# Supplementary material for: Decoding foveal word recognition: the role of interhemispheric inhibition in bilateral hemispheric processing
Source: Front Psychol. 2023 Nov 30;14:1293529. doi: 10.3389/fpsyg.2023.1293529 (PMC10720635; doi:10.3389/fpsyg.2023.1293529)
Supplement: Supplementary file 1 [file Data_Sheet_1.ZIP › data/Exp2/BVF_019.txt]

STRING	INTEGER	INTEGER	STRING	STRING	STRING	STRING	STRING	STRING	STRING	STRING	STRING	STRING	STRING	STRING	STRING	INTEGER	STRING	STRING	STRING	STRING	STRING	STRING	STRING	STRING	STRING	STRING	STRING	STRING	STRING	STRING	STRING	STRING	STRING	STRING	STRING	STRING	STRING	STRING	STRING	STRING	STRING	STRING	STRING	STRING	STRING	STRING	STRING	STRING	STRING
EXPNAME	SUBJECT	SESSION	VARIABLE	VARIABLE	VARIABLE	VARIABLE	VARIABLE	VARIABLE	VARIABLE	VARIABLE	VARIABLE	VARIABLE	VARIABLE	VARIABLE	VARIABLE	LOG_LEVEL	VARIABLE	VARIABLE	VARIABLE	VARIABLE	VARIABLE	VARIABLE	VARIABLE	VARIABLE	VARIABLE	VARIABLE	VARIABLE	VARIABLE	VARIABLE	VARIABLE	VARIABLE	VARIABLE	VARIABLE	VARIABLE	VARIABLE	VARIABLE	VARIABLE	VARIABLE	VARIABLE	VARIABLE	VARIABLE	VARIABLE	VARIABLE	VARIABLE	VARIABLE	VARIABLE	VARIABLE	VARIABLE	VARIABLE
1	1	1	1	1	1	1	1	1	1	1	1	1	1	1	1	2	2	2	2	2	2	2	2	2	2	2	2	2	2	2	2	2	2	2	2	2	2	2	2	2	2	2	2	2	2	2	2	2	2
ExperimentName	Subject	Session	Clock.Information	DataFile.Basename	Display.RefreshRate	ExperimentVersion	Group	RandomSeed	RuntimeCapabilities	RuntimeVersion	RuntimeVersionExpected	SessionDate	SessionStartDateTimeUtc	SessionTime	StudioVersion	Block	condition	correct	Exptarget	Exptarget2	Exptarget3	List1	List1.Cycle	List1.Sample	List2	List2.Cycle	List2.Sample	List3	List3.Cycle	List3.Sample	Procedure	Running	TextDisplay2.ACC	TextDisplay2.CRESP	TextDisplay2.DurationError	TextDisplay2.OnsetDelay	TextDisplay2.OnsetTime	TextDisplay2.OnsetToOnsetTime	TextDisplay2.RESP	TextDisplay2.RT	TextDisplay2.RTTime	TextDisplay6.ACC	TextDisplay6.CRESP	TextDisplay6.DurationError	TextDisplay6.OnsetDelay	TextDisplay6.OnsetTime	TextDisplay6.OnsetToOnsetTime	TextDisplay6.RESP	TextDisplay6.RT
좌우반구com(split BVF)_1	19	1	<?xml version="1.0"?>\n<Clock xmlns:dt="urn:schemas-microsoft-com:datatypes"><Description dt:dt="string">E-Prime Primary Realtime Clock</Description><StartTime><Timestamp dt:dt="int">0</Timestamp><DateUtc dt:dt="string">2020-11-18T02:44:21Z</DateUtc></StartTime><FrequencyChanges><FrequencyChange><Frequency dt:dt="r8">2699980000</Frequency><Timestamp dt:dt="r8">4.18092471115338E+15</Timestamp><Cur…	좌우반구com(split BVF)_1-019-1	60.021	1.0.0.163	1	-2098217044	Professional	2.0.10.242	2.0.10.353	11-18-2020	2020-11-18 오전 2:44:21	11:44:21	2.0.10.248	74	1	{/}	가격	가	격	59	1	74	NULL	NULL	NULL	NULL	NULL	NULL	KSY	List1	0		0	0	233671	183		0	0	1	{/}	0	3	233854	0	{/}	408
좌우반구com(split BVF)_1	19	1	<?xml version="1.0"?>\n<Clock xmlns:dt="urn:schemas-microsoft-com:datatypes"><Description dt:dt="string">E-Prime Primary Realtime Clock</Description><StartTime><Timestamp dt:dt="int">0</Timestamp><DateUtc dt:dt="string">2020-11-18T02:44:21Z</DateUtc></StartTime><FrequencyChanges><FrequencyChange><Frequency dt:dt="r8">2699980000</Frequency><Timestamp dt:dt="r8">4.18092471115338E+15</Timestamp><Cur…	좌우반구com(split BVF)_1-019-1	60.021	1.0.0.163	1	-2098217044	Professional	2.0.10.242	2.0.10.353	11-18-2020	2020-11-18 오전 2:44:21	11:44:21	2.0.10.248	297	1	{/}	가을	가	을	NULL	NULL	NULL	NULL	NULL	NULL	65	1	33	KSY	List3	0		0	-1	898785	183		0	0	1	{/}	0	3	898968	0	{/}	283
좌우반구com(split BVF)_1	19	1	<?xml version="1.0"?>\n<Clock xmlns:dt="urn:schemas-microsoft-com:datatypes"><Description dt:dt="string">E-Prime Primary Realtime Clock</Description><StartTime><Timestamp dt:dt="int">0</Timestamp><DateUtc dt:dt="string">2020-11-18T02:44:21Z</DateUtc></StartTime><FrequencyChanges><FrequencyChange><Frequency dt:dt="r8">2699980000</Frequency><Timestamp dt:dt="r8">4.18092471115338E+15</Timestamp><Cur…	좌우반구com(split BVF)_1-019-1	60.021	1.0.0.163	1	-2098217044	Professional	2.0.10.242	2.0.10.353	11-18-2020	2020-11-18 오전 2:44:21	11:44:21	2.0.10.248	121	1	{/}	간섭	간	섭	77	1	121	NULL	NULL	NULL	NULL	NULL	NULL	KSY	List1	0		0	-1	364441	183		0	0	1	{/}	0	3	364624	0	{/}	580
좌우반구com(split BVF)_1	19	1	<?xml version="1.0"?>\n<Clock xmlns:dt="urn:schemas-microsoft-com:datatypes"><Description dt:dt="string">E-Prime Primary Realtime Clock</Description><StartTime><Timestamp dt:dt="int">0</Timestamp><DateUtc dt:dt="string">2020-11-18T02:44:21Z</DateUtc></StartTime><FrequencyChanges><FrequencyChange><Frequency dt:dt="r8">2699980000</Frequency><Timestamp dt:dt="r8">4.18092471115338E+15</Timestamp><Cur…	좌우반구com(split BVF)_1-019-1	60.021	1.0.0.163	1	-2098217044	Professional	2.0.10.242	2.0.10.353	11-18-2020	2020-11-18 오전 2:44:21	11:44:21	2.0.10.248	312	2	z	간습	간	습	NULL	NULL	NULL	NULL	NULL	NULL	58	1	48	KSY3	List3	NULL	NULL	NULL	NULL	NULL	NULL	NULL	NULL	NULL	1	z	0	3	938904	0	z	618
좌우반구com(split BVF)_1	19	1	<?xml version="1.0"?>\n<Clock xmlns:dt="urn:schemas-microsoft-com:datatypes"><Description dt:dt="string">E-Prime Primary Realtime Clock</Description><StartTime><Timestamp dt:dt="int">0</Timestamp><DateUtc dt:dt="string">2020-11-18T02:44:21Z</DateUtc></StartTime><FrequencyChanges><FrequencyChange><Frequency dt:dt="r8">2699980000</Frequency><Timestamp dt:dt="r8">4.18092471115338E+15</Timestamp><Cur…	좌우반구com(split BVF)_1-019-1	60.021	1.0.0.163	1	-2098217044	Professional	2.0.10.242	2.0.10.353	11-18-2020	2020-11-18 오전 2:44:21	11:44:21	2.0.10.248	126	2	z	감환	감	환	32	1	126	NULL	NULL	NULL	NULL	NULL	NULL	KSY3	List1	NULL	NULL	NULL	NULL	NULL	NULL	NULL	NULL	NULL	1	z	0	4	378503	0	z	1022
좌우반구com(split BVF)_1	19	1	<?xml version="1.0"?>\n<Clock xmlns:dt="urn:schemas-microsoft-com:datatypes"><Description dt:dt="string">E-Prime Primary Realtime Clock</Description><StartTime><Timestamp dt:dt="int">0</Timestamp><DateUtc dt:dt="string">2020-11-18T02:44:21Z</DateUtc></StartTime><FrequencyChanges><FrequencyChange><Frequency dt:dt="r8">2699980000</Frequency><Timestamp dt:dt="r8">4.18092471115338E+15</Timestamp><Cur…	좌우반구com(split BVF)_1-019-1	60.021	1.0.0.163	1	-2098217044	Professional	2.0.10.242	2.0.10.353	11-18-2020	2020-11-18 오전 2:44:21	11:44:21	2.0.10.248	336	1	{/}	강도	강	도	NULL	NULL	NULL	NULL	NULL	NULL	98	1	72	KSY	List3	0		0	-1	1005264	183		0	0	1	{/}	0	3	1005447	0	{/}	467
좌우반구com(split BVF)_1	19	1	<?xml version="1.0"?>\n<Clock xmlns:dt="urn:schemas-microsoft-com:datatypes"><Description dt:dt="string">E-Prime Primary Realtime Clock</Description><StartTime><Timestamp dt:dt="int">0</Timestamp><DateUtc dt:dt="string">2020-11-18T02:44:21Z</DateUtc></StartTime><FrequencyChanges><FrequencyChange><Frequency dt:dt="r8">2699980000</Frequency><Timestamp dt:dt="r8">4.18092471115338E+15</Timestamp><Cur…	좌우반구com(split BVF)_1-019-1	60.021	1.0.0.163	1	-2098217044	Professional	2.0.10.242	2.0.10.353	11-18-2020	2020-11-18 오전 2:44:21	11:44:21	2.0.10.248	202	2	z	강례	강	례	NULL	NULL	NULL	91	1	70	NULL	NULL	NULL	KSY2	List2	NULL	NULL	NULL	NULL	NULL	NULL	NULL	NULL	NULL	0	z	0	3	604739	0	{/}	1013
좌우반구com(split BVF)_1	19	1	<?xml version="1.0"?>\n<Clock xmlns:dt="urn:schemas-microsoft-com:datatypes"><Description dt:dt="string">E-Prime Primary Realtime Clock</Description><StartTime><Timestamp dt:dt="int">0</Timestamp><DateUtc dt:dt="string">2020-11-18T02:44:21Z</DateUtc></StartTime><FrequencyChanges><FrequencyChange><Frequency dt:dt="r8">2699980000</Frequency><Timestamp dt:dt="r8">4.18092471115338E+15</Timestamp><Cur…	좌우반구com(split BVF)_1-019-1	60.021	1.0.0.163	1	-2098217044	Professional	2.0.10.242	2.0.10.353	11-18-2020	2020-11-18 오전 2:44:21	11:44:21	2.0.10.248	57	2	z	강방	강	방	49	1	57	NULL	NULL	NULL	NULL	NULL	NULL	KSY3	List1	NULL	NULL	NULL	NULL	NULL	NULL	NULL	NULL	NULL	1	z	0	3	187387	0	z	715
좌우반구com(split BVF)_1	19	1	<?xml version="1.0"?>\n<Clock xmlns:dt="urn:schemas-microsoft-com:datatypes"><Description dt:dt="string">E-Prime Primary Realtime Clock</Description><StartTime><Timestamp dt:dt="int">0</Timestamp><DateUtc dt:dt="string">2020-11-18T02:44:21Z</DateUtc></StartTime><FrequencyChanges><FrequencyChange><Frequency dt:dt="r8">2699980000</Frequency><Timestamp dt:dt="r8">4.18092471115338E+15</Timestamp><Cur…	좌우반구com(split BVF)_1-019-1	60.021	1.0.0.163	1	-2098217044	Professional	2.0.10.242	2.0.10.353	11-18-2020	2020-11-18 오전 2:44:21	11:44:21	2.0.10.248	7	1	{/}	개념	개	념	26	1	7	NULL	NULL	NULL	NULL	NULL	NULL	KSY	List1	0		0	-1	44921	183		0	0	1	{/}	0	3	45104	0	{/}	361
좌우반구com(split BVF)_1	19	1	<?xml version="1.0"?>\n<Clock xmlns:dt="urn:schemas-microsoft-com:datatypes"><Description dt:dt="string">E-Prime Primary Realtime Clock</Description><StartTime><Timestamp dt:dt="int">0</Timestamp><DateUtc dt:dt="string">2020-11-18T02:44:21Z</DateUtc></StartTime><FrequencyChanges><FrequencyChange><Frequency dt:dt="r8">2699980000</Frequency><Timestamp dt:dt="r8">4.18092471115338E+15</Timestamp><Cur…	좌우반구com(split BVF)_1-019-1	60.021	1.0.0.163	1	-2098217044	Professional	2.0.10.242	2.0.10.353	11-18-2020	2020-11-18 오전 2:44:21	11:44:21	2.0.10.248	262	2	z	개례	개	례	NULL	NULL	NULL	45	1	130	NULL	NULL	NULL	KSY3	List2	NULL	NULL	NULL	NULL	NULL	NULL	NULL	NULL	NULL	0	z	0	4	767332	0	{/}	705
좌우반구com(split BVF)_1	19	1	<?xml version="1.0"?>\n<Clock xmlns:dt="urn:schemas-microsoft-com:datatypes"><Description dt:dt="string">E-Prime Primary Realtime Clock</Description><StartTime><Timestamp dt:dt="int">0</Timestamp><DateUtc dt:dt="string">2020-11-18T02:44:21Z</DateUtc></StartTime><FrequencyChanges><FrequencyChange><Frequency dt:dt="r8">2699980000</Frequency><Timestamp dt:dt="r8">4.18092471115338E+15</Timestamp><Cur…	좌우반구com(split BVF)_1-019-1	60.021	1.0.0.163	1	-2098217044	Professional	2.0.10.242	2.0.10.353	11-18-2020	2020-11-18 오전 2:44:21	11:44:21	2.0.10.248	359	1	{/}	개인	개	인	NULL	NULL	NULL	NULL	NULL	NULL	101	1	95	KSY	List3	0		0	0	1068192	183		0	0	1	{/}	0	3	1068375	0	{/}	433
좌우반구com(split BVF)_1	19	1	<?xml version="1.0"?>\n<Clock xmlns:dt="urn:schemas-microsoft-com:datatypes"><Description dt:dt="string">E-Prime Primary Realtime Clock</Description><StartTime><Timestamp dt:dt="int">0</Timestamp><DateUtc dt:dt="string">2020-11-18T02:44:21Z</DateUtc></StartTime><FrequencyChanges><FrequencyChange><Frequency dt:dt="r8">2699980000</Frequency><Timestamp dt:dt="r8">4.18092471115338E+15</Timestamp><Cur…	좌우반구com(split BVF)_1-019-1	60.021	1.0.0.163	1	-2098217044	Professional	2.0.10.242	2.0.10.353	11-18-2020	2020-11-18 오전 2:44:21	11:44:21	2.0.10.248	155	2	z	개협	개	협	NULL	NULL	NULL	21	1	23	NULL	NULL	NULL	KSY2	List2	NULL	NULL	NULL	NULL	NULL	NULL	NULL	NULL	NULL	1	z	0	4	473786	0	z	592
좌우반구com(split BVF)_1	19	1	<?xml version="1.0"?>\n<Clock xmlns:dt="urn:schemas-microsoft-com:datatypes"><Description dt:dt="string">E-Prime Primary Realtime Clock</Description><StartTime><Timestamp dt:dt="int">0</Timestamp><DateUtc dt:dt="string">2020-11-18T02:44:21Z</DateUtc></StartTime><FrequencyChanges><FrequencyChange><Frequency dt:dt="r8">2699980000</Frequency><Timestamp dt:dt="r8">4.18092471115338E+15</Timestamp><Cur…	좌우반구com(split BVF)_1-019-1	60.021	1.0.0.163	1	-2098217044	Professional	2.0.10.242	2.0.10.353	11-18-2020	2020-11-18 오전 2:44:21	11:44:21	2.0.10.248	124	2	z	거생	거	생	47	1	124	NULL	NULL	NULL	NULL	NULL	NULL	KSY3	List1	NULL	NULL	NULL	NULL	NULL	NULL	NULL	NULL	NULL	0	z	0	4	373005	0	{/}	542
좌우반구com(split BVF)_1	19	1	<?xml version="1.0"?>\n<Clock xmlns:dt="urn:schemas-microsoft-com:datatypes"><Description dt:dt="string">E-Prime Primary Realtime Clock</Description><StartTime><Timestamp dt:dt="int">0</Timestamp><DateUtc dt:dt="string">2020-11-18T02:44:21Z</DateUtc></StartTime><FrequencyChanges><FrequencyChange><Frequency dt:dt="r8">2699980000</Frequency><Timestamp dt:dt="r8">4.18092471115338E+15</Timestamp><Cur…	좌우반구com(split BVF)_1-019-1	60.021	1.0.0.163	1	-2098217044	Professional	2.0.10.242	2.0.10.353	11-18-2020	2020-11-18 오전 2:44:21	11:44:21	2.0.10.248	355	1	{/}	걱정	걱	정	NULL	NULL	NULL	NULL	NULL	NULL	122	1	91	KSY	List3	0		0	-1	1057362	183		0	0	1	{/}	1	3	1057545	0	{/}	311
좌우반구com(split BVF)_1	19	1	<?xml version="1.0"?>\n<Clock xmlns:dt="urn:schemas-microsoft-com:datatypes"><Description dt:dt="string">E-Prime Primary Realtime Clock</Description><StartTime><Timestamp dt:dt="int">0</Timestamp><DateUtc dt:dt="string">2020-11-18T02:44:21Z</DateUtc></StartTime><FrequencyChanges><FrequencyChange><Frequency dt:dt="r8">2699980000</Frequency><Timestamp dt:dt="r8">4.18092471115338E+15</Timestamp><Cur…	좌우반구com(split BVF)_1-019-1	60.021	1.0.0.163	1	-2098217044	Professional	2.0.10.242	2.0.10.353	11-18-2020	2020-11-18 오전 2:44:21	11:44:21	2.0.10.248	82	2	z	걱최	걱	최	23	1	82	NULL	NULL	NULL	NULL	NULL	NULL	KSY3	List1	NULL	NULL	NULL	NULL	NULL	NULL	NULL	NULL	NULL	1	z	0	4	255530	0	z	838
좌우반구com(split BVF)_1	19	1	<?xml version="1.0"?>\n<Clock xmlns:dt="urn:schemas-microsoft-com:datatypes"><Description dt:dt="string">E-Prime Primary Realtime Clock</Description><StartTime><Timestamp dt:dt="int">0</Timestamp><DateUtc dt:dt="string">2020-11-18T02:44:21Z</DateUtc></StartTime><FrequencyChanges><FrequencyChange><Frequency dt:dt="r8">2699980000</Frequency><Timestamp dt:dt="r8">4.18092471115338E+15</Timestamp><Cur…	좌우반구com(split BVF)_1-019-1	60.021	1.0.0.163	1	-2098217044	Professional	2.0.10.242	2.0.10.353	11-18-2020	2020-11-18 오전 2:44:21	11:44:21	2.0.10.248	314	2	z	건적	건	적	NULL	NULL	NULL	NULL	NULL	NULL	66	1	50	KSY3	List3	NULL	NULL	NULL	NULL	NULL	NULL	NULL	NULL	NULL	1	z	0	3	944252	0	z	526
좌우반구com(split BVF)_1	19	1	<?xml version="1.0"?>\n<Clock xmlns:dt="urn:schemas-microsoft-com:datatypes"><Description dt:dt="string">E-Prime Primary Realtime Clock</Description><StartTime><Timestamp dt:dt="int">0</Timestamp><DateUtc dt:dt="string">2020-11-18T02:44:21Z</DateUtc></StartTime><FrequencyChanges><FrequencyChange><Frequency dt:dt="r8">2699980000</Frequency><Timestamp dt:dt="r8">4.18092471115338E+15</Timestamp><Cur…	좌우반구com(split BVF)_1-019-1	60.021	1.0.0.163	1	-2098217044	Professional	2.0.10.242	2.0.10.353	11-18-2020	2020-11-18 오전 2:44:21	11:44:21	2.0.10.248	200	2	z	검강	검	강	NULL	NULL	NULL	80	1	68	NULL	NULL	NULL	KSY2	List2	NULL	NULL	NULL	NULL	NULL	NULL	NULL	NULL	NULL	1	z	1	3	599041	0	z	759
좌우반구com(split BVF)_1	19	1	<?xml version="1.0"?>\n<Clock xmlns:dt="urn:schemas-microsoft-com:datatypes"><Description dt:dt="string">E-Prime Primary Realtime Clock</Description><StartTime><Timestamp dt:dt="int">0</Timestamp><DateUtc dt:dt="string">2020-11-18T02:44:21Z</DateUtc></StartTime><FrequencyChanges><FrequencyChange><Frequency dt:dt="r8">2699980000</Frequency><Timestamp dt:dt="r8">4.18092471115338E+15</Timestamp><Cur…	좌우반구com(split BVF)_1-019-1	60.021	1.0.0.163	1	-2098217044	Professional	2.0.10.242	2.0.10.353	11-18-2020	2020-11-18 오전 2:44:21	11:44:21	2.0.10.248	285	1	{/}	검색	검	색	NULL	NULL	NULL	NULL	NULL	NULL	103	1	21	KSY	List3	0		1	-1	867479	184		0	0	1	{/}	0	4	867663	0	{/}	544
좌우반구com(split BVF)_1	19	1	<?xml version="1.0"?>\n<Clock xmlns:dt="urn:schemas-microsoft-com:datatypes"><Description dt:dt="string">E-Prime Primary Realtime Clock</Description><StartTime><Timestamp dt:dt="int">0</Timestamp><DateUtc dt:dt="string">2020-11-18T02:44:21Z</DateUtc></StartTime><FrequencyChanges><FrequencyChange><Frequency dt:dt="r8">2699980000</Frequency><Timestamp dt:dt="r8">4.18092471115338E+15</Timestamp><Cur…	좌우반구com(split BVF)_1-019-1	60.021	1.0.0.163	1	-2098217044	Professional	2.0.10.242	2.0.10.353	11-18-2020	2020-11-18 오전 2:44:21	11:44:21	2.0.10.248	118	2	z	검죽	검	죽	80	1	118	NULL	NULL	NULL	NULL	NULL	NULL	KSY	List1	0		0	-1	356094	183		0	0	0	z	1	3	356277	0	{/}	369
좌우반구com(split BVF)_1	19	1	<?xml version="1.0"?>\n<Clock xmlns:dt="urn:schemas-microsoft-com:datatypes"><Description dt:dt="string">E-Prime Primary Realtime Clock</Description><StartTime><Timestamp dt:dt="int">0</Timestamp><DateUtc dt:dt="string">2020-11-18T02:44:21Z</DateUtc></StartTime><FrequencyChanges><FrequencyChange><Frequency dt:dt="r8">2699980000</Frequency><Timestamp dt:dt="r8">4.18092471115338E+15</Timestamp><Cur…	좌우반구com(split BVF)_1-019-1	60.021	1.0.0.163	1	-2098217044	Professional	2.0.10.242	2.0.10.353	11-18-2020	2020-11-18 오전 2:44:21	11:44:21	2.0.10.248	28	2	z	검환	검	환	68	1	28	NULL	NULL	NULL	NULL	NULL	NULL	KSY3	List1	NULL	NULL	NULL	NULL	NULL	NULL	NULL	NULL	NULL	1	z	0	3	104633	0	z	527
좌우반구com(split BVF)_1	19	1	<?xml version="1.0"?>\n<Clock xmlns:dt="urn:schemas-microsoft-com:datatypes"><Description dt:dt="string">E-Prime Primary Realtime Clock</Description><StartTime><Timestamp dt:dt="int">0</Timestamp><DateUtc dt:dt="string">2020-11-18T02:44:21Z</DateUtc></StartTime><FrequencyChanges><FrequencyChange><Frequency dt:dt="r8">2699980000</Frequency><Timestamp dt:dt="r8">4.18092471115338E+15</Timestamp><Cur…	좌우반구com(split BVF)_1-019-1	60.021	1.0.0.163	1	-2098217044	Professional	2.0.10.242	2.0.10.353	11-18-2020	2020-11-18 오전 2:44:21	11:44:21	2.0.10.248	230	2	z	격례	격	례	NULL	NULL	NULL	75	1	98	NULL	NULL	NULL	KSY3	List2	NULL	NULL	NULL	NULL	NULL	NULL	NULL	NULL	NULL	1	z	0	3	680779	0	z	659
좌우반구com(split BVF)_1	19	1	<?xml version="1.0"?>\n<Clock xmlns:dt="urn:schemas-microsoft-com:datatypes"><Description dt:dt="string">E-Prime Primary Realtime Clock</Description><StartTime><Timestamp dt:dt="int">0</Timestamp><DateUtc dt:dt="string">2020-11-18T02:44:21Z</DateUtc></StartTime><FrequencyChanges><FrequencyChange><Frequency dt:dt="r8">2699980000</Frequency><Timestamp dt:dt="r8">4.18092471115338E+15</Timestamp><Cur…	좌우반구com(split BVF)_1-019-1	60.021	1.0.0.163	1	-2098217044	Professional	2.0.10.242	2.0.10.353	11-18-2020	2020-11-18 오전 2:44:21	11:44:21	2.0.10.248	235	1	{/}	결과	결	과	NULL	NULL	NULL	60	1	103	NULL	NULL	NULL	KSY	List2	0		0	0	694791	183		0	0	1	{/}	0	3	694974	0	{/}	513
좌우반구com(split BVF)_1	19	1	<?xml version="1.0"?>\n<Clock xmlns:dt="urn:schemas-microsoft-com:datatypes"><Description dt:dt="string">E-Prime Primary Realtime Clock</Description><StartTime><Timestamp dt:dt="int">0</Timestamp><DateUtc dt:dt="string">2020-11-18T02:44:21Z</DateUtc></StartTime><FrequencyChanges><FrequencyChange><Frequency dt:dt="r8">2699980000</Frequency><Timestamp dt:dt="r8">4.18092471115338E+15</Timestamp><Cur…	좌우반구com(split BVF)_1-019-1	60.021	1.0.0.163	1	-2098217044	Professional	2.0.10.242	2.0.10.353	11-18-2020	2020-11-18 오전 2:44:21	11:44:21	2.0.10.248	116	1	{/}	결국	결	국	30	1	116	NULL	NULL	NULL	NULL	NULL	NULL	KSY	List1	0		0	0	350813	183		0	0	1	{/}	0	3	350996	0	{/}	456
좌우반구com(split BVF)_1	19	1	<?xml version="1.0"?>\n<Clock xmlns:dt="urn:schemas-microsoft-com:datatypes"><Description dt:dt="string">E-Prime Primary Realtime Clock</Description><StartTime><Timestamp dt:dt="int">0</Timestamp><DateUtc dt:dt="string">2020-11-18T02:44:21Z</DateUtc></StartTime><FrequencyChanges><FrequencyChange><Frequency dt:dt="r8">2699980000</Frequency><Timestamp dt:dt="r8">4.18092471115338E+15</Timestamp><Cur…	좌우반구com(split BVF)_1-019-1	60.021	1.0.0.163	1	-2098217044	Professional	2.0.10.242	2.0.10.353	11-18-2020	2020-11-18 오전 2:44:21	11:44:21	2.0.10.248	129	1	{/}	결정	결	정	88	1	129	NULL	NULL	NULL	NULL	NULL	NULL	KSY	List1	0		0	-1	387033	183		0	0	1	{/}	1	3	387216	0	{/}	907
좌우반구com(split BVF)_1	19	1	<?xml version="1.0"?>\n<Clock xmlns:dt="urn:schemas-microsoft-com:datatypes"><Description dt:dt="string">E-Prime Primary Realtime Clock</Description><StartTime><Timestamp dt:dt="int">0</Timestamp><DateUtc dt:dt="string">2020-11-18T02:44:21Z</DateUtc></StartTime><FrequencyChanges><FrequencyChange><Frequency dt:dt="r8">2699980000</Frequency><Timestamp dt:dt="r8">4.18092471115338E+15</Timestamp><Cur…	좌우반구com(split BVF)_1-019-1	60.021	1.0.0.163	1	-2098217044	Professional	2.0.10.242	2.0.10.353	11-18-2020	2020-11-18 오전 2:44:21	11:44:21	2.0.10.248	111	2	z	결지	결	지	36	1	111	NULL	NULL	NULL	NULL	NULL	NULL	KSY	List1	0		0	-1	336501	183		0	0	1	z	0	3	336684	0	z	715
좌우반구com(split BVF)_1	19	1	<?xml version="1.0"?>\n<Clock xmlns:dt="urn:schemas-microsoft-com:datatypes"><Description dt:dt="string">E-Prime Primary Realtime Clock</Description><StartTime><Timestamp dt:dt="int">0</Timestamp><DateUtc dt:dt="string">2020-11-18T02:44:21Z</DateUtc></StartTime><FrequencyChanges><FrequencyChange><Frequency dt:dt="r8">2699980000</Frequency><Timestamp dt:dt="r8">4.18092471115338E+15</Timestamp><Cur…	좌우반구com(split BVF)_1-019-1	60.021	1.0.0.163	1	-2098217044	Professional	2.0.10.242	2.0.10.353	11-18-2020	2020-11-18 오전 2:44:21	11:44:21	2.0.10.248	228	2	z	결협	결	협	NULL	NULL	NULL	97	1	96	NULL	NULL	NULL	KSY3	List2	NULL	NULL	NULL	NULL	NULL	NULL	NULL	NULL	NULL	1	z	0	3	675231	0	z	672
좌우반구com(split BVF)_1	19	1	<?xml version="1.0"?>\n<Clock xmlns:dt="urn:schemas-microsoft-com:datatypes"><Description dt:dt="string">E-Prime Primary Realtime Clock</Description><StartTime><Timestamp dt:dt="int">0</Timestamp><DateUtc dt:dt="string">2020-11-18T02:44:21Z</DateUtc></StartTime><FrequencyChanges><FrequencyChange><Frequency dt:dt="r8">2699980000</Frequency><Timestamp dt:dt="r8">4.18092471115338E+15</Timestamp><Cur…	좌우반구com(split BVF)_1-019-1	60.021	1.0.0.163	1	-2098217044	Professional	2.0.10.242	2.0.10.353	11-18-2020	2020-11-18 오전 2:44:21	11:44:21	2.0.10.248	271	1	{/}	경비	경	비	NULL	NULL	NULL	NULL	NULL	NULL	47	1	7	KSY	List3	0		0	-1	829493	183		0	0	1	{/}	0	3	829676	0	{/}	377
좌우반구com(split BVF)_1	19	1	<?xml version="1.0"?>\n<Clock xmlns:dt="urn:schemas-microsoft-com:datatypes"><Description dt:dt="string">E-Prime Primary Realtime Clock</Description><StartTime><Timestamp dt:dt="int">0</Timestamp><DateUtc dt:dt="string">2020-11-18T02:44:21Z</DateUtc></StartTime><FrequencyChanges><FrequencyChange><Frequency dt:dt="r8">2699980000</Frequency><Timestamp dt:dt="r8">4.18092471115338E+15</Timestamp><Cur…	좌우반구com(split BVF)_1-019-1	60.021	1.0.0.163	1	-2098217044	Professional	2.0.10.242	2.0.10.353	11-18-2020	2020-11-18 오전 2:44:21	11:44:21	2.0.10.248	180	1	{/}	경험	경	험	NULL	NULL	NULL	49	1	48	NULL	NULL	NULL	KSY	List2	0		0	-1	543811	183		0	0	1	{/}	0	3	543994	0	{/}	327
좌우반구com(split BVF)_1	19	1	<?xml version="1.0"?>\n<Clock xmlns:dt="urn:schemas-microsoft-com:datatypes"><Description dt:dt="string">E-Prime Primary Realtime Clock</Description><StartTime><Timestamp dt:dt="int">0</Timestamp><DateUtc dt:dt="string">2020-11-18T02:44:21Z</DateUtc></StartTime><FrequencyChanges><FrequencyChange><Frequency dt:dt="r8">2699980000</Frequency><Timestamp dt:dt="r8">4.18092471115338E+15</Timestamp><Cur…	좌우반구com(split BVF)_1-019-1	60.021	1.0.0.163	1	-2098217044	Professional	2.0.10.242	2.0.10.353	11-18-2020	2020-11-18 오전 2:44:21	11:44:21	2.0.10.248	280	1	{/}	경호	경	호	NULL	NULL	NULL	NULL	NULL	NULL	13	1	16	KSY	List3	0		1	-1	854167	184		0	0	1	{/}	0	4	854351	0	{/}	308
좌우반구com(split BVF)_1	19	1	<?xml version="1.0"?>\n<Clock xmlns:dt="urn:schemas-microsoft-com:datatypes"><Description dt:dt="string">E-Prime Primary Realtime Clock</Description><StartTime><Timestamp dt:dt="int">0</Timestamp><DateUtc dt:dt="string">2020-11-18T02:44:21Z</DateUtc></StartTime><FrequencyChanges><FrequencyChange><Frequency dt:dt="r8">2699980000</Frequency><Timestamp dt:dt="r8">4.18092471115338E+15</Timestamp><Cur…	좌우반구com(split BVF)_1-019-1	60.021	1.0.0.163	1	-2098217044	Professional	2.0.10.242	2.0.10.353	11-18-2020	2020-11-18 오전 2:44:21	11:44:21	2.0.10.248	214	1	{/}	계기	계	기	NULL	NULL	NULL	2	1	82	NULL	NULL	NULL	KSY	List2	0		0	-1	636578	183		0	0	1	{/}	0	3	636761	0	{/}	415
좌우반구com(split BVF)_1	19	1	<?xml version="1.0"?>\n<Clock xmlns:dt="urn:schemas-microsoft-com:datatypes"><Description dt:dt="string">E-Prime Primary Realtime Clock</Description><StartTime><Timestamp dt:dt="int">0</Timestamp><DateUtc dt:dt="string">2020-11-18T02:44:21Z</DateUtc></StartTime><FrequencyChanges><FrequencyChange><Frequency dt:dt="r8">2699980000</Frequency><Timestamp dt:dt="r8">4.18092471115338E+15</Timestamp><Cur…	좌우반구com(split BVF)_1-019-1	60.021	1.0.0.163	1	-2098217044	Professional	2.0.10.242	2.0.10.353	11-18-2020	2020-11-18 오전 2:44:21	11:44:21	2.0.10.248	49	2	z	계님	계	님	128	1	49	NULL	NULL	NULL	NULL	NULL	NULL	KSY2	List1	NULL	NULL	NULL	NULL	NULL	NULL	NULL	NULL	NULL	0	z	1	3	165028	0	{/}	571
좌우반구com(split BVF)_1	19	1	<?xml version="1.0"?>\n<Clock xmlns:dt="urn:schemas-microsoft-com:datatypes"><Description dt:dt="string">E-Prime Primary Realtime Clock</Description><StartTime><Timestamp dt:dt="int">0</Timestamp><DateUtc dt:dt="string">2020-11-18T02:44:21Z</DateUtc></StartTime><FrequencyChanges><FrequencyChange><Frequency dt:dt="r8">2699980000</Frequency><Timestamp dt:dt="r8">4.18092471115338E+15</Timestamp><Cur…	좌우반구com(split BVF)_1-019-1	60.021	1.0.0.163	1	-2098217044	Professional	2.0.10.242	2.0.10.353	11-18-2020	2020-11-18 오전 2:44:21	11:44:21	2.0.10.248	306	2	z	계락	계	락	NULL	NULL	NULL	NULL	NULL	NULL	31	1	42	KSY	List3	0		1	-1	922826	184		0	0	0	z	0	4	923010	0	{/}	571
좌우반구com(split BVF)_1	19	1	<?xml version="1.0"?>\n<Clock xmlns:dt="urn:schemas-microsoft-com:datatypes"><Description dt:dt="string">E-Prime Primary Realtime Clock</Description><StartTime><Timestamp dt:dt="int">0</Timestamp><DateUtc dt:dt="string">2020-11-18T02:44:21Z</DateUtc></StartTime><FrequencyChanges><FrequencyChange><Frequency dt:dt="r8">2699980000</Frequency><Timestamp dt:dt="r8">4.18092471115338E+15</Timestamp><Cur…	좌우반구com(split BVF)_1-019-1	60.021	1.0.0.163	1	-2098217044	Professional	2.0.10.242	2.0.10.353	11-18-2020	2020-11-18 오전 2:44:21	11:44:21	2.0.10.248	169	1	{/}	계수	계	수	NULL	NULL	NULL	22	1	37	NULL	NULL	NULL	KSY	List2	0		0	-1	512605	183		0	0	1	{/}	1	3	512788	0	{/}	573
좌우반구com(split BVF)_1	19	1	<?xml version="1.0"?>\n<Clock xmlns:dt="urn:schemas-microsoft-com:datatypes"><Description dt:dt="string">E-Prime Primary Realtime Clock</Description><StartTime><Timestamp dt:dt="int">0</Timestamp><DateUtc dt:dt="string">2020-11-18T02:44:21Z</DateUtc></StartTime><FrequencyChanges><FrequencyChange><Frequency dt:dt="r8">2699980000</Frequency><Timestamp dt:dt="r8">4.18092471115338E+15</Timestamp><Cur…	좌우반구com(split BVF)_1-019-1	60.021	1.0.0.163	1	-2098217044	Professional	2.0.10.242	2.0.10.353	11-18-2020	2020-11-18 오전 2:44:21	11:44:21	2.0.10.248	190	2	z	계여	계	여	NULL	NULL	NULL	26	1	58	NULL	NULL	NULL	KSY	List2	0		0	0	571035	183		0	0	1	z	0	3	571218	0	z	526
좌우반구com(split BVF)_1	19	1	<?xml version="1.0"?>\n<Clock xmlns:dt="urn:schemas-microsoft-com:datatypes"><Description dt:dt="string">E-Prime Primary Realtime Clock</Description><StartTime><Timestamp dt:dt="int">0</Timestamp><DateUtc dt:dt="string">2020-11-18T02:44:21Z</DateUtc></StartTime><FrequencyChanges><FrequencyChange><Frequency dt:dt="r8">2699980000</Frequency><Timestamp dt:dt="r8">4.18092471115338E+15</Timestamp><Cur…	좌우반구com(split BVF)_1-019-1	60.021	1.0.0.163	1	-2098217044	Professional	2.0.10.242	2.0.10.353	11-18-2020	2020-11-18 오전 2:44:21	11:44:21	2.0.10.248	112	2	z	고률	고	률	74	1	112	NULL	NULL	NULL	NULL	NULL	NULL	KSY3	List1	NULL	NULL	NULL	NULL	NULL	NULL	NULL	NULL	NULL	1	z	0	3	339600	0	z	844
좌우반구com(split BVF)_1	19	1	<?xml version="1.0"?>\n<Clock xmlns:dt="urn:schemas-microsoft-com:datatypes"><Description dt:dt="string">E-Prime Primary Realtime Clock</Description><StartTime><Timestamp dt:dt="int">0</Timestamp><DateUtc dt:dt="string">2020-11-18T02:44:21Z</DateUtc></StartTime><FrequencyChanges><FrequencyChange><Frequency dt:dt="r8">2699980000</Frequency><Timestamp dt:dt="r8">4.18092471115338E+15</Timestamp><Cur…	좌우반구com(split BVF)_1-019-1	60.021	1.0.0.163	1	-2098217044	Professional	2.0.10.242	2.0.10.353	11-18-2020	2020-11-18 오전 2:44:21	11:44:21	2.0.10.248	188	2	z	고청	고	청	NULL	NULL	NULL	20	1	56	NULL	NULL	NULL	KSY2	List2	NULL	NULL	NULL	NULL	NULL	NULL	NULL	NULL	NULL	0	z	0	3	565603	0	{/}	789
좌우반구com(split BVF)_1	19	1	<?xml version="1.0"?>\n<Clock xmlns:dt="urn:schemas-microsoft-com:datatypes"><Description dt:dt="string">E-Prime Primary Realtime Clock</Description><StartTime><Timestamp dt:dt="int">0</Timestamp><DateUtc dt:dt="string">2020-11-18T02:44:21Z</DateUtc></StartTime><FrequencyChanges><FrequencyChange><Frequency dt:dt="r8">2699980000</Frequency><Timestamp dt:dt="r8">4.18092471115338E+15</Timestamp><Cur…	좌우반구com(split BVF)_1-019-1	60.021	1.0.0.163	1	-2098217044	Professional	2.0.10.242	2.0.10.353	11-18-2020	2020-11-18 오전 2:44:21	11:44:21	2.0.10.248	229	1	{/}	공기	공	기	NULL	NULL	NULL	70	1	97	NULL	NULL	NULL	KSY	List2	0		0	-1	677913	184		0	0	1	{/}	0	4	678097	0	{/}	485
좌우반구com(split BVF)_1	19	1	<?xml version="1.0"?>\n<Clock xmlns:dt="urn:schemas-microsoft-com:datatypes"><Description dt:dt="string">E-Prime Primary Realtime Clock</Description><StartTime><Timestamp dt:dt="int">0</Timestamp><DateUtc dt:dt="string">2020-11-18T02:44:21Z</DateUtc></StartTime><FrequencyChanges><FrequencyChange><Frequency dt:dt="r8">2699980000</Frequency><Timestamp dt:dt="r8">4.18092471115338E+15</Timestamp><Cur…	좌우반구com(split BVF)_1-019-1	60.021	1.0.0.163	1	-2098217044	Professional	2.0.10.242	2.0.10.353	11-18-2020	2020-11-18 오전 2:44:21	11:44:21	2.0.10.248	233	1	{/}	공백	공	백	NULL	NULL	NULL	110	1	101	NULL	NULL	NULL	KSY	List2	0		0	-1	688976	183		0	0	1	{/}	1	3	689159	0	{/}	976
좌우반구com(split BVF)_1	19	1	<?xml version="1.0"?>\n<Clock xmlns:dt="urn:schemas-microsoft-com:datatypes"><Description dt:dt="string">E-Prime Primary Realtime Clock</Description><StartTime><Timestamp dt:dt="int">0</Timestamp><DateUtc dt:dt="string">2020-11-18T02:44:21Z</DateUtc></StartTime><FrequencyChanges><FrequencyChange><Frequency dt:dt="r8">2699980000</Frequency><Timestamp dt:dt="r8">4.18092471115338E+15</Timestamp><Cur…	좌우반구com(split BVF)_1-019-1	60.021	1.0.0.163	1	-2098217044	Professional	2.0.10.242	2.0.10.353	11-18-2020	2020-11-18 오전 2:44:21	11:44:21	2.0.10.248	164	1	{/}	공포	공	포	NULL	NULL	NULL	108	1	32	NULL	NULL	NULL	KSY	List2	0		0	-1	498577	183		0	0	1	{/}	0	3	498760	0	{/}	313
좌우반구com(split BVF)_1	19	1	<?xml version="1.0"?>\n<Clock xmlns:dt="urn:schemas-microsoft-com:datatypes"><Description dt:dt="string">E-Prime Primary Realtime Clock</Description><StartTime><Timestamp dt:dt="int">0</Timestamp><DateUtc dt:dt="string">2020-11-18T02:44:21Z</DateUtc></StartTime><FrequencyChanges><FrequencyChange><Frequency dt:dt="r8">2699980000</Frequency><Timestamp dt:dt="r8">4.18092471115338E+15</Timestamp><Cur…	좌우반구com(split BVF)_1-019-1	60.021	1.0.0.163	1	-2098217044	Professional	2.0.10.242	2.0.10.353	11-18-2020	2020-11-18 오전 2:44:21	11:44:21	2.0.10.248	182	2	z	과법	과	법	NULL	NULL	NULL	43	1	50	NULL	NULL	NULL	KSY3	List2	NULL	NULL	NULL	NULL	NULL	NULL	NULL	NULL	NULL	0	z	0	3	549092	0	{/}	820
좌우반구com(split BVF)_1	19	1	<?xml version="1.0"?>\n<Clock xmlns:dt="urn:schemas-microsoft-com:datatypes"><Description dt:dt="string">E-Prime Primary Realtime Clock</Description><StartTime><Timestamp dt:dt="int">0</Timestamp><DateUtc dt:dt="string">2020-11-18T02:44:21Z</DateUtc></StartTime><FrequencyChanges><FrequencyChange><Frequency dt:dt="r8">2699980000</Frequency><Timestamp dt:dt="r8">4.18092471115338E+15</Timestamp><Cur…	좌우반구com(split BVF)_1-019-1	60.021	1.0.0.163	1	-2098217044	Professional	2.0.10.242	2.0.10.353	11-18-2020	2020-11-18 오전 2:44:21	11:44:21	2.0.10.248	279	1	{/}	과정	과	정	NULL	NULL	NULL	NULL	NULL	NULL	60	1	15	KSY	List3	0		0	-1	851585	183		0	0	1	{/}	0	3	851768	0	{/}	380
좌우반구com(split BVF)_1	19	1	<?xml version="1.0"?>\n<Clock xmlns:dt="urn:schemas-microsoft-com:datatypes"><Description dt:dt="string">E-Prime Primary Realtime Clock</Description><StartTime><Timestamp dt:dt="int">0</Timestamp><DateUtc dt:dt="string">2020-11-18T02:44:21Z</DateUtc></StartTime><FrequencyChanges><FrequencyChange><Frequency dt:dt="r8">2699980000</Frequency><Timestamp dt:dt="r8">4.18092471115338E+15</Timestamp><Cur…	좌우반구com(split BVF)_1-019-1	60.021	1.0.0.163	1	-2098217044	Professional	2.0.10.242	2.0.10.353	11-18-2020	2020-11-18 오전 2:44:21	11:44:21	2.0.10.248	326	1	{/}	관계	관	계	NULL	NULL	NULL	NULL	NULL	NULL	94	1	62	KSY	List3	0		1	-1	976557	184		0	0	1	{/}	0	4	976741	0	{/}	324
좌우반구com(split BVF)_1	19	1	<?xml version="1.0"?>\n<Clock xmlns:dt="urn:schemas-microsoft-com:datatypes"><Description dt:dt="string">E-Prime Primary Realtime Clock</Description><StartTime><Timestamp dt:dt="int">0</Timestamp><DateUtc dt:dt="string">2020-11-18T02:44:21Z</DateUtc></StartTime><FrequencyChanges><FrequencyChange><Frequency dt:dt="r8">2699980000</Frequency><Timestamp dt:dt="r8">4.18092471115338E+15</Timestamp><Cur…	좌우반구com(split BVF)_1-019-1	60.021	1.0.0.163	1	-2098217044	Professional	2.0.10.242	2.0.10.353	11-18-2020	2020-11-18 오전 2:44:21	11:44:21	2.0.10.248	394	1	{/}	관측	관	측	NULL	NULL	NULL	NULL	NULL	NULL	57	1	130	KSY	List3	0		0	0	1163375	183		0	0	1	{/}	0	3	1163558	0	{/}	320
좌우반구com(split BVF)_1	19	1	<?xml version="1.0"?>\n<Clock xmlns:dt="urn:schemas-microsoft-com:datatypes"><Description dt:dt="string">E-Prime Primary Realtime Clock</Description><StartTime><Timestamp dt:dt="int">0</Timestamp><DateUtc dt:dt="string">2020-11-18T02:44:21Z</DateUtc></StartTime><FrequencyChanges><FrequencyChange><Frequency dt:dt="r8">2699980000</Frequency><Timestamp dt:dt="r8">4.18092471115338E+15</Timestamp><Cur…	좌우반구com(split BVF)_1-019-1	60.021	1.0.0.163	1	-2098217044	Professional	2.0.10.242	2.0.10.353	11-18-2020	2020-11-18 오전 2:44:21	11:44:21	2.0.10.248	376	1	{/}	광장	광	장	NULL	NULL	NULL	NULL	NULL	NULL	125	1	112	KSY	List3	0		0	-1	1114775	183		0	0	1	{/}	1	3	1114958	0	{/}	577
좌우반구com(split BVF)_1	19	1	<?xml version="1.0"?>\n<Clock xmlns:dt="urn:schemas-microsoft-com:datatypes"><Description dt:dt="string">E-Prime Primary Realtime Clock</Description><StartTime><Timestamp dt:dt="int">0</Timestamp><DateUtc dt:dt="string">2020-11-18T02:44:21Z</DateUtc></StartTime><FrequencyChanges><FrequencyChange><Frequency dt:dt="r8">2699980000</Frequency><Timestamp dt:dt="r8">4.18092471115338E+15</Timestamp><Cur…	좌우반구com(split BVF)_1-019-1	60.021	1.0.0.163	1	-2098217044	Professional	2.0.10.242	2.0.10.353	11-18-2020	2020-11-18 오전 2:44:21	11:44:21	2.0.10.248	375	2	z	교느	교	느	NULL	NULL	NULL	NULL	NULL	NULL	55	1	111	KSY3	List3	NULL	NULL	NULL	NULL	NULL	NULL	NULL	NULL	NULL	1	z	0	4	1112193	0	z	559
좌우반구com(split BVF)_1	19	1	<?xml version="1.0"?>\n<Clock xmlns:dt="urn:schemas-microsoft-com:datatypes"><Description dt:dt="string">E-Prime Primary Realtime Clock</Description><StartTime><Timestamp dt:dt="int">0</Timestamp><DateUtc dt:dt="string">2020-11-18T02:44:21Z</DateUtc></StartTime><FrequencyChanges><FrequencyChange><Frequency dt:dt="r8">2699980000</Frequency><Timestamp dt:dt="r8">4.18092471115338E+15</Timestamp><Cur…	좌우반구com(split BVF)_1-019-1	60.021	1.0.0.163	1	-2098217044	Professional	2.0.10.242	2.0.10.353	11-18-2020	2020-11-18 오전 2:44:21	11:44:21	2.0.10.248	338	2	z	교휘	교	휘	NULL	NULL	NULL	NULL	NULL	NULL	130	1	74	KSY	List3	0		0	-1	1010595	184		0	0	1	z	0	4	1010779	0	z	574
좌우반구com(split BVF)_1	19	1	<?xml version="1.0"?>\n<Clock xmlns:dt="urn:schemas-microsoft-com:datatypes"><Description dt:dt="string">E-Prime Primary Realtime Clock</Description><StartTime><Timestamp dt:dt="int">0</Timestamp><DateUtc dt:dt="string">2020-11-18T02:44:21Z</DateUtc></StartTime><FrequencyChanges><FrequencyChange><Frequency dt:dt="r8">2699980000</Frequency><Timestamp dt:dt="r8">4.18092471115338E+15</Timestamp><Cur…	좌우반구com(split BVF)_1-019-1	60.021	1.0.0.163	1	-2098217044	Professional	2.0.10.242	2.0.10.353	11-18-2020	2020-11-18 오전 2:44:21	11:44:21	2.0.10.248	240	1	{/}	구조	구	조	NULL	NULL	NULL	8	1	108	NULL	NULL	NULL	KSY	List2	0		0	-1	708169	184		0	0	1	{/}	0	4	708353	0	{/}	342
좌우반구com(split BVF)_1	19	1	<?xml version="1.0"?>\n<Clock xmlns:dt="urn:schemas-microsoft-com:datatypes"><Description dt:dt="string">E-Prime Primary Realtime Clock</Description><StartTime><Timestamp dt:dt="int">0</Timestamp><DateUtc dt:dt="string">2020-11-18T02:44:21Z</DateUtc></StartTime><FrequencyChanges><FrequencyChange><Frequency dt:dt="r8">2699980000</Frequency><Timestamp dt:dt="r8">4.18092471115338E+15</Timestamp><Cur…	좌우반구com(split BVF)_1-019-1	60.021	1.0.0.163	1	-2098217044	Professional	2.0.10.242	2.0.10.353	11-18-2020	2020-11-18 오전 2:44:21	11:44:21	2.0.10.248	44	2	z	국득	국	득	104	1	44	NULL	NULL	NULL	NULL	NULL	NULL	KSY3	List1	NULL	NULL	NULL	NULL	NULL	NULL	NULL	NULL	NULL	1	z	0	3	150500	0	z	731
좌우반구com(split BVF)_1	19	1	<?xml version="1.0"?>\n<Clock xmlns:dt="urn:schemas-microsoft-com:datatypes"><Description dt:dt="string">E-Prime Primary Realtime Clock</Description><StartTime><Timestamp dt:dt="int">0</Timestamp><DateUtc dt:dt="string">2020-11-18T02:44:21Z</DateUtc></StartTime><FrequencyChanges><FrequencyChange><Frequency dt:dt="r8">2699980000</Frequency><Timestamp dt:dt="r8">4.18092471115338E+15</Timestamp><Cur…	좌우반구com(split BVF)_1-019-1	60.021	1.0.0.163	1	-2098217044	Professional	2.0.10.242	2.0.10.353	11-18-2020	2020-11-18 오전 2:44:21	11:44:21	2.0.10.248	198	2	z	국반	국	반	NULL	NULL	NULL	5	1	66	NULL	NULL	NULL	KSY	List2	0		1	-1	592893	184		0	0	1	z	0	4	593077	0	z	1075
좌우반구com(split BVF)_1	19	1	<?xml version="1.0"?>\n<Clock xmlns:dt="urn:schemas-microsoft-com:datatypes"><Description dt:dt="string">E-Prime Primary Realtime Clock</Description><StartTime><Timestamp dt:dt="int">0</Timestamp><DateUtc dt:dt="string">2020-11-18T02:44:21Z</DateUtc></StartTime><FrequencyChanges><FrequencyChange><Frequency dt:dt="r8">2699980000</Frequency><Timestamp dt:dt="r8">4.18092471115338E+15</Timestamp><Cur…	좌우반구com(split BVF)_1-019-1	60.021	1.0.0.163	1	-2098217044	Professional	2.0.10.242	2.0.10.353	11-18-2020	2020-11-18 오전 2:44:21	11:44:21	2.0.10.248	35	1	{/}	군청	군	청	60	1	35	NULL	NULL	NULL	NULL	NULL	NULL	KSY	List1	0		0	0	124110	183		0	0	1	{/}	0	3	124293	0	{/}	410
좌우반구com(split BVF)_1	19	1	<?xml version="1.0"?>\n<Clock xmlns:dt="urn:schemas-microsoft-com:datatypes"><Description dt:dt="string">E-Prime Primary Realtime Clock</Description><StartTime><Timestamp dt:dt="int">0</Timestamp><DateUtc dt:dt="string">2020-11-18T02:44:21Z</DateUtc></StartTime><FrequencyChanges><FrequencyChange><Frequency dt:dt="r8">2699980000</Frequency><Timestamp dt:dt="r8">4.18092471115338E+15</Timestamp><Cur…	좌우반구com(split BVF)_1-019-1	60.021	1.0.0.163	1	-2098217044	Professional	2.0.10.242	2.0.10.353	11-18-2020	2020-11-18 오전 2:44:21	11:44:21	2.0.10.248	6	1	{/}	궤도	궤	도	120	1	6	NULL	NULL	NULL	NULL	NULL	NULL	KSY	List1	0		0	-1	42205	184		0	0	1	{/}	0	4	42389	0	{/}	516
좌우반구com(split BVF)_1	19	1	<?xml version="1.0"?>\n<Clock xmlns:dt="urn:schemas-microsoft-com:datatypes"><Description dt:dt="string">E-Prime Primary Realtime Clock</Description><StartTime><Timestamp dt:dt="int">0</Timestamp><DateUtc dt:dt="string">2020-11-18T02:44:21Z</DateUtc></StartTime><FrequencyChanges><FrequencyChange><Frequency dt:dt="r8">2699980000</Frequency><Timestamp dt:dt="r8">4.18092471115338E+15</Timestamp><Cur…	좌우반구com(split BVF)_1-019-1	60.021	1.0.0.163	1	-2098217044	Professional	2.0.10.242	2.0.10.353	11-18-2020	2020-11-18 오전 2:44:21	11:44:21	2.0.10.248	337	2	z	궤희	궤	희	NULL	NULL	NULL	NULL	NULL	NULL	59	1	73	KSY2	List3	NULL	NULL	NULL	NULL	NULL	NULL	NULL	NULL	NULL	1	z	0	3	1008113	0	z	465
좌우반구com(split BVF)_1	19	1	<?xml version="1.0"?>\n<Clock xmlns:dt="urn:schemas-microsoft-com:datatypes"><Description dt:dt="string">E-Prime Primary Realtime Clock</Description><StartTime><Timestamp dt:dt="int">0</Timestamp><DateUtc dt:dt="string">2020-11-18T02:44:21Z</DateUtc></StartTime><FrequencyChanges><FrequencyChange><Frequency dt:dt="r8">2699980000</Frequency><Timestamp dt:dt="r8">4.18092471115338E+15</Timestamp><Cur…	좌우반구com(split BVF)_1-019-1	60.021	1.0.0.163	1	-2098217044	Professional	2.0.10.242	2.0.10.353	11-18-2020	2020-11-18 오전 2:44:21	11:44:21	2.0.10.248	325	1	{/}	그림	그	림	NULL	NULL	NULL	NULL	NULL	NULL	119	1	61	KSY	List3	0		0	-1	974058	184		0	0	1	{/}	0	4	974242	0	{/}	304
좌우반구com(split BVF)_1	19	1	<?xml version="1.0"?>\n<Clock xmlns:dt="urn:schemas-microsoft-com:datatypes"><Description dt:dt="string">E-Prime Primary Realtime Clock</Description><StartTime><Timestamp dt:dt="int">0</Timestamp><DateUtc dt:dt="string">2020-11-18T02:44:21Z</DateUtc></StartTime><FrequencyChanges><FrequencyChange><Frequency dt:dt="r8">2699980000</Frequency><Timestamp dt:dt="r8">4.18092471115338E+15</Timestamp><Cur…	좌우반구com(split BVF)_1-019-1	60.021	1.0.0.163	1	-2098217044	Professional	2.0.10.242	2.0.10.353	11-18-2020	2020-11-18 오전 2:44:21	11:44:21	2.0.10.248	284	2	z	그법	그	법	NULL	NULL	NULL	NULL	NULL	NULL	42	1	20	KSY2	List3	NULL	NULL	NULL	NULL	NULL	NULL	NULL	NULL	NULL	1	z	1	3	864830	0	z	625
좌우반구com(split BVF)_1	19	1	<?xml version="1.0"?>\n<Clock xmlns:dt="urn:schemas-microsoft-com:datatypes"><Description dt:dt="string">E-Prime Primary Realtime Clock</Description><StartTime><Timestamp dt:dt="int">0</Timestamp><DateUtc dt:dt="string">2020-11-18T02:44:21Z</DateUtc></StartTime><FrequencyChanges><FrequencyChange><Frequency dt:dt="r8">2699980000</Frequency><Timestamp dt:dt="r8">4.18092471115338E+15</Timestamp><Cur…	좌우반구com(split BVF)_1-019-1	60.021	1.0.0.163	1	-2098217044	Professional	2.0.10.242	2.0.10.353	11-18-2020	2020-11-18 오전 2:44:21	11:44:21	2.0.10.248	109	2	z	그소	그	소	25	1	109	NULL	NULL	NULL	NULL	NULL	NULL	KSY2	List1	NULL	NULL	NULL	NULL	NULL	NULL	NULL	NULL	NULL	1	z	0	3	331303	0	z	461
좌우반구com(split BVF)_1	19	1	<?xml version="1.0"?>\n<Clock xmlns:dt="urn:schemas-microsoft-com:datatypes"><Description dt:dt="string">E-Prime Primary Realtime Clock</Description><StartTime><Timestamp dt:dt="int">0</Timestamp><DateUtc dt:dt="string">2020-11-18T02:44:21Z</DateUtc></StartTime><FrequencyChanges><FrequencyChange><Frequency dt:dt="r8">2699980000</Frequency><Timestamp dt:dt="r8">4.18092471115338E+15</Timestamp><Cur…	좌우반구com(split BVF)_1-019-1	60.021	1.0.0.163	1	-2098217044	Professional	2.0.10.242	2.0.10.353	11-18-2020	2020-11-18 오전 2:44:21	11:44:21	2.0.10.248	144	2	z	그종	그	종	NULL	NULL	NULL	65	1	12	NULL	NULL	NULL	KSY	List2	0		0	-1	443996	183		0	0	1	z	1	3	444179	0	z	511
좌우반구com(split BVF)_1	19	1	<?xml version="1.0"?>\n<Clock xmlns:dt="urn:schemas-microsoft-com:datatypes"><Description dt:dt="string">E-Prime Primary Realtime Clock</Description><StartTime><Timestamp dt:dt="int">0</Timestamp><DateUtc dt:dt="string">2020-11-18T02:44:21Z</DateUtc></StartTime><FrequencyChanges><FrequencyChange><Frequency dt:dt="r8">2699980000</Frequency><Timestamp dt:dt="r8">4.18092471115338E+15</Timestamp><Cur…	좌우반구com(split BVF)_1-019-1	60.021	1.0.0.163	1	-2098217044	Professional	2.0.10.242	2.0.10.353	11-18-2020	2020-11-18 오전 2:44:21	11:44:21	2.0.10.248	241	1	{/}	급여	급	여	NULL	NULL	NULL	125	1	109	NULL	NULL	NULL	KSY	List2	0		1	-1	710718	184		0	0	1	{/}	0	4	710902	0	{/}	337
좌우반구com(split BVF)_1	19	1	<?xml version="1.0"?>\n<Clock xmlns:dt="urn:schemas-microsoft-com:datatypes"><Description dt:dt="string">E-Prime Primary Realtime Clock</Description><StartTime><Timestamp dt:dt="int">0</Timestamp><DateUtc dt:dt="string">2020-11-18T02:44:21Z</DateUtc></StartTime><FrequencyChanges><FrequencyChange><Frequency dt:dt="r8">2699980000</Frequency><Timestamp dt:dt="r8">4.18092471115338E+15</Timestamp><Cur…	좌우반구com(split BVF)_1-019-1	60.021	1.0.0.163	1	-2098217044	Professional	2.0.10.242	2.0.10.353	11-18-2020	2020-11-18 오전 2:44:21	11:44:21	2.0.10.248	270	1	{/}	기록	기	록	NULL	NULL	NULL	NULL	NULL	NULL	86	1	6	KSY	List3	0		0	-1	826894	183		0	0	1	{/}	0	3	827077	0	{/}	404
좌우반구com(split BVF)_1	19	1	<?xml version="1.0"?>\n<Clock xmlns:dt="urn:schemas-microsoft-com:datatypes"><Description dt:dt="string">E-Prime Primary Realtime Clock</Description><StartTime><Timestamp dt:dt="int">0</Timestamp><DateUtc dt:dt="string">2020-11-18T02:44:21Z</DateUtc></StartTime><FrequencyChanges><FrequencyChange><Frequency dt:dt="r8">2699980000</Frequency><Timestamp dt:dt="r8">4.18092471115338E+15</Timestamp><Cur…	좌우반구com(split BVF)_1-019-1	60.021	1.0.0.163	1	-2098217044	Professional	2.0.10.242	2.0.10.353	11-18-2020	2020-11-18 오전 2:44:21	11:44:21	2.0.10.248	371	1	{/}	기름	기	름	NULL	NULL	NULL	NULL	NULL	NULL	102	1	107	KSY	List3	0		0	0	1100164	183		0	0	1	{/}	0	3	1100347	0	{/}	869
좌우반구com(split BVF)_1	19	1	<?xml version="1.0"?>\n<Clock xmlns:dt="urn:schemas-microsoft-com:datatypes"><Description dt:dt="string">E-Prime Primary Realtime Clock</Description><StartTime><Timestamp dt:dt="int">0</Timestamp><DateUtc dt:dt="string">2020-11-18T02:44:21Z</DateUtc></StartTime><FrequencyChanges><FrequencyChange><Frequency dt:dt="r8">2699980000</Frequency><Timestamp dt:dt="r8">4.18092471115338E+15</Timestamp><Cur…	좌우반구com(split BVF)_1-019-1	60.021	1.0.0.163	1	-2098217044	Professional	2.0.10.242	2.0.10.353	11-18-2020	2020-11-18 오전 2:44:21	11:44:21	2.0.10.248	388	1	{/}	기술	기	술	NULL	NULL	NULL	NULL	NULL	NULL	114	1	124	KSY	List3	0		1	-1	1146680	184		0	0	1	{/}	0	4	1146864	0	{/}	455
좌우반구com(split BVF)_1	19	1	<?xml version="1.0"?>\n<Clock xmlns:dt="urn:schemas-microsoft-com:datatypes"><Description dt:dt="string">E-Prime Primary Realtime Clock</Description><StartTime><Timestamp dt:dt="int">0</Timestamp><DateUtc dt:dt="string">2020-11-18T02:44:21Z</DateUtc></StartTime><FrequencyChanges><FrequencyChange><Frequency dt:dt="r8">2699980000</Frequency><Timestamp dt:dt="r8">4.18092471115338E+15</Timestamp><Cur…	좌우반구com(split BVF)_1-019-1	60.021	1.0.0.163	1	-2098217044	Professional	2.0.10.242	2.0.10.353	11-18-2020	2020-11-18 오전 2:44:21	11:44:21	2.0.10.248	117	1	{/}	기운	기	운	29	1	117	NULL	NULL	NULL	NULL	NULL	NULL	KSY	List1	0		0	-1	353478	184		0	0	1	{/}	0	4	353662	0	{/}	422
좌우반구com(split BVF)_1	19	1	<?xml version="1.0"?>\n<Clock xmlns:dt="urn:schemas-microsoft-com:datatypes"><Description dt:dt="string">E-Prime Primary Realtime Clock</Description><StartTime><Timestamp dt:dt="int">0</Timestamp><DateUtc dt:dt="string">2020-11-18T02:44:21Z</DateUtc></StartTime><FrequencyChanges><FrequencyChange><Frequency dt:dt="r8">2699980000</Frequency><Timestamp dt:dt="r8">4.18092471115338E+15</Timestamp><Cur…	좌우반구com(split BVF)_1-019-1	60.021	1.0.0.163	1	-2098217044	Professional	2.0.10.242	2.0.10.353	11-18-2020	2020-11-18 오전 2:44:21	11:44:21	2.0.10.248	341	1	{/}	기준	기	준	NULL	NULL	NULL	NULL	NULL	NULL	99	1	77	KSY	List3	0		0	-1	1019659	183		0	0	1	{/}	0	3	1019842	0	{/}	343
좌우반구com(split BVF)_1	19	1	<?xml version="1.0"?>\n<Clock xmlns:dt="urn:schemas-microsoft-com:datatypes"><Description dt:dt="string">E-Prime Primary Realtime Clock</Description><StartTime><Timestamp dt:dt="int">0</Timestamp><DateUtc dt:dt="string">2020-11-18T02:44:21Z</DateUtc></StartTime><FrequencyChanges><FrequencyChange><Frequency dt:dt="r8">2699980000</Frequency><Timestamp dt:dt="r8">4.18092471115338E+15</Timestamp><Cur…	좌우반구com(split BVF)_1-019-1	60.021	1.0.0.163	1	-2098217044	Professional	2.0.10.242	2.0.10.353	11-18-2020	2020-11-18 오전 2:44:21	11:44:21	2.0.10.248	310	1	{/}	기차	기	차	NULL	NULL	NULL	NULL	NULL	NULL	108	1	46	KSY	List3	0		1	-1	933489	184		0	0	1	{/}	0	4	933673	0	{/}	297
좌우반구com(split BVF)_1	19	1	<?xml version="1.0"?>\n<Clock xmlns:dt="urn:schemas-microsoft-com:datatypes"><Description dt:dt="string">E-Prime Primary Realtime Clock</Description><StartTime><Timestamp dt:dt="int">0</Timestamp><DateUtc dt:dt="string">2020-11-18T02:44:21Z</DateUtc></StartTime><FrequencyChanges><FrequencyChange><Frequency dt:dt="r8">2699980000</Frequency><Timestamp dt:dt="r8">4.18092471115338E+15</Timestamp><Cur…	좌우반구com(split BVF)_1-019-1	60.021	1.0.0.163	1	-2098217044	Professional	2.0.10.242	2.0.10.353	11-18-2020	2020-11-18 오전 2:44:21	11:44:21	2.0.10.248	114	1	{/}	기회	기	회	11	1	114	NULL	NULL	NULL	NULL	NULL	NULL	KSY	List1	0		0	-1	345148	183		0	0	1	{/}	0	3	345331	0	{/}	714
좌우반구com(split BVF)_1	19	1	<?xml version="1.0"?>\n<Clock xmlns:dt="urn:schemas-microsoft-com:datatypes"><Description dt:dt="string">E-Prime Primary Realtime Clock</Description><StartTime><Timestamp dt:dt="int">0</Timestamp><DateUtc dt:dt="string">2020-11-18T02:44:21Z</DateUtc></StartTime><FrequencyChanges><FrequencyChange><Frequency dt:dt="r8">2699980000</Frequency><Timestamp dt:dt="r8">4.18092471115338E+15</Timestamp><Cur…	좌우반구com(split BVF)_1-019-1	60.021	1.0.0.163	1	-2098217044	Professional	2.0.10.242	2.0.10.353	11-18-2020	2020-11-18 오전 2:44:21	11:44:21	2.0.10.248	269	2	z	껍목	껍	목	NULL	NULL	NULL	NULL	NULL	NULL	107	1	5	KSY2	List3	NULL	NULL	NULL	NULL	NULL	NULL	NULL	NULL	NULL	1	z	1	3	824461	0	z	409
좌우반구com(split BVF)_1	19	1	<?xml version="1.0"?>\n<Clock xmlns:dt="urn:schemas-microsoft-com:datatypes"><Description dt:dt="string">E-Prime Primary Realtime Clock</Description><StartTime><Timestamp dt:dt="int">0</Timestamp><DateUtc dt:dt="string">2020-11-18T02:44:21Z</DateUtc></StartTime><FrequencyChanges><FrequencyChange><Frequency dt:dt="r8">2699980000</Frequency><Timestamp dt:dt="r8">4.18092471115338E+15</Timestamp><Cur…	좌우반구com(split BVF)_1-019-1	60.021	1.0.0.163	1	-2098217044	Professional	2.0.10.242	2.0.10.353	11-18-2020	2020-11-18 오전 2:44:21	11:44:21	2.0.10.248	16	2	z	껍밀	껍	밀	119	1	16	NULL	NULL	NULL	NULL	NULL	NULL	KSY	List1	0		0	0	70129	183		0	0	1	z	0	3	70312	0	z	508
좌우반구com(split BVF)_1	19	1	<?xml version="1.0"?>\n<Clock xmlns:dt="urn:schemas-microsoft-com:datatypes"><Description dt:dt="string">E-Prime Primary Realtime Clock</Description><StartTime><Timestamp dt:dt="int">0</Timestamp><DateUtc dt:dt="string">2020-11-18T02:44:21Z</DateUtc></StartTime><FrequencyChanges><FrequencyChange><Frequency dt:dt="r8">2699980000</Frequency><Timestamp dt:dt="r8">4.18092471115338E+15</Timestamp><Cur…	좌우반구com(split BVF)_1-019-1	60.021	1.0.0.163	1	-2098217044	Professional	2.0.10.242	2.0.10.353	11-18-2020	2020-11-18 오전 2:44:21	11:44:21	2.0.10.248	218	1	{/}	껍질	껍	질	NULL	NULL	NULL	3	1	86	NULL	NULL	NULL	KSY	List2	0		0	-1	647224	183		0	0	1	{/}	1	3	647407	0	{/}	312
좌우반구com(split BVF)_1	19	1	<?xml version="1.0"?>\n<Clock xmlns:dt="urn:schemas-microsoft-com:datatypes"><Description dt:dt="string">E-Prime Primary Realtime Clock</Description><StartTime><Timestamp dt:dt="int">0</Timestamp><DateUtc dt:dt="string">2020-11-18T02:44:21Z</DateUtc></StartTime><FrequencyChanges><FrequencyChange><Frequency dt:dt="r8">2699980000</Frequency><Timestamp dt:dt="r8">4.18092471115338E+15</Timestamp><Cur…	좌우반구com(split BVF)_1-019-1	60.021	1.0.0.163	1	-2098217044	Professional	2.0.10.242	2.0.10.353	11-18-2020	2020-11-18 오전 2:44:21	11:44:21	2.0.10.248	142	2	z	껍퇴	껍	퇴	NULL	NULL	NULL	58	1	10	NULL	NULL	NULL	KSY	List2	0		0	-1	438548	183		0	0	1	z	1	3	438731	0	z	472
좌우반구com(split BVF)_1	19	1	<?xml version="1.0"?>\n<Clock xmlns:dt="urn:schemas-microsoft-com:datatypes"><Description dt:dt="string">E-Prime Primary Realtime Clock</Description><StartTime><Timestamp dt:dt="int">0</Timestamp><DateUtc dt:dt="string">2020-11-18T02:44:21Z</DateUtc></StartTime><FrequencyChanges><FrequencyChange><Frequency dt:dt="r8">2699980000</Frequency><Timestamp dt:dt="r8">4.18092471115338E+15</Timestamp><Cur…	좌우반구com(split BVF)_1-019-1	60.021	1.0.0.163	1	-2098217044	Professional	2.0.10.242	2.0.10.353	11-18-2020	2020-11-18 오전 2:44:21	11:44:21	2.0.10.248	95	2	z	나개	나	개	90	1	95	NULL	NULL	NULL	NULL	NULL	NULL	KSY3	List1	NULL	NULL	NULL	NULL	NULL	NULL	NULL	NULL	NULL	1	z	1	3	292283	0	z	658
좌우반구com(split BVF)_1	19	1	<?xml version="1.0"?>\n<Clock xmlns:dt="urn:schemas-microsoft-com:datatypes"><Description dt:dt="string">E-Prime Primary Realtime Clock</Description><StartTime><Timestamp dt:dt="int">0</Timestamp><DateUtc dt:dt="string">2020-11-18T02:44:21Z</DateUtc></StartTime><FrequencyChanges><FrequencyChange><Frequency dt:dt="r8">2699980000</Frequency><Timestamp dt:dt="r8">4.18092471115338E+15</Timestamp><Cur…	좌우반구com(split BVF)_1-019-1	60.021	1.0.0.163	1	-2098217044	Professional	2.0.10.242	2.0.10.353	11-18-2020	2020-11-18 오전 2:44:21	11:44:21	2.0.10.248	34	1	{/}	내일	내	일	126	1	34	NULL	NULL	NULL	NULL	NULL	NULL	KSY	List1	0		0	-1	121494	183		0	0	1	{/}	0	3	121677	0	{/}	421
좌우반구com(split BVF)_1	19	1	<?xml version="1.0"?>\n<Clock xmlns:dt="urn:schemas-microsoft-com:datatypes"><Description dt:dt="string">E-Prime Primary Realtime Clock</Description><StartTime><Timestamp dt:dt="int">0</Timestamp><DateUtc dt:dt="string">2020-11-18T02:44:21Z</DateUtc></StartTime><FrequencyChanges><FrequencyChange><Frequency dt:dt="r8">2699980000</Frequency><Timestamp dt:dt="r8">4.18092471115338E+15</Timestamp><Cur…	좌우반구com(split BVF)_1-019-1	60.021	1.0.0.163	1	-2098217044	Professional	2.0.10.242	2.0.10.353	11-18-2020	2020-11-18 오전 2:44:21	11:44:21	2.0.10.248	302	2	z	내죽	내	죽	NULL	NULL	NULL	NULL	NULL	NULL	29	1	38	KSY2	List3	NULL	NULL	NULL	NULL	NULL	NULL	NULL	NULL	NULL	1	z	0	3	912247	0	z	492
좌우반구com(split BVF)_1	19	1	<?xml version="1.0"?>\n<Clock xmlns:dt="urn:schemas-microsoft-com:datatypes"><Description dt:dt="string">E-Prime Primary Realtime Clock</Description><StartTime><Timestamp dt:dt="int">0</Timestamp><DateUtc dt:dt="string">2020-11-18T02:44:21Z</DateUtc></StartTime><FrequencyChanges><FrequencyChange><Frequency dt:dt="r8">2699980000</Frequency><Timestamp dt:dt="r8">4.18092471115338E+15</Timestamp><Cur…	좌우반구com(split BVF)_1-019-1	60.021	1.0.0.163	1	-2098217044	Professional	2.0.10.242	2.0.10.353	11-18-2020	2020-11-18 오전 2:44:21	11:44:21	2.0.10.248	324	2	z	내표	내	표	NULL	NULL	NULL	NULL	NULL	NULL	1	1	60	KSY	List3	0		0	-1	971309	184		0	0	0	z	0	4	971493	0	{/}	550
좌우반구com(split BVF)_1	19	1	<?xml version="1.0"?>\n<Clock xmlns:dt="urn:schemas-microsoft-com:datatypes"><Description dt:dt="string">E-Prime Primary Realtime Clock</Description><StartTime><Timestamp dt:dt="int">0</Timestamp><DateUtc dt:dt="string">2020-11-18T02:44:21Z</DateUtc></StartTime><FrequencyChanges><FrequencyChange><Frequency dt:dt="r8">2699980000</Frequency><Timestamp dt:dt="r8">4.18092471115338E+15</Timestamp><Cur…	좌우반구com(split BVF)_1-019-1	60.021	1.0.0.163	1	-2098217044	Professional	2.0.10.242	2.0.10.353	11-18-2020	2020-11-18 오전 2:44:21	11:44:21	2.0.10.248	125	2	z	념속	념	속	21	1	125	NULL	NULL	NULL	NULL	NULL	NULL	KSY3	List1	NULL	NULL	NULL	NULL	NULL	NULL	NULL	NULL	NULL	1	z	0	4	375754	0	z	553
좌우반구com(split BVF)_1	19	1	<?xml version="1.0"?>\n<Clock xmlns:dt="urn:schemas-microsoft-com:datatypes"><Description dt:dt="string">E-Prime Primary Realtime Clock</Description><StartTime><Timestamp dt:dt="int">0</Timestamp><DateUtc dt:dt="string">2020-11-18T02:44:21Z</DateUtc></StartTime><FrequencyChanges><FrequencyChange><Frequency dt:dt="r8">2699980000</Frequency><Timestamp dt:dt="r8">4.18092471115338E+15</Timestamp><Cur…	좌우반구com(split BVF)_1-019-1	60.021	1.0.0.163	1	-2098217044	Professional	2.0.10.242	2.0.10.353	11-18-2020	2020-11-18 오전 2:44:21	11:44:21	2.0.10.248	369	2	z	념실	념	실	NULL	NULL	NULL	NULL	NULL	NULL	73	1	105	KSY3	List3	NULL	NULL	NULL	NULL	NULL	NULL	NULL	NULL	NULL	1	z	1	3	1095015	0	z	569
좌우반구com(split BVF)_1	19	1	<?xml version="1.0"?>\n<Clock xmlns:dt="urn:schemas-microsoft-com:datatypes"><Description dt:dt="string">E-Prime Primary Realtime Clock</Description><StartTime><Timestamp dt:dt="int">0</Timestamp><DateUtc dt:dt="string">2020-11-18T02:44:21Z</DateUtc></StartTime><FrequencyChanges><FrequencyChange><Frequency dt:dt="r8">2699980000</Frequency><Timestamp dt:dt="r8">4.18092471115338E+15</Timestamp><Cur…	좌우반구com(split BVF)_1-019-1	60.021	1.0.0.163	1	-2098217044	Professional	2.0.10.242	2.0.10.353	11-18-2020	2020-11-18 오전 2:44:21	11:44:21	2.0.10.248	377	2	z	념효	념	효	NULL	NULL	NULL	NULL	NULL	NULL	11	1	113	KSY3	List3	NULL	NULL	NULL	NULL	NULL	NULL	NULL	NULL	NULL	1	z	0	4	1117741	0	z	546
좌우반구com(split BVF)_1	19	1	<?xml version="1.0"?>\n<Clock xmlns:dt="urn:schemas-microsoft-com:datatypes"><Description dt:dt="string">E-Prime Primary Realtime Clock</Description><StartTime><Timestamp dt:dt="int">0</Timestamp><DateUtc dt:dt="string">2020-11-18T02:44:21Z</DateUtc></StartTime><FrequencyChanges><FrequencyChange><Frequency dt:dt="r8">2699980000</Frequency><Timestamp dt:dt="r8">4.18092471115338E+15</Timestamp><Cur…	좌우반구com(split BVF)_1-019-1	60.021	1.0.0.163	1	-2098217044	Professional	2.0.10.242	2.0.10.353	11-18-2020	2020-11-18 오전 2:44:21	11:44:21	2.0.10.248	61	1	{/}	노조	노	조	52	1	61	NULL	NULL	NULL	NULL	NULL	NULL	KSY	List1	0		1	-1	198033	184		0	0	1	{/}	0	4	198217	0	{/}	601
좌우반구com(split BVF)_1	19	1	<?xml version="1.0"?>\n<Clock xmlns:dt="urn:schemas-microsoft-com:datatypes"><Description dt:dt="string">E-Prime Primary Realtime Clock</Description><StartTime><Timestamp dt:dt="int">0</Timestamp><DateUtc dt:dt="string">2020-11-18T02:44:21Z</DateUtc></StartTime><FrequencyChanges><FrequencyChange><Frequency dt:dt="r8">2699980000</Frequency><Timestamp dt:dt="r8">4.18092471115338E+15</Timestamp><Cur…	좌우반구com(split BVF)_1-019-1	60.021	1.0.0.163	1	-2098217044	Professional	2.0.10.242	2.0.10.353	11-18-2020	2020-11-18 오전 2:44:21	11:44:21	2.0.10.248	179	1	{/}	논란	논	란	NULL	NULL	NULL	122	1	47	NULL	NULL	NULL	KSY	List2	0		0	0	540879	183		0	0	1	{/}	0	3	541062	0	{/}	723
좌우반구com(split BVF)_1	19	1	<?xml version="1.0"?>\n<Clock xmlns:dt="urn:schemas-microsoft-com:datatypes"><Description dt:dt="string">E-Prime Primary Realtime Clock</Description><StartTime><Timestamp dt:dt="int">0</Timestamp><DateUtc dt:dt="string">2020-11-18T02:44:21Z</DateUtc></StartTime><FrequencyChanges><FrequencyChange><Frequency dt:dt="r8">2699980000</Frequency><Timestamp dt:dt="r8">4.18092471115338E+15</Timestamp><Cur…	좌우반구com(split BVF)_1-019-1	60.021	1.0.0.163	1	-2098217044	Professional	2.0.10.242	2.0.10.353	11-18-2020	2020-11-18 오전 2:44:21	11:44:21	2.0.10.248	127	2	z	논무	논	무	91	1	127	NULL	NULL	NULL	NULL	NULL	NULL	KSY2	List1	NULL	NULL	NULL	NULL	NULL	NULL	NULL	NULL	NULL	1	z	1	3	381718	0	z	630
좌우반구com(split BVF)_1	19	1	<?xml version="1.0"?>\n<Clock xmlns:dt="urn:schemas-microsoft-com:datatypes"><Description dt:dt="string">E-Prime Primary Realtime Clock</Description><StartTime><Timestamp dt:dt="int">0</Timestamp><DateUtc dt:dt="string">2020-11-18T02:44:21Z</DateUtc></StartTime><FrequencyChanges><FrequencyChange><Frequency dt:dt="r8">2699980000</Frequency><Timestamp dt:dt="r8">4.18092471115338E+15</Timestamp><Cur…	좌우반구com(split BVF)_1-019-1	60.021	1.0.0.163	1	-2098217044	Professional	2.0.10.242	2.0.10.353	11-18-2020	2020-11-18 오전 2:44:21	11:44:21	2.0.10.248	199	1	{/}	느낌	느	낌	NULL	NULL	NULL	72	1	67	NULL	NULL	NULL	KSY	List2	0		0	0	596176	183		0	0	1	{/}	0	3	596359	0	{/}	481
좌우반구com(split BVF)_1	19	1	<?xml version="1.0"?>\n<Clock xmlns:dt="urn:schemas-microsoft-com:datatypes"><Description dt:dt="string">E-Prime Primary Realtime Clock</Description><StartTime><Timestamp dt:dt="int">0</Timestamp><DateUtc dt:dt="string">2020-11-18T02:44:21Z</DateUtc></StartTime><FrequencyChanges><FrequencyChange><Frequency dt:dt="r8">2699980000</Frequency><Timestamp dt:dt="r8">4.18092471115338E+15</Timestamp><Cur…	좌우반구com(split BVF)_1-019-1	60.021	1.0.0.163	1	-2098217044	Professional	2.0.10.242	2.0.10.353	11-18-2020	2020-11-18 오전 2:44:21	11:44:21	2.0.10.248	232	2	z	느속	느	속	NULL	NULL	NULL	88	1	100	NULL	NULL	NULL	KSY3	List2	NULL	NULL	NULL	NULL	NULL	NULL	NULL	NULL	NULL	1	z	0	4	686544	0	z	406
좌우반구com(split BVF)_1	19	1	<?xml version="1.0"?>\n<Clock xmlns:dt="urn:schemas-microsoft-com:datatypes"><Description dt:dt="string">E-Prime Primary Realtime Clock</Description><StartTime><Timestamp dt:dt="int">0</Timestamp><DateUtc dt:dt="string">2020-11-18T02:44:21Z</DateUtc></StartTime><FrequencyChanges><FrequencyChange><Frequency dt:dt="r8">2699980000</Frequency><Timestamp dt:dt="r8">4.18092471115338E+15</Timestamp><Cur…	좌우반구com(split BVF)_1-019-1	60.021	1.0.0.163	1	-2098217044	Professional	2.0.10.242	2.0.10.353	11-18-2020	2020-11-18 오전 2:44:21	11:44:21	2.0.10.248	8	2	z	느스	느	스	24	1	8	NULL	NULL	NULL	NULL	NULL	NULL	KSY2	List1	NULL	NULL	NULL	NULL	NULL	NULL	NULL	NULL	NULL	1	z	0	3	47670	0	z	475
좌우반구com(split BVF)_1	19	1	<?xml version="1.0"?>\n<Clock xmlns:dt="urn:schemas-microsoft-com:datatypes"><Description dt:dt="string">E-Prime Primary Realtime Clock</Description><StartTime><Timestamp dt:dt="int">0</Timestamp><DateUtc dt:dt="string">2020-11-18T02:44:21Z</DateUtc></StartTime><FrequencyChanges><FrequencyChange><Frequency dt:dt="r8">2699980000</Frequency><Timestamp dt:dt="r8">4.18092471115338E+15</Timestamp><Cur…	좌우반구com(split BVF)_1-019-1	60.021	1.0.0.163	1	-2098217044	Professional	2.0.10.242	2.0.10.353	11-18-2020	2020-11-18 오전 2:44:21	11:44:21	2.0.10.248	39	2	z	느체	느	체	48	1	39	NULL	NULL	NULL	NULL	NULL	NULL	KSY	List1	0		0	0	135506	183		0	0	1	z	0	3	135689	0	z	486
좌우반구com(split BVF)_1	19	1	<?xml version="1.0"?>\n<Clock xmlns:dt="urn:schemas-microsoft-com:datatypes"><Description dt:dt="string">E-Prime Primary Realtime Clock</Description><StartTime><Timestamp dt:dt="int">0</Timestamp><DateUtc dt:dt="string">2020-11-18T02:44:21Z</DateUtc></StartTime><FrequencyChanges><FrequencyChange><Frequency dt:dt="r8">2699980000</Frequency><Timestamp dt:dt="r8">4.18092471115338E+15</Timestamp><Cur…	좌우반구com(split BVF)_1-019-1	60.021	1.0.0.163	1	-2098217044	Professional	2.0.10.242	2.0.10.353	11-18-2020	2020-11-18 오전 2:44:21	11:44:21	2.0.10.248	331	2	z	님우	님	우	NULL	NULL	NULL	NULL	NULL	NULL	97	1	67	KSY	List3	0		0	0	990203	183		0	0	0	z	0	3	990386	0	{/}	727
좌우반구com(split BVF)_1	19	1	<?xml version="1.0"?>\n<Clock xmlns:dt="urn:schemas-microsoft-com:datatypes"><Description dt:dt="string">E-Prime Primary Realtime Clock</Description><StartTime><Timestamp dt:dt="int">0</Timestamp><DateUtc dt:dt="string">2020-11-18T02:44:21Z</DateUtc></StartTime><FrequencyChanges><FrequencyChange><Frequency dt:dt="r8">2699980000</Frequency><Timestamp dt:dt="r8">4.18092471115338E+15</Timestamp><Cur…	좌우반구com(split BVF)_1-019-1	60.021	1.0.0.163	1	-2098217044	Professional	2.0.10.242	2.0.10.353	11-18-2020	2020-11-18 오전 2:44:21	11:44:21	2.0.10.248	36	2	z	단률	단	률	103	1	36	NULL	NULL	NULL	NULL	NULL	NULL	KSY3	List1	NULL	NULL	NULL	NULL	NULL	NULL	NULL	NULL	NULL	0	z	0	4	126909	0	{/}	813
좌우반구com(split BVF)_1	19	1	<?xml version="1.0"?>\n<Clock xmlns:dt="urn:schemas-microsoft-com:datatypes"><Description dt:dt="string">E-Prime Primary Realtime Clock</Description><StartTime><Timestamp dt:dt="int">0</Timestamp><DateUtc dt:dt="string">2020-11-18T02:44:21Z</DateUtc></StartTime><FrequencyChanges><FrequencyChange><Frequency dt:dt="r8">2699980000</Frequency><Timestamp dt:dt="r8">4.18092471115338E+15</Timestamp><Cur…	좌우반구com(split BVF)_1-019-1	60.021	1.0.0.163	1	-2098217044	Professional	2.0.10.242	2.0.10.353	11-18-2020	2020-11-18 오전 2:44:21	11:44:21	2.0.10.248	85	1	{/}	단어	단	어	81	1	85	NULL	NULL	NULL	NULL	NULL	NULL	KSY	List1	0		1	-1	264776	184		0	0	1	{/}	0	4	264960	0	{/}	397
좌우반구com(split BVF)_1	19	1	<?xml version="1.0"?>\n<Clock xmlns:dt="urn:schemas-microsoft-com:datatypes"><Description dt:dt="string">E-Prime Primary Realtime Clock</Description><StartTime><Timestamp dt:dt="int">0</Timestamp><DateUtc dt:dt="string">2020-11-18T02:44:21Z</DateUtc></StartTime><FrequencyChanges><FrequencyChange><Frequency dt:dt="r8">2699980000</Frequency><Timestamp dt:dt="r8">4.18092471115338E+15</Timestamp><Cur…	좌우반구com(split BVF)_1-019-1	60.021	1.0.0.163	1	-2098217044	Professional	2.0.10.242	2.0.10.353	11-18-2020	2020-11-18 오전 2:44:21	11:44:21	2.0.10.248	366	1	{/}	단위	단	위	NULL	NULL	NULL	NULL	NULL	NULL	49	1	102	KSY	List3	0		0	-1	1086935	183		0	0	1	{/}	0	3	1087118	0	{/}	378
좌우반구com(split BVF)_1	19	1	<?xml version="1.0"?>\n<Clock xmlns:dt="urn:schemas-microsoft-com:datatypes"><Description dt:dt="string">E-Prime Primary Realtime Clock</Description><StartTime><Timestamp dt:dt="int">0</Timestamp><DateUtc dt:dt="string">2020-11-18T02:44:21Z</DateUtc></StartTime><FrequencyChanges><FrequencyChange><Frequency dt:dt="r8">2699980000</Frequency><Timestamp dt:dt="r8">4.18092471115338E+15</Timestamp><Cur…	좌우반구com(split BVF)_1-019-1	60.021	1.0.0.163	1	-2098217044	Professional	2.0.10.242	2.0.10.353	11-18-2020	2020-11-18 오전 2:44:21	11:44:21	2.0.10.248	236	1	{/}	담화	담	화	NULL	NULL	NULL	25	1	104	NULL	NULL	NULL	KSY	List2	0		0	-1	697506	184		0	0	1	{/}	0	4	697690	0	{/}	389
좌우반구com(split BVF)_1	19	1	<?xml version="1.0"?>\n<Clock xmlns:dt="urn:schemas-microsoft-com:datatypes"><Description dt:dt="string">E-Prime Primary Realtime Clock</Description><StartTime><Timestamp dt:dt="int">0</Timestamp><DateUtc dt:dt="string">2020-11-18T02:44:21Z</DateUtc></StartTime><FrequencyChanges><FrequencyChange><Frequency dt:dt="r8">2699980000</Frequency><Timestamp dt:dt="r8">4.18092471115338E+15</Timestamp><Cur…	좌우반구com(split BVF)_1-019-1	60.021	1.0.0.163	1	-2098217044	Professional	2.0.10.242	2.0.10.353	11-18-2020	2020-11-18 오전 2:44:21	11:44:21	2.0.10.248	146	1	{/}	대문	대	문	NULL	NULL	NULL	55	1	14	NULL	NULL	NULL	KSY	List2	0		1	-1	449294	184		0	0	1	{/}	0	4	449478	0	{/}	412
좌우반구com(split BVF)_1	19	1	<?xml version="1.0"?>\n<Clock xmlns:dt="urn:schemas-microsoft-com:datatypes"><Description dt:dt="string">E-Prime Primary Realtime Clock</Description><StartTime><Timestamp dt:dt="int">0</Timestamp><DateUtc dt:dt="string">2020-11-18T02:44:21Z</DateUtc></StartTime><FrequencyChanges><FrequencyChange><Frequency dt:dt="r8">2699980000</Frequency><Timestamp dt:dt="r8">4.18092471115338E+15</Timestamp><Cur…	좌우반구com(split BVF)_1-019-1	60.021	1.0.0.163	1	-2098217044	Professional	2.0.10.242	2.0.10.353	11-18-2020	2020-11-18 오전 2:44:21	11:44:21	2.0.10.248	346	1	{/}	대중	대	중	NULL	NULL	NULL	NULL	NULL	NULL	18	1	82	KSY	List3	0		1	-1	1032937	184		0	0	1	{/}	0	4	1033121	0	{/}	303
좌우반구com(split BVF)_1	19	1	<?xml version="1.0"?>\n<Clock xmlns:dt="urn:schemas-microsoft-com:datatypes"><Description dt:dt="string">E-Prime Primary Realtime Clock</Description><StartTime><Timestamp dt:dt="int">0</Timestamp><DateUtc dt:dt="string">2020-11-18T02:44:21Z</DateUtc></StartTime><FrequencyChanges><FrequencyChange><Frequency dt:dt="r8">2699980000</Frequency><Timestamp dt:dt="r8">4.18092471115338E+15</Timestamp><Cur…	좌우반구com(split BVF)_1-019-1	60.021	1.0.0.163	1	-2098217044	Professional	2.0.10.242	2.0.10.353	11-18-2020	2020-11-18 오전 2:44:21	11:44:21	2.0.10.248	68	1	{/}	도박	도	박	10	1	68	NULL	NULL	NULL	NULL	NULL	NULL	KSY	List1	0		0	-1	217793	183		0	0	1	{/}	0	3	217976	0	{/}	334
좌우반구com(split BVF)_1	19	1	<?xml version="1.0"?>\n<Clock xmlns:dt="urn:schemas-microsoft-com:datatypes"><Description dt:dt="string">E-Prime Primary Realtime Clock</Description><StartTime><Timestamp dt:dt="int">0</Timestamp><DateUtc dt:dt="string">2020-11-18T02:44:21Z</DateUtc></StartTime><FrequencyChanges><FrequencyChange><Frequency dt:dt="r8">2699980000</Frequency><Timestamp dt:dt="r8">4.18092471115338E+15</Timestamp><Cur…	좌우반구com(split BVF)_1-019-1	60.021	1.0.0.163	1	-2098217044	Professional	2.0.10.242	2.0.10.353	11-18-2020	2020-11-18 오전 2:44:21	11:44:21	2.0.10.248	119	2	z	도휘	도	휘	65	1	119	NULL	NULL	NULL	NULL	NULL	NULL	KSY3	List1	NULL	NULL	NULL	NULL	NULL	NULL	NULL	NULL	NULL	0	z	0	3	358843	0	{/}	689
좌우반구com(split BVF)_1	19	1	<?xml version="1.0"?>\n<Clock xmlns:dt="urn:schemas-microsoft-com:datatypes"><Description dt:dt="string">E-Prime Primary Realtime Clock</Description><StartTime><Timestamp dt:dt="int">0</Timestamp><DateUtc dt:dt="string">2020-11-18T02:44:21Z</DateUtc></StartTime><FrequencyChanges><FrequencyChange><Frequency dt:dt="r8">2699980000</Frequency><Timestamp dt:dt="r8">4.18092471115338E+15</Timestamp><Cur…	좌우반구com(split BVF)_1-019-1	60.021	1.0.0.163	1	-2098217044	Professional	2.0.10.242	2.0.10.353	11-18-2020	2020-11-18 오전 2:44:21	11:44:21	2.0.10.248	205	1	{/}	동의	동	의	NULL	NULL	NULL	59	1	73	NULL	NULL	NULL	KSY	List2	0		0	-1	613003	183		0	0	1	{/}	0	3	613186	0	{/}	262
좌우반구com(split BVF)_1	19	1	<?xml version="1.0"?>\n<Clock xmlns:dt="urn:schemas-microsoft-com:datatypes"><Description dt:dt="string">E-Prime Primary Realtime Clock</Description><StartTime><Timestamp dt:dt="int">0</Timestamp><DateUtc dt:dt="string">2020-11-18T02:44:21Z</DateUtc></StartTime><FrequencyChanges><FrequencyChange><Frequency dt:dt="r8">2699980000</Frequency><Timestamp dt:dt="r8">4.18092471115338E+15</Timestamp><Cur…	좌우반구com(split BVF)_1-019-1	60.021	1.0.0.163	1	-2098217044	Professional	2.0.10.242	2.0.10.353	11-18-2020	2020-11-18 오전 2:44:21	11:44:21	2.0.10.248	224	2	z	득관	득	관	NULL	NULL	NULL	127	1	92	NULL	NULL	NULL	KSY2	List2	NULL	NULL	NULL	NULL	NULL	NULL	NULL	NULL	NULL	1	z	1	3	663618	0	z	693
좌우반구com(split BVF)_1	19	1	<?xml version="1.0"?>\n<Clock xmlns:dt="urn:schemas-microsoft-com:datatypes"><Description dt:dt="string">E-Prime Primary Realtime Clock</Description><StartTime><Timestamp dt:dt="int">0</Timestamp><DateUtc dt:dt="string">2020-11-18T02:44:21Z</DateUtc></StartTime><FrequencyChanges><FrequencyChange><Frequency dt:dt="r8">2699980000</Frequency><Timestamp dt:dt="r8">4.18092471115338E+15</Timestamp><Cur…	좌우반구com(split BVF)_1-019-1	60.021	1.0.0.163	1	-2098217044	Professional	2.0.10.242	2.0.10.353	11-18-2020	2020-11-18 오전 2:44:21	11:44:21	2.0.10.248	97	2	z	득동	득	동	38	1	97	NULL	NULL	NULL	NULL	NULL	NULL	KSY2	List1	NULL	NULL	NULL	NULL	NULL	NULL	NULL	NULL	NULL	1	z	0	4	297915	0	z	709
좌우반구com(split BVF)_1	19	1	<?xml version="1.0"?>\n<Clock xmlns:dt="urn:schemas-microsoft-com:datatypes"><Description dt:dt="string">E-Prime Primary Realtime Clock</Description><StartTime><Timestamp dt:dt="int">0</Timestamp><DateUtc dt:dt="string">2020-11-18T02:44:21Z</DateUtc></StartTime><FrequencyChanges><FrequencyChange><Frequency dt:dt="r8">2699980000</Frequency><Timestamp dt:dt="r8">4.18092471115338E+15</Timestamp><Cur…	좌우반구com(split BVF)_1-019-1	60.021	1.0.0.163	1	-2098217044	Professional	2.0.10.242	2.0.10.353	11-18-2020	2020-11-18 오전 2:44:21	11:44:21	2.0.10.248	167	2	z	득생	득	생	NULL	NULL	NULL	36	1	35	NULL	NULL	NULL	KSY2	List2	NULL	NULL	NULL	NULL	NULL	NULL	NULL	NULL	NULL	0	z	0	4	506891	0	{/}	790
좌우반구com(split BVF)_1	19	1	<?xml version="1.0"?>\n<Clock xmlns:dt="urn:schemas-microsoft-com:datatypes"><Description dt:dt="string">E-Prime Primary Realtime Clock</Description><StartTime><Timestamp dt:dt="int">0</Timestamp><DateUtc dt:dt="string">2020-11-18T02:44:21Z</DateUtc></StartTime><FrequencyChanges><FrequencyChange><Frequency dt:dt="r8">2699980000</Frequency><Timestamp dt:dt="r8">4.18092471115338E+15</Timestamp><Cur…	좌우반구com(split BVF)_1-019-1	60.021	1.0.0.163	1	-2098217044	Professional	2.0.10.242	2.0.10.353	11-18-2020	2020-11-18 오전 2:44:21	11:44:21	2.0.10.248	382	2	z	득외	득	외	NULL	NULL	NULL	NULL	NULL	NULL	121	1	118	KSY3	List3	NULL	NULL	NULL	NULL	NULL	NULL	NULL	NULL	NULL	1	z	1	3	1130869	0	z	450
좌우반구com(split BVF)_1	19	1	<?xml version="1.0"?>\n<Clock xmlns:dt="urn:schemas-microsoft-com:datatypes"><Description dt:dt="string">E-Prime Primary Realtime Clock</Description><StartTime><Timestamp dt:dt="int">0</Timestamp><DateUtc dt:dt="string">2020-11-18T02:44:21Z</DateUtc></StartTime><FrequencyChanges><FrequencyChange><Frequency dt:dt="r8">2699980000</Frequency><Timestamp dt:dt="r8">4.18092471115338E+15</Timestamp><Cur…	좌우반구com(split BVF)_1-019-1	60.021	1.0.0.163	1	-2098217044	Professional	2.0.10.242	2.0.10.353	11-18-2020	2020-11-18 오전 2:44:21	11:44:21	2.0.10.248	367	2	z	란공	란	공	NULL	NULL	NULL	NULL	NULL	NULL	113	1	103	KSY	List3	0		0	-1	1089517	184		0	0	1	z	0	4	1089701	0	z	507
좌우반구com(split BVF)_1	19	1	<?xml version="1.0"?>\n<Clock xmlns:dt="urn:schemas-microsoft-com:datatypes"><Description dt:dt="string">E-Prime Primary Realtime Clock</Description><StartTime><Timestamp dt:dt="int">0</Timestamp><DateUtc dt:dt="string">2020-11-18T02:44:21Z</DateUtc></StartTime><FrequencyChanges><FrequencyChange><Frequency dt:dt="r8">2699980000</Frequency><Timestamp dt:dt="r8">4.18092471115338E+15</Timestamp><Cur…	좌우반구com(split BVF)_1-019-1	60.021	1.0.0.163	1	-2098217044	Professional	2.0.10.242	2.0.10.353	11-18-2020	2020-11-18 오전 2:44:21	11:44:21	2.0.10.248	159	2	z	량필	량	필	NULL	NULL	NULL	87	1	27	NULL	NULL	NULL	KSY3	List2	NULL	NULL	NULL	NULL	NULL	NULL	NULL	NULL	NULL	1	z	0	4	484932	0	z	1005
좌우반구com(split BVF)_1	19	1	<?xml version="1.0"?>\n<Clock xmlns:dt="urn:schemas-microsoft-com:datatypes"><Description dt:dt="string">E-Prime Primary Realtime Clock</Description><StartTime><Timestamp dt:dt="int">0</Timestamp><DateUtc dt:dt="string">2020-11-18T02:44:21Z</DateUtc></StartTime><FrequencyChanges><FrequencyChange><Frequency dt:dt="r8">2699980000</Frequency><Timestamp dt:dt="r8">4.18092471115338E+15</Timestamp><Cur…	좌우반구com(split BVF)_1-019-1	60.021	1.0.0.163	1	-2098217044	Professional	2.0.10.242	2.0.10.353	11-18-2020	2020-11-18 오전 2:44:21	11:44:21	2.0.10.248	289	2	z	려제	려	제	NULL	NULL	NULL	NULL	NULL	NULL	71	1	25	KSY2	List3	NULL	NULL	NULL	NULL	NULL	NULL	NULL	NULL	NULL	1	z	0	4	878276	0	z	345
좌우반구com(split BVF)_1	19	1	<?xml version="1.0"?>\n<Clock xmlns:dt="urn:schemas-microsoft-com:datatypes"><Description dt:dt="string">E-Prime Primary Realtime Clock</Description><StartTime><Timestamp dt:dt="int">0</Timestamp><DateUtc dt:dt="string">2020-11-18T02:44:21Z</DateUtc></StartTime><FrequencyChanges><FrequencyChange><Frequency dt:dt="r8">2699980000</Frequency><Timestamp dt:dt="r8">4.18092471115338E+15</Timestamp><Cur…	좌우반구com(split BVF)_1-019-1	60.021	1.0.0.163	1	-2098217044	Professional	2.0.10.242	2.0.10.353	11-18-2020	2020-11-18 오전 2:44:21	11:44:21	2.0.10.248	54	2	z	려최	려	최	31	1	54	NULL	NULL	NULL	NULL	NULL	NULL	KSY	List1	0		0	-1	178890	183		0	0	1	z	1	3	179073	0	z	464
좌우반구com(split BVF)_1	19	1	<?xml version="1.0"?>\n<Clock xmlns:dt="urn:schemas-microsoft-com:datatypes"><Description dt:dt="string">E-Prime Primary Realtime Clock</Description><StartTime><Timestamp dt:dt="int">0</Timestamp><DateUtc dt:dt="string">2020-11-18T02:44:21Z</DateUtc></StartTime><FrequencyChanges><FrequencyChange><Frequency dt:dt="r8">2699980000</Frequency><Timestamp dt:dt="r8">4.18092471115338E+15</Timestamp><Cur…	좌우반구com(split BVF)_1-019-1	60.021	1.0.0.163	1	-2098217044	Professional	2.0.10.242	2.0.10.353	11-18-2020	2020-11-18 오전 2:44:21	11:44:21	2.0.10.248	130	2	z	려희	려	희	20	1	130	NULL	NULL	NULL	NULL	NULL	NULL	KSY	List1	0		0	0	390149	183		0	0	1	z	0	3	390332	0	z	383
좌우반구com(split BVF)_1	19	1	<?xml version="1.0"?>\n<Clock xmlns:dt="urn:schemas-microsoft-com:datatypes"><Description dt:dt="string">E-Prime Primary Realtime Clock</Description><StartTime><Timestamp dt:dt="int">0</Timestamp><DateUtc dt:dt="string">2020-11-18T02:44:21Z</DateUtc></StartTime><FrequencyChanges><FrequencyChange><Frequency dt:dt="r8">2699980000</Frequency><Timestamp dt:dt="r8">4.18092471115338E+15</Timestamp><Cur…	좌우반구com(split BVF)_1-019-1	60.021	1.0.0.163	1	-2098217044	Professional	2.0.10.242	2.0.10.353	11-18-2020	2020-11-18 오전 2:44:21	11:44:21	2.0.10.248	173	2	z	력름	력	름	NULL	NULL	NULL	93	1	41	NULL	NULL	NULL	KSY3	List2	NULL	NULL	NULL	NULL	NULL	NULL	NULL	NULL	NULL	1	z	0	4	524035	0	z	454
좌우반구com(split BVF)_1	19	1	<?xml version="1.0"?>\n<Clock xmlns:dt="urn:schemas-microsoft-com:datatypes"><Description dt:dt="string">E-Prime Primary Realtime Clock</Description><StartTime><Timestamp dt:dt="int">0</Timestamp><DateUtc dt:dt="string">2020-11-18T02:44:21Z</DateUtc></StartTime><FrequencyChanges><FrequencyChange><Frequency dt:dt="r8">2699980000</Frequency><Timestamp dt:dt="r8">4.18092471115338E+15</Timestamp><Cur…	좌우반구com(split BVF)_1-019-1	60.021	1.0.0.163	1	-2098217044	Professional	2.0.10.242	2.0.10.353	11-18-2020	2020-11-18 오전 2:44:21	11:44:21	2.0.10.248	60	2	z	례부	례	부	95	1	60	NULL	NULL	NULL	NULL	NULL	NULL	KSY	List1	0		1	-1	195334	184		0	0	1	z	0	4	195518	0	z	488
좌우반구com(split BVF)_1	19	1	<?xml version="1.0"?>\n<Clock xmlns:dt="urn:schemas-microsoft-com:datatypes"><Description dt:dt="string">E-Prime Primary Realtime Clock</Description><StartTime><Timestamp dt:dt="int">0</Timestamp><DateUtc dt:dt="string">2020-11-18T02:44:21Z</DateUtc></StartTime><FrequencyChanges><FrequencyChange><Frequency dt:dt="r8">2699980000</Frequency><Timestamp dt:dt="r8">4.18092471115338E+15</Timestamp><Cur…	좌우반구com(split BVF)_1-019-1	60.021	1.0.0.163	1	-2098217044	Professional	2.0.10.242	2.0.10.353	11-18-2020	2020-11-18 오전 2:44:21	11:44:21	2.0.10.248	37	2	z	록어	록	어	40	1	37	NULL	NULL	NULL	NULL	NULL	NULL	KSY2	List1	NULL	NULL	NULL	NULL	NULL	NULL	NULL	NULL	NULL	1	z	0	3	129924	0	z	652
좌우반구com(split BVF)_1	19	1	<?xml version="1.0"?>\n<Clock xmlns:dt="urn:schemas-microsoft-com:datatypes"><Description dt:dt="string">E-Prime Primary Realtime Clock</Description><StartTime><Timestamp dt:dt="int">0</Timestamp><DateUtc dt:dt="string">2020-11-18T02:44:21Z</DateUtc></StartTime><FrequencyChanges><FrequencyChange><Frequency dt:dt="r8">2699980000</Frequency><Timestamp dt:dt="r8">4.18092471115338E+15</Timestamp><Cur…	좌우반구com(split BVF)_1-019-1	60.021	1.0.0.163	1	-2098217044	Professional	2.0.10.242	2.0.10.353	11-18-2020	2020-11-18 오전 2:44:21	11:44:21	2.0.10.248	69	2	z	류궤	류	궤	55	1	69	NULL	NULL	NULL	NULL	NULL	NULL	KSY	List1	0		1	-1	220325	184		0	0	0	z	0	4	220509	0	{/}	438
좌우반구com(split BVF)_1	19	1	<?xml version="1.0"?>\n<Clock xmlns:dt="urn:schemas-microsoft-com:datatypes"><Description dt:dt="string">E-Prime Primary Realtime Clock</Description><StartTime><Timestamp dt:dt="int">0</Timestamp><DateUtc dt:dt="string">2020-11-18T02:44:21Z</DateUtc></StartTime><FrequencyChanges><FrequencyChange><Frequency dt:dt="r8">2699980000</Frequency><Timestamp dt:dt="r8">4.18092471115338E+15</Timestamp><Cur…	좌우반구com(split BVF)_1-019-1	60.021	1.0.0.163	1	-2098217044	Professional	2.0.10.242	2.0.10.353	11-18-2020	2020-11-18 오전 2:44:21	11:44:21	2.0.10.248	261	2	z	류란	류	란	NULL	NULL	NULL	6	1	129	NULL	NULL	NULL	KSY3	List2	NULL	NULL	NULL	NULL	NULL	NULL	NULL	NULL	NULL	1	z	0	4	764683	0	z	450
좌우반구com(split BVF)_1	19	1	<?xml version="1.0"?>\n<Clock xmlns:dt="urn:schemas-microsoft-com:datatypes"><Description dt:dt="string">E-Prime Primary Realtime Clock</Description><StartTime><Timestamp dt:dt="int">0</Timestamp><DateUtc dt:dt="string">2020-11-18T02:44:21Z</DateUtc></StartTime><FrequencyChanges><FrequencyChange><Frequency dt:dt="r8">2699980000</Frequency><Timestamp dt:dt="r8">4.18092471115338E+15</Timestamp><Cur…	좌우반구com(split BVF)_1-019-1	60.021	1.0.0.163	1	-2098217044	Professional	2.0.10.242	2.0.10.353	11-18-2020	2020-11-18 오전 2:44:21	11:44:21	2.0.10.248	234	2	z	류포	류	포	NULL	NULL	NULL	33	1	102	NULL	NULL	NULL	KSY	List2	0		0	-1	692158	184		0	0	1	z	0	4	692342	0	z	432
좌우반구com(split BVF)_1	19	1	<?xml version="1.0"?>\n<Clock xmlns:dt="urn:schemas-microsoft-com:datatypes"><Description dt:dt="string">E-Prime Primary Realtime Clock</Description><StartTime><Timestamp dt:dt="int">0</Timestamp><DateUtc dt:dt="string">2020-11-18T02:44:21Z</DateUtc></StartTime><FrequencyChanges><FrequencyChange><Frequency dt:dt="r8">2699980000</Frequency><Timestamp dt:dt="r8">4.18092471115338E+15</Timestamp><Cur…	좌우반구com(split BVF)_1-019-1	60.021	1.0.0.163	1	-2098217044	Professional	2.0.10.242	2.0.10.353	11-18-2020	2020-11-18 오전 2:44:21	11:44:21	2.0.10.248	300	2	z	률법	률	법	NULL	NULL	NULL	NULL	NULL	NULL	67	1	36	KSY3	List3	NULL	NULL	NULL	NULL	NULL	NULL	NULL	NULL	NULL	1	z	1	3	906965	0	z	393
좌우반구com(split BVF)_1	19	1	<?xml version="1.0"?>\n<Clock xmlns:dt="urn:schemas-microsoft-com:datatypes"><Description dt:dt="string">E-Prime Primary Realtime Clock</Description><StartTime><Timestamp dt:dt="int">0</Timestamp><DateUtc dt:dt="string">2020-11-18T02:44:21Z</DateUtc></StartTime><FrequencyChanges><FrequencyChange><Frequency dt:dt="r8">2699980000</Frequency><Timestamp dt:dt="r8">4.18092471115338E+15</Timestamp><Cur…	좌우반구com(split BVF)_1-019-1	60.021	1.0.0.163	1	-2098217044	Professional	2.0.10.242	2.0.10.353	11-18-2020	2020-11-18 오전 2:44:21	11:44:21	2.0.10.248	317	2	z	률법	률	법	NULL	NULL	NULL	NULL	NULL	NULL	9	1	53	KSY	List3	0		0	-1	951983	183		0	0	1	z	0	3	952166	0	z	382
좌우반구com(split BVF)_1	19	1	<?xml version="1.0"?>\n<Clock xmlns:dt="urn:schemas-microsoft-com:datatypes"><Description dt:dt="string">E-Prime Primary Realtime Clock</Description><StartTime><Timestamp dt:dt="int">0</Timestamp><DateUtc dt:dt="string">2020-11-18T02:44:21Z</DateUtc></StartTime><FrequencyChanges><FrequencyChange><Frequency dt:dt="r8">2699980000</Frequency><Timestamp dt:dt="r8">4.18092471115338E+15</Timestamp><Cur…	좌우반구com(split BVF)_1-019-1	60.021	1.0.0.163	1	-2098217044	Professional	2.0.10.242	2.0.10.353	11-18-2020	2020-11-18 오전 2:44:21	11:44:21	2.0.10.248	81	2	z	률시	률	시	2	1	81	NULL	NULL	NULL	NULL	NULL	NULL	KSY	List1	0		0	-1	252747	184		0	0	1	z	0	4	252931	0	z	405
좌우반구com(split BVF)_1	19	1	<?xml version="1.0"?>\n<Clock xmlns:dt="urn:schemas-microsoft-com:datatypes"><Description dt:dt="string">E-Prime Primary Realtime Clock</Description><StartTime><Timestamp dt:dt="int">0</Timestamp><DateUtc dt:dt="string">2020-11-18T02:44:21Z</DateUtc></StartTime><FrequencyChanges><FrequencyChange><Frequency dt:dt="r8">2699980000</Frequency><Timestamp dt:dt="r8">4.18092471115338E+15</Timestamp><Cur…	좌우반구com(split BVF)_1-019-1	60.021	1.0.0.163	1	-2098217044	Professional	2.0.10.242	2.0.10.353	11-18-2020	2020-11-18 오전 2:44:21	11:44:21	2.0.10.248	387	2	z	률훈	률	훈	NULL	NULL	NULL	NULL	NULL	NULL	45	1	123	KSY2	List3	NULL	NULL	NULL	NULL	NULL	NULL	NULL	NULL	NULL	1	z	0	4	1144215	0	z	440
좌우반구com(split BVF)_1	19	1	<?xml version="1.0"?>\n<Clock xmlns:dt="urn:schemas-microsoft-com:datatypes"><Description dt:dt="string">E-Prime Primary Realtime Clock</Description><StartTime><Timestamp dt:dt="int">0</Timestamp><DateUtc dt:dt="string">2020-11-18T02:44:21Z</DateUtc></StartTime><FrequencyChanges><FrequencyChange><Frequency dt:dt="r8">2699980000</Frequency><Timestamp dt:dt="r8">4.18092471115338E+15</Timestamp><Cur…	좌우반구com(split BVF)_1-019-1	60.021	1.0.0.163	1	-2098217044	Professional	2.0.10.242	2.0.10.353	11-18-2020	2020-11-18 오전 2:44:21	11:44:21	2.0.10.248	3	2	z	름결	름	결	118	1	3	NULL	NULL	NULL	NULL	NULL	NULL	KSY	List1	0		0	-1	34058	183		0	0	1	z	1	3	34241	0	z	552
좌우반구com(split BVF)_1	19	1	<?xml version="1.0"?>\n<Clock xmlns:dt="urn:schemas-microsoft-com:datatypes"><Description dt:dt="string">E-Prime Primary Realtime Clock</Description><StartTime><Timestamp dt:dt="int">0</Timestamp><DateUtc dt:dt="string">2020-11-18T02:44:21Z</DateUtc></StartTime><FrequencyChanges><FrequencyChange><Frequency dt:dt="r8">2699980000</Frequency><Timestamp dt:dt="r8">4.18092471115338E+15</Timestamp><Cur…	좌우반구com(split BVF)_1-019-1	60.021	1.0.0.163	1	-2098217044	Professional	2.0.10.242	2.0.10.353	11-18-2020	2020-11-18 오전 2:44:21	11:44:21	2.0.10.248	273	2	z	름무	름	무	NULL	NULL	NULL	NULL	NULL	NULL	70	1	9	KSY2	List3	NULL	NULL	NULL	NULL	NULL	NULL	NULL	NULL	NULL	1	z	0	3	834924	0	z	392
좌우반구com(split BVF)_1	19	1	<?xml version="1.0"?>\n<Clock xmlns:dt="urn:schemas-microsoft-com:datatypes"><Description dt:dt="string">E-Prime Primary Realtime Clock</Description><StartTime><Timestamp dt:dt="int">0</Timestamp><DateUtc dt:dt="string">2020-11-18T02:44:21Z</DateUtc></StartTime><FrequencyChanges><FrequencyChange><Frequency dt:dt="r8">2699980000</Frequency><Timestamp dt:dt="r8">4.18092471115338E+15</Timestamp><Cur…	좌우반구com(split BVF)_1-019-1	60.021	1.0.0.163	1	-2098217044	Professional	2.0.10.242	2.0.10.353	11-18-2020	2020-11-18 오전 2:44:21	11:44:21	2.0.10.248	65	2	z	리열	리	열	99	1	65	NULL	NULL	NULL	NULL	NULL	NULL	KSY3	List1	NULL	NULL	NULL	NULL	NULL	NULL	NULL	NULL	NULL	1	z	1	3	209029	0	z	636
좌우반구com(split BVF)_1	19	1	<?xml version="1.0"?>\n<Clock xmlns:dt="urn:schemas-microsoft-com:datatypes"><Description dt:dt="string">E-Prime Primary Realtime Clock</Description><StartTime><Timestamp dt:dt="int">0</Timestamp><DateUtc dt:dt="string">2020-11-18T02:44:21Z</DateUtc></StartTime><FrequencyChanges><FrequencyChange><Frequency dt:dt="r8">2699980000</Frequency><Timestamp dt:dt="r8">4.18092471115338E+15</Timestamp><Cur…	좌우반구com(split BVF)_1-019-1	60.021	1.0.0.163	1	-2098217044	Professional	2.0.10.242	2.0.10.353	11-18-2020	2020-11-18 오전 2:44:21	11:44:21	2.0.10.248	158	2	z	림밀	림	밀	NULL	NULL	NULL	47	1	26	NULL	NULL	NULL	KSY	List2	0		1	-1	482099	184		0	0	1	z	0	4	482283	0	z	439
좌우반구com(split BVF)_1	19	1	<?xml version="1.0"?>\n<Clock xmlns:dt="urn:schemas-microsoft-com:datatypes"><Description dt:dt="string">E-Prime Primary Realtime Clock</Description><StartTime><Timestamp dt:dt="int">0</Timestamp><DateUtc dt:dt="string">2020-11-18T02:44:21Z</DateUtc></StartTime><FrequencyChanges><FrequencyChange><Frequency dt:dt="r8">2699980000</Frequency><Timestamp dt:dt="r8">4.18092471115338E+15</Timestamp><Cur…	좌우반구com(split BVF)_1-019-1	60.021	1.0.0.163	1	-2098217044	Professional	2.0.10.242	2.0.10.353	11-18-2020	2020-11-18 오전 2:44:21	11:44:21	2.0.10.248	395	2	z	마요	마	요	NULL	NULL	NULL	NULL	NULL	NULL	25	1	131	KSY	List3	0		0	-1	1165907	183		0	0	1	z	1	3	1166090	0	z	493
좌우반구com(split BVF)_1	19	1	<?xml version="1.0"?>\n<Clock xmlns:dt="urn:schemas-microsoft-com:datatypes"><Description dt:dt="string">E-Prime Primary Realtime Clock</Description><StartTime><Timestamp dt:dt="int">0</Timestamp><DateUtc dt:dt="string">2020-11-18T02:44:21Z</DateUtc></StartTime><FrequencyChanges><FrequencyChange><Frequency dt:dt="r8">2699980000</Frequency><Timestamp dt:dt="r8">4.18092471115338E+15</Timestamp><Cur…	좌우반구com(split BVF)_1-019-1	60.021	1.0.0.163	1	-2098217044	Professional	2.0.10.242	2.0.10.353	11-18-2020	2020-11-18 오전 2:44:21	11:44:21	2.0.10.248	383	2	z	망습	망	습	NULL	NULL	NULL	NULL	NULL	NULL	111	1	119	KSY3	List3	NULL	NULL	NULL	NULL	NULL	NULL	NULL	NULL	NULL	1	z	1	3	1133518	0	z	705
좌우반구com(split BVF)_1	19	1	<?xml version="1.0"?>\n<Clock xmlns:dt="urn:schemas-microsoft-com:datatypes"><Description dt:dt="string">E-Prime Primary Realtime Clock</Description><StartTime><Timestamp dt:dt="int">0</Timestamp><DateUtc dt:dt="string">2020-11-18T02:44:21Z</DateUtc></StartTime><FrequencyChanges><FrequencyChange><Frequency dt:dt="r8">2699980000</Frequency><Timestamp dt:dt="r8">4.18092471115338E+15</Timestamp><Cur…	좌우반구com(split BVF)_1-019-1	60.021	1.0.0.163	1	-2098217044	Professional	2.0.10.242	2.0.10.353	11-18-2020	2020-11-18 오전 2:44:21	11:44:21	2.0.10.248	386	1	{/}	망신	망	신	NULL	NULL	NULL	NULL	NULL	NULL	127	1	122	KSY	List3	0		0	-1	1141499	183		0	0	1	{/}	1	3	1141682	0	{/}	325
좌우반구com(split BVF)_1	19	1	<?xml version="1.0"?>\n<Clock xmlns:dt="urn:schemas-microsoft-com:datatypes"><Description dt:dt="string">E-Prime Primary Realtime Clock</Description><StartTime><Timestamp dt:dt="int">0</Timestamp><DateUtc dt:dt="string">2020-11-18T02:44:21Z</DateUtc></StartTime><FrequencyChanges><FrequencyChange><Frequency dt:dt="r8">2699980000</Frequency><Timestamp dt:dt="r8">4.18092471115338E+15</Timestamp><Cur…	좌우반구com(split BVF)_1-019-1	60.021	1.0.0.163	1	-2098217044	Professional	2.0.10.242	2.0.10.353	11-18-2020	2020-11-18 오전 2:44:21	11:44:21	2.0.10.248	368	1	{/}	매력	매	력	NULL	NULL	NULL	NULL	NULL	NULL	37	1	104	KSY	List3	0		0	-1	1092233	183		0	0	1	{/}	1	3	1092416	0	{/}	400
좌우반구com(split BVF)_1	19	1	<?xml version="1.0"?>\n<Clock xmlns:dt="urn:schemas-microsoft-com:datatypes"><Description dt:dt="string">E-Prime Primary Realtime Clock</Description><StartTime><Timestamp dt:dt="int">0</Timestamp><DateUtc dt:dt="string">2020-11-18T02:44:21Z</DateUtc></StartTime><FrequencyChanges><FrequencyChange><Frequency dt:dt="r8">2699980000</Frequency><Timestamp dt:dt="r8">4.18092471115338E+15</Timestamp><Cur…	좌우반구com(split BVF)_1-019-1	60.021	1.0.0.163	1	-2098217044	Professional	2.0.10.242	2.0.10.353	11-18-2020	2020-11-18 오전 2:44:21	11:44:21	2.0.10.248	1	2	z	매소	매	소	69	1	1	NULL	NULL	NULL	NULL	NULL	NULL	KSY3	List1	NULL	NULL	NULL	NULL	NULL	NULL	NULL	NULL	NULL	0	z	0	4	28244	0	{/}	1013
좌우반구com(split BVF)_1	19	1	<?xml version="1.0"?>\n<Clock xmlns:dt="urn:schemas-microsoft-com:datatypes"><Description dt:dt="string">E-Prime Primary Realtime Clock</Description><StartTime><Timestamp dt:dt="int">0</Timestamp><DateUtc dt:dt="string">2020-11-18T02:44:21Z</DateUtc></StartTime><FrequencyChanges><FrequencyChange><Frequency dt:dt="r8">2699980000</Frequency><Timestamp dt:dt="r8">4.18092471115338E+15</Timestamp><Cur…	좌우반구com(split BVF)_1-019-1	60.021	1.0.0.163	1	-2098217044	Professional	2.0.10.242	2.0.10.353	11-18-2020	2020-11-18 오전 2:44:21	11:44:21	2.0.10.248	389	1	{/}	모습	모	습	NULL	NULL	NULL	NULL	NULL	NULL	27	1	125	KSY	List3	0		0	-1	1149346	183		0	0	1	{/}	1	3	1149529	0	{/}	1070
좌우반구com(split BVF)_1	19	1	<?xml version="1.0"?>\n<Clock xmlns:dt="urn:schemas-microsoft-com:datatypes"><Description dt:dt="string">E-Prime Primary Realtime Clock</Description><StartTime><Timestamp dt:dt="int">0</Timestamp><DateUtc dt:dt="string">2020-11-18T02:44:21Z</DateUtc></StartTime><FrequencyChanges><FrequencyChange><Frequency dt:dt="r8">2699980000</Frequency><Timestamp dt:dt="r8">4.18092471115338E+15</Timestamp><Cur…	좌우반구com(split BVF)_1-019-1	60.021	1.0.0.163	1	-2098217044	Professional	2.0.10.242	2.0.10.353	11-18-2020	2020-11-18 오전 2:44:21	11:44:21	2.0.10.248	163	1	{/}	모형	모	형	NULL	NULL	NULL	44	1	31	NULL	NULL	NULL	KSY	List2	0		0	0	495978	183		0	0	1	{/}	0	3	496161	0	{/}	400
좌우반구com(split BVF)_1	19	1	<?xml version="1.0"?>\n<Clock xmlns:dt="urn:schemas-microsoft-com:datatypes"><Description dt:dt="string">E-Prime Primary Realtime Clock</Description><StartTime><Timestamp dt:dt="int">0</Timestamp><DateUtc dt:dt="string">2020-11-18T02:44:21Z</DateUtc></StartTime><FrequencyChanges><FrequencyChange><Frequency dt:dt="r8">2699980000</Frequency><Timestamp dt:dt="r8">4.18092471115338E+15</Timestamp><Cur…	좌우반구com(split BVF)_1-019-1	60.021	1.0.0.163	1	-2098217044	Professional	2.0.10.242	2.0.10.353	11-18-2020	2020-11-18 오전 2:44:21	11:44:21	2.0.10.248	108	2	z	목력	목	력	92	1	108	NULL	NULL	NULL	NULL	NULL	NULL	KSY2	List1	NULL	NULL	NULL	NULL	NULL	NULL	NULL	NULL	NULL	0	z	0	3	328254	0	{/}	846
좌우반구com(split BVF)_1	19	1	<?xml version="1.0"?>\n<Clock xmlns:dt="urn:schemas-microsoft-com:datatypes"><Description dt:dt="string">E-Prime Primary Realtime Clock</Description><StartTime><Timestamp dt:dt="int">0</Timestamp><DateUtc dt:dt="string">2020-11-18T02:44:21Z</DateUtc></StartTime><FrequencyChanges><FrequencyChange><Frequency dt:dt="r8">2699980000</Frequency><Timestamp dt:dt="r8">4.18092471115338E+15</Timestamp><Cur…	좌우반구com(split BVF)_1-019-1	60.021	1.0.0.163	1	-2098217044	Professional	2.0.10.242	2.0.10.353	11-18-2020	2020-11-18 오전 2:44:21	11:44:21	2.0.10.248	149	1	{/}	목록	목	록	NULL	NULL	NULL	84	1	17	NULL	NULL	NULL	KSY	List2	0		0	-1	457641	184		0	0	1	{/}	0	4	457825	0	{/}	369
좌우반구com(split BVF)_1	19	1	<?xml version="1.0"?>\n<Clock xmlns:dt="urn:schemas-microsoft-com:datatypes"><Description dt:dt="string">E-Prime Primary Realtime Clock</Description><StartTime><Timestamp dt:dt="int">0</Timestamp><DateUtc dt:dt="string">2020-11-18T02:44:21Z</DateUtc></StartTime><FrequencyChanges><FrequencyChange><Frequency dt:dt="r8">2699980000</Frequency><Timestamp dt:dt="r8">4.18092471115338E+15</Timestamp><Cur…	좌우반구com(split BVF)_1-019-1	60.021	1.0.0.163	1	-2098217044	Professional	2.0.10.242	2.0.10.353	11-18-2020	2020-11-18 오전 2:44:21	11:44:21	2.0.10.248	343	1	{/}	목적	목	적	NULL	NULL	NULL	NULL	NULL	NULL	43	1	79	KSY	List3	0		0	-1	1025040	184		0	0	1	{/}	0	4	1025224	0	{/}	265
좌우반구com(split BVF)_1	19	1	<?xml version="1.0"?>\n<Clock xmlns:dt="urn:schemas-microsoft-com:datatypes"><Description dt:dt="string">E-Prime Primary Realtime Clock</Description><StartTime><Timestamp dt:dt="int">0</Timestamp><DateUtc dt:dt="string">2020-11-18T02:44:21Z</DateUtc></StartTime><FrequencyChanges><FrequencyChange><Frequency dt:dt="r8">2699980000</Frequency><Timestamp dt:dt="r8">4.18092471115338E+15</Timestamp><Cur…	좌우반구com(split BVF)_1-019-1	60.021	1.0.0.163	1	-2098217044	Professional	2.0.10.242	2.0.10.353	11-18-2020	2020-11-18 오전 2:44:21	11:44:21	2.0.10.248	41	2	z	목퇴	목	퇴	72	1	41	NULL	NULL	NULL	NULL	NULL	NULL	KSY	List1	0		1	-1	141070	184		0	0	1	z	0	4	141254	0	z	763
좌우반구com(split BVF)_1	19	1	<?xml version="1.0"?>\n<Clock xmlns:dt="urn:schemas-microsoft-com:datatypes"><Description dt:dt="string">E-Prime Primary Realtime Clock</Description><StartTime><Timestamp dt:dt="int">0</Timestamp><DateUtc dt:dt="string">2020-11-18T02:44:21Z</DateUtc></StartTime><FrequencyChanges><FrequencyChange><Frequency dt:dt="r8">2699980000</Frequency><Timestamp dt:dt="r8">4.18092471115338E+15</Timestamp><Cur…	좌우반구com(split BVF)_1-019-1	60.021	1.0.0.163	1	-2098217044	Professional	2.0.10.242	2.0.10.353	11-18-2020	2020-11-18 오전 2:44:21	11:44:21	2.0.10.248	51	2	z	무록	무	록	75	1	51	NULL	NULL	NULL	NULL	NULL	NULL	KSY3	List1	NULL	NULL	NULL	NULL	NULL	NULL	NULL	NULL	NULL	1	z	1	3	170493	0	z	883
좌우반구com(split BVF)_1	19	1	<?xml version="1.0"?>\n<Clock xmlns:dt="urn:schemas-microsoft-com:datatypes"><Description dt:dt="string">E-Prime Primary Realtime Clock</Description><StartTime><Timestamp dt:dt="int">0</Timestamp><DateUtc dt:dt="string">2020-11-18T02:44:21Z</DateUtc></StartTime><FrequencyChanges><FrequencyChange><Frequency dt:dt="r8">2699980000</Frequency><Timestamp dt:dt="r8">4.18092471115338E+15</Timestamp><Cur…	좌우반구com(split BVF)_1-019-1	60.021	1.0.0.163	1	-2098217044	Professional	2.0.10.242	2.0.10.353	11-18-2020	2020-11-18 오전 2:44:21	11:44:21	2.0.10.248	345	1	{/}	무엇	무	엇	NULL	NULL	NULL	NULL	NULL	NULL	22	1	81	KSY	List3	0		0	0	1030272	183		0	0	1	{/}	0	3	1030455	0	{/}	458
좌우반구com(split BVF)_1	19	1	<?xml version="1.0"?>\n<Clock xmlns:dt="urn:schemas-microsoft-com:datatypes"><Description dt:dt="string">E-Prime Primary Realtime Clock</Description><StartTime><Timestamp dt:dt="int">0</Timestamp><DateUtc dt:dt="string">2020-11-18T02:44:21Z</DateUtc></StartTime><FrequencyChanges><FrequencyChange><Frequency dt:dt="r8">2699980000</Frequency><Timestamp dt:dt="r8">4.18092471115338E+15</Timestamp><Cur…	좌우반구com(split BVF)_1-019-1	60.021	1.0.0.163	1	-2098217044	Professional	2.0.10.242	2.0.10.353	11-18-2020	2020-11-18 오전 2:44:21	11:44:21	2.0.10.248	340	1	{/}	무형	무	형	NULL	NULL	NULL	NULL	NULL	NULL	89	1	76	KSY	List3	0		0	-1	1016210	183		0	0	1	{/}	0	3	1016393	0	{/}	1240
좌우반구com(split BVF)_1	19	1	<?xml version="1.0"?>\n<Clock xmlns:dt="urn:schemas-microsoft-com:datatypes"><Description dt:dt="string">E-Prime Primary Realtime Clock</Description><StartTime><Timestamp dt:dt="int">0</Timestamp><DateUtc dt:dt="string">2020-11-18T02:44:21Z</DateUtc></StartTime><FrequencyChanges><FrequencyChange><Frequency dt:dt="r8">2699980000</Frequency><Timestamp dt:dt="r8">4.18092471115338E+15</Timestamp><Cur…	좌우반구com(split BVF)_1-019-1	60.021	1.0.0.163	1	-2098217044	Professional	2.0.10.242	2.0.10.353	11-18-2020	2020-11-18 오전 2:44:21	11:44:21	2.0.10.248	253	1	{/}	물건	물	건	NULL	NULL	NULL	27	1	121	NULL	NULL	NULL	KSY	List2	0		0	-1	742224	183		0	0	1	{/}	0	3	742407	0	{/}	454
좌우반구com(split BVF)_1	19	1	<?xml version="1.0"?>\n<Clock xmlns:dt="urn:schemas-microsoft-com:datatypes"><Description dt:dt="string">E-Prime Primary Realtime Clock</Description><StartTime><Timestamp dt:dt="int">0</Timestamp><DateUtc dt:dt="string">2020-11-18T02:44:21Z</DateUtc></StartTime><FrequencyChanges><FrequencyChange><Frequency dt:dt="r8">2699980000</Frequency><Timestamp dt:dt="r8">4.18092471115338E+15</Timestamp><Cur…	좌우반구com(split BVF)_1-019-1	60.021	1.0.0.163	1	-2098217044	Professional	2.0.10.242	2.0.10.353	11-18-2020	2020-11-18 오전 2:44:21	11:44:21	2.0.10.248	272	2	z	미략	미	략	NULL	NULL	NULL	NULL	NULL	NULL	118	1	8	KSY2	List3	NULL	NULL	NULL	NULL	NULL	NULL	NULL	NULL	NULL	1	z	0	4	832259	0	z	460
좌우반구com(split BVF)_1	19	1	<?xml version="1.0"?>\n<Clock xmlns:dt="urn:schemas-microsoft-com:datatypes"><Description dt:dt="string">E-Prime Primary Realtime Clock</Description><StartTime><Timestamp dt:dt="int">0</Timestamp><DateUtc dt:dt="string">2020-11-18T02:44:21Z</DateUtc></StartTime><FrequencyChanges><FrequencyChange><Frequency dt:dt="r8">2699980000</Frequency><Timestamp dt:dt="r8">4.18092471115338E+15</Timestamp><Cur…	좌우반구com(split BVF)_1-019-1	60.021	1.0.0.163	1	-2098217044	Professional	2.0.10.242	2.0.10.353	11-18-2020	2020-11-18 오전 2:44:21	11:44:21	2.0.10.248	64	1	{/}	밀수	밀	수	73	1	64	NULL	NULL	NULL	NULL	NULL	NULL	KSY	List1	0		0	-1	206264	183		0	0	1	{/}	0	3	206447	0	{/}	387
좌우반구com(split BVF)_1	19	1	<?xml version="1.0"?>\n<Clock xmlns:dt="urn:schemas-microsoft-com:datatypes"><Description dt:dt="string">E-Prime Primary Realtime Clock</Description><StartTime><Timestamp dt:dt="int">0</Timestamp><DateUtc dt:dt="string">2020-11-18T02:44:21Z</DateUtc></StartTime><FrequencyChanges><FrequencyChange><Frequency dt:dt="r8">2699980000</Frequency><Timestamp dt:dt="r8">4.18092471115338E+15</Timestamp><Cur…	좌우반구com(split BVF)_1-019-1	60.021	1.0.0.163	1	-2098217044	Professional	2.0.10.242	2.0.10.353	11-18-2020	2020-11-18 오전 2:44:21	11:44:21	2.0.10.248	308	2	z	밀헤	밀	헤	NULL	NULL	NULL	NULL	NULL	NULL	10	1	44	KSY2	List3	NULL	NULL	NULL	NULL	NULL	NULL	NULL	NULL	NULL	1	z	0	4	928375	0	z	565
좌우반구com(split BVF)_1	19	1	<?xml version="1.0"?>\n<Clock xmlns:dt="urn:schemas-microsoft-com:datatypes"><Description dt:dt="string">E-Prime Primary Realtime Clock</Description><StartTime><Timestamp dt:dt="int">0</Timestamp><DateUtc dt:dt="string">2020-11-18T02:44:21Z</DateUtc></StartTime><FrequencyChanges><FrequencyChange><Frequency dt:dt="r8">2699980000</Frequency><Timestamp dt:dt="r8">4.18092471115338E+15</Timestamp><Cur…	좌우반구com(split BVF)_1-019-1	60.021	1.0.0.163	1	-2098217044	Professional	2.0.10.242	2.0.10.353	11-18-2020	2020-11-18 오전 2:44:21	11:44:21	2.0.10.248	172	2	z	박낌	박	낌	NULL	NULL	NULL	13	1	40	NULL	NULL	NULL	KSY3	List2	NULL	NULL	NULL	NULL	NULL	NULL	NULL	NULL	NULL	1	z	0	3	521152	0	z	681
좌우반구com(split BVF)_1	19	1	<?xml version="1.0"?>\n<Clock xmlns:dt="urn:schemas-microsoft-com:datatypes"><Description dt:dt="string">E-Prime Primary Realtime Clock</Description><StartTime><Timestamp dt:dt="int">0</Timestamp><DateUtc dt:dt="string">2020-11-18T02:44:21Z</DateUtc></StartTime><FrequencyChanges><FrequencyChange><Frequency dt:dt="r8">2699980000</Frequency><Timestamp dt:dt="r8">4.18092471115338E+15</Timestamp><Cur…	좌우반구com(split BVF)_1-019-1	60.021	1.0.0.163	1	-2098217044	Professional	2.0.10.242	2.0.10.353	11-18-2020	2020-11-18 오전 2:44:21	11:44:21	2.0.10.248	370	1	{/}	반응	반	응	NULL	NULL	NULL	NULL	NULL	NULL	15	1	106	KSY	List3	0		0	-1	1097598	183		0	0	1	{/}	0	3	1097781	0	{/}	363
좌우반구com(split BVF)_1	19	1	<?xml version="1.0"?>\n<Clock xmlns:dt="urn:schemas-microsoft-com:datatypes"><Description dt:dt="string">E-Prime Primary Realtime Clock</Description><StartTime><Timestamp dt:dt="int">0</Timestamp><DateUtc dt:dt="string">2020-11-18T02:44:21Z</DateUtc></StartTime><FrequencyChanges><FrequencyChange><Frequency dt:dt="r8">2699980000</Frequency><Timestamp dt:dt="r8">4.18092471115338E+15</Timestamp><Cur…	좌우반구com(split BVF)_1-019-1	60.021	1.0.0.163	1	-2098217044	Professional	2.0.10.242	2.0.10.353	11-18-2020	2020-11-18 오전 2:44:21	11:44:21	2.0.10.248	122	1	{/}	발길	발	길	127	1	122	NULL	NULL	NULL	NULL	NULL	NULL	KSY	List1	0		1	-1	367223	184		0	0	1	{/}	0	4	367407	0	{/}	636
좌우반구com(split BVF)_1	19	1	<?xml version="1.0"?>\n<Clock xmlns:dt="urn:schemas-microsoft-com:datatypes"><Description dt:dt="string">E-Prime Primary Realtime Clock</Description><StartTime><Timestamp dt:dt="int">0</Timestamp><DateUtc dt:dt="string">2020-11-18T02:44:21Z</DateUtc></StartTime><FrequencyChanges><FrequencyChange><Frequency dt:dt="r8">2699980000</Frequency><Timestamp dt:dt="r8">4.18092471115338E+15</Timestamp><Cur…	좌우반구com(split BVF)_1-019-1	60.021	1.0.0.163	1	-2098217044	Professional	2.0.10.242	2.0.10.353	11-18-2020	2020-11-18 오전 2:44:21	11:44:21	2.0.10.248	170	2	z	발보	발	보	NULL	NULL	NULL	92	1	38	NULL	NULL	NULL	KSY	List2	0		0	0	515388	183		0	0	0	z	0	3	515571	0	{/}	758
좌우반구com(split BVF)_1	19	1	<?xml version="1.0"?>\n<Clock xmlns:dt="urn:schemas-microsoft-com:datatypes"><Description dt:dt="string">E-Prime Primary Realtime Clock</Description><StartTime><Timestamp dt:dt="int">0</Timestamp><DateUtc dt:dt="string">2020-11-18T02:44:21Z</DateUtc></StartTime><FrequencyChanges><FrequencyChange><Frequency dt:dt="r8">2699980000</Frequency><Timestamp dt:dt="r8">4.18092471115338E+15</Timestamp><Cur…	좌우반구com(split BVF)_1-019-1	60.021	1.0.0.163	1	-2098217044	Professional	2.0.10.242	2.0.10.353	11-18-2020	2020-11-18 오전 2:44:21	11:44:21	2.0.10.248	391	2	z	발횟	발	횟	NULL	NULL	NULL	NULL	NULL	NULL	82	1	127	KSY2	List3	NULL	NULL	NULL	NULL	NULL	NULL	NULL	NULL	NULL	1	z	0	4	1155511	0	z	520
좌우반구com(split BVF)_1	19	1	<?xml version="1.0"?>\n<Clock xmlns:dt="urn:schemas-microsoft-com:datatypes"><Description dt:dt="string">E-Prime Primary Realtime Clock</Description><StartTime><Timestamp dt:dt="int">0</Timestamp><DateUtc dt:dt="string">2020-11-18T02:44:21Z</DateUtc></StartTime><FrequencyChanges><FrequencyChange><Frequency dt:dt="r8">2699980000</Frequency><Timestamp dt:dt="r8">4.18092471115338E+15</Timestamp><Cur…	좌우반구com(split BVF)_1-019-1	60.021	1.0.0.163	1	-2098217044	Professional	2.0.10.242	2.0.10.353	11-18-2020	2020-11-18 오전 2:44:21	11:44:21	2.0.10.248	153	1	{/}	방법	방	법	NULL	NULL	NULL	11	1	21	NULL	NULL	NULL	KSY	List2	0		0	0	468138	183		0	0	1	{/}	0	3	468321	0	{/}	385
좌우반구com(split BVF)_1	19	1	<?xml version="1.0"?>\n<Clock xmlns:dt="urn:schemas-microsoft-com:datatypes"><Description dt:dt="string">E-Prime Primary Realtime Clock</Description><StartTime><Timestamp dt:dt="int">0</Timestamp><DateUtc dt:dt="string">2020-11-18T02:44:21Z</DateUtc></StartTime><FrequencyChanges><FrequencyChange><Frequency dt:dt="r8">2699980000</Frequency><Timestamp dt:dt="r8">4.18092471115338E+15</Timestamp><Cur…	좌우반구com(split BVF)_1-019-1	60.021	1.0.0.163	1	-2098217044	Professional	2.0.10.242	2.0.10.353	11-18-2020	2020-11-18 오전 2:44:21	11:44:21	2.0.10.248	242	2	z	배심	배	심	NULL	NULL	NULL	94	1	110	NULL	NULL	NULL	KSY	List2	0		1	-1	713267	184		0	0	1	z	0	4	713451	0	z	467
좌우반구com(split BVF)_1	19	1	<?xml version="1.0"?>\n<Clock xmlns:dt="urn:schemas-microsoft-com:datatypes"><Description dt:dt="string">E-Prime Primary Realtime Clock</Description><StartTime><Timestamp dt:dt="int">0</Timestamp><DateUtc dt:dt="string">2020-11-18T02:44:21Z</DateUtc></StartTime><FrequencyChanges><FrequencyChange><Frequency dt:dt="r8">2699980000</Frequency><Timestamp dt:dt="r8">4.18092471115338E+15</Timestamp><Cur…	좌우반구com(split BVF)_1-019-1	60.021	1.0.0.163	1	-2098217044	Professional	2.0.10.242	2.0.10.353	11-18-2020	2020-11-18 오전 2:44:21	11:44:21	2.0.10.248	178	2	z	버구	버	구	NULL	NULL	NULL	101	1	46	NULL	NULL	NULL	KSY2	List2	NULL	NULL	NULL	NULL	NULL	NULL	NULL	NULL	NULL	1	z	1	3	538229	0	z	636
좌우반구com(split BVF)_1	19	1	<?xml version="1.0"?>\n<Clock xmlns:dt="urn:schemas-microsoft-com:datatypes"><Description dt:dt="string">E-Prime Primary Realtime Clock</Description><StartTime><Timestamp dt:dt="int">0</Timestamp><DateUtc dt:dt="string">2020-11-18T02:44:21Z</DateUtc></StartTime><FrequencyChanges><FrequencyChange><Frequency dt:dt="r8">2699980000</Frequency><Timestamp dt:dt="r8">4.18092471115338E+15</Timestamp><Cur…	좌우반구com(split BVF)_1-019-1	60.021	1.0.0.163	1	-2098217044	Professional	2.0.10.242	2.0.10.353	11-18-2020	2020-11-18 오전 2:44:21	11:44:21	2.0.10.248	393	1	{/}	버스	버	스	NULL	NULL	NULL	NULL	NULL	NULL	28	1	129	KSY	List3	0		1	-1	1160875	184		0	0	1	{/}	0	4	1161059	0	{/}	300
좌우반구com(split BVF)_1	19	1	<?xml version="1.0"?>\n<Clock xmlns:dt="urn:schemas-microsoft-com:datatypes"><Description dt:dt="string">E-Prime Primary Realtime Clock</Description><StartTime><Timestamp dt:dt="int">0</Timestamp><DateUtc dt:dt="string">2020-11-18T02:44:21Z</DateUtc></StartTime><FrequencyChanges><FrequencyChange><Frequency dt:dt="r8">2699980000</Frequency><Timestamp dt:dt="r8">4.18092471115338E+15</Timestamp><Cur…	좌우반구com(split BVF)_1-019-1	60.021	1.0.0.163	1	-2098217044	Professional	2.0.10.242	2.0.10.353	11-18-2020	2020-11-18 오전 2:44:21	11:44:21	2.0.10.248	90	2	z	버현	버	현	114	1	90	NULL	NULL	NULL	NULL	NULL	NULL	KSY	List1	0		0	-1	278688	183		0	0	1	z	1	3	278871	0	z	442
좌우반구com(split BVF)_1	19	1	<?xml version="1.0"?>\n<Clock xmlns:dt="urn:schemas-microsoft-com:datatypes"><Description dt:dt="string">E-Prime Primary Realtime Clock</Description><StartTime><Timestamp dt:dt="int">0</Timestamp><DateUtc dt:dt="string">2020-11-18T02:44:21Z</DateUtc></StartTime><FrequencyChanges><FrequencyChange><Frequency dt:dt="r8">2699980000</Frequency><Timestamp dt:dt="r8">4.18092471115338E+15</Timestamp><Cur…	좌우반구com(split BVF)_1-019-1	60.021	1.0.0.163	1	-2098217044	Professional	2.0.10.242	2.0.10.353	11-18-2020	2020-11-18 오전 2:44:21	11:44:21	2.0.10.248	216	2	z	법낌	법	낌	NULL	NULL	NULL	78	1	84	NULL	NULL	NULL	KSY2	List2	NULL	NULL	NULL	NULL	NULL	NULL	NULL	NULL	NULL	1	z	1	3	642009	0	z	462
좌우반구com(split BVF)_1	19	1	<?xml version="1.0"?>\n<Clock xmlns:dt="urn:schemas-microsoft-com:datatypes"><Description dt:dt="string">E-Prime Primary Realtime Clock</Description><StartTime><Timestamp dt:dt="int">0</Timestamp><DateUtc dt:dt="string">2020-11-18T02:44:21Z</DateUtc></StartTime><FrequencyChanges><FrequencyChange><Frequency dt:dt="r8">2699980000</Frequency><Timestamp dt:dt="r8">4.18092471115338E+15</Timestamp><Cur…	좌우반구com(split BVF)_1-019-1	60.021	1.0.0.163	1	-2098217044	Professional	2.0.10.242	2.0.10.353	11-18-2020	2020-11-18 오전 2:44:21	11:44:21	2.0.10.248	70	1	{/}	별개	별	개	121	1	70	NULL	NULL	NULL	NULL	NULL	NULL	KSY	List1	0		0	-1	222958	183		0	0	1	{/}	0	3	223141	0	{/}	417
좌우반구com(split BVF)_1	19	1	<?xml version="1.0"?>\n<Clock xmlns:dt="urn:schemas-microsoft-com:datatypes"><Description dt:dt="string">E-Prime Primary Realtime Clock</Description><StartTime><Timestamp dt:dt="int">0</Timestamp><DateUtc dt:dt="string">2020-11-18T02:44:21Z</DateUtc></StartTime><FrequencyChanges><FrequencyChange><Frequency dt:dt="r8">2699980000</Frequency><Timestamp dt:dt="r8">4.18092471115338E+15</Timestamp><Cur…	좌우반구com(split BVF)_1-019-1	60.021	1.0.0.163	1	-2098217044	Professional	2.0.10.242	2.0.10.353	11-18-2020	2020-11-18 오전 2:44:21	11:44:21	2.0.10.248	134	1	{/}	별미	별	미	NULL	NULL	NULL	63	1	2	NULL	NULL	NULL	KSY	List2	0		0	-1	417422	184		0	0	1	{/}	0	4	417606	0	{/}	438
좌우반구com(split BVF)_1	19	1	<?xml version="1.0"?>\n<Clock xmlns:dt="urn:schemas-microsoft-com:datatypes"><Description dt:dt="string">E-Prime Primary Realtime Clock</Description><StartTime><Timestamp dt:dt="int">0</Timestamp><DateUtc dt:dt="string">2020-11-18T02:44:21Z</DateUtc></StartTime><FrequencyChanges><FrequencyChange><Frequency dt:dt="r8">2699980000</Frequency><Timestamp dt:dt="r8">4.18092471115338E+15</Timestamp><Cur…	좌우반구com(split BVF)_1-019-1	60.021	1.0.0.163	1	-2098217044	Professional	2.0.10.242	2.0.10.353	11-18-2020	2020-11-18 오전 2:44:21	11:44:21	2.0.10.248	293	1	{/}	보고	보	고	NULL	NULL	NULL	NULL	NULL	NULL	3	1	29	KSY	List3	0		0	0	888439	183		0	0	1	{/}	0	3	888622	0	{/}	413
좌우반구com(split BVF)_1	19	1	<?xml version="1.0"?>\n<Clock xmlns:dt="urn:schemas-microsoft-com:datatypes"><Description dt:dt="string">E-Prime Primary Realtime Clock</Description><StartTime><Timestamp dt:dt="int">0</Timestamp><DateUtc dt:dt="string">2020-11-18T02:44:21Z</DateUtc></StartTime><FrequencyChanges><FrequencyChange><Frequency dt:dt="r8">2699980000</Frequency><Timestamp dt:dt="r8">4.18092471115338E+15</Timestamp><Cur…	좌우반구com(split BVF)_1-019-1	60.021	1.0.0.163	1	-2098217044	Professional	2.0.10.242	2.0.10.353	11-18-2020	2020-11-18 오전 2:44:21	11:44:21	2.0.10.248	350	1	{/}	본인	본	인	NULL	NULL	NULL	NULL	NULL	NULL	33	1	86	KSY	List3	0		0	-1	1043700	184		0	0	1	{/}	0	4	1043884	0	{/}	316
좌우반구com(split BVF)_1	19	1	<?xml version="1.0"?>\n<Clock xmlns:dt="urn:schemas-microsoft-com:datatypes"><Description dt:dt="string">E-Prime Primary Realtime Clock</Description><StartTime><Timestamp dt:dt="int">0</Timestamp><DateUtc dt:dt="string">2020-11-18T02:44:21Z</DateUtc></StartTime><FrequencyChanges><FrequencyChange><Frequency dt:dt="r8">2699980000</Frequency><Timestamp dt:dt="r8">4.18092471115338E+15</Timestamp><Cur…	좌우반구com(split BVF)_1-019-1	60.021	1.0.0.163	1	-2098217044	Professional	2.0.10.242	2.0.10.353	11-18-2020	2020-11-18 오전 2:44:21	11:44:21	2.0.10.248	287	2	z	본중	본	중	NULL	NULL	NULL	NULL	NULL	NULL	24	1	23	KSY	List3	0		1	-1	872877	184		0	0	0	z	0	4	873061	0	{/}	384
좌우반구com(split BVF)_1	19	1	<?xml version="1.0"?>\n<Clock xmlns:dt="urn:schemas-microsoft-com:datatypes"><Description dt:dt="string">E-Prime Primary Realtime Clock</Description><StartTime><Timestamp dt:dt="int">0</Timestamp><DateUtc dt:dt="string">2020-11-18T02:44:21Z</DateUtc></StartTime><FrequencyChanges><FrequencyChange><Frequency dt:dt="r8">2699980000</Frequency><Timestamp dt:dt="r8">4.18092471115338E+15</Timestamp><Cur…	좌우반구com(split BVF)_1-019-1	60.021	1.0.0.163	1	-2098217044	Professional	2.0.10.242	2.0.10.353	11-18-2020	2020-11-18 오전 2:44:21	11:44:21	2.0.10.248	92	1	{/}	봉사	봉	사	63	1	92	NULL	NULL	NULL	NULL	NULL	NULL	KSY	List1	0		0	0	284120	183		0	0	1	{/}	0	3	284303	0	{/}	353
좌우반구com(split BVF)_1	19	1	<?xml version="1.0"?>\n<Clock xmlns:dt="urn:schemas-microsoft-com:datatypes"><Description dt:dt="string">E-Prime Primary Realtime Clock</Description><StartTime><Timestamp dt:dt="int">0</Timestamp><DateUtc dt:dt="string">2020-11-18T02:44:21Z</DateUtc></StartTime><FrequencyChanges><FrequencyChange><Frequency dt:dt="r8">2699980000</Frequency><Timestamp dt:dt="r8">4.18092471115338E+15</Timestamp><Cur…	좌우반구com(split BVF)_1-019-1	60.021	1.0.0.163	1	-2098217044	Professional	2.0.10.242	2.0.10.353	11-18-2020	2020-11-18 오전 2:44:21	11:44:21	2.0.10.248	156	2	z	봉택	봉	택	NULL	NULL	NULL	120	1	24	NULL	NULL	NULL	KSY	List2	0		1	-1	476401	184		0	0	1	z	0	4	476585	0	z	809
좌우반구com(split BVF)_1	19	1	<?xml version="1.0"?>\n<Clock xmlns:dt="urn:schemas-microsoft-com:datatypes"><Description dt:dt="string">E-Prime Primary Realtime Clock</Description><StartTime><Timestamp dt:dt="int">0</Timestamp><DateUtc dt:dt="string">2020-11-18T02:44:21Z</DateUtc></StartTime><FrequencyChanges><FrequencyChange><Frequency dt:dt="r8">2699980000</Frequency><Timestamp dt:dt="r8">4.18092471115338E+15</Timestamp><Cur…	좌우반구com(split BVF)_1-019-1	60.021	1.0.0.163	1	-2098217044	Professional	2.0.10.242	2.0.10.353	11-18-2020	2020-11-18 오전 2:44:21	11:44:21	2.0.10.248	102	1	{/}	부대	부	대	33	1	102	NULL	NULL	NULL	NULL	NULL	NULL	KSY2	List1	NULL	NULL	NULL	NULL	NULL	NULL	NULL	NULL	NULL	1	{/}	0	4	312110	0	{/}	375
좌우반구com(split BVF)_1	19	1	<?xml version="1.0"?>\n<Clock xmlns:dt="urn:schemas-microsoft-com:datatypes"><Description dt:dt="string">E-Prime Primary Realtime Clock</Description><StartTime><Timestamp dt:dt="int">0</Timestamp><DateUtc dt:dt="string">2020-11-18T02:44:21Z</DateUtc></StartTime><FrequencyChanges><FrequencyChange><Frequency dt:dt="r8">2699980000</Frequency><Timestamp dt:dt="r8">4.18092471115338E+15</Timestamp><Cur…	좌우반구com(split BVF)_1-019-1	60.021	1.0.0.163	1	-2098217044	Professional	2.0.10.242	2.0.10.353	11-18-2020	2020-11-18 오전 2:44:21	11:44:21	2.0.10.248	282	1	{/}	부스	부	스	NULL	NULL	NULL	NULL	NULL	NULL	129	1	18	KSY2	List3	NULL	NULL	NULL	NULL	NULL	NULL	NULL	NULL	NULL	1	{/}	0	3	859432	0	{/}	647
좌우반구com(split BVF)_1	19	1	<?xml version="1.0"?>\n<Clock xmlns:dt="urn:schemas-microsoft-com:datatypes"><Description dt:dt="string">E-Prime Primary Realtime Clock</Description><StartTime><Timestamp dt:dt="int">0</Timestamp><DateUtc dt:dt="string">2020-11-18T02:44:21Z</DateUtc></StartTime><FrequencyChanges><FrequencyChange><Frequency dt:dt="r8">2699980000</Frequency><Timestamp dt:dt="r8">4.18092471115338E+15</Timestamp><Cur…	좌우반구com(split BVF)_1-019-1	60.021	1.0.0.163	1	-2098217044	Professional	2.0.10.242	2.0.10.353	11-18-2020	2020-11-18 오전 2:44:21	11:44:21	2.0.10.248	201	2	z	분낌	분	낌	NULL	NULL	NULL	14	1	69	NULL	NULL	NULL	KSY3	List2	NULL	NULL	NULL	NULL	NULL	NULL	NULL	NULL	NULL	1	z	0	3	602007	0	z	529
좌우반구com(split BVF)_1	19	1	<?xml version="1.0"?>\n<Clock xmlns:dt="urn:schemas-microsoft-com:datatypes"><Description dt:dt="string">E-Prime Primary Realtime Clock</Description><StartTime><Timestamp dt:dt="int">0</Timestamp><DateUtc dt:dt="string">2020-11-18T02:44:21Z</DateUtc></StartTime><FrequencyChanges><FrequencyChange><Frequency dt:dt="r8">2699980000</Frequency><Timestamp dt:dt="r8">4.18092471115338E+15</Timestamp><Cur…	좌우반구com(split BVF)_1-019-1	60.021	1.0.0.163	1	-2098217044	Professional	2.0.10.242	2.0.10.353	11-18-2020	2020-11-18 오전 2:44:21	11:44:21	2.0.10.248	291	1	{/}	분류	분	류	NULL	NULL	NULL	NULL	NULL	NULL	83	1	27	KSY2	List3	NULL	NULL	NULL	NULL	NULL	NULL	NULL	NULL	NULL	1	{/}	1	3	883390	0	{/}	405
좌우반구com(split BVF)_1	19	1	<?xml version="1.0"?>\n<Clock xmlns:dt="urn:schemas-microsoft-com:datatypes"><Description dt:dt="string">E-Prime Primary Realtime Clock</Description><StartTime><Timestamp dt:dt="int">0</Timestamp><DateUtc dt:dt="string">2020-11-18T02:44:21Z</DateUtc></StartTime><FrequencyChanges><FrequencyChange><Frequency dt:dt="r8">2699980000</Frequency><Timestamp dt:dt="r8">4.18092471115338E+15</Timestamp><Cur…	좌우반구com(split BVF)_1-019-1	60.021	1.0.0.163	1	-2098217044	Professional	2.0.10.242	2.0.10.353	11-18-2020	2020-11-18 오전 2:44:21	11:44:21	2.0.10.248	313	1	{/}	분석	분	석	NULL	NULL	NULL	NULL	NULL	NULL	87	1	49	KSY2	List3	NULL	NULL	NULL	NULL	NULL	NULL	NULL	NULL	NULL	1	{/}	0	4	941720	0	{/}	330
좌우반구com(split BVF)_1	19	1	<?xml version="1.0"?>\n<Clock xmlns:dt="urn:schemas-microsoft-com:datatypes"><Description dt:dt="string">E-Prime Primary Realtime Clock</Description><StartTime><Timestamp dt:dt="int">0</Timestamp><DateUtc dt:dt="string">2020-11-18T02:44:21Z</DateUtc></StartTime><FrequencyChanges><FrequencyChange><Frequency dt:dt="r8">2699980000</Frequency><Timestamp dt:dt="r8">4.18092471115338E+15</Timestamp><Cur…	좌우반구com(split BVF)_1-019-1	60.021	1.0.0.163	1	-2098217044	Professional	2.0.10.242	2.0.10.353	11-18-2020	2020-11-18 오전 2:44:21	11:44:21	2.0.10.248	221	1	{/}	분포	분	포	NULL	NULL	NULL	121	1	89	NULL	NULL	NULL	KSY2	List2	NULL	NULL	NULL	NULL	NULL	NULL	NULL	NULL	NULL	1	{/}	0	4	655455	0	{/}	416
좌우반구com(split BVF)_1	19	1	<?xml version="1.0"?>\n<Clock xmlns:dt="urn:schemas-microsoft-com:datatypes"><Description dt:dt="string">E-Prime Primary Realtime Clock</Description><StartTime><Timestamp dt:dt="int">0</Timestamp><DateUtc dt:dt="string">2020-11-18T02:44:21Z</DateUtc></StartTime><FrequencyChanges><FrequencyChange><Frequency dt:dt="r8">2699980000</Frequency><Timestamp dt:dt="r8">4.18092471115338E+15</Timestamp><Cur…	좌우반구com(split BVF)_1-019-1	60.021	1.0.0.163	1	-2098217044	Professional	2.0.10.242	2.0.10.353	11-18-2020	2020-11-18 오전 2:44:21	11:44:21	2.0.10.248	281	1	{/}	비교	비	교	NULL	NULL	NULL	NULL	NULL	NULL	6	1	17	KSY2	List3	NULL	NULL	NULL	NULL	NULL	NULL	NULL	NULL	NULL	1	{/}	0	4	856867	0	{/}	360
좌우반구com(split BVF)_1	19	1	<?xml version="1.0"?>\n<Clock xmlns:dt="urn:schemas-microsoft-com:datatypes"><Description dt:dt="string">E-Prime Primary Realtime Clock</Description><StartTime><Timestamp dt:dt="int">0</Timestamp><DateUtc dt:dt="string">2020-11-18T02:44:21Z</DateUtc></StartTime><FrequencyChanges><FrequencyChange><Frequency dt:dt="r8">2699980000</Frequency><Timestamp dt:dt="r8">4.18092471115338E+15</Timestamp><Cur…	좌우반구com(split BVF)_1-019-1	60.021	1.0.0.163	1	-2098217044	Professional	2.0.10.242	2.0.10.353	11-18-2020	2020-11-18 오전 2:44:21	11:44:21	2.0.10.248	255	2	z	비껍	비	껍	NULL	NULL	NULL	86	1	123	NULL	NULL	NULL	KSY2	List2	NULL	NULL	NULL	NULL	NULL	NULL	NULL	NULL	NULL	1	z	0	3	747672	0	z	557
좌우반구com(split BVF)_1	19	1	<?xml version="1.0"?>\n<Clock xmlns:dt="urn:schemas-microsoft-com:datatypes"><Description dt:dt="string">E-Prime Primary Realtime Clock</Description><StartTime><Timestamp dt:dt="int">0</Timestamp><DateUtc dt:dt="string">2020-11-18T02:44:21Z</DateUtc></StartTime><FrequencyChanges><FrequencyChange><Frequency dt:dt="r8">2699980000</Frequency><Timestamp dt:dt="r8">4.18092471115338E+15</Timestamp><Cur…	좌우반구com(split BVF)_1-019-1	60.021	1.0.0.163	1	-2098217044	Professional	2.0.10.242	2.0.10.353	11-18-2020	2020-11-18 오전 2:44:21	11:44:21	2.0.10.248	250	2	z	비략	비	략	NULL	NULL	NULL	54	1	118	NULL	NULL	NULL	KSY	List2	0		0	-1	734060	183		0	0	1	z	0	3	734243	0	z	666
좌우반구com(split BVF)_1	19	1	<?xml version="1.0"?>\n<Clock xmlns:dt="urn:schemas-microsoft-com:datatypes"><Description dt:dt="string">E-Prime Primary Realtime Clock</Description><StartTime><Timestamp dt:dt="int">0</Timestamp><DateUtc dt:dt="string">2020-11-18T02:44:21Z</DateUtc></StartTime><FrequencyChanges><FrequencyChange><Frequency dt:dt="r8">2699980000</Frequency><Timestamp dt:dt="r8">4.18092471115338E+15</Timestamp><Cur…	좌우반구com(split BVF)_1-019-1	60.021	1.0.0.163	1	-2098217044	Professional	2.0.10.242	2.0.10.353	11-18-2020	2020-11-18 오전 2:44:21	11:44:21	2.0.10.248	27	1	{/}	비상	비	상	122	1	27	NULL	NULL	NULL	NULL	NULL	NULL	KSY2	List1	NULL	NULL	NULL	NULL	NULL	NULL	NULL	NULL	NULL	1	{/}	0	3	102034	0	{/}	403
좌우반구com(split BVF)_1	19	1	<?xml version="1.0"?>\n<Clock xmlns:dt="urn:schemas-microsoft-com:datatypes"><Description dt:dt="string">E-Prime Primary Realtime Clock</Description><StartTime><Timestamp dt:dt="int">0</Timestamp><DateUtc dt:dt="string">2020-11-18T02:44:21Z</DateUtc></StartTime><FrequencyChanges><FrequencyChange><Frequency dt:dt="r8">2699980000</Frequency><Timestamp dt:dt="r8">4.18092471115338E+15</Timestamp><Cur…	좌우반구com(split BVF)_1-019-1	60.021	1.0.0.163	1	-2098217044	Professional	2.0.10.242	2.0.10.353	11-18-2020	2020-11-18 오전 2:44:21	11:44:21	2.0.10.248	254	1	{/}	비용	비	용	NULL	NULL	NULL	77	1	122	NULL	NULL	NULL	KSY2	List2	NULL	NULL	NULL	NULL	NULL	NULL	NULL	NULL	NULL	1	{/}	0	3	745056	0	{/}	421
좌우반구com(split BVF)_1	19	1	<?xml version="1.0"?>\n<Clock xmlns:dt="urn:schemas-microsoft-com:datatypes"><Description dt:dt="string">E-Prime Primary Realtime Clock</Description><StartTime><Timestamp dt:dt="int">0</Timestamp><DateUtc dt:dt="string">2020-11-18T02:44:21Z</DateUtc></StartTime><FrequencyChanges><FrequencyChange><Frequency dt:dt="r8">2699980000</Frequency><Timestamp dt:dt="r8">4.18092471115338E+15</Timestamp><Cur…	좌우반구com(split BVF)_1-019-1	60.021	1.0.0.163	1	-2098217044	Professional	2.0.10.242	2.0.10.353	11-18-2020	2020-11-18 오전 2:44:21	11:44:21	2.0.10.248	296	1	{/}	비판	비	판	NULL	NULL	NULL	NULL	NULL	NULL	124	1	32	KSY2	List3	NULL	NULL	NULL	NULL	NULL	NULL	NULL	NULL	NULL	1	{/}	0	3	896386	0	{/}	385
좌우반구com(split BVF)_1	19	1	<?xml version="1.0"?>\n<Clock xmlns:dt="urn:schemas-microsoft-com:datatypes"><Description dt:dt="string">E-Prime Primary Realtime Clock</Description><StartTime><Timestamp dt:dt="int">0</Timestamp><DateUtc dt:dt="string">2020-11-18T02:44:21Z</DateUtc></StartTime><FrequencyChanges><FrequencyChange><Frequency dt:dt="r8">2699980000</Frequency><Timestamp dt:dt="r8">4.18092471115338E+15</Timestamp><Cur…	좌우반구com(split BVF)_1-019-1	60.021	1.0.0.163	1	-2098217044	Professional	2.0.10.242	2.0.10.353	11-18-2020	2020-11-18 오전 2:44:21	11:44:21	2.0.10.248	140	1	{/}	빈도	빈	도	NULL	NULL	NULL	61	1	8	NULL	NULL	NULL	KSY2	List2	NULL	NULL	NULL	NULL	NULL	NULL	NULL	NULL	NULL	1	{/}	0	3	433433	0	{/}	473
좌우반구com(split BVF)_1	19	1	<?xml version="1.0"?>\n<Clock xmlns:dt="urn:schemas-microsoft-com:datatypes"><Description dt:dt="string">E-Prime Primary Realtime Clock</Description><StartTime><Timestamp dt:dt="int">0</Timestamp><DateUtc dt:dt="string">2020-11-18T02:44:21Z</DateUtc></StartTime><FrequencyChanges><FrequencyChange><Frequency dt:dt="r8">2699980000</Frequency><Timestamp dt:dt="r8">4.18092471115338E+15</Timestamp><Cur…	좌우반구com(split BVF)_1-019-1	60.021	1.0.0.163	1	-2098217044	Professional	2.0.10.242	2.0.10.353	11-18-2020	2020-11-18 오전 2:44:21	11:44:21	2.0.10.248	138	2	z	빈략	빈	략	NULL	NULL	NULL	24	1	6	NULL	NULL	NULL	KSY3	List2	NULL	NULL	NULL	NULL	NULL	NULL	NULL	NULL	NULL	1	z	1	3	428168	0	z	483
좌우반구com(split BVF)_1	19	1	<?xml version="1.0"?>\n<Clock xmlns:dt="urn:schemas-microsoft-com:datatypes"><Description dt:dt="string">E-Prime Primary Realtime Clock</Description><StartTime><Timestamp dt:dt="int">0</Timestamp><DateUtc dt:dt="string">2020-11-18T02:44:21Z</DateUtc></StartTime><FrequencyChanges><FrequencyChange><Frequency dt:dt="r8">2699980000</Frequency><Timestamp dt:dt="r8">4.18092471115338E+15</Timestamp><Cur…	좌우반구com(split BVF)_1-019-1	60.021	1.0.0.163	1	-2098217044	Professional	2.0.10.242	2.0.10.353	11-18-2020	2020-11-18 오전 2:44:21	11:44:21	2.0.10.248	83	2	z	빈비	빈	비	71	1	83	NULL	NULL	NULL	NULL	NULL	NULL	KSY3	List1	NULL	NULL	NULL	NULL	NULL	NULL	NULL	NULL	NULL	1	z	0	3	258562	0	z	924
좌우반구com(split BVF)_1	19	1	<?xml version="1.0"?>\n<Clock xmlns:dt="urn:schemas-microsoft-com:datatypes"><Description dt:dt="string">E-Prime Primary Realtime Clock</Description><StartTime><Timestamp dt:dt="int">0</Timestamp><DateUtc dt:dt="string">2020-11-18T02:44:21Z</DateUtc></StartTime><FrequencyChanges><FrequencyChange><Frequency dt:dt="r8">2699980000</Frequency><Timestamp dt:dt="r8">4.18092471115338E+15</Timestamp><Cur…	좌우반구com(split BVF)_1-019-1	60.021	1.0.0.163	1	-2098217044	Professional	2.0.10.242	2.0.10.353	11-18-2020	2020-11-18 오전 2:44:21	11:44:21	2.0.10.248	148	2	z	빈종	빈	종	NULL	NULL	NULL	81	1	16	NULL	NULL	NULL	KSY	List2	0		0	-1	455009	183		0	0	0	z	0	3	455192	0	{/}	426
좌우반구com(split BVF)_1	19	1	<?xml version="1.0"?>\n<Clock xmlns:dt="urn:schemas-microsoft-com:datatypes"><Description dt:dt="string">E-Prime Primary Realtime Clock</Description><StartTime><Timestamp dt:dt="int">0</Timestamp><DateUtc dt:dt="string">2020-11-18T02:44:21Z</DateUtc></StartTime><FrequencyChanges><FrequencyChange><Frequency dt:dt="r8">2699980000</Frequency><Timestamp dt:dt="r8">4.18092471115338E+15</Timestamp><Cur…	좌우반구com(split BVF)_1-019-1	60.021	1.0.0.163	1	-2098217044	Professional	2.0.10.242	2.0.10.353	11-18-2020	2020-11-18 오전 2:44:21	11:44:21	2.0.10.248	86	1	{/}	사건	사	건	22	1	86	NULL	NULL	NULL	NULL	NULL	NULL	KSY2	List1	NULL	NULL	NULL	NULL	NULL	NULL	NULL	NULL	NULL	1	{/}	0	4	267559	0	{/}	927
좌우반구com(split BVF)_1	19	1	<?xml version="1.0"?>\n<Clock xmlns:dt="urn:schemas-microsoft-com:datatypes"><Description dt:dt="string">E-Prime Primary Realtime Clock</Description><StartTime><Timestamp dt:dt="int">0</Timestamp><DateUtc dt:dt="string">2020-11-18T02:44:21Z</DateUtc></StartTime><FrequencyChanges><FrequencyChange><Frequency dt:dt="r8">2699980000</Frequency><Timestamp dt:dt="r8">4.18092471115338E+15</Timestamp><Cur…	좌우반구com(split BVF)_1-019-1	60.021	1.0.0.163	1	-2098217044	Professional	2.0.10.242	2.0.10.353	11-18-2020	2020-11-18 오전 2:44:21	11:44:21	2.0.10.248	103	1	{/}	사과	사	과	46	1	103	NULL	NULL	NULL	NULL	NULL	NULL	KSY2	List1	NULL	NULL	NULL	NULL	NULL	NULL	NULL	NULL	NULL	1	{/}	0	3	314692	0	{/}	321
좌우반구com(split BVF)_1	19	1	<?xml version="1.0"?>\n<Clock xmlns:dt="urn:schemas-microsoft-com:datatypes"><Description dt:dt="string">E-Prime Primary Realtime Clock</Description><StartTime><Timestamp dt:dt="int">0</Timestamp><DateUtc dt:dt="string">2020-11-18T02:44:21Z</DateUtc></StartTime><FrequencyChanges><FrequencyChange><Frequency dt:dt="r8">2699980000</Frequency><Timestamp dt:dt="r8">4.18092471115338E+15</Timestamp><Cur…	좌우반구com(split BVF)_1-019-1	60.021	1.0.0.163	1	-2098217044	Professional	2.0.10.242	2.0.10.353	11-18-2020	2020-11-18 오전 2:44:21	11:44:21	2.0.10.248	143	1	{/}	사례	사	례	NULL	NULL	NULL	74	1	11	NULL	NULL	NULL	KSY2	List2	NULL	NULL	NULL	NULL	NULL	NULL	NULL	NULL	NULL	1	{/}	0	3	441414	0	{/}	564
좌우반구com(split BVF)_1	19	1	<?xml version="1.0"?>\n<Clock xmlns:dt="urn:schemas-microsoft-com:datatypes"><Description dt:dt="string">E-Prime Primary Realtime Clock</Description><StartTime><Timestamp dt:dt="int">0</Timestamp><DateUtc dt:dt="string">2020-11-18T02:44:21Z</DateUtc></StartTime><FrequencyChanges><FrequencyChange><Frequency dt:dt="r8">2699980000</Frequency><Timestamp dt:dt="r8">4.18092471115338E+15</Timestamp><Cur…	좌우반구com(split BVF)_1-019-1	60.021	1.0.0.163	1	-2098217044	Professional	2.0.10.242	2.0.10.353	11-18-2020	2020-11-18 오전 2:44:21	11:44:21	2.0.10.248	362	1	{/}	사상	사	상	NULL	NULL	NULL	NULL	NULL	NULL	72	1	98	KSY2	List3	NULL	NULL	NULL	NULL	NULL	NULL	NULL	NULL	NULL	1	{/}	1	3	1076255	0	{/}	505
좌우반구com(split BVF)_1	19	1	<?xml version="1.0"?>\n<Clock xmlns:dt="urn:schemas-microsoft-com:datatypes"><Description dt:dt="string">E-Prime Primary Realtime Clock</Description><StartTime><Timestamp dt:dt="int">0</Timestamp><DateUtc dt:dt="string">2020-11-18T02:44:21Z</DateUtc></StartTime><FrequencyChanges><FrequencyChange><Frequency dt:dt="r8">2699980000</Frequency><Timestamp dt:dt="r8">4.18092471115338E+15</Timestamp><Cur…	좌우반구com(split BVF)_1-019-1	60.021	1.0.0.163	1	-2098217044	Professional	2.0.10.242	2.0.10.353	11-18-2020	2020-11-18 오전 2:44:21	11:44:21	2.0.10.248	45	1	{/}	사안	사	안	8	1	45	NULL	NULL	NULL	NULL	NULL	NULL	KSY2	List1	NULL	NULL	NULL	NULL	NULL	NULL	NULL	NULL	NULL	1	{/}	0	4	153433	0	{/}	672
좌우반구com(split BVF)_1	19	1	<?xml version="1.0"?>\n<Clock xmlns:dt="urn:schemas-microsoft-com:datatypes"><Description dt:dt="string">E-Prime Primary Realtime Clock</Description><StartTime><Timestamp dt:dt="int">0</Timestamp><DateUtc dt:dt="string">2020-11-18T02:44:21Z</DateUtc></StartTime><FrequencyChanges><FrequencyChange><Frequency dt:dt="r8">2699980000</Frequency><Timestamp dt:dt="r8">4.18092471115338E+15</Timestamp><Cur…	좌우반구com(split BVF)_1-019-1	60.021	1.0.0.163	1	-2098217044	Professional	2.0.10.242	2.0.10.353	11-18-2020	2020-11-18 오전 2:44:21	11:44:21	2.0.10.248	339	1	{/}	사이	사	이	NULL	NULL	NULL	NULL	NULL	NULL	44	1	75	KSY2	List3	NULL	NULL	NULL	NULL	NULL	NULL	NULL	NULL	NULL	1	{/}	0	3	1013561	0	{/}	632
좌우반구com(split BVF)_1	19	1	<?xml version="1.0"?>\n<Clock xmlns:dt="urn:schemas-microsoft-com:datatypes"><Description dt:dt="string">E-Prime Primary Realtime Clock</Description><StartTime><Timestamp dt:dt="int">0</Timestamp><DateUtc dt:dt="string">2020-11-18T02:44:21Z</DateUtc></StartTime><FrequencyChanges><FrequencyChange><Frequency dt:dt="r8">2699980000</Frequency><Timestamp dt:dt="r8">4.18092471115338E+15</Timestamp><Cur…	좌우반구com(split BVF)_1-019-1	60.021	1.0.0.163	1	-2098217044	Professional	2.0.10.242	2.0.10.353	11-18-2020	2020-11-18 오전 2:44:21	11:44:21	2.0.10.248	363	1	{/}	사전	사	전	NULL	NULL	NULL	NULL	NULL	NULL	50	1	99	KSY2	List3	NULL	NULL	NULL	NULL	NULL	NULL	NULL	NULL	NULL	1	{/}	0	3	1078971	0	{/}	517
좌우반구com(split BVF)_1	19	1	<?xml version="1.0"?>\n<Clock xmlns:dt="urn:schemas-microsoft-com:datatypes"><Description dt:dt="string">E-Prime Primary Realtime Clock</Description><StartTime><Timestamp dt:dt="int">0</Timestamp><DateUtc dt:dt="string">2020-11-18T02:44:21Z</DateUtc></StartTime><FrequencyChanges><FrequencyChange><Frequency dt:dt="r8">2699980000</Frequency><Timestamp dt:dt="r8">4.18092471115338E+15</Timestamp><Cur…	좌우반구com(split BVF)_1-019-1	60.021	1.0.0.163	1	-2098217044	Professional	2.0.10.242	2.0.10.353	11-18-2020	2020-11-18 오전 2:44:21	11:44:21	2.0.10.248	219	1	{/}	사진	사	진	NULL	NULL	NULL	73	1	87	NULL	NULL	NULL	KSY2	List2	NULL	NULL	NULL	NULL	NULL	NULL	NULL	NULL	NULL	1	{/}	1	3	649923	0	{/}	412
좌우반구com(split BVF)_1	19	1	<?xml version="1.0"?>\n<Clock xmlns:dt="urn:schemas-microsoft-com:datatypes"><Description dt:dt="string">E-Prime Primary Realtime Clock</Description><StartTime><Timestamp dt:dt="int">0</Timestamp><DateUtc dt:dt="string">2020-11-18T02:44:21Z</DateUtc></StartTime><FrequencyChanges><FrequencyChange><Frequency dt:dt="r8">2699980000</Frequency><Timestamp dt:dt="r8">4.18092471115338E+15</Timestamp><Cur…	좌우반구com(split BVF)_1-019-1	60.021	1.0.0.163	1	-2098217044	Professional	2.0.10.242	2.0.10.353	11-18-2020	2020-11-18 오전 2:44:21	11:44:21	2.0.10.248	283	1	{/}	상관	상	관	NULL	NULL	NULL	NULL	NULL	NULL	126	1	19	KSY2	List3	NULL	NULL	NULL	NULL	NULL	NULL	NULL	NULL	NULL	1	{/}	1	3	862281	0	{/}	355
좌우반구com(split BVF)_1	19	1	<?xml version="1.0"?>\n<Clock xmlns:dt="urn:schemas-microsoft-com:datatypes"><Description dt:dt="string">E-Prime Primary Realtime Clock</Description><StartTime><Timestamp dt:dt="int">0</Timestamp><DateUtc dt:dt="string">2020-11-18T02:44:21Z</DateUtc></StartTime><FrequencyChanges><FrequencyChange><Frequency dt:dt="r8">2699980000</Frequency><Timestamp dt:dt="r8">4.18092471115338E+15</Timestamp><Cur…	좌우반구com(split BVF)_1-019-1	60.021	1.0.0.163	1	-2098217044	Professional	2.0.10.242	2.0.10.353	11-18-2020	2020-11-18 오전 2:44:21	11:44:21	2.0.10.248	123	1	{/}	상태	상	태	13	1	123	NULL	NULL	NULL	NULL	NULL	NULL	KSY2	List1	NULL	NULL	NULL	NULL	NULL	NULL	NULL	NULL	NULL	1	{/}	0	3	370239	0	{/}	564
좌우반구com(split BVF)_1	19	1	<?xml version="1.0"?>\n<Clock xmlns:dt="urn:schemas-microsoft-com:datatypes"><Description dt:dt="string">E-Prime Primary Realtime Clock</Description><StartTime><Timestamp dt:dt="int">0</Timestamp><DateUtc dt:dt="string">2020-11-18T02:44:21Z</DateUtc></StartTime><FrequencyChanges><FrequencyChange><Frequency dt:dt="r8">2699980000</Frequency><Timestamp dt:dt="r8">4.18092471115338E+15</Timestamp><Cur…	좌우반구com(split BVF)_1-019-1	60.021	1.0.0.163	1	-2098217044	Professional	2.0.10.242	2.0.10.353	11-18-2020	2020-11-18 오전 2:44:21	11:44:21	2.0.10.248	294	1	{/}	색상	색	상	NULL	NULL	NULL	NULL	NULL	NULL	112	1	30	KSY2	List3	NULL	NULL	NULL	NULL	NULL	NULL	NULL	NULL	NULL	1	{/}	0	4	891238	0	{/}	357
좌우반구com(split BVF)_1	19	1	<?xml version="1.0"?>\n<Clock xmlns:dt="urn:schemas-microsoft-com:datatypes"><Description dt:dt="string">E-Prime Primary Realtime Clock</Description><StartTime><Timestamp dt:dt="int">0</Timestamp><DateUtc dt:dt="string">2020-11-18T02:44:21Z</DateUtc></StartTime><FrequencyChanges><FrequencyChange><Frequency dt:dt="r8">2699980000</Frequency><Timestamp dt:dt="r8">4.18092471115338E+15</Timestamp><Cur…	좌우반구com(split BVF)_1-019-1	60.021	1.0.0.163	1	-2098217044	Professional	2.0.10.242	2.0.10.353	11-18-2020	2020-11-18 오전 2:44:21	11:44:21	2.0.10.248	58	1	{/}	생선	생	선	111	1	58	NULL	NULL	NULL	NULL	NULL	NULL	KSY2	List1	NULL	NULL	NULL	NULL	NULL	NULL	NULL	NULL	NULL	1	{/}	0	3	190303	0	{/}	328
좌우반구com(split BVF)_1	19	1	<?xml version="1.0"?>\n<Clock xmlns:dt="urn:schemas-microsoft-com:datatypes"><Description dt:dt="string">E-Prime Primary Realtime Clock</Description><StartTime><Timestamp dt:dt="int">0</Timestamp><DateUtc dt:dt="string">2020-11-18T02:44:21Z</DateUtc></StartTime><FrequencyChanges><FrequencyChange><Frequency dt:dt="r8">2699980000</Frequency><Timestamp dt:dt="r8">4.18092471115338E+15</Timestamp><Cur…	좌우반구com(split BVF)_1-019-1	60.021	1.0.0.163	1	-2098217044	Professional	2.0.10.242	2.0.10.353	11-18-2020	2020-11-18 오전 2:44:21	11:44:21	2.0.10.248	372	2	z	생희	생	희	NULL	NULL	NULL	NULL	NULL	NULL	8	1	108	KSY3	List3	NULL	NULL	NULL	NULL	NULL	NULL	NULL	NULL	NULL	1	z	1	3	1103412	0	z	467
좌우반구com(split BVF)_1	19	1	<?xml version="1.0"?>\n<Clock xmlns:dt="urn:schemas-microsoft-com:datatypes"><Description dt:dt="string">E-Prime Primary Realtime Clock</Description><StartTime><Timestamp dt:dt="int">0</Timestamp><DateUtc dt:dt="string">2020-11-18T02:44:21Z</DateUtc></StartTime><FrequencyChanges><FrequencyChange><Frequency dt:dt="r8">2699980000</Frequency><Timestamp dt:dt="r8">4.18092471115338E+15</Timestamp><Cur…	좌우반구com(split BVF)_1-019-1	60.021	1.0.0.163	1	-2098217044	Professional	2.0.10.242	2.0.10.353	11-18-2020	2020-11-18 오전 2:44:21	11:44:21	2.0.10.248	319	2	z	석감	석	감	NULL	NULL	NULL	NULL	NULL	NULL	54	1	55	KSY	List3	0		0	-1	957281	183		0	0	1	z	1	3	957464	0	z	938
좌우반구com(split BVF)_1	19	1	<?xml version="1.0"?>\n<Clock xmlns:dt="urn:schemas-microsoft-com:datatypes"><Description dt:dt="string">E-Prime Primary Realtime Clock</Description><StartTime><Timestamp dt:dt="int">0</Timestamp><DateUtc dt:dt="string">2020-11-18T02:44:21Z</DateUtc></StartTime><FrequencyChanges><FrequencyChange><Frequency dt:dt="r8">2699980000</Frequency><Timestamp dt:dt="r8">4.18092471115338E+15</Timestamp><Cur…	좌우반구com(split BVF)_1-019-1	60.021	1.0.0.163	1	-2098217044	Professional	2.0.10.242	2.0.10.353	11-18-2020	2020-11-18 오전 2:44:21	11:44:21	2.0.10.248	87	1	{/}	선배	선	배	106	1	87	NULL	NULL	NULL	NULL	NULL	NULL	KSY2	List1	NULL	NULL	NULL	NULL	NULL	NULL	NULL	NULL	NULL	1	{/}	0	3	270691	0	{/}	381
좌우반구com(split BVF)_1	19	1	<?xml version="1.0"?>\n<Clock xmlns:dt="urn:schemas-microsoft-com:datatypes"><Description dt:dt="string">E-Prime Primary Realtime Clock</Description><StartTime><Timestamp dt:dt="int">0</Timestamp><DateUtc dt:dt="string">2020-11-18T02:44:21Z</DateUtc></StartTime><FrequencyChanges><FrequencyChange><Frequency dt:dt="r8">2699980000</Frequency><Timestamp dt:dt="r8">4.18092471115338E+15</Timestamp><Cur…	좌우반구com(split BVF)_1-019-1	60.021	1.0.0.163	1	-2098217044	Professional	2.0.10.242	2.0.10.353	11-18-2020	2020-11-18 오전 2:44:21	11:44:21	2.0.10.248	315	1	{/}	선택	선	택	NULL	NULL	NULL	NULL	NULL	NULL	69	1	51	KSY2	List3	NULL	NULL	NULL	NULL	NULL	NULL	NULL	NULL	NULL	1	{/}	0	4	946985	0	{/}	345
좌우반구com(split BVF)_1	19	1	<?xml version="1.0"?>\n<Clock xmlns:dt="urn:schemas-microsoft-com:datatypes"><Description dt:dt="string">E-Prime Primary Realtime Clock</Description><StartTime><Timestamp dt:dt="int">0</Timestamp><DateUtc dt:dt="string">2020-11-18T02:44:21Z</DateUtc></StartTime><FrequencyChanges><FrequencyChange><Frequency dt:dt="r8">2699980000</Frequency><Timestamp dt:dt="r8">4.18092471115338E+15</Timestamp><Cur…	좌우반구com(split BVF)_1-019-1	60.021	1.0.0.163	1	-2098217044	Professional	2.0.10.242	2.0.10.353	11-18-2020	2020-11-18 오전 2:44:21	11:44:21	2.0.10.248	365	2	z	설결	설	결	NULL	NULL	NULL	NULL	NULL	NULL	96	1	101	KSY2	List3	NULL	NULL	NULL	NULL	NULL	NULL	NULL	NULL	NULL	1	z	0	4	1084253	0	z	667
좌우반구com(split BVF)_1	19	1	<?xml version="1.0"?>\n<Clock xmlns:dt="urn:schemas-microsoft-com:datatypes"><Description dt:dt="string">E-Prime Primary Realtime Clock</Description><StartTime><Timestamp dt:dt="int">0</Timestamp><DateUtc dt:dt="string">2020-11-18T02:44:21Z</DateUtc></StartTime><FrequencyChanges><FrequencyChange><Frequency dt:dt="r8">2699980000</Frequency><Timestamp dt:dt="r8">4.18092471115338E+15</Timestamp><Cur…	좌우반구com(split BVF)_1-019-1	60.021	1.0.0.163	1	-2098217044	Professional	2.0.10.242	2.0.10.353	11-18-2020	2020-11-18 오전 2:44:21	11:44:21	2.0.10.248	379	1	{/}	설명	설	명	NULL	NULL	NULL	NULL	NULL	NULL	38	1	115	KSY2	List3	NULL	NULL	NULL	NULL	NULL	NULL	NULL	NULL	NULL	1	{/}	1	3	1123055	0	{/}	320
좌우반구com(split BVF)_1	19	1	<?xml version="1.0"?>\n<Clock xmlns:dt="urn:schemas-microsoft-com:datatypes"><Description dt:dt="string">E-Prime Primary Realtime Clock</Description><StartTime><Timestamp dt:dt="int">0</Timestamp><DateUtc dt:dt="string">2020-11-18T02:44:21Z</DateUtc></StartTime><FrequencyChanges><FrequencyChange><Frequency dt:dt="r8">2699980000</Frequency><Timestamp dt:dt="r8">4.18092471115338E+15</Timestamp><Cur…	좌우반구com(split BVF)_1-019-1	60.021	1.0.0.163	1	-2098217044	Professional	2.0.10.242	2.0.10.353	11-18-2020	2020-11-18 오전 2:44:21	11:44:21	2.0.10.248	244	1	{/}	설문	설	문	NULL	NULL	NULL	7	1	112	NULL	NULL	NULL	KSY2	List2	NULL	NULL	NULL	NULL	NULL	NULL	NULL	NULL	NULL	1	{/}	1	3	718765	0	{/}	329
좌우반구com(split BVF)_1	19	1	<?xml version="1.0"?>\n<Clock xmlns:dt="urn:schemas-microsoft-com:datatypes"><Description dt:dt="string">E-Prime Primary Realtime Clock</Description><StartTime><Timestamp dt:dt="int">0</Timestamp><DateUtc dt:dt="string">2020-11-18T02:44:21Z</DateUtc></StartTime><FrequencyChanges><FrequencyChange><Frequency dt:dt="r8">2699980000</Frequency><Timestamp dt:dt="r8">4.18092471115338E+15</Timestamp><Cur…	좌우반구com(split BVF)_1-019-1	60.021	1.0.0.163	1	-2098217044	Professional	2.0.10.242	2.0.10.353	11-18-2020	2020-11-18 오전 2:44:21	11:44:21	2.0.10.248	349	2	z	설색	설	색	NULL	NULL	NULL	NULL	NULL	NULL	74	1	85	KSY3	List3	NULL	NULL	NULL	NULL	NULL	NULL	NULL	NULL	NULL	1	z	0	3	1040918	0	z	771
좌우반구com(split BVF)_1	19	1	<?xml version="1.0"?>\n<Clock xmlns:dt="urn:schemas-microsoft-com:datatypes"><Description dt:dt="string">E-Prime Primary Realtime Clock</Description><StartTime><Timestamp dt:dt="int">0</Timestamp><DateUtc dt:dt="string">2020-11-18T02:44:21Z</DateUtc></StartTime><FrequencyChanges><FrequencyChange><Frequency dt:dt="r8">2699980000</Frequency><Timestamp dt:dt="r8">4.18092471115338E+15</Timestamp><Cur…	좌우반구com(split BVF)_1-019-1	60.021	1.0.0.163	1	-2098217044	Professional	2.0.10.242	2.0.10.353	11-18-2020	2020-11-18 오전 2:44:21	11:44:21	2.0.10.248	75	2	z	섭습	섭	습	61	1	75	NULL	NULL	NULL	NULL	NULL	NULL	KSY	List1	0		1	-1	236286	184		0	0	1	z	0	4	236470	0	z	568
좌우반구com(split BVF)_1	19	1	<?xml version="1.0"?>\n<Clock xmlns:dt="urn:schemas-microsoft-com:datatypes"><Description dt:dt="string">E-Prime Primary Realtime Clock</Description><StartTime><Timestamp dt:dt="int">0</Timestamp><DateUtc dt:dt="string">2020-11-18T02:44:21Z</DateUtc></StartTime><FrequencyChanges><FrequencyChange><Frequency dt:dt="r8">2699980000</Frequency><Timestamp dt:dt="r8">4.18092471115338E+15</Timestamp><Cur…	좌우반구com(split BVF)_1-019-1	60.021	1.0.0.163	1	-2098217044	Professional	2.0.10.242	2.0.10.353	11-18-2020	2020-11-18 오전 2:44:21	11:44:21	2.0.10.248	364	1	{/}	성공	성	공	NULL	NULL	NULL	NULL	NULL	NULL	131	1	100	KSY2	List3	NULL	NULL	NULL	NULL	NULL	NULL	NULL	NULL	NULL	1	{/}	0	3	1081687	0	{/}	361
좌우반구com(split BVF)_1	19	1	<?xml version="1.0"?>\n<Clock xmlns:dt="urn:schemas-microsoft-com:datatypes"><Description dt:dt="string">E-Prime Primary Realtime Clock</Description><StartTime><Timestamp dt:dt="int">0</Timestamp><DateUtc dt:dt="string">2020-11-18T02:44:21Z</DateUtc></StartTime><FrequencyChanges><FrequencyChange><Frequency dt:dt="r8">2699980000</Frequency><Timestamp dt:dt="r8">4.18092471115338E+15</Timestamp><Cur…	좌우반구com(split BVF)_1-019-1	60.021	1.0.0.163	1	-2098217044	Professional	2.0.10.242	2.0.10.353	11-18-2020	2020-11-18 오전 2:44:21	11:44:21	2.0.10.248	374	1	{/}	세상	세	상	NULL	NULL	NULL	NULL	NULL	NULL	110	1	110	KSY2	List3	NULL	NULL	NULL	NULL	NULL	NULL	NULL	NULL	NULL	1	{/}	0	3	1109510	0	{/}	473
좌우반구com(split BVF)_1	19	1	<?xml version="1.0"?>\n<Clock xmlns:dt="urn:schemas-microsoft-com:datatypes"><Description dt:dt="string">E-Prime Primary Realtime Clock</Description><StartTime><Timestamp dt:dt="int">0</Timestamp><DateUtc dt:dt="string">2020-11-18T02:44:21Z</DateUtc></StartTime><FrequencyChanges><FrequencyChange><Frequency dt:dt="r8">2699980000</Frequency><Timestamp dt:dt="r8">4.18092471115338E+15</Timestamp><Cur…	좌우반구com(split BVF)_1-019-1	60.021	1.0.0.163	1	-2098217044	Professional	2.0.10.242	2.0.10.353	11-18-2020	2020-11-18 오전 2:44:21	11:44:21	2.0.10.248	239	1	{/}	소리	소	리	NULL	NULL	NULL	23	1	107	NULL	NULL	NULL	KSY2	List2	NULL	NULL	NULL	NULL	NULL	NULL	NULL	NULL	NULL	1	{/}	0	4	705737	0	{/}	413
좌우반구com(split BVF)_1	19	1	<?xml version="1.0"?>\n<Clock xmlns:dt="urn:schemas-microsoft-com:datatypes"><Description dt:dt="string">E-Prime Primary Realtime Clock</Description><StartTime><Timestamp dt:dt="int">0</Timestamp><DateUtc dt:dt="string">2020-11-18T02:44:21Z</DateUtc></StartTime><FrequencyChanges><FrequencyChange><Frequency dt:dt="r8">2699980000</Frequency><Timestamp dt:dt="r8">4.18092471115338E+15</Timestamp><Cur…	좌우반구com(split BVF)_1-019-1	60.021	1.0.0.163	1	-2098217044	Professional	2.0.10.242	2.0.10.353	11-18-2020	2020-11-18 오전 2:44:21	11:44:21	2.0.10.248	5	1	{/}	소송	소	송	6	1	5	NULL	NULL	NULL	NULL	NULL	NULL	KSY2	List1	NULL	NULL	NULL	NULL	NULL	NULL	NULL	NULL	NULL	1	{/}	1	3	39639	0	{/}	554
좌우반구com(split BVF)_1	19	1	<?xml version="1.0"?>\n<Clock xmlns:dt="urn:schemas-microsoft-com:datatypes"><Description dt:dt="string">E-Prime Primary Realtime Clock</Description><StartTime><Timestamp dt:dt="int">0</Timestamp><DateUtc dt:dt="string">2020-11-18T02:44:21Z</DateUtc></StartTime><FrequencyChanges><FrequencyChange><Frequency dt:dt="r8">2699980000</Frequency><Timestamp dt:dt="r8">4.18092471115338E+15</Timestamp><Cur…	좌우반구com(split BVF)_1-019-1	60.021	1.0.0.163	1	-2098217044	Professional	2.0.10.242	2.0.10.353	11-18-2020	2020-11-18 오전 2:44:21	11:44:21	2.0.10.248	55	1	{/}	속도	속	도	5	1	55	NULL	NULL	NULL	NULL	NULL	NULL	KSY2	List1	NULL	NULL	NULL	NULL	NULL	NULL	NULL	NULL	NULL	1	{/}	0	3	181739	0	{/}	828
좌우반구com(split BVF)_1	19	1	<?xml version="1.0"?>\n<Clock xmlns:dt="urn:schemas-microsoft-com:datatypes"><Description dt:dt="string">E-Prime Primary Realtime Clock</Description><StartTime><Timestamp dt:dt="int">0</Timestamp><DateUtc dt:dt="string">2020-11-18T02:44:21Z</DateUtc></StartTime><FrequencyChanges><FrequencyChange><Frequency dt:dt="r8">2699980000</Frequency><Timestamp dt:dt="r8">4.18092471115338E+15</Timestamp><Cur…	좌우반구com(split BVF)_1-019-1	60.021	1.0.0.163	1	-2098217044	Professional	2.0.10.242	2.0.10.353	11-18-2020	2020-11-18 오전 2:44:21	11:44:21	2.0.10.248	21	2	z	송스	송	스	3	1	21	NULL	NULL	NULL	NULL	NULL	NULL	KSY3	List1	NULL	NULL	NULL	NULL	NULL	NULL	NULL	NULL	NULL	1	z	0	4	85007	0	z	619
좌우반구com(split BVF)_1	19	1	<?xml version="1.0"?>\n<Clock xmlns:dt="urn:schemas-microsoft-com:datatypes"><Description dt:dt="string">E-Prime Primary Realtime Clock</Description><StartTime><Timestamp dt:dt="int">0</Timestamp><DateUtc dt:dt="string">2020-11-18T02:44:21Z</DateUtc></StartTime><FrequencyChanges><FrequencyChange><Frequency dt:dt="r8">2699980000</Frequency><Timestamp dt:dt="r8">4.18092471115338E+15</Timestamp><Cur…	좌우반구com(split BVF)_1-019-1	60.021	1.0.0.163	1	-2098217044	Professional	2.0.10.242	2.0.10.353	11-18-2020	2020-11-18 오전 2:44:21	11:44:21	2.0.10.248	165	2	z	송익	송	익	NULL	NULL	NULL	129	1	33	NULL	NULL	NULL	KSY2	List2	NULL	NULL	NULL	NULL	NULL	NULL	NULL	NULL	NULL	1	z	0	3	501276	0	z	701
좌우반구com(split BVF)_1	19	1	<?xml version="1.0"?>\n<Clock xmlns:dt="urn:schemas-microsoft-com:datatypes"><Description dt:dt="string">E-Prime Primary Realtime Clock</Description><StartTime><Timestamp dt:dt="int">0</Timestamp><DateUtc dt:dt="string">2020-11-18T02:44:21Z</DateUtc></StartTime><FrequencyChanges><FrequencyChange><Frequency dt:dt="r8">2699980000</Frequency><Timestamp dt:dt="r8">4.18092471115338E+15</Timestamp><Cur…	좌우반구com(split BVF)_1-019-1	60.021	1.0.0.163	1	-2098217044	Professional	2.0.10.242	2.0.10.353	11-18-2020	2020-11-18 오전 2:44:21	11:44:21	2.0.10.248	184	1	{/}	수고	수	고	NULL	NULL	NULL	30	1	52	NULL	NULL	NULL	KSY2	List2	NULL	NULL	NULL	NULL	NULL	NULL	NULL	NULL	NULL	1	{/}	1	3	554790	0	{/}	402
좌우반구com(split BVF)_1	19	1	<?xml version="1.0"?>\n<Clock xmlns:dt="urn:schemas-microsoft-com:datatypes"><Description dt:dt="string">E-Prime Primary Realtime Clock</Description><StartTime><Timestamp dt:dt="int">0</Timestamp><DateUtc dt:dt="string">2020-11-18T02:44:21Z</DateUtc></StartTime><FrequencyChanges><FrequencyChange><Frequency dt:dt="r8">2699980000</Frequency><Timestamp dt:dt="r8">4.18092471115338E+15</Timestamp><Cur…	좌우반구com(split BVF)_1-019-1	60.021	1.0.0.163	1	-2098217044	Professional	2.0.10.242	2.0.10.353	11-18-2020	2020-11-18 오전 2:44:21	11:44:21	2.0.10.248	191	1	{/}	수단	수	단	NULL	NULL	NULL	100	1	59	NULL	NULL	NULL	KSY2	List2	NULL	NULL	NULL	NULL	NULL	NULL	NULL	NULL	NULL	1	{/}	0	3	573950	0	{/}	562
좌우반구com(split BVF)_1	19	1	<?xml version="1.0"?>\n<Clock xmlns:dt="urn:schemas-microsoft-com:datatypes"><Description dt:dt="string">E-Prime Primary Realtime Clock</Description><StartTime><Timestamp dt:dt="int">0</Timestamp><DateUtc dt:dt="string">2020-11-18T02:44:21Z</DateUtc></StartTime><FrequencyChanges><FrequencyChange><Frequency dt:dt="r8">2699980000</Frequency><Timestamp dt:dt="r8">4.18092471115338E+15</Timestamp><Cur…	좌우반구com(split BVF)_1-019-1	60.021	1.0.0.163	1	-2098217044	Professional	2.0.10.242	2.0.10.353	11-18-2020	2020-11-18 오전 2:44:21	11:44:21	2.0.10.248	12	1	{/}	수준	수	준	18	1	12	NULL	NULL	NULL	NULL	NULL	NULL	KSY2	List1	NULL	NULL	NULL	NULL	NULL	NULL	NULL	NULL	NULL	1	{/}	0	3	58916	0	{/}	341
좌우반구com(split BVF)_1	19	1	<?xml version="1.0"?>\n<Clock xmlns:dt="urn:schemas-microsoft-com:datatypes"><Description dt:dt="string">E-Prime Primary Realtime Clock</Description><StartTime><Timestamp dt:dt="int">0</Timestamp><DateUtc dt:dt="string">2020-11-18T02:44:21Z</DateUtc></StartTime><FrequencyChanges><FrequencyChange><Frequency dt:dt="r8">2699980000</Frequency><Timestamp dt:dt="r8">4.18092471115338E+15</Timestamp><Cur…	좌우반구com(split BVF)_1-019-1	60.021	1.0.0.163	1	-2098217044	Professional	2.0.10.242	2.0.10.353	11-18-2020	2020-11-18 오전 2:44:21	11:44:21	2.0.10.248	139	2	z	숙국	숙	국	NULL	NULL	NULL	31	1	7	NULL	NULL	NULL	KSY2	List2	NULL	NULL	NULL	NULL	NULL	NULL	NULL	NULL	NULL	1	z	0	3	430851	0	z	383
좌우반구com(split BVF)_1	19	1	<?xml version="1.0"?>\n<Clock xmlns:dt="urn:schemas-microsoft-com:datatypes"><Description dt:dt="string">E-Prime Primary Realtime Clock</Description><StartTime><Timestamp dt:dt="int">0</Timestamp><DateUtc dt:dt="string">2020-11-18T02:44:21Z</DateUtc></StartTime><FrequencyChanges><FrequencyChange><Frequency dt:dt="r8">2699980000</Frequency><Timestamp dt:dt="r8">4.18092471115338E+15</Timestamp><Cur…	좌우반구com(split BVF)_1-019-1	60.021	1.0.0.163	1	-2098217044	Professional	2.0.10.242	2.0.10.353	11-18-2020	2020-11-18 오전 2:44:21	11:44:21	2.0.10.248	18	2	z	숙발	숙	발	110	1	18	NULL	NULL	NULL	NULL	NULL	NULL	KSY2	List1	NULL	NULL	NULL	NULL	NULL	NULL	NULL	NULL	NULL	1	z	0	4	76127	0	z	788
좌우반구com(split BVF)_1	19	1	<?xml version="1.0"?>\n<Clock xmlns:dt="urn:schemas-microsoft-com:datatypes"><Description dt:dt="string">E-Prime Primary Realtime Clock</Description><StartTime><Timestamp dt:dt="int">0</Timestamp><DateUtc dt:dt="string">2020-11-18T02:44:21Z</DateUtc></StartTime><FrequencyChanges><FrequencyChange><Frequency dt:dt="r8">2699980000</Frequency><Timestamp dt:dt="r8">4.18092471115338E+15</Timestamp><Cur…	좌우반구com(split BVF)_1-019-1	60.021	1.0.0.163	1	-2098217044	Professional	2.0.10.242	2.0.10.353	11-18-2020	2020-11-18 오전 2:44:21	11:44:21	2.0.10.248	107	1	{/}	숙소	숙	소	1	1	107	NULL	NULL	NULL	NULL	NULL	NULL	KSY2	List1	NULL	NULL	NULL	NULL	NULL	NULL	NULL	NULL	NULL	1	{/}	0	3	325688	0	{/}	366
좌우반구com(split BVF)_1	19	1	<?xml version="1.0"?>\n<Clock xmlns:dt="urn:schemas-microsoft-com:datatypes"><Description dt:dt="string">E-Prime Primary Realtime Clock</Description><StartTime><Timestamp dt:dt="int">0</Timestamp><DateUtc dt:dt="string">2020-11-18T02:44:21Z</DateUtc></StartTime><FrequencyChanges><FrequencyChange><Frequency dt:dt="r8">2699980000</Frequency><Timestamp dt:dt="r8">4.18092471115338E+15</Timestamp><Cur…	좌우반구com(split BVF)_1-019-1	60.021	1.0.0.163	1	-2098217044	Professional	2.0.10.242	2.0.10.353	11-18-2020	2020-11-18 오전 2:44:21	11:44:21	2.0.10.248	91	2	z	술감	술	감	70	1	91	NULL	NULL	NULL	NULL	NULL	NULL	KSY2	List1	NULL	NULL	NULL	NULL	NULL	NULL	NULL	NULL	NULL	0	z	1	3	281520	0	{/}	589
좌우반구com(split BVF)_1	19	1	<?xml version="1.0"?>\n<Clock xmlns:dt="urn:schemas-microsoft-com:datatypes"><Description dt:dt="string">E-Prime Primary Realtime Clock</Description><StartTime><Timestamp dt:dt="int">0</Timestamp><DateUtc dt:dt="string">2020-11-18T02:44:21Z</DateUtc></StartTime><FrequencyChanges><FrequencyChange><Frequency dt:dt="r8">2699980000</Frequency><Timestamp dt:dt="r8">4.18092471115338E+15</Timestamp><Cur…	좌우반구com(split BVF)_1-019-1	60.021	1.0.0.163	1	-2098217044	Professional	2.0.10.242	2.0.10.353	11-18-2020	2020-11-18 오전 2:44:21	11:44:21	2.0.10.248	31	2	z	스위	스	위	108	1	31	NULL	NULL	NULL	NULL	NULL	NULL	KSY2	List1	NULL	NULL	NULL	NULL	NULL	NULL	NULL	NULL	NULL	1	z	0	4	113347	0	z	541
좌우반구com(split BVF)_1	19	1	<?xml version="1.0"?>\n<Clock xmlns:dt="urn:schemas-microsoft-com:datatypes"><Description dt:dt="string">E-Prime Primary Realtime Clock</Description><StartTime><Timestamp dt:dt="int">0</Timestamp><DateUtc dt:dt="string">2020-11-18T02:44:21Z</DateUtc></StartTime><FrequencyChanges><FrequencyChange><Frequency dt:dt="r8">2699980000</Frequency><Timestamp dt:dt="r8">4.18092471115338E+15</Timestamp><Cur…	좌우반구com(split BVF)_1-019-1	60.021	1.0.0.163	1	-2098217044	Professional	2.0.10.242	2.0.10.353	11-18-2020	2020-11-18 오전 2:44:21	11:44:21	2.0.10.248	128	2	z	스진	스	진	100	1	128	NULL	NULL	NULL	NULL	NULL	NULL	KSY3	List1	NULL	NULL	NULL	NULL	NULL	NULL	NULL	NULL	NULL	1	z	0	4	384551	0	z	462
좌우반구com(split BVF)_1	19	1	<?xml version="1.0"?>\n<Clock xmlns:dt="urn:schemas-microsoft-com:datatypes"><Description dt:dt="string">E-Prime Primary Realtime Clock</Description><StartTime><Timestamp dt:dt="int">0</Timestamp><DateUtc dt:dt="string">2020-11-18T02:44:21Z</DateUtc></StartTime><FrequencyChanges><FrequencyChange><Frequency dt:dt="r8">2699980000</Frequency><Timestamp dt:dt="r8">4.18092471115338E+15</Timestamp><Cur…	좌우반구com(split BVF)_1-019-1	60.021	1.0.0.163	1	-2098217044	Professional	2.0.10.242	2.0.10.353	11-18-2020	2020-11-18 오전 2:44:21	11:44:21	2.0.10.248	174	2	z	스향	스	향	NULL	NULL	NULL	132	1	42	NULL	NULL	NULL	KSY2	List2	NULL	NULL	NULL	NULL	NULL	NULL	NULL	NULL	NULL	1	z	1	3	526700	0	z	381
좌우반구com(split BVF)_1	19	1	<?xml version="1.0"?>\n<Clock xmlns:dt="urn:schemas-microsoft-com:datatypes"><Description dt:dt="string">E-Prime Primary Realtime Clock</Description><StartTime><Timestamp dt:dt="int">0</Timestamp><DateUtc dt:dt="string">2020-11-18T02:44:21Z</DateUtc></StartTime><FrequencyChanges><FrequencyChange><Frequency dt:dt="r8">2699980000</Frequency><Timestamp dt:dt="r8">4.18092471115338E+15</Timestamp><Cur…	좌우반구com(split BVF)_1-019-1	60.021	1.0.0.163	1	-2098217044	Professional	2.0.10.242	2.0.10.353	11-18-2020	2020-11-18 오전 2:44:21	11:44:21	2.0.10.248	266	2	z	습나	습	나	NULL	NULL	NULL	NULL	NULL	NULL	90	1	2	KSY2	List3	NULL	NULL	NULL	NULL	NULL	NULL	NULL	NULL	NULL	1	z	0	3	816481	0	z	611
좌우반구com(split BVF)_1	19	1	<?xml version="1.0"?>\n<Clock xmlns:dt="urn:schemas-microsoft-com:datatypes"><Description dt:dt="string">E-Prime Primary Realtime Clock</Description><StartTime><Timestamp dt:dt="int">0</Timestamp><DateUtc dt:dt="string">2020-11-18T02:44:21Z</DateUtc></StartTime><FrequencyChanges><FrequencyChange><Frequency dt:dt="r8">2699980000</Frequency><Timestamp dt:dt="r8">4.18092471115338E+15</Timestamp><Cur…	좌우반구com(split BVF)_1-019-1	60.021	1.0.0.163	1	-2098217044	Professional	2.0.10.242	2.0.10.353	11-18-2020	2020-11-18 오전 2:44:21	11:44:21	2.0.10.248	303	2	z	습필	습	필	NULL	NULL	NULL	NULL	NULL	NULL	81	1	39	KSY	List3	0		0	0	914763	183		0	0	1	z	0	3	914946	0	z	529
좌우반구com(split BVF)_1	19	1	<?xml version="1.0"?>\n<Clock xmlns:dt="urn:schemas-microsoft-com:datatypes"><Description dt:dt="string">E-Prime Primary Realtime Clock</Description><StartTime><Timestamp dt:dt="int">0</Timestamp><DateUtc dt:dt="string">2020-11-18T02:44:21Z</DateUtc></StartTime><FrequencyChanges><FrequencyChange><Frequency dt:dt="r8">2699980000</Frequency><Timestamp dt:dt="r8">4.18092471115338E+15</Timestamp><Cur…	좌우반구com(split BVF)_1-019-1	60.021	1.0.0.163	1	-2098217044	Professional	2.0.10.242	2.0.10.353	11-18-2020	2020-11-18 오전 2:44:21	11:44:21	2.0.10.248	78	1	{/}	시간	시	간	67	1	78	NULL	NULL	NULL	NULL	NULL	NULL	KSY2	List1	NULL	NULL	NULL	NULL	NULL	NULL	NULL	NULL	NULL	1	{/}	1	3	244983	0	{/}	515
좌우반구com(split BVF)_1	19	1	<?xml version="1.0"?>\n<Clock xmlns:dt="urn:schemas-microsoft-com:datatypes"><Description dt:dt="string">E-Prime Primary Realtime Clock</Description><StartTime><Timestamp dt:dt="int">0</Timestamp><DateUtc dt:dt="string">2020-11-18T02:44:21Z</DateUtc></StartTime><FrequencyChanges><FrequencyChange><Frequency dt:dt="r8">2699980000</Frequency><Timestamp dt:dt="r8">4.18092471115338E+15</Timestamp><Cur…	좌우반구com(split BVF)_1-019-1	60.021	1.0.0.163	1	-2098217044	Professional	2.0.10.242	2.0.10.353	11-18-2020	2020-11-18 오전 2:44:21	11:44:21	2.0.10.248	247	1	{/}	시기	시	기	NULL	NULL	NULL	109	1	115	NULL	NULL	NULL	KSY2	List2	NULL	NULL	NULL	NULL	NULL	NULL	NULL	NULL	NULL	1	{/}	0	3	726313	0	{/}	373
좌우반구com(split BVF)_1	19	1	<?xml version="1.0"?>\n<Clock xmlns:dt="urn:schemas-microsoft-com:datatypes"><Description dt:dt="string">E-Prime Primary Realtime Clock</Description><StartTime><Timestamp dt:dt="int">0</Timestamp><DateUtc dt:dt="string">2020-11-18T02:44:21Z</DateUtc></StartTime><FrequencyChanges><FrequencyChange><Frequency dt:dt="r8">2699980000</Frequency><Timestamp dt:dt="r8">4.18092471115338E+15</Timestamp><Cur…	좌우반구com(split BVF)_1-019-1	60.021	1.0.0.163	1	-2098217044	Professional	2.0.10.242	2.0.10.353	11-18-2020	2020-11-18 오전 2:44:21	11:44:21	2.0.10.248	113	1	{/}	시대	시	대	85	1	113	NULL	NULL	NULL	NULL	NULL	NULL	KSY2	List1	NULL	NULL	NULL	NULL	NULL	NULL	NULL	NULL	NULL	1	{/}	0	3	342649	0	{/}	485
좌우반구com(split BVF)_1	19	1	<?xml version="1.0"?>\n<Clock xmlns:dt="urn:schemas-microsoft-com:datatypes"><Description dt:dt="string">E-Prime Primary Realtime Clock</Description><StartTime><Timestamp dt:dt="int">0</Timestamp><DateUtc dt:dt="string">2020-11-18T02:44:21Z</DateUtc></StartTime><FrequencyChanges><FrequencyChange><Frequency dt:dt="r8">2699980000</Frequency><Timestamp dt:dt="r8">4.18092471115338E+15</Timestamp><Cur…	좌우반구com(split BVF)_1-019-1	60.021	1.0.0.163	1	-2098217044	Professional	2.0.10.242	2.0.10.353	11-18-2020	2020-11-18 오전 2:44:21	11:44:21	2.0.10.248	245	1	{/}	시도	시	도	NULL	NULL	NULL	68	1	113	NULL	NULL	NULL	KSY2	List2	NULL	NULL	NULL	NULL	NULL	NULL	NULL	NULL	NULL	1	{/}	0	3	721298	0	{/}	244
좌우반구com(split BVF)_1	19	1	<?xml version="1.0"?>\n<Clock xmlns:dt="urn:schemas-microsoft-com:datatypes"><Description dt:dt="string">E-Prime Primary Realtime Clock</Description><StartTime><Timestamp dt:dt="int">0</Timestamp><DateUtc dt:dt="string">2020-11-18T02:44:21Z</DateUtc></StartTime><FrequencyChanges><FrequencyChange><Frequency dt:dt="r8">2699980000</Frequency><Timestamp dt:dt="r8">4.18092471115338E+15</Timestamp><Cur…	좌우반구com(split BVF)_1-019-1	60.021	1.0.0.163	1	-2098217044	Professional	2.0.10.242	2.0.10.353	11-18-2020	2020-11-18 오전 2:44:21	11:44:21	2.0.10.248	252	2	z	시질	시	질	NULL	NULL	NULL	46	1	120	NULL	NULL	NULL	KSY	List2	0		0	0	739575	183		0	0	1	z	0	3	739758	0	z	448
좌우반구com(split BVF)_1	19	1	<?xml version="1.0"?>\n<Clock xmlns:dt="urn:schemas-microsoft-com:datatypes"><Description dt:dt="string">E-Prime Primary Realtime Clock</Description><StartTime><Timestamp dt:dt="int">0</Timestamp><DateUtc dt:dt="string">2020-11-18T02:44:21Z</DateUtc></StartTime><FrequencyChanges><FrequencyChange><Frequency dt:dt="r8">2699980000</Frequency><Timestamp dt:dt="r8">4.18092471115338E+15</Timestamp><Cur…	좌우반구com(split BVF)_1-019-1	60.021	1.0.0.163	1	-2098217044	Professional	2.0.10.242	2.0.10.353	11-18-2020	2020-11-18 오전 2:44:21	11:44:21	2.0.10.248	48	1	{/}	식비	식	비	14	1	48	NULL	NULL	NULL	NULL	NULL	NULL	KSY2	List1	NULL	NULL	NULL	NULL	NULL	NULL	NULL	NULL	NULL	1	{/}	1	3	162229	0	{/}	606
좌우반구com(split BVF)_1	19	1	<?xml version="1.0"?>\n<Clock xmlns:dt="urn:schemas-microsoft-com:datatypes"><Description dt:dt="string">E-Prime Primary Realtime Clock</Description><StartTime><Timestamp dt:dt="int">0</Timestamp><DateUtc dt:dt="string">2020-11-18T02:44:21Z</DateUtc></StartTime><FrequencyChanges><FrequencyChange><Frequency dt:dt="r8">2699980000</Frequency><Timestamp dt:dt="r8">4.18092471115338E+15</Timestamp><Cur…	좌우반구com(split BVF)_1-019-1	60.021	1.0.0.163	1	-2098217044	Professional	2.0.10.242	2.0.10.353	11-18-2020	2020-11-18 오전 2:44:21	11:44:21	2.0.10.248	25	2	z	식차	식	차	17	1	25	NULL	NULL	NULL	NULL	NULL	NULL	KSY	List1	0		0	-1	96336	183		0	0	0	z	1	3	96519	0	{/}	657
좌우반구com(split BVF)_1	19	1	<?xml version="1.0"?>\n<Clock xmlns:dt="urn:schemas-microsoft-com:datatypes"><Description dt:dt="string">E-Prime Primary Realtime Clock</Description><StartTime><Timestamp dt:dt="int">0</Timestamp><DateUtc dt:dt="string">2020-11-18T02:44:21Z</DateUtc></StartTime><FrequencyChanges><FrequencyChange><Frequency dt:dt="r8">2699980000</Frequency><Timestamp dt:dt="r8">4.18092471115338E+15</Timestamp><Cur…	좌우반구com(split BVF)_1-019-1	60.021	1.0.0.163	1	-2098217044	Professional	2.0.10.242	2.0.10.353	11-18-2020	2020-11-18 오전 2:44:21	11:44:21	2.0.10.248	243	1	{/}	식탁	식	탁	NULL	NULL	NULL	52	1	111	NULL	NULL	NULL	KSY2	List2	NULL	NULL	NULL	NULL	NULL	NULL	NULL	NULL	NULL	1	{/}	1	3	716116	0	{/}	450
좌우반구com(split BVF)_1	19	1	<?xml version="1.0"?>\n<Clock xmlns:dt="urn:schemas-microsoft-com:datatypes"><Description dt:dt="string">E-Prime Primary Realtime Clock</Description><StartTime><Timestamp dt:dt="int">0</Timestamp><DateUtc dt:dt="string">2020-11-18T02:44:21Z</DateUtc></StartTime><FrequencyChanges><FrequencyChange><Frequency dt:dt="r8">2699980000</Frequency><Timestamp dt:dt="r8">4.18092471115338E+15</Timestamp><Cur…	좌우반구com(split BVF)_1-019-1	60.021	1.0.0.163	1	-2098217044	Professional	2.0.10.242	2.0.10.353	11-18-2020	2020-11-18 오전 2:44:21	11:44:21	2.0.10.248	77	2	z	실락	실	락	84	1	77	NULL	NULL	NULL	NULL	NULL	NULL	KSY	List1	0		0	-1	241968	183		0	0	0	z	0	3	242151	0	{/}	630
좌우반구com(split BVF)_1	19	1	<?xml version="1.0"?>\n<Clock xmlns:dt="urn:schemas-microsoft-com:datatypes"><Description dt:dt="string">E-Prime Primary Realtime Clock</Description><StartTime><Timestamp dt:dt="int">0</Timestamp><DateUtc dt:dt="string">2020-11-18T02:44:21Z</DateUtc></StartTime><FrequencyChanges><FrequencyChange><Frequency dt:dt="r8">2699980000</Frequency><Timestamp dt:dt="r8">4.18092471115338E+15</Timestamp><Cur…	좌우반구com(split BVF)_1-019-1	60.021	1.0.0.163	1	-2098217044	Professional	2.0.10.242	2.0.10.353	11-18-2020	2020-11-18 오전 2:44:21	11:44:21	2.0.10.248	351	2	z	실작	실	작	NULL	NULL	NULL	NULL	NULL	NULL	4	1	87	KSY3	List3	NULL	NULL	NULL	NULL	NULL	NULL	NULL	NULL	NULL	1	z	0	3	1046399	0	z	633
좌우반구com(split BVF)_1	19	1	<?xml version="1.0"?>\n<Clock xmlns:dt="urn:schemas-microsoft-com:datatypes"><Description dt:dt="string">E-Prime Primary Realtime Clock</Description><StartTime><Timestamp dt:dt="int">0</Timestamp><DateUtc dt:dt="string">2020-11-18T02:44:21Z</DateUtc></StartTime><FrequencyChanges><FrequencyChange><Frequency dt:dt="r8">2699980000</Frequency><Timestamp dt:dt="r8">4.18092471115338E+15</Timestamp><Cur…	좌우반구com(split BVF)_1-019-1	60.021	1.0.0.163	1	-2098217044	Professional	2.0.10.242	2.0.10.353	11-18-2020	2020-11-18 오전 2:44:21	11:44:21	2.0.10.248	361	1	{/}	실험	실	험	NULL	NULL	NULL	NULL	NULL	NULL	100	1	97	KSY2	List3	NULL	NULL	NULL	NULL	NULL	NULL	NULL	NULL	NULL	1	{/}	0	4	1073740	0	{/}	316
좌우반구com(split BVF)_1	19	1	<?xml version="1.0"?>\n<Clock xmlns:dt="urn:schemas-microsoft-com:datatypes"><Description dt:dt="string">E-Prime Primary Realtime Clock</Description><StartTime><Timestamp dt:dt="int">0</Timestamp><DateUtc dt:dt="string">2020-11-18T02:44:21Z</DateUtc></StartTime><FrequencyChanges><FrequencyChange><Frequency dt:dt="r8">2699980000</Frequency><Timestamp dt:dt="r8">4.18092471115338E+15</Timestamp><Cur…	좌우반구com(split BVF)_1-019-1	60.021	1.0.0.163	1	-2098217044	Professional	2.0.10.242	2.0.10.353	11-18-2020	2020-11-18 오전 2:44:21	11:44:21	2.0.10.248	223	1	{/}	심복	심	복	NULL	NULL	NULL	124	1	91	NULL	NULL	NULL	KSY2	List2	NULL	NULL	NULL	NULL	NULL	NULL	NULL	NULL	NULL	1	{/}	0	4	661003	0	{/}	412
좌우반구com(split BVF)_1	19	1	<?xml version="1.0"?>\n<Clock xmlns:dt="urn:schemas-microsoft-com:datatypes"><Description dt:dt="string">E-Prime Primary Realtime Clock</Description><StartTime><Timestamp dt:dt="int">0</Timestamp><DateUtc dt:dt="string">2020-11-18T02:44:21Z</DateUtc></StartTime><FrequencyChanges><FrequencyChange><Frequency dt:dt="r8">2699980000</Frequency><Timestamp dt:dt="r8">4.18092471115338E+15</Timestamp><Cur…	좌우반구com(split BVF)_1-019-1	60.021	1.0.0.163	1	-2098217044	Professional	2.0.10.242	2.0.10.353	11-18-2020	2020-11-18 오전 2:44:21	11:44:21	2.0.10.248	222	1	{/}	심신	심	신	NULL	NULL	NULL	69	1	90	NULL	NULL	NULL	KSY2	List2	NULL	NULL	NULL	NULL	NULL	NULL	NULL	NULL	NULL	0	{/}	1	3	658070	0	z	729
좌우반구com(split BVF)_1	19	1	<?xml version="1.0"?>\n<Clock xmlns:dt="urn:schemas-microsoft-com:datatypes"><Description dt:dt="string">E-Prime Primary Realtime Clock</Description><StartTime><Timestamp dt:dt="int">0</Timestamp><DateUtc dt:dt="string">2020-11-18T02:44:21Z</DateUtc></StartTime><FrequencyChanges><FrequencyChange><Frequency dt:dt="r8">2699980000</Frequency><Timestamp dt:dt="r8">4.18092471115338E+15</Timestamp><Cur…	좌우반구com(split BVF)_1-019-1	60.021	1.0.0.163	1	-2098217044	Professional	2.0.10.242	2.0.10.353	11-18-2020	2020-11-18 오전 2:44:21	11:44:21	2.0.10.248	66	2	z	압례	압	례	58	1	66	NULL	NULL	NULL	NULL	NULL	NULL	KSY2	List1	NULL	NULL	NULL	NULL	NULL	NULL	NULL	NULL	NULL	1	z	0	3	211862	0	z	1169
좌우반구com(split BVF)_1	19	1	<?xml version="1.0"?>\n<Clock xmlns:dt="urn:schemas-microsoft-com:datatypes"><Description dt:dt="string">E-Prime Primary Realtime Clock</Description><StartTime><Timestamp dt:dt="int">0</Timestamp><DateUtc dt:dt="string">2020-11-18T02:44:21Z</DateUtc></StartTime><FrequencyChanges><FrequencyChange><Frequency dt:dt="r8">2699980000</Frequency><Timestamp dt:dt="r8">4.18092471115338E+15</Timestamp><Cur…	좌우반구com(split BVF)_1-019-1	60.021	1.0.0.163	1	-2098217044	Professional	2.0.10.242	2.0.10.353	11-18-2020	2020-11-18 오전 2:44:21	11:44:21	2.0.10.248	246	1	{/}	압축	압	축	NULL	NULL	NULL	96	1	114	NULL	NULL	NULL	KSY2	List2	NULL	NULL	NULL	NULL	NULL	NULL	NULL	NULL	NULL	1	{/}	0	3	723747	0	{/}	371
좌우반구com(split BVF)_1	19	1	<?xml version="1.0"?>\n<Clock xmlns:dt="urn:schemas-microsoft-com:datatypes"><Description dt:dt="string">E-Prime Primary Realtime Clock</Description><StartTime><Timestamp dt:dt="int">0</Timestamp><DateUtc dt:dt="string">2020-11-18T02:44:21Z</DateUtc></StartTime><FrequencyChanges><FrequencyChange><Frequency dt:dt="r8">2699980000</Frequency><Timestamp dt:dt="r8">4.18092471115338E+15</Timestamp><Cur…	좌우반구com(split BVF)_1-019-1	60.021	1.0.0.163	1	-2098217044	Professional	2.0.10.242	2.0.10.353	11-18-2020	2020-11-18 오전 2:44:21	11:44:21	2.0.10.248	46	2	z	양간	양	간	124	1	46	NULL	NULL	NULL	NULL	NULL	NULL	KSY2	List1	NULL	NULL	NULL	NULL	NULL	NULL	NULL	NULL	NULL	0	z	0	3	156315	0	{/}	933
좌우반구com(split BVF)_1	19	1	<?xml version="1.0"?>\n<Clock xmlns:dt="urn:schemas-microsoft-com:datatypes"><Description dt:dt="string">E-Prime Primary Realtime Clock</Description><StartTime><Timestamp dt:dt="int">0</Timestamp><DateUtc dt:dt="string">2020-11-18T02:44:21Z</DateUtc></StartTime><FrequencyChanges><FrequencyChange><Frequency dt:dt="r8">2699980000</Frequency><Timestamp dt:dt="r8">4.18092471115338E+15</Timestamp><Cur…	좌우반구com(split BVF)_1-019-1	60.021	1.0.0.163	1	-2098217044	Professional	2.0.10.242	2.0.10.353	11-18-2020	2020-11-18 오전 2:44:21	11:44:21	2.0.10.248	231	2	z	양급	양	급	NULL	NULL	NULL	95	1	99	NULL	NULL	NULL	KSY	List2	0		0	-1	683461	184		0	0	1	z	0	4	683645	0	z	697
좌우반구com(split BVF)_1	19	1	<?xml version="1.0"?>\n<Clock xmlns:dt="urn:schemas-microsoft-com:datatypes"><Description dt:dt="string">E-Prime Primary Realtime Clock</Description><StartTime><Timestamp dt:dt="int">0</Timestamp><DateUtc dt:dt="string">2020-11-18T02:44:21Z</DateUtc></StartTime><FrequencyChanges><FrequencyChange><Frequency dt:dt="r8">2699980000</Frequency><Timestamp dt:dt="r8">4.18092471115338E+15</Timestamp><Cur…	좌우반구com(split BVF)_1-019-1	60.021	1.0.0.163	1	-2098217044	Professional	2.0.10.242	2.0.10.353	11-18-2020	2020-11-18 오전 2:44:21	11:44:21	2.0.10.248	189	1	{/}	양념	양	념	NULL	NULL	NULL	12	1	57	NULL	NULL	NULL	KSY2	List2	NULL	NULL	NULL	NULL	NULL	NULL	NULL	NULL	NULL	1	{/}	0	3	568602	0	{/}	406
좌우반구com(split BVF)_1	19	1	<?xml version="1.0"?>\n<Clock xmlns:dt="urn:schemas-microsoft-com:datatypes"><Description dt:dt="string">E-Prime Primary Realtime Clock</Description><StartTime><Timestamp dt:dt="int">0</Timestamp><DateUtc dt:dt="string">2020-11-18T02:44:21Z</DateUtc></StartTime><FrequencyChanges><FrequencyChange><Frequency dt:dt="r8">2699980000</Frequency><Timestamp dt:dt="r8">4.18092471115338E+15</Timestamp><Cur…	좌우반구com(split BVF)_1-019-1	60.021	1.0.0.163	1	-2098217044	Professional	2.0.10.242	2.0.10.353	11-18-2020	2020-11-18 오전 2:44:21	11:44:21	2.0.10.248	330	2	z	양최	양	최	NULL	NULL	NULL	NULL	NULL	NULL	79	1	66	KSY2	List3	NULL	NULL	NULL	NULL	NULL	NULL	NULL	NULL	NULL	1	z	0	3	987470	0	z	708
좌우반구com(split BVF)_1	19	1	<?xml version="1.0"?>\n<Clock xmlns:dt="urn:schemas-microsoft-com:datatypes"><Description dt:dt="string">E-Prime Primary Realtime Clock</Description><StartTime><Timestamp dt:dt="int">0</Timestamp><DateUtc dt:dt="string">2020-11-18T02:44:21Z</DateUtc></StartTime><FrequencyChanges><FrequencyChange><Frequency dt:dt="r8">2699980000</Frequency><Timestamp dt:dt="r8">4.18092471115338E+15</Timestamp><Cur…	좌우반구com(split BVF)_1-019-1	60.021	1.0.0.163	1	-2098217044	Professional	2.0.10.242	2.0.10.353	11-18-2020	2020-11-18 오전 2:44:21	11:44:21	2.0.10.248	304	1	{/}	어휘	어	휘	NULL	NULL	NULL	NULL	NULL	NULL	19	1	40	KSY2	List3	NULL	NULL	NULL	NULL	NULL	NULL	NULL	NULL	NULL	1	{/}	1	3	917678	0	{/}	532
좌우반구com(split BVF)_1	19	1	<?xml version="1.0"?>\n<Clock xmlns:dt="urn:schemas-microsoft-com:datatypes"><Description dt:dt="string">E-Prime Primary Realtime Clock</Description><StartTime><Timestamp dt:dt="int">0</Timestamp><DateUtc dt:dt="string">2020-11-18T02:44:21Z</DateUtc></StartTime><FrequencyChanges><FrequencyChange><Frequency dt:dt="r8">2699980000</Frequency><Timestamp dt:dt="r8">4.18092471115338E+15</Timestamp><Cur…	좌우반구com(split BVF)_1-019-1	60.021	1.0.0.163	1	-2098217044	Professional	2.0.10.242	2.0.10.353	11-18-2020	2020-11-18 오전 2:44:21	11:44:21	2.0.10.248	390	2	z	엄도	엄	도	NULL	NULL	NULL	NULL	NULL	NULL	128	1	126	KSY3	List3	NULL	NULL	NULL	NULL	NULL	NULL	NULL	NULL	NULL	1	z	0	4	1152812	0	z	499
좌우반구com(split BVF)_1	19	1	<?xml version="1.0"?>\n<Clock xmlns:dt="urn:schemas-microsoft-com:datatypes"><Description dt:dt="string">E-Prime Primary Realtime Clock</Description><StartTime><Timestamp dt:dt="int">0</Timestamp><DateUtc dt:dt="string">2020-11-18T02:44:21Z</DateUtc></StartTime><FrequencyChanges><FrequencyChange><Frequency dt:dt="r8">2699980000</Frequency><Timestamp dt:dt="r8">4.18092471115338E+15</Timestamp><Cur…	좌우반구com(split BVF)_1-019-1	60.021	1.0.0.163	1	-2098217044	Professional	2.0.10.242	2.0.10.353	11-18-2020	2020-11-18 오전 2:44:21	11:44:21	2.0.10.248	211	1	{/}	엄마	엄	마	NULL	NULL	NULL	89	1	79	NULL	NULL	NULL	KSY2	List2	NULL	NULL	NULL	NULL	NULL	NULL	NULL	NULL	NULL	1	{/}	0	4	628881	0	{/}	318
좌우반구com(split BVF)_1	19	1	<?xml version="1.0"?>\n<Clock xmlns:dt="urn:schemas-microsoft-com:datatypes"><Description dt:dt="string">E-Prime Primary Realtime Clock</Description><StartTime><Timestamp dt:dt="int">0</Timestamp><DateUtc dt:dt="string">2020-11-18T02:44:21Z</DateUtc></StartTime><FrequencyChanges><FrequencyChange><Frequency dt:dt="r8">2699980000</Frequency><Timestamp dt:dt="r8">4.18092471115338E+15</Timestamp><Cur…	좌우반구com(split BVF)_1-019-1	60.021	1.0.0.163	1	-2098217044	Professional	2.0.10.242	2.0.10.353	11-18-2020	2020-11-18 오전 2:44:21	11:44:21	2.0.10.248	100	2	z	엇압	엇	압	64	1	100	NULL	NULL	NULL	NULL	NULL	NULL	KSY3	List1	NULL	NULL	NULL	NULL	NULL	NULL	NULL	NULL	NULL	1	z	0	4	306612	0	z	507
좌우반구com(split BVF)_1	19	1	<?xml version="1.0"?>\n<Clock xmlns:dt="urn:schemas-microsoft-com:datatypes"><Description dt:dt="string">E-Prime Primary Realtime Clock</Description><StartTime><Timestamp dt:dt="int">0</Timestamp><DateUtc dt:dt="string">2020-11-18T02:44:21Z</DateUtc></StartTime><FrequencyChanges><FrequencyChange><Frequency dt:dt="r8">2699980000</Frequency><Timestamp dt:dt="r8">4.18092471115338E+15</Timestamp><Cur…	좌우반구com(split BVF)_1-019-1	60.021	1.0.0.163	1	-2098217044	Professional	2.0.10.242	2.0.10.353	11-18-2020	2020-11-18 오전 2:44:21	11:44:21	2.0.10.248	373	2	z	여별	여	별	NULL	NULL	NULL	NULL	NULL	NULL	117	1	109	KSY3	List3	NULL	NULL	NULL	NULL	NULL	NULL	NULL	NULL	NULL	1	z	0	3	1106078	0	z	1233
좌우반구com(split BVF)_1	19	1	<?xml version="1.0"?>\n<Clock xmlns:dt="urn:schemas-microsoft-com:datatypes"><Description dt:dt="string">E-Prime Primary Realtime Clock</Description><StartTime><Timestamp dt:dt="int">0</Timestamp><DateUtc dt:dt="string">2020-11-18T02:44:21Z</DateUtc></StartTime><FrequencyChanges><FrequencyChange><Frequency dt:dt="r8">2699980000</Frequency><Timestamp dt:dt="r8">4.18092471115338E+15</Timestamp><Cur…	좌우반구com(split BVF)_1-019-1	60.021	1.0.0.163	1	-2098217044	Professional	2.0.10.242	2.0.10.353	11-18-2020	2020-11-18 오전 2:44:21	11:44:21	2.0.10.248	264	2	z	여본	여	본	NULL	NULL	NULL	32	1	132	NULL	NULL	NULL	KSY	List2	0		0	-1	772946	184		0	0	0	z	0	4	773130	0	{/}	675
좌우반구com(split BVF)_1	19	1	<?xml version="1.0"?>\n<Clock xmlns:dt="urn:schemas-microsoft-com:datatypes"><Description dt:dt="string">E-Prime Primary Realtime Clock</Description><StartTime><Timestamp dt:dt="int">0</Timestamp><DateUtc dt:dt="string">2020-11-18T02:44:21Z</DateUtc></StartTime><FrequencyChanges><FrequencyChange><Frequency dt:dt="r8">2699980000</Frequency><Timestamp dt:dt="r8">4.18092471115338E+15</Timestamp><Cur…	좌우반구com(split BVF)_1-019-1	60.021	1.0.0.163	1	-2098217044	Professional	2.0.10.242	2.0.10.353	11-18-2020	2020-11-18 오전 2:44:21	11:44:21	2.0.10.248	154	1	{/}	여생	여	생	NULL	NULL	NULL	118	1	22	NULL	NULL	NULL	KSY2	List2	NULL	NULL	NULL	NULL	NULL	NULL	NULL	NULL	NULL	1	{/}	0	3	470903	0	{/}	675
좌우반구com(split BVF)_1	19	1	<?xml version="1.0"?>\n<Clock xmlns:dt="urn:schemas-microsoft-com:datatypes"><Description dt:dt="string">E-Prime Primary Realtime Clock</Description><StartTime><Timestamp dt:dt="int">0</Timestamp><DateUtc dt:dt="string">2020-11-18T02:44:21Z</DateUtc></StartTime><FrequencyChanges><FrequencyChange><Frequency dt:dt="r8">2699980000</Frequency><Timestamp dt:dt="r8">4.18092471115338E+15</Timestamp><Cur…	좌우반구com(split BVF)_1-019-1	60.021	1.0.0.163	1	-2098217044	Professional	2.0.10.242	2.0.10.353	11-18-2020	2020-11-18 오전 2:44:21	11:44:21	2.0.10.248	290	2	z	열례	열	례	NULL	NULL	NULL	NULL	NULL	NULL	68	1	26	KSY	List3	0		1	-1	880641	184		0	0	1	z	0	4	880825	0	z	370
좌우반구com(split BVF)_1	19	1	<?xml version="1.0"?>\n<Clock xmlns:dt="urn:schemas-microsoft-com:datatypes"><Description dt:dt="string">E-Prime Primary Realtime Clock</Description><StartTime><Timestamp dt:dt="int">0</Timestamp><DateUtc dt:dt="string">2020-11-18T02:44:21Z</DateUtc></StartTime><FrequencyChanges><FrequencyChange><Frequency dt:dt="r8">2699980000</Frequency><Timestamp dt:dt="r8">4.18092471115338E+15</Timestamp><Cur…	좌우반구com(split BVF)_1-019-1	60.021	1.0.0.163	1	-2098217044	Professional	2.0.10.242	2.0.10.353	11-18-2020	2020-11-18 오전 2:44:21	11:44:21	2.0.10.248	316	2	z	열박	열	박	NULL	NULL	NULL	NULL	NULL	NULL	20	1	52	KSY	List3	0		1	-1	949350	184		0	0	1	z	0	4	949534	0	z	422
좌우반구com(split BVF)_1	19	1	<?xml version="1.0"?>\n<Clock xmlns:dt="urn:schemas-microsoft-com:datatypes"><Description dt:dt="string">E-Prime Primary Realtime Clock</Description><StartTime><Timestamp dt:dt="int">0</Timestamp><DateUtc dt:dt="string">2020-11-18T02:44:21Z</DateUtc></StartTime><FrequencyChanges><FrequencyChange><Frequency dt:dt="r8">2699980000</Frequency><Timestamp dt:dt="r8">4.18092471115338E+15</Timestamp><Cur…	좌우반구com(split BVF)_1-019-1	60.021	1.0.0.163	1	-2098217044	Professional	2.0.10.242	2.0.10.353	11-18-2020	2020-11-18 오전 2:44:21	11:44:21	2.0.10.248	88	2	z	열응	열	응	96	1	88	NULL	NULL	NULL	NULL	NULL	NULL	KSY2	List1	NULL	NULL	NULL	NULL	NULL	NULL	NULL	NULL	NULL	1	z	1	3	273273	0	z	541
좌우반구com(split BVF)_1	19	1	<?xml version="1.0"?>\n<Clock xmlns:dt="urn:schemas-microsoft-com:datatypes"><Description dt:dt="string">E-Prime Primary Realtime Clock</Description><StartTime><Timestamp dt:dt="int">0</Timestamp><DateUtc dt:dt="string">2020-11-18T02:44:21Z</DateUtc></StartTime><FrequencyChanges><FrequencyChange><Frequency dt:dt="r8">2699980000</Frequency><Timestamp dt:dt="r8">4.18092471115338E+15</Timestamp><Cur…	좌우반구com(split BVF)_1-019-1	60.021	1.0.0.163	1	-2098217044	Professional	2.0.10.242	2.0.10.353	11-18-2020	2020-11-18 오전 2:44:21	11:44:21	2.0.10.248	357	1	{/}	열정	열	정	NULL	NULL	NULL	NULL	NULL	NULL	46	1	93	KSY2	List3	NULL	NULL	NULL	NULL	NULL	NULL	NULL	NULL	NULL	1	{/}	0	3	1063060	0	{/}	500
좌우반구com(split BVF)_1	19	1	<?xml version="1.0"?>\n<Clock xmlns:dt="urn:schemas-microsoft-com:datatypes"><Description dt:dt="string">E-Prime Primary Realtime Clock</Description><StartTime><Timestamp dt:dt="int">0</Timestamp><DateUtc dt:dt="string">2020-11-18T02:44:21Z</DateUtc></StartTime><FrequencyChanges><FrequencyChange><Frequency dt:dt="r8">2699980000</Frequency><Timestamp dt:dt="r8">4.18092471115338E+15</Timestamp><Cur…	좌우반구com(split BVF)_1-019-1	60.021	1.0.0.163	1	-2098217044	Professional	2.0.10.242	2.0.10.353	11-18-2020	2020-11-18 오전 2:44:21	11:44:21	2.0.10.248	385	1	{/}	오류	오	류	NULL	NULL	NULL	NULL	NULL	NULL	95	1	121	KSY2	List3	NULL	NULL	NULL	NULL	NULL	NULL	NULL	NULL	NULL	1	{/}	0	3	1139083	0	{/}	396
좌우반구com(split BVF)_1	19	1	<?xml version="1.0"?>\n<Clock xmlns:dt="urn:schemas-microsoft-com:datatypes"><Description dt:dt="string">E-Prime Primary Realtime Clock</Description><StartTime><Timestamp dt:dt="int">0</Timestamp><DateUtc dt:dt="string">2020-11-18T02:44:21Z</DateUtc></StartTime><FrequencyChanges><FrequencyChange><Frequency dt:dt="r8">2699980000</Frequency><Timestamp dt:dt="r8">4.18092471115338E+15</Timestamp><Cur…	좌우반구com(split BVF)_1-019-1	60.021	1.0.0.163	1	-2098217044	Professional	2.0.10.242	2.0.10.353	11-18-2020	2020-11-18 오전 2:44:21	11:44:21	2.0.10.248	352	1	{/}	오해	오	해	NULL	NULL	NULL	NULL	NULL	NULL	17	1	88	KSY2	List3	NULL	NULL	NULL	NULL	NULL	NULL	NULL	NULL	NULL	1	{/}	0	4	1049232	0	{/}	336
좌우반구com(split BVF)_1	19	1	<?xml version="1.0"?>\n<Clock xmlns:dt="urn:schemas-microsoft-com:datatypes"><Description dt:dt="string">E-Prime Primary Realtime Clock</Description><StartTime><Timestamp dt:dt="int">0</Timestamp><DateUtc dt:dt="string">2020-11-18T02:44:21Z</DateUtc></StartTime><FrequencyChanges><FrequencyChange><Frequency dt:dt="r8">2699980000</Frequency><Timestamp dt:dt="r8">4.18092471115338E+15</Timestamp><Cur…	좌우반구com(split BVF)_1-019-1	60.021	1.0.0.163	1	-2098217044	Professional	2.0.10.242	2.0.10.353	11-18-2020	2020-11-18 오전 2:44:21	11:44:21	2.0.10.248	136	2	z	외보	외	보	NULL	NULL	NULL	105	1	4	NULL	NULL	NULL	KSY2	List2	NULL	NULL	NULL	NULL	NULL	NULL	NULL	NULL	NULL	1	z	0	3	422887	0	z	468
좌우반구com(split BVF)_1	19	1	<?xml version="1.0"?>\n<Clock xmlns:dt="urn:schemas-microsoft-com:datatypes"><Description dt:dt="string">E-Prime Primary Realtime Clock</Description><StartTime><Timestamp dt:dt="int">0</Timestamp><DateUtc dt:dt="string">2020-11-18T02:44:21Z</DateUtc></StartTime><FrequencyChanges><FrequencyChange><Frequency dt:dt="r8">2699980000</Frequency><Timestamp dt:dt="r8">4.18092471115338E+15</Timestamp><Cur…	좌우반구com(split BVF)_1-019-1	60.021	1.0.0.163	1	-2098217044	Professional	2.0.10.242	2.0.10.353	11-18-2020	2020-11-18 오전 2:44:21	11:44:21	2.0.10.248	208	1	{/}	외부	외	부	NULL	NULL	NULL	85	1	76	NULL	NULL	NULL	KSY2	List2	NULL	NULL	NULL	NULL	NULL	NULL	NULL	NULL	NULL	1	{/}	0	3	621017	0	{/}	487
좌우반구com(split BVF)_1	19	1	<?xml version="1.0"?>\n<Clock xmlns:dt="urn:schemas-microsoft-com:datatypes"><Description dt:dt="string">E-Prime Primary Realtime Clock</Description><StartTime><Timestamp dt:dt="int">0</Timestamp><DateUtc dt:dt="string">2020-11-18T02:44:21Z</DateUtc></StartTime><FrequencyChanges><FrequencyChange><Frequency dt:dt="r8">2699980000</Frequency><Timestamp dt:dt="r8">4.18092471115338E+15</Timestamp><Cur…	좌우반구com(split BVF)_1-019-1	60.021	1.0.0.163	1	-2098217044	Professional	2.0.10.242	2.0.10.353	11-18-2020	2020-11-18 오전 2:44:21	11:44:21	2.0.10.248	195	2	z	요명	요	명	NULL	NULL	NULL	53	1	63	NULL	NULL	NULL	KSY3	List2	NULL	NULL	NULL	NULL	NULL	NULL	NULL	NULL	NULL	0	z	1	3	585179	0	{/}	317
좌우반구com(split BVF)_1	19	1	<?xml version="1.0"?>\n<Clock xmlns:dt="urn:schemas-microsoft-com:datatypes"><Description dt:dt="string">E-Prime Primary Realtime Clock</Description><StartTime><Timestamp dt:dt="int">0</Timestamp><DateUtc dt:dt="string">2020-11-18T02:44:21Z</DateUtc></StartTime><FrequencyChanges><FrequencyChange><Frequency dt:dt="r8">2699980000</Frequency><Timestamp dt:dt="r8">4.18092471115338E+15</Timestamp><Cur…	좌우반구com(split BVF)_1-019-1	60.021	1.0.0.163	1	-2098217044	Professional	2.0.10.242	2.0.10.353	11-18-2020	2020-11-18 오전 2:44:21	11:44:21	2.0.10.248	89	1	{/}	요소	요	소	112	1	89	NULL	NULL	NULL	NULL	NULL	NULL	KSY2	List1	NULL	NULL	NULL	NULL	NULL	NULL	NULL	NULL	NULL	1	{/}	1	3	276022	0	{/}	649
좌우반구com(split BVF)_1	19	1	<?xml version="1.0"?>\n<Clock xmlns:dt="urn:schemas-microsoft-com:datatypes"><Description dt:dt="string">E-Prime Primary Realtime Clock</Description><StartTime><Timestamp dt:dt="int">0</Timestamp><DateUtc dt:dt="string">2020-11-18T02:44:21Z</DateUtc></StartTime><FrequencyChanges><FrequencyChange><Frequency dt:dt="r8">2699980000</Frequency><Timestamp dt:dt="r8">4.18092471115338E+15</Timestamp><Cur…	좌우반구com(split BVF)_1-019-1	60.021	1.0.0.163	1	-2098217044	Professional	2.0.10.242	2.0.10.353	11-18-2020	2020-11-18 오전 2:44:21	11:44:21	2.0.10.248	323	1	{/}	요청	요	청	NULL	NULL	NULL	NULL	NULL	NULL	56	1	59	KSY2	List3	NULL	NULL	NULL	NULL	NULL	NULL	NULL	NULL	NULL	1	{/}	1	3	968893	0	{/}	405
좌우반구com(split BVF)_1	19	1	<?xml version="1.0"?>\n<Clock xmlns:dt="urn:schemas-microsoft-com:datatypes"><Description dt:dt="string">E-Prime Primary Realtime Clock</Description><StartTime><Timestamp dt:dt="int">0</Timestamp><DateUtc dt:dt="string">2020-11-18T02:44:21Z</DateUtc></StartTime><FrequencyChanges><FrequencyChange><Frequency dt:dt="r8">2699980000</Frequency><Timestamp dt:dt="r8">4.18092471115338E+15</Timestamp><Cur…	좌우반구com(split BVF)_1-019-1	60.021	1.0.0.163	1	-2098217044	Professional	2.0.10.242	2.0.10.353	11-18-2020	2020-11-18 오전 2:44:21	11:44:21	2.0.10.248	166	2	z	용스	용	스	NULL	NULL	NULL	19	1	34	NULL	NULL	NULL	KSY3	List2	NULL	NULL	NULL	NULL	NULL	NULL	NULL	NULL	NULL	1	z	0	3	504175	0	z	506
좌우반구com(split BVF)_1	19	1	<?xml version="1.0"?>\n<Clock xmlns:dt="urn:schemas-microsoft-com:datatypes"><Description dt:dt="string">E-Prime Primary Realtime Clock</Description><StartTime><Timestamp dt:dt="int">0</Timestamp><DateUtc dt:dt="string">2020-11-18T02:44:21Z</DateUtc></StartTime><FrequencyChanges><FrequencyChange><Frequency dt:dt="r8">2699980000</Frequency><Timestamp dt:dt="r8">4.18092471115338E+15</Timestamp><Cur…	좌우반구com(split BVF)_1-019-1	60.021	1.0.0.163	1	-2098217044	Professional	2.0.10.242	2.0.10.353	11-18-2020	2020-11-18 오전 2:44:21	11:44:21	2.0.10.248	192	1	{/}	용어	용	어	NULL	NULL	NULL	48	1	60	NULL	NULL	NULL	KSY2	List2	NULL	NULL	NULL	NULL	NULL	NULL	NULL	NULL	NULL	1	{/}	0	3	576716	0	{/}	404
좌우반구com(split BVF)_1	19	1	<?xml version="1.0"?>\n<Clock xmlns:dt="urn:schemas-microsoft-com:datatypes"><Description dt:dt="string">E-Prime Primary Realtime Clock</Description><StartTime><Timestamp dt:dt="int">0</Timestamp><DateUtc dt:dt="string">2020-11-18T02:44:21Z</DateUtc></StartTime><FrequencyChanges><FrequencyChange><Frequency dt:dt="r8">2699980000</Frequency><Timestamp dt:dt="r8">4.18092471115338E+15</Timestamp><Cur…	좌우반구com(split BVF)_1-019-1	60.021	1.0.0.163	1	-2098217044	Professional	2.0.10.242	2.0.10.353	11-18-2020	2020-11-18 오전 2:44:21	11:44:21	2.0.10.248	93	1	{/}	우려	우	려	87	1	93	NULL	NULL	NULL	NULL	NULL	NULL	KSY2	List1	NULL	NULL	NULL	NULL	NULL	NULL	NULL	NULL	NULL	1	{/}	0	3	286852	0	{/}	449
좌우반구com(split BVF)_1	19	1	<?xml version="1.0"?>\n<Clock xmlns:dt="urn:schemas-microsoft-com:datatypes"><Description dt:dt="string">E-Prime Primary Realtime Clock</Description><StartTime><Timestamp dt:dt="int">0</Timestamp><DateUtc dt:dt="string">2020-11-18T02:44:21Z</DateUtc></StartTime><FrequencyChanges><FrequencyChange><Frequency dt:dt="r8">2699980000</Frequency><Timestamp dt:dt="r8">4.18092471115338E+15</Timestamp><Cur…	좌우반구com(split BVF)_1-019-1	60.021	1.0.0.163	1	-2098217044	Professional	2.0.10.242	2.0.10.353	11-18-2020	2020-11-18 오전 2:44:21	11:44:21	2.0.10.248	147	2	z	운국	운	국	NULL	NULL	NULL	50	1	15	NULL	NULL	NULL	KSY3	List2	NULL	NULL	NULL	NULL	NULL	NULL	NULL	NULL	NULL	1	z	0	3	452093	0	z	901
좌우반구com(split BVF)_1	19	1	<?xml version="1.0"?>\n<Clock xmlns:dt="urn:schemas-microsoft-com:datatypes"><Description dt:dt="string">E-Prime Primary Realtime Clock</Description><StartTime><Timestamp dt:dt="int">0</Timestamp><DateUtc dt:dt="string">2020-11-18T02:44:21Z</DateUtc></StartTime><FrequencyChanges><FrequencyChange><Frequency dt:dt="r8">2699980000</Frequency><Timestamp dt:dt="r8">4.18092471115338E+15</Timestamp><Cur…	좌우반구com(split BVF)_1-019-1	60.021	1.0.0.163	1	-2098217044	Professional	2.0.10.242	2.0.10.353	11-18-2020	2020-11-18 오전 2:44:21	11:44:21	2.0.10.248	248	2	z	운속	운	속	NULL	NULL	NULL	42	1	116	NULL	NULL	NULL	KSY	List2	0		0	-1	728695	184		0	0	1	z	0	4	728879	0	z	511
좌우반구com(split BVF)_1	19	1	<?xml version="1.0"?>\n<Clock xmlns:dt="urn:schemas-microsoft-com:datatypes"><Description dt:dt="string">E-Prime Primary Realtime Clock</Description><StartTime><Timestamp dt:dt="int">0</Timestamp><DateUtc dt:dt="string">2020-11-18T02:44:21Z</DateUtc></StartTime><FrequencyChanges><FrequencyChange><Frequency dt:dt="r8">2699980000</Frequency><Timestamp dt:dt="r8">4.18092471115338E+15</Timestamp><Cur…	좌우반구com(split BVF)_1-019-1	60.021	1.0.0.163	1	-2098217044	Professional	2.0.10.242	2.0.10.353	11-18-2020	2020-11-18 오전 2:44:21	11:44:21	2.0.10.248	275	1	{/}	원리	원	리	NULL	NULL	NULL	NULL	NULL	NULL	92	1	11	KSY2	List3	NULL	NULL	NULL	NULL	NULL	NULL	NULL	NULL	NULL	1	{/}	0	3	840106	0	{/}	506
좌우반구com(split BVF)_1	19	1	<?xml version="1.0"?>\n<Clock xmlns:dt="urn:schemas-microsoft-com:datatypes"><Description dt:dt="string">E-Prime Primary Realtime Clock</Description><StartTime><Timestamp dt:dt="int">0</Timestamp><DateUtc dt:dt="string">2020-11-18T02:44:21Z</DateUtc></StartTime><FrequencyChanges><FrequencyChange><Frequency dt:dt="r8">2699980000</Frequency><Timestamp dt:dt="r8">4.18092471115338E+15</Timestamp><Cur…	좌우반구com(split BVF)_1-019-1	60.021	1.0.0.163	1	-2098217044	Professional	2.0.10.242	2.0.10.353	11-18-2020	2020-11-18 오전 2:44:21	11:44:21	2.0.10.248	299	1	{/}	원인	원	인	NULL	NULL	NULL	NULL	NULL	NULL	26	1	35	KSY2	List3	NULL	NULL	NULL	NULL	NULL	NULL	NULL	NULL	NULL	1	{/}	1	3	904416	0	{/}	347
좌우반구com(split BVF)_1	19	1	<?xml version="1.0"?>\n<Clock xmlns:dt="urn:schemas-microsoft-com:datatypes"><Description dt:dt="string">E-Prime Primary Realtime Clock</Description><StartTime><Timestamp dt:dt="int">0</Timestamp><DateUtc dt:dt="string">2020-11-18T02:44:21Z</DateUtc></StartTime><FrequencyChanges><FrequencyChange><Frequency dt:dt="r8">2699980000</Frequency><Timestamp dt:dt="r8">4.18092471115338E+15</Timestamp><Cur…	좌우반구com(split BVF)_1-019-1	60.021	1.0.0.163	1	-2098217044	Professional	2.0.10.242	2.0.10.353	11-18-2020	2020-11-18 오전 2:44:21	11:44:21	2.0.10.248	322	1	{/}	원장	원	장	NULL	NULL	NULL	NULL	NULL	NULL	14	1	58	KSY2	List3	NULL	NULL	NULL	NULL	NULL	NULL	NULL	NULL	NULL	1	{/}	0	3	966128	0	{/}	571
좌우반구com(split BVF)_1	19	1	<?xml version="1.0"?>\n<Clock xmlns:dt="urn:schemas-microsoft-com:datatypes"><Description dt:dt="string">E-Prime Primary Realtime Clock</Description><StartTime><Timestamp dt:dt="int">0</Timestamp><DateUtc dt:dt="string">2020-11-18T02:44:21Z</DateUtc></StartTime><FrequencyChanges><FrequencyChange><Frequency dt:dt="r8">2699980000</Frequency><Timestamp dt:dt="r8">4.18092471115338E+15</Timestamp><Cur…	좌우반구com(split BVF)_1-019-1	60.021	1.0.0.163	1	-2098217044	Professional	2.0.10.242	2.0.10.353	11-18-2020	2020-11-18 오전 2:44:21	11:44:21	2.0.10.248	132	2	z	원착	원	착	132	1	132	NULL	NULL	NULL	NULL	NULL	NULL	KSY2	List1	NULL	NULL	NULL	NULL	NULL	NULL	NULL	NULL	NULL	0	z	0	4	395547	0	{/}	593
좌우반구com(split BVF)_1	19	1	<?xml version="1.0"?>\n<Clock xmlns:dt="urn:schemas-microsoft-com:datatypes"><Description dt:dt="string">E-Prime Primary Realtime Clock</Description><StartTime><Timestamp dt:dt="int">0</Timestamp><DateUtc dt:dt="string">2020-11-18T02:44:21Z</DateUtc></StartTime><FrequencyChanges><FrequencyChange><Frequency dt:dt="r8">2699980000</Frequency><Timestamp dt:dt="r8">4.18092471115338E+15</Timestamp><Cur…	좌우반구com(split BVF)_1-019-1	60.021	1.0.0.163	1	-2098217044	Professional	2.0.10.242	2.0.10.353	11-18-2020	2020-11-18 오전 2:44:21	11:44:21	2.0.10.248	72	1	{/}	원형	원	형	28	1	72	NULL	NULL	NULL	NULL	NULL	NULL	KSY2	List1	NULL	NULL	NULL	NULL	NULL	NULL	NULL	NULL	NULL	1	{/}	0	3	228406	0	{/}	538
좌우반구com(split BVF)_1	19	1	<?xml version="1.0"?>\n<Clock xmlns:dt="urn:schemas-microsoft-com:datatypes"><Description dt:dt="string">E-Prime Primary Realtime Clock</Description><StartTime><Timestamp dt:dt="int">0</Timestamp><DateUtc dt:dt="string">2020-11-18T02:44:21Z</DateUtc></StartTime><FrequencyChanges><FrequencyChange><Frequency dt:dt="r8">2699980000</Frequency><Timestamp dt:dt="r8">4.18092471115338E+15</Timestamp><Cur…	좌우반구com(split BVF)_1-019-1	60.021	1.0.0.163	1	-2098217044	Professional	2.0.10.242	2.0.10.353	11-18-2020	2020-11-18 오전 2:44:21	11:44:21	2.0.10.248	225	2	z	위절	위	절	NULL	NULL	NULL	111	1	93	NULL	NULL	NULL	KSY2	List2	NULL	NULL	NULL	NULL	NULL	NULL	NULL	NULL	NULL	0	z	1	3	666517	0	{/}	442
좌우반구com(split BVF)_1	19	1	<?xml version="1.0"?>\n<Clock xmlns:dt="urn:schemas-microsoft-com:datatypes"><Description dt:dt="string">E-Prime Primary Realtime Clock</Description><StartTime><Timestamp dt:dt="int">0</Timestamp><DateUtc dt:dt="string">2020-11-18T02:44:21Z</DateUtc></StartTime><FrequencyChanges><FrequencyChange><Frequency dt:dt="r8">2699980000</Frequency><Timestamp dt:dt="r8">4.18092471115338E+15</Timestamp><Cur…	좌우반구com(split BVF)_1-019-1	60.021	1.0.0.163	1	-2098217044	Professional	2.0.10.242	2.0.10.353	11-18-2020	2020-11-18 오전 2:44:21	11:44:21	2.0.10.248	183	1	{/}	유형	유	형	NULL	NULL	NULL	123	1	51	NULL	NULL	NULL	KSY2	List2	NULL	NULL	NULL	NULL	NULL	NULL	NULL	NULL	NULL	1	{/}	0	3	552108	0	{/}	476
좌우반구com(split BVF)_1	19	1	<?xml version="1.0"?>\n<Clock xmlns:dt="urn:schemas-microsoft-com:datatypes"><Description dt:dt="string">E-Prime Primary Realtime Clock</Description><StartTime><Timestamp dt:dt="int">0</Timestamp><DateUtc dt:dt="string">2020-11-18T02:44:21Z</DateUtc></StartTime><FrequencyChanges><FrequencyChange><Frequency dt:dt="r8">2699980000</Frequency><Timestamp dt:dt="r8">4.18092471115338E+15</Timestamp><Cur…	좌우반구com(split BVF)_1-019-1	60.021	1.0.0.163	1	-2098217044	Professional	2.0.10.242	2.0.10.353	11-18-2020	2020-11-18 오전 2:44:21	11:44:21	2.0.10.248	71	1	{/}	음식	음	식	37	1	71	NULL	NULL	NULL	NULL	NULL	NULL	KSY2	List1	NULL	NULL	NULL	NULL	NULL	NULL	NULL	NULL	NULL	1	{/}	0	3	225757	0	{/}	445
좌우반구com(split BVF)_1	19	1	<?xml version="1.0"?>\n<Clock xmlns:dt="urn:schemas-microsoft-com:datatypes"><Description dt:dt="string">E-Prime Primary Realtime Clock</Description><StartTime><Timestamp dt:dt="int">0</Timestamp><DateUtc dt:dt="string">2020-11-18T02:44:21Z</DateUtc></StartTime><FrequencyChanges><FrequencyChange><Frequency dt:dt="r8">2699980000</Frequency><Timestamp dt:dt="r8">4.18092471115338E+15</Timestamp><Cur…	좌우반구com(split BVF)_1-019-1	60.021	1.0.0.163	1	-2098217044	Professional	2.0.10.242	2.0.10.353	11-18-2020	2020-11-18 오전 2:44:21	11:44:21	2.0.10.248	380	2	z	음안	음	안	NULL	NULL	NULL	NULL	NULL	NULL	85	1	116	KSY	List3	0		0	0	1125405	183		0	0	1	z	0	3	1125588	0	z	475
좌우반구com(split BVF)_1	19	1	<?xml version="1.0"?>\n<Clock xmlns:dt="urn:schemas-microsoft-com:datatypes"><Description dt:dt="string">E-Prime Primary Realtime Clock</Description><StartTime><Timestamp dt:dt="int">0</Timestamp><DateUtc dt:dt="string">2020-11-18T02:44:21Z</DateUtc></StartTime><FrequencyChanges><FrequencyChange><Frequency dt:dt="r8">2699980000</Frequency><Timestamp dt:dt="r8">4.18092471115338E+15</Timestamp><Cur…	좌우반구com(split BVF)_1-019-1	60.021	1.0.0.163	1	-2098217044	Professional	2.0.10.242	2.0.10.353	11-18-2020	2020-11-18 오전 2:44:21	11:44:21	2.0.10.248	227	2	z	응어	응	어	NULL	NULL	NULL	102	1	95	NULL	NULL	NULL	KSY3	List2	NULL	NULL	NULL	NULL	NULL	NULL	NULL	NULL	NULL	1	z	0	3	672382	0	z	648
좌우반구com(split BVF)_1	19	1	<?xml version="1.0"?>\n<Clock xmlns:dt="urn:schemas-microsoft-com:datatypes"><Description dt:dt="string">E-Prime Primary Realtime Clock</Description><StartTime><Timestamp dt:dt="int">0</Timestamp><DateUtc dt:dt="string">2020-11-18T02:44:21Z</DateUtc></StartTime><FrequencyChanges><FrequencyChange><Frequency dt:dt="r8">2699980000</Frequency><Timestamp dt:dt="r8">4.18092471115338E+15</Timestamp><Cur…	좌우반구com(split BVF)_1-019-1	60.021	1.0.0.163	1	-2098217044	Professional	2.0.10.242	2.0.10.353	11-18-2020	2020-11-18 오전 2:44:21	11:44:21	2.0.10.248	333	2	z	의마	의	마	NULL	NULL	NULL	NULL	NULL	NULL	53	1	69	KSY3	List3	NULL	NULL	NULL	NULL	NULL	NULL	NULL	NULL	NULL	1	z	0	3	996117	0	z	829
좌우반구com(split BVF)_1	19	1	<?xml version="1.0"?>\n<Clock xmlns:dt="urn:schemas-microsoft-com:datatypes"><Description dt:dt="string">E-Prime Primary Realtime Clock</Description><StartTime><Timestamp dt:dt="int">0</Timestamp><DateUtc dt:dt="string">2020-11-18T02:44:21Z</DateUtc></StartTime><FrequencyChanges><FrequencyChange><Frequency dt:dt="r8">2699980000</Frequency><Timestamp dt:dt="r8">4.18092471115338E+15</Timestamp><Cur…	좌우반구com(split BVF)_1-019-1	60.021	1.0.0.163	1	-2098217044	Professional	2.0.10.242	2.0.10.353	11-18-2020	2020-11-18 오전 2:44:21	11:44:21	2.0.10.248	318	1	{/}	의미	의	미	NULL	NULL	NULL	NULL	NULL	NULL	21	1	54	KSY2	List3	NULL	NULL	NULL	NULL	NULL	NULL	NULL	NULL	NULL	1	{/}	1	3	954748	0	{/}	510
좌우반구com(split BVF)_1	19	1	<?xml version="1.0"?>\n<Clock xmlns:dt="urn:schemas-microsoft-com:datatypes"><Description dt:dt="string">E-Prime Primary Realtime Clock</Description><StartTime><Timestamp dt:dt="int">0</Timestamp><DateUtc dt:dt="string">2020-11-18T02:44:21Z</DateUtc></StartTime><FrequencyChanges><FrequencyChange><Frequency dt:dt="r8">2699980000</Frequency><Timestamp dt:dt="r8">4.18092471115338E+15</Timestamp><Cur…	좌우반구com(split BVF)_1-019-1	60.021	1.0.0.163	1	-2098217044	Professional	2.0.10.242	2.0.10.353	11-18-2020	2020-11-18 오전 2:44:21	11:44:21	2.0.10.248	226	2	z	의필	의	필	NULL	NULL	NULL	64	1	94	NULL	NULL	NULL	KSY	List2	0		0	-1	668983	183		0	0	1	z	1	3	669166	0	z	1017
좌우반구com(split BVF)_1	19	1	<?xml version="1.0"?>\n<Clock xmlns:dt="urn:schemas-microsoft-com:datatypes"><Description dt:dt="string">E-Prime Primary Realtime Clock</Description><StartTime><Timestamp dt:dt="int">0</Timestamp><DateUtc dt:dt="string">2020-11-18T02:44:21Z</DateUtc></StartTime><FrequencyChanges><FrequencyChange><Frequency dt:dt="r8">2699980000</Frequency><Timestamp dt:dt="r8">4.18092471115338E+15</Timestamp><Cur…	좌우반구com(split BVF)_1-019-1	60.021	1.0.0.163	1	-2098217044	Professional	2.0.10.242	2.0.10.353	11-18-2020	2020-11-18 오전 2:44:21	11:44:21	2.0.10.248	131	2	z	이느	이	느	97	1	131	NULL	NULL	NULL	NULL	NULL	NULL	KSY3	List1	NULL	NULL	NULL	NULL	NULL	NULL	NULL	NULL	NULL	1	z	1	3	392914	0	z	425
좌우반구com(split BVF)_1	19	1	<?xml version="1.0"?>\n<Clock xmlns:dt="urn:schemas-microsoft-com:datatypes"><Description dt:dt="string">E-Prime Primary Realtime Clock</Description><StartTime><Timestamp dt:dt="int">0</Timestamp><DateUtc dt:dt="string">2020-11-18T02:44:21Z</DateUtc></StartTime><FrequencyChanges><FrequencyChange><Frequency dt:dt="r8">2699980000</Frequency><Timestamp dt:dt="r8">4.18092471115338E+15</Timestamp><Cur…	좌우반구com(split BVF)_1-019-1	60.021	1.0.0.163	1	-2098217044	Professional	2.0.10.242	2.0.10.353	11-18-2020	2020-11-18 오전 2:44:21	11:44:21	2.0.10.248	329	1	{/}	이득	이	득	NULL	NULL	NULL	NULL	NULL	NULL	80	1	65	KSY2	List3	NULL	NULL	NULL	NULL	NULL	NULL	NULL	NULL	NULL	1	{/}	0	3	984788	0	{/}	485
좌우반구com(split BVF)_1	19	1	<?xml version="1.0"?>\n<Clock xmlns:dt="urn:schemas-microsoft-com:datatypes"><Description dt:dt="string">E-Prime Primary Realtime Clock</Description><StartTime><Timestamp dt:dt="int">0</Timestamp><DateUtc dt:dt="string">2020-11-18T02:44:21Z</DateUtc></StartTime><FrequencyChanges><FrequencyChange><Frequency dt:dt="r8">2699980000</Frequency><Timestamp dt:dt="r8">4.18092471115338E+15</Timestamp><Cur…	좌우반구com(split BVF)_1-019-1	60.021	1.0.0.163	1	-2098217044	Professional	2.0.10.242	2.0.10.353	11-18-2020	2020-11-18 오전 2:44:21	11:44:21	2.0.10.248	24	1	{/}	이유	이	유	54	1	24	NULL	NULL	NULL	NULL	NULL	NULL	KSY2	List1	NULL	NULL	NULL	NULL	NULL	NULL	NULL	NULL	NULL	1	{/}	0	3	93837	0	{/}	477
좌우반구com(split BVF)_1	19	1	<?xml version="1.0"?>\n<Clock xmlns:dt="urn:schemas-microsoft-com:datatypes"><Description dt:dt="string">E-Prime Primary Realtime Clock</Description><StartTime><Timestamp dt:dt="int">0</Timestamp><DateUtc dt:dt="string">2020-11-18T02:44:21Z</DateUtc></StartTime><FrequencyChanges><FrequencyChange><Frequency dt:dt="r8">2699980000</Frequency><Timestamp dt:dt="r8">4.18092471115338E+15</Timestamp><Cur…	좌우반구com(split BVF)_1-019-1	60.021	1.0.0.163	1	-2098217044	Professional	2.0.10.242	2.0.10.353	11-18-2020	2020-11-18 오전 2:44:21	11:44:21	2.0.10.248	84	1	{/}	이전	이	전	42	1	84	NULL	NULL	NULL	NULL	NULL	NULL	KSY3	List1	NULL	NULL	NULL	NULL	NULL	NULL	NULL	NULL	NULL	1	{/}	0	3	261694	0	{/}	1060
좌우반구com(split BVF)_1	19	1	<?xml version="1.0"?>\n<Clock xmlns:dt="urn:schemas-microsoft-com:datatypes"><Description dt:dt="string">E-Prime Primary Realtime Clock</Description><StartTime><Timestamp dt:dt="int">0</Timestamp><DateUtc dt:dt="string">2020-11-18T02:44:21Z</DateUtc></StartTime><FrequencyChanges><FrequencyChange><Frequency dt:dt="r8">2699980000</Frequency><Timestamp dt:dt="r8">4.18092471115338E+15</Timestamp><Cur…	좌우반구com(split BVF)_1-019-1	60.021	1.0.0.163	1	-2098217044	Professional	2.0.10.242	2.0.10.353	11-18-2020	2020-11-18 오전 2:44:21	11:44:21	2.0.10.248	292	2	z	익궤	익	궤	NULL	NULL	NULL	NULL	NULL	NULL	39	1	28	KSY2	List3	NULL	NULL	NULL	NULL	NULL	NULL	NULL	NULL	NULL	1	z	0	4	885990	0	z	429
좌우반구com(split BVF)_1	19	1	<?xml version="1.0"?>\n<Clock xmlns:dt="urn:schemas-microsoft-com:datatypes"><Description dt:dt="string">E-Prime Primary Realtime Clock</Description><StartTime><Timestamp dt:dt="int">0</Timestamp><DateUtc dt:dt="string">2020-11-18T02:44:21Z</DateUtc></StartTime><FrequencyChanges><FrequencyChange><Frequency dt:dt="r8">2699980000</Frequency><Timestamp dt:dt="r8">4.18092471115338E+15</Timestamp><Cur…	좌우반구com(split BVF)_1-019-1	60.021	1.0.0.163	1	-2098217044	Professional	2.0.10.242	2.0.10.353	11-18-2020	2020-11-18 오전 2:44:21	11:44:21	2.0.10.248	209	2	z	익력	익	력	NULL	NULL	NULL	34	1	77	NULL	NULL	NULL	KSY2	List2	NULL	NULL	NULL	NULL	NULL	NULL	NULL	NULL	NULL	0	z	0	3	623699	0	{/}	404
좌우반구com(split BVF)_1	19	1	<?xml version="1.0"?>\n<Clock xmlns:dt="urn:schemas-microsoft-com:datatypes"><Description dt:dt="string">E-Prime Primary Realtime Clock</Description><StartTime><Timestamp dt:dt="int">0</Timestamp><DateUtc dt:dt="string">2020-11-18T02:44:21Z</DateUtc></StartTime><FrequencyChanges><FrequencyChange><Frequency dt:dt="r8">2699980000</Frequency><Timestamp dt:dt="r8">4.18092471115338E+15</Timestamp><Cur…	좌우반구com(split BVF)_1-019-1	60.021	1.0.0.163	1	-2098217044	Professional	2.0.10.242	2.0.10.353	11-18-2020	2020-11-18 오전 2:44:21	11:44:21	2.0.10.248	267	1	{/}	인간	인	간	NULL	NULL	NULL	NULL	NULL	NULL	63	1	3	KSY3	List3	NULL	NULL	NULL	NULL	NULL	NULL	NULL	NULL	NULL	1	{/}	1	3	819296	0	{/}	436
좌우반구com(split BVF)_1	19	1	<?xml version="1.0"?>\n<Clock xmlns:dt="urn:schemas-microsoft-com:datatypes"><Description dt:dt="string">E-Prime Primary Realtime Clock</Description><StartTime><Timestamp dt:dt="int">0</Timestamp><DateUtc dt:dt="string">2020-11-18T02:44:21Z</DateUtc></StartTime><FrequencyChanges><FrequencyChange><Frequency dt:dt="r8">2699980000</Frequency><Timestamp dt:dt="r8">4.18092471115338E+15</Timestamp><Cur…	좌우반구com(split BVF)_1-019-1	60.021	1.0.0.163	1	-2098217044	Professional	2.0.10.242	2.0.10.353	11-18-2020	2020-11-18 오전 2:44:21	11:44:21	2.0.10.248	347	1	{/}	인사	인	사	NULL	NULL	NULL	NULL	NULL	NULL	41	1	83	KSY3	List3	NULL	NULL	NULL	NULL	NULL	NULL	NULL	NULL	NULL	1	{/}	0	3	1035620	0	{/}	428
좌우반구com(split BVF)_1	19	1	<?xml version="1.0"?>\n<Clock xmlns:dt="urn:schemas-microsoft-com:datatypes"><Description dt:dt="string">E-Prime Primary Realtime Clock</Description><StartTime><Timestamp dt:dt="int">0</Timestamp><DateUtc dt:dt="string">2020-11-18T02:44:21Z</DateUtc></StartTime><FrequencyChanges><FrequencyChange><Frequency dt:dt="r8">2699980000</Frequency><Timestamp dt:dt="r8">4.18092471115338E+15</Timestamp><Cur…	좌우반구com(split BVF)_1-019-1	60.021	1.0.0.163	1	-2098217044	Professional	2.0.10.242	2.0.10.353	11-18-2020	2020-11-18 오전 2:44:21	11:44:21	2.0.10.248	105	1	{/}	인생	인	생	76	1	105	NULL	NULL	NULL	NULL	NULL	NULL	KSY3	List1	NULL	NULL	NULL	NULL	NULL	NULL	NULL	NULL	NULL	1	{/}	0	3	320240	0	{/}	356
좌우반구com(split BVF)_1	19	1	<?xml version="1.0"?>\n<Clock xmlns:dt="urn:schemas-microsoft-com:datatypes"><Description dt:dt="string">E-Prime Primary Realtime Clock</Description><StartTime><Timestamp dt:dt="int">0</Timestamp><DateUtc dt:dt="string">2020-11-18T02:44:21Z</DateUtc></StartTime><FrequencyChanges><FrequencyChange><Frequency dt:dt="r8">2699980000</Frequency><Timestamp dt:dt="r8">4.18092471115338E+15</Timestamp><Cur…	좌우반구com(split BVF)_1-019-1	60.021	1.0.0.163	1	-2098217044	Professional	2.0.10.242	2.0.10.353	11-18-2020	2020-11-18 오전 2:44:21	11:44:21	2.0.10.248	160	1	{/}	인연	인	연	NULL	NULL	NULL	98	1	28	NULL	NULL	NULL	KSY3	List2	NULL	NULL	NULL	NULL	NULL	NULL	NULL	NULL	NULL	1	{/}	0	3	488147	0	{/}	471
좌우반구com(split BVF)_1	19	1	<?xml version="1.0"?>\n<Clock xmlns:dt="urn:schemas-microsoft-com:datatypes"><Description dt:dt="string">E-Prime Primary Realtime Clock</Description><StartTime><Timestamp dt:dt="int">0</Timestamp><DateUtc dt:dt="string">2020-11-18T02:44:21Z</DateUtc></StartTime><FrequencyChanges><FrequencyChange><Frequency dt:dt="r8">2699980000</Frequency><Timestamp dt:dt="r8">4.18092471115338E+15</Timestamp><Cur…	좌우반구com(split BVF)_1-019-1	60.021	1.0.0.163	1	-2098217044	Professional	2.0.10.242	2.0.10.353	11-18-2020	2020-11-18 오전 2:44:21	11:44:21	2.0.10.248	145	2	z	일려	일	려	NULL	NULL	NULL	82	1	13	NULL	NULL	NULL	KSY	List2	0		0	-1	446712	183		0	0	1	z	1	3	446895	0	z	379
좌우반구com(split BVF)_1	19	1	<?xml version="1.0"?>\n<Clock xmlns:dt="urn:schemas-microsoft-com:datatypes"><Description dt:dt="string">E-Prime Primary Realtime Clock</Description><StartTime><Timestamp dt:dt="int">0</Timestamp><DateUtc dt:dt="string">2020-11-18T02:44:21Z</DateUtc></StartTime><FrequencyChanges><FrequencyChange><Frequency dt:dt="r8">2699980000</Frequency><Timestamp dt:dt="r8">4.18092471115338E+15</Timestamp><Cur…	좌우반구com(split BVF)_1-019-1	60.021	1.0.0.163	1	-2098217044	Professional	2.0.10.242	2.0.10.353	11-18-2020	2020-11-18 오전 2:44:21	11:44:21	2.0.10.248	43	2	z	일섭	일	섭	56	1	43	NULL	NULL	NULL	NULL	NULL	NULL	KSY2	List1	NULL	NULL	NULL	NULL	NULL	NULL	NULL	NULL	NULL	1	z	1	3	147351	0	z	945
좌우반구com(split BVF)_1	19	1	<?xml version="1.0"?>\n<Clock xmlns:dt="urn:schemas-microsoft-com:datatypes"><Description dt:dt="string">E-Prime Primary Realtime Clock</Description><StartTime><Timestamp dt:dt="int">0</Timestamp><DateUtc dt:dt="string">2020-11-18T02:44:21Z</DateUtc></StartTime><FrequencyChanges><FrequencyChange><Frequency dt:dt="r8">2699980000</Frequency><Timestamp dt:dt="r8">4.18092471115338E+15</Timestamp><Cur…	좌우반구com(split BVF)_1-019-1	60.021	1.0.0.163	1	-2098217044	Professional	2.0.10.242	2.0.10.353	11-18-2020	2020-11-18 오전 2:44:21	11:44:21	2.0.10.248	11	2	z	임택	임	택	102	1	11	NULL	NULL	NULL	NULL	NULL	NULL	KSY2	List1	NULL	NULL	NULL	NULL	NULL	NULL	NULL	NULL	NULL	1	z	0	3	55817	0	z	904
좌우반구com(split BVF)_1	19	1	<?xml version="1.0"?>\n<Clock xmlns:dt="urn:schemas-microsoft-com:datatypes"><Description dt:dt="string">E-Prime Primary Realtime Clock</Description><StartTime><Timestamp dt:dt="int">0</Timestamp><DateUtc dt:dt="string">2020-11-18T02:44:21Z</DateUtc></StartTime><FrequencyChanges><FrequencyChange><Frequency dt:dt="r8">2699980000</Frequency><Timestamp dt:dt="r8">4.18092471115338E+15</Timestamp><Cur…	좌우반구com(split BVF)_1-019-1	60.021	1.0.0.163	1	-2098217044	Professional	2.0.10.242	2.0.10.353	11-18-2020	2020-11-18 오전 2:44:21	11:44:21	2.0.10.248	213	1	{/}	입구	입	구	NULL	NULL	NULL	37	1	81	NULL	NULL	NULL	KSY3	List2	NULL	NULL	NULL	NULL	NULL	NULL	NULL	NULL	NULL	1	{/}	0	3	634079	0	{/}	472
좌우반구com(split BVF)_1	19	1	<?xml version="1.0"?>\n<Clock xmlns:dt="urn:schemas-microsoft-com:datatypes"><Description dt:dt="string">E-Prime Primary Realtime Clock</Description><StartTime><Timestamp dt:dt="int">0</Timestamp><DateUtc dt:dt="string">2020-11-18T02:44:21Z</DateUtc></StartTime><FrequencyChanges><FrequencyChange><Frequency dt:dt="r8">2699980000</Frequency><Timestamp dt:dt="r8">4.18092471115338E+15</Timestamp><Cur…	좌우반구com(split BVF)_1-019-1	60.021	1.0.0.163	1	-2098217044	Professional	2.0.10.242	2.0.10.353	11-18-2020	2020-11-18 오전 2:44:21	11:44:21	2.0.10.248	353	2	z	입목	입	목	NULL	NULL	NULL	NULL	NULL	NULL	120	1	89	KSY3	List3	NULL	NULL	NULL	NULL	NULL	NULL	NULL	NULL	NULL	1	z	0	3	1051764	0	z	660
좌우반구com(split BVF)_1	19	1	<?xml version="1.0"?>\n<Clock xmlns:dt="urn:schemas-microsoft-com:datatypes"><Description dt:dt="string">E-Prime Primary Realtime Clock</Description><StartTime><Timestamp dt:dt="int">0</Timestamp><DateUtc dt:dt="string">2020-11-18T02:44:21Z</DateUtc></StartTime><FrequencyChanges><FrequencyChange><Frequency dt:dt="r8">2699980000</Frequency><Timestamp dt:dt="r8">4.18092471115338E+15</Timestamp><Cur…	좌우반구com(split BVF)_1-019-1	60.021	1.0.0.163	1	-2098217044	Professional	2.0.10.242	2.0.10.353	11-18-2020	2020-11-18 오전 2:44:21	11:44:21	2.0.10.248	396	2	z	입화	입	화	NULL	NULL	NULL	NULL	NULL	NULL	104	1	132	KSY3	List3	NULL	NULL	NULL	NULL	NULL	NULL	NULL	NULL	NULL	0	z	0	3	1168789	0	{/}	889
좌우반구com(split BVF)_1	19	1	<?xml version="1.0"?>\n<Clock xmlns:dt="urn:schemas-microsoft-com:datatypes"><Description dt:dt="string">E-Prime Primary Realtime Clock</Description><StartTime><Timestamp dt:dt="int">0</Timestamp><DateUtc dt:dt="string">2020-11-18T02:44:21Z</DateUtc></StartTime><FrequencyChanges><FrequencyChange><Frequency dt:dt="r8">2699980000</Frequency><Timestamp dt:dt="r8">4.18092471115338E+15</Timestamp><Cur…	좌우반구com(split BVF)_1-019-1	60.021	1.0.0.163	1	-2098217044	Professional	2.0.10.242	2.0.10.353	11-18-2020	2020-11-18 오전 2:44:21	11:44:21	2.0.10.248	311	2	z	자름	자	름	NULL	NULL	NULL	NULL	NULL	NULL	2	1	47	KSY2	List3	NULL	NULL	NULL	NULL	NULL	NULL	NULL	NULL	NULL	0	z	0	4	936172	0	{/}	534
좌우반구com(split BVF)_1	19	1	<?xml version="1.0"?>\n<Clock xmlns:dt="urn:schemas-microsoft-com:datatypes"><Description dt:dt="string">E-Prime Primary Realtime Clock</Description><StartTime><Timestamp dt:dt="int">0</Timestamp><DateUtc dt:dt="string">2020-11-18T02:44:21Z</DateUtc></StartTime><FrequencyChanges><FrequencyChange><Frequency dt:dt="r8">2699980000</Frequency><Timestamp dt:dt="r8">4.18092471115338E+15</Timestamp><Cur…	좌우반구com(split BVF)_1-019-1	60.021	1.0.0.163	1	-2098217044	Professional	2.0.10.242	2.0.10.353	11-18-2020	2020-11-18 오전 2:44:21	11:44:21	2.0.10.248	321	1	{/}	자리	자	리	NULL	NULL	NULL	NULL	NULL	NULL	115	1	57	KSY3	List3	NULL	NULL	NULL	NULL	NULL	NULL	NULL	NULL	NULL	1	{/}	0	4	963479	0	{/}	444
좌우반구com(split BVF)_1	19	1	<?xml version="1.0"?>\n<Clock xmlns:dt="urn:schemas-microsoft-com:datatypes"><Description dt:dt="string">E-Prime Primary Realtime Clock</Description><StartTime><Timestamp dt:dt="int">0</Timestamp><DateUtc dt:dt="string">2020-11-18T02:44:21Z</DateUtc></StartTime><FrequencyChanges><FrequencyChange><Frequency dt:dt="r8">2699980000</Frequency><Timestamp dt:dt="r8">4.18092471115338E+15</Timestamp><Cur…	좌우반구com(split BVF)_1-019-1	60.021	1.0.0.163	1	-2098217044	Professional	2.0.10.242	2.0.10.353	11-18-2020	2020-11-18 오전 2:44:21	11:44:21	2.0.10.248	67	1	{/}	자본	자	본	16	1	67	NULL	NULL	NULL	NULL	NULL	NULL	KSY3	List1	NULL	NULL	NULL	NULL	NULL	NULL	NULL	NULL	NULL	1	{/}	1	3	215227	0	{/}	555
좌우반구com(split BVF)_1	19	1	<?xml version="1.0"?>\n<Clock xmlns:dt="urn:schemas-microsoft-com:datatypes"><Description dt:dt="string">E-Prime Primary Realtime Clock</Description><StartTime><Timestamp dt:dt="int">0</Timestamp><DateUtc dt:dt="string">2020-11-18T02:44:21Z</DateUtc></StartTime><FrequencyChanges><FrequencyChange><Frequency dt:dt="r8">2699980000</Frequency><Timestamp dt:dt="r8">4.18092471115338E+15</Timestamp><Cur…	좌우반구com(split BVF)_1-019-1	60.021	1.0.0.163	1	-2098217044	Professional	2.0.10.242	2.0.10.353	11-18-2020	2020-11-18 오전 2:44:21	11:44:21	2.0.10.248	194	1	{/}	자체	자	체	NULL	NULL	NULL	90	1	62	NULL	NULL	NULL	KSY3	List2	NULL	NULL	NULL	NULL	NULL	NULL	NULL	NULL	NULL	1	{/}	0	4	582031	0	{/}	945
좌우반구com(split BVF)_1	19	1	<?xml version="1.0"?>\n<Clock xmlns:dt="urn:schemas-microsoft-com:datatypes"><Description dt:dt="string">E-Prime Primary Realtime Clock</Description><StartTime><Timestamp dt:dt="int">0</Timestamp><DateUtc dt:dt="string">2020-11-18T02:44:21Z</DateUtc></StartTime><FrequencyChanges><FrequencyChange><Frequency dt:dt="r8">2699980000</Frequency><Timestamp dt:dt="r8">4.18092471115338E+15</Timestamp><Cur…	좌우반구com(split BVF)_1-019-1	60.021	1.0.0.163	1	-2098217044	Professional	2.0.10.242	2.0.10.353	11-18-2020	2020-11-18 오전 2:44:21	11:44:21	2.0.10.248	305	2	z	작락	작	락	NULL	NULL	NULL	NULL	NULL	NULL	52	1	41	KSY	List3	0		1	-1	920227	184		0	0	1	z	0	4	920411	0	z	392
좌우반구com(split BVF)_1	19	1	<?xml version="1.0"?>\n<Clock xmlns:dt="urn:schemas-microsoft-com:datatypes"><Description dt:dt="string">E-Prime Primary Realtime Clock</Description><StartTime><Timestamp dt:dt="int">0</Timestamp><DateUtc dt:dt="string">2020-11-18T02:44:21Z</DateUtc></StartTime><FrequencyChanges><FrequencyChange><Frequency dt:dt="r8">2699980000</Frequency><Timestamp dt:dt="r8">4.18092471115338E+15</Timestamp><Cur…	좌우반구com(split BVF)_1-019-1	60.021	1.0.0.163	1	-2098217044	Professional	2.0.10.242	2.0.10.353	11-18-2020	2020-11-18 오전 2:44:21	11:44:21	2.0.10.248	150	1	{/}	작품	작	품	NULL	NULL	NULL	15	1	18	NULL	NULL	NULL	KSY3	List2	NULL	NULL	NULL	NULL	NULL	NULL	NULL	NULL	NULL	1	{/}	1	3	460390	0	{/}	452
좌우반구com(split BVF)_1	19	1	<?xml version="1.0"?>\n<Clock xmlns:dt="urn:schemas-microsoft-com:datatypes"><Description dt:dt="string">E-Prime Primary Realtime Clock</Description><StartTime><Timestamp dt:dt="int">0</Timestamp><DateUtc dt:dt="string">2020-11-18T02:44:21Z</DateUtc></StartTime><FrequencyChanges><FrequencyChange><Frequency dt:dt="r8">2699980000</Frequency><Timestamp dt:dt="r8">4.18092471115338E+15</Timestamp><Cur…	좌우반구com(split BVF)_1-019-1	60.021	1.0.0.163	1	-2098217044	Professional	2.0.10.242	2.0.10.353	11-18-2020	2020-11-18 오전 2:44:21	11:44:21	2.0.10.248	185	1	{/}	재계	재	계	NULL	NULL	NULL	29	1	53	NULL	NULL	NULL	KSY3	List2	NULL	NULL	NULL	NULL	NULL	NULL	NULL	NULL	NULL	1	{/}	0	3	557389	0	{/}	483
좌우반구com(split BVF)_1	19	1	<?xml version="1.0"?>\n<Clock xmlns:dt="urn:schemas-microsoft-com:datatypes"><Description dt:dt="string">E-Prime Primary Realtime Clock</Description><StartTime><Timestamp dt:dt="int">0</Timestamp><DateUtc dt:dt="string">2020-11-18T02:44:21Z</DateUtc></StartTime><FrequencyChanges><FrequencyChange><Frequency dt:dt="r8">2699980000</Frequency><Timestamp dt:dt="r8">4.18092471115338E+15</Timestamp><Cur…	좌우반구com(split BVF)_1-019-1	60.021	1.0.0.163	1	-2098217044	Professional	2.0.10.242	2.0.10.353	11-18-2020	2020-11-18 오전 2:44:21	11:44:21	2.0.10.248	177	2	z	적태	적	태	NULL	NULL	NULL	17	1	45	NULL	NULL	NULL	KSY2	List2	NULL	NULL	NULL	NULL	NULL	NULL	NULL	NULL	NULL	1	z	0	3	535014	0	z	1011
좌우반구com(split BVF)_1	19	1	<?xml version="1.0"?>\n<Clock xmlns:dt="urn:schemas-microsoft-com:datatypes"><Description dt:dt="string">E-Prime Primary Realtime Clock</Description><StartTime><Timestamp dt:dt="int">0</Timestamp><DateUtc dt:dt="string">2020-11-18T02:44:21Z</DateUtc></StartTime><FrequencyChanges><FrequencyChange><Frequency dt:dt="r8">2699980000</Frequency><Timestamp dt:dt="r8">4.18092471115338E+15</Timestamp><Cur…	좌우반구com(split BVF)_1-019-1	60.021	1.0.0.163	1	-2098217044	Professional	2.0.10.242	2.0.10.353	11-18-2020	2020-11-18 오전 2:44:21	11:44:21	2.0.10.248	56	1	{/}	전략	전	략	51	1	56	NULL	NULL	NULL	NULL	NULL	NULL	KSY3	List1	NULL	NULL	NULL	NULL	NULL	NULL	NULL	NULL	NULL	1	{/}	1	3	184771	0	{/}	422
좌우반구com(split BVF)_1	19	1	<?xml version="1.0"?>\n<Clock xmlns:dt="urn:schemas-microsoft-com:datatypes"><Description dt:dt="string">E-Prime Primary Realtime Clock</Description><StartTime><Timestamp dt:dt="int">0</Timestamp><DateUtc dt:dt="string">2020-11-18T02:44:21Z</DateUtc></StartTime><FrequencyChanges><FrequencyChange><Frequency dt:dt="r8">2699980000</Frequency><Timestamp dt:dt="r8">4.18092471115338E+15</Timestamp><Cur…	좌우반구com(split BVF)_1-019-1	60.021	1.0.0.163	1	-2098217044	Professional	2.0.10.242	2.0.10.353	11-18-2020	2020-11-18 오전 2:44:21	11:44:21	2.0.10.248	193	1	{/}	전통	전	통	NULL	NULL	NULL	35	1	61	NULL	NULL	NULL	KSY3	List2	NULL	NULL	NULL	NULL	NULL	NULL	NULL	NULL	NULL	1	{/}	0	3	579315	0	{/}	517
좌우반구com(split BVF)_1	19	1	<?xml version="1.0"?>\n<Clock xmlns:dt="urn:schemas-microsoft-com:datatypes"><Description dt:dt="string">E-Prime Primary Realtime Clock</Description><StartTime><Timestamp dt:dt="int">0</Timestamp><DateUtc dt:dt="string">2020-11-18T02:44:21Z</DateUtc></StartTime><FrequencyChanges><FrequencyChange><Frequency dt:dt="r8">2699980000</Frequency><Timestamp dt:dt="r8">4.18092471115338E+15</Timestamp><Cur…	좌우반구com(split BVF)_1-019-1	60.021	1.0.0.163	1	-2098217044	Professional	2.0.10.242	2.0.10.353	11-18-2020	2020-11-18 오전 2:44:21	11:44:21	2.0.10.248	63	2	z	전필	전	필	41	1	63	NULL	NULL	NULL	NULL	NULL	NULL	KSY	List1	0		1	-1	203431	184		0	0	0	z	0	4	203615	0	{/}	631
좌우반구com(split BVF)_1	19	1	<?xml version="1.0"?>\n<Clock xmlns:dt="urn:schemas-microsoft-com:datatypes"><Description dt:dt="string">E-Prime Primary Realtime Clock</Description><StartTime><Timestamp dt:dt="int">0</Timestamp><DateUtc dt:dt="string">2020-11-18T02:44:21Z</DateUtc></StartTime><FrequencyChanges><FrequencyChange><Frequency dt:dt="r8">2699980000</Frequency><Timestamp dt:dt="r8">4.18092471115338E+15</Timestamp><Cur…	좌우반구com(split BVF)_1-019-1	60.021	1.0.0.163	1	-2098217044	Professional	2.0.10.242	2.0.10.353	11-18-2020	2020-11-18 오전 2:44:21	11:44:21	2.0.10.248	53	1	{/}	절감	절	감	45	1	53	NULL	NULL	NULL	NULL	NULL	NULL	KSY3	List1	NULL	NULL	NULL	NULL	NULL	NULL	NULL	NULL	NULL	1	{/}	1	3	176374	0	{/}	497
좌우반구com(split BVF)_1	19	1	<?xml version="1.0"?>\n<Clock xmlns:dt="urn:schemas-microsoft-com:datatypes"><Description dt:dt="string">E-Prime Primary Realtime Clock</Description><StartTime><Timestamp dt:dt="int">0</Timestamp><DateUtc dt:dt="string">2020-11-18T02:44:21Z</DateUtc></StartTime><FrequencyChanges><FrequencyChange><Frequency dt:dt="r8">2699980000</Frequency><Timestamp dt:dt="r8">4.18092471115338E+15</Timestamp><Cur…	좌우반구com(split BVF)_1-019-1	60.021	1.0.0.163	1	-2098217044	Professional	2.0.10.242	2.0.10.353	11-18-2020	2020-11-18 오전 2:44:21	11:44:21	2.0.10.248	38	2	z	절보	절	보	101	1	38	NULL	NULL	NULL	NULL	NULL	NULL	KSY3	List1	NULL	NULL	NULL	NULL	NULL	NULL	NULL	NULL	NULL	1	z	0	3	132773	0	z	714
좌우반구com(split BVF)_1	19	1	<?xml version="1.0"?>\n<Clock xmlns:dt="urn:schemas-microsoft-com:datatypes"><Description dt:dt="string">E-Prime Primary Realtime Clock</Description><StartTime><Timestamp dt:dt="int">0</Timestamp><DateUtc dt:dt="string">2020-11-18T02:44:21Z</DateUtc></StartTime><FrequencyChanges><FrequencyChange><Frequency dt:dt="r8">2699980000</Frequency><Timestamp dt:dt="r8">4.18092471115338E+15</Timestamp><Cur…	좌우반구com(split BVF)_1-019-1	60.021	1.0.0.163	1	-2098217044	Professional	2.0.10.242	2.0.10.353	11-18-2020	2020-11-18 오전 2:44:21	11:44:21	2.0.10.248	384	2	z	절속	절	속	NULL	NULL	NULL	NULL	NULL	NULL	84	1	120	KSY3	List3	NULL	NULL	NULL	NULL	NULL	NULL	NULL	NULL	NULL	1	z	0	3	1136434	0	z	437
좌우반구com(split BVF)_1	19	1	<?xml version="1.0"?>\n<Clock xmlns:dt="urn:schemas-microsoft-com:datatypes"><Description dt:dt="string">E-Prime Primary Realtime Clock</Description><StartTime><Timestamp dt:dt="int">0</Timestamp><DateUtc dt:dt="string">2020-11-18T02:44:21Z</DateUtc></StartTime><FrequencyChanges><FrequencyChange><Frequency dt:dt="r8">2699980000</Frequency><Timestamp dt:dt="r8">4.18092471115338E+15</Timestamp><Cur…	좌우반구com(split BVF)_1-019-1	60.021	1.0.0.163	1	-2098217044	Professional	2.0.10.242	2.0.10.353	11-18-2020	2020-11-18 오전 2:44:21	11:44:21	2.0.10.248	52	1	{/}	절차	절	차	131	1	52	NULL	NULL	NULL	NULL	NULL	NULL	KSY3	List1	NULL	NULL	NULL	NULL	NULL	NULL	NULL	NULL	NULL	1	{/}	1	3	173575	0	{/}	603
좌우반구com(split BVF)_1	19	1	<?xml version="1.0"?>\n<Clock xmlns:dt="urn:schemas-microsoft-com:datatypes"><Description dt:dt="string">E-Prime Primary Realtime Clock</Description><StartTime><Timestamp dt:dt="int">0</Timestamp><DateUtc dt:dt="string">2020-11-18T02:44:21Z</DateUtc></StartTime><FrequencyChanges><FrequencyChange><Frequency dt:dt="r8">2699980000</Frequency><Timestamp dt:dt="r8">4.18092471115338E+15</Timestamp><Cur…	좌우반구com(split BVF)_1-019-1	60.021	1.0.0.163	1	-2098217044	Professional	2.0.10.242	2.0.10.353	11-18-2020	2020-11-18 오전 2:44:21	11:44:21	2.0.10.248	110	1	{/}	정도	정	도	94	1	110	NULL	NULL	NULL	NULL	NULL	NULL	KSY3	List1	NULL	NULL	NULL	NULL	NULL	NULL	NULL	NULL	NULL	1	{/}	0	4	333969	0	{/}	508
좌우반구com(split BVF)_1	19	1	<?xml version="1.0"?>\n<Clock xmlns:dt="urn:schemas-microsoft-com:datatypes"><Description dt:dt="string">E-Prime Primary Realtime Clock</Description><StartTime><Timestamp dt:dt="int">0</Timestamp><DateUtc dt:dt="string">2020-11-18T02:44:21Z</DateUtc></StartTime><FrequencyChanges><FrequencyChange><Frequency dt:dt="r8">2699980000</Frequency><Timestamp dt:dt="r8">4.18092471115338E+15</Timestamp><Cur…	좌우반구com(split BVF)_1-019-1	60.021	1.0.0.163	1	-2098217044	Professional	2.0.10.242	2.0.10.353	11-18-2020	2020-11-18 오전 2:44:21	11:44:21	2.0.10.248	251	1	{/}	정오	정	오	NULL	NULL	NULL	107	1	119	NULL	NULL	NULL	KSY3	List2	NULL	NULL	NULL	NULL	NULL	NULL	NULL	NULL	NULL	1	{/}	0	3	737109	0	{/}	440
좌우반구com(split BVF)_1	19	1	<?xml version="1.0"?>\n<Clock xmlns:dt="urn:schemas-microsoft-com:datatypes"><Description dt:dt="string">E-Prime Primary Realtime Clock</Description><StartTime><Timestamp dt:dt="int">0</Timestamp><DateUtc dt:dt="string">2020-11-18T02:44:21Z</DateUtc></StartTime><FrequencyChanges><FrequencyChange><Frequency dt:dt="r8">2699980000</Frequency><Timestamp dt:dt="r8">4.18092471115338E+15</Timestamp><Cur…	좌우반구com(split BVF)_1-019-1	60.021	1.0.0.163	1	-2098217044	Professional	2.0.10.242	2.0.10.353	11-18-2020	2020-11-18 오전 2:44:21	11:44:21	2.0.10.248	30	1	{/}	정책	정	책	9	1	30	NULL	NULL	NULL	NULL	NULL	NULL	KSY3	List1	NULL	NULL	NULL	NULL	NULL	NULL	NULL	NULL	NULL	1	{/}	1	3	110314	0	{/}	839
좌우반구com(split BVF)_1	19	1	<?xml version="1.0"?>\n<Clock xmlns:dt="urn:schemas-microsoft-com:datatypes"><Description dt:dt="string">E-Prime Primary Realtime Clock</Description><StartTime><Timestamp dt:dt="int">0</Timestamp><DateUtc dt:dt="string">2020-11-18T02:44:21Z</DateUtc></StartTime><FrequencyChanges><FrequencyChange><Frequency dt:dt="r8">2699980000</Frequency><Timestamp dt:dt="r8">4.18092471115338E+15</Timestamp><Cur…	좌우반구com(split BVF)_1-019-1	60.021	1.0.0.163	1	-2098217044	Professional	2.0.10.242	2.0.10.353	11-18-2020	2020-11-18 오전 2:44:21	11:44:21	2.0.10.248	19	2	z	제경	제	경	109	1	19	NULL	NULL	NULL	NULL	NULL	NULL	KSY2	List1	NULL	NULL	NULL	NULL	NULL	NULL	NULL	NULL	NULL	0	z	0	3	79109	0	{/}	959
좌우반구com(split BVF)_1	19	1	<?xml version="1.0"?>\n<Clock xmlns:dt="urn:schemas-microsoft-com:datatypes"><Description dt:dt="string">E-Prime Primary Realtime Clock</Description><StartTime><Timestamp dt:dt="int">0</Timestamp><DateUtc dt:dt="string">2020-11-18T02:44:21Z</DateUtc></StartTime><FrequencyChanges><FrequencyChange><Frequency dt:dt="r8">2699980000</Frequency><Timestamp dt:dt="r8">4.18092471115338E+15</Timestamp><Cur…	좌우반구com(split BVF)_1-019-1	60.021	1.0.0.163	1	-2098217044	Professional	2.0.10.242	2.0.10.353	11-18-2020	2020-11-18 오전 2:44:21	11:44:21	2.0.10.248	344	1	{/}	제도	제	도	NULL	NULL	NULL	NULL	NULL	NULL	75	1	80	KSY3	List3	NULL	NULL	NULL	NULL	NULL	NULL	NULL	NULL	NULL	1	{/}	0	3	1027689	0	{/}	568
좌우반구com(split BVF)_1	19	1	<?xml version="1.0"?>\n<Clock xmlns:dt="urn:schemas-microsoft-com:datatypes"><Description dt:dt="string">E-Prime Primary Realtime Clock</Description><StartTime><Timestamp dt:dt="int">0</Timestamp><DateUtc dt:dt="string">2020-11-18T02:44:21Z</DateUtc></StartTime><FrequencyChanges><FrequencyChange><Frequency dt:dt="r8">2699980000</Frequency><Timestamp dt:dt="r8">4.18092471115338E+15</Timestamp><Cur…	좌우반구com(split BVF)_1-019-1	60.021	1.0.0.163	1	-2098217044	Professional	2.0.10.242	2.0.10.353	11-18-2020	2020-11-18 오전 2:44:21	11:44:21	2.0.10.248	265	2	z	제란	제	란	NULL	NULL	NULL	NULL	NULL	NULL	7	1	1	KSY	List3	0		0	-1	813232	183		0	0	1	z	0	3	813415	0	z	869
좌우반구com(split BVF)_1	19	1	<?xml version="1.0"?>\n<Clock xmlns:dt="urn:schemas-microsoft-com:datatypes"><Description dt:dt="string">E-Prime Primary Realtime Clock</Description><StartTime><Timestamp dt:dt="int">0</Timestamp><DateUtc dt:dt="string">2020-11-18T02:44:21Z</DateUtc></StartTime><FrequencyChanges><FrequencyChange><Frequency dt:dt="r8">2699980000</Frequency><Timestamp dt:dt="r8">4.18092471115338E+15</Timestamp><Cur…	좌우반구com(split BVF)_1-019-1	60.021	1.0.0.163	1	-2098217044	Professional	2.0.10.242	2.0.10.353	11-18-2020	2020-11-18 오전 2:44:21	11:44:21	2.0.10.248	378	1	{/}	제안	제	안	NULL	NULL	NULL	NULL	NULL	NULL	40	1	114	KSY3	List3	NULL	NULL	NULL	NULL	NULL	NULL	NULL	NULL	NULL	1	{/}	0	4	1120490	0	{/}	357
좌우반구com(split BVF)_1	19	1	<?xml version="1.0"?>\n<Clock xmlns:dt="urn:schemas-microsoft-com:datatypes"><Description dt:dt="string">E-Prime Primary Realtime Clock</Description><StartTime><Timestamp dt:dt="int">0</Timestamp><DateUtc dt:dt="string">2020-11-18T02:44:21Z</DateUtc></StartTime><FrequencyChanges><FrequencyChange><Frequency dt:dt="r8">2699980000</Frequency><Timestamp dt:dt="r8">4.18092471115338E+15</Timestamp><Cur…	좌우반구com(split BVF)_1-019-1	60.021	1.0.0.163	1	-2098217044	Professional	2.0.10.242	2.0.10.353	11-18-2020	2020-11-18 오전 2:44:21	11:44:21	2.0.10.248	98	1	{/}	제품	제	품	79	1	98	NULL	NULL	NULL	NULL	NULL	NULL	KSY3	List1	NULL	NULL	NULL	NULL	NULL	NULL	NULL	NULL	NULL	1	{/}	0	3	300830	0	{/}	929
좌우반구com(split BVF)_1	19	1	<?xml version="1.0"?>\n<Clock xmlns:dt="urn:schemas-microsoft-com:datatypes"><Description dt:dt="string">E-Prime Primary Realtime Clock</Description><StartTime><Timestamp dt:dt="int">0</Timestamp><DateUtc dt:dt="string">2020-11-18T02:44:21Z</DateUtc></StartTime><FrequencyChanges><FrequencyChange><Frequency dt:dt="r8">2699980000</Frequency><Timestamp dt:dt="r8">4.18092471115338E+15</Timestamp><Cur…	좌우반구com(split BVF)_1-019-1	60.021	1.0.0.163	1	-2098217044	Professional	2.0.10.242	2.0.10.353	11-18-2020	2020-11-18 오전 2:44:21	11:44:21	2.0.10.248	151	1	{/}	조건	조	건	NULL	NULL	NULL	79	1	19	NULL	NULL	NULL	KSY3	List2	NULL	NULL	NULL	NULL	NULL	NULL	NULL	NULL	NULL	1	{/}	1	3	463039	0	{/}	379
좌우반구com(split BVF)_1	19	1	<?xml version="1.0"?>\n<Clock xmlns:dt="urn:schemas-microsoft-com:datatypes"><Description dt:dt="string">E-Prime Primary Realtime Clock</Description><StartTime><Timestamp dt:dt="int">0</Timestamp><DateUtc dt:dt="string">2020-11-18T02:44:21Z</DateUtc></StartTime><FrequencyChanges><FrequencyChange><Frequency dt:dt="r8">2699980000</Frequency><Timestamp dt:dt="r8">4.18092471115338E+15</Timestamp><Cur…	좌우반구com(split BVF)_1-019-1	60.021	1.0.0.163	1	-2098217044	Professional	2.0.10.242	2.0.10.353	11-18-2020	2020-11-18 오전 2:44:21	11:44:21	2.0.10.248	342	1	{/}	조례	조	례	NULL	NULL	NULL	NULL	NULL	NULL	88	1	78	KSY3	List3	NULL	NULL	NULL	NULL	NULL	NULL	NULL	NULL	NULL	1	{/}	0	3	1022391	0	{/}	634
좌우반구com(split BVF)_1	19	1	<?xml version="1.0"?>\n<Clock xmlns:dt="urn:schemas-microsoft-com:datatypes"><Description dt:dt="string">E-Prime Primary Realtime Clock</Description><StartTime><Timestamp dt:dt="int">0</Timestamp><DateUtc dt:dt="string">2020-11-18T02:44:21Z</DateUtc></StartTime><FrequencyChanges><FrequencyChange><Frequency dt:dt="r8">2699980000</Frequency><Timestamp dt:dt="r8">4.18092471115338E+15</Timestamp><Cur…	좌우반구com(split BVF)_1-019-1	60.021	1.0.0.163	1	-2098217044	Professional	2.0.10.242	2.0.10.353	11-18-2020	2020-11-18 오전 2:44:21	11:44:21	2.0.10.248	22	1	{/}	조직	조	직	93	1	22	NULL	NULL	NULL	NULL	NULL	NULL	KSY3	List1	NULL	NULL	NULL	NULL	NULL	NULL	NULL	NULL	NULL	1	{/}	1	3	87822	0	{/}	422
좌우반구com(split BVF)_1	19	1	<?xml version="1.0"?>\n<Clock xmlns:dt="urn:schemas-microsoft-com:datatypes"><Description dt:dt="string">E-Prime Primary Realtime Clock</Description><StartTime><Timestamp dt:dt="int">0</Timestamp><DateUtc dt:dt="string">2020-11-18T02:44:21Z</DateUtc></StartTime><FrequencyChanges><FrequencyChange><Frequency dt:dt="r8">2699980000</Frequency><Timestamp dt:dt="r8">4.18092471115338E+15</Timestamp><Cur…	좌우반구com(split BVF)_1-019-1	60.021	1.0.0.163	1	-2098217044	Professional	2.0.10.242	2.0.10.353	11-18-2020	2020-11-18 오전 2:44:21	11:44:21	2.0.10.248	14	1	{/}	종류	종	류	116	1	14	NULL	NULL	NULL	NULL	NULL	NULL	KSY3	List1	NULL	NULL	NULL	NULL	NULL	NULL	NULL	NULL	NULL	1	{/}	0	3	64464	0	{/}	459
좌우반구com(split BVF)_1	19	1	<?xml version="1.0"?>\n<Clock xmlns:dt="urn:schemas-microsoft-com:datatypes"><Description dt:dt="string">E-Prime Primary Realtime Clock</Description><StartTime><Timestamp dt:dt="int">0</Timestamp><DateUtc dt:dt="string">2020-11-18T02:44:21Z</DateUtc></StartTime><FrequencyChanges><FrequencyChange><Frequency dt:dt="r8">2699980000</Frequency><Timestamp dt:dt="r8">4.18092471115338E+15</Timestamp><Cur…	좌우반구com(split BVF)_1-019-1	60.021	1.0.0.163	1	-2098217044	Professional	2.0.10.242	2.0.10.353	11-18-2020	2020-11-18 오전 2:44:21	11:44:21	2.0.10.248	298	2	z	종백	종	백	NULL	NULL	NULL	NULL	NULL	NULL	12	1	34	KSY2	List3	NULL	NULL	NULL	NULL	NULL	NULL	NULL	NULL	NULL	1	z	0	4	901451	0	z	760
좌우반구com(split BVF)_1	19	1	<?xml version="1.0"?>\n<Clock xmlns:dt="urn:schemas-microsoft-com:datatypes"><Description dt:dt="string">E-Prime Primary Realtime Clock</Description><StartTime><Timestamp dt:dt="int">0</Timestamp><DateUtc dt:dt="string">2020-11-18T02:44:21Z</DateUtc></StartTime><FrequencyChanges><FrequencyChange><Frequency dt:dt="r8">2699980000</Frequency><Timestamp dt:dt="r8">4.18092471115338E+15</Timestamp><Cur…	좌우반구com(split BVF)_1-019-1	60.021	1.0.0.163	1	-2098217044	Professional	2.0.10.242	2.0.10.353	11-18-2020	2020-11-18 오전 2:44:21	11:44:21	2.0.10.248	276	2	z	죽거	죽	거	NULL	NULL	NULL	NULL	NULL	NULL	105	1	12	KSY3	List3	NULL	NULL	NULL	NULL	NULL	NULL	NULL	NULL	NULL	1	z	1	3	842821	0	z	696
좌우반구com(split BVF)_1	19	1	<?xml version="1.0"?>\n<Clock xmlns:dt="urn:schemas-microsoft-com:datatypes"><Description dt:dt="string">E-Prime Primary Realtime Clock</Description><StartTime><Timestamp dt:dt="int">0</Timestamp><DateUtc dt:dt="string">2020-11-18T02:44:21Z</DateUtc></StartTime><FrequencyChanges><FrequencyChange><Frequency dt:dt="r8">2699980000</Frequency><Timestamp dt:dt="r8">4.18092471115338E+15</Timestamp><Cur…	좌우반구com(split BVF)_1-019-1	60.021	1.0.0.163	1	-2098217044	Professional	2.0.10.242	2.0.10.353	11-18-2020	2020-11-18 오전 2:44:21	11:44:21	2.0.10.248	327	1	{/}	죽음	죽	음	NULL	NULL	NULL	NULL	NULL	NULL	61	1	63	KSY3	List3	NULL	NULL	NULL	NULL	NULL	NULL	NULL	NULL	NULL	1	{/}	0	3	979273	0	{/}	577
좌우반구com(split BVF)_1	19	1	<?xml version="1.0"?>\n<Clock xmlns:dt="urn:schemas-microsoft-com:datatypes"><Description dt:dt="string">E-Prime Primary Realtime Clock</Description><StartTime><Timestamp dt:dt="int">0</Timestamp><DateUtc dt:dt="string">2020-11-18T02:44:21Z</DateUtc></StartTime><FrequencyChanges><FrequencyChange><Frequency dt:dt="r8">2699980000</Frequency><Timestamp dt:dt="r8">4.18092471115338E+15</Timestamp><Cur…	좌우반구com(split BVF)_1-019-1	60.021	1.0.0.163	1	-2098217044	Professional	2.0.10.242	2.0.10.353	11-18-2020	2020-11-18 오전 2:44:21	11:44:21	2.0.10.248	40	1	{/}	준거	준	거	39	1	40	NULL	NULL	NULL	NULL	NULL	NULL	KSY3	List1	NULL	NULL	NULL	NULL	NULL	NULL	NULL	NULL	NULL	1	{/}	0	3	138371	0	{/}	687
좌우반구com(split BVF)_1	19	1	<?xml version="1.0"?>\n<Clock xmlns:dt="urn:schemas-microsoft-com:datatypes"><Description dt:dt="string">E-Prime Primary Realtime Clock</Description><StartTime><Timestamp dt:dt="int">0</Timestamp><DateUtc dt:dt="string">2020-11-18T02:44:21Z</DateUtc></StartTime><FrequencyChanges><FrequencyChange><Frequency dt:dt="r8">2699980000</Frequency><Timestamp dt:dt="r8">4.18092471115338E+15</Timestamp><Cur…	좌우반구com(split BVF)_1-019-1	60.021	1.0.0.163	1	-2098217044	Professional	2.0.10.242	2.0.10.353	11-18-2020	2020-11-18 오전 2:44:21	11:44:21	2.0.10.248	33	2	z	증력	증	력	129	1	33	NULL	NULL	NULL	NULL	NULL	NULL	KSY2	List1	NULL	NULL	NULL	NULL	NULL	NULL	NULL	NULL	NULL	0	z	0	4	118995	0	{/}	485
좌우반구com(split BVF)_1	19	1	<?xml version="1.0"?>\n<Clock xmlns:dt="urn:schemas-microsoft-com:datatypes"><Description dt:dt="string">E-Prime Primary Realtime Clock</Description><StartTime><Timestamp dt:dt="int">0</Timestamp><DateUtc dt:dt="string">2020-11-18T02:44:21Z</DateUtc></StartTime><FrequencyChanges><FrequencyChange><Frequency dt:dt="r8">2699980000</Frequency><Timestamp dt:dt="r8">4.18092471115338E+15</Timestamp><Cur…	좌우반구com(split BVF)_1-019-1	60.021	1.0.0.163	1	-2098217044	Professional	2.0.10.242	2.0.10.353	11-18-2020	2020-11-18 오전 2:44:21	11:44:21	2.0.10.248	220	1	{/}	증인	증	인	NULL	NULL	NULL	114	1	88	NULL	NULL	NULL	KSY3	List2	NULL	NULL	NULL	NULL	NULL	NULL	NULL	NULL	NULL	1	{/}	0	3	652539	0	{/}	708
좌우반구com(split BVF)_1	19	1	<?xml version="1.0"?>\n<Clock xmlns:dt="urn:schemas-microsoft-com:datatypes"><Description dt:dt="string">E-Prime Primary Realtime Clock</Description><StartTime><Timestamp dt:dt="int">0</Timestamp><DateUtc dt:dt="string">2020-11-18T02:44:21Z</DateUtc></StartTime><FrequencyChanges><FrequencyChange><Frequency dt:dt="r8">2699980000</Frequency><Timestamp dt:dt="r8">4.18092471115338E+15</Timestamp><Cur…	좌우반구com(split BVF)_1-019-1	60.021	1.0.0.163	1	-2098217044	Professional	2.0.10.242	2.0.10.353	11-18-2020	2020-11-18 오전 2:44:21	11:44:21	2.0.10.248	197	2	z	지님	지	님	NULL	NULL	NULL	119	1	65	NULL	NULL	NULL	KSY2	List2	NULL	NULL	NULL	NULL	NULL	NULL	NULL	NULL	NULL	1	z	0	3	590394	0	z	478
좌우반구com(split BVF)_1	19	1	<?xml version="1.0"?>\n<Clock xmlns:dt="urn:schemas-microsoft-com:datatypes"><Description dt:dt="string">E-Prime Primary Realtime Clock</Description><StartTime><Timestamp dt:dt="int">0</Timestamp><DateUtc dt:dt="string">2020-11-18T02:44:21Z</DateUtc></StartTime><FrequencyChanges><FrequencyChange><Frequency dt:dt="r8">2699980000</Frequency><Timestamp dt:dt="r8">4.18092471115338E+15</Timestamp><Cur…	좌우반구com(split BVF)_1-019-1	60.021	1.0.0.163	1	-2098217044	Professional	2.0.10.242	2.0.10.353	11-18-2020	2020-11-18 오전 2:44:21	11:44:21	2.0.10.248	79	1	{/}	지적	지	적	105	1	79	NULL	NULL	NULL	NULL	NULL	NULL	KSY3	List1	NULL	NULL	NULL	NULL	NULL	NULL	NULL	NULL	NULL	1	{/}	0	3	247699	0	{/}	444
좌우반구com(split BVF)_1	19	1	<?xml version="1.0"?>\n<Clock xmlns:dt="urn:schemas-microsoft-com:datatypes"><Description dt:dt="string">E-Prime Primary Realtime Clock</Description><StartTime><Timestamp dt:dt="int">0</Timestamp><DateUtc dt:dt="string">2020-11-18T02:44:21Z</DateUtc></StartTime><FrequencyChanges><FrequencyChange><Frequency dt:dt="r8">2699980000</Frequency><Timestamp dt:dt="r8">4.18092471115338E+15</Timestamp><Cur…	좌우반구com(split BVF)_1-019-1	60.021	1.0.0.163	1	-2098217044	Professional	2.0.10.242	2.0.10.353	11-18-2020	2020-11-18 오전 2:44:21	11:44:21	2.0.10.248	152	1	{/}	지표	지	표	NULL	NULL	NULL	113	1	20	NULL	NULL	NULL	KSY3	List2	NULL	NULL	NULL	NULL	NULL	NULL	NULL	NULL	NULL	1	{/}	0	3	465622	0	{/}	500
좌우반구com(split BVF)_1	19	1	<?xml version="1.0"?>\n<Clock xmlns:dt="urn:schemas-microsoft-com:datatypes"><Description dt:dt="string">E-Prime Primary Realtime Clock</Description><StartTime><Timestamp dt:dt="int">0</Timestamp><DateUtc dt:dt="string">2020-11-18T02:44:21Z</DateUtc></StartTime><FrequencyChanges><FrequencyChange><Frequency dt:dt="r8">2699980000</Frequency><Timestamp dt:dt="r8">4.18092471115338E+15</Timestamp><Cur…	좌우반구com(split BVF)_1-019-1	60.021	1.0.0.163	1	-2098217044	Professional	2.0.10.242	2.0.10.353	11-18-2020	2020-11-18 오전 2:44:21	11:44:21	2.0.10.248	320	1	{/}	지혜	지	헤	NULL	NULL	NULL	NULL	NULL	NULL	123	1	56	KSY3	List3	NULL	NULL	NULL	NULL	NULL	NULL	NULL	NULL	NULL	1	{/}	1	3	960596	0	{/}	686
좌우반구com(split BVF)_1	19	1	<?xml version="1.0"?>\n<Clock xmlns:dt="urn:schemas-microsoft-com:datatypes"><Description dt:dt="string">E-Prime Primary Realtime Clock</Description><StartTime><Timestamp dt:dt="int">0</Timestamp><DateUtc dt:dt="string">2020-11-18T02:44:21Z</DateUtc></StartTime><FrequencyChanges><FrequencyChange><Frequency dt:dt="r8">2699980000</Frequency><Timestamp dt:dt="r8">4.18092471115338E+15</Timestamp><Cur…	좌우반구com(split BVF)_1-019-1	60.021	1.0.0.163	1	-2098217044	Professional	2.0.10.242	2.0.10.353	11-18-2020	2020-11-18 오전 2:44:21	11:44:21	2.0.10.248	307	2	z	직매	직	매	NULL	NULL	NULL	NULL	NULL	NULL	16	1	43	KSY3	List3	NULL	NULL	NULL	NULL	NULL	NULL	NULL	NULL	NULL	1	z	0	3	925792	0	z	388
좌우반구com(split BVF)_1	19	1	<?xml version="1.0"?>\n<Clock xmlns:dt="urn:schemas-microsoft-com:datatypes"><Description dt:dt="string">E-Prime Primary Realtime Clock</Description><StartTime><Timestamp dt:dt="int">0</Timestamp><DateUtc dt:dt="string">2020-11-18T02:44:21Z</DateUtc></StartTime><FrequencyChanges><FrequencyChange><Frequency dt:dt="r8">2699980000</Frequency><Timestamp dt:dt="r8">4.18092471115338E+15</Timestamp><Cur…	좌우반구com(split BVF)_1-019-1	60.021	1.0.0.163	1	-2098217044	Professional	2.0.10.242	2.0.10.353	11-18-2020	2020-11-18 오전 2:44:21	11:44:21	2.0.10.248	181	1	{/}	직장	직	장	NULL	NULL	NULL	67	1	49	NULL	NULL	NULL	KSY3	List2	NULL	NULL	NULL	NULL	NULL	NULL	NULL	NULL	NULL	1	{/}	0	4	546527	0	{/}	361
좌우반구com(split BVF)_1	19	1	<?xml version="1.0"?>\n<Clock xmlns:dt="urn:schemas-microsoft-com:datatypes"><Description dt:dt="string">E-Prime Primary Realtime Clock</Description><StartTime><Timestamp dt:dt="int">0</Timestamp><DateUtc dt:dt="string">2020-11-18T02:44:21Z</DateUtc></StartTime><FrequencyChanges><FrequencyChange><Frequency dt:dt="r8">2699980000</Frequency><Timestamp dt:dt="r8">4.18092471115338E+15</Timestamp><Cur…	좌우반구com(split BVF)_1-019-1	60.021	1.0.0.163	1	-2098217044	Professional	2.0.10.242	2.0.10.353	11-18-2020	2020-11-18 오전 2:44:21	11:44:21	2.0.10.248	328	2	z	진회	진	회	NULL	NULL	NULL	NULL	NULL	NULL	35	1	64	KSY2	List3	NULL	NULL	NULL	NULL	NULL	NULL	NULL	NULL	NULL	0	z	1	3	982055	0	{/}	539
좌우반구com(split BVF)_1	19	1	<?xml version="1.0"?>\n<Clock xmlns:dt="urn:schemas-microsoft-com:datatypes"><Description dt:dt="string">E-Prime Primary Realtime Clock</Description><StartTime><Timestamp dt:dt="int">0</Timestamp><DateUtc dt:dt="string">2020-11-18T02:44:21Z</DateUtc></StartTime><FrequencyChanges><FrequencyChange><Frequency dt:dt="r8">2699980000</Frequency><Timestamp dt:dt="r8">4.18092471115338E+15</Timestamp><Cur…	좌우반구com(split BVF)_1-019-1	60.021	1.0.0.163	1	-2098217044	Professional	2.0.10.242	2.0.10.353	11-18-2020	2020-11-18 오전 2:44:21	11:44:21	2.0.10.248	215	1	{/}	질서	질	서	NULL	NULL	NULL	57	1	83	NULL	NULL	NULL	KSY3	List2	NULL	NULL	NULL	NULL	NULL	NULL	NULL	NULL	NULL	1	{/}	0	3	639377	0	{/}	430
좌우반구com(split BVF)_1	19	1	<?xml version="1.0"?>\n<Clock xmlns:dt="urn:schemas-microsoft-com:datatypes"><Description dt:dt="string">E-Prime Primary Realtime Clock</Description><StartTime><Timestamp dt:dt="int">0</Timestamp><DateUtc dt:dt="string">2020-11-18T02:44:21Z</DateUtc></StartTime><FrequencyChanges><FrequencyChange><Frequency dt:dt="r8">2699980000</Frequency><Timestamp dt:dt="r8">4.18092471115338E+15</Timestamp><Cur…	좌우반구com(split BVF)_1-019-1	60.021	1.0.0.163	1	-2098217044	Professional	2.0.10.242	2.0.10.353	11-18-2020	2020-11-18 오전 2:44:21	11:44:21	2.0.10.248	356	1	{/}	차량	차	량	NULL	NULL	NULL	NULL	NULL	NULL	93	1	92	KSY3	List3	NULL	NULL	NULL	NULL	NULL	NULL	NULL	NULL	NULL	1	{/}	0	3	1060061	0	{/}	787
좌우반구com(split BVF)_1	19	1	<?xml version="1.0"?>\n<Clock xmlns:dt="urn:schemas-microsoft-com:datatypes"><Description dt:dt="string">E-Prime Primary Realtime Clock</Description><StartTime><Timestamp dt:dt="int">0</Timestamp><DateUtc dt:dt="string">2020-11-18T02:44:21Z</DateUtc></StartTime><FrequencyChanges><FrequencyChange><Frequency dt:dt="r8">2699980000</Frequency><Timestamp dt:dt="r8">4.18092471115338E+15</Timestamp><Cur…	좌우반구com(split BVF)_1-019-1	60.021	1.0.0.163	1	-2098217044	Professional	2.0.10.242	2.0.10.353	11-18-2020	2020-11-18 오전 2:44:21	11:44:21	2.0.10.248	354	1	{/}	차익	차	익	NULL	NULL	NULL	NULL	NULL	NULL	116	1	90	KSY3	List3	NULL	NULL	NULL	NULL	NULL	NULL	NULL	NULL	NULL	1	{/}	0	3	1054630	0	{/}	706
좌우반구com(split BVF)_1	19	1	<?xml version="1.0"?>\n<Clock xmlns:dt="urn:schemas-microsoft-com:datatypes"><Description dt:dt="string">E-Prime Primary Realtime Clock</Description><StartTime><Timestamp dt:dt="int">0</Timestamp><DateUtc dt:dt="string">2020-11-18T02:44:21Z</DateUtc></StartTime><FrequencyChanges><FrequencyChange><Frequency dt:dt="r8">2699980000</Frequency><Timestamp dt:dt="r8">4.18092471115338E+15</Timestamp><Cur…	좌우반구com(split BVF)_1-019-1	60.021	1.0.0.163	1	-2098217044	Professional	2.0.10.242	2.0.10.353	11-18-2020	2020-11-18 오전 2:44:21	11:44:21	2.0.10.248	187	2	z	착반	착	반	NULL	NULL	NULL	76	1	55	NULL	NULL	NULL	KSY2	List2	NULL	NULL	NULL	NULL	NULL	NULL	NULL	NULL	NULL	1	z	0	3	562987	0	z	421
좌우반구com(split BVF)_1	19	1	<?xml version="1.0"?>\n<Clock xmlns:dt="urn:schemas-microsoft-com:datatypes"><Description dt:dt="string">E-Prime Primary Realtime Clock</Description><StartTime><Timestamp dt:dt="int">0</Timestamp><DateUtc dt:dt="string">2020-11-18T02:44:21Z</DateUtc></StartTime><FrequencyChanges><FrequencyChange><Frequency dt:dt="r8">2699980000</Frequency><Timestamp dt:dt="r8">4.18092471115338E+15</Timestamp><Cur…	좌우반구com(split BVF)_1-019-1	60.021	1.0.0.163	1	-2098217044	Professional	2.0.10.242	2.0.10.353	11-18-2020	2020-11-18 오전 2:44:21	11:44:21	2.0.10.248	59	1	{/}	책임	책	임	43	1	59	NULL	NULL	NULL	NULL	NULL	NULL	KSY3	List1	NULL	NULL	NULL	NULL	NULL	NULL	NULL	NULL	NULL	1	{/}	1	3	192835	0	{/}	483
좌우반구com(split BVF)_1	19	1	<?xml version="1.0"?>\n<Clock xmlns:dt="urn:schemas-microsoft-com:datatypes"><Description dt:dt="string">E-Prime Primary Realtime Clock</Description><StartTime><Timestamp dt:dt="int">0</Timestamp><DateUtc dt:dt="string">2020-11-18T02:44:21Z</DateUtc></StartTime><FrequencyChanges><FrequencyChange><Frequency dt:dt="r8">2699980000</Frequency><Timestamp dt:dt="r8">4.18092471115338E+15</Timestamp><Cur…	좌우반구com(split BVF)_1-019-1	60.021	1.0.0.163	1	-2098217044	Professional	2.0.10.242	2.0.10.353	11-18-2020	2020-11-18 오전 2:44:21	11:44:21	2.0.10.248	381	2	z	책희	책	희	NULL	NULL	NULL	NULL	NULL	NULL	91	1	117	KSY3	List3	NULL	NULL	NULL	NULL	NULL	NULL	NULL	NULL	NULL	1	z	1	3	1128270	0	z	401
좌우반구com(split BVF)_1	19	1	<?xml version="1.0"?>\n<Clock xmlns:dt="urn:schemas-microsoft-com:datatypes"><Description dt:dt="string">E-Prime Primary Realtime Clock</Description><StartTime><Timestamp dt:dt="int">0</Timestamp><DateUtc dt:dt="string">2020-11-18T02:44:21Z</DateUtc></StartTime><FrequencyChanges><FrequencyChange><Frequency dt:dt="r8">2699980000</Frequency><Timestamp dt:dt="r8">4.18092471115338E+15</Timestamp><Cur…	좌우반구com(split BVF)_1-019-1	60.021	1.0.0.163	1	-2098217044	Professional	2.0.10.242	2.0.10.353	11-18-2020	2020-11-18 오전 2:44:21	11:44:21	2.0.10.248	13	2	z	청휘	청	휘	115	1	13	NULL	NULL	NULL	NULL	NULL	NULL	KSY	List1	0		0	-1	61282	183		0	0	1	z	0	3	61465	0	z	791
좌우반구com(split BVF)_1	19	1	<?xml version="1.0"?>\n<Clock xmlns:dt="urn:schemas-microsoft-com:datatypes"><Description dt:dt="string">E-Prime Primary Realtime Clock</Description><StartTime><Timestamp dt:dt="int">0</Timestamp><DateUtc dt:dt="string">2020-11-18T02:44:21Z</DateUtc></StartTime><FrequencyChanges><FrequencyChange><Frequency dt:dt="r8">2699980000</Frequency><Timestamp dt:dt="r8">4.18092471115338E+15</Timestamp><Cur…	좌우반구com(split BVF)_1-019-1	60.021	1.0.0.163	1	-2098217044	Professional	2.0.10.242	2.0.10.353	11-18-2020	2020-11-18 오전 2:44:21	11:44:21	2.0.10.248	196	2	z	체행	체	행	NULL	NULL	NULL	126	1	64	NULL	NULL	NULL	KSY	List2	0		0	-1	587512	183		0	0	1	z	0	3	587695	0	z	497
좌우반구com(split BVF)_1	19	1	<?xml version="1.0"?>\n<Clock xmlns:dt="urn:schemas-microsoft-com:datatypes"><Description dt:dt="string">E-Prime Primary Realtime Clock</Description><StartTime><Timestamp dt:dt="int">0</Timestamp><DateUtc dt:dt="string">2020-11-18T02:44:21Z</DateUtc></StartTime><FrequencyChanges><FrequencyChange><Frequency dt:dt="r8">2699980000</Frequency><Timestamp dt:dt="r8">4.18092471115338E+15</Timestamp><Cur…	좌우반구com(split BVF)_1-019-1	60.021	1.0.0.163	1	-2098217044	Professional	2.0.10.242	2.0.10.353	11-18-2020	2020-11-18 오전 2:44:21	11:44:21	2.0.10.248	2	1	{/}	체험	체	험	57	1	2	NULL	NULL	NULL	NULL	NULL	NULL	KSY3	List1	NULL	NULL	NULL	NULL	NULL	NULL	NULL	NULL	NULL	1	{/}	0	3	31459	0	{/}	574
좌우반구com(split BVF)_1	19	1	<?xml version="1.0"?>\n<Clock xmlns:dt="urn:schemas-microsoft-com:datatypes"><Description dt:dt="string">E-Prime Primary Realtime Clock</Description><StartTime><Timestamp dt:dt="int">0</Timestamp><DateUtc dt:dt="string">2020-11-18T02:44:21Z</DateUtc></StartTime><FrequencyChanges><FrequencyChange><Frequency dt:dt="r8">2699980000</Frequency><Timestamp dt:dt="r8">4.18092471115338E+15</Timestamp><Cur…	좌우반구com(split BVF)_1-019-1	60.021	1.0.0.163	1	-2098217044	Professional	2.0.10.242	2.0.10.353	11-18-2020	2020-11-18 오전 2:44:21	11:44:21	2.0.10.248	175	1	{/}	최고	최	고	NULL	NULL	NULL	41	1	43	NULL	NULL	NULL	KSY3	List2	NULL	NULL	NULL	NULL	NULL	NULL	NULL	NULL	NULL	1	{/}	0	4	529283	0	{/}	798
좌우반구com(split BVF)_1	19	1	<?xml version="1.0"?>\n<Clock xmlns:dt="urn:schemas-microsoft-com:datatypes"><Description dt:dt="string">E-Prime Primary Realtime Clock</Description><StartTime><Timestamp dt:dt="int">0</Timestamp><DateUtc dt:dt="string">2020-11-18T02:44:21Z</DateUtc></StartTime><FrequencyChanges><FrequencyChange><Frequency dt:dt="r8">2699980000</Frequency><Timestamp dt:dt="r8">4.18092471115338E+15</Timestamp><Cur…	좌우반구com(split BVF)_1-019-1	60.021	1.0.0.163	1	-2098217044	Professional	2.0.10.242	2.0.10.353	11-18-2020	2020-11-18 오전 2:44:21	11:44:21	2.0.10.248	137	2	z	최여	최	여	NULL	NULL	NULL	39	1	5	NULL	NULL	NULL	KSY	List2	0		1	-1	425369	184		0	0	1	z	0	4	425553	0	z	410
좌우반구com(split BVF)_1	19	1	<?xml version="1.0"?>\n<Clock xmlns:dt="urn:schemas-microsoft-com:datatypes"><Description dt:dt="string">E-Prime Primary Realtime Clock</Description><StartTime><Timestamp dt:dt="int">0</Timestamp><DateUtc dt:dt="string">2020-11-18T02:44:21Z</DateUtc></StartTime><FrequencyChanges><FrequencyChange><Frequency dt:dt="r8">2699980000</Frequency><Timestamp dt:dt="r8">4.18092471115338E+15</Timestamp><Cur…	좌우반구com(split BVF)_1-019-1	60.021	1.0.0.163	1	-2098217044	Professional	2.0.10.242	2.0.10.353	11-18-2020	2020-11-18 오전 2:44:21	11:44:21	2.0.10.248	171	2	z	최횟	최	횟	NULL	NULL	NULL	130	1	39	NULL	NULL	NULL	KSY	List2	0		0	-1	518353	183		0	0	1	z	1	3	518536	0	z	417
좌우반구com(split BVF)_1	19	1	<?xml version="1.0"?>\n<Clock xmlns:dt="urn:schemas-microsoft-com:datatypes"><Description dt:dt="string">E-Prime Primary Realtime Clock</Description><StartTime><Timestamp dt:dt="int">0</Timestamp><DateUtc dt:dt="string">2020-11-18T02:44:21Z</DateUtc></StartTime><FrequencyChanges><FrequencyChange><Frequency dt:dt="r8">2699980000</Frequency><Timestamp dt:dt="r8">4.18092471115338E+15</Timestamp><Cur…	좌우반구com(split BVF)_1-019-1	60.021	1.0.0.163	1	-2098217044	Professional	2.0.10.242	2.0.10.353	11-18-2020	2020-11-18 오전 2:44:21	11:44:21	2.0.10.248	29	2	z	축허	축	허	44	1	29	NULL	NULL	NULL	NULL	NULL	NULL	KSY2	List1	NULL	NULL	NULL	NULL	NULL	NULL	NULL	NULL	NULL	0	z	0	4	107366	0	{/}	738
좌우반구com(split BVF)_1	19	1	<?xml version="1.0"?>\n<Clock xmlns:dt="urn:schemas-microsoft-com:datatypes"><Description dt:dt="string">E-Prime Primary Realtime Clock</Description><StartTime><Timestamp dt:dt="int">0</Timestamp><DateUtc dt:dt="string">2020-11-18T02:44:21Z</DateUtc></StartTime><FrequencyChanges><FrequencyChange><Frequency dt:dt="r8">2699980000</Frequency><Timestamp dt:dt="r8">4.18092471115338E+15</Timestamp><Cur…	좌우반구com(split BVF)_1-019-1	60.021	1.0.0.163	1	-2098217044	Professional	2.0.10.242	2.0.10.353	11-18-2020	2020-11-18 오전 2:44:21	11:44:21	2.0.10.248	42	2	z	축헤	축	헤	89	1	42	NULL	NULL	NULL	NULL	NULL	NULL	KSY2	List1	NULL	NULL	NULL	NULL	NULL	NULL	NULL	NULL	NULL	1	z	0	3	144219	0	z	927
좌우반구com(split BVF)_1	19	1	<?xml version="1.0"?>\n<Clock xmlns:dt="urn:schemas-microsoft-com:datatypes"><Description dt:dt="string">E-Prime Primary Realtime Clock</Description><StartTime><Timestamp dt:dt="int">0</Timestamp><DateUtc dt:dt="string">2020-11-18T02:44:21Z</DateUtc></StartTime><FrequencyChanges><FrequencyChange><Frequency dt:dt="r8">2699980000</Frequency><Timestamp dt:dt="r8">4.18092471115338E+15</Timestamp><Cur…	좌우반구com(split BVF)_1-019-1	60.021	1.0.0.163	1	-2098217044	Professional	2.0.10.242	2.0.10.353	11-18-2020	2020-11-18 오전 2:44:21	11:44:21	2.0.10.248	256	2	z	축희	축	희	NULL	NULL	NULL	9	1	124	NULL	NULL	NULL	KSY3	List2	NULL	NULL	NULL	NULL	NULL	NULL	NULL	NULL	NULL	0	z	0	4	750438	0	{/}	1431
좌우반구com(split BVF)_1	19	1	<?xml version="1.0"?>\n<Clock xmlns:dt="urn:schemas-microsoft-com:datatypes"><Description dt:dt="string">E-Prime Primary Realtime Clock</Description><StartTime><Timestamp dt:dt="int">0</Timestamp><DateUtc dt:dt="string">2020-11-18T02:44:21Z</DateUtc></StartTime><FrequencyChanges><FrequencyChange><Frequency dt:dt="r8">2699980000</Frequency><Timestamp dt:dt="r8">4.18092471115338E+15</Timestamp><Cur…	좌우반구com(split BVF)_1-019-1	60.021	1.0.0.163	1	-2098217044	Professional	2.0.10.242	2.0.10.353	11-18-2020	2020-11-18 오전 2:44:21	11:44:21	2.0.10.248	334	2	z	측개	측	개	NULL	NULL	NULL	NULL	NULL	NULL	5	1	70	KSY2	List3	NULL	NULL	NULL	NULL	NULL	NULL	NULL	NULL	NULL	1	z	1	3	999149	0	z	516
좌우반구com(split BVF)_1	19	1	<?xml version="1.0"?>\n<Clock xmlns:dt="urn:schemas-microsoft-com:datatypes"><Description dt:dt="string">E-Prime Primary Realtime Clock</Description><StartTime><Timestamp dt:dt="int">0</Timestamp><DateUtc dt:dt="string">2020-11-18T02:44:21Z</DateUtc></StartTime><FrequencyChanges><FrequencyChange><Frequency dt:dt="r8">2699980000</Frequency><Timestamp dt:dt="r8">4.18092471115338E+15</Timestamp><Cur…	좌우반구com(split BVF)_1-019-1	60.021	1.0.0.163	1	-2098217044	Professional	2.0.10.242	2.0.10.353	11-18-2020	2020-11-18 오전 2:44:21	11:44:21	2.0.10.248	162	1	{/}	치안	치	안	NULL	NULL	NULL	38	1	30	NULL	NULL	NULL	KSY3	List2	NULL	NULL	NULL	NULL	NULL	NULL	NULL	NULL	NULL	1	{/}	0	4	493479	0	{/}	483
좌우반구com(split BVF)_1	19	1	<?xml version="1.0"?>\n<Clock xmlns:dt="urn:schemas-microsoft-com:datatypes"><Description dt:dt="string">E-Prime Primary Realtime Clock</Description><StartTime><Timestamp dt:dt="int">0</Timestamp><DateUtc dt:dt="string">2020-11-18T02:44:21Z</DateUtc></StartTime><FrequencyChanges><FrequencyChange><Frequency dt:dt="r8">2699980000</Frequency><Timestamp dt:dt="r8">4.18092471115338E+15</Timestamp><Cur…	좌우반구com(split BVF)_1-019-1	60.021	1.0.0.163	1	-2098217044	Professional	2.0.10.242	2.0.10.353	11-18-2020	2020-11-18 오전 2:44:21	11:44:21	2.0.10.248	73	2	z	치책	치	책	12	1	73	NULL	NULL	NULL	NULL	NULL	NULL	KSY	List1	0		0	-1	230955	183		0	0	1	z	0	3	231138	0	z	508
좌우반구com(split BVF)_1	19	1	<?xml version="1.0"?>\n<Clock xmlns:dt="urn:schemas-microsoft-com:datatypes"><Description dt:dt="string">E-Prime Primary Realtime Clock</Description><StartTime><Timestamp dt:dt="int">0</Timestamp><DateUtc dt:dt="string">2020-11-18T02:44:21Z</DateUtc></StartTime><FrequencyChanges><FrequencyChange><Frequency dt:dt="r8">2699980000</Frequency><Timestamp dt:dt="r8">4.18092471115338E+15</Timestamp><Cur…	좌우반구com(split BVF)_1-019-1	60.021	1.0.0.163	1	-2098217044	Professional	2.0.10.242	2.0.10.353	11-18-2020	2020-11-18 오전 2:44:21	11:44:21	2.0.10.248	274	2	z	치향	치	향	NULL	NULL	NULL	NULL	NULL	NULL	77	1	10	KSY	List3	0		0	-1	837340	183		0	0	1	z	1	3	837523	0	z	377
좌우반구com(split BVF)_1	19	1	<?xml version="1.0"?>\n<Clock xmlns:dt="urn:schemas-microsoft-com:datatypes"><Description dt:dt="string">E-Prime Primary Realtime Clock</Description><StartTime><Timestamp dt:dt="int">0</Timestamp><DateUtc dt:dt="string">2020-11-18T02:44:21Z</DateUtc></StartTime><FrequencyChanges><FrequencyChange><Frequency dt:dt="r8">2699980000</Frequency><Timestamp dt:dt="r8">4.18092471115338E+15</Timestamp><Cur…	좌우반구com(split BVF)_1-019-1	60.021	1.0.0.163	1	-2098217044	Professional	2.0.10.242	2.0.10.353	11-18-2020	2020-11-18 오전 2:44:21	11:44:21	2.0.10.248	157	1	{/}	타격	타	격	NULL	NULL	NULL	40	1	25	NULL	NULL	NULL	KSY3	List2	NULL	NULL	NULL	NULL	NULL	NULL	NULL	NULL	NULL	1	{/}	0	3	479600	0	{/}	474
좌우반구com(split BVF)_1	19	1	<?xml version="1.0"?>\n<Clock xmlns:dt="urn:schemas-microsoft-com:datatypes"><Description dt:dt="string">E-Prime Primary Realtime Clock</Description><StartTime><Timestamp dt:dt="int">0</Timestamp><DateUtc dt:dt="string">2020-11-18T02:44:21Z</DateUtc></StartTime><FrequencyChanges><FrequencyChange><Frequency dt:dt="r8">2699980000</Frequency><Timestamp dt:dt="r8">4.18092471115338E+15</Timestamp><Cur…	좌우반구com(split BVF)_1-019-1	60.021	1.0.0.163	1	-2098217044	Professional	2.0.10.242	2.0.10.353	11-18-2020	2020-11-18 오전 2:44:21	11:44:21	2.0.10.248	176	1	{/}	탈퇴	탈	퇴	NULL	NULL	NULL	51	1	44	NULL	NULL	NULL	KSY3	List2	NULL	NULL	NULL	NULL	NULL	NULL	NULL	NULL	NULL	1	{/}	0	4	532282	0	{/}	535
좌우반구com(split BVF)_1	19	1	<?xml version="1.0"?>\n<Clock xmlns:dt="urn:schemas-microsoft-com:datatypes"><Description dt:dt="string">E-Prime Primary Realtime Clock</Description><StartTime><Timestamp dt:dt="int">0</Timestamp><DateUtc dt:dt="string">2020-11-18T02:44:21Z</DateUtc></StartTime><FrequencyChanges><FrequencyChange><Frequency dt:dt="r8">2699980000</Frequency><Timestamp dt:dt="r8">4.18092471115338E+15</Timestamp><Cur…	좌우반구com(split BVF)_1-019-1	60.021	1.0.0.163	1	-2098217044	Professional	2.0.10.242	2.0.10.353	11-18-2020	2020-11-18 오전 2:44:21	11:44:21	2.0.10.248	9	2	z	태스	태	스	34	1	9	NULL	NULL	NULL	NULL	NULL	NULL	KSY	List1	0		0	-1	50169	183		0	0	1	z	1	3	50352	0	z	521
좌우반구com(split BVF)_1	19	1	<?xml version="1.0"?>\n<Clock xmlns:dt="urn:schemas-microsoft-com:datatypes"><Description dt:dt="string">E-Prime Primary Realtime Clock</Description><StartTime><Timestamp dt:dt="int">0</Timestamp><DateUtc dt:dt="string">2020-11-18T02:44:21Z</DateUtc></StartTime><FrequencyChanges><FrequencyChange><Frequency dt:dt="r8">2699980000</Frequency><Timestamp dt:dt="r8">4.18092471115338E+15</Timestamp><Cur…	좌우반구com(split BVF)_1-019-1	60.021	1.0.0.163	1	-2098217044	Professional	2.0.10.242	2.0.10.353	11-18-2020	2020-11-18 오전 2:44:21	11:44:21	2.0.10.248	268	1	{/}	택시	택	시	NULL	NULL	NULL	NULL	NULL	NULL	62	1	4	KSY3	List3	NULL	NULL	NULL	NULL	NULL	NULL	NULL	NULL	NULL	1	{/}	0	3	821929	0	{/}	324
좌우반구com(split BVF)_1	19	1	<?xml version="1.0"?>\n<Clock xmlns:dt="urn:schemas-microsoft-com:datatypes"><Description dt:dt="string">E-Prime Primary Realtime Clock</Description><StartTime><Timestamp dt:dt="int">0</Timestamp><DateUtc dt:dt="string">2020-11-18T02:44:21Z</DateUtc></StartTime><FrequencyChanges><FrequencyChange><Frequency dt:dt="r8">2699980000</Frequency><Timestamp dt:dt="r8">4.18092471115338E+15</Timestamp><Cur…	좌우반구com(split BVF)_1-019-1	60.021	1.0.0.163	1	-2098217044	Professional	2.0.10.242	2.0.10.353	11-18-2020	2020-11-18 오전 2:44:21	11:44:21	2.0.10.248	62	2	z	택정	택	정	15	1	62	NULL	NULL	NULL	NULL	NULL	NULL	KSY	List1	0		1	-1	200832	184		0	0	1	z	0	4	201016	0	z	392
좌우반구com(split BVF)_1	19	1	<?xml version="1.0"?>\n<Clock xmlns:dt="urn:schemas-microsoft-com:datatypes"><Description dt:dt="string">E-Prime Primary Realtime Clock</Description><StartTime><Timestamp dt:dt="int">0</Timestamp><DateUtc dt:dt="string">2020-11-18T02:44:21Z</DateUtc></StartTime><FrequencyChanges><FrequencyChange><Frequency dt:dt="r8">2699980000</Frequency><Timestamp dt:dt="r8">4.18092471115338E+15</Timestamp><Cur…	좌우반구com(split BVF)_1-019-1	60.021	1.0.0.163	1	-2098217044	Professional	2.0.10.242	2.0.10.353	11-18-2020	2020-11-18 오전 2:44:21	11:44:21	2.0.10.248	15	2	z	통락	통	락	62	1	15	NULL	NULL	NULL	NULL	NULL	NULL	KSY3	List1	NULL	NULL	NULL	NULL	NULL	NULL	NULL	NULL	NULL	1	z	0	4	67130	0	z	976
좌우반구com(split BVF)_1	19	1	<?xml version="1.0"?>\n<Clock xmlns:dt="urn:schemas-microsoft-com:datatypes"><Description dt:dt="string">E-Prime Primary Realtime Clock</Description><StartTime><Timestamp dt:dt="int">0</Timestamp><DateUtc dt:dt="string">2020-11-18T02:44:21Z</DateUtc></StartTime><FrequencyChanges><FrequencyChange><Frequency dt:dt="r8">2699980000</Frequency><Timestamp dt:dt="r8">4.18092471115338E+15</Timestamp><Cur…	좌우반구com(split BVF)_1-019-1	60.021	1.0.0.163	1	-2098217044	Professional	2.0.10.242	2.0.10.353	11-18-2020	2020-11-18 오전 2:44:21	11:44:21	2.0.10.248	186	2	z	통록	통	록	NULL	NULL	NULL	28	1	54	NULL	NULL	NULL	KSY2	List2	NULL	NULL	NULL	NULL	NULL	NULL	NULL	NULL	NULL	1	z	0	4	560072	0	z	720
좌우반구com(split BVF)_1	19	1	<?xml version="1.0"?>\n<Clock xmlns:dt="urn:schemas-microsoft-com:datatypes"><Description dt:dt="string">E-Prime Primary Realtime Clock</Description><StartTime><Timestamp dt:dt="int">0</Timestamp><DateUtc dt:dt="string">2020-11-18T02:44:21Z</DateUtc></StartTime><FrequencyChanges><FrequencyChange><Frequency dt:dt="r8">2699980000</Frequency><Timestamp dt:dt="r8">4.18092471115338E+15</Timestamp><Cur…	좌우반구com(split BVF)_1-019-1	60.021	1.0.0.163	1	-2098217044	Professional	2.0.10.242	2.0.10.353	11-18-2020	2020-11-18 오전 2:44:21	11:44:21	2.0.10.248	115	2	z	통류	통	류	123	1	115	NULL	NULL	NULL	NULL	NULL	NULL	KSY2	List1	NULL	NULL	NULL	NULL	NULL	NULL	NULL	NULL	NULL	1	z	0	3	348247	0	z	549
좌우반구com(split BVF)_1	19	1	<?xml version="1.0"?>\n<Clock xmlns:dt="urn:schemas-microsoft-com:datatypes"><Description dt:dt="string">E-Prime Primary Realtime Clock</Description><StartTime><Timestamp dt:dt="int">0</Timestamp><DateUtc dt:dt="string">2020-11-18T02:44:21Z</DateUtc></StartTime><FrequencyChanges><FrequencyChange><Frequency dt:dt="r8">2699980000</Frequency><Timestamp dt:dt="r8">4.18092471115338E+15</Timestamp><Cur…	좌우반구com(split BVF)_1-019-1	60.021	1.0.0.163	1	-2098217044	Professional	2.0.10.242	2.0.10.353	11-18-2020	2020-11-18 오전 2:44:21	11:44:21	2.0.10.248	47	2	z	퇴착	퇴	착	98	1	47	NULL	NULL	NULL	NULL	NULL	NULL	KSY2	List1	NULL	NULL	NULL	NULL	NULL	NULL	NULL	NULL	NULL	0	z	0	3	159447	0	{/}	576
좌우반구com(split BVF)_1	19	1	<?xml version="1.0"?>\n<Clock xmlns:dt="urn:schemas-microsoft-com:datatypes"><Description dt:dt="string">E-Prime Primary Realtime Clock</Description><StartTime><Timestamp dt:dt="int">0</Timestamp><DateUtc dt:dt="string">2020-11-18T02:44:21Z</DateUtc></StartTime><FrequencyChanges><FrequencyChange><Frequency dt:dt="r8">2699980000</Frequency><Timestamp dt:dt="r8">4.18092471115338E+15</Timestamp><Cur…	좌우반구com(split BVF)_1-019-1	60.021	1.0.0.163	1	-2098217044	Professional	2.0.10.242	2.0.10.353	11-18-2020	2020-11-18 오전 2:44:21	11:44:21	2.0.10.248	257	1	{/}	판단	판	단	NULL	NULL	NULL	106	1	125	NULL	NULL	NULL	KSY3	List2	NULL	NULL	NULL	NULL	NULL	NULL	NULL	NULL	NULL	1	{/}	0	4	754070	0	{/}	415
좌우반구com(split BVF)_1	19	1	<?xml version="1.0"?>\n<Clock xmlns:dt="urn:schemas-microsoft-com:datatypes"><Description dt:dt="string">E-Prime Primary Realtime Clock</Description><StartTime><Timestamp dt:dt="int">0</Timestamp><DateUtc dt:dt="string">2020-11-18T02:44:21Z</DateUtc></StartTime><FrequencyChanges><FrequencyChange><Frequency dt:dt="r8">2699980000</Frequency><Timestamp dt:dt="r8">4.18092471115338E+15</Timestamp><Cur…	좌우반구com(split BVF)_1-019-1	60.021	1.0.0.163	1	-2098217044	Professional	2.0.10.242	2.0.10.353	11-18-2020	2020-11-18 오전 2:44:21	11:44:21	2.0.10.248	99	1	{/}	판매	판	매	19	1	99	NULL	NULL	NULL	NULL	NULL	NULL	KSY3	List1	NULL	NULL	NULL	NULL	NULL	NULL	NULL	NULL	NULL	1	{/}	0	4	303963	0	{/}	444
좌우반구com(split BVF)_1	19	1	<?xml version="1.0"?>\n<Clock xmlns:dt="urn:schemas-microsoft-com:datatypes"><Description dt:dt="string">E-Prime Primary Realtime Clock</Description><StartTime><Timestamp dt:dt="int">0</Timestamp><DateUtc dt:dt="string">2020-11-18T02:44:21Z</DateUtc></StartTime><FrequencyChanges><FrequencyChange><Frequency dt:dt="r8">2699980000</Frequency><Timestamp dt:dt="r8">4.18092471115338E+15</Timestamp><Cur…	좌우반구com(split BVF)_1-019-1	60.021	1.0.0.163	1	-2098217044	Professional	2.0.10.242	2.0.10.353	11-18-2020	2020-11-18 오전 2:44:21	11:44:21	2.0.10.248	309	1	{/}	표현	표	현	NULL	NULL	NULL	NULL	NULL	NULL	76	1	45	KSY3	List3	NULL	NULL	NULL	NULL	NULL	NULL	NULL	NULL	NULL	1	{/}	0	3	931140	0	{/}	326
좌우반구com(split BVF)_1	19	1	<?xml version="1.0"?>\n<Clock xmlns:dt="urn:schemas-microsoft-com:datatypes"><Description dt:dt="string">E-Prime Primary Realtime Clock</Description><StartTime><Timestamp dt:dt="int">0</Timestamp><DateUtc dt:dt="string">2020-11-18T02:44:21Z</DateUtc></StartTime><FrequencyChanges><FrequencyChange><Frequency dt:dt="r8">2699980000</Frequency><Timestamp dt:dt="r8">4.18092471115338E+15</Timestamp><Cur…	좌우반구com(split BVF)_1-019-1	60.021	1.0.0.163	1	-2098217044	Professional	2.0.10.242	2.0.10.353	11-18-2020	2020-11-18 오전 2:44:21	11:44:21	2.0.10.248	94	2	z	품결	품	결	7	1	94	NULL	NULL	NULL	NULL	NULL	NULL	KSY2	List1	NULL	NULL	NULL	NULL	NULL	NULL	NULL	NULL	NULL	0	z	0	3	289501	0	{/}	577
좌우반구com(split BVF)_1	19	1	<?xml version="1.0"?>\n<Clock xmlns:dt="urn:schemas-microsoft-com:datatypes"><Description dt:dt="string">E-Prime Primary Realtime Clock</Description><StartTime><Timestamp dt:dt="int">0</Timestamp><DateUtc dt:dt="string">2020-11-18T02:44:21Z</DateUtc></StartTime><FrequencyChanges><FrequencyChange><Frequency dt:dt="r8">2699980000</Frequency><Timestamp dt:dt="r8">4.18092471115338E+15</Timestamp><Cur…	좌우반구com(split BVF)_1-019-1	60.021	1.0.0.163	1	-2098217044	Professional	2.0.10.242	2.0.10.353	11-18-2020	2020-11-18 오전 2:44:21	11:44:21	2.0.10.248	17	2	z	필관	필	관	82	1	17	NULL	NULL	NULL	NULL	NULL	NULL	KSY2	List1	NULL	NULL	NULL	NULL	NULL	NULL	NULL	NULL	NULL	1	z	0	4	73028	0	z	903
좌우반구com(split BVF)_1	19	1	<?xml version="1.0"?>\n<Clock xmlns:dt="urn:schemas-microsoft-com:datatypes"><Description dt:dt="string">E-Prime Primary Realtime Clock</Description><StartTime><Timestamp dt:dt="int">0</Timestamp><DateUtc dt:dt="string">2020-11-18T02:44:21Z</DateUtc></StartTime><FrequencyChanges><FrequencyChange><Frequency dt:dt="r8">2699980000</Frequency><Timestamp dt:dt="r8">4.18092471115338E+15</Timestamp><Cur…	좌우반구com(split BVF)_1-019-1	60.021	1.0.0.163	1	-2098217044	Professional	2.0.10.242	2.0.10.353	11-18-2020	2020-11-18 오전 2:44:21	11:44:21	2.0.10.248	26	1	{/}	필수	필	수	86	1	26	NULL	NULL	NULL	NULL	NULL	NULL	KSY3	List1	NULL	NULL	NULL	NULL	NULL	NULL	NULL	NULL	NULL	1	{/}	0	3	99385	0	{/}	445
좌우반구com(split BVF)_1	19	1	<?xml version="1.0"?>\n<Clock xmlns:dt="urn:schemas-microsoft-com:datatypes"><Description dt:dt="string">E-Prime Primary Realtime Clock</Description><StartTime><Timestamp dt:dt="int">0</Timestamp><DateUtc dt:dt="string">2020-11-18T02:44:21Z</DateUtc></StartTime><FrequencyChanges><FrequencyChange><Frequency dt:dt="r8">2699980000</Frequency><Timestamp dt:dt="r8">4.18092471115338E+15</Timestamp><Cur…	좌우반구com(split BVF)_1-019-1	60.021	1.0.0.163	1	-2098217044	Professional	2.0.10.242	2.0.10.353	11-18-2020	2020-11-18 오전 2:44:21	11:44:21	2.0.10.248	392	1	{/}	핑계	핑	계	NULL	NULL	NULL	NULL	NULL	NULL	23	1	128	KSY3	List3	NULL	NULL	NULL	NULL	NULL	NULL	NULL	NULL	NULL	1	{/}	1	3	1158226	0	{/}	621
좌우반구com(split BVF)_1	19	1	<?xml version="1.0"?>\n<Clock xmlns:dt="urn:schemas-microsoft-com:datatypes"><Description dt:dt="string">E-Prime Primary Realtime Clock</Description><StartTime><Timestamp dt:dt="int">0</Timestamp><DateUtc dt:dt="string">2020-11-18T02:44:21Z</DateUtc></StartTime><FrequencyChanges><FrequencyChange><Frequency dt:dt="r8">2699980000</Frequency><Timestamp dt:dt="r8">4.18092471115338E+15</Timestamp><Cur…	좌우반구com(split BVF)_1-019-1	60.021	1.0.0.163	1	-2098217044	Professional	2.0.10.242	2.0.10.353	11-18-2020	2020-11-18 오전 2:44:21	11:44:21	2.0.10.248	50	2	z	핑품	핑	품	125	1	50	NULL	NULL	NULL	NULL	NULL	NULL	KSY	List1	0		0	-1	167611	183		0	0	1	z	0	3	167794	0	z	495
좌우반구com(split BVF)_1	19	1	<?xml version="1.0"?>\n<Clock xmlns:dt="urn:schemas-microsoft-com:datatypes"><Description dt:dt="string">E-Prime Primary Realtime Clock</Description><StartTime><Timestamp dt:dt="int">0</Timestamp><DateUtc dt:dt="string">2020-11-18T02:44:21Z</DateUtc></StartTime><FrequencyChanges><FrequencyChange><Frequency dt:dt="r8">2699980000</Frequency><Timestamp dt:dt="r8">4.18092471115338E+15</Timestamp><Cur…	좌우반구com(split BVF)_1-019-1	60.021	1.0.0.163	1	-2098217044	Professional	2.0.10.242	2.0.10.353	11-18-2020	2020-11-18 오전 2:44:21	11:44:21	2.0.10.248	335	1	{/}	하나	하	나	NULL	NULL	NULL	NULL	NULL	NULL	64	1	71	KSY3	List3	NULL	NULL	NULL	NULL	NULL	NULL	NULL	NULL	NULL	0	{/}	0	3	1001865	0	z	1384
좌우반구com(split BVF)_1	19	1	<?xml version="1.0"?>\n<Clock xmlns:dt="urn:schemas-microsoft-com:datatypes"><Description dt:dt="string">E-Prime Primary Realtime Clock</Description><StartTime><Timestamp dt:dt="int">0</Timestamp><DateUtc dt:dt="string">2020-11-18T02:44:21Z</DateUtc></StartTime><FrequencyChanges><FrequencyChange><Frequency dt:dt="r8">2699980000</Frequency><Timestamp dt:dt="r8">4.18092471115338E+15</Timestamp><Cur…	좌우반구com(split BVF)_1-019-1	60.021	1.0.0.163	1	-2098217044	Professional	2.0.10.242	2.0.10.353	11-18-2020	2020-11-18 오전 2:44:21	11:44:21	2.0.10.248	141	1	{/}	한계	한	계	NULL	NULL	NULL	83	1	9	NULL	NULL	NULL	KSY3	List2	NULL	NULL	NULL	NULL	NULL	NULL	NULL	NULL	NULL	1	{/}	0	3	436099	0	{/}	431
좌우반구com(split BVF)_1	19	1	<?xml version="1.0"?>\n<Clock xmlns:dt="urn:schemas-microsoft-com:datatypes"><Description dt:dt="string">E-Prime Primary Realtime Clock</Description><StartTime><Timestamp dt:dt="int">0</Timestamp><DateUtc dt:dt="string">2020-11-18T02:44:21Z</DateUtc></StartTime><FrequencyChanges><FrequencyChange><Frequency dt:dt="r8">2699980000</Frequency><Timestamp dt:dt="r8">4.18092471115338E+15</Timestamp><Cur…	좌우반구com(split BVF)_1-019-1	60.021	1.0.0.163	1	-2098217044	Professional	2.0.10.242	2.0.10.353	11-18-2020	2020-11-18 오전 2:44:21	11:44:21	2.0.10.248	286	1	{/}	핵심	핵	심	NULL	NULL	NULL	NULL	NULL	NULL	34	1	22	KSY3	List3	NULL	NULL	NULL	NULL	NULL	NULL	NULL	NULL	NULL	1	{/}	0	4	870412	0	{/}	441
좌우반구com(split BVF)_1	19	1	<?xml version="1.0"?>\n<Clock xmlns:dt="urn:schemas-microsoft-com:datatypes"><Description dt:dt="string">E-Prime Primary Realtime Clock</Description><StartTime><Timestamp dt:dt="int">0</Timestamp><DateUtc dt:dt="string">2020-11-18T02:44:21Z</DateUtc></StartTime><FrequencyChanges><FrequencyChange><Frequency dt:dt="r8">2699980000</Frequency><Timestamp dt:dt="r8">4.18092471115338E+15</Timestamp><Cur…	좌우반구com(split BVF)_1-019-1	60.021	1.0.0.163	1	-2098217044	Professional	2.0.10.242	2.0.10.353	11-18-2020	2020-11-18 오전 2:44:21	11:44:21	2.0.10.248	4	2	z	핵외	핵	외	66	1	4	NULL	NULL	NULL	NULL	NULL	NULL	KSY	List1	0		0	-1	36807	183		0	0	1	z	1	3	36990	0	z	451
좌우반구com(split BVF)_1	19	1	<?xml version="1.0"?>\n<Clock xmlns:dt="urn:schemas-microsoft-com:datatypes"><Description dt:dt="string">E-Prime Primary Realtime Clock</Description><StartTime><Timestamp dt:dt="int">0</Timestamp><DateUtc dt:dt="string">2020-11-18T02:44:21Z</DateUtc></StartTime><FrequencyChanges><FrequencyChange><Frequency dt:dt="r8">2699980000</Frequency><Timestamp dt:dt="r8">4.18092471115338E+15</Timestamp><Cur…	좌우반구com(split BVF)_1-019-1	60.021	1.0.0.163	1	-2098217044	Professional	2.0.10.242	2.0.10.353	11-18-2020	2020-11-18 오전 2:44:21	11:44:21	2.0.10.248	278	2	z	핵정	핵	정	NULL	NULL	NULL	NULL	NULL	NULL	48	1	14	KSY	List3	0		0	-1	848736	183		0	0	1	z	1	3	848919	0	z	645
좌우반구com(split BVF)_1	19	1	<?xml version="1.0"?>\n<Clock xmlns:dt="urn:schemas-microsoft-com:datatypes"><Description dt:dt="string">E-Prime Primary Realtime Clock</Description><StartTime><Timestamp dt:dt="int">0</Timestamp><DateUtc dt:dt="string">2020-11-18T02:44:21Z</DateUtc></StartTime><FrequencyChanges><FrequencyChange><Frequency dt:dt="r8">2699980000</Frequency><Timestamp dt:dt="r8">4.18092471115338E+15</Timestamp><Cur…	좌우반구com(split BVF)_1-019-1	60.021	1.0.0.163	1	-2098217044	Professional	2.0.10.242	2.0.10.353	11-18-2020	2020-11-18 오전 2:44:21	11:44:21	2.0.10.248	348	1	{/}	행보	행	보	NULL	NULL	NULL	NULL	NULL	NULL	109	1	84	KSY3	List3	NULL	NULL	NULL	NULL	NULL	NULL	NULL	NULL	NULL	1	{/}	0	3	1038252	0	{/}	461
좌우반구com(split BVF)_1	19	1	<?xml version="1.0"?>\n<Clock xmlns:dt="urn:schemas-microsoft-com:datatypes"><Description dt:dt="string">E-Prime Primary Realtime Clock</Description><StartTime><Timestamp dt:dt="int">0</Timestamp><DateUtc dt:dt="string">2020-11-18T02:44:21Z</DateUtc></StartTime><FrequencyChanges><FrequencyChange><Frequency dt:dt="r8">2699980000</Frequency><Timestamp dt:dt="r8">4.18092471115338E+15</Timestamp><Cur…	좌우반구com(split BVF)_1-019-1	60.021	1.0.0.163	1	-2098217044	Professional	2.0.10.242	2.0.10.353	11-18-2020	2020-11-18 오전 2:44:21	11:44:21	2.0.10.248	206	1	{/}	행운	행	운	NULL	NULL	NULL	18	1	74	NULL	NULL	NULL	KSY3	List2	NULL	NULL	NULL	NULL	NULL	NULL	NULL	NULL	NULL	1	{/}	0	3	615652	0	{/}	347
좌우반구com(split BVF)_1	19	1	<?xml version="1.0"?>\n<Clock xmlns:dt="urn:schemas-microsoft-com:datatypes"><Description dt:dt="string">E-Prime Primary Realtime Clock</Description><StartTime><Timestamp dt:dt="int">0</Timestamp><DateUtc dt:dt="string">2020-11-18T02:44:21Z</DateUtc></StartTime><FrequencyChanges><FrequencyChange><Frequency dt:dt="r8">2699980000</Frequency><Timestamp dt:dt="r8">4.18092471115338E+15</Timestamp><Cur…	좌우반구com(split BVF)_1-019-1	60.021	1.0.0.163	1	-2098217044	Professional	2.0.10.242	2.0.10.353	11-18-2020	2020-11-18 오전 2:44:21	11:44:21	2.0.10.248	135	2	z	행회	행	회	NULL	NULL	NULL	115	1	3	NULL	NULL	NULL	KSY	List2	0		0	0	420055	183		0	0	1	z	0	3	420238	0	z	453
좌우반구com(split BVF)_1	19	1	<?xml version="1.0"?>\n<Clock xmlns:dt="urn:schemas-microsoft-com:datatypes"><Description dt:dt="string">E-Prime Primary Realtime Clock</Description><StartTime><Timestamp dt:dt="int">0</Timestamp><DateUtc dt:dt="string">2020-11-18T02:44:21Z</DateUtc></StartTime><FrequencyChanges><FrequencyChange><Frequency dt:dt="r8">2699980000</Frequency><Timestamp dt:dt="r8">4.18092471115338E+15</Timestamp><Cur…	좌우반구com(split BVF)_1-019-1	60.021	1.0.0.163	1	-2098217044	Professional	2.0.10.242	2.0.10.353	11-18-2020	2020-11-18 오전 2:44:21	11:44:21	2.0.10.248	161	1	{/}	향수	향	수	NULL	NULL	NULL	4	1	29	NULL	NULL	NULL	KSY3	List2	NULL	NULL	NULL	NULL	NULL	NULL	NULL	NULL	NULL	1	{/}	0	3	490813	0	{/}	461
좌우반구com(split BVF)_1	19	1	<?xml version="1.0"?>\n<Clock xmlns:dt="urn:schemas-microsoft-com:datatypes"><Description dt:dt="string">E-Prime Primary Realtime Clock</Description><StartTime><Timestamp dt:dt="int">0</Timestamp><DateUtc dt:dt="string">2020-11-18T02:44:21Z</DateUtc></StartTime><FrequencyChanges><FrequencyChange><Frequency dt:dt="r8">2699980000</Frequency><Timestamp dt:dt="r8">4.18092471115338E+15</Timestamp><Cur…	좌우반구com(split BVF)_1-019-1	60.021	1.0.0.163	1	-2098217044	Professional	2.0.10.242	2.0.10.353	11-18-2020	2020-11-18 오전 2:44:21	11:44:21	2.0.10.248	295	2	z	향엄	향	엄	NULL	NULL	NULL	NULL	NULL	NULL	132	1	31	KSY	List3	0		0	-1	893620	183		0	0	1	z	1	3	893803	0	z	384
좌우반구com(split BVF)_1	19	1	<?xml version="1.0"?>\n<Clock xmlns:dt="urn:schemas-microsoft-com:datatypes"><Description dt:dt="string">E-Prime Primary Realtime Clock</Description><StartTime><Timestamp dt:dt="int">0</Timestamp><DateUtc dt:dt="string">2020-11-18T02:44:21Z</DateUtc></StartTime><FrequencyChanges><FrequencyChange><Frequency dt:dt="r8">2699980000</Frequency><Timestamp dt:dt="r8">4.18092471115338E+15</Timestamp><Cur…	좌우반구com(split BVF)_1-019-1	60.021	1.0.0.163	1	-2098217044	Professional	2.0.10.242	2.0.10.353	11-18-2020	2020-11-18 오전 2:44:21	11:44:21	2.0.10.248	258	2	z	허낌	허	낌	NULL	NULL	NULL	128	1	126	NULL	NULL	NULL	KSY3	List2	NULL	NULL	NULL	NULL	NULL	NULL	NULL	NULL	NULL	1	z	1	3	756685	0	z	408
좌우반구com(split BVF)_1	19	1	<?xml version="1.0"?>\n<Clock xmlns:dt="urn:schemas-microsoft-com:datatypes"><Description dt:dt="string">E-Prime Primary Realtime Clock</Description><StartTime><Timestamp dt:dt="int">0</Timestamp><DateUtc dt:dt="string">2020-11-18T02:44:21Z</DateUtc></StartTime><FrequencyChanges><FrequencyChange><Frequency dt:dt="r8">2699980000</Frequency><Timestamp dt:dt="r8">4.18092471115338E+15</Timestamp><Cur…	좌우반구com(split BVF)_1-019-1	60.021	1.0.0.163	1	-2098217044	Professional	2.0.10.242	2.0.10.353	11-18-2020	2020-11-18 오전 2:44:21	11:44:21	2.0.10.248	360	1	{/}	허락	허	락	NULL	NULL	NULL	NULL	NULL	NULL	106	1	96	KSY3	List3	NULL	NULL	NULL	NULL	NULL	NULL	NULL	NULL	NULL	1	{/}	1	3	1071007	0	{/}	537
좌우반구com(split BVF)_1	19	1	<?xml version="1.0"?>\n<Clock xmlns:dt="urn:schemas-microsoft-com:datatypes"><Description dt:dt="string">E-Prime Primary Realtime Clock</Description><StartTime><Timestamp dt:dt="int">0</Timestamp><DateUtc dt:dt="string">2020-11-18T02:44:21Z</DateUtc></StartTime><FrequencyChanges><FrequencyChange><Frequency dt:dt="r8">2699980000</Frequency><Timestamp dt:dt="r8">4.18092471115338E+15</Timestamp><Cur…	좌우반구com(split BVF)_1-019-1	60.021	1.0.0.163	1	-2098217044	Professional	2.0.10.242	2.0.10.353	11-18-2020	2020-11-18 오전 2:44:21	11:44:21	2.0.10.248	217	2	z	허빈	허	빈	NULL	NULL	NULL	66	1	85	NULL	NULL	NULL	KSY	List2	0		0	-1	644492	183		0	0	1	z	0	3	644675	0	z	532
좌우반구com(split BVF)_1	19	1	<?xml version="1.0"?>\n<Clock xmlns:dt="urn:schemas-microsoft-com:datatypes"><Description dt:dt="string">E-Prime Primary Realtime Clock</Description><StartTime><Timestamp dt:dt="int">0</Timestamp><DateUtc dt:dt="string">2020-11-18T02:44:21Z</DateUtc></StartTime><FrequencyChanges><FrequencyChange><Frequency dt:dt="r8">2699980000</Frequency><Timestamp dt:dt="r8">4.18092471115338E+15</Timestamp><Cur…	좌우반구com(split BVF)_1-019-1	60.021	1.0.0.163	1	-2098217044	Professional	2.0.10.242	2.0.10.353	11-18-2020	2020-11-18 오전 2:44:21	11:44:21	2.0.10.248	249	2	z	헤오	헤	오	NULL	NULL	NULL	1	1	117	NULL	NULL	NULL	KSY3	List2	NULL	NULL	NULL	NULL	NULL	NULL	NULL	NULL	NULL	1	z	0	3	731594	0	z	452
좌우반구com(split BVF)_1	19	1	<?xml version="1.0"?>\n<Clock xmlns:dt="urn:schemas-microsoft-com:datatypes"><Description dt:dt="string">E-Prime Primary Realtime Clock</Description><StartTime><Timestamp dt:dt="int">0</Timestamp><DateUtc dt:dt="string">2020-11-18T02:44:21Z</DateUtc></StartTime><FrequencyChanges><FrequencyChange><Frequency dt:dt="r8">2699980000</Frequency><Timestamp dt:dt="r8">4.18092471115338E+15</Timestamp><Cur…	좌우반구com(split BVF)_1-019-1	60.021	1.0.0.163	1	-2098217044	Professional	2.0.10.242	2.0.10.353	11-18-2020	2020-11-18 오전 2:44:21	11:44:21	2.0.10.248	210	1	{/}	현상	현	상	NULL	NULL	NULL	117	1	78	NULL	NULL	NULL	KSY3	List2	NULL	NULL	NULL	NULL	NULL	NULL	NULL	NULL	NULL	1	{/}	0	3	626298	0	{/}	381
좌우반구com(split BVF)_1	19	1	<?xml version="1.0"?>\n<Clock xmlns:dt="urn:schemas-microsoft-com:datatypes"><Description dt:dt="string">E-Prime Primary Realtime Clock</Description><StartTime><Timestamp dt:dt="int">0</Timestamp><DateUtc dt:dt="string">2020-11-18T02:44:21Z</DateUtc></StartTime><FrequencyChanges><FrequencyChange><Frequency dt:dt="r8">2699980000</Frequency><Timestamp dt:dt="r8">4.18092471115338E+15</Timestamp><Cur…	좌우반구com(split BVF)_1-019-1	60.021	1.0.0.163	1	-2098217044	Professional	2.0.10.242	2.0.10.353	11-18-2020	2020-11-18 오전 2:44:21	11:44:21	2.0.10.248	204	1	{/}	협력	협	력	NULL	NULL	NULL	10	1	72	NULL	NULL	NULL	KSY3	List2	NULL	NULL	NULL	NULL	NULL	NULL	NULL	NULL	NULL	1	{/}	1	3	610570	0	{/}	413
좌우반구com(split BVF)_1	19	1	<?xml version="1.0"?>\n<Clock xmlns:dt="urn:schemas-microsoft-com:datatypes"><Description dt:dt="string">E-Prime Primary Realtime Clock</Description><StartTime><Timestamp dt:dt="int">0</Timestamp><DateUtc dt:dt="string">2020-11-18T02:44:21Z</DateUtc></StartTime><FrequencyChanges><FrequencyChange><Frequency dt:dt="r8">2699980000</Frequency><Timestamp dt:dt="r8">4.18092471115338E+15</Timestamp><Cur…	좌우반구com(split BVF)_1-019-1	60.021	1.0.0.163	1	-2098217044	Professional	2.0.10.242	2.0.10.353	11-18-2020	2020-11-18 오전 2:44:21	11:44:21	2.0.10.248	20	2	z	협체	협	체	130	1	20	NULL	NULL	NULL	NULL	NULL	NULL	KSY2	List1	NULL	NULL	NULL	NULL	NULL	NULL	NULL	NULL	NULL	0	z	1	3	82274	0	{/}	527
좌우반구com(split BVF)_1	19	1	<?xml version="1.0"?>\n<Clock xmlns:dt="urn:schemas-microsoft-com:datatypes"><Description dt:dt="string">E-Prime Primary Realtime Clock</Description><StartTime><Timestamp dt:dt="int">0</Timestamp><DateUtc dt:dt="string">2020-11-18T02:44:21Z</DateUtc></StartTime><FrequencyChanges><FrequencyChange><Frequency dt:dt="r8">2699980000</Frequency><Timestamp dt:dt="r8">4.18092471115338E+15</Timestamp><Cur…	좌우반구com(split BVF)_1-019-1	60.021	1.0.0.163	1	-2098217044	Professional	2.0.10.242	2.0.10.353	11-18-2020	2020-11-18 오전 2:44:21	11:44:21	2.0.10.248	207	1	{/}	형님	형	님	NULL	NULL	NULL	16	1	75	NULL	NULL	NULL	KSY3	List2	NULL	NULL	NULL	NULL	NULL	NULL	NULL	NULL	NULL	1	{/}	0	3	618201	0	{/}	614
좌우반구com(split BVF)_1	19	1	<?xml version="1.0"?>\n<Clock xmlns:dt="urn:schemas-microsoft-com:datatypes"><Description dt:dt="string">E-Prime Primary Realtime Clock</Description><StartTime><Timestamp dt:dt="int">0</Timestamp><DateUtc dt:dt="string">2020-11-18T02:44:21Z</DateUtc></StartTime><FrequencyChanges><FrequencyChange><Frequency dt:dt="r8">2699980000</Frequency><Timestamp dt:dt="r8">4.18092471115338E+15</Timestamp><Cur…	좌우반구com(split BVF)_1-019-1	60.021	1.0.0.163	1	-2098217044	Professional	2.0.10.242	2.0.10.353	11-18-2020	2020-11-18 오전 2:44:21	11:44:21	2.0.10.248	168	2	z	형스	형	스	NULL	NULL	NULL	62	1	36	NULL	NULL	NULL	KSY2	List2	NULL	NULL	NULL	NULL	NULL	NULL	NULL	NULL	NULL	1	z	0	4	509890	0	z	703
좌우반구com(split BVF)_1	19	1	<?xml version="1.0"?>\n<Clock xmlns:dt="urn:schemas-microsoft-com:datatypes"><Description dt:dt="string">E-Prime Primary Realtime Clock</Description><StartTime><Timestamp dt:dt="int">0</Timestamp><DateUtc dt:dt="string">2020-11-18T02:44:21Z</DateUtc></StartTime><FrequencyChanges><FrequencyChange><Frequency dt:dt="r8">2699980000</Frequency><Timestamp dt:dt="r8">4.18092471115338E+15</Timestamp><Cur…	좌우반구com(split BVF)_1-019-1	60.021	1.0.0.163	1	-2098217044	Professional	2.0.10.242	2.0.10.353	11-18-2020	2020-11-18 오전 2:44:21	11:44:21	2.0.10.248	277	1	{/}	형태	형	태	NULL	NULL	NULL	NULL	NULL	NULL	78	1	13	KSY3	List3	NULL	NULL	NULL	NULL	NULL	NULL	NULL	NULL	NULL	1	{/}	1	3	845720	0	{/}	996
좌우반구com(split BVF)_1	19	1	<?xml version="1.0"?>\n<Clock xmlns:dt="urn:schemas-microsoft-com:datatypes"><Description dt:dt="string">E-Prime Primary Realtime Clock</Description><StartTime><Timestamp dt:dt="int">0</Timestamp><DateUtc dt:dt="string">2020-11-18T02:44:21Z</DateUtc></StartTime><FrequencyChanges><FrequencyChange><Frequency dt:dt="r8">2699980000</Frequency><Timestamp dt:dt="r8">4.18092471115338E+15</Timestamp><Cur…	좌우반구com(split BVF)_1-019-1	60.021	1.0.0.163	1	-2098217044	Professional	2.0.10.242	2.0.10.353	11-18-2020	2020-11-18 오전 2:44:21	11:44:21	2.0.10.248	237	1	{/}	화력	화	력	NULL	NULL	NULL	131	1	105	NULL	NULL	NULL	KSY3	List2	NULL	NULL	NULL	NULL	NULL	NULL	NULL	NULL	NULL	1	{/}	0	4	700289	0	{/}	590
좌우반구com(split BVF)_1	19	1	<?xml version="1.0"?>\n<Clock xmlns:dt="urn:schemas-microsoft-com:datatypes"><Description dt:dt="string">E-Prime Primary Realtime Clock</Description><StartTime><Timestamp dt:dt="int">0</Timestamp><DateUtc dt:dt="string">2020-11-18T02:44:21Z</DateUtc></StartTime><FrequencyChanges><FrequencyChange><Frequency dt:dt="r8">2699980000</Frequency><Timestamp dt:dt="r8">4.18092471115338E+15</Timestamp><Cur…	좌우반구com(split BVF)_1-019-1	60.021	1.0.0.163	1	-2098217044	Professional	2.0.10.242	2.0.10.353	11-18-2020	2020-11-18 오전 2:44:21	11:44:21	2.0.10.248	96	1	{/}	확률	확	률	117	1	96	NULL	NULL	NULL	NULL	NULL	NULL	KSY3	List1	NULL	NULL	NULL	NULL	NULL	NULL	NULL	NULL	NULL	1	{/}	0	3	295149	0	{/}	563
좌우반구com(split BVF)_1	19	1	<?xml version="1.0"?>\n<Clock xmlns:dt="urn:schemas-microsoft-com:datatypes"><Description dt:dt="string">E-Prime Primary Realtime Clock</Description><StartTime><Timestamp dt:dt="int">0</Timestamp><DateUtc dt:dt="string">2020-11-18T02:44:21Z</DateUtc></StartTime><FrequencyChanges><FrequencyChange><Frequency dt:dt="r8">2699980000</Frequency><Timestamp dt:dt="r8">4.18092471115338E+15</Timestamp><Cur…	좌우반구com(split BVF)_1-019-1	60.021	1.0.0.163	1	-2098217044	Professional	2.0.10.242	2.0.10.353	11-18-2020	2020-11-18 오전 2:44:21	11:44:21	2.0.10.248	106	2	z	확압	확	압	53	1	106	NULL	NULL	NULL	NULL	NULL	NULL	KSY3	List1	NULL	NULL	NULL	NULL	NULL	NULL	NULL	NULL	NULL	0	z	0	3	322806	0	{/}	686
좌우반구com(split BVF)_1	19	1	<?xml version="1.0"?>\n<Clock xmlns:dt="urn:schemas-microsoft-com:datatypes"><Description dt:dt="string">E-Prime Primary Realtime Clock</Description><StartTime><Timestamp dt:dt="int">0</Timestamp><DateUtc dt:dt="string">2020-11-18T02:44:21Z</DateUtc></StartTime><FrequencyChanges><FrequencyChange><Frequency dt:dt="r8">2699980000</Frequency><Timestamp dt:dt="r8">4.18092471115338E+15</Timestamp><Cur…	좌우반구com(split BVF)_1-019-1	60.021	1.0.0.163	1	-2098217044	Professional	2.0.10.242	2.0.10.353	11-18-2020	2020-11-18 오전 2:44:21	11:44:21	2.0.10.248	104	2	z	확축	확	축	35	1	104	NULL	NULL	NULL	NULL	NULL	NULL	KSY3	List1	NULL	NULL	NULL	NULL	NULL	NULL	NULL	NULL	NULL	0	z	0	3	317208	0	{/}	828
좌우반구com(split BVF)_1	19	1	<?xml version="1.0"?>\n<Clock xmlns:dt="urn:schemas-microsoft-com:datatypes"><Description dt:dt="string">E-Prime Primary Realtime Clock</Description><StartTime><Timestamp dt:dt="int">0</Timestamp><DateUtc dt:dt="string">2020-11-18T02:44:21Z</DateUtc></StartTime><FrequencyChanges><FrequencyChange><Frequency dt:dt="r8">2699980000</Frequency><Timestamp dt:dt="r8">4.18092471115338E+15</Timestamp><Cur…	좌우반구com(split BVF)_1-019-1	60.021	1.0.0.163	1	-2098217044	Professional	2.0.10.242	2.0.10.353	11-18-2020	2020-11-18 오전 2:44:21	11:44:21	2.0.10.248	259	1	{/}	환경	환	경	NULL	NULL	NULL	112	1	127	NULL	NULL	NULL	KSY3	List2	NULL	NULL	NULL	NULL	NULL	NULL	NULL	NULL	NULL	1	{/}	0	3	759301	0	{/}	376
좌우반구com(split BVF)_1	19	1	<?xml version="1.0"?>\n<Clock xmlns:dt="urn:schemas-microsoft-com:datatypes"><Description dt:dt="string">E-Prime Primary Realtime Clock</Description><StartTime><Timestamp dt:dt="int">0</Timestamp><DateUtc dt:dt="string">2020-11-18T02:44:21Z</DateUtc></StartTime><FrequencyChanges><FrequencyChange><Frequency dt:dt="r8">2699980000</Frequency><Timestamp dt:dt="r8">4.18092471115338E+15</Timestamp><Cur…	좌우반구com(split BVF)_1-019-1	60.021	1.0.0.163	1	-2098217044	Professional	2.0.10.242	2.0.10.353	11-18-2020	2020-11-18 오전 2:44:21	11:44:21	2.0.10.248	76	2	z	횟광	횟	광	78	1	76	NULL	NULL	NULL	NULL	NULL	NULL	KSY3	List1	NULL	NULL	NULL	NULL	NULL	NULL	NULL	NULL	NULL	1	z	1	3	239235	0	z	723
좌우반구com(split BVF)_1	19	1	<?xml version="1.0"?>\n<Clock xmlns:dt="urn:schemas-microsoft-com:datatypes"><Description dt:dt="string">E-Prime Primary Realtime Clock</Description><StartTime><Timestamp dt:dt="int">0</Timestamp><DateUtc dt:dt="string">2020-11-18T02:44:21Z</DateUtc></StartTime><FrequencyChanges><FrequencyChange><Frequency dt:dt="r8">2699980000</Frequency><Timestamp dt:dt="r8">4.18092471115338E+15</Timestamp><Cur…	좌우반구com(split BVF)_1-019-1	60.021	1.0.0.163	1	-2098217044	Professional	2.0.10.242	2.0.10.353	11-18-2020	2020-11-18 오전 2:44:21	11:44:21	2.0.10.248	203	2	z	횟색	횟	색	NULL	NULL	NULL	104	1	71	NULL	NULL	NULL	KSY3	List2	NULL	NULL	NULL	NULL	NULL	NULL	NULL	NULL	NULL	1	z	0	4	607955	0	z	413
좌우반구com(split BVF)_1	19	1	<?xml version="1.0"?>\n<Clock xmlns:dt="urn:schemas-microsoft-com:datatypes"><Description dt:dt="string">E-Prime Primary Realtime Clock</Description><StartTime><Timestamp dt:dt="int">0</Timestamp><DateUtc dt:dt="string">2020-11-18T02:44:21Z</DateUtc></StartTime><FrequencyChanges><FrequencyChange><Frequency dt:dt="r8">2699980000</Frequency><Timestamp dt:dt="r8">4.18092471115338E+15</Timestamp><Cur…	좌우반구com(split BVF)_1-019-1	60.021	1.0.0.163	1	-2098217044	Professional	2.0.10.242	2.0.10.353	11-18-2020	2020-11-18 오전 2:44:21	11:44:21	2.0.10.248	263	1	{/}	횟수	횟	수	NULL	NULL	NULL	103	1	131	NULL	NULL	NULL	KSY3	List2	NULL	NULL	NULL	NULL	NULL	NULL	NULL	NULL	NULL	1	{/}	0	3	770247	0	{/}	686
좌우반구com(split BVF)_1	19	1	<?xml version="1.0"?>\n<Clock xmlns:dt="urn:schemas-microsoft-com:datatypes"><Description dt:dt="string">E-Prime Primary Realtime Clock</Description><StartTime><Timestamp dt:dt="int">0</Timestamp><DateUtc dt:dt="string">2020-11-18T02:44:21Z</DateUtc></StartTime><FrequencyChanges><FrequencyChange><Frequency dt:dt="r8">2699980000</Frequency><Timestamp dt:dt="r8">4.18092471115338E+15</Timestamp><Cur…	좌우반구com(split BVF)_1-019-1	60.021	1.0.0.163	1	-2098217044	Professional	2.0.10.242	2.0.10.353	11-18-2020	2020-11-18 오전 2:44:21	11:44:21	2.0.10.248	212	1	{/}	효과	효	과	NULL	NULL	NULL	56	1	80	NULL	NULL	NULL	KSY3	List2	NULL	NULL	NULL	NULL	NULL	NULL	NULL	NULL	NULL	1	{/}	1	3	631396	0	{/}	483
좌우반구com(split BVF)_1	19	1	<?xml version="1.0"?>\n<Clock xmlns:dt="urn:schemas-microsoft-com:datatypes"><Description dt:dt="string">E-Prime Primary Realtime Clock</Description><StartTime><Timestamp dt:dt="int">0</Timestamp><DateUtc dt:dt="string">2020-11-18T02:44:21Z</DateUtc></StartTime><FrequencyChanges><FrequencyChange><Frequency dt:dt="r8">2699980000</Frequency><Timestamp dt:dt="r8">4.18092471115338E+15</Timestamp><Cur…	좌우반구com(split BVF)_1-019-1	60.021	1.0.0.163	1	-2098217044	Professional	2.0.10.242	2.0.10.353	11-18-2020	2020-11-18 오전 2:44:21	11:44:21	2.0.10.248	101	2	z	효미	효	미	107	1	101	NULL	NULL	NULL	NULL	NULL	NULL	KSY2	List1	NULL	NULL	NULL	NULL	NULL	NULL	NULL	NULL	NULL	0	z	0	3	309327	0	{/}	573
좌우반구com(split BVF)_1	19	1	<?xml version="1.0"?>\n<Clock xmlns:dt="urn:schemas-microsoft-com:datatypes"><Description dt:dt="string">E-Prime Primary Realtime Clock</Description><StartTime><Timestamp dt:dt="int">0</Timestamp><DateUtc dt:dt="string">2020-11-18T02:44:21Z</DateUtc></StartTime><FrequencyChanges><FrequencyChange><Frequency dt:dt="r8">2699980000</Frequency><Timestamp dt:dt="r8">4.18092471115338E+15</Timestamp><Cur…	좌우반구com(split BVF)_1-019-1	60.021	1.0.0.163	1	-2098217044	Professional	2.0.10.242	2.0.10.353	11-18-2020	2020-11-18 오전 2:44:21	11:44:21	2.0.10.248	238	2	z	효탈	효	탈	NULL	NULL	NULL	116	1	106	NULL	NULL	NULL	KSY2	List2	NULL	NULL	NULL	NULL	NULL	NULL	NULL	NULL	NULL	1	z	0	4	703088	0	z	454
좌우반구com(split BVF)_1	19	1	<?xml version="1.0"?>\n<Clock xmlns:dt="urn:schemas-microsoft-com:datatypes"><Description dt:dt="string">E-Prime Primary Realtime Clock</Description><StartTime><Timestamp dt:dt="int">0</Timestamp><DateUtc dt:dt="string">2020-11-18T02:44:21Z</DateUtc></StartTime><FrequencyChanges><FrequencyChange><Frequency dt:dt="r8">2699980000</Frequency><Timestamp dt:dt="r8">4.18092471115338E+15</Timestamp><Cur…	좌우반구com(split BVF)_1-019-1	60.021	1.0.0.163	1	-2098217044	Professional	2.0.10.242	2.0.10.353	11-18-2020	2020-11-18 오전 2:44:21	11:44:21	2.0.10.248	10	2	z	효헤	효	헤	83	1	10	NULL	NULL	NULL	NULL	NULL	NULL	KSY	List1	0		0	0	52885	183		0	0	1	z	0	3	53068	0	z	541
좌우반구com(split BVF)_1	19	1	<?xml version="1.0"?>\n<Clock xmlns:dt="urn:schemas-microsoft-com:datatypes"><Description dt:dt="string">E-Prime Primary Realtime Clock</Description><StartTime><Timestamp dt:dt="int">0</Timestamp><DateUtc dt:dt="string">2020-11-18T02:44:21Z</DateUtc></StartTime><FrequencyChanges><FrequencyChange><Frequency dt:dt="r8">2699980000</Frequency><Timestamp dt:dt="r8">4.18092471115338E+15</Timestamp><Cur…	좌우반구com(split BVF)_1-019-1	60.021	1.0.0.163	1	-2098217044	Professional	2.0.10.242	2.0.10.353	11-18-2020	2020-11-18 오전 2:44:21	11:44:21	2.0.10.248	260	2	z	후검	후	검	NULL	NULL	NULL	71	1	128	NULL	NULL	NULL	KSY	List2	0		0	-1	761700	184		0	0	0	z	0	4	761884	0	{/}	593
좌우반구com(split BVF)_1	19	1	<?xml version="1.0"?>\n<Clock xmlns:dt="urn:schemas-microsoft-com:datatypes"><Description dt:dt="string">E-Prime Primary Realtime Clock</Description><StartTime><Timestamp dt:dt="int">0</Timestamp><DateUtc dt:dt="string">2020-11-18T02:44:21Z</DateUtc></StartTime><FrequencyChanges><FrequencyChange><Frequency dt:dt="r8">2699980000</Frequency><Timestamp dt:dt="r8">4.18092471115338E+15</Timestamp><Cur…	좌우반구com(split BVF)_1-019-1	60.021	1.0.0.163	1	-2098217044	Professional	2.0.10.242	2.0.10.353	11-18-2020	2020-11-18 오전 2:44:21	11:44:21	2.0.10.248	23	1	{/}	후대	후	대	27	1	23	NULL	NULL	NULL	NULL	NULL	NULL	KSY3	List1	NULL	NULL	NULL	NULL	NULL	NULL	NULL	NULL	NULL	1	{/}	0	3	90438	0	{/}	1198
좌우반구com(split BVF)_1	19	1	<?xml version="1.0"?>\n<Clock xmlns:dt="urn:schemas-microsoft-com:datatypes"><Description dt:dt="string">E-Prime Primary Realtime Clock</Description><StartTime><Timestamp dt:dt="int">0</Timestamp><DateUtc dt:dt="string">2020-11-18T02:44:21Z</DateUtc></StartTime><FrequencyChanges><FrequencyChange><Frequency dt:dt="r8">2699980000</Frequency><Timestamp dt:dt="r8">4.18092471115338E+15</Timestamp><Cur…	좌우반구com(split BVF)_1-019-1	60.021	1.0.0.163	1	-2098217044	Professional	2.0.10.242	2.0.10.353	11-18-2020	2020-11-18 오전 2:44:21	11:44:21	2.0.10.248	288	1	{/}	후자	후	자	NULL	NULL	NULL	NULL	NULL	NULL	30	1	24	KSY3	List3	NULL	NULL	NULL	NULL	NULL	NULL	NULL	NULL	NULL	1	{/}	0	3	875643	0	{/}	424
좌우반구com(split BVF)_1	19	1	<?xml version="1.0"?>\n<Clock xmlns:dt="urn:schemas-microsoft-com:datatypes"><Description dt:dt="string">E-Prime Primary Realtime Clock</Description><StartTime><Timestamp dt:dt="int">0</Timestamp><DateUtc dt:dt="string">2020-11-18T02:44:21Z</DateUtc></StartTime><FrequencyChanges><FrequencyChange><Frequency dt:dt="r8">2699980000</Frequency><Timestamp dt:dt="r8">4.18092471115338E+15</Timestamp><Cur…	좌우반구com(split BVF)_1-019-1	60.021	1.0.0.163	1	-2098217044	Professional	2.0.10.242	2.0.10.353	11-18-2020	2020-11-18 오전 2:44:21	11:44:21	2.0.10.248	301	2	z	훈걱	훈	걱	NULL	NULL	NULL	NULL	NULL	NULL	36	1	37	KSY3	List3	NULL	NULL	NULL	NULL	NULL	NULL	NULL	NULL	NULL	1	z	0	4	909565	0	z	480
좌우반구com(split BVF)_1	19	1	<?xml version="1.0"?>\n<Clock xmlns:dt="urn:schemas-microsoft-com:datatypes"><Description dt:dt="string">E-Prime Primary Realtime Clock</Description><StartTime><Timestamp dt:dt="int">0</Timestamp><DateUtc dt:dt="string">2020-11-18T02:44:21Z</DateUtc></StartTime><FrequencyChanges><FrequencyChange><Frequency dt:dt="r8">2699980000</Frequency><Timestamp dt:dt="r8">4.18092471115338E+15</Timestamp><Cur…	좌우반구com(split BVF)_1-019-1	60.021	1.0.0.163	1	-2098217044	Professional	2.0.10.242	2.0.10.353	11-18-2020	2020-11-18 오전 2:44:21	11:44:21	2.0.10.248	133	2	z	훈차	훈	차	NULL	NULL	NULL	99	1	1	NULL	NULL	NULL	KSY	List2	0		1	-1	414323	184		0	0	1	z	0	4	414507	0	z	897
좌우반구com(split BVF)_1	19	1	<?xml version="1.0"?>\n<Clock xmlns:dt="urn:schemas-microsoft-com:datatypes"><Description dt:dt="string">E-Prime Primary Realtime Clock</Description><StartTime><Timestamp dt:dt="int">0</Timestamp><DateUtc dt:dt="string">2020-11-18T02:44:21Z</DateUtc></StartTime><FrequencyChanges><FrequencyChange><Frequency dt:dt="r8">2699980000</Frequency><Timestamp dt:dt="r8">4.18092471115338E+15</Timestamp><Cur…	좌우반구com(split BVF)_1-019-1	60.021	1.0.0.163	1	-2098217044	Professional	2.0.10.242	2.0.10.353	11-18-2020	2020-11-18 오전 2:44:21	11:44:21	2.0.10.248	358	2	z	휘섭	휘	섭	NULL	NULL	NULL	NULL	NULL	NULL	32	1	94	KSY2	List3	NULL	NULL	NULL	NULL	NULL	NULL	NULL	NULL	NULL	1	z	0	3	1065759	0	z	417
좌우반구com(split BVF)_1	19	1	<?xml version="1.0"?>\n<Clock xmlns:dt="urn:schemas-microsoft-com:datatypes"><Description dt:dt="string">E-Prime Primary Realtime Clock</Description><StartTime><Timestamp dt:dt="int">0</Timestamp><DateUtc dt:dt="string">2020-11-18T02:44:21Z</DateUtc></StartTime><FrequencyChanges><FrequencyChange><Frequency dt:dt="r8">2699980000</Frequency><Timestamp dt:dt="r8">4.18092471115338E+15</Timestamp><Cur…	좌우반구com(split BVF)_1-019-1	60.021	1.0.0.163	1	-2098217044	Professional	2.0.10.242	2.0.10.353	11-18-2020	2020-11-18 오전 2:44:21	11:44:21	2.0.10.248	332	2	z	희강	희	강	NULL	NULL	NULL	NULL	NULL	NULL	51	1	68	KSY3	List3	NULL	NULL	NULL	NULL	NULL	NULL	NULL	NULL	NULL	1	z	0	3	993318	0	z	597
좌우반구com(split BVF)_1	19	1	<?xml version="1.0"?>\n<Clock xmlns:dt="urn:schemas-microsoft-com:datatypes"><Description dt:dt="string">E-Prime Primary Realtime Clock</Description><StartTime><Timestamp dt:dt="int">0</Timestamp><DateUtc dt:dt="string">2020-11-18T02:44:21Z</DateUtc></StartTime><FrequencyChanges><FrequencyChange><Frequency dt:dt="r8">2699980000</Frequency><Timestamp dt:dt="r8">4.18092471115338E+15</Timestamp><Cur…	좌우반구com(split BVF)_1-019-1	60.021	1.0.0.163	1	-2098217044	Professional	2.0.10.242	2.0.10.353	11-18-2020	2020-11-18 오전 2:44:21	11:44:21	2.0.10.248	80	1	{/}	희망	희	망	4	1	80	NULL	NULL	NULL	NULL	NULL	NULL	KSY3	List1	NULL	NULL	NULL	NULL	NULL	NULL	NULL	NULL	NULL	1	{/}	0	3	250348	0	{/}	386
좌우반구com(split BVF)_1	19	1	<?xml version="1.0"?>\n<Clock xmlns:dt="urn:schemas-microsoft-com:datatypes"><Description dt:dt="string">E-Prime Primary Realtime Clock</Description><StartTime><Timestamp dt:dt="int">0</Timestamp><DateUtc dt:dt="string">2020-11-18T02:44:21Z</DateUtc></StartTime><FrequencyChanges><FrequencyChange><Frequency dt:dt="r8">2699980000</Frequency><Timestamp dt:dt="r8">4.18092471115338E+15</Timestamp><Cur…	좌우반구com(split BVF)_1-019-1	60.021	1.0.0.163	1	-2098217044	Professional	2.0.10.242	2.0.10.353	11-18-2020	2020-11-18 오전 2:44:21	11:44:21	2.0.10.248	120	2	z	희외	희	외	50	1	120	NULL	NULL	NULL	NULL	NULL	NULL	KSY	List1	0		0	-1	361542	183		0	0	1	z	1	3	361725	0	z	704
좌우반구com(split BVF)_1	19	1	<?xml version="1.0"?>\n<Clock xmlns:dt="urn:schemas-microsoft-com:datatypes"><Description dt:dt="string">E-Prime Primary Realtime Clock</Description><StartTime><Timestamp dt:dt="int">0</Timestamp><DateUtc dt:dt="string">2020-11-18T02:44:21Z</DateUtc></StartTime><FrequencyChanges><FrequencyChange><Frequency dt:dt="r8">2699980000</Frequency><Timestamp dt:dt="r8">4.18092471115338E+15</Timestamp><Cur…	좌우반구com(split BVF)_1-019-1	60.021	1.0.0.163	1	-2098217044	Professional	2.0.10.242	2.0.10.353	11-18-2020	2020-11-18 오전 2:44:21	11:44:21	2.0.10.248	32	2	z	희응	희	응	113	1	32	NULL	NULL	NULL	NULL	NULL	NULL	KSY3	List1	NULL	NULL	NULL	NULL	NULL	NULL	NULL	NULL	NULL	1	z	0	4	116096	0	z	690
[truncated: 1 more columns]
