# Supplementary material for: Decoding foveal word recognition: the role of interhemispheric inhibition in bilateral hemispheric processing
Source: Front Psychol. 2023 Nov 30;14:1293529. doi: 10.3389/fpsyg.2023.1293529 (PMC10720635; doi:10.3389/fpsyg.2023.1293529)
Supplement: Supplementary file 1 [file Data_Sheet_1.ZIP › data/Exp2/BVF_010.txt]

STRING	INTEGER	INTEGER	STRING	STRING	STRING	STRING	STRING	STRING	STRING	STRING	STRING	STRING	STRING	STRING	STRING	INTEGER	STRING	STRING	STRING	STRING	STRING	STRING	STRING	STRING	STRING	STRING	STRING	STRING	STRING	STRING	STRING	STRING	STRING	STRING	STRING	STRING	STRING	STRING	STRING	STRING	STRING	STRING	STRING	STRING	STRING	STRING	STRING	STRING	STRING
EXPNAME	SUBJECT	SESSION	VARIABLE	VARIABLE	VARIABLE	VARIABLE	VARIABLE	VARIABLE	VARIABLE	VARIABLE	VARIABLE	VARIABLE	VARIABLE	VARIABLE	VARIABLE	LOG_LEVEL	VARIABLE	VARIABLE	VARIABLE	VARIABLE	VARIABLE	VARIABLE	VARIABLE	VARIABLE	VARIABLE	VARIABLE	VARIABLE	VARIABLE	VARIABLE	VARIABLE	VARIABLE	VARIABLE	VARIABLE	VARIABLE	VARIABLE	VARIABLE	VARIABLE	VARIABLE	VARIABLE	VARIABLE	VARIABLE	VARIABLE	VARIABLE	VARIABLE	VARIABLE	VARIABLE	VARIABLE	VARIABLE	VARIABLE
1	1	1	1	1	1	1	1	1	1	1	1	1	1	1	1	2	2	2	2	2	2	2	2	2	2	2	2	2	2	2	2	2	2	2	2	2	2	2	2	2	2	2	2	2	2	2	2	2	2
ExperimentName	Subject	Session	Clock.Information	DataFile.Basename	Display.RefreshRate	ExperimentVersion	Group	RandomSeed	RuntimeCapabilities	RuntimeVersion	RuntimeVersionExpected	SessionDate	SessionStartDateTimeUtc	SessionTime	StudioVersion	Block	condition	correct	Exptarget	Exptarget2	Exptarget3	List1	List1.Cycle	List1.Sample	List2	List2.Cycle	List2.Sample	List3	List3.Cycle	List3.Sample	Procedure	Running	TextDisplay2.ACC	TextDisplay2.CRESP	TextDisplay2.DurationError	TextDisplay2.OnsetDelay	TextDisplay2.OnsetTime	TextDisplay2.OnsetToOnsetTime	TextDisplay2.RESP	TextDisplay2.RT	TextDisplay2.RTTime	TextDisplay6.ACC	TextDisplay6.CRESP	TextDisplay6.DurationError	TextDisplay6.OnsetDelay	TextDisplay6.OnsetTime	TextDisplay6.OnsetToOnsetTime	TextDisplay6.RESP	TextDisplay6.RT
좌우반구com(split BVF)_2	10	1	<?xml version="1.0"?>\n<Clock xmlns:dt="urn:schemas-microsoft-com:datatypes"><Description dt:dt="string">E-Prime Primary Realtime Clock</Description><StartTime><Timestamp dt:dt="int">0</Timestamp><DateUtc dt:dt="string">2020-10-14T06:32:39Z</DateUtc></StartTime><FrequencyChanges><FrequencyChange><Frequency dt:dt="r8">2699960000</Frequency><Timestamp dt:dt="r8">5.55159256171185E+15</Timestamp><Cur…	좌우반구com(split BVF)_2-010-1	60.021	1.0.0.167	1	-44095580	Professional	2.0.10.242	2.0.10.353	10-14-2020	2020-10-14 오전 6:32:39	15:32:39	2.0.10.248	340	1	z	가격	가	격	NULL	NULL	NULL	NULL	NULL	NULL	127	1	76	KSY3	List3	NULL	NULL	NULL	NULL	NULL	NULL	NULL	NULL	NULL	1	z	1	3	888475	0	z	301
좌우반구com(split BVF)_2	10	1	<?xml version="1.0"?>\n<Clock xmlns:dt="urn:schemas-microsoft-com:datatypes"><Description dt:dt="string">E-Prime Primary Realtime Clock</Description><StartTime><Timestamp dt:dt="int">0</Timestamp><DateUtc dt:dt="string">2020-10-14T06:32:39Z</DateUtc></StartTime><FrequencyChanges><FrequencyChange><Frequency dt:dt="r8">2699960000</Frequency><Timestamp dt:dt="r8">5.55159256171185E+15</Timestamp><Cur…	좌우반구com(split BVF)_2-010-1	60.021	1.0.0.167	1	-44095580	Professional	2.0.10.242	2.0.10.353	10-14-2020	2020-10-14 오전 6:32:39	15:32:39	2.0.10.248	109	1	z	가을	가	을	92	1	109	NULL	NULL	NULL	NULL	NULL	NULL	KSY3	List1	NULL	NULL	NULL	NULL	NULL	NULL	NULL	NULL	NULL	0	z	1	3	292915	0	{/}	287
좌우반구com(split BVF)_2	10	1	<?xml version="1.0"?>\n<Clock xmlns:dt="urn:schemas-microsoft-com:datatypes"><Description dt:dt="string">E-Prime Primary Realtime Clock</Description><StartTime><Timestamp dt:dt="int">0</Timestamp><DateUtc dt:dt="string">2020-10-14T06:32:39Z</DateUtc></StartTime><FrequencyChanges><FrequencyChange><Frequency dt:dt="r8">2699960000</Frequency><Timestamp dt:dt="r8">5.55159256171185E+15</Timestamp><Cur…	좌우반구com(split BVF)_2-010-1	60.021	1.0.0.167	1	-44095580	Professional	2.0.10.242	2.0.10.353	10-14-2020	2020-10-14 오전 6:32:39	15:32:39	2.0.10.248	277	1	z	간섭	간	섭	NULL	NULL	NULL	NULL	NULL	NULL	9	1	13	KSY3	List3	NULL	NULL	NULL	NULL	NULL	NULL	NULL	NULL	NULL	1	z	0	4	730314	0	z	228
좌우반구com(split BVF)_2	10	1	<?xml version="1.0"?>\n<Clock xmlns:dt="urn:schemas-microsoft-com:datatypes"><Description dt:dt="string">E-Prime Primary Realtime Clock</Description><StartTime><Timestamp dt:dt="int">0</Timestamp><DateUtc dt:dt="string">2020-10-14T06:32:39Z</DateUtc></StartTime><FrequencyChanges><FrequencyChange><Frequency dt:dt="r8">2699960000</Frequency><Timestamp dt:dt="r8">5.55159256171185E+15</Timestamp><Cur…	좌우반구com(split BVF)_2-010-1	60.021	1.0.0.167	1	-44095580	Professional	2.0.10.242	2.0.10.353	10-14-2020	2020-10-14 오전 6:32:39	15:32:39	2.0.10.248	125	2	{/}	간습	간	습	62	1	125	NULL	NULL	NULL	NULL	NULL	NULL	KSY2	List1	NULL	NULL	NULL	NULL	NULL	NULL	NULL	NULL	NULL	1	{/}	0	3	332985	0	{/}	364
좌우반구com(split BVF)_2	10	1	<?xml version="1.0"?>\n<Clock xmlns:dt="urn:schemas-microsoft-com:datatypes"><Description dt:dt="string">E-Prime Primary Realtime Clock</Description><StartTime><Timestamp dt:dt="int">0</Timestamp><DateUtc dt:dt="string">2020-10-14T06:32:39Z</DateUtc></StartTime><FrequencyChanges><FrequencyChange><Frequency dt:dt="r8">2699960000</Frequency><Timestamp dt:dt="r8">5.55159256171185E+15</Timestamp><Cur…	좌우반구com(split BVF)_2-010-1	60.021	1.0.0.167	1	-44095580	Professional	2.0.10.242	2.0.10.353	10-14-2020	2020-10-14 오전 6:32:39	15:32:39	2.0.10.248	332	2	{/}	감환	감	환	NULL	NULL	NULL	NULL	NULL	NULL	111	1	68	KSY2	List3	NULL	NULL	NULL	NULL	NULL	NULL	NULL	NULL	NULL	1	{/}	1	3	868232	0	{/}	341
좌우반구com(split BVF)_2	10	1	<?xml version="1.0"?>\n<Clock xmlns:dt="urn:schemas-microsoft-com:datatypes"><Description dt:dt="string">E-Prime Primary Realtime Clock</Description><StartTime><Timestamp dt:dt="int">0</Timestamp><DateUtc dt:dt="string">2020-10-14T06:32:39Z</DateUtc></StartTime><FrequencyChanges><FrequencyChange><Frequency dt:dt="r8">2699960000</Frequency><Timestamp dt:dt="r8">5.55159256171185E+15</Timestamp><Cur…	좌우반구com(split BVF)_2-010-1	60.021	1.0.0.167	1	-44095580	Professional	2.0.10.242	2.0.10.353	10-14-2020	2020-10-14 오전 6:32:39	15:32:39	2.0.10.248	5	1	z	강도	강	도	40	1	5	NULL	NULL	NULL	NULL	NULL	NULL	KSY3	List1	NULL	NULL	NULL	NULL	NULL	NULL	NULL	NULL	NULL	1	z	0	3	28224	0	z	285
좌우반구com(split BVF)_2	10	1	<?xml version="1.0"?>\n<Clock xmlns:dt="urn:schemas-microsoft-com:datatypes"><Description dt:dt="string">E-Prime Primary Realtime Clock</Description><StartTime><Timestamp dt:dt="int">0</Timestamp><DateUtc dt:dt="string">2020-10-14T06:32:39Z</DateUtc></StartTime><FrequencyChanges><FrequencyChange><Frequency dt:dt="r8">2699960000</Frequency><Timestamp dt:dt="r8">5.55159256171185E+15</Timestamp><Cur…	좌우반구com(split BVF)_2-010-1	60.021	1.0.0.167	1	-44095580	Professional	2.0.10.242	2.0.10.353	10-14-2020	2020-10-14 오전 6:32:39	15:32:39	2.0.10.248	346	2	{/}	강례	강	례	NULL	NULL	NULL	NULL	NULL	NULL	90	1	82	KSY	List3	0		1	-1	903020	184		0	0	0	{/}	0	4	903204	0	z	147
좌우반구com(split BVF)_2	10	1	<?xml version="1.0"?>\n<Clock xmlns:dt="urn:schemas-microsoft-com:datatypes"><Description dt:dt="string">E-Prime Primary Realtime Clock</Description><StartTime><Timestamp dt:dt="int">0</Timestamp><DateUtc dt:dt="string">2020-10-14T06:32:39Z</DateUtc></StartTime><FrequencyChanges><FrequencyChange><Frequency dt:dt="r8">2699960000</Frequency><Timestamp dt:dt="r8">5.55159256171185E+15</Timestamp><Cur…	좌우반구com(split BVF)_2-010-1	60.021	1.0.0.167	1	-44095580	Professional	2.0.10.242	2.0.10.353	10-14-2020	2020-10-14 오전 6:32:39	15:32:39	2.0.10.248	373	2	{/}	강방	강	방	NULL	NULL	NULL	NULL	NULL	NULL	103	1	109	KSY2	List3	NULL	NULL	NULL	NULL	NULL	NULL	NULL	NULL	NULL	1	{/}	0	3	971380	0	{/}	378
좌우반구com(split BVF)_2	10	1	<?xml version="1.0"?>\n<Clock xmlns:dt="urn:schemas-microsoft-com:datatypes"><Description dt:dt="string">E-Prime Primary Realtime Clock</Description><StartTime><Timestamp dt:dt="int">0</Timestamp><DateUtc dt:dt="string">2020-10-14T06:32:39Z</DateUtc></StartTime><FrequencyChanges><FrequencyChange><Frequency dt:dt="r8">2699960000</Frequency><Timestamp dt:dt="r8">5.55159256171185E+15</Timestamp><Cur…	좌우반구com(split BVF)_2-010-1	60.021	1.0.0.167	1	-44095580	Professional	2.0.10.242	2.0.10.353	10-14-2020	2020-10-14 오전 6:32:39	15:32:39	2.0.10.248	35	1	z	개념	개	념	103	1	35	NULL	NULL	NULL	NULL	NULL	NULL	KSY3	List1	NULL	NULL	NULL	NULL	NULL	NULL	NULL	NULL	NULL	1	z	0	3	104431	0	z	399
좌우반구com(split BVF)_2	10	1	<?xml version="1.0"?>\n<Clock xmlns:dt="urn:schemas-microsoft-com:datatypes"><Description dt:dt="string">E-Prime Primary Realtime Clock</Description><StartTime><Timestamp dt:dt="int">0</Timestamp><DateUtc dt:dt="string">2020-10-14T06:32:39Z</DateUtc></StartTime><FrequencyChanges><FrequencyChange><Frequency dt:dt="r8">2699960000</Frequency><Timestamp dt:dt="r8">5.55159256171185E+15</Timestamp><Cur…	좌우반구com(split BVF)_2-010-1	60.021	1.0.0.167	1	-44095580	Professional	2.0.10.242	2.0.10.353	10-14-2020	2020-10-14 오전 6:32:39	15:32:39	2.0.10.248	250	2	{/}	개례	개	례	NULL	NULL	NULL	33	1	118	NULL	NULL	NULL	KSY2	List2	NULL	NULL	NULL	NULL	NULL	NULL	NULL	NULL	NULL	1	{/}	0	4	660455	0	{/}	234
좌우반구com(split BVF)_2	10	1	<?xml version="1.0"?>\n<Clock xmlns:dt="urn:schemas-microsoft-com:datatypes"><Description dt:dt="string">E-Prime Primary Realtime Clock</Description><StartTime><Timestamp dt:dt="int">0</Timestamp><DateUtc dt:dt="string">2020-10-14T06:32:39Z</DateUtc></StartTime><FrequencyChanges><FrequencyChange><Frequency dt:dt="r8">2699960000</Frequency><Timestamp dt:dt="r8">5.55159256171185E+15</Timestamp><Cur…	좌우반구com(split BVF)_2-010-1	60.021	1.0.0.167	1	-44095580	Professional	2.0.10.242	2.0.10.353	10-14-2020	2020-10-14 오전 6:32:39	15:32:39	2.0.10.248	144	1	z	개인	개	인	NULL	NULL	NULL	57	1	12	NULL	NULL	NULL	KSY3	List2	NULL	NULL	NULL	NULL	NULL	NULL	NULL	NULL	NULL	1	z	0	3	395896	0	z	217
좌우반구com(split BVF)_2	10	1	<?xml version="1.0"?>\n<Clock xmlns:dt="urn:schemas-microsoft-com:datatypes"><Description dt:dt="string">E-Prime Primary Realtime Clock</Description><StartTime><Timestamp dt:dt="int">0</Timestamp><DateUtc dt:dt="string">2020-10-14T06:32:39Z</DateUtc></StartTime><FrequencyChanges><FrequencyChange><Frequency dt:dt="r8">2699960000</Frequency><Timestamp dt:dt="r8">5.55159256171185E+15</Timestamp><Cur…	좌우반구com(split BVF)_2-010-1	60.021	1.0.0.167	1	-44095580	Professional	2.0.10.242	2.0.10.353	10-14-2020	2020-10-14 오전 6:32:39	15:32:39	2.0.10.248	374	2	{/}	개협	개	협	NULL	NULL	NULL	NULL	NULL	NULL	40	1	110	KSY	List3	0		0	-1	973779	183		0	0	1	{/}	1	3	973962	0	{/}	404
좌우반구com(split BVF)_2	10	1	<?xml version="1.0"?>\n<Clock xmlns:dt="urn:schemas-microsoft-com:datatypes"><Description dt:dt="string">E-Prime Primary Realtime Clock</Description><StartTime><Timestamp dt:dt="int">0</Timestamp><DateUtc dt:dt="string">2020-10-14T06:32:39Z</DateUtc></StartTime><FrequencyChanges><FrequencyChange><Frequency dt:dt="r8">2699960000</Frequency><Timestamp dt:dt="r8">5.55159256171185E+15</Timestamp><Cur…	좌우반구com(split BVF)_2-010-1	60.021	1.0.0.167	1	-44095580	Professional	2.0.10.242	2.0.10.353	10-14-2020	2020-10-14 오전 6:32:39	15:32:39	2.0.10.248	223	2	{/}	거생	거	생	NULL	NULL	NULL	127	1	91	NULL	NULL	NULL	KSY2	List2	NULL	NULL	NULL	NULL	NULL	NULL	NULL	NULL	NULL	1	{/}	0	3	593511	0	{/}	435
좌우반구com(split BVF)_2	10	1	<?xml version="1.0"?>\n<Clock xmlns:dt="urn:schemas-microsoft-com:datatypes"><Description dt:dt="string">E-Prime Primary Realtime Clock</Description><StartTime><Timestamp dt:dt="int">0</Timestamp><DateUtc dt:dt="string">2020-10-14T06:32:39Z</DateUtc></StartTime><FrequencyChanges><FrequencyChange><Frequency dt:dt="r8">2699960000</Frequency><Timestamp dt:dt="r8">5.55159256171185E+15</Timestamp><Cur…	좌우반구com(split BVF)_2-010-1	60.021	1.0.0.167	1	-44095580	Professional	2.0.10.242	2.0.10.353	10-14-2020	2020-10-14 오전 6:32:39	15:32:39	2.0.10.248	101	1	z	걱정	걱	정	31	1	101	NULL	NULL	NULL	NULL	NULL	NULL	KSY3	List1	NULL	NULL	NULL	NULL	NULL	NULL	NULL	NULL	NULL	0	z	1	3	272822	0	{/}	299
좌우반구com(split BVF)_2	10	1	<?xml version="1.0"?>\n<Clock xmlns:dt="urn:schemas-microsoft-com:datatypes"><Description dt:dt="string">E-Prime Primary Realtime Clock</Description><StartTime><Timestamp dt:dt="int">0</Timestamp><DateUtc dt:dt="string">2020-10-14T06:32:39Z</DateUtc></StartTime><FrequencyChanges><FrequencyChange><Frequency dt:dt="r8">2699960000</Frequency><Timestamp dt:dt="r8">5.55159256171185E+15</Timestamp><Cur…	좌우반구com(split BVF)_2-010-1	60.021	1.0.0.167	1	-44095580	Professional	2.0.10.242	2.0.10.353	10-14-2020	2020-10-14 오전 6:32:39	15:32:39	2.0.10.248	154	2	{/}	걱최	걱	최	NULL	NULL	NULL	16	1	22	NULL	NULL	NULL	KSY2	List2	NULL	NULL	NULL	NULL	NULL	NULL	NULL	NULL	NULL	1	{/}	0	4	420738	0	{/}	407
좌우반구com(split BVF)_2	10	1	<?xml version="1.0"?>\n<Clock xmlns:dt="urn:schemas-microsoft-com:datatypes"><Description dt:dt="string">E-Prime Primary Realtime Clock</Description><StartTime><Timestamp dt:dt="int">0</Timestamp><DateUtc dt:dt="string">2020-10-14T06:32:39Z</DateUtc></StartTime><FrequencyChanges><FrequencyChange><Frequency dt:dt="r8">2699960000</Frequency><Timestamp dt:dt="r8">5.55159256171185E+15</Timestamp><Cur…	좌우반구com(split BVF)_2-010-1	60.021	1.0.0.167	1	-44095580	Professional	2.0.10.242	2.0.10.353	10-14-2020	2020-10-14 오전 6:32:39	15:32:39	2.0.10.248	37	2	{/}	건적	건	적	14	1	37	NULL	NULL	NULL	NULL	NULL	NULL	KSY2	List1	NULL	NULL	NULL	NULL	NULL	NULL	NULL	NULL	NULL	1	{/}	0	3	109479	0	{/}	350
좌우반구com(split BVF)_2	10	1	<?xml version="1.0"?>\n<Clock xmlns:dt="urn:schemas-microsoft-com:datatypes"><Description dt:dt="string">E-Prime Primary Realtime Clock</Description><StartTime><Timestamp dt:dt="int">0</Timestamp><DateUtc dt:dt="string">2020-10-14T06:32:39Z</DateUtc></StartTime><FrequencyChanges><FrequencyChange><Frequency dt:dt="r8">2699960000</Frequency><Timestamp dt:dt="r8">5.55159256171185E+15</Timestamp><Cur…	좌우반구com(split BVF)_2-010-1	60.021	1.0.0.167	1	-44095580	Professional	2.0.10.242	2.0.10.353	10-14-2020	2020-10-14 오전 6:32:39	15:32:39	2.0.10.248	96	2	{/}	검강	검	강	17	1	96	NULL	NULL	NULL	NULL	NULL	NULL	KSY	List1	0		0	0	259994	183		0	0	1	{/}	0	3	260177	0	{/}	285
좌우반구com(split BVF)_2	10	1	<?xml version="1.0"?>\n<Clock xmlns:dt="urn:schemas-microsoft-com:datatypes"><Description dt:dt="string">E-Prime Primary Realtime Clock</Description><StartTime><Timestamp dt:dt="int">0</Timestamp><DateUtc dt:dt="string">2020-10-14T06:32:39Z</DateUtc></StartTime><FrequencyChanges><FrequencyChange><Frequency dt:dt="r8">2699960000</Frequency><Timestamp dt:dt="r8">5.55159256171185E+15</Timestamp><Cur…	좌우반구com(split BVF)_2-010-1	60.021	1.0.0.167	1	-44095580	Professional	2.0.10.242	2.0.10.353	10-14-2020	2020-10-14 오전 6:32:39	15:32:39	2.0.10.248	369	1	z	검색	검	색	NULL	NULL	NULL	NULL	NULL	NULL	44	1	105	KSY3	List3	NULL	NULL	NULL	NULL	NULL	NULL	NULL	NULL	NULL	1	z	0	3	961550	0	z	303
좌우반구com(split BVF)_2	10	1	<?xml version="1.0"?>\n<Clock xmlns:dt="urn:schemas-microsoft-com:datatypes"><Description dt:dt="string">E-Prime Primary Realtime Clock</Description><StartTime><Timestamp dt:dt="int">0</Timestamp><DateUtc dt:dt="string">2020-10-14T06:32:39Z</DateUtc></StartTime><FrequencyChanges><FrequencyChange><Frequency dt:dt="r8">2699960000</Frequency><Timestamp dt:dt="r8">5.55159256171185E+15</Timestamp><Cur…	좌우반구com(split BVF)_2-010-1	60.021	1.0.0.167	1	-44095580	Professional	2.0.10.242	2.0.10.353	10-14-2020	2020-10-14 오전 6:32:39	15:32:39	2.0.10.248	263	2	{/}	검죽	검	죽	NULL	NULL	NULL	93	1	131	NULL	NULL	NULL	KSY3	List2	NULL	NULL	NULL	NULL	NULL	NULL	NULL	NULL	NULL	1	{/}	0	3	692710	0	{/}	337
좌우반구com(split BVF)_2	10	1	<?xml version="1.0"?>\n<Clock xmlns:dt="urn:schemas-microsoft-com:datatypes"><Description dt:dt="string">E-Prime Primary Realtime Clock</Description><StartTime><Timestamp dt:dt="int">0</Timestamp><DateUtc dt:dt="string">2020-10-14T06:32:39Z</DateUtc></StartTime><FrequencyChanges><FrequencyChange><Frequency dt:dt="r8">2699960000</Frequency><Timestamp dt:dt="r8">5.55159256171185E+15</Timestamp><Cur…	좌우반구com(split BVF)_2-010-1	60.021	1.0.0.167	1	-44095580	Professional	2.0.10.242	2.0.10.353	10-14-2020	2020-10-14 오전 6:32:39	15:32:39	2.0.10.248	164	2	{/}	검환	검	환	NULL	NULL	NULL	106	1	32	NULL	NULL	NULL	KSY2	List2	NULL	NULL	NULL	NULL	NULL	NULL	NULL	NULL	NULL	1	{/}	1	3	445662	0	{/}	254
좌우반구com(split BVF)_2	10	1	<?xml version="1.0"?>\n<Clock xmlns:dt="urn:schemas-microsoft-com:datatypes"><Description dt:dt="string">E-Prime Primary Realtime Clock</Description><StartTime><Timestamp dt:dt="int">0</Timestamp><DateUtc dt:dt="string">2020-10-14T06:32:39Z</DateUtc></StartTime><FrequencyChanges><FrequencyChange><Frequency dt:dt="r8">2699960000</Frequency><Timestamp dt:dt="r8">5.55159256171185E+15</Timestamp><Cur…	좌우반구com(split BVF)_2-010-1	60.021	1.0.0.167	1	-44095580	Professional	2.0.10.242	2.0.10.353	10-14-2020	2020-10-14 오전 6:32:39	15:32:39	2.0.10.248	213	2	{/}	격례	격	례	NULL	NULL	NULL	26	1	81	NULL	NULL	NULL	KSY2	List2	NULL	NULL	NULL	NULL	NULL	NULL	NULL	NULL	NULL	1	{/}	1	3	568586	0	{/}	302
좌우반구com(split BVF)_2	10	1	<?xml version="1.0"?>\n<Clock xmlns:dt="urn:schemas-microsoft-com:datatypes"><Description dt:dt="string">E-Prime Primary Realtime Clock</Description><StartTime><Timestamp dt:dt="int">0</Timestamp><DateUtc dt:dt="string">2020-10-14T06:32:39Z</DateUtc></StartTime><FrequencyChanges><FrequencyChange><Frequency dt:dt="r8">2699960000</Frequency><Timestamp dt:dt="r8">5.55159256171185E+15</Timestamp><Cur…	좌우반구com(split BVF)_2-010-1	60.021	1.0.0.167	1	-44095580	Professional	2.0.10.242	2.0.10.353	10-14-2020	2020-10-14 오전 6:32:39	15:32:39	2.0.10.248	344	1	z	결과	결	과	NULL	NULL	NULL	NULL	NULL	NULL	56	1	80	KSY3	List3	NULL	NULL	NULL	NULL	NULL	NULL	NULL	NULL	NULL	1	z	0	3	898272	0	z	247
좌우반구com(split BVF)_2	10	1	<?xml version="1.0"?>\n<Clock xmlns:dt="urn:schemas-microsoft-com:datatypes"><Description dt:dt="string">E-Prime Primary Realtime Clock</Description><StartTime><Timestamp dt:dt="int">0</Timestamp><DateUtc dt:dt="string">2020-10-14T06:32:39Z</DateUtc></StartTime><FrequencyChanges><FrequencyChange><Frequency dt:dt="r8">2699960000</Frequency><Timestamp dt:dt="r8">5.55159256171185E+15</Timestamp><Cur…	좌우반구com(split BVF)_2-010-1	60.021	1.0.0.167	1	-44095580	Professional	2.0.10.242	2.0.10.353	10-14-2020	2020-10-14 오전 6:32:39	15:32:39	2.0.10.248	294	1	z	결국	결	국	NULL	NULL	NULL	NULL	NULL	NULL	46	1	30	KSY3	List3	NULL	NULL	NULL	NULL	NULL	NULL	NULL	NULL	NULL	0	z	0	3	772899	0	{/}	387
좌우반구com(split BVF)_2	10	1	<?xml version="1.0"?>\n<Clock xmlns:dt="urn:schemas-microsoft-com:datatypes"><Description dt:dt="string">E-Prime Primary Realtime Clock</Description><StartTime><Timestamp dt:dt="int">0</Timestamp><DateUtc dt:dt="string">2020-10-14T06:32:39Z</DateUtc></StartTime><FrequencyChanges><FrequencyChange><Frequency dt:dt="r8">2699960000</Frequency><Timestamp dt:dt="r8">5.55159256171185E+15</Timestamp><Cur…	좌우반구com(split BVF)_2-010-1	60.021	1.0.0.167	1	-44095580	Professional	2.0.10.242	2.0.10.353	10-14-2020	2020-10-14 오전 6:32:39	15:32:39	2.0.10.248	203	1	z	결정	결	정	NULL	NULL	NULL	39	1	71	NULL	NULL	NULL	KSY3	List2	NULL	NULL	NULL	NULL	NULL	NULL	NULL	NULL	NULL	1	z	0	3	543445	0	z	251
좌우반구com(split BVF)_2	10	1	<?xml version="1.0"?>\n<Clock xmlns:dt="urn:schemas-microsoft-com:datatypes"><Description dt:dt="string">E-Prime Primary Realtime Clock</Description><StartTime><Timestamp dt:dt="int">0</Timestamp><DateUtc dt:dt="string">2020-10-14T06:32:39Z</DateUtc></StartTime><FrequencyChanges><FrequencyChange><Frequency dt:dt="r8">2699960000</Frequency><Timestamp dt:dt="r8">5.55159256171185E+15</Timestamp><Cur…	좌우반구com(split BVF)_2-010-1	60.021	1.0.0.167	1	-44095580	Professional	2.0.10.242	2.0.10.353	10-14-2020	2020-10-14 오전 6:32:39	15:32:39	2.0.10.248	208	2	{/}	결지	결	지	NULL	NULL	NULL	121	1	76	NULL	NULL	NULL	KSY3	List2	NULL	NULL	NULL	NULL	NULL	NULL	NULL	NULL	NULL	1	{/}	0	3	555874	0	{/}	342
좌우반구com(split BVF)_2	10	1	<?xml version="1.0"?>\n<Clock xmlns:dt="urn:schemas-microsoft-com:datatypes"><Description dt:dt="string">E-Prime Primary Realtime Clock</Description><StartTime><Timestamp dt:dt="int">0</Timestamp><DateUtc dt:dt="string">2020-10-14T06:32:39Z</DateUtc></StartTime><FrequencyChanges><FrequencyChange><Frequency dt:dt="r8">2699960000</Frequency><Timestamp dt:dt="r8">5.55159256171185E+15</Timestamp><Cur…	좌우반구com(split BVF)_2-010-1	60.021	1.0.0.167	1	-44095580	Professional	2.0.10.242	2.0.10.353	10-14-2020	2020-10-14 오전 6:32:39	15:32:39	2.0.10.248	71	2	{/}	결협	결	협	81	1	71	NULL	NULL	NULL	NULL	NULL	NULL	KSY2	List1	NULL	NULL	NULL	NULL	NULL	NULL	NULL	NULL	NULL	1	{/}	0	3	196082	0	{/}	369
좌우반구com(split BVF)_2	10	1	<?xml version="1.0"?>\n<Clock xmlns:dt="urn:schemas-microsoft-com:datatypes"><Description dt:dt="string">E-Prime Primary Realtime Clock</Description><StartTime><Timestamp dt:dt="int">0</Timestamp><DateUtc dt:dt="string">2020-10-14T06:32:39Z</DateUtc></StartTime><FrequencyChanges><FrequencyChange><Frequency dt:dt="r8">2699960000</Frequency><Timestamp dt:dt="r8">5.55159256171185E+15</Timestamp><Cur…	좌우반구com(split BVF)_2-010-1	60.021	1.0.0.167	1	-44095580	Professional	2.0.10.242	2.0.10.353	10-14-2020	2020-10-14 오전 6:32:39	15:32:39	2.0.10.248	163	1	z	경비	경	비	NULL	NULL	NULL	123	1	31	NULL	NULL	NULL	KSY3	List2	NULL	NULL	NULL	NULL	NULL	NULL	NULL	NULL	NULL	1	z	1	3	443163	0	z	303
좌우반구com(split BVF)_2	10	1	<?xml version="1.0"?>\n<Clock xmlns:dt="urn:schemas-microsoft-com:datatypes"><Description dt:dt="string">E-Prime Primary Realtime Clock</Description><StartTime><Timestamp dt:dt="int">0</Timestamp><DateUtc dt:dt="string">2020-10-14T06:32:39Z</DateUtc></StartTime><FrequencyChanges><FrequencyChange><Frequency dt:dt="r8">2699960000</Frequency><Timestamp dt:dt="r8">5.55159256171185E+15</Timestamp><Cur…	좌우반구com(split BVF)_2-010-1	60.021	1.0.0.167	1	-44095580	Professional	2.0.10.242	2.0.10.353	10-14-2020	2020-10-14 오전 6:32:39	15:32:39	2.0.10.248	103	1	z	경험	경	험	122	1	103	NULL	NULL	NULL	NULL	NULL	NULL	KSY3	List1	NULL	NULL	NULL	NULL	NULL	NULL	NULL	NULL	NULL	1	z	0	4	277871	0	z	299
좌우반구com(split BVF)_2	10	1	<?xml version="1.0"?>\n<Clock xmlns:dt="urn:schemas-microsoft-com:datatypes"><Description dt:dt="string">E-Prime Primary Realtime Clock</Description><StartTime><Timestamp dt:dt="int">0</Timestamp><DateUtc dt:dt="string">2020-10-14T06:32:39Z</DateUtc></StartTime><FrequencyChanges><FrequencyChange><Frequency dt:dt="r8">2699960000</Frequency><Timestamp dt:dt="r8">5.55159256171185E+15</Timestamp><Cur…	좌우반구com(split BVF)_2-010-1	60.021	1.0.0.167	1	-44095580	Professional	2.0.10.242	2.0.10.353	10-14-2020	2020-10-14 오전 6:32:39	15:32:39	2.0.10.248	130	1	z	경호	경	호	39	1	130	NULL	NULL	NULL	NULL	NULL	NULL	KSY3	List1	NULL	NULL	NULL	NULL	NULL	NULL	NULL	NULL	NULL	0	z	0	3	345714	0	{/}	265
좌우반구com(split BVF)_2	10	1	<?xml version="1.0"?>\n<Clock xmlns:dt="urn:schemas-microsoft-com:datatypes"><Description dt:dt="string">E-Prime Primary Realtime Clock</Description><StartTime><Timestamp dt:dt="int">0</Timestamp><DateUtc dt:dt="string">2020-10-14T06:32:39Z</DateUtc></StartTime><FrequencyChanges><FrequencyChange><Frequency dt:dt="r8">2699960000</Frequency><Timestamp dt:dt="r8">5.55159256171185E+15</Timestamp><Cur…	좌우반구com(split BVF)_2-010-1	60.021	1.0.0.167	1	-44095580	Professional	2.0.10.242	2.0.10.353	10-14-2020	2020-10-14 오전 6:32:39	15:32:39	2.0.10.248	123	1	z	계기	계	기	4	1	123	NULL	NULL	NULL	NULL	NULL	NULL	KSY3	List1	NULL	NULL	NULL	NULL	NULL	NULL	NULL	NULL	NULL	0	z	1	3	327953	0	{/}	306
좌우반구com(split BVF)_2	10	1	<?xml version="1.0"?>\n<Clock xmlns:dt="urn:schemas-microsoft-com:datatypes"><Description dt:dt="string">E-Prime Primary Realtime Clock</Description><StartTime><Timestamp dt:dt="int">0</Timestamp><DateUtc dt:dt="string">2020-10-14T06:32:39Z</DateUtc></StartTime><FrequencyChanges><FrequencyChange><Frequency dt:dt="r8">2699960000</Frequency><Timestamp dt:dt="r8">5.55159256171185E+15</Timestamp><Cur…	좌우반구com(split BVF)_2-010-1	60.021	1.0.0.167	1	-44095580	Professional	2.0.10.242	2.0.10.353	10-14-2020	2020-10-14 오전 6:32:39	15:32:39	2.0.10.248	201	2	{/}	계님	계	님	NULL	NULL	NULL	3	1	69	NULL	NULL	NULL	KSY	List2	0		0	-1	538147	183		0	0	1	{/}	1	3	538330	0	{/}	374
좌우반구com(split BVF)_2	10	1	<?xml version="1.0"?>\n<Clock xmlns:dt="urn:schemas-microsoft-com:datatypes"><Description dt:dt="string">E-Prime Primary Realtime Clock</Description><StartTime><Timestamp dt:dt="int">0</Timestamp><DateUtc dt:dt="string">2020-10-14T06:32:39Z</DateUtc></StartTime><FrequencyChanges><FrequencyChange><Frequency dt:dt="r8">2699960000</Frequency><Timestamp dt:dt="r8">5.55159256171185E+15</Timestamp><Cur…	좌우반구com(split BVF)_2-010-1	60.021	1.0.0.167	1	-44095580	Professional	2.0.10.242	2.0.10.353	10-14-2020	2020-10-14 오전 6:32:39	15:32:39	2.0.10.248	347	2	{/}	계락	계	락	NULL	NULL	NULL	NULL	NULL	NULL	70	1	83	KSY3	List3	NULL	NULL	NULL	NULL	NULL	NULL	NULL	NULL	NULL	0	{/}	0	3	905553	0	z	380
좌우반구com(split BVF)_2	10	1	<?xml version="1.0"?>\n<Clock xmlns:dt="urn:schemas-microsoft-com:datatypes"><Description dt:dt="string">E-Prime Primary Realtime Clock</Description><StartTime><Timestamp dt:dt="int">0</Timestamp><DateUtc dt:dt="string">2020-10-14T06:32:39Z</DateUtc></StartTime><FrequencyChanges><FrequencyChange><Frequency dt:dt="r8">2699960000</Frequency><Timestamp dt:dt="r8">5.55159256171185E+15</Timestamp><Cur…	좌우반구com(split BVF)_2-010-1	60.021	1.0.0.167	1	-44095580	Professional	2.0.10.242	2.0.10.353	10-14-2020	2020-10-14 오전 6:32:39	15:32:39	2.0.10.248	68	1	z	계수	계	수	28	1	68	NULL	NULL	NULL	NULL	NULL	NULL	KSY3	List1	NULL	NULL	NULL	NULL	NULL	NULL	NULL	NULL	NULL	0	z	0	3	188385	0	{/}	450
좌우반구com(split BVF)_2	10	1	<?xml version="1.0"?>\n<Clock xmlns:dt="urn:schemas-microsoft-com:datatypes"><Description dt:dt="string">E-Prime Primary Realtime Clock</Description><StartTime><Timestamp dt:dt="int">0</Timestamp><DateUtc dt:dt="string">2020-10-14T06:32:39Z</DateUtc></StartTime><FrequencyChanges><FrequencyChange><Frequency dt:dt="r8">2699960000</Frequency><Timestamp dt:dt="r8">5.55159256171185E+15</Timestamp><Cur…	좌우반구com(split BVF)_2-010-1	60.021	1.0.0.167	1	-44095580	Professional	2.0.10.242	2.0.10.353	10-14-2020	2020-10-14 오전 6:32:39	15:32:39	2.0.10.248	47	2	{/}	계여	계	여	24	1	47	NULL	NULL	NULL	NULL	NULL	NULL	KSY3	List1	NULL	NULL	NULL	NULL	NULL	NULL	NULL	NULL	NULL	1	{/}	0	3	135020	0	{/}	384
좌우반구com(split BVF)_2	10	1	<?xml version="1.0"?>\n<Clock xmlns:dt="urn:schemas-microsoft-com:datatypes"><Description dt:dt="string">E-Prime Primary Realtime Clock</Description><StartTime><Timestamp dt:dt="int">0</Timestamp><DateUtc dt:dt="string">2020-10-14T06:32:39Z</DateUtc></StartTime><FrequencyChanges><FrequencyChange><Frequency dt:dt="r8">2699960000</Frequency><Timestamp dt:dt="r8">5.55159256171185E+15</Timestamp><Cur…	좌우반구com(split BVF)_2-010-1	60.021	1.0.0.167	1	-44095580	Professional	2.0.10.242	2.0.10.353	10-14-2020	2020-10-14 오전 6:32:39	15:32:39	2.0.10.248	218	2	{/}	고률	고	률	NULL	NULL	NULL	111	1	86	NULL	NULL	NULL	KSY2	List2	NULL	NULL	NULL	NULL	NULL	NULL	NULL	NULL	NULL	1	{/}	1	3	581065	0	{/}	375
좌우반구com(split BVF)_2	10	1	<?xml version="1.0"?>\n<Clock xmlns:dt="urn:schemas-microsoft-com:datatypes"><Description dt:dt="string">E-Prime Primary Realtime Clock</Description><StartTime><Timestamp dt:dt="int">0</Timestamp><DateUtc dt:dt="string">2020-10-14T06:32:39Z</DateUtc></StartTime><FrequencyChanges><FrequencyChange><Frequency dt:dt="r8">2699960000</Frequency><Timestamp dt:dt="r8">5.55159256171185E+15</Timestamp><Cur…	좌우반구com(split BVF)_2-010-1	60.021	1.0.0.167	1	-44095580	Professional	2.0.10.242	2.0.10.353	10-14-2020	2020-10-14 오전 6:32:39	15:32:39	2.0.10.248	372	2	{/}	고청	고	청	NULL	NULL	NULL	NULL	NULL	NULL	88	1	108	KSY	List3	0		0	-1	968814	183		0	0	0	{/}	1	3	968997	0	z	185
좌우반구com(split BVF)_2	10	1	<?xml version="1.0"?>\n<Clock xmlns:dt="urn:schemas-microsoft-com:datatypes"><Description dt:dt="string">E-Prime Primary Realtime Clock</Description><StartTime><Timestamp dt:dt="int">0</Timestamp><DateUtc dt:dt="string">2020-10-14T06:32:39Z</DateUtc></StartTime><FrequencyChanges><FrequencyChange><Frequency dt:dt="r8">2699960000</Frequency><Timestamp dt:dt="r8">5.55159256171185E+15</Timestamp><Cur…	좌우반구com(split BVF)_2-010-1	60.021	1.0.0.167	1	-44095580	Professional	2.0.10.242	2.0.10.353	10-14-2020	2020-10-14 오전 6:32:39	15:32:39	2.0.10.248	135	1	z	공기	공	기	NULL	NULL	NULL	30	1	3	NULL	NULL	NULL	KSY3	List2	NULL	NULL	NULL	NULL	NULL	NULL	NULL	NULL	NULL	1	z	1	3	373487	0	z	332
좌우반구com(split BVF)_2	10	1	<?xml version="1.0"?>\n<Clock xmlns:dt="urn:schemas-microsoft-com:datatypes"><Description dt:dt="string">E-Prime Primary Realtime Clock</Description><StartTime><Timestamp dt:dt="int">0</Timestamp><DateUtc dt:dt="string">2020-10-14T06:32:39Z</DateUtc></StartTime><FrequencyChanges><FrequencyChange><Frequency dt:dt="r8">2699960000</Frequency><Timestamp dt:dt="r8">5.55159256171185E+15</Timestamp><Cur…	좌우반구com(split BVF)_2-010-1	60.021	1.0.0.167	1	-44095580	Professional	2.0.10.242	2.0.10.353	10-14-2020	2020-10-14 오전 6:32:39	15:32:39	2.0.10.248	1	1	z	공백	공	백	121	1	1	NULL	NULL	NULL	NULL	NULL	NULL	KSY3	List1	NULL	NULL	NULL	NULL	NULL	NULL	NULL	NULL	NULL	1	z	0	3	17844	0	z	505
좌우반구com(split BVF)_2	10	1	<?xml version="1.0"?>\n<Clock xmlns:dt="urn:schemas-microsoft-com:datatypes"><Description dt:dt="string">E-Prime Primary Realtime Clock</Description><StartTime><Timestamp dt:dt="int">0</Timestamp><DateUtc dt:dt="string">2020-10-14T06:32:39Z</DateUtc></StartTime><FrequencyChanges><FrequencyChange><Frequency dt:dt="r8">2699960000</Frequency><Timestamp dt:dt="r8">5.55159256171185E+15</Timestamp><Cur…	좌우반구com(split BVF)_2-010-1	60.021	1.0.0.167	1	-44095580	Professional	2.0.10.242	2.0.10.353	10-14-2020	2020-10-14 오전 6:32:39	15:32:39	2.0.10.248	188	1	z	공포	공	포	NULL	NULL	NULL	38	1	56	NULL	NULL	NULL	KSY3	List2	NULL	NULL	NULL	NULL	NULL	NULL	NULL	NULL	NULL	1	z	0	4	505392	0	z	238
좌우반구com(split BVF)_2	10	1	<?xml version="1.0"?>\n<Clock xmlns:dt="urn:schemas-microsoft-com:datatypes"><Description dt:dt="string">E-Prime Primary Realtime Clock</Description><StartTime><Timestamp dt:dt="int">0</Timestamp><DateUtc dt:dt="string">2020-10-14T06:32:39Z</DateUtc></StartTime><FrequencyChanges><FrequencyChange><Frequency dt:dt="r8">2699960000</Frequency><Timestamp dt:dt="r8">5.55159256171185E+15</Timestamp><Cur…	좌우반구com(split BVF)_2-010-1	60.021	1.0.0.167	1	-44095580	Professional	2.0.10.242	2.0.10.353	10-14-2020	2020-10-14 오전 6:32:39	15:32:39	2.0.10.248	388	2	{/}	과법	과	법	NULL	NULL	NULL	NULL	NULL	NULL	38	1	124	KSY2	List3	NULL	NULL	NULL	NULL	NULL	NULL	NULL	NULL	NULL	0	{/}	0	4	1009084	0	z	409
좌우반구com(split BVF)_2	10	1	<?xml version="1.0"?>\n<Clock xmlns:dt="urn:schemas-microsoft-com:datatypes"><Description dt:dt="string">E-Prime Primary Realtime Clock</Description><StartTime><Timestamp dt:dt="int">0</Timestamp><DateUtc dt:dt="string">2020-10-14T06:32:39Z</DateUtc></StartTime><FrequencyChanges><FrequencyChange><Frequency dt:dt="r8">2699960000</Frequency><Timestamp dt:dt="r8">5.55159256171185E+15</Timestamp><Cur…	좌우반구com(split BVF)_2-010-1	60.021	1.0.0.167	1	-44095580	Professional	2.0.10.242	2.0.10.353	10-14-2020	2020-10-14 오전 6:32:39	15:32:39	2.0.10.248	45	1	z	과정	과	정	8	1	45	NULL	NULL	NULL	NULL	NULL	NULL	KSY3	List1	NULL	NULL	NULL	NULL	NULL	NULL	NULL	NULL	NULL	1	z	0	3	129972	0	z	288
좌우반구com(split BVF)_2	10	1	<?xml version="1.0"?>\n<Clock xmlns:dt="urn:schemas-microsoft-com:datatypes"><Description dt:dt="string">E-Prime Primary Realtime Clock</Description><StartTime><Timestamp dt:dt="int">0</Timestamp><DateUtc dt:dt="string">2020-10-14T06:32:39Z</DateUtc></StartTime><FrequencyChanges><FrequencyChange><Frequency dt:dt="r8">2699960000</Frequency><Timestamp dt:dt="r8">5.55159256171185E+15</Timestamp><Cur…	좌우반구com(split BVF)_2-010-1	60.021	1.0.0.167	1	-44095580	Professional	2.0.10.242	2.0.10.353	10-14-2020	2020-10-14 오전 6:32:39	15:32:39	2.0.10.248	300	1	z	관계	관	계	NULL	NULL	NULL	NULL	NULL	NULL	99	1	36	KSY3	List3	NULL	NULL	NULL	NULL	NULL	NULL	NULL	NULL	NULL	1	z	0	4	787994	0	z	324
좌우반구com(split BVF)_2	10	1	<?xml version="1.0"?>\n<Clock xmlns:dt="urn:schemas-microsoft-com:datatypes"><Description dt:dt="string">E-Prime Primary Realtime Clock</Description><StartTime><Timestamp dt:dt="int">0</Timestamp><DateUtc dt:dt="string">2020-10-14T06:32:39Z</DateUtc></StartTime><FrequencyChanges><FrequencyChange><Frequency dt:dt="r8">2699960000</Frequency><Timestamp dt:dt="r8">5.55159256171185E+15</Timestamp><Cur…	좌우반구com(split BVF)_2-010-1	60.021	1.0.0.167	1	-44095580	Professional	2.0.10.242	2.0.10.353	10-14-2020	2020-10-14 오전 6:32:39	15:32:39	2.0.10.248	167	1	z	관측	관	측	NULL	NULL	NULL	55	1	35	NULL	NULL	NULL	KSY3	List2	NULL	NULL	NULL	NULL	NULL	NULL	NULL	NULL	NULL	1	z	0	3	453060	0	z	325
좌우반구com(split BVF)_2	10	1	<?xml version="1.0"?>\n<Clock xmlns:dt="urn:schemas-microsoft-com:datatypes"><Description dt:dt="string">E-Prime Primary Realtime Clock</Description><StartTime><Timestamp dt:dt="int">0</Timestamp><DateUtc dt:dt="string">2020-10-14T06:32:39Z</DateUtc></StartTime><FrequencyChanges><FrequencyChange><Frequency dt:dt="r8">2699960000</Frequency><Timestamp dt:dt="r8">5.55159256171185E+15</Timestamp><Cur…	좌우반구com(split BVF)_2-010-1	60.021	1.0.0.167	1	-44095580	Professional	2.0.10.242	2.0.10.353	10-14-2020	2020-10-14 오전 6:32:39	15:32:39	2.0.10.248	151	1	z	광장	광	장	NULL	NULL	NULL	62	1	19	NULL	NULL	NULL	KSY3	List2	NULL	NULL	NULL	NULL	NULL	NULL	NULL	NULL	NULL	1	z	0	4	413274	0	z	335
좌우반구com(split BVF)_2	10	1	<?xml version="1.0"?>\n<Clock xmlns:dt="urn:schemas-microsoft-com:datatypes"><Description dt:dt="string">E-Prime Primary Realtime Clock</Description><StartTime><Timestamp dt:dt="int">0</Timestamp><DateUtc dt:dt="string">2020-10-14T06:32:39Z</DateUtc></StartTime><FrequencyChanges><FrequencyChange><Frequency dt:dt="r8">2699960000</Frequency><Timestamp dt:dt="r8">5.55159256171185E+15</Timestamp><Cur…	좌우반구com(split BVF)_2-010-1	60.021	1.0.0.167	1	-44095580	Professional	2.0.10.242	2.0.10.353	10-14-2020	2020-10-14 오전 6:32:39	15:32:39	2.0.10.248	122	2	{/}	교느	교	느	23	1	122	NULL	NULL	NULL	NULL	NULL	NULL	KSY2	List1	NULL	NULL	NULL	NULL	NULL	NULL	NULL	NULL	NULL	1	{/}	0	3	325471	0	{/}	275
좌우반구com(split BVF)_2	10	1	<?xml version="1.0"?>\n<Clock xmlns:dt="urn:schemas-microsoft-com:datatypes"><Description dt:dt="string">E-Prime Primary Realtime Clock</Description><StartTime><Timestamp dt:dt="int">0</Timestamp><DateUtc dt:dt="string">2020-10-14T06:32:39Z</DateUtc></StartTime><FrequencyChanges><FrequencyChange><Frequency dt:dt="r8">2699960000</Frequency><Timestamp dt:dt="r8">5.55159256171185E+15</Timestamp><Cur…	좌우반구com(split BVF)_2-010-1	60.021	1.0.0.167	1	-44095580	Professional	2.0.10.242	2.0.10.353	10-14-2020	2020-10-14 오전 6:32:39	15:32:39	2.0.10.248	86	2	{/}	교휘	교	휘	104	1	86	NULL	NULL	NULL	NULL	NULL	NULL	KSY3	List1	NULL	NULL	NULL	NULL	NULL	NULL	NULL	NULL	NULL	1	{/}	0	3	234669	0	{/}	367
좌우반구com(split BVF)_2	10	1	<?xml version="1.0"?>\n<Clock xmlns:dt="urn:schemas-microsoft-com:datatypes"><Description dt:dt="string">E-Prime Primary Realtime Clock</Description><StartTime><Timestamp dt:dt="int">0</Timestamp><DateUtc dt:dt="string">2020-10-14T06:32:39Z</DateUtc></StartTime><FrequencyChanges><FrequencyChange><Frequency dt:dt="r8">2699960000</Frequency><Timestamp dt:dt="r8">5.55159256171185E+15</Timestamp><Cur…	좌우반구com(split BVF)_2-010-1	60.021	1.0.0.167	1	-44095580	Professional	2.0.10.242	2.0.10.353	10-14-2020	2020-10-14 오전 6:32:39	15:32:39	2.0.10.248	158	1	z	구조	구	조	NULL	NULL	NULL	1	1	26	NULL	NULL	NULL	KSY3	List2	NULL	NULL	NULL	NULL	NULL	NULL	NULL	NULL	NULL	1	z	0	3	430801	0	z	293
좌우반구com(split BVF)_2	10	1	<?xml version="1.0"?>\n<Clock xmlns:dt="urn:schemas-microsoft-com:datatypes"><Description dt:dt="string">E-Prime Primary Realtime Clock</Description><StartTime><Timestamp dt:dt="int">0</Timestamp><DateUtc dt:dt="string">2020-10-14T06:32:39Z</DateUtc></StartTime><FrequencyChanges><FrequencyChange><Frequency dt:dt="r8">2699960000</Frequency><Timestamp dt:dt="r8">5.55159256171185E+15</Timestamp><Cur…	좌우반구com(split BVF)_2-010-1	60.021	1.0.0.167	1	-44095580	Professional	2.0.10.242	2.0.10.353	10-14-2020	2020-10-14 오전 6:32:39	15:32:39	2.0.10.248	364	2	{/}	국득	국	득	NULL	NULL	NULL	NULL	NULL	NULL	31	1	100	KSY2	List3	NULL	NULL	NULL	NULL	NULL	NULL	NULL	NULL	NULL	1	{/}	0	3	948621	0	{/}	289
좌우반구com(split BVF)_2	10	1	<?xml version="1.0"?>\n<Clock xmlns:dt="urn:schemas-microsoft-com:datatypes"><Description dt:dt="string">E-Prime Primary Realtime Clock</Description><StartTime><Timestamp dt:dt="int">0</Timestamp><DateUtc dt:dt="string">2020-10-14T06:32:39Z</DateUtc></StartTime><FrequencyChanges><FrequencyChange><Frequency dt:dt="r8">2699960000</Frequency><Timestamp dt:dt="r8">5.55159256171185E+15</Timestamp><Cur…	좌우반구com(split BVF)_2-010-1	60.021	1.0.0.167	1	-44095580	Professional	2.0.10.242	2.0.10.353	10-14-2020	2020-10-14 오전 6:32:39	15:32:39	2.0.10.248	381	2	{/}	국반	국	반	NULL	NULL	NULL	NULL	NULL	NULL	100	1	117	KSY3	List3	NULL	NULL	NULL	NULL	NULL	NULL	NULL	NULL	NULL	1	{/}	1	3	991506	0	{/}	412
좌우반구com(split BVF)_2	10	1	<?xml version="1.0"?>\n<Clock xmlns:dt="urn:schemas-microsoft-com:datatypes"><Description dt:dt="string">E-Prime Primary Realtime Clock</Description><StartTime><Timestamp dt:dt="int">0</Timestamp><DateUtc dt:dt="string">2020-10-14T06:32:39Z</DateUtc></StartTime><FrequencyChanges><FrequencyChange><Frequency dt:dt="r8">2699960000</Frequency><Timestamp dt:dt="r8">5.55159256171185E+15</Timestamp><Cur…	좌우반구com(split BVF)_2-010-1	60.021	1.0.0.167	1	-44095580	Professional	2.0.10.242	2.0.10.353	10-14-2020	2020-10-14 오전 6:32:39	15:32:39	2.0.10.248	143	1	z	군청	군	청	NULL	NULL	NULL	15	1	11	NULL	NULL	NULL	KSY3	List2	NULL	NULL	NULL	NULL	NULL	NULL	NULL	NULL	NULL	1	z	0	3	393464	0	z	233
좌우반구com(split BVF)_2	10	1	<?xml version="1.0"?>\n<Clock xmlns:dt="urn:schemas-microsoft-com:datatypes"><Description dt:dt="string">E-Prime Primary Realtime Clock</Description><StartTime><Timestamp dt:dt="int">0</Timestamp><DateUtc dt:dt="string">2020-10-14T06:32:39Z</DateUtc></StartTime><FrequencyChanges><FrequencyChange><Frequency dt:dt="r8">2699960000</Frequency><Timestamp dt:dt="r8">5.55159256171185E+15</Timestamp><Cur…	좌우반구com(split BVF)_2-010-1	60.021	1.0.0.167	1	-44095580	Professional	2.0.10.242	2.0.10.353	10-14-2020	2020-10-14 오전 6:32:39	15:32:39	2.0.10.248	326	1	z	궤도	궤	도	NULL	NULL	NULL	NULL	NULL	NULL	125	1	62	KSY3	List3	NULL	NULL	NULL	NULL	NULL	NULL	NULL	NULL	NULL	1	z	0	3	853104	0	z	301
좌우반구com(split BVF)_2	10	1	<?xml version="1.0"?>\n<Clock xmlns:dt="urn:schemas-microsoft-com:datatypes"><Description dt:dt="string">E-Prime Primary Realtime Clock</Description><StartTime><Timestamp dt:dt="int">0</Timestamp><DateUtc dt:dt="string">2020-10-14T06:32:39Z</DateUtc></StartTime><FrequencyChanges><FrequencyChange><Frequency dt:dt="r8">2699960000</Frequency><Timestamp dt:dt="r8">5.55159256171185E+15</Timestamp><Cur…	좌우반구com(split BVF)_2-010-1	60.021	1.0.0.167	1	-44095580	Professional	2.0.10.242	2.0.10.353	10-14-2020	2020-10-14 오전 6:32:39	15:32:39	2.0.10.248	242	2	{/}	궤희	궤	희	NULL	NULL	NULL	82	1	110	NULL	NULL	NULL	KSY	List2	0		0	-1	640578	183		0	0	1	{/}	0	3	640761	0	{/}	222
좌우반구com(split BVF)_2	10	1	<?xml version="1.0"?>\n<Clock xmlns:dt="urn:schemas-microsoft-com:datatypes"><Description dt:dt="string">E-Prime Primary Realtime Clock</Description><StartTime><Timestamp dt:dt="int">0</Timestamp><DateUtc dt:dt="string">2020-10-14T06:32:39Z</DateUtc></StartTime><FrequencyChanges><FrequencyChange><Frequency dt:dt="r8">2699960000</Frequency><Timestamp dt:dt="r8">5.55159256171185E+15</Timestamp><Cur…	좌우반구com(split BVF)_2-010-1	60.021	1.0.0.167	1	-44095580	Professional	2.0.10.242	2.0.10.353	10-14-2020	2020-10-14 오전 6:32:39	15:32:39	2.0.10.248	303	1	z	그림	그	림	NULL	NULL	NULL	NULL	NULL	NULL	92	1	39	KSY3	List3	NULL	NULL	NULL	NULL	NULL	NULL	NULL	NULL	NULL	1	z	0	3	795441	0	z	325
좌우반구com(split BVF)_2	10	1	<?xml version="1.0"?>\n<Clock xmlns:dt="urn:schemas-microsoft-com:datatypes"><Description dt:dt="string">E-Prime Primary Realtime Clock</Description><StartTime><Timestamp dt:dt="int">0</Timestamp><DateUtc dt:dt="string">2020-10-14T06:32:39Z</DateUtc></StartTime><FrequencyChanges><FrequencyChange><Frequency dt:dt="r8">2699960000</Frequency><Timestamp dt:dt="r8">5.55159256171185E+15</Timestamp><Cur…	좌우반구com(split BVF)_2-010-1	60.021	1.0.0.167	1	-44095580	Professional	2.0.10.242	2.0.10.353	10-14-2020	2020-10-14 오전 6:32:39	15:32:39	2.0.10.248	265	2	{/}	그법	그	법	NULL	NULL	NULL	NULL	NULL	NULL	41	1	1	KSY	List3	0		1	-1	700657	183		0	0	1	{/}	1	3	700840	0	{/}	266
좌우반구com(split BVF)_2	10	1	<?xml version="1.0"?>\n<Clock xmlns:dt="urn:schemas-microsoft-com:datatypes"><Description dt:dt="string">E-Prime Primary Realtime Clock</Description><StartTime><Timestamp dt:dt="int">0</Timestamp><DateUtc dt:dt="string">2020-10-14T06:32:39Z</DateUtc></StartTime><FrequencyChanges><FrequencyChange><Frequency dt:dt="r8">2699960000</Frequency><Timestamp dt:dt="r8">5.55159256171185E+15</Timestamp><Cur…	좌우반구com(split BVF)_2-010-1	60.021	1.0.0.167	1	-44095580	Professional	2.0.10.242	2.0.10.353	10-14-2020	2020-10-14 오전 6:32:39	15:32:39	2.0.10.248	146	2	{/}	그소	그	소	NULL	NULL	NULL	108	1	14	NULL	NULL	NULL	KSY	List2	0		0	0	400645	183		0	0	1	{/}	0	3	400828	0	{/}	319
좌우반구com(split BVF)_2	10	1	<?xml version="1.0"?>\n<Clock xmlns:dt="urn:schemas-microsoft-com:datatypes"><Description dt:dt="string">E-Prime Primary Realtime Clock</Description><StartTime><Timestamp dt:dt="int">0</Timestamp><DateUtc dt:dt="string">2020-10-14T06:32:39Z</DateUtc></StartTime><FrequencyChanges><FrequencyChange><Frequency dt:dt="r8">2699960000</Frequency><Timestamp dt:dt="r8">5.55159256171185E+15</Timestamp><Cur…	좌우반구com(split BVF)_2-010-1	60.021	1.0.0.167	1	-44095580	Professional	2.0.10.242	2.0.10.353	10-14-2020	2020-10-14 오전 6:32:39	15:32:39	2.0.10.248	29	2	{/}	그종	그	종	118	1	29	NULL	NULL	NULL	NULL	NULL	NULL	KSY3	List1	NULL	NULL	NULL	NULL	NULL	NULL	NULL	NULL	NULL	1	{/}	1	3	88486	0	{/}	911
좌우반구com(split BVF)_2	10	1	<?xml version="1.0"?>\n<Clock xmlns:dt="urn:schemas-microsoft-com:datatypes"><Description dt:dt="string">E-Prime Primary Realtime Clock</Description><StartTime><Timestamp dt:dt="int">0</Timestamp><DateUtc dt:dt="string">2020-10-14T06:32:39Z</DateUtc></StartTime><FrequencyChanges><FrequencyChange><Frequency dt:dt="r8">2699960000</Frequency><Timestamp dt:dt="r8">5.55159256171185E+15</Timestamp><Cur…	좌우반구com(split BVF)_2-010-1	60.021	1.0.0.167	1	-44095580	Professional	2.0.10.242	2.0.10.353	10-14-2020	2020-10-14 오전 6:32:39	15:32:39	2.0.10.248	198	1	z	급여	급	여	NULL	NULL	NULL	98	1	66	NULL	NULL	NULL	KSY3	List2	NULL	NULL	NULL	NULL	NULL	NULL	NULL	NULL	NULL	1	z	0	3	530783	0	z	353
좌우반구com(split BVF)_2	10	1	<?xml version="1.0"?>\n<Clock xmlns:dt="urn:schemas-microsoft-com:datatypes"><Description dt:dt="string">E-Prime Primary Realtime Clock</Description><StartTime><Timestamp dt:dt="int">0</Timestamp><DateUtc dt:dt="string">2020-10-14T06:32:39Z</DateUtc></StartTime><FrequencyChanges><FrequencyChange><Frequency dt:dt="r8">2699960000</Frequency><Timestamp dt:dt="r8">5.55159256171185E+15</Timestamp><Cur…	좌우반구com(split BVF)_2-010-1	60.021	1.0.0.167	1	-44095580	Professional	2.0.10.242	2.0.10.353	10-14-2020	2020-10-14 오전 6:32:39	15:32:39	2.0.10.248	141	1	z	기록	기	록	NULL	NULL	NULL	67	1	9	NULL	NULL	NULL	KSY3	List2	NULL	NULL	NULL	NULL	NULL	NULL	NULL	NULL	NULL	1	z	0	3	388549	0	z	316
좌우반구com(split BVF)_2	10	1	<?xml version="1.0"?>\n<Clock xmlns:dt="urn:schemas-microsoft-com:datatypes"><Description dt:dt="string">E-Prime Primary Realtime Clock</Description><StartTime><Timestamp dt:dt="int">0</Timestamp><DateUtc dt:dt="string">2020-10-14T06:32:39Z</DateUtc></StartTime><FrequencyChanges><FrequencyChange><Frequency dt:dt="r8">2699960000</Frequency><Timestamp dt:dt="r8">5.55159256171185E+15</Timestamp><Cur…	좌우반구com(split BVF)_2-010-1	60.021	1.0.0.167	1	-44095580	Professional	2.0.10.242	2.0.10.353	10-14-2020	2020-10-14 오전 6:32:39	15:32:39	2.0.10.248	285	1	z	기름	기	름	NULL	NULL	NULL	NULL	NULL	NULL	118	1	21	KSY3	List3	NULL	NULL	NULL	NULL	NULL	NULL	NULL	NULL	NULL	0	z	0	3	750290	0	{/}	244
좌우반구com(split BVF)_2	10	1	<?xml version="1.0"?>\n<Clock xmlns:dt="urn:schemas-microsoft-com:datatypes"><Description dt:dt="string">E-Prime Primary Realtime Clock</Description><StartTime><Timestamp dt:dt="int">0</Timestamp><DateUtc dt:dt="string">2020-10-14T06:32:39Z</DateUtc></StartTime><FrequencyChanges><FrequencyChange><Frequency dt:dt="r8">2699960000</Frequency><Timestamp dt:dt="r8">5.55159256171185E+15</Timestamp><Cur…	좌우반구com(split BVF)_2-010-1	60.021	1.0.0.167	1	-44095580	Professional	2.0.10.242	2.0.10.353	10-14-2020	2020-10-14 오전 6:32:39	15:32:39	2.0.10.248	80	1	z	기술	기	술	63	1	80	NULL	NULL	NULL	NULL	NULL	NULL	KSY3	List1	NULL	NULL	NULL	NULL	NULL	NULL	NULL	NULL	NULL	1	z	0	3	219241	0	z	255
좌우반구com(split BVF)_2	10	1	<?xml version="1.0"?>\n<Clock xmlns:dt="urn:schemas-microsoft-com:datatypes"><Description dt:dt="string">E-Prime Primary Realtime Clock</Description><StartTime><Timestamp dt:dt="int">0</Timestamp><DateUtc dt:dt="string">2020-10-14T06:32:39Z</DateUtc></StartTime><FrequencyChanges><FrequencyChange><Frequency dt:dt="r8">2699960000</Frequency><Timestamp dt:dt="r8">5.55159256171185E+15</Timestamp><Cur…	좌우반구com(split BVF)_2-010-1	60.021	1.0.0.167	1	-44095580	Professional	2.0.10.242	2.0.10.353	10-14-2020	2020-10-14 오전 6:32:39	15:32:39	2.0.10.248	387	1	z	기운	기	운	NULL	NULL	NULL	NULL	NULL	NULL	59	1	123	KSY3	List3	NULL	NULL	NULL	NULL	NULL	NULL	NULL	NULL	NULL	1	z	1	3	1006584	0	z	292
좌우반구com(split BVF)_2	10	1	<?xml version="1.0"?>\n<Clock xmlns:dt="urn:schemas-microsoft-com:datatypes"><Description dt:dt="string">E-Prime Primary Realtime Clock</Description><StartTime><Timestamp dt:dt="int">0</Timestamp><DateUtc dt:dt="string">2020-10-14T06:32:39Z</DateUtc></StartTime><FrequencyChanges><FrequencyChange><Frequency dt:dt="r8">2699960000</Frequency><Timestamp dt:dt="r8">5.55159256171185E+15</Timestamp><Cur…	좌우반구com(split BVF)_2-010-1	60.021	1.0.0.167	1	-44095580	Professional	2.0.10.242	2.0.10.353	10-14-2020	2020-10-14 오전 6:32:39	15:32:39	2.0.10.248	51	1	z	기준	기	준	80	1	51	NULL	NULL	NULL	NULL	NULL	NULL	KSY3	List1	NULL	NULL	NULL	NULL	NULL	NULL	NULL	NULL	NULL	1	z	1	3	145183	0	z	324
좌우반구com(split BVF)_2	10	1	<?xml version="1.0"?>\n<Clock xmlns:dt="urn:schemas-microsoft-com:datatypes"><Description dt:dt="string">E-Prime Primary Realtime Clock</Description><StartTime><Timestamp dt:dt="int">0</Timestamp><DateUtc dt:dt="string">2020-10-14T06:32:39Z</DateUtc></StartTime><FrequencyChanges><FrequencyChange><Frequency dt:dt="r8">2699960000</Frequency><Timestamp dt:dt="r8">5.55159256171185E+15</Timestamp><Cur…	좌우반구com(split BVF)_2-010-1	60.021	1.0.0.167	1	-44095580	Professional	2.0.10.242	2.0.10.353	10-14-2020	2020-10-14 오전 6:32:39	15:32:39	2.0.10.248	91	1	z	기차	기	차	6	1	91	NULL	NULL	NULL	NULL	NULL	NULL	KSY3	List1	NULL	NULL	NULL	NULL	NULL	NULL	NULL	NULL	NULL	1	z	0	3	247431	0	z	380
좌우반구com(split BVF)_2	10	1	<?xml version="1.0"?>\n<Clock xmlns:dt="urn:schemas-microsoft-com:datatypes"><Description dt:dt="string">E-Prime Primary Realtime Clock</Description><StartTime><Timestamp dt:dt="int">0</Timestamp><DateUtc dt:dt="string">2020-10-14T06:32:39Z</DateUtc></StartTime><FrequencyChanges><FrequencyChange><Frequency dt:dt="r8">2699960000</Frequency><Timestamp dt:dt="r8">5.55159256171185E+15</Timestamp><Cur…	좌우반구com(split BVF)_2-010-1	60.021	1.0.0.167	1	-44095580	Professional	2.0.10.242	2.0.10.353	10-14-2020	2020-10-14 오전 6:32:39	15:32:39	2.0.10.248	106	1	z	기회	기	회	77	1	106	NULL	NULL	NULL	NULL	NULL	NULL	KSY3	List1	NULL	NULL	NULL	NULL	NULL	NULL	NULL	NULL	NULL	1	z	1	3	285401	0	z	191
좌우반구com(split BVF)_2	10	1	<?xml version="1.0"?>\n<Clock xmlns:dt="urn:schemas-microsoft-com:datatypes"><Description dt:dt="string">E-Prime Primary Realtime Clock</Description><StartTime><Timestamp dt:dt="int">0</Timestamp><DateUtc dt:dt="string">2020-10-14T06:32:39Z</DateUtc></StartTime><FrequencyChanges><FrequencyChange><Frequency dt:dt="r8">2699960000</Frequency><Timestamp dt:dt="r8">5.55159256171185E+15</Timestamp><Cur…	좌우반구com(split BVF)_2-010-1	60.021	1.0.0.167	1	-44095580	Professional	2.0.10.242	2.0.10.353	10-14-2020	2020-10-14 오전 6:32:39	15:32:39	2.0.10.248	120	2	{/}	껍목	껍	목	115	1	120	NULL	NULL	NULL	NULL	NULL	NULL	KSY	List1	0		0	0	320273	183		0	0	1	{/}	0	3	320456	0	{/}	267
좌우반구com(split BVF)_2	10	1	<?xml version="1.0"?>\n<Clock xmlns:dt="urn:schemas-microsoft-com:datatypes"><Description dt:dt="string">E-Prime Primary Realtime Clock</Description><StartTime><Timestamp dt:dt="int">0</Timestamp><DateUtc dt:dt="string">2020-10-14T06:32:39Z</DateUtc></StartTime><FrequencyChanges><FrequencyChange><Frequency dt:dt="r8">2699960000</Frequency><Timestamp dt:dt="r8">5.55159256171185E+15</Timestamp><Cur…	좌우반구com(split BVF)_2-010-1	60.021	1.0.0.167	1	-44095580	Professional	2.0.10.242	2.0.10.353	10-14-2020	2020-10-14 오전 6:32:39	15:32:39	2.0.10.248	82	2	{/}	껍밀	껍	밀	102	1	82	NULL	NULL	NULL	NULL	NULL	NULL	KSY3	List1	NULL	NULL	NULL	NULL	NULL	NULL	NULL	NULL	NULL	1	{/}	0	4	224223	0	{/}	309
좌우반구com(split BVF)_2	10	1	<?xml version="1.0"?>\n<Clock xmlns:dt="urn:schemas-microsoft-com:datatypes"><Description dt:dt="string">E-Prime Primary Realtime Clock</Description><StartTime><Timestamp dt:dt="int">0</Timestamp><DateUtc dt:dt="string">2020-10-14T06:32:39Z</DateUtc></StartTime><FrequencyChanges><FrequencyChange><Frequency dt:dt="r8">2699960000</Frequency><Timestamp dt:dt="r8">5.55159256171185E+15</Timestamp><Cur…	좌우반구com(split BVF)_2-010-1	60.021	1.0.0.167	1	-44095580	Professional	2.0.10.242	2.0.10.353	10-14-2020	2020-10-14 오전 6:32:39	15:32:39	2.0.10.248	156	1	z	껍질	껍	질	NULL	NULL	NULL	10	1	24	NULL	NULL	NULL	KSY3	List2	NULL	NULL	NULL	NULL	NULL	NULL	NULL	NULL	NULL	0	z	0	3	425836	0	{/}	206
좌우반구com(split BVF)_2	10	1	<?xml version="1.0"?>\n<Clock xmlns:dt="urn:schemas-microsoft-com:datatypes"><Description dt:dt="string">E-Prime Primary Realtime Clock</Description><StartTime><Timestamp dt:dt="int">0</Timestamp><DateUtc dt:dt="string">2020-10-14T06:32:39Z</DateUtc></StartTime><FrequencyChanges><FrequencyChange><Frequency dt:dt="r8">2699960000</Frequency><Timestamp dt:dt="r8">5.55159256171185E+15</Timestamp><Cur…	좌우반구com(split BVF)_2-010-1	60.021	1.0.0.167	1	-44095580	Professional	2.0.10.242	2.0.10.353	10-14-2020	2020-10-14 오전 6:32:39	15:32:39	2.0.10.248	118	2	{/}	껍퇴	껍	퇴	53	1	118	NULL	NULL	NULL	NULL	NULL	NULL	KSY3	List1	NULL	NULL	NULL	NULL	NULL	NULL	NULL	NULL	NULL	1	{/}	0	4	315458	0	{/}	328
좌우반구com(split BVF)_2	10	1	<?xml version="1.0"?>\n<Clock xmlns:dt="urn:schemas-microsoft-com:datatypes"><Description dt:dt="string">E-Prime Primary Realtime Clock</Description><StartTime><Timestamp dt:dt="int">0</Timestamp><DateUtc dt:dt="string">2020-10-14T06:32:39Z</DateUtc></StartTime><FrequencyChanges><FrequencyChange><Frequency dt:dt="r8">2699960000</Frequency><Timestamp dt:dt="r8">5.55159256171185E+15</Timestamp><Cur…	좌우반구com(split BVF)_2-010-1	60.021	1.0.0.167	1	-44095580	Professional	2.0.10.242	2.0.10.353	10-14-2020	2020-10-14 오전 6:32:39	15:32:39	2.0.10.248	286	2	{/}	나개	나	개	NULL	NULL	NULL	NULL	NULL	NULL	8	1	22	KSY2	List3	NULL	NULL	NULL	NULL	NULL	NULL	NULL	NULL	NULL	1	{/}	0	3	752739	0	{/}	331
좌우반구com(split BVF)_2	10	1	<?xml version="1.0"?>\n<Clock xmlns:dt="urn:schemas-microsoft-com:datatypes"><Description dt:dt="string">E-Prime Primary Realtime Clock</Description><StartTime><Timestamp dt:dt="int">0</Timestamp><DateUtc dt:dt="string">2020-10-14T06:32:39Z</DateUtc></StartTime><FrequencyChanges><FrequencyChange><Frequency dt:dt="r8">2699960000</Frequency><Timestamp dt:dt="r8">5.55159256171185E+15</Timestamp><Cur…	좌우반구com(split BVF)_2-010-1	60.021	1.0.0.167	1	-44095580	Professional	2.0.10.242	2.0.10.353	10-14-2020	2020-10-14 오전 6:32:39	15:32:39	2.0.10.248	196	1	z	내일	내	일	NULL	NULL	NULL	49	1	64	NULL	NULL	NULL	KSY3	List2	NULL	NULL	NULL	NULL	NULL	NULL	NULL	NULL	NULL	1	z	0	4	525685	0	z	347
좌우반구com(split BVF)_2	10	1	<?xml version="1.0"?>\n<Clock xmlns:dt="urn:schemas-microsoft-com:datatypes"><Description dt:dt="string">E-Prime Primary Realtime Clock</Description><StartTime><Timestamp dt:dt="int">0</Timestamp><DateUtc dt:dt="string">2020-10-14T06:32:39Z</DateUtc></StartTime><FrequencyChanges><FrequencyChange><Frequency dt:dt="r8">2699960000</Frequency><Timestamp dt:dt="r8">5.55159256171185E+15</Timestamp><Cur…	좌우반구com(split BVF)_2-010-1	60.021	1.0.0.167	1	-44095580	Professional	2.0.10.242	2.0.10.353	10-14-2020	2020-10-14 오전 6:32:39	15:32:39	2.0.10.248	254	2	{/}	내죽	내	죽	NULL	NULL	NULL	7	1	122	NULL	NULL	NULL	KSY	List2	0		0	0	669985	183		0	0	1	{/}	0	3	670168	0	{/}	233
좌우반구com(split BVF)_2	10	1	<?xml version="1.0"?>\n<Clock xmlns:dt="urn:schemas-microsoft-com:datatypes"><Description dt:dt="string">E-Prime Primary Realtime Clock</Description><StartTime><Timestamp dt:dt="int">0</Timestamp><DateUtc dt:dt="string">2020-10-14T06:32:39Z</DateUtc></StartTime><FrequencyChanges><FrequencyChange><Frequency dt:dt="r8">2699960000</Frequency><Timestamp dt:dt="r8">5.55159256171185E+15</Timestamp><Cur…	좌우반구com(split BVF)_2-010-1	60.021	1.0.0.167	1	-44095580	Professional	2.0.10.242	2.0.10.353	10-14-2020	2020-10-14 오전 6:32:39	15:32:39	2.0.10.248	132	2	{/}	내표	내	표	86	1	132	NULL	NULL	NULL	NULL	NULL	NULL	KSY3	List1	NULL	NULL	NULL	NULL	NULL	NULL	NULL	NULL	NULL	1	{/}	1	3	350595	0	{/}	336
좌우반구com(split BVF)_2	10	1	<?xml version="1.0"?>\n<Clock xmlns:dt="urn:schemas-microsoft-com:datatypes"><Description dt:dt="string">E-Prime Primary Realtime Clock</Description><StartTime><Timestamp dt:dt="int">0</Timestamp><DateUtc dt:dt="string">2020-10-14T06:32:39Z</DateUtc></StartTime><FrequencyChanges><FrequencyChange><Frequency dt:dt="r8">2699960000</Frequency><Timestamp dt:dt="r8">5.55159256171185E+15</Timestamp><Cur…	좌우반구com(split BVF)_2-010-1	60.021	1.0.0.167	1	-44095580	Professional	2.0.10.242	2.0.10.353	10-14-2020	2020-10-14 오전 6:32:39	15:32:39	2.0.10.248	259	2	{/}	념속	념	속	NULL	NULL	NULL	80	1	127	NULL	NULL	NULL	KSY2	List2	NULL	NULL	NULL	NULL	NULL	NULL	NULL	NULL	NULL	1	{/}	0	3	682597	0	{/}	261
좌우반구com(split BVF)_2	10	1	<?xml version="1.0"?>\n<Clock xmlns:dt="urn:schemas-microsoft-com:datatypes"><Description dt:dt="string">E-Prime Primary Realtime Clock</Description><StartTime><Timestamp dt:dt="int">0</Timestamp><DateUtc dt:dt="string">2020-10-14T06:32:39Z</DateUtc></StartTime><FrequencyChanges><FrequencyChange><Frequency dt:dt="r8">2699960000</Frequency><Timestamp dt:dt="r8">5.55159256171185E+15</Timestamp><Cur…	좌우반구com(split BVF)_2-010-1	60.021	1.0.0.167	1	-44095580	Professional	2.0.10.242	2.0.10.353	10-14-2020	2020-10-14 오전 6:32:39	15:32:39	2.0.10.248	54	2	{/}	념실	념	실	83	1	54	NULL	NULL	NULL	NULL	NULL	NULL	KSY2	List1	NULL	NULL	NULL	NULL	NULL	NULL	NULL	NULL	NULL	1	{/}	0	4	152781	0	{/}	367
좌우반구com(split BVF)_2	10	1	<?xml version="1.0"?>\n<Clock xmlns:dt="urn:schemas-microsoft-com:datatypes"><Description dt:dt="string">E-Prime Primary Realtime Clock</Description><StartTime><Timestamp dt:dt="int">0</Timestamp><DateUtc dt:dt="string">2020-10-14T06:32:39Z</DateUtc></StartTime><FrequencyChanges><FrequencyChange><Frequency dt:dt="r8">2699960000</Frequency><Timestamp dt:dt="r8">5.55159256171185E+15</Timestamp><Cur…	좌우반구com(split BVF)_2-010-1	60.021	1.0.0.167	1	-44095580	Professional	2.0.10.242	2.0.10.353	10-14-2020	2020-10-14 오전 6:32:39	15:32:39	2.0.10.248	4	2	{/}	념효	념	효	100	1	4	NULL	NULL	NULL	NULL	NULL	NULL	KSY2	List1	NULL	NULL	NULL	NULL	NULL	NULL	NULL	NULL	NULL	1	{/}	0	3	25675	0	{/}	354
좌우반구com(split BVF)_2	10	1	<?xml version="1.0"?>\n<Clock xmlns:dt="urn:schemas-microsoft-com:datatypes"><Description dt:dt="string">E-Prime Primary Realtime Clock</Description><StartTime><Timestamp dt:dt="int">0</Timestamp><DateUtc dt:dt="string">2020-10-14T06:32:39Z</DateUtc></StartTime><FrequencyChanges><FrequencyChange><Frequency dt:dt="r8">2699960000</Frequency><Timestamp dt:dt="r8">5.55159256171185E+15</Timestamp><Cur…	좌우반구com(split BVF)_2-010-1	60.021	1.0.0.167	1	-44095580	Professional	2.0.10.242	2.0.10.353	10-14-2020	2020-10-14 오전 6:32:39	15:32:39	2.0.10.248	329	1	z	노조	노	조	NULL	NULL	NULL	NULL	NULL	NULL	109	1	65	KSY3	List3	NULL	NULL	NULL	NULL	NULL	NULL	NULL	NULL	NULL	0	z	0	3	860618	0	{/}	309
좌우반구com(split BVF)_2	10	1	<?xml version="1.0"?>\n<Clock xmlns:dt="urn:schemas-microsoft-com:datatypes"><Description dt:dt="string">E-Prime Primary Realtime Clock</Description><StartTime><Timestamp dt:dt="int">0</Timestamp><DateUtc dt:dt="string">2020-10-14T06:32:39Z</DateUtc></StartTime><FrequencyChanges><FrequencyChange><Frequency dt:dt="r8">2699960000</Frequency><Timestamp dt:dt="r8">5.55159256171185E+15</Timestamp><Cur…	좌우반구com(split BVF)_2-010-1	60.021	1.0.0.167	1	-44095580	Professional	2.0.10.242	2.0.10.353	10-14-2020	2020-10-14 오전 6:32:39	15:32:39	2.0.10.248	24	1	z	논란	논	란	119	1	24	NULL	NULL	NULL	NULL	NULL	NULL	KSY3	List1	NULL	NULL	NULL	NULL	NULL	NULL	NULL	NULL	NULL	0	z	0	3	75824	0	{/}	245
좌우반구com(split BVF)_2	10	1	<?xml version="1.0"?>\n<Clock xmlns:dt="urn:schemas-microsoft-com:datatypes"><Description dt:dt="string">E-Prime Primary Realtime Clock</Description><StartTime><Timestamp dt:dt="int">0</Timestamp><DateUtc dt:dt="string">2020-10-14T06:32:39Z</DateUtc></StartTime><FrequencyChanges><FrequencyChange><Frequency dt:dt="r8">2699960000</Frequency><Timestamp dt:dt="r8">5.55159256171185E+15</Timestamp><Cur…	좌우반구com(split BVF)_2-010-1	60.021	1.0.0.167	1	-44095580	Professional	2.0.10.242	2.0.10.353	10-14-2020	2020-10-14 오전 6:32:39	15:32:39	2.0.10.248	107	2	{/}	논무	논	무	87	1	107	NULL	NULL	NULL	NULL	NULL	NULL	KSY	List1	0		0	-1	287617	184		0	0	1	{/}	0	4	287801	0	{/}	313
좌우반구com(split BVF)_2	10	1	<?xml version="1.0"?>\n<Clock xmlns:dt="urn:schemas-microsoft-com:datatypes"><Description dt:dt="string">E-Prime Primary Realtime Clock</Description><StartTime><Timestamp dt:dt="int">0</Timestamp><DateUtc dt:dt="string">2020-10-14T06:32:39Z</DateUtc></StartTime><FrequencyChanges><FrequencyChange><Frequency dt:dt="r8">2699960000</Frequency><Timestamp dt:dt="r8">5.55159256171185E+15</Timestamp><Cur…	좌우반구com(split BVF)_2-010-1	60.021	1.0.0.167	1	-44095580	Professional	2.0.10.242	2.0.10.353	10-14-2020	2020-10-14 오전 6:32:39	15:32:39	2.0.10.248	112	1	z	느낌	느	낌	76	1	112	NULL	NULL	NULL	NULL	NULL	NULL	KSY3	List1	NULL	NULL	NULL	NULL	NULL	NULL	NULL	NULL	NULL	1	z	1	3	300629	0	z	206
좌우반구com(split BVF)_2	10	1	<?xml version="1.0"?>\n<Clock xmlns:dt="urn:schemas-microsoft-com:datatypes"><Description dt:dt="string">E-Prime Primary Realtime Clock</Description><StartTime><Timestamp dt:dt="int">0</Timestamp><DateUtc dt:dt="string">2020-10-14T06:32:39Z</DateUtc></StartTime><FrequencyChanges><FrequencyChange><Frequency dt:dt="r8">2699960000</Frequency><Timestamp dt:dt="r8">5.55159256171185E+15</Timestamp><Cur…	좌우반구com(split BVF)_2-010-1	60.021	1.0.0.167	1	-44095580	Professional	2.0.10.242	2.0.10.353	10-14-2020	2020-10-14 오전 6:32:39	15:32:39	2.0.10.248	85	2	{/}	느속	느	속	12	1	85	NULL	NULL	NULL	NULL	NULL	NULL	KSY2	List1	NULL	NULL	NULL	NULL	NULL	NULL	NULL	NULL	NULL	1	{/}	0	3	231970	0	{/}	491
좌우반구com(split BVF)_2	10	1	<?xml version="1.0"?>\n<Clock xmlns:dt="urn:schemas-microsoft-com:datatypes"><Description dt:dt="string">E-Prime Primary Realtime Clock</Description><StartTime><Timestamp dt:dt="int">0</Timestamp><DateUtc dt:dt="string">2020-10-14T06:32:39Z</DateUtc></StartTime><FrequencyChanges><FrequencyChange><Frequency dt:dt="r8">2699960000</Frequency><Timestamp dt:dt="r8">5.55159256171185E+15</Timestamp><Cur…	좌우반구com(split BVF)_2-010-1	60.021	1.0.0.167	1	-44095580	Professional	2.0.10.242	2.0.10.353	10-14-2020	2020-10-14 오전 6:32:39	15:32:39	2.0.10.248	337	2	{/}	느스	느	스	NULL	NULL	NULL	NULL	NULL	NULL	105	1	73	KSY	List3	0		0	0	880595	183		0	0	1	{/}	0	3	880778	0	{/}	310
좌우반구com(split BVF)_2	10	1	<?xml version="1.0"?>\n<Clock xmlns:dt="urn:schemas-microsoft-com:datatypes"><Description dt:dt="string">E-Prime Primary Realtime Clock</Description><StartTime><Timestamp dt:dt="int">0</Timestamp><DateUtc dt:dt="string">2020-10-14T06:32:39Z</DateUtc></StartTime><FrequencyChanges><FrequencyChange><Frequency dt:dt="r8">2699960000</Frequency><Timestamp dt:dt="r8">5.55159256171185E+15</Timestamp><Cur…	좌우반구com(split BVF)_2-010-1	60.021	1.0.0.167	1	-44095580	Professional	2.0.10.242	2.0.10.353	10-14-2020	2020-10-14 오전 6:32:39	15:32:39	2.0.10.248	52	2	{/}	느체	느	체	65	1	52	NULL	NULL	NULL	NULL	NULL	NULL	KSY3	List1	NULL	NULL	NULL	NULL	NULL	NULL	NULL	NULL	NULL	1	{/}	0	3	147716	0	{/}	309
좌우반구com(split BVF)_2	10	1	<?xml version="1.0"?>\n<Clock xmlns:dt="urn:schemas-microsoft-com:datatypes"><Description dt:dt="string">E-Prime Primary Realtime Clock</Description><StartTime><Timestamp dt:dt="int">0</Timestamp><DateUtc dt:dt="string">2020-10-14T06:32:39Z</DateUtc></StartTime><FrequencyChanges><FrequencyChange><Frequency dt:dt="r8">2699960000</Frequency><Timestamp dt:dt="r8">5.55159256171185E+15</Timestamp><Cur…	좌우반구com(split BVF)_2-010-1	60.021	1.0.0.167	1	-44095580	Professional	2.0.10.242	2.0.10.353	10-14-2020	2020-10-14 오전 6:32:39	15:32:39	2.0.10.248	189	2	{/}	님우	님	우	NULL	NULL	NULL	125	1	57	NULL	NULL	NULL	KSY3	List2	NULL	NULL	NULL	NULL	NULL	NULL	NULL	NULL	NULL	1	{/}	0	3	507824	0	{/}	300
좌우반구com(split BVF)_2	10	1	<?xml version="1.0"?>\n<Clock xmlns:dt="urn:schemas-microsoft-com:datatypes"><Description dt:dt="string">E-Prime Primary Realtime Clock</Description><StartTime><Timestamp dt:dt="int">0</Timestamp><DateUtc dt:dt="string">2020-10-14T06:32:39Z</DateUtc></StartTime><FrequencyChanges><FrequencyChange><Frequency dt:dt="r8">2699960000</Frequency><Timestamp dt:dt="r8">5.55159256171185E+15</Timestamp><Cur…	좌우반구com(split BVF)_2-010-1	60.021	1.0.0.167	1	-44095580	Professional	2.0.10.242	2.0.10.353	10-14-2020	2020-10-14 오전 6:32:39	15:32:39	2.0.10.248	110	2	{/}	단률	단	률	49	1	110	NULL	NULL	NULL	NULL	NULL	NULL	KSY2	List1	NULL	NULL	NULL	NULL	NULL	NULL	NULL	NULL	NULL	1	{/}	0	3	295398	0	{/}	388
좌우반구com(split BVF)_2	10	1	<?xml version="1.0"?>\n<Clock xmlns:dt="urn:schemas-microsoft-com:datatypes"><Description dt:dt="string">E-Prime Primary Realtime Clock</Description><StartTime><Timestamp dt:dt="int">0</Timestamp><DateUtc dt:dt="string">2020-10-14T06:32:39Z</DateUtc></StartTime><FrequencyChanges><FrequencyChange><Frequency dt:dt="r8">2699960000</Frequency><Timestamp dt:dt="r8">5.55159256171185E+15</Timestamp><Cur…	좌우반구com(split BVF)_2-010-1	60.021	1.0.0.167	1	-44095580	Professional	2.0.10.242	2.0.10.353	10-14-2020	2020-10-14 오전 6:32:39	15:32:39	2.0.10.248	257	1	z	단어	단	어	NULL	NULL	NULL	69	1	125	NULL	NULL	NULL	KSY3	List2	NULL	NULL	NULL	NULL	NULL	NULL	NULL	NULL	NULL	1	z	0	3	677582	0	z	324
좌우반구com(split BVF)_2	10	1	<?xml version="1.0"?>\n<Clock xmlns:dt="urn:schemas-microsoft-com:datatypes"><Description dt:dt="string">E-Prime Primary Realtime Clock</Description><StartTime><Timestamp dt:dt="int">0</Timestamp><DateUtc dt:dt="string">2020-10-14T06:32:39Z</DateUtc></StartTime><FrequencyChanges><FrequencyChange><Frequency dt:dt="r8">2699960000</Frequency><Timestamp dt:dt="r8">5.55159256171185E+15</Timestamp><Cur…	좌우반구com(split BVF)_2-010-1	60.021	1.0.0.167	1	-44095580	Professional	2.0.10.242	2.0.10.353	10-14-2020	2020-10-14 오전 6:32:39	15:32:39	2.0.10.248	131	1	z	단위	단	위	106	1	131	NULL	NULL	NULL	NULL	NULL	NULL	KSY3	List1	NULL	NULL	NULL	NULL	NULL	NULL	NULL	NULL	NULL	1	z	0	4	348180	0	z	206
좌우반구com(split BVF)_2	10	1	<?xml version="1.0"?>\n<Clock xmlns:dt="urn:schemas-microsoft-com:datatypes"><Description dt:dt="string">E-Prime Primary Realtime Clock</Description><StartTime><Timestamp dt:dt="int">0</Timestamp><DateUtc dt:dt="string">2020-10-14T06:32:39Z</DateUtc></StartTime><FrequencyChanges><FrequencyChange><Frequency dt:dt="r8">2699960000</Frequency><Timestamp dt:dt="r8">5.55159256171185E+15</Timestamp><Cur…	좌우반구com(split BVF)_2-010-1	60.021	1.0.0.167	1	-44095580	Professional	2.0.10.242	2.0.10.353	10-14-2020	2020-10-14 오전 6:32:39	15:32:39	2.0.10.248	205	1	z	담화	담	화	NULL	NULL	NULL	124	1	73	NULL	NULL	NULL	KSY3	List2	NULL	NULL	NULL	NULL	NULL	NULL	NULL	NULL	NULL	1	z	1	3	548343	0	z	330
좌우반구com(split BVF)_2	10	1	<?xml version="1.0"?>\n<Clock xmlns:dt="urn:schemas-microsoft-com:datatypes"><Description dt:dt="string">E-Prime Primary Realtime Clock</Description><StartTime><Timestamp dt:dt="int">0</Timestamp><DateUtc dt:dt="string">2020-10-14T06:32:39Z</DateUtc></StartTime><FrequencyChanges><FrequencyChange><Frequency dt:dt="r8">2699960000</Frequency><Timestamp dt:dt="r8">5.55159256171185E+15</Timestamp><Cur…	좌우반구com(split BVF)_2-010-1	60.021	1.0.0.167	1	-44095580	Professional	2.0.10.242	2.0.10.353	10-14-2020	2020-10-14 오전 6:32:39	15:32:39	2.0.10.248	2	1	z	대문	대	문	88	1	2	NULL	NULL	NULL	NULL	NULL	NULL	KSY3	List1	NULL	NULL	NULL	NULL	NULL	NULL	NULL	NULL	NULL	1	z	0	3	20543	0	z	422
좌우반구com(split BVF)_2	10	1	<?xml version="1.0"?>\n<Clock xmlns:dt="urn:schemas-microsoft-com:datatypes"><Description dt:dt="string">E-Prime Primary Realtime Clock</Description><StartTime><Timestamp dt:dt="int">0</Timestamp><DateUtc dt:dt="string">2020-10-14T06:32:39Z</DateUtc></StartTime><FrequencyChanges><FrequencyChange><Frequency dt:dt="r8">2699960000</Frequency><Timestamp dt:dt="r8">5.55159256171185E+15</Timestamp><Cur…	좌우반구com(split BVF)_2-010-1	60.021	1.0.0.167	1	-44095580	Professional	2.0.10.242	2.0.10.353	10-14-2020	2020-10-14 오전 6:32:39	15:32:39	2.0.10.248	351	1	z	대중	대	중	NULL	NULL	NULL	NULL	NULL	NULL	36	1	87	KSY3	List3	NULL	NULL	NULL	NULL	NULL	NULL	NULL	NULL	NULL	1	z	0	4	915783	0	z	502
좌우반구com(split BVF)_2	10	1	<?xml version="1.0"?>\n<Clock xmlns:dt="urn:schemas-microsoft-com:datatypes"><Description dt:dt="string">E-Prime Primary Realtime Clock</Description><StartTime><Timestamp dt:dt="int">0</Timestamp><DateUtc dt:dt="string">2020-10-14T06:32:39Z</DateUtc></StartTime><FrequencyChanges><FrequencyChange><Frequency dt:dt="r8">2699960000</Frequency><Timestamp dt:dt="r8">5.55159256171185E+15</Timestamp><Cur…	좌우반구com(split BVF)_2-010-1	60.021	1.0.0.167	1	-44095580	Professional	2.0.10.242	2.0.10.353	10-14-2020	2020-10-14 오전 6:32:39	15:32:39	2.0.10.248	78	1	z	도박	도	박	13	1	78	NULL	NULL	NULL	NULL	NULL	NULL	KSY3	List1	NULL	NULL	NULL	NULL	NULL	NULL	NULL	NULL	NULL	1	z	0	3	214326	0	z	269
좌우반구com(split BVF)_2	10	1	<?xml version="1.0"?>\n<Clock xmlns:dt="urn:schemas-microsoft-com:datatypes"><Description dt:dt="string">E-Prime Primary Realtime Clock</Description><StartTime><Timestamp dt:dt="int">0</Timestamp><DateUtc dt:dt="string">2020-10-14T06:32:39Z</DateUtc></StartTime><FrequencyChanges><FrequencyChange><Frequency dt:dt="r8">2699960000</Frequency><Timestamp dt:dt="r8">5.55159256171185E+15</Timestamp><Cur…	좌우반구com(split BVF)_2-010-1	60.021	1.0.0.167	1	-44095580	Professional	2.0.10.242	2.0.10.353	10-14-2020	2020-10-14 오전 6:32:39	15:32:39	2.0.10.248	390	2	{/}	도휘	도	휘	NULL	NULL	NULL	NULL	NULL	NULL	1	1	126	KSY2	List3	NULL	NULL	NULL	NULL	NULL	NULL	NULL	NULL	NULL	1	{/}	0	3	1014215	0	{/}	357
좌우반구com(split BVF)_2	10	1	<?xml version="1.0"?>\n<Clock xmlns:dt="urn:schemas-microsoft-com:datatypes"><Description dt:dt="string">E-Prime Primary Realtime Clock</Description><StartTime><Timestamp dt:dt="int">0</Timestamp><DateUtc dt:dt="string">2020-10-14T06:32:39Z</DateUtc></StartTime><FrequencyChanges><FrequencyChange><Frequency dt:dt="r8">2699960000</Frequency><Timestamp dt:dt="r8">5.55159256171185E+15</Timestamp><Cur…	좌우반구com(split BVF)_2-010-1	60.021	1.0.0.167	1	-44095580	Professional	2.0.10.242	2.0.10.353	10-14-2020	2020-10-14 오전 6:32:39	15:32:39	2.0.10.248	176	1	z	동의	동	의	NULL	NULL	NULL	5	1	44	NULL	NULL	NULL	KSY3	List2	NULL	NULL	NULL	NULL	NULL	NULL	NULL	NULL	NULL	1	z	0	4	475819	0	z	328
좌우반구com(split BVF)_2	10	1	<?xml version="1.0"?>\n<Clock xmlns:dt="urn:schemas-microsoft-com:datatypes"><Description dt:dt="string">E-Prime Primary Realtime Clock</Description><StartTime><Timestamp dt:dt="int">0</Timestamp><DateUtc dt:dt="string">2020-10-14T06:32:39Z</DateUtc></StartTime><FrequencyChanges><FrequencyChange><Frequency dt:dt="r8">2699960000</Frequency><Timestamp dt:dt="r8">5.55159256171185E+15</Timestamp><Cur…	좌우반구com(split BVF)_2-010-1	60.021	1.0.0.167	1	-44095580	Professional	2.0.10.242	2.0.10.353	10-14-2020	2020-10-14 오전 6:32:39	15:32:39	2.0.10.248	160	2	{/}	득관	득	관	NULL	NULL	NULL	102	1	28	NULL	NULL	NULL	KSY	List2	0		0	-1	435616	183		0	0	1	{/}	0	3	435799	0	{/}	268
좌우반구com(split BVF)_2	10	1	<?xml version="1.0"?>\n<Clock xmlns:dt="urn:schemas-microsoft-com:datatypes"><Description dt:dt="string">E-Prime Primary Realtime Clock</Description><StartTime><Timestamp dt:dt="int">0</Timestamp><DateUtc dt:dt="string">2020-10-14T06:32:39Z</DateUtc></StartTime><FrequencyChanges><FrequencyChange><Frequency dt:dt="r8">2699960000</Frequency><Timestamp dt:dt="r8">5.55159256171185E+15</Timestamp><Cur…	좌우반구com(split BVF)_2-010-1	60.021	1.0.0.167	1	-44095580	Professional	2.0.10.242	2.0.10.353	10-14-2020	2020-10-14 오전 6:32:39	15:32:39	2.0.10.248	287	2	{/}	득동	득	동	NULL	NULL	NULL	NULL	NULL	NULL	96	1	23	KSY	List3	0		0	-1	755088	184		0	0	1	{/}	0	4	755272	0	{/}	262
좌우반구com(split BVF)_2	10	1	<?xml version="1.0"?>\n<Clock xmlns:dt="urn:schemas-microsoft-com:datatypes"><Description dt:dt="string">E-Prime Primary Realtime Clock</Description><StartTime><Timestamp dt:dt="int">0</Timestamp><DateUtc dt:dt="string">2020-10-14T06:32:39Z</DateUtc></StartTime><FrequencyChanges><FrequencyChange><Frequency dt:dt="r8">2699960000</Frequency><Timestamp dt:dt="r8">5.55159256171185E+15</Timestamp><Cur…	좌우반구com(split BVF)_2-010-1	60.021	1.0.0.167	1	-44095580	Professional	2.0.10.242	2.0.10.353	10-14-2020	2020-10-14 오전 6:32:39	15:32:39	2.0.10.248	319	2	{/}	득생	득	생	NULL	NULL	NULL	NULL	NULL	NULL	114	1	55	KSY	List3	0		1	-1	835510	184		0	0	0	{/}	0	4	835694	0	z	215
좌우반구com(split BVF)_2	10	1	<?xml version="1.0"?>\n<Clock xmlns:dt="urn:schemas-microsoft-com:datatypes"><Description dt:dt="string">E-Prime Primary Realtime Clock</Description><StartTime><Timestamp dt:dt="int">0</Timestamp><DateUtc dt:dt="string">2020-10-14T06:32:39Z</DateUtc></StartTime><FrequencyChanges><FrequencyChange><Frequency dt:dt="r8">2699960000</Frequency><Timestamp dt:dt="r8">5.55159256171185E+15</Timestamp><Cur…	좌우반구com(split BVF)_2-010-1	60.021	1.0.0.167	1	-44095580	Professional	2.0.10.242	2.0.10.353	10-14-2020	2020-10-14 오전 6:32:39	15:32:39	2.0.10.248	159	2	{/}	득외	득	외	NULL	NULL	NULL	115	1	27	NULL	NULL	NULL	KSY2	List2	NULL	NULL	NULL	NULL	NULL	NULL	NULL	NULL	NULL	1	{/}	0	3	433300	0	{/}	301
좌우반구com(split BVF)_2	10	1	<?xml version="1.0"?>\n<Clock xmlns:dt="urn:schemas-microsoft-com:datatypes"><Description dt:dt="string">E-Prime Primary Realtime Clock</Description><StartTime><Timestamp dt:dt="int">0</Timestamp><DateUtc dt:dt="string">2020-10-14T06:32:39Z</DateUtc></StartTime><FrequencyChanges><FrequencyChange><Frequency dt:dt="r8">2699960000</Frequency><Timestamp dt:dt="r8">5.55159256171185E+15</Timestamp><Cur…	좌우반구com(split BVF)_2-010-1	60.021	1.0.0.167	1	-44095580	Professional	2.0.10.242	2.0.10.353	10-14-2020	2020-10-14 오전 6:32:39	15:32:39	2.0.10.248	140	2	{/}	란공	란	공	NULL	NULL	NULL	46	1	8	NULL	NULL	NULL	KSY3	List2	NULL	NULL	NULL	NULL	NULL	NULL	NULL	NULL	NULL	1	{/}	1	3	386016	0	{/}	330
좌우반구com(split BVF)_2	10	1	<?xml version="1.0"?>\n<Clock xmlns:dt="urn:schemas-microsoft-com:datatypes"><Description dt:dt="string">E-Prime Primary Realtime Clock</Description><StartTime><Timestamp dt:dt="int">0</Timestamp><DateUtc dt:dt="string">2020-10-14T06:32:39Z</DateUtc></StartTime><FrequencyChanges><FrequencyChange><Frequency dt:dt="r8">2699960000</Frequency><Timestamp dt:dt="r8">5.55159256171185E+15</Timestamp><Cur…	좌우반구com(split BVF)_2-010-1	60.021	1.0.0.167	1	-44095580	Professional	2.0.10.242	2.0.10.353	10-14-2020	2020-10-14 오전 6:32:39	15:32:39	2.0.10.248	362	2	{/}	량필	량	필	NULL	NULL	NULL	NULL	NULL	NULL	60	1	98	KSY2	List3	NULL	NULL	NULL	NULL	NULL	NULL	NULL	NULL	NULL	1	{/}	0	3	943523	0	{/}	329
좌우반구com(split BVF)_2	10	1	<?xml version="1.0"?>\n<Clock xmlns:dt="urn:schemas-microsoft-com:datatypes"><Description dt:dt="string">E-Prime Primary Realtime Clock</Description><StartTime><Timestamp dt:dt="int">0</Timestamp><DateUtc dt:dt="string">2020-10-14T06:32:39Z</DateUtc></StartTime><FrequencyChanges><FrequencyChange><Frequency dt:dt="r8">2699960000</Frequency><Timestamp dt:dt="r8">5.55159256171185E+15</Timestamp><Cur…	좌우반구com(split BVF)_2-010-1	60.021	1.0.0.167	1	-44095580	Professional	2.0.10.242	2.0.10.353	10-14-2020	2020-10-14 오전 6:32:39	15:32:39	2.0.10.248	211	2	{/}	려제	려	제	NULL	NULL	NULL	21	1	79	NULL	NULL	NULL	KSY	List2	0		0	0	563372	183		0	0	1	{/}	0	3	563555	0	{/}	253
좌우반구com(split BVF)_2	10	1	<?xml version="1.0"?>\n<Clock xmlns:dt="urn:schemas-microsoft-com:datatypes"><Description dt:dt="string">E-Prime Primary Realtime Clock</Description><StartTime><Timestamp dt:dt="int">0</Timestamp><DateUtc dt:dt="string">2020-10-14T06:32:39Z</DateUtc></StartTime><FrequencyChanges><FrequencyChange><Frequency dt:dt="r8">2699960000</Frequency><Timestamp dt:dt="r8">5.55159256171185E+15</Timestamp><Cur…	좌우반구com(split BVF)_2-010-1	60.021	1.0.0.167	1	-44095580	Professional	2.0.10.242	2.0.10.353	10-14-2020	2020-10-14 오전 6:32:39	15:32:39	2.0.10.248	155	2	{/}	려최	려	최	NULL	NULL	NULL	114	1	23	NULL	NULL	NULL	KSY3	List2	NULL	NULL	NULL	NULL	NULL	NULL	NULL	NULL	NULL	1	{/}	0	4	423354	0	{/}	284
좌우반구com(split BVF)_2	10	1	<?xml version="1.0"?>\n<Clock xmlns:dt="urn:schemas-microsoft-com:datatypes"><Description dt:dt="string">E-Prime Primary Realtime Clock</Description><StartTime><Timestamp dt:dt="int">0</Timestamp><DateUtc dt:dt="string">2020-10-14T06:32:39Z</DateUtc></StartTime><FrequencyChanges><FrequencyChange><Frequency dt:dt="r8">2699960000</Frequency><Timestamp dt:dt="r8">5.55159256171185E+15</Timestamp><Cur…	좌우반구com(split BVF)_2-010-1	60.021	1.0.0.167	1	-44095580	Professional	2.0.10.242	2.0.10.353	10-14-2020	2020-10-14 오전 6:32:39	15:32:39	2.0.10.248	305	2	{/}	려희	려	희	NULL	NULL	NULL	NULL	NULL	NULL	4	1	41	KSY3	List3	NULL	NULL	NULL	NULL	NULL	NULL	NULL	NULL	NULL	1	{/}	0	4	800423	0	{/}	359
좌우반구com(split BVF)_2	10	1	<?xml version="1.0"?>\n<Clock xmlns:dt="urn:schemas-microsoft-com:datatypes"><Description dt:dt="string">E-Prime Primary Realtime Clock</Description><StartTime><Timestamp dt:dt="int">0</Timestamp><DateUtc dt:dt="string">2020-10-14T06:32:39Z</DateUtc></StartTime><FrequencyChanges><FrequencyChange><Frequency dt:dt="r8">2699960000</Frequency><Timestamp dt:dt="r8">5.55159256171185E+15</Timestamp><Cur…	좌우반구com(split BVF)_2-010-1	60.021	1.0.0.167	1	-44095580	Professional	2.0.10.242	2.0.10.353	10-14-2020	2020-10-14 오전 6:32:39	15:32:39	2.0.10.248	31	2	{/}	력름	력	름	78	1	31	NULL	NULL	NULL	NULL	NULL	NULL	KSY2	List1	NULL	NULL	NULL	NULL	NULL	NULL	NULL	NULL	NULL	1	{/}	0	3	94251	0	{/}	353
좌우반구com(split BVF)_2	10	1	<?xml version="1.0"?>\n<Clock xmlns:dt="urn:schemas-microsoft-com:datatypes"><Description dt:dt="string">E-Prime Primary Realtime Clock</Description><StartTime><Timestamp dt:dt="int">0</Timestamp><DateUtc dt:dt="string">2020-10-14T06:32:39Z</DateUtc></StartTime><FrequencyChanges><FrequencyChange><Frequency dt:dt="r8">2699960000</Frequency><Timestamp dt:dt="r8">5.55159256171185E+15</Timestamp><Cur…	좌우반구com(split BVF)_2-010-1	60.021	1.0.0.167	1	-44095580	Professional	2.0.10.242	2.0.10.353	10-14-2020	2020-10-14 오전 6:32:39	15:32:39	2.0.10.248	376	2	{/}	례부	례	부	NULL	NULL	NULL	NULL	NULL	NULL	11	1	112	KSY3	List3	NULL	NULL	NULL	NULL	NULL	NULL	NULL	NULL	NULL	1	{/}	1	3	979027	0	{/}	273
좌우반구com(split BVF)_2	10	1	<?xml version="1.0"?>\n<Clock xmlns:dt="urn:schemas-microsoft-com:datatypes"><Description dt:dt="string">E-Prime Primary Realtime Clock</Description><StartTime><Timestamp dt:dt="int">0</Timestamp><DateUtc dt:dt="string">2020-10-14T06:32:39Z</DateUtc></StartTime><FrequencyChanges><FrequencyChange><Frequency dt:dt="r8">2699960000</Frequency><Timestamp dt:dt="r8">5.55159256171185E+15</Timestamp><Cur…	좌우반구com(split BVF)_2-010-1	60.021	1.0.0.167	1	-44095580	Professional	2.0.10.242	2.0.10.353	10-14-2020	2020-10-14 오전 6:32:39	15:32:39	2.0.10.248	304	2	{/}	록어	록	어	NULL	NULL	NULL	NULL	NULL	NULL	98	1	40	KSY	List3	0		0	-1	797790	183		0	0	1	{/}	1	3	797973	0	{/}	249
좌우반구com(split BVF)_2	10	1	<?xml version="1.0"?>\n<Clock xmlns:dt="urn:schemas-microsoft-com:datatypes"><Description dt:dt="string">E-Prime Primary Realtime Clock</Description><StartTime><Timestamp dt:dt="int">0</Timestamp><DateUtc dt:dt="string">2020-10-14T06:32:39Z</DateUtc></StartTime><FrequencyChanges><FrequencyChange><Frequency dt:dt="r8">2699960000</Frequency><Timestamp dt:dt="r8">5.55159256171185E+15</Timestamp><Cur…	좌우반구com(split BVF)_2-010-1	60.021	1.0.0.167	1	-44095580	Professional	2.0.10.242	2.0.10.353	10-14-2020	2020-10-14 오전 6:32:39	15:32:39	2.0.10.248	222	2	{/}	류궤	류	궤	NULL	NULL	NULL	74	1	90	NULL	NULL	NULL	KSY3	List2	NULL	NULL	NULL	NULL	NULL	NULL	NULL	NULL	NULL	1	{/}	0	4	591029	0	{/}	278
좌우반구com(split BVF)_2	10	1	<?xml version="1.0"?>\n<Clock xmlns:dt="urn:schemas-microsoft-com:datatypes"><Description dt:dt="string">E-Prime Primary Realtime Clock</Description><StartTime><Timestamp dt:dt="int">0</Timestamp><DateUtc dt:dt="string">2020-10-14T06:32:39Z</DateUtc></StartTime><FrequencyChanges><FrequencyChange><Frequency dt:dt="r8">2699960000</Frequency><Timestamp dt:dt="r8">5.55159256171185E+15</Timestamp><Cur…	좌우반구com(split BVF)_2-010-1	60.021	1.0.0.167	1	-44095580	Professional	2.0.10.242	2.0.10.353	10-14-2020	2020-10-14 오전 6:32:39	15:32:39	2.0.10.248	153	2	{/}	류란	류	란	NULL	NULL	NULL	34	1	21	NULL	NULL	NULL	KSY2	List2	NULL	NULL	NULL	NULL	NULL	NULL	NULL	NULL	NULL	0	{/}	0	3	418272	0	z	257
좌우반구com(split BVF)_2	10	1	<?xml version="1.0"?>\n<Clock xmlns:dt="urn:schemas-microsoft-com:datatypes"><Description dt:dt="string">E-Prime Primary Realtime Clock</Description><StartTime><Timestamp dt:dt="int">0</Timestamp><DateUtc dt:dt="string">2020-10-14T06:32:39Z</DateUtc></StartTime><FrequencyChanges><FrequencyChange><Frequency dt:dt="r8">2699960000</Frequency><Timestamp dt:dt="r8">5.55159256171185E+15</Timestamp><Cur…	좌우반구com(split BVF)_2-010-1	60.021	1.0.0.167	1	-44095580	Professional	2.0.10.242	2.0.10.353	10-14-2020	2020-10-14 오전 6:32:39	15:32:39	2.0.10.248	74	2	{/}	류포	류	포	96	1	74	NULL	NULL	NULL	NULL	NULL	NULL	KSY3	List1	NULL	NULL	NULL	NULL	NULL	NULL	NULL	NULL	NULL	1	{/}	0	4	203830	0	{/}	311
좌우반구com(split BVF)_2	10	1	<?xml version="1.0"?>\n<Clock xmlns:dt="urn:schemas-microsoft-com:datatypes"><Description dt:dt="string">E-Prime Primary Realtime Clock</Description><StartTime><Timestamp dt:dt="int">0</Timestamp><DateUtc dt:dt="string">2020-10-14T06:32:39Z</DateUtc></StartTime><FrequencyChanges><FrequencyChange><Frequency dt:dt="r8">2699960000</Frequency><Timestamp dt:dt="r8">5.55159256171185E+15</Timestamp><Cur…	좌우반구com(split BVF)_2-010-1	60.021	1.0.0.167	1	-44095580	Professional	2.0.10.242	2.0.10.353	10-14-2020	2020-10-14 오전 6:32:39	15:32:39	2.0.10.248	62	2	{/}	률법	률	법	90	1	62	NULL	NULL	NULL	NULL	NULL	NULL	KSY2	List1	NULL	NULL	NULL	NULL	NULL	NULL	NULL	NULL	NULL	1	{/}	0	4	173024	0	{/}	315
좌우반구com(split BVF)_2	10	1	<?xml version="1.0"?>\n<Clock xmlns:dt="urn:schemas-microsoft-com:datatypes"><Description dt:dt="string">E-Prime Primary Realtime Clock</Description><StartTime><Timestamp dt:dt="int">0</Timestamp><DateUtc dt:dt="string">2020-10-14T06:32:39Z</DateUtc></StartTime><FrequencyChanges><FrequencyChange><Frequency dt:dt="r8">2699960000</Frequency><Timestamp dt:dt="r8">5.55159256171185E+15</Timestamp><Cur…	좌우반구com(split BVF)_2-010-1	60.021	1.0.0.167	1	-44095580	Professional	2.0.10.242	2.0.10.353	10-14-2020	2020-10-14 오전 6:32:39	15:32:39	2.0.10.248	150	2	{/}	률법	률	법	NULL	NULL	NULL	35	1	18	NULL	NULL	NULL	KSY3	List2	NULL	NULL	NULL	NULL	NULL	NULL	NULL	NULL	NULL	1	{/}	0	4	410775	0	{/}	298
좌우반구com(split BVF)_2	10	1	<?xml version="1.0"?>\n<Clock xmlns:dt="urn:schemas-microsoft-com:datatypes"><Description dt:dt="string">E-Prime Primary Realtime Clock</Description><StartTime><Timestamp dt:dt="int">0</Timestamp><DateUtc dt:dt="string">2020-10-14T06:32:39Z</DateUtc></StartTime><FrequencyChanges><FrequencyChange><Frequency dt:dt="r8">2699960000</Frequency><Timestamp dt:dt="r8">5.55159256171185E+15</Timestamp><Cur…	좌우반구com(split BVF)_2-010-1	60.021	1.0.0.167	1	-44095580	Professional	2.0.10.242	2.0.10.353	10-14-2020	2020-10-14 오전 6:32:39	15:32:39	2.0.10.248	191	2	{/}	률시	률	시	NULL	NULL	NULL	45	1	59	NULL	NULL	NULL	KSY3	List2	NULL	NULL	NULL	NULL	NULL	NULL	NULL	NULL	NULL	1	{/}	1	3	513022	0	{/}	314
좌우반구com(split BVF)_2	10	1	<?xml version="1.0"?>\n<Clock xmlns:dt="urn:schemas-microsoft-com:datatypes"><Description dt:dt="string">E-Prime Primary Realtime Clock</Description><StartTime><Timestamp dt:dt="int">0</Timestamp><DateUtc dt:dt="string">2020-10-14T06:32:39Z</DateUtc></StartTime><FrequencyChanges><FrequencyChange><Frequency dt:dt="r8">2699960000</Frequency><Timestamp dt:dt="r8">5.55159256171185E+15</Timestamp><Cur…	좌우반구com(split BVF)_2-010-1	60.021	1.0.0.167	1	-44095580	Professional	2.0.10.242	2.0.10.353	10-14-2020	2020-10-14 오전 6:32:39	15:32:39	2.0.10.248	6	2	{/}	률훈	률	훈	45	1	6	NULL	NULL	NULL	NULL	NULL	NULL	KSY	List1	0		0	-1	30523	183		0	0	1	{/}	1	3	30706	0	{/}	236
좌우반구com(split BVF)_2	10	1	<?xml version="1.0"?>\n<Clock xmlns:dt="urn:schemas-microsoft-com:datatypes"><Description dt:dt="string">E-Prime Primary Realtime Clock</Description><StartTime><Timestamp dt:dt="int">0</Timestamp><DateUtc dt:dt="string">2020-10-14T06:32:39Z</DateUtc></StartTime><FrequencyChanges><FrequencyChange><Frequency dt:dt="r8">2699960000</Frequency><Timestamp dt:dt="r8">5.55159256171185E+15</Timestamp><Cur…	좌우반구com(split BVF)_2-010-1	60.021	1.0.0.167	1	-44095580	Professional	2.0.10.242	2.0.10.353	10-14-2020	2020-10-14 오전 6:32:39	15:32:39	2.0.10.248	231	2	{/}	름결	름	결	NULL	NULL	NULL	59	1	99	NULL	NULL	NULL	KSY3	List2	NULL	NULL	NULL	NULL	NULL	NULL	NULL	NULL	NULL	1	{/}	1	3	613654	0	{/}	267
좌우반구com(split BVF)_2	10	1	<?xml version="1.0"?>\n<Clock xmlns:dt="urn:schemas-microsoft-com:datatypes"><Description dt:dt="string">E-Prime Primary Realtime Clock</Description><StartTime><Timestamp dt:dt="int">0</Timestamp><DateUtc dt:dt="string">2020-10-14T06:32:39Z</DateUtc></StartTime><FrequencyChanges><FrequencyChange><Frequency dt:dt="r8">2699960000</Frequency><Timestamp dt:dt="r8">5.55159256171185E+15</Timestamp><Cur…	좌우반구com(split BVF)_2-010-1	60.021	1.0.0.167	1	-44095580	Professional	2.0.10.242	2.0.10.353	10-14-2020	2020-10-14 오전 6:32:39	15:32:39	2.0.10.248	235	2	{/}	름무	름	무	NULL	NULL	NULL	50	1	103	NULL	NULL	NULL	KSY	List2	0		1	-1	623417	184		0	0	1	{/}	0	4	623601	0	{/}	226
좌우반구com(split BVF)_2	10	1	<?xml version="1.0"?>\n<Clock xmlns:dt="urn:schemas-microsoft-com:datatypes"><Description dt:dt="string">E-Prime Primary Realtime Clock</Description><StartTime><Timestamp dt:dt="int">0</Timestamp><DateUtc dt:dt="string">2020-10-14T06:32:39Z</DateUtc></StartTime><FrequencyChanges><FrequencyChange><Frequency dt:dt="r8">2699960000</Frequency><Timestamp dt:dt="r8">5.55159256171185E+15</Timestamp><Cur…	좌우반구com(split BVF)_2-010-1	60.021	1.0.0.167	1	-44095580	Professional	2.0.10.242	2.0.10.353	10-14-2020	2020-10-14 오전 6:32:39	15:32:39	2.0.10.248	169	2	{/}	리열	리	열	NULL	NULL	NULL	130	1	37	NULL	NULL	NULL	KSY2	List2	NULL	NULL	NULL	NULL	NULL	NULL	NULL	NULL	NULL	1	{/}	1	3	458191	0	{/}	447
좌우반구com(split BVF)_2	10	1	<?xml version="1.0"?>\n<Clock xmlns:dt="urn:schemas-microsoft-com:datatypes"><Description dt:dt="string">E-Prime Primary Realtime Clock</Description><StartTime><Timestamp dt:dt="int">0</Timestamp><DateUtc dt:dt="string">2020-10-14T06:32:39Z</DateUtc></StartTime><FrequencyChanges><FrequencyChange><Frequency dt:dt="r8">2699960000</Frequency><Timestamp dt:dt="r8">5.55159256171185E+15</Timestamp><Cur…	좌우반구com(split BVF)_2-010-1	60.021	1.0.0.167	1	-44095580	Professional	2.0.10.242	2.0.10.353	10-14-2020	2020-10-14 오전 6:32:39	15:32:39	2.0.10.248	38	2	{/}	림밀	림	밀	42	1	38	NULL	NULL	NULL	NULL	NULL	NULL	KSY3	List1	NULL	NULL	NULL	NULL	NULL	NULL	NULL	NULL	NULL	1	{/}	0	3	112028	0	{/}	288
좌우반구com(split BVF)_2	10	1	<?xml version="1.0"?>\n<Clock xmlns:dt="urn:schemas-microsoft-com:datatypes"><Description dt:dt="string">E-Prime Primary Realtime Clock</Description><StartTime><Timestamp dt:dt="int">0</Timestamp><DateUtc dt:dt="string">2020-10-14T06:32:39Z</DateUtc></StartTime><FrequencyChanges><FrequencyChange><Frequency dt:dt="r8">2699960000</Frequency><Timestamp dt:dt="r8">5.55159256171185E+15</Timestamp><Cur…	좌우반구com(split BVF)_2-010-1	60.021	1.0.0.167	1	-44095580	Professional	2.0.10.242	2.0.10.353	10-14-2020	2020-10-14 오전 6:32:39	15:32:39	2.0.10.248	352	2	{/}	마요	마	요	NULL	NULL	NULL	NULL	NULL	NULL	51	1	88	KSY3	List3	NULL	NULL	NULL	NULL	NULL	NULL	NULL	NULL	NULL	1	{/}	0	4	918482	0	{/}	451
좌우반구com(split BVF)_2	10	1	<?xml version="1.0"?>\n<Clock xmlns:dt="urn:schemas-microsoft-com:datatypes"><Description dt:dt="string">E-Prime Primary Realtime Clock</Description><StartTime><Timestamp dt:dt="int">0</Timestamp><DateUtc dt:dt="string">2020-10-14T06:32:39Z</DateUtc></StartTime><FrequencyChanges><FrequencyChange><Frequency dt:dt="r8">2699960000</Frequency><Timestamp dt:dt="r8">5.55159256171185E+15</Timestamp><Cur…	좌우반구com(split BVF)_2-010-1	60.021	1.0.0.167	1	-44095580	Professional	2.0.10.242	2.0.10.353	10-14-2020	2020-10-14 오전 6:32:39	15:32:39	2.0.10.248	355	2	{/}	망습	망	습	NULL	NULL	NULL	NULL	NULL	NULL	7	1	91	KSY2	List3	NULL	NULL	NULL	NULL	NULL	NULL	NULL	NULL	NULL	1	{/}	0	3	925979	0	{/}	361
좌우반구com(split BVF)_2	10	1	<?xml version="1.0"?>\n<Clock xmlns:dt="urn:schemas-microsoft-com:datatypes"><Description dt:dt="string">E-Prime Primary Realtime Clock</Description><StartTime><Timestamp dt:dt="int">0</Timestamp><DateUtc dt:dt="string">2020-10-14T06:32:39Z</DateUtc></StartTime><FrequencyChanges><FrequencyChange><Frequency dt:dt="r8">2699960000</Frequency><Timestamp dt:dt="r8">5.55159256171185E+15</Timestamp><Cur…	좌우반구com(split BVF)_2-010-1	60.021	1.0.0.167	1	-44095580	Professional	2.0.10.242	2.0.10.353	10-14-2020	2020-10-14 오전 6:32:39	15:32:39	2.0.10.248	299	1	z	망신	망	신	NULL	NULL	NULL	NULL	NULL	NULL	45	1	35	KSY3	List3	NULL	NULL	NULL	NULL	NULL	NULL	NULL	NULL	NULL	1	z	0	3	785478	0	z	312
좌우반구com(split BVF)_2	10	1	<?xml version="1.0"?>\n<Clock xmlns:dt="urn:schemas-microsoft-com:datatypes"><Description dt:dt="string">E-Prime Primary Realtime Clock</Description><StartTime><Timestamp dt:dt="int">0</Timestamp><DateUtc dt:dt="string">2020-10-14T06:32:39Z</DateUtc></StartTime><FrequencyChanges><FrequencyChange><Frequency dt:dt="r8">2699960000</Frequency><Timestamp dt:dt="r8">5.55159256171185E+15</Timestamp><Cur…	좌우반구com(split BVF)_2-010-1	60.021	1.0.0.167	1	-44095580	Professional	2.0.10.242	2.0.10.353	10-14-2020	2020-10-14 오전 6:32:39	15:32:39	2.0.10.248	324	1	z	매력	매	력	NULL	NULL	NULL	NULL	NULL	NULL	120	1	60	KSY3	List3	NULL	NULL	NULL	NULL	NULL	NULL	NULL	NULL	NULL	1	z	1	3	848039	0	z	270
좌우반구com(split BVF)_2	10	1	<?xml version="1.0"?>\n<Clock xmlns:dt="urn:schemas-microsoft-com:datatypes"><Description dt:dt="string">E-Prime Primary Realtime Clock</Description><StartTime><Timestamp dt:dt="int">0</Timestamp><DateUtc dt:dt="string">2020-10-14T06:32:39Z</DateUtc></StartTime><FrequencyChanges><FrequencyChange><Frequency dt:dt="r8">2699960000</Frequency><Timestamp dt:dt="r8">5.55159256171185E+15</Timestamp><Cur…	좌우반구com(split BVF)_2-010-1	60.021	1.0.0.167	1	-44095580	Professional	2.0.10.242	2.0.10.353	10-14-2020	2020-10-14 오전 6:32:39	15:32:39	2.0.10.248	63	2	{/}	매소	매	소	22	1	63	NULL	NULL	NULL	NULL	NULL	NULL	KSY2	List1	NULL	NULL	NULL	NULL	NULL	NULL	NULL	NULL	NULL	1	{/}	1	3	175539	0	{/}	445
좌우반구com(split BVF)_2	10	1	<?xml version="1.0"?>\n<Clock xmlns:dt="urn:schemas-microsoft-com:datatypes"><Description dt:dt="string">E-Prime Primary Realtime Clock</Description><StartTime><Timestamp dt:dt="int">0</Timestamp><DateUtc dt:dt="string">2020-10-14T06:32:39Z</DateUtc></StartTime><FrequencyChanges><FrequencyChange><Frequency dt:dt="r8">2699960000</Frequency><Timestamp dt:dt="r8">5.55159256171185E+15</Timestamp><Cur…	좌우반구com(split BVF)_2-010-1	60.021	1.0.0.167	1	-44095580	Professional	2.0.10.242	2.0.10.353	10-14-2020	2020-10-14 오전 6:32:39	15:32:39	2.0.10.248	301	1	z	모습	모	습	NULL	NULL	NULL	NULL	NULL	NULL	13	1	37	KSY3	List3	NULL	NULL	NULL	NULL	NULL	NULL	NULL	NULL	NULL	1	z	0	3	790526	0	z	296
좌우반구com(split BVF)_2	10	1	<?xml version="1.0"?>\n<Clock xmlns:dt="urn:schemas-microsoft-com:datatypes"><Description dt:dt="string">E-Prime Primary Realtime Clock</Description><StartTime><Timestamp dt:dt="int">0</Timestamp><DateUtc dt:dt="string">2020-10-14T06:32:39Z</DateUtc></StartTime><FrequencyChanges><FrequencyChange><Frequency dt:dt="r8">2699960000</Frequency><Timestamp dt:dt="r8">5.55159256171185E+15</Timestamp><Cur…	좌우반구com(split BVF)_2-010-1	60.021	1.0.0.167	1	-44095580	Professional	2.0.10.242	2.0.10.353	10-14-2020	2020-10-14 오전 6:32:39	15:32:39	2.0.10.248	302	1	z	모형	모	형	NULL	NULL	NULL	NULL	NULL	NULL	85	1	38	KSY3	List3	NULL	NULL	NULL	NULL	NULL	NULL	NULL	NULL	NULL	1	z	0	3	793025	0	z	213
좌우반구com(split BVF)_2	10	1	<?xml version="1.0"?>\n<Clock xmlns:dt="urn:schemas-microsoft-com:datatypes"><Description dt:dt="string">E-Prime Primary Realtime Clock</Description><StartTime><Timestamp dt:dt="int">0</Timestamp><DateUtc dt:dt="string">2020-10-14T06:32:39Z</DateUtc></StartTime><FrequencyChanges><FrequencyChange><Frequency dt:dt="r8">2699960000</Frequency><Timestamp dt:dt="r8">5.55159256171185E+15</Timestamp><Cur…	좌우반구com(split BVF)_2-010-1	60.021	1.0.0.167	1	-44095580	Professional	2.0.10.242	2.0.10.353	10-14-2020	2020-10-14 오전 6:32:39	15:32:39	2.0.10.248	252	2	{/}	목력	목	력	NULL	NULL	NULL	72	1	120	NULL	NULL	NULL	KSY	List2	0		0	-1	665203	183		0	0	0	{/}	0	3	665386	0	z	189
좌우반구com(split BVF)_2	10	1	<?xml version="1.0"?>\n<Clock xmlns:dt="urn:schemas-microsoft-com:datatypes"><Description dt:dt="string">E-Prime Primary Realtime Clock</Description><StartTime><Timestamp dt:dt="int">0</Timestamp><DateUtc dt:dt="string">2020-10-14T06:32:39Z</DateUtc></StartTime><FrequencyChanges><FrequencyChange><Frequency dt:dt="r8">2699960000</Frequency><Timestamp dt:dt="r8">5.55159256171185E+15</Timestamp><Cur…	좌우반구com(split BVF)_2-010-1	60.021	1.0.0.167	1	-44095580	Professional	2.0.10.242	2.0.10.353	10-14-2020	2020-10-14 오전 6:32:39	15:32:39	2.0.10.248	128	1	z	목록	목	록	111	1	128	NULL	NULL	NULL	NULL	NULL	NULL	KSY3	List1	NULL	NULL	NULL	NULL	NULL	NULL	NULL	NULL	NULL	1	z	0	3	340599	0	z	339
좌우반구com(split BVF)_2	10	1	<?xml version="1.0"?>\n<Clock xmlns:dt="urn:schemas-microsoft-com:datatypes"><Description dt:dt="string">E-Prime Primary Realtime Clock</Description><StartTime><Timestamp dt:dt="int">0</Timestamp><DateUtc dt:dt="string">2020-10-14T06:32:39Z</DateUtc></StartTime><FrequencyChanges><FrequencyChange><Frequency dt:dt="r8">2699960000</Frequency><Timestamp dt:dt="r8">5.55159256171185E+15</Timestamp><Cur…	좌우반구com(split BVF)_2-010-1	60.021	1.0.0.167	1	-44095580	Professional	2.0.10.242	2.0.10.353	10-14-2020	2020-10-14 오전 6:32:39	15:32:39	2.0.10.248	209	1	z	목적	목	적	NULL	NULL	NULL	104	1	77	NULL	NULL	NULL	KSY3	List2	NULL	NULL	NULL	NULL	NULL	NULL	NULL	NULL	NULL	1	z	0	3	558423	0	z	433
좌우반구com(split BVF)_2	10	1	<?xml version="1.0"?>\n<Clock xmlns:dt="urn:schemas-microsoft-com:datatypes"><Description dt:dt="string">E-Prime Primary Realtime Clock</Description><StartTime><Timestamp dt:dt="int">0</Timestamp><DateUtc dt:dt="string">2020-10-14T06:32:39Z</DateUtc></StartTime><FrequencyChanges><FrequencyChange><Frequency dt:dt="r8">2699960000</Frequency><Timestamp dt:dt="r8">5.55159256171185E+15</Timestamp><Cur…	좌우반구com(split BVF)_2-010-1	60.021	1.0.0.167	1	-44095580	Professional	2.0.10.242	2.0.10.353	10-14-2020	2020-10-14 오전 6:32:39	15:32:39	2.0.10.248	348	2	{/}	목퇴	목	퇴	NULL	NULL	NULL	NULL	NULL	NULL	89	1	84	KSY3	List3	NULL	NULL	NULL	NULL	NULL	NULL	NULL	NULL	NULL	1	{/}	0	3	908135	0	{/}	366
좌우반구com(split BVF)_2	10	1	<?xml version="1.0"?>\n<Clock xmlns:dt="urn:schemas-microsoft-com:datatypes"><Description dt:dt="string">E-Prime Primary Realtime Clock</Description><StartTime><Timestamp dt:dt="int">0</Timestamp><DateUtc dt:dt="string">2020-10-14T06:32:39Z</DateUtc></StartTime><FrequencyChanges><FrequencyChange><Frequency dt:dt="r8">2699960000</Frequency><Timestamp dt:dt="r8">5.55159256171185E+15</Timestamp><Cur…	좌우반구com(split BVF)_2-010-1	60.021	1.0.0.167	1	-44095580	Professional	2.0.10.242	2.0.10.353	10-14-2020	2020-10-14 오전 6:32:39	15:32:39	2.0.10.248	124	2	{/}	무록	무	록	43	1	124	NULL	NULL	NULL	NULL	NULL	NULL	KSY2	List1	NULL	NULL	NULL	NULL	NULL	NULL	NULL	NULL	NULL	1	{/}	0	3	330469	0	{/}	312
좌우반구com(split BVF)_2	10	1	<?xml version="1.0"?>\n<Clock xmlns:dt="urn:schemas-microsoft-com:datatypes"><Description dt:dt="string">E-Prime Primary Realtime Clock</Description><StartTime><Timestamp dt:dt="int">0</Timestamp><DateUtc dt:dt="string">2020-10-14T06:32:39Z</DateUtc></StartTime><FrequencyChanges><FrequencyChange><Frequency dt:dt="r8">2699960000</Frequency><Timestamp dt:dt="r8">5.55159256171185E+15</Timestamp><Cur…	좌우반구com(split BVF)_2-010-1	60.021	1.0.0.167	1	-44095580	Professional	2.0.10.242	2.0.10.353	10-14-2020	2020-10-14 오전 6:32:39	15:32:39	2.0.10.248	239	1	z	무엇	무	엇	NULL	NULL	NULL	51	1	107	NULL	NULL	NULL	KSY3	List2	NULL	NULL	NULL	NULL	NULL	NULL	NULL	NULL	NULL	1	z	0	4	633381	0	z	274
좌우반구com(split BVF)_2	10	1	<?xml version="1.0"?>\n<Clock xmlns:dt="urn:schemas-microsoft-com:datatypes"><Description dt:dt="string">E-Prime Primary Realtime Clock</Description><StartTime><Timestamp dt:dt="int">0</Timestamp><DateUtc dt:dt="string">2020-10-14T06:32:39Z</DateUtc></StartTime><FrequencyChanges><FrequencyChange><Frequency dt:dt="r8">2699960000</Frequency><Timestamp dt:dt="r8">5.55159256171185E+15</Timestamp><Cur…	좌우반구com(split BVF)_2-010-1	60.021	1.0.0.167	1	-44095580	Professional	2.0.10.242	2.0.10.353	10-14-2020	2020-10-14 오전 6:32:39	15:32:39	2.0.10.248	217	1	z	무형	무	형	NULL	NULL	NULL	91	1	85	NULL	NULL	NULL	KSY3	List2	NULL	NULL	NULL	NULL	NULL	NULL	NULL	NULL	NULL	0	z	0	3	578583	0	{/}	289
좌우반구com(split BVF)_2	10	1	<?xml version="1.0"?>\n<Clock xmlns:dt="urn:schemas-microsoft-com:datatypes"><Description dt:dt="string">E-Prime Primary Realtime Clock</Description><StartTime><Timestamp dt:dt="int">0</Timestamp><DateUtc dt:dt="string">2020-10-14T06:32:39Z</DateUtc></StartTime><FrequencyChanges><FrequencyChange><Frequency dt:dt="r8">2699960000</Frequency><Timestamp dt:dt="r8">5.55159256171185E+15</Timestamp><Cur…	좌우반구com(split BVF)_2-010-1	60.021	1.0.0.167	1	-44095580	Professional	2.0.10.242	2.0.10.353	10-14-2020	2020-10-14 오전 6:32:39	15:32:39	2.0.10.248	84	1	z	물건	물	건	59	1	84	NULL	NULL	NULL	NULL	NULL	NULL	KSY3	List1	NULL	NULL	NULL	NULL	NULL	NULL	NULL	NULL	NULL	1	z	1	3	229487	0	z	280
좌우반구com(split BVF)_2	10	1	<?xml version="1.0"?>\n<Clock xmlns:dt="urn:schemas-microsoft-com:datatypes"><Description dt:dt="string">E-Prime Primary Realtime Clock</Description><StartTime><Timestamp dt:dt="int">0</Timestamp><DateUtc dt:dt="string">2020-10-14T06:32:39Z</DateUtc></StartTime><FrequencyChanges><FrequencyChange><Frequency dt:dt="r8">2699960000</Frequency><Timestamp dt:dt="r8">5.55159256171185E+15</Timestamp><Cur…	좌우반구com(split BVF)_2-010-1	60.021	1.0.0.167	1	-44095580	Professional	2.0.10.242	2.0.10.353	10-14-2020	2020-10-14 오전 6:32:39	15:32:39	2.0.10.248	7	2	{/}	미략	미	략	34	1	7	NULL	NULL	NULL	NULL	NULL	NULL	KSY	List1	0		0	0	32956	183		0	0	1	{/}	0	3	33139	0	{/}	268
좌우반구com(split BVF)_2	10	1	<?xml version="1.0"?>\n<Clock xmlns:dt="urn:schemas-microsoft-com:datatypes"><Description dt:dt="string">E-Prime Primary Realtime Clock</Description><StartTime><Timestamp dt:dt="int">0</Timestamp><DateUtc dt:dt="string">2020-10-14T06:32:39Z</DateUtc></StartTime><FrequencyChanges><FrequencyChange><Frequency dt:dt="r8">2699960000</Frequency><Timestamp dt:dt="r8">5.55159256171185E+15</Timestamp><Cur…	좌우반구com(split BVF)_2-010-1	60.021	1.0.0.167	1	-44095580	Professional	2.0.10.242	2.0.10.353	10-14-2020	2020-10-14 오전 6:32:39	15:32:39	2.0.10.248	190	1	z	밀수	밀	수	NULL	NULL	NULL	105	1	58	NULL	NULL	NULL	KSY3	List2	NULL	NULL	NULL	NULL	NULL	NULL	NULL	NULL	NULL	1	z	0	3	510323	0	z	493
좌우반구com(split BVF)_2	10	1	<?xml version="1.0"?>\n<Clock xmlns:dt="urn:schemas-microsoft-com:datatypes"><Description dt:dt="string">E-Prime Primary Realtime Clock</Description><StartTime><Timestamp dt:dt="int">0</Timestamp><DateUtc dt:dt="string">2020-10-14T06:32:39Z</DateUtc></StartTime><FrequencyChanges><FrequencyChange><Frequency dt:dt="r8">2699960000</Frequency><Timestamp dt:dt="r8">5.55159256171185E+15</Timestamp><Cur…	좌우반구com(split BVF)_2-010-1	60.021	1.0.0.167	1	-44095580	Professional	2.0.10.242	2.0.10.353	10-14-2020	2020-10-14 오전 6:32:39	15:32:39	2.0.10.248	293	2	{/}	밀헤	밀	헤	NULL	NULL	NULL	NULL	NULL	NULL	6	1	29	KSY	List3	0		0	0	770150	183		0	0	0	{/}	0	3	770333	0	z	369
좌우반구com(split BVF)_2	10	1	<?xml version="1.0"?>\n<Clock xmlns:dt="urn:schemas-microsoft-com:datatypes"><Description dt:dt="string">E-Prime Primary Realtime Clock</Description><StartTime><Timestamp dt:dt="int">0</Timestamp><DateUtc dt:dt="string">2020-10-14T06:32:39Z</DateUtc></StartTime><FrequencyChanges><FrequencyChange><Frequency dt:dt="r8">2699960000</Frequency><Timestamp dt:dt="r8">5.55159256171185E+15</Timestamp><Cur…	좌우반구com(split BVF)_2-010-1	60.021	1.0.0.167	1	-44095580	Professional	2.0.10.242	2.0.10.353	10-14-2020	2020-10-14 오전 6:32:39	15:32:39	2.0.10.248	335	2	{/}	박낌	박	낌	NULL	NULL	NULL	NULL	NULL	NULL	128	1	71	KSY2	List3	NULL	NULL	NULL	NULL	NULL	NULL	NULL	NULL	NULL	0	{/}	1	3	875846	0	z	231
좌우반구com(split BVF)_2	10	1	<?xml version="1.0"?>\n<Clock xmlns:dt="urn:schemas-microsoft-com:datatypes"><Description dt:dt="string">E-Prime Primary Realtime Clock</Description><StartTime><Timestamp dt:dt="int">0</Timestamp><DateUtc dt:dt="string">2020-10-14T06:32:39Z</DateUtc></StartTime><FrequencyChanges><FrequencyChange><Frequency dt:dt="r8">2699960000</Frequency><Timestamp dt:dt="r8">5.55159256171185E+15</Timestamp><Cur…	좌우반구com(split BVF)_2-010-1	60.021	1.0.0.167	1	-44095580	Professional	2.0.10.242	2.0.10.353	10-14-2020	2020-10-14 오전 6:32:39	15:32:39	2.0.10.248	60	1	z	반응	반	응	5	1	60	NULL	NULL	NULL	NULL	NULL	NULL	KSY3	List1	NULL	NULL	NULL	NULL	NULL	NULL	NULL	NULL	NULL	1	z	0	3	168009	0	z	365
좌우반구com(split BVF)_2	10	1	<?xml version="1.0"?>\n<Clock xmlns:dt="urn:schemas-microsoft-com:datatypes"><Description dt:dt="string">E-Prime Primary Realtime Clock</Description><StartTime><Timestamp dt:dt="int">0</Timestamp><DateUtc dt:dt="string">2020-10-14T06:32:39Z</DateUtc></StartTime><FrequencyChanges><FrequencyChange><Frequency dt:dt="r8">2699960000</Frequency><Timestamp dt:dt="r8">5.55159256171185E+15</Timestamp><Cur…	좌우반구com(split BVF)_2-010-1	60.021	1.0.0.167	1	-44095580	Professional	2.0.10.242	2.0.10.353	10-14-2020	2020-10-14 오전 6:32:39	15:32:39	2.0.10.248	104	1	z	발길	발	길	131	1	104	NULL	NULL	NULL	NULL	NULL	NULL	KSY3	List1	NULL	NULL	NULL	NULL	NULL	NULL	NULL	NULL	NULL	1	z	0	3	280370	0	z	410
좌우반구com(split BVF)_2	10	1	<?xml version="1.0"?>\n<Clock xmlns:dt="urn:schemas-microsoft-com:datatypes"><Description dt:dt="string">E-Prime Primary Realtime Clock</Description><StartTime><Timestamp dt:dt="int">0</Timestamp><DateUtc dt:dt="string">2020-10-14T06:32:39Z</DateUtc></StartTime><FrequencyChanges><FrequencyChange><Frequency dt:dt="r8">2699960000</Frequency><Timestamp dt:dt="r8">5.55159256171185E+15</Timestamp><Cur…	좌우반구com(split BVF)_2-010-1	60.021	1.0.0.167	1	-44095580	Professional	2.0.10.242	2.0.10.353	10-14-2020	2020-10-14 오전 6:32:39	15:32:39	2.0.10.248	360	2	{/}	발보	발	보	NULL	NULL	NULL	NULL	NULL	NULL	94	1	96	KSY3	List3	NULL	NULL	NULL	NULL	NULL	NULL	NULL	NULL	NULL	1	{/}	0	3	938458	0	{/}	291
좌우반구com(split BVF)_2	10	1	<?xml version="1.0"?>\n<Clock xmlns:dt="urn:schemas-microsoft-com:datatypes"><Description dt:dt="string">E-Prime Primary Realtime Clock</Description><StartTime><Timestamp dt:dt="int">0</Timestamp><DateUtc dt:dt="string">2020-10-14T06:32:39Z</DateUtc></StartTime><FrequencyChanges><FrequencyChange><Frequency dt:dt="r8">2699960000</Frequency><Timestamp dt:dt="r8">5.55159256171185E+15</Timestamp><Cur…	좌우반구com(split BVF)_2-010-1	60.021	1.0.0.167	1	-44095580	Professional	2.0.10.242	2.0.10.353	10-14-2020	2020-10-14 오전 6:32:39	15:32:39	2.0.10.248	88	2	{/}	발횟	발	횟	19	1	88	NULL	NULL	NULL	NULL	NULL	NULL	KSY	List1	0		0	0	239601	183		0	0	1	{/}	0	3	239784	0	{/}	327
좌우반구com(split BVF)_2	10	1	<?xml version="1.0"?>\n<Clock xmlns:dt="urn:schemas-microsoft-com:datatypes"><Description dt:dt="string">E-Prime Primary Realtime Clock</Description><StartTime><Timestamp dt:dt="int">0</Timestamp><DateUtc dt:dt="string">2020-10-14T06:32:39Z</DateUtc></StartTime><FrequencyChanges><FrequencyChange><Frequency dt:dt="r8">2699960000</Frequency><Timestamp dt:dt="r8">5.55159256171185E+15</Timestamp><Cur…	좌우반구com(split BVF)_2-010-1	60.021	1.0.0.167	1	-44095580	Professional	2.0.10.242	2.0.10.353	10-14-2020	2020-10-14 오전 6:32:39	15:32:39	2.0.10.248	343	1	z	방법	방	법	NULL	NULL	NULL	NULL	NULL	NULL	84	1	79	KSY3	List3	NULL	NULL	NULL	NULL	NULL	NULL	NULL	NULL	NULL	1	z	1	3	895839	0	z	233
좌우반구com(split BVF)_2	10	1	<?xml version="1.0"?>\n<Clock xmlns:dt="urn:schemas-microsoft-com:datatypes"><Description dt:dt="string">E-Prime Primary Realtime Clock</Description><StartTime><Timestamp dt:dt="int">0</Timestamp><DateUtc dt:dt="string">2020-10-14T06:32:39Z</DateUtc></StartTime><FrequencyChanges><FrequencyChange><Frequency dt:dt="r8">2699960000</Frequency><Timestamp dt:dt="r8">5.55159256171185E+15</Timestamp><Cur…	좌우반구com(split BVF)_2-010-1	60.021	1.0.0.167	1	-44095580	Professional	2.0.10.242	2.0.10.353	10-14-2020	2020-10-14 오전 6:32:39	15:32:39	2.0.10.248	117	2	{/}	배심	배	심	67	1	117	NULL	NULL	NULL	NULL	NULL	NULL	KSY3	List1	NULL	NULL	NULL	NULL	NULL	NULL	NULL	NULL	NULL	0	{/}	1	3	312908	0	z	341
좌우반구com(split BVF)_2	10	1	<?xml version="1.0"?>\n<Clock xmlns:dt="urn:schemas-microsoft-com:datatypes"><Description dt:dt="string">E-Prime Primary Realtime Clock</Description><StartTime><Timestamp dt:dt="int">0</Timestamp><DateUtc dt:dt="string">2020-10-14T06:32:39Z</DateUtc></StartTime><FrequencyChanges><FrequencyChange><Frequency dt:dt="r8">2699960000</Frequency><Timestamp dt:dt="r8">5.55159256171185E+15</Timestamp><Cur…	좌우반구com(split BVF)_2-010-1	60.021	1.0.0.167	1	-44095580	Professional	2.0.10.242	2.0.10.353	10-14-2020	2020-10-14 오전 6:32:39	15:32:39	2.0.10.248	389	2	{/}	버구	버	구	NULL	NULL	NULL	NULL	NULL	NULL	25	1	125	KSY	List3	0		0	-1	1011516	183		0	0	1	{/}	1	3	1011699	0	{/}	306
좌우반구com(split BVF)_2	10	1	<?xml version="1.0"?>\n<Clock xmlns:dt="urn:schemas-microsoft-com:datatypes"><Description dt:dt="string">E-Prime Primary Realtime Clock</Description><StartTime><Timestamp dt:dt="int">0</Timestamp><DateUtc dt:dt="string">2020-10-14T06:32:39Z</DateUtc></StartTime><FrequencyChanges><FrequencyChange><Frequency dt:dt="r8">2699960000</Frequency><Timestamp dt:dt="r8">5.55159256171185E+15</Timestamp><Cur…	좌우반구com(split BVF)_2-010-1	60.021	1.0.0.167	1	-44095580	Professional	2.0.10.242	2.0.10.353	10-14-2020	2020-10-14 오전 6:32:39	15:32:39	2.0.10.248	243	1	z	버스	버	스	NULL	NULL	NULL	132	1	111	NULL	NULL	NULL	KSY3	List2	NULL	NULL	NULL	NULL	NULL	NULL	NULL	NULL	NULL	0	z	0	3	643177	0	{/}	262
좌우반구com(split BVF)_2	10	1	<?xml version="1.0"?>\n<Clock xmlns:dt="urn:schemas-microsoft-com:datatypes"><Description dt:dt="string">E-Prime Primary Realtime Clock</Description><StartTime><Timestamp dt:dt="int">0</Timestamp><DateUtc dt:dt="string">2020-10-14T06:32:39Z</DateUtc></StartTime><FrequencyChanges><FrequencyChange><Frequency dt:dt="r8">2699960000</Frequency><Timestamp dt:dt="r8">5.55159256171185E+15</Timestamp><Cur…	좌우반구com(split BVF)_2-010-1	60.021	1.0.0.167	1	-44095580	Professional	2.0.10.242	2.0.10.353	10-14-2020	2020-10-14 오전 6:32:39	15:32:39	2.0.10.248	234	2	{/}	버현	버	현	NULL	NULL	NULL	112	1	102	NULL	NULL	NULL	KSY3	List2	NULL	NULL	NULL	NULL	NULL	NULL	NULL	NULL	NULL	1	{/}	0	4	621152	0	{/}	247
좌우반구com(split BVF)_2	10	1	<?xml version="1.0"?>\n<Clock xmlns:dt="urn:schemas-microsoft-com:datatypes"><Description dt:dt="string">E-Prime Primary Realtime Clock</Description><StartTime><Timestamp dt:dt="int">0</Timestamp><DateUtc dt:dt="string">2020-10-14T06:32:39Z</DateUtc></StartTime><FrequencyChanges><FrequencyChange><Frequency dt:dt="r8">2699960000</Frequency><Timestamp dt:dt="r8">5.55159256171185E+15</Timestamp><Cur…	좌우반구com(split BVF)_2-010-1	60.021	1.0.0.167	1	-44095580	Professional	2.0.10.242	2.0.10.353	10-14-2020	2020-10-14 오전 6:32:39	15:32:39	2.0.10.248	210	2	{/}	법낌	법	낌	NULL	NULL	NULL	126	1	78	NULL	NULL	NULL	KSY	List2	0		1	-1	560872	184		0	0	1	{/}	0	4	561056	0	{/}	297
좌우반구com(split BVF)_2	10	1	<?xml version="1.0"?>\n<Clock xmlns:dt="urn:schemas-microsoft-com:datatypes"><Description dt:dt="string">E-Prime Primary Realtime Clock</Description><StartTime><Timestamp dt:dt="int">0</Timestamp><DateUtc dt:dt="string">2020-10-14T06:32:39Z</DateUtc></StartTime><FrequencyChanges><FrequencyChange><Frequency dt:dt="r8">2699960000</Frequency><Timestamp dt:dt="r8">5.55159256171185E+15</Timestamp><Cur…	좌우반구com(split BVF)_2-010-1	60.021	1.0.0.167	1	-44095580	Professional	2.0.10.242	2.0.10.353	10-14-2020	2020-10-14 오전 6:32:39	15:32:39	2.0.10.248	70	1	z	별개	별	개	105	1	70	NULL	NULL	NULL	NULL	NULL	NULL	KSY3	List1	NULL	NULL	NULL	NULL	NULL	NULL	NULL	NULL	NULL	1	z	0	3	193450	0	z	425
좌우반구com(split BVF)_2	10	1	<?xml version="1.0"?>\n<Clock xmlns:dt="urn:schemas-microsoft-com:datatypes"><Description dt:dt="string">E-Prime Primary Realtime Clock</Description><StartTime><Timestamp dt:dt="int">0</Timestamp><DateUtc dt:dt="string">2020-10-14T06:32:39Z</DateUtc></StartTime><FrequencyChanges><FrequencyChange><Frequency dt:dt="r8">2699960000</Frequency><Timestamp dt:dt="r8">5.55159256171185E+15</Timestamp><Cur…	좌우반구com(split BVF)_2-010-1	60.021	1.0.0.167	1	-44095580	Professional	2.0.10.242	2.0.10.353	10-14-2020	2020-10-14 오전 6:32:39	15:32:39	2.0.10.248	274	1	z	별미	별	미	NULL	NULL	NULL	NULL	NULL	NULL	5	1	10	KSY3	List3	NULL	NULL	NULL	NULL	NULL	NULL	NULL	NULL	NULL	0	z	1	3	722866	0	{/}	230
좌우반구com(split BVF)_2	10	1	<?xml version="1.0"?>\n<Clock xmlns:dt="urn:schemas-microsoft-com:datatypes"><Description dt:dt="string">E-Prime Primary Realtime Clock</Description><StartTime><Timestamp dt:dt="int">0</Timestamp><DateUtc dt:dt="string">2020-10-14T06:32:39Z</DateUtc></StartTime><FrequencyChanges><FrequencyChange><Frequency dt:dt="r8">2699960000</Frequency><Timestamp dt:dt="r8">5.55159256171185E+15</Timestamp><Cur…	좌우반구com(split BVF)_2-010-1	60.021	1.0.0.167	1	-44095580	Professional	2.0.10.242	2.0.10.353	10-14-2020	2020-10-14 오전 6:32:39	15:32:39	2.0.10.248	202	1	z	보고	보	고	NULL	NULL	NULL	41	1	70	NULL	NULL	NULL	KSY3	List2	NULL	NULL	NULL	NULL	NULL	NULL	NULL	NULL	NULL	1	z	0	4	540913	0	z	335
좌우반구com(split BVF)_2	10	1	<?xml version="1.0"?>\n<Clock xmlns:dt="urn:schemas-microsoft-com:datatypes"><Description dt:dt="string">E-Prime Primary Realtime Clock</Description><StartTime><Timestamp dt:dt="int">0</Timestamp><DateUtc dt:dt="string">2020-10-14T06:32:39Z</DateUtc></StartTime><FrequencyChanges><FrequencyChange><Frequency dt:dt="r8">2699960000</Frequency><Timestamp dt:dt="r8">5.55159256171185E+15</Timestamp><Cur…	좌우반구com(split BVF)_2-010-1	60.021	1.0.0.167	1	-44095580	Professional	2.0.10.242	2.0.10.353	10-14-2020	2020-10-14 오전 6:32:39	15:32:39	2.0.10.248	357	1	z	본인	본	인	NULL	NULL	NULL	NULL	NULL	NULL	34	1	93	KSY3	List3	NULL	NULL	NULL	NULL	NULL	NULL	NULL	NULL	NULL	1	z	0	4	931061	0	z	263
좌우반구com(split BVF)_2	10	1	<?xml version="1.0"?>\n<Clock xmlns:dt="urn:schemas-microsoft-com:datatypes"><Description dt:dt="string">E-Prime Primary Realtime Clock</Description><StartTime><Timestamp dt:dt="int">0</Timestamp><DateUtc dt:dt="string">2020-10-14T06:32:39Z</DateUtc></StartTime><FrequencyChanges><FrequencyChange><Frequency dt:dt="r8">2699960000</Frequency><Timestamp dt:dt="r8">5.55159256171185E+15</Timestamp><Cur…	좌우반구com(split BVF)_2-010-1	60.021	1.0.0.167	1	-44095580	Professional	2.0.10.242	2.0.10.353	10-14-2020	2020-10-14 오전 6:32:39	15:32:39	2.0.10.248	236	2	{/}	본중	본	중	NULL	NULL	NULL	119	1	104	NULL	NULL	NULL	KSY3	List2	NULL	NULL	NULL	NULL	NULL	NULL	NULL	NULL	NULL	1	{/}	0	3	626033	0	{/}	257
좌우반구com(split BVF)_2	10	1	<?xml version="1.0"?>\n<Clock xmlns:dt="urn:schemas-microsoft-com:datatypes"><Description dt:dt="string">E-Prime Primary Realtime Clock</Description><StartTime><Timestamp dt:dt="int">0</Timestamp><DateUtc dt:dt="string">2020-10-14T06:32:39Z</DateUtc></StartTime><FrequencyChanges><FrequencyChange><Frequency dt:dt="r8">2699960000</Frequency><Timestamp dt:dt="r8">5.55159256171185E+15</Timestamp><Cur…	좌우반구com(split BVF)_2-010-1	60.021	1.0.0.167	1	-44095580	Professional	2.0.10.242	2.0.10.353	10-14-2020	2020-10-14 오전 6:32:39	15:32:39	2.0.10.248	258	1	z	봉사	봉	사	NULL	NULL	NULL	36	1	126	NULL	NULL	NULL	KSY3	List2	NULL	NULL	NULL	NULL	NULL	NULL	NULL	NULL	NULL	1	z	1	3	680114	0	z	277
좌우반구com(split BVF)_2	10	1	<?xml version="1.0"?>\n<Clock xmlns:dt="urn:schemas-microsoft-com:datatypes"><Description dt:dt="string">E-Prime Primary Realtime Clock</Description><StartTime><Timestamp dt:dt="int">0</Timestamp><DateUtc dt:dt="string">2020-10-14T06:32:39Z</DateUtc></StartTime><FrequencyChanges><FrequencyChange><Frequency dt:dt="r8">2699960000</Frequency><Timestamp dt:dt="r8">5.55159256171185E+15</Timestamp><Cur…	좌우반구com(split BVF)_2-010-1	60.021	1.0.0.167	1	-44095580	Professional	2.0.10.242	2.0.10.353	10-14-2020	2020-10-14 오전 6:32:39	15:32:39	2.0.10.248	152	2	{/}	봉택	봉	택	NULL	NULL	NULL	71	1	20	NULL	NULL	NULL	KSY3	List2	NULL	NULL	NULL	NULL	NULL	NULL	NULL	NULL	NULL	1	{/}	0	3	415806	0	{/}	267
좌우반구com(split BVF)_2	10	1	<?xml version="1.0"?>\n<Clock xmlns:dt="urn:schemas-microsoft-com:datatypes"><Description dt:dt="string">E-Prime Primary Realtime Clock</Description><StartTime><Timestamp dt:dt="int">0</Timestamp><DateUtc dt:dt="string">2020-10-14T06:32:39Z</DateUtc></StartTime><FrequencyChanges><FrequencyChange><Frequency dt:dt="r8">2699960000</Frequency><Timestamp dt:dt="r8">5.55159256171185E+15</Timestamp><Cur…	좌우반구com(split BVF)_2-010-1	60.021	1.0.0.167	1	-44095580	Professional	2.0.10.242	2.0.10.353	10-14-2020	2020-10-14 오전 6:32:39	15:32:39	2.0.10.248	325	1	z	부대	부	대	NULL	NULL	NULL	NULL	NULL	NULL	26	1	61	KSY	List3	0		0	-1	850322	183		0	0	1	z	0	3	850505	0	z	396
좌우반구com(split BVF)_2	10	1	<?xml version="1.0"?>\n<Clock xmlns:dt="urn:schemas-microsoft-com:datatypes"><Description dt:dt="string">E-Prime Primary Realtime Clock</Description><StartTime><Timestamp dt:dt="int">0</Timestamp><DateUtc dt:dt="string">2020-10-14T06:32:39Z</DateUtc></StartTime><FrequencyChanges><FrequencyChange><Frequency dt:dt="r8">2699960000</Frequency><Timestamp dt:dt="r8">5.55159256171185E+15</Timestamp><Cur…	좌우반구com(split BVF)_2-010-1	60.021	1.0.0.167	1	-44095580	Professional	2.0.10.242	2.0.10.353	10-14-2020	2020-10-14 오전 6:32:39	15:32:39	2.0.10.248	341	1	z	부스	부	스	NULL	NULL	NULL	NULL	NULL	NULL	102	1	77	KSY	List3	0		0	-1	890791	184		0	0	1	z	0	4	890975	0	z	248
좌우반구com(split BVF)_2	10	1	<?xml version="1.0"?>\n<Clock xmlns:dt="urn:schemas-microsoft-com:datatypes"><Description dt:dt="string">E-Prime Primary Realtime Clock</Description><StartTime><Timestamp dt:dt="int">0</Timestamp><DateUtc dt:dt="string">2020-10-14T06:32:39Z</DateUtc></StartTime><FrequencyChanges><FrequencyChange><Frequency dt:dt="r8">2699960000</Frequency><Timestamp dt:dt="r8">5.55159256171185E+15</Timestamp><Cur…	좌우반구com(split BVF)_2-010-1	60.021	1.0.0.167	1	-44095580	Professional	2.0.10.242	2.0.10.353	10-14-2020	2020-10-14 오전 6:32:39	15:32:39	2.0.10.248	327	2	{/}	분낌	분	낌	NULL	NULL	NULL	NULL	NULL	NULL	62	1	63	KSY2	List3	NULL	NULL	NULL	NULL	NULL	NULL	NULL	NULL	NULL	1	{/}	1	3	855603	0	{/}	322
좌우반구com(split BVF)_2	10	1	<?xml version="1.0"?>\n<Clock xmlns:dt="urn:schemas-microsoft-com:datatypes"><Description dt:dt="string">E-Prime Primary Realtime Clock</Description><StartTime><Timestamp dt:dt="int">0</Timestamp><DateUtc dt:dt="string">2020-10-14T06:32:39Z</DateUtc></StartTime><FrequencyChanges><FrequencyChange><Frequency dt:dt="r8">2699960000</Frequency><Timestamp dt:dt="r8">5.55159256171185E+15</Timestamp><Cur…	좌우반구com(split BVF)_2-010-1	60.021	1.0.0.167	1	-44095580	Professional	2.0.10.242	2.0.10.353	10-14-2020	2020-10-14 오전 6:32:39	15:32:39	2.0.10.248	384	1	z	분류	분	류	NULL	NULL	NULL	NULL	NULL	NULL	22	1	120	KSY	List3	0		0	-1	998987	183		0	0	1	z	1	3	999170	0	z	298
좌우반구com(split BVF)_2	10	1	<?xml version="1.0"?>\n<Clock xmlns:dt="urn:schemas-microsoft-com:datatypes"><Description dt:dt="string">E-Prime Primary Realtime Clock</Description><StartTime><Timestamp dt:dt="int">0</Timestamp><DateUtc dt:dt="string">2020-10-14T06:32:39Z</DateUtc></StartTime><FrequencyChanges><FrequencyChange><Frequency dt:dt="r8">2699960000</Frequency><Timestamp dt:dt="r8">5.55159256171185E+15</Timestamp><Cur…	좌우반구com(split BVF)_2-010-1	60.021	1.0.0.167	1	-44095580	Professional	2.0.10.242	2.0.10.353	10-14-2020	2020-10-14 오전 6:32:39	15:32:39	2.0.10.248	375	1	z	분석	분	석	NULL	NULL	NULL	NULL	NULL	NULL	28	1	111	KSY	List3	0		0	-1	976395	183		0	0	1	z	0	3	976578	0	z	251
좌우반구com(split BVF)_2	10	1	<?xml version="1.0"?>\n<Clock xmlns:dt="urn:schemas-microsoft-com:datatypes"><Description dt:dt="string">E-Prime Primary Realtime Clock</Description><StartTime><Timestamp dt:dt="int">0</Timestamp><DateUtc dt:dt="string">2020-10-14T06:32:39Z</DateUtc></StartTime><FrequencyChanges><FrequencyChange><Frequency dt:dt="r8">2699960000</Frequency><Timestamp dt:dt="r8">5.55159256171185E+15</Timestamp><Cur…	좌우반구com(split BVF)_2-010-1	60.021	1.0.0.167	1	-44095580	Professional	2.0.10.242	2.0.10.353	10-14-2020	2020-10-14 오전 6:32:39	15:32:39	2.0.10.248	32	1	z	분포	분	포	41	1	32	NULL	NULL	NULL	NULL	NULL	NULL	KSY	List1	0		0	-1	96617	183		0	0	1	z	0	3	96800	0	z	403
좌우반구com(split BVF)_2	10	1	<?xml version="1.0"?>\n<Clock xmlns:dt="urn:schemas-microsoft-com:datatypes"><Description dt:dt="string">E-Prime Primary Realtime Clock</Description><StartTime><Timestamp dt:dt="int">0</Timestamp><DateUtc dt:dt="string">2020-10-14T06:32:39Z</DateUtc></StartTime><FrequencyChanges><FrequencyChange><Frequency dt:dt="r8">2699960000</Frequency><Timestamp dt:dt="r8">5.55159256171185E+15</Timestamp><Cur…	좌우반구com(split BVF)_2-010-1	60.021	1.0.0.167	1	-44095580	Professional	2.0.10.242	2.0.10.353	10-14-2020	2020-10-14 오전 6:32:39	15:32:39	2.0.10.248	306	1	z	비교	비	교	NULL	NULL	NULL	NULL	NULL	NULL	39	1	42	KSY	List3	0		0	-1	802805	183		0	0	1	z	1	3	802988	0	z	241
좌우반구com(split BVF)_2	10	1	<?xml version="1.0"?>\n<Clock xmlns:dt="urn:schemas-microsoft-com:datatypes"><Description dt:dt="string">E-Prime Primary Realtime Clock</Description><StartTime><Timestamp dt:dt="int">0</Timestamp><DateUtc dt:dt="string">2020-10-14T06:32:39Z</DateUtc></StartTime><FrequencyChanges><FrequencyChange><Frequency dt:dt="r8">2699960000</Frequency><Timestamp dt:dt="r8">5.55159256171185E+15</Timestamp><Cur…	좌우반구com(split BVF)_2-010-1	60.021	1.0.0.167	1	-44095580	Professional	2.0.10.242	2.0.10.353	10-14-2020	2020-10-14 오전 6:32:39	15:32:39	2.0.10.248	81	2	{/}	비껍	비	껍	130	1	81	NULL	NULL	NULL	NULL	NULL	NULL	KSY	List1	0		0	-1	221507	183		0	0	1	{/}	0	3	221690	0	{/}	337
좌우반구com(split BVF)_2	10	1	<?xml version="1.0"?>\n<Clock xmlns:dt="urn:schemas-microsoft-com:datatypes"><Description dt:dt="string">E-Prime Primary Realtime Clock</Description><StartTime><Timestamp dt:dt="int">0</Timestamp><DateUtc dt:dt="string">2020-10-14T06:32:39Z</DateUtc></StartTime><FrequencyChanges><FrequencyChange><Frequency dt:dt="r8">2699960000</Frequency><Timestamp dt:dt="r8">5.55159256171185E+15</Timestamp><Cur…	좌우반구com(split BVF)_2-010-1	60.021	1.0.0.167	1	-44095580	Professional	2.0.10.242	2.0.10.353	10-14-2020	2020-10-14 오전 6:32:39	15:32:39	2.0.10.248	309	2	{/}	비략	비	략	NULL	NULL	NULL	NULL	NULL	NULL	83	1	45	KSY3	List3	NULL	NULL	NULL	NULL	NULL	NULL	NULL	NULL	NULL	1	{/}	0	3	810619	0	{/}	362
좌우반구com(split BVF)_2	10	1	<?xml version="1.0"?>\n<Clock xmlns:dt="urn:schemas-microsoft-com:datatypes"><Description dt:dt="string">E-Prime Primary Realtime Clock</Description><StartTime><Timestamp dt:dt="int">0</Timestamp><DateUtc dt:dt="string">2020-10-14T06:32:39Z</DateUtc></StartTime><FrequencyChanges><FrequencyChange><Frequency dt:dt="r8">2699960000</Frequency><Timestamp dt:dt="r8">5.55159256171185E+15</Timestamp><Cur…	좌우반구com(split BVF)_2-010-1	60.021	1.0.0.167	1	-44095580	Professional	2.0.10.242	2.0.10.353	10-14-2020	2020-10-14 오전 6:32:39	15:32:39	2.0.10.248	269	1	z	비상	비	상	NULL	NULL	NULL	NULL	NULL	NULL	124	1	5	KSY	List3	0		0	-1	710587	183		0	0	1	z	1	3	710770	0	z	228
좌우반구com(split BVF)_2	10	1	<?xml version="1.0"?>\n<Clock xmlns:dt="urn:schemas-microsoft-com:datatypes"><Description dt:dt="string">E-Prime Primary Realtime Clock</Description><StartTime><Timestamp dt:dt="int">0</Timestamp><DateUtc dt:dt="string">2020-10-14T06:32:39Z</DateUtc></StartTime><FrequencyChanges><FrequencyChange><Frequency dt:dt="r8">2699960000</Frequency><Timestamp dt:dt="r8">5.55159256171185E+15</Timestamp><Cur…	좌우반구com(split BVF)_2-010-1	60.021	1.0.0.167	1	-44095580	Professional	2.0.10.242	2.0.10.353	10-14-2020	2020-10-14 오전 6:32:39	15:32:39	2.0.10.248	297	1	z	비용	비	용	NULL	NULL	NULL	NULL	NULL	NULL	95	1	33	KSY	List3	0		0	-1	780263	183		0	0	1	z	1	3	780446	0	z	296
좌우반구com(split BVF)_2	10	1	<?xml version="1.0"?>\n<Clock xmlns:dt="urn:schemas-microsoft-com:datatypes"><Description dt:dt="string">E-Prime Primary Realtime Clock</Description><StartTime><Timestamp dt:dt="int">0</Timestamp><DateUtc dt:dt="string">2020-10-14T06:32:39Z</DateUtc></StartTime><FrequencyChanges><FrequencyChange><Frequency dt:dt="r8">2699960000</Frequency><Timestamp dt:dt="r8">5.55159256171185E+15</Timestamp><Cur…	좌우반구com(split BVF)_2-010-1	60.021	1.0.0.167	1	-44095580	Professional	2.0.10.242	2.0.10.353	10-14-2020	2020-10-14 오전 6:32:39	15:32:39	2.0.10.248	240	1	z	비판	비	판	NULL	NULL	NULL	110	1	108	NULL	NULL	NULL	KSY	List2	0		0	0	635680	183		0	0	1	z	0	3	635863	0	z	186
좌우반구com(split BVF)_2	10	1	<?xml version="1.0"?>\n<Clock xmlns:dt="urn:schemas-microsoft-com:datatypes"><Description dt:dt="string">E-Prime Primary Realtime Clock</Description><StartTime><Timestamp dt:dt="int">0</Timestamp><DateUtc dt:dt="string">2020-10-14T06:32:39Z</DateUtc></StartTime><FrequencyChanges><FrequencyChange><Frequency dt:dt="r8">2699960000</Frequency><Timestamp dt:dt="r8">5.55159256171185E+15</Timestamp><Cur…	좌우반구com(split BVF)_2-010-1	60.021	1.0.0.167	1	-44095580	Professional	2.0.10.242	2.0.10.353	10-14-2020	2020-10-14 오전 6:32:39	15:32:39	2.0.10.248	100	1	z	빈도	빈	도	112	1	100	NULL	NULL	NULL	NULL	NULL	NULL	KSY	List1	0		0	-1	270040	183		0	0	0	z	1	3	270223	0	{/}	389
좌우반구com(split BVF)_2	10	1	<?xml version="1.0"?>\n<Clock xmlns:dt="urn:schemas-microsoft-com:datatypes"><Description dt:dt="string">E-Prime Primary Realtime Clock</Description><StartTime><Timestamp dt:dt="int">0</Timestamp><DateUtc dt:dt="string">2020-10-14T06:32:39Z</DateUtc></StartTime><FrequencyChanges><FrequencyChange><Frequency dt:dt="r8">2699960000</Frequency><Timestamp dt:dt="r8">5.55159256171185E+15</Timestamp><Cur…	좌우반구com(split BVF)_2-010-1	60.021	1.0.0.167	1	-44095580	Professional	2.0.10.242	2.0.10.353	10-14-2020	2020-10-14 오전 6:32:39	15:32:39	2.0.10.248	284	2	{/}	빈략	빈	략	NULL	NULL	NULL	NULL	NULL	NULL	27	1	20	KSY2	List3	NULL	NULL	NULL	NULL	NULL	NULL	NULL	NULL	NULL	1	{/}	0	3	747691	0	{/}	395
좌우반구com(split BVF)_2	10	1	<?xml version="1.0"?>\n<Clock xmlns:dt="urn:schemas-microsoft-com:datatypes"><Description dt:dt="string">E-Prime Primary Realtime Clock</Description><StartTime><Timestamp dt:dt="int">0</Timestamp><DateUtc dt:dt="string">2020-10-14T06:32:39Z</DateUtc></StartTime><FrequencyChanges><FrequencyChange><Frequency dt:dt="r8">2699960000</Frequency><Timestamp dt:dt="r8">5.55159256171185E+15</Timestamp><Cur…	좌우반구com(split BVF)_2-010-1	60.021	1.0.0.167	1	-44095580	Professional	2.0.10.242	2.0.10.353	10-14-2020	2020-10-14 오전 6:32:39	15:32:39	2.0.10.248	175	2	{/}	빈비	빈	비	NULL	NULL	NULL	4	1	43	NULL	NULL	NULL	KSY2	List2	NULL	NULL	NULL	NULL	NULL	NULL	NULL	NULL	NULL	1	{/}	0	4	473270	0	{/}	348
좌우반구com(split BVF)_2	10	1	<?xml version="1.0"?>\n<Clock xmlns:dt="urn:schemas-microsoft-com:datatypes"><Description dt:dt="string">E-Prime Primary Realtime Clock</Description><StartTime><Timestamp dt:dt="int">0</Timestamp><DateUtc dt:dt="string">2020-10-14T06:32:39Z</DateUtc></StartTime><FrequencyChanges><FrequencyChange><Frequency dt:dt="r8">2699960000</Frequency><Timestamp dt:dt="r8">5.55159256171185E+15</Timestamp><Cur…	좌우반구com(split BVF)_2-010-1	60.021	1.0.0.167	1	-44095580	Professional	2.0.10.242	2.0.10.353	10-14-2020	2020-10-14 오전 6:32:39	15:32:39	2.0.10.248	73	2	{/}	빈종	빈	종	51	1	73	NULL	NULL	NULL	NULL	NULL	NULL	KSY3	List1	NULL	NULL	NULL	NULL	NULL	NULL	NULL	NULL	NULL	1	{/}	0	4	201181	0	{/}	449
좌우반구com(split BVF)_2	10	1	<?xml version="1.0"?>\n<Clock xmlns:dt="urn:schemas-microsoft-com:datatypes"><Description dt:dt="string">E-Prime Primary Realtime Clock</Description><StartTime><Timestamp dt:dt="int">0</Timestamp><DateUtc dt:dt="string">2020-10-14T06:32:39Z</DateUtc></StartTime><FrequencyChanges><FrequencyChange><Frequency dt:dt="r8">2699960000</Frequency><Timestamp dt:dt="r8">5.55159256171185E+15</Timestamp><Cur…	좌우반구com(split BVF)_2-010-1	60.021	1.0.0.167	1	-44095580	Professional	2.0.10.242	2.0.10.353	10-14-2020	2020-10-14 오전 6:32:39	15:32:39	2.0.10.248	342	1	z	사건	사	건	NULL	NULL	NULL	NULL	NULL	NULL	108	1	78	KSY	List3	0		1	-1	893240	184		0	0	1	z	0	4	893424	0	z	213
좌우반구com(split BVF)_2	10	1	<?xml version="1.0"?>\n<Clock xmlns:dt="urn:schemas-microsoft-com:datatypes"><Description dt:dt="string">E-Prime Primary Realtime Clock</Description><StartTime><Timestamp dt:dt="int">0</Timestamp><DateUtc dt:dt="string">2020-10-14T06:32:39Z</DateUtc></StartTime><FrequencyChanges><FrequencyChange><Frequency dt:dt="r8">2699960000</Frequency><Timestamp dt:dt="r8">5.55159256171185E+15</Timestamp><Cur…	좌우반구com(split BVF)_2-010-1	60.021	1.0.0.167	1	-44095580	Professional	2.0.10.242	2.0.10.353	10-14-2020	2020-10-14 오전 6:32:39	15:32:39	2.0.10.248	22	1	z	사과	사	과	27	1	22	NULL	NULL	NULL	NULL	NULL	NULL	KSY	List1	0		0	0	70693	183		0	0	0	z	0	3	70876	0	{/}	187
좌우반구com(split BVF)_2	10	1	<?xml version="1.0"?>\n<Clock xmlns:dt="urn:schemas-microsoft-com:datatypes"><Description dt:dt="string">E-Prime Primary Realtime Clock</Description><StartTime><Timestamp dt:dt="int">0</Timestamp><DateUtc dt:dt="string">2020-10-14T06:32:39Z</DateUtc></StartTime><FrequencyChanges><FrequencyChange><Frequency dt:dt="r8">2699960000</Frequency><Timestamp dt:dt="r8">5.55159256171185E+15</Timestamp><Cur…	좌우반구com(split BVF)_2-010-1	60.021	1.0.0.167	1	-44095580	Professional	2.0.10.242	2.0.10.353	10-14-2020	2020-10-14 오전 6:32:39	15:32:39	2.0.10.248	253	1	z	사례	사	례	NULL	NULL	NULL	107	1	121	NULL	NULL	NULL	KSY	List2	0		0	-1	667602	183		0	0	1	z	0	3	667785	0	z	190
좌우반구com(split BVF)_2	10	1	<?xml version="1.0"?>\n<Clock xmlns:dt="urn:schemas-microsoft-com:datatypes"><Description dt:dt="string">E-Prime Primary Realtime Clock</Description><StartTime><Timestamp dt:dt="int">0</Timestamp><DateUtc dt:dt="string">2020-10-14T06:32:39Z</DateUtc></StartTime><FrequencyChanges><FrequencyChange><Frequency dt:dt="r8">2699960000</Frequency><Timestamp dt:dt="r8">5.55159256171185E+15</Timestamp><Cur…	좌우반구com(split BVF)_2-010-1	60.021	1.0.0.167	1	-44095580	Professional	2.0.10.242	2.0.10.353	10-14-2020	2020-10-14 오전 6:32:39	15:32:39	2.0.10.248	116	1	z	사상	사	상	20	1	116	NULL	NULL	NULL	NULL	NULL	NULL	KSY	List1	0		0	0	310293	183		0	0	1	z	0	3	310476	0	z	230
좌우반구com(split BVF)_2	10	1	<?xml version="1.0"?>\n<Clock xmlns:dt="urn:schemas-microsoft-com:datatypes"><Description dt:dt="string">E-Prime Primary Realtime Clock</Description><StartTime><Timestamp dt:dt="int">0</Timestamp><DateUtc dt:dt="string">2020-10-14T06:32:39Z</DateUtc></StartTime><FrequencyChanges><FrequencyChange><Frequency dt:dt="r8">2699960000</Frequency><Timestamp dt:dt="r8">5.55159256171185E+15</Timestamp><Cur…	좌우반구com(split BVF)_2-010-1	60.021	1.0.0.167	1	-44095580	Professional	2.0.10.242	2.0.10.353	10-14-2020	2020-10-14 오전 6:32:39	15:32:39	2.0.10.248	233	1	z	사안	사	안	NULL	NULL	NULL	118	1	101	NULL	NULL	NULL	KSY	List2	0		0	0	618486	183		0	0	1	z	0	3	618669	0	z	290
좌우반구com(split BVF)_2	10	1	<?xml version="1.0"?>\n<Clock xmlns:dt="urn:schemas-microsoft-com:datatypes"><Description dt:dt="string">E-Prime Primary Realtime Clock</Description><StartTime><Timestamp dt:dt="int">0</Timestamp><DateUtc dt:dt="string">2020-10-14T06:32:39Z</DateUtc></StartTime><FrequencyChanges><FrequencyChange><Frequency dt:dt="r8">2699960000</Frequency><Timestamp dt:dt="r8">5.55159256171185E+15</Timestamp><Cur…	좌우반구com(split BVF)_2-010-1	60.021	1.0.0.167	1	-44095580	Professional	2.0.10.242	2.0.10.353	10-14-2020	2020-10-14 오전 6:32:39	15:32:39	2.0.10.248	229	1	z	사이	사	이	NULL	NULL	NULL	73	1	97	NULL	NULL	NULL	KSY	List2	0		0	-1	608739	183		0	0	1	z	1	3	608922	0	z	189
좌우반구com(split BVF)_2	10	1	<?xml version="1.0"?>\n<Clock xmlns:dt="urn:schemas-microsoft-com:datatypes"><Description dt:dt="string">E-Prime Primary Realtime Clock</Description><StartTime><Timestamp dt:dt="int">0</Timestamp><DateUtc dt:dt="string">2020-10-14T06:32:39Z</DateUtc></StartTime><FrequencyChanges><FrequencyChange><Frequency dt:dt="r8">2699960000</Frequency><Timestamp dt:dt="r8">5.55159256171185E+15</Timestamp><Cur…	좌우반구com(split BVF)_2-010-1	60.021	1.0.0.167	1	-44095580	Professional	2.0.10.242	2.0.10.353	10-14-2020	2020-10-14 오전 6:32:39	15:32:39	2.0.10.248	173	1	z	사전	사	전	NULL	NULL	NULL	96	1	41	NULL	NULL	NULL	KSY	List2	0		0	0	468105	183		0	0	1	z	0	3	468288	0	z	290
좌우반구com(split BVF)_2	10	1	<?xml version="1.0"?>\n<Clock xmlns:dt="urn:schemas-microsoft-com:datatypes"><Description dt:dt="string">E-Prime Primary Realtime Clock</Description><StartTime><Timestamp dt:dt="int">0</Timestamp><DateUtc dt:dt="string">2020-10-14T06:32:39Z</DateUtc></StartTime><FrequencyChanges><FrequencyChange><Frequency dt:dt="r8">2699960000</Frequency><Timestamp dt:dt="r8">5.55159256171185E+15</Timestamp><Cur…	좌우반구com(split BVF)_2-010-1	60.021	1.0.0.167	1	-44095580	Professional	2.0.10.242	2.0.10.353	10-14-2020	2020-10-14 오전 6:32:39	15:32:39	2.0.10.248	121	1	z	사진	사	진	129	1	121	NULL	NULL	NULL	NULL	NULL	NULL	KSY	List1	0		1	-1	322738	184		0	0	1	z	0	4	322922	0	z	344
좌우반구com(split BVF)_2	10	1	<?xml version="1.0"?>\n<Clock xmlns:dt="urn:schemas-microsoft-com:datatypes"><Description dt:dt="string">E-Prime Primary Realtime Clock</Description><StartTime><Timestamp dt:dt="int">0</Timestamp><DateUtc dt:dt="string">2020-10-14T06:32:39Z</DateUtc></StartTime><FrequencyChanges><FrequencyChange><Frequency dt:dt="r8">2699960000</Frequency><Timestamp dt:dt="r8">5.55159256171185E+15</Timestamp><Cur…	좌우반구com(split BVF)_2-010-1	60.021	1.0.0.167	1	-44095580	Professional	2.0.10.242	2.0.10.353	10-14-2020	2020-10-14 오전 6:32:39	15:32:39	2.0.10.248	280	1	z	상관	상	관	NULL	NULL	NULL	NULL	NULL	NULL	53	1	16	KSY	List3	0		0	-1	737511	183		0	0	1	z	1	3	737694	0	z	320
좌우반구com(split BVF)_2	10	1	<?xml version="1.0"?>\n<Clock xmlns:dt="urn:schemas-microsoft-com:datatypes"><Description dt:dt="string">E-Prime Primary Realtime Clock</Description><StartTime><Timestamp dt:dt="int">0</Timestamp><DateUtc dt:dt="string">2020-10-14T06:32:39Z</DateUtc></StartTime><FrequencyChanges><FrequencyChange><Frequency dt:dt="r8">2699960000</Frequency><Timestamp dt:dt="r8">5.55159256171185E+15</Timestamp><Cur…	좌우반구com(split BVF)_2-010-1	60.021	1.0.0.167	1	-44095580	Professional	2.0.10.242	2.0.10.353	10-14-2020	2020-10-14 오전 6:32:39	15:32:39	2.0.10.248	183	1	z	상태	상	태	NULL	NULL	NULL	76	1	51	NULL	NULL	NULL	KSY	List2	0		0	0	492813	183		0	0	1	z	0	3	492996	0	z	172
좌우반구com(split BVF)_2	10	1	<?xml version="1.0"?>\n<Clock xmlns:dt="urn:schemas-microsoft-com:datatypes"><Description dt:dt="string">E-Prime Primary Realtime Clock</Description><StartTime><Timestamp dt:dt="int">0</Timestamp><DateUtc dt:dt="string">2020-10-14T06:32:39Z</DateUtc></StartTime><FrequencyChanges><FrequencyChange><Frequency dt:dt="r8">2699960000</Frequency><Timestamp dt:dt="r8">5.55159256171185E+15</Timestamp><Cur…	좌우반구com(split BVF)_2-010-1	60.021	1.0.0.167	1	-44095580	Professional	2.0.10.242	2.0.10.353	10-14-2020	2020-10-14 오전 6:32:39	15:32:39	2.0.10.248	371	1	z	색상	색	상	NULL	NULL	NULL	NULL	NULL	NULL	29	1	107	KSY	List3	0		0	-1	966398	184		0	0	1	z	0	4	966582	0	z	214
좌우반구com(split BVF)_2	10	1	<?xml version="1.0"?>\n<Clock xmlns:dt="urn:schemas-microsoft-com:datatypes"><Description dt:dt="string">E-Prime Primary Realtime Clock</Description><StartTime><Timestamp dt:dt="int">0</Timestamp><DateUtc dt:dt="string">2020-10-14T06:32:39Z</DateUtc></StartTime><FrequencyChanges><FrequencyChange><Frequency dt:dt="r8">2699960000</Frequency><Timestamp dt:dt="r8">5.55159256171185E+15</Timestamp><Cur…	좌우반구com(split BVF)_2-010-1	60.021	1.0.0.167	1	-44095580	Professional	2.0.10.242	2.0.10.353	10-14-2020	2020-10-14 오전 6:32:39	15:32:39	2.0.10.248	165	1	z	생선	생	선	NULL	NULL	NULL	40	1	33	NULL	NULL	NULL	KSY	List2	0		0	-1	447928	184		0	0	1	z	0	4	448112	0	z	233
좌우반구com(split BVF)_2	10	1	<?xml version="1.0"?>\n<Clock xmlns:dt="urn:schemas-microsoft-com:datatypes"><Description dt:dt="string">E-Prime Primary Realtime Clock</Description><StartTime><Timestamp dt:dt="int">0</Timestamp><DateUtc dt:dt="string">2020-10-14T06:32:39Z</DateUtc></StartTime><FrequencyChanges><FrequencyChange><Frequency dt:dt="r8">2699960000</Frequency><Timestamp dt:dt="r8">5.55159256171185E+15</Timestamp><Cur…	좌우반구com(split BVF)_2-010-1	60.021	1.0.0.167	1	-44095580	Professional	2.0.10.242	2.0.10.353	10-14-2020	2020-10-14 오전 6:32:39	15:32:39	2.0.10.248	27	2	{/}	생희	생	희	82	1	27	NULL	NULL	NULL	NULL	NULL	NULL	KSY2	List1	NULL	NULL	NULL	NULL	NULL	NULL	NULL	NULL	NULL	1	{/}	0	3	83238	0	{/}	329
좌우반구com(split BVF)_2	10	1	<?xml version="1.0"?>\n<Clock xmlns:dt="urn:schemas-microsoft-com:datatypes"><Description dt:dt="string">E-Prime Primary Realtime Clock</Description><StartTime><Timestamp dt:dt="int">0</Timestamp><DateUtc dt:dt="string">2020-10-14T06:32:39Z</DateUtc></StartTime><FrequencyChanges><FrequencyChange><Frequency dt:dt="r8">2699960000</Frequency><Timestamp dt:dt="r8">5.55159256171185E+15</Timestamp><Cur…	좌우반구com(split BVF)_2-010-1	60.021	1.0.0.167	1	-44095580	Professional	2.0.10.242	2.0.10.353	10-14-2020	2020-10-14 오전 6:32:39	15:32:39	2.0.10.248	382	2	{/}	석감	석	감	NULL	NULL	NULL	NULL	NULL	NULL	74	1	118	KSY3	List3	NULL	NULL	NULL	NULL	NULL	NULL	NULL	NULL	NULL	1	{/}	0	3	994122	0	{/}	386
좌우반구com(split BVF)_2	10	1	<?xml version="1.0"?>\n<Clock xmlns:dt="urn:schemas-microsoft-com:datatypes"><Description dt:dt="string">E-Prime Primary Realtime Clock</Description><StartTime><Timestamp dt:dt="int">0</Timestamp><DateUtc dt:dt="string">2020-10-14T06:32:39Z</DateUtc></StartTime><FrequencyChanges><FrequencyChange><Frequency dt:dt="r8">2699960000</Frequency><Timestamp dt:dt="r8">5.55159256171185E+15</Timestamp><Cur…	좌우반구com(split BVF)_2-010-1	60.021	1.0.0.167	1	-44095580	Professional	2.0.10.242	2.0.10.353	10-14-2020	2020-10-14 오전 6:32:39	15:32:39	2.0.10.248	105	1	z	선배	선	배	16	1	105	NULL	NULL	NULL	NULL	NULL	NULL	KSY	List1	0		0	-1	282802	184		0	0	1	z	0	4	282986	0	z	208
좌우반구com(split BVF)_2	10	1	<?xml version="1.0"?>\n<Clock xmlns:dt="urn:schemas-microsoft-com:datatypes"><Description dt:dt="string">E-Prime Primary Realtime Clock</Description><StartTime><Timestamp dt:dt="int">0</Timestamp><DateUtc dt:dt="string">2020-10-14T06:32:39Z</DateUtc></StartTime><FrequencyChanges><FrequencyChange><Frequency dt:dt="r8">2699960000</Frequency><Timestamp dt:dt="r8">5.55159256171185E+15</Timestamp><Cur…	좌우반구com(split BVF)_2-010-1	60.021	1.0.0.167	1	-44095580	Professional	2.0.10.242	2.0.10.353	10-14-2020	2020-10-14 오전 6:32:39	15:32:39	2.0.10.248	59	1	z	선택	선	택	116	1	59	NULL	NULL	NULL	NULL	NULL	NULL	KSY	List1	0		0	0	165410	183		0	0	1	z	0	3	165593	0	z	218
좌우반구com(split BVF)_2	10	1	<?xml version="1.0"?>\n<Clock xmlns:dt="urn:schemas-microsoft-com:datatypes"><Description dt:dt="string">E-Prime Primary Realtime Clock</Description><StartTime><Timestamp dt:dt="int">0</Timestamp><DateUtc dt:dt="string">2020-10-14T06:32:39Z</DateUtc></StartTime><FrequencyChanges><FrequencyChange><Frequency dt:dt="r8">2699960000</Frequency><Timestamp dt:dt="r8">5.55159256171185E+15</Timestamp><Cur…	좌우반구com(split BVF)_2-010-1	60.021	1.0.0.167	1	-44095580	Professional	2.0.10.242	2.0.10.353	10-14-2020	2020-10-14 오전 6:32:39	15:32:39	2.0.10.248	379	2	{/}	설결	설	결	NULL	NULL	NULL	NULL	NULL	NULL	72	1	115	KSY	List3	0		0	0	986375	183		0	0	1	{/}	0	3	986558	0	{/}	254
좌우반구com(split BVF)_2	10	1	<?xml version="1.0"?>\n<Clock xmlns:dt="urn:schemas-microsoft-com:datatypes"><Description dt:dt="string">E-Prime Primary Realtime Clock</Description><StartTime><Timestamp dt:dt="int">0</Timestamp><DateUtc dt:dt="string">2020-10-14T06:32:39Z</DateUtc></StartTime><FrequencyChanges><FrequencyChange><Frequency dt:dt="r8">2699960000</Frequency><Timestamp dt:dt="r8">5.55159256171185E+15</Timestamp><Cur…	좌우반구com(split BVF)_2-010-1	60.021	1.0.0.167	1	-44095580	Professional	2.0.10.242	2.0.10.353	10-14-2020	2020-10-14 오전 6:32:39	15:32:39	2.0.10.248	273	1	z	설명	설	명	NULL	NULL	NULL	NULL	NULL	NULL	18	1	9	KSY	List3	0		1	-1	720350	184		0	0	1	z	0	4	720534	0	z	128
좌우반구com(split BVF)_2	10	1	<?xml version="1.0"?>\n<Clock xmlns:dt="urn:schemas-microsoft-com:datatypes"><Description dt:dt="string">E-Prime Primary Realtime Clock</Description><StartTime><Timestamp dt:dt="int">0</Timestamp><DateUtc dt:dt="string">2020-10-14T06:32:39Z</DateUtc></StartTime><FrequencyChanges><FrequencyChange><Frequency dt:dt="r8">2699960000</Frequency><Timestamp dt:dt="r8">5.55159256171185E+15</Timestamp><Cur…	좌우반구com(split BVF)_2-010-1	60.021	1.0.0.167	1	-44095580	Professional	2.0.10.242	2.0.10.353	10-14-2020	2020-10-14 오전 6:32:39	15:32:39	2.0.10.248	220	1	z	설문	설	문	NULL	NULL	NULL	42	1	88	NULL	NULL	NULL	KSY	List2	0		0	-1	585947	183		0	0	1	z	1	3	586130	0	z	253
좌우반구com(split BVF)_2	10	1	<?xml version="1.0"?>\n<Clock xmlns:dt="urn:schemas-microsoft-com:datatypes"><Description dt:dt="string">E-Prime Primary Realtime Clock</Description><StartTime><Timestamp dt:dt="int">0</Timestamp><DateUtc dt:dt="string">2020-10-14T06:32:39Z</DateUtc></StartTime><FrequencyChanges><FrequencyChange><Frequency dt:dt="r8">2699960000</Frequency><Timestamp dt:dt="r8">5.55159256171185E+15</Timestamp><Cur…	좌우반구com(split BVF)_2-010-1	60.021	1.0.0.167	1	-44095580	Professional	2.0.10.242	2.0.10.353	10-14-2020	2020-10-14 오전 6:32:39	15:32:39	2.0.10.248	44	2	{/}	설색	설	색	54	1	44	NULL	NULL	NULL	NULL	NULL	NULL	KSY2	List1	NULL	NULL	NULL	NULL	NULL	NULL	NULL	NULL	NULL	1	{/}	0	3	127373	0	{/}	401
좌우반구com(split BVF)_2	10	1	<?xml version="1.0"?>\n<Clock xmlns:dt="urn:schemas-microsoft-com:datatypes"><Description dt:dt="string">E-Prime Primary Realtime Clock</Description><StartTime><Timestamp dt:dt="int">0</Timestamp><DateUtc dt:dt="string">2020-10-14T06:32:39Z</DateUtc></StartTime><FrequencyChanges><FrequencyChange><Frequency dt:dt="r8">2699960000</Frequency><Timestamp dt:dt="r8">5.55159256171185E+15</Timestamp><Cur…	좌우반구com(split BVF)_2-010-1	60.021	1.0.0.167	1	-44095580	Professional	2.0.10.242	2.0.10.353	10-14-2020	2020-10-14 오전 6:32:39	15:32:39	2.0.10.248	262	2	{/}	섭습	섭	습	NULL	NULL	NULL	129	1	130	NULL	NULL	NULL	KSY3	List2	NULL	NULL	NULL	NULL	NULL	NULL	NULL	NULL	NULL	1	{/}	0	4	690178	0	{/}	333
좌우반구com(split BVF)_2	10	1	<?xml version="1.0"?>\n<Clock xmlns:dt="urn:schemas-microsoft-com:datatypes"><Description dt:dt="string">E-Prime Primary Realtime Clock</Description><StartTime><Timestamp dt:dt="int">0</Timestamp><DateUtc dt:dt="string">2020-10-14T06:32:39Z</DateUtc></StartTime><FrequencyChanges><FrequencyChange><Frequency dt:dt="r8">2699960000</Frequency><Timestamp dt:dt="r8">5.55159256171185E+15</Timestamp><Cur…	좌우반구com(split BVF)_2-010-1	60.021	1.0.0.167	1	-44095580	Professional	2.0.10.242	2.0.10.353	10-14-2020	2020-10-14 오전 6:32:39	15:32:39	2.0.10.248	237	1	z	성공	성	공	NULL	NULL	NULL	61	1	105	NULL	NULL	NULL	KSY	List2	0		0	0	628316	183		0	0	1	z	0	3	628499	0	z	164
좌우반구com(split BVF)_2	10	1	<?xml version="1.0"?>\n<Clock xmlns:dt="urn:schemas-microsoft-com:datatypes"><Description dt:dt="string">E-Prime Primary Realtime Clock</Description><StartTime><Timestamp dt:dt="int">0</Timestamp><DateUtc dt:dt="string">2020-10-14T06:32:39Z</DateUtc></StartTime><FrequencyChanges><FrequencyChange><Frequency dt:dt="r8">2699960000</Frequency><Timestamp dt:dt="r8">5.55159256171185E+15</Timestamp><Cur…	좌우반구com(split BVF)_2-010-1	60.021	1.0.0.167	1	-44095580	Professional	2.0.10.242	2.0.10.353	10-14-2020	2020-10-14 오전 6:32:39	15:32:39	2.0.10.248	311	1	z	세상	세	상	NULL	NULL	NULL	NULL	NULL	NULL	48	1	47	KSY	List3	0		0	0	815501	183		0	0	1	z	0	3	815684	0	z	346
좌우반구com(split BVF)_2	10	1	<?xml version="1.0"?>\n<Clock xmlns:dt="urn:schemas-microsoft-com:datatypes"><Description dt:dt="string">E-Prime Primary Realtime Clock</Description><StartTime><Timestamp dt:dt="int">0</Timestamp><DateUtc dt:dt="string">2020-10-14T06:32:39Z</DateUtc></StartTime><FrequencyChanges><FrequencyChange><Frequency dt:dt="r8">2699960000</Frequency><Timestamp dt:dt="r8">5.55159256171185E+15</Timestamp><Cur…	좌우반구com(split BVF)_2-010-1	60.021	1.0.0.167	1	-44095580	Professional	2.0.10.242	2.0.10.353	10-14-2020	2020-10-14 오전 6:32:39	15:32:39	2.0.10.248	320	1	z	소리	소	리	NULL	NULL	NULL	NULL	NULL	NULL	121	1	56	KSY	List3	0		1	-1	837926	184		0	0	1	z	0	4	838110	0	z	240
좌우반구com(split BVF)_2	10	1	<?xml version="1.0"?>\n<Clock xmlns:dt="urn:schemas-microsoft-com:datatypes"><Description dt:dt="string">E-Prime Primary Realtime Clock</Description><StartTime><Timestamp dt:dt="int">0</Timestamp><DateUtc dt:dt="string">2020-10-14T06:32:39Z</DateUtc></StartTime><FrequencyChanges><FrequencyChange><Frequency dt:dt="r8">2699960000</Frequency><Timestamp dt:dt="r8">5.55159256171185E+15</Timestamp><Cur…	좌우반구com(split BVF)_2-010-1	60.021	1.0.0.167	1	-44095580	Professional	2.0.10.242	2.0.10.353	10-14-2020	2020-10-14 오전 6:32:39	15:32:39	2.0.10.248	33	1	z	소송	소	송	70	1	33	NULL	NULL	NULL	NULL	NULL	NULL	KSY	List1	0		0	-1	99216	183		0	0	1	z	1	3	99399	0	z	264
좌우반구com(split BVF)_2	10	1	<?xml version="1.0"?>\n<Clock xmlns:dt="urn:schemas-microsoft-com:datatypes"><Description dt:dt="string">E-Prime Primary Realtime Clock</Description><StartTime><Timestamp dt:dt="int">0</Timestamp><DateUtc dt:dt="string">2020-10-14T06:32:39Z</DateUtc></StartTime><FrequencyChanges><FrequencyChange><Frequency dt:dt="r8">2699960000</Frequency><Timestamp dt:dt="r8">5.55159256171185E+15</Timestamp><Cur…	좌우반구com(split BVF)_2-010-1	60.021	1.0.0.167	1	-44095580	Professional	2.0.10.242	2.0.10.353	10-14-2020	2020-10-14 오전 6:32:39	15:32:39	2.0.10.248	53	1	z	속도	속	도	79	1	53	NULL	NULL	NULL	NULL	NULL	NULL	KSY	List1	0		0	-1	150048	184		0	0	1	z	0	4	150232	0	z	347
좌우반구com(split BVF)_2	10	1	<?xml version="1.0"?>\n<Clock xmlns:dt="urn:schemas-microsoft-com:datatypes"><Description dt:dt="string">E-Prime Primary Realtime Clock</Description><StartTime><Timestamp dt:dt="int">0</Timestamp><DateUtc dt:dt="string">2020-10-14T06:32:39Z</DateUtc></StartTime><FrequencyChanges><FrequencyChange><Frequency dt:dt="r8">2699960000</Frequency><Timestamp dt:dt="r8">5.55159256171185E+15</Timestamp><Cur…	좌우반구com(split BVF)_2-010-1	60.021	1.0.0.167	1	-44095580	Professional	2.0.10.242	2.0.10.353	10-14-2020	2020-10-14 오전 6:32:39	15:32:39	2.0.10.248	108	2	{/}	송스	송	스	3	1	108	NULL	NULL	NULL	NULL	NULL	NULL	KSY2	List1	NULL	NULL	NULL	NULL	NULL	NULL	NULL	NULL	NULL	1	{/}	0	3	290316	0	{/}	398
좌우반구com(split BVF)_2	10	1	<?xml version="1.0"?>\n<Clock xmlns:dt="urn:schemas-microsoft-com:datatypes"><Description dt:dt="string">E-Prime Primary Realtime Clock</Description><StartTime><Timestamp dt:dt="int">0</Timestamp><DateUtc dt:dt="string">2020-10-14T06:32:39Z</DateUtc></StartTime><FrequencyChanges><FrequencyChange><Frequency dt:dt="r8">2699960000</Frequency><Timestamp dt:dt="r8">5.55159256171185E+15</Timestamp><Cur…	좌우반구com(split BVF)_2-010-1	60.021	1.0.0.167	1	-44095580	Professional	2.0.10.242	2.0.10.353	10-14-2020	2020-10-14 오전 6:32:39	15:32:39	2.0.10.248	385	2	{/}	송익	송	익	NULL	NULL	NULL	NULL	NULL	NULL	75	1	121	KSY	List3	0		0	-1	1001486	183		0	0	1	{/}	1	3	1001669	0	{/}	223
좌우반구com(split BVF)_2	10	1	<?xml version="1.0"?>\n<Clock xmlns:dt="urn:schemas-microsoft-com:datatypes"><Description dt:dt="string">E-Prime Primary Realtime Clock</Description><StartTime><Timestamp dt:dt="int">0</Timestamp><DateUtc dt:dt="string">2020-10-14T06:32:39Z</DateUtc></StartTime><FrequencyChanges><FrequencyChange><Frequency dt:dt="r8">2699960000</Frequency><Timestamp dt:dt="r8">5.55159256171185E+15</Timestamp><Cur…	좌우반구com(split BVF)_2-010-1	60.021	1.0.0.167	1	-44095580	Professional	2.0.10.242	2.0.10.353	10-14-2020	2020-10-14 오전 6:32:39	15:32:39	2.0.10.248	48	1	z	수고	수	고	95	1	48	NULL	NULL	NULL	NULL	NULL	NULL	KSY	List1	0		1	-1	137419	184		0	0	1	z	0	4	137603	0	z	417
좌우반구com(split BVF)_2	10	1	<?xml version="1.0"?>\n<Clock xmlns:dt="urn:schemas-microsoft-com:datatypes"><Description dt:dt="string">E-Prime Primary Realtime Clock</Description><StartTime><Timestamp dt:dt="int">0</Timestamp><DateUtc dt:dt="string">2020-10-14T06:32:39Z</DateUtc></StartTime><FrequencyChanges><FrequencyChange><Frequency dt:dt="r8">2699960000</Frequency><Timestamp dt:dt="r8">5.55159256171185E+15</Timestamp><Cur…	좌우반구com(split BVF)_2-010-1	60.021	1.0.0.167	1	-44095580	Professional	2.0.10.242	2.0.10.353	10-14-2020	2020-10-14 오전 6:32:39	15:32:39	2.0.10.248	95	1	z	수단	수	단	2	1	95	NULL	NULL	NULL	NULL	NULL	NULL	KSY	List1	0		0	-1	257561	183		0	0	1	z	0	3	257744	0	z	234
좌우반구com(split BVF)_2	10	1	<?xml version="1.0"?>\n<Clock xmlns:dt="urn:schemas-microsoft-com:datatypes"><Description dt:dt="string">E-Prime Primary Realtime Clock</Description><StartTime><Timestamp dt:dt="int">0</Timestamp><DateUtc dt:dt="string">2020-10-14T06:32:39Z</DateUtc></StartTime><FrequencyChanges><FrequencyChange><Frequency dt:dt="r8">2699960000</Frequency><Timestamp dt:dt="r8">5.55159256171185E+15</Timestamp><Cur…	좌우반구com(split BVF)_2-010-1	60.021	1.0.0.167	1	-44095580	Professional	2.0.10.242	2.0.10.353	10-14-2020	2020-10-14 오전 6:32:39	15:32:39	2.0.10.248	278	1	z	수준	수	준	NULL	NULL	NULL	NULL	NULL	NULL	87	1	14	KSY	List3	0		0	-1	732563	183		0	0	1	z	0	3	732746	0	z	164
좌우반구com(split BVF)_2	10	1	<?xml version="1.0"?>\n<Clock xmlns:dt="urn:schemas-microsoft-com:datatypes"><Description dt:dt="string">E-Prime Primary Realtime Clock</Description><StartTime><Timestamp dt:dt="int">0</Timestamp><DateUtc dt:dt="string">2020-10-14T06:32:39Z</DateUtc></StartTime><FrequencyChanges><FrequencyChange><Frequency dt:dt="r8">2699960000</Frequency><Timestamp dt:dt="r8">5.55159256171185E+15</Timestamp><Cur…	좌우반구com(split BVF)_2-010-1	60.021	1.0.0.167	1	-44095580	Professional	2.0.10.242	2.0.10.353	10-14-2020	2020-10-14 오전 6:32:39	15:32:39	2.0.10.248	49	2	{/}	숙국	숙	국	84	1	49	NULL	NULL	NULL	NULL	NULL	NULL	KSY	List1	0		0	-1	140035	183		0	0	1	{/}	1	3	140218	0	{/}	218
좌우반구com(split BVF)_2	10	1	<?xml version="1.0"?>\n<Clock xmlns:dt="urn:schemas-microsoft-com:datatypes"><Description dt:dt="string">E-Prime Primary Realtime Clock</Description><StartTime><Timestamp dt:dt="int">0</Timestamp><DateUtc dt:dt="string">2020-10-14T06:32:39Z</DateUtc></StartTime><FrequencyChanges><FrequencyChange><Frequency dt:dt="r8">2699960000</Frequency><Timestamp dt:dt="r8">5.55159256171185E+15</Timestamp><Cur…	좌우반구com(split BVF)_2-010-1	60.021	1.0.0.167	1	-44095580	Professional	2.0.10.242	2.0.10.353	10-14-2020	2020-10-14 오전 6:32:39	15:32:39	2.0.10.248	17	2	{/}	숙발	숙	발	124	1	17	NULL	NULL	NULL	NULL	NULL	NULL	KSY	List1	0		0	-1	57847	183		0	0	1	{/}	0	3	58030	0	{/}	366
좌우반구com(split BVF)_2	10	1	<?xml version="1.0"?>\n<Clock xmlns:dt="urn:schemas-microsoft-com:datatypes"><Description dt:dt="string">E-Prime Primary Realtime Clock</Description><StartTime><Timestamp dt:dt="int">0</Timestamp><DateUtc dt:dt="string">2020-10-14T06:32:39Z</DateUtc></StartTime><FrequencyChanges><FrequencyChange><Frequency dt:dt="r8">2699960000</Frequency><Timestamp dt:dt="r8">5.55159256171185E+15</Timestamp><Cur…	좌우반구com(split BVF)_2-010-1	60.021	1.0.0.167	1	-44095580	Professional	2.0.10.242	2.0.10.353	10-14-2020	2020-10-14 오전 6:32:39	15:32:39	2.0.10.248	26	1	z	숙소	숙	소	32	1	26	NULL	NULL	NULL	NULL	NULL	NULL	KSY	List1	0		0	0	80656	183		0	0	1	z	0	3	80839	0	z	190
좌우반구com(split BVF)_2	10	1	<?xml version="1.0"?>\n<Clock xmlns:dt="urn:schemas-microsoft-com:datatypes"><Description dt:dt="string">E-Prime Primary Realtime Clock</Description><StartTime><Timestamp dt:dt="int">0</Timestamp><DateUtc dt:dt="string">2020-10-14T06:32:39Z</DateUtc></StartTime><FrequencyChanges><FrequencyChange><Frequency dt:dt="r8">2699960000</Frequency><Timestamp dt:dt="r8">5.55159256171185E+15</Timestamp><Cur…	좌우반구com(split BVF)_2-010-1	60.021	1.0.0.167	1	-44095580	Professional	2.0.10.242	2.0.10.353	10-14-2020	2020-10-14 오전 6:32:39	15:32:39	2.0.10.248	42	2	{/}	술감	술	감	15	1	42	NULL	NULL	NULL	NULL	NULL	NULL	KSY	List1	0		0	-1	121958	183		0	0	1	{/}	1	3	122141	0	{/}	447
좌우반구com(split BVF)_2	10	1	<?xml version="1.0"?>\n<Clock xmlns:dt="urn:schemas-microsoft-com:datatypes"><Description dt:dt="string">E-Prime Primary Realtime Clock</Description><StartTime><Timestamp dt:dt="int">0</Timestamp><DateUtc dt:dt="string">2020-10-14T06:32:39Z</DateUtc></StartTime><FrequencyChanges><FrequencyChange><Frequency dt:dt="r8">2699960000</Frequency><Timestamp dt:dt="r8">5.55159256171185E+15</Timestamp><Cur…	좌우반구com(split BVF)_2-010-1	60.021	1.0.0.167	1	-44095580	Professional	2.0.10.242	2.0.10.353	10-14-2020	2020-10-14 오전 6:32:39	15:32:39	2.0.10.248	350	2	{/}	스위	스	위	NULL	NULL	NULL	NULL	NULL	NULL	19	1	86	KSY	List3	0		1	-1	913083	184		0	0	1	{/}	0	4	913267	0	{/}	314
좌우반구com(split BVF)_2	10	1	<?xml version="1.0"?>\n<Clock xmlns:dt="urn:schemas-microsoft-com:datatypes"><Description dt:dt="string">E-Prime Primary Realtime Clock</Description><StartTime><Timestamp dt:dt="int">0</Timestamp><DateUtc dt:dt="string">2020-10-14T06:32:39Z</DateUtc></StartTime><FrequencyChanges><FrequencyChange><Frequency dt:dt="r8">2699960000</Frequency><Timestamp dt:dt="r8">5.55159256171185E+15</Timestamp><Cur…	좌우반구com(split BVF)_2-010-1	60.021	1.0.0.167	1	-44095580	Professional	2.0.10.242	2.0.10.353	10-14-2020	2020-10-14 오전 6:32:39	15:32:39	2.0.10.248	197	2	{/}	스진	스	진	NULL	NULL	NULL	37	1	65	NULL	NULL	NULL	KSY2	List2	NULL	NULL	NULL	NULL	NULL	NULL	NULL	NULL	NULL	1	{/}	0	4	528234	0	{/}	342
좌우반구com(split BVF)_2	10	1	<?xml version="1.0"?>\n<Clock xmlns:dt="urn:schemas-microsoft-com:datatypes"><Description dt:dt="string">E-Prime Primary Realtime Clock</Description><StartTime><Timestamp dt:dt="int">0</Timestamp><DateUtc dt:dt="string">2020-10-14T06:32:39Z</DateUtc></StartTime><FrequencyChanges><FrequencyChange><Frequency dt:dt="r8">2699960000</Frequency><Timestamp dt:dt="r8">5.55159256171185E+15</Timestamp><Cur…	좌우반구com(split BVF)_2-010-1	60.021	1.0.0.167	1	-44095580	Professional	2.0.10.242	2.0.10.353	10-14-2020	2020-10-14 오전 6:32:39	15:32:39	2.0.10.248	396	2	{/}	스향	스	향	NULL	NULL	NULL	NULL	NULL	NULL	117	1	132	KSY	List3	0		1	-1	1029293	183		0	0	1	{/}	1	3	1029476	0	{/}	200
좌우반구com(split BVF)_2	10	1	<?xml version="1.0"?>\n<Clock xmlns:dt="urn:schemas-microsoft-com:datatypes"><Description dt:dt="string">E-Prime Primary Realtime Clock</Description><StartTime><Timestamp dt:dt="int">0</Timestamp><DateUtc dt:dt="string">2020-10-14T06:32:39Z</DateUtc></StartTime><FrequencyChanges><FrequencyChange><Frequency dt:dt="r8">2699960000</Frequency><Timestamp dt:dt="r8">5.55159256171185E+15</Timestamp><Cur…	좌우반구com(split BVF)_2-010-1	60.021	1.0.0.167	1	-44095580	Professional	2.0.10.242	2.0.10.353	10-14-2020	2020-10-14 오전 6:32:39	15:32:39	2.0.10.248	66	2	{/}	습나	습	나	58	1	66	NULL	NULL	NULL	NULL	NULL	NULL	KSY	List1	0		0	-1	183137	183		0	0	1	{/}	0	3	183320	0	{/}	275
좌우반구com(split BVF)_2	10	1	<?xml version="1.0"?>\n<Clock xmlns:dt="urn:schemas-microsoft-com:datatypes"><Description dt:dt="string">E-Prime Primary Realtime Clock</Description><StartTime><Timestamp dt:dt="int">0</Timestamp><DateUtc dt:dt="string">2020-10-14T06:32:39Z</DateUtc></StartTime><FrequencyChanges><FrequencyChange><Frequency dt:dt="r8">2699960000</Frequency><Timestamp dt:dt="r8">5.55159256171185E+15</Timestamp><Cur…	좌우반구com(split BVF)_2-010-1	60.021	1.0.0.167	1	-44095580	Professional	2.0.10.242	2.0.10.353	10-14-2020	2020-10-14 오전 6:32:39	15:32:39	2.0.10.248	21	2	{/}	습필	습	필	29	1	21	NULL	NULL	NULL	NULL	NULL	NULL	KSY3	List1	NULL	NULL	NULL	NULL	NULL	NULL	NULL	NULL	NULL	1	{/}	0	3	68360	0	{/}	318
좌우반구com(split BVF)_2	10	1	<?xml version="1.0"?>\n<Clock xmlns:dt="urn:schemas-microsoft-com:datatypes"><Description dt:dt="string">E-Prime Primary Realtime Clock</Description><StartTime><Timestamp dt:dt="int">0</Timestamp><DateUtc dt:dt="string">2020-10-14T06:32:39Z</DateUtc></StartTime><FrequencyChanges><FrequencyChange><Frequency dt:dt="r8">2699960000</Frequency><Timestamp dt:dt="r8">5.55159256171185E+15</Timestamp><Cur…	좌우반구com(split BVF)_2-010-1	60.021	1.0.0.167	1	-44095580	Professional	2.0.10.242	2.0.10.353	10-14-2020	2020-10-14 오전 6:32:39	15:32:39	2.0.10.248	8	1	z	시간	시	간	72	1	8	NULL	NULL	NULL	NULL	NULL	NULL	KSY	List1	0		1	-1	35421	184		0	0	1	z	0	4	35605	0	z	312
좌우반구com(split BVF)_2	10	1	<?xml version="1.0"?>\n<Clock xmlns:dt="urn:schemas-microsoft-com:datatypes"><Description dt:dt="string">E-Prime Primary Realtime Clock</Description><StartTime><Timestamp dt:dt="int">0</Timestamp><DateUtc dt:dt="string">2020-10-14T06:32:39Z</DateUtc></StartTime><FrequencyChanges><FrequencyChange><Frequency dt:dt="r8">2699960000</Frequency><Timestamp dt:dt="r8">5.55159256171185E+15</Timestamp><Cur…	좌우반구com(split BVF)_2-010-1	60.021	1.0.0.167	1	-44095580	Professional	2.0.10.242	2.0.10.353	10-14-2020	2020-10-14 오전 6:32:39	15:32:39	2.0.10.248	55	1	z	시기	시	기	126	1	55	NULL	NULL	NULL	NULL	NULL	NULL	KSY	List1	0		0	-1	155163	184		0	0	1	z	0	4	155347	0	z	299
좌우반구com(split BVF)_2	10	1	<?xml version="1.0"?>\n<Clock xmlns:dt="urn:schemas-microsoft-com:datatypes"><Description dt:dt="string">E-Prime Primary Realtime Clock</Description><StartTime><Timestamp dt:dt="int">0</Timestamp><DateUtc dt:dt="string">2020-10-14T06:32:39Z</DateUtc></StartTime><FrequencyChanges><FrequencyChange><Frequency dt:dt="r8">2699960000</Frequency><Timestamp dt:dt="r8">5.55159256171185E+15</Timestamp><Cur…	좌우반구com(split BVF)_2-010-1	60.021	1.0.0.167	1	-44095580	Professional	2.0.10.242	2.0.10.353	10-14-2020	2020-10-14 오전 6:32:39	15:32:39	2.0.10.248	133	1	z	시대	시	대	NULL	NULL	NULL	113	1	1	NULL	NULL	NULL	KSY	List2	0		0	-1	368356	183		0	0	1	z	0	3	368539	0	z	244
좌우반구com(split BVF)_2	10	1	<?xml version="1.0"?>\n<Clock xmlns:dt="urn:schemas-microsoft-com:datatypes"><Description dt:dt="string">E-Prime Primary Realtime Clock</Description><StartTime><Timestamp dt:dt="int">0</Timestamp><DateUtc dt:dt="string">2020-10-14T06:32:39Z</DateUtc></StartTime><FrequencyChanges><FrequencyChange><Frequency dt:dt="r8">2699960000</Frequency><Timestamp dt:dt="r8">5.55159256171185E+15</Timestamp><Cur…	좌우반구com(split BVF)_2-010-1	60.021	1.0.0.167	1	-44095580	Professional	2.0.10.242	2.0.10.353	10-14-2020	2020-10-14 오전 6:32:39	15:32:39	2.0.10.248	230	1	z	시도	시	도	NULL	NULL	NULL	9	1	98	NULL	NULL	NULL	KSY	List2	0		1	-1	611138	184		0	0	1	z	0	4	611322	0	z	125
좌우반구com(split BVF)_2	10	1	<?xml version="1.0"?>\n<Clock xmlns:dt="urn:schemas-microsoft-com:datatypes"><Description dt:dt="string">E-Prime Primary Realtime Clock</Description><StartTime><Timestamp dt:dt="int">0</Timestamp><DateUtc dt:dt="string">2020-10-14T06:32:39Z</DateUtc></StartTime><FrequencyChanges><FrequencyChange><Frequency dt:dt="r8">2699960000</Frequency><Timestamp dt:dt="r8">5.55159256171185E+15</Timestamp><Cur…	좌우반구com(split BVF)_2-010-1	60.021	1.0.0.167	1	-44095580	Professional	2.0.10.242	2.0.10.353	10-14-2020	2020-10-14 오전 6:32:39	15:32:39	2.0.10.248	185	2	{/}	시질	시	질	NULL	NULL	NULL	32	1	53	NULL	NULL	NULL	KSY3	List2	NULL	NULL	NULL	NULL	NULL	NULL	NULL	NULL	NULL	0	{/}	1	3	497894	0	z	238
좌우반구com(split BVF)_2	10	1	<?xml version="1.0"?>\n<Clock xmlns:dt="urn:schemas-microsoft-com:datatypes"><Description dt:dt="string">E-Prime Primary Realtime Clock</Description><StartTime><Timestamp dt:dt="int">0</Timestamp><DateUtc dt:dt="string">2020-10-14T06:32:39Z</DateUtc></StartTime><FrequencyChanges><FrequencyChange><Frequency dt:dt="r8">2699960000</Frequency><Timestamp dt:dt="r8">5.55159256171185E+15</Timestamp><Cur…	좌우반구com(split BVF)_2-010-1	60.021	1.0.0.167	1	-44095580	Professional	2.0.10.242	2.0.10.353	10-14-2020	2020-10-14 오전 6:32:39	15:32:39	2.0.10.248	187	1	z	식비	식	비	NULL	NULL	NULL	81	1	55	NULL	NULL	NULL	KSY	List2	0		0	-1	502709	184		0	0	1	z	0	4	502893	0	z	299
좌우반구com(split BVF)_2	10	1	<?xml version="1.0"?>\n<Clock xmlns:dt="urn:schemas-microsoft-com:datatypes"><Description dt:dt="string">E-Prime Primary Realtime Clock</Description><StartTime><Timestamp dt:dt="int">0</Timestamp><DateUtc dt:dt="string">2020-10-14T06:32:39Z</DateUtc></StartTime><FrequencyChanges><FrequencyChange><Frequency dt:dt="r8">2699960000</Frequency><Timestamp dt:dt="r8">5.55159256171185E+15</Timestamp><Cur…	좌우반구com(split BVF)_2-010-1	60.021	1.0.0.167	1	-44095580	Professional	2.0.10.242	2.0.10.353	10-14-2020	2020-10-14 오전 6:32:39	15:32:39	2.0.10.248	76	2	{/}	식차	식	차	113	1	76	NULL	NULL	NULL	NULL	NULL	NULL	KSY3	List1	NULL	NULL	NULL	NULL	NULL	NULL	NULL	NULL	NULL	1	{/}	0	3	209011	0	{/}	488
좌우반구com(split BVF)_2	10	1	<?xml version="1.0"?>\n<Clock xmlns:dt="urn:schemas-microsoft-com:datatypes"><Description dt:dt="string">E-Prime Primary Realtime Clock</Description><StartTime><Timestamp dt:dt="int">0</Timestamp><DateUtc dt:dt="string">2020-10-14T06:32:39Z</DateUtc></StartTime><FrequencyChanges><FrequencyChange><Frequency dt:dt="r8">2699960000</Frequency><Timestamp dt:dt="r8">5.55159256171185E+15</Timestamp><Cur…	좌우반구com(split BVF)_2-010-1	60.021	1.0.0.167	1	-44095580	Professional	2.0.10.242	2.0.10.353	10-14-2020	2020-10-14 오전 6:32:39	15:32:39	2.0.10.248	69	1	z	식탁	식	탁	46	1	69	NULL	NULL	NULL	NULL	NULL	NULL	KSY	List1	0		0	-1	190851	183		0	0	1	z	0	3	191034	0	z	217
좌우반구com(split BVF)_2	10	1	<?xml version="1.0"?>\n<Clock xmlns:dt="urn:schemas-microsoft-com:datatypes"><Description dt:dt="string">E-Prime Primary Realtime Clock</Description><StartTime><Timestamp dt:dt="int">0</Timestamp><DateUtc dt:dt="string">2020-10-14T06:32:39Z</DateUtc></StartTime><FrequencyChanges><FrequencyChange><Frequency dt:dt="r8">2699960000</Frequency><Timestamp dt:dt="r8">5.55159256171185E+15</Timestamp><Cur…	좌우반구com(split BVF)_2-010-1	60.021	1.0.0.167	1	-44095580	Professional	2.0.10.242	2.0.10.353	10-14-2020	2020-10-14 오전 6:32:39	15:32:39	2.0.10.248	90	2	{/}	실락	실	락	21	1	90	NULL	NULL	NULL	NULL	NULL	NULL	KSY3	List1	NULL	NULL	NULL	NULL	NULL	NULL	NULL	NULL	NULL	1	{/}	0	3	244882	0	{/}	345
좌우반구com(split BVF)_2	10	1	<?xml version="1.0"?>\n<Clock xmlns:dt="urn:schemas-microsoft-com:datatypes"><Description dt:dt="string">E-Prime Primary Realtime Clock</Description><StartTime><Timestamp dt:dt="int">0</Timestamp><DateUtc dt:dt="string">2020-10-14T06:32:39Z</DateUtc></StartTime><FrequencyChanges><FrequencyChange><Frequency dt:dt="r8">2699960000</Frequency><Timestamp dt:dt="r8">5.55159256171185E+15</Timestamp><Cur…	좌우반구com(split BVF)_2-010-1	60.021	1.0.0.167	1	-44095580	Professional	2.0.10.242	2.0.10.353	10-14-2020	2020-10-14 오전 6:32:39	15:32:39	2.0.10.248	314	2	{/}	실작	실	작	NULL	NULL	NULL	NULL	NULL	NULL	107	1	50	KSY2	List3	NULL	NULL	NULL	NULL	NULL	NULL	NULL	NULL	NULL	1	{/}	0	3	823348	0	{/}	353
좌우반구com(split BVF)_2	10	1	<?xml version="1.0"?>\n<Clock xmlns:dt="urn:schemas-microsoft-com:datatypes"><Description dt:dt="string">E-Prime Primary Realtime Clock</Description><StartTime><Timestamp dt:dt="int">0</Timestamp><DateUtc dt:dt="string">2020-10-14T06:32:39Z</DateUtc></StartTime><FrequencyChanges><FrequencyChange><Frequency dt:dt="r8">2699960000</Frequency><Timestamp dt:dt="r8">5.55159256171185E+15</Timestamp><Cur…	좌우반구com(split BVF)_2-010-1	60.021	1.0.0.167	1	-44095580	Professional	2.0.10.242	2.0.10.353	10-14-2020	2020-10-14 오전 6:32:39	15:32:39	2.0.10.248	41	1	z	실험	실	험	36	1	41	NULL	NULL	NULL	NULL	NULL	NULL	KSY	List1	0		0	-1	119409	183		0	0	1	z	0	3	119592	0	z	343
좌우반구com(split BVF)_2	10	1	<?xml version="1.0"?>\n<Clock xmlns:dt="urn:schemas-microsoft-com:datatypes"><Description dt:dt="string">E-Prime Primary Realtime Clock</Description><StartTime><Timestamp dt:dt="int">0</Timestamp><DateUtc dt:dt="string">2020-10-14T06:32:39Z</DateUtc></StartTime><FrequencyChanges><FrequencyChange><Frequency dt:dt="r8">2699960000</Frequency><Timestamp dt:dt="r8">5.55159256171185E+15</Timestamp><Cur…	좌우반구com(split BVF)_2-010-1	60.021	1.0.0.167	1	-44095580	Professional	2.0.10.242	2.0.10.353	10-14-2020	2020-10-14 오전 6:32:39	15:32:39	2.0.10.248	366	1	z	심복	심	복	NULL	NULL	NULL	NULL	NULL	NULL	66	1	102	KSY	List3	0		0	-1	953536	183		0	0	0	z	1	3	953719	0	{/}	301
좌우반구com(split BVF)_2	10	1	<?xml version="1.0"?>\n<Clock xmlns:dt="urn:schemas-microsoft-com:datatypes"><Description dt:dt="string">E-Prime Primary Realtime Clock</Description><StartTime><Timestamp dt:dt="int">0</Timestamp><DateUtc dt:dt="string">2020-10-14T06:32:39Z</DateUtc></StartTime><FrequencyChanges><FrequencyChange><Frequency dt:dt="r8">2699960000</Frequency><Timestamp dt:dt="r8">5.55159256171185E+15</Timestamp><Cur…	좌우반구com(split BVF)_2-010-1	60.021	1.0.0.167	1	-44095580	Professional	2.0.10.242	2.0.10.353	10-14-2020	2020-10-14 오전 6:32:39	15:32:39	2.0.10.248	136	1	z	심신	심	신	NULL	NULL	NULL	2	1	4	NULL	NULL	NULL	KSY	List2	0		0	0	375837	183		0	0	0	z	0	3	376020	0	{/}	277
좌우반구com(split BVF)_2	10	1	<?xml version="1.0"?>\n<Clock xmlns:dt="urn:schemas-microsoft-com:datatypes"><Description dt:dt="string">E-Prime Primary Realtime Clock</Description><StartTime><Timestamp dt:dt="int">0</Timestamp><DateUtc dt:dt="string">2020-10-14T06:32:39Z</DateUtc></StartTime><FrequencyChanges><FrequencyChange><Frequency dt:dt="r8">2699960000</Frequency><Timestamp dt:dt="r8">5.55159256171185E+15</Timestamp><Cur…	좌우반구com(split BVF)_2-010-1	60.021	1.0.0.167	1	-44095580	Professional	2.0.10.242	2.0.10.353	10-14-2020	2020-10-14 오전 6:32:39	15:32:39	2.0.10.248	272	2	{/}	압례	압	례	NULL	NULL	NULL	NULL	NULL	NULL	115	1	8	KSY	List3	0		0	-1	717851	184		0	0	0	{/}	0	4	718035	0	z	291
좌우반구com(split BVF)_2	10	1	<?xml version="1.0"?>\n<Clock xmlns:dt="urn:schemas-microsoft-com:datatypes"><Description dt:dt="string">E-Prime Primary Realtime Clock</Description><StartTime><Timestamp dt:dt="int">0</Timestamp><DateUtc dt:dt="string">2020-10-14T06:32:39Z</DateUtc></StartTime><FrequencyChanges><FrequencyChange><Frequency dt:dt="r8">2699960000</Frequency><Timestamp dt:dt="r8">5.55159256171185E+15</Timestamp><Cur…	좌우반구com(split BVF)_2-010-1	60.021	1.0.0.167	1	-44095580	Professional	2.0.10.242	2.0.10.353	10-14-2020	2020-10-14 오전 6:32:39	15:32:39	2.0.10.248	228	1	z	압축	압	축	NULL	NULL	NULL	48	1	96	NULL	NULL	NULL	KSY	List2	0		0	0	606257	183		0	0	1	z	0	3	606440	0	z	279
좌우반구com(split BVF)_2	10	1	<?xml version="1.0"?>\n<Clock xmlns:dt="urn:schemas-microsoft-com:datatypes"><Description dt:dt="string">E-Prime Primary Realtime Clock</Description><StartTime><Timestamp dt:dt="int">0</Timestamp><DateUtc dt:dt="string">2020-10-14T06:32:39Z</DateUtc></StartTime><FrequencyChanges><FrequencyChange><Frequency dt:dt="r8">2699960000</Frequency><Timestamp dt:dt="r8">5.55159256171185E+15</Timestamp><Cur…	좌우반구com(split BVF)_2-010-1	60.021	1.0.0.167	1	-44095580	Professional	2.0.10.242	2.0.10.353	10-14-2020	2020-10-14 오전 6:32:39	15:32:39	2.0.10.248	279	2	{/}	양간	양	간	NULL	NULL	NULL	NULL	NULL	NULL	131	1	15	KSY	List3	0		0	0	734929	183		0	0	1	{/}	0	3	735112	0	{/}	374
좌우반구com(split BVF)_2	10	1	<?xml version="1.0"?>\n<Clock xmlns:dt="urn:schemas-microsoft-com:datatypes"><Description dt:dt="string">E-Prime Primary Realtime Clock</Description><StartTime><Timestamp dt:dt="int">0</Timestamp><DateUtc dt:dt="string">2020-10-14T06:32:39Z</DateUtc></StartTime><FrequencyChanges><FrequencyChange><Frequency dt:dt="r8">2699960000</Frequency><Timestamp dt:dt="r8">5.55159256171185E+15</Timestamp><Cur…	좌우반구com(split BVF)_2-010-1	60.021	1.0.0.167	1	-44095580	Professional	2.0.10.242	2.0.10.353	10-14-2020	2020-10-14 오전 6:32:39	15:32:39	2.0.10.248	193	2	{/}	양급	양	급	NULL	NULL	NULL	8	1	61	NULL	NULL	NULL	KSY3	List2	NULL	NULL	NULL	NULL	NULL	NULL	NULL	NULL	NULL	1	{/}	0	3	518054	0	{/}	474
좌우반구com(split BVF)_2	10	1	<?xml version="1.0"?>\n<Clock xmlns:dt="urn:schemas-microsoft-com:datatypes"><Description dt:dt="string">E-Prime Primary Realtime Clock</Description><StartTime><Timestamp dt:dt="int">0</Timestamp><DateUtc dt:dt="string">2020-10-14T06:32:39Z</DateUtc></StartTime><FrequencyChanges><FrequencyChange><Frequency dt:dt="r8">2699960000</Frequency><Timestamp dt:dt="r8">5.55159256171185E+15</Timestamp><Cur…	좌우반구com(split BVF)_2-010-1	60.021	1.0.0.167	1	-44095580	Professional	2.0.10.242	2.0.10.353	10-14-2020	2020-10-14 오전 6:32:39	15:32:39	2.0.10.248	316	1	z	양념	양	념	NULL	NULL	NULL	NULL	NULL	NULL	10	1	52	KSY	List3	0		0	-1	828146	184		0	0	1	z	0	4	828330	0	z	211
좌우반구com(split BVF)_2	10	1	<?xml version="1.0"?>\n<Clock xmlns:dt="urn:schemas-microsoft-com:datatypes"><Description dt:dt="string">E-Prime Primary Realtime Clock</Description><StartTime><Timestamp dt:dt="int">0</Timestamp><DateUtc dt:dt="string">2020-10-14T06:32:39Z</DateUtc></StartTime><FrequencyChanges><FrequencyChange><Frequency dt:dt="r8">2699960000</Frequency><Timestamp dt:dt="r8">5.55159256171185E+15</Timestamp><Cur…	좌우반구com(split BVF)_2-010-1	60.021	1.0.0.167	1	-44095580	Professional	2.0.10.242	2.0.10.353	10-14-2020	2020-10-14 오전 6:32:39	15:32:39	2.0.10.248	46	2	{/}	양최	양	최	125	1	46	NULL	NULL	NULL	NULL	NULL	NULL	KSY	List1	0		0	-1	132271	183		0	0	1	{/}	1	3	132454	0	{/}	369
좌우반구com(split BVF)_2	10	1	<?xml version="1.0"?>\n<Clock xmlns:dt="urn:schemas-microsoft-com:datatypes"><Description dt:dt="string">E-Prime Primary Realtime Clock</Description><StartTime><Timestamp dt:dt="int">0</Timestamp><DateUtc dt:dt="string">2020-10-14T06:32:39Z</DateUtc></StartTime><FrequencyChanges><FrequencyChange><Frequency dt:dt="r8">2699960000</Frequency><Timestamp dt:dt="r8">5.55159256171185E+15</Timestamp><Cur…	좌우반구com(split BVF)_2-010-1	60.021	1.0.0.167	1	-44095580	Professional	2.0.10.242	2.0.10.353	10-14-2020	2020-10-14 오전 6:32:39	15:32:39	2.0.10.248	115	1	z	어휘	어	휘	99	1	115	NULL	NULL	NULL	NULL	NULL	NULL	KSY	List1	0		0	-1	307777	183		0	0	1	z	0	3	307960	0	z	314
좌우반구com(split BVF)_2	10	1	<?xml version="1.0"?>\n<Clock xmlns:dt="urn:schemas-microsoft-com:datatypes"><Description dt:dt="string">E-Prime Primary Realtime Clock</Description><StartTime><Timestamp dt:dt="int">0</Timestamp><DateUtc dt:dt="string">2020-10-14T06:32:39Z</DateUtc></StartTime><FrequencyChanges><FrequencyChange><Frequency dt:dt="r8">2699960000</Frequency><Timestamp dt:dt="r8">5.55159256171185E+15</Timestamp><Cur…	좌우반구com(split BVF)_2-010-1	60.021	1.0.0.167	1	-44095580	Professional	2.0.10.242	2.0.10.353	10-14-2020	2020-10-14 오전 6:32:39	15:32:39	2.0.10.248	358	2	{/}	엄도	엄	도	NULL	NULL	NULL	NULL	NULL	NULL	91	1	94	KSY2	List3	NULL	NULL	NULL	NULL	NULL	NULL	NULL	NULL	NULL	1	{/}	1	3	933526	0	{/}	279
좌우반구com(split BVF)_2	10	1	<?xml version="1.0"?>\n<Clock xmlns:dt="urn:schemas-microsoft-com:datatypes"><Description dt:dt="string">E-Prime Primary Realtime Clock</Description><StartTime><Timestamp dt:dt="int">0</Timestamp><DateUtc dt:dt="string">2020-10-14T06:32:39Z</DateUtc></StartTime><FrequencyChanges><FrequencyChange><Frequency dt:dt="r8">2699960000</Frequency><Timestamp dt:dt="r8">5.55159256171185E+15</Timestamp><Cur…	좌우반구com(split BVF)_2-010-1	60.021	1.0.0.167	1	-44095580	Professional	2.0.10.242	2.0.10.353	10-14-2020	2020-10-14 오전 6:32:39	15:32:39	2.0.10.248	178	1	z	엄마	엄	마	NULL	NULL	NULL	12	1	46	NULL	NULL	NULL	KSY	List2	0		0	-1	480600	184		0	0	1	z	0	4	480784	0	z	201
좌우반구com(split BVF)_2	10	1	<?xml version="1.0"?>\n<Clock xmlns:dt="urn:schemas-microsoft-com:datatypes"><Description dt:dt="string">E-Prime Primary Realtime Clock</Description><StartTime><Timestamp dt:dt="int">0</Timestamp><DateUtc dt:dt="string">2020-10-14T06:32:39Z</DateUtc></StartTime><FrequencyChanges><FrequencyChange><Frequency dt:dt="r8">2699960000</Frequency><Timestamp dt:dt="r8">5.55159256171185E+15</Timestamp><Cur…	좌우반구com(split BVF)_2-010-1	60.021	1.0.0.167	1	-44095580	Professional	2.0.10.242	2.0.10.353	10-14-2020	2020-10-14 오전 6:32:39	15:32:39	2.0.10.248	170	2	{/}	엇압	엇	압	NULL	NULL	NULL	11	1	38	NULL	NULL	NULL	KSY2	List2	NULL	NULL	NULL	NULL	NULL	NULL	NULL	NULL	NULL	1	{/}	0	4	460841	0	{/}	285
좌우반구com(split BVF)_2	10	1	<?xml version="1.0"?>\n<Clock xmlns:dt="urn:schemas-microsoft-com:datatypes"><Description dt:dt="string">E-Prime Primary Realtime Clock</Description><StartTime><Timestamp dt:dt="int">0</Timestamp><DateUtc dt:dt="string">2020-10-14T06:32:39Z</DateUtc></StartTime><FrequencyChanges><FrequencyChange><Frequency dt:dt="r8">2699960000</Frequency><Timestamp dt:dt="r8">5.55159256171185E+15</Timestamp><Cur…	좌우반구com(split BVF)_2-010-1	60.021	1.0.0.167	1	-44095580	Professional	2.0.10.242	2.0.10.353	10-14-2020	2020-10-14 오전 6:32:39	15:32:39	2.0.10.248	186	2	{/}	여별	여	별	NULL	NULL	NULL	87	1	54	NULL	NULL	NULL	KSY2	List2	NULL	NULL	NULL	NULL	NULL	NULL	NULL	NULL	NULL	1	{/}	0	3	500327	0	{/}	355
좌우반구com(split BVF)_2	10	1	<?xml version="1.0"?>\n<Clock xmlns:dt="urn:schemas-microsoft-com:datatypes"><Description dt:dt="string">E-Prime Primary Realtime Clock</Description><StartTime><Timestamp dt:dt="int">0</Timestamp><DateUtc dt:dt="string">2020-10-14T06:32:39Z</DateUtc></StartTime><FrequencyChanges><FrequencyChange><Frequency dt:dt="r8">2699960000</Frequency><Timestamp dt:dt="r8">5.55159256171185E+15</Timestamp><Cur…	좌우반구com(split BVF)_2-010-1	60.021	1.0.0.167	1	-44095580	Professional	2.0.10.242	2.0.10.353	10-14-2020	2020-10-14 오전 6:32:39	15:32:39	2.0.10.248	292	2	{/}	여본	여	본	NULL	NULL	NULL	NULL	NULL	NULL	20	1	28	KSY3	List3	NULL	NULL	NULL	NULL	NULL	NULL	NULL	NULL	NULL	0	{/}	0	3	767784	0	z	350
좌우반구com(split BVF)_2	10	1	<?xml version="1.0"?>\n<Clock xmlns:dt="urn:schemas-microsoft-com:datatypes"><Description dt:dt="string">E-Prime Primary Realtime Clock</Description><StartTime><Timestamp dt:dt="int">0</Timestamp><DateUtc dt:dt="string">2020-10-14T06:32:39Z</DateUtc></StartTime><FrequencyChanges><FrequencyChange><Frequency dt:dt="r8">2699960000</Frequency><Timestamp dt:dt="r8">5.55159256171185E+15</Timestamp><Cur…	좌우반구com(split BVF)_2-010-1	60.021	1.0.0.167	1	-44095580	Professional	2.0.10.242	2.0.10.353	10-14-2020	2020-10-14 오전 6:32:39	15:32:39	2.0.10.248	370	1	z	여생	여	생	NULL	NULL	NULL	NULL	NULL	NULL	43	1	106	KSY	List3	0		0	0	963883	183		0	0	1	z	0	3	964066	0	z	314
좌우반구com(split BVF)_2	10	1	<?xml version="1.0"?>\n<Clock xmlns:dt="urn:schemas-microsoft-com:datatypes"><Description dt:dt="string">E-Prime Primary Realtime Clock</Description><StartTime><Timestamp dt:dt="int">0</Timestamp><DateUtc dt:dt="string">2020-10-14T06:32:39Z</DateUtc></StartTime><FrequencyChanges><FrequencyChange><Frequency dt:dt="r8">2699960000</Frequency><Timestamp dt:dt="r8">5.55159256171185E+15</Timestamp><Cur…	좌우반구com(split BVF)_2-010-1	60.021	1.0.0.167	1	-44095580	Professional	2.0.10.242	2.0.10.353	10-14-2020	2020-10-14 오전 6:32:39	15:32:39	2.0.10.248	28	2	{/}	열례	열	례	25	1	28	NULL	NULL	NULL	NULL	NULL	NULL	KSY3	List1	NULL	NULL	NULL	NULL	NULL	NULL	NULL	NULL	NULL	1	{/}	0	4	85771	0	{/}	516
좌우반구com(split BVF)_2	10	1	<?xml version="1.0"?>\n<Clock xmlns:dt="urn:schemas-microsoft-com:datatypes"><Description dt:dt="string">E-Prime Primary Realtime Clock</Description><StartTime><Timestamp dt:dt="int">0</Timestamp><DateUtc dt:dt="string">2020-10-14T06:32:39Z</DateUtc></StartTime><FrequencyChanges><FrequencyChange><Frequency dt:dt="r8">2699960000</Frequency><Timestamp dt:dt="r8">5.55159256171185E+15</Timestamp><Cur…	좌우반구com(split BVF)_2-010-1	60.021	1.0.0.167	1	-44095580	Professional	2.0.10.242	2.0.10.353	10-14-2020	2020-10-14 오전 6:32:39	15:32:39	2.0.10.248	215	2	{/}	열박	열	박	NULL	NULL	NULL	13	1	83	NULL	NULL	NULL	KSY3	List2	NULL	NULL	NULL	NULL	NULL	NULL	NULL	NULL	NULL	1	{/}	0	4	573585	0	{/}	346
좌우반구com(split BVF)_2	10	1	<?xml version="1.0"?>\n<Clock xmlns:dt="urn:schemas-microsoft-com:datatypes"><Description dt:dt="string">E-Prime Primary Realtime Clock</Description><StartTime><Timestamp dt:dt="int">0</Timestamp><DateUtc dt:dt="string">2020-10-14T06:32:39Z</DateUtc></StartTime><FrequencyChanges><FrequencyChange><Frequency dt:dt="r8">2699960000</Frequency><Timestamp dt:dt="r8">5.55159256171185E+15</Timestamp><Cur…	좌우반구com(split BVF)_2-010-1	60.021	1.0.0.167	1	-44095580	Professional	2.0.10.242	2.0.10.353	10-14-2020	2020-10-14 오전 6:32:39	15:32:39	2.0.10.248	114	2	{/}	열응	열	응	108	1	114	NULL	NULL	NULL	NULL	NULL	NULL	KSY	List1	0		0	-1	305311	183		0	0	1	{/}	1	3	305494	0	{/}	268
좌우반구com(split BVF)_2	10	1	<?xml version="1.0"?>\n<Clock xmlns:dt="urn:schemas-microsoft-com:datatypes"><Description dt:dt="string">E-Prime Primary Realtime Clock</Description><StartTime><Timestamp dt:dt="int">0</Timestamp><DateUtc dt:dt="string">2020-10-14T06:32:39Z</DateUtc></StartTime><FrequencyChanges><FrequencyChange><Frequency dt:dt="r8">2699960000</Frequency><Timestamp dt:dt="r8">5.55159256171185E+15</Timestamp><Cur…	좌우반구com(split BVF)_2-010-1	60.021	1.0.0.167	1	-44095580	Professional	2.0.10.242	2.0.10.353	10-14-2020	2020-10-14 오전 6:32:39	15:32:39	2.0.10.248	377	1	z	열정	열	정	NULL	NULL	NULL	NULL	NULL	NULL	3	1	113	KSY	List3	0		1	-1	981326	184		0	0	1	z	0	4	981510	0	z	310
좌우반구com(split BVF)_2	10	1	<?xml version="1.0"?>\n<Clock xmlns:dt="urn:schemas-microsoft-com:datatypes"><Description dt:dt="string">E-Prime Primary Realtime Clock</Description><StartTime><Timestamp dt:dt="int">0</Timestamp><DateUtc dt:dt="string">2020-10-14T06:32:39Z</DateUtc></StartTime><FrequencyChanges><FrequencyChange><Frequency dt:dt="r8">2699960000</Frequency><Timestamp dt:dt="r8">5.55159256171185E+15</Timestamp><Cur…	좌우반구com(split BVF)_2-010-1	60.021	1.0.0.167	1	-44095580	Professional	2.0.10.242	2.0.10.353	10-14-2020	2020-10-14 오전 6:32:39	15:32:39	2.0.10.248	14	1	z	오류	오	류	107	1	14	NULL	NULL	NULL	NULL	NULL	NULL	KSY	List1	0		0	0	50450	183		0	0	1	z	0	3	50633	0	z	278
좌우반구com(split BVF)_2	10	1	<?xml version="1.0"?>\n<Clock xmlns:dt="urn:schemas-microsoft-com:datatypes"><Description dt:dt="string">E-Prime Primary Realtime Clock</Description><StartTime><Timestamp dt:dt="int">0</Timestamp><DateUtc dt:dt="string">2020-10-14T06:32:39Z</DateUtc></StartTime><FrequencyChanges><FrequencyChange><Frequency dt:dt="r8">2699960000</Frequency><Timestamp dt:dt="r8">5.55159256171185E+15</Timestamp><Cur…	좌우반구com(split BVF)_2-010-1	60.021	1.0.0.167	1	-44095580	Professional	2.0.10.242	2.0.10.353	10-14-2020	2020-10-14 오전 6:32:39	15:32:39	2.0.10.248	354	1	z	오해	오	해	NULL	NULL	NULL	NULL	NULL	NULL	12	1	90	KSY	List3	0		0	-1	923363	184		0	0	1	z	0	4	923547	0	z	235
좌우반구com(split BVF)_2	10	1	<?xml version="1.0"?>\n<Clock xmlns:dt="urn:schemas-microsoft-com:datatypes"><Description dt:dt="string">E-Prime Primary Realtime Clock</Description><StartTime><Timestamp dt:dt="int">0</Timestamp><DateUtc dt:dt="string">2020-10-14T06:32:39Z</DateUtc></StartTime><FrequencyChanges><FrequencyChange><Frequency dt:dt="r8">2699960000</Frequency><Timestamp dt:dt="r8">5.55159256171185E+15</Timestamp><Cur…	좌우반구com(split BVF)_2-010-1	60.021	1.0.0.167	1	-44095580	Professional	2.0.10.242	2.0.10.353	10-14-2020	2020-10-14 오전 6:32:39	15:32:39	2.0.10.248	111	2	{/}	외보	외	보	101	1	111	NULL	NULL	NULL	NULL	NULL	NULL	KSY	List1	0		0	0	297814	183		0	0	1	{/}	0	3	297997	0	{/}	430
좌우반구com(split BVF)_2	10	1	<?xml version="1.0"?>\n<Clock xmlns:dt="urn:schemas-microsoft-com:datatypes"><Description dt:dt="string">E-Prime Primary Realtime Clock</Description><StartTime><Timestamp dt:dt="int">0</Timestamp><DateUtc dt:dt="string">2020-10-14T06:32:39Z</DateUtc></StartTime><FrequencyChanges><FrequencyChange><Frequency dt:dt="r8">2699960000</Frequency><Timestamp dt:dt="r8">5.55159256171185E+15</Timestamp><Cur…	좌우반구com(split BVF)_2-010-1	60.021	1.0.0.167	1	-44095580	Professional	2.0.10.242	2.0.10.353	10-14-2020	2020-10-14 오전 6:32:39	15:32:39	2.0.10.248	353	1	z	외부	외	부	NULL	NULL	NULL	NULL	NULL	NULL	35	1	89	KSY	List3	0		1	-1	920947	184		0	0	1	z	0	4	921131	0	z	204
좌우반구com(split BVF)_2	10	1	<?xml version="1.0"?>\n<Clock xmlns:dt="urn:schemas-microsoft-com:datatypes"><Description dt:dt="string">E-Prime Primary Realtime Clock</Description><StartTime><Timestamp dt:dt="int">0</Timestamp><DateUtc dt:dt="string">2020-10-14T06:32:39Z</DateUtc></StartTime><FrequencyChanges><FrequencyChange><Frequency dt:dt="r8">2699960000</Frequency><Timestamp dt:dt="r8">5.55159256171185E+15</Timestamp><Cur…	좌우반구com(split BVF)_2-010-1	60.021	1.0.0.167	1	-44095580	Professional	2.0.10.242	2.0.10.353	10-14-2020	2020-10-14 오전 6:32:39	15:32:39	2.0.10.248	9	2	{/}	요명	요	명	120	1	9	NULL	NULL	NULL	NULL	NULL	NULL	KSY2	List1	NULL	NULL	NULL	NULL	NULL	NULL	NULL	NULL	NULL	1	{/}	1	3	38120	0	{/}	302
좌우반구com(split BVF)_2	10	1	<?xml version="1.0"?>\n<Clock xmlns:dt="urn:schemas-microsoft-com:datatypes"><Description dt:dt="string">E-Prime Primary Realtime Clock</Description><StartTime><Timestamp dt:dt="int">0</Timestamp><DateUtc dt:dt="string">2020-10-14T06:32:39Z</DateUtc></StartTime><FrequencyChanges><FrequencyChange><Frequency dt:dt="r8">2699960000</Frequency><Timestamp dt:dt="r8">5.55159256171185E+15</Timestamp><Cur…	좌우반구com(split BVF)_2-010-1	60.021	1.0.0.167	1	-44095580	Professional	2.0.10.242	2.0.10.353	10-14-2020	2020-10-14 오전 6:32:39	15:32:39	2.0.10.248	288	1	z	요소	요	소	NULL	NULL	NULL	NULL	NULL	NULL	101	1	24	KSY	List3	0		0	-1	757554	183		0	0	1	z	1	3	757737	0	z	278
좌우반구com(split BVF)_2	10	1	<?xml version="1.0"?>\n<Clock xmlns:dt="urn:schemas-microsoft-com:datatypes"><Description dt:dt="string">E-Prime Primary Realtime Clock</Description><StartTime><Timestamp dt:dt="int">0</Timestamp><DateUtc dt:dt="string">2020-10-14T06:32:39Z</DateUtc></StartTime><FrequencyChanges><FrequencyChange><Frequency dt:dt="r8">2699960000</Frequency><Timestamp dt:dt="r8">5.55159256171185E+15</Timestamp><Cur…	좌우반구com(split BVF)_2-010-1	60.021	1.0.0.167	1	-44095580	Professional	2.0.10.242	2.0.10.353	10-14-2020	2020-10-14 오전 6:32:39	15:32:39	2.0.10.248	378	1	z	요청	요	청	NULL	NULL	NULL	NULL	NULL	NULL	32	1	114	KSY	List3	0		1	-1	983842	184		0	0	1	z	0	4	984026	0	z	324
좌우반구com(split BVF)_2	10	1	<?xml version="1.0"?>\n<Clock xmlns:dt="urn:schemas-microsoft-com:datatypes"><Description dt:dt="string">E-Prime Primary Realtime Clock</Description><StartTime><Timestamp dt:dt="int">0</Timestamp><DateUtc dt:dt="string">2020-10-14T06:32:39Z</DateUtc></StartTime><FrequencyChanges><FrequencyChange><Frequency dt:dt="r8">2699960000</Frequency><Timestamp dt:dt="r8">5.55159256171185E+15</Timestamp><Cur…	좌우반구com(split BVF)_2-010-1	60.021	1.0.0.167	1	-44095580	Professional	2.0.10.242	2.0.10.353	10-14-2020	2020-10-14 오전 6:32:39	15:32:39	2.0.10.248	227	2	{/}	용스	용	스	NULL	NULL	NULL	17	1	95	NULL	NULL	NULL	KSY2	List2	NULL	NULL	NULL	NULL	NULL	NULL	NULL	NULL	NULL	1	{/}	0	3	603974	0	{/}	265
좌우반구com(split BVF)_2	10	1	<?xml version="1.0"?>\n<Clock xmlns:dt="urn:schemas-microsoft-com:datatypes"><Description dt:dt="string">E-Prime Primary Realtime Clock</Description><StartTime><Timestamp dt:dt="int">0</Timestamp><DateUtc dt:dt="string">2020-10-14T06:32:39Z</DateUtc></StartTime><FrequencyChanges><FrequencyChange><Frequency dt:dt="r8">2699960000</Frequency><Timestamp dt:dt="r8">5.55159256171185E+15</Timestamp><Cur…	좌우반구com(split BVF)_2-010-1	60.021	1.0.0.167	1	-44095580	Professional	2.0.10.242	2.0.10.353	10-14-2020	2020-10-14 오전 6:32:39	15:32:39	2.0.10.248	315	1	z	용어	용	어	NULL	NULL	NULL	NULL	NULL	NULL	73	1	51	KSY	List3	0		0	-1	825714	183		0	0	1	z	0	3	825897	0	z	236
좌우반구com(split BVF)_2	10	1	<?xml version="1.0"?>\n<Clock xmlns:dt="urn:schemas-microsoft-com:datatypes"><Description dt:dt="string">E-Prime Primary Realtime Clock</Description><StartTime><Timestamp dt:dt="int">0</Timestamp><DateUtc dt:dt="string">2020-10-14T06:32:39Z</DateUtc></StartTime><FrequencyChanges><FrequencyChange><Frequency dt:dt="r8">2699960000</Frequency><Timestamp dt:dt="r8">5.55159256171185E+15</Timestamp><Cur…	좌우반구com(split BVF)_2-010-1	60.021	1.0.0.167	1	-44095580	Professional	2.0.10.242	2.0.10.353	10-14-2020	2020-10-14 오전 6:32:39	15:32:39	2.0.10.248	12	1	z	우려	우	려	71	1	12	NULL	NULL	NULL	NULL	NULL	NULL	KSY	List1	0		0	-1	45518	183		0	0	1	z	0	3	45701	0	z	330
좌우반구com(split BVF)_2	10	1	<?xml version="1.0"?>\n<Clock xmlns:dt="urn:schemas-microsoft-com:datatypes"><Description dt:dt="string">E-Prime Primary Realtime Clock</Description><StartTime><Timestamp dt:dt="int">0</Timestamp><DateUtc dt:dt="string">2020-10-14T06:32:39Z</DateUtc></StartTime><FrequencyChanges><FrequencyChange><Frequency dt:dt="r8">2699960000</Frequency><Timestamp dt:dt="r8">5.55159256171185E+15</Timestamp><Cur…	좌우반구com(split BVF)_2-010-1	60.021	1.0.0.167	1	-44095580	Professional	2.0.10.242	2.0.10.353	10-14-2020	2020-10-14 오전 6:32:39	15:32:39	2.0.10.248	394	2	{/}	운국	운	국	NULL	NULL	NULL	NULL	NULL	NULL	37	1	130	KSY2	List3	NULL	NULL	NULL	NULL	NULL	NULL	NULL	NULL	NULL	1	{/}	0	4	1024362	0	{/}	362
좌우반구com(split BVF)_2	10	1	<?xml version="1.0"?>\n<Clock xmlns:dt="urn:schemas-microsoft-com:datatypes"><Description dt:dt="string">E-Prime Primary Realtime Clock</Description><StartTime><Timestamp dt:dt="int">0</Timestamp><DateUtc dt:dt="string">2020-10-14T06:32:39Z</DateUtc></StartTime><FrequencyChanges><FrequencyChange><Frequency dt:dt="r8">2699960000</Frequency><Timestamp dt:dt="r8">5.55159256171185E+15</Timestamp><Cur…	좌우반구com(split BVF)_2-010-1	60.021	1.0.0.167	1	-44095580	Professional	2.0.10.242	2.0.10.353	10-14-2020	2020-10-14 오전 6:32:39	15:32:39	2.0.10.248	206	2	{/}	운속	운	속	NULL	NULL	NULL	131	1	74	NULL	NULL	NULL	KSY3	List2	NULL	NULL	NULL	NULL	NULL	NULL	NULL	NULL	NULL	1	{/}	0	3	550876	0	{/}	309
좌우반구com(split BVF)_2	10	1	<?xml version="1.0"?>\n<Clock xmlns:dt="urn:schemas-microsoft-com:datatypes"><Description dt:dt="string">E-Prime Primary Realtime Clock</Description><StartTime><Timestamp dt:dt="int">0</Timestamp><DateUtc dt:dt="string">2020-10-14T06:32:39Z</DateUtc></StartTime><FrequencyChanges><FrequencyChange><Frequency dt:dt="r8">2699960000</Frequency><Timestamp dt:dt="r8">5.55159256171185E+15</Timestamp><Cur…	좌우반구com(split BVF)_2-010-1	60.021	1.0.0.167	1	-44095580	Professional	2.0.10.242	2.0.10.353	10-14-2020	2020-10-14 오전 6:32:39	15:32:39	2.0.10.248	13	1	z	원리	원	리	128	1	13	NULL	NULL	NULL	NULL	NULL	NULL	KSY	List1	0		1	-1	48050	184		0	0	1	z	0	4	48234	0	z	205
좌우반구com(split BVF)_2	10	1	<?xml version="1.0"?>\n<Clock xmlns:dt="urn:schemas-microsoft-com:datatypes"><Description dt:dt="string">E-Prime Primary Realtime Clock</Description><StartTime><Timestamp dt:dt="int">0</Timestamp><DateUtc dt:dt="string">2020-10-14T06:32:39Z</DateUtc></StartTime><FrequencyChanges><FrequencyChange><Frequency dt:dt="r8">2699960000</Frequency><Timestamp dt:dt="r8">5.55159256171185E+15</Timestamp><Cur…	좌우반구com(split BVF)_2-010-1	60.021	1.0.0.167	1	-44095580	Professional	2.0.10.242	2.0.10.353	10-14-2020	2020-10-14 오전 6:32:39	15:32:39	2.0.10.248	92	1	z	원인	원	인	69	1	92	NULL	NULL	NULL	NULL	NULL	NULL	KSY	List1	0		1	-1	249830	184		0	0	1	z	0	4	250014	0	z	241
좌우반구com(split BVF)_2	10	1	<?xml version="1.0"?>\n<Clock xmlns:dt="urn:schemas-microsoft-com:datatypes"><Description dt:dt="string">E-Prime Primary Realtime Clock</Description><StartTime><Timestamp dt:dt="int">0</Timestamp><DateUtc dt:dt="string">2020-10-14T06:32:39Z</DateUtc></StartTime><FrequencyChanges><FrequencyChange><Frequency dt:dt="r8">2699960000</Frequency><Timestamp dt:dt="r8">5.55159256171185E+15</Timestamp><Cur…	좌우반구com(split BVF)_2-010-1	60.021	1.0.0.167	1	-44095580	Professional	2.0.10.242	2.0.10.353	10-14-2020	2020-10-14 오전 6:32:39	15:32:39	2.0.10.248	36	1	z	원장	원	장	56	1	36	NULL	NULL	NULL	NULL	NULL	NULL	KSY	List1	0		0	0	106847	183		0	0	1	z	0	3	107030	0	z	240
좌우반구com(split BVF)_2	10	1	<?xml version="1.0"?>\n<Clock xmlns:dt="urn:schemas-microsoft-com:datatypes"><Description dt:dt="string">E-Prime Primary Realtime Clock</Description><StartTime><Timestamp dt:dt="int">0</Timestamp><DateUtc dt:dt="string">2020-10-14T06:32:39Z</DateUtc></StartTime><FrequencyChanges><FrequencyChange><Frequency dt:dt="r8">2699960000</Frequency><Timestamp dt:dt="r8">5.55159256171185E+15</Timestamp><Cur…	좌우반구com(split BVF)_2-010-1	60.021	1.0.0.167	1	-44095580	Professional	2.0.10.242	2.0.10.353	10-14-2020	2020-10-14 오전 6:32:39	15:32:39	2.0.10.248	89	2	{/}	원착	원	착	89	1	89	NULL	NULL	NULL	NULL	NULL	NULL	KSY	List1	0		0	-1	242133	183		0	0	0	{/}	1	3	242316	0	z	369
좌우반구com(split BVF)_2	10	1	<?xml version="1.0"?>\n<Clock xmlns:dt="urn:schemas-microsoft-com:datatypes"><Description dt:dt="string">E-Prime Primary Realtime Clock</Description><StartTime><Timestamp dt:dt="int">0</Timestamp><DateUtc dt:dt="string">2020-10-14T06:32:39Z</DateUtc></StartTime><FrequencyChanges><FrequencyChange><Frequency dt:dt="r8">2699960000</Frequency><Timestamp dt:dt="r8">5.55159256171185E+15</Timestamp><Cur…	좌우반구com(split BVF)_2-010-1	60.021	1.0.0.167	1	-44095580	Professional	2.0.10.242	2.0.10.353	10-14-2020	2020-10-14 오전 6:32:39	15:32:39	2.0.10.248	207	1	z	원형	원	형	NULL	NULL	NULL	28	1	75	NULL	NULL	NULL	KSY	List2	0		1	-1	553208	184		0	0	0	z	0	4	553392	0	{/}	280
좌우반구com(split BVF)_2	10	1	<?xml version="1.0"?>\n<Clock xmlns:dt="urn:schemas-microsoft-com:datatypes"><Description dt:dt="string">E-Prime Primary Realtime Clock</Description><StartTime><Timestamp dt:dt="int">0</Timestamp><DateUtc dt:dt="string">2020-10-14T06:32:39Z</DateUtc></StartTime><FrequencyChanges><FrequencyChange><Frequency dt:dt="r8">2699960000</Frequency><Timestamp dt:dt="r8">5.55159256171185E+15</Timestamp><Cur…	좌우반구com(split BVF)_2-010-1	60.021	1.0.0.167	1	-44095580	Professional	2.0.10.242	2.0.10.353	10-14-2020	2020-10-14 오전 6:32:39	15:32:39	2.0.10.248	338	2	{/}	위절	위	절	NULL	NULL	NULL	NULL	NULL	NULL	16	1	74	KSY	List3	0		0	0	883111	183		0	0	1	{/}	0	3	883294	0	{/}	311
좌우반구com(split BVF)_2	10	1	<?xml version="1.0"?>\n<Clock xmlns:dt="urn:schemas-microsoft-com:datatypes"><Description dt:dt="string">E-Prime Primary Realtime Clock</Description><StartTime><Timestamp dt:dt="int">0</Timestamp><DateUtc dt:dt="string">2020-10-14T06:32:39Z</DateUtc></StartTime><FrequencyChanges><FrequencyChange><Frequency dt:dt="r8">2699960000</Frequency><Timestamp dt:dt="r8">5.55159256171185E+15</Timestamp><Cur…	좌우반구com(split BVF)_2-010-1	60.021	1.0.0.167	1	-44095580	Professional	2.0.10.242	2.0.10.353	10-14-2020	2020-10-14 오전 6:32:39	15:32:39	2.0.10.248	295	1	z	유형	유	형	NULL	NULL	NULL	NULL	NULL	NULL	132	1	31	KSY	List3	0		0	-1	775298	183		0	0	1	z	0	3	775481	0	z	269
좌우반구com(split BVF)_2	10	1	<?xml version="1.0"?>\n<Clock xmlns:dt="urn:schemas-microsoft-com:datatypes"><Description dt:dt="string">E-Prime Primary Realtime Clock</Description><StartTime><Timestamp dt:dt="int">0</Timestamp><DateUtc dt:dt="string">2020-10-14T06:32:39Z</DateUtc></StartTime><FrequencyChanges><FrequencyChange><Frequency dt:dt="r8">2699960000</Frequency><Timestamp dt:dt="r8">5.55159256171185E+15</Timestamp><Cur…	좌우반구com(split BVF)_2-010-1	60.021	1.0.0.167	1	-44095580	Professional	2.0.10.242	2.0.10.353	10-14-2020	2020-10-14 오전 6:32:39	15:32:39	2.0.10.248	16	1	z	음식	음	식	11	1	16	NULL	NULL	NULL	NULL	NULL	NULL	KSY	List1	0		0	-1	55398	183		0	0	1	z	0	3	55581	0	z	250
좌우반구com(split BVF)_2	10	1	<?xml version="1.0"?>\n<Clock xmlns:dt="urn:schemas-microsoft-com:datatypes"><Description dt:dt="string">E-Prime Primary Realtime Clock</Description><StartTime><Timestamp dt:dt="int">0</Timestamp><DateUtc dt:dt="string">2020-10-14T06:32:39Z</DateUtc></StartTime><FrequencyChanges><FrequencyChange><Frequency dt:dt="r8">2699960000</Frequency><Timestamp dt:dt="r8">5.55159256171185E+15</Timestamp><Cur…	좌우반구com(split BVF)_2-010-1	60.021	1.0.0.167	1	-44095580	Professional	2.0.10.242	2.0.10.353	10-14-2020	2020-10-14 오전 6:32:39	15:32:39	2.0.10.248	99	2	{/}	음안	음	안	85	1	99	NULL	NULL	NULL	NULL	NULL	NULL	KSY3	List1	NULL	NULL	NULL	NULL	NULL	NULL	NULL	NULL	NULL	1	{/}	0	4	267708	0	{/}	306
좌우반구com(split BVF)_2	10	1	<?xml version="1.0"?>\n<Clock xmlns:dt="urn:schemas-microsoft-com:datatypes"><Description dt:dt="string">E-Prime Primary Realtime Clock</Description><StartTime><Timestamp dt:dt="int">0</Timestamp><DateUtc dt:dt="string">2020-10-14T06:32:39Z</DateUtc></StartTime><FrequencyChanges><FrequencyChange><Frequency dt:dt="r8">2699960000</Frequency><Timestamp dt:dt="r8">5.55159256171185E+15</Timestamp><Cur…	좌우반구com(split BVF)_2-010-1	60.021	1.0.0.167	1	-44095580	Professional	2.0.10.242	2.0.10.353	10-14-2020	2020-10-14 오전 6:32:39	15:32:39	2.0.10.248	58	2	{/}	응어	응	어	50	1	58	NULL	NULL	NULL	NULL	NULL	NULL	KSY2	List1	NULL	NULL	NULL	NULL	NULL	NULL	NULL	NULL	NULL	1	{/}	0	3	163044	0	{/}	351
좌우반구com(split BVF)_2	10	1	<?xml version="1.0"?>\n<Clock xmlns:dt="urn:schemas-microsoft-com:datatypes"><Description dt:dt="string">E-Prime Primary Realtime Clock</Description><StartTime><Timestamp dt:dt="int">0</Timestamp><DateUtc dt:dt="string">2020-10-14T06:32:39Z</DateUtc></StartTime><FrequencyChanges><FrequencyChange><Frequency dt:dt="r8">2699960000</Frequency><Timestamp dt:dt="r8">5.55159256171185E+15</Timestamp><Cur…	좌우반구com(split BVF)_2-010-1	60.021	1.0.0.167	1	-44095580	Professional	2.0.10.242	2.0.10.353	10-14-2020	2020-10-14 오전 6:32:39	15:32:39	2.0.10.248	225	2	{/}	의마	의	마	NULL	NULL	NULL	6	1	93	NULL	NULL	NULL	KSY2	List2	NULL	NULL	NULL	NULL	NULL	NULL	NULL	NULL	NULL	1	{/}	0	4	598643	0	{/}	618
좌우반구com(split BVF)_2	10	1	<?xml version="1.0"?>\n<Clock xmlns:dt="urn:schemas-microsoft-com:datatypes"><Description dt:dt="string">E-Prime Primary Realtime Clock</Description><StartTime><Timestamp dt:dt="int">0</Timestamp><DateUtc dt:dt="string">2020-10-14T06:32:39Z</DateUtc></StartTime><FrequencyChanges><FrequencyChange><Frequency dt:dt="r8">2699960000</Frequency><Timestamp dt:dt="r8">5.55159256171185E+15</Timestamp><Cur…	좌우반구com(split BVF)_2-010-1	60.021	1.0.0.167	1	-44095580	Professional	2.0.10.242	2.0.10.353	10-14-2020	2020-10-14 오전 6:32:39	15:32:39	2.0.10.248	20	1	z	의미	의	미	127	1	20	NULL	NULL	NULL	NULL	NULL	NULL	KSY	List1	0		0	-1	65661	183		0	0	1	z	0	3	65844	0	z	323
좌우반구com(split BVF)_2	10	1	<?xml version="1.0"?>\n<Clock xmlns:dt="urn:schemas-microsoft-com:datatypes"><Description dt:dt="string">E-Prime Primary Realtime Clock</Description><StartTime><Timestamp dt:dt="int">0</Timestamp><DateUtc dt:dt="string">2020-10-14T06:32:39Z</DateUtc></StartTime><FrequencyChanges><FrequencyChange><Frequency dt:dt="r8">2699960000</Frequency><Timestamp dt:dt="r8">5.55159256171185E+15</Timestamp><Cur…	좌우반구com(split BVF)_2-010-1	60.021	1.0.0.167	1	-44095580	Professional	2.0.10.242	2.0.10.353	10-14-2020	2020-10-14 오전 6:32:39	15:32:39	2.0.10.248	270	2	{/}	의필	의	필	NULL	NULL	NULL	NULL	NULL	NULL	122	1	6	KSY3	List3	NULL	NULL	NULL	NULL	NULL	NULL	NULL	NULL	NULL	1	{/}	0	3	713203	0	{/}	259
좌우반구com(split BVF)_2	10	1	<?xml version="1.0"?>\n<Clock xmlns:dt="urn:schemas-microsoft-com:datatypes"><Description dt:dt="string">E-Prime Primary Realtime Clock</Description><StartTime><Timestamp dt:dt="int">0</Timestamp><DateUtc dt:dt="string">2020-10-14T06:32:39Z</DateUtc></StartTime><FrequencyChanges><FrequencyChange><Frequency dt:dt="r8">2699960000</Frequency><Timestamp dt:dt="r8">5.55159256171185E+15</Timestamp><Cur…	좌우반구com(split BVF)_2-010-1	60.021	1.0.0.167	1	-44095580	Professional	2.0.10.242	2.0.10.353	10-14-2020	2020-10-14 오전 6:32:39	15:32:39	2.0.10.248	249	2	{/}	이느	이	느	NULL	NULL	NULL	84	1	117	NULL	NULL	NULL	KSY2	List2	NULL	NULL	NULL	NULL	NULL	NULL	NULL	NULL	NULL	1	{/}	0	4	657939	0	{/}	311
좌우반구com(split BVF)_2	10	1	<?xml version="1.0"?>\n<Clock xmlns:dt="urn:schemas-microsoft-com:datatypes"><Description dt:dt="string">E-Prime Primary Realtime Clock</Description><StartTime><Timestamp dt:dt="int">0</Timestamp><DateUtc dt:dt="string">2020-10-14T06:32:39Z</DateUtc></StartTime><FrequencyChanges><FrequencyChange><Frequency dt:dt="r8">2699960000</Frequency><Timestamp dt:dt="r8">5.55159256171185E+15</Timestamp><Cur…	좌우반구com(split BVF)_2-010-1	60.021	1.0.0.167	1	-44095580	Professional	2.0.10.242	2.0.10.353	10-14-2020	2020-10-14 오전 6:32:39	15:32:39	2.0.10.248	266	1	z	이득	이	득	NULL	NULL	NULL	NULL	NULL	NULL	77	1	2	KSY	List3	0		0	-1	703123	183		0	0	1	z	1	3	703306	0	z	317
좌우반구com(split BVF)_2	10	1	<?xml version="1.0"?>\n<Clock xmlns:dt="urn:schemas-microsoft-com:datatypes"><Description dt:dt="string">E-Prime Primary Realtime Clock</Description><StartTime><Timestamp dt:dt="int">0</Timestamp><DateUtc dt:dt="string">2020-10-14T06:32:39Z</DateUtc></StartTime><FrequencyChanges><FrequencyChange><Frequency dt:dt="r8">2699960000</Frequency><Timestamp dt:dt="r8">5.55159256171185E+15</Timestamp><Cur…	좌우반구com(split BVF)_2-010-1	60.021	1.0.0.167	1	-44095580	Professional	2.0.10.242	2.0.10.353	10-14-2020	2020-10-14 오전 6:32:39	15:32:39	2.0.10.248	328	1	z	이유	이	유	NULL	NULL	NULL	NULL	NULL	NULL	17	1	64	KSY	List3	0		0	0	857953	183		0	0	1	z	0	3	858136	0	z	277
좌우반구com(split BVF)_2	10	1	<?xml version="1.0"?>\n<Clock xmlns:dt="urn:schemas-microsoft-com:datatypes"><Description dt:dt="string">E-Prime Primary Realtime Clock</Description><StartTime><Timestamp dt:dt="int">0</Timestamp><DateUtc dt:dt="string">2020-10-14T06:32:39Z</DateUtc></StartTime><FrequencyChanges><FrequencyChange><Frequency dt:dt="r8">2699960000</Frequency><Timestamp dt:dt="r8">5.55159256171185E+15</Timestamp><Cur…	좌우반구com(split BVF)_2-010-1	60.021	1.0.0.167	1	-44095580	Professional	2.0.10.242	2.0.10.353	10-14-2020	2020-10-14 오전 6:32:39	15:32:39	2.0.10.248	281	1	z	이전	이	전	NULL	NULL	NULL	NULL	NULL	NULL	79	1	17	KSY2	List3	NULL	NULL	NULL	NULL	NULL	NULL	NULL	NULL	NULL	1	z	0	3	740210	0	z	309
좌우반구com(split BVF)_2	10	1	<?xml version="1.0"?>\n<Clock xmlns:dt="urn:schemas-microsoft-com:datatypes"><Description dt:dt="string">E-Prime Primary Realtime Clock</Description><StartTime><Timestamp dt:dt="int">0</Timestamp><DateUtc dt:dt="string">2020-10-14T06:32:39Z</DateUtc></StartTime><FrequencyChanges><FrequencyChange><Frequency dt:dt="r8">2699960000</Frequency><Timestamp dt:dt="r8">5.55159256171185E+15</Timestamp><Cur…	좌우반구com(split BVF)_2-010-1	60.021	1.0.0.167	1	-44095580	Professional	2.0.10.242	2.0.10.353	10-14-2020	2020-10-14 오전 6:32:39	15:32:39	2.0.10.248	177	2	{/}	익궤	익	궤	NULL	NULL	NULL	109	1	45	NULL	NULL	NULL	KSY	List2	0		0	-1	478168	183		0	0	1	{/}	0	3	478351	0	{/}	236
좌우반구com(split BVF)_2	10	1	<?xml version="1.0"?>\n<Clock xmlns:dt="urn:schemas-microsoft-com:datatypes"><Description dt:dt="string">E-Prime Primary Realtime Clock</Description><StartTime><Timestamp dt:dt="int">0</Timestamp><DateUtc dt:dt="string">2020-10-14T06:32:39Z</DateUtc></StartTime><FrequencyChanges><FrequencyChange><Frequency dt:dt="r8">2699960000</Frequency><Timestamp dt:dt="r8">5.55159256171185E+15</Timestamp><Cur…	좌우반구com(split BVF)_2-010-1	60.021	1.0.0.167	1	-44095580	Professional	2.0.10.242	2.0.10.353	10-14-2020	2020-10-14 오전 6:32:39	15:32:39	2.0.10.248	255	2	{/}	익력	익	력	NULL	NULL	NULL	60	1	123	NULL	NULL	NULL	KSY	List2	0		0	-1	672417	183		0	0	1	{/}	0	3	672600	0	{/}	209
좌우반구com(split BVF)_2	10	1	<?xml version="1.0"?>\n<Clock xmlns:dt="urn:schemas-microsoft-com:datatypes"><Description dt:dt="string">E-Prime Primary Realtime Clock</Description><StartTime><Timestamp dt:dt="int">0</Timestamp><DateUtc dt:dt="string">2020-10-14T06:32:39Z</DateUtc></StartTime><FrequencyChanges><FrequencyChange><Frequency dt:dt="r8">2699960000</Frequency><Timestamp dt:dt="r8">5.55159256171185E+15</Timestamp><Cur…	좌우반구com(split BVF)_2-010-1	60.021	1.0.0.167	1	-44095580	Professional	2.0.10.242	2.0.10.353	10-14-2020	2020-10-14 오전 6:32:39	15:32:39	2.0.10.248	113	1	z	인간	인	간	55	1	113	NULL	NULL	NULL	NULL	NULL	NULL	KSY2	List1	NULL	NULL	NULL	NULL	NULL	NULL	NULL	NULL	NULL	1	z	0	3	303045	0	z	245
좌우반구com(split BVF)_2	10	1	<?xml version="1.0"?>\n<Clock xmlns:dt="urn:schemas-microsoft-com:datatypes"><Description dt:dt="string">E-Prime Primary Realtime Clock</Description><StartTime><Timestamp dt:dt="int">0</Timestamp><DateUtc dt:dt="string">2020-10-14T06:32:39Z</DateUtc></StartTime><FrequencyChanges><FrequencyChange><Frequency dt:dt="r8">2699960000</Frequency><Timestamp dt:dt="r8">5.55159256171185E+15</Timestamp><Cur…	좌우반구com(split BVF)_2-010-1	60.021	1.0.0.167	1	-44095580	Professional	2.0.10.242	2.0.10.353	10-14-2020	2020-10-14 오전 6:32:39	15:32:39	2.0.10.248	199	1	z	인사	인	사	NULL	NULL	NULL	66	1	67	NULL	NULL	NULL	KSY2	List2	NULL	NULL	NULL	NULL	NULL	NULL	NULL	NULL	NULL	1	z	0	3	533332	0	z	340
좌우반구com(split BVF)_2	10	1	<?xml version="1.0"?>\n<Clock xmlns:dt="urn:schemas-microsoft-com:datatypes"><Description dt:dt="string">E-Prime Primary Realtime Clock</Description><StartTime><Timestamp dt:dt="int">0</Timestamp><DateUtc dt:dt="string">2020-10-14T06:32:39Z</DateUtc></StartTime><FrequencyChanges><FrequencyChange><Frequency dt:dt="r8">2699960000</Frequency><Timestamp dt:dt="r8">5.55159256171185E+15</Timestamp><Cur…	좌우반구com(split BVF)_2-010-1	60.021	1.0.0.167	1	-44095580	Professional	2.0.10.242	2.0.10.353	10-14-2020	2020-10-14 오전 6:32:39	15:32:39	2.0.10.248	214	1	z	인생	인	생	NULL	NULL	NULL	128	1	82	NULL	NULL	NULL	KSY2	List2	NULL	NULL	NULL	NULL	NULL	NULL	NULL	NULL	NULL	1	z	0	4	571086	0	z	306
좌우반구com(split BVF)_2	10	1	<?xml version="1.0"?>\n<Clock xmlns:dt="urn:schemas-microsoft-com:datatypes"><Description dt:dt="string">E-Prime Primary Realtime Clock</Description><StartTime><Timestamp dt:dt="int">0</Timestamp><DateUtc dt:dt="string">2020-10-14T06:32:39Z</DateUtc></StartTime><FrequencyChanges><FrequencyChange><Frequency dt:dt="r8">2699960000</Frequency><Timestamp dt:dt="r8">5.55159256171185E+15</Timestamp><Cur…	좌우반구com(split BVF)_2-010-1	60.021	1.0.0.167	1	-44095580	Professional	2.0.10.242	2.0.10.353	10-14-2020	2020-10-14 오전 6:32:39	15:32:39	2.0.10.248	317	1	z	인연	인	연	NULL	NULL	NULL	NULL	NULL	NULL	30	1	53	KSY2	List3	NULL	NULL	NULL	NULL	NULL	NULL	NULL	NULL	NULL	1	z	1	3	830745	0	z	252
좌우반구com(split BVF)_2	10	1	<?xml version="1.0"?>\n<Clock xmlns:dt="urn:schemas-microsoft-com:datatypes"><Description dt:dt="string">E-Prime Primary Realtime Clock</Description><StartTime><Timestamp dt:dt="int">0</Timestamp><DateUtc dt:dt="string">2020-10-14T06:32:39Z</DateUtc></StartTime><FrequencyChanges><FrequencyChange><Frequency dt:dt="r8">2699960000</Frequency><Timestamp dt:dt="r8">5.55159256171185E+15</Timestamp><Cur…	좌우반구com(split BVF)_2-010-1	60.021	1.0.0.167	1	-44095580	Professional	2.0.10.242	2.0.10.353	10-14-2020	2020-10-14 오전 6:32:39	15:32:39	2.0.10.248	333	2	{/}	일려	일	려	NULL	NULL	NULL	NULL	NULL	NULL	130	1	69	KSY3	List3	NULL	NULL	NULL	NULL	NULL	NULL	NULL	NULL	NULL	0	{/}	0	4	870782	0	z	361
좌우반구com(split BVF)_2	10	1	<?xml version="1.0"?>\n<Clock xmlns:dt="urn:schemas-microsoft-com:datatypes"><Description dt:dt="string">E-Prime Primary Realtime Clock</Description><StartTime><Timestamp dt:dt="int">0</Timestamp><DateUtc dt:dt="string">2020-10-14T06:32:39Z</DateUtc></StartTime><FrequencyChanges><FrequencyChange><Frequency dt:dt="r8">2699960000</Frequency><Timestamp dt:dt="r8">5.55159256171185E+15</Timestamp><Cur…	좌우반구com(split BVF)_2-010-1	60.021	1.0.0.167	1	-44095580	Professional	2.0.10.242	2.0.10.353	10-14-2020	2020-10-14 오전 6:32:39	15:32:39	2.0.10.248	138	2	{/}	일섭	일	섭	NULL	NULL	NULL	70	1	6	NULL	NULL	NULL	KSY	List2	0		0	-1	380885	183		0	0	1	{/}	1	3	381068	0	{/}	265
좌우반구com(split BVF)_2	10	1	<?xml version="1.0"?>\n<Clock xmlns:dt="urn:schemas-microsoft-com:datatypes"><Description dt:dt="string">E-Prime Primary Realtime Clock</Description><StartTime><Timestamp dt:dt="int">0</Timestamp><DateUtc dt:dt="string">2020-10-14T06:32:39Z</DateUtc></StartTime><FrequencyChanges><FrequencyChange><Frequency dt:dt="r8">2699960000</Frequency><Timestamp dt:dt="r8">5.55159256171185E+15</Timestamp><Cur…	좌우반구com(split BVF)_2-010-1	60.021	1.0.0.167	1	-44095580	Professional	2.0.10.242	2.0.10.353	10-14-2020	2020-10-14 오전 6:32:39	15:32:39	2.0.10.248	216	2	{/}	임택	임	택	NULL	NULL	NULL	116	1	84	NULL	NULL	NULL	KSY	List2	0		0	0	575951	183		0	0	1	{/}	0	3	576134	0	{/}	250
좌우반구com(split BVF)_2	10	1	<?xml version="1.0"?>\n<Clock xmlns:dt="urn:schemas-microsoft-com:datatypes"><Description dt:dt="string">E-Prime Primary Realtime Clock</Description><StartTime><Timestamp dt:dt="int">0</Timestamp><DateUtc dt:dt="string">2020-10-14T06:32:39Z</DateUtc></StartTime><FrequencyChanges><FrequencyChange><Frequency dt:dt="r8">2699960000</Frequency><Timestamp dt:dt="r8">5.55159256171185E+15</Timestamp><Cur…	좌우반구com(split BVF)_2-010-1	60.021	1.0.0.167	1	-44095580	Professional	2.0.10.242	2.0.10.353	10-14-2020	2020-10-14 오전 6:32:39	15:32:39	2.0.10.248	308	1	z	입구	입	구	NULL	NULL	NULL	NULL	NULL	NULL	68	1	44	KSY2	List3	NULL	NULL	NULL	NULL	NULL	NULL	NULL	NULL	NULL	1	z	0	3	808053	0	z	361
좌우반구com(split BVF)_2	10	1	<?xml version="1.0"?>\n<Clock xmlns:dt="urn:schemas-microsoft-com:datatypes"><Description dt:dt="string">E-Prime Primary Realtime Clock</Description><StartTime><Timestamp dt:dt="int">0</Timestamp><DateUtc dt:dt="string">2020-10-14T06:32:39Z</DateUtc></StartTime><FrequencyChanges><FrequencyChange><Frequency dt:dt="r8">2699960000</Frequency><Timestamp dt:dt="r8">5.55159256171185E+15</Timestamp><Cur…	좌우반구com(split BVF)_2-010-1	60.021	1.0.0.167	1	-44095580	Professional	2.0.10.242	2.0.10.353	10-14-2020	2020-10-14 오전 6:32:39	15:32:39	2.0.10.248	168	2	{/}	입목	입	목	NULL	NULL	NULL	103	1	36	NULL	NULL	NULL	KSY2	List2	NULL	NULL	NULL	NULL	NULL	NULL	NULL	NULL	NULL	0	{/}	1	3	455592	0	z	395
좌우반구com(split BVF)_2	10	1	<?xml version="1.0"?>\n<Clock xmlns:dt="urn:schemas-microsoft-com:datatypes"><Description dt:dt="string">E-Prime Primary Realtime Clock</Description><StartTime><Timestamp dt:dt="int">0</Timestamp><DateUtc dt:dt="string">2020-10-14T06:32:39Z</DateUtc></StartTime><FrequencyChanges><FrequencyChange><Frequency dt:dt="r8">2699960000</Frequency><Timestamp dt:dt="r8">5.55159256171185E+15</Timestamp><Cur…	좌우반구com(split BVF)_2-010-1	60.021	1.0.0.167	1	-44095580	Professional	2.0.10.242	2.0.10.353	10-14-2020	2020-10-14 오전 6:32:39	15:32:39	2.0.10.248	64	2	{/}	입화	입	화	93	1	64	NULL	NULL	NULL	NULL	NULL	NULL	KSY2	List1	NULL	NULL	NULL	NULL	NULL	NULL	NULL	NULL	NULL	1	{/}	0	4	178189	0	{/}	359
좌우반구com(split BVF)_2	10	1	<?xml version="1.0"?>\n<Clock xmlns:dt="urn:schemas-microsoft-com:datatypes"><Description dt:dt="string">E-Prime Primary Realtime Clock</Description><StartTime><Timestamp dt:dt="int">0</Timestamp><DateUtc dt:dt="string">2020-10-14T06:32:39Z</DateUtc></StartTime><FrequencyChanges><FrequencyChange><Frequency dt:dt="r8">2699960000</Frequency><Timestamp dt:dt="r8">5.55159256171185E+15</Timestamp><Cur…	좌우반구com(split BVF)_2-010-1	60.021	1.0.0.167	1	-44095580	Professional	2.0.10.242	2.0.10.353	10-14-2020	2020-10-14 오전 6:32:39	15:32:39	2.0.10.248	137	2	{/}	자름	자	름	NULL	NULL	NULL	43	1	5	NULL	NULL	NULL	KSY	List2	0		0	-1	378319	183		0	0	0	{/}	1	3	378502	0	z	358
좌우반구com(split BVF)_2	10	1	<?xml version="1.0"?>\n<Clock xmlns:dt="urn:schemas-microsoft-com:datatypes"><Description dt:dt="string">E-Prime Primary Realtime Clock</Description><StartTime><Timestamp dt:dt="int">0</Timestamp><DateUtc dt:dt="string">2020-10-14T06:32:39Z</DateUtc></StartTime><FrequencyChanges><FrequencyChange><Frequency dt:dt="r8">2699960000</Frequency><Timestamp dt:dt="r8">5.55159256171185E+15</Timestamp><Cur…	좌우반구com(split BVF)_2-010-1	60.021	1.0.0.167	1	-44095580	Professional	2.0.10.242	2.0.10.353	10-14-2020	2020-10-14 오전 6:32:39	15:32:39	2.0.10.248	260	1	z	자리	자	리	NULL	NULL	NULL	117	1	128	NULL	NULL	NULL	KSY2	List2	NULL	NULL	NULL	NULL	NULL	NULL	NULL	NULL	NULL	1	z	0	4	685063	0	z	392
좌우반구com(split BVF)_2	10	1	<?xml version="1.0"?>\n<Clock xmlns:dt="urn:schemas-microsoft-com:datatypes"><Description dt:dt="string">E-Prime Primary Realtime Clock</Description><StartTime><Timestamp dt:dt="int">0</Timestamp><DateUtc dt:dt="string">2020-10-14T06:32:39Z</DateUtc></StartTime><FrequencyChanges><FrequencyChange><Frequency dt:dt="r8">2699960000</Frequency><Timestamp dt:dt="r8">5.55159256171185E+15</Timestamp><Cur…	좌우반구com(split BVF)_2-010-1	60.021	1.0.0.167	1	-44095580	Professional	2.0.10.242	2.0.10.353	10-14-2020	2020-10-14 오전 6:32:39	15:32:39	2.0.10.248	256	1	z	자본	자	본	NULL	NULL	NULL	78	1	124	NULL	NULL	NULL	KSY2	List2	NULL	NULL	NULL	NULL	NULL	NULL	NULL	NULL	NULL	1	z	1	3	675016	0	z	369
좌우반구com(split BVF)_2	10	1	<?xml version="1.0"?>\n<Clock xmlns:dt="urn:schemas-microsoft-com:datatypes"><Description dt:dt="string">E-Prime Primary Realtime Clock</Description><StartTime><Timestamp dt:dt="int">0</Timestamp><DateUtc dt:dt="string">2020-10-14T06:32:39Z</DateUtc></StartTime><FrequencyChanges><FrequencyChange><Frequency dt:dt="r8">2699960000</Frequency><Timestamp dt:dt="r8">5.55159256171185E+15</Timestamp><Cur…	좌우반구com(split BVF)_2-010-1	60.021	1.0.0.167	1	-44095580	Professional	2.0.10.242	2.0.10.353	10-14-2020	2020-10-14 오전 6:32:39	15:32:39	2.0.10.248	264	1	z	자체	자	체	NULL	NULL	NULL	89	1	132	NULL	NULL	NULL	KSY2	List2	NULL	NULL	NULL	NULL	NULL	NULL	NULL	NULL	NULL	1	z	1	3	695242	0	z	356
좌우반구com(split BVF)_2	10	1	<?xml version="1.0"?>\n<Clock xmlns:dt="urn:schemas-microsoft-com:datatypes"><Description dt:dt="string">E-Prime Primary Realtime Clock</Description><StartTime><Timestamp dt:dt="int">0</Timestamp><DateUtc dt:dt="string">2020-10-14T06:32:39Z</DateUtc></StartTime><FrequencyChanges><FrequencyChange><Frequency dt:dt="r8">2699960000</Frequency><Timestamp dt:dt="r8">5.55159256171185E+15</Timestamp><Cur…	좌우반구com(split BVF)_2-010-1	60.021	1.0.0.167	1	-44095580	Professional	2.0.10.242	2.0.10.353	10-14-2020	2020-10-14 오전 6:32:39	15:32:39	2.0.10.248	19	2	{/}	작락	작	락	10	1	19	NULL	NULL	NULL	NULL	NULL	NULL	KSY3	List1	NULL	NULL	NULL	NULL	NULL	NULL	NULL	NULL	NULL	0	{/}	1	3	63228	0	z	410
좌우반구com(split BVF)_2	10	1	<?xml version="1.0"?>\n<Clock xmlns:dt="urn:schemas-microsoft-com:datatypes"><Description dt:dt="string">E-Prime Primary Realtime Clock</Description><StartTime><Timestamp dt:dt="int">0</Timestamp><DateUtc dt:dt="string">2020-10-14T06:32:39Z</DateUtc></StartTime><FrequencyChanges><FrequencyChange><Frequency dt:dt="r8">2699960000</Frequency><Timestamp dt:dt="r8">5.55159256171185E+15</Timestamp><Cur…	좌우반구com(split BVF)_2-010-1	60.021	1.0.0.167	1	-44095580	Professional	2.0.10.242	2.0.10.353	10-14-2020	2020-10-14 오전 6:32:39	15:32:39	2.0.10.248	180	1	z	작품	작	품	NULL	NULL	NULL	25	1	48	NULL	NULL	NULL	KSY2	List2	NULL	NULL	NULL	NULL	NULL	NULL	NULL	NULL	NULL	1	z	0	3	485632	0	z	248
좌우반구com(split BVF)_2	10	1	<?xml version="1.0"?>\n<Clock xmlns:dt="urn:schemas-microsoft-com:datatypes"><Description dt:dt="string">E-Prime Primary Realtime Clock</Description><StartTime><Timestamp dt:dt="int">0</Timestamp><DateUtc dt:dt="string">2020-10-14T06:32:39Z</DateUtc></StartTime><FrequencyChanges><FrequencyChange><Frequency dt:dt="r8">2699960000</Frequency><Timestamp dt:dt="r8">5.55159256171185E+15</Timestamp><Cur…	좌우반구com(split BVF)_2-010-1	60.021	1.0.0.167	1	-44095580	Professional	2.0.10.242	2.0.10.353	10-14-2020	2020-10-14 오전 6:32:39	15:32:39	2.0.10.248	368	1	z	재계	재	계	NULL	NULL	NULL	NULL	NULL	NULL	49	1	104	KSY2	List3	NULL	NULL	NULL	NULL	NULL	NULL	NULL	NULL	NULL	1	z	0	3	958751	0	z	589
좌우반구com(split BVF)_2	10	1	<?xml version="1.0"?>\n<Clock xmlns:dt="urn:schemas-microsoft-com:datatypes"><Description dt:dt="string">E-Prime Primary Realtime Clock</Description><StartTime><Timestamp dt:dt="int">0</Timestamp><DateUtc dt:dt="string">2020-10-14T06:32:39Z</DateUtc></StartTime><FrequencyChanges><FrequencyChange><Frequency dt:dt="r8">2699960000</Frequency><Timestamp dt:dt="r8">5.55159256171185E+15</Timestamp><Cur…	좌우반구com(split BVF)_2-010-1	60.021	1.0.0.167	1	-44095580	Professional	2.0.10.242	2.0.10.353	10-14-2020	2020-10-14 오전 6:32:39	15:32:39	2.0.10.248	289	2	{/}	적태	적	태	NULL	NULL	NULL	NULL	NULL	NULL	119	1	25	KSY	List3	0		0	0	760037	183		0	0	1	{/}	0	3	760220	0	{/}	234
좌우반구com(split BVF)_2	10	1	<?xml version="1.0"?>\n<Clock xmlns:dt="urn:schemas-microsoft-com:datatypes"><Description dt:dt="string">E-Prime Primary Realtime Clock</Description><StartTime><Timestamp dt:dt="int">0</Timestamp><DateUtc dt:dt="string">2020-10-14T06:32:39Z</DateUtc></StartTime><FrequencyChanges><FrequencyChange><Frequency dt:dt="r8">2699960000</Frequency><Timestamp dt:dt="r8">5.55159256171185E+15</Timestamp><Cur…	좌우반구com(split BVF)_2-010-1	60.021	1.0.0.167	1	-44095580	Professional	2.0.10.242	2.0.10.353	10-14-2020	2020-10-14 오전 6:32:39	15:32:39	2.0.10.248	119	1	z	전략	전	략	60	1	119	NULL	NULL	NULL	NULL	NULL	NULL	KSY2	List1	NULL	NULL	NULL	NULL	NULL	NULL	NULL	NULL	NULL	1	z	0	3	317990	0	z	260
좌우반구com(split BVF)_2	10	1	<?xml version="1.0"?>\n<Clock xmlns:dt="urn:schemas-microsoft-com:datatypes"><Description dt:dt="string">E-Prime Primary Realtime Clock</Description><StartTime><Timestamp dt:dt="int">0</Timestamp><DateUtc dt:dt="string">2020-10-14T06:32:39Z</DateUtc></StartTime><FrequencyChanges><FrequencyChange><Frequency dt:dt="r8">2699960000</Frequency><Timestamp dt:dt="r8">5.55159256171185E+15</Timestamp><Cur…	좌우반구com(split BVF)_2-010-1	60.021	1.0.0.167	1	-44095580	Professional	2.0.10.242	2.0.10.353	10-14-2020	2020-10-14 오전 6:32:39	15:32:39	2.0.10.248	268	1	z	전통	전	통	NULL	NULL	NULL	NULL	NULL	NULL	57	1	4	KSY2	List3	NULL	NULL	NULL	NULL	NULL	NULL	NULL	NULL	NULL	1	z	0	4	708305	0	z	256
좌우반구com(split BVF)_2	10	1	<?xml version="1.0"?>\n<Clock xmlns:dt="urn:schemas-microsoft-com:datatypes"><Description dt:dt="string">E-Prime Primary Realtime Clock</Description><StartTime><Timestamp dt:dt="int">0</Timestamp><DateUtc dt:dt="string">2020-10-14T06:32:39Z</DateUtc></StartTime><FrequencyChanges><FrequencyChange><Frequency dt:dt="r8">2699960000</Frequency><Timestamp dt:dt="r8">5.55159256171185E+15</Timestamp><Cur…	좌우반구com(split BVF)_2-010-1	60.021	1.0.0.167	1	-44095580	Professional	2.0.10.242	2.0.10.353	10-14-2020	2020-10-14 오전 6:32:39	15:32:39	2.0.10.248	271	2	{/}	전필	전	필	NULL	NULL	NULL	NULL	NULL	NULL	64	1	7	KSY3	List3	NULL	NULL	NULL	NULL	NULL	NULL	NULL	NULL	NULL	0	{/}	0	4	715669	0	z	171
좌우반구com(split BVF)_2	10	1	<?xml version="1.0"?>\n<Clock xmlns:dt="urn:schemas-microsoft-com:datatypes"><Description dt:dt="string">E-Prime Primary Realtime Clock</Description><StartTime><Timestamp dt:dt="int">0</Timestamp><DateUtc dt:dt="string">2020-10-14T06:32:39Z</DateUtc></StartTime><FrequencyChanges><FrequencyChange><Frequency dt:dt="r8">2699960000</Frequency><Timestamp dt:dt="r8">5.55159256171185E+15</Timestamp><Cur…	좌우반구com(split BVF)_2-010-1	60.021	1.0.0.167	1	-44095580	Professional	2.0.10.242	2.0.10.353	10-14-2020	2020-10-14 오전 6:32:39	15:32:39	2.0.10.248	298	1	z	절감	절	감	NULL	NULL	NULL	NULL	NULL	NULL	55	1	34	KSY2	List3	NULL	NULL	NULL	NULL	NULL	NULL	NULL	NULL	NULL	0	z	0	3	782945	0	{/}	325
좌우반구com(split BVF)_2	10	1	<?xml version="1.0"?>\n<Clock xmlns:dt="urn:schemas-microsoft-com:datatypes"><Description dt:dt="string">E-Prime Primary Realtime Clock</Description><StartTime><Timestamp dt:dt="int">0</Timestamp><DateUtc dt:dt="string">2020-10-14T06:32:39Z</DateUtc></StartTime><FrequencyChanges><FrequencyChange><Frequency dt:dt="r8">2699960000</Frequency><Timestamp dt:dt="r8">5.55159256171185E+15</Timestamp><Cur…	좌우반구com(split BVF)_2-010-1	60.021	1.0.0.167	1	-44095580	Professional	2.0.10.242	2.0.10.353	10-14-2020	2020-10-14 오전 6:32:39	15:32:39	2.0.10.248	83	2	{/}	절보	절	보	68	1	83	NULL	NULL	NULL	NULL	NULL	NULL	KSY2	List1	NULL	NULL	NULL	NULL	NULL	NULL	NULL	NULL	NULL	1	{/}	1	3	226738	0	{/}	545
좌우반구com(split BVF)_2	10	1	<?xml version="1.0"?>\n<Clock xmlns:dt="urn:schemas-microsoft-com:datatypes"><Description dt:dt="string">E-Prime Primary Realtime Clock</Description><StartTime><Timestamp dt:dt="int">0</Timestamp><DateUtc dt:dt="string">2020-10-14T06:32:39Z</DateUtc></StartTime><FrequencyChanges><FrequencyChange><Frequency dt:dt="r8">2699960000</Frequency><Timestamp dt:dt="r8">5.55159256171185E+15</Timestamp><Cur…	좌우반구com(split BVF)_2-010-1	60.021	1.0.0.167	1	-44095580	Professional	2.0.10.242	2.0.10.353	10-14-2020	2020-10-14 오전 6:32:39	15:32:39	2.0.10.248	97	2	{/}	절속	절	속	47	1	97	NULL	NULL	NULL	NULL	NULL	NULL	KSY2	List1	NULL	NULL	NULL	NULL	NULL	NULL	NULL	NULL	NULL	1	{/}	0	3	262659	0	{/}	396
좌우반구com(split BVF)_2	10	1	<?xml version="1.0"?>\n<Clock xmlns:dt="urn:schemas-microsoft-com:datatypes"><Description dt:dt="string">E-Prime Primary Realtime Clock</Description><StartTime><Timestamp dt:dt="int">0</Timestamp><DateUtc dt:dt="string">2020-10-14T06:32:39Z</DateUtc></StartTime><FrequencyChanges><FrequencyChange><Frequency dt:dt="r8">2699960000</Frequency><Timestamp dt:dt="r8">5.55159256171185E+15</Timestamp><Cur…	좌우반구com(split BVF)_2-010-1	60.021	1.0.0.167	1	-44095580	Professional	2.0.10.242	2.0.10.353	10-14-2020	2020-10-14 오전 6:32:39	15:32:39	2.0.10.248	148	1	z	절차	절	차	NULL	NULL	NULL	77	1	16	NULL	NULL	NULL	KSY2	List2	NULL	NULL	NULL	NULL	NULL	NULL	NULL	NULL	NULL	0	z	0	4	405860	0	{/}	287
좌우반구com(split BVF)_2	10	1	<?xml version="1.0"?>\n<Clock xmlns:dt="urn:schemas-microsoft-com:datatypes"><Description dt:dt="string">E-Prime Primary Realtime Clock</Description><StartTime><Timestamp dt:dt="int">0</Timestamp><DateUtc dt:dt="string">2020-10-14T06:32:39Z</DateUtc></StartTime><FrequencyChanges><FrequencyChange><Frequency dt:dt="r8">2699960000</Frequency><Timestamp dt:dt="r8">5.55159256171185E+15</Timestamp><Cur…	좌우반구com(split BVF)_2-010-1	60.021	1.0.0.167	1	-44095580	Professional	2.0.10.242	2.0.10.353	10-14-2020	2020-10-14 오전 6:32:39	15:32:39	2.0.10.248	276	1	z	정도	정	도	NULL	NULL	NULL	NULL	NULL	NULL	76	1	12	KSY2	List3	NULL	NULL	NULL	NULL	NULL	NULL	NULL	NULL	NULL	1	z	0	3	727798	0	z	322
좌우반구com(split BVF)_2	10	1	<?xml version="1.0"?>\n<Clock xmlns:dt="urn:schemas-microsoft-com:datatypes"><Description dt:dt="string">E-Prime Primary Realtime Clock</Description><StartTime><Timestamp dt:dt="int">0</Timestamp><DateUtc dt:dt="string">2020-10-14T06:32:39Z</DateUtc></StartTime><FrequencyChanges><FrequencyChange><Frequency dt:dt="r8">2699960000</Frequency><Timestamp dt:dt="r8">5.55159256171185E+15</Timestamp><Cur…	좌우반구com(split BVF)_2-010-1	60.021	1.0.0.167	1	-44095580	Professional	2.0.10.242	2.0.10.353	10-14-2020	2020-10-14 오전 6:32:39	15:32:39	2.0.10.248	241	1	z	정오	정	오	NULL	NULL	NULL	95	1	109	NULL	NULL	NULL	KSY2	List2	NULL	NULL	NULL	NULL	NULL	NULL	NULL	NULL	NULL	1	z	0	4	638246	0	z	307
좌우반구com(split BVF)_2	10	1	<?xml version="1.0"?>\n<Clock xmlns:dt="urn:schemas-microsoft-com:datatypes"><Description dt:dt="string">E-Prime Primary Realtime Clock</Description><StartTime><Timestamp dt:dt="int">0</Timestamp><DateUtc dt:dt="string">2020-10-14T06:32:39Z</DateUtc></StartTime><FrequencyChanges><FrequencyChange><Frequency dt:dt="r8">2699960000</Frequency><Timestamp dt:dt="r8">5.55159256171185E+15</Timestamp><Cur…	좌우반구com(split BVF)_2-010-1	60.021	1.0.0.167	1	-44095580	Professional	2.0.10.242	2.0.10.353	10-14-2020	2020-10-14 오전 6:32:39	15:32:39	2.0.10.248	43	1	z	정책	정	책	114	1	43	NULL	NULL	NULL	NULL	NULL	NULL	KSY2	List1	NULL	NULL	NULL	NULL	NULL	NULL	NULL	NULL	NULL	1	z	1	3	124790	0	z	390
좌우반구com(split BVF)_2	10	1	<?xml version="1.0"?>\n<Clock xmlns:dt="urn:schemas-microsoft-com:datatypes"><Description dt:dt="string">E-Prime Primary Realtime Clock</Description><StartTime><Timestamp dt:dt="int">0</Timestamp><DateUtc dt:dt="string">2020-10-14T06:32:39Z</DateUtc></StartTime><FrequencyChanges><FrequencyChange><Frequency dt:dt="r8">2699960000</Frequency><Timestamp dt:dt="r8">5.55159256171185E+15</Timestamp><Cur…	좌우반구com(split BVF)_2-010-1	60.021	1.0.0.167	1	-44095580	Professional	2.0.10.242	2.0.10.353	10-14-2020	2020-10-14 오전 6:32:39	15:32:39	2.0.10.248	72	2	{/}	제경	제	경	117	1	72	NULL	NULL	NULL	NULL	NULL	NULL	KSY	List1	0		0	-1	198465	183		0	0	0	{/}	0	3	198648	0	z	323
좌우반구com(split BVF)_2	10	1	<?xml version="1.0"?>\n<Clock xmlns:dt="urn:schemas-microsoft-com:datatypes"><Description dt:dt="string">E-Prime Primary Realtime Clock</Description><StartTime><Timestamp dt:dt="int">0</Timestamp><DateUtc dt:dt="string">2020-10-14T06:32:39Z</DateUtc></StartTime><FrequencyChanges><FrequencyChange><Frequency dt:dt="r8">2699960000</Frequency><Timestamp dt:dt="r8">5.55159256171185E+15</Timestamp><Cur…	좌우반구com(split BVF)_2-010-1	60.021	1.0.0.167	1	-44095580	Professional	2.0.10.242	2.0.10.353	10-14-2020	2020-10-14 오전 6:32:39	15:32:39	2.0.10.248	94	1	z	제도	제	도	109	1	94	NULL	NULL	NULL	NULL	NULL	NULL	KSY2	List1	NULL	NULL	NULL	NULL	NULL	NULL	NULL	NULL	NULL	1	z	0	4	255129	0	z	420
좌우반구com(split BVF)_2	10	1	<?xml version="1.0"?>\n<Clock xmlns:dt="urn:schemas-microsoft-com:datatypes"><Description dt:dt="string">E-Prime Primary Realtime Clock</Description><StartTime><Timestamp dt:dt="int">0</Timestamp><DateUtc dt:dt="string">2020-10-14T06:32:39Z</DateUtc></StartTime><FrequencyChanges><FrequencyChange><Frequency dt:dt="r8">2699960000</Frequency><Timestamp dt:dt="r8">5.55159256171185E+15</Timestamp><Cur…	좌우반구com(split BVF)_2-010-1	60.021	1.0.0.167	1	-44095580	Professional	2.0.10.242	2.0.10.353	10-14-2020	2020-10-14 오전 6:32:39	15:32:39	2.0.10.248	226	2	{/}	제란	제	란	NULL	NULL	NULL	24	1	94	NULL	NULL	NULL	KSY3	List2	NULL	NULL	NULL	NULL	NULL	NULL	NULL	NULL	NULL	1	{/}	0	3	601458	0	{/}	311
좌우반구com(split BVF)_2	10	1	<?xml version="1.0"?>\n<Clock xmlns:dt="urn:schemas-microsoft-com:datatypes"><Description dt:dt="string">E-Prime Primary Realtime Clock</Description><StartTime><Timestamp dt:dt="int">0</Timestamp><DateUtc dt:dt="string">2020-10-14T06:32:39Z</DateUtc></StartTime><FrequencyChanges><FrequencyChange><Frequency dt:dt="r8">2699960000</Frequency><Timestamp dt:dt="r8">5.55159256171185E+15</Timestamp><Cur…	좌우반구com(split BVF)_2-010-1	60.021	1.0.0.167	1	-44095580	Professional	2.0.10.242	2.0.10.353	10-14-2020	2020-10-14 오전 6:32:39	15:32:39	2.0.10.248	323	1	z	제안	제	안	NULL	NULL	NULL	NULL	NULL	NULL	78	1	59	KSY2	List3	NULL	NULL	NULL	NULL	NULL	NULL	NULL	NULL	NULL	1	z	0	3	845507	0	z	322
좌우반구com(split BVF)_2	10	1	<?xml version="1.0"?>\n<Clock xmlns:dt="urn:schemas-microsoft-com:datatypes"><Description dt:dt="string">E-Prime Primary Realtime Clock</Description><StartTime><Timestamp dt:dt="int">0</Timestamp><DateUtc dt:dt="string">2020-10-14T06:32:39Z</DateUtc></StartTime><FrequencyChanges><FrequencyChange><Frequency dt:dt="r8">2699960000</Frequency><Timestamp dt:dt="r8">5.55159256171185E+15</Timestamp><Cur…	좌우반구com(split BVF)_2-010-1	60.021	1.0.0.167	1	-44095580	Professional	2.0.10.242	2.0.10.353	10-14-2020	2020-10-14 오전 6:32:39	15:32:39	2.0.10.248	247	1	z	제품	제	품	NULL	NULL	NULL	94	1	115	NULL	NULL	NULL	KSY2	List2	NULL	NULL	NULL	NULL	NULL	NULL	NULL	NULL	NULL	1	z	0	3	653157	0	z	180
좌우반구com(split BVF)_2	10	1	<?xml version="1.0"?>\n<Clock xmlns:dt="urn:schemas-microsoft-com:datatypes"><Description dt:dt="string">E-Prime Primary Realtime Clock</Description><StartTime><Timestamp dt:dt="int">0</Timestamp><DateUtc dt:dt="string">2020-10-14T06:32:39Z</DateUtc></StartTime><FrequencyChanges><FrequencyChange><Frequency dt:dt="r8">2699960000</Frequency><Timestamp dt:dt="r8">5.55159256171185E+15</Timestamp><Cur…	좌우반구com(split BVF)_2-010-1	60.021	1.0.0.167	1	-44095580	Professional	2.0.10.242	2.0.10.353	10-14-2020	2020-10-14 오전 6:32:39	15:32:39	2.0.10.248	331	1	z	조건	조	건	NULL	NULL	NULL	NULL	NULL	NULL	2	1	67	KSY2	List3	NULL	NULL	NULL	NULL	NULL	NULL	NULL	NULL	NULL	1	z	1	3	865633	0	z	388
좌우반구com(split BVF)_2	10	1	<?xml version="1.0"?>\n<Clock xmlns:dt="urn:schemas-microsoft-com:datatypes"><Description dt:dt="string">E-Prime Primary Realtime Clock</Description><StartTime><Timestamp dt:dt="int">0</Timestamp><DateUtc dt:dt="string">2020-10-14T06:32:39Z</DateUtc></StartTime><FrequencyChanges><FrequencyChange><Frequency dt:dt="r8">2699960000</Frequency><Timestamp dt:dt="r8">5.55159256171185E+15</Timestamp><Cur…	좌우반구com(split BVF)_2-010-1	60.021	1.0.0.167	1	-44095580	Professional	2.0.10.242	2.0.10.353	10-14-2020	2020-10-14 오전 6:32:39	15:32:39	2.0.10.248	40	1	z	조례	조	례	48	1	40	NULL	NULL	NULL	NULL	NULL	NULL	KSY2	List1	NULL	NULL	NULL	NULL	NULL	NULL	NULL	NULL	NULL	0	z	1	3	117026	0	{/}	362
좌우반구com(split BVF)_2	10	1	<?xml version="1.0"?>\n<Clock xmlns:dt="urn:schemas-microsoft-com:datatypes"><Description dt:dt="string">E-Prime Primary Realtime Clock</Description><StartTime><Timestamp dt:dt="int">0</Timestamp><DateUtc dt:dt="string">2020-10-14T06:32:39Z</DateUtc></StartTime><FrequencyChanges><FrequencyChange><Frequency dt:dt="r8">2699960000</Frequency><Timestamp dt:dt="r8">5.55159256171185E+15</Timestamp><Cur…	좌우반구com(split BVF)_2-010-1	60.021	1.0.0.167	1	-44095580	Professional	2.0.10.242	2.0.10.353	10-14-2020	2020-10-14 오전 6:32:39	15:32:39	2.0.10.248	195	1	z	조직	조	직	NULL	NULL	NULL	68	1	63	NULL	NULL	NULL	KSY2	List2	NULL	NULL	NULL	NULL	NULL	NULL	NULL	NULL	NULL	0	z	0	3	523269	0	{/}	213
좌우반구com(split BVF)_2	10	1	<?xml version="1.0"?>\n<Clock xmlns:dt="urn:schemas-microsoft-com:datatypes"><Description dt:dt="string">E-Prime Primary Realtime Clock</Description><StartTime><Timestamp dt:dt="int">0</Timestamp><DateUtc dt:dt="string">2020-10-14T06:32:39Z</DateUtc></StartTime><FrequencyChanges><FrequencyChange><Frequency dt:dt="r8">2699960000</Frequency><Timestamp dt:dt="r8">5.55159256171185E+15</Timestamp><Cur…	좌우반구com(split BVF)_2-010-1	60.021	1.0.0.167	1	-44095580	Professional	2.0.10.242	2.0.10.353	10-14-2020	2020-10-14 오전 6:32:39	15:32:39	2.0.10.248	310	1	z	종류	종	류	NULL	NULL	NULL	NULL	NULL	NULL	80	1	46	KSY2	List3	NULL	NULL	NULL	NULL	NULL	NULL	NULL	NULL	NULL	1	z	0	3	813185	0	z	292
좌우반구com(split BVF)_2	10	1	<?xml version="1.0"?>\n<Clock xmlns:dt="urn:schemas-microsoft-com:datatypes"><Description dt:dt="string">E-Prime Primary Realtime Clock</Description><StartTime><Timestamp dt:dt="int">0</Timestamp><DateUtc dt:dt="string">2020-10-14T06:32:39Z</DateUtc></StartTime><FrequencyChanges><FrequencyChange><Frequency dt:dt="r8">2699960000</Frequency><Timestamp dt:dt="r8">5.55159256171185E+15</Timestamp><Cur…	좌우반구com(split BVF)_2-010-1	60.021	1.0.0.167	1	-44095580	Professional	2.0.10.242	2.0.10.353	10-14-2020	2020-10-14 오전 6:32:39	15:32:39	2.0.10.248	363	2	{/}	종백	종	백	NULL	NULL	NULL	NULL	NULL	NULL	104	1	99	KSY	List3	0		0	-1	945872	183		0	0	1	{/}	1	3	946055	0	{/}	365
좌우반구com(split BVF)_2	10	1	<?xml version="1.0"?>\n<Clock xmlns:dt="urn:schemas-microsoft-com:datatypes"><Description dt:dt="string">E-Prime Primary Realtime Clock</Description><StartTime><Timestamp dt:dt="int">0</Timestamp><DateUtc dt:dt="string">2020-10-14T06:32:39Z</DateUtc></StartTime><FrequencyChanges><FrequencyChange><Frequency dt:dt="r8">2699960000</Frequency><Timestamp dt:dt="r8">5.55159256171185E+15</Timestamp><Cur…	좌우반구com(split BVF)_2-010-1	60.021	1.0.0.167	1	-44095580	Professional	2.0.10.242	2.0.10.353	10-14-2020	2020-10-14 오전 6:32:39	15:32:39	2.0.10.248	245	2	{/}	죽거	죽	거	NULL	NULL	NULL	27	1	113	NULL	NULL	NULL	KSY2	List2	NULL	NULL	NULL	NULL	NULL	NULL	NULL	NULL	NULL	1	{/}	1	3	648125	0	{/}	314
좌우반구com(split BVF)_2	10	1	<?xml version="1.0"?>\n<Clock xmlns:dt="urn:schemas-microsoft-com:datatypes"><Description dt:dt="string">E-Prime Primary Realtime Clock</Description><StartTime><Timestamp dt:dt="int">0</Timestamp><DateUtc dt:dt="string">2020-10-14T06:32:39Z</DateUtc></StartTime><FrequencyChanges><FrequencyChange><Frequency dt:dt="r8">2699960000</Frequency><Timestamp dt:dt="r8">5.55159256171185E+15</Timestamp><Cur…	좌우반구com(split BVF)_2-010-1	60.021	1.0.0.167	1	-44095580	Professional	2.0.10.242	2.0.10.353	10-14-2020	2020-10-14 오전 6:32:39	15:32:39	2.0.10.248	142	1	z	죽음	죽	음	NULL	NULL	NULL	65	1	10	NULL	NULL	NULL	KSY2	List2	NULL	NULL	NULL	NULL	NULL	NULL	NULL	NULL	NULL	1	z	0	4	391065	0	z	197
좌우반구com(split BVF)_2	10	1	<?xml version="1.0"?>\n<Clock xmlns:dt="urn:schemas-microsoft-com:datatypes"><Description dt:dt="string">E-Prime Primary Realtime Clock</Description><StartTime><Timestamp dt:dt="int">0</Timestamp><DateUtc dt:dt="string">2020-10-14T06:32:39Z</DateUtc></StartTime><FrequencyChanges><FrequencyChange><Frequency dt:dt="r8">2699960000</Frequency><Timestamp dt:dt="r8">5.55159256171185E+15</Timestamp><Cur…	좌우반구com(split BVF)_2-010-1	60.021	1.0.0.167	1	-44095580	Professional	2.0.10.242	2.0.10.353	10-14-2020	2020-10-14 오전 6:32:39	15:32:39	2.0.10.248	161	1	z	준거	준	거	NULL	NULL	NULL	20	1	29	NULL	NULL	NULL	KSY2	List2	NULL	NULL	NULL	NULL	NULL	NULL	NULL	NULL	NULL	0	z	0	3	438265	0	{/}	208
좌우반구com(split BVF)_2	10	1	<?xml version="1.0"?>\n<Clock xmlns:dt="urn:schemas-microsoft-com:datatypes"><Description dt:dt="string">E-Prime Primary Realtime Clock</Description><StartTime><Timestamp dt:dt="int">0</Timestamp><DateUtc dt:dt="string">2020-10-14T06:32:39Z</DateUtc></StartTime><FrequencyChanges><FrequencyChange><Frequency dt:dt="r8">2699960000</Frequency><Timestamp dt:dt="r8">5.55159256171185E+15</Timestamp><Cur…	좌우반구com(split BVF)_2-010-1	60.021	1.0.0.167	1	-44095580	Professional	2.0.10.242	2.0.10.353	10-14-2020	2020-10-14 오전 6:32:39	15:32:39	2.0.10.248	102	2	{/}	증력	증	력	97	1	102	NULL	NULL	NULL	NULL	NULL	NULL	KSY	List1	0		1	-1	275138	184		0	0	1	{/}	0	4	275322	0	{/}	354
좌우반구com(split BVF)_2	10	1	<?xml version="1.0"?>\n<Clock xmlns:dt="urn:schemas-microsoft-com:datatypes"><Description dt:dt="string">E-Prime Primary Realtime Clock</Description><StartTime><Timestamp dt:dt="int">0</Timestamp><DateUtc dt:dt="string">2020-10-14T06:32:39Z</DateUtc></StartTime><FrequencyChanges><FrequencyChange><Frequency dt:dt="r8">2699960000</Frequency><Timestamp dt:dt="r8">5.55159256171185E+15</Timestamp><Cur…	좌우반구com(split BVF)_2-010-1	60.021	1.0.0.167	1	-44095580	Professional	2.0.10.242	2.0.10.353	10-14-2020	2020-10-14 오전 6:32:39	15:32:39	2.0.10.248	282	1	z	증인	증	인	NULL	NULL	NULL	NULL	NULL	NULL	23	1	18	KSY2	List3	NULL	NULL	NULL	NULL	NULL	NULL	NULL	NULL	NULL	1	z	0	3	742726	0	z	249
좌우반구com(split BVF)_2	10	1	<?xml version="1.0"?>\n<Clock xmlns:dt="urn:schemas-microsoft-com:datatypes"><Description dt:dt="string">E-Prime Primary Realtime Clock</Description><StartTime><Timestamp dt:dt="int">0</Timestamp><DateUtc dt:dt="string">2020-10-14T06:32:39Z</DateUtc></StartTime><FrequencyChanges><FrequencyChange><Frequency dt:dt="r8">2699960000</Frequency><Timestamp dt:dt="r8">5.55159256171185E+15</Timestamp><Cur…	좌우반구com(split BVF)_2-010-1	60.021	1.0.0.167	1	-44095580	Professional	2.0.10.242	2.0.10.353	10-14-2020	2020-10-14 오전 6:32:39	15:32:39	2.0.10.248	393	2	{/}	지님	지	님	NULL	NULL	NULL	NULL	NULL	NULL	54	1	129	KSY	List3	0		0	-1	1021696	183		0	0	1	{/}	0	3	1021879	0	{/}	286
좌우반구com(split BVF)_2	10	1	<?xml version="1.0"?>\n<Clock xmlns:dt="urn:schemas-microsoft-com:datatypes"><Description dt:dt="string">E-Prime Primary Realtime Clock</Description><StartTime><Timestamp dt:dt="int">0</Timestamp><DateUtc dt:dt="string">2020-10-14T06:32:39Z</DateUtc></StartTime><FrequencyChanges><FrequencyChange><Frequency dt:dt="r8">2699960000</Frequency><Timestamp dt:dt="r8">5.55159256171185E+15</Timestamp><Cur…	좌우반구com(split BVF)_2-010-1	60.021	1.0.0.167	1	-44095580	Professional	2.0.10.242	2.0.10.353	10-14-2020	2020-10-14 오전 6:32:39	15:32:39	2.0.10.248	345	1	z	지적	지	적	NULL	NULL	NULL	NULL	NULL	NULL	58	1	81	KSY2	List3	NULL	NULL	NULL	NULL	NULL	NULL	NULL	NULL	NULL	1	z	0	3	900721	0	z	284
좌우반구com(split BVF)_2	10	1	<?xml version="1.0"?>\n<Clock xmlns:dt="urn:schemas-microsoft-com:datatypes"><Description dt:dt="string">E-Prime Primary Realtime Clock</Description><StartTime><Timestamp dt:dt="int">0</Timestamp><DateUtc dt:dt="string">2020-10-14T06:32:39Z</DateUtc></StartTime><FrequencyChanges><FrequencyChange><Frequency dt:dt="r8">2699960000</Frequency><Timestamp dt:dt="r8">5.55159256171185E+15</Timestamp><Cur…	좌우반구com(split BVF)_2-010-1	60.021	1.0.0.167	1	-44095580	Professional	2.0.10.242	2.0.10.353	10-14-2020	2020-10-14 오전 6:32:39	15:32:39	2.0.10.248	330	1	z	지표	지	표	NULL	NULL	NULL	NULL	NULL	NULL	123	1	66	KSY2	List3	NULL	NULL	NULL	NULL	NULL	NULL	NULL	NULL	NULL	1	z	0	3	863134	0	z	289
좌우반구com(split BVF)_2	10	1	<?xml version="1.0"?>\n<Clock xmlns:dt="urn:schemas-microsoft-com:datatypes"><Description dt:dt="string">E-Prime Primary Realtime Clock</Description><StartTime><Timestamp dt:dt="int">0</Timestamp><DateUtc dt:dt="string">2020-10-14T06:32:39Z</DateUtc></StartTime><FrequencyChanges><FrequencyChange><Frequency dt:dt="r8">2699960000</Frequency><Timestamp dt:dt="r8">5.55159256171185E+15</Timestamp><Cur…	좌우반구com(split BVF)_2-010-1	60.021	1.0.0.167	1	-44095580	Professional	2.0.10.242	2.0.10.353	10-14-2020	2020-10-14 오전 6:32:39	15:32:39	2.0.10.248	349	1	z	지혜	지	혜	NULL	NULL	NULL	NULL	NULL	NULL	81	1	85	KSY2	List3	NULL	NULL	NULL	NULL	NULL	NULL	NULL	NULL	NULL	1	z	0	3	910701	0	z	360
좌우반구com(split BVF)_2	10	1	<?xml version="1.0"?>\n<Clock xmlns:dt="urn:schemas-microsoft-com:datatypes"><Description dt:dt="string">E-Prime Primary Realtime Clock</Description><StartTime><Timestamp dt:dt="int">0</Timestamp><DateUtc dt:dt="string">2020-10-14T06:32:39Z</DateUtc></StartTime><FrequencyChanges><FrequencyChange><Frequency dt:dt="r8">2699960000</Frequency><Timestamp dt:dt="r8">5.55159256171185E+15</Timestamp><Cur…	좌우반구com(split BVF)_2-010-1	60.021	1.0.0.167	1	-44095580	Professional	2.0.10.242	2.0.10.353	10-14-2020	2020-10-14 오전 6:32:39	15:32:39	2.0.10.248	291	2	{/}	직매	직	매	NULL	NULL	NULL	NULL	NULL	NULL	126	1	27	KSY2	List3	NULL	NULL	NULL	NULL	NULL	NULL	NULL	NULL	NULL	1	{/}	0	3	765218	0	{/}	356
좌우반구com(split BVF)_2	10	1	<?xml version="1.0"?>\n<Clock xmlns:dt="urn:schemas-microsoft-com:datatypes"><Description dt:dt="string">E-Prime Primary Realtime Clock</Description><StartTime><Timestamp dt:dt="int">0</Timestamp><DateUtc dt:dt="string">2020-10-14T06:32:39Z</DateUtc></StartTime><FrequencyChanges><FrequencyChange><Frequency dt:dt="r8">2699960000</Frequency><Timestamp dt:dt="r8">5.55159256171185E+15</Timestamp><Cur…	좌우반구com(split BVF)_2-010-1	60.021	1.0.0.167	1	-44095580	Professional	2.0.10.242	2.0.10.353	10-14-2020	2020-10-14 오전 6:32:39	15:32:39	2.0.10.248	219	1	z	직장	직	장	NULL	NULL	NULL	79	1	87	NULL	NULL	NULL	KSY2	List2	NULL	NULL	NULL	NULL	NULL	NULL	NULL	NULL	NULL	1	z	0	3	583648	0	z	289
좌우반구com(split BVF)_2	10	1	<?xml version="1.0"?>\n<Clock xmlns:dt="urn:schemas-microsoft-com:datatypes"><Description dt:dt="string">E-Prime Primary Realtime Clock</Description><StartTime><Timestamp dt:dt="int">0</Timestamp><DateUtc dt:dt="string">2020-10-14T06:32:39Z</DateUtc></StartTime><FrequencyChanges><FrequencyChange><Frequency dt:dt="r8">2699960000</Frequency><Timestamp dt:dt="r8">5.55159256171185E+15</Timestamp><Cur…	좌우반구com(split BVF)_2-010-1	60.021	1.0.0.167	1	-44095580	Professional	2.0.10.242	2.0.10.353	10-14-2020	2020-10-14 오전 6:32:39	15:32:39	2.0.10.248	126	2	{/}	진회	진	회	57	1	126	NULL	NULL	NULL	NULL	NULL	NULL	KSY	List1	0		1	-1	335367	184		0	0	1	{/}	0	4	335551	0	{/}	332
좌우반구com(split BVF)_2	10	1	<?xml version="1.0"?>\n<Clock xmlns:dt="urn:schemas-microsoft-com:datatypes"><Description dt:dt="string">E-Prime Primary Realtime Clock</Description><StartTime><Timestamp dt:dt="int">0</Timestamp><DateUtc dt:dt="string">2020-10-14T06:32:39Z</DateUtc></StartTime><FrequencyChanges><FrequencyChange><Frequency dt:dt="r8">2699960000</Frequency><Timestamp dt:dt="r8">5.55159256171185E+15</Timestamp><Cur…	좌우반구com(split BVF)_2-010-1	60.021	1.0.0.167	1	-44095580	Professional	2.0.10.242	2.0.10.353	10-14-2020	2020-10-14 오전 6:32:39	15:32:39	2.0.10.248	290	1	z	질서	질	서	NULL	NULL	NULL	NULL	NULL	NULL	86	1	26	KSY2	List3	NULL	NULL	NULL	NULL	NULL	NULL	NULL	NULL	NULL	0	z	1	3	762652	0	{/}	363
좌우반구com(split BVF)_2	10	1	<?xml version="1.0"?>\n<Clock xmlns:dt="urn:schemas-microsoft-com:datatypes"><Description dt:dt="string">E-Prime Primary Realtime Clock</Description><StartTime><Timestamp dt:dt="int">0</Timestamp><DateUtc dt:dt="string">2020-10-14T06:32:39Z</DateUtc></StartTime><FrequencyChanges><FrequencyChange><Frequency dt:dt="r8">2699960000</Frequency><Timestamp dt:dt="r8">5.55159256171185E+15</Timestamp><Cur…	좌우반구com(split BVF)_2-010-1	60.021	1.0.0.167	1	-44095580	Professional	2.0.10.242	2.0.10.353	10-14-2020	2020-10-14 오전 6:32:39	15:32:39	2.0.10.248	359	1	z	차량	차	량	NULL	NULL	NULL	NULL	NULL	NULL	69	1	95	KSY2	List3	NULL	NULL	NULL	NULL	NULL	NULL	NULL	NULL	NULL	1	z	0	3	936009	0	z	235
좌우반구com(split BVF)_2	10	1	<?xml version="1.0"?>\n<Clock xmlns:dt="urn:schemas-microsoft-com:datatypes"><Description dt:dt="string">E-Prime Primary Realtime Clock</Description><StartTime><Timestamp dt:dt="int">0</Timestamp><DateUtc dt:dt="string">2020-10-14T06:32:39Z</DateUtc></StartTime><FrequencyChanges><FrequencyChange><Frequency dt:dt="r8">2699960000</Frequency><Timestamp dt:dt="r8">5.55159256171185E+15</Timestamp><Cur…	좌우반구com(split BVF)_2-010-1	60.021	1.0.0.167	1	-44095580	Professional	2.0.10.242	2.0.10.353	10-14-2020	2020-10-14 오전 6:32:39	15:32:39	2.0.10.248	267	1	z	차익	차	익	NULL	NULL	NULL	NULL	NULL	NULL	82	1	3	KSY2	List3	NULL	NULL	NULL	NULL	NULL	NULL	NULL	NULL	NULL	0	z	0	3	705822	0	{/}	288
좌우반구com(split BVF)_2	10	1	<?xml version="1.0"?>\n<Clock xmlns:dt="urn:schemas-microsoft-com:datatypes"><Description dt:dt="string">E-Prime Primary Realtime Clock</Description><StartTime><Timestamp dt:dt="int">0</Timestamp><DateUtc dt:dt="string">2020-10-14T06:32:39Z</DateUtc></StartTime><FrequencyChanges><FrequencyChange><Frequency dt:dt="r8">2699960000</Frequency><Timestamp dt:dt="r8">5.55159256171185E+15</Timestamp><Cur…	좌우반구com(split BVF)_2-010-1	60.021	1.0.0.167	1	-44095580	Professional	2.0.10.242	2.0.10.353	10-14-2020	2020-10-14 오전 6:32:39	15:32:39	2.0.10.248	392	2	{/}	착반	착	반	NULL	NULL	NULL	NULL	NULL	NULL	116	1	128	KSY	List3	0		0	-1	1019130	183		0	0	1	{/}	1	3	1019313	0	{/}	364
좌우반구com(split BVF)_2	10	1	<?xml version="1.0"?>\n<Clock xmlns:dt="urn:schemas-microsoft-com:datatypes"><Description dt:dt="string">E-Prime Primary Realtime Clock</Description><StartTime><Timestamp dt:dt="int">0</Timestamp><DateUtc dt:dt="string">2020-10-14T06:32:39Z</DateUtc></StartTime><FrequencyChanges><FrequencyChange><Frequency dt:dt="r8">2699960000</Frequency><Timestamp dt:dt="r8">5.55159256171185E+15</Timestamp><Cur…	좌우반구com(split BVF)_2-010-1	60.021	1.0.0.167	1	-44095580	Professional	2.0.10.242	2.0.10.353	10-14-2020	2020-10-14 오전 6:32:39	15:32:39	2.0.10.248	98	1	z	책임	책	임	94	1	98	NULL	NULL	NULL	NULL	NULL	NULL	KSY2	List1	NULL	NULL	NULL	NULL	NULL	NULL	NULL	NULL	NULL	1	z	1	3	265258	0	z	240
좌우반구com(split BVF)_2	10	1	<?xml version="1.0"?>\n<Clock xmlns:dt="urn:schemas-microsoft-com:datatypes"><Description dt:dt="string">E-Prime Primary Realtime Clock</Description><StartTime><Timestamp dt:dt="int">0</Timestamp><DateUtc dt:dt="string">2020-10-14T06:32:39Z</DateUtc></StartTime><FrequencyChanges><FrequencyChange><Frequency dt:dt="r8">2699960000</Frequency><Timestamp dt:dt="r8">5.55159256171185E+15</Timestamp><Cur…	좌우반구com(split BVF)_2-010-1	60.021	1.0.0.167	1	-44095580	Professional	2.0.10.242	2.0.10.353	10-14-2020	2020-10-14 오전 6:32:39	15:32:39	2.0.10.248	23	2	{/}	책희	책	희	26	1	23	NULL	NULL	NULL	NULL	NULL	NULL	KSY2	List1	NULL	NULL	NULL	NULL	NULL	NULL	NULL	NULL	NULL	1	{/}	0	3	73258	0	{/}	368
좌우반구com(split BVF)_2	10	1	<?xml version="1.0"?>\n<Clock xmlns:dt="urn:schemas-microsoft-com:datatypes"><Description dt:dt="string">E-Prime Primary Realtime Clock</Description><StartTime><Timestamp dt:dt="int">0</Timestamp><DateUtc dt:dt="string">2020-10-14T06:32:39Z</DateUtc></StartTime><FrequencyChanges><FrequencyChange><Frequency dt:dt="r8">2699960000</Frequency><Timestamp dt:dt="r8">5.55159256171185E+15</Timestamp><Cur…	좌우반구com(split BVF)_2-010-1	60.021	1.0.0.167	1	-44095580	Professional	2.0.10.242	2.0.10.353	10-14-2020	2020-10-14 오전 6:32:39	15:32:39	2.0.10.248	391	2	{/}	청휘	청	휘	NULL	NULL	NULL	NULL	NULL	NULL	106	1	127	KSY3	List3	NULL	NULL	NULL	NULL	NULL	NULL	NULL	NULL	NULL	1	{/}	0	3	1016781	0	{/}	335
좌우반구com(split BVF)_2	10	1	<?xml version="1.0"?>\n<Clock xmlns:dt="urn:schemas-microsoft-com:datatypes"><Description dt:dt="string">E-Prime Primary Realtime Clock</Description><StartTime><Timestamp dt:dt="int">0</Timestamp><DateUtc dt:dt="string">2020-10-14T06:32:39Z</DateUtc></StartTime><FrequencyChanges><FrequencyChange><Frequency dt:dt="r8">2699960000</Frequency><Timestamp dt:dt="r8">5.55159256171185E+15</Timestamp><Cur…	좌우반구com(split BVF)_2-010-1	60.021	1.0.0.167	1	-44095580	Professional	2.0.10.242	2.0.10.353	10-14-2020	2020-10-14 오전 6:32:39	15:32:39	2.0.10.248	367	2	{/}	체행	체	행	NULL	NULL	NULL	NULL	NULL	NULL	97	1	103	KSY3	List3	NULL	NULL	NULL	NULL	NULL	NULL	NULL	NULL	NULL	1	{/}	0	4	956219	0	{/}	321
좌우반구com(split BVF)_2	10	1	<?xml version="1.0"?>\n<Clock xmlns:dt="urn:schemas-microsoft-com:datatypes"><Description dt:dt="string">E-Prime Primary Realtime Clock</Description><StartTime><Timestamp dt:dt="int">0</Timestamp><DateUtc dt:dt="string">2020-10-14T06:32:39Z</DateUtc></StartTime><FrequencyChanges><FrequencyChange><Frequency dt:dt="r8">2699960000</Frequency><Timestamp dt:dt="r8">5.55159256171185E+15</Timestamp><Cur…	좌우반구com(split BVF)_2-010-1	60.021	1.0.0.167	1	-44095580	Professional	2.0.10.242	2.0.10.353	10-14-2020	2020-10-14 오전 6:32:39	15:32:39	2.0.10.248	11	1	z	체험	체	험	38	1	11	NULL	NULL	NULL	NULL	NULL	NULL	KSY2	List1	NULL	NULL	NULL	NULL	NULL	NULL	NULL	NULL	NULL	1	z	1	3	43085	0	z	407
좌우반구com(split BVF)_2	10	1	<?xml version="1.0"?>\n<Clock xmlns:dt="urn:schemas-microsoft-com:datatypes"><Description dt:dt="string">E-Prime Primary Realtime Clock</Description><StartTime><Timestamp dt:dt="int">0</Timestamp><DateUtc dt:dt="string">2020-10-14T06:32:39Z</DateUtc></StartTime><FrequencyChanges><FrequencyChange><Frequency dt:dt="r8">2699960000</Frequency><Timestamp dt:dt="r8">5.55159256171185E+15</Timestamp><Cur…	좌우반구com(split BVF)_2-010-1	60.021	1.0.0.167	1	-44095580	Professional	2.0.10.242	2.0.10.353	10-14-2020	2020-10-14 오전 6:32:39	15:32:39	2.0.10.248	395	1	z	최고	최	고	NULL	NULL	NULL	NULL	NULL	NULL	15	1	131	KSY2	List3	NULL	NULL	NULL	NULL	NULL	NULL	NULL	NULL	NULL	1	z	1	3	1026927	0	z	350
좌우반구com(split BVF)_2	10	1	<?xml version="1.0"?>\n<Clock xmlns:dt="urn:schemas-microsoft-com:datatypes"><Description dt:dt="string">E-Prime Primary Realtime Clock</Description><StartTime><Timestamp dt:dt="int">0</Timestamp><DateUtc dt:dt="string">2020-10-14T06:32:39Z</DateUtc></StartTime><FrequencyChanges><FrequencyChange><Frequency dt:dt="r8">2699960000</Frequency><Timestamp dt:dt="r8">5.55159256171185E+15</Timestamp><Cur…	좌우반구com(split BVF)_2-010-1	60.021	1.0.0.167	1	-44095580	Professional	2.0.10.242	2.0.10.353	10-14-2020	2020-10-14 오전 6:32:39	15:32:39	2.0.10.248	184	2	{/}	최여	최	여	NULL	NULL	NULL	63	1	52	NULL	NULL	NULL	KSY3	List2	NULL	NULL	NULL	NULL	NULL	NULL	NULL	NULL	NULL	1	{/}	0	3	495362	0	{/}	328
좌우반구com(split BVF)_2	10	1	<?xml version="1.0"?>\n<Clock xmlns:dt="urn:schemas-microsoft-com:datatypes"><Description dt:dt="string">E-Prime Primary Realtime Clock</Description><StartTime><Timestamp dt:dt="int">0</Timestamp><DateUtc dt:dt="string">2020-10-14T06:32:39Z</DateUtc></StartTime><FrequencyChanges><FrequencyChange><Frequency dt:dt="r8">2699960000</Frequency><Timestamp dt:dt="r8">5.55159256171185E+15</Timestamp><Cur…	좌우반구com(split BVF)_2-010-1	60.021	1.0.0.167	1	-44095580	Professional	2.0.10.242	2.0.10.353	10-14-2020	2020-10-14 오전 6:32:39	15:32:39	2.0.10.248	181	2	{/}	최횟	최	횟	NULL	NULL	NULL	31	1	49	NULL	NULL	NULL	KSY3	List2	NULL	NULL	NULL	NULL	NULL	NULL	NULL	NULL	NULL	1	{/}	0	3	488081	0	{/}	255
좌우반구com(split BVF)_2	10	1	<?xml version="1.0"?>\n<Clock xmlns:dt="urn:schemas-microsoft-com:datatypes"><Description dt:dt="string">E-Prime Primary Realtime Clock</Description><StartTime><Timestamp dt:dt="int">0</Timestamp><DateUtc dt:dt="string">2020-10-14T06:32:39Z</DateUtc></StartTime><FrequencyChanges><FrequencyChange><Frequency dt:dt="r8">2699960000</Frequency><Timestamp dt:dt="r8">5.55159256171185E+15</Timestamp><Cur…	좌우반구com(split BVF)_2-010-1	60.021	1.0.0.167	1	-44095580	Professional	2.0.10.242	2.0.10.353	10-14-2020	2020-10-14 오전 6:32:39	15:32:39	2.0.10.248	3	2	{/}	축허	축	허	64	1	3	NULL	NULL	NULL	NULL	NULL	NULL	KSY	List1	0		0	0	22976	183		0	0	1	{/}	0	3	23159	0	{/}	313
좌우반구com(split BVF)_2	10	1	<?xml version="1.0"?>\n<Clock xmlns:dt="urn:schemas-microsoft-com:datatypes"><Description dt:dt="string">E-Prime Primary Realtime Clock</Description><StartTime><Timestamp dt:dt="int">0</Timestamp><DateUtc dt:dt="string">2020-10-14T06:32:39Z</DateUtc></StartTime><FrequencyChanges><FrequencyChange><Frequency dt:dt="r8">2699960000</Frequency><Timestamp dt:dt="r8">5.55159256171185E+15</Timestamp><Cur…	좌우반구com(split BVF)_2-010-1	60.021	1.0.0.167	1	-44095580	Professional	2.0.10.242	2.0.10.353	10-14-2020	2020-10-14 오전 6:32:39	15:32:39	2.0.10.248	238	2	{/}	축헤	축	헤	NULL	NULL	NULL	56	1	106	NULL	NULL	NULL	KSY	List2	0		0	0	630682	183		0	0	1	{/}	0	3	630865	0	{/}	310
좌우반구com(split BVF)_2	10	1	<?xml version="1.0"?>\n<Clock xmlns:dt="urn:schemas-microsoft-com:datatypes"><Description dt:dt="string">E-Prime Primary Realtime Clock</Description><StartTime><Timestamp dt:dt="int">0</Timestamp><DateUtc dt:dt="string">2020-10-14T06:32:39Z</DateUtc></StartTime><FrequencyChanges><FrequencyChange><Frequency dt:dt="r8">2699960000</Frequency><Timestamp dt:dt="r8">5.55159256171185E+15</Timestamp><Cur…	좌우반구com(split BVF)_2-010-1	60.021	1.0.0.167	1	-44095580	Professional	2.0.10.242	2.0.10.353	10-14-2020	2020-10-14 오전 6:32:39	15:32:39	2.0.10.248	157	2	{/}	축희	축	희	NULL	NULL	NULL	75	1	25	NULL	NULL	NULL	KSY2	List2	NULL	NULL	NULL	NULL	NULL	NULL	NULL	NULL	NULL	0	{/}	0	3	428235	0	z	367
좌우반구com(split BVF)_2	10	1	<?xml version="1.0"?>\n<Clock xmlns:dt="urn:schemas-microsoft-com:datatypes"><Description dt:dt="string">E-Prime Primary Realtime Clock</Description><StartTime><Timestamp dt:dt="int">0</Timestamp><DateUtc dt:dt="string">2020-10-14T06:32:39Z</DateUtc></StartTime><FrequencyChanges><FrequencyChange><Frequency dt:dt="r8">2699960000</Frequency><Timestamp dt:dt="r8">5.55159256171185E+15</Timestamp><Cur…	좌우반구com(split BVF)_2-010-1	60.021	1.0.0.167	1	-44095580	Professional	2.0.10.242	2.0.10.353	10-14-2020	2020-10-14 오전 6:32:39	15:32:39	2.0.10.248	61	2	{/}	측개	측	개	7	1	61	NULL	NULL	NULL	NULL	NULL	NULL	KSY	List1	0		0	-1	170391	184		0	0	1	{/}	0	4	170575	0	{/}	247
좌우반구com(split BVF)_2	10	1	<?xml version="1.0"?>\n<Clock xmlns:dt="urn:schemas-microsoft-com:datatypes"><Description dt:dt="string">E-Prime Primary Realtime Clock</Description><StartTime><Timestamp dt:dt="int">0</Timestamp><DateUtc dt:dt="string">2020-10-14T06:32:39Z</DateUtc></StartTime><FrequencyChanges><FrequencyChange><Frequency dt:dt="r8">2699960000</Frequency><Timestamp dt:dt="r8">5.55159256171185E+15</Timestamp><Cur…	좌우반구com(split BVF)_2-010-1	60.021	1.0.0.167	1	-44095580	Professional	2.0.10.242	2.0.10.353	10-14-2020	2020-10-14 오전 6:32:39	15:32:39	2.0.10.248	39	1	z	치안	치	안	44	1	39	NULL	NULL	NULL	NULL	NULL	NULL	KSY2	List1	NULL	NULL	NULL	NULL	NULL	NULL	NULL	NULL	NULL	0	z	0	4	114511	0	{/}	313
좌우반구com(split BVF)_2	10	1	<?xml version="1.0"?>\n<Clock xmlns:dt="urn:schemas-microsoft-com:datatypes"><Description dt:dt="string">E-Prime Primary Realtime Clock</Description><StartTime><Timestamp dt:dt="int">0</Timestamp><DateUtc dt:dt="string">2020-10-14T06:32:39Z</DateUtc></StartTime><FrequencyChanges><FrequencyChange><Frequency dt:dt="r8">2699960000</Frequency><Timestamp dt:dt="r8">5.55159256171185E+15</Timestamp><Cur…	좌우반구com(split BVF)_2-010-1	60.021	1.0.0.167	1	-44095580	Professional	2.0.10.242	2.0.10.353	10-14-2020	2020-10-14 오전 6:32:39	15:32:39	2.0.10.248	322	2	{/}	치책	치	책	NULL	NULL	NULL	NULL	NULL	NULL	33	1	58	KSY3	List3	NULL	NULL	NULL	NULL	NULL	NULL	NULL	NULL	NULL	1	{/}	0	3	843058	0	{/}	252
좌우반구com(split BVF)_2	10	1	<?xml version="1.0"?>\n<Clock xmlns:dt="urn:schemas-microsoft-com:datatypes"><Description dt:dt="string">E-Prime Primary Realtime Clock</Description><StartTime><Timestamp dt:dt="int">0</Timestamp><DateUtc dt:dt="string">2020-10-14T06:32:39Z</DateUtc></StartTime><FrequencyChanges><FrequencyChange><Frequency dt:dt="r8">2699960000</Frequency><Timestamp dt:dt="r8">5.55159256171185E+15</Timestamp><Cur…	좌우반구com(split BVF)_2-010-1	60.021	1.0.0.167	1	-44095580	Professional	2.0.10.242	2.0.10.353	10-14-2020	2020-10-14 오전 6:32:39	15:32:39	2.0.10.248	321	2	{/}	치향	치	향	NULL	NULL	NULL	NULL	NULL	NULL	52	1	57	KSY3	List3	NULL	NULL	NULL	NULL	NULL	NULL	NULL	NULL	NULL	1	{/}	0	4	840559	0	{/}	294
좌우반구com(split BVF)_2	10	1	<?xml version="1.0"?>\n<Clock xmlns:dt="urn:schemas-microsoft-com:datatypes"><Description dt:dt="string">E-Prime Primary Realtime Clock</Description><StartTime><Timestamp dt:dt="int">0</Timestamp><DateUtc dt:dt="string">2020-10-14T06:32:39Z</DateUtc></StartTime><FrequencyChanges><FrequencyChange><Frequency dt:dt="r8">2699960000</Frequency><Timestamp dt:dt="r8">5.55159256171185E+15</Timestamp><Cur…	좌우반구com(split BVF)_2-010-1	60.021	1.0.0.167	1	-44095580	Professional	2.0.10.242	2.0.10.353	10-14-2020	2020-10-14 오전 6:32:39	15:32:39	2.0.10.248	50	1	z	타격	타	격	35	1	50	NULL	NULL	NULL	NULL	NULL	NULL	KSY2	List1	NULL	NULL	NULL	NULL	NULL	NULL	NULL	NULL	NULL	0	z	1	3	142634	0	{/}	340
좌우반구com(split BVF)_2	10	1	<?xml version="1.0"?>\n<Clock xmlns:dt="urn:schemas-microsoft-com:datatypes"><Description dt:dt="string">E-Prime Primary Realtime Clock</Description><StartTime><Timestamp dt:dt="int">0</Timestamp><DateUtc dt:dt="string">2020-10-14T06:32:39Z</DateUtc></StartTime><FrequencyChanges><FrequencyChange><Frequency dt:dt="r8">2699960000</Frequency><Timestamp dt:dt="r8">5.55159256171185E+15</Timestamp><Cur…	좌우반구com(split BVF)_2-010-1	60.021	1.0.0.167	1	-44095580	Professional	2.0.10.242	2.0.10.353	10-14-2020	2020-10-14 오전 6:32:39	15:32:39	2.0.10.248	336	1	z	탈퇴	탈	퇴	NULL	NULL	NULL	NULL	NULL	NULL	61	1	72	KSY2	List3	NULL	NULL	NULL	NULL	NULL	NULL	NULL	NULL	NULL	1	z	0	3	878279	0	z	294
좌우반구com(split BVF)_2	10	1	<?xml version="1.0"?>\n<Clock xmlns:dt="urn:schemas-microsoft-com:datatypes"><Description dt:dt="string">E-Prime Primary Realtime Clock</Description><StartTime><Timestamp dt:dt="int">0</Timestamp><DateUtc dt:dt="string">2020-10-14T06:32:39Z</DateUtc></StartTime><FrequencyChanges><FrequencyChange><Frequency dt:dt="r8">2699960000</Frequency><Timestamp dt:dt="r8">5.55159256171185E+15</Timestamp><Cur…	좌우반구com(split BVF)_2-010-1	60.021	1.0.0.167	1	-44095580	Professional	2.0.10.242	2.0.10.353	10-14-2020	2020-10-14 오전 6:32:39	15:32:39	2.0.10.248	244	2	{/}	태스	태	스	NULL	NULL	NULL	85	1	112	NULL	NULL	NULL	KSY3	List2	NULL	NULL	NULL	NULL	NULL	NULL	NULL	NULL	NULL	1	{/}	0	3	645643	0	{/}	276
좌우반구com(split BVF)_2	10	1	<?xml version="1.0"?>\n<Clock xmlns:dt="urn:schemas-microsoft-com:datatypes"><Description dt:dt="string">E-Prime Primary Realtime Clock</Description><StartTime><Timestamp dt:dt="int">0</Timestamp><DateUtc dt:dt="string">2020-10-14T06:32:39Z</DateUtc></StartTime><FrequencyChanges><FrequencyChange><Frequency dt:dt="r8">2699960000</Frequency><Timestamp dt:dt="r8">5.55159256171185E+15</Timestamp><Cur…	좌우반구com(split BVF)_2-010-1	60.021	1.0.0.167	1	-44095580	Professional	2.0.10.242	2.0.10.353	10-14-2020	2020-10-14 오전 6:32:39	15:32:39	2.0.10.248	162	1	z	택시	택	시	NULL	NULL	NULL	22	1	30	NULL	NULL	NULL	KSY2	List2	NULL	NULL	NULL	NULL	NULL	NULL	NULL	NULL	NULL	1	z	0	3	440681	0	z	275
좌우반구com(split BVF)_2	10	1	<?xml version="1.0"?>\n<Clock xmlns:dt="urn:schemas-microsoft-com:datatypes"><Description dt:dt="string">E-Prime Primary Realtime Clock</Description><StartTime><Timestamp dt:dt="int">0</Timestamp><DateUtc dt:dt="string">2020-10-14T06:32:39Z</DateUtc></StartTime><FrequencyChanges><FrequencyChange><Frequency dt:dt="r8">2699960000</Frequency><Timestamp dt:dt="r8">5.55159256171185E+15</Timestamp><Cur…	좌우반구com(split BVF)_2-010-1	60.021	1.0.0.167	1	-44095580	Professional	2.0.10.242	2.0.10.353	10-14-2020	2020-10-14 오전 6:32:39	15:32:39	2.0.10.248	261	2	{/}	택정	택	정	NULL	NULL	NULL	122	1	129	NULL	NULL	NULL	KSY3	List2	NULL	NULL	NULL	NULL	NULL	NULL	NULL	NULL	NULL	1	{/}	0	4	687662	0	{/}	321
좌우반구com(split BVF)_2	10	1	<?xml version="1.0"?>\n<Clock xmlns:dt="urn:schemas-microsoft-com:datatypes"><Description dt:dt="string">E-Prime Primary Realtime Clock</Description><StartTime><Timestamp dt:dt="int">0</Timestamp><DateUtc dt:dt="string">2020-10-14T06:32:39Z</DateUtc></StartTime><FrequencyChanges><FrequencyChange><Frequency dt:dt="r8">2699960000</Frequency><Timestamp dt:dt="r8">5.55159256171185E+15</Timestamp><Cur…	좌우반구com(split BVF)_2-010-1	60.021	1.0.0.167	1	-44095580	Professional	2.0.10.242	2.0.10.353	10-14-2020	2020-10-14 오전 6:32:39	15:32:39	2.0.10.248	275	2	{/}	통락	통	락	NULL	NULL	NULL	NULL	NULL	NULL	67	1	11	KSY2	List3	NULL	NULL	NULL	NULL	NULL	NULL	NULL	NULL	NULL	1	{/}	0	4	725299	0	{/}	302
좌우반구com(split BVF)_2	10	1	<?xml version="1.0"?>\n<Clock xmlns:dt="urn:schemas-microsoft-com:datatypes"><Description dt:dt="string">E-Prime Primary Realtime Clock</Description><StartTime><Timestamp dt:dt="int">0</Timestamp><DateUtc dt:dt="string">2020-10-14T06:32:39Z</DateUtc></StartTime><FrequencyChanges><FrequencyChange><Frequency dt:dt="r8">2699960000</Frequency><Timestamp dt:dt="r8">5.55159256171185E+15</Timestamp><Cur…	좌우반구com(split BVF)_2-010-1	60.021	1.0.0.167	1	-44095580	Professional	2.0.10.242	2.0.10.353	10-14-2020	2020-10-14 오전 6:32:39	15:32:39	2.0.10.248	312	2	{/}	통록	통	록	NULL	NULL	NULL	NULL	NULL	NULL	71	1	48	KSY	List3	0		0	-1	818050	183		0	0	1	{/}	0	3	818233	0	{/}	300
좌우반구com(split BVF)_2	10	1	<?xml version="1.0"?>\n<Clock xmlns:dt="urn:schemas-microsoft-com:datatypes"><Description dt:dt="string">E-Prime Primary Realtime Clock</Description><StartTime><Timestamp dt:dt="int">0</Timestamp><DateUtc dt:dt="string">2020-10-14T06:32:39Z</DateUtc></StartTime><FrequencyChanges><FrequencyChange><Frequency dt:dt="r8">2699960000</Frequency><Timestamp dt:dt="r8">5.55159256171185E+15</Timestamp><Cur…	좌우반구com(split BVF)_2-010-1	60.021	1.0.0.167	1	-44095580	Professional	2.0.10.242	2.0.10.353	10-14-2020	2020-10-14 오전 6:32:39	15:32:39	2.0.10.248	134	2	{/}	통류	통	류	NULL	NULL	NULL	90	1	2	NULL	NULL	NULL	KSY	List2	0		0	-1	370805	183		0	0	1	{/}	1	3	370988	0	{/}	301
좌우반구com(split BVF)_2	10	1	<?xml version="1.0"?>\n<Clock xmlns:dt="urn:schemas-microsoft-com:datatypes"><Description dt:dt="string">E-Prime Primary Realtime Clock</Description><StartTime><Timestamp dt:dt="int">0</Timestamp><DateUtc dt:dt="string">2020-10-14T06:32:39Z</DateUtc></StartTime><FrequencyChanges><FrequencyChange><Frequency dt:dt="r8">2699960000</Frequency><Timestamp dt:dt="r8">5.55159256171185E+15</Timestamp><Cur…	좌우반구com(split BVF)_2-010-1	60.021	1.0.0.167	1	-44095580	Professional	2.0.10.242	2.0.10.353	10-14-2020	2020-10-14 오전 6:32:39	15:32:39	2.0.10.248	251	2	{/}	퇴착	퇴	착	NULL	NULL	NULL	47	1	119	NULL	NULL	NULL	KSY	List2	0		0	0	662704	183		0	0	1	{/}	0	3	662887	0	{/}	296
좌우반구com(split BVF)_2	10	1	<?xml version="1.0"?>\n<Clock xmlns:dt="urn:schemas-microsoft-com:datatypes"><Description dt:dt="string">E-Prime Primary Realtime Clock</Description><StartTime><Timestamp dt:dt="int">0</Timestamp><DateUtc dt:dt="string">2020-10-14T06:32:39Z</DateUtc></StartTime><FrequencyChanges><FrequencyChange><Frequency dt:dt="r8">2699960000</Frequency><Timestamp dt:dt="r8">5.55159256171185E+15</Timestamp><Cur…	좌우반구com(split BVF)_2-010-1	60.021	1.0.0.167	1	-44095580	Professional	2.0.10.242	2.0.10.353	10-14-2020	2020-10-14 오전 6:32:39	15:32:39	2.0.10.248	182	1	z	판단	판	단	NULL	NULL	NULL	86	1	50	NULL	NULL	NULL	KSY2	List2	NULL	NULL	NULL	NULL	NULL	NULL	NULL	NULL	NULL	0	z	0	3	490530	0	{/}	262
좌우반구com(split BVF)_2	10	1	<?xml version="1.0"?>\n<Clock xmlns:dt="urn:schemas-microsoft-com:datatypes"><Description dt:dt="string">E-Prime Primary Realtime Clock</Description><StartTime><Timestamp dt:dt="int">0</Timestamp><DateUtc dt:dt="string">2020-10-14T06:32:39Z</DateUtc></StartTime><FrequencyChanges><FrequencyChange><Frequency dt:dt="r8">2699960000</Frequency><Timestamp dt:dt="r8">5.55159256171185E+15</Timestamp><Cur…	좌우반구com(split BVF)_2-010-1	60.021	1.0.0.167	1	-44095580	Professional	2.0.10.242	2.0.10.353	10-14-2020	2020-10-14 오전 6:32:39	15:32:39	2.0.10.248	79	1	z	판매	판	매	132	1	79	NULL	NULL	NULL	NULL	NULL	NULL	KSY2	List1	NULL	NULL	NULL	NULL	NULL	NULL	NULL	NULL	NULL	1	z	0	3	216792	0	z	251
좌우반구com(split BVF)_2	10	1	<?xml version="1.0"?>\n<Clock xmlns:dt="urn:schemas-microsoft-com:datatypes"><Description dt:dt="string">E-Prime Primary Realtime Clock</Description><StartTime><Timestamp dt:dt="int">0</Timestamp><DateUtc dt:dt="string">2020-10-14T06:32:39Z</DateUtc></StartTime><FrequencyChanges><FrequencyChange><Frequency dt:dt="r8">2699960000</Frequency><Timestamp dt:dt="r8">5.55159256171185E+15</Timestamp><Cur…	좌우반구com(split BVF)_2-010-1	60.021	1.0.0.167	1	-44095580	Professional	2.0.10.242	2.0.10.353	10-14-2020	2020-10-14 오전 6:32:39	15:32:39	2.0.10.248	313	1	z	표현	표	현	NULL	NULL	NULL	NULL	NULL	NULL	14	1	49	KSY2	List3	NULL	NULL	NULL	NULL	NULL	NULL	NULL	NULL	NULL	1	z	0	3	820732	0	z	417
좌우반구com(split BVF)_2	10	1	<?xml version="1.0"?>\n<Clock xmlns:dt="urn:schemas-microsoft-com:datatypes"><Description dt:dt="string">E-Prime Primary Realtime Clock</Description><StartTime><Timestamp dt:dt="int">0</Timestamp><DateUtc dt:dt="string">2020-10-14T06:32:39Z</DateUtc></StartTime><FrequencyChanges><FrequencyChange><Frequency dt:dt="r8">2699960000</Frequency><Timestamp dt:dt="r8">5.55159256171185E+15</Timestamp><Cur…	좌우반구com(split BVF)_2-010-1	60.021	1.0.0.167	1	-44095580	Professional	2.0.10.242	2.0.10.353	10-14-2020	2020-10-14 오전 6:32:39	15:32:39	2.0.10.248	25	2	{/}	품결	품	결	123	1	25	NULL	NULL	NULL	NULL	NULL	NULL	KSY	List1	0		0	-1	78090	183		0	0	1	{/}	0	3	78273	0	{/}	371
좌우반구com(split BVF)_2	10	1	<?xml version="1.0"?>\n<Clock xmlns:dt="urn:schemas-microsoft-com:datatypes"><Description dt:dt="string">E-Prime Primary Realtime Clock</Description><StartTime><Timestamp dt:dt="int">0</Timestamp><DateUtc dt:dt="string">2020-10-14T06:32:39Z</DateUtc></StartTime><FrequencyChanges><FrequencyChange><Frequency dt:dt="r8">2699960000</Frequency><Timestamp dt:dt="r8">5.55159256171185E+15</Timestamp><Cur…	좌우반구com(split BVF)_2-010-1	60.021	1.0.0.167	1	-44095580	Professional	2.0.10.242	2.0.10.353	10-14-2020	2020-10-14 오전 6:32:39	15:32:39	2.0.10.248	204	2	{/}	필관	필	관	NULL	NULL	NULL	52	1	72	NULL	NULL	NULL	KSY	List2	0		0	-1	545711	183		0	0	1	{/}	1	3	545894	0	{/}	253
좌우반구com(split BVF)_2	10	1	<?xml version="1.0"?>\n<Clock xmlns:dt="urn:schemas-microsoft-com:datatypes"><Description dt:dt="string">E-Prime Primary Realtime Clock</Description><StartTime><Timestamp dt:dt="int">0</Timestamp><DateUtc dt:dt="string">2020-10-14T06:32:39Z</DateUtc></StartTime><FrequencyChanges><FrequencyChange><Frequency dt:dt="r8">2699960000</Frequency><Timestamp dt:dt="r8">5.55159256171185E+15</Timestamp><Cur…	좌우반구com(split BVF)_2-010-1	60.021	1.0.0.167	1	-44095580	Professional	2.0.10.242	2.0.10.353	10-14-2020	2020-10-14 오전 6:32:39	15:32:39	2.0.10.248	179	1	z	필수	필	수	NULL	NULL	NULL	97	1	47	NULL	NULL	NULL	KSY2	List2	NULL	NULL	NULL	NULL	NULL	NULL	NULL	NULL	NULL	1	z	0	4	483183	0	z	249
좌우반구com(split BVF)_2	10	1	<?xml version="1.0"?>\n<Clock xmlns:dt="urn:schemas-microsoft-com:datatypes"><Description dt:dt="string">E-Prime Primary Realtime Clock</Description><StartTime><Timestamp dt:dt="int">0</Timestamp><DateUtc dt:dt="string">2020-10-14T06:32:39Z</DateUtc></StartTime><FrequencyChanges><FrequencyChange><Frequency dt:dt="r8">2699960000</Frequency><Timestamp dt:dt="r8">5.55159256171185E+15</Timestamp><Cur…	좌우반구com(split BVF)_2-010-1	60.021	1.0.0.167	1	-44095580	Professional	2.0.10.242	2.0.10.353	10-14-2020	2020-10-14 오전 6:32:39	15:32:39	2.0.10.248	200	1	z	핑계	핑	계	NULL	NULL	NULL	101	1	68	NULL	NULL	NULL	KSY2	List2	NULL	NULL	NULL	NULL	NULL	NULL	NULL	NULL	NULL	1	z	0	3	535881	0	z	243
좌우반구com(split BVF)_2	10	1	<?xml version="1.0"?>\n<Clock xmlns:dt="urn:schemas-microsoft-com:datatypes"><Description dt:dt="string">E-Prime Primary Realtime Clock</Description><StartTime><Timestamp dt:dt="int">0</Timestamp><DateUtc dt:dt="string">2020-10-14T06:32:39Z</DateUtc></StartTime><FrequencyChanges><FrequencyChange><Frequency dt:dt="r8">2699960000</Frequency><Timestamp dt:dt="r8">5.55159256171185E+15</Timestamp><Cur…	좌우반구com(split BVF)_2-010-1	60.021	1.0.0.167	1	-44095580	Professional	2.0.10.242	2.0.10.353	10-14-2020	2020-10-14 오전 6:32:39	15:32:39	2.0.10.248	87	2	{/}	핑품	핑	품	66	1	87	NULL	NULL	NULL	NULL	NULL	NULL	KSY3	List1	NULL	NULL	NULL	NULL	NULL	NULL	NULL	NULL	NULL	1	{/}	0	4	237235	0	{/}	344
좌우반구com(split BVF)_2	10	1	<?xml version="1.0"?>\n<Clock xmlns:dt="urn:schemas-microsoft-com:datatypes"><Description dt:dt="string">E-Prime Primary Realtime Clock</Description><StartTime><Timestamp dt:dt="int">0</Timestamp><DateUtc dt:dt="string">2020-10-14T06:32:39Z</DateUtc></StartTime><FrequencyChanges><FrequencyChange><Frequency dt:dt="r8">2699960000</Frequency><Timestamp dt:dt="r8">5.55159256171185E+15</Timestamp><Cur…	좌우반구com(split BVF)_2-010-1	60.021	1.0.0.167	1	-44095580	Professional	2.0.10.242	2.0.10.353	10-14-2020	2020-10-14 오전 6:32:39	15:32:39	2.0.10.248	221	1	z	하나	하	나	NULL	NULL	NULL	14	1	89	NULL	NULL	NULL	KSY2	List2	NULL	NULL	NULL	NULL	NULL	NULL	NULL	NULL	NULL	1	z	1	3	588579	0	z	249
좌우반구com(split BVF)_2	10	1	<?xml version="1.0"?>\n<Clock xmlns:dt="urn:schemas-microsoft-com:datatypes"><Description dt:dt="string">E-Prime Primary Realtime Clock</Description><StartTime><Timestamp dt:dt="int">0</Timestamp><DateUtc dt:dt="string">2020-10-14T06:32:39Z</DateUtc></StartTime><FrequencyChanges><FrequencyChange><Frequency dt:dt="r8">2699960000</Frequency><Timestamp dt:dt="r8">5.55159256171185E+15</Timestamp><Cur…	좌우반구com(split BVF)_2-010-1	60.021	1.0.0.167	1	-44095580	Professional	2.0.10.242	2.0.10.353	10-14-2020	2020-10-14 오전 6:32:39	15:32:39	2.0.10.248	65	1	z	한계	한	계	33	1	65	NULL	NULL	NULL	NULL	NULL	NULL	KSY2	List1	NULL	NULL	NULL	NULL	NULL	NULL	NULL	NULL	NULL	1	z	0	3	180754	0	z	361
좌우반구com(split BVF)_2	10	1	<?xml version="1.0"?>\n<Clock xmlns:dt="urn:schemas-microsoft-com:datatypes"><Description dt:dt="string">E-Prime Primary Realtime Clock</Description><StartTime><Timestamp dt:dt="int">0</Timestamp><DateUtc dt:dt="string">2020-10-14T06:32:39Z</DateUtc></StartTime><FrequencyChanges><FrequencyChange><Frequency dt:dt="r8">2699960000</Frequency><Timestamp dt:dt="r8">5.55159256171185E+15</Timestamp><Cur…	좌우반구com(split BVF)_2-010-1	60.021	1.0.0.167	1	-44095580	Professional	2.0.10.242	2.0.10.353	10-14-2020	2020-10-14 오전 6:32:39	15:32:39	2.0.10.248	93	1	z	핵심	핵	심	98	1	93	NULL	NULL	NULL	NULL	NULL	NULL	KSY2	List1	NULL	NULL	NULL	NULL	NULL	NULL	NULL	NULL	NULL	1	z	0	3	252463	0	z	470
좌우반구com(split BVF)_2	10	1	<?xml version="1.0"?>\n<Clock xmlns:dt="urn:schemas-microsoft-com:datatypes"><Description dt:dt="string">E-Prime Primary Realtime Clock</Description><StartTime><Timestamp dt:dt="int">0</Timestamp><DateUtc dt:dt="string">2020-10-14T06:32:39Z</DateUtc></StartTime><FrequencyChanges><FrequencyChange><Frequency dt:dt="r8">2699960000</Frequency><Timestamp dt:dt="r8">5.55159256171185E+15</Timestamp><Cur…	좌우반구com(split BVF)_2-010-1	60.021	1.0.0.167	1	-44095580	Professional	2.0.10.242	2.0.10.353	10-14-2020	2020-10-14 오전 6:32:39	15:32:39	2.0.10.248	318	2	{/}	핵외	핵	외	NULL	NULL	NULL	NULL	NULL	NULL	113	1	54	KSY3	List3	NULL	NULL	NULL	NULL	NULL	NULL	NULL	NULL	NULL	1	{/}	0	4	833195	0	{/}	290
좌우반구com(split BVF)_2	10	1	<?xml version="1.0"?>\n<Clock xmlns:dt="urn:schemas-microsoft-com:datatypes"><Description dt:dt="string">E-Prime Primary Realtime Clock</Description><StartTime><Timestamp dt:dt="int">0</Timestamp><DateUtc dt:dt="string">2020-10-14T06:32:39Z</DateUtc></StartTime><FrequencyChanges><FrequencyChange><Frequency dt:dt="r8">2699960000</Frequency><Timestamp dt:dt="r8">5.55159256171185E+15</Timestamp><Cur…	좌우반구com(split BVF)_2-010-1	60.021	1.0.0.167	1	-44095580	Professional	2.0.10.242	2.0.10.353	10-14-2020	2020-10-14 오전 6:32:39	15:32:39	2.0.10.248	212	2	{/}	핵정	핵	정	NULL	NULL	NULL	88	1	80	NULL	NULL	NULL	KSY3	List2	NULL	NULL	NULL	NULL	NULL	NULL	NULL	NULL	NULL	1	{/}	0	3	566004	0	{/}	380
좌우반구com(split BVF)_2	10	1	<?xml version="1.0"?>\n<Clock xmlns:dt="urn:schemas-microsoft-com:datatypes"><Description dt:dt="string">E-Prime Primary Realtime Clock</Description><StartTime><Timestamp dt:dt="int">0</Timestamp><DateUtc dt:dt="string">2020-10-14T06:32:39Z</DateUtc></StartTime><FrequencyChanges><FrequencyChange><Frequency dt:dt="r8">2699960000</Frequency><Timestamp dt:dt="r8">5.55159256171185E+15</Timestamp><Cur…	좌우반구com(split BVF)_2-010-1	60.021	1.0.0.167	1	-44095580	Professional	2.0.10.242	2.0.10.353	10-14-2020	2020-10-14 오전 6:32:39	15:32:39	2.0.10.248	67	1	z	행보	행	보	1	1	67	NULL	NULL	NULL	NULL	NULL	NULL	KSY2	List1	NULL	NULL	NULL	NULL	NULL	NULL	NULL	NULL	NULL	0	z	0	4	185803	0	{/}	384
좌우반구com(split BVF)_2	10	1	<?xml version="1.0"?>\n<Clock xmlns:dt="urn:schemas-microsoft-com:datatypes"><Description dt:dt="string">E-Prime Primary Realtime Clock</Description><StartTime><Timestamp dt:dt="int">0</Timestamp><DateUtc dt:dt="string">2020-10-14T06:32:39Z</DateUtc></StartTime><FrequencyChanges><FrequencyChange><Frequency dt:dt="r8">2699960000</Frequency><Timestamp dt:dt="r8">5.55159256171185E+15</Timestamp><Cur…	좌우반구com(split BVF)_2-010-1	60.021	1.0.0.167	1	-44095580	Professional	2.0.10.242	2.0.10.353	10-14-2020	2020-10-14 오전 6:32:39	15:32:39	2.0.10.248	386	1	z	행운	행	운	NULL	NULL	NULL	NULL	NULL	NULL	21	1	122	KSY2	List3	NULL	NULL	NULL	NULL	NULL	NULL	NULL	NULL	NULL	1	z	0	3	1004102	0	z	286
좌우반구com(split BVF)_2	10	1	<?xml version="1.0"?>\n<Clock xmlns:dt="urn:schemas-microsoft-com:datatypes"><Description dt:dt="string">E-Prime Primary Realtime Clock</Description><StartTime><Timestamp dt:dt="int">0</Timestamp><DateUtc dt:dt="string">2020-10-14T06:32:39Z</DateUtc></StartTime><FrequencyChanges><FrequencyChange><Frequency dt:dt="r8">2699960000</Frequency><Timestamp dt:dt="r8">5.55159256171185E+15</Timestamp><Cur…	좌우반구com(split BVF)_2-010-1	60.021	1.0.0.167	1	-44095580	Professional	2.0.10.242	2.0.10.353	10-14-2020	2020-10-14 오전 6:32:39	15:32:39	2.0.10.248	307	2	{/}	행회	행	회	NULL	NULL	NULL	NULL	NULL	NULL	93	1	43	KSY3	List3	NULL	NULL	NULL	NULL	NULL	NULL	NULL	NULL	NULL	1	{/}	0	4	805438	0	{/}	408
좌우반구com(split BVF)_2	10	1	<?xml version="1.0"?>\n<Clock xmlns:dt="urn:schemas-microsoft-com:datatypes"><Description dt:dt="string">E-Prime Primary Realtime Clock</Description><StartTime><Timestamp dt:dt="int">0</Timestamp><DateUtc dt:dt="string">2020-10-14T06:32:39Z</DateUtc></StartTime><FrequencyChanges><FrequencyChange><Frequency dt:dt="r8">2699960000</Frequency><Timestamp dt:dt="r8">5.55159256171185E+15</Timestamp><Cur…	좌우반구com(split BVF)_2-010-1	60.021	1.0.0.167	1	-44095580	Professional	2.0.10.242	2.0.10.353	10-14-2020	2020-10-14 오전 6:32:39	15:32:39	2.0.10.248	15	1	z	향수	향	수	52	1	15	NULL	NULL	NULL	NULL	NULL	NULL	KSY2	List1	NULL	NULL	NULL	NULL	NULL	NULL	NULL	NULL	NULL	1	z	0	3	53115	0	z	265
좌우반구com(split BVF)_2	10	1	<?xml version="1.0"?>\n<Clock xmlns:dt="urn:schemas-microsoft-com:datatypes"><Description dt:dt="string">E-Prime Primary Realtime Clock</Description><StartTime><Timestamp dt:dt="int">0</Timestamp><DateUtc dt:dt="string">2020-10-14T06:32:39Z</DateUtc></StartTime><FrequencyChanges><FrequencyChange><Frequency dt:dt="r8">2699960000</Frequency><Timestamp dt:dt="r8">5.55159256171185E+15</Timestamp><Cur…	좌우반구com(split BVF)_2-010-1	60.021	1.0.0.167	1	-44095580	Professional	2.0.10.242	2.0.10.353	10-14-2020	2020-10-14 오전 6:32:39	15:32:39	2.0.10.248	18	2	{/}	향엄	향	엄	110	1	18	NULL	NULL	NULL	NULL	NULL	NULL	KSY3	List1	NULL	NULL	NULL	NULL	NULL	NULL	NULL	NULL	NULL	1	{/}	0	3	60596	0	{/}	424
좌우반구com(split BVF)_2	10	1	<?xml version="1.0"?>\n<Clock xmlns:dt="urn:schemas-microsoft-com:datatypes"><Description dt:dt="string">E-Prime Primary Realtime Clock</Description><StartTime><Timestamp dt:dt="int">0</Timestamp><DateUtc dt:dt="string">2020-10-14T06:32:39Z</DateUtc></StartTime><FrequencyChanges><FrequencyChange><Frequency dt:dt="r8">2699960000</Frequency><Timestamp dt:dt="r8">5.55159256171185E+15</Timestamp><Cur…	좌우반구com(split BVF)_2-010-1	60.021	1.0.0.167	1	-44095580	Professional	2.0.10.242	2.0.10.353	10-14-2020	2020-10-14 오전 6:32:39	15:32:39	2.0.10.248	147	2	{/}	허낌	허	낌	NULL	NULL	NULL	64	1	15	NULL	NULL	NULL	KSY2	List2	NULL	NULL	NULL	NULL	NULL	NULL	NULL	NULL	NULL	1	{/}	0	3	403344	0	{/}	316
좌우반구com(split BVF)_2	10	1	<?xml version="1.0"?>\n<Clock xmlns:dt="urn:schemas-microsoft-com:datatypes"><Description dt:dt="string">E-Prime Primary Realtime Clock</Description><StartTime><Timestamp dt:dt="int">0</Timestamp><DateUtc dt:dt="string">2020-10-14T06:32:39Z</DateUtc></StartTime><FrequencyChanges><FrequencyChange><Frequency dt:dt="r8">2699960000</Frequency><Timestamp dt:dt="r8">5.55159256171185E+15</Timestamp><Cur…	좌우반구com(split BVF)_2-010-1	60.021	1.0.0.167	1	-44095580	Professional	2.0.10.242	2.0.10.353	10-14-2020	2020-10-14 오전 6:32:39	15:32:39	2.0.10.248	383	1	z	허락	허	락	NULL	NULL	NULL	NULL	NULL	NULL	110	1	119	KSY2	List3	NULL	NULL	NULL	NULL	NULL	NULL	NULL	NULL	NULL	1	z	1	3	996704	0	z	252
좌우반구com(split BVF)_2	10	1	<?xml version="1.0"?>\n<Clock xmlns:dt="urn:schemas-microsoft-com:datatypes"><Description dt:dt="string">E-Prime Primary Realtime Clock</Description><StartTime><Timestamp dt:dt="int">0</Timestamp><DateUtc dt:dt="string">2020-10-14T06:32:39Z</DateUtc></StartTime><FrequencyChanges><FrequencyChange><Frequency dt:dt="r8">2699960000</Frequency><Timestamp dt:dt="r8">5.55159256171185E+15</Timestamp><Cur…	좌우반구com(split BVF)_2-010-1	60.021	1.0.0.167	1	-44095580	Professional	2.0.10.242	2.0.10.353	10-14-2020	2020-10-14 오전 6:32:39	15:32:39	2.0.10.248	224	2	{/}	허빈	허	빈	NULL	NULL	NULL	120	1	92	NULL	NULL	NULL	KSY3	List2	NULL	NULL	NULL	NULL	NULL	NULL	NULL	NULL	NULL	1	{/}	0	4	596144	0	{/}	304
좌우반구com(split BVF)_2	10	1	<?xml version="1.0"?>\n<Clock xmlns:dt="urn:schemas-microsoft-com:datatypes"><Description dt:dt="string">E-Prime Primary Realtime Clock</Description><StartTime><Timestamp dt:dt="int">0</Timestamp><DateUtc dt:dt="string">2020-10-14T06:32:39Z</DateUtc></StartTime><FrequencyChanges><FrequencyChange><Frequency dt:dt="r8">2699960000</Frequency><Timestamp dt:dt="r8">5.55159256171185E+15</Timestamp><Cur…	좌우반구com(split BVF)_2-010-1	60.021	1.0.0.167	1	-44095580	Professional	2.0.10.242	2.0.10.353	10-14-2020	2020-10-14 오전 6:32:39	15:32:39	2.0.10.248	127	2	{/}	헤오	헤	오	91	1	127	NULL	NULL	NULL	NULL	NULL	NULL	KSY2	List1	NULL	NULL	NULL	NULL	NULL	NULL	NULL	NULL	NULL	1	{/}	0	3	338083	0	{/}	311
좌우반구com(split BVF)_2	10	1	<?xml version="1.0"?>\n<Clock xmlns:dt="urn:schemas-microsoft-com:datatypes"><Description dt:dt="string">E-Prime Primary Realtime Clock</Description><StartTime><Timestamp dt:dt="int">0</Timestamp><DateUtc dt:dt="string">2020-10-14T06:32:39Z</DateUtc></StartTime><FrequencyChanges><FrequencyChange><Frequency dt:dt="r8">2699960000</Frequency><Timestamp dt:dt="r8">5.55159256171185E+15</Timestamp><Cur…	좌우반구com(split BVF)_2-010-1	60.021	1.0.0.167	1	-44095580	Professional	2.0.10.242	2.0.10.353	10-14-2020	2020-10-14 오전 6:32:39	15:32:39	2.0.10.248	166	1	z	현상	현	상	NULL	NULL	NULL	19	1	34	NULL	NULL	NULL	KSY2	List2	NULL	NULL	NULL	NULL	NULL	NULL	NULL	NULL	NULL	1	z	0	3	450544	0	z	321
좌우반구com(split BVF)_2	10	1	<?xml version="1.0"?>\n<Clock xmlns:dt="urn:schemas-microsoft-com:datatypes"><Description dt:dt="string">E-Prime Primary Realtime Clock</Description><StartTime><Timestamp dt:dt="int">0</Timestamp><DateUtc dt:dt="string">2020-10-14T06:32:39Z</DateUtc></StartTime><FrequencyChanges><FrequencyChange><Frequency dt:dt="r8">2699960000</Frequency><Timestamp dt:dt="r8">5.55159256171185E+15</Timestamp><Cur…	좌우반구com(split BVF)_2-010-1	60.021	1.0.0.167	1	-44095580	Professional	2.0.10.242	2.0.10.353	10-14-2020	2020-10-14 오전 6:32:39	15:32:39	2.0.10.248	356	1	z	협력	협	력	NULL	NULL	NULL	NULL	NULL	NULL	112	1	92	KSY2	List3	NULL	NULL	NULL	NULL	NULL	NULL	NULL	NULL	NULL	1	z	0	3	928545	0	z	310
좌우반구com(split BVF)_2	10	1	<?xml version="1.0"?>\n<Clock xmlns:dt="urn:schemas-microsoft-com:datatypes"><Description dt:dt="string">E-Prime Primary Realtime Clock</Description><StartTime><Timestamp dt:dt="int">0</Timestamp><DateUtc dt:dt="string">2020-10-14T06:32:39Z</DateUtc></StartTime><FrequencyChanges><FrequencyChange><Frequency dt:dt="r8">2699960000</Frequency><Timestamp dt:dt="r8">5.55159256171185E+15</Timestamp><Cur…	좌우반구com(split BVF)_2-010-1	60.021	1.0.0.167	1	-44095580	Professional	2.0.10.242	2.0.10.353	10-14-2020	2020-10-14 오전 6:32:39	15:32:39	2.0.10.248	10	2	{/}	협체	협	체	73	1	10	NULL	NULL	NULL	NULL	NULL	NULL	KSY	List1	0		0	-1	40436	184		0	0	1	{/}	0	4	40620	0	{/}	256
좌우반구com(split BVF)_2	10	1	<?xml version="1.0"?>\n<Clock xmlns:dt="urn:schemas-microsoft-com:datatypes"><Description dt:dt="string">E-Prime Primary Realtime Clock</Description><StartTime><Timestamp dt:dt="int">0</Timestamp><DateUtc dt:dt="string">2020-10-14T06:32:39Z</DateUtc></StartTime><FrequencyChanges><FrequencyChange><Frequency dt:dt="r8">2699960000</Frequency><Timestamp dt:dt="r8">5.55159256171185E+15</Timestamp><Cur…	좌우반구com(split BVF)_2-010-1	60.021	1.0.0.167	1	-44095580	Professional	2.0.10.242	2.0.10.353	10-14-2020	2020-10-14 오전 6:32:39	15:32:39	2.0.10.248	139	1	z	형님	형	님	NULL	NULL	NULL	100	1	7	NULL	NULL	NULL	KSY2	List2	NULL	NULL	NULL	NULL	NULL	NULL	NULL	NULL	NULL	1	z	0	3	383534	0	z	275
좌우반구com(split BVF)_2	10	1	<?xml version="1.0"?>\n<Clock xmlns:dt="urn:schemas-microsoft-com:datatypes"><Description dt:dt="string">E-Prime Primary Realtime Clock</Description><StartTime><Timestamp dt:dt="int">0</Timestamp><DateUtc dt:dt="string">2020-10-14T06:32:39Z</DateUtc></StartTime><FrequencyChanges><FrequencyChange><Frequency dt:dt="r8">2699960000</Frequency><Timestamp dt:dt="r8">5.55159256171185E+15</Timestamp><Cur…	좌우반구com(split BVF)_2-010-1	60.021	1.0.0.167	1	-44095580	Professional	2.0.10.242	2.0.10.353	10-14-2020	2020-10-14 오전 6:32:39	15:32:39	2.0.10.248	296	2	{/}	형스	형	스	NULL	NULL	NULL	NULL	NULL	NULL	47	1	32	KSY	List3	0		0	0	777764	183		0	0	1	{/}	0	3	777947	0	{/}	291
좌우반구com(split BVF)_2	10	1	<?xml version="1.0"?>\n<Clock xmlns:dt="urn:schemas-microsoft-com:datatypes"><Description dt:dt="string">E-Prime Primary Realtime Clock</Description><StartTime><Timestamp dt:dt="int">0</Timestamp><DateUtc dt:dt="string">2020-10-14T06:32:39Z</DateUtc></StartTime><FrequencyChanges><FrequencyChange><Frequency dt:dt="r8">2699960000</Frequency><Timestamp dt:dt="r8">5.55159256171185E+15</Timestamp><Cur…	좌우반구com(split BVF)_2-010-1	60.021	1.0.0.167	1	-44095580	Professional	2.0.10.242	2.0.10.353	10-14-2020	2020-10-14 오전 6:32:39	15:32:39	2.0.10.248	246	1	z	형태	형	태	NULL	NULL	NULL	44	1	114	NULL	NULL	NULL	KSY2	List2	NULL	NULL	NULL	NULL	NULL	NULL	NULL	NULL	NULL	1	z	1	3	650641	0	z	310
좌우반구com(split BVF)_2	10	1	<?xml version="1.0"?>\n<Clock xmlns:dt="urn:schemas-microsoft-com:datatypes"><Description dt:dt="string">E-Prime Primary Realtime Clock</Description><StartTime><Timestamp dt:dt="int">0</Timestamp><DateUtc dt:dt="string">2020-10-14T06:32:39Z</DateUtc></StartTime><FrequencyChanges><FrequencyChange><Frequency dt:dt="r8">2699960000</Frequency><Timestamp dt:dt="r8">5.55159256171185E+15</Timestamp><Cur…	좌우반구com(split BVF)_2-010-1	60.021	1.0.0.167	1	-44095580	Professional	2.0.10.242	2.0.10.353	10-14-2020	2020-10-14 오전 6:32:39	15:32:39	2.0.10.248	56	1	z	화력	화	력	30	1	56	NULL	NULL	NULL	NULL	NULL	NULL	KSY2	List1	NULL	NULL	NULL	NULL	NULL	NULL	NULL	NULL	NULL	0	z	0	4	157846	0	{/}	397
좌우반구com(split BVF)_2	10	1	<?xml version="1.0"?>\n<Clock xmlns:dt="urn:schemas-microsoft-com:datatypes"><Description dt:dt="string">E-Prime Primary Realtime Clock</Description><StartTime><Timestamp dt:dt="int">0</Timestamp><DateUtc dt:dt="string">2020-10-14T06:32:39Z</DateUtc></StartTime><FrequencyChanges><FrequencyChange><Frequency dt:dt="r8">2699960000</Frequency><Timestamp dt:dt="r8">5.55159256171185E+15</Timestamp><Cur…	좌우반구com(split BVF)_2-010-1	60.021	1.0.0.167	1	-44095580	Professional	2.0.10.242	2.0.10.353	10-14-2020	2020-10-14 오전 6:32:39	15:32:39	2.0.10.248	171	1	z	확률	확	률	NULL	NULL	NULL	92	1	39	NULL	NULL	NULL	KSY2	List2	NULL	NULL	NULL	NULL	NULL	NULL	NULL	NULL	NULL	1	z	0	3	463323	0	z	281
좌우반구com(split BVF)_2	10	1	<?xml version="1.0"?>\n<Clock xmlns:dt="urn:schemas-microsoft-com:datatypes"><Description dt:dt="string">E-Prime Primary Realtime Clock</Description><StartTime><Timestamp dt:dt="int">0</Timestamp><DateUtc dt:dt="string">2020-10-14T06:32:39Z</DateUtc></StartTime><FrequencyChanges><FrequencyChange><Frequency dt:dt="r8">2699960000</Frequency><Timestamp dt:dt="r8">5.55159256171185E+15</Timestamp><Cur…	좌우반구com(split BVF)_2-010-1	60.021	1.0.0.167	1	-44095580	Professional	2.0.10.242	2.0.10.353	10-14-2020	2020-10-14 오전 6:32:39	15:32:39	2.0.10.248	75	2	{/}	확압	확	압	9	1	75	NULL	NULL	NULL	NULL	NULL	NULL	KSY2	List1	NULL	NULL	NULL	NULL	NULL	NULL	NULL	NULL	NULL	1	{/}	1	3	206345	0	{/}	461
좌우반구com(split BVF)_2	10	1	<?xml version="1.0"?>\n<Clock xmlns:dt="urn:schemas-microsoft-com:datatypes"><Description dt:dt="string">E-Prime Primary Realtime Clock</Description><StartTime><Timestamp dt:dt="int">0</Timestamp><DateUtc dt:dt="string">2020-10-14T06:32:39Z</DateUtc></StartTime><FrequencyChanges><FrequencyChange><Frequency dt:dt="r8">2699960000</Frequency><Timestamp dt:dt="r8">5.55159256171185E+15</Timestamp><Cur…	좌우반구com(split BVF)_2-010-1	60.021	1.0.0.167	1	-44095580	Professional	2.0.10.242	2.0.10.353	10-14-2020	2020-10-14 오전 6:32:39	15:32:39	2.0.10.248	174	2	{/}	확축	확	축	NULL	NULL	NULL	18	1	42	NULL	NULL	NULL	KSY2	List2	NULL	NULL	NULL	NULL	NULL	NULL	NULL	NULL	NULL	1	{/}	1	3	470770	0	{/}	298
좌우반구com(split BVF)_2	10	1	<?xml version="1.0"?>\n<Clock xmlns:dt="urn:schemas-microsoft-com:datatypes"><Description dt:dt="string">E-Prime Primary Realtime Clock</Description><StartTime><Timestamp dt:dt="int">0</Timestamp><DateUtc dt:dt="string">2020-10-14T06:32:39Z</DateUtc></StartTime><FrequencyChanges><FrequencyChange><Frequency dt:dt="r8">2699960000</Frequency><Timestamp dt:dt="r8">5.55159256171185E+15</Timestamp><Cur…	좌우반구com(split BVF)_2-010-1	60.021	1.0.0.167	1	-44095580	Professional	2.0.10.242	2.0.10.353	10-14-2020	2020-10-14 오전 6:32:39	15:32:39	2.0.10.248	77	1	z	환경	환	경	61	1	77	NULL	NULL	NULL	NULL	NULL	NULL	KSY2	List1	NULL	NULL	NULL	NULL	NULL	NULL	NULL	NULL	NULL	1	z	0	4	211694	0	z	437
좌우반구com(split BVF)_2	10	1	<?xml version="1.0"?>\n<Clock xmlns:dt="urn:schemas-microsoft-com:datatypes"><Description dt:dt="string">E-Prime Primary Realtime Clock</Description><StartTime><Timestamp dt:dt="int">0</Timestamp><DateUtc dt:dt="string">2020-10-14T06:32:39Z</DateUtc></StartTime><FrequencyChanges><FrequencyChange><Frequency dt:dt="r8">2699960000</Frequency><Timestamp dt:dt="r8">5.55159256171185E+15</Timestamp><Cur…	좌우반구com(split BVF)_2-010-1	60.021	1.0.0.167	1	-44095580	Professional	2.0.10.242	2.0.10.353	10-14-2020	2020-10-14 오전 6:32:39	15:32:39	2.0.10.248	334	2	{/}	횟광	횟	광	NULL	NULL	NULL	NULL	NULL	NULL	50	1	70	KSY2	List3	NULL	NULL	NULL	NULL	NULL	NULL	NULL	NULL	NULL	1	{/}	1	3	873347	0	{/}	300
좌우반구com(split BVF)_2	10	1	<?xml version="1.0"?>\n<Clock xmlns:dt="urn:schemas-microsoft-com:datatypes"><Description dt:dt="string">E-Prime Primary Realtime Clock</Description><StartTime><Timestamp dt:dt="int">0</Timestamp><DateUtc dt:dt="string">2020-10-14T06:32:39Z</DateUtc></StartTime><FrequencyChanges><FrequencyChange><Frequency dt:dt="r8">2699960000</Frequency><Timestamp dt:dt="r8">5.55159256171185E+15</Timestamp><Cur…	좌우반구com(split BVF)_2-010-1	60.021	1.0.0.167	1	-44095580	Professional	2.0.10.242	2.0.10.353	10-14-2020	2020-10-14 오전 6:32:39	15:32:39	2.0.10.248	129	2	{/}	횟색	횟	색	18	1	129	NULL	NULL	NULL	NULL	NULL	NULL	KSY2	List1	NULL	NULL	NULL	NULL	NULL	NULL	NULL	NULL	NULL	1	{/}	0	3	343148	0	{/}	358
좌우반구com(split BVF)_2	10	1	<?xml version="1.0"?>\n<Clock xmlns:dt="urn:schemas-microsoft-com:datatypes"><Description dt:dt="string">E-Prime Primary Realtime Clock</Description><StartTime><Timestamp dt:dt="int">0</Timestamp><DateUtc dt:dt="string">2020-10-14T06:32:39Z</DateUtc></StartTime><FrequencyChanges><FrequencyChange><Frequency dt:dt="r8">2699960000</Frequency><Timestamp dt:dt="r8">5.55159256171185E+15</Timestamp><Cur…	좌우반구com(split BVF)_2-010-1	60.021	1.0.0.167	1	-44095580	Professional	2.0.10.242	2.0.10.353	10-14-2020	2020-10-14 오전 6:32:39	15:32:39	2.0.10.248	339	1	z	횟수	횟	수	NULL	NULL	NULL	NULL	NULL	NULL	129	1	75	KSY2	List3	NULL	NULL	NULL	NULL	NULL	NULL	NULL	NULL	NULL	1	z	0	4	885810	0	z	462
좌우반구com(split BVF)_2	10	1	<?xml version="1.0"?>\n<Clock xmlns:dt="urn:schemas-microsoft-com:datatypes"><Description dt:dt="string">E-Prime Primary Realtime Clock</Description><StartTime><Timestamp dt:dt="int">0</Timestamp><DateUtc dt:dt="string">2020-10-14T06:32:39Z</DateUtc></StartTime><FrequencyChanges><FrequencyChange><Frequency dt:dt="r8">2699960000</Frequency><Timestamp dt:dt="r8">5.55159256171185E+15</Timestamp><Cur…	좌우반구com(split BVF)_2-010-1	60.021	1.0.0.167	1	-44095580	Professional	2.0.10.242	2.0.10.353	10-14-2020	2020-10-14 오전 6:32:39	15:32:39	2.0.10.248	248	1	z	효과	효	과	NULL	NULL	NULL	83	1	116	NULL	NULL	NULL	KSY2	List2	NULL	NULL	NULL	NULL	NULL	NULL	NULL	NULL	NULL	1	z	0	4	655540	0	z	191
좌우반구com(split BVF)_2	10	1	<?xml version="1.0"?>\n<Clock xmlns:dt="urn:schemas-microsoft-com:datatypes"><Description dt:dt="string">E-Prime Primary Realtime Clock</Description><StartTime><Timestamp dt:dt="int">0</Timestamp><DateUtc dt:dt="string">2020-10-14T06:32:39Z</DateUtc></StartTime><FrequencyChanges><FrequencyChange><Frequency dt:dt="r8">2699960000</Frequency><Timestamp dt:dt="r8">5.55159256171185E+15</Timestamp><Cur…	좌우반구com(split BVF)_2-010-1	60.021	1.0.0.167	1	-44095580	Professional	2.0.10.242	2.0.10.353	10-14-2020	2020-10-14 오전 6:32:39	15:32:39	2.0.10.248	145	2	{/}	효미	효	미	NULL	NULL	NULL	29	1	13	NULL	NULL	NULL	KSY	List2	0		0	-1	398129	183		0	0	1	{/}	0	3	398312	0	{/}	313
좌우반구com(split BVF)_2	10	1	<?xml version="1.0"?>\n<Clock xmlns:dt="urn:schemas-microsoft-com:datatypes"><Description dt:dt="string">E-Prime Primary Realtime Clock</Description><StartTime><Timestamp dt:dt="int">0</Timestamp><DateUtc dt:dt="string">2020-10-14T06:32:39Z</DateUtc></StartTime><FrequencyChanges><FrequencyChange><Frequency dt:dt="r8">2699960000</Frequency><Timestamp dt:dt="r8">5.55159256171185E+15</Timestamp><Cur…	좌우반구com(split BVF)_2-010-1	60.021	1.0.0.167	1	-44095580	Professional	2.0.10.242	2.0.10.353	10-14-2020	2020-10-14 오전 6:32:39	15:32:39	2.0.10.248	172	2	{/}	효탈	효	탈	NULL	NULL	NULL	53	1	40	NULL	NULL	NULL	KSY	List2	0		0	-1	465622	183		0	0	1	{/}	1	3	465805	0	{/}	284
좌우반구com(split BVF)_2	10	1	<?xml version="1.0"?>\n<Clock xmlns:dt="urn:schemas-microsoft-com:datatypes"><Description dt:dt="string">E-Prime Primary Realtime Clock</Description><StartTime><Timestamp dt:dt="int">0</Timestamp><DateUtc dt:dt="string">2020-10-14T06:32:39Z</DateUtc></StartTime><FrequencyChanges><FrequencyChange><Frequency dt:dt="r8">2699960000</Frequency><Timestamp dt:dt="r8">5.55159256171185E+15</Timestamp><Cur…	좌우반구com(split BVF)_2-010-1	60.021	1.0.0.167	1	-44095580	Professional	2.0.10.242	2.0.10.353	10-14-2020	2020-10-14 오전 6:32:39	15:32:39	2.0.10.248	365	2	{/}	효헤	효	헤	NULL	NULL	NULL	NULL	NULL	NULL	42	1	101	KSY3	List3	NULL	NULL	NULL	NULL	NULL	NULL	NULL	NULL	NULL	1	{/}	1	3	951120	0	{/}	388
좌우반구com(split BVF)_2	10	1	<?xml version="1.0"?>\n<Clock xmlns:dt="urn:schemas-microsoft-com:datatypes"><Description dt:dt="string">E-Prime Primary Realtime Clock</Description><StartTime><Timestamp dt:dt="int">0</Timestamp><DateUtc dt:dt="string">2020-10-14T06:32:39Z</DateUtc></StartTime><FrequencyChanges><FrequencyChange><Frequency dt:dt="r8">2699960000</Frequency><Timestamp dt:dt="r8">5.55159256171185E+15</Timestamp><Cur…	좌우반구com(split BVF)_2-010-1	60.021	1.0.0.167	1	-44095580	Professional	2.0.10.242	2.0.10.353	10-14-2020	2020-10-14 오전 6:32:39	15:32:39	2.0.10.248	283	2	{/}	후검	후	검	NULL	NULL	NULL	NULL	NULL	NULL	65	1	19	KSY3	List3	NULL	NULL	NULL	NULL	NULL	NULL	NULL	NULL	NULL	1	{/}	0	3	745175	0	{/}	320
좌우반구com(split BVF)_2	10	1	<?xml version="1.0"?>\n<Clock xmlns:dt="urn:schemas-microsoft-com:datatypes"><Description dt:dt="string">E-Prime Primary Realtime Clock</Description><StartTime><Timestamp dt:dt="int">0</Timestamp><DateUtc dt:dt="string">2020-10-14T06:32:39Z</DateUtc></StartTime><FrequencyChanges><FrequencyChange><Frequency dt:dt="r8">2699960000</Frequency><Timestamp dt:dt="r8">5.55159256171185E+15</Timestamp><Cur…	좌우반구com(split BVF)_2-010-1	60.021	1.0.0.167	1	-44095580	Professional	2.0.10.242	2.0.10.353	10-14-2020	2020-10-14 오전 6:32:39	15:32:39	2.0.10.248	30	1	z	후대	후	대	37	1	30	NULL	NULL	NULL	NULL	NULL	NULL	KSY2	List1	NULL	NULL	NULL	NULL	NULL	NULL	NULL	NULL	NULL	0	z	0	3	91602	0	{/}	447
좌우반구com(split BVF)_2	10	1	<?xml version="1.0"?>\n<Clock xmlns:dt="urn:schemas-microsoft-com:datatypes"><Description dt:dt="string">E-Prime Primary Realtime Clock</Description><StartTime><Timestamp dt:dt="int">0</Timestamp><DateUtc dt:dt="string">2020-10-14T06:32:39Z</DateUtc></StartTime><FrequencyChanges><FrequencyChange><Frequency dt:dt="r8">2699960000</Frequency><Timestamp dt:dt="r8">5.55159256171185E+15</Timestamp><Cur…	좌우반구com(split BVF)_2-010-1	60.021	1.0.0.167	1	-44095580	Professional	2.0.10.242	2.0.10.353	10-14-2020	2020-10-14 오전 6:32:39	15:32:39	2.0.10.248	192	1	z	후자	후	자	NULL	NULL	NULL	54	1	60	NULL	NULL	NULL	KSY2	List2	NULL	NULL	NULL	NULL	NULL	NULL	NULL	NULL	NULL	1	z	0	3	515538	0	z	318
좌우반구com(split BVF)_2	10	1	<?xml version="1.0"?>\n<Clock xmlns:dt="urn:schemas-microsoft-com:datatypes"><Description dt:dt="string">E-Prime Primary Realtime Clock</Description><StartTime><Timestamp dt:dt="int">0</Timestamp><DateUtc dt:dt="string">2020-10-14T06:32:39Z</DateUtc></StartTime><FrequencyChanges><FrequencyChange><Frequency dt:dt="r8">2699960000</Frequency><Timestamp dt:dt="r8">5.55159256171185E+15</Timestamp><Cur…	좌우반구com(split BVF)_2-010-1	60.021	1.0.0.167	1	-44095580	Professional	2.0.10.242	2.0.10.353	10-14-2020	2020-10-14 오전 6:32:39	15:32:39	2.0.10.248	232	2	{/}	훈걱	훈	걱	NULL	NULL	NULL	58	1	100	NULL	NULL	NULL	KSY2	List2	NULL	NULL	NULL	NULL	NULL	NULL	NULL	NULL	NULL	1	{/}	0	3	616120	0	{/}	343
좌우반구com(split BVF)_2	10	1	<?xml version="1.0"?>\n<Clock xmlns:dt="urn:schemas-microsoft-com:datatypes"><Description dt:dt="string">E-Prime Primary Realtime Clock</Description><StartTime><Timestamp dt:dt="int">0</Timestamp><DateUtc dt:dt="string">2020-10-14T06:32:39Z</DateUtc></StartTime><FrequencyChanges><FrequencyChange><Frequency dt:dt="r8">2699960000</Frequency><Timestamp dt:dt="r8">5.55159256171185E+15</Timestamp><Cur…	좌우반구com(split BVF)_2-010-1	60.021	1.0.0.167	1	-44095580	Professional	2.0.10.242	2.0.10.353	10-14-2020	2020-10-14 오전 6:32:39	15:32:39	2.0.10.248	194	2	{/}	훈차	훈	차	NULL	NULL	NULL	23	1	62	NULL	NULL	NULL	KSY3	List2	NULL	NULL	NULL	NULL	NULL	NULL	NULL	NULL	NULL	0	{/}	1	3	520736	0	z	324
좌우반구com(split BVF)_2	10	1	<?xml version="1.0"?>\n<Clock xmlns:dt="urn:schemas-microsoft-com:datatypes"><Description dt:dt="string">E-Prime Primary Realtime Clock</Description><StartTime><Timestamp dt:dt="int">0</Timestamp><DateUtc dt:dt="string">2020-10-14T06:32:39Z</DateUtc></StartTime><FrequencyChanges><FrequencyChange><Frequency dt:dt="r8">2699960000</Frequency><Timestamp dt:dt="r8">5.55159256171185E+15</Timestamp><Cur…	좌우반구com(split BVF)_2-010-1	60.021	1.0.0.167	1	-44095580	Professional	2.0.10.242	2.0.10.353	10-14-2020	2020-10-14 오전 6:32:39	15:32:39	2.0.10.248	361	2	{/}	휘섭	휘	섭	NULL	NULL	NULL	NULL	NULL	NULL	63	1	97	KSY	List3	0		0	-1	940774	183		0	0	1	{/}	0	3	940957	0	{/}	359
좌우반구com(split BVF)_2	10	1	<?xml version="1.0"?>\n<Clock xmlns:dt="urn:schemas-microsoft-com:datatypes"><Description dt:dt="string">E-Prime Primary Realtime Clock</Description><StartTime><Timestamp dt:dt="int">0</Timestamp><DateUtc dt:dt="string">2020-10-14T06:32:39Z</DateUtc></StartTime><FrequencyChanges><FrequencyChange><Frequency dt:dt="r8">2699960000</Frequency><Timestamp dt:dt="r8">5.55159256171185E+15</Timestamp><Cur…	좌우반구com(split BVF)_2-010-1	60.021	1.0.0.167	1	-44095580	Professional	2.0.10.242	2.0.10.353	10-14-2020	2020-10-14 오전 6:32:39	15:32:39	2.0.10.248	34	2	{/}	희강	희	강	74	1	34	NULL	NULL	NULL	NULL	NULL	NULL	KSY2	List1	NULL	NULL	NULL	NULL	NULL	NULL	NULL	NULL	NULL	1	{/}	0	3	101865	0	{/}	368
좌우반구com(split BVF)_2	10	1	<?xml version="1.0"?>\n<Clock xmlns:dt="urn:schemas-microsoft-com:datatypes"><Description dt:dt="string">E-Prime Primary Realtime Clock</Description><StartTime><Timestamp dt:dt="int">0</Timestamp><DateUtc dt:dt="string">2020-10-14T06:32:39Z</DateUtc></StartTime><FrequencyChanges><FrequencyChange><Frequency dt:dt="r8">2699960000</Frequency><Timestamp dt:dt="r8">5.55159256171185E+15</Timestamp><Cur…	좌우반구com(split BVF)_2-010-1	60.021	1.0.0.167	1	-44095580	Professional	2.0.10.242	2.0.10.353	10-14-2020	2020-10-14 오전 6:32:39	15:32:39	2.0.10.248	149	1	z	희망	희	망	NULL	NULL	NULL	99	1	17	NULL	NULL	NULL	KSY2	List2	NULL	NULL	NULL	NULL	NULL	NULL	NULL	NULL	NULL	1	z	0	3	408342	0	z	236
좌우반구com(split BVF)_2	10	1	<?xml version="1.0"?>\n<Clock xmlns:dt="urn:schemas-microsoft-com:datatypes"><Description dt:dt="string">E-Prime Primary Realtime Clock</Description><StartTime><Timestamp dt:dt="int">0</Timestamp><DateUtc dt:dt="string">2020-10-14T06:32:39Z</DateUtc></StartTime><FrequencyChanges><FrequencyChange><Frequency dt:dt="r8">2699960000</Frequency><Timestamp dt:dt="r8">5.55159256171185E+15</Timestamp><Cur…	좌우반구com(split BVF)_2-010-1	60.021	1.0.0.167	1	-44095580	Professional	2.0.10.242	2.0.10.353	10-14-2020	2020-10-14 오전 6:32:39	15:32:39	2.0.10.248	57	2	{/}	희외	희	외	75	1	57	NULL	NULL	NULL	NULL	NULL	NULL	KSY3	List1	NULL	NULL	NULL	NULL	NULL	NULL	NULL	NULL	NULL	1	{/}	0	4	160445	0	{/}	393
좌우반구com(split BVF)_2	10	1	<?xml version="1.0"?>\n<Clock xmlns:dt="urn:schemas-microsoft-com:datatypes"><Description dt:dt="string">E-Prime Primary Realtime Clock</Description><StartTime><Timestamp dt:dt="int">0</Timestamp><DateUtc dt:dt="string">2020-10-14T06:32:39Z</DateUtc></StartTime><FrequencyChanges><FrequencyChange><Frequency dt:dt="r8">2699960000</Frequency><Timestamp dt:dt="r8">5.55159256171185E+15</Timestamp><Cur…	좌우반구com(split BVF)_2-010-1	60.021	1.0.0.167	1	-44095580	Professional	2.0.10.242	2.0.10.353	10-14-2020	2020-10-14 오전 6:32:39	15:32:39	2.0.10.248	380	2	{/}	희응	희	응	NULL	NULL	NULL	NULL	NULL	NULL	24	1	116	KSY2	List3	NULL	NULL	NULL	NULL	NULL	NULL	NULL	NULL	NULL	1	{/}	1	3	989007	0	{/}	294
[truncated: 1 more columns]
