# Supplementary material for: Decoding foveal word recognition: the role of interhemispheric inhibition in bilateral hemispheric processing
Source: Front Psychol. 2023 Nov 30;14:1293529. doi: 10.3389/fpsyg.2023.1293529 (PMC10720635; doi:10.3389/fpsyg.2023.1293529)
Supplement: Supplementary file 1 [file Data_Sheet_1.ZIP › data/Exp2/BVF_022.txt]

STRING	INTEGER	INTEGER	STRING	STRING	STRING	STRING	STRING	STRING	STRING	STRING	STRING	STRING	STRING	STRING	STRING	INTEGER	STRING	STRING	STRING	STRING	STRING	STRING	STRING	STRING	STRING	STRING	STRING	STRING	STRING	STRING	STRING	STRING	STRING	STRING	STRING	STRING	STRING	STRING	STRING	STRING	STRING	STRING	STRING	STRING	STRING	STRING	STRING	STRING	STRING
EXPNAME	SUBJECT	SESSION	VARIABLE	VARIABLE	VARIABLE	VARIABLE	VARIABLE	VARIABLE	VARIABLE	VARIABLE	VARIABLE	VARIABLE	VARIABLE	VARIABLE	VARIABLE	LOG_LEVEL	VARIABLE	VARIABLE	VARIABLE	VARIABLE	VARIABLE	VARIABLE	VARIABLE	VARIABLE	VARIABLE	VARIABLE	VARIABLE	VARIABLE	VARIABLE	VARIABLE	VARIABLE	VARIABLE	VARIABLE	VARIABLE	VARIABLE	VARIABLE	VARIABLE	VARIABLE	VARIABLE	VARIABLE	VARIABLE	VARIABLE	VARIABLE	VARIABLE	VARIABLE	VARIABLE	VARIABLE	VARIABLE	VARIABLE
1	1	1	1	1	1	1	1	1	1	1	1	1	1	1	1	2	2	2	2	2	2	2	2	2	2	2	2	2	2	2	2	2	2	2	2	2	2	2	2	2	2	2	2	2	2	2	2	2	2
ExperimentName	Subject	Session	Clock.Information	DataFile.Basename	Display.RefreshRate	ExperimentVersion	Group	RandomSeed	RuntimeCapabilities	RuntimeVersion	RuntimeVersionExpected	SessionDate	SessionStartDateTimeUtc	SessionTime	StudioVersion	Block	condition	correct	Exptarget	Exptarget2	Exptarget3	List1	List1.Cycle	List1.Sample	List2	List2.Cycle	List2.Sample	List3	List3.Cycle	List3.Sample	Procedure	Running	TextDisplay2.ACC	TextDisplay2.CRESP	TextDisplay2.DurationError	TextDisplay2.OnsetDelay	TextDisplay2.OnsetTime	TextDisplay2.OnsetToOnsetTime	TextDisplay2.RESP	TextDisplay2.RT	TextDisplay2.RTTime	TextDisplay6.ACC	TextDisplay6.CRESP	TextDisplay6.DurationError	TextDisplay6.OnsetDelay	TextDisplay6.OnsetTime	TextDisplay6.OnsetToOnsetTime	TextDisplay6.RESP	TextDisplay6.RT
좌우반구com(split BVF)_1	22	1	<?xml version="1.0"?>\n<Clock xmlns:dt="urn:schemas-microsoft-com:datatypes"><Description dt:dt="string">E-Prime Primary Realtime Clock</Description><StartTime><Timestamp dt:dt="int">0</Timestamp><DateUtc dt:dt="string">2020-11-25T01:51:43Z</DateUtc></StartTime><FrequencyChanges><FrequencyChange><Frequency dt:dt="r8">2699980000</Frequency><Timestamp dt:dt="r8">5.80539604725394E+15</Timestamp><Cur…	좌우반구com(split BVF)_1-022-1	60.021	1.0.0.165	1	943402693	Professional	2.0.10.242	2.0.10.353	11-25-2020	2020-11-25 오전 1:51:43	10:51:43	2.0.10.248	96	1	z	가격	가	격	59	1	96	NULL	NULL	NULL	NULL	NULL	NULL	KSY	List1	0		0	-1	281530	183		0	0	1	z	0	3	281713	0	z	311
좌우반구com(split BVF)_1	22	1	<?xml version="1.0"?>\n<Clock xmlns:dt="urn:schemas-microsoft-com:datatypes"><Description dt:dt="string">E-Prime Primary Realtime Clock</Description><StartTime><Timestamp dt:dt="int">0</Timestamp><DateUtc dt:dt="string">2020-11-25T01:51:43Z</DateUtc></StartTime><FrequencyChanges><FrequencyChange><Frequency dt:dt="r8">2699980000</Frequency><Timestamp dt:dt="r8">5.80539604725394E+15</Timestamp><Cur…	좌우반구com(split BVF)_1-022-1	60.021	1.0.0.165	1	943402693	Professional	2.0.10.242	2.0.10.353	11-25-2020	2020-11-25 오전 1:51:43	10:51:43	2.0.10.248	368	1	z	가을	가	을	NULL	NULL	NULL	NULL	NULL	NULL	65	1	104	KSY	List3	0		0	0	1108970	183		0	0	1	z	0	3	1109153	0	z	331
좌우반구com(split BVF)_1	22	1	<?xml version="1.0"?>\n<Clock xmlns:dt="urn:schemas-microsoft-com:datatypes"><Description dt:dt="string">E-Prime Primary Realtime Clock</Description><StartTime><Timestamp dt:dt="int">0</Timestamp><DateUtc dt:dt="string">2020-11-25T01:51:43Z</DateUtc></StartTime><FrequencyChanges><FrequencyChange><Frequency dt:dt="r8">2699980000</Frequency><Timestamp dt:dt="r8">5.80539604725394E+15</Timestamp><Cur…	좌우반구com(split BVF)_1-022-1	60.021	1.0.0.165	1	943402693	Professional	2.0.10.242	2.0.10.353	11-25-2020	2020-11-25 오전 1:51:43	10:51:43	2.0.10.248	81	1	z	간섭	간	섭	77	1	81	NULL	NULL	NULL	NULL	NULL	NULL	KSY	List1	0		0	0	242161	183		0	0	1	z	0	3	242344	0	z	361
좌우반구com(split BVF)_1	22	1	<?xml version="1.0"?>\n<Clock xmlns:dt="urn:schemas-microsoft-com:datatypes"><Description dt:dt="string">E-Prime Primary Realtime Clock</Description><StartTime><Timestamp dt:dt="int">0</Timestamp><DateUtc dt:dt="string">2020-11-25T01:51:43Z</DateUtc></StartTime><FrequencyChanges><FrequencyChange><Frequency dt:dt="r8">2699980000</Frequency><Timestamp dt:dt="r8">5.80539604725394E+15</Timestamp><Cur…	좌우반구com(split BVF)_1-022-1	60.021	1.0.0.165	1	943402693	Professional	2.0.10.242	2.0.10.353	11-25-2020	2020-11-25 오전 1:51:43	10:51:43	2.0.10.248	393	2	{/}	간습	간	습	NULL	NULL	NULL	NULL	NULL	NULL	58	1	129	KSY3	List3	NULL	NULL	NULL	NULL	NULL	NULL	NULL	NULL	NULL	0	{/}	0	4	1172864	0	z	370
좌우반구com(split BVF)_1	22	1	<?xml version="1.0"?>\n<Clock xmlns:dt="urn:schemas-microsoft-com:datatypes"><Description dt:dt="string">E-Prime Primary Realtime Clock</Description><StartTime><Timestamp dt:dt="int">0</Timestamp><DateUtc dt:dt="string">2020-11-25T01:51:43Z</DateUtc></StartTime><FrequencyChanges><FrequencyChange><Frequency dt:dt="r8">2699980000</Frequency><Timestamp dt:dt="r8">5.80539604725394E+15</Timestamp><Cur…	좌우반구com(split BVF)_1-022-1	60.021	1.0.0.165	1	943402693	Professional	2.0.10.242	2.0.10.353	11-25-2020	2020-11-25 오전 1:51:43	10:51:43	2.0.10.248	52	2	{/}	감환	감	환	32	1	52	NULL	NULL	NULL	NULL	NULL	NULL	KSY3	List1	NULL	NULL	NULL	NULL	NULL	NULL	NULL	NULL	NULL	1	{/}	0	3	164871	0	{/}	579
좌우반구com(split BVF)_1	22	1	<?xml version="1.0"?>\n<Clock xmlns:dt="urn:schemas-microsoft-com:datatypes"><Description dt:dt="string">E-Prime Primary Realtime Clock</Description><StartTime><Timestamp dt:dt="int">0</Timestamp><DateUtc dt:dt="string">2020-11-25T01:51:43Z</DateUtc></StartTime><FrequencyChanges><FrequencyChange><Frequency dt:dt="r8">2699980000</Frequency><Timestamp dt:dt="r8">5.80539604725394E+15</Timestamp><Cur…	좌우반구com(split BVF)_1-022-1	60.021	1.0.0.165	1	943402693	Professional	2.0.10.242	2.0.10.353	11-25-2020	2020-11-25 오전 1:51:43	10:51:43	2.0.10.248	309	1	z	강도	강	도	NULL	NULL	NULL	NULL	NULL	NULL	98	1	45	KSY	List3	0		0	-1	955757	184		0	0	1	z	0	4	955941	0	z	392
좌우반구com(split BVF)_1	22	1	<?xml version="1.0"?>\n<Clock xmlns:dt="urn:schemas-microsoft-com:datatypes"><Description dt:dt="string">E-Prime Primary Realtime Clock</Description><StartTime><Timestamp dt:dt="int">0</Timestamp><DateUtc dt:dt="string">2020-11-25T01:51:43Z</DateUtc></StartTime><FrequencyChanges><FrequencyChange><Frequency dt:dt="r8">2699980000</Frequency><Timestamp dt:dt="r8">5.80539604725394E+15</Timestamp><Cur…	좌우반구com(split BVF)_1-022-1	60.021	1.0.0.165	1	943402693	Professional	2.0.10.242	2.0.10.353	11-25-2020	2020-11-25 오전 1:51:43	10:51:43	2.0.10.248	177	2	{/}	강례	강	례	NULL	NULL	NULL	91	1	45	NULL	NULL	NULL	KSY2	List2	NULL	NULL	NULL	NULL	NULL	NULL	NULL	NULL	NULL	1	{/}	0	3	557782	0	{/}	549
좌우반구com(split BVF)_1	22	1	<?xml version="1.0"?>\n<Clock xmlns:dt="urn:schemas-microsoft-com:datatypes"><Description dt:dt="string">E-Prime Primary Realtime Clock</Description><StartTime><Timestamp dt:dt="int">0</Timestamp><DateUtc dt:dt="string">2020-11-25T01:51:43Z</DateUtc></StartTime><FrequencyChanges><FrequencyChange><Frequency dt:dt="r8">2699980000</Frequency><Timestamp dt:dt="r8">5.80539604725394E+15</Timestamp><Cur…	좌우반구com(split BVF)_1-022-1	60.021	1.0.0.165	1	943402693	Professional	2.0.10.242	2.0.10.353	11-25-2020	2020-11-25 오전 1:51:43	10:51:43	2.0.10.248	2	2	{/}	강방	강	방	49	1	2	NULL	NULL	NULL	NULL	NULL	NULL	KSY3	List1	NULL	NULL	NULL	NULL	NULL	NULL	NULL	NULL	NULL	1	{/}	0	4	31719	0	{/}	501
좌우반구com(split BVF)_1	22	1	<?xml version="1.0"?>\n<Clock xmlns:dt="urn:schemas-microsoft-com:datatypes"><Description dt:dt="string">E-Prime Primary Realtime Clock</Description><StartTime><Timestamp dt:dt="int">0</Timestamp><DateUtc dt:dt="string">2020-11-25T01:51:43Z</DateUtc></StartTime><FrequencyChanges><FrequencyChange><Frequency dt:dt="r8">2699980000</Frequency><Timestamp dt:dt="r8">5.80539604725394E+15</Timestamp><Cur…	좌우반구com(split BVF)_1-022-1	60.021	1.0.0.165	1	943402693	Professional	2.0.10.242	2.0.10.353	11-25-2020	2020-11-25 오전 1:51:43	10:51:43	2.0.10.248	38	1	z	개념	개	념	26	1	38	NULL	NULL	NULL	NULL	NULL	NULL	KSY	List1	0		0	-1	126735	183		0	0	1	z	0	3	126918	0	z	356
좌우반구com(split BVF)_1	22	1	<?xml version="1.0"?>\n<Clock xmlns:dt="urn:schemas-microsoft-com:datatypes"><Description dt:dt="string">E-Prime Primary Realtime Clock</Description><StartTime><Timestamp dt:dt="int">0</Timestamp><DateUtc dt:dt="string">2020-11-25T01:51:43Z</DateUtc></StartTime><FrequencyChanges><FrequencyChange><Frequency dt:dt="r8">2699980000</Frequency><Timestamp dt:dt="r8">5.80539604725394E+15</Timestamp><Cur…	좌우반구com(split BVF)_1-022-1	60.021	1.0.0.165	1	943402693	Professional	2.0.10.242	2.0.10.353	11-25-2020	2020-11-25 오전 1:51:43	10:51:43	2.0.10.248	249	2	{/}	개례	개	례	NULL	NULL	NULL	45	1	117	NULL	NULL	NULL	KSY3	List2	NULL	NULL	NULL	NULL	NULL	NULL	NULL	NULL	NULL	1	{/}	0	3	747331	0	{/}	413
좌우반구com(split BVF)_1	22	1	<?xml version="1.0"?>\n<Clock xmlns:dt="urn:schemas-microsoft-com:datatypes"><Description dt:dt="string">E-Prime Primary Realtime Clock</Description><StartTime><Timestamp dt:dt="int">0</Timestamp><DateUtc dt:dt="string">2020-11-25T01:51:43Z</DateUtc></StartTime><FrequencyChanges><FrequencyChange><Frequency dt:dt="r8">2699980000</Frequency><Timestamp dt:dt="r8">5.80539604725394E+15</Timestamp><Cur…	좌우반구com(split BVF)_1-022-1	60.021	1.0.0.165	1	943402693	Professional	2.0.10.242	2.0.10.353	11-25-2020	2020-11-25 오전 1:51:43	10:51:43	2.0.10.248	303	1	z	개인	개	인	NULL	NULL	NULL	NULL	NULL	NULL	101	1	39	KSY	List3	0		0	-1	940346	183		0	0	1	z	1	3	940529	0	z	372
좌우반구com(split BVF)_1	22	1	<?xml version="1.0"?>\n<Clock xmlns:dt="urn:schemas-microsoft-com:datatypes"><Description dt:dt="string">E-Prime Primary Realtime Clock</Description><StartTime><Timestamp dt:dt="int">0</Timestamp><DateUtc dt:dt="string">2020-11-25T01:51:43Z</DateUtc></StartTime><FrequencyChanges><FrequencyChange><Frequency dt:dt="r8">2699980000</Frequency><Timestamp dt:dt="r8">5.80539604725394E+15</Timestamp><Cur…	좌우반구com(split BVF)_1-022-1	60.021	1.0.0.165	1	943402693	Professional	2.0.10.242	2.0.10.353	11-25-2020	2020-11-25 오전 1:51:43	10:51:43	2.0.10.248	248	2	{/}	개협	개	협	NULL	NULL	NULL	21	1	116	NULL	NULL	NULL	KSY2	List2	NULL	NULL	NULL	NULL	NULL	NULL	NULL	NULL	NULL	1	{/}	0	3	744699	0	{/}	437
좌우반구com(split BVF)_1	22	1	<?xml version="1.0"?>\n<Clock xmlns:dt="urn:schemas-microsoft-com:datatypes"><Description dt:dt="string">E-Prime Primary Realtime Clock</Description><StartTime><Timestamp dt:dt="int">0</Timestamp><DateUtc dt:dt="string">2020-11-25T01:51:43Z</DateUtc></StartTime><FrequencyChanges><FrequencyChange><Frequency dt:dt="r8">2699980000</Frequency><Timestamp dt:dt="r8">5.80539604725394E+15</Timestamp><Cur…	좌우반구com(split BVF)_1-022-1	60.021	1.0.0.165	1	943402693	Professional	2.0.10.242	2.0.10.353	11-25-2020	2020-11-25 오전 1:51:43	10:51:43	2.0.10.248	98	2	{/}	거생	거	생	47	1	98	NULL	NULL	NULL	NULL	NULL	NULL	KSY3	List1	NULL	NULL	NULL	NULL	NULL	NULL	NULL	NULL	NULL	1	{/}	0	3	287078	0	{/}	770
좌우반구com(split BVF)_1	22	1	<?xml version="1.0"?>\n<Clock xmlns:dt="urn:schemas-microsoft-com:datatypes"><Description dt:dt="string">E-Prime Primary Realtime Clock</Description><StartTime><Timestamp dt:dt="int">0</Timestamp><DateUtc dt:dt="string">2020-11-25T01:51:43Z</DateUtc></StartTime><FrequencyChanges><FrequencyChange><Frequency dt:dt="r8">2699980000</Frequency><Timestamp dt:dt="r8">5.80539604725394E+15</Timestamp><Cur…	좌우반구com(split BVF)_1-022-1	60.021	1.0.0.165	1	943402693	Professional	2.0.10.242	2.0.10.353	11-25-2020	2020-11-25 오전 1:51:43	10:51:43	2.0.10.248	354	1	z	걱정	걱	정	NULL	NULL	NULL	NULL	NULL	NULL	122	1	90	KSY	List3	0		0	-1	1073532	183		0	0	1	z	1	3	1073715	0	z	299
좌우반구com(split BVF)_1	22	1	<?xml version="1.0"?>\n<Clock xmlns:dt="urn:schemas-microsoft-com:datatypes"><Description dt:dt="string">E-Prime Primary Realtime Clock</Description><StartTime><Timestamp dt:dt="int">0</Timestamp><DateUtc dt:dt="string">2020-11-25T01:51:43Z</DateUtc></StartTime><FrequencyChanges><FrequencyChange><Frequency dt:dt="r8">2699980000</Frequency><Timestamp dt:dt="r8">5.80539604725394E+15</Timestamp><Cur…	좌우반구com(split BVF)_1-022-1	60.021	1.0.0.165	1	943402693	Professional	2.0.10.242	2.0.10.353	11-25-2020	2020-11-25 오전 1:51:43	10:51:43	2.0.10.248	92	2	{/}	걱최	걱	최	23	1	92	NULL	NULL	NULL	NULL	NULL	NULL	KSY3	List1	NULL	NULL	NULL	NULL	NULL	NULL	NULL	NULL	NULL	1	{/}	0	3	271067	0	{/}	501
좌우반구com(split BVF)_1	22	1	<?xml version="1.0"?>\n<Clock xmlns:dt="urn:schemas-microsoft-com:datatypes"><Description dt:dt="string">E-Prime Primary Realtime Clock</Description><StartTime><Timestamp dt:dt="int">0</Timestamp><DateUtc dt:dt="string">2020-11-25T01:51:43Z</DateUtc></StartTime><FrequencyChanges><FrequencyChange><Frequency dt:dt="r8">2699980000</Frequency><Timestamp dt:dt="r8">5.80539604725394E+15</Timestamp><Cur…	좌우반구com(split BVF)_1-022-1	60.021	1.0.0.165	1	943402693	Professional	2.0.10.242	2.0.10.353	11-25-2020	2020-11-25 오전 1:51:43	10:51:43	2.0.10.248	285	2	{/}	건적	건	적	NULL	NULL	NULL	NULL	NULL	NULL	66	1	21	KSY3	List3	NULL	NULL	NULL	NULL	NULL	NULL	NULL	NULL	NULL	1	{/}	1	3	893479	0	{/}	639
좌우반구com(split BVF)_1	22	1	<?xml version="1.0"?>\n<Clock xmlns:dt="urn:schemas-microsoft-com:datatypes"><Description dt:dt="string">E-Prime Primary Realtime Clock</Description><StartTime><Timestamp dt:dt="int">0</Timestamp><DateUtc dt:dt="string">2020-11-25T01:51:43Z</DateUtc></StartTime><FrequencyChanges><FrequencyChange><Frequency dt:dt="r8">2699980000</Frequency><Timestamp dt:dt="r8">5.80539604725394E+15</Timestamp><Cur…	좌우반구com(split BVF)_1-022-1	60.021	1.0.0.165	1	943402693	Professional	2.0.10.242	2.0.10.353	11-25-2020	2020-11-25 오전 1:51:43	10:51:43	2.0.10.248	153	2	{/}	검강	검	강	NULL	NULL	NULL	80	1	21	NULL	NULL	NULL	KSY2	List2	NULL	NULL	NULL	NULL	NULL	NULL	NULL	NULL	NULL	1	{/}	1	3	494304	0	{/}	511
좌우반구com(split BVF)_1	22	1	<?xml version="1.0"?>\n<Clock xmlns:dt="urn:schemas-microsoft-com:datatypes"><Description dt:dt="string">E-Prime Primary Realtime Clock</Description><StartTime><Timestamp dt:dt="int">0</Timestamp><DateUtc dt:dt="string">2020-11-25T01:51:43Z</DateUtc></StartTime><FrequencyChanges><FrequencyChange><Frequency dt:dt="r8">2699980000</Frequency><Timestamp dt:dt="r8">5.80539604725394E+15</Timestamp><Cur…	좌우반구com(split BVF)_1-022-1	60.021	1.0.0.165	1	943402693	Professional	2.0.10.242	2.0.10.353	11-25-2020	2020-11-25 오전 1:51:43	10:51:43	2.0.10.248	279	1	z	검색	검	색	NULL	NULL	NULL	NULL	NULL	NULL	103	1	15	KSY	List3	0		1	-1	877518	184		0	0	1	z	0	4	877702	0	z	312
좌우반구com(split BVF)_1	22	1	<?xml version="1.0"?>\n<Clock xmlns:dt="urn:schemas-microsoft-com:datatypes"><Description dt:dt="string">E-Prime Primary Realtime Clock</Description><StartTime><Timestamp dt:dt="int">0</Timestamp><DateUtc dt:dt="string">2020-11-25T01:51:43Z</DateUtc></StartTime><FrequencyChanges><FrequencyChange><Frequency dt:dt="r8">2699980000</Frequency><Timestamp dt:dt="r8">5.80539604725394E+15</Timestamp><Cur…	좌우반구com(split BVF)_1-022-1	60.021	1.0.0.165	1	943402693	Professional	2.0.10.242	2.0.10.353	11-25-2020	2020-11-25 오전 1:51:43	10:51:43	2.0.10.248	35	2	{/}	검죽	검	죽	80	1	35	NULL	NULL	NULL	NULL	NULL	NULL	KSY	List1	0		0	0	118588	183		0	0	1	{/}	0	3	118771	0	{/}	443
좌우반구com(split BVF)_1	22	1	<?xml version="1.0"?>\n<Clock xmlns:dt="urn:schemas-microsoft-com:datatypes"><Description dt:dt="string">E-Prime Primary Realtime Clock</Description><StartTime><Timestamp dt:dt="int">0</Timestamp><DateUtc dt:dt="string">2020-11-25T01:51:43Z</DateUtc></StartTime><FrequencyChanges><FrequencyChange><Frequency dt:dt="r8">2699980000</Frequency><Timestamp dt:dt="r8">5.80539604725394E+15</Timestamp><Cur…	좌우반구com(split BVF)_1-022-1	60.021	1.0.0.165	1	943402693	Professional	2.0.10.242	2.0.10.353	11-25-2020	2020-11-25 오전 1:51:43	10:51:43	2.0.10.248	82	2	{/}	검환	검	환	68	1	82	NULL	NULL	NULL	NULL	NULL	NULL	KSY3	List1	NULL	NULL	NULL	NULL	NULL	NULL	NULL	NULL	NULL	1	{/}	0	4	244910	0	{/}	515
좌우반구com(split BVF)_1	22	1	<?xml version="1.0"?>\n<Clock xmlns:dt="urn:schemas-microsoft-com:datatypes"><Description dt:dt="string">E-Prime Primary Realtime Clock</Description><StartTime><Timestamp dt:dt="int">0</Timestamp><DateUtc dt:dt="string">2020-11-25T01:51:43Z</DateUtc></StartTime><FrequencyChanges><FrequencyChange><Frequency dt:dt="r8">2699980000</Frequency><Timestamp dt:dt="r8">5.80539604725394E+15</Timestamp><Cur…	좌우반구com(split BVF)_1-022-1	60.021	1.0.0.165	1	943402693	Professional	2.0.10.242	2.0.10.353	11-25-2020	2020-11-25 오전 1:51:43	10:51:43	2.0.10.248	224	2	{/}	격례	격	례	NULL	NULL	NULL	75	1	92	NULL	NULL	NULL	KSY3	List2	NULL	NULL	NULL	NULL	NULL	NULL	NULL	NULL	NULL	0	{/}	0	3	682521	0	z	344
좌우반구com(split BVF)_1	22	1	<?xml version="1.0"?>\n<Clock xmlns:dt="urn:schemas-microsoft-com:datatypes"><Description dt:dt="string">E-Prime Primary Realtime Clock</Description><StartTime><Timestamp dt:dt="int">0</Timestamp><DateUtc dt:dt="string">2020-11-25T01:51:43Z</DateUtc></StartTime><FrequencyChanges><FrequencyChange><Frequency dt:dt="r8">2699980000</Frequency><Timestamp dt:dt="r8">5.80539604725394E+15</Timestamp><Cur…	좌우반구com(split BVF)_1-022-1	60.021	1.0.0.165	1	943402693	Professional	2.0.10.242	2.0.10.353	11-25-2020	2020-11-25 오전 1:51:43	10:51:43	2.0.10.248	228	1	z	결과	결	과	NULL	NULL	NULL	60	1	96	NULL	NULL	NULL	KSY	List2	0		1	-1	692817	184		0	0	1	z	0	4	693001	0	z	272
좌우반구com(split BVF)_1	22	1	<?xml version="1.0"?>\n<Clock xmlns:dt="urn:schemas-microsoft-com:datatypes"><Description dt:dt="string">E-Prime Primary Realtime Clock</Description><StartTime><Timestamp dt:dt="int">0</Timestamp><DateUtc dt:dt="string">2020-11-25T01:51:43Z</DateUtc></StartTime><FrequencyChanges><FrequencyChange><Frequency dt:dt="r8">2699980000</Frequency><Timestamp dt:dt="r8">5.80539604725394E+15</Timestamp><Cur…	좌우반구com(split BVF)_1-022-1	60.021	1.0.0.165	1	943402693	Professional	2.0.10.242	2.0.10.353	11-25-2020	2020-11-25 오전 1:51:43	10:51:43	2.0.10.248	20	1	z	결국	결	국	30	1	20	NULL	NULL	NULL	NULL	NULL	NULL	KSY	List1	0		0	-1	78802	183		0	0	1	z	0	3	78985	0	z	324
좌우반구com(split BVF)_1	22	1	<?xml version="1.0"?>\n<Clock xmlns:dt="urn:schemas-microsoft-com:datatypes"><Description dt:dt="string">E-Prime Primary Realtime Clock</Description><StartTime><Timestamp dt:dt="int">0</Timestamp><DateUtc dt:dt="string">2020-11-25T01:51:43Z</DateUtc></StartTime><FrequencyChanges><FrequencyChange><Frequency dt:dt="r8">2699980000</Frequency><Timestamp dt:dt="r8">5.80539604725394E+15</Timestamp><Cur…	좌우반구com(split BVF)_1-022-1	60.021	1.0.0.165	1	943402693	Professional	2.0.10.242	2.0.10.353	11-25-2020	2020-11-25 오전 1:51:43	10:51:43	2.0.10.248	26	1	z	결정	결	정	88	1	26	NULL	NULL	NULL	NULL	NULL	NULL	KSY	List1	0		0	-1	94763	183		0	0	1	z	0	3	94946	0	z	323
좌우반구com(split BVF)_1	22	1	<?xml version="1.0"?>\n<Clock xmlns:dt="urn:schemas-microsoft-com:datatypes"><Description dt:dt="string">E-Prime Primary Realtime Clock</Description><StartTime><Timestamp dt:dt="int">0</Timestamp><DateUtc dt:dt="string">2020-11-25T01:51:43Z</DateUtc></StartTime><FrequencyChanges><FrequencyChange><Frequency dt:dt="r8">2699980000</Frequency><Timestamp dt:dt="r8">5.80539604725394E+15</Timestamp><Cur…	좌우반구com(split BVF)_1-022-1	60.021	1.0.0.165	1	943402693	Professional	2.0.10.242	2.0.10.353	11-25-2020	2020-11-25 오전 1:51:43	10:51:43	2.0.10.248	88	2	{/}	결지	결	지	36	1	88	NULL	NULL	NULL	NULL	NULL	NULL	KSY	List1	0		0	-1	260354	183		0	0	0	{/}	1	3	260537	0	z	695
좌우반구com(split BVF)_1	22	1	<?xml version="1.0"?>\n<Clock xmlns:dt="urn:schemas-microsoft-com:datatypes"><Description dt:dt="string">E-Prime Primary Realtime Clock</Description><StartTime><Timestamp dt:dt="int">0</Timestamp><DateUtc dt:dt="string">2020-11-25T01:51:43Z</DateUtc></StartTime><FrequencyChanges><FrequencyChange><Frequency dt:dt="r8">2699980000</Frequency><Timestamp dt:dt="r8">5.80539604725394E+15</Timestamp><Cur…	좌우반구com(split BVF)_1-022-1	60.021	1.0.0.165	1	943402693	Professional	2.0.10.242	2.0.10.353	11-25-2020	2020-11-25 오전 1:51:43	10:51:43	2.0.10.248	259	2	{/}	결협	결	협	NULL	NULL	NULL	97	1	127	NULL	NULL	NULL	KSY3	List2	NULL	NULL	NULL	NULL	NULL	NULL	NULL	NULL	NULL	1	{/}	0	4	773839	0	{/}	641
좌우반구com(split BVF)_1	22	1	<?xml version="1.0"?>\n<Clock xmlns:dt="urn:schemas-microsoft-com:datatypes"><Description dt:dt="string">E-Prime Primary Realtime Clock</Description><StartTime><Timestamp dt:dt="int">0</Timestamp><DateUtc dt:dt="string">2020-11-25T01:51:43Z</DateUtc></StartTime><FrequencyChanges><FrequencyChange><Frequency dt:dt="r8">2699980000</Frequency><Timestamp dt:dt="r8">5.80539604725394E+15</Timestamp><Cur…	좌우반구com(split BVF)_1-022-1	60.021	1.0.0.165	1	943402693	Professional	2.0.10.242	2.0.10.353	11-25-2020	2020-11-25 오전 1:51:43	10:51:43	2.0.10.248	371	1	z	경비	경	비	NULL	NULL	NULL	NULL	NULL	NULL	47	1	107	KSY	List3	0		1	-1	1116683	184		0	0	1	z	0	4	1116867	0	z	274
좌우반구com(split BVF)_1	22	1	<?xml version="1.0"?>\n<Clock xmlns:dt="urn:schemas-microsoft-com:datatypes"><Description dt:dt="string">E-Prime Primary Realtime Clock</Description><StartTime><Timestamp dt:dt="int">0</Timestamp><DateUtc dt:dt="string">2020-11-25T01:51:43Z</DateUtc></StartTime><FrequencyChanges><FrequencyChange><Frequency dt:dt="r8">2699980000</Frequency><Timestamp dt:dt="r8">5.80539604725394E+15</Timestamp><Cur…	좌우반구com(split BVF)_1-022-1	60.021	1.0.0.165	1	943402693	Professional	2.0.10.242	2.0.10.353	11-25-2020	2020-11-25 오전 1:51:43	10:51:43	2.0.10.248	175	1	z	경험	경	험	NULL	NULL	NULL	49	1	43	NULL	NULL	NULL	KSY	List2	0		1	-1	552500	184		0	0	1	z	0	4	552684	0	z	290
좌우반구com(split BVF)_1	22	1	<?xml version="1.0"?>\n<Clock xmlns:dt="urn:schemas-microsoft-com:datatypes"><Description dt:dt="string">E-Prime Primary Realtime Clock</Description><StartTime><Timestamp dt:dt="int">0</Timestamp><DateUtc dt:dt="string">2020-11-25T01:51:43Z</DateUtc></StartTime><FrequencyChanges><FrequencyChange><Frequency dt:dt="r8">2699980000</Frequency><Timestamp dt:dt="r8">5.80539604725394E+15</Timestamp><Cur…	좌우반구com(split BVF)_1-022-1	60.021	1.0.0.165	1	943402693	Professional	2.0.10.242	2.0.10.353	11-25-2020	2020-11-25 오전 1:51:43	10:51:43	2.0.10.248	313	1	z	경호	경	호	NULL	NULL	NULL	NULL	NULL	NULL	13	1	49	KSY	List3	0		0	0	966204	183		0	0	1	z	0	3	966387	0	z	314
좌우반구com(split BVF)_1	22	1	<?xml version="1.0"?>\n<Clock xmlns:dt="urn:schemas-microsoft-com:datatypes"><Description dt:dt="string">E-Prime Primary Realtime Clock</Description><StartTime><Timestamp dt:dt="int">0</Timestamp><DateUtc dt:dt="string">2020-11-25T01:51:43Z</DateUtc></StartTime><FrequencyChanges><FrequencyChange><Frequency dt:dt="r8">2699980000</Frequency><Timestamp dt:dt="r8">5.80539604725394E+15</Timestamp><Cur…	좌우반구com(split BVF)_1-022-1	60.021	1.0.0.165	1	943402693	Professional	2.0.10.242	2.0.10.353	11-25-2020	2020-11-25 오전 1:51:43	10:51:43	2.0.10.248	230	1	z	계기	계	기	NULL	NULL	NULL	2	1	98	NULL	NULL	NULL	KSY	List2	0		0	-1	697932	183		0	0	1	z	1	3	698115	0	z	334
좌우반구com(split BVF)_1	22	1	<?xml version="1.0"?>\n<Clock xmlns:dt="urn:schemas-microsoft-com:datatypes"><Description dt:dt="string">E-Prime Primary Realtime Clock</Description><StartTime><Timestamp dt:dt="int">0</Timestamp><DateUtc dt:dt="string">2020-11-25T01:51:43Z</DateUtc></StartTime><FrequencyChanges><FrequencyChange><Frequency dt:dt="r8">2699980000</Frequency><Timestamp dt:dt="r8">5.80539604725394E+15</Timestamp><Cur…	좌우반구com(split BVF)_1-022-1	60.021	1.0.0.165	1	943402693	Professional	2.0.10.242	2.0.10.353	11-25-2020	2020-11-25 오전 1:51:43	10:51:43	2.0.10.248	25	2	{/}	계님	계	님	128	1	25	NULL	NULL	NULL	NULL	NULL	NULL	KSY2	List1	NULL	NULL	NULL	NULL	NULL	NULL	NULL	NULL	NULL	0	{/}	0	4	92314	0	z	433
좌우반구com(split BVF)_1	22	1	<?xml version="1.0"?>\n<Clock xmlns:dt="urn:schemas-microsoft-com:datatypes"><Description dt:dt="string">E-Prime Primary Realtime Clock</Description><StartTime><Timestamp dt:dt="int">0</Timestamp><DateUtc dt:dt="string">2020-11-25T01:51:43Z</DateUtc></StartTime><FrequencyChanges><FrequencyChange><Frequency dt:dt="r8">2699980000</Frequency><Timestamp dt:dt="r8">5.80539604725394E+15</Timestamp><Cur…	좌우반구com(split BVF)_1-022-1	60.021	1.0.0.165	1	943402693	Professional	2.0.10.242	2.0.10.353	11-25-2020	2020-11-25 오전 1:51:43	10:51:43	2.0.10.248	304	2	{/}	계락	계	락	NULL	NULL	NULL	NULL	NULL	NULL	31	1	40	KSY	List3	0		1	-1	942928	184		0	0	0	{/}	0	4	943112	0	z	365
좌우반구com(split BVF)_1	22	1	<?xml version="1.0"?>\n<Clock xmlns:dt="urn:schemas-microsoft-com:datatypes"><Description dt:dt="string">E-Prime Primary Realtime Clock</Description><StartTime><Timestamp dt:dt="int">0</Timestamp><DateUtc dt:dt="string">2020-11-25T01:51:43Z</DateUtc></StartTime><FrequencyChanges><FrequencyChange><Frequency dt:dt="r8">2699980000</Frequency><Timestamp dt:dt="r8">5.80539604725394E+15</Timestamp><Cur…	좌우반구com(split BVF)_1-022-1	60.021	1.0.0.165	1	943402693	Professional	2.0.10.242	2.0.10.353	11-25-2020	2020-11-25 오전 1:51:43	10:51:43	2.0.10.248	198	1	z	계수	계	수	NULL	NULL	NULL	22	1	66	NULL	NULL	NULL	KSY	List2	0		0	0	613929	183		0	0	1	z	0	3	614112	0	z	404
좌우반구com(split BVF)_1	22	1	<?xml version="1.0"?>\n<Clock xmlns:dt="urn:schemas-microsoft-com:datatypes"><Description dt:dt="string">E-Prime Primary Realtime Clock</Description><StartTime><Timestamp dt:dt="int">0</Timestamp><DateUtc dt:dt="string">2020-11-25T01:51:43Z</DateUtc></StartTime><FrequencyChanges><FrequencyChange><Frequency dt:dt="r8">2699980000</Frequency><Timestamp dt:dt="r8">5.80539604725394E+15</Timestamp><Cur…	좌우반구com(split BVF)_1-022-1	60.021	1.0.0.165	1	943402693	Professional	2.0.10.242	2.0.10.353	11-25-2020	2020-11-25 오전 1:51:43	10:51:43	2.0.10.248	218	2	{/}	계여	계	여	NULL	NULL	NULL	26	1	86	NULL	NULL	NULL	KSY	List2	0		0	0	666477	183		0	0	1	{/}	0	3	666660	0	{/}	574
좌우반구com(split BVF)_1	22	1	<?xml version="1.0"?>\n<Clock xmlns:dt="urn:schemas-microsoft-com:datatypes"><Description dt:dt="string">E-Prime Primary Realtime Clock</Description><StartTime><Timestamp dt:dt="int">0</Timestamp><DateUtc dt:dt="string">2020-11-25T01:51:43Z</DateUtc></StartTime><FrequencyChanges><FrequencyChange><Frequency dt:dt="r8">2699980000</Frequency><Timestamp dt:dt="r8">5.80539604725394E+15</Timestamp><Cur…	좌우반구com(split BVF)_1-022-1	60.021	1.0.0.165	1	943402693	Professional	2.0.10.242	2.0.10.353	11-25-2020	2020-11-25 오전 1:51:43	10:51:43	2.0.10.248	71	2	{/}	고률	고	률	74	1	71	NULL	NULL	NULL	NULL	NULL	NULL	KSY3	List1	NULL	NULL	NULL	NULL	NULL	NULL	NULL	NULL	NULL	1	{/}	0	3	215520	0	{/}	529
좌우반구com(split BVF)_1	22	1	<?xml version="1.0"?>\n<Clock xmlns:dt="urn:schemas-microsoft-com:datatypes"><Description dt:dt="string">E-Prime Primary Realtime Clock</Description><StartTime><Timestamp dt:dt="int">0</Timestamp><DateUtc dt:dt="string">2020-11-25T01:51:43Z</DateUtc></StartTime><FrequencyChanges><FrequencyChange><Frequency dt:dt="r8">2699980000</Frequency><Timestamp dt:dt="r8">5.80539604725394E+15</Timestamp><Cur…	좌우반구com(split BVF)_1-022-1	60.021	1.0.0.165	1	943402693	Professional	2.0.10.242	2.0.10.353	11-25-2020	2020-11-25 오전 1:51:43	10:51:43	2.0.10.248	231	2	{/}	고청	고	청	NULL	NULL	NULL	20	1	99	NULL	NULL	NULL	KSY2	List2	NULL	NULL	NULL	NULL	NULL	NULL	NULL	NULL	NULL	1	{/}	0	3	700648	0	{/}	713
좌우반구com(split BVF)_1	22	1	<?xml version="1.0"?>\n<Clock xmlns:dt="urn:schemas-microsoft-com:datatypes"><Description dt:dt="string">E-Prime Primary Realtime Clock</Description><StartTime><Timestamp dt:dt="int">0</Timestamp><DateUtc dt:dt="string">2020-11-25T01:51:43Z</DateUtc></StartTime><FrequencyChanges><FrequencyChange><Frequency dt:dt="r8">2699980000</Frequency><Timestamp dt:dt="r8">5.80539604725394E+15</Timestamp><Cur…	좌우반구com(split BVF)_1-022-1	60.021	1.0.0.165	1	943402693	Professional	2.0.10.242	2.0.10.353	11-25-2020	2020-11-25 오전 1:51:43	10:51:43	2.0.10.248	225	1	z	공기	공	기	NULL	NULL	NULL	70	1	93	NULL	NULL	NULL	KSY	List2	0		0	0	684887	183		0	0	1	z	0	3	685070	0	z	315
좌우반구com(split BVF)_1	22	1	<?xml version="1.0"?>\n<Clock xmlns:dt="urn:schemas-microsoft-com:datatypes"><Description dt:dt="string">E-Prime Primary Realtime Clock</Description><StartTime><Timestamp dt:dt="int">0</Timestamp><DateUtc dt:dt="string">2020-11-25T01:51:43Z</DateUtc></StartTime><FrequencyChanges><FrequencyChange><Frequency dt:dt="r8">2699980000</Frequency><Timestamp dt:dt="r8">5.80539604725394E+15</Timestamp><Cur…	좌우반구com(split BVF)_1-022-1	60.021	1.0.0.165	1	943402693	Professional	2.0.10.242	2.0.10.353	11-25-2020	2020-11-25 오전 1:51:43	10:51:43	2.0.10.248	236	1	z	공백	공	백	NULL	NULL	NULL	110	1	104	NULL	NULL	NULL	KSY	List2	0		0	-1	713510	183		0	0	1	z	0	3	713693	0	z	292
좌우반구com(split BVF)_1	22	1	<?xml version="1.0"?>\n<Clock xmlns:dt="urn:schemas-microsoft-com:datatypes"><Description dt:dt="string">E-Prime Primary Realtime Clock</Description><StartTime><Timestamp dt:dt="int">0</Timestamp><DateUtc dt:dt="string">2020-11-25T01:51:43Z</DateUtc></StartTime><FrequencyChanges><FrequencyChange><Frequency dt:dt="r8">2699980000</Frequency><Timestamp dt:dt="r8">5.80539604725394E+15</Timestamp><Cur…	좌우반구com(split BVF)_1-022-1	60.021	1.0.0.165	1	943402693	Professional	2.0.10.242	2.0.10.353	11-25-2020	2020-11-25 오전 1:51:43	10:51:43	2.0.10.248	216	1	z	공포	공	포	NULL	NULL	NULL	108	1	84	NULL	NULL	NULL	KSY	List2	0		0	-1	661362	183		0	0	1	z	0	3	661545	0	z	281
좌우반구com(split BVF)_1	22	1	<?xml version="1.0"?>\n<Clock xmlns:dt="urn:schemas-microsoft-com:datatypes"><Description dt:dt="string">E-Prime Primary Realtime Clock</Description><StartTime><Timestamp dt:dt="int">0</Timestamp><DateUtc dt:dt="string">2020-11-25T01:51:43Z</DateUtc></StartTime><FrequencyChanges><FrequencyChange><Frequency dt:dt="r8">2699980000</Frequency><Timestamp dt:dt="r8">5.80539604725394E+15</Timestamp><Cur…	좌우반구com(split BVF)_1-022-1	60.021	1.0.0.165	1	943402693	Professional	2.0.10.242	2.0.10.353	11-25-2020	2020-11-25 오전 1:51:43	10:51:43	2.0.10.248	243	2	{/}	과법	과	법	NULL	NULL	NULL	43	1	111	NULL	NULL	NULL	KSY3	List2	NULL	NULL	NULL	NULL	NULL	NULL	NULL	NULL	NULL	1	{/}	0	3	731687	0	{/}	602
좌우반구com(split BVF)_1	22	1	<?xml version="1.0"?>\n<Clock xmlns:dt="urn:schemas-microsoft-com:datatypes"><Description dt:dt="string">E-Prime Primary Realtime Clock</Description><StartTime><Timestamp dt:dt="int">0</Timestamp><DateUtc dt:dt="string">2020-11-25T01:51:43Z</DateUtc></StartTime><FrequencyChanges><FrequencyChange><Frequency dt:dt="r8">2699980000</Frequency><Timestamp dt:dt="r8">5.80539604725394E+15</Timestamp><Cur…	좌우반구com(split BVF)_1-022-1	60.021	1.0.0.165	1	943402693	Professional	2.0.10.242	2.0.10.353	11-25-2020	2020-11-25 오전 1:51:43	10:51:43	2.0.10.248	395	1	z	과정	과	정	NULL	NULL	NULL	NULL	NULL	NULL	60	1	131	KSY	List3	0		0	-1	1177845	183		0	0	1	z	1	3	1178028	0	z	285
좌우반구com(split BVF)_1	22	1	<?xml version="1.0"?>\n<Clock xmlns:dt="urn:schemas-microsoft-com:datatypes"><Description dt:dt="string">E-Prime Primary Realtime Clock</Description><StartTime><Timestamp dt:dt="int">0</Timestamp><DateUtc dt:dt="string">2020-11-25T01:51:43Z</DateUtc></StartTime><FrequencyChanges><FrequencyChange><Frequency dt:dt="r8">2699980000</Frequency><Timestamp dt:dt="r8">5.80539604725394E+15</Timestamp><Cur…	좌우반구com(split BVF)_1-022-1	60.021	1.0.0.165	1	943402693	Professional	2.0.10.242	2.0.10.353	11-25-2020	2020-11-25 오전 1:51:43	10:51:43	2.0.10.248	290	1	z	관계	관	계	NULL	NULL	NULL	NULL	NULL	NULL	94	1	26	KSY	List3	0		1	-1	906791	184		0	0	1	z	0	4	906975	0	z	311
좌우반구com(split BVF)_1	22	1	<?xml version="1.0"?>\n<Clock xmlns:dt="urn:schemas-microsoft-com:datatypes"><Description dt:dt="string">E-Prime Primary Realtime Clock</Description><StartTime><Timestamp dt:dt="int">0</Timestamp><DateUtc dt:dt="string">2020-11-25T01:51:43Z</DateUtc></StartTime><FrequencyChanges><FrequencyChange><Frequency dt:dt="r8">2699980000</Frequency><Timestamp dt:dt="r8">5.80539604725394E+15</Timestamp><Cur…	좌우반구com(split BVF)_1-022-1	60.021	1.0.0.165	1	943402693	Professional	2.0.10.242	2.0.10.353	11-25-2020	2020-11-25 오전 1:51:43	10:51:43	2.0.10.248	311	1	z	관측	관	측	NULL	NULL	NULL	NULL	NULL	NULL	57	1	47	KSY	List3	0		0	-1	960922	183		0	0	1	z	1	3	961105	0	z	316
좌우반구com(split BVF)_1	22	1	<?xml version="1.0"?>\n<Clock xmlns:dt="urn:schemas-microsoft-com:datatypes"><Description dt:dt="string">E-Prime Primary Realtime Clock</Description><StartTime><Timestamp dt:dt="int">0</Timestamp><DateUtc dt:dt="string">2020-11-25T01:51:43Z</DateUtc></StartTime><FrequencyChanges><FrequencyChange><Frequency dt:dt="r8">2699980000</Frequency><Timestamp dt:dt="r8">5.80539604725394E+15</Timestamp><Cur…	좌우반구com(split BVF)_1-022-1	60.021	1.0.0.165	1	943402693	Professional	2.0.10.242	2.0.10.353	11-25-2020	2020-11-25 오전 1:51:43	10:51:43	2.0.10.248	342	1	z	광장	광	장	NULL	NULL	NULL	NULL	NULL	NULL	125	1	78	KSY	List3	0		0	-1	1042310	183		0	0	1	z	0	3	1042493	0	z	352
좌우반구com(split BVF)_1	22	1	<?xml version="1.0"?>\n<Clock xmlns:dt="urn:schemas-microsoft-com:datatypes"><Description dt:dt="string">E-Prime Primary Realtime Clock</Description><StartTime><Timestamp dt:dt="int">0</Timestamp><DateUtc dt:dt="string">2020-11-25T01:51:43Z</DateUtc></StartTime><FrequencyChanges><FrequencyChange><Frequency dt:dt="r8">2699980000</Frequency><Timestamp dt:dt="r8">5.80539604725394E+15</Timestamp><Cur…	좌우반구com(split BVF)_1-022-1	60.021	1.0.0.165	1	943402693	Professional	2.0.10.242	2.0.10.353	11-25-2020	2020-11-25 오전 1:51:43	10:51:43	2.0.10.248	296	2	{/}	교느	교	느	NULL	NULL	NULL	NULL	NULL	NULL	55	1	32	KSY3	List3	NULL	NULL	NULL	NULL	NULL	NULL	NULL	NULL	NULL	1	{/}	0	3	922419	0	{/}	339
좌우반구com(split BVF)_1	22	1	<?xml version="1.0"?>\n<Clock xmlns:dt="urn:schemas-microsoft-com:datatypes"><Description dt:dt="string">E-Prime Primary Realtime Clock</Description><StartTime><Timestamp dt:dt="int">0</Timestamp><DateUtc dt:dt="string">2020-11-25T01:51:43Z</DateUtc></StartTime><FrequencyChanges><FrequencyChange><Frequency dt:dt="r8">2699980000</Frequency><Timestamp dt:dt="r8">5.80539604725394E+15</Timestamp><Cur…	좌우반구com(split BVF)_1-022-1	60.021	1.0.0.165	1	943402693	Professional	2.0.10.242	2.0.10.353	11-25-2020	2020-11-25 오전 1:51:43	10:51:43	2.0.10.248	360	2	{/}	교휘	교	휘	NULL	NULL	NULL	NULL	NULL	NULL	130	1	96	KSY	List3	0		0	0	1088677	183		0	0	1	{/}	0	3	1088860	0	{/}	367
좌우반구com(split BVF)_1	22	1	<?xml version="1.0"?>\n<Clock xmlns:dt="urn:schemas-microsoft-com:datatypes"><Description dt:dt="string">E-Prime Primary Realtime Clock</Description><StartTime><Timestamp dt:dt="int">0</Timestamp><DateUtc dt:dt="string">2020-11-25T01:51:43Z</DateUtc></StartTime><FrequencyChanges><FrequencyChange><Frequency dt:dt="r8">2699980000</Frequency><Timestamp dt:dt="r8">5.80539604725394E+15</Timestamp><Cur…	좌우반구com(split BVF)_1-022-1	60.021	1.0.0.165	1	943402693	Professional	2.0.10.242	2.0.10.353	11-25-2020	2020-11-25 오전 1:51:43	10:51:43	2.0.10.248	192	1	z	구조	구	조	NULL	NULL	NULL	8	1	60	NULL	NULL	NULL	KSY	List2	0		0	0	597335	183		0	0	1	z	0	3	597518	0	z	277
좌우반구com(split BVF)_1	22	1	<?xml version="1.0"?>\n<Clock xmlns:dt="urn:schemas-microsoft-com:datatypes"><Description dt:dt="string">E-Prime Primary Realtime Clock</Description><StartTime><Timestamp dt:dt="int">0</Timestamp><DateUtc dt:dt="string">2020-11-25T01:51:43Z</DateUtc></StartTime><FrequencyChanges><FrequencyChange><Frequency dt:dt="r8">2699980000</Frequency><Timestamp dt:dt="r8">5.80539604725394E+15</Timestamp><Cur…	좌우반구com(split BVF)_1-022-1	60.021	1.0.0.165	1	943402693	Professional	2.0.10.242	2.0.10.353	11-25-2020	2020-11-25 오전 1:51:43	10:51:43	2.0.10.248	54	2	{/}	국득	국	득	104	1	54	NULL	NULL	NULL	NULL	NULL	NULL	KSY3	List1	NULL	NULL	NULL	NULL	NULL	NULL	NULL	NULL	NULL	1	{/}	0	4	170403	0	{/}	495
좌우반구com(split BVF)_1	22	1	<?xml version="1.0"?>\n<Clock xmlns:dt="urn:schemas-microsoft-com:datatypes"><Description dt:dt="string">E-Prime Primary Realtime Clock</Description><StartTime><Timestamp dt:dt="int">0</Timestamp><DateUtc dt:dt="string">2020-11-25T01:51:43Z</DateUtc></StartTime><FrequencyChanges><FrequencyChange><Frequency dt:dt="r8">2699980000</Frequency><Timestamp dt:dt="r8">5.80539604725394E+15</Timestamp><Cur…	좌우반구com(split BVF)_1-022-1	60.021	1.0.0.165	1	943402693	Professional	2.0.10.242	2.0.10.353	11-25-2020	2020-11-25 오전 1:51:43	10:51:43	2.0.10.248	200	2	{/}	국반	국	반	NULL	NULL	NULL	5	1	68	NULL	NULL	NULL	KSY	List2	0		0	-1	619160	183		0	0	0	{/}	1	3	619343	0	z	893
좌우반구com(split BVF)_1	22	1	<?xml version="1.0"?>\n<Clock xmlns:dt="urn:schemas-microsoft-com:datatypes"><Description dt:dt="string">E-Prime Primary Realtime Clock</Description><StartTime><Timestamp dt:dt="int">0</Timestamp><DateUtc dt:dt="string">2020-11-25T01:51:43Z</DateUtc></StartTime><FrequencyChanges><FrequencyChange><Frequency dt:dt="r8">2699980000</Frequency><Timestamp dt:dt="r8">5.80539604725394E+15</Timestamp><Cur…	좌우반구com(split BVF)_1-022-1	60.021	1.0.0.165	1	943402693	Professional	2.0.10.242	2.0.10.353	11-25-2020	2020-11-25 오전 1:51:43	10:51:43	2.0.10.248	116	1	z	군청	군	청	60	1	116	NULL	NULL	NULL	NULL	NULL	NULL	KSY	List1	0		0	-1	333928	183		0	0	1	z	0	3	334111	0	z	560
좌우반구com(split BVF)_1	22	1	<?xml version="1.0"?>\n<Clock xmlns:dt="urn:schemas-microsoft-com:datatypes"><Description dt:dt="string">E-Prime Primary Realtime Clock</Description><StartTime><Timestamp dt:dt="int">0</Timestamp><DateUtc dt:dt="string">2020-11-25T01:51:43Z</DateUtc></StartTime><FrequencyChanges><FrequencyChange><Frequency dt:dt="r8">2699980000</Frequency><Timestamp dt:dt="r8">5.80539604725394E+15</Timestamp><Cur…	좌우반구com(split BVF)_1-022-1	60.021	1.0.0.165	1	943402693	Professional	2.0.10.242	2.0.10.353	11-25-2020	2020-11-25 오전 1:51:43	10:51:43	2.0.10.248	127	1	z	궤도	궤	도	120	1	127	NULL	NULL	NULL	NULL	NULL	NULL	KSY	List1	0		0	0	363318	183		0	0	1	z	0	3	363501	0	z	322
좌우반구com(split BVF)_1	22	1	<?xml version="1.0"?>\n<Clock xmlns:dt="urn:schemas-microsoft-com:datatypes"><Description dt:dt="string">E-Prime Primary Realtime Clock</Description><StartTime><Timestamp dt:dt="int">0</Timestamp><DateUtc dt:dt="string">2020-11-25T01:51:43Z</DateUtc></StartTime><FrequencyChanges><FrequencyChange><Frequency dt:dt="r8">2699980000</Frequency><Timestamp dt:dt="r8">5.80539604725394E+15</Timestamp><Cur…	좌우반구com(split BVF)_1-022-1	60.021	1.0.0.165	1	943402693	Professional	2.0.10.242	2.0.10.353	11-25-2020	2020-11-25 오전 1:51:43	10:51:43	2.0.10.248	287	2	{/}	궤희	궤	희	NULL	NULL	NULL	NULL	NULL	NULL	59	1	23	KSY2	List3	NULL	NULL	NULL	NULL	NULL	NULL	NULL	NULL	NULL	1	{/}	0	3	899377	0	{/}	389
좌우반구com(split BVF)_1	22	1	<?xml version="1.0"?>\n<Clock xmlns:dt="urn:schemas-microsoft-com:datatypes"><Description dt:dt="string">E-Prime Primary Realtime Clock</Description><StartTime><Timestamp dt:dt="int">0</Timestamp><DateUtc dt:dt="string">2020-11-25T01:51:43Z</DateUtc></StartTime><FrequencyChanges><FrequencyChange><Frequency dt:dt="r8">2699980000</Frequency><Timestamp dt:dt="r8">5.80539604725394E+15</Timestamp><Cur…	좌우반구com(split BVF)_1-022-1	60.021	1.0.0.165	1	943402693	Professional	2.0.10.242	2.0.10.353	11-25-2020	2020-11-25 오전 1:51:43	10:51:43	2.0.10.248	332	1	z	그림	그	림	NULL	NULL	NULL	NULL	NULL	NULL	119	1	68	KSY	List3	0		0	-1	1015936	183		0	0	1	z	0	3	1016119	0	z	271
좌우반구com(split BVF)_1	22	1	<?xml version="1.0"?>\n<Clock xmlns:dt="urn:schemas-microsoft-com:datatypes"><Description dt:dt="string">E-Prime Primary Realtime Clock</Description><StartTime><Timestamp dt:dt="int">0</Timestamp><DateUtc dt:dt="string">2020-11-25T01:51:43Z</DateUtc></StartTime><FrequencyChanges><FrequencyChange><Frequency dt:dt="r8">2699980000</Frequency><Timestamp dt:dt="r8">5.80539604725394E+15</Timestamp><Cur…	좌우반구com(split BVF)_1-022-1	60.021	1.0.0.165	1	943402693	Professional	2.0.10.242	2.0.10.353	11-25-2020	2020-11-25 오전 1:51:43	10:51:43	2.0.10.248	385	2	{/}	그법	그	법	NULL	NULL	NULL	NULL	NULL	NULL	42	1	121	KSY2	List3	NULL	NULL	NULL	NULL	NULL	NULL	NULL	NULL	NULL	1	{/}	0	3	1152354	0	{/}	392
좌우반구com(split BVF)_1	22	1	<?xml version="1.0"?>\n<Clock xmlns:dt="urn:schemas-microsoft-com:datatypes"><Description dt:dt="string">E-Prime Primary Realtime Clock</Description><StartTime><Timestamp dt:dt="int">0</Timestamp><DateUtc dt:dt="string">2020-11-25T01:51:43Z</DateUtc></StartTime><FrequencyChanges><FrequencyChange><Frequency dt:dt="r8">2699980000</Frequency><Timestamp dt:dt="r8">5.80539604725394E+15</Timestamp><Cur…	좌우반구com(split BVF)_1-022-1	60.021	1.0.0.165	1	943402693	Professional	2.0.10.242	2.0.10.353	11-25-2020	2020-11-25 오전 1:51:43	10:51:43	2.0.10.248	78	2	{/}	그소	그	소	25	1	78	NULL	NULL	NULL	NULL	NULL	NULL	KSY2	List1	NULL	NULL	NULL	NULL	NULL	NULL	NULL	NULL	NULL	1	{/}	0	3	234430	0	{/}	515
좌우반구com(split BVF)_1	22	1	<?xml version="1.0"?>\n<Clock xmlns:dt="urn:schemas-microsoft-com:datatypes"><Description dt:dt="string">E-Prime Primary Realtime Clock</Description><StartTime><Timestamp dt:dt="int">0</Timestamp><DateUtc dt:dt="string">2020-11-25T01:51:43Z</DateUtc></StartTime><FrequencyChanges><FrequencyChange><Frequency dt:dt="r8">2699980000</Frequency><Timestamp dt:dt="r8">5.80539604725394E+15</Timestamp><Cur…	좌우반구com(split BVF)_1-022-1	60.021	1.0.0.165	1	943402693	Professional	2.0.10.242	2.0.10.353	11-25-2020	2020-11-25 오전 1:51:43	10:51:43	2.0.10.248	215	2	{/}	그종	그	종	NULL	NULL	NULL	65	1	83	NULL	NULL	NULL	KSY	List2	0		0	-1	658746	183		0	0	1	{/}	1	3	658929	0	{/}	409
좌우반구com(split BVF)_1	22	1	<?xml version="1.0"?>\n<Clock xmlns:dt="urn:schemas-microsoft-com:datatypes"><Description dt:dt="string">E-Prime Primary Realtime Clock</Description><StartTime><Timestamp dt:dt="int">0</Timestamp><DateUtc dt:dt="string">2020-11-25T01:51:43Z</DateUtc></StartTime><FrequencyChanges><FrequencyChange><Frequency dt:dt="r8">2699980000</Frequency><Timestamp dt:dt="r8">5.80539604725394E+15</Timestamp><Cur…	좌우반구com(split BVF)_1-022-1	60.021	1.0.0.165	1	943402693	Professional	2.0.10.242	2.0.10.353	11-25-2020	2020-11-25 오전 1:51:43	10:51:43	2.0.10.248	263	1	z	급여	급	여	NULL	NULL	NULL	125	1	131	NULL	NULL	NULL	KSY	List2	0		1	-1	784301	184		0	0	1	z	0	4	784485	0	z	315
좌우반구com(split BVF)_1	22	1	<?xml version="1.0"?>\n<Clock xmlns:dt="urn:schemas-microsoft-com:datatypes"><Description dt:dt="string">E-Prime Primary Realtime Clock</Description><StartTime><Timestamp dt:dt="int">0</Timestamp><DateUtc dt:dt="string">2020-11-25T01:51:43Z</DateUtc></StartTime><FrequencyChanges><FrequencyChange><Frequency dt:dt="r8">2699980000</Frequency><Timestamp dt:dt="r8">5.80539604725394E+15</Timestamp><Cur…	좌우반구com(split BVF)_1-022-1	60.021	1.0.0.165	1	943402693	Professional	2.0.10.242	2.0.10.353	11-25-2020	2020-11-25 오전 1:51:43	10:51:43	2.0.10.248	307	1	z	기록	기	록	NULL	NULL	NULL	NULL	NULL	NULL	86	1	43	KSY	List3	0		0	0	950626	183		0	0	1	z	0	3	950809	0	z	372
좌우반구com(split BVF)_1	22	1	<?xml version="1.0"?>\n<Clock xmlns:dt="urn:schemas-microsoft-com:datatypes"><Description dt:dt="string">E-Prime Primary Realtime Clock</Description><StartTime><Timestamp dt:dt="int">0</Timestamp><DateUtc dt:dt="string">2020-11-25T01:51:43Z</DateUtc></StartTime><FrequencyChanges><FrequencyChange><Frequency dt:dt="r8">2699980000</Frequency><Timestamp dt:dt="r8">5.80539604725394E+15</Timestamp><Cur…	좌우반구com(split BVF)_1-022-1	60.021	1.0.0.165	1	943402693	Professional	2.0.10.242	2.0.10.353	11-25-2020	2020-11-25 오전 1:51:43	10:51:43	2.0.10.248	359	1	z	기름	기	름	NULL	NULL	NULL	NULL	NULL	NULL	102	1	95	KSY	List3	0		0	-1	1086211	183		0	0	1	z	0	3	1086394	0	z	257
좌우반구com(split BVF)_1	22	1	<?xml version="1.0"?>\n<Clock xmlns:dt="urn:schemas-microsoft-com:datatypes"><Description dt:dt="string">E-Prime Primary Realtime Clock</Description><StartTime><Timestamp dt:dt="int">0</Timestamp><DateUtc dt:dt="string">2020-11-25T01:51:43Z</DateUtc></StartTime><FrequencyChanges><FrequencyChange><Frequency dt:dt="r8">2699980000</Frequency><Timestamp dt:dt="r8">5.80539604725394E+15</Timestamp><Cur…	좌우반구com(split BVF)_1-022-1	60.021	1.0.0.165	1	943402693	Professional	2.0.10.242	2.0.10.353	11-25-2020	2020-11-25 오전 1:51:43	10:51:43	2.0.10.248	355	1	z	기술	기	술	NULL	NULL	NULL	NULL	NULL	NULL	114	1	91	KSY	List3	0		0	-1	1076031	184		0	0	1	z	0	4	1076215	0	z	245
좌우반구com(split BVF)_1	22	1	<?xml version="1.0"?>\n<Clock xmlns:dt="urn:schemas-microsoft-com:datatypes"><Description dt:dt="string">E-Prime Primary Realtime Clock</Description><StartTime><Timestamp dt:dt="int">0</Timestamp><DateUtc dt:dt="string">2020-11-25T01:51:43Z</DateUtc></StartTime><FrequencyChanges><FrequencyChange><Frequency dt:dt="r8">2699980000</Frequency><Timestamp dt:dt="r8">5.80539604725394E+15</Timestamp><Cur…	좌우반구com(split BVF)_1-022-1	60.021	1.0.0.165	1	943402693	Professional	2.0.10.242	2.0.10.353	11-25-2020	2020-11-25 오전 1:51:43	10:51:43	2.0.10.248	128	1	z	기운	기	운	29	1	128	NULL	NULL	NULL	NULL	NULL	NULL	KSY	List1	0		0	-1	365833	184		0	0	1	z	0	4	366017	0	z	286
좌우반구com(split BVF)_1	22	1	<?xml version="1.0"?>\n<Clock xmlns:dt="urn:schemas-microsoft-com:datatypes"><Description dt:dt="string">E-Prime Primary Realtime Clock</Description><StartTime><Timestamp dt:dt="int">0</Timestamp><DateUtc dt:dt="string">2020-11-25T01:51:43Z</DateUtc></StartTime><FrequencyChanges><FrequencyChange><Frequency dt:dt="r8">2699980000</Frequency><Timestamp dt:dt="r8">5.80539604725394E+15</Timestamp><Cur…	좌우반구com(split BVF)_1-022-1	60.021	1.0.0.165	1	943402693	Professional	2.0.10.242	2.0.10.353	11-25-2020	2020-11-25 오전 1:51:43	10:51:43	2.0.10.248	350	1	z	기준	기	준	NULL	NULL	NULL	NULL	NULL	NULL	99	1	86	KSY	List3	0		0	-1	1063119	183		0	0	1	z	1	3	1063302	0	z	325
좌우반구com(split BVF)_1	22	1	<?xml version="1.0"?>\n<Clock xmlns:dt="urn:schemas-microsoft-com:datatypes"><Description dt:dt="string">E-Prime Primary Realtime Clock</Description><StartTime><Timestamp dt:dt="int">0</Timestamp><DateUtc dt:dt="string">2020-11-25T01:51:43Z</DateUtc></StartTime><FrequencyChanges><FrequencyChange><Frequency dt:dt="r8">2699980000</Frequency><Timestamp dt:dt="r8">5.80539604725394E+15</Timestamp><Cur…	좌우반구com(split BVF)_1-022-1	60.021	1.0.0.165	1	943402693	Professional	2.0.10.242	2.0.10.353	11-25-2020	2020-11-25 오전 1:51:43	10:51:43	2.0.10.248	383	1	z	기차	기	차	NULL	NULL	NULL	NULL	NULL	NULL	108	1	119	KSY	List3	0		1	-1	1147239	184		0	0	1	z	0	4	1147423	0	z	267
좌우반구com(split BVF)_1	22	1	<?xml version="1.0"?>\n<Clock xmlns:dt="urn:schemas-microsoft-com:datatypes"><Description dt:dt="string">E-Prime Primary Realtime Clock</Description><StartTime><Timestamp dt:dt="int">0</Timestamp><DateUtc dt:dt="string">2020-11-25T01:51:43Z</DateUtc></StartTime><FrequencyChanges><FrequencyChange><Frequency dt:dt="r8">2699980000</Frequency><Timestamp dt:dt="r8">5.80539604725394E+15</Timestamp><Cur…	좌우반구com(split BVF)_1-022-1	60.021	1.0.0.165	1	943402693	Professional	2.0.10.242	2.0.10.353	11-25-2020	2020-11-25 오전 1:51:43	10:51:43	2.0.10.248	100	1	z	기회	기	회	11	1	100	NULL	NULL	NULL	NULL	NULL	NULL	KSY	List1	0		0	0	292443	183		0	0	1	z	0	3	292626	0	z	222
좌우반구com(split BVF)_1	22	1	<?xml version="1.0"?>\n<Clock xmlns:dt="urn:schemas-microsoft-com:datatypes"><Description dt:dt="string">E-Prime Primary Realtime Clock</Description><StartTime><Timestamp dt:dt="int">0</Timestamp><DateUtc dt:dt="string">2020-11-25T01:51:43Z</DateUtc></StartTime><FrequencyChanges><FrequencyChange><Frequency dt:dt="r8">2699980000</Frequency><Timestamp dt:dt="r8">5.80539604725394E+15</Timestamp><Cur…	좌우반구com(split BVF)_1-022-1	60.021	1.0.0.165	1	943402693	Professional	2.0.10.242	2.0.10.353	11-25-2020	2020-11-25 오전 1:51:43	10:51:43	2.0.10.248	306	2	{/}	껍목	껍	목	NULL	NULL	NULL	NULL	NULL	NULL	107	1	42	KSY2	List3	NULL	NULL	NULL	NULL	NULL	NULL	NULL	NULL	NULL	1	{/}	0	4	948227	0	{/}	378
좌우반구com(split BVF)_1	22	1	<?xml version="1.0"?>\n<Clock xmlns:dt="urn:schemas-microsoft-com:datatypes"><Description dt:dt="string">E-Prime Primary Realtime Clock</Description><StartTime><Timestamp dt:dt="int">0</Timestamp><DateUtc dt:dt="string">2020-11-25T01:51:43Z</DateUtc></StartTime><FrequencyChanges><FrequencyChange><Frequency dt:dt="r8">2699980000</Frequency><Timestamp dt:dt="r8">5.80539604725394E+15</Timestamp><Cur…	좌우반구com(split BVF)_1-022-1	60.021	1.0.0.165	1	943402693	Professional	2.0.10.242	2.0.10.353	11-25-2020	2020-11-25 오전 1:51:43	10:51:43	2.0.10.248	33	2	{/}	껍밀	껍	밀	119	1	33	NULL	NULL	NULL	NULL	NULL	NULL	KSY	List1	0		0	-1	113123	183		0	0	1	{/}	1	3	113306	0	{/}	409
좌우반구com(split BVF)_1	22	1	<?xml version="1.0"?>\n<Clock xmlns:dt="urn:schemas-microsoft-com:datatypes"><Description dt:dt="string">E-Prime Primary Realtime Clock</Description><StartTime><Timestamp dt:dt="int">0</Timestamp><DateUtc dt:dt="string">2020-11-25T01:51:43Z</DateUtc></StartTime><FrequencyChanges><FrequencyChange><Frequency dt:dt="r8">2699980000</Frequency><Timestamp dt:dt="r8">5.80539604725394E+15</Timestamp><Cur…	좌우반구com(split BVF)_1-022-1	60.021	1.0.0.165	1	943402693	Professional	2.0.10.242	2.0.10.353	11-25-2020	2020-11-25 오전 1:51:43	10:51:43	2.0.10.248	163	1	z	껍질	껍	질	NULL	NULL	NULL	3	1	31	NULL	NULL	NULL	KSY	List2	0		0	-1	520695	183		0	0	1	z	1	3	520878	0	z	297
좌우반구com(split BVF)_1	22	1	<?xml version="1.0"?>\n<Clock xmlns:dt="urn:schemas-microsoft-com:datatypes"><Description dt:dt="string">E-Prime Primary Realtime Clock</Description><StartTime><Timestamp dt:dt="int">0</Timestamp><DateUtc dt:dt="string">2020-11-25T01:51:43Z</DateUtc></StartTime><FrequencyChanges><FrequencyChange><Frequency dt:dt="r8">2699980000</Frequency><Timestamp dt:dt="r8">5.80539604725394E+15</Timestamp><Cur…	좌우반구com(split BVF)_1-022-1	60.021	1.0.0.165	1	943402693	Professional	2.0.10.242	2.0.10.353	11-25-2020	2020-11-25 오전 1:51:43	10:51:43	2.0.10.248	264	2	{/}	껍퇴	껍	퇴	NULL	NULL	NULL	58	1	132	NULL	NULL	NULL	KSY	List2	0		0	-1	786817	184		0	0	1	{/}	0	4	787001	0	{/}	375
좌우반구com(split BVF)_1	22	1	<?xml version="1.0"?>\n<Clock xmlns:dt="urn:schemas-microsoft-com:datatypes"><Description dt:dt="string">E-Prime Primary Realtime Clock</Description><StartTime><Timestamp dt:dt="int">0</Timestamp><DateUtc dt:dt="string">2020-11-25T01:51:43Z</DateUtc></StartTime><FrequencyChanges><FrequencyChange><Frequency dt:dt="r8">2699980000</Frequency><Timestamp dt:dt="r8">5.80539604725394E+15</Timestamp><Cur…	좌우반구com(split BVF)_1-022-1	60.021	1.0.0.165	1	943402693	Professional	2.0.10.242	2.0.10.353	11-25-2020	2020-11-25 오전 1:51:43	10:51:43	2.0.10.248	70	2	{/}	나개	나	개	90	1	70	NULL	NULL	NULL	NULL	NULL	NULL	KSY3	List1	NULL	NULL	NULL	NULL	NULL	NULL	NULL	NULL	NULL	1	{/}	1	3	212854	0	{/}	460
좌우반구com(split BVF)_1	22	1	<?xml version="1.0"?>\n<Clock xmlns:dt="urn:schemas-microsoft-com:datatypes"><Description dt:dt="string">E-Prime Primary Realtime Clock</Description><StartTime><Timestamp dt:dt="int">0</Timestamp><DateUtc dt:dt="string">2020-11-25T01:51:43Z</DateUtc></StartTime><FrequencyChanges><FrequencyChange><Frequency dt:dt="r8">2699980000</Frequency><Timestamp dt:dt="r8">5.80539604725394E+15</Timestamp><Cur…	좌우반구com(split BVF)_1-022-1	60.021	1.0.0.165	1	943402693	Professional	2.0.10.242	2.0.10.353	11-25-2020	2020-11-25 오전 1:51:43	10:51:43	2.0.10.248	90	1	z	내일	내	일	126	1	90	NULL	NULL	NULL	NULL	NULL	NULL	KSY	List1	0		0	-1	265819	183		0	0	1	z	0	3	266002	0	z	294
좌우반구com(split BVF)_1	22	1	<?xml version="1.0"?>\n<Clock xmlns:dt="urn:schemas-microsoft-com:datatypes"><Description dt:dt="string">E-Prime Primary Realtime Clock</Description><StartTime><Timestamp dt:dt="int">0</Timestamp><DateUtc dt:dt="string">2020-11-25T01:51:43Z</DateUtc></StartTime><FrequencyChanges><FrequencyChange><Frequency dt:dt="r8">2699980000</Frequency><Timestamp dt:dt="r8">5.80539604725394E+15</Timestamp><Cur…	좌우반구com(split BVF)_1-022-1	60.021	1.0.0.165	1	943402693	Professional	2.0.10.242	2.0.10.353	11-25-2020	2020-11-25 오전 1:51:43	10:51:43	2.0.10.248	366	2	{/}	내죽	내	죽	NULL	NULL	NULL	NULL	NULL	NULL	29	1	102	KSY2	List3	NULL	NULL	NULL	NULL	NULL	NULL	NULL	NULL	NULL	1	{/}	0	3	1104038	0	{/}	421
좌우반구com(split BVF)_1	22	1	<?xml version="1.0"?>\n<Clock xmlns:dt="urn:schemas-microsoft-com:datatypes"><Description dt:dt="string">E-Prime Primary Realtime Clock</Description><StartTime><Timestamp dt:dt="int">0</Timestamp><DateUtc dt:dt="string">2020-11-25T01:51:43Z</DateUtc></StartTime><FrequencyChanges><FrequencyChange><Frequency dt:dt="r8">2699980000</Frequency><Timestamp dt:dt="r8">5.80539604725394E+15</Timestamp><Cur…	좌우반구com(split BVF)_1-022-1	60.021	1.0.0.165	1	943402693	Professional	2.0.10.242	2.0.10.353	11-25-2020	2020-11-25 오전 1:51:43	10:51:43	2.0.10.248	283	2	{/}	내표	내	표	NULL	NULL	NULL	NULL	NULL	NULL	1	1	19	KSY	List3	0		0	0	887965	183		0	0	0	{/}	0	3	888148	0	z	378
좌우반구com(split BVF)_1	22	1	<?xml version="1.0"?>\n<Clock xmlns:dt="urn:schemas-microsoft-com:datatypes"><Description dt:dt="string">E-Prime Primary Realtime Clock</Description><StartTime><Timestamp dt:dt="int">0</Timestamp><DateUtc dt:dt="string">2020-11-25T01:51:43Z</DateUtc></StartTime><FrequencyChanges><FrequencyChange><Frequency dt:dt="r8">2699980000</Frequency><Timestamp dt:dt="r8">5.80539604725394E+15</Timestamp><Cur…	좌우반구com(split BVF)_1-022-1	60.021	1.0.0.165	1	943402693	Professional	2.0.10.242	2.0.10.353	11-25-2020	2020-11-25 오전 1:51:43	10:51:43	2.0.10.248	80	2	{/}	념속	념	속	21	1	80	NULL	NULL	NULL	NULL	NULL	NULL	KSY3	List1	NULL	NULL	NULL	NULL	NULL	NULL	NULL	NULL	NULL	1	{/}	0	3	239745	0	{/}	400
좌우반구com(split BVF)_1	22	1	<?xml version="1.0"?>\n<Clock xmlns:dt="urn:schemas-microsoft-com:datatypes"><Description dt:dt="string">E-Prime Primary Realtime Clock</Description><StartTime><Timestamp dt:dt="int">0</Timestamp><DateUtc dt:dt="string">2020-11-25T01:51:43Z</DateUtc></StartTime><FrequencyChanges><FrequencyChange><Frequency dt:dt="r8">2699980000</Frequency><Timestamp dt:dt="r8">5.80539604725394E+15</Timestamp><Cur…	좌우반구com(split BVF)_1-022-1	60.021	1.0.0.165	1	943402693	Professional	2.0.10.242	2.0.10.353	11-25-2020	2020-11-25 오전 1:51:43	10:51:43	2.0.10.248	272	2	{/}	념실	념	실	NULL	NULL	NULL	NULL	NULL	NULL	73	1	8	KSY3	List3	NULL	NULL	NULL	NULL	NULL	NULL	NULL	NULL	NULL	1	{/}	0	3	859758	0	{/}	360
좌우반구com(split BVF)_1	22	1	<?xml version="1.0"?>\n<Clock xmlns:dt="urn:schemas-microsoft-com:datatypes"><Description dt:dt="string">E-Prime Primary Realtime Clock</Description><StartTime><Timestamp dt:dt="int">0</Timestamp><DateUtc dt:dt="string">2020-11-25T01:51:43Z</DateUtc></StartTime><FrequencyChanges><FrequencyChange><Frequency dt:dt="r8">2699980000</Frequency><Timestamp dt:dt="r8">5.80539604725394E+15</Timestamp><Cur…	좌우반구com(split BVF)_1-022-1	60.021	1.0.0.165	1	943402693	Professional	2.0.10.242	2.0.10.353	11-25-2020	2020-11-25 오전 1:51:43	10:51:43	2.0.10.248	319	2	{/}	념효	념	효	NULL	NULL	NULL	NULL	NULL	NULL	11	1	55	KSY3	List3	NULL	NULL	NULL	NULL	NULL	NULL	NULL	NULL	NULL	1	{/}	0	4	981965	0	{/}	335
좌우반구com(split BVF)_1	22	1	<?xml version="1.0"?>\n<Clock xmlns:dt="urn:schemas-microsoft-com:datatypes"><Description dt:dt="string">E-Prime Primary Realtime Clock</Description><StartTime><Timestamp dt:dt="int">0</Timestamp><DateUtc dt:dt="string">2020-11-25T01:51:43Z</DateUtc></StartTime><FrequencyChanges><FrequencyChange><Frequency dt:dt="r8">2699980000</Frequency><Timestamp dt:dt="r8">5.80539604725394E+15</Timestamp><Cur…	좌우반구com(split BVF)_1-022-1	60.021	1.0.0.165	1	943402693	Professional	2.0.10.242	2.0.10.353	11-25-2020	2020-11-25 오전 1:51:43	10:51:43	2.0.10.248	75	1	z	노조	노	조	52	1	75	NULL	NULL	NULL	NULL	NULL	NULL	KSY	List1	0		0	-1	226233	183		0	0	1	z	0	3	226416	0	z	409
좌우반구com(split BVF)_1	22	1	<?xml version="1.0"?>\n<Clock xmlns:dt="urn:schemas-microsoft-com:datatypes"><Description dt:dt="string">E-Prime Primary Realtime Clock</Description><StartTime><Timestamp dt:dt="int">0</Timestamp><DateUtc dt:dt="string">2020-11-25T01:51:43Z</DateUtc></StartTime><FrequencyChanges><FrequencyChange><Frequency dt:dt="r8">2699980000</Frequency><Timestamp dt:dt="r8">5.80539604725394E+15</Timestamp><Cur…	좌우반구com(split BVF)_1-022-1	60.021	1.0.0.165	1	943402693	Professional	2.0.10.242	2.0.10.353	11-25-2020	2020-11-25 오전 1:51:43	10:51:43	2.0.10.248	250	1	z	논란	논	란	NULL	NULL	NULL	122	1	118	NULL	NULL	NULL	KSY	List2	0		0	0	749764	183		0	0	1	z	0	3	749947	0	z	317
좌우반구com(split BVF)_1	22	1	<?xml version="1.0"?>\n<Clock xmlns:dt="urn:schemas-microsoft-com:datatypes"><Description dt:dt="string">E-Prime Primary Realtime Clock</Description><StartTime><Timestamp dt:dt="int">0</Timestamp><DateUtc dt:dt="string">2020-11-25T01:51:43Z</DateUtc></StartTime><FrequencyChanges><FrequencyChange><Frequency dt:dt="r8">2699980000</Frequency><Timestamp dt:dt="r8">5.80539604725394E+15</Timestamp><Cur…	좌우반구com(split BVF)_1-022-1	60.021	1.0.0.165	1	943402693	Professional	2.0.10.242	2.0.10.353	11-25-2020	2020-11-25 오전 1:51:43	10:51:43	2.0.10.248	50	2	{/}	논무	논	무	91	1	50	NULL	NULL	NULL	NULL	NULL	NULL	KSY2	List1	NULL	NULL	NULL	NULL	NULL	NULL	NULL	NULL	NULL	1	{/}	0	4	159407	0	{/}	461
좌우반구com(split BVF)_1	22	1	<?xml version="1.0"?>\n<Clock xmlns:dt="urn:schemas-microsoft-com:datatypes"><Description dt:dt="string">E-Prime Primary Realtime Clock</Description><StartTime><Timestamp dt:dt="int">0</Timestamp><DateUtc dt:dt="string">2020-11-25T01:51:43Z</DateUtc></StartTime><FrequencyChanges><FrequencyChange><Frequency dt:dt="r8">2699980000</Frequency><Timestamp dt:dt="r8">5.80539604725394E+15</Timestamp><Cur…	좌우반구com(split BVF)_1-022-1	60.021	1.0.0.165	1	943402693	Professional	2.0.10.242	2.0.10.353	11-25-2020	2020-11-25 오전 1:51:43	10:51:43	2.0.10.248	180	1	z	느낌	느	낌	NULL	NULL	NULL	72	1	48	NULL	NULL	NULL	KSY	List2	0		0	-1	565912	184		0	0	1	z	0	4	566096	0	z	285
좌우반구com(split BVF)_1	22	1	<?xml version="1.0"?>\n<Clock xmlns:dt="urn:schemas-microsoft-com:datatypes"><Description dt:dt="string">E-Prime Primary Realtime Clock</Description><StartTime><Timestamp dt:dt="int">0</Timestamp><DateUtc dt:dt="string">2020-11-25T01:51:43Z</DateUtc></StartTime><FrequencyChanges><FrequencyChange><Frequency dt:dt="r8">2699980000</Frequency><Timestamp dt:dt="r8">5.80539604725394E+15</Timestamp><Cur…	좌우반구com(split BVF)_1-022-1	60.021	1.0.0.165	1	943402693	Professional	2.0.10.242	2.0.10.353	11-25-2020	2020-11-25 오전 1:51:43	10:51:43	2.0.10.248	142	2	{/}	느속	느	속	NULL	NULL	NULL	88	1	10	NULL	NULL	NULL	KSY3	List2	NULL	NULL	NULL	NULL	NULL	NULL	NULL	NULL	NULL	1	{/}	0	4	464882	0	{/}	356
좌우반구com(split BVF)_1	22	1	<?xml version="1.0"?>\n<Clock xmlns:dt="urn:schemas-microsoft-com:datatypes"><Description dt:dt="string">E-Prime Primary Realtime Clock</Description><StartTime><Timestamp dt:dt="int">0</Timestamp><DateUtc dt:dt="string">2020-11-25T01:51:43Z</DateUtc></StartTime><FrequencyChanges><FrequencyChange><Frequency dt:dt="r8">2699980000</Frequency><Timestamp dt:dt="r8">5.80539604725394E+15</Timestamp><Cur…	좌우반구com(split BVF)_1-022-1	60.021	1.0.0.165	1	943402693	Professional	2.0.10.242	2.0.10.353	11-25-2020	2020-11-25 오전 1:51:43	10:51:43	2.0.10.248	1	2	{/}	느스	느	스	24	1	1	NULL	NULL	NULL	NULL	NULL	NULL	KSY2	List1	NULL	NULL	NULL	NULL	NULL	NULL	NULL	NULL	NULL	1	{/}	1	3	29069	0	{/}	455
좌우반구com(split BVF)_1	22	1	<?xml version="1.0"?>\n<Clock xmlns:dt="urn:schemas-microsoft-com:datatypes"><Description dt:dt="string">E-Prime Primary Realtime Clock</Description><StartTime><Timestamp dt:dt="int">0</Timestamp><DateUtc dt:dt="string">2020-11-25T01:51:43Z</DateUtc></StartTime><FrequencyChanges><FrequencyChange><Frequency dt:dt="r8">2699980000</Frequency><Timestamp dt:dt="r8">5.80539604725394E+15</Timestamp><Cur…	좌우반구com(split BVF)_1-022-1	60.021	1.0.0.165	1	943402693	Professional	2.0.10.242	2.0.10.353	11-25-2020	2020-11-25 오전 1:51:43	10:51:43	2.0.10.248	65	2	{/}	느체	느	체	48	1	65	NULL	NULL	NULL	NULL	NULL	NULL	KSY	List1	0		1	-1	199292	184		0	0	1	{/}	0	4	199476	0	{/}	341
좌우반구com(split BVF)_1	22	1	<?xml version="1.0"?>\n<Clock xmlns:dt="urn:schemas-microsoft-com:datatypes"><Description dt:dt="string">E-Prime Primary Realtime Clock</Description><StartTime><Timestamp dt:dt="int">0</Timestamp><DateUtc dt:dt="string">2020-11-25T01:51:43Z</DateUtc></StartTime><FrequencyChanges><FrequencyChange><Frequency dt:dt="r8">2699980000</Frequency><Timestamp dt:dt="r8">5.80539604725394E+15</Timestamp><Cur…	좌우반구com(split BVF)_1-022-1	60.021	1.0.0.165	1	943402693	Professional	2.0.10.242	2.0.10.353	11-25-2020	2020-11-25 오전 1:51:43	10:51:43	2.0.10.248	381	2	{/}	님우	님	우	NULL	NULL	NULL	NULL	NULL	NULL	97	1	117	KSY	List3	0		0	0	1142258	183		0	0	1	{/}	0	3	1142441	0	{/}	305
좌우반구com(split BVF)_1	22	1	<?xml version="1.0"?>\n<Clock xmlns:dt="urn:schemas-microsoft-com:datatypes"><Description dt:dt="string">E-Prime Primary Realtime Clock</Description><StartTime><Timestamp dt:dt="int">0</Timestamp><DateUtc dt:dt="string">2020-11-25T01:51:43Z</DateUtc></StartTime><FrequencyChanges><FrequencyChange><Frequency dt:dt="r8">2699980000</Frequency><Timestamp dt:dt="r8">5.80539604725394E+15</Timestamp><Cur…	좌우반구com(split BVF)_1-022-1	60.021	1.0.0.165	1	943402693	Professional	2.0.10.242	2.0.10.353	11-25-2020	2020-11-25 오전 1:51:43	10:51:43	2.0.10.248	74	2	{/}	단률	단	률	103	1	74	NULL	NULL	NULL	NULL	NULL	NULL	KSY3	List1	NULL	NULL	NULL	NULL	NULL	NULL	NULL	NULL	NULL	1	{/}	1	3	223650	0	{/}	559
좌우반구com(split BVF)_1	22	1	<?xml version="1.0"?>\n<Clock xmlns:dt="urn:schemas-microsoft-com:datatypes"><Description dt:dt="string">E-Prime Primary Realtime Clock</Description><StartTime><Timestamp dt:dt="int">0</Timestamp><DateUtc dt:dt="string">2020-11-25T01:51:43Z</DateUtc></StartTime><FrequencyChanges><FrequencyChange><Frequency dt:dt="r8">2699980000</Frequency><Timestamp dt:dt="r8">5.80539604725394E+15</Timestamp><Cur…	좌우반구com(split BVF)_1-022-1	60.021	1.0.0.165	1	943402693	Professional	2.0.10.242	2.0.10.353	11-25-2020	2020-11-25 오전 1:51:43	10:51:43	2.0.10.248	45	1	z	단어	단	어	81	1	45	NULL	NULL	NULL	NULL	NULL	NULL	KSY	List1	0		0	-1	145828	183		0	0	1	z	0	3	146011	0	z	343
좌우반구com(split BVF)_1	22	1	<?xml version="1.0"?>\n<Clock xmlns:dt="urn:schemas-microsoft-com:datatypes"><Description dt:dt="string">E-Prime Primary Realtime Clock</Description><StartTime><Timestamp dt:dt="int">0</Timestamp><DateUtc dt:dt="string">2020-11-25T01:51:43Z</DateUtc></StartTime><FrequencyChanges><FrequencyChange><Frequency dt:dt="r8">2699980000</Frequency><Timestamp dt:dt="r8">5.80539604725394E+15</Timestamp><Cur…	좌우반구com(split BVF)_1-022-1	60.021	1.0.0.165	1	943402693	Professional	2.0.10.242	2.0.10.353	11-25-2020	2020-11-25 오전 1:51:43	10:51:43	2.0.10.248	384	1	z	단위	단	위	NULL	NULL	NULL	NULL	NULL	NULL	49	1	120	KSY	List3	0		0	-1	1149705	183		0	0	1	z	1	3	1149888	0	z	259
좌우반구com(split BVF)_1	22	1	<?xml version="1.0"?>\n<Clock xmlns:dt="urn:schemas-microsoft-com:datatypes"><Description dt:dt="string">E-Prime Primary Realtime Clock</Description><StartTime><Timestamp dt:dt="int">0</Timestamp><DateUtc dt:dt="string">2020-11-25T01:51:43Z</DateUtc></StartTime><FrequencyChanges><FrequencyChange><Frequency dt:dt="r8">2699980000</Frequency><Timestamp dt:dt="r8">5.80539604725394E+15</Timestamp><Cur…	좌우반구com(split BVF)_1-022-1	60.021	1.0.0.165	1	943402693	Professional	2.0.10.242	2.0.10.353	11-25-2020	2020-11-25 오전 1:51:43	10:51:43	2.0.10.248	240	1	z	담화	담	화	NULL	NULL	NULL	25	1	108	NULL	NULL	NULL	KSY	List2	0		0	-1	723773	183		0	0	1	z	0	3	723956	0	z	357
좌우반구com(split BVF)_1	22	1	<?xml version="1.0"?>\n<Clock xmlns:dt="urn:schemas-microsoft-com:datatypes"><Description dt:dt="string">E-Prime Primary Realtime Clock</Description><StartTime><Timestamp dt:dt="int">0</Timestamp><DateUtc dt:dt="string">2020-11-25T01:51:43Z</DateUtc></StartTime><FrequencyChanges><FrequencyChange><Frequency dt:dt="r8">2699980000</Frequency><Timestamp dt:dt="r8">5.80539604725394E+15</Timestamp><Cur…	좌우반구com(split BVF)_1-022-1	60.021	1.0.0.165	1	943402693	Professional	2.0.10.242	2.0.10.353	11-25-2020	2020-11-25 오전 1:51:43	10:51:43	2.0.10.248	201	1	z	대문	대	문	NULL	NULL	NULL	55	1	69	NULL	NULL	NULL	KSY	List2	0		0	-1	622259	183		0	0	1	z	1	3	622442	0	z	304
좌우반구com(split BVF)_1	22	1	<?xml version="1.0"?>\n<Clock xmlns:dt="urn:schemas-microsoft-com:datatypes"><Description dt:dt="string">E-Prime Primary Realtime Clock</Description><StartTime><Timestamp dt:dt="int">0</Timestamp><DateUtc dt:dt="string">2020-11-25T01:51:43Z</DateUtc></StartTime><FrequencyChanges><FrequencyChange><Frequency dt:dt="r8">2699980000</Frequency><Timestamp dt:dt="r8">5.80539604725394E+15</Timestamp><Cur…	좌우반구com(split BVF)_1-022-1	60.021	1.0.0.165	1	943402693	Professional	2.0.10.242	2.0.10.353	11-25-2020	2020-11-25 오전 1:51:43	10:51:43	2.0.10.248	347	1	z	대중	대	중	NULL	NULL	NULL	NULL	NULL	NULL	18	1	83	KSY	List3	0		0	-1	1055422	183		0	0	1	z	0	3	1055605	0	z	304
좌우반구com(split BVF)_1	22	1	<?xml version="1.0"?>\n<Clock xmlns:dt="urn:schemas-microsoft-com:datatypes"><Description dt:dt="string">E-Prime Primary Realtime Clock</Description><StartTime><Timestamp dt:dt="int">0</Timestamp><DateUtc dt:dt="string">2020-11-25T01:51:43Z</DateUtc></StartTime><FrequencyChanges><FrequencyChange><Frequency dt:dt="r8">2699980000</Frequency><Timestamp dt:dt="r8">5.80539604725394E+15</Timestamp><Cur…	좌우반구com(split BVF)_1-022-1	60.021	1.0.0.165	1	943402693	Professional	2.0.10.242	2.0.10.353	11-25-2020	2020-11-25 오전 1:51:43	10:51:43	2.0.10.248	102	1	z	도박	도	박	10	1	102	NULL	NULL	NULL	NULL	NULL	NULL	KSY	List1	0		0	-1	297541	183		0	0	1	z	0	3	297724	0	z	276
좌우반구com(split BVF)_1	22	1	<?xml version="1.0"?>\n<Clock xmlns:dt="urn:schemas-microsoft-com:datatypes"><Description dt:dt="string">E-Prime Primary Realtime Clock</Description><StartTime><Timestamp dt:dt="int">0</Timestamp><DateUtc dt:dt="string">2020-11-25T01:51:43Z</DateUtc></StartTime><FrequencyChanges><FrequencyChange><Frequency dt:dt="r8">2699980000</Frequency><Timestamp dt:dt="r8">5.80539604725394E+15</Timestamp><Cur…	좌우반구com(split BVF)_1-022-1	60.021	1.0.0.165	1	943402693	Professional	2.0.10.242	2.0.10.353	11-25-2020	2020-11-25 오전 1:51:43	10:51:43	2.0.10.248	37	2	{/}	도휘	도	휘	65	1	37	NULL	NULL	NULL	NULL	NULL	NULL	KSY3	List1	NULL	NULL	NULL	NULL	NULL	NULL	NULL	NULL	NULL	1	{/}	0	3	123936	0	{/}	773
좌우반구com(split BVF)_1	22	1	<?xml version="1.0"?>\n<Clock xmlns:dt="urn:schemas-microsoft-com:datatypes"><Description dt:dt="string">E-Prime Primary Realtime Clock</Description><StartTime><Timestamp dt:dt="int">0</Timestamp><DateUtc dt:dt="string">2020-11-25T01:51:43Z</DateUtc></StartTime><FrequencyChanges><FrequencyChange><Frequency dt:dt="r8">2699980000</Frequency><Timestamp dt:dt="r8">5.80539604725394E+15</Timestamp><Cur…	좌우반구com(split BVF)_1-022-1	60.021	1.0.0.165	1	943402693	Professional	2.0.10.242	2.0.10.353	11-25-2020	2020-11-25 오전 1:51:43	10:51:43	2.0.10.248	152	1	z	동의	동	의	NULL	NULL	NULL	59	1	20	NULL	NULL	NULL	KSY	List2	0		0	-1	491622	183		0	0	1	z	1	3	491805	0	z	296
좌우반구com(split BVF)_1	22	1	<?xml version="1.0"?>\n<Clock xmlns:dt="urn:schemas-microsoft-com:datatypes"><Description dt:dt="string">E-Prime Primary Realtime Clock</Description><StartTime><Timestamp dt:dt="int">0</Timestamp><DateUtc dt:dt="string">2020-11-25T01:51:43Z</DateUtc></StartTime><FrequencyChanges><FrequencyChange><Frequency dt:dt="r8">2699980000</Frequency><Timestamp dt:dt="r8">5.80539604725394E+15</Timestamp><Cur…	좌우반구com(split BVF)_1-022-1	60.021	1.0.0.165	1	943402693	Professional	2.0.10.242	2.0.10.353	11-25-2020	2020-11-25 오전 1:51:43	10:51:43	2.0.10.248	161	2	{/}	득관	득	관	NULL	NULL	NULL	127	1	29	NULL	NULL	NULL	KSY2	List2	NULL	NULL	NULL	NULL	NULL	NULL	NULL	NULL	NULL	0	{/}	0	3	515480	0	z	679
좌우반구com(split BVF)_1	22	1	<?xml version="1.0"?>\n<Clock xmlns:dt="urn:schemas-microsoft-com:datatypes"><Description dt:dt="string">E-Prime Primary Realtime Clock</Description><StartTime><Timestamp dt:dt="int">0</Timestamp><DateUtc dt:dt="string">2020-11-25T01:51:43Z</DateUtc></StartTime><FrequencyChanges><FrequencyChange><Frequency dt:dt="r8">2699980000</Frequency><Timestamp dt:dt="r8">5.80539604725394E+15</Timestamp><Cur…	좌우반구com(split BVF)_1-022-1	60.021	1.0.0.165	1	943402693	Professional	2.0.10.242	2.0.10.353	11-25-2020	2020-11-25 오전 1:51:43	10:51:43	2.0.10.248	124	2	{/}	득동	득	동	38	1	124	NULL	NULL	NULL	NULL	NULL	NULL	KSY2	List1	NULL	NULL	NULL	NULL	NULL	NULL	NULL	NULL	NULL	1	{/}	0	3	355420	0	{/}	547
좌우반구com(split BVF)_1	22	1	<?xml version="1.0"?>\n<Clock xmlns:dt="urn:schemas-microsoft-com:datatypes"><Description dt:dt="string">E-Prime Primary Realtime Clock</Description><StartTime><Timestamp dt:dt="int">0</Timestamp><DateUtc dt:dt="string">2020-11-25T01:51:43Z</DateUtc></StartTime><FrequencyChanges><FrequencyChange><Frequency dt:dt="r8">2699980000</Frequency><Timestamp dt:dt="r8">5.80539604725394E+15</Timestamp><Cur…	좌우반구com(split BVF)_1-022-1	60.021	1.0.0.165	1	943402693	Professional	2.0.10.242	2.0.10.353	11-25-2020	2020-11-25 오전 1:51:43	10:51:43	2.0.10.248	134	2	{/}	득생	득	생	NULL	NULL	NULL	36	1	2	NULL	NULL	NULL	KSY2	List2	NULL	NULL	NULL	NULL	NULL	NULL	NULL	NULL	NULL	0	{/}	0	3	444139	0	z	587
좌우반구com(split BVF)_1	22	1	<?xml version="1.0"?>\n<Clock xmlns:dt="urn:schemas-microsoft-com:datatypes"><Description dt:dt="string">E-Prime Primary Realtime Clock</Description><StartTime><Timestamp dt:dt="int">0</Timestamp><DateUtc dt:dt="string">2020-11-25T01:51:43Z</DateUtc></StartTime><FrequencyChanges><FrequencyChange><Frequency dt:dt="r8">2699980000</Frequency><Timestamp dt:dt="r8">5.80539604725394E+15</Timestamp><Cur…	좌우반구com(split BVF)_1-022-1	60.021	1.0.0.165	1	943402693	Professional	2.0.10.242	2.0.10.353	11-25-2020	2020-11-25 오전 1:51:43	10:51:43	2.0.10.248	336	2	{/}	득외	득	외	NULL	NULL	NULL	NULL	NULL	NULL	121	1	72	KSY3	List3	NULL	NULL	NULL	NULL	NULL	NULL	NULL	NULL	NULL	1	{/}	0	4	1026266	0	{/}	482
좌우반구com(split BVF)_1	22	1	<?xml version="1.0"?>\n<Clock xmlns:dt="urn:schemas-microsoft-com:datatypes"><Description dt:dt="string">E-Prime Primary Realtime Clock</Description><StartTime><Timestamp dt:dt="int">0</Timestamp><DateUtc dt:dt="string">2020-11-25T01:51:43Z</DateUtc></StartTime><FrequencyChanges><FrequencyChange><Frequency dt:dt="r8">2699980000</Frequency><Timestamp dt:dt="r8">5.80539604725394E+15</Timestamp><Cur…	좌우반구com(split BVF)_1-022-1	60.021	1.0.0.165	1	943402693	Professional	2.0.10.242	2.0.10.353	11-25-2020	2020-11-25 오전 1:51:43	10:51:43	2.0.10.248	334	2	{/}	란공	란	공	NULL	NULL	NULL	NULL	NULL	NULL	113	1	70	KSY	List3	0		0	-1	1021034	183		0	0	1	{/}	1	3	1021217	0	{/}	301
좌우반구com(split BVF)_1	22	1	<?xml version="1.0"?>\n<Clock xmlns:dt="urn:schemas-microsoft-com:datatypes"><Description dt:dt="string">E-Prime Primary Realtime Clock</Description><StartTime><Timestamp dt:dt="int">0</Timestamp><DateUtc dt:dt="string">2020-11-25T01:51:43Z</DateUtc></StartTime><FrequencyChanges><FrequencyChange><Frequency dt:dt="r8">2699980000</Frequency><Timestamp dt:dt="r8">5.80539604725394E+15</Timestamp><Cur…	좌우반구com(split BVF)_1-022-1	60.021	1.0.0.165	1	943402693	Professional	2.0.10.242	2.0.10.353	11-25-2020	2020-11-25 오전 1:51:43	10:51:43	2.0.10.248	169	2	{/}	량필	량	필	NULL	NULL	NULL	87	1	37	NULL	NULL	NULL	KSY3	List2	NULL	NULL	NULL	NULL	NULL	NULL	NULL	NULL	NULL	1	{/}	1	3	536689	0	{/}	692
좌우반구com(split BVF)_1	22	1	<?xml version="1.0"?>\n<Clock xmlns:dt="urn:schemas-microsoft-com:datatypes"><Description dt:dt="string">E-Prime Primary Realtime Clock</Description><StartTime><Timestamp dt:dt="int">0</Timestamp><DateUtc dt:dt="string">2020-11-25T01:51:43Z</DateUtc></StartTime><FrequencyChanges><FrequencyChange><Frequency dt:dt="r8">2699980000</Frequency><Timestamp dt:dt="r8">5.80539604725394E+15</Timestamp><Cur…	좌우반구com(split BVF)_1-022-1	60.021	1.0.0.165	1	943402693	Professional	2.0.10.242	2.0.10.353	11-25-2020	2020-11-25 오전 1:51:43	10:51:43	2.0.10.248	297	2	{/}	려제	려	제	NULL	NULL	NULL	NULL	NULL	NULL	71	1	33	KSY2	List3	NULL	NULL	NULL	NULL	NULL	NULL	NULL	NULL	NULL	1	{/}	0	4	924952	0	{/}	341
좌우반구com(split BVF)_1	22	1	<?xml version="1.0"?>\n<Clock xmlns:dt="urn:schemas-microsoft-com:datatypes"><Description dt:dt="string">E-Prime Primary Realtime Clock</Description><StartTime><Timestamp dt:dt="int">0</Timestamp><DateUtc dt:dt="string">2020-11-25T01:51:43Z</DateUtc></StartTime><FrequencyChanges><FrequencyChange><Frequency dt:dt="r8">2699980000</Frequency><Timestamp dt:dt="r8">5.80539604725394E+15</Timestamp><Cur…	좌우반구com(split BVF)_1-022-1	60.021	1.0.0.165	1	943402693	Professional	2.0.10.242	2.0.10.353	11-25-2020	2020-11-25 오전 1:51:43	10:51:43	2.0.10.248	91	2	{/}	려최	려	최	31	1	91	NULL	NULL	NULL	NULL	NULL	NULL	KSY	List1	0		0	-1	268318	183		0	0	1	{/}	0	3	268501	0	{/}	363
좌우반구com(split BVF)_1	22	1	<?xml version="1.0"?>\n<Clock xmlns:dt="urn:schemas-microsoft-com:datatypes"><Description dt:dt="string">E-Prime Primary Realtime Clock</Description><StartTime><Timestamp dt:dt="int">0</Timestamp><DateUtc dt:dt="string">2020-11-25T01:51:43Z</DateUtc></StartTime><FrequencyChanges><FrequencyChange><Frequency dt:dt="r8">2699980000</Frequency><Timestamp dt:dt="r8">5.80539604725394E+15</Timestamp><Cur…	좌우반구com(split BVF)_1-022-1	60.021	1.0.0.165	1	943402693	Professional	2.0.10.242	2.0.10.353	11-25-2020	2020-11-25 오전 1:51:43	10:51:43	2.0.10.248	55	2	{/}	려희	려	희	20	1	55	NULL	NULL	NULL	NULL	NULL	NULL	KSY	List1	0		1	-1	172918	184		0	0	1	{/}	0	4	173102	0	{/}	380
좌우반구com(split BVF)_1	22	1	<?xml version="1.0"?>\n<Clock xmlns:dt="urn:schemas-microsoft-com:datatypes"><Description dt:dt="string">E-Prime Primary Realtime Clock</Description><StartTime><Timestamp dt:dt="int">0</Timestamp><DateUtc dt:dt="string">2020-11-25T01:51:43Z</DateUtc></StartTime><FrequencyChanges><FrequencyChange><Frequency dt:dt="r8">2699980000</Frequency><Timestamp dt:dt="r8">5.80539604725394E+15</Timestamp><Cur…	좌우반구com(split BVF)_1-022-1	60.021	1.0.0.165	1	943402693	Professional	2.0.10.242	2.0.10.353	11-25-2020	2020-11-25 오전 1:51:43	10:51:43	2.0.10.248	176	2	{/}	력름	력	름	NULL	NULL	NULL	93	1	44	NULL	NULL	NULL	KSY3	List2	NULL	NULL	NULL	NULL	NULL	NULL	NULL	NULL	NULL	1	{/}	0	3	555183	0	{/}	399
좌우반구com(split BVF)_1	22	1	<?xml version="1.0"?>\n<Clock xmlns:dt="urn:schemas-microsoft-com:datatypes"><Description dt:dt="string">E-Prime Primary Realtime Clock</Description><StartTime><Timestamp dt:dt="int">0</Timestamp><DateUtc dt:dt="string">2020-11-25T01:51:43Z</DateUtc></StartTime><FrequencyChanges><FrequencyChange><Frequency dt:dt="r8">2699980000</Frequency><Timestamp dt:dt="r8">5.80539604725394E+15</Timestamp><Cur…	좌우반구com(split BVF)_1-022-1	60.021	1.0.0.165	1	943402693	Professional	2.0.10.242	2.0.10.353	11-25-2020	2020-11-25 오전 1:51:43	10:51:43	2.0.10.248	19	2	{/}	례부	례	부	95	1	19	NULL	NULL	NULL	NULL	NULL	NULL	KSY	List1	0		0	-1	76153	183		0	0	1	{/}	0	3	76336	0	{/}	443
좌우반구com(split BVF)_1	22	1	<?xml version="1.0"?>\n<Clock xmlns:dt="urn:schemas-microsoft-com:datatypes"><Description dt:dt="string">E-Prime Primary Realtime Clock</Description><StartTime><Timestamp dt:dt="int">0</Timestamp><DateUtc dt:dt="string">2020-11-25T01:51:43Z</DateUtc></StartTime><FrequencyChanges><FrequencyChange><Frequency dt:dt="r8">2699980000</Frequency><Timestamp dt:dt="r8">5.80539604725394E+15</Timestamp><Cur…	좌우반구com(split BVF)_1-022-1	60.021	1.0.0.165	1	943402693	Professional	2.0.10.242	2.0.10.353	11-25-2020	2020-11-25 오전 1:51:43	10:51:43	2.0.10.248	83	2	{/}	록어	록	어	40	1	83	NULL	NULL	NULL	NULL	NULL	NULL	KSY2	List1	NULL	NULL	NULL	NULL	NULL	NULL	NULL	NULL	NULL	1	{/}	0	3	247625	0	{/}	519
좌우반구com(split BVF)_1	22	1	<?xml version="1.0"?>\n<Clock xmlns:dt="urn:schemas-microsoft-com:datatypes"><Description dt:dt="string">E-Prime Primary Realtime Clock</Description><StartTime><Timestamp dt:dt="int">0</Timestamp><DateUtc dt:dt="string">2020-11-25T01:51:43Z</DateUtc></StartTime><FrequencyChanges><FrequencyChange><Frequency dt:dt="r8">2699980000</Frequency><Timestamp dt:dt="r8">5.80539604725394E+15</Timestamp><Cur…	좌우반구com(split BVF)_1-022-1	60.021	1.0.0.165	1	943402693	Professional	2.0.10.242	2.0.10.353	11-25-2020	2020-11-25 오전 1:51:43	10:51:43	2.0.10.248	57	2	{/}	류궤	류	궤	55	1	57	NULL	NULL	NULL	NULL	NULL	NULL	KSY	List1	0		1	-1	178283	184		0	0	1	{/}	0	4	178467	0	{/}	401
좌우반구com(split BVF)_1	22	1	<?xml version="1.0"?>\n<Clock xmlns:dt="urn:schemas-microsoft-com:datatypes"><Description dt:dt="string">E-Prime Primary Realtime Clock</Description><StartTime><Timestamp dt:dt="int">0</Timestamp><DateUtc dt:dt="string">2020-11-25T01:51:43Z</DateUtc></StartTime><FrequencyChanges><FrequencyChange><Frequency dt:dt="r8">2699980000</Frequency><Timestamp dt:dt="r8">5.80539604725394E+15</Timestamp><Cur…	좌우반구com(split BVF)_1-022-1	60.021	1.0.0.165	1	943402693	Professional	2.0.10.242	2.0.10.353	11-25-2020	2020-11-25 오전 1:51:43	10:51:43	2.0.10.248	262	2	{/}	류란	류	란	NULL	NULL	NULL	6	1	130	NULL	NULL	NULL	KSY3	List2	NULL	NULL	NULL	NULL	NULL	NULL	NULL	NULL	NULL	1	{/}	0	4	781936	0	{/}	344
좌우반구com(split BVF)_1	22	1	<?xml version="1.0"?>\n<Clock xmlns:dt="urn:schemas-microsoft-com:datatypes"><Description dt:dt="string">E-Prime Primary Realtime Clock</Description><StartTime><Timestamp dt:dt="int">0</Timestamp><DateUtc dt:dt="string">2020-11-25T01:51:43Z</DateUtc></StartTime><FrequencyChanges><FrequencyChange><Frequency dt:dt="r8">2699980000</Frequency><Timestamp dt:dt="r8">5.80539604725394E+15</Timestamp><Cur…	좌우반구com(split BVF)_1-022-1	60.021	1.0.0.165	1	943402693	Professional	2.0.10.242	2.0.10.353	11-25-2020	2020-11-25 오전 1:51:43	10:51:43	2.0.10.248	217	2	{/}	류포	류	포	NULL	NULL	NULL	33	1	85	NULL	NULL	NULL	KSY	List2	0		0	-1	663844	184		0	0	1	{/}	0	4	664028	0	{/}	422
좌우반구com(split BVF)_1	22	1	<?xml version="1.0"?>\n<Clock xmlns:dt="urn:schemas-microsoft-com:datatypes"><Description dt:dt="string">E-Prime Primary Realtime Clock</Description><StartTime><Timestamp dt:dt="int">0</Timestamp><DateUtc dt:dt="string">2020-11-25T01:51:43Z</DateUtc></StartTime><FrequencyChanges><FrequencyChange><Frequency dt:dt="r8">2699980000</Frequency><Timestamp dt:dt="r8">5.80539604725394E+15</Timestamp><Cur…	좌우반구com(split BVF)_1-022-1	60.021	1.0.0.165	1	943402693	Professional	2.0.10.242	2.0.10.353	11-25-2020	2020-11-25 오전 1:51:43	10:51:43	2.0.10.248	266	2	{/}	률법	률	법	NULL	NULL	NULL	NULL	NULL	NULL	67	1	2	KSY3	List3	NULL	NULL	NULL	NULL	NULL	NULL	NULL	NULL	NULL	1	{/}	0	3	844397	0	{/}	402
좌우반구com(split BVF)_1	22	1	<?xml version="1.0"?>\n<Clock xmlns:dt="urn:schemas-microsoft-com:datatypes"><Description dt:dt="string">E-Prime Primary Realtime Clock</Description><StartTime><Timestamp dt:dt="int">0</Timestamp><DateUtc dt:dt="string">2020-11-25T01:51:43Z</DateUtc></StartTime><FrequencyChanges><FrequencyChange><Frequency dt:dt="r8">2699980000</Frequency><Timestamp dt:dt="r8">5.80539604725394E+15</Timestamp><Cur…	좌우반구com(split BVF)_1-022-1	60.021	1.0.0.165	1	943402693	Professional	2.0.10.242	2.0.10.353	11-25-2020	2020-11-25 오전 1:51:43	10:51:43	2.0.10.248	301	2	{/}	률법	률	법	NULL	NULL	NULL	NULL	NULL	NULL	9	1	37	KSY	List3	0		0	0	935015	183		0	0	1	{/}	0	3	935198	0	{/}	440
좌우반구com(split BVF)_1	22	1	<?xml version="1.0"?>\n<Clock xmlns:dt="urn:schemas-microsoft-com:datatypes"><Description dt:dt="string">E-Prime Primary Realtime Clock</Description><StartTime><Timestamp dt:dt="int">0</Timestamp><DateUtc dt:dt="string">2020-11-25T01:51:43Z</DateUtc></StartTime><FrequencyChanges><FrequencyChange><Frequency dt:dt="r8">2699980000</Frequency><Timestamp dt:dt="r8">5.80539604725394E+15</Timestamp><Cur…	좌우반구com(split BVF)_1-022-1	60.021	1.0.0.165	1	943402693	Professional	2.0.10.242	2.0.10.353	11-25-2020	2020-11-25 오전 1:51:43	10:51:43	2.0.10.248	58	2	{/}	률시	률	시	2	1	58	NULL	NULL	NULL	NULL	NULL	NULL	KSY	List1	0		1	-1	180882	184		0	0	1	{/}	0	4	181066	0	{/}	376
좌우반구com(split BVF)_1	22	1	<?xml version="1.0"?>\n<Clock xmlns:dt="urn:schemas-microsoft-com:datatypes"><Description dt:dt="string">E-Prime Primary Realtime Clock</Description><StartTime><Timestamp dt:dt="int">0</Timestamp><DateUtc dt:dt="string">2020-11-25T01:51:43Z</DateUtc></StartTime><FrequencyChanges><FrequencyChange><Frequency dt:dt="r8">2699980000</Frequency><Timestamp dt:dt="r8">5.80539604725394E+15</Timestamp><Cur…	좌우반구com(split BVF)_1-022-1	60.021	1.0.0.165	1	943402693	Professional	2.0.10.242	2.0.10.353	11-25-2020	2020-11-25 오전 1:51:43	10:51:43	2.0.10.248	298	2	{/}	률훈	률	훈	NULL	NULL	NULL	NULL	NULL	NULL	45	1	34	KSY2	List3	NULL	NULL	NULL	NULL	NULL	NULL	NULL	NULL	NULL	1	{/}	0	4	927501	0	{/}	345
좌우반구com(split BVF)_1	22	1	<?xml version="1.0"?>\n<Clock xmlns:dt="urn:schemas-microsoft-com:datatypes"><Description dt:dt="string">E-Prime Primary Realtime Clock</Description><StartTime><Timestamp dt:dt="int">0</Timestamp><DateUtc dt:dt="string">2020-11-25T01:51:43Z</DateUtc></StartTime><FrequencyChanges><FrequencyChange><Frequency dt:dt="r8">2699980000</Frequency><Timestamp dt:dt="r8">5.80539604725394E+15</Timestamp><Cur…	좌우반구com(split BVF)_1-022-1	60.021	1.0.0.165	1	943402693	Professional	2.0.10.242	2.0.10.353	11-25-2020	2020-11-25 오전 1:51:43	10:51:43	2.0.10.248	31	2	{/}	름결	름	결	118	1	31	NULL	NULL	NULL	NULL	NULL	NULL	KSY	List1	0		0	-1	107958	183		0	0	1	{/}	1	3	108141	0	{/}	414
좌우반구com(split BVF)_1	22	1	<?xml version="1.0"?>\n<Clock xmlns:dt="urn:schemas-microsoft-com:datatypes"><Description dt:dt="string">E-Prime Primary Realtime Clock</Description><StartTime><Timestamp dt:dt="int">0</Timestamp><DateUtc dt:dt="string">2020-11-25T01:51:43Z</DateUtc></StartTime><FrequencyChanges><FrequencyChange><Frequency dt:dt="r8">2699980000</Frequency><Timestamp dt:dt="r8">5.80539604725394E+15</Timestamp><Cur…	좌우반구com(split BVF)_1-022-1	60.021	1.0.0.165	1	943402693	Professional	2.0.10.242	2.0.10.353	11-25-2020	2020-11-25 오전 1:51:43	10:51:43	2.0.10.248	344	2	{/}	름무	름	무	NULL	NULL	NULL	NULL	NULL	NULL	70	1	80	KSY2	List3	NULL	NULL	NULL	NULL	NULL	NULL	NULL	NULL	NULL	1	{/}	0	3	1047791	0	{/}	348
좌우반구com(split BVF)_1	22	1	<?xml version="1.0"?>\n<Clock xmlns:dt="urn:schemas-microsoft-com:datatypes"><Description dt:dt="string">E-Prime Primary Realtime Clock</Description><StartTime><Timestamp dt:dt="int">0</Timestamp><DateUtc dt:dt="string">2020-11-25T01:51:43Z</DateUtc></StartTime><FrequencyChanges><FrequencyChange><Frequency dt:dt="r8">2699980000</Frequency><Timestamp dt:dt="r8">5.80539604725394E+15</Timestamp><Cur…	좌우반구com(split BVF)_1-022-1	60.021	1.0.0.165	1	943402693	Professional	2.0.10.242	2.0.10.353	11-25-2020	2020-11-25 오전 1:51:43	10:51:43	2.0.10.248	77	2	{/}	리열	리	열	99	1	77	NULL	NULL	NULL	NULL	NULL	NULL	KSY3	List1	NULL	NULL	NULL	NULL	NULL	NULL	NULL	NULL	NULL	1	{/}	0	3	231814	0	{/}	412
좌우반구com(split BVF)_1	22	1	<?xml version="1.0"?>\n<Clock xmlns:dt="urn:schemas-microsoft-com:datatypes"><Description dt:dt="string">E-Prime Primary Realtime Clock</Description><StartTime><Timestamp dt:dt="int">0</Timestamp><DateUtc dt:dt="string">2020-11-25T01:51:43Z</DateUtc></StartTime><FrequencyChanges><FrequencyChange><Frequency dt:dt="r8">2699980000</Frequency><Timestamp dt:dt="r8">5.80539604725394E+15</Timestamp><Cur…	좌우반구com(split BVF)_1-022-1	60.021	1.0.0.165	1	943402693	Professional	2.0.10.242	2.0.10.353	11-25-2020	2020-11-25 오전 1:51:43	10:51:43	2.0.10.248	141	2	{/}	림밀	림	밀	NULL	NULL	NULL	47	1	9	NULL	NULL	NULL	KSY	List2	0		1	-1	462182	184		0	0	1	{/}	0	4	462366	0	{/}	324
좌우반구com(split BVF)_1	22	1	<?xml version="1.0"?>\n<Clock xmlns:dt="urn:schemas-microsoft-com:datatypes"><Description dt:dt="string">E-Prime Primary Realtime Clock</Description><StartTime><Timestamp dt:dt="int">0</Timestamp><DateUtc dt:dt="string">2020-11-25T01:51:43Z</DateUtc></StartTime><FrequencyChanges><FrequencyChange><Frequency dt:dt="r8">2699980000</Frequency><Timestamp dt:dt="r8">5.80539604725394E+15</Timestamp><Cur…	좌우반구com(split BVF)_1-022-1	60.021	1.0.0.165	1	943402693	Professional	2.0.10.242	2.0.10.353	11-25-2020	2020-11-25 오전 1:51:43	10:51:43	2.0.10.248	358	2	{/}	마요	마	요	NULL	NULL	NULL	NULL	NULL	NULL	25	1	94	KSY	List3	0		0	-1	1083612	183		0	0	0	{/}	0	3	1083795	0	z	392
좌우반구com(split BVF)_1	22	1	<?xml version="1.0"?>\n<Clock xmlns:dt="urn:schemas-microsoft-com:datatypes"><Description dt:dt="string">E-Prime Primary Realtime Clock</Description><StartTime><Timestamp dt:dt="int">0</Timestamp><DateUtc dt:dt="string">2020-11-25T01:51:43Z</DateUtc></StartTime><FrequencyChanges><FrequencyChange><Frequency dt:dt="r8">2699980000</Frequency><Timestamp dt:dt="r8">5.80539604725394E+15</Timestamp><Cur…	좌우반구com(split BVF)_1-022-1	60.021	1.0.0.165	1	943402693	Professional	2.0.10.242	2.0.10.353	11-25-2020	2020-11-25 오전 1:51:43	10:51:43	2.0.10.248	292	2	{/}	망습	망	습	NULL	NULL	NULL	NULL	NULL	NULL	111	1	28	KSY3	List3	NULL	NULL	NULL	NULL	NULL	NULL	NULL	NULL	NULL	1	{/}	0	3	912023	0	{/}	487
좌우반구com(split BVF)_1	22	1	<?xml version="1.0"?>\n<Clock xmlns:dt="urn:schemas-microsoft-com:datatypes"><Description dt:dt="string">E-Prime Primary Realtime Clock</Description><StartTime><Timestamp dt:dt="int">0</Timestamp><DateUtc dt:dt="string">2020-11-25T01:51:43Z</DateUtc></StartTime><FrequencyChanges><FrequencyChange><Frequency dt:dt="r8">2699980000</Frequency><Timestamp dt:dt="r8">5.80539604725394E+15</Timestamp><Cur…	좌우반구com(split BVF)_1-022-1	60.021	1.0.0.165	1	943402693	Professional	2.0.10.242	2.0.10.353	11-25-2020	2020-11-25 오전 1:51:43	10:51:43	2.0.10.248	299	1	z	망신	망	신	NULL	NULL	NULL	NULL	NULL	NULL	127	1	35	KSY	List3	0		1	-1	929866	184		0	0	1	z	0	4	930050	0	z	387
좌우반구com(split BVF)_1	22	1	<?xml version="1.0"?>\n<Clock xmlns:dt="urn:schemas-microsoft-com:datatypes"><Description dt:dt="string">E-Prime Primary Realtime Clock</Description><StartTime><Timestamp dt:dt="int">0</Timestamp><DateUtc dt:dt="string">2020-11-25T01:51:43Z</DateUtc></StartTime><FrequencyChanges><FrequencyChange><Frequency dt:dt="r8">2699980000</Frequency><Timestamp dt:dt="r8">5.80539604725394E+15</Timestamp><Cur…	좌우반구com(split BVF)_1-022-1	60.021	1.0.0.165	1	943402693	Professional	2.0.10.242	2.0.10.353	11-25-2020	2020-11-25 오전 1:51:43	10:51:43	2.0.10.248	373	1	z	매력	매	력	NULL	NULL	NULL	NULL	NULL	NULL	37	1	109	KSY	List3	0		0	-1	1121715	183		0	0	1	z	0	3	1121898	0	z	304
좌우반구com(split BVF)_1	22	1	<?xml version="1.0"?>\n<Clock xmlns:dt="urn:schemas-microsoft-com:datatypes"><Description dt:dt="string">E-Prime Primary Realtime Clock</Description><StartTime><Timestamp dt:dt="int">0</Timestamp><DateUtc dt:dt="string">2020-11-25T01:51:43Z</DateUtc></StartTime><FrequencyChanges><FrequencyChange><Frequency dt:dt="r8">2699980000</Frequency><Timestamp dt:dt="r8">5.80539604725394E+15</Timestamp><Cur…	좌우반구com(split BVF)_1-022-1	60.021	1.0.0.165	1	943402693	Professional	2.0.10.242	2.0.10.353	11-25-2020	2020-11-25 오전 1:51:43	10:51:43	2.0.10.248	24	2	{/}	매소	매	소	69	1	24	NULL	NULL	NULL	NULL	NULL	NULL	KSY3	List1	NULL	NULL	NULL	NULL	NULL	NULL	NULL	NULL	NULL	1	{/}	0	3	89315	0	{/}	800
좌우반구com(split BVF)_1	22	1	<?xml version="1.0"?>\n<Clock xmlns:dt="urn:schemas-microsoft-com:datatypes"><Description dt:dt="string">E-Prime Primary Realtime Clock</Description><StartTime><Timestamp dt:dt="int">0</Timestamp><DateUtc dt:dt="string">2020-11-25T01:51:43Z</DateUtc></StartTime><FrequencyChanges><FrequencyChange><Frequency dt:dt="r8">2699980000</Frequency><Timestamp dt:dt="r8">5.80539604725394E+15</Timestamp><Cur…	좌우반구com(split BVF)_1-022-1	60.021	1.0.0.165	1	943402693	Professional	2.0.10.242	2.0.10.353	11-25-2020	2020-11-25 오전 1:51:43	10:51:43	2.0.10.248	390	1	z	모습	모	습	NULL	NULL	NULL	NULL	NULL	NULL	27	1	126	KSY	List3	0		0	-1	1165116	184		0	0	1	z	0	4	1165300	0	z	293
좌우반구com(split BVF)_1	22	1	<?xml version="1.0"?>\n<Clock xmlns:dt="urn:schemas-microsoft-com:datatypes"><Description dt:dt="string">E-Prime Primary Realtime Clock</Description><StartTime><Timestamp dt:dt="int">0</Timestamp><DateUtc dt:dt="string">2020-11-25T01:51:43Z</DateUtc></StartTime><FrequencyChanges><FrequencyChange><Frequency dt:dt="r8">2699980000</Frequency><Timestamp dt:dt="r8">5.80539604725394E+15</Timestamp><Cur…	좌우반구com(split BVF)_1-022-1	60.021	1.0.0.165	1	943402693	Professional	2.0.10.242	2.0.10.353	11-25-2020	2020-11-25 오전 1:51:43	10:51:43	2.0.10.248	252	1	z	모형	모	형	NULL	NULL	NULL	44	1	120	NULL	NULL	NULL	KSY	List2	0		0	-1	754845	184		0	0	1	z	0	4	755029	0	z	283
좌우반구com(split BVF)_1	22	1	<?xml version="1.0"?>\n<Clock xmlns:dt="urn:schemas-microsoft-com:datatypes"><Description dt:dt="string">E-Prime Primary Realtime Clock</Description><StartTime><Timestamp dt:dt="int">0</Timestamp><DateUtc dt:dt="string">2020-11-25T01:51:43Z</DateUtc></StartTime><FrequencyChanges><FrequencyChange><Frequency dt:dt="r8">2699980000</Frequency><Timestamp dt:dt="r8">5.80539604725394E+15</Timestamp><Cur…	좌우반구com(split BVF)_1-022-1	60.021	1.0.0.165	1	943402693	Professional	2.0.10.242	2.0.10.353	11-25-2020	2020-11-25 오전 1:51:43	10:51:43	2.0.10.248	115	2	{/}	목력	목	력	92	1	115	NULL	NULL	NULL	NULL	NULL	NULL	KSY2	List1	NULL	NULL	NULL	NULL	NULL	NULL	NULL	NULL	NULL	0	{/}	0	4	331546	0	z	357
좌우반구com(split BVF)_1	22	1	<?xml version="1.0"?>\n<Clock xmlns:dt="urn:schemas-microsoft-com:datatypes"><Description dt:dt="string">E-Prime Primary Realtime Clock</Description><StartTime><Timestamp dt:dt="int">0</Timestamp><DateUtc dt:dt="string">2020-11-25T01:51:43Z</DateUtc></StartTime><FrequencyChanges><FrequencyChange><Frequency dt:dt="r8">2699980000</Frequency><Timestamp dt:dt="r8">5.80539604725394E+15</Timestamp><Cur…	좌우반구com(split BVF)_1-022-1	60.021	1.0.0.165	1	943402693	Professional	2.0.10.242	2.0.10.353	11-25-2020	2020-11-25 오전 1:51:43	10:51:43	2.0.10.248	173	1	z	목록	목	록	NULL	NULL	NULL	84	1	41	NULL	NULL	NULL	KSY	List2	0		0	-1	547502	183		0	0	1	z	1	3	547685	0	z	295
좌우반구com(split BVF)_1	22	1	<?xml version="1.0"?>\n<Clock xmlns:dt="urn:schemas-microsoft-com:datatypes"><Description dt:dt="string">E-Prime Primary Realtime Clock</Description><StartTime><Timestamp dt:dt="int">0</Timestamp><DateUtc dt:dt="string">2020-11-25T01:51:43Z</DateUtc></StartTime><FrequencyChanges><FrequencyChange><Frequency dt:dt="r8">2699980000</Frequency><Timestamp dt:dt="r8">5.80539604725394E+15</Timestamp><Cur…	좌우반구com(split BVF)_1-022-1	60.021	1.0.0.165	1	943402693	Professional	2.0.10.242	2.0.10.353	11-25-2020	2020-11-25 오전 1:51:43	10:51:43	2.0.10.248	277	1	z	목적	목	적	NULL	NULL	NULL	NULL	NULL	NULL	43	1	13	KSY	List3	0		0	-1	872587	183		0	0	1	z	0	3	872770	0	z	252
좌우반구com(split BVF)_1	22	1	<?xml version="1.0"?>\n<Clock xmlns:dt="urn:schemas-microsoft-com:datatypes"><Description dt:dt="string">E-Prime Primary Realtime Clock</Description><StartTime><Timestamp dt:dt="int">0</Timestamp><DateUtc dt:dt="string">2020-11-25T01:51:43Z</DateUtc></StartTime><FrequencyChanges><FrequencyChange><Frequency dt:dt="r8">2699980000</Frequency><Timestamp dt:dt="r8">5.80539604725394E+15</Timestamp><Cur…	좌우반구com(split BVF)_1-022-1	60.021	1.0.0.165	1	943402693	Professional	2.0.10.242	2.0.10.353	11-25-2020	2020-11-25 오전 1:51:43	10:51:43	2.0.10.248	69	2	{/}	목퇴	목	퇴	72	1	69	NULL	NULL	NULL	NULL	NULL	NULL	KSY	List1	0		1	-1	210055	184		0	0	1	{/}	0	4	210239	0	{/}	419
좌우반구com(split BVF)_1	22	1	<?xml version="1.0"?>\n<Clock xmlns:dt="urn:schemas-microsoft-com:datatypes"><Description dt:dt="string">E-Prime Primary Realtime Clock</Description><StartTime><Timestamp dt:dt="int">0</Timestamp><DateUtc dt:dt="string">2020-11-25T01:51:43Z</DateUtc></StartTime><FrequencyChanges><FrequencyChange><Frequency dt:dt="r8">2699980000</Frequency><Timestamp dt:dt="r8">5.80539604725394E+15</Timestamp><Cur…	좌우반구com(split BVF)_1-022-1	60.021	1.0.0.165	1	943402693	Professional	2.0.10.242	2.0.10.353	11-25-2020	2020-11-25 오전 1:51:43	10:51:43	2.0.10.248	117	2	{/}	무록	무	록	75	1	117	NULL	NULL	NULL	NULL	NULL	NULL	KSY3	List1	NULL	NULL	NULL	NULL	NULL	NULL	NULL	NULL	NULL	1	{/}	0	3	336877	0	{/}	522
좌우반구com(split BVF)_1	22	1	<?xml version="1.0"?>\n<Clock xmlns:dt="urn:schemas-microsoft-com:datatypes"><Description dt:dt="string">E-Prime Primary Realtime Clock</Description><StartTime><Timestamp dt:dt="int">0</Timestamp><DateUtc dt:dt="string">2020-11-25T01:51:43Z</DateUtc></StartTime><FrequencyChanges><FrequencyChange><Frequency dt:dt="r8">2699980000</Frequency><Timestamp dt:dt="r8">5.80539604725394E+15</Timestamp><Cur…	좌우반구com(split BVF)_1-022-1	60.021	1.0.0.165	1	943402693	Professional	2.0.10.242	2.0.10.353	11-25-2020	2020-11-25 오전 1:51:43	10:51:43	2.0.10.248	363	1	z	무엇	무	엇	NULL	NULL	NULL	NULL	NULL	NULL	22	1	99	KSY	List3	0		0	0	1096241	183		0	0	1	z	0	3	1096424	0	z	298
좌우반구com(split BVF)_1	22	1	<?xml version="1.0"?>\n<Clock xmlns:dt="urn:schemas-microsoft-com:datatypes"><Description dt:dt="string">E-Prime Primary Realtime Clock</Description><StartTime><Timestamp dt:dt="int">0</Timestamp><DateUtc dt:dt="string">2020-11-25T01:51:43Z</DateUtc></StartTime><FrequencyChanges><FrequencyChange><Frequency dt:dt="r8">2699980000</Frequency><Timestamp dt:dt="r8">5.80539604725394E+15</Timestamp><Cur…	좌우반구com(split BVF)_1-022-1	60.021	1.0.0.165	1	943402693	Professional	2.0.10.242	2.0.10.353	11-25-2020	2020-11-25 오전 1:51:43	10:51:43	2.0.10.248	308	1	z	무형	무	형	NULL	NULL	NULL	NULL	NULL	NULL	89	1	44	KSY	List3	0		0	0	953192	183		0	0	1	z	0	3	953375	0	z	366
좌우반구com(split BVF)_1	22	1	<?xml version="1.0"?>\n<Clock xmlns:dt="urn:schemas-microsoft-com:datatypes"><Description dt:dt="string">E-Prime Primary Realtime Clock</Description><StartTime><Timestamp dt:dt="int">0</Timestamp><DateUtc dt:dt="string">2020-11-25T01:51:43Z</DateUtc></StartTime><FrequencyChanges><FrequencyChange><Frequency dt:dt="r8">2699980000</Frequency><Timestamp dt:dt="r8">5.80539604725394E+15</Timestamp><Cur…	좌우반구com(split BVF)_1-022-1	60.021	1.0.0.165	1	943402693	Professional	2.0.10.242	2.0.10.353	11-25-2020	2020-11-25 오전 1:51:43	10:51:43	2.0.10.248	145	1	z	물건	물	건	NULL	NULL	NULL	27	1	13	NULL	NULL	NULL	KSY	List2	0		0	-1	472762	183		0	0	1	z	0	3	472945	0	z	300
좌우반구com(split BVF)_1	22	1	<?xml version="1.0"?>\n<Clock xmlns:dt="urn:schemas-microsoft-com:datatypes"><Description dt:dt="string">E-Prime Primary Realtime Clock</Description><StartTime><Timestamp dt:dt="int">0</Timestamp><DateUtc dt:dt="string">2020-11-25T01:51:43Z</DateUtc></StartTime><FrequencyChanges><FrequencyChange><Frequency dt:dt="r8">2699980000</Frequency><Timestamp dt:dt="r8">5.80539604725394E+15</Timestamp><Cur…	좌우반구com(split BVF)_1-022-1	60.021	1.0.0.165	1	943402693	Professional	2.0.10.242	2.0.10.353	11-25-2020	2020-11-25 오전 1:51:43	10:51:43	2.0.10.248	369	2	{/}	미략	미	략	NULL	NULL	NULL	NULL	NULL	NULL	118	1	105	KSY2	List3	NULL	NULL	NULL	NULL	NULL	NULL	NULL	NULL	NULL	1	{/}	0	3	1111685	0	{/}	405
좌우반구com(split BVF)_1	22	1	<?xml version="1.0"?>\n<Clock xmlns:dt="urn:schemas-microsoft-com:datatypes"><Description dt:dt="string">E-Prime Primary Realtime Clock</Description><StartTime><Timestamp dt:dt="int">0</Timestamp><DateUtc dt:dt="string">2020-11-25T01:51:43Z</DateUtc></StartTime><FrequencyChanges><FrequencyChange><Frequency dt:dt="r8">2699980000</Frequency><Timestamp dt:dt="r8">5.80539604725394E+15</Timestamp><Cur…	좌우반구com(split BVF)_1-022-1	60.021	1.0.0.165	1	943402693	Professional	2.0.10.242	2.0.10.353	11-25-2020	2020-11-25 오전 1:51:43	10:51:43	2.0.10.248	47	1	z	밀수	밀	수	73	1	47	NULL	NULL	NULL	NULL	NULL	NULL	KSY	List1	0		0	-1	151176	183		0	0	1	z	1	3	151359	0	z	516
좌우반구com(split BVF)_1	22	1	<?xml version="1.0"?>\n<Clock xmlns:dt="urn:schemas-microsoft-com:datatypes"><Description dt:dt="string">E-Prime Primary Realtime Clock</Description><StartTime><Timestamp dt:dt="int">0</Timestamp><DateUtc dt:dt="string">2020-11-25T01:51:43Z</DateUtc></StartTime><FrequencyChanges><FrequencyChange><Frequency dt:dt="r8">2699980000</Frequency><Timestamp dt:dt="r8">5.80539604725394E+15</Timestamp><Cur…	좌우반구com(split BVF)_1-022-1	60.021	1.0.0.165	1	943402693	Professional	2.0.10.242	2.0.10.353	11-25-2020	2020-11-25 오전 1:51:43	10:51:43	2.0.10.248	346	2	{/}	밀헤	밀	헤	NULL	NULL	NULL	NULL	NULL	NULL	10	1	82	KSY2	List3	NULL	NULL	NULL	NULL	NULL	NULL	NULL	NULL	NULL	0	{/}	0	4	1053023	0	z	380
좌우반구com(split BVF)_1	22	1	<?xml version="1.0"?>\n<Clock xmlns:dt="urn:schemas-microsoft-com:datatypes"><Description dt:dt="string">E-Prime Primary Realtime Clock</Description><StartTime><Timestamp dt:dt="int">0</Timestamp><DateUtc dt:dt="string">2020-11-25T01:51:43Z</DateUtc></StartTime><FrequencyChanges><FrequencyChange><Frequency dt:dt="r8">2699980000</Frequency><Timestamp dt:dt="r8">5.80539604725394E+15</Timestamp><Cur…	좌우반구com(split BVF)_1-022-1	60.021	1.0.0.165	1	943402693	Professional	2.0.10.242	2.0.10.353	11-25-2020	2020-11-25 오전 1:51:43	10:51:43	2.0.10.248	241	2	{/}	박낌	박	낌	NULL	NULL	NULL	13	1	109	NULL	NULL	NULL	KSY3	List2	NULL	NULL	NULL	NULL	NULL	NULL	NULL	NULL	NULL	1	{/}	0	3	726522	0	{/}	415
좌우반구com(split BVF)_1	22	1	<?xml version="1.0"?>\n<Clock xmlns:dt="urn:schemas-microsoft-com:datatypes"><Description dt:dt="string">E-Prime Primary Realtime Clock</Description><StartTime><Timestamp dt:dt="int">0</Timestamp><DateUtc dt:dt="string">2020-11-25T01:51:43Z</DateUtc></StartTime><FrequencyChanges><FrequencyChange><Frequency dt:dt="r8">2699980000</Frequency><Timestamp dt:dt="r8">5.80539604725394E+15</Timestamp><Cur…	좌우반구com(split BVF)_1-022-1	60.021	1.0.0.165	1	943402693	Professional	2.0.10.242	2.0.10.353	11-25-2020	2020-11-25 오전 1:51:43	10:51:43	2.0.10.248	374	1	z	반응	반	응	NULL	NULL	NULL	NULL	NULL	NULL	15	1	110	KSY	List3	0		0	-1	1124231	183		0	0	1	z	1	3	1124414	0	z	284
좌우반구com(split BVF)_1	22	1	<?xml version="1.0"?>\n<Clock xmlns:dt="urn:schemas-microsoft-com:datatypes"><Description dt:dt="string">E-Prime Primary Realtime Clock</Description><StartTime><Timestamp dt:dt="int">0</Timestamp><DateUtc dt:dt="string">2020-11-25T01:51:43Z</DateUtc></StartTime><FrequencyChanges><FrequencyChange><Frequency dt:dt="r8">2699980000</Frequency><Timestamp dt:dt="r8">5.80539604725394E+15</Timestamp><Cur…	좌우반구com(split BVF)_1-022-1	60.021	1.0.0.165	1	943402693	Professional	2.0.10.242	2.0.10.353	11-25-2020	2020-11-25 오전 1:51:43	10:51:43	2.0.10.248	8	1	z	발길	발	길	127	1	8	NULL	NULL	NULL	NULL	NULL	NULL	KSY	List1	0		0	0	47580	183		0	0	1	z	0	3	47763	0	z	353
좌우반구com(split BVF)_1	22	1	<?xml version="1.0"?>\n<Clock xmlns:dt="urn:schemas-microsoft-com:datatypes"><Description dt:dt="string">E-Prime Primary Realtime Clock</Description><StartTime><Timestamp dt:dt="int">0</Timestamp><DateUtc dt:dt="string">2020-11-25T01:51:43Z</DateUtc></StartTime><FrequencyChanges><FrequencyChange><Frequency dt:dt="r8">2699980000</Frequency><Timestamp dt:dt="r8">5.80539604725394E+15</Timestamp><Cur…	좌우반구com(split BVF)_1-022-1	60.021	1.0.0.165	1	943402693	Professional	2.0.10.242	2.0.10.353	11-25-2020	2020-11-25 오전 1:51:43	10:51:43	2.0.10.248	199	2	{/}	발보	발	보	NULL	NULL	NULL	92	1	67	NULL	NULL	NULL	KSY	List2	0		0	0	616528	183		0	0	1	{/}	0	3	616711	0	{/}	427
좌우반구com(split BVF)_1	22	1	<?xml version="1.0"?>\n<Clock xmlns:dt="urn:schemas-microsoft-com:datatypes"><Description dt:dt="string">E-Prime Primary Realtime Clock</Description><StartTime><Timestamp dt:dt="int">0</Timestamp><DateUtc dt:dt="string">2020-11-25T01:51:43Z</DateUtc></StartTime><FrequencyChanges><FrequencyChange><Frequency dt:dt="r8">2699980000</Frequency><Timestamp dt:dt="r8">5.80539604725394E+15</Timestamp><Cur…	좌우반구com(split BVF)_1-022-1	60.021	1.0.0.165	1	943402693	Professional	2.0.10.242	2.0.10.353	11-25-2020	2020-11-25 오전 1:51:43	10:51:43	2.0.10.248	370	2	{/}	발횟	발	횟	NULL	NULL	NULL	NULL	NULL	NULL	82	1	106	KSY2	List3	NULL	NULL	NULL	NULL	NULL	NULL	NULL	NULL	NULL	1	{/}	0	3	1114301	0	{/}	359
좌우반구com(split BVF)_1	22	1	<?xml version="1.0"?>\n<Clock xmlns:dt="urn:schemas-microsoft-com:datatypes"><Description dt:dt="string">E-Prime Primary Realtime Clock</Description><StartTime><Timestamp dt:dt="int">0</Timestamp><DateUtc dt:dt="string">2020-11-25T01:51:43Z</DateUtc></StartTime><FrequencyChanges><FrequencyChange><Frequency dt:dt="r8">2699980000</Frequency><Timestamp dt:dt="r8">5.80539604725394E+15</Timestamp><Cur…	좌우반구com(split BVF)_1-022-1	60.021	1.0.0.165	1	943402693	Professional	2.0.10.242	2.0.10.353	11-25-2020	2020-11-25 오전 1:51:43	10:51:43	2.0.10.248	220	1	z	방법	방	법	NULL	NULL	NULL	11	1	88	NULL	NULL	NULL	KSY	List2	0		0	0	672175	183		0	0	1	z	0	3	672358	0	z	259
좌우반구com(split BVF)_1	22	1	<?xml version="1.0"?>\n<Clock xmlns:dt="urn:schemas-microsoft-com:datatypes"><Description dt:dt="string">E-Prime Primary Realtime Clock</Description><StartTime><Timestamp dt:dt="int">0</Timestamp><DateUtc dt:dt="string">2020-11-25T01:51:43Z</DateUtc></StartTime><FrequencyChanges><FrequencyChange><Frequency dt:dt="r8">2699980000</Frequency><Timestamp dt:dt="r8">5.80539604725394E+15</Timestamp><Cur…	좌우반구com(split BVF)_1-022-1	60.021	1.0.0.165	1	943402693	Professional	2.0.10.242	2.0.10.353	11-25-2020	2020-11-25 오전 1:51:43	10:51:43	2.0.10.248	190	2	{/}	배심	배	심	NULL	NULL	NULL	94	1	58	NULL	NULL	NULL	KSY	List2	0		0	-1	592203	183		0	0	0	{/}	1	3	592386	0	z	385
좌우반구com(split BVF)_1	22	1	<?xml version="1.0"?>\n<Clock xmlns:dt="urn:schemas-microsoft-com:datatypes"><Description dt:dt="string">E-Prime Primary Realtime Clock</Description><StartTime><Timestamp dt:dt="int">0</Timestamp><DateUtc dt:dt="string">2020-11-25T01:51:43Z</DateUtc></StartTime><FrequencyChanges><FrequencyChange><Frequency dt:dt="r8">2699980000</Frequency><Timestamp dt:dt="r8">5.80539604725394E+15</Timestamp><Cur…	좌우반구com(split BVF)_1-022-1	60.021	1.0.0.165	1	943402693	Professional	2.0.10.242	2.0.10.353	11-25-2020	2020-11-25 오전 1:51:43	10:51:43	2.0.10.248	187	2	{/}	버구	버	구	NULL	NULL	NULL	101	1	55	NULL	NULL	NULL	KSY2	List2	NULL	NULL	NULL	NULL	NULL	NULL	NULL	NULL	NULL	0	{/}	0	3	584489	0	z	514
좌우반구com(split BVF)_1	22	1	<?xml version="1.0"?>\n<Clock xmlns:dt="urn:schemas-microsoft-com:datatypes"><Description dt:dt="string">E-Prime Primary Realtime Clock</Description><StartTime><Timestamp dt:dt="int">0</Timestamp><DateUtc dt:dt="string">2020-11-25T01:51:43Z</DateUtc></StartTime><FrequencyChanges><FrequencyChange><Frequency dt:dt="r8">2699980000</Frequency><Timestamp dt:dt="r8">5.80539604725394E+15</Timestamp><Cur…	좌우반구com(split BVF)_1-022-1	60.021	1.0.0.165	1	943402693	Professional	2.0.10.242	2.0.10.353	11-25-2020	2020-11-25 오전 1:51:43	10:51:43	2.0.10.248	325	1	z	버스	버	스	NULL	NULL	NULL	NULL	NULL	NULL	28	1	61	KSY	List3	0		0	0	996993	183		0	0	1	z	0	3	997176	0	z	321
좌우반구com(split BVF)_1	22	1	<?xml version="1.0"?>\n<Clock xmlns:dt="urn:schemas-microsoft-com:datatypes"><Description dt:dt="string">E-Prime Primary Realtime Clock</Description><StartTime><Timestamp dt:dt="int">0</Timestamp><DateUtc dt:dt="string">2020-11-25T01:51:43Z</DateUtc></StartTime><FrequencyChanges><FrequencyChange><Frequency dt:dt="r8">2699980000</Frequency><Timestamp dt:dt="r8">5.80539604725394E+15</Timestamp><Cur…	좌우반구com(split BVF)_1-022-1	60.021	1.0.0.165	1	943402693	Professional	2.0.10.242	2.0.10.353	11-25-2020	2020-11-25 오전 1:51:43	10:51:43	2.0.10.248	30	2	{/}	버현	버	현	114	1	30	NULL	NULL	NULL	NULL	NULL	NULL	KSY	List1	0		0	-1	105259	183		0	0	1	{/}	1	3	105442	0	{/}	492
좌우반구com(split BVF)_1	22	1	<?xml version="1.0"?>\n<Clock xmlns:dt="urn:schemas-microsoft-com:datatypes"><Description dt:dt="string">E-Prime Primary Realtime Clock</Description><StartTime><Timestamp dt:dt="int">0</Timestamp><DateUtc dt:dt="string">2020-11-25T01:51:43Z</DateUtc></StartTime><FrequencyChanges><FrequencyChange><Frequency dt:dt="r8">2699980000</Frequency><Timestamp dt:dt="r8">5.80539604725394E+15</Timestamp><Cur…	좌우반구com(split BVF)_1-022-1	60.021	1.0.0.165	1	943402693	Professional	2.0.10.242	2.0.10.353	11-25-2020	2020-11-25 오전 1:51:43	10:51:43	2.0.10.248	253	2	{/}	법낌	법	낌	NULL	NULL	NULL	78	1	121	NULL	NULL	NULL	KSY2	List2	NULL	NULL	NULL	NULL	NULL	NULL	NULL	NULL	NULL	1	{/}	0	3	757511	0	{/}	393
좌우반구com(split BVF)_1	22	1	<?xml version="1.0"?>\n<Clock xmlns:dt="urn:schemas-microsoft-com:datatypes"><Description dt:dt="string">E-Prime Primary Realtime Clock</Description><StartTime><Timestamp dt:dt="int">0</Timestamp><DateUtc dt:dt="string">2020-11-25T01:51:43Z</DateUtc></StartTime><FrequencyChanges><FrequencyChange><Frequency dt:dt="r8">2699980000</Frequency><Timestamp dt:dt="r8">5.80539604725394E+15</Timestamp><Cur…	좌우반구com(split BVF)_1-022-1	60.021	1.0.0.165	1	943402693	Professional	2.0.10.242	2.0.10.353	11-25-2020	2020-11-25 오전 1:51:43	10:51:43	2.0.10.248	32	1	z	별개	별	개	121	1	32	NULL	NULL	NULL	NULL	NULL	NULL	KSY	List1	0		0	-1	110574	183		0	0	1	z	0	3	110757	0	z	351
좌우반구com(split BVF)_1	22	1	<?xml version="1.0"?>\n<Clock xmlns:dt="urn:schemas-microsoft-com:datatypes"><Description dt:dt="string">E-Prime Primary Realtime Clock</Description><StartTime><Timestamp dt:dt="int">0</Timestamp><DateUtc dt:dt="string">2020-11-25T01:51:43Z</DateUtc></StartTime><FrequencyChanges><FrequencyChange><Frequency dt:dt="r8">2699980000</Frequency><Timestamp dt:dt="r8">5.80539604725394E+15</Timestamp><Cur…	좌우반구com(split BVF)_1-022-1	60.021	1.0.0.165	1	943402693	Professional	2.0.10.242	2.0.10.353	11-25-2020	2020-11-25 오전 1:51:43	10:51:43	2.0.10.248	226	1	z	별미	별	미	NULL	NULL	NULL	63	1	94	NULL	NULL	NULL	KSY	List2	0		0	0	687403	183		0	0	1	z	0	3	687586	0	z	391
좌우반구com(split BVF)_1	22	1	<?xml version="1.0"?>\n<Clock xmlns:dt="urn:schemas-microsoft-com:datatypes"><Description dt:dt="string">E-Prime Primary Realtime Clock</Description><StartTime><Timestamp dt:dt="int">0</Timestamp><DateUtc dt:dt="string">2020-11-25T01:51:43Z</DateUtc></StartTime><FrequencyChanges><FrequencyChange><Frequency dt:dt="r8">2699980000</Frequency><Timestamp dt:dt="r8">5.80539604725394E+15</Timestamp><Cur…	좌우반구com(split BVF)_1-022-1	60.021	1.0.0.165	1	943402693	Professional	2.0.10.242	2.0.10.353	11-25-2020	2020-11-25 오전 1:51:43	10:51:43	2.0.10.248	379	1	z	보고	보	고	NULL	NULL	NULL	NULL	NULL	NULL	3	1	115	KSY	List3	0		0	-1	1137226	183		0	0	1	z	1	3	1137409	0	z	281
좌우반구com(split BVF)_1	22	1	<?xml version="1.0"?>\n<Clock xmlns:dt="urn:schemas-microsoft-com:datatypes"><Description dt:dt="string">E-Prime Primary Realtime Clock</Description><StartTime><Timestamp dt:dt="int">0</Timestamp><DateUtc dt:dt="string">2020-11-25T01:51:43Z</DateUtc></StartTime><FrequencyChanges><FrequencyChange><Frequency dt:dt="r8">2699980000</Frequency><Timestamp dt:dt="r8">5.80539604725394E+15</Timestamp><Cur…	좌우반구com(split BVF)_1-022-1	60.021	1.0.0.165	1	943402693	Professional	2.0.10.242	2.0.10.353	11-25-2020	2020-11-25 오전 1:51:43	10:51:43	2.0.10.248	382	1	z	본인	본	인	NULL	NULL	NULL	NULL	NULL	NULL	33	1	118	KSY	List3	0		0	0	1144774	183		0	0	1	z	0	3	1144957	0	z	261
좌우반구com(split BVF)_1	22	1	<?xml version="1.0"?>\n<Clock xmlns:dt="urn:schemas-microsoft-com:datatypes"><Description dt:dt="string">E-Prime Primary Realtime Clock</Description><StartTime><Timestamp dt:dt="int">0</Timestamp><DateUtc dt:dt="string">2020-11-25T01:51:43Z</DateUtc></StartTime><FrequencyChanges><FrequencyChange><Frequency dt:dt="r8">2699980000</Frequency><Timestamp dt:dt="r8">5.80539604725394E+15</Timestamp><Cur…	좌우반구com(split BVF)_1-022-1	60.021	1.0.0.165	1	943402693	Professional	2.0.10.242	2.0.10.353	11-25-2020	2020-11-25 오전 1:51:43	10:51:43	2.0.10.248	329	2	{/}	본중	본	중	NULL	NULL	NULL	NULL	NULL	NULL	24	1	65	KSY	List3	0		0	-1	1007572	184		0	0	1	{/}	0	4	1007756	0	{/}	649
좌우반구com(split BVF)_1	22	1	<?xml version="1.0"?>\n<Clock xmlns:dt="urn:schemas-microsoft-com:datatypes"><Description dt:dt="string">E-Prime Primary Realtime Clock</Description><StartTime><Timestamp dt:dt="int">0</Timestamp><DateUtc dt:dt="string">2020-11-25T01:51:43Z</DateUtc></StartTime><FrequencyChanges><FrequencyChange><Frequency dt:dt="r8">2699980000</Frequency><Timestamp dt:dt="r8">5.80539604725394E+15</Timestamp><Cur…	좌우반구com(split BVF)_1-022-1	60.021	1.0.0.165	1	943402693	Professional	2.0.10.242	2.0.10.353	11-25-2020	2020-11-25 오전 1:51:43	10:51:43	2.0.10.248	89	1	z	봉사	봉	사	63	1	89	NULL	NULL	NULL	NULL	NULL	NULL	KSY	List1	0		0	-1	263253	183		0	0	1	z	0	3	263436	0	z	357
좌우반구com(split BVF)_1	22	1	<?xml version="1.0"?>\n<Clock xmlns:dt="urn:schemas-microsoft-com:datatypes"><Description dt:dt="string">E-Prime Primary Realtime Clock</Description><StartTime><Timestamp dt:dt="int">0</Timestamp><DateUtc dt:dt="string">2020-11-25T01:51:43Z</DateUtc></StartTime><FrequencyChanges><FrequencyChange><Frequency dt:dt="r8">2699980000</Frequency><Timestamp dt:dt="r8">5.80539604725394E+15</Timestamp><Cur…	좌우반구com(split BVF)_1-022-1	60.021	1.0.0.165	1	943402693	Professional	2.0.10.242	2.0.10.353	11-25-2020	2020-11-25 오전 1:51:43	10:51:43	2.0.10.248	178	2	{/}	봉택	봉	택	NULL	NULL	NULL	120	1	46	NULL	NULL	NULL	KSY	List2	0		0	0	560348	183		0	0	0	{/}	0	3	560531	0	z	624
좌우반구com(split BVF)_1	22	1	<?xml version="1.0"?>\n<Clock xmlns:dt="urn:schemas-microsoft-com:datatypes"><Description dt:dt="string">E-Prime Primary Realtime Clock</Description><StartTime><Timestamp dt:dt="int">0</Timestamp><DateUtc dt:dt="string">2020-11-25T01:51:43Z</DateUtc></StartTime><FrequencyChanges><FrequencyChange><Frequency dt:dt="r8">2699980000</Frequency><Timestamp dt:dt="r8">5.80539604725394E+15</Timestamp><Cur…	좌우반구com(split BVF)_1-022-1	60.021	1.0.0.165	1	943402693	Professional	2.0.10.242	2.0.10.353	11-25-2020	2020-11-25 오전 1:51:43	10:51:43	2.0.10.248	10	1	z	부대	부	대	33	1	10	NULL	NULL	NULL	NULL	NULL	NULL	KSY2	List1	NULL	NULL	NULL	NULL	NULL	NULL	NULL	NULL	NULL	1	z	0	4	52878	0	z	344
좌우반구com(split BVF)_1	22	1	<?xml version="1.0"?>\n<Clock xmlns:dt="urn:schemas-microsoft-com:datatypes"><Description dt:dt="string">E-Prime Primary Realtime Clock</Description><StartTime><Timestamp dt:dt="int">0</Timestamp><DateUtc dt:dt="string">2020-11-25T01:51:43Z</DateUtc></StartTime><FrequencyChanges><FrequencyChange><Frequency dt:dt="r8">2699980000</Frequency><Timestamp dt:dt="r8">5.80539604725394E+15</Timestamp><Cur…	좌우반구com(split BVF)_1-022-1	60.021	1.0.0.165	1	943402693	Professional	2.0.10.242	2.0.10.353	11-25-2020	2020-11-25 오전 1:51:43	10:51:43	2.0.10.248	388	1	z	부스	부	스	NULL	NULL	NULL	NULL	NULL	NULL	129	1	124	KSY2	List3	NULL	NULL	NULL	NULL	NULL	NULL	NULL	NULL	NULL	1	z	0	4	1160085	0	z	428
좌우반구com(split BVF)_1	22	1	<?xml version="1.0"?>\n<Clock xmlns:dt="urn:schemas-microsoft-com:datatypes"><Description dt:dt="string">E-Prime Primary Realtime Clock</Description><StartTime><Timestamp dt:dt="int">0</Timestamp><DateUtc dt:dt="string">2020-11-25T01:51:43Z</DateUtc></StartTime><FrequencyChanges><FrequencyChange><Frequency dt:dt="r8">2699980000</Frequency><Timestamp dt:dt="r8">5.80539604725394E+15</Timestamp><Cur…	좌우반구com(split BVF)_1-022-1	60.021	1.0.0.165	1	943402693	Professional	2.0.10.242	2.0.10.353	11-25-2020	2020-11-25 오전 1:51:43	10:51:43	2.0.10.248	208	2	{/}	분낌	분	낌	NULL	NULL	NULL	14	1	76	NULL	NULL	NULL	KSY3	List2	NULL	NULL	NULL	NULL	NULL	NULL	NULL	NULL	NULL	1	{/}	0	3	640769	0	{/}	394
좌우반구com(split BVF)_1	22	1	<?xml version="1.0"?>\n<Clock xmlns:dt="urn:schemas-microsoft-com:datatypes"><Description dt:dt="string">E-Prime Primary Realtime Clock</Description><StartTime><Timestamp dt:dt="int">0</Timestamp><DateUtc dt:dt="string">2020-11-25T01:51:43Z</DateUtc></StartTime><FrequencyChanges><FrequencyChange><Frequency dt:dt="r8">2699980000</Frequency><Timestamp dt:dt="r8">5.80539604725394E+15</Timestamp><Cur…	좌우반구com(split BVF)_1-022-1	60.021	1.0.0.165	1	943402693	Professional	2.0.10.242	2.0.10.353	11-25-2020	2020-11-25 오전 1:51:43	10:51:43	2.0.10.248	271	1	z	분류	분	류	NULL	NULL	NULL	NULL	NULL	NULL	83	1	7	KSY2	List3	NULL	NULL	NULL	NULL	NULL	NULL	NULL	NULL	NULL	1	z	0	3	857292	0	z	267
좌우반구com(split BVF)_1	22	1	<?xml version="1.0"?>\n<Clock xmlns:dt="urn:schemas-microsoft-com:datatypes"><Description dt:dt="string">E-Prime Primary Realtime Clock</Description><StartTime><Timestamp dt:dt="int">0</Timestamp><DateUtc dt:dt="string">2020-11-25T01:51:43Z</DateUtc></StartTime><FrequencyChanges><FrequencyChange><Frequency dt:dt="r8">2699980000</Frequency><Timestamp dt:dt="r8">5.80539604725394E+15</Timestamp><Cur…	좌우반구com(split BVF)_1-022-1	60.021	1.0.0.165	1	943402693	Professional	2.0.10.242	2.0.10.353	11-25-2020	2020-11-25 오전 1:51:43	10:51:43	2.0.10.248	300	1	z	분석	분	석	NULL	NULL	NULL	NULL	NULL	NULL	87	1	36	KSY2	List3	NULL	NULL	NULL	NULL	NULL	NULL	NULL	NULL	NULL	1	z	0	3	932632	0	z	357
좌우반구com(split BVF)_1	22	1	<?xml version="1.0"?>\n<Clock xmlns:dt="urn:schemas-microsoft-com:datatypes"><Description dt:dt="string">E-Prime Primary Realtime Clock</Description><StartTime><Timestamp dt:dt="int">0</Timestamp><DateUtc dt:dt="string">2020-11-25T01:51:43Z</DateUtc></StartTime><FrequencyChanges><FrequencyChange><Frequency dt:dt="r8">2699980000</Frequency><Timestamp dt:dt="r8">5.80539604725394E+15</Timestamp><Cur…	좌우반구com(split BVF)_1-022-1	60.021	1.0.0.165	1	943402693	Professional	2.0.10.242	2.0.10.353	11-25-2020	2020-11-25 오전 1:51:43	10:51:43	2.0.10.248	214	1	z	분포	분	포	NULL	NULL	NULL	121	1	82	NULL	NULL	NULL	KSY2	List2	NULL	NULL	NULL	NULL	NULL	NULL	NULL	NULL	NULL	1	z	0	4	656314	0	z	408
좌우반구com(split BVF)_1	22	1	<?xml version="1.0"?>\n<Clock xmlns:dt="urn:schemas-microsoft-com:datatypes"><Description dt:dt="string">E-Prime Primary Realtime Clock</Description><StartTime><Timestamp dt:dt="int">0</Timestamp><DateUtc dt:dt="string">2020-11-25T01:51:43Z</DateUtc></StartTime><FrequencyChanges><FrequencyChange><Frequency dt:dt="r8">2699980000</Frequency><Timestamp dt:dt="r8">5.80539604725394E+15</Timestamp><Cur…	좌우반구com(split BVF)_1-022-1	60.021	1.0.0.165	1	943402693	Professional	2.0.10.242	2.0.10.353	11-25-2020	2020-11-25 오전 1:51:43	10:51:43	2.0.10.248	274	1	z	비교	비	교	NULL	NULL	NULL	NULL	NULL	NULL	6	1	10	KSY2	List3	NULL	NULL	NULL	NULL	NULL	NULL	NULL	NULL	NULL	1	z	0	4	864840	0	z	279
좌우반구com(split BVF)_1	22	1	<?xml version="1.0"?>\n<Clock xmlns:dt="urn:schemas-microsoft-com:datatypes"><Description dt:dt="string">E-Prime Primary Realtime Clock</Description><StartTime><Timestamp dt:dt="int">0</Timestamp><DateUtc dt:dt="string">2020-11-25T01:51:43Z</DateUtc></StartTime><FrequencyChanges><FrequencyChange><Frequency dt:dt="r8">2699980000</Frequency><Timestamp dt:dt="r8">5.80539604725394E+15</Timestamp><Cur…	좌우반구com(split BVF)_1-022-1	60.021	1.0.0.165	1	943402693	Professional	2.0.10.242	2.0.10.353	11-25-2020	2020-11-25 오전 1:51:43	10:51:43	2.0.10.248	182	2	{/}	비껍	비	껍	NULL	NULL	NULL	86	1	50	NULL	NULL	NULL	KSY2	List2	NULL	NULL	NULL	NULL	NULL	NULL	NULL	NULL	NULL	1	{/}	0	3	571144	0	{/}	539
좌우반구com(split BVF)_1	22	1	<?xml version="1.0"?>\n<Clock xmlns:dt="urn:schemas-microsoft-com:datatypes"><Description dt:dt="string">E-Prime Primary Realtime Clock</Description><StartTime><Timestamp dt:dt="int">0</Timestamp><DateUtc dt:dt="string">2020-11-25T01:51:43Z</DateUtc></StartTime><FrequencyChanges><FrequencyChange><Frequency dt:dt="r8">2699980000</Frequency><Timestamp dt:dt="r8">5.80539604725394E+15</Timestamp><Cur…	좌우반구com(split BVF)_1-022-1	60.021	1.0.0.165	1	943402693	Professional	2.0.10.242	2.0.10.353	11-25-2020	2020-11-25 오전 1:51:43	10:51:43	2.0.10.248	221	2	{/}	비략	비	략	NULL	NULL	NULL	54	1	89	NULL	NULL	NULL	KSY	List2	0		1	-1	674640	184		0	0	0	{/}	0	4	674824	0	z	297
좌우반구com(split BVF)_1	22	1	<?xml version="1.0"?>\n<Clock xmlns:dt="urn:schemas-microsoft-com:datatypes"><Description dt:dt="string">E-Prime Primary Realtime Clock</Description><StartTime><Timestamp dt:dt="int">0</Timestamp><DateUtc dt:dt="string">2020-11-25T01:51:43Z</DateUtc></StartTime><FrequencyChanges><FrequencyChange><Frequency dt:dt="r8">2699980000</Frequency><Timestamp dt:dt="r8">5.80539604725394E+15</Timestamp><Cur…	좌우반구com(split BVF)_1-022-1	60.021	1.0.0.165	1	943402693	Professional	2.0.10.242	2.0.10.353	11-25-2020	2020-11-25 오전 1:51:43	10:51:43	2.0.10.248	40	1	z	비상	비	상	122	1	40	NULL	NULL	NULL	NULL	NULL	NULL	KSY2	List1	NULL	NULL	NULL	NULL	NULL	NULL	NULL	NULL	NULL	1	z	0	4	132250	0	z	362
좌우반구com(split BVF)_1	22	1	<?xml version="1.0"?>\n<Clock xmlns:dt="urn:schemas-microsoft-com:datatypes"><Description dt:dt="string">E-Prime Primary Realtime Clock</Description><StartTime><Timestamp dt:dt="int">0</Timestamp><DateUtc dt:dt="string">2020-11-25T01:51:43Z</DateUtc></StartTime><FrequencyChanges><FrequencyChange><Frequency dt:dt="r8">2699980000</Frequency><Timestamp dt:dt="r8">5.80539604725394E+15</Timestamp><Cur…	좌우반구com(split BVF)_1-022-1	60.021	1.0.0.165	1	943402693	Professional	2.0.10.242	2.0.10.353	11-25-2020	2020-11-25 오전 1:51:43	10:51:43	2.0.10.248	140	1	z	비용	비	용	NULL	NULL	NULL	77	1	8	NULL	NULL	NULL	KSY2	List2	NULL	NULL	NULL	NULL	NULL	NULL	NULL	NULL	NULL	1	z	0	3	459800	0	z	365
좌우반구com(split BVF)_1	22	1	<?xml version="1.0"?>\n<Clock xmlns:dt="urn:schemas-microsoft-com:datatypes"><Description dt:dt="string">E-Prime Primary Realtime Clock</Description><StartTime><Timestamp dt:dt="int">0</Timestamp><DateUtc dt:dt="string">2020-11-25T01:51:43Z</DateUtc></StartTime><FrequencyChanges><FrequencyChange><Frequency dt:dt="r8">2699980000</Frequency><Timestamp dt:dt="r8">5.80539604725394E+15</Timestamp><Cur…	좌우반구com(split BVF)_1-022-1	60.021	1.0.0.165	1	943402693	Professional	2.0.10.242	2.0.10.353	11-25-2020	2020-11-25 오전 1:51:43	10:51:43	2.0.10.248	270	1	z	비판	비	판	NULL	NULL	NULL	NULL	NULL	NULL	124	1	6	KSY2	List3	NULL	NULL	NULL	NULL	NULL	NULL	NULL	NULL	NULL	1	z	0	3	854793	0	z	301
좌우반구com(split BVF)_1	22	1	<?xml version="1.0"?>\n<Clock xmlns:dt="urn:schemas-microsoft-com:datatypes"><Description dt:dt="string">E-Prime Primary Realtime Clock</Description><StartTime><Timestamp dt:dt="int">0</Timestamp><DateUtc dt:dt="string">2020-11-25T01:51:43Z</DateUtc></StartTime><FrequencyChanges><FrequencyChange><Frequency dt:dt="r8">2699980000</Frequency><Timestamp dt:dt="r8">5.80539604725394E+15</Timestamp><Cur…	좌우반구com(split BVF)_1-022-1	60.021	1.0.0.165	1	943402693	Professional	2.0.10.242	2.0.10.353	11-25-2020	2020-11-25 오전 1:51:43	10:51:43	2.0.10.248	151	1	z	빈도	빈	도	NULL	NULL	NULL	61	1	19	NULL	NULL	NULL	KSY2	List2	NULL	NULL	NULL	NULL	NULL	NULL	NULL	NULL	NULL	1	z	0	3	489223	0	z	375
좌우반구com(split BVF)_1	22	1	<?xml version="1.0"?>\n<Clock xmlns:dt="urn:schemas-microsoft-com:datatypes"><Description dt:dt="string">E-Prime Primary Realtime Clock</Description><StartTime><Timestamp dt:dt="int">0</Timestamp><DateUtc dt:dt="string">2020-11-25T01:51:43Z</DateUtc></StartTime><FrequencyChanges><FrequencyChange><Frequency dt:dt="r8">2699980000</Frequency><Timestamp dt:dt="r8">5.80539604725394E+15</Timestamp><Cur…	좌우반구com(split BVF)_1-022-1	60.021	1.0.0.165	1	943402693	Professional	2.0.10.242	2.0.10.353	11-25-2020	2020-11-25 오전 1:51:43	10:51:43	2.0.10.248	235	2	{/}	빈략	빈	략	NULL	NULL	NULL	24	1	103	NULL	NULL	NULL	KSY3	List2	NULL	NULL	NULL	NULL	NULL	NULL	NULL	NULL	NULL	0	{/}	0	3	711144	0	z	345
좌우반구com(split BVF)_1	22	1	<?xml version="1.0"?>\n<Clock xmlns:dt="urn:schemas-microsoft-com:datatypes"><Description dt:dt="string">E-Prime Primary Realtime Clock</Description><StartTime><Timestamp dt:dt="int">0</Timestamp><DateUtc dt:dt="string">2020-11-25T01:51:43Z</DateUtc></StartTime><FrequencyChanges><FrequencyChange><Frequency dt:dt="r8">2699980000</Frequency><Timestamp dt:dt="r8">5.80539604725394E+15</Timestamp><Cur…	좌우반구com(split BVF)_1-022-1	60.021	1.0.0.165	1	943402693	Professional	2.0.10.242	2.0.10.353	11-25-2020	2020-11-25 오전 1:51:43	10:51:43	2.0.10.248	119	2	{/}	빈비	빈	비	71	1	119	NULL	NULL	NULL	NULL	NULL	NULL	KSY3	List1	NULL	NULL	NULL	NULL	NULL	NULL	NULL	NULL	NULL	1	{/}	0	3	342225	0	{/}	638
좌우반구com(split BVF)_1	22	1	<?xml version="1.0"?>\n<Clock xmlns:dt="urn:schemas-microsoft-com:datatypes"><Description dt:dt="string">E-Prime Primary Realtime Clock</Description><StartTime><Timestamp dt:dt="int">0</Timestamp><DateUtc dt:dt="string">2020-11-25T01:51:43Z</DateUtc></StartTime><FrequencyChanges><FrequencyChange><Frequency dt:dt="r8">2699980000</Frequency><Timestamp dt:dt="r8">5.80539604725394E+15</Timestamp><Cur…	좌우반구com(split BVF)_1-022-1	60.021	1.0.0.165	1	943402693	Professional	2.0.10.242	2.0.10.353	11-25-2020	2020-11-25 오전 1:51:43	10:51:43	2.0.10.248	171	2	{/}	빈종	빈	종	NULL	NULL	NULL	81	1	39	NULL	NULL	NULL	KSY	List2	0		0	-1	542154	183		0	0	1	{/}	1	3	542337	0	{/}	603
좌우반구com(split BVF)_1	22	1	<?xml version="1.0"?>\n<Clock xmlns:dt="urn:schemas-microsoft-com:datatypes"><Description dt:dt="string">E-Prime Primary Realtime Clock</Description><StartTime><Timestamp dt:dt="int">0</Timestamp><DateUtc dt:dt="string">2020-11-25T01:51:43Z</DateUtc></StartTime><FrequencyChanges><FrequencyChange><Frequency dt:dt="r8">2699980000</Frequency><Timestamp dt:dt="r8">5.80539604725394E+15</Timestamp><Cur…	좌우반구com(split BVF)_1-022-1	60.021	1.0.0.165	1	943402693	Professional	2.0.10.242	2.0.10.353	11-25-2020	2020-11-25 오전 1:51:43	10:51:43	2.0.10.248	18	1	z	사건	사	건	22	1	18	NULL	NULL	NULL	NULL	NULL	NULL	KSY2	List1	NULL	NULL	NULL	NULL	NULL	NULL	NULL	NULL	NULL	1	z	0	4	73754	0	z	371
좌우반구com(split BVF)_1	22	1	<?xml version="1.0"?>\n<Clock xmlns:dt="urn:schemas-microsoft-com:datatypes"><Description dt:dt="string">E-Prime Primary Realtime Clock</Description><StartTime><Timestamp dt:dt="int">0</Timestamp><DateUtc dt:dt="string">2020-11-25T01:51:43Z</DateUtc></StartTime><FrequencyChanges><FrequencyChange><Frequency dt:dt="r8">2699980000</Frequency><Timestamp dt:dt="r8">5.80539604725394E+15</Timestamp><Cur…	좌우반구com(split BVF)_1-022-1	60.021	1.0.0.165	1	943402693	Professional	2.0.10.242	2.0.10.353	11-25-2020	2020-11-25 오전 1:51:43	10:51:43	2.0.10.248	84	1	z	사과	사	과	46	1	84	NULL	NULL	NULL	NULL	NULL	NULL	KSY2	List1	NULL	NULL	NULL	NULL	NULL	NULL	NULL	NULL	NULL	1	z	0	3	250341	0	z	316
좌우반구com(split BVF)_1	22	1	<?xml version="1.0"?>\n<Clock xmlns:dt="urn:schemas-microsoft-com:datatypes"><Description dt:dt="string">E-Prime Primary Realtime Clock</Description><StartTime><Timestamp dt:dt="int">0</Timestamp><DateUtc dt:dt="string">2020-11-25T01:51:43Z</DateUtc></StartTime><FrequencyChanges><FrequencyChange><Frequency dt:dt="r8">2699980000</Frequency><Timestamp dt:dt="r8">5.80539604725394E+15</Timestamp><Cur…	좌우반구com(split BVF)_1-022-1	60.021	1.0.0.165	1	943402693	Professional	2.0.10.242	2.0.10.353	11-25-2020	2020-11-25 오전 1:51:43	10:51:43	2.0.10.248	207	1	z	사례	사	례	NULL	NULL	NULL	74	1	75	NULL	NULL	NULL	KSY2	List2	NULL	NULL	NULL	NULL	NULL	NULL	NULL	NULL	NULL	1	z	0	3	638120	0	z	451
좌우반구com(split BVF)_1	22	1	<?xml version="1.0"?>\n<Clock xmlns:dt="urn:schemas-microsoft-com:datatypes"><Description dt:dt="string">E-Prime Primary Realtime Clock</Description><StartTime><Timestamp dt:dt="int">0</Timestamp><DateUtc dt:dt="string">2020-11-25T01:51:43Z</DateUtc></StartTime><FrequencyChanges><FrequencyChange><Frequency dt:dt="r8">2699980000</Frequency><Timestamp dt:dt="r8">5.80539604725394E+15</Timestamp><Cur…	좌우반구com(split BVF)_1-022-1	60.021	1.0.0.165	1	943402693	Professional	2.0.10.242	2.0.10.353	11-25-2020	2020-11-25 오전 1:51:43	10:51:43	2.0.10.248	305	1	z	사상	사	상	NULL	NULL	NULL	NULL	NULL	NULL	72	1	41	KSY2	List3	NULL	NULL	NULL	NULL	NULL	NULL	NULL	NULL	NULL	1	z	0	4	945678	0	z	351
좌우반구com(split BVF)_1	22	1	<?xml version="1.0"?>\n<Clock xmlns:dt="urn:schemas-microsoft-com:datatypes"><Description dt:dt="string">E-Prime Primary Realtime Clock</Description><StartTime><Timestamp dt:dt="int">0</Timestamp><DateUtc dt:dt="string">2020-11-25T01:51:43Z</DateUtc></StartTime><FrequencyChanges><FrequencyChange><Frequency dt:dt="r8">2699980000</Frequency><Timestamp dt:dt="r8">5.80539604725394E+15</Timestamp><Cur…	좌우반구com(split BVF)_1-022-1	60.021	1.0.0.165	1	943402693	Professional	2.0.10.242	2.0.10.353	11-25-2020	2020-11-25 오전 1:51:43	10:51:43	2.0.10.248	7	1	z	사안	사	안	8	1	7	NULL	NULL	NULL	NULL	NULL	NULL	KSY2	List1	NULL	NULL	NULL	NULL	NULL	NULL	NULL	NULL	NULL	1	z	1	3	45130	0	z	434
좌우반구com(split BVF)_1	22	1	<?xml version="1.0"?>\n<Clock xmlns:dt="urn:schemas-microsoft-com:datatypes"><Description dt:dt="string">E-Prime Primary Realtime Clock</Description><StartTime><Timestamp dt:dt="int">0</Timestamp><DateUtc dt:dt="string">2020-11-25T01:51:43Z</DateUtc></StartTime><FrequencyChanges><FrequencyChange><Frequency dt:dt="r8">2699980000</Frequency><Timestamp dt:dt="r8">5.80539604725394E+15</Timestamp><Cur…	좌우반구com(split BVF)_1-022-1	60.021	1.0.0.165	1	943402693	Professional	2.0.10.242	2.0.10.353	11-25-2020	2020-11-25 오전 1:51:43	10:51:43	2.0.10.248	295	1	z	사이	사	이	NULL	NULL	NULL	NULL	NULL	NULL	44	1	31	KSY2	List3	NULL	NULL	NULL	NULL	NULL	NULL	NULL	NULL	NULL	1	z	1	3	919903	0	z	311
좌우반구com(split BVF)_1	22	1	<?xml version="1.0"?>\n<Clock xmlns:dt="urn:schemas-microsoft-com:datatypes"><Description dt:dt="string">E-Prime Primary Realtime Clock</Description><StartTime><Timestamp dt:dt="int">0</Timestamp><DateUtc dt:dt="string">2020-11-25T01:51:43Z</DateUtc></StartTime><FrequencyChanges><FrequencyChange><Frequency dt:dt="r8">2699980000</Frequency><Timestamp dt:dt="r8">5.80539604725394E+15</Timestamp><Cur…	좌우반구com(split BVF)_1-022-1	60.021	1.0.0.165	1	943402693	Professional	2.0.10.242	2.0.10.353	11-25-2020	2020-11-25 오전 1:51:43	10:51:43	2.0.10.248	265	1	z	사전	사	전	NULL	NULL	NULL	NULL	NULL	NULL	50	1	1	KSY2	List3	NULL	NULL	NULL	NULL	NULL	NULL	NULL	NULL	NULL	1	z	0	4	841848	0	z	343
좌우반구com(split BVF)_1	22	1	<?xml version="1.0"?>\n<Clock xmlns:dt="urn:schemas-microsoft-com:datatypes"><Description dt:dt="string">E-Prime Primary Realtime Clock</Description><StartTime><Timestamp dt:dt="int">0</Timestamp><DateUtc dt:dt="string">2020-11-25T01:51:43Z</DateUtc></StartTime><FrequencyChanges><FrequencyChange><Frequency dt:dt="r8">2699980000</Frequency><Timestamp dt:dt="r8">5.80539604725394E+15</Timestamp><Cur…	좌우반구com(split BVF)_1-022-1	60.021	1.0.0.165	1	943402693	Professional	2.0.10.242	2.0.10.353	11-25-2020	2020-11-25 오전 1:51:43	10:51:43	2.0.10.248	245	1	z	사진	사	진	NULL	NULL	NULL	73	1	113	NULL	NULL	NULL	KSY2	List2	NULL	NULL	NULL	NULL	NULL	NULL	NULL	NULL	NULL	1	z	0	3	737018	0	z	407
좌우반구com(split BVF)_1	22	1	<?xml version="1.0"?>\n<Clock xmlns:dt="urn:schemas-microsoft-com:datatypes"><Description dt:dt="string">E-Prime Primary Realtime Clock</Description><StartTime><Timestamp dt:dt="int">0</Timestamp><DateUtc dt:dt="string">2020-11-25T01:51:43Z</DateUtc></StartTime><FrequencyChanges><FrequencyChange><Frequency dt:dt="r8">2699980000</Frequency><Timestamp dt:dt="r8">5.80539604725394E+15</Timestamp><Cur…	좌우반구com(split BVF)_1-022-1	60.021	1.0.0.165	1	943402693	Professional	2.0.10.242	2.0.10.353	11-25-2020	2020-11-25 오전 1:51:43	10:51:43	2.0.10.248	288	1	z	상관	상	관	NULL	NULL	NULL	NULL	NULL	NULL	126	1	24	KSY2	List3	NULL	NULL	NULL	NULL	NULL	NULL	NULL	NULL	NULL	1	z	0	4	901960	0	z	318
좌우반구com(split BVF)_1	22	1	<?xml version="1.0"?>\n<Clock xmlns:dt="urn:schemas-microsoft-com:datatypes"><Description dt:dt="string">E-Prime Primary Realtime Clock</Description><StartTime><Timestamp dt:dt="int">0</Timestamp><DateUtc dt:dt="string">2020-11-25T01:51:43Z</DateUtc></StartTime><FrequencyChanges><FrequencyChange><Frequency dt:dt="r8">2699980000</Frequency><Timestamp dt:dt="r8">5.80539604725394E+15</Timestamp><Cur…	좌우반구com(split BVF)_1-022-1	60.021	1.0.0.165	1	943402693	Professional	2.0.10.242	2.0.10.353	11-25-2020	2020-11-25 오전 1:51:43	10:51:43	2.0.10.248	107	1	z	상태	상	태	13	1	107	NULL	NULL	NULL	NULL	NULL	NULL	KSY2	List1	NULL	NULL	NULL	NULL	NULL	NULL	NULL	NULL	NULL	1	z	0	4	310520	0	z	360
좌우반구com(split BVF)_1	22	1	<?xml version="1.0"?>\n<Clock xmlns:dt="urn:schemas-microsoft-com:datatypes"><Description dt:dt="string">E-Prime Primary Realtime Clock</Description><StartTime><Timestamp dt:dt="int">0</Timestamp><DateUtc dt:dt="string">2020-11-25T01:51:43Z</DateUtc></StartTime><FrequencyChanges><FrequencyChange><Frequency dt:dt="r8">2699980000</Frequency><Timestamp dt:dt="r8">5.80539604725394E+15</Timestamp><Cur…	좌우반구com(split BVF)_1-022-1	60.021	1.0.0.165	1	943402693	Professional	2.0.10.242	2.0.10.353	11-25-2020	2020-11-25 오전 1:51:43	10:51:43	2.0.10.248	343	1	z	색상	색	상	NULL	NULL	NULL	NULL	NULL	NULL	112	1	79	KSY2	List3	NULL	NULL	NULL	NULL	NULL	NULL	NULL	NULL	NULL	1	z	1	3	1045042	0	z	546
좌우반구com(split BVF)_1	22	1	<?xml version="1.0"?>\n<Clock xmlns:dt="urn:schemas-microsoft-com:datatypes"><Description dt:dt="string">E-Prime Primary Realtime Clock</Description><StartTime><Timestamp dt:dt="int">0</Timestamp><DateUtc dt:dt="string">2020-11-25T01:51:43Z</DateUtc></StartTime><FrequencyChanges><FrequencyChange><Frequency dt:dt="r8">2699980000</Frequency><Timestamp dt:dt="r8">5.80539604725394E+15</Timestamp><Cur…	좌우반구com(split BVF)_1-022-1	60.021	1.0.0.165	1	943402693	Professional	2.0.10.242	2.0.10.353	11-25-2020	2020-11-25 오전 1:51:43	10:51:43	2.0.10.248	79	1	z	생선	생	선	111	1	79	NULL	NULL	NULL	NULL	NULL	NULL	KSY2	List1	NULL	NULL	NULL	NULL	NULL	NULL	NULL	NULL	NULL	1	z	0	4	237146	0	z	399
좌우반구com(split BVF)_1	22	1	<?xml version="1.0"?>\n<Clock xmlns:dt="urn:schemas-microsoft-com:datatypes"><Description dt:dt="string">E-Prime Primary Realtime Clock</Description><StartTime><Timestamp dt:dt="int">0</Timestamp><DateUtc dt:dt="string">2020-11-25T01:51:43Z</DateUtc></StartTime><FrequencyChanges><FrequencyChange><Frequency dt:dt="r8">2699980000</Frequency><Timestamp dt:dt="r8">5.80539604725394E+15</Timestamp><Cur…	좌우반구com(split BVF)_1-022-1	60.021	1.0.0.165	1	943402693	Professional	2.0.10.242	2.0.10.353	11-25-2020	2020-11-25 오전 1:51:43	10:51:43	2.0.10.248	318	2	{/}	생희	생	희	NULL	NULL	NULL	NULL	NULL	NULL	8	1	54	KSY3	List3	NULL	NULL	NULL	NULL	NULL	NULL	NULL	NULL	NULL	1	{/}	0	3	979349	0	{/}	416
좌우반구com(split BVF)_1	22	1	<?xml version="1.0"?>\n<Clock xmlns:dt="urn:schemas-microsoft-com:datatypes"><Description dt:dt="string">E-Prime Primary Realtime Clock</Description><StartTime><Timestamp dt:dt="int">0</Timestamp><DateUtc dt:dt="string">2020-11-25T01:51:43Z</DateUtc></StartTime><FrequencyChanges><FrequencyChange><Frequency dt:dt="r8">2699980000</Frequency><Timestamp dt:dt="r8">5.80539604725394E+15</Timestamp><Cur…	좌우반구com(split BVF)_1-022-1	60.021	1.0.0.165	1	943402693	Professional	2.0.10.242	2.0.10.353	11-25-2020	2020-11-25 오전 1:51:43	10:51:43	2.0.10.248	386	2	{/}	석감	석	감	NULL	NULL	NULL	NULL	NULL	NULL	54	1	122	KSY	List3	0		0	-1	1154770	183		0	0	1	{/}	0	3	1154953	0	{/}	424
좌우반구com(split BVF)_1	22	1	<?xml version="1.0"?>\n<Clock xmlns:dt="urn:schemas-microsoft-com:datatypes"><Description dt:dt="string">E-Prime Primary Realtime Clock</Description><StartTime><Timestamp dt:dt="int">0</Timestamp><DateUtc dt:dt="string">2020-11-25T01:51:43Z</DateUtc></StartTime><FrequencyChanges><FrequencyChange><Frequency dt:dt="r8">2699980000</Frequency><Timestamp dt:dt="r8">5.80539604725394E+15</Timestamp><Cur…	좌우반구com(split BVF)_1-022-1	60.021	1.0.0.165	1	943402693	Professional	2.0.10.242	2.0.10.353	11-25-2020	2020-11-25 오전 1:51:43	10:51:43	2.0.10.248	99	1	z	선배	선	배	106	1	99	NULL	NULL	NULL	NULL	NULL	NULL	KSY2	List1	NULL	NULL	NULL	NULL	NULL	NULL	NULL	NULL	NULL	1	z	0	4	290044	0	z	372
좌우반구com(split BVF)_1	22	1	<?xml version="1.0"?>\n<Clock xmlns:dt="urn:schemas-microsoft-com:datatypes"><Description dt:dt="string">E-Prime Primary Realtime Clock</Description><StartTime><Timestamp dt:dt="int">0</Timestamp><DateUtc dt:dt="string">2020-11-25T01:51:43Z</DateUtc></StartTime><FrequencyChanges><FrequencyChange><Frequency dt:dt="r8">2699980000</Frequency><Timestamp dt:dt="r8">5.80539604725394E+15</Timestamp><Cur…	좌우반구com(split BVF)_1-022-1	60.021	1.0.0.165	1	943402693	Professional	2.0.10.242	2.0.10.353	11-25-2020	2020-11-25 오전 1:51:43	10:51:43	2.0.10.248	362	1	z	선택	선	택	NULL	NULL	NULL	NULL	NULL	NULL	69	1	98	KSY2	List3	NULL	NULL	NULL	NULL	NULL	NULL	NULL	NULL	NULL	1	z	0	3	1093925	0	z	304
좌우반구com(split BVF)_1	22	1	<?xml version="1.0"?>\n<Clock xmlns:dt="urn:schemas-microsoft-com:datatypes"><Description dt:dt="string">E-Prime Primary Realtime Clock</Description><StartTime><Timestamp dt:dt="int">0</Timestamp><DateUtc dt:dt="string">2020-11-25T01:51:43Z</DateUtc></StartTime><FrequencyChanges><FrequencyChange><Frequency dt:dt="r8">2699980000</Frequency><Timestamp dt:dt="r8">5.80539604725394E+15</Timestamp><Cur…	좌우반구com(split BVF)_1-022-1	60.021	1.0.0.165	1	943402693	Professional	2.0.10.242	2.0.10.353	11-25-2020	2020-11-25 오전 1:51:43	10:51:43	2.0.10.248	389	2	{/}	설결	설	결	NULL	NULL	NULL	NULL	NULL	NULL	96	1	125	KSY2	List3	NULL	NULL	NULL	NULL	NULL	NULL	NULL	NULL	NULL	1	{/}	0	3	1162717	0	{/}	380
좌우반구com(split BVF)_1	22	1	<?xml version="1.0"?>\n<Clock xmlns:dt="urn:schemas-microsoft-com:datatypes"><Description dt:dt="string">E-Prime Primary Realtime Clock</Description><StartTime><Timestamp dt:dt="int">0</Timestamp><DateUtc dt:dt="string">2020-11-25T01:51:43Z</DateUtc></StartTime><FrequencyChanges><FrequencyChange><Frequency dt:dt="r8">2699980000</Frequency><Timestamp dt:dt="r8">5.80539604725394E+15</Timestamp><Cur…	좌우반구com(split BVF)_1-022-1	60.021	1.0.0.165	1	943402693	Professional	2.0.10.242	2.0.10.353	11-25-2020	2020-11-25 오전 1:51:43	10:51:43	2.0.10.248	326	1	z	설명	설	명	NULL	NULL	NULL	NULL	NULL	NULL	38	1	62	KSY2	List3	NULL	NULL	NULL	NULL	NULL	NULL	NULL	NULL	NULL	1	z	0	4	999692	0	z	316
좌우반구com(split BVF)_1	22	1	<?xml version="1.0"?>\n<Clock xmlns:dt="urn:schemas-microsoft-com:datatypes"><Description dt:dt="string">E-Prime Primary Realtime Clock</Description><StartTime><Timestamp dt:dt="int">0</Timestamp><DateUtc dt:dt="string">2020-11-25T01:51:43Z</DateUtc></StartTime><FrequencyChanges><FrequencyChange><Frequency dt:dt="r8">2699980000</Frequency><Timestamp dt:dt="r8">5.80539604725394E+15</Timestamp><Cur…	좌우반구com(split BVF)_1-022-1	60.021	1.0.0.165	1	943402693	Professional	2.0.10.242	2.0.10.353	11-25-2020	2020-11-25 오전 1:51:43	10:51:43	2.0.10.248	146	1	z	설문	설	문	NULL	NULL	NULL	7	1	14	NULL	NULL	NULL	KSY2	List2	NULL	NULL	NULL	NULL	NULL	NULL	NULL	NULL	NULL	1	z	1	3	475444	0	z	369
좌우반구com(split BVF)_1	22	1	<?xml version="1.0"?>\n<Clock xmlns:dt="urn:schemas-microsoft-com:datatypes"><Description dt:dt="string">E-Prime Primary Realtime Clock</Description><StartTime><Timestamp dt:dt="int">0</Timestamp><DateUtc dt:dt="string">2020-11-25T01:51:43Z</DateUtc></StartTime><FrequencyChanges><FrequencyChange><Frequency dt:dt="r8">2699980000</Frequency><Timestamp dt:dt="r8">5.80539604725394E+15</Timestamp><Cur…	좌우반구com(split BVF)_1-022-1	60.021	1.0.0.165	1	943402693	Professional	2.0.10.242	2.0.10.353	11-25-2020	2020-11-25 오전 1:51:43	10:51:43	2.0.10.248	314	2	{/}	설색	설	색	NULL	NULL	NULL	NULL	NULL	NULL	74	1	50	KSY3	List3	NULL	NULL	NULL	NULL	NULL	NULL	NULL	NULL	NULL	1	{/}	0	4	968903	0	{/}	422
좌우반구com(split BVF)_1	22	1	<?xml version="1.0"?>\n<Clock xmlns:dt="urn:schemas-microsoft-com:datatypes"><Description dt:dt="string">E-Prime Primary Realtime Clock</Description><StartTime><Timestamp dt:dt="int">0</Timestamp><DateUtc dt:dt="string">2020-11-25T01:51:43Z</DateUtc></StartTime><FrequencyChanges><FrequencyChange><Frequency dt:dt="r8">2699980000</Frequency><Timestamp dt:dt="r8">5.80539604725394E+15</Timestamp><Cur…	좌우반구com(split BVF)_1-022-1	60.021	1.0.0.165	1	943402693	Professional	2.0.10.242	2.0.10.353	11-25-2020	2020-11-25 오전 1:51:43	10:51:43	2.0.10.248	132	2	{/}	섭습	섭	습	61	1	132	NULL	NULL	NULL	NULL	NULL	NULL	KSY	List1	0		0	0	376130	183		0	0	1	{/}	0	3	376313	0	{/}	366
좌우반구com(split BVF)_1	22	1	<?xml version="1.0"?>\n<Clock xmlns:dt="urn:schemas-microsoft-com:datatypes"><Description dt:dt="string">E-Prime Primary Realtime Clock</Description><StartTime><Timestamp dt:dt="int">0</Timestamp><DateUtc dt:dt="string">2020-11-25T01:51:43Z</DateUtc></StartTime><FrequencyChanges><FrequencyChange><Frequency dt:dt="r8">2699980000</Frequency><Timestamp dt:dt="r8">5.80539604725394E+15</Timestamp><Cur…	좌우반구com(split BVF)_1-022-1	60.021	1.0.0.165	1	943402693	Professional	2.0.10.242	2.0.10.353	11-25-2020	2020-11-25 오전 1:51:43	10:51:43	2.0.10.248	315	1	z	성공	성	공	NULL	NULL	NULL	NULL	NULL	NULL	131	1	51	KSY2	List3	NULL	NULL	NULL	NULL	NULL	NULL	NULL	NULL	NULL	1	z	1	3	971518	0	z	343
좌우반구com(split BVF)_1	22	1	<?xml version="1.0"?>\n<Clock xmlns:dt="urn:schemas-microsoft-com:datatypes"><Description dt:dt="string">E-Prime Primary Realtime Clock</Description><StartTime><Timestamp dt:dt="int">0</Timestamp><DateUtc dt:dt="string">2020-11-25T01:51:43Z</DateUtc></StartTime><FrequencyChanges><FrequencyChange><Frequency dt:dt="r8">2699980000</Frequency><Timestamp dt:dt="r8">5.80539604725394E+15</Timestamp><Cur…	좌우반구com(split BVF)_1-022-1	60.021	1.0.0.165	1	943402693	Professional	2.0.10.242	2.0.10.353	11-25-2020	2020-11-25 오전 1:51:43	10:51:43	2.0.10.248	310	1	z	세상	세	상	NULL	NULL	NULL	NULL	NULL	NULL	110	1	46	KSY2	List3	NULL	NULL	NULL	NULL	NULL	NULL	NULL	NULL	NULL	1	z	0	4	958540	0	z	361
좌우반구com(split BVF)_1	22	1	<?xml version="1.0"?>\n<Clock xmlns:dt="urn:schemas-microsoft-com:datatypes"><Description dt:dt="string">E-Prime Primary Realtime Clock</Description><StartTime><Timestamp dt:dt="int">0</Timestamp><DateUtc dt:dt="string">2020-11-25T01:51:43Z</DateUtc></StartTime><FrequencyChanges><FrequencyChange><Frequency dt:dt="r8">2699980000</Frequency><Timestamp dt:dt="r8">5.80539604725394E+15</Timestamp><Cur…	좌우반구com(split BVF)_1-022-1	60.021	1.0.0.165	1	943402693	Professional	2.0.10.242	2.0.10.353	11-25-2020	2020-11-25 오전 1:51:43	10:51:43	2.0.10.248	242	1	z	소리	소	리	NULL	NULL	NULL	23	1	110	NULL	NULL	NULL	KSY2	List2	NULL	NULL	NULL	NULL	NULL	NULL	NULL	NULL	NULL	1	z	0	4	729138	0	z	351
좌우반구com(split BVF)_1	22	1	<?xml version="1.0"?>\n<Clock xmlns:dt="urn:schemas-microsoft-com:datatypes"><Description dt:dt="string">E-Prime Primary Realtime Clock</Description><StartTime><Timestamp dt:dt="int">0</Timestamp><DateUtc dt:dt="string">2020-11-25T01:51:43Z</DateUtc></StartTime><FrequencyChanges><FrequencyChange><Frequency dt:dt="r8">2699980000</Frequency><Timestamp dt:dt="r8">5.80539604725394E+15</Timestamp><Cur…	좌우반구com(split BVF)_1-022-1	60.021	1.0.0.165	1	943402693	Professional	2.0.10.242	2.0.10.353	11-25-2020	2020-11-25 오전 1:51:43	10:51:43	2.0.10.248	105	1	z	소송	소	송	6	1	105	NULL	NULL	NULL	NULL	NULL	NULL	KSY2	List1	NULL	NULL	NULL	NULL	NULL	NULL	NULL	NULL	NULL	1	z	0	3	305355	0	z	389
좌우반구com(split BVF)_1	22	1	<?xml version="1.0"?>\n<Clock xmlns:dt="urn:schemas-microsoft-com:datatypes"><Description dt:dt="string">E-Prime Primary Realtime Clock</Description><StartTime><Timestamp dt:dt="int">0</Timestamp><DateUtc dt:dt="string">2020-11-25T01:51:43Z</DateUtc></StartTime><FrequencyChanges><FrequencyChange><Frequency dt:dt="r8">2699980000</Frequency><Timestamp dt:dt="r8">5.80539604725394E+15</Timestamp><Cur…	좌우반구com(split BVF)_1-022-1	60.021	1.0.0.165	1	943402693	Professional	2.0.10.242	2.0.10.353	11-25-2020	2020-11-25 오전 1:51:43	10:51:43	2.0.10.248	29	1	z	속도	속	도	5	1	29	NULL	NULL	NULL	NULL	NULL	NULL	KSY2	List1	NULL	NULL	NULL	NULL	NULL	NULL	NULL	NULL	NULL	1	z	0	4	102877	0	z	369
좌우반구com(split BVF)_1	22	1	<?xml version="1.0"?>\n<Clock xmlns:dt="urn:schemas-microsoft-com:datatypes"><Description dt:dt="string">E-Prime Primary Realtime Clock</Description><StartTime><Timestamp dt:dt="int">0</Timestamp><DateUtc dt:dt="string">2020-11-25T01:51:43Z</DateUtc></StartTime><FrequencyChanges><FrequencyChange><Frequency dt:dt="r8">2699980000</Frequency><Timestamp dt:dt="r8">5.80539604725394E+15</Timestamp><Cur…	좌우반구com(split BVF)_1-022-1	60.021	1.0.0.165	1	943402693	Professional	2.0.10.242	2.0.10.353	11-25-2020	2020-11-25 오전 1:51:43	10:51:43	2.0.10.248	130	2	{/}	송스	송	스	3	1	130	NULL	NULL	NULL	NULL	NULL	NULL	KSY3	List1	NULL	NULL	NULL	NULL	NULL	NULL	NULL	NULL	NULL	1	{/}	0	3	371115	0	{/}	468
좌우반구com(split BVF)_1	22	1	<?xml version="1.0"?>\n<Clock xmlns:dt="urn:schemas-microsoft-com:datatypes"><Description dt:dt="string">E-Prime Primary Realtime Clock</Description><StartTime><Timestamp dt:dt="int">0</Timestamp><DateUtc dt:dt="string">2020-11-25T01:51:43Z</DateUtc></StartTime><FrequencyChanges><FrequencyChange><Frequency dt:dt="r8">2699980000</Frequency><Timestamp dt:dt="r8">5.80539604725394E+15</Timestamp><Cur…	좌우반구com(split BVF)_1-022-1	60.021	1.0.0.165	1	943402693	Professional	2.0.10.242	2.0.10.353	11-25-2020	2020-11-25 오전 1:51:43	10:51:43	2.0.10.248	149	2	{/}	송익	송	익	NULL	NULL	NULL	129	1	17	NULL	NULL	NULL	KSY2	List2	NULL	NULL	NULL	NULL	NULL	NULL	NULL	NULL	NULL	1	{/}	0	3	483458	0	{/}	524
좌우반구com(split BVF)_1	22	1	<?xml version="1.0"?>\n<Clock xmlns:dt="urn:schemas-microsoft-com:datatypes"><Description dt:dt="string">E-Prime Primary Realtime Clock</Description><StartTime><Timestamp dt:dt="int">0</Timestamp><DateUtc dt:dt="string">2020-11-25T01:51:43Z</DateUtc></StartTime><FrequencyChanges><FrequencyChange><Frequency dt:dt="r8">2699980000</Frequency><Timestamp dt:dt="r8">5.80539604725394E+15</Timestamp><Cur…	좌우반구com(split BVF)_1-022-1	60.021	1.0.0.165	1	943402693	Professional	2.0.10.242	2.0.10.353	11-25-2020	2020-11-25 오전 1:51:43	10:51:43	2.0.10.248	144	1	z	수고	수	고	NULL	NULL	NULL	30	1	12	NULL	NULL	NULL	KSY2	List2	NULL	NULL	NULL	NULL	NULL	NULL	NULL	NULL	NULL	1	z	0	3	469963	0	z	772
좌우반구com(split BVF)_1	22	1	<?xml version="1.0"?>\n<Clock xmlns:dt="urn:schemas-microsoft-com:datatypes"><Description dt:dt="string">E-Prime Primary Realtime Clock</Description><StartTime><Timestamp dt:dt="int">0</Timestamp><DateUtc dt:dt="string">2020-11-25T01:51:43Z</DateUtc></StartTime><FrequencyChanges><FrequencyChange><Frequency dt:dt="r8">2699980000</Frequency><Timestamp dt:dt="r8">5.80539604725394E+15</Timestamp><Cur…	좌우반구com(split BVF)_1-022-1	60.021	1.0.0.165	1	943402693	Professional	2.0.10.242	2.0.10.353	11-25-2020	2020-11-25 오전 1:51:43	10:51:43	2.0.10.248	143	1	z	수단	수	단	NULL	NULL	NULL	100	1	11	NULL	NULL	NULL	KSY2	List2	NULL	NULL	NULL	NULL	NULL	NULL	NULL	NULL	NULL	1	z	0	4	467431	0	z	337
좌우반구com(split BVF)_1	22	1	<?xml version="1.0"?>\n<Clock xmlns:dt="urn:schemas-microsoft-com:datatypes"><Description dt:dt="string">E-Prime Primary Realtime Clock</Description><StartTime><Timestamp dt:dt="int">0</Timestamp><DateUtc dt:dt="string">2020-11-25T01:51:43Z</DateUtc></StartTime><FrequencyChanges><FrequencyChange><Frequency dt:dt="r8">2699980000</Frequency><Timestamp dt:dt="r8">5.80539604725394E+15</Timestamp><Cur…	좌우반구com(split BVF)_1-022-1	60.021	1.0.0.165	1	943402693	Professional	2.0.10.242	2.0.10.353	11-25-2020	2020-11-25 오전 1:51:43	10:51:43	2.0.10.248	86	1	z	수준	수	준	18	1	86	NULL	NULL	NULL	NULL	NULL	NULL	KSY2	List1	NULL	NULL	NULL	NULL	NULL	NULL	NULL	NULL	NULL	1	z	0	3	255439	0	z	345
좌우반구com(split BVF)_1	22	1	<?xml version="1.0"?>\n<Clock xmlns:dt="urn:schemas-microsoft-com:datatypes"><Description dt:dt="string">E-Prime Primary Realtime Clock</Description><StartTime><Timestamp dt:dt="int">0</Timestamp><DateUtc dt:dt="string">2020-11-25T01:51:43Z</DateUtc></StartTime><FrequencyChanges><FrequencyChange><Frequency dt:dt="r8">2699980000</Frequency><Timestamp dt:dt="r8">5.80539604725394E+15</Timestamp><Cur…	좌우반구com(split BVF)_1-022-1	60.021	1.0.0.165	1	943402693	Professional	2.0.10.242	2.0.10.353	11-25-2020	2020-11-25 오전 1:51:43	10:51:43	2.0.10.248	219	2	{/}	숙국	숙	국	NULL	NULL	NULL	31	1	87	NULL	NULL	NULL	KSY2	List2	NULL	NULL	NULL	NULL	NULL	NULL	NULL	NULL	NULL	1	{/}	1	3	669442	0	{/}	712
좌우반구com(split BVF)_1	22	1	<?xml version="1.0"?>\n<Clock xmlns:dt="urn:schemas-microsoft-com:datatypes"><Description dt:dt="string">E-Prime Primary Realtime Clock</Description><StartTime><Timestamp dt:dt="int">0</Timestamp><DateUtc dt:dt="string">2020-11-25T01:51:43Z</DateUtc></StartTime><FrequencyChanges><FrequencyChange><Frequency dt:dt="r8">2699980000</Frequency><Timestamp dt:dt="r8">5.80539604725394E+15</Timestamp><Cur…	좌우반구com(split BVF)_1-022-1	60.021	1.0.0.165	1	943402693	Professional	2.0.10.242	2.0.10.353	11-25-2020	2020-11-25 오전 1:51:43	10:51:43	2.0.10.248	60	2	{/}	숙발	숙	발	110	1	60	NULL	NULL	NULL	NULL	NULL	NULL	KSY2	List1	NULL	NULL	NULL	NULL	NULL	NULL	NULL	NULL	NULL	0	{/}	1	3	186230	0	z	459
좌우반구com(split BVF)_1	22	1	<?xml version="1.0"?>\n<Clock xmlns:dt="urn:schemas-microsoft-com:datatypes"><Description dt:dt="string">E-Prime Primary Realtime Clock</Description><StartTime><Timestamp dt:dt="int">0</Timestamp><DateUtc dt:dt="string">2020-11-25T01:51:43Z</DateUtc></StartTime><FrequencyChanges><FrequencyChange><Frequency dt:dt="r8">2699980000</Frequency><Timestamp dt:dt="r8">5.80539604725394E+15</Timestamp><Cur…	좌우반구com(split BVF)_1-022-1	60.021	1.0.0.165	1	943402693	Professional	2.0.10.242	2.0.10.353	11-25-2020	2020-11-25 오전 1:51:43	10:51:43	2.0.10.248	109	1	z	숙소	숙	소	1	1	109	NULL	NULL	NULL	NULL	NULL	NULL	KSY2	List1	NULL	NULL	NULL	NULL	NULL	NULL	NULL	NULL	NULL	1	z	1	3	315784	0	z	375
좌우반구com(split BVF)_1	22	1	<?xml version="1.0"?>\n<Clock xmlns:dt="urn:schemas-microsoft-com:datatypes"><Description dt:dt="string">E-Prime Primary Realtime Clock</Description><StartTime><Timestamp dt:dt="int">0</Timestamp><DateUtc dt:dt="string">2020-11-25T01:51:43Z</DateUtc></StartTime><FrequencyChanges><FrequencyChange><Frequency dt:dt="r8">2699980000</Frequency><Timestamp dt:dt="r8">5.80539604725394E+15</Timestamp><Cur…	좌우반구com(split BVF)_1-022-1	60.021	1.0.0.165	1	943402693	Professional	2.0.10.242	2.0.10.353	11-25-2020	2020-11-25 오전 1:51:43	10:51:43	2.0.10.248	6	2	{/}	술감	술	감	70	1	6	NULL	NULL	NULL	NULL	NULL	NULL	KSY2	List1	NULL	NULL	NULL	NULL	NULL	NULL	NULL	NULL	NULL	1	{/}	0	3	42365	0	{/}	567
좌우반구com(split BVF)_1	22	1	<?xml version="1.0"?>\n<Clock xmlns:dt="urn:schemas-microsoft-com:datatypes"><Description dt:dt="string">E-Prime Primary Realtime Clock</Description><StartTime><Timestamp dt:dt="int">0</Timestamp><DateUtc dt:dt="string">2020-11-25T01:51:43Z</DateUtc></StartTime><FrequencyChanges><FrequencyChange><Frequency dt:dt="r8">2699980000</Frequency><Timestamp dt:dt="r8">5.80539604725394E+15</Timestamp><Cur…	좌우반구com(split BVF)_1-022-1	60.021	1.0.0.165	1	943402693	Professional	2.0.10.242	2.0.10.353	11-25-2020	2020-11-25 오전 1:51:43	10:51:43	2.0.10.248	12	2	{/}	스위	스	위	108	1	12	NULL	NULL	NULL	NULL	NULL	NULL	KSY2	List1	NULL	NULL	NULL	NULL	NULL	NULL	NULL	NULL	NULL	1	{/}	0	4	58043	0	{/}	442
좌우반구com(split BVF)_1	22	1	<?xml version="1.0"?>\n<Clock xmlns:dt="urn:schemas-microsoft-com:datatypes"><Description dt:dt="string">E-Prime Primary Realtime Clock</Description><StartTime><Timestamp dt:dt="int">0</Timestamp><DateUtc dt:dt="string">2020-11-25T01:51:43Z</DateUtc></StartTime><FrequencyChanges><FrequencyChange><Frequency dt:dt="r8">2699980000</Frequency><Timestamp dt:dt="r8">5.80539604725394E+15</Timestamp><Cur…	좌우반구com(split BVF)_1-022-1	60.021	1.0.0.165	1	943402693	Professional	2.0.10.242	2.0.10.353	11-25-2020	2020-11-25 오전 1:51:43	10:51:43	2.0.10.248	104	2	{/}	스진	스	진	100	1	104	NULL	NULL	NULL	NULL	NULL	NULL	KSY3	List1	NULL	NULL	NULL	NULL	NULL	NULL	NULL	NULL	NULL	1	{/}	0	3	302789	0	{/}	363
좌우반구com(split BVF)_1	22	1	<?xml version="1.0"?>\n<Clock xmlns:dt="urn:schemas-microsoft-com:datatypes"><Description dt:dt="string">E-Prime Primary Realtime Clock</Description><StartTime><Timestamp dt:dt="int">0</Timestamp><DateUtc dt:dt="string">2020-11-25T01:51:43Z</DateUtc></StartTime><FrequencyChanges><FrequencyChange><Frequency dt:dt="r8">2699980000</Frequency><Timestamp dt:dt="r8">5.80539604725394E+15</Timestamp><Cur…	좌우반구com(split BVF)_1-022-1	60.021	1.0.0.165	1	943402693	Professional	2.0.10.242	2.0.10.353	11-25-2020	2020-11-25 오전 1:51:43	10:51:43	2.0.10.248	156	2	{/}	스향	스	향	NULL	NULL	NULL	132	1	24	NULL	NULL	NULL	KSY2	List2	NULL	NULL	NULL	NULL	NULL	NULL	NULL	NULL	NULL	1	{/}	0	3	502718	0	{/}	390
좌우반구com(split BVF)_1	22	1	<?xml version="1.0"?>\n<Clock xmlns:dt="urn:schemas-microsoft-com:datatypes"><Description dt:dt="string">E-Prime Primary Realtime Clock</Description><StartTime><Timestamp dt:dt="int">0</Timestamp><DateUtc dt:dt="string">2020-11-25T01:51:43Z</DateUtc></StartTime><FrequencyChanges><FrequencyChange><Frequency dt:dt="r8">2699980000</Frequency><Timestamp dt:dt="r8">5.80539604725394E+15</Timestamp><Cur…	좌우반구com(split BVF)_1-022-1	60.021	1.0.0.165	1	943402693	Professional	2.0.10.242	2.0.10.353	11-25-2020	2020-11-25 오전 1:51:43	10:51:43	2.0.10.248	331	2	{/}	습나	습	나	NULL	NULL	NULL	NULL	NULL	NULL	90	1	67	KSY2	List3	NULL	NULL	NULL	NULL	NULL	NULL	NULL	NULL	NULL	1	{/}	0	4	1013537	0	{/}	387
좌우반구com(split BVF)_1	22	1	<?xml version="1.0"?>\n<Clock xmlns:dt="urn:schemas-microsoft-com:datatypes"><Description dt:dt="string">E-Prime Primary Realtime Clock</Description><StartTime><Timestamp dt:dt="int">0</Timestamp><DateUtc dt:dt="string">2020-11-25T01:51:43Z</DateUtc></StartTime><FrequencyChanges><FrequencyChange><Frequency dt:dt="r8">2699980000</Frequency><Timestamp dt:dt="r8">5.80539604725394E+15</Timestamp><Cur…	좌우반구com(split BVF)_1-022-1	60.021	1.0.0.165	1	943402693	Professional	2.0.10.242	2.0.10.353	11-25-2020	2020-11-25 오전 1:51:43	10:51:43	2.0.10.248	316	2	{/}	습필	습	필	NULL	NULL	NULL	NULL	NULL	NULL	81	1	52	KSY	List3	0		0	-1	973884	183		0	0	1	{/}	1	3	974067	0	{/}	490
좌우반구com(split BVF)_1	22	1	<?xml version="1.0"?>\n<Clock xmlns:dt="urn:schemas-microsoft-com:datatypes"><Description dt:dt="string">E-Prime Primary Realtime Clock</Description><StartTime><Timestamp dt:dt="int">0</Timestamp><DateUtc dt:dt="string">2020-11-25T01:51:43Z</DateUtc></StartTime><FrequencyChanges><FrequencyChange><Frequency dt:dt="r8">2699980000</Frequency><Timestamp dt:dt="r8">5.80539604725394E+15</Timestamp><Cur…	좌우반구com(split BVF)_1-022-1	60.021	1.0.0.165	1	943402693	Professional	2.0.10.242	2.0.10.353	11-25-2020	2020-11-25 오전 1:51:43	10:51:43	2.0.10.248	113	1	z	시간	시	간	67	1	113	NULL	NULL	NULL	NULL	NULL	NULL	KSY2	List1	NULL	NULL	NULL	NULL	NULL	NULL	NULL	NULL	NULL	1	z	0	3	326081	0	z	278
좌우반구com(split BVF)_1	22	1	<?xml version="1.0"?>\n<Clock xmlns:dt="urn:schemas-microsoft-com:datatypes"><Description dt:dt="string">E-Prime Primary Realtime Clock</Description><StartTime><Timestamp dt:dt="int">0</Timestamp><DateUtc dt:dt="string">2020-11-25T01:51:43Z</DateUtc></StartTime><FrequencyChanges><FrequencyChange><Frequency dt:dt="r8">2699980000</Frequency><Timestamp dt:dt="r8">5.80539604725394E+15</Timestamp><Cur…	좌우반구com(split BVF)_1-022-1	60.021	1.0.0.165	1	943402693	Professional	2.0.10.242	2.0.10.353	11-25-2020	2020-11-25 오전 1:51:43	10:51:43	2.0.10.248	191	1	z	시기	시	기	NULL	NULL	NULL	109	1	59	NULL	NULL	NULL	KSY2	List2	NULL	NULL	NULL	NULL	NULL	NULL	NULL	NULL	NULL	1	z	0	4	594969	0	z	348
좌우반구com(split BVF)_1	22	1	<?xml version="1.0"?>\n<Clock xmlns:dt="urn:schemas-microsoft-com:datatypes"><Description dt:dt="string">E-Prime Primary Realtime Clock</Description><StartTime><Timestamp dt:dt="int">0</Timestamp><DateUtc dt:dt="string">2020-11-25T01:51:43Z</DateUtc></StartTime><FrequencyChanges><FrequencyChange><Frequency dt:dt="r8">2699980000</Frequency><Timestamp dt:dt="r8">5.80539604725394E+15</Timestamp><Cur…	좌우반구com(split BVF)_1-022-1	60.021	1.0.0.165	1	943402693	Professional	2.0.10.242	2.0.10.353	11-25-2020	2020-11-25 오전 1:51:43	10:51:43	2.0.10.248	125	1	z	시대	시	대	85	1	125	NULL	NULL	NULL	NULL	NULL	NULL	KSY2	List1	NULL	NULL	NULL	NULL	NULL	NULL	NULL	NULL	NULL	1	z	1	3	358169	0	z	318
좌우반구com(split BVF)_1	22	1	<?xml version="1.0"?>\n<Clock xmlns:dt="urn:schemas-microsoft-com:datatypes"><Description dt:dt="string">E-Prime Primary Realtime Clock</Description><StartTime><Timestamp dt:dt="int">0</Timestamp><DateUtc dt:dt="string">2020-11-25T01:51:43Z</DateUtc></StartTime><FrequencyChanges><FrequencyChange><Frequency dt:dt="r8">2699980000</Frequency><Timestamp dt:dt="r8">5.80539604725394E+15</Timestamp><Cur…	좌우반구com(split BVF)_1-022-1	60.021	1.0.0.165	1	943402693	Professional	2.0.10.242	2.0.10.353	11-25-2020	2020-11-25 오전 1:51:43	10:51:43	2.0.10.248	233	1	z	시도	시	도	NULL	NULL	NULL	68	1	101	NULL	NULL	NULL	KSY2	List2	NULL	NULL	NULL	NULL	NULL	NULL	NULL	NULL	NULL	1	z	1	3	706029	0	z	308
좌우반구com(split BVF)_1	22	1	<?xml version="1.0"?>\n<Clock xmlns:dt="urn:schemas-microsoft-com:datatypes"><Description dt:dt="string">E-Prime Primary Realtime Clock</Description><StartTime><Timestamp dt:dt="int">0</Timestamp><DateUtc dt:dt="string">2020-11-25T01:51:43Z</DateUtc></StartTime><FrequencyChanges><FrequencyChange><Frequency dt:dt="r8">2699980000</Frequency><Timestamp dt:dt="r8">5.80539604725394E+15</Timestamp><Cur…	좌우반구com(split BVF)_1-022-1	60.021	1.0.0.165	1	943402693	Professional	2.0.10.242	2.0.10.353	11-25-2020	2020-11-25 오전 1:51:43	10:51:43	2.0.10.248	179	2	{/}	시질	시	질	NULL	NULL	NULL	46	1	47	NULL	NULL	NULL	KSY	List2	0		0	-1	563180	183		0	0	1	{/}	0	3	563363	0	{/}	536
좌우반구com(split BVF)_1	22	1	<?xml version="1.0"?>\n<Clock xmlns:dt="urn:schemas-microsoft-com:datatypes"><Description dt:dt="string">E-Prime Primary Realtime Clock</Description><StartTime><Timestamp dt:dt="int">0</Timestamp><DateUtc dt:dt="string">2020-11-25T01:51:43Z</DateUtc></StartTime><FrequencyChanges><FrequencyChange><Frequency dt:dt="r8">2699980000</Frequency><Timestamp dt:dt="r8">5.80539604725394E+15</Timestamp><Cur…	좌우반구com(split BVF)_1-022-1	60.021	1.0.0.165	1	943402693	Professional	2.0.10.242	2.0.10.353	11-25-2020	2020-11-25 오전 1:51:43	10:51:43	2.0.10.248	21	1	z	식비	식	비	14	1	21	NULL	NULL	NULL	NULL	NULL	NULL	KSY2	List1	NULL	NULL	NULL	NULL	NULL	NULL	NULL	NULL	NULL	1	z	0	4	81518	0	z	421
좌우반구com(split BVF)_1	22	1	<?xml version="1.0"?>\n<Clock xmlns:dt="urn:schemas-microsoft-com:datatypes"><Description dt:dt="string">E-Prime Primary Realtime Clock</Description><StartTime><Timestamp dt:dt="int">0</Timestamp><DateUtc dt:dt="string">2020-11-25T01:51:43Z</DateUtc></StartTime><FrequencyChanges><FrequencyChange><Frequency dt:dt="r8">2699980000</Frequency><Timestamp dt:dt="r8">5.80539604725394E+15</Timestamp><Cur…	좌우반구com(split BVF)_1-022-1	60.021	1.0.0.165	1	943402693	Professional	2.0.10.242	2.0.10.353	11-25-2020	2020-11-25 오전 1:51:43	10:51:43	2.0.10.248	44	2	{/}	식차	식	차	17	1	44	NULL	NULL	NULL	NULL	NULL	NULL	KSY	List1	0		0	-1	142829	183		0	0	1	{/}	1	3	143012	0	{/}	790
좌우반구com(split BVF)_1	22	1	<?xml version="1.0"?>\n<Clock xmlns:dt="urn:schemas-microsoft-com:datatypes"><Description dt:dt="string">E-Prime Primary Realtime Clock</Description><StartTime><Timestamp dt:dt="int">0</Timestamp><DateUtc dt:dt="string">2020-11-25T01:51:43Z</DateUtc></StartTime><FrequencyChanges><FrequencyChange><Frequency dt:dt="r8">2699980000</Frequency><Timestamp dt:dt="r8">5.80539604725394E+15</Timestamp><Cur…	좌우반구com(split BVF)_1-022-1	60.021	1.0.0.165	1	943402693	Professional	2.0.10.242	2.0.10.353	11-25-2020	2020-11-25 오전 1:51:43	10:51:43	2.0.10.248	167	1	z	식탁	식	탁	NULL	NULL	NULL	52	1	35	NULL	NULL	NULL	KSY2	List2	NULL	NULL	NULL	NULL	NULL	NULL	NULL	NULL	NULL	1	z	0	4	531375	0	z	287
좌우반구com(split BVF)_1	22	1	<?xml version="1.0"?>\n<Clock xmlns:dt="urn:schemas-microsoft-com:datatypes"><Description dt:dt="string">E-Prime Primary Realtime Clock</Description><StartTime><Timestamp dt:dt="int">0</Timestamp><DateUtc dt:dt="string">2020-11-25T01:51:43Z</DateUtc></StartTime><FrequencyChanges><FrequencyChange><Frequency dt:dt="r8">2699980000</Frequency><Timestamp dt:dt="r8">5.80539604725394E+15</Timestamp><Cur…	좌우반구com(split BVF)_1-022-1	60.021	1.0.0.165	1	943402693	Professional	2.0.10.242	2.0.10.353	11-25-2020	2020-11-25 오전 1:51:43	10:51:43	2.0.10.248	39	2	{/}	실락	실	락	84	1	39	NULL	NULL	NULL	NULL	NULL	NULL	KSY	List1	0		0	-1	129284	183		0	0	1	{/}	0	3	129467	0	{/}	586
좌우반구com(split BVF)_1	22	1	<?xml version="1.0"?>\n<Clock xmlns:dt="urn:schemas-microsoft-com:datatypes"><Description dt:dt="string">E-Prime Primary Realtime Clock</Description><StartTime><Timestamp dt:dt="int">0</Timestamp><DateUtc dt:dt="string">2020-11-25T01:51:43Z</DateUtc></StartTime><FrequencyChanges><FrequencyChange><Frequency dt:dt="r8">2699980000</Frequency><Timestamp dt:dt="r8">5.80539604725394E+15</Timestamp><Cur…	좌우반구com(split BVF)_1-022-1	60.021	1.0.0.165	1	943402693	Professional	2.0.10.242	2.0.10.353	11-25-2020	2020-11-25 오전 1:51:43	10:51:43	2.0.10.248	337	2	{/}	실작	실	작	NULL	NULL	NULL	NULL	NULL	NULL	4	1	73	KSY3	List3	NULL	NULL	NULL	NULL	NULL	NULL	NULL	NULL	NULL	1	{/}	0	3	1028948	0	{/}	569
좌우반구com(split BVF)_1	22	1	<?xml version="1.0"?>\n<Clock xmlns:dt="urn:schemas-microsoft-com:datatypes"><Description dt:dt="string">E-Prime Primary Realtime Clock</Description><StartTime><Timestamp dt:dt="int">0</Timestamp><DateUtc dt:dt="string">2020-11-25T01:51:43Z</DateUtc></StartTime><FrequencyChanges><FrequencyChange><Frequency dt:dt="r8">2699980000</Frequency><Timestamp dt:dt="r8">5.80539604725394E+15</Timestamp><Cur…	좌우반구com(split BVF)_1-022-1	60.021	1.0.0.165	1	943402693	Professional	2.0.10.242	2.0.10.353	11-25-2020	2020-11-25 오전 1:51:43	10:51:43	2.0.10.248	394	1	z	실험	실	험	NULL	NULL	NULL	NULL	NULL	NULL	100	1	130	KSY2	List3	NULL	NULL	NULL	NULL	NULL	NULL	NULL	NULL	NULL	1	z	1	3	1175429	0	z	396
좌우반구com(split BVF)_1	22	1	<?xml version="1.0"?>\n<Clock xmlns:dt="urn:schemas-microsoft-com:datatypes"><Description dt:dt="string">E-Prime Primary Realtime Clock</Description><StartTime><Timestamp dt:dt="int">0</Timestamp><DateUtc dt:dt="string">2020-11-25T01:51:43Z</DateUtc></StartTime><FrequencyChanges><FrequencyChange><Frequency dt:dt="r8">2699980000</Frequency><Timestamp dt:dt="r8">5.80539604725394E+15</Timestamp><Cur…	좌우반구com(split BVF)_1-022-1	60.021	1.0.0.165	1	943402693	Professional	2.0.10.242	2.0.10.353	11-25-2020	2020-11-25 오전 1:51:43	10:51:43	2.0.10.248	255	1	z	심복	심	복	NULL	NULL	NULL	124	1	123	NULL	NULL	NULL	KSY2	List2	NULL	NULL	NULL	NULL	NULL	NULL	NULL	NULL	NULL	1	z	0	4	762826	0	z	398
좌우반구com(split BVF)_1	22	1	<?xml version="1.0"?>\n<Clock xmlns:dt="urn:schemas-microsoft-com:datatypes"><Description dt:dt="string">E-Prime Primary Realtime Clock</Description><StartTime><Timestamp dt:dt="int">0</Timestamp><DateUtc dt:dt="string">2020-11-25T01:51:43Z</DateUtc></StartTime><FrequencyChanges><FrequencyChange><Frequency dt:dt="r8">2699980000</Frequency><Timestamp dt:dt="r8">5.80539604725394E+15</Timestamp><Cur…	좌우반구com(split BVF)_1-022-1	60.021	1.0.0.165	1	943402693	Professional	2.0.10.242	2.0.10.353	11-25-2020	2020-11-25 오전 1:51:43	10:51:43	2.0.10.248	204	1	z	심신	심	신	NULL	NULL	NULL	69	1	72	NULL	NULL	NULL	KSY2	List2	NULL	NULL	NULL	NULL	NULL	NULL	NULL	NULL	NULL	1	z	0	3	630156	0	z	686
좌우반구com(split BVF)_1	22	1	<?xml version="1.0"?>\n<Clock xmlns:dt="urn:schemas-microsoft-com:datatypes"><Description dt:dt="string">E-Prime Primary Realtime Clock</Description><StartTime><Timestamp dt:dt="int">0</Timestamp><DateUtc dt:dt="string">2020-11-25T01:51:43Z</DateUtc></StartTime><FrequencyChanges><FrequencyChange><Frequency dt:dt="r8">2699980000</Frequency><Timestamp dt:dt="r8">5.80539604725394E+15</Timestamp><Cur…	좌우반구com(split BVF)_1-022-1	60.021	1.0.0.165	1	943402693	Professional	2.0.10.242	2.0.10.353	11-25-2020	2020-11-25 오전 1:51:43	10:51:43	2.0.10.248	42	2	{/}	압례	압	례	58	1	42	NULL	NULL	NULL	NULL	NULL	NULL	KSY2	List1	NULL	NULL	NULL	NULL	NULL	NULL	NULL	NULL	NULL	1	{/}	0	4	137448	0	{/}	730
좌우반구com(split BVF)_1	22	1	<?xml version="1.0"?>\n<Clock xmlns:dt="urn:schemas-microsoft-com:datatypes"><Description dt:dt="string">E-Prime Primary Realtime Clock</Description><StartTime><Timestamp dt:dt="int">0</Timestamp><DateUtc dt:dt="string">2020-11-25T01:51:43Z</DateUtc></StartTime><FrequencyChanges><FrequencyChange><Frequency dt:dt="r8">2699980000</Frequency><Timestamp dt:dt="r8">5.80539604725394E+15</Timestamp><Cur…	좌우반구com(split BVF)_1-022-1	60.021	1.0.0.165	1	943402693	Professional	2.0.10.242	2.0.10.353	11-25-2020	2020-11-25 오전 1:51:43	10:51:43	2.0.10.248	211	1	z	압축	압	축	NULL	NULL	NULL	96	1	79	NULL	NULL	NULL	KSY2	List2	NULL	NULL	NULL	NULL	NULL	NULL	NULL	NULL	NULL	1	z	1	3	648466	0	z	528
좌우반구com(split BVF)_1	22	1	<?xml version="1.0"?>\n<Clock xmlns:dt="urn:schemas-microsoft-com:datatypes"><Description dt:dt="string">E-Prime Primary Realtime Clock</Description><StartTime><Timestamp dt:dt="int">0</Timestamp><DateUtc dt:dt="string">2020-11-25T01:51:43Z</DateUtc></StartTime><FrequencyChanges><FrequencyChange><Frequency dt:dt="r8">2699980000</Frequency><Timestamp dt:dt="r8">5.80539604725394E+15</Timestamp><Cur…	좌우반구com(split BVF)_1-022-1	60.021	1.0.0.165	1	943402693	Professional	2.0.10.242	2.0.10.353	11-25-2020	2020-11-25 오전 1:51:43	10:51:43	2.0.10.248	126	2	{/}	양간	양	간	124	1	126	NULL	NULL	NULL	NULL	NULL	NULL	KSY2	List1	NULL	NULL	NULL	NULL	NULL	NULL	NULL	NULL	NULL	0	{/}	0	3	360685	0	z	610
좌우반구com(split BVF)_1	22	1	<?xml version="1.0"?>\n<Clock xmlns:dt="urn:schemas-microsoft-com:datatypes"><Description dt:dt="string">E-Prime Primary Realtime Clock</Description><StartTime><Timestamp dt:dt="int">0</Timestamp><DateUtc dt:dt="string">2020-11-25T01:51:43Z</DateUtc></StartTime><FrequencyChanges><FrequencyChange><Frequency dt:dt="r8">2699980000</Frequency><Timestamp dt:dt="r8">5.80539604725394E+15</Timestamp><Cur…	좌우반구com(split BVF)_1-022-1	60.021	1.0.0.165	1	943402693	Professional	2.0.10.242	2.0.10.353	11-25-2020	2020-11-25 오전 1:51:43	10:51:43	2.0.10.248	154	2	{/}	양급	양	급	NULL	NULL	NULL	95	1	22	NULL	NULL	NULL	KSY	List2	0		0	-1	496837	183		0	0	1	{/}	1	3	497020	0	{/}	616
좌우반구com(split BVF)_1	22	1	<?xml version="1.0"?>\n<Clock xmlns:dt="urn:schemas-microsoft-com:datatypes"><Description dt:dt="string">E-Prime Primary Realtime Clock</Description><StartTime><Timestamp dt:dt="int">0</Timestamp><DateUtc dt:dt="string">2020-11-25T01:51:43Z</DateUtc></StartTime><FrequencyChanges><FrequencyChange><Frequency dt:dt="r8">2699980000</Frequency><Timestamp dt:dt="r8">5.80539604725394E+15</Timestamp><Cur…	좌우반구com(split BVF)_1-022-1	60.021	1.0.0.165	1	943402693	Professional	2.0.10.242	2.0.10.353	11-25-2020	2020-11-25 오전 1:51:43	10:51:43	2.0.10.248	202	1	z	양념	양	념	NULL	NULL	NULL	12	1	70	NULL	NULL	NULL	KSY2	List2	NULL	NULL	NULL	NULL	NULL	NULL	NULL	NULL	NULL	1	z	1	3	624941	0	z	367
좌우반구com(split BVF)_1	22	1	<?xml version="1.0"?>\n<Clock xmlns:dt="urn:schemas-microsoft-com:datatypes"><Description dt:dt="string">E-Prime Primary Realtime Clock</Description><StartTime><Timestamp dt:dt="int">0</Timestamp><DateUtc dt:dt="string">2020-11-25T01:51:43Z</DateUtc></StartTime><FrequencyChanges><FrequencyChange><Frequency dt:dt="r8">2699980000</Frequency><Timestamp dt:dt="r8">5.80539604725394E+15</Timestamp><Cur…	좌우반구com(split BVF)_1-022-1	60.021	1.0.0.165	1	943402693	Professional	2.0.10.242	2.0.10.353	11-25-2020	2020-11-25 오전 1:51:43	10:51:43	2.0.10.248	357	2	{/}	양최	양	최	NULL	NULL	NULL	NULL	NULL	NULL	79	1	93	KSY2	List3	NULL	NULL	NULL	NULL	NULL	NULL	NULL	NULL	NULL	1	{/}	0	4	1081213	0	{/}	384
좌우반구com(split BVF)_1	22	1	<?xml version="1.0"?>\n<Clock xmlns:dt="urn:schemas-microsoft-com:datatypes"><Description dt:dt="string">E-Prime Primary Realtime Clock</Description><StartTime><Timestamp dt:dt="int">0</Timestamp><DateUtc dt:dt="string">2020-11-25T01:51:43Z</DateUtc></StartTime><FrequencyChanges><FrequencyChange><Frequency dt:dt="r8">2699980000</Frequency><Timestamp dt:dt="r8">5.80539604725394E+15</Timestamp><Cur…	좌우반구com(split BVF)_1-022-1	60.021	1.0.0.165	1	943402693	Professional	2.0.10.242	2.0.10.353	11-25-2020	2020-11-25 오전 1:51:43	10:51:43	2.0.10.248	273	1	z	어휘	어	휘	NULL	NULL	NULL	NULL	NULL	NULL	19	1	9	KSY2	List3	NULL	NULL	NULL	NULL	NULL	NULL	NULL	NULL	NULL	1	z	0	3	862324	0	z	314
좌우반구com(split BVF)_1	22	1	<?xml version="1.0"?>\n<Clock xmlns:dt="urn:schemas-microsoft-com:datatypes"><Description dt:dt="string">E-Prime Primary Realtime Clock</Description><StartTime><Timestamp dt:dt="int">0</Timestamp><DateUtc dt:dt="string">2020-11-25T01:51:43Z</DateUtc></StartTime><FrequencyChanges><FrequencyChange><Frequency dt:dt="r8">2699980000</Frequency><Timestamp dt:dt="r8">5.80539604725394E+15</Timestamp><Cur…	좌우반구com(split BVF)_1-022-1	60.021	1.0.0.165	1	943402693	Professional	2.0.10.242	2.0.10.353	11-25-2020	2020-11-25 오전 1:51:43	10:51:43	2.0.10.248	268	2	{/}	엄도	엄	도	NULL	NULL	NULL	NULL	NULL	NULL	128	1	4	KSY3	List3	NULL	NULL	NULL	NULL	NULL	NULL	NULL	NULL	NULL	1	{/}	0	4	849662	0	{/}	426
좌우반구com(split BVF)_1	22	1	<?xml version="1.0"?>\n<Clock xmlns:dt="urn:schemas-microsoft-com:datatypes"><Description dt:dt="string">E-Prime Primary Realtime Clock</Description><StartTime><Timestamp dt:dt="int">0</Timestamp><DateUtc dt:dt="string">2020-11-25T01:51:43Z</DateUtc></StartTime><FrequencyChanges><FrequencyChange><Frequency dt:dt="r8">2699980000</Frequency><Timestamp dt:dt="r8">5.80539604725394E+15</Timestamp><Cur…	좌우반구com(split BVF)_1-022-1	60.021	1.0.0.165	1	943402693	Professional	2.0.10.242	2.0.10.353	11-25-2020	2020-11-25 오전 1:51:43	10:51:43	2.0.10.248	223	1	z	엄마	엄	마	NULL	NULL	NULL	89	1	91	NULL	NULL	NULL	KSY2	List2	NULL	NULL	NULL	NULL	NULL	NULL	NULL	NULL	NULL	1	z	0	3	679972	0	z	349
좌우반구com(split BVF)_1	22	1	<?xml version="1.0"?>\n<Clock xmlns:dt="urn:schemas-microsoft-com:datatypes"><Description dt:dt="string">E-Prime Primary Realtime Clock</Description><StartTime><Timestamp dt:dt="int">0</Timestamp><DateUtc dt:dt="string">2020-11-25T01:51:43Z</DateUtc></StartTime><FrequencyChanges><FrequencyChange><Frequency dt:dt="r8">2699980000</Frequency><Timestamp dt:dt="r8">5.80539604725394E+15</Timestamp><Cur…	좌우반구com(split BVF)_1-022-1	60.021	1.0.0.165	1	943402693	Professional	2.0.10.242	2.0.10.353	11-25-2020	2020-11-25 오전 1:51:43	10:51:43	2.0.10.248	120	2	{/}	엇압	엇	압	64	1	120	NULL	NULL	NULL	NULL	NULL	NULL	KSY3	List1	NULL	NULL	NULL	NULL	NULL	NULL	NULL	NULL	NULL	1	{/}	1	3	345057	0	{/}	470
좌우반구com(split BVF)_1	22	1	<?xml version="1.0"?>\n<Clock xmlns:dt="urn:schemas-microsoft-com:datatypes"><Description dt:dt="string">E-Prime Primary Realtime Clock</Description><StartTime><Timestamp dt:dt="int">0</Timestamp><DateUtc dt:dt="string">2020-11-25T01:51:43Z</DateUtc></StartTime><FrequencyChanges><FrequencyChange><Frequency dt:dt="r8">2699980000</Frequency><Timestamp dt:dt="r8">5.80539604725394E+15</Timestamp><Cur…	좌우반구com(split BVF)_1-022-1	60.021	1.0.0.165	1	943402693	Professional	2.0.10.242	2.0.10.353	11-25-2020	2020-11-25 오전 1:51:43	10:51:43	2.0.10.248	302	2	{/}	여별	여	별	NULL	NULL	NULL	NULL	NULL	NULL	117	1	38	KSY3	List3	NULL	NULL	NULL	NULL	NULL	NULL	NULL	NULL	NULL	1	{/}	0	3	937847	0	{/}	478
좌우반구com(split BVF)_1	22	1	<?xml version="1.0"?>\n<Clock xmlns:dt="urn:schemas-microsoft-com:datatypes"><Description dt:dt="string">E-Prime Primary Realtime Clock</Description><StartTime><Timestamp dt:dt="int">0</Timestamp><DateUtc dt:dt="string">2020-11-25T01:51:43Z</DateUtc></StartTime><FrequencyChanges><FrequencyChange><Frequency dt:dt="r8">2699980000</Frequency><Timestamp dt:dt="r8">5.80539604725394E+15</Timestamp><Cur…	좌우반구com(split BVF)_1-022-1	60.021	1.0.0.165	1	943402693	Professional	2.0.10.242	2.0.10.353	11-25-2020	2020-11-25 오전 1:51:43	10:51:43	2.0.10.248	160	2	{/}	여본	여	본	NULL	NULL	NULL	32	1	28	NULL	NULL	NULL	KSY	List2	0		0	-1	512731	183		0	0	0	{/}	1	3	512914	0	z	358
좌우반구com(split BVF)_1	22	1	<?xml version="1.0"?>\n<Clock xmlns:dt="urn:schemas-microsoft-com:datatypes"><Description dt:dt="string">E-Prime Primary Realtime Clock</Description><StartTime><Timestamp dt:dt="int">0</Timestamp><DateUtc dt:dt="string">2020-11-25T01:51:43Z</DateUtc></StartTime><FrequencyChanges><FrequencyChange><Frequency dt:dt="r8">2699980000</Frequency><Timestamp dt:dt="r8">5.80539604725394E+15</Timestamp><Cur…	좌우반구com(split BVF)_1-022-1	60.021	1.0.0.165	1	943402693	Professional	2.0.10.242	2.0.10.353	11-25-2020	2020-11-25 오전 1:51:43	10:51:43	2.0.10.248	247	1	z	여생	여	생	NULL	NULL	NULL	118	1	115	NULL	NULL	NULL	KSY2	List2	NULL	NULL	NULL	NULL	NULL	NULL	NULL	NULL	NULL	1	z	0	4	742150	0	z	339
좌우반구com(split BVF)_1	22	1	<?xml version="1.0"?>\n<Clock xmlns:dt="urn:schemas-microsoft-com:datatypes"><Description dt:dt="string">E-Prime Primary Realtime Clock</Description><StartTime><Timestamp dt:dt="int">0</Timestamp><DateUtc dt:dt="string">2020-11-25T01:51:43Z</DateUtc></StartTime><FrequencyChanges><FrequencyChange><Frequency dt:dt="r8">2699980000</Frequency><Timestamp dt:dt="r8">5.80539604725394E+15</Timestamp><Cur…	좌우반구com(split BVF)_1-022-1	60.021	1.0.0.165	1	943402693	Professional	2.0.10.242	2.0.10.353	11-25-2020	2020-11-25 오전 1:51:43	10:51:43	2.0.10.248	338	2	{/}	열례	열	례	NULL	NULL	NULL	NULL	NULL	NULL	68	1	74	KSY	List3	0		0	-1	1031547	183		0	0	1	{/}	0	3	1031730	0	{/}	522
좌우반구com(split BVF)_1	22	1	<?xml version="1.0"?>\n<Clock xmlns:dt="urn:schemas-microsoft-com:datatypes"><Description dt:dt="string">E-Prime Primary Realtime Clock</Description><StartTime><Timestamp dt:dt="int">0</Timestamp><DateUtc dt:dt="string">2020-11-25T01:51:43Z</DateUtc></StartTime><FrequencyChanges><FrequencyChange><Frequency dt:dt="r8">2699980000</Frequency><Timestamp dt:dt="r8">5.80539604725394E+15</Timestamp><Cur…	좌우반구com(split BVF)_1-022-1	60.021	1.0.0.165	1	943402693	Professional	2.0.10.242	2.0.10.353	11-25-2020	2020-11-25 오전 1:51:43	10:51:43	2.0.10.248	396	2	{/}	열박	열	박	NULL	NULL	NULL	NULL	NULL	NULL	20	1	132	KSY	List3	0		0	0	1180328	183		0	0	1	{/}	0	3	1180511	0	{/}	402
좌우반구com(split BVF)_1	22	1	<?xml version="1.0"?>\n<Clock xmlns:dt="urn:schemas-microsoft-com:datatypes"><Description dt:dt="string">E-Prime Primary Realtime Clock</Description><StartTime><Timestamp dt:dt="int">0</Timestamp><DateUtc dt:dt="string">2020-11-25T01:51:43Z</DateUtc></StartTime><FrequencyChanges><FrequencyChange><Frequency dt:dt="r8">2699980000</Frequency><Timestamp dt:dt="r8">5.80539604725394E+15</Timestamp><Cur…	좌우반구com(split BVF)_1-022-1	60.021	1.0.0.165	1	943402693	Professional	2.0.10.242	2.0.10.353	11-25-2020	2020-11-25 오전 1:51:43	10:51:43	2.0.10.248	46	2	{/}	열응	열	응	96	1	46	NULL	NULL	NULL	NULL	NULL	NULL	KSY2	List1	NULL	NULL	NULL	NULL	NULL	NULL	NULL	NULL	NULL	1	{/}	1	3	148560	0	{/}	602
좌우반구com(split BVF)_1	22	1	<?xml version="1.0"?>\n<Clock xmlns:dt="urn:schemas-microsoft-com:datatypes"><Description dt:dt="string">E-Prime Primary Realtime Clock</Description><StartTime><Timestamp dt:dt="int">0</Timestamp><DateUtc dt:dt="string">2020-11-25T01:51:43Z</DateUtc></StartTime><FrequencyChanges><FrequencyChange><Frequency dt:dt="r8">2699980000</Frequency><Timestamp dt:dt="r8">5.80539604725394E+15</Timestamp><Cur…	좌우반구com(split BVF)_1-022-1	60.021	1.0.0.165	1	943402693	Professional	2.0.10.242	2.0.10.353	11-25-2020	2020-11-25 오전 1:51:43	10:51:43	2.0.10.248	335	1	z	열정	열	정	NULL	NULL	NULL	NULL	NULL	NULL	46	1	71	KSY2	List3	NULL	NULL	NULL	NULL	NULL	NULL	NULL	NULL	NULL	1	z	1	3	1023716	0	z	356
좌우반구com(split BVF)_1	22	1	<?xml version="1.0"?>\n<Clock xmlns:dt="urn:schemas-microsoft-com:datatypes"><Description dt:dt="string">E-Prime Primary Realtime Clock</Description><StartTime><Timestamp dt:dt="int">0</Timestamp><DateUtc dt:dt="string">2020-11-25T01:51:43Z</DateUtc></StartTime><FrequencyChanges><FrequencyChange><Frequency dt:dt="r8">2699980000</Frequency><Timestamp dt:dt="r8">5.80539604725394E+15</Timestamp><Cur…	좌우반구com(split BVF)_1-022-1	60.021	1.0.0.165	1	943402693	Professional	2.0.10.242	2.0.10.353	11-25-2020	2020-11-25 오전 1:51:43	10:51:43	2.0.10.248	289	1	z	오류	오	류	NULL	NULL	NULL	NULL	NULL	NULL	95	1	25	KSY2	List3	NULL	NULL	NULL	NULL	NULL	NULL	NULL	NULL	NULL	1	z	1	3	904475	0	z	299
좌우반구com(split BVF)_1	22	1	<?xml version="1.0"?>\n<Clock xmlns:dt="urn:schemas-microsoft-com:datatypes"><Description dt:dt="string">E-Prime Primary Realtime Clock</Description><StartTime><Timestamp dt:dt="int">0</Timestamp><DateUtc dt:dt="string">2020-11-25T01:51:43Z</DateUtc></StartTime><FrequencyChanges><FrequencyChange><Frequency dt:dt="r8">2699980000</Frequency><Timestamp dt:dt="r8">5.80539604725394E+15</Timestamp><Cur…	좌우반구com(split BVF)_1-022-1	60.021	1.0.0.165	1	943402693	Professional	2.0.10.242	2.0.10.353	11-25-2020	2020-11-25 오전 1:51:43	10:51:43	2.0.10.248	367	1	z	오해	오	해	NULL	NULL	NULL	NULL	NULL	NULL	17	1	103	KSY2	List3	NULL	NULL	NULL	NULL	NULL	NULL	NULL	NULL	NULL	1	z	0	4	1106654	0	z	294
좌우반구com(split BVF)_1	22	1	<?xml version="1.0"?>\n<Clock xmlns:dt="urn:schemas-microsoft-com:datatypes"><Description dt:dt="string">E-Prime Primary Realtime Clock</Description><StartTime><Timestamp dt:dt="int">0</Timestamp><DateUtc dt:dt="string">2020-11-25T01:51:43Z</DateUtc></StartTime><FrequencyChanges><FrequencyChange><Frequency dt:dt="r8">2699980000</Frequency><Timestamp dt:dt="r8">5.80539604725394E+15</Timestamp><Cur…	좌우반구com(split BVF)_1-022-1	60.021	1.0.0.165	1	943402693	Professional	2.0.10.242	2.0.10.353	11-25-2020	2020-11-25 오전 1:51:43	10:51:43	2.0.10.248	261	2	{/}	외보	외	보	NULL	NULL	NULL	105	1	129	NULL	NULL	NULL	KSY2	List2	NULL	NULL	NULL	NULL	NULL	NULL	NULL	NULL	NULL	1	{/}	1	3	779253	0	{/}	483
좌우반구com(split BVF)_1	22	1	<?xml version="1.0"?>\n<Clock xmlns:dt="urn:schemas-microsoft-com:datatypes"><Description dt:dt="string">E-Prime Primary Realtime Clock</Description><StartTime><Timestamp dt:dt="int">0</Timestamp><DateUtc dt:dt="string">2020-11-25T01:51:43Z</DateUtc></StartTime><FrequencyChanges><FrequencyChange><Frequency dt:dt="r8">2699980000</Frequency><Timestamp dt:dt="r8">5.80539604725394E+15</Timestamp><Cur…	좌우반구com(split BVF)_1-022-1	60.021	1.0.0.165	1	943402693	Professional	2.0.10.242	2.0.10.353	11-25-2020	2020-11-25 오전 1:51:43	10:51:43	2.0.10.248	210	1	z	외부	외	부	NULL	NULL	NULL	85	1	78	NULL	NULL	NULL	KSY2	List2	NULL	NULL	NULL	NULL	NULL	NULL	NULL	NULL	NULL	1	z	0	4	645901	0	z	357
좌우반구com(split BVF)_1	22	1	<?xml version="1.0"?>\n<Clock xmlns:dt="urn:schemas-microsoft-com:datatypes"><Description dt:dt="string">E-Prime Primary Realtime Clock</Description><StartTime><Timestamp dt:dt="int">0</Timestamp><DateUtc dt:dt="string">2020-11-25T01:51:43Z</DateUtc></StartTime><FrequencyChanges><FrequencyChange><Frequency dt:dt="r8">2699980000</Frequency><Timestamp dt:dt="r8">5.80539604725394E+15</Timestamp><Cur…	좌우반구com(split BVF)_1-022-1	60.021	1.0.0.165	1	943402693	Professional	2.0.10.242	2.0.10.353	11-25-2020	2020-11-25 오전 1:51:43	10:51:43	2.0.10.248	172	2	{/}	요명	요	명	NULL	NULL	NULL	53	1	40	NULL	NULL	NULL	KSY3	List2	NULL	NULL	NULL	NULL	NULL	NULL	NULL	NULL	NULL	0	{/}	0	3	545136	0	z	351
좌우반구com(split BVF)_1	22	1	<?xml version="1.0"?>\n<Clock xmlns:dt="urn:schemas-microsoft-com:datatypes"><Description dt:dt="string">E-Prime Primary Realtime Clock</Description><StartTime><Timestamp dt:dt="int">0</Timestamp><DateUtc dt:dt="string">2020-11-25T01:51:43Z</DateUtc></StartTime><FrequencyChanges><FrequencyChange><Frequency dt:dt="r8">2699980000</Frequency><Timestamp dt:dt="r8">5.80539604725394E+15</Timestamp><Cur…	좌우반구com(split BVF)_1-022-1	60.021	1.0.0.165	1	943402693	Professional	2.0.10.242	2.0.10.353	11-25-2020	2020-11-25 오전 1:51:43	10:51:43	2.0.10.248	110	1	z	요소	요	소	112	1	110	NULL	NULL	NULL	NULL	NULL	NULL	KSY2	List1	NULL	NULL	NULL	NULL	NULL	NULL	NULL	NULL	NULL	1	z	0	3	318367	0	z	344
좌우반구com(split BVF)_1	22	1	<?xml version="1.0"?>\n<Clock xmlns:dt="urn:schemas-microsoft-com:datatypes"><Description dt:dt="string">E-Prime Primary Realtime Clock</Description><StartTime><Timestamp dt:dt="int">0</Timestamp><DateUtc dt:dt="string">2020-11-25T01:51:43Z</DateUtc></StartTime><FrequencyChanges><FrequencyChange><Frequency dt:dt="r8">2699980000</Frequency><Timestamp dt:dt="r8">5.80539604725394E+15</Timestamp><Cur…	좌우반구com(split BVF)_1-022-1	60.021	1.0.0.165	1	943402693	Professional	2.0.10.242	2.0.10.353	11-25-2020	2020-11-25 오전 1:51:43	10:51:43	2.0.10.248	372	1	z	요청	요	청	NULL	NULL	NULL	NULL	NULL	NULL	56	1	108	KSY2	List3	NULL	NULL	NULL	NULL	NULL	NULL	NULL	NULL	NULL	1	z	0	3	1119349	0	z	351
좌우반구com(split BVF)_1	22	1	<?xml version="1.0"?>\n<Clock xmlns:dt="urn:schemas-microsoft-com:datatypes"><Description dt:dt="string">E-Prime Primary Realtime Clock</Description><StartTime><Timestamp dt:dt="int">0</Timestamp><DateUtc dt:dt="string">2020-11-25T01:51:43Z</DateUtc></StartTime><FrequencyChanges><FrequencyChange><Frequency dt:dt="r8">2699980000</Frequency><Timestamp dt:dt="r8">5.80539604725394E+15</Timestamp><Cur…	좌우반구com(split BVF)_1-022-1	60.021	1.0.0.165	1	943402693	Professional	2.0.10.242	2.0.10.353	11-25-2020	2020-11-25 오전 1:51:43	10:51:43	2.0.10.248	166	2	{/}	용스	용	스	NULL	NULL	NULL	19	1	34	NULL	NULL	NULL	KSY3	List2	NULL	NULL	NULL	NULL	NULL	NULL	NULL	NULL	NULL	1	{/}	0	4	528726	0	{/}	439
좌우반구com(split BVF)_1	22	1	<?xml version="1.0"?>\n<Clock xmlns:dt="urn:schemas-microsoft-com:datatypes"><Description dt:dt="string">E-Prime Primary Realtime Clock</Description><StartTime><Timestamp dt:dt="int">0</Timestamp><DateUtc dt:dt="string">2020-11-25T01:51:43Z</DateUtc></StartTime><FrequencyChanges><FrequencyChange><Frequency dt:dt="r8">2699980000</Frequency><Timestamp dt:dt="r8">5.80539604725394E+15</Timestamp><Cur…	좌우반구com(split BVF)_1-022-1	60.021	1.0.0.165	1	943402693	Professional	2.0.10.242	2.0.10.353	11-25-2020	2020-11-25 오전 1:51:43	10:51:43	2.0.10.248	174	1	z	용어	용	어	NULL	NULL	NULL	48	1	42	NULL	NULL	NULL	KSY2	List2	NULL	NULL	NULL	NULL	NULL	NULL	NULL	NULL	NULL	1	z	0	4	550185	0	z	298
좌우반구com(split BVF)_1	22	1	<?xml version="1.0"?>\n<Clock xmlns:dt="urn:schemas-microsoft-com:datatypes"><Description dt:dt="string">E-Prime Primary Realtime Clock</Description><StartTime><Timestamp dt:dt="int">0</Timestamp><DateUtc dt:dt="string">2020-11-25T01:51:43Z</DateUtc></StartTime><FrequencyChanges><FrequencyChange><Frequency dt:dt="r8">2699980000</Frequency><Timestamp dt:dt="r8">5.80539604725394E+15</Timestamp><Cur…	좌우반구com(split BVF)_1-022-1	60.021	1.0.0.165	1	943402693	Professional	2.0.10.242	2.0.10.353	11-25-2020	2020-11-25 오전 1:51:43	10:51:43	2.0.10.248	5	1	z	우려	우	려	87	1	5	NULL	NULL	NULL	NULL	NULL	NULL	KSY2	List1	NULL	NULL	NULL	NULL	NULL	NULL	NULL	NULL	NULL	1	z	1	3	39732	0	z	424
좌우반구com(split BVF)_1	22	1	<?xml version="1.0"?>\n<Clock xmlns:dt="urn:schemas-microsoft-com:datatypes"><Description dt:dt="string">E-Prime Primary Realtime Clock</Description><StartTime><Timestamp dt:dt="int">0</Timestamp><DateUtc dt:dt="string">2020-11-25T01:51:43Z</DateUtc></StartTime><FrequencyChanges><FrequencyChange><Frequency dt:dt="r8">2699980000</Frequency><Timestamp dt:dt="r8">5.80539604725394E+15</Timestamp><Cur…	좌우반구com(split BVF)_1-022-1	60.021	1.0.0.165	1	943402693	Professional	2.0.10.242	2.0.10.353	11-25-2020	2020-11-25 오전 1:51:43	10:51:43	2.0.10.248	256	2	{/}	운국	운	국	NULL	NULL	NULL	50	1	124	NULL	NULL	NULL	KSY3	List2	NULL	NULL	NULL	NULL	NULL	NULL	NULL	NULL	NULL	1	{/}	0	3	765425	0	{/}	407
좌우반구com(split BVF)_1	22	1	<?xml version="1.0"?>\n<Clock xmlns:dt="urn:schemas-microsoft-com:datatypes"><Description dt:dt="string">E-Prime Primary Realtime Clock</Description><StartTime><Timestamp dt:dt="int">0</Timestamp><DateUtc dt:dt="string">2020-11-25T01:51:43Z</DateUtc></StartTime><FrequencyChanges><FrequencyChange><Frequency dt:dt="r8">2699980000</Frequency><Timestamp dt:dt="r8">5.80539604725394E+15</Timestamp><Cur…	좌우반구com(split BVF)_1-022-1	60.021	1.0.0.165	1	943402693	Professional	2.0.10.242	2.0.10.353	11-25-2020	2020-11-25 오전 1:51:43	10:51:43	2.0.10.248	197	2	{/}	운속	운	속	NULL	NULL	NULL	42	1	65	NULL	NULL	NULL	KSY	List2	0		0	0	611080	183		0	0	0	{/}	0	3	611263	0	z	645
좌우반구com(split BVF)_1	22	1	<?xml version="1.0"?>\n<Clock xmlns:dt="urn:schemas-microsoft-com:datatypes"><Description dt:dt="string">E-Prime Primary Realtime Clock</Description><StartTime><Timestamp dt:dt="int">0</Timestamp><DateUtc dt:dt="string">2020-11-25T01:51:43Z</DateUtc></StartTime><FrequencyChanges><FrequencyChange><Frequency dt:dt="r8">2699980000</Frequency><Timestamp dt:dt="r8">5.80539604725394E+15</Timestamp><Cur…	좌우반구com(split BVF)_1-022-1	60.021	1.0.0.165	1	943402693	Professional	2.0.10.242	2.0.10.353	11-25-2020	2020-11-25 오전 1:51:43	10:51:43	2.0.10.248	291	1	z	원리	원	리	NULL	NULL	NULL	NULL	NULL	NULL	92	1	27	KSY2	List3	NULL	NULL	NULL	NULL	NULL	NULL	NULL	NULL	NULL	1	z	1	3	909490	0	z	332
좌우반구com(split BVF)_1	22	1	<?xml version="1.0"?>\n<Clock xmlns:dt="urn:schemas-microsoft-com:datatypes"><Description dt:dt="string">E-Prime Primary Realtime Clock</Description><StartTime><Timestamp dt:dt="int">0</Timestamp><DateUtc dt:dt="string">2020-11-25T01:51:43Z</DateUtc></StartTime><FrequencyChanges><FrequencyChange><Frequency dt:dt="r8">2699980000</Frequency><Timestamp dt:dt="r8">5.80539604725394E+15</Timestamp><Cur…	좌우반구com(split BVF)_1-022-1	60.021	1.0.0.165	1	943402693	Professional	2.0.10.242	2.0.10.353	11-25-2020	2020-11-25 오전 1:51:43	10:51:43	2.0.10.248	269	1	z	원인	원	인	NULL	NULL	NULL	NULL	NULL	NULL	26	1	5	KSY2	List3	NULL	NULL	NULL	NULL	NULL	NULL	NULL	NULL	NULL	1	z	0	3	852294	0	z	305
좌우반구com(split BVF)_1	22	1	<?xml version="1.0"?>\n<Clock xmlns:dt="urn:schemas-microsoft-com:datatypes"><Description dt:dt="string">E-Prime Primary Realtime Clock</Description><StartTime><Timestamp dt:dt="int">0</Timestamp><DateUtc dt:dt="string">2020-11-25T01:51:43Z</DateUtc></StartTime><FrequencyChanges><FrequencyChange><Frequency dt:dt="r8">2699980000</Frequency><Timestamp dt:dt="r8">5.80539604725394E+15</Timestamp><Cur…	좌우반구com(split BVF)_1-022-1	60.021	1.0.0.165	1	943402693	Professional	2.0.10.242	2.0.10.353	11-25-2020	2020-11-25 오전 1:51:43	10:51:43	2.0.10.248	317	1	z	원장	원	장	NULL	NULL	NULL	NULL	NULL	NULL	14	1	53	KSY2	List3	NULL	NULL	NULL	NULL	NULL	NULL	NULL	NULL	NULL	1	z	1	3	976766	0	z	374
좌우반구com(split BVF)_1	22	1	<?xml version="1.0"?>\n<Clock xmlns:dt="urn:schemas-microsoft-com:datatypes"><Description dt:dt="string">E-Prime Primary Realtime Clock</Description><StartTime><Timestamp dt:dt="int">0</Timestamp><DateUtc dt:dt="string">2020-11-25T01:51:43Z</DateUtc></StartTime><FrequencyChanges><FrequencyChange><Frequency dt:dt="r8">2699980000</Frequency><Timestamp dt:dt="r8">5.80539604725394E+15</Timestamp><Cur…	좌우반구com(split BVF)_1-022-1	60.021	1.0.0.165	1	943402693	Professional	2.0.10.242	2.0.10.353	11-25-2020	2020-11-25 오전 1:51:43	10:51:43	2.0.10.248	4	2	{/}	원착	원	착	132	1	4	NULL	NULL	NULL	NULL	NULL	NULL	KSY2	List1	NULL	NULL	NULL	NULL	NULL	NULL	NULL	NULL	NULL	1	{/}	1	3	36983	0	{/}	551
좌우반구com(split BVF)_1	22	1	<?xml version="1.0"?>\n<Clock xmlns:dt="urn:schemas-microsoft-com:datatypes"><Description dt:dt="string">E-Prime Primary Realtime Clock</Description><StartTime><Timestamp dt:dt="int">0</Timestamp><DateUtc dt:dt="string">2020-11-25T01:51:43Z</DateUtc></StartTime><FrequencyChanges><FrequencyChange><Frequency dt:dt="r8">2699980000</Frequency><Timestamp dt:dt="r8">5.80539604725394E+15</Timestamp><Cur…	좌우반구com(split BVF)_1-022-1	60.021	1.0.0.165	1	943402693	Professional	2.0.10.242	2.0.10.353	11-25-2020	2020-11-25 오전 1:51:43	10:51:43	2.0.10.248	95	1	z	원형	원	형	28	1	95	NULL	NULL	NULL	NULL	NULL	NULL	KSY2	List1	NULL	NULL	NULL	NULL	NULL	NULL	NULL	NULL	NULL	1	z	0	3	279131	0	z	373
좌우반구com(split BVF)_1	22	1	<?xml version="1.0"?>\n<Clock xmlns:dt="urn:schemas-microsoft-com:datatypes"><Description dt:dt="string">E-Prime Primary Realtime Clock</Description><StartTime><Timestamp dt:dt="int">0</Timestamp><DateUtc dt:dt="string">2020-11-25T01:51:43Z</DateUtc></StartTime><FrequencyChanges><FrequencyChange><Frequency dt:dt="r8">2699980000</Frequency><Timestamp dt:dt="r8">5.80539604725394E+15</Timestamp><Cur…	좌우반구com(split BVF)_1-022-1	60.021	1.0.0.165	1	943402693	Professional	2.0.10.242	2.0.10.353	11-25-2020	2020-11-25 오전 1:51:43	10:51:43	2.0.10.248	258	2	{/}	위절	위	절	NULL	NULL	NULL	111	1	126	NULL	NULL	NULL	KSY2	List2	NULL	NULL	NULL	NULL	NULL	NULL	NULL	NULL	NULL	0	{/}	0	3	770723	0	z	917
좌우반구com(split BVF)_1	22	1	<?xml version="1.0"?>\n<Clock xmlns:dt="urn:schemas-microsoft-com:datatypes"><Description dt:dt="string">E-Prime Primary Realtime Clock</Description><StartTime><Timestamp dt:dt="int">0</Timestamp><DateUtc dt:dt="string">2020-11-25T01:51:43Z</DateUtc></StartTime><FrequencyChanges><FrequencyChange><Frequency dt:dt="r8">2699980000</Frequency><Timestamp dt:dt="r8">5.80539604725394E+15</Timestamp><Cur…	좌우반구com(split BVF)_1-022-1	60.021	1.0.0.165	1	943402693	Professional	2.0.10.242	2.0.10.353	11-25-2020	2020-11-25 오전 1:51:43	10:51:43	2.0.10.248	136	1	z	유형	유	형	NULL	NULL	NULL	123	1	4	NULL	NULL	NULL	KSY2	List2	NULL	NULL	NULL	NULL	NULL	NULL	NULL	NULL	NULL	1	z	0	4	449454	0	z	303
좌우반구com(split BVF)_1	22	1	<?xml version="1.0"?>\n<Clock xmlns:dt="urn:schemas-microsoft-com:datatypes"><Description dt:dt="string">E-Prime Primary Realtime Clock</Description><StartTime><Timestamp dt:dt="int">0</Timestamp><DateUtc dt:dt="string">2020-11-25T01:51:43Z</DateUtc></StartTime><FrequencyChanges><FrequencyChange><Frequency dt:dt="r8">2699980000</Frequency><Timestamp dt:dt="r8">5.80539604725394E+15</Timestamp><Cur…	좌우반구com(split BVF)_1-022-1	60.021	1.0.0.165	1	943402693	Professional	2.0.10.242	2.0.10.353	11-25-2020	2020-11-25 오전 1:51:43	10:51:43	2.0.10.248	121	1	z	음식	음	식	37	1	121	NULL	NULL	NULL	NULL	NULL	NULL	KSY2	List1	NULL	NULL	NULL	NULL	NULL	NULL	NULL	NULL	NULL	1	z	0	3	347723	0	z	332
좌우반구com(split BVF)_1	22	1	<?xml version="1.0"?>\n<Clock xmlns:dt="urn:schemas-microsoft-com:datatypes"><Description dt:dt="string">E-Prime Primary Realtime Clock</Description><StartTime><Timestamp dt:dt="int">0</Timestamp><DateUtc dt:dt="string">2020-11-25T01:51:43Z</DateUtc></StartTime><FrequencyChanges><FrequencyChange><Frequency dt:dt="r8">2699980000</Frequency><Timestamp dt:dt="r8">5.80539604725394E+15</Timestamp><Cur…	좌우반구com(split BVF)_1-022-1	60.021	1.0.0.165	1	943402693	Professional	2.0.10.242	2.0.10.353	11-25-2020	2020-11-25 오전 1:51:43	10:51:43	2.0.10.248	282	2	{/}	음안	음	안	NULL	NULL	NULL	NULL	NULL	NULL	85	1	18	KSY	List3	0		0	0	885166	183		0	0	1	{/}	0	3	885349	0	{/}	593
좌우반구com(split BVF)_1	22	1	<?xml version="1.0"?>\n<Clock xmlns:dt="urn:schemas-microsoft-com:datatypes"><Description dt:dt="string">E-Prime Primary Realtime Clock</Description><StartTime><Timestamp dt:dt="int">0</Timestamp><DateUtc dt:dt="string">2020-11-25T01:51:43Z</DateUtc></StartTime><FrequencyChanges><FrequencyChange><Frequency dt:dt="r8">2699980000</Frequency><Timestamp dt:dt="r8">5.80539604725394E+15</Timestamp><Cur…	좌우반구com(split BVF)_1-022-1	60.021	1.0.0.165	1	943402693	Professional	2.0.10.242	2.0.10.353	11-25-2020	2020-11-25 오전 1:51:43	10:51:43	2.0.10.248	257	2	{/}	응어	응	어	NULL	NULL	NULL	102	1	125	NULL	NULL	NULL	KSY3	List2	NULL	NULL	NULL	NULL	NULL	NULL	NULL	NULL	NULL	1	{/}	0	4	768041	0	{/}	471
좌우반구com(split BVF)_1	22	1	<?xml version="1.0"?>\n<Clock xmlns:dt="urn:schemas-microsoft-com:datatypes"><Description dt:dt="string">E-Prime Primary Realtime Clock</Description><StartTime><Timestamp dt:dt="int">0</Timestamp><DateUtc dt:dt="string">2020-11-25T01:51:43Z</DateUtc></StartTime><FrequencyChanges><FrequencyChange><Frequency dt:dt="r8">2699980000</Frequency><Timestamp dt:dt="r8">5.80539604725394E+15</Timestamp><Cur…	좌우반구com(split BVF)_1-022-1	60.021	1.0.0.165	1	943402693	Professional	2.0.10.242	2.0.10.353	11-25-2020	2020-11-25 오전 1:51:43	10:51:43	2.0.10.248	365	2	{/}	의마	의	마	NULL	NULL	NULL	NULL	NULL	NULL	53	1	101	KSY3	List3	NULL	NULL	NULL	NULL	NULL	NULL	NULL	NULL	NULL	1	{/}	0	4	1101456	0	{/}	388
좌우반구com(split BVF)_1	22	1	<?xml version="1.0"?>\n<Clock xmlns:dt="urn:schemas-microsoft-com:datatypes"><Description dt:dt="string">E-Prime Primary Realtime Clock</Description><StartTime><Timestamp dt:dt="int">0</Timestamp><DateUtc dt:dt="string">2020-11-25T01:51:43Z</DateUtc></StartTime><FrequencyChanges><FrequencyChange><Frequency dt:dt="r8">2699980000</Frequency><Timestamp dt:dt="r8">5.80539604725394E+15</Timestamp><Cur…	좌우반구com(split BVF)_1-022-1	60.021	1.0.0.165	1	943402693	Professional	2.0.10.242	2.0.10.353	11-25-2020	2020-11-25 오전 1:51:43	10:51:43	2.0.10.248	364	1	z	의미	의	미	NULL	NULL	NULL	NULL	NULL	NULL	21	1	100	KSY2	List3	NULL	NULL	NULL	NULL	NULL	NULL	NULL	NULL	NULL	1	z	0	3	1098923	0	z	335
좌우반구com(split BVF)_1	22	1	<?xml version="1.0"?>\n<Clock xmlns:dt="urn:schemas-microsoft-com:datatypes"><Description dt:dt="string">E-Prime Primary Realtime Clock</Description><StartTime><Timestamp dt:dt="int">0</Timestamp><DateUtc dt:dt="string">2020-11-25T01:51:43Z</DateUtc></StartTime><FrequencyChanges><FrequencyChange><Frequency dt:dt="r8">2699980000</Frequency><Timestamp dt:dt="r8">5.80539604725394E+15</Timestamp><Cur…	좌우반구com(split BVF)_1-022-1	60.021	1.0.0.165	1	943402693	Professional	2.0.10.242	2.0.10.353	11-25-2020	2020-11-25 오전 1:51:43	10:51:43	2.0.10.248	148	2	{/}	의필	의	필	NULL	NULL	NULL	64	1	16	NULL	NULL	NULL	KSY	List2	0		0	0	480393	183		0	0	1	{/}	0	3	480576	0	{/}	686
좌우반구com(split BVF)_1	22	1	<?xml version="1.0"?>\n<Clock xmlns:dt="urn:schemas-microsoft-com:datatypes"><Description dt:dt="string">E-Prime Primary Realtime Clock</Description><StartTime><Timestamp dt:dt="int">0</Timestamp><DateUtc dt:dt="string">2020-11-25T01:51:43Z</DateUtc></StartTime><FrequencyChanges><FrequencyChange><Frequency dt:dt="r8">2699980000</Frequency><Timestamp dt:dt="r8">5.80539604725394E+15</Timestamp><Cur…	좌우반구com(split BVF)_1-022-1	60.021	1.0.0.165	1	943402693	Professional	2.0.10.242	2.0.10.353	11-25-2020	2020-11-25 오전 1:51:43	10:51:43	2.0.10.248	73	2	{/}	이느	이	느	97	1	73	NULL	NULL	NULL	NULL	NULL	NULL	KSY3	List1	NULL	NULL	NULL	NULL	NULL	NULL	NULL	NULL	NULL	1	{/}	0	4	221035	0	{/}	406
좌우반구com(split BVF)_1	22	1	<?xml version="1.0"?>\n<Clock xmlns:dt="urn:schemas-microsoft-com:datatypes"><Description dt:dt="string">E-Prime Primary Realtime Clock</Description><StartTime><Timestamp dt:dt="int">0</Timestamp><DateUtc dt:dt="string">2020-11-25T01:51:43Z</DateUtc></StartTime><FrequencyChanges><FrequencyChange><Frequency dt:dt="r8">2699980000</Frequency><Timestamp dt:dt="r8">5.80539604725394E+15</Timestamp><Cur…	좌우반구com(split BVF)_1-022-1	60.021	1.0.0.165	1	943402693	Professional	2.0.10.242	2.0.10.353	11-25-2020	2020-11-25 오전 1:51:43	10:51:43	2.0.10.248	286	1	z	이득	이	득	NULL	NULL	NULL	NULL	NULL	NULL	80	1	22	KSY2	List3	NULL	NULL	NULL	NULL	NULL	NULL	NULL	NULL	NULL	1	z	0	4	896312	0	z	862
좌우반구com(split BVF)_1	22	1	<?xml version="1.0"?>\n<Clock xmlns:dt="urn:schemas-microsoft-com:datatypes"><Description dt:dt="string">E-Prime Primary Realtime Clock</Description><StartTime><Timestamp dt:dt="int">0</Timestamp><DateUtc dt:dt="string">2020-11-25T01:51:43Z</DateUtc></StartTime><FrequencyChanges><FrequencyChange><Frequency dt:dt="r8">2699980000</Frequency><Timestamp dt:dt="r8">5.80539604725394E+15</Timestamp><Cur…	좌우반구com(split BVF)_1-022-1	60.021	1.0.0.165	1	943402693	Professional	2.0.10.242	2.0.10.353	11-25-2020	2020-11-25 오전 1:51:43	10:51:43	2.0.10.248	64	1	z	이유	이	유	54	1	64	NULL	NULL	NULL	NULL	NULL	NULL	KSY2	List1	NULL	NULL	NULL	NULL	NULL	NULL	NULL	NULL	NULL	1	z	0	3	196910	0	z	371
좌우반구com(split BVF)_1	22	1	<?xml version="1.0"?>\n<Clock xmlns:dt="urn:schemas-microsoft-com:datatypes"><Description dt:dt="string">E-Prime Primary Realtime Clock</Description><StartTime><Timestamp dt:dt="int">0</Timestamp><DateUtc dt:dt="string">2020-11-25T01:51:43Z</DateUtc></StartTime><FrequencyChanges><FrequencyChange><Frequency dt:dt="r8">2699980000</Frequency><Timestamp dt:dt="r8">5.80539604725394E+15</Timestamp><Cur…	좌우반구com(split BVF)_1-022-1	60.021	1.0.0.165	1	943402693	Professional	2.0.10.242	2.0.10.353	11-25-2020	2020-11-25 오전 1:51:43	10:51:43	2.0.10.248	22	1	z	이전	이	전	42	1	22	NULL	NULL	NULL	NULL	NULL	NULL	KSY3	List1	NULL	NULL	NULL	NULL	NULL	NULL	NULL	NULL	NULL	1	z	0	3	84133	0	z	382
좌우반구com(split BVF)_1	22	1	<?xml version="1.0"?>\n<Clock xmlns:dt="urn:schemas-microsoft-com:datatypes"><Description dt:dt="string">E-Prime Primary Realtime Clock</Description><StartTime><Timestamp dt:dt="int">0</Timestamp><DateUtc dt:dt="string">2020-11-25T01:51:43Z</DateUtc></StartTime><FrequencyChanges><FrequencyChange><Frequency dt:dt="r8">2699980000</Frequency><Timestamp dt:dt="r8">5.80539604725394E+15</Timestamp><Cur…	좌우반구com(split BVF)_1-022-1	60.021	1.0.0.165	1	943402693	Professional	2.0.10.242	2.0.10.353	11-25-2020	2020-11-25 오전 1:51:43	10:51:43	2.0.10.248	312	2	{/}	익궤	익	궤	NULL	NULL	NULL	NULL	NULL	NULL	39	1	48	KSY2	List3	NULL	NULL	NULL	NULL	NULL	NULL	NULL	NULL	NULL	1	{/}	0	3	963621	0	{/}	560
좌우반구com(split BVF)_1	22	1	<?xml version="1.0"?>\n<Clock xmlns:dt="urn:schemas-microsoft-com:datatypes"><Description dt:dt="string">E-Prime Primary Realtime Clock</Description><StartTime><Timestamp dt:dt="int">0</Timestamp><DateUtc dt:dt="string">2020-11-25T01:51:43Z</DateUtc></StartTime><FrequencyChanges><FrequencyChange><Frequency dt:dt="r8">2699980000</Frequency><Timestamp dt:dt="r8">5.80539604725394E+15</Timestamp><Cur…	좌우반구com(split BVF)_1-022-1	60.021	1.0.0.165	1	943402693	Professional	2.0.10.242	2.0.10.353	11-25-2020	2020-11-25 오전 1:51:43	10:51:43	2.0.10.248	168	2	{/}	익력	익	력	NULL	NULL	NULL	34	1	36	NULL	NULL	NULL	KSY2	List2	NULL	NULL	NULL	NULL	NULL	NULL	NULL	NULL	NULL	1	{/}	0	3	533857	0	{/}	638
좌우반구com(split BVF)_1	22	1	<?xml version="1.0"?>\n<Clock xmlns:dt="urn:schemas-microsoft-com:datatypes"><Description dt:dt="string">E-Prime Primary Realtime Clock</Description><StartTime><Timestamp dt:dt="int">0</Timestamp><DateUtc dt:dt="string">2020-11-25T01:51:43Z</DateUtc></StartTime><FrequencyChanges><FrequencyChange><Frequency dt:dt="r8">2699980000</Frequency><Timestamp dt:dt="r8">5.80539604725394E+15</Timestamp><Cur…	좌우반구com(split BVF)_1-022-1	60.021	1.0.0.165	1	943402693	Professional	2.0.10.242	2.0.10.353	11-25-2020	2020-11-25 오전 1:51:43	10:51:43	2.0.10.248	392	1	z	인간	인	간	NULL	NULL	NULL	NULL	NULL	NULL	63	1	128	KSY3	List3	NULL	NULL	NULL	NULL	NULL	NULL	NULL	NULL	NULL	1	z	0	4	1170348	0	z	310
좌우반구com(split BVF)_1	22	1	<?xml version="1.0"?>\n<Clock xmlns:dt="urn:schemas-microsoft-com:datatypes"><Description dt:dt="string">E-Prime Primary Realtime Clock</Description><StartTime><Timestamp dt:dt="int">0</Timestamp><DateUtc dt:dt="string">2020-11-25T01:51:43Z</DateUtc></StartTime><FrequencyChanges><FrequencyChange><Frequency dt:dt="r8">2699980000</Frequency><Timestamp dt:dt="r8">5.80539604725394E+15</Timestamp><Cur…	좌우반구com(split BVF)_1-022-1	60.021	1.0.0.165	1	943402693	Professional	2.0.10.242	2.0.10.353	11-25-2020	2020-11-25 오전 1:51:43	10:51:43	2.0.10.248	376	1	z	인사	인	사	NULL	NULL	NULL	NULL	NULL	NULL	41	1	112	KSY3	List3	NULL	NULL	NULL	NULL	NULL	NULL	NULL	NULL	NULL	1	z	0	4	1129746	0	z	274
좌우반구com(split BVF)_1	22	1	<?xml version="1.0"?>\n<Clock xmlns:dt="urn:schemas-microsoft-com:datatypes"><Description dt:dt="string">E-Prime Primary Realtime Clock</Description><StartTime><Timestamp dt:dt="int">0</Timestamp><DateUtc dt:dt="string">2020-11-25T01:51:43Z</DateUtc></StartTime><FrequencyChanges><FrequencyChange><Frequency dt:dt="r8">2699980000</Frequency><Timestamp dt:dt="r8">5.80539604725394E+15</Timestamp><Cur…	좌우반구com(split BVF)_1-022-1	60.021	1.0.0.165	1	943402693	Professional	2.0.10.242	2.0.10.353	11-25-2020	2020-11-25 오전 1:51:43	10:51:43	2.0.10.248	61	1	z	인생	인	생	76	1	61	NULL	NULL	NULL	NULL	NULL	NULL	KSY3	List1	NULL	NULL	NULL	NULL	NULL	NULL	NULL	NULL	NULL	1	z	0	3	188896	0	z	338
좌우반구com(split BVF)_1	22	1	<?xml version="1.0"?>\n<Clock xmlns:dt="urn:schemas-microsoft-com:datatypes"><Description dt:dt="string">E-Prime Primary Realtime Clock</Description><StartTime><Timestamp dt:dt="int">0</Timestamp><DateUtc dt:dt="string">2020-11-25T01:51:43Z</DateUtc></StartTime><FrequencyChanges><FrequencyChange><Frequency dt:dt="r8">2699980000</Frequency><Timestamp dt:dt="r8">5.80539604725394E+15</Timestamp><Cur…	좌우반구com(split BVF)_1-022-1	60.021	1.0.0.165	1	943402693	Professional	2.0.10.242	2.0.10.353	11-25-2020	2020-11-25 오전 1:51:43	10:51:43	2.0.10.248	181	1	z	인연	인	연	NULL	NULL	NULL	98	1	49	NULL	NULL	NULL	KSY3	List2	NULL	NULL	NULL	NULL	NULL	NULL	NULL	NULL	NULL	1	z	0	4	568595	0	z	344
좌우반구com(split BVF)_1	22	1	<?xml version="1.0"?>\n<Clock xmlns:dt="urn:schemas-microsoft-com:datatypes"><Description dt:dt="string">E-Prime Primary Realtime Clock</Description><StartTime><Timestamp dt:dt="int">0</Timestamp><DateUtc dt:dt="string">2020-11-25T01:51:43Z</DateUtc></StartTime><FrequencyChanges><FrequencyChange><Frequency dt:dt="r8">2699980000</Frequency><Timestamp dt:dt="r8">5.80539604725394E+15</Timestamp><Cur…	좌우반구com(split BVF)_1-022-1	60.021	1.0.0.165	1	943402693	Professional	2.0.10.242	2.0.10.353	11-25-2020	2020-11-25 오전 1:51:43	10:51:43	2.0.10.248	164	2	{/}	일려	일	려	NULL	NULL	NULL	82	1	32	NULL	NULL	NULL	KSY	List2	0		0	-1	523194	183		0	0	1	{/}	1	3	523377	0	{/}	597
좌우반구com(split BVF)_1	22	1	<?xml version="1.0"?>\n<Clock xmlns:dt="urn:schemas-microsoft-com:datatypes"><Description dt:dt="string">E-Prime Primary Realtime Clock</Description><StartTime><Timestamp dt:dt="int">0</Timestamp><DateUtc dt:dt="string">2020-11-25T01:51:43Z</DateUtc></StartTime><FrequencyChanges><FrequencyChange><Frequency dt:dt="r8">2699980000</Frequency><Timestamp dt:dt="r8">5.80539604725394E+15</Timestamp><Cur…	좌우반구com(split BVF)_1-022-1	60.021	1.0.0.165	1	943402693	Professional	2.0.10.242	2.0.10.353	11-25-2020	2020-11-25 오전 1:51:43	10:51:43	2.0.10.248	114	2	{/}	일섭	일	섭	56	1	114	NULL	NULL	NULL	NULL	NULL	NULL	KSY2	List1	NULL	NULL	NULL	NULL	NULL	NULL	NULL	NULL	NULL	1	{/}	0	3	328563	0	{/}	772
좌우반구com(split BVF)_1	22	1	<?xml version="1.0"?>\n<Clock xmlns:dt="urn:schemas-microsoft-com:datatypes"><Description dt:dt="string">E-Prime Primary Realtime Clock</Description><StartTime><Timestamp dt:dt="int">0</Timestamp><DateUtc dt:dt="string">2020-11-25T01:51:43Z</DateUtc></StartTime><FrequencyChanges><FrequencyChange><Frequency dt:dt="r8">2699980000</Frequency><Timestamp dt:dt="r8">5.80539604725394E+15</Timestamp><Cur…	좌우반구com(split BVF)_1-022-1	60.021	1.0.0.165	1	943402693	Professional	2.0.10.242	2.0.10.353	11-25-2020	2020-11-25 오전 1:51:43	10:51:43	2.0.10.248	101	2	{/}	임택	임	택	102	1	101	NULL	NULL	NULL	NULL	NULL	NULL	KSY2	List1	NULL	NULL	NULL	NULL	NULL	NULL	NULL	NULL	NULL	1	{/}	0	3	295042	0	{/}	478
좌우반구com(split BVF)_1	22	1	<?xml version="1.0"?>\n<Clock xmlns:dt="urn:schemas-microsoft-com:datatypes"><Description dt:dt="string">E-Prime Primary Realtime Clock</Description><StartTime><Timestamp dt:dt="int">0</Timestamp><DateUtc dt:dt="string">2020-11-25T01:51:43Z</DateUtc></StartTime><FrequencyChanges><FrequencyChange><Frequency dt:dt="r8">2699980000</Frequency><Timestamp dt:dt="r8">5.80539604725394E+15</Timestamp><Cur…	좌우반구com(split BVF)_1-022-1	60.021	1.0.0.165	1	943402693	Professional	2.0.10.242	2.0.10.353	11-25-2020	2020-11-25 오전 1:51:43	10:51:43	2.0.10.248	162	1	z	입구	입	구	NULL	NULL	NULL	37	1	30	NULL	NULL	NULL	KSY3	List2	NULL	NULL	NULL	NULL	NULL	NULL	NULL	NULL	NULL	1	z	0	4	518363	0	z	305
좌우반구com(split BVF)_1	22	1	<?xml version="1.0"?>\n<Clock xmlns:dt="urn:schemas-microsoft-com:datatypes"><Description dt:dt="string">E-Prime Primary Realtime Clock</Description><StartTime><Timestamp dt:dt="int">0</Timestamp><DateUtc dt:dt="string">2020-11-25T01:51:43Z</DateUtc></StartTime><FrequencyChanges><FrequencyChange><Frequency dt:dt="r8">2699980000</Frequency><Timestamp dt:dt="r8">5.80539604725394E+15</Timestamp><Cur…	좌우반구com(split BVF)_1-022-1	60.021	1.0.0.165	1	943402693	Professional	2.0.10.242	2.0.10.353	11-25-2020	2020-11-25 오전 1:51:43	10:51:43	2.0.10.248	378	2	{/}	입목	입	목	NULL	NULL	NULL	NULL	NULL	NULL	120	1	114	KSY3	List3	NULL	NULL	NULL	NULL	NULL	NULL	NULL	NULL	NULL	1	{/}	0	3	1134777	0	{/}	433
좌우반구com(split BVF)_1	22	1	<?xml version="1.0"?>\n<Clock xmlns:dt="urn:schemas-microsoft-com:datatypes"><Description dt:dt="string">E-Prime Primary Realtime Clock</Description><StartTime><Timestamp dt:dt="int">0</Timestamp><DateUtc dt:dt="string">2020-11-25T01:51:43Z</DateUtc></StartTime><FrequencyChanges><FrequencyChange><Frequency dt:dt="r8">2699980000</Frequency><Timestamp dt:dt="r8">5.80539604725394E+15</Timestamp><Cur…	좌우반구com(split BVF)_1-022-1	60.021	1.0.0.165	1	943402693	Professional	2.0.10.242	2.0.10.353	11-25-2020	2020-11-25 오전 1:51:43	10:51:43	2.0.10.248	284	2	{/}	입화	입	화	NULL	NULL	NULL	NULL	NULL	NULL	104	1	20	KSY3	List3	NULL	NULL	NULL	NULL	NULL	NULL	NULL	NULL	NULL	0	{/}	1	3	890730	0	z	548
좌우반구com(split BVF)_1	22	1	<?xml version="1.0"?>\n<Clock xmlns:dt="urn:schemas-microsoft-com:datatypes"><Description dt:dt="string">E-Prime Primary Realtime Clock</Description><StartTime><Timestamp dt:dt="int">0</Timestamp><DateUtc dt:dt="string">2020-11-25T01:51:43Z</DateUtc></StartTime><FrequencyChanges><FrequencyChange><Frequency dt:dt="r8">2699980000</Frequency><Timestamp dt:dt="r8">5.80539604725394E+15</Timestamp><Cur…	좌우반구com(split BVF)_1-022-1	60.021	1.0.0.165	1	943402693	Professional	2.0.10.242	2.0.10.353	11-25-2020	2020-11-25 오전 1:51:43	10:51:43	2.0.10.248	351	2	{/}	자름	자	름	NULL	NULL	NULL	NULL	NULL	NULL	2	1	87	KSY2	List3	NULL	NULL	NULL	NULL	NULL	NULL	NULL	NULL	NULL	0	{/}	0	3	1065835	0	z	672
좌우반구com(split BVF)_1	22	1	<?xml version="1.0"?>\n<Clock xmlns:dt="urn:schemas-microsoft-com:datatypes"><Description dt:dt="string">E-Prime Primary Realtime Clock</Description><StartTime><Timestamp dt:dt="int">0</Timestamp><DateUtc dt:dt="string">2020-11-25T01:51:43Z</DateUtc></StartTime><FrequencyChanges><FrequencyChange><Frequency dt:dt="r8">2699980000</Frequency><Timestamp dt:dt="r8">5.80539604725394E+15</Timestamp><Cur…	좌우반구com(split BVF)_1-022-1	60.021	1.0.0.165	1	943402693	Professional	2.0.10.242	2.0.10.353	11-25-2020	2020-11-25 오전 1:51:43	10:51:43	2.0.10.248	391	1	z	자리	자	리	NULL	NULL	NULL	NULL	NULL	NULL	115	1	127	KSY3	List3	NULL	NULL	NULL	NULL	NULL	NULL	NULL	NULL	NULL	1	z	0	4	1167799	0	z	339
좌우반구com(split BVF)_1	22	1	<?xml version="1.0"?>\n<Clock xmlns:dt="urn:schemas-microsoft-com:datatypes"><Description dt:dt="string">E-Prime Primary Realtime Clock</Description><StartTime><Timestamp dt:dt="int">0</Timestamp><DateUtc dt:dt="string">2020-11-25T01:51:43Z</DateUtc></StartTime><FrequencyChanges><FrequencyChange><Frequency dt:dt="r8">2699980000</Frequency><Timestamp dt:dt="r8">5.80539604725394E+15</Timestamp><Cur…	좌우반구com(split BVF)_1-022-1	60.021	1.0.0.165	1	943402693	Professional	2.0.10.242	2.0.10.353	11-25-2020	2020-11-25 오전 1:51:43	10:51:43	2.0.10.248	112	1	z	자본	자	본	16	1	112	NULL	NULL	NULL	NULL	NULL	NULL	KSY3	List1	NULL	NULL	NULL	NULL	NULL	NULL	NULL	NULL	NULL	1	z	0	3	323498	0	z	389
좌우반구com(split BVF)_1	22	1	<?xml version="1.0"?>\n<Clock xmlns:dt="urn:schemas-microsoft-com:datatypes"><Description dt:dt="string">E-Prime Primary Realtime Clock</Description><StartTime><Timestamp dt:dt="int">0</Timestamp><DateUtc dt:dt="string">2020-11-25T01:51:43Z</DateUtc></StartTime><FrequencyChanges><FrequencyChange><Frequency dt:dt="r8">2699980000</Frequency><Timestamp dt:dt="r8">5.80539604725394E+15</Timestamp><Cur…	좌우반구com(split BVF)_1-022-1	60.021	1.0.0.165	1	943402693	Professional	2.0.10.242	2.0.10.353	11-25-2020	2020-11-25 오전 1:51:43	10:51:43	2.0.10.248	237	1	z	자체	자	체	NULL	NULL	NULL	90	1	105	NULL	NULL	NULL	KSY3	List2	NULL	NULL	NULL	NULL	NULL	NULL	NULL	NULL	NULL	1	z	0	3	716192	0	z	353
좌우반구com(split BVF)_1	22	1	<?xml version="1.0"?>\n<Clock xmlns:dt="urn:schemas-microsoft-com:datatypes"><Description dt:dt="string">E-Prime Primary Realtime Clock</Description><StartTime><Timestamp dt:dt="int">0</Timestamp><DateUtc dt:dt="string">2020-11-25T01:51:43Z</DateUtc></StartTime><FrequencyChanges><FrequencyChange><Frequency dt:dt="r8">2699980000</Frequency><Timestamp dt:dt="r8">5.80539604725394E+15</Timestamp><Cur…	좌우반구com(split BVF)_1-022-1	60.021	1.0.0.165	1	943402693	Professional	2.0.10.242	2.0.10.353	11-25-2020	2020-11-25 오전 1:51:43	10:51:43	2.0.10.248	267	2	{/}	작락	작	락	NULL	NULL	NULL	NULL	NULL	NULL	52	1	3	KSY	List3	0		0	0	846813	183		0	0	1	{/}	0	3	846996	0	{/}	459
좌우반구com(split BVF)_1	22	1	<?xml version="1.0"?>\n<Clock xmlns:dt="urn:schemas-microsoft-com:datatypes"><Description dt:dt="string">E-Prime Primary Realtime Clock</Description><StartTime><Timestamp dt:dt="int">0</Timestamp><DateUtc dt:dt="string">2020-11-25T01:51:43Z</DateUtc></StartTime><FrequencyChanges><FrequencyChange><Frequency dt:dt="r8">2699980000</Frequency><Timestamp dt:dt="r8">5.80539604725394E+15</Timestamp><Cur…	좌우반구com(split BVF)_1-022-1	60.021	1.0.0.165	1	943402693	Professional	2.0.10.242	2.0.10.353	11-25-2020	2020-11-25 오전 1:51:43	10:51:43	2.0.10.248	183	1	z	작품	작	품	NULL	NULL	NULL	15	1	51	NULL	NULL	NULL	KSY3	List2	NULL	NULL	NULL	NULL	NULL	NULL	NULL	NULL	NULL	1	z	0	3	573893	0	z	326
좌우반구com(split BVF)_1	22	1	<?xml version="1.0"?>\n<Clock xmlns:dt="urn:schemas-microsoft-com:datatypes"><Description dt:dt="string">E-Prime Primary Realtime Clock</Description><StartTime><Timestamp dt:dt="int">0</Timestamp><DateUtc dt:dt="string">2020-11-25T01:51:43Z</DateUtc></StartTime><FrequencyChanges><FrequencyChange><Frequency dt:dt="r8">2699980000</Frequency><Timestamp dt:dt="r8">5.80539604725394E+15</Timestamp><Cur…	좌우반구com(split BVF)_1-022-1	60.021	1.0.0.165	1	943402693	Professional	2.0.10.242	2.0.10.353	11-25-2020	2020-11-25 오전 1:51:43	10:51:43	2.0.10.248	222	1	z	재계	재	계	NULL	NULL	NULL	29	1	90	NULL	NULL	NULL	KSY3	List2	NULL	NULL	NULL	NULL	NULL	NULL	NULL	NULL	NULL	1	z	0	3	677323	0	z	438
좌우반구com(split BVF)_1	22	1	<?xml version="1.0"?>\n<Clock xmlns:dt="urn:schemas-microsoft-com:datatypes"><Description dt:dt="string">E-Prime Primary Realtime Clock</Description><StartTime><Timestamp dt:dt="int">0</Timestamp><DateUtc dt:dt="string">2020-11-25T01:51:43Z</DateUtc></StartTime><FrequencyChanges><FrequencyChange><Frequency dt:dt="r8">2699980000</Frequency><Timestamp dt:dt="r8">5.80539604725394E+15</Timestamp><Cur…	좌우반구com(split BVF)_1-022-1	60.021	1.0.0.165	1	943402693	Professional	2.0.10.242	2.0.10.353	11-25-2020	2020-11-25 오전 1:51:43	10:51:43	2.0.10.248	186	2	{/}	적태	적	태	NULL	NULL	NULL	17	1	54	NULL	NULL	NULL	KSY2	List2	NULL	NULL	NULL	NULL	NULL	NULL	NULL	NULL	NULL	1	{/}	0	3	581690	0	{/}	595
좌우반구com(split BVF)_1	22	1	<?xml version="1.0"?>\n<Clock xmlns:dt="urn:schemas-microsoft-com:datatypes"><Description dt:dt="string">E-Prime Primary Realtime Clock</Description><StartTime><Timestamp dt:dt="int">0</Timestamp><DateUtc dt:dt="string">2020-11-25T01:51:43Z</DateUtc></StartTime><FrequencyChanges><FrequencyChange><Frequency dt:dt="r8">2699980000</Frequency><Timestamp dt:dt="r8">5.80539604725394E+15</Timestamp><Cur…	좌우반구com(split BVF)_1-022-1	60.021	1.0.0.165	1	943402693	Professional	2.0.10.242	2.0.10.353	11-25-2020	2020-11-25 오전 1:51:43	10:51:43	2.0.10.248	123	1	z	전략	전	략	51	1	123	NULL	NULL	NULL	NULL	NULL	NULL	KSY3	List1	NULL	NULL	NULL	NULL	NULL	NULL	NULL	NULL	NULL	1	z	0	3	352888	0	z	327
좌우반구com(split BVF)_1	22	1	<?xml version="1.0"?>\n<Clock xmlns:dt="urn:schemas-microsoft-com:datatypes"><Description dt:dt="string">E-Prime Primary Realtime Clock</Description><StartTime><Timestamp dt:dt="int">0</Timestamp><DateUtc dt:dt="string">2020-11-25T01:51:43Z</DateUtc></StartTime><FrequencyChanges><FrequencyChange><Frequency dt:dt="r8">2699980000</Frequency><Timestamp dt:dt="r8">5.80539604725394E+15</Timestamp><Cur…	좌우반구com(split BVF)_1-022-1	60.021	1.0.0.165	1	943402693	Professional	2.0.10.242	2.0.10.353	11-25-2020	2020-11-25 오전 1:51:43	10:51:43	2.0.10.248	159	1	z	전통	전	통	NULL	NULL	NULL	35	1	27	NULL	NULL	NULL	KSY3	List2	NULL	NULL	NULL	NULL	NULL	NULL	NULL	NULL	NULL	1	z	0	3	510382	0	z	326
좌우반구com(split BVF)_1	22	1	<?xml version="1.0"?>\n<Clock xmlns:dt="urn:schemas-microsoft-com:datatypes"><Description dt:dt="string">E-Prime Primary Realtime Clock</Description><StartTime><Timestamp dt:dt="int">0</Timestamp><DateUtc dt:dt="string">2020-11-25T01:51:43Z</DateUtc></StartTime><FrequencyChanges><FrequencyChange><Frequency dt:dt="r8">2699980000</Frequency><Timestamp dt:dt="r8">5.80539604725394E+15</Timestamp><Cur…	좌우반구com(split BVF)_1-022-1	60.021	1.0.0.165	1	943402693	Professional	2.0.10.242	2.0.10.353	11-25-2020	2020-11-25 오전 1:51:43	10:51:43	2.0.10.248	68	2	{/}	전필	전	필	41	1	68	NULL	NULL	NULL	NULL	NULL	NULL	KSY	List1	0		0	0	207240	183		0	0	0	{/}	0	3	207423	0	z	610
좌우반구com(split BVF)_1	22	1	<?xml version="1.0"?>\n<Clock xmlns:dt="urn:schemas-microsoft-com:datatypes"><Description dt:dt="string">E-Prime Primary Realtime Clock</Description><StartTime><Timestamp dt:dt="int">0</Timestamp><DateUtc dt:dt="string">2020-11-25T01:51:43Z</DateUtc></StartTime><FrequencyChanges><FrequencyChange><Frequency dt:dt="r8">2699980000</Frequency><Timestamp dt:dt="r8">5.80539604725394E+15</Timestamp><Cur…	좌우반구com(split BVF)_1-022-1	60.021	1.0.0.165	1	943402693	Professional	2.0.10.242	2.0.10.353	11-25-2020	2020-11-25 오전 1:51:43	10:51:43	2.0.10.248	93	1	z	절감	절	감	45	1	93	NULL	NULL	NULL	NULL	NULL	NULL	KSY3	List1	NULL	NULL	NULL	NULL	NULL	NULL	NULL	NULL	NULL	1	z	0	3	273766	0	z	378
좌우반구com(split BVF)_1	22	1	<?xml version="1.0"?>\n<Clock xmlns:dt="urn:schemas-microsoft-com:datatypes"><Description dt:dt="string">E-Prime Primary Realtime Clock</Description><StartTime><Timestamp dt:dt="int">0</Timestamp><DateUtc dt:dt="string">2020-11-25T01:51:43Z</DateUtc></StartTime><FrequencyChanges><FrequencyChange><Frequency dt:dt="r8">2699980000</Frequency><Timestamp dt:dt="r8">5.80539604725394E+15</Timestamp><Cur…	좌우반구com(split BVF)_1-022-1	60.021	1.0.0.165	1	943402693	Professional	2.0.10.242	2.0.10.353	11-25-2020	2020-11-25 오전 1:51:43	10:51:43	2.0.10.248	53	2	{/}	절보	절	보	101	1	53	NULL	NULL	NULL	NULL	NULL	NULL	KSY3	List1	NULL	NULL	NULL	NULL	NULL	NULL	NULL	NULL	NULL	1	{/}	0	4	167654	0	{/}	556
좌우반구com(split BVF)_1	22	1	<?xml version="1.0"?>\n<Clock xmlns:dt="urn:schemas-microsoft-com:datatypes"><Description dt:dt="string">E-Prime Primary Realtime Clock</Description><StartTime><Timestamp dt:dt="int">0</Timestamp><DateUtc dt:dt="string">2020-11-25T01:51:43Z</DateUtc></StartTime><FrequencyChanges><FrequencyChange><Frequency dt:dt="r8">2699980000</Frequency><Timestamp dt:dt="r8">5.80539604725394E+15</Timestamp><Cur…	좌우반구com(split BVF)_1-022-1	60.021	1.0.0.165	1	943402693	Professional	2.0.10.242	2.0.10.353	11-25-2020	2020-11-25 오전 1:51:43	10:51:43	2.0.10.248	327	2	{/}	절속	절	속	NULL	NULL	NULL	NULL	NULL	NULL	84	1	63	KSY3	List3	NULL	NULL	NULL	NULL	NULL	NULL	NULL	NULL	NULL	1	{/}	1	3	1002207	0	{/}	629
좌우반구com(split BVF)_1	22	1	<?xml version="1.0"?>\n<Clock xmlns:dt="urn:schemas-microsoft-com:datatypes"><Description dt:dt="string">E-Prime Primary Realtime Clock</Description><StartTime><Timestamp dt:dt="int">0</Timestamp><DateUtc dt:dt="string">2020-11-25T01:51:43Z</DateUtc></StartTime><FrequencyChanges><FrequencyChange><Frequency dt:dt="r8">2699980000</Frequency><Timestamp dt:dt="r8">5.80539604725394E+15</Timestamp><Cur…	좌우반구com(split BVF)_1-022-1	60.021	1.0.0.165	1	943402693	Professional	2.0.10.242	2.0.10.353	11-25-2020	2020-11-25 오전 1:51:43	10:51:43	2.0.10.248	36	1	z	절차	절	차	131	1	36	NULL	NULL	NULL	NULL	NULL	NULL	KSY3	List1	NULL	NULL	NULL	NULL	NULL	NULL	NULL	NULL	NULL	1	z	0	3	121420	0	z	321
좌우반구com(split BVF)_1	22	1	<?xml version="1.0"?>\n<Clock xmlns:dt="urn:schemas-microsoft-com:datatypes"><Description dt:dt="string">E-Prime Primary Realtime Clock</Description><StartTime><Timestamp dt:dt="int">0</Timestamp><DateUtc dt:dt="string">2020-11-25T01:51:43Z</DateUtc></StartTime><FrequencyChanges><FrequencyChange><Frequency dt:dt="r8">2699980000</Frequency><Timestamp dt:dt="r8">5.80539604725394E+15</Timestamp><Cur…	좌우반구com(split BVF)_1-022-1	60.021	1.0.0.165	1	943402693	Professional	2.0.10.242	2.0.10.353	11-25-2020	2020-11-25 오전 1:51:43	10:51:43	2.0.10.248	13	1	z	정도	정	도	94	1	13	NULL	NULL	NULL	NULL	NULL	NULL	KSY3	List1	NULL	NULL	NULL	NULL	NULL	NULL	NULL	NULL	NULL	1	z	0	4	60692	0	z	384
좌우반구com(split BVF)_1	22	1	<?xml version="1.0"?>\n<Clock xmlns:dt="urn:schemas-microsoft-com:datatypes"><Description dt:dt="string">E-Prime Primary Realtime Clock</Description><StartTime><Timestamp dt:dt="int">0</Timestamp><DateUtc dt:dt="string">2020-11-25T01:51:43Z</DateUtc></StartTime><FrequencyChanges><FrequencyChange><Frequency dt:dt="r8">2699980000</Frequency><Timestamp dt:dt="r8">5.80539604725394E+15</Timestamp><Cur…	좌우반구com(split BVF)_1-022-1	60.021	1.0.0.165	1	943402693	Professional	2.0.10.242	2.0.10.353	11-25-2020	2020-11-25 오전 1:51:43	10:51:43	2.0.10.248	165	1	z	정오	정	오	NULL	NULL	NULL	107	1	33	NULL	NULL	NULL	KSY3	List2	NULL	NULL	NULL	NULL	NULL	NULL	NULL	NULL	NULL	1	z	1	3	526176	0	z	349
좌우반구com(split BVF)_1	22	1	<?xml version="1.0"?>\n<Clock xmlns:dt="urn:schemas-microsoft-com:datatypes"><Description dt:dt="string">E-Prime Primary Realtime Clock</Description><StartTime><Timestamp dt:dt="int">0</Timestamp><DateUtc dt:dt="string">2020-11-25T01:51:43Z</DateUtc></StartTime><FrequencyChanges><FrequencyChange><Frequency dt:dt="r8">2699980000</Frequency><Timestamp dt:dt="r8">5.80539604725394E+15</Timestamp><Cur…	좌우반구com(split BVF)_1-022-1	60.021	1.0.0.165	1	943402693	Professional	2.0.10.242	2.0.10.353	11-25-2020	2020-11-25 오전 1:51:43	10:51:43	2.0.10.248	41	1	z	정책	정	책	9	1	41	NULL	NULL	NULL	NULL	NULL	NULL	KSY3	List1	NULL	NULL	NULL	NULL	NULL	NULL	NULL	NULL	NULL	1	z	1	3	134815	0	z	428
좌우반구com(split BVF)_1	22	1	<?xml version="1.0"?>\n<Clock xmlns:dt="urn:schemas-microsoft-com:datatypes"><Description dt:dt="string">E-Prime Primary Realtime Clock</Description><StartTime><Timestamp dt:dt="int">0</Timestamp><DateUtc dt:dt="string">2020-11-25T01:51:43Z</DateUtc></StartTime><FrequencyChanges><FrequencyChange><Frequency dt:dt="r8">2699980000</Frequency><Timestamp dt:dt="r8">5.80539604725394E+15</Timestamp><Cur…	좌우반구com(split BVF)_1-022-1	60.021	1.0.0.165	1	943402693	Professional	2.0.10.242	2.0.10.353	11-25-2020	2020-11-25 오전 1:51:43	10:51:43	2.0.10.248	11	2	{/}	제경	제	경	109	1	11	NULL	NULL	NULL	NULL	NULL	NULL	KSY2	List1	NULL	NULL	NULL	NULL	NULL	NULL	NULL	NULL	NULL	1	{/}	0	3	55427	0	{/}	410
좌우반구com(split BVF)_1	22	1	<?xml version="1.0"?>\n<Clock xmlns:dt="urn:schemas-microsoft-com:datatypes"><Description dt:dt="string">E-Prime Primary Realtime Clock</Description><StartTime><Timestamp dt:dt="int">0</Timestamp><DateUtc dt:dt="string">2020-11-25T01:51:43Z</DateUtc></StartTime><FrequencyChanges><FrequencyChange><Frequency dt:dt="r8">2699980000</Frequency><Timestamp dt:dt="r8">5.80539604725394E+15</Timestamp><Cur…	좌우반구com(split BVF)_1-022-1	60.021	1.0.0.165	1	943402693	Professional	2.0.10.242	2.0.10.353	11-25-2020	2020-11-25 오전 1:51:43	10:51:43	2.0.10.248	361	1	z	제도	제	도	NULL	NULL	NULL	NULL	NULL	NULL	75	1	97	KSY3	List3	NULL	NULL	NULL	NULL	NULL	NULL	NULL	NULL	NULL	1	z	0	3	1091426	0	z	305
좌우반구com(split BVF)_1	22	1	<?xml version="1.0"?>\n<Clock xmlns:dt="urn:schemas-microsoft-com:datatypes"><Description dt:dt="string">E-Prime Primary Realtime Clock</Description><StartTime><Timestamp dt:dt="int">0</Timestamp><DateUtc dt:dt="string">2020-11-25T01:51:43Z</DateUtc></StartTime><FrequencyChanges><FrequencyChange><Frequency dt:dt="r8">2699980000</Frequency><Timestamp dt:dt="r8">5.80539604725394E+15</Timestamp><Cur…	좌우반구com(split BVF)_1-022-1	60.021	1.0.0.165	1	943402693	Professional	2.0.10.242	2.0.10.353	11-25-2020	2020-11-25 오전 1:51:43	10:51:43	2.0.10.248	333	2	{/}	제란	제	란	NULL	NULL	NULL	NULL	NULL	NULL	7	1	69	KSY	List3	0		0	0	1018402	183		0	0	1	{/}	0	3	1018585	0	{/}	435
좌우반구com(split BVF)_1	22	1	<?xml version="1.0"?>\n<Clock xmlns:dt="urn:schemas-microsoft-com:datatypes"><Description dt:dt="string">E-Prime Primary Realtime Clock</Description><StartTime><Timestamp dt:dt="int">0</Timestamp><DateUtc dt:dt="string">2020-11-25T01:51:43Z</DateUtc></StartTime><FrequencyChanges><FrequencyChange><Frequency dt:dt="r8">2699980000</Frequency><Timestamp dt:dt="r8">5.80539604725394E+15</Timestamp><Cur…	좌우반구com(split BVF)_1-022-1	60.021	1.0.0.165	1	943402693	Professional	2.0.10.242	2.0.10.353	11-25-2020	2020-11-25 오전 1:51:43	10:51:43	2.0.10.248	281	1	z	제안	제	안	NULL	NULL	NULL	NULL	NULL	NULL	40	1	17	KSY3	List3	NULL	NULL	NULL	NULL	NULL	NULL	NULL	NULL	NULL	1	z	0	4	882817	0	z	325
좌우반구com(split BVF)_1	22	1	<?xml version="1.0"?>\n<Clock xmlns:dt="urn:schemas-microsoft-com:datatypes"><Description dt:dt="string">E-Prime Primary Realtime Clock</Description><StartTime><Timestamp dt:dt="int">0</Timestamp><DateUtc dt:dt="string">2020-11-25T01:51:43Z</DateUtc></StartTime><FrequencyChanges><FrequencyChange><Frequency dt:dt="r8">2699980000</Frequency><Timestamp dt:dt="r8">5.80539604725394E+15</Timestamp><Cur…	좌우반구com(split BVF)_1-022-1	60.021	1.0.0.165	1	943402693	Professional	2.0.10.242	2.0.10.353	11-25-2020	2020-11-25 오전 1:51:43	10:51:43	2.0.10.248	9	1	z	제품	제	품	79	1	9	NULL	NULL	NULL	NULL	NULL	NULL	KSY3	List1	NULL	NULL	NULL	NULL	NULL	NULL	NULL	NULL	NULL	1	z	0	3	50312	0	z	373
좌우반구com(split BVF)_1	22	1	<?xml version="1.0"?>\n<Clock xmlns:dt="urn:schemas-microsoft-com:datatypes"><Description dt:dt="string">E-Prime Primary Realtime Clock</Description><StartTime><Timestamp dt:dt="int">0</Timestamp><DateUtc dt:dt="string">2020-11-25T01:51:43Z</DateUtc></StartTime><FrequencyChanges><FrequencyChange><Frequency dt:dt="r8">2699980000</Frequency><Timestamp dt:dt="r8">5.80539604725394E+15</Timestamp><Cur…	좌우반구com(split BVF)_1-022-1	60.021	1.0.0.165	1	943402693	Professional	2.0.10.242	2.0.10.353	11-25-2020	2020-11-25 오전 1:51:43	10:51:43	2.0.10.248	232	1	z	조건	조	건	NULL	NULL	NULL	79	1	100	NULL	NULL	NULL	KSY3	List2	NULL	NULL	NULL	NULL	NULL	NULL	NULL	NULL	NULL	1	z	1	3	703563	0	z	270
좌우반구com(split BVF)_1	22	1	<?xml version="1.0"?>\n<Clock xmlns:dt="urn:schemas-microsoft-com:datatypes"><Description dt:dt="string">E-Prime Primary Realtime Clock</Description><StartTime><Timestamp dt:dt="int">0</Timestamp><DateUtc dt:dt="string">2020-11-25T01:51:43Z</DateUtc></StartTime><FrequencyChanges><FrequencyChange><Frequency dt:dt="r8">2699980000</Frequency><Timestamp dt:dt="r8">5.80539604725394E+15</Timestamp><Cur…	좌우반구com(split BVF)_1-022-1	60.021	1.0.0.165	1	943402693	Professional	2.0.10.242	2.0.10.353	11-25-2020	2020-11-25 오전 1:51:43	10:51:43	2.0.10.248	377	1	z	조례	조	례	NULL	NULL	NULL	NULL	NULL	NULL	88	1	113	KSY3	List3	NULL	NULL	NULL	NULL	NULL	NULL	NULL	NULL	NULL	1	z	0	3	1132228	0	z	352
좌우반구com(split BVF)_1	22	1	<?xml version="1.0"?>\n<Clock xmlns:dt="urn:schemas-microsoft-com:datatypes"><Description dt:dt="string">E-Prime Primary Realtime Clock</Description><StartTime><Timestamp dt:dt="int">0</Timestamp><DateUtc dt:dt="string">2020-11-25T01:51:43Z</DateUtc></StartTime><FrequencyChanges><FrequencyChange><Frequency dt:dt="r8">2699980000</Frequency><Timestamp dt:dt="r8">5.80539604725394E+15</Timestamp><Cur…	좌우반구com(split BVF)_1-022-1	60.021	1.0.0.165	1	943402693	Professional	2.0.10.242	2.0.10.353	11-25-2020	2020-11-25 오전 1:51:43	10:51:43	2.0.10.248	131	1	z	조직	조	직	93	1	131	NULL	NULL	NULL	NULL	NULL	NULL	KSY3	List1	NULL	NULL	NULL	NULL	NULL	NULL	NULL	NULL	NULL	1	z	0	4	373781	0	z	330
좌우반구com(split BVF)_1	22	1	<?xml version="1.0"?>\n<Clock xmlns:dt="urn:schemas-microsoft-com:datatypes"><Description dt:dt="string">E-Prime Primary Realtime Clock</Description><StartTime><Timestamp dt:dt="int">0</Timestamp><DateUtc dt:dt="string">2020-11-25T01:51:43Z</DateUtc></StartTime><FrequencyChanges><FrequencyChange><Frequency dt:dt="r8">2699980000</Frequency><Timestamp dt:dt="r8">5.80539604725394E+15</Timestamp><Cur…	좌우반구com(split BVF)_1-022-1	60.021	1.0.0.165	1	943402693	Professional	2.0.10.242	2.0.10.353	11-25-2020	2020-11-25 오전 1:51:43	10:51:43	2.0.10.248	14	1	z	종류	종	류	116	1	14	NULL	NULL	NULL	NULL	NULL	NULL	KSY3	List1	NULL	NULL	NULL	NULL	NULL	NULL	NULL	NULL	NULL	1	z	0	3	63274	0	z	385
좌우반구com(split BVF)_1	22	1	<?xml version="1.0"?>\n<Clock xmlns:dt="urn:schemas-microsoft-com:datatypes"><Description dt:dt="string">E-Prime Primary Realtime Clock</Description><StartTime><Timestamp dt:dt="int">0</Timestamp><DateUtc dt:dt="string">2020-11-25T01:51:43Z</DateUtc></StartTime><FrequencyChanges><FrequencyChange><Frequency dt:dt="r8">2699980000</Frequency><Timestamp dt:dt="r8">5.80539604725394E+15</Timestamp><Cur…	좌우반구com(split BVF)_1-022-1	60.021	1.0.0.165	1	943402693	Professional	2.0.10.242	2.0.10.353	11-25-2020	2020-11-25 오전 1:51:43	10:51:43	2.0.10.248	328	2	{/}	종백	종	백	NULL	NULL	NULL	NULL	NULL	NULL	12	1	64	KSY2	List3	NULL	NULL	NULL	NULL	NULL	NULL	NULL	NULL	NULL	1	{/}	0	3	1005040	0	{/}	511
좌우반구com(split BVF)_1	22	1	<?xml version="1.0"?>\n<Clock xmlns:dt="urn:schemas-microsoft-com:datatypes"><Description dt:dt="string">E-Prime Primary Realtime Clock</Description><StartTime><Timestamp dt:dt="int">0</Timestamp><DateUtc dt:dt="string">2020-11-25T01:51:43Z</DateUtc></StartTime><FrequencyChanges><FrequencyChange><Frequency dt:dt="r8">2699980000</Frequency><Timestamp dt:dt="r8">5.80539604725394E+15</Timestamp><Cur…	좌우반구com(split BVF)_1-022-1	60.021	1.0.0.165	1	943402693	Professional	2.0.10.242	2.0.10.353	11-25-2020	2020-11-25 오전 1:51:43	10:51:43	2.0.10.248	324	2	{/}	죽거	죽	거	NULL	NULL	NULL	NULL	NULL	NULL	105	1	60	KSY3	List3	NULL	NULL	NULL	NULL	NULL	NULL	NULL	NULL	NULL	1	{/}	0	4	994594	0	{/}	387
좌우반구com(split BVF)_1	22	1	<?xml version="1.0"?>\n<Clock xmlns:dt="urn:schemas-microsoft-com:datatypes"><Description dt:dt="string">E-Prime Primary Realtime Clock</Description><StartTime><Timestamp dt:dt="int">0</Timestamp><DateUtc dt:dt="string">2020-11-25T01:51:43Z</DateUtc></StartTime><FrequencyChanges><FrequencyChange><Frequency dt:dt="r8">2699980000</Frequency><Timestamp dt:dt="r8">5.80539604725394E+15</Timestamp><Cur…	좌우반구com(split BVF)_1-022-1	60.021	1.0.0.165	1	943402693	Professional	2.0.10.242	2.0.10.353	11-25-2020	2020-11-25 오전 1:51:43	10:51:43	2.0.10.248	294	1	z	죽음	죽	음	NULL	NULL	NULL	NULL	NULL	NULL	61	1	30	KSY3	List3	NULL	NULL	NULL	NULL	NULL	NULL	NULL	NULL	NULL	1	z	1	3	917304	0	z	398
좌우반구com(split BVF)_1	22	1	<?xml version="1.0"?>\n<Clock xmlns:dt="urn:schemas-microsoft-com:datatypes"><Description dt:dt="string">E-Prime Primary Realtime Clock</Description><StartTime><Timestamp dt:dt="int">0</Timestamp><DateUtc dt:dt="string">2020-11-25T01:51:43Z</DateUtc></StartTime><FrequencyChanges><FrequencyChange><Frequency dt:dt="r8">2699980000</Frequency><Timestamp dt:dt="r8">5.80539604725394E+15</Timestamp><Cur…	좌우반구com(split BVF)_1-022-1	60.021	1.0.0.165	1	943402693	Professional	2.0.10.242	2.0.10.353	11-25-2020	2020-11-25 오전 1:51:43	10:51:43	2.0.10.248	103	1	z	준거	준	거	39	1	103	NULL	NULL	NULL	NULL	NULL	NULL	KSY3	List1	NULL	NULL	NULL	NULL	NULL	NULL	NULL	NULL	NULL	1	z	0	4	300207	0	z	385
좌우반구com(split BVF)_1	22	1	<?xml version="1.0"?>\n<Clock xmlns:dt="urn:schemas-microsoft-com:datatypes"><Description dt:dt="string">E-Prime Primary Realtime Clock</Description><StartTime><Timestamp dt:dt="int">0</Timestamp><DateUtc dt:dt="string">2020-11-25T01:51:43Z</DateUtc></StartTime><FrequencyChanges><FrequencyChange><Frequency dt:dt="r8">2699980000</Frequency><Timestamp dt:dt="r8">5.80539604725394E+15</Timestamp><Cur…	좌우반구com(split BVF)_1-022-1	60.021	1.0.0.165	1	943402693	Professional	2.0.10.242	2.0.10.353	11-25-2020	2020-11-25 오전 1:51:43	10:51:43	2.0.10.248	43	2	{/}	증력	증	력	129	1	43	NULL	NULL	NULL	NULL	NULL	NULL	KSY2	List1	NULL	NULL	NULL	NULL	NULL	NULL	NULL	NULL	NULL	0	{/}	0	3	140380	0	z	430
좌우반구com(split BVF)_1	22	1	<?xml version="1.0"?>\n<Clock xmlns:dt="urn:schemas-microsoft-com:datatypes"><Description dt:dt="string">E-Prime Primary Realtime Clock</Description><StartTime><Timestamp dt:dt="int">0</Timestamp><DateUtc dt:dt="string">2020-11-25T01:51:43Z</DateUtc></StartTime><FrequencyChanges><FrequencyChange><Frequency dt:dt="r8">2699980000</Frequency><Timestamp dt:dt="r8">5.80539604725394E+15</Timestamp><Cur…	좌우반구com(split BVF)_1-022-1	60.021	1.0.0.165	1	943402693	Professional	2.0.10.242	2.0.10.353	11-25-2020	2020-11-25 오전 1:51:43	10:51:43	2.0.10.248	260	1	z	증인	증	인	NULL	NULL	NULL	114	1	128	NULL	NULL	NULL	KSY3	List2	NULL	NULL	NULL	NULL	NULL	NULL	NULL	NULL	NULL	1	z	1	3	776687	0	z	361
좌우반구com(split BVF)_1	22	1	<?xml version="1.0"?>\n<Clock xmlns:dt="urn:schemas-microsoft-com:datatypes"><Description dt:dt="string">E-Prime Primary Realtime Clock</Description><StartTime><Timestamp dt:dt="int">0</Timestamp><DateUtc dt:dt="string">2020-11-25T01:51:43Z</DateUtc></StartTime><FrequencyChanges><FrequencyChange><Frequency dt:dt="r8">2699980000</Frequency><Timestamp dt:dt="r8">5.80539604725394E+15</Timestamp><Cur…	좌우반구com(split BVF)_1-022-1	60.021	1.0.0.165	1	943402693	Professional	2.0.10.242	2.0.10.353	11-25-2020	2020-11-25 오전 1:51:43	10:51:43	2.0.10.248	170	2	{/}	지님	지	님	NULL	NULL	NULL	119	1	38	NULL	NULL	NULL	KSY2	List2	NULL	NULL	NULL	NULL	NULL	NULL	NULL	NULL	NULL	0	{/}	1	3	539588	0	z	546
좌우반구com(split BVF)_1	22	1	<?xml version="1.0"?>\n<Clock xmlns:dt="urn:schemas-microsoft-com:datatypes"><Description dt:dt="string">E-Prime Primary Realtime Clock</Description><StartTime><Timestamp dt:dt="int">0</Timestamp><DateUtc dt:dt="string">2020-11-25T01:51:43Z</DateUtc></StartTime><FrequencyChanges><FrequencyChange><Frequency dt:dt="r8">2699980000</Frequency><Timestamp dt:dt="r8">5.80539604725394E+15</Timestamp><Cur…	좌우반구com(split BVF)_1-022-1	60.021	1.0.0.165	1	943402693	Professional	2.0.10.242	2.0.10.353	11-25-2020	2020-11-25 오전 1:51:43	10:51:43	2.0.10.248	48	1	z	지적	지	적	105	1	48	NULL	NULL	NULL	NULL	NULL	NULL	KSY3	List1	NULL	NULL	NULL	NULL	NULL	NULL	NULL	NULL	NULL	1	z	0	3	154075	0	z	369
좌우반구com(split BVF)_1	22	1	<?xml version="1.0"?>\n<Clock xmlns:dt="urn:schemas-microsoft-com:datatypes"><Description dt:dt="string">E-Prime Primary Realtime Clock</Description><StartTime><Timestamp dt:dt="int">0</Timestamp><DateUtc dt:dt="string">2020-11-25T01:51:43Z</DateUtc></StartTime><FrequencyChanges><FrequencyChange><Frequency dt:dt="r8">2699980000</Frequency><Timestamp dt:dt="r8">5.80539604725394E+15</Timestamp><Cur…	좌우반구com(split BVF)_1-022-1	60.021	1.0.0.165	1	943402693	Professional	2.0.10.242	2.0.10.353	11-25-2020	2020-11-25 오전 1:51:43	10:51:43	2.0.10.248	157	1	z	지표	지	표	NULL	NULL	NULL	113	1	25	NULL	NULL	NULL	KSY3	List2	NULL	NULL	NULL	NULL	NULL	NULL	NULL	NULL	NULL	1	z	0	3	505317	0	z	320
좌우반구com(split BVF)_1	22	1	<?xml version="1.0"?>\n<Clock xmlns:dt="urn:schemas-microsoft-com:datatypes"><Description dt:dt="string">E-Prime Primary Realtime Clock</Description><StartTime><Timestamp dt:dt="int">0</Timestamp><DateUtc dt:dt="string">2020-11-25T01:51:43Z</DateUtc></StartTime><FrequencyChanges><FrequencyChange><Frequency dt:dt="r8">2699980000</Frequency><Timestamp dt:dt="r8">5.80539604725394E+15</Timestamp><Cur…	좌우반구com(split BVF)_1-022-1	60.021	1.0.0.165	1	943402693	Professional	2.0.10.242	2.0.10.353	11-25-2020	2020-11-25 오전 1:51:43	10:51:43	2.0.10.248	322	1	z	지혜	지	혜	NULL	NULL	NULL	NULL	NULL	NULL	123	1	58	KSY3	List3	NULL	NULL	NULL	NULL	NULL	NULL	NULL	NULL	NULL	1	z	0	4	989579	0	z	305
좌우반구com(split BVF)_1	22	1	<?xml version="1.0"?>\n<Clock xmlns:dt="urn:schemas-microsoft-com:datatypes"><Description dt:dt="string">E-Prime Primary Realtime Clock</Description><StartTime><Timestamp dt:dt="int">0</Timestamp><DateUtc dt:dt="string">2020-11-25T01:51:43Z</DateUtc></StartTime><FrequencyChanges><FrequencyChange><Frequency dt:dt="r8">2699980000</Frequency><Timestamp dt:dt="r8">5.80539604725394E+15</Timestamp><Cur…	좌우반구com(split BVF)_1-022-1	60.021	1.0.0.165	1	943402693	Professional	2.0.10.242	2.0.10.353	11-25-2020	2020-11-25 오전 1:51:43	10:51:43	2.0.10.248	349	2	{/}	직매	직	매	NULL	NULL	NULL	NULL	NULL	NULL	16	1	85	KSY3	List3	NULL	NULL	NULL	NULL	NULL	NULL	NULL	NULL	NULL	1	{/}	0	3	1060670	0	{/}	439
좌우반구com(split BVF)_1	22	1	<?xml version="1.0"?>\n<Clock xmlns:dt="urn:schemas-microsoft-com:datatypes"><Description dt:dt="string">E-Prime Primary Realtime Clock</Description><StartTime><Timestamp dt:dt="int">0</Timestamp><DateUtc dt:dt="string">2020-11-25T01:51:43Z</DateUtc></StartTime><FrequencyChanges><FrequencyChange><Frequency dt:dt="r8">2699980000</Frequency><Timestamp dt:dt="r8">5.80539604725394E+15</Timestamp><Cur…	좌우반구com(split BVF)_1-022-1	60.021	1.0.0.165	1	943402693	Professional	2.0.10.242	2.0.10.353	11-25-2020	2020-11-25 오전 1:51:43	10:51:43	2.0.10.248	135	1	z	직장	직	장	NULL	NULL	NULL	67	1	3	NULL	NULL	NULL	KSY3	List2	NULL	NULL	NULL	NULL	NULL	NULL	NULL	NULL	NULL	1	z	1	3	446921	0	z	336
좌우반구com(split BVF)_1	22	1	<?xml version="1.0"?>\n<Clock xmlns:dt="urn:schemas-microsoft-com:datatypes"><Description dt:dt="string">E-Prime Primary Realtime Clock</Description><StartTime><Timestamp dt:dt="int">0</Timestamp><DateUtc dt:dt="string">2020-11-25T01:51:43Z</DateUtc></StartTime><FrequencyChanges><FrequencyChange><Frequency dt:dt="r8">2699980000</Frequency><Timestamp dt:dt="r8">5.80539604725394E+15</Timestamp><Cur…	좌우반구com(split BVF)_1-022-1	60.021	1.0.0.165	1	943402693	Professional	2.0.10.242	2.0.10.353	11-25-2020	2020-11-25 오전 1:51:43	10:51:43	2.0.10.248	275	2	{/}	진회	진	회	NULL	NULL	NULL	NULL	NULL	NULL	35	1	11	KSY2	List3	NULL	NULL	NULL	NULL	NULL	NULL	NULL	NULL	NULL	0	{/}	0	3	867322	0	z	692
좌우반구com(split BVF)_1	22	1	<?xml version="1.0"?>\n<Clock xmlns:dt="urn:schemas-microsoft-com:datatypes"><Description dt:dt="string">E-Prime Primary Realtime Clock</Description><StartTime><Timestamp dt:dt="int">0</Timestamp><DateUtc dt:dt="string">2020-11-25T01:51:43Z</DateUtc></StartTime><FrequencyChanges><FrequencyChange><Frequency dt:dt="r8">2699980000</Frequency><Timestamp dt:dt="r8">5.80539604725394E+15</Timestamp><Cur…	좌우반구com(split BVF)_1-022-1	60.021	1.0.0.165	1	943402693	Professional	2.0.10.242	2.0.10.353	11-25-2020	2020-11-25 오전 1:51:43	10:51:43	2.0.10.248	205	1	z	질서	질	서	NULL	NULL	NULL	57	1	73	NULL	NULL	NULL	KSY3	List2	NULL	NULL	NULL	NULL	NULL	NULL	NULL	NULL	NULL	1	z	1	3	633038	0	z	349
좌우반구com(split BVF)_1	22	1	<?xml version="1.0"?>\n<Clock xmlns:dt="urn:schemas-microsoft-com:datatypes"><Description dt:dt="string">E-Prime Primary Realtime Clock</Description><StartTime><Timestamp dt:dt="int">0</Timestamp><DateUtc dt:dt="string">2020-11-25T01:51:43Z</DateUtc></StartTime><FrequencyChanges><FrequencyChange><Frequency dt:dt="r8">2699980000</Frequency><Timestamp dt:dt="r8">5.80539604725394E+15</Timestamp><Cur…	좌우반구com(split BVF)_1-022-1	60.021	1.0.0.165	1	943402693	Professional	2.0.10.242	2.0.10.353	11-25-2020	2020-11-25 오전 1:51:43	10:51:43	2.0.10.248	323	1	z	차량	차	량	NULL	NULL	NULL	NULL	NULL	NULL	93	1	59	KSY3	List3	NULL	NULL	NULL	NULL	NULL	NULL	NULL	NULL	NULL	1	z	1	3	992094	0	z	302
좌우반구com(split BVF)_1	22	1	<?xml version="1.0"?>\n<Clock xmlns:dt="urn:schemas-microsoft-com:datatypes"><Description dt:dt="string">E-Prime Primary Realtime Clock</Description><StartTime><Timestamp dt:dt="int">0</Timestamp><DateUtc dt:dt="string">2020-11-25T01:51:43Z</DateUtc></StartTime><FrequencyChanges><FrequencyChange><Frequency dt:dt="r8">2699980000</Frequency><Timestamp dt:dt="r8">5.80539604725394E+15</Timestamp><Cur…	좌우반구com(split BVF)_1-022-1	60.021	1.0.0.165	1	943402693	Professional	2.0.10.242	2.0.10.353	11-25-2020	2020-11-25 오전 1:51:43	10:51:43	2.0.10.248	340	1	z	차익	차	익	NULL	NULL	NULL	NULL	NULL	NULL	116	1	76	KSY3	List3	NULL	NULL	NULL	NULL	NULL	NULL	NULL	NULL	NULL	1	z	0	3	1036995	0	z	530
좌우반구com(split BVF)_1	22	1	<?xml version="1.0"?>\n<Clock xmlns:dt="urn:schemas-microsoft-com:datatypes"><Description dt:dt="string">E-Prime Primary Realtime Clock</Description><StartTime><Timestamp dt:dt="int">0</Timestamp><DateUtc dt:dt="string">2020-11-25T01:51:43Z</DateUtc></StartTime><FrequencyChanges><FrequencyChange><Frequency dt:dt="r8">2699980000</Frequency><Timestamp dt:dt="r8">5.80539604725394E+15</Timestamp><Cur…	좌우반구com(split BVF)_1-022-1	60.021	1.0.0.165	1	943402693	Professional	2.0.10.242	2.0.10.353	11-25-2020	2020-11-25 오전 1:51:43	10:51:43	2.0.10.248	194	2	{/}	착반	착	반	NULL	NULL	NULL	76	1	62	NULL	NULL	NULL	KSY2	List2	NULL	NULL	NULL	NULL	NULL	NULL	NULL	NULL	NULL	1	{/}	1	3	603149	0	{/}	518
좌우반구com(split BVF)_1	22	1	<?xml version="1.0"?>\n<Clock xmlns:dt="urn:schemas-microsoft-com:datatypes"><Description dt:dt="string">E-Prime Primary Realtime Clock</Description><StartTime><Timestamp dt:dt="int">0</Timestamp><DateUtc dt:dt="string">2020-11-25T01:51:43Z</DateUtc></StartTime><FrequencyChanges><FrequencyChange><Frequency dt:dt="r8">2699980000</Frequency><Timestamp dt:dt="r8">5.80539604725394E+15</Timestamp><Cur…	좌우반구com(split BVF)_1-022-1	60.021	1.0.0.165	1	943402693	Professional	2.0.10.242	2.0.10.353	11-25-2020	2020-11-25 오전 1:51:43	10:51:43	2.0.10.248	23	1	z	책임	책	임	43	1	23	NULL	NULL	NULL	NULL	NULL	NULL	KSY3	List1	NULL	NULL	NULL	NULL	NULL	NULL	NULL	NULL	NULL	1	z	0	4	86716	0	z	391
좌우반구com(split BVF)_1	22	1	<?xml version="1.0"?>\n<Clock xmlns:dt="urn:schemas-microsoft-com:datatypes"><Description dt:dt="string">E-Prime Primary Realtime Clock</Description><StartTime><Timestamp dt:dt="int">0</Timestamp><DateUtc dt:dt="string">2020-11-25T01:51:43Z</DateUtc></StartTime><FrequencyChanges><FrequencyChange><Frequency dt:dt="r8">2699980000</Frequency><Timestamp dt:dt="r8">5.80539604725394E+15</Timestamp><Cur…	좌우반구com(split BVF)_1-022-1	60.021	1.0.0.165	1	943402693	Professional	2.0.10.242	2.0.10.353	11-25-2020	2020-11-25 오전 1:51:43	10:51:43	2.0.10.248	321	2	{/}	책희	책	희	NULL	NULL	NULL	NULL	NULL	NULL	91	1	57	KSY3	List3	NULL	NULL	NULL	NULL	NULL	NULL	NULL	NULL	NULL	1	{/}	0	3	986996	0	{/}	376
좌우반구com(split BVF)_1	22	1	<?xml version="1.0"?>\n<Clock xmlns:dt="urn:schemas-microsoft-com:datatypes"><Description dt:dt="string">E-Prime Primary Realtime Clock</Description><StartTime><Timestamp dt:dt="int">0</Timestamp><DateUtc dt:dt="string">2020-11-25T01:51:43Z</DateUtc></StartTime><FrequencyChanges><FrequencyChange><Frequency dt:dt="r8">2699980000</Frequency><Timestamp dt:dt="r8">5.80539604725394E+15</Timestamp><Cur…	좌우반구com(split BVF)_1-022-1	60.021	1.0.0.165	1	943402693	Professional	2.0.10.242	2.0.10.353	11-25-2020	2020-11-25 오전 1:51:43	10:51:43	2.0.10.248	28	2	{/}	청휘	청	휘	115	1	28	NULL	NULL	NULL	NULL	NULL	NULL	KSY	List1	0		0	-1	99944	184		0	0	1	{/}	0	4	100128	0	{/}	540
좌우반구com(split BVF)_1	22	1	<?xml version="1.0"?>\n<Clock xmlns:dt="urn:schemas-microsoft-com:datatypes"><Description dt:dt="string">E-Prime Primary Realtime Clock</Description><StartTime><Timestamp dt:dt="int">0</Timestamp><DateUtc dt:dt="string">2020-11-25T01:51:43Z</DateUtc></StartTime><FrequencyChanges><FrequencyChange><Frequency dt:dt="r8">2699980000</Frequency><Timestamp dt:dt="r8">5.80539604725394E+15</Timestamp><Cur…	좌우반구com(split BVF)_1-022-1	60.021	1.0.0.165	1	943402693	Professional	2.0.10.242	2.0.10.353	11-25-2020	2020-11-25 오전 1:51:43	10:51:43	2.0.10.248	227	2	{/}	체행	체	행	NULL	NULL	NULL	126	1	95	NULL	NULL	NULL	KSY	List2	0		0	0	690002	183		0	0	1	{/}	0	3	690185	0	{/}	609
좌우반구com(split BVF)_1	22	1	<?xml version="1.0"?>\n<Clock xmlns:dt="urn:schemas-microsoft-com:datatypes"><Description dt:dt="string">E-Prime Primary Realtime Clock</Description><StartTime><Timestamp dt:dt="int">0</Timestamp><DateUtc dt:dt="string">2020-11-25T01:51:43Z</DateUtc></StartTime><FrequencyChanges><FrequencyChange><Frequency dt:dt="r8">2699980000</Frequency><Timestamp dt:dt="r8">5.80539604725394E+15</Timestamp><Cur…	좌우반구com(split BVF)_1-022-1	60.021	1.0.0.165	1	943402693	Professional	2.0.10.242	2.0.10.353	11-25-2020	2020-11-25 오전 1:51:43	10:51:43	2.0.10.248	122	1	z	체험	체	험	57	1	122	NULL	NULL	NULL	NULL	NULL	NULL	KSY3	List1	NULL	NULL	NULL	NULL	NULL	NULL	NULL	NULL	NULL	1	z	0	4	350256	0	z	431
좌우반구com(split BVF)_1	22	1	<?xml version="1.0"?>\n<Clock xmlns:dt="urn:schemas-microsoft-com:datatypes"><Description dt:dt="string">E-Prime Primary Realtime Clock</Description><StartTime><Timestamp dt:dt="int">0</Timestamp><DateUtc dt:dt="string">2020-11-25T01:51:43Z</DateUtc></StartTime><FrequencyChanges><FrequencyChange><Frequency dt:dt="r8">2699980000</Frequency><Timestamp dt:dt="r8">5.80539604725394E+15</Timestamp><Cur…	좌우반구com(split BVF)_1-022-1	60.021	1.0.0.165	1	943402693	Professional	2.0.10.242	2.0.10.353	11-25-2020	2020-11-25 오전 1:51:43	10:51:43	2.0.10.248	147	1	z	최고	최	고	NULL	NULL	NULL	41	1	15	NULL	NULL	NULL	KSY3	List2	NULL	NULL	NULL	NULL	NULL	NULL	NULL	NULL	NULL	1	z	1	3	478010	0	z	359
좌우반구com(split BVF)_1	22	1	<?xml version="1.0"?>\n<Clock xmlns:dt="urn:schemas-microsoft-com:datatypes"><Description dt:dt="string">E-Prime Primary Realtime Clock</Description><StartTime><Timestamp dt:dt="int">0</Timestamp><DateUtc dt:dt="string">2020-11-25T01:51:43Z</DateUtc></StartTime><FrequencyChanges><FrequencyChange><Frequency dt:dt="r8">2699980000</Frequency><Timestamp dt:dt="r8">5.80539604725394E+15</Timestamp><Cur…	좌우반구com(split BVF)_1-022-1	60.021	1.0.0.165	1	943402693	Professional	2.0.10.242	2.0.10.353	11-25-2020	2020-11-25 오전 1:51:43	10:51:43	2.0.10.248	229	2	{/}	최여	최	여	NULL	NULL	NULL	39	1	97	NULL	NULL	NULL	KSY	List2	0		0	0	695300	183		0	0	1	{/}	0	3	695483	0	{/}	422
좌우반구com(split BVF)_1	22	1	<?xml version="1.0"?>\n<Clock xmlns:dt="urn:schemas-microsoft-com:datatypes"><Description dt:dt="string">E-Prime Primary Realtime Clock</Description><StartTime><Timestamp dt:dt="int">0</Timestamp><DateUtc dt:dt="string">2020-11-25T01:51:43Z</DateUtc></StartTime><FrequencyChanges><FrequencyChange><Frequency dt:dt="r8">2699980000</Frequency><Timestamp dt:dt="r8">5.80539604725394E+15</Timestamp><Cur…	좌우반구com(split BVF)_1-022-1	60.021	1.0.0.165	1	943402693	Professional	2.0.10.242	2.0.10.353	11-25-2020	2020-11-25 오전 1:51:43	10:51:43	2.0.10.248	213	2	{/}	최횟	최	횟	NULL	NULL	NULL	130	1	81	NULL	NULL	NULL	KSY	List2	0		0	-1	653548	183		0	0	1	{/}	0	3	653731	0	{/}	375
좌우반구com(split BVF)_1	22	1	<?xml version="1.0"?>\n<Clock xmlns:dt="urn:schemas-microsoft-com:datatypes"><Description dt:dt="string">E-Prime Primary Realtime Clock</Description><StartTime><Timestamp dt:dt="int">0</Timestamp><DateUtc dt:dt="string">2020-11-25T01:51:43Z</DateUtc></StartTime><FrequencyChanges><FrequencyChange><Frequency dt:dt="r8">2699980000</Frequency><Timestamp dt:dt="r8">5.80539604725394E+15</Timestamp><Cur…	좌우반구com(split BVF)_1-022-1	60.021	1.0.0.165	1	943402693	Professional	2.0.10.242	2.0.10.353	11-25-2020	2020-11-25 오전 1:51:43	10:51:43	2.0.10.248	62	2	{/}	축허	축	허	44	1	62	NULL	NULL	NULL	NULL	NULL	NULL	KSY2	List1	NULL	NULL	NULL	NULL	NULL	NULL	NULL	NULL	NULL	1	{/}	0	4	191429	0	{/}	476
좌우반구com(split BVF)_1	22	1	<?xml version="1.0"?>\n<Clock xmlns:dt="urn:schemas-microsoft-com:datatypes"><Description dt:dt="string">E-Prime Primary Realtime Clock</Description><StartTime><Timestamp dt:dt="int">0</Timestamp><DateUtc dt:dt="string">2020-11-25T01:51:43Z</DateUtc></StartTime><FrequencyChanges><FrequencyChange><Frequency dt:dt="r8">2699980000</Frequency><Timestamp dt:dt="r8">5.80539604725394E+15</Timestamp><Cur…	좌우반구com(split BVF)_1-022-1	60.021	1.0.0.165	1	943402693	Professional	2.0.10.242	2.0.10.353	11-25-2020	2020-11-25 오전 1:51:43	10:51:43	2.0.10.248	34	2	{/}	축헤	축	헤	89	1	34	NULL	NULL	NULL	NULL	NULL	NULL	KSY2	List1	NULL	NULL	NULL	NULL	NULL	NULL	NULL	NULL	NULL	1	{/}	0	3	115922	0	{/}	652
좌우반구com(split BVF)_1	22	1	<?xml version="1.0"?>\n<Clock xmlns:dt="urn:schemas-microsoft-com:datatypes"><Description dt:dt="string">E-Prime Primary Realtime Clock</Description><StartTime><Timestamp dt:dt="int">0</Timestamp><DateUtc dt:dt="string">2020-11-25T01:51:43Z</DateUtc></StartTime><FrequencyChanges><FrequencyChange><Frequency dt:dt="r8">2699980000</Frequency><Timestamp dt:dt="r8">5.80539604725394E+15</Timestamp><Cur…	좌우반구com(split BVF)_1-022-1	60.021	1.0.0.165	1	943402693	Professional	2.0.10.242	2.0.10.353	11-25-2020	2020-11-25 오전 1:51:43	10:51:43	2.0.10.248	193	2	{/}	축희	축	희	NULL	NULL	NULL	9	1	61	NULL	NULL	NULL	KSY3	List2	NULL	NULL	NULL	NULL	NULL	NULL	NULL	NULL	NULL	0	{/}	0	3	600000	0	z	939
좌우반구com(split BVF)_1	22	1	<?xml version="1.0"?>\n<Clock xmlns:dt="urn:schemas-microsoft-com:datatypes"><Description dt:dt="string">E-Prime Primary Realtime Clock</Description><StartTime><Timestamp dt:dt="int">0</Timestamp><DateUtc dt:dt="string">2020-11-25T01:51:43Z</DateUtc></StartTime><FrequencyChanges><FrequencyChange><Frequency dt:dt="r8">2699980000</Frequency><Timestamp dt:dt="r8">5.80539604725394E+15</Timestamp><Cur…	좌우반구com(split BVF)_1-022-1	60.021	1.0.0.165	1	943402693	Professional	2.0.10.242	2.0.10.353	11-25-2020	2020-11-25 오전 1:51:43	10:51:43	2.0.10.248	280	2	{/}	측개	측	개	NULL	NULL	NULL	NULL	NULL	NULL	5	1	16	KSY2	List3	NULL	NULL	NULL	NULL	NULL	NULL	NULL	NULL	NULL	1	{/}	1	3	880217	0	{/}	397
좌우반구com(split BVF)_1	22	1	<?xml version="1.0"?>\n<Clock xmlns:dt="urn:schemas-microsoft-com:datatypes"><Description dt:dt="string">E-Prime Primary Realtime Clock</Description><StartTime><Timestamp dt:dt="int">0</Timestamp><DateUtc dt:dt="string">2020-11-25T01:51:43Z</DateUtc></StartTime><FrequencyChanges><FrequencyChange><Frequency dt:dt="r8">2699980000</Frequency><Timestamp dt:dt="r8">5.80539604725394E+15</Timestamp><Cur…	좌우반구com(split BVF)_1-022-1	60.021	1.0.0.165	1	943402693	Professional	2.0.10.242	2.0.10.353	11-25-2020	2020-11-25 오전 1:51:43	10:51:43	2.0.10.248	133	1	z	치안	치	안	NULL	NULL	NULL	38	1	1	NULL	NULL	NULL	KSY3	List2	NULL	NULL	NULL	NULL	NULL	NULL	NULL	NULL	NULL	1	z	0	3	441590	0	z	340
좌우반구com(split BVF)_1	22	1	<?xml version="1.0"?>\n<Clock xmlns:dt="urn:schemas-microsoft-com:datatypes"><Description dt:dt="string">E-Prime Primary Realtime Clock</Description><StartTime><Timestamp dt:dt="int">0</Timestamp><DateUtc dt:dt="string">2020-11-25T01:51:43Z</DateUtc></StartTime><FrequencyChanges><FrequencyChange><Frequency dt:dt="r8">2699980000</Frequency><Timestamp dt:dt="r8">5.80539604725394E+15</Timestamp><Cur…	좌우반구com(split BVF)_1-022-1	60.021	1.0.0.165	1	943402693	Professional	2.0.10.242	2.0.10.353	11-25-2020	2020-11-25 오전 1:51:43	10:51:43	2.0.10.248	129	2	{/}	치책	치	책	12	1	129	NULL	NULL	NULL	NULL	NULL	NULL	KSY	List1	0		0	0	368316	183		0	0	1	{/}	0	3	368499	0	{/}	411
좌우반구com(split BVF)_1	22	1	<?xml version="1.0"?>\n<Clock xmlns:dt="urn:schemas-microsoft-com:datatypes"><Description dt:dt="string">E-Prime Primary Realtime Clock</Description><StartTime><Timestamp dt:dt="int">0</Timestamp><DateUtc dt:dt="string">2020-11-25T01:51:43Z</DateUtc></StartTime><FrequencyChanges><FrequencyChange><Frequency dt:dt="r8">2699980000</Frequency><Timestamp dt:dt="r8">5.80539604725394E+15</Timestamp><Cur…	좌우반구com(split BVF)_1-022-1	60.021	1.0.0.165	1	943402693	Professional	2.0.10.242	2.0.10.353	11-25-2020	2020-11-25 오전 1:51:43	10:51:43	2.0.10.248	330	2	{/}	치향	치	향	NULL	NULL	NULL	NULL	NULL	NULL	77	1	66	KSY	List3	0		1	-1	1010421	184		0	0	1	{/}	0	4	1010605	0	{/}	727
좌우반구com(split BVF)_1	22	1	<?xml version="1.0"?>\n<Clock xmlns:dt="urn:schemas-microsoft-com:datatypes"><Description dt:dt="string">E-Prime Primary Realtime Clock</Description><StartTime><Timestamp dt:dt="int">0</Timestamp><DateUtc dt:dt="string">2020-11-25T01:51:43Z</DateUtc></StartTime><FrequencyChanges><FrequencyChange><Frequency dt:dt="r8">2699980000</Frequency><Timestamp dt:dt="r8">5.80539604725394E+15</Timestamp><Cur…	좌우반구com(split BVF)_1-022-1	60.021	1.0.0.165	1	943402693	Professional	2.0.10.242	2.0.10.353	11-25-2020	2020-11-25 오전 1:51:43	10:51:43	2.0.10.248	206	1	z	타격	타	격	NULL	NULL	NULL	40	1	74	NULL	NULL	NULL	KSY3	List2	NULL	NULL	NULL	NULL	NULL	NULL	NULL	NULL	NULL	1	z	0	4	635588	0	z	335
좌우반구com(split BVF)_1	22	1	<?xml version="1.0"?>\n<Clock xmlns:dt="urn:schemas-microsoft-com:datatypes"><Description dt:dt="string">E-Prime Primary Realtime Clock</Description><StartTime><Timestamp dt:dt="int">0</Timestamp><DateUtc dt:dt="string">2020-11-25T01:51:43Z</DateUtc></StartTime><FrequencyChanges><FrequencyChange><Frequency dt:dt="r8">2699980000</Frequency><Timestamp dt:dt="r8">5.80539604725394E+15</Timestamp><Cur…	좌우반구com(split BVF)_1-022-1	60.021	1.0.0.165	1	943402693	Professional	2.0.10.242	2.0.10.353	11-25-2020	2020-11-25 오전 1:51:43	10:51:43	2.0.10.248	158	1	z	탈퇴	탈	퇴	NULL	NULL	NULL	51	1	26	NULL	NULL	NULL	KSY3	List2	NULL	NULL	NULL	NULL	NULL	NULL	NULL	NULL	NULL	1	z	0	3	507833	0	z	342
좌우반구com(split BVF)_1	22	1	<?xml version="1.0"?>\n<Clock xmlns:dt="urn:schemas-microsoft-com:datatypes"><Description dt:dt="string">E-Prime Primary Realtime Clock</Description><StartTime><Timestamp dt:dt="int">0</Timestamp><DateUtc dt:dt="string">2020-11-25T01:51:43Z</DateUtc></StartTime><FrequencyChanges><FrequencyChange><Frequency dt:dt="r8">2699980000</Frequency><Timestamp dt:dt="r8">5.80539604725394E+15</Timestamp><Cur…	좌우반구com(split BVF)_1-022-1	60.021	1.0.0.165	1	943402693	Professional	2.0.10.242	2.0.10.353	11-25-2020	2020-11-25 오전 1:51:43	10:51:43	2.0.10.248	63	2	{/}	태스	태	스	34	1	63	NULL	NULL	NULL	NULL	NULL	NULL	KSY	List1	0		0	0	193928	183		0	0	1	{/}	0	3	194111	0	{/}	594
좌우반구com(split BVF)_1	22	1	<?xml version="1.0"?>\n<Clock xmlns:dt="urn:schemas-microsoft-com:datatypes"><Description dt:dt="string">E-Prime Primary Realtime Clock</Description><StartTime><Timestamp dt:dt="int">0</Timestamp><DateUtc dt:dt="string">2020-11-25T01:51:43Z</DateUtc></StartTime><FrequencyChanges><FrequencyChange><Frequency dt:dt="r8">2699980000</Frequency><Timestamp dt:dt="r8">5.80539604725394E+15</Timestamp><Cur…	좌우반구com(split BVF)_1-022-1	60.021	1.0.0.165	1	943402693	Professional	2.0.10.242	2.0.10.353	11-25-2020	2020-11-25 오전 1:51:43	10:51:43	2.0.10.248	387	1	z	택시	택	시	NULL	NULL	NULL	NULL	NULL	NULL	62	1	123	KSY3	List3	NULL	NULL	NULL	NULL	NULL	NULL	NULL	NULL	NULL	1	z	0	4	1157586	0	z	295
좌우반구com(split BVF)_1	22	1	<?xml version="1.0"?>\n<Clock xmlns:dt="urn:schemas-microsoft-com:datatypes"><Description dt:dt="string">E-Prime Primary Realtime Clock</Description><StartTime><Timestamp dt:dt="int">0</Timestamp><DateUtc dt:dt="string">2020-11-25T01:51:43Z</DateUtc></StartTime><FrequencyChanges><FrequencyChange><Frequency dt:dt="r8">2699980000</Frequency><Timestamp dt:dt="r8">5.80539604725394E+15</Timestamp><Cur…	좌우반구com(split BVF)_1-022-1	60.021	1.0.0.165	1	943402693	Professional	2.0.10.242	2.0.10.353	11-25-2020	2020-11-25 오전 1:51:43	10:51:43	2.0.10.248	118	2	{/}	택정	택	정	15	1	118	NULL	NULL	NULL	NULL	NULL	NULL	KSY	List1	0		0	-1	339426	183		0	0	1	{/}	0	3	339609	0	{/}	406
좌우반구com(split BVF)_1	22	1	<?xml version="1.0"?>\n<Clock xmlns:dt="urn:schemas-microsoft-com:datatypes"><Description dt:dt="string">E-Prime Primary Realtime Clock</Description><StartTime><Timestamp dt:dt="int">0</Timestamp><DateUtc dt:dt="string">2020-11-25T01:51:43Z</DateUtc></StartTime><FrequencyChanges><FrequencyChange><Frequency dt:dt="r8">2699980000</Frequency><Timestamp dt:dt="r8">5.80539604725394E+15</Timestamp><Cur…	좌우반구com(split BVF)_1-022-1	60.021	1.0.0.165	1	943402693	Professional	2.0.10.242	2.0.10.353	11-25-2020	2020-11-25 오전 1:51:43	10:51:43	2.0.10.248	66	2	{/}	통락	통	락	62	1	66	NULL	NULL	NULL	NULL	NULL	NULL	KSY3	List1	NULL	NULL	NULL	NULL	NULL	NULL	NULL	NULL	NULL	1	{/}	0	3	202025	0	{/}	456
좌우반구com(split BVF)_1	22	1	<?xml version="1.0"?>\n<Clock xmlns:dt="urn:schemas-microsoft-com:datatypes"><Description dt:dt="string">E-Prime Primary Realtime Clock</Description><StartTime><Timestamp dt:dt="int">0</Timestamp><DateUtc dt:dt="string">2020-11-25T01:51:43Z</DateUtc></StartTime><FrequencyChanges><FrequencyChange><Frequency dt:dt="r8">2699980000</Frequency><Timestamp dt:dt="r8">5.80539604725394E+15</Timestamp><Cur…	좌우반구com(split BVF)_1-022-1	60.021	1.0.0.165	1	943402693	Professional	2.0.10.242	2.0.10.353	11-25-2020	2020-11-25 오전 1:51:43	10:51:43	2.0.10.248	254	2	{/}	통록	통	록	NULL	NULL	NULL	28	1	122	NULL	NULL	NULL	KSY2	List2	NULL	NULL	NULL	NULL	NULL	NULL	NULL	NULL	NULL	1	{/}	0	3	760110	0	{/}	514
좌우반구com(split BVF)_1	22	1	<?xml version="1.0"?>\n<Clock xmlns:dt="urn:schemas-microsoft-com:datatypes"><Description dt:dt="string">E-Prime Primary Realtime Clock</Description><StartTime><Timestamp dt:dt="int">0</Timestamp><DateUtc dt:dt="string">2020-11-25T01:51:43Z</DateUtc></StartTime><FrequencyChanges><FrequencyChange><Frequency dt:dt="r8">2699980000</Frequency><Timestamp dt:dt="r8">5.80539604725394E+15</Timestamp><Cur…	좌우반구com(split BVF)_1-022-1	60.021	1.0.0.165	1	943402693	Professional	2.0.10.242	2.0.10.353	11-25-2020	2020-11-25 오전 1:51:43	10:51:43	2.0.10.248	51	2	{/}	통류	통	류	123	1	51	NULL	NULL	NULL	NULL	NULL	NULL	KSY2	List1	NULL	NULL	NULL	NULL	NULL	NULL	NULL	NULL	NULL	1	{/}	0	3	162072	0	{/}	602
좌우반구com(split BVF)_1	22	1	<?xml version="1.0"?>\n<Clock xmlns:dt="urn:schemas-microsoft-com:datatypes"><Description dt:dt="string">E-Prime Primary Realtime Clock</Description><StartTime><Timestamp dt:dt="int">0</Timestamp><DateUtc dt:dt="string">2020-11-25T01:51:43Z</DateUtc></StartTime><FrequencyChanges><FrequencyChange><Frequency dt:dt="r8">2699980000</Frequency><Timestamp dt:dt="r8">5.80539604725394E+15</Timestamp><Cur…	좌우반구com(split BVF)_1-022-1	60.021	1.0.0.165	1	943402693	Professional	2.0.10.242	2.0.10.353	11-25-2020	2020-11-25 오전 1:51:43	10:51:43	2.0.10.248	85	2	{/}	퇴착	퇴	착	98	1	85	NULL	NULL	NULL	NULL	NULL	NULL	KSY2	List1	NULL	NULL	NULL	NULL	NULL	NULL	NULL	NULL	NULL	0	{/}	0	3	252857	0	z	383
좌우반구com(split BVF)_1	22	1	<?xml version="1.0"?>\n<Clock xmlns:dt="urn:schemas-microsoft-com:datatypes"><Description dt:dt="string">E-Prime Primary Realtime Clock</Description><StartTime><Timestamp dt:dt="int">0</Timestamp><DateUtc dt:dt="string">2020-11-25T01:51:43Z</DateUtc></StartTime><FrequencyChanges><FrequencyChange><Frequency dt:dt="r8">2699980000</Frequency><Timestamp dt:dt="r8">5.80539604725394E+15</Timestamp><Cur…	좌우반구com(split BVF)_1-022-1	60.021	1.0.0.165	1	943402693	Professional	2.0.10.242	2.0.10.353	11-25-2020	2020-11-25 오전 1:51:43	10:51:43	2.0.10.248	184	1	z	판단	판	단	NULL	NULL	NULL	106	1	52	NULL	NULL	NULL	KSY3	List2	NULL	NULL	NULL	NULL	NULL	NULL	NULL	NULL	NULL	1	z	0	3	576425	0	z	300
좌우반구com(split BVF)_1	22	1	<?xml version="1.0"?>\n<Clock xmlns:dt="urn:schemas-microsoft-com:datatypes"><Description dt:dt="string">E-Prime Primary Realtime Clock</Description><StartTime><Timestamp dt:dt="int">0</Timestamp><DateUtc dt:dt="string">2020-11-25T01:51:43Z</DateUtc></StartTime><FrequencyChanges><FrequencyChange><Frequency dt:dt="r8">2699980000</Frequency><Timestamp dt:dt="r8">5.80539604725394E+15</Timestamp><Cur…	좌우반구com(split BVF)_1-022-1	60.021	1.0.0.165	1	943402693	Professional	2.0.10.242	2.0.10.353	11-25-2020	2020-11-25 오전 1:51:43	10:51:43	2.0.10.248	17	1	z	판매	판	매	19	1	17	NULL	NULL	NULL	NULL	NULL	NULL	KSY3	List1	NULL	NULL	NULL	NULL	NULL	NULL	NULL	NULL	NULL	1	z	0	4	71205	0	z	347
좌우반구com(split BVF)_1	22	1	<?xml version="1.0"?>\n<Clock xmlns:dt="urn:schemas-microsoft-com:datatypes"><Description dt:dt="string">E-Prime Primary Realtime Clock</Description><StartTime><Timestamp dt:dt="int">0</Timestamp><DateUtc dt:dt="string">2020-11-25T01:51:43Z</DateUtc></StartTime><FrequencyChanges><FrequencyChange><Frequency dt:dt="r8">2699980000</Frequency><Timestamp dt:dt="r8">5.80539604725394E+15</Timestamp><Cur…	좌우반구com(split BVF)_1-022-1	60.021	1.0.0.165	1	943402693	Professional	2.0.10.242	2.0.10.353	11-25-2020	2020-11-25 오전 1:51:43	10:51:43	2.0.10.248	352	1	z	표현	표	현	NULL	NULL	NULL	NULL	NULL	NULL	76	1	88	KSY3	List3	NULL	NULL	NULL	NULL	NULL	NULL	NULL	NULL	NULL	1	z	1	3	1068717	0	z	294
좌우반구com(split BVF)_1	22	1	<?xml version="1.0"?>\n<Clock xmlns:dt="urn:schemas-microsoft-com:datatypes"><Description dt:dt="string">E-Prime Primary Realtime Clock</Description><StartTime><Timestamp dt:dt="int">0</Timestamp><DateUtc dt:dt="string">2020-11-25T01:51:43Z</DateUtc></StartTime><FrequencyChanges><FrequencyChange><Frequency dt:dt="r8">2699980000</Frequency><Timestamp dt:dt="r8">5.80539604725394E+15</Timestamp><Cur…	좌우반구com(split BVF)_1-022-1	60.021	1.0.0.165	1	943402693	Professional	2.0.10.242	2.0.10.353	11-25-2020	2020-11-25 오전 1:51:43	10:51:43	2.0.10.248	97	2	{/}	품결	품	결	7	1	97	NULL	NULL	NULL	NULL	NULL	NULL	KSY2	List1	NULL	NULL	NULL	NULL	NULL	NULL	NULL	NULL	NULL	1	{/}	0	3	284229	0	{/}	643
좌우반구com(split BVF)_1	22	1	<?xml version="1.0"?>\n<Clock xmlns:dt="urn:schemas-microsoft-com:datatypes"><Description dt:dt="string">E-Prime Primary Realtime Clock</Description><StartTime><Timestamp dt:dt="int">0</Timestamp><DateUtc dt:dt="string">2020-11-25T01:51:43Z</DateUtc></StartTime><FrequencyChanges><FrequencyChange><Frequency dt:dt="r8">2699980000</Frequency><Timestamp dt:dt="r8">5.80539604725394E+15</Timestamp><Cur…	좌우반구com(split BVF)_1-022-1	60.021	1.0.0.165	1	943402693	Professional	2.0.10.242	2.0.10.353	11-25-2020	2020-11-25 오전 1:51:43	10:51:43	2.0.10.248	56	2	{/}	필관	필	관	82	1	56	NULL	NULL	NULL	NULL	NULL	NULL	KSY2	List1	NULL	NULL	NULL	NULL	NULL	NULL	NULL	NULL	NULL	1	{/}	0	3	175684	0	{/}	576
좌우반구com(split BVF)_1	22	1	<?xml version="1.0"?>\n<Clock xmlns:dt="urn:schemas-microsoft-com:datatypes"><Description dt:dt="string">E-Prime Primary Realtime Clock</Description><StartTime><Timestamp dt:dt="int">0</Timestamp><DateUtc dt:dt="string">2020-11-25T01:51:43Z</DateUtc></StartTime><FrequencyChanges><FrequencyChange><Frequency dt:dt="r8">2699980000</Frequency><Timestamp dt:dt="r8">5.80539604725394E+15</Timestamp><Cur…	좌우반구com(split BVF)_1-022-1	60.021	1.0.0.165	1	943402693	Professional	2.0.10.242	2.0.10.353	11-25-2020	2020-11-25 오전 1:51:43	10:51:43	2.0.10.248	87	1	z	필수	필	수	86	1	87	NULL	NULL	NULL	NULL	NULL	NULL	KSY3	List1	NULL	NULL	NULL	NULL	NULL	NULL	NULL	NULL	NULL	1	z	0	3	257988	0	z	341
좌우반구com(split BVF)_1	22	1	<?xml version="1.0"?>\n<Clock xmlns:dt="urn:schemas-microsoft-com:datatypes"><Description dt:dt="string">E-Prime Primary Realtime Clock</Description><StartTime><Timestamp dt:dt="int">0</Timestamp><DateUtc dt:dt="string">2020-11-25T01:51:43Z</DateUtc></StartTime><FrequencyChanges><FrequencyChange><Frequency dt:dt="r8">2699980000</Frequency><Timestamp dt:dt="r8">5.80539604725394E+15</Timestamp><Cur…	좌우반구com(split BVF)_1-022-1	60.021	1.0.0.165	1	943402693	Professional	2.0.10.242	2.0.10.353	11-25-2020	2020-11-25 오전 1:51:43	10:51:43	2.0.10.248	320	1	z	핑계	핑	계	NULL	NULL	NULL	NULL	NULL	NULL	23	1	56	KSY3	List3	NULL	NULL	NULL	NULL	NULL	NULL	NULL	NULL	NULL	1	z	0	3	984497	0	z	300
좌우반구com(split BVF)_1	22	1	<?xml version="1.0"?>\n<Clock xmlns:dt="urn:schemas-microsoft-com:datatypes"><Description dt:dt="string">E-Prime Primary Realtime Clock</Description><StartTime><Timestamp dt:dt="int">0</Timestamp><DateUtc dt:dt="string">2020-11-25T01:51:43Z</DateUtc></StartTime><FrequencyChanges><FrequencyChange><Frequency dt:dt="r8">2699980000</Frequency><Timestamp dt:dt="r8">5.80539604725394E+15</Timestamp><Cur…	좌우반구com(split BVF)_1-022-1	60.021	1.0.0.165	1	943402693	Professional	2.0.10.242	2.0.10.353	11-25-2020	2020-11-25 오전 1:51:43	10:51:43	2.0.10.248	106	2	{/}	핑품	핑	품	125	1	106	NULL	NULL	NULL	NULL	NULL	NULL	KSY	List1	0		0	0	307771	183		0	0	1	{/}	0	3	307954	0	{/}	366
좌우반구com(split BVF)_1	22	1	<?xml version="1.0"?>\n<Clock xmlns:dt="urn:schemas-microsoft-com:datatypes"><Description dt:dt="string">E-Prime Primary Realtime Clock</Description><StartTime><Timestamp dt:dt="int">0</Timestamp><DateUtc dt:dt="string">2020-11-25T01:51:43Z</DateUtc></StartTime><FrequencyChanges><FrequencyChange><Frequency dt:dt="r8">2699980000</Frequency><Timestamp dt:dt="r8">5.80539604725394E+15</Timestamp><Cur…	좌우반구com(split BVF)_1-022-1	60.021	1.0.0.165	1	943402693	Professional	2.0.10.242	2.0.10.353	11-25-2020	2020-11-25 오전 1:51:43	10:51:43	2.0.10.248	276	1	z	하나	하	나	NULL	NULL	NULL	NULL	NULL	NULL	64	1	12	KSY3	List3	NULL	NULL	NULL	NULL	NULL	NULL	NULL	NULL	NULL	1	z	0	3	870221	0	z	346
좌우반구com(split BVF)_1	22	1	<?xml version="1.0"?>\n<Clock xmlns:dt="urn:schemas-microsoft-com:datatypes"><Description dt:dt="string">E-Prime Primary Realtime Clock</Description><StartTime><Timestamp dt:dt="int">0</Timestamp><DateUtc dt:dt="string">2020-11-25T01:51:43Z</DateUtc></StartTime><FrequencyChanges><FrequencyChange><Frequency dt:dt="r8">2699980000</Frequency><Timestamp dt:dt="r8">5.80539604725394E+15</Timestamp><Cur…	좌우반구com(split BVF)_1-022-1	60.021	1.0.0.165	1	943402693	Professional	2.0.10.242	2.0.10.353	11-25-2020	2020-11-25 오전 1:51:43	10:51:43	2.0.10.248	212	1	z	한계	한	계	NULL	NULL	NULL	83	1	80	NULL	NULL	NULL	KSY3	List2	NULL	NULL	NULL	NULL	NULL	NULL	NULL	NULL	NULL	1	z	0	4	651199	0	z	323
좌우반구com(split BVF)_1	22	1	<?xml version="1.0"?>\n<Clock xmlns:dt="urn:schemas-microsoft-com:datatypes"><Description dt:dt="string">E-Prime Primary Realtime Clock</Description><StartTime><Timestamp dt:dt="int">0</Timestamp><DateUtc dt:dt="string">2020-11-25T01:51:43Z</DateUtc></StartTime><FrequencyChanges><FrequencyChange><Frequency dt:dt="r8">2699980000</Frequency><Timestamp dt:dt="r8">5.80539604725394E+15</Timestamp><Cur…	좌우반구com(split BVF)_1-022-1	60.021	1.0.0.165	1	943402693	Professional	2.0.10.242	2.0.10.353	11-25-2020	2020-11-25 오전 1:51:43	10:51:43	2.0.10.248	353	1	z	핵심	핵	심	NULL	NULL	NULL	NULL	NULL	NULL	34	1	89	KSY3	List3	NULL	NULL	NULL	NULL	NULL	NULL	NULL	NULL	NULL	1	z	0	3	1071216	0	z	301
좌우반구com(split BVF)_1	22	1	<?xml version="1.0"?>\n<Clock xmlns:dt="urn:schemas-microsoft-com:datatypes"><Description dt:dt="string">E-Prime Primary Realtime Clock</Description><StartTime><Timestamp dt:dt="int">0</Timestamp><DateUtc dt:dt="string">2020-11-25T01:51:43Z</DateUtc></StartTime><FrequencyChanges><FrequencyChange><Frequency dt:dt="r8">2699980000</Frequency><Timestamp dt:dt="r8">5.80539604725394E+15</Timestamp><Cur…	좌우반구com(split BVF)_1-022-1	60.021	1.0.0.165	1	943402693	Professional	2.0.10.242	2.0.10.353	11-25-2020	2020-11-25 오전 1:51:43	10:51:43	2.0.10.248	15	2	{/}	핵외	핵	외	66	1	15	NULL	NULL	NULL	NULL	NULL	NULL	KSY	List1	0		0	-1	65673	183		0	0	1	{/}	1	3	65856	0	{/}	452
좌우반구com(split BVF)_1	22	1	<?xml version="1.0"?>\n<Clock xmlns:dt="urn:schemas-microsoft-com:datatypes"><Description dt:dt="string">E-Prime Primary Realtime Clock</Description><StartTime><Timestamp dt:dt="int">0</Timestamp><DateUtc dt:dt="string">2020-11-25T01:51:43Z</DateUtc></StartTime><FrequencyChanges><FrequencyChange><Frequency dt:dt="r8">2699980000</Frequency><Timestamp dt:dt="r8">5.80539604725394E+15</Timestamp><Cur…	좌우반구com(split BVF)_1-022-1	60.021	1.0.0.165	1	943402693	Professional	2.0.10.242	2.0.10.353	11-25-2020	2020-11-25 오전 1:51:43	10:51:43	2.0.10.248	345	2	{/}	핵정	핵	정	NULL	NULL	NULL	NULL	NULL	NULL	48	1	81	KSY	List3	0		0	-1	1050157	183		0	0	1	{/}	1	3	1050340	0	{/}	479
좌우반구com(split BVF)_1	22	1	<?xml version="1.0"?>\n<Clock xmlns:dt="urn:schemas-microsoft-com:datatypes"><Description dt:dt="string">E-Prime Primary Realtime Clock</Description><StartTime><Timestamp dt:dt="int">0</Timestamp><DateUtc dt:dt="string">2020-11-25T01:51:43Z</DateUtc></StartTime><FrequencyChanges><FrequencyChange><Frequency dt:dt="r8">2699980000</Frequency><Timestamp dt:dt="r8">5.80539604725394E+15</Timestamp><Cur…	좌우반구com(split BVF)_1-022-1	60.021	1.0.0.165	1	943402693	Professional	2.0.10.242	2.0.10.353	11-25-2020	2020-11-25 오전 1:51:43	10:51:43	2.0.10.248	278	1	z	행보	행	보	NULL	NULL	NULL	NULL	NULL	NULL	109	1	14	KSY3	List3	NULL	NULL	NULL	NULL	NULL	NULL	NULL	NULL	NULL	1	z	0	3	875219	0	z	283
좌우반구com(split BVF)_1	22	1	<?xml version="1.0"?>\n<Clock xmlns:dt="urn:schemas-microsoft-com:datatypes"><Description dt:dt="string">E-Prime Primary Realtime Clock</Description><StartTime><Timestamp dt:dt="int">0</Timestamp><DateUtc dt:dt="string">2020-11-25T01:51:43Z</DateUtc></StartTime><FrequencyChanges><FrequencyChange><Frequency dt:dt="r8">2699980000</Frequency><Timestamp dt:dt="r8">5.80539604725394E+15</Timestamp><Cur…	좌우반구com(split BVF)_1-022-1	60.021	1.0.0.165	1	943402693	Professional	2.0.10.242	2.0.10.353	11-25-2020	2020-11-25 오전 1:51:43	10:51:43	2.0.10.248	246	1	z	행운	행	운	NULL	NULL	NULL	18	1	114	NULL	NULL	NULL	KSY3	List2	NULL	NULL	NULL	NULL	NULL	NULL	NULL	NULL	NULL	1	z	0	3	739634	0	z	302
좌우반구com(split BVF)_1	22	1	<?xml version="1.0"?>\n<Clock xmlns:dt="urn:schemas-microsoft-com:datatypes"><Description dt:dt="string">E-Prime Primary Realtime Clock</Description><StartTime><Timestamp dt:dt="int">0</Timestamp><DateUtc dt:dt="string">2020-11-25T01:51:43Z</DateUtc></StartTime><FrequencyChanges><FrequencyChange><Frequency dt:dt="r8">2699980000</Frequency><Timestamp dt:dt="r8">5.80539604725394E+15</Timestamp><Cur…	좌우반구com(split BVF)_1-022-1	60.021	1.0.0.165	1	943402693	Professional	2.0.10.242	2.0.10.353	11-25-2020	2020-11-25 오전 1:51:43	10:51:43	2.0.10.248	238	2	{/}	행회	행	회	NULL	NULL	NULL	115	1	106	NULL	NULL	NULL	KSY	List2	0		0	-1	718558	183		0	0	1	{/}	1	3	718741	0	{/}	396
좌우반구com(split BVF)_1	22	1	<?xml version="1.0"?>\n<Clock xmlns:dt="urn:schemas-microsoft-com:datatypes"><Description dt:dt="string">E-Prime Primary Realtime Clock</Description><StartTime><Timestamp dt:dt="int">0</Timestamp><DateUtc dt:dt="string">2020-11-25T01:51:43Z</DateUtc></StartTime><FrequencyChanges><FrequencyChange><Frequency dt:dt="r8">2699980000</Frequency><Timestamp dt:dt="r8">5.80539604725394E+15</Timestamp><Cur…	좌우반구com(split BVF)_1-022-1	60.021	1.0.0.165	1	943402693	Professional	2.0.10.242	2.0.10.353	11-25-2020	2020-11-25 오전 1:51:43	10:51:43	2.0.10.248	139	1	z	향수	향	수	NULL	NULL	NULL	4	1	7	NULL	NULL	NULL	KSY3	List2	NULL	NULL	NULL	NULL	NULL	NULL	NULL	NULL	NULL	1	z	0	3	457251	0	z	346
좌우반구com(split BVF)_1	22	1	<?xml version="1.0"?>\n<Clock xmlns:dt="urn:schemas-microsoft-com:datatypes"><Description dt:dt="string">E-Prime Primary Realtime Clock</Description><StartTime><Timestamp dt:dt="int">0</Timestamp><DateUtc dt:dt="string">2020-11-25T01:51:43Z</DateUtc></StartTime><FrequencyChanges><FrequencyChange><Frequency dt:dt="r8">2699980000</Frequency><Timestamp dt:dt="r8">5.80539604725394E+15</Timestamp><Cur…	좌우반구com(split BVF)_1-022-1	60.021	1.0.0.165	1	943402693	Professional	2.0.10.242	2.0.10.353	11-25-2020	2020-11-25 오전 1:51:43	10:51:43	2.0.10.248	339	2	{/}	향엄	향	엄	NULL	NULL	NULL	NULL	NULL	NULL	132	1	75	KSY	List3	0		0	0	1034263	183		0	0	1	{/}	0	3	1034446	0	{/}	344
좌우반구com(split BVF)_1	22	1	<?xml version="1.0"?>\n<Clock xmlns:dt="urn:schemas-microsoft-com:datatypes"><Description dt:dt="string">E-Prime Primary Realtime Clock</Description><StartTime><Timestamp dt:dt="int">0</Timestamp><DateUtc dt:dt="string">2020-11-25T01:51:43Z</DateUtc></StartTime><FrequencyChanges><FrequencyChange><Frequency dt:dt="r8">2699980000</Frequency><Timestamp dt:dt="r8">5.80539604725394E+15</Timestamp><Cur…	좌우반구com(split BVF)_1-022-1	60.021	1.0.0.165	1	943402693	Professional	2.0.10.242	2.0.10.353	11-25-2020	2020-11-25 오전 1:51:43	10:51:43	2.0.10.248	188	2	{/}	허낌	허	낌	NULL	NULL	NULL	128	1	56	NULL	NULL	NULL	KSY3	List2	NULL	NULL	NULL	NULL	NULL	NULL	NULL	NULL	NULL	1	{/}	0	3	587205	0	{/}	472
좌우반구com(split BVF)_1	22	1	<?xml version="1.0"?>\n<Clock xmlns:dt="urn:schemas-microsoft-com:datatypes"><Description dt:dt="string">E-Prime Primary Realtime Clock</Description><StartTime><Timestamp dt:dt="int">0</Timestamp><DateUtc dt:dt="string">2020-11-25T01:51:43Z</DateUtc></StartTime><FrequencyChanges><FrequencyChange><Frequency dt:dt="r8">2699980000</Frequency><Timestamp dt:dt="r8">5.80539604725394E+15</Timestamp><Cur…	좌우반구com(split BVF)_1-022-1	60.021	1.0.0.165	1	943402693	Professional	2.0.10.242	2.0.10.353	11-25-2020	2020-11-25 오전 1:51:43	10:51:43	2.0.10.248	375	1	z	허락	허	락	NULL	NULL	NULL	NULL	NULL	NULL	106	1	111	KSY3	List3	NULL	NULL	NULL	NULL	NULL	NULL	NULL	NULL	NULL	1	z	0	4	1126897	0	z	649
좌우반구com(split BVF)_1	22	1	<?xml version="1.0"?>\n<Clock xmlns:dt="urn:schemas-microsoft-com:datatypes"><Description dt:dt="string">E-Prime Primary Realtime Clock</Description><StartTime><Timestamp dt:dt="int">0</Timestamp><DateUtc dt:dt="string">2020-11-25T01:51:43Z</DateUtc></StartTime><FrequencyChanges><FrequencyChange><Frequency dt:dt="r8">2699980000</Frequency><Timestamp dt:dt="r8">5.80539604725394E+15</Timestamp><Cur…	좌우반구com(split BVF)_1-022-1	60.021	1.0.0.165	1	943402693	Professional	2.0.10.242	2.0.10.353	11-25-2020	2020-11-25 오전 1:51:43	10:51:43	2.0.10.248	137	2	{/}	허빈	허	빈	NULL	NULL	NULL	66	1	5	NULL	NULL	NULL	KSY	List2	0		0	0	451770	183		0	0	1	{/}	0	3	451953	0	{/}	445
좌우반구com(split BVF)_1	22	1	<?xml version="1.0"?>\n<Clock xmlns:dt="urn:schemas-microsoft-com:datatypes"><Description dt:dt="string">E-Prime Primary Realtime Clock</Description><StartTime><Timestamp dt:dt="int">0</Timestamp><DateUtc dt:dt="string">2020-11-25T01:51:43Z</DateUtc></StartTime><FrequencyChanges><FrequencyChange><Frequency dt:dt="r8">2699980000</Frequency><Timestamp dt:dt="r8">5.80539604725394E+15</Timestamp><Cur…	좌우반구com(split BVF)_1-022-1	60.021	1.0.0.165	1	943402693	Professional	2.0.10.242	2.0.10.353	11-25-2020	2020-11-25 오전 1:51:43	10:51:43	2.0.10.248	195	2	{/}	헤오	헤	오	NULL	NULL	NULL	1	1	63	NULL	NULL	NULL	KSY3	List2	NULL	NULL	NULL	NULL	NULL	NULL	NULL	NULL	NULL	0	{/}	0	3	605865	0	z	682
좌우반구com(split BVF)_1	22	1	<?xml version="1.0"?>\n<Clock xmlns:dt="urn:schemas-microsoft-com:datatypes"><Description dt:dt="string">E-Prime Primary Realtime Clock</Description><StartTime><Timestamp dt:dt="int">0</Timestamp><DateUtc dt:dt="string">2020-11-25T01:51:43Z</DateUtc></StartTime><FrequencyChanges><FrequencyChange><Frequency dt:dt="r8">2699980000</Frequency><Timestamp dt:dt="r8">5.80539604725394E+15</Timestamp><Cur…	좌우반구com(split BVF)_1-022-1	60.021	1.0.0.165	1	943402693	Professional	2.0.10.242	2.0.10.353	11-25-2020	2020-11-25 오전 1:51:43	10:51:43	2.0.10.248	196	1	z	현상	현	상	NULL	NULL	NULL	117	1	64	NULL	NULL	NULL	KSY3	List2	NULL	NULL	NULL	NULL	NULL	NULL	NULL	NULL	NULL	1	z	0	3	608747	0	z	321
좌우반구com(split BVF)_1	22	1	<?xml version="1.0"?>\n<Clock xmlns:dt="urn:schemas-microsoft-com:datatypes"><Description dt:dt="string">E-Prime Primary Realtime Clock</Description><StartTime><Timestamp dt:dt="int">0</Timestamp><DateUtc dt:dt="string">2020-11-25T01:51:43Z</DateUtc></StartTime><FrequencyChanges><FrequencyChange><Frequency dt:dt="r8">2699980000</Frequency><Timestamp dt:dt="r8">5.80539604725394E+15</Timestamp><Cur…	좌우반구com(split BVF)_1-022-1	60.021	1.0.0.165	1	943402693	Professional	2.0.10.242	2.0.10.353	11-25-2020	2020-11-25 오전 1:51:43	10:51:43	2.0.10.248	251	1	z	협력	협	력	NULL	NULL	NULL	10	1	119	NULL	NULL	NULL	KSY3	List2	NULL	NULL	NULL	NULL	NULL	NULL	NULL	NULL	NULL	1	z	0	4	752463	0	z	361
좌우반구com(split BVF)_1	22	1	<?xml version="1.0"?>\n<Clock xmlns:dt="urn:schemas-microsoft-com:datatypes"><Description dt:dt="string">E-Prime Primary Realtime Clock</Description><StartTime><Timestamp dt:dt="int">0</Timestamp><DateUtc dt:dt="string">2020-11-25T01:51:43Z</DateUtc></StartTime><FrequencyChanges><FrequencyChange><Frequency dt:dt="r8">2699980000</Frequency><Timestamp dt:dt="r8">5.80539604725394E+15</Timestamp><Cur…	좌우반구com(split BVF)_1-022-1	60.021	1.0.0.165	1	943402693	Professional	2.0.10.242	2.0.10.353	11-25-2020	2020-11-25 오전 1:51:43	10:51:43	2.0.10.248	3	2	{/}	협체	협	체	130	1	3	NULL	NULL	NULL	NULL	NULL	NULL	KSY2	List1	NULL	NULL	NULL	NULL	NULL	NULL	NULL	NULL	NULL	0	{/}	0	4	34418	0	z	362
좌우반구com(split BVF)_1	22	1	<?xml version="1.0"?>\n<Clock xmlns:dt="urn:schemas-microsoft-com:datatypes"><Description dt:dt="string">E-Prime Primary Realtime Clock</Description><StartTime><Timestamp dt:dt="int">0</Timestamp><DateUtc dt:dt="string">2020-11-25T01:51:43Z</DateUtc></StartTime><FrequencyChanges><FrequencyChange><Frequency dt:dt="r8">2699980000</Frequency><Timestamp dt:dt="r8">5.80539604725394E+15</Timestamp><Cur…	좌우반구com(split BVF)_1-022-1	60.021	1.0.0.165	1	943402693	Professional	2.0.10.242	2.0.10.353	11-25-2020	2020-11-25 오전 1:51:43	10:51:43	2.0.10.248	203	1	z	형님	형	님	NULL	NULL	NULL	16	1	71	NULL	NULL	NULL	KSY3	List2	NULL	NULL	NULL	NULL	NULL	NULL	NULL	NULL	NULL	1	z	0	3	627507	0	z	439
좌우반구com(split BVF)_1	22	1	<?xml version="1.0"?>\n<Clock xmlns:dt="urn:schemas-microsoft-com:datatypes"><Description dt:dt="string">E-Prime Primary Realtime Clock</Description><StartTime><Timestamp dt:dt="int">0</Timestamp><DateUtc dt:dt="string">2020-11-25T01:51:43Z</DateUtc></StartTime><FrequencyChanges><FrequencyChange><Frequency dt:dt="r8">2699980000</Frequency><Timestamp dt:dt="r8">5.80539604725394E+15</Timestamp><Cur…	좌우반구com(split BVF)_1-022-1	60.021	1.0.0.165	1	943402693	Professional	2.0.10.242	2.0.10.353	11-25-2020	2020-11-25 오전 1:51:43	10:51:43	2.0.10.248	239	2	{/}	형스	형	스	NULL	NULL	NULL	62	1	107	NULL	NULL	NULL	KSY2	List2	NULL	NULL	NULL	NULL	NULL	NULL	NULL	NULL	NULL	1	{/}	1	3	721340	0	{/}	405
좌우반구com(split BVF)_1	22	1	<?xml version="1.0"?>\n<Clock xmlns:dt="urn:schemas-microsoft-com:datatypes"><Description dt:dt="string">E-Prime Primary Realtime Clock</Description><StartTime><Timestamp dt:dt="int">0</Timestamp><DateUtc dt:dt="string">2020-11-25T01:51:43Z</DateUtc></StartTime><FrequencyChanges><FrequencyChange><Frequency dt:dt="r8">2699980000</Frequency><Timestamp dt:dt="r8">5.80539604725394E+15</Timestamp><Cur…	좌우반구com(split BVF)_1-022-1	60.021	1.0.0.165	1	943402693	Professional	2.0.10.242	2.0.10.353	11-25-2020	2020-11-25 오전 1:51:43	10:51:43	2.0.10.248	380	1	z	형태	형	태	NULL	NULL	NULL	NULL	NULL	NULL	78	1	116	KSY3	List3	NULL	NULL	NULL	NULL	NULL	NULL	NULL	NULL	NULL	1	z	0	3	1139892	0	z	342
좌우반구com(split BVF)_1	22	1	<?xml version="1.0"?>\n<Clock xmlns:dt="urn:schemas-microsoft-com:datatypes"><Description dt:dt="string">E-Prime Primary Realtime Clock</Description><StartTime><Timestamp dt:dt="int">0</Timestamp><DateUtc dt:dt="string">2020-11-25T01:51:43Z</DateUtc></StartTime><FrequencyChanges><FrequencyChange><Frequency dt:dt="r8">2699980000</Frequency><Timestamp dt:dt="r8">5.80539604725394E+15</Timestamp><Cur…	좌우반구com(split BVF)_1-022-1	60.021	1.0.0.165	1	943402693	Professional	2.0.10.242	2.0.10.353	11-25-2020	2020-11-25 오전 1:51:43	10:51:43	2.0.10.248	234	1	z	화력	화	력	NULL	NULL	NULL	131	1	102	NULL	NULL	NULL	KSY3	List2	NULL	NULL	NULL	NULL	NULL	NULL	NULL	NULL	NULL	1	z	0	3	708545	0	z	392
좌우반구com(split BVF)_1	22	1	<?xml version="1.0"?>\n<Clock xmlns:dt="urn:schemas-microsoft-com:datatypes"><Description dt:dt="string">E-Prime Primary Realtime Clock</Description><StartTime><Timestamp dt:dt="int">0</Timestamp><DateUtc dt:dt="string">2020-11-25T01:51:43Z</DateUtc></StartTime><FrequencyChanges><FrequencyChange><Frequency dt:dt="r8">2699980000</Frequency><Timestamp dt:dt="r8">5.80539604725394E+15</Timestamp><Cur…	좌우반구com(split BVF)_1-022-1	60.021	1.0.0.165	1	943402693	Professional	2.0.10.242	2.0.10.353	11-25-2020	2020-11-25 오전 1:51:43	10:51:43	2.0.10.248	27	1	z	확률	확	률	117	1	27	NULL	NULL	NULL	NULL	NULL	NULL	KSY3	List1	NULL	NULL	NULL	NULL	NULL	NULL	NULL	NULL	NULL	1	z	0	4	97479	0	z	444
좌우반구com(split BVF)_1	22	1	<?xml version="1.0"?>\n<Clock xmlns:dt="urn:schemas-microsoft-com:datatypes"><Description dt:dt="string">E-Prime Primary Realtime Clock</Description><StartTime><Timestamp dt:dt="int">0</Timestamp><DateUtc dt:dt="string">2020-11-25T01:51:43Z</DateUtc></StartTime><FrequencyChanges><FrequencyChange><Frequency dt:dt="r8">2699980000</Frequency><Timestamp dt:dt="r8">5.80539604725394E+15</Timestamp><Cur…	좌우반구com(split BVF)_1-022-1	60.021	1.0.0.165	1	943402693	Professional	2.0.10.242	2.0.10.353	11-25-2020	2020-11-25 오전 1:51:43	10:51:43	2.0.10.248	76	2	{/}	확압	확	압	53	1	76	NULL	NULL	NULL	NULL	NULL	NULL	KSY3	List1	NULL	NULL	NULL	NULL	NULL	NULL	NULL	NULL	NULL	1	{/}	0	3	229032	0	{/}	577
좌우반구com(split BVF)_1	22	1	<?xml version="1.0"?>\n<Clock xmlns:dt="urn:schemas-microsoft-com:datatypes"><Description dt:dt="string">E-Prime Primary Realtime Clock</Description><StartTime><Timestamp dt:dt="int">0</Timestamp><DateUtc dt:dt="string">2020-11-25T01:51:43Z</DateUtc></StartTime><FrequencyChanges><FrequencyChange><Frequency dt:dt="r8">2699980000</Frequency><Timestamp dt:dt="r8">5.80539604725394E+15</Timestamp><Cur…	좌우반구com(split BVF)_1-022-1	60.021	1.0.0.165	1	943402693	Professional	2.0.10.242	2.0.10.353	11-25-2020	2020-11-25 오전 1:51:43	10:51:43	2.0.10.248	16	2	{/}	확축	확	축	35	1	16	NULL	NULL	NULL	NULL	NULL	NULL	KSY3	List1	NULL	NULL	NULL	NULL	NULL	NULL	NULL	NULL	NULL	1	{/}	1	3	68505	0	{/}	506
좌우반구com(split BVF)_1	22	1	<?xml version="1.0"?>\n<Clock xmlns:dt="urn:schemas-microsoft-com:datatypes"><Description dt:dt="string">E-Prime Primary Realtime Clock</Description><StartTime><Timestamp dt:dt="int">0</Timestamp><DateUtc dt:dt="string">2020-11-25T01:51:43Z</DateUtc></StartTime><FrequencyChanges><FrequencyChange><Frequency dt:dt="r8">2699980000</Frequency><Timestamp dt:dt="r8">5.80539604725394E+15</Timestamp><Cur…	좌우반구com(split BVF)_1-022-1	60.021	1.0.0.165	1	943402693	Professional	2.0.10.242	2.0.10.353	11-25-2020	2020-11-25 오전 1:51:43	10:51:43	2.0.10.248	209	1	z	환경	환	경	NULL	NULL	NULL	112	1	77	NULL	NULL	NULL	KSY3	List2	NULL	NULL	NULL	NULL	NULL	NULL	NULL	NULL	NULL	1	z	0	3	643368	0	z	330
좌우반구com(split BVF)_1	22	1	<?xml version="1.0"?>\n<Clock xmlns:dt="urn:schemas-microsoft-com:datatypes"><Description dt:dt="string">E-Prime Primary Realtime Clock</Description><StartTime><Timestamp dt:dt="int">0</Timestamp><DateUtc dt:dt="string">2020-11-25T01:51:43Z</DateUtc></StartTime><FrequencyChanges><FrequencyChange><Frequency dt:dt="r8">2699980000</Frequency><Timestamp dt:dt="r8">5.80539604725394E+15</Timestamp><Cur…	좌우반구com(split BVF)_1-022-1	60.021	1.0.0.165	1	943402693	Professional	2.0.10.242	2.0.10.353	11-25-2020	2020-11-25 오전 1:51:43	10:51:43	2.0.10.248	67	2	{/}	횟광	횟	광	78	1	67	NULL	NULL	NULL	NULL	NULL	NULL	KSY3	List1	NULL	NULL	NULL	NULL	NULL	NULL	NULL	NULL	NULL	1	{/}	0	4	204691	0	{/}	526
좌우반구com(split BVF)_1	22	1	<?xml version="1.0"?>\n<Clock xmlns:dt="urn:schemas-microsoft-com:datatypes"><Description dt:dt="string">E-Prime Primary Realtime Clock</Description><StartTime><Timestamp dt:dt="int">0</Timestamp><DateUtc dt:dt="string">2020-11-25T01:51:43Z</DateUtc></StartTime><FrequencyChanges><FrequencyChange><Frequency dt:dt="r8">2699980000</Frequency><Timestamp dt:dt="r8">5.80539604725394E+15</Timestamp><Cur…	좌우반구com(split BVF)_1-022-1	60.021	1.0.0.165	1	943402693	Professional	2.0.10.242	2.0.10.353	11-25-2020	2020-11-25 오전 1:51:43	10:51:43	2.0.10.248	138	2	{/}	횟색	횟	색	NULL	NULL	NULL	104	1	6	NULL	NULL	NULL	KSY3	List2	NULL	NULL	NULL	NULL	NULL	NULL	NULL	NULL	NULL	1	{/}	0	3	454602	0	{/}	448
좌우반구com(split BVF)_1	22	1	<?xml version="1.0"?>\n<Clock xmlns:dt="urn:schemas-microsoft-com:datatypes"><Description dt:dt="string">E-Prime Primary Realtime Clock</Description><StartTime><Timestamp dt:dt="int">0</Timestamp><DateUtc dt:dt="string">2020-11-25T01:51:43Z</DateUtc></StartTime><FrequencyChanges><FrequencyChange><Frequency dt:dt="r8">2699980000</Frequency><Timestamp dt:dt="r8">5.80539604725394E+15</Timestamp><Cur…	좌우반구com(split BVF)_1-022-1	60.021	1.0.0.165	1	943402693	Professional	2.0.10.242	2.0.10.353	11-25-2020	2020-11-25 오전 1:51:43	10:51:43	2.0.10.248	244	1	z	횟수	횟	수	NULL	NULL	NULL	103	1	112	NULL	NULL	NULL	KSY3	List2	NULL	NULL	NULL	NULL	NULL	NULL	NULL	NULL	NULL	1	z	0	3	734486	0	z	331
좌우반구com(split BVF)_1	22	1	<?xml version="1.0"?>\n<Clock xmlns:dt="urn:schemas-microsoft-com:datatypes"><Description dt:dt="string">E-Prime Primary Realtime Clock</Description><StartTime><Timestamp dt:dt="int">0</Timestamp><DateUtc dt:dt="string">2020-11-25T01:51:43Z</DateUtc></StartTime><FrequencyChanges><FrequencyChange><Frequency dt:dt="r8">2699980000</Frequency><Timestamp dt:dt="r8">5.80539604725394E+15</Timestamp><Cur…	좌우반구com(split BVF)_1-022-1	60.021	1.0.0.165	1	943402693	Professional	2.0.10.242	2.0.10.353	11-25-2020	2020-11-25 오전 1:51:43	10:51:43	2.0.10.248	189	1	z	효과	효	과	NULL	NULL	NULL	56	1	57	NULL	NULL	NULL	KSY3	List2	NULL	NULL	NULL	NULL	NULL	NULL	NULL	NULL	NULL	1	z	0	3	589887	0	z	292
좌우반구com(split BVF)_1	22	1	<?xml version="1.0"?>\n<Clock xmlns:dt="urn:schemas-microsoft-com:datatypes"><Description dt:dt="string">E-Prime Primary Realtime Clock</Description><StartTime><Timestamp dt:dt="int">0</Timestamp><DateUtc dt:dt="string">2020-11-25T01:51:43Z</DateUtc></StartTime><FrequencyChanges><FrequencyChange><Frequency dt:dt="r8">2699980000</Frequency><Timestamp dt:dt="r8">5.80539604725394E+15</Timestamp><Cur…	좌우반구com(split BVF)_1-022-1	60.021	1.0.0.165	1	943402693	Professional	2.0.10.242	2.0.10.353	11-25-2020	2020-11-25 오전 1:51:43	10:51:43	2.0.10.248	94	2	{/}	효미	효	미	107	1	94	NULL	NULL	NULL	NULL	NULL	NULL	KSY2	List1	NULL	NULL	NULL	NULL	NULL	NULL	NULL	NULL	NULL	1	{/}	1	3	276348	0	{/}	588
좌우반구com(split BVF)_1	22	1	<?xml version="1.0"?>\n<Clock xmlns:dt="urn:schemas-microsoft-com:datatypes"><Description dt:dt="string">E-Prime Primary Realtime Clock</Description><StartTime><Timestamp dt:dt="int">0</Timestamp><DateUtc dt:dt="string">2020-11-25T01:51:43Z</DateUtc></StartTime><FrequencyChanges><FrequencyChange><Frequency dt:dt="r8">2699980000</Frequency><Timestamp dt:dt="r8">5.80539604725394E+15</Timestamp><Cur…	좌우반구com(split BVF)_1-022-1	60.021	1.0.0.165	1	943402693	Professional	2.0.10.242	2.0.10.353	11-25-2020	2020-11-25 오전 1:51:43	10:51:43	2.0.10.248	185	2	{/}	효탈	효	탈	NULL	NULL	NULL	116	1	53	NULL	NULL	NULL	KSY2	List2	NULL	NULL	NULL	NULL	NULL	NULL	NULL	NULL	NULL	1	{/}	1	3	578924	0	{/}	567
좌우반구com(split BVF)_1	22	1	<?xml version="1.0"?>\n<Clock xmlns:dt="urn:schemas-microsoft-com:datatypes"><Description dt:dt="string">E-Prime Primary Realtime Clock</Description><StartTime><Timestamp dt:dt="int">0</Timestamp><DateUtc dt:dt="string">2020-11-25T01:51:43Z</DateUtc></StartTime><FrequencyChanges><FrequencyChange><Frequency dt:dt="r8">2699980000</Frequency><Timestamp dt:dt="r8">5.80539604725394E+15</Timestamp><Cur…	좌우반구com(split BVF)_1-022-1	60.021	1.0.0.165	1	943402693	Professional	2.0.10.242	2.0.10.353	11-25-2020	2020-11-25 오전 1:51:43	10:51:43	2.0.10.248	59	2	{/}	효헤	효	헤	83	1	59	NULL	NULL	NULL	NULL	NULL	NULL	KSY	List1	0		0	0	183465	183		0	0	1	{/}	0	3	183648	0	{/}	378
좌우반구com(split BVF)_1	22	1	<?xml version="1.0"?>\n<Clock xmlns:dt="urn:schemas-microsoft-com:datatypes"><Description dt:dt="string">E-Prime Primary Realtime Clock</Description><StartTime><Timestamp dt:dt="int">0</Timestamp><DateUtc dt:dt="string">2020-11-25T01:51:43Z</DateUtc></StartTime><FrequencyChanges><FrequencyChange><Frequency dt:dt="r8">2699980000</Frequency><Timestamp dt:dt="r8">5.80539604725394E+15</Timestamp><Cur…	좌우반구com(split BVF)_1-022-1	60.021	1.0.0.165	1	943402693	Professional	2.0.10.242	2.0.10.353	11-25-2020	2020-11-25 오전 1:51:43	10:51:43	2.0.10.248	150	2	{/}	후검	후	검	NULL	NULL	NULL	71	1	18	NULL	NULL	NULL	KSY	List2	0		0	-1	486007	184		0	0	0	{/}	0	4	486191	0	z	829
좌우반구com(split BVF)_1	22	1	<?xml version="1.0"?>\n<Clock xmlns:dt="urn:schemas-microsoft-com:datatypes"><Description dt:dt="string">E-Prime Primary Realtime Clock</Description><StartTime><Timestamp dt:dt="int">0</Timestamp><DateUtc dt:dt="string">2020-11-25T01:51:43Z</DateUtc></StartTime><FrequencyChanges><FrequencyChange><Frequency dt:dt="r8">2699980000</Frequency><Timestamp dt:dt="r8">5.80539604725394E+15</Timestamp><Cur…	좌우반구com(split BVF)_1-022-1	60.021	1.0.0.165	1	943402693	Professional	2.0.10.242	2.0.10.353	11-25-2020	2020-11-25 오전 1:51:43	10:51:43	2.0.10.248	72	1	z	후대	후	대	27	1	72	NULL	NULL	NULL	NULL	NULL	NULL	KSY3	List1	NULL	NULL	NULL	NULL	NULL	NULL	NULL	NULL	NULL	1	z	1	3	218252	0	z	581
좌우반구com(split BVF)_1	22	1	<?xml version="1.0"?>\n<Clock xmlns:dt="urn:schemas-microsoft-com:datatypes"><Description dt:dt="string">E-Prime Primary Realtime Clock</Description><StartTime><Timestamp dt:dt="int">0</Timestamp><DateUtc dt:dt="string">2020-11-25T01:51:43Z</DateUtc></StartTime><FrequencyChanges><FrequencyChange><Frequency dt:dt="r8">2699980000</Frequency><Timestamp dt:dt="r8">5.80539604725394E+15</Timestamp><Cur…	좌우반구com(split BVF)_1-022-1	60.021	1.0.0.165	1	943402693	Professional	2.0.10.242	2.0.10.353	11-25-2020	2020-11-25 오전 1:51:43	10:51:43	2.0.10.248	356	1	z	후자	후	자	NULL	NULL	NULL	NULL	NULL	NULL	30	1	92	KSY3	List3	NULL	NULL	NULL	NULL	NULL	NULL	NULL	NULL	NULL	1	z	0	4	1078664	0	z	350
좌우반구com(split BVF)_1	22	1	<?xml version="1.0"?>\n<Clock xmlns:dt="urn:schemas-microsoft-com:datatypes"><Description dt:dt="string">E-Prime Primary Realtime Clock</Description><StartTime><Timestamp dt:dt="int">0</Timestamp><DateUtc dt:dt="string">2020-11-25T01:51:43Z</DateUtc></StartTime><FrequencyChanges><FrequencyChange><Frequency dt:dt="r8">2699980000</Frequency><Timestamp dt:dt="r8">5.80539604725394E+15</Timestamp><Cur…	좌우반구com(split BVF)_1-022-1	60.021	1.0.0.165	1	943402693	Professional	2.0.10.242	2.0.10.353	11-25-2020	2020-11-25 오전 1:51:43	10:51:43	2.0.10.248	348	2	{/}	훈걱	훈	걱	NULL	NULL	NULL	NULL	NULL	NULL	36	1	84	KSY3	List3	NULL	NULL	NULL	NULL	NULL	NULL	NULL	NULL	NULL	1	{/}	0	3	1058121	0	{/}	346
좌우반구com(split BVF)_1	22	1	<?xml version="1.0"?>\n<Clock xmlns:dt="urn:schemas-microsoft-com:datatypes"><Description dt:dt="string">E-Prime Primary Realtime Clock</Description><StartTime><Timestamp dt:dt="int">0</Timestamp><DateUtc dt:dt="string">2020-11-25T01:51:43Z</DateUtc></StartTime><FrequencyChanges><FrequencyChange><Frequency dt:dt="r8">2699980000</Frequency><Timestamp dt:dt="r8">5.80539604725394E+15</Timestamp><Cur…	좌우반구com(split BVF)_1-022-1	60.021	1.0.0.165	1	943402693	Professional	2.0.10.242	2.0.10.353	11-25-2020	2020-11-25 오전 1:51:43	10:51:43	2.0.10.248	155	2	{/}	훈차	훈	차	NULL	NULL	NULL	99	1	23	NULL	NULL	NULL	KSY	List2	0		0	0	499653	183		0	0	1	{/}	0	3	499836	0	{/}	688
좌우반구com(split BVF)_1	22	1	<?xml version="1.0"?>\n<Clock xmlns:dt="urn:schemas-microsoft-com:datatypes"><Description dt:dt="string">E-Prime Primary Realtime Clock</Description><StartTime><Timestamp dt:dt="int">0</Timestamp><DateUtc dt:dt="string">2020-11-25T01:51:43Z</DateUtc></StartTime><FrequencyChanges><FrequencyChange><Frequency dt:dt="r8">2699980000</Frequency><Timestamp dt:dt="r8">5.80539604725394E+15</Timestamp><Cur…	좌우반구com(split BVF)_1-022-1	60.021	1.0.0.165	1	943402693	Professional	2.0.10.242	2.0.10.353	11-25-2020	2020-11-25 오전 1:51:43	10:51:43	2.0.10.248	293	2	{/}	휘섭	휘	섭	NULL	NULL	NULL	NULL	NULL	NULL	32	1	29	KSY2	List3	NULL	NULL	NULL	NULL	NULL	NULL	NULL	NULL	NULL	1	{/}	0	3	914705	0	{/}	396
좌우반구com(split BVF)_1	22	1	<?xml version="1.0"?>\n<Clock xmlns:dt="urn:schemas-microsoft-com:datatypes"><Description dt:dt="string">E-Prime Primary Realtime Clock</Description><StartTime><Timestamp dt:dt="int">0</Timestamp><DateUtc dt:dt="string">2020-11-25T01:51:43Z</DateUtc></StartTime><FrequencyChanges><FrequencyChange><Frequency dt:dt="r8">2699980000</Frequency><Timestamp dt:dt="r8">5.80539604725394E+15</Timestamp><Cur…	좌우반구com(split BVF)_1-022-1	60.021	1.0.0.165	1	943402693	Professional	2.0.10.242	2.0.10.353	11-25-2020	2020-11-25 오전 1:51:43	10:51:43	2.0.10.248	341	2	{/}	희강	희	강	NULL	NULL	NULL	NULL	NULL	NULL	51	1	77	KSY3	List3	NULL	NULL	NULL	NULL	NULL	NULL	NULL	NULL	NULL	1	{/}	1	3	1039727	0	{/}	564
좌우반구com(split BVF)_1	22	1	<?xml version="1.0"?>\n<Clock xmlns:dt="urn:schemas-microsoft-com:datatypes"><Description dt:dt="string">E-Prime Primary Realtime Clock</Description><StartTime><Timestamp dt:dt="int">0</Timestamp><DateUtc dt:dt="string">2020-11-25T01:51:43Z</DateUtc></StartTime><FrequencyChanges><FrequencyChange><Frequency dt:dt="r8">2699980000</Frequency><Timestamp dt:dt="r8">5.80539604725394E+15</Timestamp><Cur…	좌우반구com(split BVF)_1-022-1	60.021	1.0.0.165	1	943402693	Professional	2.0.10.242	2.0.10.353	11-25-2020	2020-11-25 오전 1:51:43	10:51:43	2.0.10.248	111	1	z	희망	희	망	4	1	111	NULL	NULL	NULL	NULL	NULL	NULL	KSY3	List1	NULL	NULL	NULL	NULL	NULL	NULL	NULL	NULL	NULL	1	z	0	3	320916	0	z	379
좌우반구com(split BVF)_1	22	1	<?xml version="1.0"?>\n<Clock xmlns:dt="urn:schemas-microsoft-com:datatypes"><Description dt:dt="string">E-Prime Primary Realtime Clock</Description><StartTime><Timestamp dt:dt="int">0</Timestamp><DateUtc dt:dt="string">2020-11-25T01:51:43Z</DateUtc></StartTime><FrequencyChanges><FrequencyChange><Frequency dt:dt="r8">2699980000</Frequency><Timestamp dt:dt="r8">5.80539604725394E+15</Timestamp><Cur…	좌우반구com(split BVF)_1-022-1	60.021	1.0.0.165	1	943402693	Professional	2.0.10.242	2.0.10.353	11-25-2020	2020-11-25 오전 1:51:43	10:51:43	2.0.10.248	49	2	{/}	희외	희	외	50	1	49	NULL	NULL	NULL	NULL	NULL	NULL	KSY	List1	0		0	0	156458	183		0	0	1	{/}	0	3	156641	0	{/}	571
좌우반구com(split BVF)_1	22	1	<?xml version="1.0"?>\n<Clock xmlns:dt="urn:schemas-microsoft-com:datatypes"><Description dt:dt="string">E-Prime Primary Realtime Clock</Description><StartTime><Timestamp dt:dt="int">0</Timestamp><DateUtc dt:dt="string">2020-11-25T01:51:43Z</DateUtc></StartTime><FrequencyChanges><FrequencyChange><Frequency dt:dt="r8">2699980000</Frequency><Timestamp dt:dt="r8">5.80539604725394E+15</Timestamp><Cur…	좌우반구com(split BVF)_1-022-1	60.021	1.0.0.165	1	943402693	Professional	2.0.10.242	2.0.10.353	11-25-2020	2020-11-25 오전 1:51:43	10:51:43	2.0.10.248	108	2	{/}	희응	희	응	113	1	108	NULL	NULL	NULL	NULL	NULL	NULL	KSY3	List1	NULL	NULL	NULL	NULL	NULL	NULL	NULL	NULL	NULL	1	{/}	1	3	313085	0	{/}	499
[truncated: 1 more columns]
