# Supplementary material for: Decoding foveal word recognition: the role of interhemispheric inhibition in bilateral hemispheric processing
Source: Front Psychol. 2023 Nov 30;14:1293529. doi: 10.3389/fpsyg.2023.1293529 (PMC10720635; doi:10.3389/fpsyg.2023.1293529)
Supplement: Supplementary file 1 [file Data_Sheet_1.ZIP › data/Exp2/BVF_025.txt]

STRING	INTEGER	INTEGER	STRING	STRING	STRING	STRING	STRING	STRING	STRING	STRING	STRING	STRING	STRING	STRING	STRING	INTEGER	STRING	STRING	STRING	STRING	STRING	STRING	STRING	STRING	STRING	STRING	STRING	STRING	STRING	STRING	STRING	STRING	STRING	STRING	STRING	STRING	STRING	STRING	STRING	STRING	STRING	STRING	STRING	STRING	STRING	STRING	STRING	STRING	STRING
EXPNAME	SUBJECT	SESSION	VARIABLE	VARIABLE	VARIABLE	VARIABLE	VARIABLE	VARIABLE	VARIABLE	VARIABLE	VARIABLE	VARIABLE	VARIABLE	VARIABLE	VARIABLE	LOG_LEVEL	VARIABLE	VARIABLE	VARIABLE	VARIABLE	VARIABLE	VARIABLE	VARIABLE	VARIABLE	VARIABLE	VARIABLE	VARIABLE	VARIABLE	VARIABLE	VARIABLE	VARIABLE	VARIABLE	VARIABLE	VARIABLE	VARIABLE	VARIABLE	VARIABLE	VARIABLE	VARIABLE	VARIABLE	VARIABLE	VARIABLE	VARIABLE	VARIABLE	VARIABLE	VARIABLE	VARIABLE	VARIABLE	VARIABLE
1	1	1	1	1	1	1	1	1	1	1	1	1	1	1	1	2	2	2	2	2	2	2	2	2	2	2	2	2	2	2	2	2	2	2	2	2	2	2	2	2	2	2	2	2	2	2	2	2	2
ExperimentName	Subject	Session	Clock.Information	DataFile.Basename	Display.RefreshRate	ExperimentVersion	Group	RandomSeed	RuntimeCapabilities	RuntimeVersion	RuntimeVersionExpected	SessionDate	SessionStartDateTimeUtc	SessionTime	StudioVersion	Block	condition	correct	Exptarget	Exptarget2	Exptarget3	List1	List1.Cycle	List1.Sample	List2	List2.Cycle	List2.Sample	List3	List3.Cycle	List3.Sample	Procedure	Running	TextDisplay2.ACC	TextDisplay2.CRESP	TextDisplay2.DurationError	TextDisplay2.OnsetDelay	TextDisplay2.OnsetTime	TextDisplay2.OnsetToOnsetTime	TextDisplay2.RESP	TextDisplay2.RT	TextDisplay2.RTTime	TextDisplay6.ACC	TextDisplay6.CRESP	TextDisplay6.DurationError	TextDisplay6.OnsetDelay	TextDisplay6.OnsetTime	TextDisplay6.OnsetToOnsetTime	TextDisplay6.RESP	TextDisplay6.RT
좌우반구com(split BVF)_1	25	1	<?xml version="1.0"?>\n<Clock xmlns:dt="urn:schemas-microsoft-com:datatypes"><Description dt:dt="string">E-Prime Primary Realtime Clock</Description><StartTime><Timestamp dt:dt="int">0</Timestamp><DateUtc dt:dt="string">2021-06-04T05:56:28Z</DateUtc></StartTime><FrequencyChanges><FrequencyChange><Frequency dt:dt="r8">2699970000</Frequency><Timestamp dt:dt="r8">5696178179441</Timestamp><Current dt…	좌우반구com(split BVF)_1-025-1	60.021	1.0.0.163	1	1590819550	Professional	2.0.10.242	2.0.10.353	06-04-2021	2021-06-04 오전 5:56:28	14:56:28	2.0.10.248	115	1	{/}	가격	가	격	59	1	115	NULL	NULL	NULL	NULL	NULL	NULL	KSY	List1	0		1	-1	334786	184		0	0	1	{/}	0	4	334970	0	{/}	306
좌우반구com(split BVF)_1	25	1	<?xml version="1.0"?>\n<Clock xmlns:dt="urn:schemas-microsoft-com:datatypes"><Description dt:dt="string">E-Prime Primary Realtime Clock</Description><StartTime><Timestamp dt:dt="int">0</Timestamp><DateUtc dt:dt="string">2021-06-04T05:56:28Z</DateUtc></StartTime><FrequencyChanges><FrequencyChange><Frequency dt:dt="r8">2699970000</Frequency><Timestamp dt:dt="r8">5696178179441</Timestamp><Current dt…	좌우반구com(split BVF)_1-025-1	60.021	1.0.0.163	1	1590819550	Professional	2.0.10.242	2.0.10.353	06-04-2021	2021-06-04 오전 5:56:28	14:56:28	2.0.10.248	391	1	{/}	가을	가	을	NULL	NULL	NULL	NULL	NULL	NULL	65	1	127	KSY	List3	0		1	-1	1200316	184		0	0	1	{/}	0	4	1200500	0	{/}	253
좌우반구com(split BVF)_1	25	1	<?xml version="1.0"?>\n<Clock xmlns:dt="urn:schemas-microsoft-com:datatypes"><Description dt:dt="string">E-Prime Primary Realtime Clock</Description><StartTime><Timestamp dt:dt="int">0</Timestamp><DateUtc dt:dt="string">2021-06-04T05:56:28Z</DateUtc></StartTime><FrequencyChanges><FrequencyChange><Frequency dt:dt="r8">2699970000</Frequency><Timestamp dt:dt="r8">5696178179441</Timestamp><Current dt…	좌우반구com(split BVF)_1-025-1	60.021	1.0.0.163	1	1590819550	Professional	2.0.10.242	2.0.10.353	06-04-2021	2021-06-04 오전 5:56:28	14:56:28	2.0.10.248	33	1	{/}	간섭	간	섭	77	1	33	NULL	NULL	NULL	NULL	NULL	NULL	KSY	List1	0		1	-1	108965	184		0	0	1	{/}	0	4	109149	0	{/}	586
좌우반구com(split BVF)_1	25	1	<?xml version="1.0"?>\n<Clock xmlns:dt="urn:schemas-microsoft-com:datatypes"><Description dt:dt="string">E-Prime Primary Realtime Clock</Description><StartTime><Timestamp dt:dt="int">0</Timestamp><DateUtc dt:dt="string">2021-06-04T05:56:28Z</DateUtc></StartTime><FrequencyChanges><FrequencyChange><Frequency dt:dt="r8">2699970000</Frequency><Timestamp dt:dt="r8">5696178179441</Timestamp><Current dt…	좌우반구com(split BVF)_1-025-1	60.021	1.0.0.163	1	1590819550	Professional	2.0.10.242	2.0.10.353	06-04-2021	2021-06-04 오전 5:56:28	14:56:28	2.0.10.248	289	2	z	간습	간	습	NULL	NULL	NULL	NULL	NULL	NULL	58	1	25	KSY3	List3	NULL	NULL	NULL	NULL	NULL	NULL	NULL	NULL	NULL	0	z	0	3	931644	0	{/}	289
좌우반구com(split BVF)_1	25	1	<?xml version="1.0"?>\n<Clock xmlns:dt="urn:schemas-microsoft-com:datatypes"><Description dt:dt="string">E-Prime Primary Realtime Clock</Description><StartTime><Timestamp dt:dt="int">0</Timestamp><DateUtc dt:dt="string">2021-06-04T05:56:28Z</DateUtc></StartTime><FrequencyChanges><FrequencyChange><Frequency dt:dt="r8">2699970000</Frequency><Timestamp dt:dt="r8">5696178179441</Timestamp><Current dt…	좌우반구com(split BVF)_1-025-1	60.021	1.0.0.163	1	1590819550	Professional	2.0.10.242	2.0.10.353	06-04-2021	2021-06-04 오전 5:56:28	14:56:28	2.0.10.248	43	2	z	감환	감	환	32	1	43	NULL	NULL	NULL	NULL	NULL	NULL	KSY3	List1	NULL	NULL	NULL	NULL	NULL	NULL	NULL	NULL	NULL	1	z	0	3	138272	0	z	583
좌우반구com(split BVF)_1	25	1	<?xml version="1.0"?>\n<Clock xmlns:dt="urn:schemas-microsoft-com:datatypes"><Description dt:dt="string">E-Prime Primary Realtime Clock</Description><StartTime><Timestamp dt:dt="int">0</Timestamp><DateUtc dt:dt="string">2021-06-04T05:56:28Z</DateUtc></StartTime><FrequencyChanges><FrequencyChange><Frequency dt:dt="r8">2699970000</Frequency><Timestamp dt:dt="r8">5696178179441</Timestamp><Current dt…	좌우반구com(split BVF)_1-025-1	60.021	1.0.0.163	1	1590819550	Professional	2.0.10.242	2.0.10.353	06-04-2021	2021-06-04 오전 5:56:28	14:56:28	2.0.10.248	281	1	{/}	강도	강	도	NULL	NULL	NULL	NULL	NULL	NULL	98	1	17	KSY	List3	0		0	-1	910951	183		0	0	1	{/}	1	3	911134	0	{/}	279
좌우반구com(split BVF)_1	25	1	<?xml version="1.0"?>\n<Clock xmlns:dt="urn:schemas-microsoft-com:datatypes"><Description dt:dt="string">E-Prime Primary Realtime Clock</Description><StartTime><Timestamp dt:dt="int">0</Timestamp><DateUtc dt:dt="string">2021-06-04T05:56:28Z</DateUtc></StartTime><FrequencyChanges><FrequencyChange><Frequency dt:dt="r8">2699970000</Frequency><Timestamp dt:dt="r8">5696178179441</Timestamp><Current dt…	좌우반구com(split BVF)_1-025-1	60.021	1.0.0.163	1	1590819550	Professional	2.0.10.242	2.0.10.353	06-04-2021	2021-06-04 오전 5:56:28	14:56:28	2.0.10.248	250	2	z	강례	강	례	NULL	NULL	NULL	91	1	118	NULL	NULL	NULL	KSY2	List2	NULL	NULL	NULL	NULL	NULL	NULL	NULL	NULL	NULL	1	z	0	3	761970	0	z	717
좌우반구com(split BVF)_1	25	1	<?xml version="1.0"?>\n<Clock xmlns:dt="urn:schemas-microsoft-com:datatypes"><Description dt:dt="string">E-Prime Primary Realtime Clock</Description><StartTime><Timestamp dt:dt="int">0</Timestamp><DateUtc dt:dt="string">2021-06-04T05:56:28Z</DateUtc></StartTime><FrequencyChanges><FrequencyChange><Frequency dt:dt="r8">2699970000</Frequency><Timestamp dt:dt="r8">5696178179441</Timestamp><Current dt…	좌우반구com(split BVF)_1-025-1	60.021	1.0.0.163	1	1590819550	Professional	2.0.10.242	2.0.10.353	06-04-2021	2021-06-04 오전 5:56:28	14:56:28	2.0.10.248	21	2	z	강방	강	방	49	1	21	NULL	NULL	NULL	NULL	NULL	NULL	KSY3	List1	NULL	NULL	NULL	NULL	NULL	NULL	NULL	NULL	NULL	1	z	1	3	74927	0	z	600
좌우반구com(split BVF)_1	25	1	<?xml version="1.0"?>\n<Clock xmlns:dt="urn:schemas-microsoft-com:datatypes"><Description dt:dt="string">E-Prime Primary Realtime Clock</Description><StartTime><Timestamp dt:dt="int">0</Timestamp><DateUtc dt:dt="string">2021-06-04T05:56:28Z</DateUtc></StartTime><FrequencyChanges><FrequencyChange><Frequency dt:dt="r8">2699970000</Frequency><Timestamp dt:dt="r8">5696178179441</Timestamp><Current dt…	좌우반구com(split BVF)_1-025-1	60.021	1.0.0.163	1	1590819550	Professional	2.0.10.242	2.0.10.353	06-04-2021	2021-06-04 오전 5:56:28	14:56:28	2.0.10.248	95	1	{/}	개념	개	념	26	1	95	NULL	NULL	NULL	NULL	NULL	NULL	KSY	List1	0		0	0	281772	183		0	0	1	{/}	0	3	281955	0	{/}	298
좌우반구com(split BVF)_1	25	1	<?xml version="1.0"?>\n<Clock xmlns:dt="urn:schemas-microsoft-com:datatypes"><Description dt:dt="string">E-Prime Primary Realtime Clock</Description><StartTime><Timestamp dt:dt="int">0</Timestamp><DateUtc dt:dt="string">2021-06-04T05:56:28Z</DateUtc></StartTime><FrequencyChanges><FrequencyChange><Frequency dt:dt="r8">2699970000</Frequency><Timestamp dt:dt="r8">5696178179441</Timestamp><Current dt…	좌우반구com(split BVF)_1-025-1	60.021	1.0.0.163	1	1590819550	Professional	2.0.10.242	2.0.10.353	06-04-2021	2021-06-04 오전 5:56:28	14:56:28	2.0.10.248	263	2	z	개례	개	례	NULL	NULL	NULL	45	1	131	NULL	NULL	NULL	KSY3	List2	NULL	NULL	NULL	NULL	NULL	NULL	NULL	NULL	NULL	1	z	0	4	796675	0	z	499
좌우반구com(split BVF)_1	25	1	<?xml version="1.0"?>\n<Clock xmlns:dt="urn:schemas-microsoft-com:datatypes"><Description dt:dt="string">E-Prime Primary Realtime Clock</Description><StartTime><Timestamp dt:dt="int">0</Timestamp><DateUtc dt:dt="string">2021-06-04T05:56:28Z</DateUtc></StartTime><FrequencyChanges><FrequencyChange><Frequency dt:dt="r8">2699970000</Frequency><Timestamp dt:dt="r8">5696178179441</Timestamp><Current dt…	좌우반구com(split BVF)_1-025-1	60.021	1.0.0.163	1	1590819550	Professional	2.0.10.242	2.0.10.353	06-04-2021	2021-06-04 오전 5:56:28	14:56:28	2.0.10.248	380	1	{/}	개인	개	인	NULL	NULL	NULL	NULL	NULL	NULL	101	1	116	KSY	List3	0		0	-1	1171010	183		0	0	1	{/}	1	3	1171193	0	{/}	225
좌우반구com(split BVF)_1	25	1	<?xml version="1.0"?>\n<Clock xmlns:dt="urn:schemas-microsoft-com:datatypes"><Description dt:dt="string">E-Prime Primary Realtime Clock</Description><StartTime><Timestamp dt:dt="int">0</Timestamp><DateUtc dt:dt="string">2021-06-04T05:56:28Z</DateUtc></StartTime><FrequencyChanges><FrequencyChange><Frequency dt:dt="r8">2699970000</Frequency><Timestamp dt:dt="r8">5696178179441</Timestamp><Current dt…	좌우반구com(split BVF)_1-025-1	60.021	1.0.0.163	1	1590819550	Professional	2.0.10.242	2.0.10.353	06-04-2021	2021-06-04 오전 5:56:28	14:56:28	2.0.10.248	165	2	z	개협	개	협	NULL	NULL	NULL	21	1	33	NULL	NULL	NULL	KSY2	List2	NULL	NULL	NULL	NULL	NULL	NULL	NULL	NULL	NULL	1	z	0	4	537749	0	z	629
좌우반구com(split BVF)_1	25	1	<?xml version="1.0"?>\n<Clock xmlns:dt="urn:schemas-microsoft-com:datatypes"><Description dt:dt="string">E-Prime Primary Realtime Clock</Description><StartTime><Timestamp dt:dt="int">0</Timestamp><DateUtc dt:dt="string">2021-06-04T05:56:28Z</DateUtc></StartTime><FrequencyChanges><FrequencyChange><Frequency dt:dt="r8">2699970000</Frequency><Timestamp dt:dt="r8">5696178179441</Timestamp><Current dt…	좌우반구com(split BVF)_1-025-1	60.021	1.0.0.163	1	1590819550	Professional	2.0.10.242	2.0.10.353	06-04-2021	2021-06-04 오전 5:56:28	14:56:28	2.0.10.248	90	2	z	거생	거	생	47	1	90	NULL	NULL	NULL	NULL	NULL	NULL	KSY3	List1	NULL	NULL	NULL	NULL	NULL	NULL	NULL	NULL	NULL	1	z	0	4	268760	0	z	461
좌우반구com(split BVF)_1	25	1	<?xml version="1.0"?>\n<Clock xmlns:dt="urn:schemas-microsoft-com:datatypes"><Description dt:dt="string">E-Prime Primary Realtime Clock</Description><StartTime><Timestamp dt:dt="int">0</Timestamp><DateUtc dt:dt="string">2021-06-04T05:56:28Z</DateUtc></StartTime><FrequencyChanges><FrequencyChange><Frequency dt:dt="r8">2699970000</Frequency><Timestamp dt:dt="r8">5696178179441</Timestamp><Current dt…	좌우반구com(split BVF)_1-025-1	60.021	1.0.0.163	1	1590819550	Professional	2.0.10.242	2.0.10.353	06-04-2021	2021-06-04 오전 5:56:28	14:56:28	2.0.10.248	322	1	{/}	걱정	걱	정	NULL	NULL	NULL	NULL	NULL	NULL	122	1	58	KSY	List3	0		1	-1	1014831	184		0	0	1	{/}	0	4	1015015	0	{/}	197
좌우반구com(split BVF)_1	25	1	<?xml version="1.0"?>\n<Clock xmlns:dt="urn:schemas-microsoft-com:datatypes"><Description dt:dt="string">E-Prime Primary Realtime Clock</Description><StartTime><Timestamp dt:dt="int">0</Timestamp><DateUtc dt:dt="string">2021-06-04T05:56:28Z</DateUtc></StartTime><FrequencyChanges><FrequencyChange><Frequency dt:dt="r8">2699970000</Frequency><Timestamp dt:dt="r8">5696178179441</Timestamp><Current dt…	좌우반구com(split BVF)_1-025-1	60.021	1.0.0.163	1	1590819550	Professional	2.0.10.242	2.0.10.353	06-04-2021	2021-06-04 오전 5:56:28	14:56:28	2.0.10.248	1	2	z	걱최	걱	최	23	1	1	NULL	NULL	NULL	NULL	NULL	NULL	KSY3	List1	NULL	NULL	NULL	NULL	NULL	NULL	NULL	NULL	NULL	1	z	0	3	20963	0	z	469
좌우반구com(split BVF)_1	25	1	<?xml version="1.0"?>\n<Clock xmlns:dt="urn:schemas-microsoft-com:datatypes"><Description dt:dt="string">E-Prime Primary Realtime Clock</Description><StartTime><Timestamp dt:dt="int">0</Timestamp><DateUtc dt:dt="string">2021-06-04T05:56:28Z</DateUtc></StartTime><FrequencyChanges><FrequencyChange><Frequency dt:dt="r8">2699970000</Frequency><Timestamp dt:dt="r8">5696178179441</Timestamp><Current dt…	좌우반구com(split BVF)_1-025-1	60.021	1.0.0.163	1	1590819550	Professional	2.0.10.242	2.0.10.353	06-04-2021	2021-06-04 오전 5:56:28	14:56:28	2.0.10.248	335	2	z	건적	건	적	NULL	NULL	NULL	NULL	NULL	NULL	66	1	71	KSY3	List3	NULL	NULL	NULL	NULL	NULL	NULL	NULL	NULL	NULL	1	z	0	4	1049603	0	z	536
좌우반구com(split BVF)_1	25	1	<?xml version="1.0"?>\n<Clock xmlns:dt="urn:schemas-microsoft-com:datatypes"><Description dt:dt="string">E-Prime Primary Realtime Clock</Description><StartTime><Timestamp dt:dt="int">0</Timestamp><DateUtc dt:dt="string">2021-06-04T05:56:28Z</DateUtc></StartTime><FrequencyChanges><FrequencyChange><Frequency dt:dt="r8">2699970000</Frequency><Timestamp dt:dt="r8">5696178179441</Timestamp><Current dt…	좌우반구com(split BVF)_1-025-1	60.021	1.0.0.163	1	1590819550	Professional	2.0.10.242	2.0.10.353	06-04-2021	2021-06-04 오전 5:56:28	14:56:28	2.0.10.248	170	2	z	검강	검	강	NULL	NULL	NULL	80	1	38	NULL	NULL	NULL	KSY2	List2	NULL	NULL	NULL	NULL	NULL	NULL	NULL	NULL	NULL	1	z	0	3	550894	0	z	668
좌우반구com(split BVF)_1	25	1	<?xml version="1.0"?>\n<Clock xmlns:dt="urn:schemas-microsoft-com:datatypes"><Description dt:dt="string">E-Prime Primary Realtime Clock</Description><StartTime><Timestamp dt:dt="int">0</Timestamp><DateUtc dt:dt="string">2021-06-04T05:56:28Z</DateUtc></StartTime><FrequencyChanges><FrequencyChange><Frequency dt:dt="r8">2699970000</Frequency><Timestamp dt:dt="r8">5696178179441</Timestamp><Current dt…	좌우반구com(split BVF)_1-025-1	60.021	1.0.0.163	1	1590819550	Professional	2.0.10.242	2.0.10.353	06-04-2021	2021-06-04 오전 5:56:28	14:56:28	2.0.10.248	364	1	{/}	검색	검	색	NULL	NULL	NULL	NULL	NULL	NULL	103	1	100	KSY	List3	0		1	-1	1128308	184		0	0	1	{/}	0	4	1128492	0	{/}	246
좌우반구com(split BVF)_1	25	1	<?xml version="1.0"?>\n<Clock xmlns:dt="urn:schemas-microsoft-com:datatypes"><Description dt:dt="string">E-Prime Primary Realtime Clock</Description><StartTime><Timestamp dt:dt="int">0</Timestamp><DateUtc dt:dt="string">2021-06-04T05:56:28Z</DateUtc></StartTime><FrequencyChanges><FrequencyChange><Frequency dt:dt="r8">2699970000</Frequency><Timestamp dt:dt="r8">5696178179441</Timestamp><Current dt…	좌우반구com(split BVF)_1-025-1	60.021	1.0.0.163	1	1590819550	Professional	2.0.10.242	2.0.10.353	06-04-2021	2021-06-04 오전 5:56:28	14:56:28	2.0.10.248	64	2	z	검죽	검	죽	80	1	64	NULL	NULL	NULL	NULL	NULL	NULL	KSY	List1	0		0	-1	196668	183		0	0	1	z	1	3	196851	0	z	811
좌우반구com(split BVF)_1	25	1	<?xml version="1.0"?>\n<Clock xmlns:dt="urn:schemas-microsoft-com:datatypes"><Description dt:dt="string">E-Prime Primary Realtime Clock</Description><StartTime><Timestamp dt:dt="int">0</Timestamp><DateUtc dt:dt="string">2021-06-04T05:56:28Z</DateUtc></StartTime><FrequencyChanges><FrequencyChange><Frequency dt:dt="r8">2699970000</Frequency><Timestamp dt:dt="r8">5696178179441</Timestamp><Current dt…	좌우반구com(split BVF)_1-025-1	60.021	1.0.0.163	1	1590819550	Professional	2.0.10.242	2.0.10.353	06-04-2021	2021-06-04 오전 5:56:28	14:56:28	2.0.10.248	36	2	z	검환	검	환	68	1	36	NULL	NULL	NULL	NULL	NULL	NULL	KSY3	List1	NULL	NULL	NULL	NULL	NULL	NULL	NULL	NULL	NULL	1	z	0	4	118096	0	z	927
좌우반구com(split BVF)_1	25	1	<?xml version="1.0"?>\n<Clock xmlns:dt="urn:schemas-microsoft-com:datatypes"><Description dt:dt="string">E-Prime Primary Realtime Clock</Description><StartTime><Timestamp dt:dt="int">0</Timestamp><DateUtc dt:dt="string">2021-06-04T05:56:28Z</DateUtc></StartTime><FrequencyChanges><FrequencyChange><Frequency dt:dt="r8">2699970000</Frequency><Timestamp dt:dt="r8">5696178179441</Timestamp><Current dt…	좌우반구com(split BVF)_1-025-1	60.021	1.0.0.163	1	1590819550	Professional	2.0.10.242	2.0.10.353	06-04-2021	2021-06-04 오전 5:56:28	14:56:28	2.0.10.248	169	2	z	격례	격	례	NULL	NULL	NULL	75	1	37	NULL	NULL	NULL	KSY3	List2	NULL	NULL	NULL	NULL	NULL	NULL	NULL	NULL	NULL	1	z	0	3	548195	0	z	494
좌우반구com(split BVF)_1	25	1	<?xml version="1.0"?>\n<Clock xmlns:dt="urn:schemas-microsoft-com:datatypes"><Description dt:dt="string">E-Prime Primary Realtime Clock</Description><StartTime><Timestamp dt:dt="int">0</Timestamp><DateUtc dt:dt="string">2021-06-04T05:56:28Z</DateUtc></StartTime><FrequencyChanges><FrequencyChange><Frequency dt:dt="r8">2699970000</Frequency><Timestamp dt:dt="r8">5696178179441</Timestamp><Current dt…	좌우반구com(split BVF)_1-025-1	60.021	1.0.0.163	1	1590819550	Professional	2.0.10.242	2.0.10.353	06-04-2021	2021-06-04 오전 5:56:28	14:56:28	2.0.10.248	242	1	{/}	결과	결	과	NULL	NULL	NULL	60	1	110	NULL	NULL	NULL	KSY	List2	0		0	-1	740294	184		0	0	1	{/}	0	4	740478	0	{/}	209
좌우반구com(split BVF)_1	25	1	<?xml version="1.0"?>\n<Clock xmlns:dt="urn:schemas-microsoft-com:datatypes"><Description dt:dt="string">E-Prime Primary Realtime Clock</Description><StartTime><Timestamp dt:dt="int">0</Timestamp><DateUtc dt:dt="string">2021-06-04T05:56:28Z</DateUtc></StartTime><FrequencyChanges><FrequencyChange><Frequency dt:dt="r8">2699970000</Frequency><Timestamp dt:dt="r8">5696178179441</Timestamp><Current dt…	좌우반구com(split BVF)_1-025-1	60.021	1.0.0.163	1	1590819550	Professional	2.0.10.242	2.0.10.353	06-04-2021	2021-06-04 오전 5:56:28	14:56:28	2.0.10.248	108	1	{/}	결국	결	국	30	1	108	NULL	NULL	NULL	NULL	NULL	NULL	KSY	List1	0		0	0	315810	183		0	0	1	{/}	0	3	315993	0	{/}	276
좌우반구com(split BVF)_1	25	1	<?xml version="1.0"?>\n<Clock xmlns:dt="urn:schemas-microsoft-com:datatypes"><Description dt:dt="string">E-Prime Primary Realtime Clock</Description><StartTime><Timestamp dt:dt="int">0</Timestamp><DateUtc dt:dt="string">2021-06-04T05:56:28Z</DateUtc></StartTime><FrequencyChanges><FrequencyChange><Frequency dt:dt="r8">2699970000</Frequency><Timestamp dt:dt="r8">5696178179441</Timestamp><Current dt…	좌우반구com(split BVF)_1-025-1	60.021	1.0.0.163	1	1590819550	Professional	2.0.10.242	2.0.10.353	06-04-2021	2021-06-04 오전 5:56:28	14:56:28	2.0.10.248	89	1	{/}	결정	결	정	88	1	89	NULL	NULL	NULL	NULL	NULL	NULL	KSY	List1	0		0	-1	266077	183		0	0	1	{/}	1	3	266260	0	{/}	292
좌우반구com(split BVF)_1	25	1	<?xml version="1.0"?>\n<Clock xmlns:dt="urn:schemas-microsoft-com:datatypes"><Description dt:dt="string">E-Prime Primary Realtime Clock</Description><StartTime><Timestamp dt:dt="int">0</Timestamp><DateUtc dt:dt="string">2021-06-04T05:56:28Z</DateUtc></StartTime><FrequencyChanges><FrequencyChange><Frequency dt:dt="r8">2699970000</Frequency><Timestamp dt:dt="r8">5696178179441</Timestamp><Current dt…	좌우반구com(split BVF)_1-025-1	60.021	1.0.0.163	1	1590819550	Professional	2.0.10.242	2.0.10.353	06-04-2021	2021-06-04 오전 5:56:28	14:56:28	2.0.10.248	25	2	z	결지	결	지	36	1	25	NULL	NULL	NULL	NULL	NULL	NULL	KSY	List1	0		0	0	85624	183		0	0	1	z	0	3	85807	0	z	696
좌우반구com(split BVF)_1	25	1	<?xml version="1.0"?>\n<Clock xmlns:dt="urn:schemas-microsoft-com:datatypes"><Description dt:dt="string">E-Prime Primary Realtime Clock</Description><StartTime><Timestamp dt:dt="int">0</Timestamp><DateUtc dt:dt="string">2021-06-04T05:56:28Z</DateUtc></StartTime><FrequencyChanges><FrequencyChange><Frequency dt:dt="r8">2699970000</Frequency><Timestamp dt:dt="r8">5696178179441</Timestamp><Current dt…	좌우반구com(split BVF)_1-025-1	60.021	1.0.0.163	1	1590819550	Professional	2.0.10.242	2.0.10.353	06-04-2021	2021-06-04 오전 5:56:28	14:56:28	2.0.10.248	174	2	z	결협	결	협	NULL	NULL	NULL	97	1	42	NULL	NULL	NULL	KSY3	List2	NULL	NULL	NULL	NULL	NULL	NULL	NULL	NULL	NULL	1	z	0	4	562207	0	z	490
좌우반구com(split BVF)_1	25	1	<?xml version="1.0"?>\n<Clock xmlns:dt="urn:schemas-microsoft-com:datatypes"><Description dt:dt="string">E-Prime Primary Realtime Clock</Description><StartTime><Timestamp dt:dt="int">0</Timestamp><DateUtc dt:dt="string">2021-06-04T05:56:28Z</DateUtc></StartTime><FrequencyChanges><FrequencyChange><Frequency dt:dt="r8">2699970000</Frequency><Timestamp dt:dt="r8">5696178179441</Timestamp><Current dt…	좌우반구com(split BVF)_1-025-1	60.021	1.0.0.163	1	1590819550	Professional	2.0.10.242	2.0.10.353	06-04-2021	2021-06-04 오전 5:56:28	14:56:28	2.0.10.248	293	1	{/}	경비	경	비	NULL	NULL	NULL	NULL	NULL	NULL	47	1	29	KSY	List3	0		0	-1	941757	183		0	0	1	{/}	0	3	941940	0	{/}	280
좌우반구com(split BVF)_1	25	1	<?xml version="1.0"?>\n<Clock xmlns:dt="urn:schemas-microsoft-com:datatypes"><Description dt:dt="string">E-Prime Primary Realtime Clock</Description><StartTime><Timestamp dt:dt="int">0</Timestamp><DateUtc dt:dt="string">2021-06-04T05:56:28Z</DateUtc></StartTime><FrequencyChanges><FrequencyChange><Frequency dt:dt="r8">2699970000</Frequency><Timestamp dt:dt="r8">5696178179441</Timestamp><Current dt…	좌우반구com(split BVF)_1-025-1	60.021	1.0.0.163	1	1590819550	Professional	2.0.10.242	2.0.10.353	06-04-2021	2021-06-04 오전 5:56:28	14:56:28	2.0.10.248	136	1	{/}	경험	경	험	NULL	NULL	NULL	49	1	4	NULL	NULL	NULL	KSY	List2	0		0	-1	461192	183		0	0	1	{/}	0	3	461375	0	{/}	300
좌우반구com(split BVF)_1	25	1	<?xml version="1.0"?>\n<Clock xmlns:dt="urn:schemas-microsoft-com:datatypes"><Description dt:dt="string">E-Prime Primary Realtime Clock</Description><StartTime><Timestamp dt:dt="int">0</Timestamp><DateUtc dt:dt="string">2021-06-04T05:56:28Z</DateUtc></StartTime><FrequencyChanges><FrequencyChange><Frequency dt:dt="r8">2699970000</Frequency><Timestamp dt:dt="r8">5696178179441</Timestamp><Current dt…	좌우반구com(split BVF)_1-025-1	60.021	1.0.0.163	1	1590819550	Professional	2.0.10.242	2.0.10.353	06-04-2021	2021-06-04 오전 5:56:28	14:56:28	2.0.10.248	353	1	{/}	경호	경	호	NULL	NULL	NULL	NULL	NULL	NULL	13	1	89	KSY	List3	0		0	-1	1098052	184		0	0	1	{/}	0	4	1098236	0	{/}	448
좌우반구com(split BVF)_1	25	1	<?xml version="1.0"?>\n<Clock xmlns:dt="urn:schemas-microsoft-com:datatypes"><Description dt:dt="string">E-Prime Primary Realtime Clock</Description><StartTime><Timestamp dt:dt="int">0</Timestamp><DateUtc dt:dt="string">2021-06-04T05:56:28Z</DateUtc></StartTime><FrequencyChanges><FrequencyChange><Frequency dt:dt="r8">2699970000</Frequency><Timestamp dt:dt="r8">5696178179441</Timestamp><Current dt…	좌우반구com(split BVF)_1-025-1	60.021	1.0.0.163	1	1590819550	Professional	2.0.10.242	2.0.10.353	06-04-2021	2021-06-04 오전 5:56:28	14:56:28	2.0.10.248	238	1	{/}	계기	계	기	NULL	NULL	NULL	2	1	106	NULL	NULL	NULL	KSY	List2	0		0	0	730298	183		0	0	1	{/}	0	3	730481	0	{/}	342
좌우반구com(split BVF)_1	25	1	<?xml version="1.0"?>\n<Clock xmlns:dt="urn:schemas-microsoft-com:datatypes"><Description dt:dt="string">E-Prime Primary Realtime Clock</Description><StartTime><Timestamp dt:dt="int">0</Timestamp><DateUtc dt:dt="string">2021-06-04T05:56:28Z</DateUtc></StartTime><FrequencyChanges><FrequencyChange><Frequency dt:dt="r8">2699970000</Frequency><Timestamp dt:dt="r8">5696178179441</Timestamp><Current dt…	좌우반구com(split BVF)_1-025-1	60.021	1.0.0.163	1	1590819550	Professional	2.0.10.242	2.0.10.353	06-04-2021	2021-06-04 오전 5:56:28	14:56:28	2.0.10.248	84	2	z	계님	계	님	128	1	84	NULL	NULL	NULL	NULL	NULL	NULL	KSY2	List1	NULL	NULL	NULL	NULL	NULL	NULL	NULL	NULL	NULL	1	z	0	3	252415	0	z	590
좌우반구com(split BVF)_1	25	1	<?xml version="1.0"?>\n<Clock xmlns:dt="urn:schemas-microsoft-com:datatypes"><Description dt:dt="string">E-Prime Primary Realtime Clock</Description><StartTime><Timestamp dt:dt="int">0</Timestamp><DateUtc dt:dt="string">2021-06-04T05:56:28Z</DateUtc></StartTime><FrequencyChanges><FrequencyChange><Frequency dt:dt="r8">2699970000</Frequency><Timestamp dt:dt="r8">5696178179441</Timestamp><Current dt…	좌우반구com(split BVF)_1-025-1	60.021	1.0.0.163	1	1590819550	Professional	2.0.10.242	2.0.10.353	06-04-2021	2021-06-04 오전 5:56:28	14:56:28	2.0.10.248	388	2	z	계락	계	락	NULL	NULL	NULL	NULL	NULL	NULL	31	1	124	KSY	List3	0		0	-1	1192586	183		0	0	0	z	0	3	1192769	0	{/}	272
좌우반구com(split BVF)_1	25	1	<?xml version="1.0"?>\n<Clock xmlns:dt="urn:schemas-microsoft-com:datatypes"><Description dt:dt="string">E-Prime Primary Realtime Clock</Description><StartTime><Timestamp dt:dt="int">0</Timestamp><DateUtc dt:dt="string">2021-06-04T05:56:28Z</DateUtc></StartTime><FrequencyChanges><FrequencyChange><Frequency dt:dt="r8">2699970000</Frequency><Timestamp dt:dt="r8">5696178179441</Timestamp><Current dt…	좌우반구com(split BVF)_1-025-1	60.021	1.0.0.163	1	1590819550	Professional	2.0.10.242	2.0.10.353	06-04-2021	2021-06-04 오전 5:56:28	14:56:28	2.0.10.248	209	1	{/}	계수	계	수	NULL	NULL	NULL	22	1	77	NULL	NULL	NULL	KSY	List2	0		0	0	653575	183		0	0	1	{/}	0	3	653758	0	{/}	565
좌우반구com(split BVF)_1	25	1	<?xml version="1.0"?>\n<Clock xmlns:dt="urn:schemas-microsoft-com:datatypes"><Description dt:dt="string">E-Prime Primary Realtime Clock</Description><StartTime><Timestamp dt:dt="int">0</Timestamp><DateUtc dt:dt="string">2021-06-04T05:56:28Z</DateUtc></StartTime><FrequencyChanges><FrequencyChange><Frequency dt:dt="r8">2699970000</Frequency><Timestamp dt:dt="r8">5696178179441</Timestamp><Current dt…	좌우반구com(split BVF)_1-025-1	60.021	1.0.0.163	1	1590819550	Professional	2.0.10.242	2.0.10.353	06-04-2021	2021-06-04 오전 5:56:28	14:56:28	2.0.10.248	138	2	z	계여	계	여	NULL	NULL	NULL	26	1	6	NULL	NULL	NULL	KSY	List2	0		0	-1	466440	184		0	0	1	z	0	4	466624	0	z	466
좌우반구com(split BVF)_1	25	1	<?xml version="1.0"?>\n<Clock xmlns:dt="urn:schemas-microsoft-com:datatypes"><Description dt:dt="string">E-Prime Primary Realtime Clock</Description><StartTime><Timestamp dt:dt="int">0</Timestamp><DateUtc dt:dt="string">2021-06-04T05:56:28Z</DateUtc></StartTime><FrequencyChanges><FrequencyChange><Frequency dt:dt="r8">2699970000</Frequency><Timestamp dt:dt="r8">5696178179441</Timestamp><Current dt…	좌우반구com(split BVF)_1-025-1	60.021	1.0.0.163	1	1590819550	Professional	2.0.10.242	2.0.10.353	06-04-2021	2021-06-04 오전 5:56:28	14:56:28	2.0.10.248	7	2	z	고률	고	률	74	1	7	NULL	NULL	NULL	NULL	NULL	NULL	KSY3	List1	NULL	NULL	NULL	NULL	NULL	NULL	NULL	NULL	NULL	0	z	0	3	37174	0	{/}	386
좌우반구com(split BVF)_1	25	1	<?xml version="1.0"?>\n<Clock xmlns:dt="urn:schemas-microsoft-com:datatypes"><Description dt:dt="string">E-Prime Primary Realtime Clock</Description><StartTime><Timestamp dt:dt="int">0</Timestamp><DateUtc dt:dt="string">2021-06-04T05:56:28Z</DateUtc></StartTime><FrequencyChanges><FrequencyChange><Frequency dt:dt="r8">2699970000</Frequency><Timestamp dt:dt="r8">5696178179441</Timestamp><Current dt…	좌우반구com(split BVF)_1-025-1	60.021	1.0.0.163	1	1590819550	Professional	2.0.10.242	2.0.10.353	06-04-2021	2021-06-04 오전 5:56:28	14:56:28	2.0.10.248	264	2	z	고청	고	청	NULL	NULL	NULL	20	1	132	NULL	NULL	NULL	KSY2	List2	NULL	NULL	NULL	NULL	NULL	NULL	NULL	NULL	NULL	0	z	0	4	799374	0	{/}	544
좌우반구com(split BVF)_1	25	1	<?xml version="1.0"?>\n<Clock xmlns:dt="urn:schemas-microsoft-com:datatypes"><Description dt:dt="string">E-Prime Primary Realtime Clock</Description><StartTime><Timestamp dt:dt="int">0</Timestamp><DateUtc dt:dt="string">2021-06-04T05:56:28Z</DateUtc></StartTime><FrequencyChanges><FrequencyChange><Frequency dt:dt="r8">2699970000</Frequency><Timestamp dt:dt="r8">5696178179441</Timestamp><Current dt…	좌우반구com(split BVF)_1-025-1	60.021	1.0.0.163	1	1590819550	Professional	2.0.10.242	2.0.10.353	06-04-2021	2021-06-04 오전 5:56:28	14:56:28	2.0.10.248	189	1	{/}	공기	공	기	NULL	NULL	NULL	70	1	57	NULL	NULL	NULL	KSY	List2	0		0	-1	600960	183		0	0	1	{/}	0	3	601143	0	{/}	242
좌우반구com(split BVF)_1	25	1	<?xml version="1.0"?>\n<Clock xmlns:dt="urn:schemas-microsoft-com:datatypes"><Description dt:dt="string">E-Prime Primary Realtime Clock</Description><StartTime><Timestamp dt:dt="int">0</Timestamp><DateUtc dt:dt="string">2021-06-04T05:56:28Z</DateUtc></StartTime><FrequencyChanges><FrequencyChange><Frequency dt:dt="r8">2699970000</Frequency><Timestamp dt:dt="r8">5696178179441</Timestamp><Current dt…	좌우반구com(split BVF)_1-025-1	60.021	1.0.0.163	1	1590819550	Professional	2.0.10.242	2.0.10.353	06-04-2021	2021-06-04 오전 5:56:28	14:56:28	2.0.10.248	234	1	{/}	공백	공	백	NULL	NULL	NULL	110	1	102	NULL	NULL	NULL	KSY	List2	0		0	0	719502	183		0	0	1	{/}	0	3	719685	0	{/}	610
좌우반구com(split BVF)_1	25	1	<?xml version="1.0"?>\n<Clock xmlns:dt="urn:schemas-microsoft-com:datatypes"><Description dt:dt="string">E-Prime Primary Realtime Clock</Description><StartTime><Timestamp dt:dt="int">0</Timestamp><DateUtc dt:dt="string">2021-06-04T05:56:28Z</DateUtc></StartTime><FrequencyChanges><FrequencyChange><Frequency dt:dt="r8">2699970000</Frequency><Timestamp dt:dt="r8">5696178179441</Timestamp><Current dt…	좌우반구com(split BVF)_1-025-1	60.021	1.0.0.163	1	1590819550	Professional	2.0.10.242	2.0.10.353	06-04-2021	2021-06-04 오전 5:56:28	14:56:28	2.0.10.248	143	1	{/}	공포	공	포	NULL	NULL	NULL	108	1	11	NULL	NULL	NULL	KSY	List2	0		0	-1	480152	183		0	0	1	{/}	1	3	480335	0	{/}	315
좌우반구com(split BVF)_1	25	1	<?xml version="1.0"?>\n<Clock xmlns:dt="urn:schemas-microsoft-com:datatypes"><Description dt:dt="string">E-Prime Primary Realtime Clock</Description><StartTime><Timestamp dt:dt="int">0</Timestamp><DateUtc dt:dt="string">2021-06-04T05:56:28Z</DateUtc></StartTime><FrequencyChanges><FrequencyChange><Frequency dt:dt="r8">2699970000</Frequency><Timestamp dt:dt="r8">5696178179441</Timestamp><Current dt…	좌우반구com(split BVF)_1-025-1	60.021	1.0.0.163	1	1590819550	Professional	2.0.10.242	2.0.10.353	06-04-2021	2021-06-04 오전 5:56:28	14:56:28	2.0.10.248	167	2	z	과법	과	법	NULL	NULL	NULL	43	1	35	NULL	NULL	NULL	KSY3	List2	NULL	NULL	NULL	NULL	NULL	NULL	NULL	NULL	NULL	1	z	0	3	543130	0	z	399
좌우반구com(split BVF)_1	25	1	<?xml version="1.0"?>\n<Clock xmlns:dt="urn:schemas-microsoft-com:datatypes"><Description dt:dt="string">E-Prime Primary Realtime Clock</Description><StartTime><Timestamp dt:dt="int">0</Timestamp><DateUtc dt:dt="string">2021-06-04T05:56:28Z</DateUtc></StartTime><FrequencyChanges><FrequencyChange><Frequency dt:dt="r8">2699970000</Frequency><Timestamp dt:dt="r8">5696178179441</Timestamp><Current dt…	좌우반구com(split BVF)_1-025-1	60.021	1.0.0.163	1	1590819550	Professional	2.0.10.242	2.0.10.353	06-04-2021	2021-06-04 오전 5:56:28	14:56:28	2.0.10.248	291	1	{/}	과정	과	정	NULL	NULL	NULL	NULL	NULL	NULL	60	1	27	KSY	List3	0		0	0	936959	183		0	0	1	{/}	0	3	937142	0	{/}	247
좌우반구com(split BVF)_1	25	1	<?xml version="1.0"?>\n<Clock xmlns:dt="urn:schemas-microsoft-com:datatypes"><Description dt:dt="string">E-Prime Primary Realtime Clock</Description><StartTime><Timestamp dt:dt="int">0</Timestamp><DateUtc dt:dt="string">2021-06-04T05:56:28Z</DateUtc></StartTime><FrequencyChanges><FrequencyChange><Frequency dt:dt="r8">2699970000</Frequency><Timestamp dt:dt="r8">5696178179441</Timestamp><Current dt…	좌우반구com(split BVF)_1-025-1	60.021	1.0.0.163	1	1590819550	Professional	2.0.10.242	2.0.10.353	06-04-2021	2021-06-04 오전 5:56:28	14:56:28	2.0.10.248	276	1	{/}	관계	관	계	NULL	NULL	NULL	NULL	NULL	NULL	94	1	12	KSY	List3	0		1	-1	897622	184		0	0	1	{/}	0	4	897806	0	{/}	303
좌우반구com(split BVF)_1	25	1	<?xml version="1.0"?>\n<Clock xmlns:dt="urn:schemas-microsoft-com:datatypes"><Description dt:dt="string">E-Prime Primary Realtime Clock</Description><StartTime><Timestamp dt:dt="int">0</Timestamp><DateUtc dt:dt="string">2021-06-04T05:56:28Z</DateUtc></StartTime><FrequencyChanges><FrequencyChange><Frequency dt:dt="r8">2699970000</Frequency><Timestamp dt:dt="r8">5696178179441</Timestamp><Current dt…	좌우반구com(split BVF)_1-025-1	60.021	1.0.0.163	1	1590819550	Professional	2.0.10.242	2.0.10.353	06-04-2021	2021-06-04 오전 5:56:28	14:56:28	2.0.10.248	341	1	{/}	관측	관	측	NULL	NULL	NULL	NULL	NULL	NULL	57	1	77	KSY	List3	0		0	-1	1065197	183		0	0	1	{/}	1	3	1065380	0	{/}	383
좌우반구com(split BVF)_1	25	1	<?xml version="1.0"?>\n<Clock xmlns:dt="urn:schemas-microsoft-com:datatypes"><Description dt:dt="string">E-Prime Primary Realtime Clock</Description><StartTime><Timestamp dt:dt="int">0</Timestamp><DateUtc dt:dt="string">2021-06-04T05:56:28Z</DateUtc></StartTime><FrequencyChanges><FrequencyChange><Frequency dt:dt="r8">2699970000</Frequency><Timestamp dt:dt="r8">5696178179441</Timestamp><Current dt…	좌우반구com(split BVF)_1-025-1	60.021	1.0.0.163	1	1590819550	Professional	2.0.10.242	2.0.10.353	06-04-2021	2021-06-04 오전 5:56:28	14:56:28	2.0.10.248	318	1	{/}	광장	광	장	NULL	NULL	NULL	NULL	NULL	NULL	125	1	54	KSY	List3	0		0	0	1004752	183		0	0	1	{/}	0	3	1004935	0	{/}	229
좌우반구com(split BVF)_1	25	1	<?xml version="1.0"?>\n<Clock xmlns:dt="urn:schemas-microsoft-com:datatypes"><Description dt:dt="string">E-Prime Primary Realtime Clock</Description><StartTime><Timestamp dt:dt="int">0</Timestamp><DateUtc dt:dt="string">2021-06-04T05:56:28Z</DateUtc></StartTime><FrequencyChanges><FrequencyChange><Frequency dt:dt="r8">2699970000</Frequency><Timestamp dt:dt="r8">5696178179441</Timestamp><Current dt…	좌우반구com(split BVF)_1-025-1	60.021	1.0.0.163	1	1590819550	Professional	2.0.10.242	2.0.10.353	06-04-2021	2021-06-04 오전 5:56:28	14:56:28	2.0.10.248	296	2	z	교느	교	느	NULL	NULL	NULL	NULL	NULL	NULL	55	1	32	KSY3	List3	NULL	NULL	NULL	NULL	NULL	NULL	NULL	NULL	NULL	1	z	0	3	949554	0	z	394
좌우반구com(split BVF)_1	25	1	<?xml version="1.0"?>\n<Clock xmlns:dt="urn:schemas-microsoft-com:datatypes"><Description dt:dt="string">E-Prime Primary Realtime Clock</Description><StartTime><Timestamp dt:dt="int">0</Timestamp><DateUtc dt:dt="string">2021-06-04T05:56:28Z</DateUtc></StartTime><FrequencyChanges><FrequencyChange><Frequency dt:dt="r8">2699970000</Frequency><Timestamp dt:dt="r8">5696178179441</Timestamp><Current dt…	좌우반구com(split BVF)_1-025-1	60.021	1.0.0.163	1	1590819550	Professional	2.0.10.242	2.0.10.353	06-04-2021	2021-06-04 오전 5:56:28	14:56:28	2.0.10.248	382	2	z	교휘	교	휘	NULL	NULL	NULL	NULL	NULL	NULL	130	1	118	KSY	List3	0		0	-1	1175975	183		0	0	1	z	0	3	1176158	0	z	1147
좌우반구com(split BVF)_1	25	1	<?xml version="1.0"?>\n<Clock xmlns:dt="urn:schemas-microsoft-com:datatypes"><Description dt:dt="string">E-Prime Primary Realtime Clock</Description><StartTime><Timestamp dt:dt="int">0</Timestamp><DateUtc dt:dt="string">2021-06-04T05:56:28Z</DateUtc></StartTime><FrequencyChanges><FrequencyChange><Frequency dt:dt="r8">2699970000</Frequency><Timestamp dt:dt="r8">5696178179441</Timestamp><Current dt…	좌우반구com(split BVF)_1-025-1	60.021	1.0.0.163	1	1590819550	Professional	2.0.10.242	2.0.10.353	06-04-2021	2021-06-04 오전 5:56:28	14:56:28	2.0.10.248	175	1	{/}	구조	구	조	NULL	NULL	NULL	8	1	43	NULL	NULL	NULL	KSY	List2	0		1	-1	564722	184		0	0	1	{/}	0	4	564906	0	{/}	359
좌우반구com(split BVF)_1	25	1	<?xml version="1.0"?>\n<Clock xmlns:dt="urn:schemas-microsoft-com:datatypes"><Description dt:dt="string">E-Prime Primary Realtime Clock</Description><StartTime><Timestamp dt:dt="int">0</Timestamp><DateUtc dt:dt="string">2021-06-04T05:56:28Z</DateUtc></StartTime><FrequencyChanges><FrequencyChange><Frequency dt:dt="r8">2699970000</Frequency><Timestamp dt:dt="r8">5696178179441</Timestamp><Current dt…	좌우반구com(split BVF)_1-025-1	60.021	1.0.0.163	1	1590819550	Professional	2.0.10.242	2.0.10.353	06-04-2021	2021-06-04 오전 5:56:28	14:56:28	2.0.10.248	107	2	z	국득	국	득	104	1	107	NULL	NULL	NULL	NULL	NULL	NULL	KSY3	List1	NULL	NULL	NULL	NULL	NULL	NULL	NULL	NULL	NULL	1	z	0	3	313394	0	z	403
좌우반구com(split BVF)_1	25	1	<?xml version="1.0"?>\n<Clock xmlns:dt="urn:schemas-microsoft-com:datatypes"><Description dt:dt="string">E-Prime Primary Realtime Clock</Description><StartTime><Timestamp dt:dt="int">0</Timestamp><DateUtc dt:dt="string">2021-06-04T05:56:28Z</DateUtc></StartTime><FrequencyChanges><FrequencyChange><Frequency dt:dt="r8">2699970000</Frequency><Timestamp dt:dt="r8">5696178179441</Timestamp><Current dt…	좌우반구com(split BVF)_1-025-1	60.021	1.0.0.163	1	1590819550	Professional	2.0.10.242	2.0.10.353	06-04-2021	2021-06-04 오전 5:56:28	14:56:28	2.0.10.248	216	2	z	국반	국	반	NULL	NULL	NULL	5	1	84	NULL	NULL	NULL	KSY	List2	0		0	-1	672218	183		0	0	0	z	1	3	672401	0	{/}	287
좌우반구com(split BVF)_1	25	1	<?xml version="1.0"?>\n<Clock xmlns:dt="urn:schemas-microsoft-com:datatypes"><Description dt:dt="string">E-Prime Primary Realtime Clock</Description><StartTime><Timestamp dt:dt="int">0</Timestamp><DateUtc dt:dt="string">2021-06-04T05:56:28Z</DateUtc></StartTime><FrequencyChanges><FrequencyChange><Frequency dt:dt="r8">2699970000</Frequency><Timestamp dt:dt="r8">5696178179441</Timestamp><Current dt…	좌우반구com(split BVF)_1-025-1	60.021	1.0.0.163	1	1590819550	Professional	2.0.10.242	2.0.10.353	06-04-2021	2021-06-04 오전 5:56:28	14:56:28	2.0.10.248	13	1	{/}	군청	군	청	60	1	13	NULL	NULL	NULL	NULL	NULL	NULL	KSY	List1	0		0	0	53302	183		0	0	1	{/}	0	3	53485	0	{/}	579
좌우반구com(split BVF)_1	25	1	<?xml version="1.0"?>\n<Clock xmlns:dt="urn:schemas-microsoft-com:datatypes"><Description dt:dt="string">E-Prime Primary Realtime Clock</Description><StartTime><Timestamp dt:dt="int">0</Timestamp><DateUtc dt:dt="string">2021-06-04T05:56:28Z</DateUtc></StartTime><FrequencyChanges><FrequencyChange><Frequency dt:dt="r8">2699970000</Frequency><Timestamp dt:dt="r8">5696178179441</Timestamp><Current dt…	좌우반구com(split BVF)_1-025-1	60.021	1.0.0.163	1	1590819550	Professional	2.0.10.242	2.0.10.353	06-04-2021	2021-06-04 오전 5:56:28	14:56:28	2.0.10.248	72	1	{/}	궤도	궤	도	120	1	72	NULL	NULL	NULL	NULL	NULL	NULL	KSY	List1	0		0	0	219477	183		0	0	1	{/}	0	3	219660	0	{/}	386
좌우반구com(split BVF)_1	25	1	<?xml version="1.0"?>\n<Clock xmlns:dt="urn:schemas-microsoft-com:datatypes"><Description dt:dt="string">E-Prime Primary Realtime Clock</Description><StartTime><Timestamp dt:dt="int">0</Timestamp><DateUtc dt:dt="string">2021-06-04T05:56:28Z</DateUtc></StartTime><FrequencyChanges><FrequencyChange><Frequency dt:dt="r8">2699970000</Frequency><Timestamp dt:dt="r8">5696178179441</Timestamp><Current dt…	좌우반구com(split BVF)_1-025-1	60.021	1.0.0.163	1	1590819550	Professional	2.0.10.242	2.0.10.353	06-04-2021	2021-06-04 오전 5:56:28	14:56:28	2.0.10.248	269	2	z	궤희	궤	희	NULL	NULL	NULL	NULL	NULL	NULL	59	1	5	KSY2	List3	NULL	NULL	NULL	NULL	NULL	NULL	NULL	NULL	NULL	1	z	0	3	879712	0	z	485
좌우반구com(split BVF)_1	25	1	<?xml version="1.0"?>\n<Clock xmlns:dt="urn:schemas-microsoft-com:datatypes"><Description dt:dt="string">E-Prime Primary Realtime Clock</Description><StartTime><Timestamp dt:dt="int">0</Timestamp><DateUtc dt:dt="string">2021-06-04T05:56:28Z</DateUtc></StartTime><FrequencyChanges><FrequencyChange><Frequency dt:dt="r8">2699970000</Frequency><Timestamp dt:dt="r8">5696178179441</Timestamp><Current dt…	좌우반구com(split BVF)_1-025-1	60.021	1.0.0.163	1	1590819550	Professional	2.0.10.242	2.0.10.353	06-04-2021	2021-06-04 오전 5:56:28	14:56:28	2.0.10.248	284	1	{/}	그림	그	림	NULL	NULL	NULL	NULL	NULL	NULL	119	1	20	KSY	List3	0		0	-1	918582	183		0	0	1	{/}	0	3	918765	0	{/}	224
좌우반구com(split BVF)_1	25	1	<?xml version="1.0"?>\n<Clock xmlns:dt="urn:schemas-microsoft-com:datatypes"><Description dt:dt="string">E-Prime Primary Realtime Clock</Description><StartTime><Timestamp dt:dt="int">0</Timestamp><DateUtc dt:dt="string">2021-06-04T05:56:28Z</DateUtc></StartTime><FrequencyChanges><FrequencyChange><Frequency dt:dt="r8">2699970000</Frequency><Timestamp dt:dt="r8">5696178179441</Timestamp><Current dt…	좌우반구com(split BVF)_1-025-1	60.021	1.0.0.163	1	1590819550	Professional	2.0.10.242	2.0.10.353	06-04-2021	2021-06-04 오전 5:56:28	14:56:28	2.0.10.248	378	2	z	그법	그	법	NULL	NULL	NULL	NULL	NULL	NULL	42	1	114	KSY2	List3	NULL	NULL	NULL	NULL	NULL	NULL	NULL	NULL	NULL	1	z	0	3	1165945	0	z	433
좌우반구com(split BVF)_1	25	1	<?xml version="1.0"?>\n<Clock xmlns:dt="urn:schemas-microsoft-com:datatypes"><Description dt:dt="string">E-Prime Primary Realtime Clock</Description><StartTime><Timestamp dt:dt="int">0</Timestamp><DateUtc dt:dt="string">2021-06-04T05:56:28Z</DateUtc></StartTime><FrequencyChanges><FrequencyChange><Frequency dt:dt="r8">2699970000</Frequency><Timestamp dt:dt="r8">5696178179441</Timestamp><Current dt…	좌우반구com(split BVF)_1-025-1	60.021	1.0.0.163	1	1590819550	Professional	2.0.10.242	2.0.10.353	06-04-2021	2021-06-04 오전 5:56:28	14:56:28	2.0.10.248	98	2	z	그소	그	소	25	1	98	NULL	NULL	NULL	NULL	NULL	NULL	KSY2	List1	NULL	NULL	NULL	NULL	NULL	NULL	NULL	NULL	NULL	1	z	0	4	289736	0	z	381
좌우반구com(split BVF)_1	25	1	<?xml version="1.0"?>\n<Clock xmlns:dt="urn:schemas-microsoft-com:datatypes"><Description dt:dt="string">E-Prime Primary Realtime Clock</Description><StartTime><Timestamp dt:dt="int">0</Timestamp><DateUtc dt:dt="string">2021-06-04T05:56:28Z</DateUtc></StartTime><FrequencyChanges><FrequencyChange><Frequency dt:dt="r8">2699970000</Frequency><Timestamp dt:dt="r8">5696178179441</Timestamp><Current dt…	좌우반구com(split BVF)_1-025-1	60.021	1.0.0.163	1	1590819550	Professional	2.0.10.242	2.0.10.353	06-04-2021	2021-06-04 오전 5:56:28	14:56:28	2.0.10.248	231	2	z	그종	그	종	NULL	NULL	NULL	65	1	99	NULL	NULL	NULL	KSY	List2	0		0	-1	711621	183		0	0	1	z	0	3	711804	0	z	523
좌우반구com(split BVF)_1	25	1	<?xml version="1.0"?>\n<Clock xmlns:dt="urn:schemas-microsoft-com:datatypes"><Description dt:dt="string">E-Prime Primary Realtime Clock</Description><StartTime><Timestamp dt:dt="int">0</Timestamp><DateUtc dt:dt="string">2021-06-04T05:56:28Z</DateUtc></StartTime><FrequencyChanges><FrequencyChange><Frequency dt:dt="r8">2699970000</Frequency><Timestamp dt:dt="r8">5696178179441</Timestamp><Current dt…	좌우반구com(split BVF)_1-025-1	60.021	1.0.0.163	1	1590819550	Professional	2.0.10.242	2.0.10.353	06-04-2021	2021-06-04 오전 5:56:28	14:56:28	2.0.10.248	182	1	{/}	급여	급	여	NULL	NULL	NULL	125	1	50	NULL	NULL	NULL	KSY	List2	0		0	-1	583066	183		0	0	1	{/}	0	3	583249	0	{/}	312
좌우반구com(split BVF)_1	25	1	<?xml version="1.0"?>\n<Clock xmlns:dt="urn:schemas-microsoft-com:datatypes"><Description dt:dt="string">E-Prime Primary Realtime Clock</Description><StartTime><Timestamp dt:dt="int">0</Timestamp><DateUtc dt:dt="string">2021-06-04T05:56:28Z</DateUtc></StartTime><FrequencyChanges><FrequencyChange><Frequency dt:dt="r8">2699970000</Frequency><Timestamp dt:dt="r8">5696178179441</Timestamp><Current dt…	좌우반구com(split BVF)_1-025-1	60.021	1.0.0.163	1	1590819550	Professional	2.0.10.242	2.0.10.353	06-04-2021	2021-06-04 오전 5:56:28	14:56:28	2.0.10.248	370	1	{/}	기록	기	록	NULL	NULL	NULL	NULL	NULL	NULL	86	1	106	KSY	List3	0		0	0	1144753	183		0	0	1	{/}	0	3	1144936	0	{/}	274
좌우반구com(split BVF)_1	25	1	<?xml version="1.0"?>\n<Clock xmlns:dt="urn:schemas-microsoft-com:datatypes"><Description dt:dt="string">E-Prime Primary Realtime Clock</Description><StartTime><Timestamp dt:dt="int">0</Timestamp><DateUtc dt:dt="string">2021-06-04T05:56:28Z</DateUtc></StartTime><FrequencyChanges><FrequencyChange><Frequency dt:dt="r8">2699970000</Frequency><Timestamp dt:dt="r8">5696178179441</Timestamp><Current dt…	좌우반구com(split BVF)_1-025-1	60.021	1.0.0.163	1	1590819550	Professional	2.0.10.242	2.0.10.353	06-04-2021	2021-06-04 오전 5:56:28	14:56:28	2.0.10.248	292	1	{/}	기름	기	름	NULL	NULL	NULL	NULL	NULL	NULL	102	1	28	KSY	List3	0		0	-1	939408	183		0	0	1	{/}	0	3	939591	0	{/}	149
좌우반구com(split BVF)_1	25	1	<?xml version="1.0"?>\n<Clock xmlns:dt="urn:schemas-microsoft-com:datatypes"><Description dt:dt="string">E-Prime Primary Realtime Clock</Description><StartTime><Timestamp dt:dt="int">0</Timestamp><DateUtc dt:dt="string">2021-06-04T05:56:28Z</DateUtc></StartTime><FrequencyChanges><FrequencyChange><Frequency dt:dt="r8">2699970000</Frequency><Timestamp dt:dt="r8">5696178179441</Timestamp><Current dt…	좌우반구com(split BVF)_1-025-1	60.021	1.0.0.163	1	1590819550	Professional	2.0.10.242	2.0.10.353	06-04-2021	2021-06-04 오전 5:56:28	14:56:28	2.0.10.248	387	1	{/}	기술	기	술	NULL	NULL	NULL	NULL	NULL	NULL	114	1	123	KSY	List3	0		0	-1	1190053	184		0	0	1	{/}	0	4	1190237	0	{/}	324
좌우반구com(split BVF)_1	25	1	<?xml version="1.0"?>\n<Clock xmlns:dt="urn:schemas-microsoft-com:datatypes"><Description dt:dt="string">E-Prime Primary Realtime Clock</Description><StartTime><Timestamp dt:dt="int">0</Timestamp><DateUtc dt:dt="string">2021-06-04T05:56:28Z</DateUtc></StartTime><FrequencyChanges><FrequencyChange><Frequency dt:dt="r8">2699970000</Frequency><Timestamp dt:dt="r8">5696178179441</Timestamp><Current dt…	좌우반구com(split BVF)_1-025-1	60.021	1.0.0.163	1	1590819550	Professional	2.0.10.242	2.0.10.353	06-04-2021	2021-06-04 오전 5:56:28	14:56:28	2.0.10.248	128	1	{/}	기운	기	운	29	1	128	NULL	NULL	NULL	NULL	NULL	NULL	KSY	List1	0		0	0	368858	183		0	0	1	{/}	0	3	369041	0	{/}	211
좌우반구com(split BVF)_1	25	1	<?xml version="1.0"?>\n<Clock xmlns:dt="urn:schemas-microsoft-com:datatypes"><Description dt:dt="string">E-Prime Primary Realtime Clock</Description><StartTime><Timestamp dt:dt="int">0</Timestamp><DateUtc dt:dt="string">2021-06-04T05:56:28Z</DateUtc></StartTime><FrequencyChanges><FrequencyChange><Frequency dt:dt="r8">2699970000</Frequency><Timestamp dt:dt="r8">5696178179441</Timestamp><Current dt…	좌우반구com(split BVF)_1-025-1	60.021	1.0.0.163	1	1590819550	Professional	2.0.10.242	2.0.10.353	06-04-2021	2021-06-04 오전 5:56:28	14:56:28	2.0.10.248	297	1	{/}	기준	기	준	NULL	NULL	NULL	NULL	NULL	NULL	99	1	33	KSY	List3	0		0	-1	951970	183		0	0	1	{/}	1	3	952153	0	{/}	235
좌우반구com(split BVF)_1	25	1	<?xml version="1.0"?>\n<Clock xmlns:dt="urn:schemas-microsoft-com:datatypes"><Description dt:dt="string">E-Prime Primary Realtime Clock</Description><StartTime><Timestamp dt:dt="int">0</Timestamp><DateUtc dt:dt="string">2021-06-04T05:56:28Z</DateUtc></StartTime><FrequencyChanges><FrequencyChange><Frequency dt:dt="r8">2699970000</Frequency><Timestamp dt:dt="r8">5696178179441</Timestamp><Current dt…	좌우반구com(split BVF)_1-025-1	60.021	1.0.0.163	1	1590819550	Professional	2.0.10.242	2.0.10.353	06-04-2021	2021-06-04 오전 5:56:28	14:56:28	2.0.10.248	279	1	{/}	기차	기	차	NULL	NULL	NULL	NULL	NULL	NULL	108	1	15	KSY	List3	0		0	-1	905703	183		0	0	1	{/}	1	3	905886	0	{/}	383
좌우반구com(split BVF)_1	25	1	<?xml version="1.0"?>\n<Clock xmlns:dt="urn:schemas-microsoft-com:datatypes"><Description dt:dt="string">E-Prime Primary Realtime Clock</Description><StartTime><Timestamp dt:dt="int">0</Timestamp><DateUtc dt:dt="string">2021-06-04T05:56:28Z</DateUtc></StartTime><FrequencyChanges><FrequencyChange><Frequency dt:dt="r8">2699970000</Frequency><Timestamp dt:dt="r8">5696178179441</Timestamp><Current dt…	좌우반구com(split BVF)_1-025-1	60.021	1.0.0.163	1	1590819550	Professional	2.0.10.242	2.0.10.353	06-04-2021	2021-06-04 오전 5:56:28	14:56:28	2.0.10.248	68	1	{/}	기회	기	회	11	1	68	NULL	NULL	NULL	NULL	NULL	NULL	KSY	List1	0		0	-1	208314	183		0	0	1	{/}	0	3	208497	0	{/}	605
좌우반구com(split BVF)_1	25	1	<?xml version="1.0"?>\n<Clock xmlns:dt="urn:schemas-microsoft-com:datatypes"><Description dt:dt="string">E-Prime Primary Realtime Clock</Description><StartTime><Timestamp dt:dt="int">0</Timestamp><DateUtc dt:dt="string">2021-06-04T05:56:28Z</DateUtc></StartTime><FrequencyChanges><FrequencyChange><Frequency dt:dt="r8">2699970000</Frequency><Timestamp dt:dt="r8">5696178179441</Timestamp><Current dt…	좌우반구com(split BVF)_1-025-1	60.021	1.0.0.163	1	1590819550	Professional	2.0.10.242	2.0.10.353	06-04-2021	2021-06-04 오전 5:56:28	14:56:28	2.0.10.248	373	2	z	껍목	껍	목	NULL	NULL	NULL	NULL	NULL	NULL	107	1	109	KSY2	List3	NULL	NULL	NULL	NULL	NULL	NULL	NULL	NULL	NULL	1	z	0	3	1152550	0	z	460
좌우반구com(split BVF)_1	25	1	<?xml version="1.0"?>\n<Clock xmlns:dt="urn:schemas-microsoft-com:datatypes"><Description dt:dt="string">E-Prime Primary Realtime Clock</Description><StartTime><Timestamp dt:dt="int">0</Timestamp><DateUtc dt:dt="string">2021-06-04T05:56:28Z</DateUtc></StartTime><FrequencyChanges><FrequencyChange><Frequency dt:dt="r8">2699970000</Frequency><Timestamp dt:dt="r8">5696178179441</Timestamp><Current dt…	좌우반구com(split BVF)_1-025-1	60.021	1.0.0.163	1	1590819550	Professional	2.0.10.242	2.0.10.353	06-04-2021	2021-06-04 오전 5:56:28	14:56:28	2.0.10.248	20	2	z	껍밀	껍	밀	119	1	20	NULL	NULL	NULL	NULL	NULL	NULL	KSY	List1	0		1	-1	71978	184		0	0	1	z	0	4	72162	0	z	574
좌우반구com(split BVF)_1	25	1	<?xml version="1.0"?>\n<Clock xmlns:dt="urn:schemas-microsoft-com:datatypes"><Description dt:dt="string">E-Prime Primary Realtime Clock</Description><StartTime><Timestamp dt:dt="int">0</Timestamp><DateUtc dt:dt="string">2021-06-04T05:56:28Z</DateUtc></StartTime><FrequencyChanges><FrequencyChange><Frequency dt:dt="r8">2699970000</Frequency><Timestamp dt:dt="r8">5696178179441</Timestamp><Current dt…	좌우반구com(split BVF)_1-025-1	60.021	1.0.0.163	1	1590819550	Professional	2.0.10.242	2.0.10.353	06-04-2021	2021-06-04 오전 5:56:28	14:56:28	2.0.10.248	152	1	{/}	껍질	껍	질	NULL	NULL	NULL	3	1	20	NULL	NULL	NULL	KSY	List2	0		0	-1	504277	183		0	0	1	{/}	0	3	504460	0	{/}	358
좌우반구com(split BVF)_1	25	1	<?xml version="1.0"?>\n<Clock xmlns:dt="urn:schemas-microsoft-com:datatypes"><Description dt:dt="string">E-Prime Primary Realtime Clock</Description><StartTime><Timestamp dt:dt="int">0</Timestamp><DateUtc dt:dt="string">2021-06-04T05:56:28Z</DateUtc></StartTime><FrequencyChanges><FrequencyChange><Frequency dt:dt="r8">2699970000</Frequency><Timestamp dt:dt="r8">5696178179441</Timestamp><Current dt…	좌우반구com(split BVF)_1-025-1	60.021	1.0.0.163	1	1590819550	Professional	2.0.10.242	2.0.10.353	06-04-2021	2021-06-04 오전 5:56:28	14:56:28	2.0.10.248	172	2	z	껍퇴	껍	퇴	NULL	NULL	NULL	58	1	40	NULL	NULL	NULL	KSY	List2	0		0	0	556309	183		0	0	1	z	0	3	556492	0	z	677
좌우반구com(split BVF)_1	25	1	<?xml version="1.0"?>\n<Clock xmlns:dt="urn:schemas-microsoft-com:datatypes"><Description dt:dt="string">E-Prime Primary Realtime Clock</Description><StartTime><Timestamp dt:dt="int">0</Timestamp><DateUtc dt:dt="string">2021-06-04T05:56:28Z</DateUtc></StartTime><FrequencyChanges><FrequencyChange><Frequency dt:dt="r8">2699970000</Frequency><Timestamp dt:dt="r8">5696178179441</Timestamp><Current dt…	좌우반구com(split BVF)_1-025-1	60.021	1.0.0.163	1	1590819550	Professional	2.0.10.242	2.0.10.353	06-04-2021	2021-06-04 오전 5:56:28	14:56:28	2.0.10.248	30	2	z	나개	나	개	90	1	30	NULL	NULL	NULL	NULL	NULL	NULL	KSY3	List1	NULL	NULL	NULL	NULL	NULL	NULL	NULL	NULL	NULL	1	z	0	4	100502	0	z	497
좌우반구com(split BVF)_1	25	1	<?xml version="1.0"?>\n<Clock xmlns:dt="urn:schemas-microsoft-com:datatypes"><Description dt:dt="string">E-Prime Primary Realtime Clock</Description><StartTime><Timestamp dt:dt="int">0</Timestamp><DateUtc dt:dt="string">2021-06-04T05:56:28Z</DateUtc></StartTime><FrequencyChanges><FrequencyChange><Frequency dt:dt="r8">2699970000</Frequency><Timestamp dt:dt="r8">5696178179441</Timestamp><Current dt…	좌우반구com(split BVF)_1-025-1	60.021	1.0.0.163	1	1590819550	Professional	2.0.10.242	2.0.10.353	06-04-2021	2021-06-04 오전 5:56:28	14:56:28	2.0.10.248	83	1	{/}	내일	내	일	126	1	83	NULL	NULL	NULL	NULL	NULL	NULL	KSY	List1	0		0	0	249650	183		0	0	1	{/}	0	3	249833	0	{/}	388
좌우반구com(split BVF)_1	25	1	<?xml version="1.0"?>\n<Clock xmlns:dt="urn:schemas-microsoft-com:datatypes"><Description dt:dt="string">E-Prime Primary Realtime Clock</Description><StartTime><Timestamp dt:dt="int">0</Timestamp><DateUtc dt:dt="string">2021-06-04T05:56:28Z</DateUtc></StartTime><FrequencyChanges><FrequencyChange><Frequency dt:dt="r8">2699970000</Frequency><Timestamp dt:dt="r8">5696178179441</Timestamp><Current dt…	좌우반구com(split BVF)_1-025-1	60.021	1.0.0.163	1	1590819550	Professional	2.0.10.242	2.0.10.353	06-04-2021	2021-06-04 오전 5:56:28	14:56:28	2.0.10.248	360	2	z	내죽	내	죽	NULL	NULL	NULL	NULL	NULL	NULL	29	1	96	KSY2	List3	NULL	NULL	NULL	NULL	NULL	NULL	NULL	NULL	NULL	1	z	0	4	1117729	0	z	713
좌우반구com(split BVF)_1	25	1	<?xml version="1.0"?>\n<Clock xmlns:dt="urn:schemas-microsoft-com:datatypes"><Description dt:dt="string">E-Prime Primary Realtime Clock</Description><StartTime><Timestamp dt:dt="int">0</Timestamp><DateUtc dt:dt="string">2021-06-04T05:56:28Z</DateUtc></StartTime><FrequencyChanges><FrequencyChange><Frequency dt:dt="r8">2699970000</Frequency><Timestamp dt:dt="r8">5696178179441</Timestamp><Current dt…	좌우반구com(split BVF)_1-025-1	60.021	1.0.0.163	1	1590819550	Professional	2.0.10.242	2.0.10.353	06-04-2021	2021-06-04 오전 5:56:28	14:56:28	2.0.10.248	328	2	z	내표	내	표	NULL	NULL	NULL	NULL	NULL	NULL	1	1	64	KSY	List3	0		0	-1	1030559	183		0	0	0	z	1	3	1030742	0	{/}	525
좌우반구com(split BVF)_1	25	1	<?xml version="1.0"?>\n<Clock xmlns:dt="urn:schemas-microsoft-com:datatypes"><Description dt:dt="string">E-Prime Primary Realtime Clock</Description><StartTime><Timestamp dt:dt="int">0</Timestamp><DateUtc dt:dt="string">2021-06-04T05:56:28Z</DateUtc></StartTime><FrequencyChanges><FrequencyChange><Frequency dt:dt="r8">2699970000</Frequency><Timestamp dt:dt="r8">5696178179441</Timestamp><Current dt…	좌우반구com(split BVF)_1-025-1	60.021	1.0.0.163	1	1590819550	Professional	2.0.10.242	2.0.10.353	06-04-2021	2021-06-04 오전 5:56:28	14:56:28	2.0.10.248	10	2	z	념속	념	속	21	1	10	NULL	NULL	NULL	NULL	NULL	NULL	KSY3	List1	NULL	NULL	NULL	NULL	NULL	NULL	NULL	NULL	NULL	1	z	0	3	45088	0	z	624
좌우반구com(split BVF)_1	25	1	<?xml version="1.0"?>\n<Clock xmlns:dt="urn:schemas-microsoft-com:datatypes"><Description dt:dt="string">E-Prime Primary Realtime Clock</Description><StartTime><Timestamp dt:dt="int">0</Timestamp><DateUtc dt:dt="string">2021-06-04T05:56:28Z</DateUtc></StartTime><FrequencyChanges><FrequencyChange><Frequency dt:dt="r8">2699970000</Frequency><Timestamp dt:dt="r8">5696178179441</Timestamp><Current dt…	좌우반구com(split BVF)_1-025-1	60.021	1.0.0.163	1	1590819550	Professional	2.0.10.242	2.0.10.353	06-04-2021	2021-06-04 오전 5:56:28	14:56:28	2.0.10.248	384	2	z	념실	념	실	NULL	NULL	NULL	NULL	NULL	NULL	73	1	120	KSY3	List3	NULL	NULL	NULL	NULL	NULL	NULL	NULL	NULL	NULL	1	z	0	3	1182006	0	z	619
좌우반구com(split BVF)_1	25	1	<?xml version="1.0"?>\n<Clock xmlns:dt="urn:schemas-microsoft-com:datatypes"><Description dt:dt="string">E-Prime Primary Realtime Clock</Description><StartTime><Timestamp dt:dt="int">0</Timestamp><DateUtc dt:dt="string">2021-06-04T05:56:28Z</DateUtc></StartTime><FrequencyChanges><FrequencyChange><Frequency dt:dt="r8">2699970000</Frequency><Timestamp dt:dt="r8">5696178179441</Timestamp><Current dt…	좌우반구com(split BVF)_1-025-1	60.021	1.0.0.163	1	1590819550	Professional	2.0.10.242	2.0.10.353	06-04-2021	2021-06-04 오전 5:56:28	14:56:28	2.0.10.248	326	2	z	념효	념	효	NULL	NULL	NULL	NULL	NULL	NULL	11	1	62	KSY3	List3	NULL	NULL	NULL	NULL	NULL	NULL	NULL	NULL	NULL	1	z	0	3	1025594	0	z	353
좌우반구com(split BVF)_1	25	1	<?xml version="1.0"?>\n<Clock xmlns:dt="urn:schemas-microsoft-com:datatypes"><Description dt:dt="string">E-Prime Primary Realtime Clock</Description><StartTime><Timestamp dt:dt="int">0</Timestamp><DateUtc dt:dt="string">2021-06-04T05:56:28Z</DateUtc></StartTime><FrequencyChanges><FrequencyChange><Frequency dt:dt="r8">2699970000</Frequency><Timestamp dt:dt="r8">5696178179441</Timestamp><Current dt…	좌우반구com(split BVF)_1-025-1	60.021	1.0.0.163	1	1590819550	Professional	2.0.10.242	2.0.10.353	06-04-2021	2021-06-04 오전 5:56:28	14:56:28	2.0.10.248	129	1	{/}	노조	노	조	52	1	129	NULL	NULL	NULL	NULL	NULL	NULL	KSY	List1	0		0	0	371274	183		0	0	1	{/}	0	3	371457	0	{/}	483
좌우반구com(split BVF)_1	25	1	<?xml version="1.0"?>\n<Clock xmlns:dt="urn:schemas-microsoft-com:datatypes"><Description dt:dt="string">E-Prime Primary Realtime Clock</Description><StartTime><Timestamp dt:dt="int">0</Timestamp><DateUtc dt:dt="string">2021-06-04T05:56:28Z</DateUtc></StartTime><FrequencyChanges><FrequencyChange><Frequency dt:dt="r8">2699970000</Frequency><Timestamp dt:dt="r8">5696178179441</Timestamp><Current dt…	좌우반구com(split BVF)_1-025-1	60.021	1.0.0.163	1	1590819550	Professional	2.0.10.242	2.0.10.353	06-04-2021	2021-06-04 오전 5:56:28	14:56:28	2.0.10.248	204	1	{/}	논란	논	란	NULL	NULL	NULL	122	1	72	NULL	NULL	NULL	KSY	List2	0		0	-1	640429	184		0	0	1	{/}	0	4	640613	0	{/}	275
좌우반구com(split BVF)_1	25	1	<?xml version="1.0"?>\n<Clock xmlns:dt="urn:schemas-microsoft-com:datatypes"><Description dt:dt="string">E-Prime Primary Realtime Clock</Description><StartTime><Timestamp dt:dt="int">0</Timestamp><DateUtc dt:dt="string">2021-06-04T05:56:28Z</DateUtc></StartTime><FrequencyChanges><FrequencyChange><Frequency dt:dt="r8">2699970000</Frequency><Timestamp dt:dt="r8">5696178179441</Timestamp><Current dt…	좌우반구com(split BVF)_1-025-1	60.021	1.0.0.163	1	1590819550	Professional	2.0.10.242	2.0.10.353	06-04-2021	2021-06-04 오전 5:56:28	14:56:28	2.0.10.248	92	2	z	논무	논	무	91	1	92	NULL	NULL	NULL	NULL	NULL	NULL	KSY2	List1	NULL	NULL	NULL	NULL	NULL	NULL	NULL	NULL	NULL	1	z	0	4	274008	0	z	485
좌우반구com(split BVF)_1	25	1	<?xml version="1.0"?>\n<Clock xmlns:dt="urn:schemas-microsoft-com:datatypes"><Description dt:dt="string">E-Prime Primary Realtime Clock</Description><StartTime><Timestamp dt:dt="int">0</Timestamp><DateUtc dt:dt="string">2021-06-04T05:56:28Z</DateUtc></StartTime><FrequencyChanges><FrequencyChange><Frequency dt:dt="r8">2699970000</Frequency><Timestamp dt:dt="r8">5696178179441</Timestamp><Current dt…	좌우반구com(split BVF)_1-025-1	60.021	1.0.0.163	1	1590819550	Professional	2.0.10.242	2.0.10.353	06-04-2021	2021-06-04 오전 5:56:28	14:56:28	2.0.10.248	252	1	{/}	느낌	느	낌	NULL	NULL	NULL	72	1	120	NULL	NULL	NULL	KSY	List2	0		1	-1	767501	184		0	0	1	{/}	0	4	767685	0	{/}	314
좌우반구com(split BVF)_1	25	1	<?xml version="1.0"?>\n<Clock xmlns:dt="urn:schemas-microsoft-com:datatypes"><Description dt:dt="string">E-Prime Primary Realtime Clock</Description><StartTime><Timestamp dt:dt="int">0</Timestamp><DateUtc dt:dt="string">2021-06-04T05:56:28Z</DateUtc></StartTime><FrequencyChanges><FrequencyChange><Frequency dt:dt="r8">2699970000</Frequency><Timestamp dt:dt="r8">5696178179441</Timestamp><Current dt…	좌우반구com(split BVF)_1-025-1	60.021	1.0.0.163	1	1590819550	Professional	2.0.10.242	2.0.10.353	06-04-2021	2021-06-04 오전 5:56:28	14:56:28	2.0.10.248	214	2	z	느속	느	속	NULL	NULL	NULL	88	1	82	NULL	NULL	NULL	KSY3	List2	NULL	NULL	NULL	NULL	NULL	NULL	NULL	NULL	NULL	1	z	0	3	667220	0	z	404
좌우반구com(split BVF)_1	25	1	<?xml version="1.0"?>\n<Clock xmlns:dt="urn:schemas-microsoft-com:datatypes"><Description dt:dt="string">E-Prime Primary Realtime Clock</Description><StartTime><Timestamp dt:dt="int">0</Timestamp><DateUtc dt:dt="string">2021-06-04T05:56:28Z</DateUtc></StartTime><FrequencyChanges><FrequencyChange><Frequency dt:dt="r8">2699970000</Frequency><Timestamp dt:dt="r8">5696178179441</Timestamp><Current dt…	좌우반구com(split BVF)_1-025-1	60.021	1.0.0.163	1	1590819550	Professional	2.0.10.242	2.0.10.353	06-04-2021	2021-06-04 오전 5:56:28	14:56:28	2.0.10.248	91	2	z	느스	느	스	24	1	91	NULL	NULL	NULL	NULL	NULL	NULL	KSY2	List1	NULL	NULL	NULL	NULL	NULL	NULL	NULL	NULL	NULL	1	z	1	3	271425	0	z	388
좌우반구com(split BVF)_1	25	1	<?xml version="1.0"?>\n<Clock xmlns:dt="urn:schemas-microsoft-com:datatypes"><Description dt:dt="string">E-Prime Primary Realtime Clock</Description><StartTime><Timestamp dt:dt="int">0</Timestamp><DateUtc dt:dt="string">2021-06-04T05:56:28Z</DateUtc></StartTime><FrequencyChanges><FrequencyChange><Frequency dt:dt="r8">2699970000</Frequency><Timestamp dt:dt="r8">5696178179441</Timestamp><Current dt…	좌우반구com(split BVF)_1-025-1	60.021	1.0.0.163	1	1590819550	Professional	2.0.10.242	2.0.10.353	06-04-2021	2021-06-04 오전 5:56:28	14:56:28	2.0.10.248	74	2	z	느체	느	체	48	1	74	NULL	NULL	NULL	NULL	NULL	NULL	KSY	List1	0		0	-1	224908	183		0	0	1	z	1	3	225091	0	z	459
좌우반구com(split BVF)_1	25	1	<?xml version="1.0"?>\n<Clock xmlns:dt="urn:schemas-microsoft-com:datatypes"><Description dt:dt="string">E-Prime Primary Realtime Clock</Description><StartTime><Timestamp dt:dt="int">0</Timestamp><DateUtc dt:dt="string">2021-06-04T05:56:28Z</DateUtc></StartTime><FrequencyChanges><FrequencyChange><Frequency dt:dt="r8">2699970000</Frequency><Timestamp dt:dt="r8">5696178179441</Timestamp><Current dt…	좌우반구com(split BVF)_1-025-1	60.021	1.0.0.163	1	1590819550	Professional	2.0.10.242	2.0.10.353	06-04-2021	2021-06-04 오전 5:56:28	14:56:28	2.0.10.248	337	2	z	님우	님	우	NULL	NULL	NULL	NULL	NULL	NULL	97	1	73	KSY	List3	0		0	0	1054751	183		0	0	1	z	0	3	1054934	0	z	349
좌우반구com(split BVF)_1	25	1	<?xml version="1.0"?>\n<Clock xmlns:dt="urn:schemas-microsoft-com:datatypes"><Description dt:dt="string">E-Prime Primary Realtime Clock</Description><StartTime><Timestamp dt:dt="int">0</Timestamp><DateUtc dt:dt="string">2021-06-04T05:56:28Z</DateUtc></StartTime><FrequencyChanges><FrequencyChange><Frequency dt:dt="r8">2699970000</Frequency><Timestamp dt:dt="r8">5696178179441</Timestamp><Current dt…	좌우반구com(split BVF)_1-025-1	60.021	1.0.0.163	1	1590819550	Professional	2.0.10.242	2.0.10.353	06-04-2021	2021-06-04 오전 5:56:28	14:56:28	2.0.10.248	46	2	z	단률	단	률	103	1	46	NULL	NULL	NULL	NULL	NULL	NULL	KSY3	List1	NULL	NULL	NULL	NULL	NULL	NULL	NULL	NULL	NULL	1	z	0	3	146452	0	z	643
좌우반구com(split BVF)_1	25	1	<?xml version="1.0"?>\n<Clock xmlns:dt="urn:schemas-microsoft-com:datatypes"><Description dt:dt="string">E-Prime Primary Realtime Clock</Description><StartTime><Timestamp dt:dt="int">0</Timestamp><DateUtc dt:dt="string">2021-06-04T05:56:28Z</DateUtc></StartTime><FrequencyChanges><FrequencyChange><Frequency dt:dt="r8">2699970000</Frequency><Timestamp dt:dt="r8">5696178179441</Timestamp><Current dt…	좌우반구com(split BVF)_1-025-1	60.021	1.0.0.163	1	1590819550	Professional	2.0.10.242	2.0.10.353	06-04-2021	2021-06-04 오전 5:56:28	14:56:28	2.0.10.248	16	1	{/}	단어	단	어	81	1	16	NULL	NULL	NULL	NULL	NULL	NULL	KSY	List1	0		0	0	61549	183		0	0	1	{/}	0	3	61732	0	{/}	444
좌우반구com(split BVF)_1	25	1	<?xml version="1.0"?>\n<Clock xmlns:dt="urn:schemas-microsoft-com:datatypes"><Description dt:dt="string">E-Prime Primary Realtime Clock</Description><StartTime><Timestamp dt:dt="int">0</Timestamp><DateUtc dt:dt="string">2021-06-04T05:56:28Z</DateUtc></StartTime><FrequencyChanges><FrequencyChange><Frequency dt:dt="r8">2699970000</Frequency><Timestamp dt:dt="r8">5696178179441</Timestamp><Current dt…	좌우반구com(split BVF)_1-025-1	60.021	1.0.0.163	1	1590819550	Professional	2.0.10.242	2.0.10.353	06-04-2021	2021-06-04 오전 5:56:28	14:56:28	2.0.10.248	314	1	{/}	단위	단	위	NULL	NULL	NULL	NULL	NULL	NULL	49	1	50	KSY	List3	0		1	-1	994938	184		0	0	1	{/}	0	4	995122	0	{/}	250
좌우반구com(split BVF)_1	25	1	<?xml version="1.0"?>\n<Clock xmlns:dt="urn:schemas-microsoft-com:datatypes"><Description dt:dt="string">E-Prime Primary Realtime Clock</Description><StartTime><Timestamp dt:dt="int">0</Timestamp><DateUtc dt:dt="string">2021-06-04T05:56:28Z</DateUtc></StartTime><FrequencyChanges><FrequencyChange><Frequency dt:dt="r8">2699970000</Frequency><Timestamp dt:dt="r8">5696178179441</Timestamp><Current dt…	좌우반구com(split BVF)_1-025-1	60.021	1.0.0.163	1	1590819550	Professional	2.0.10.242	2.0.10.353	06-04-2021	2021-06-04 오전 5:56:28	14:56:28	2.0.10.248	163	1	{/}	담화	담	화	NULL	NULL	NULL	25	1	31	NULL	NULL	NULL	KSY	List2	0		0	0	532584	183		0	0	1	{/}	0	3	532767	0	{/}	371
좌우반구com(split BVF)_1	25	1	<?xml version="1.0"?>\n<Clock xmlns:dt="urn:schemas-microsoft-com:datatypes"><Description dt:dt="string">E-Prime Primary Realtime Clock</Description><StartTime><Timestamp dt:dt="int">0</Timestamp><DateUtc dt:dt="string">2021-06-04T05:56:28Z</DateUtc></StartTime><FrequencyChanges><FrequencyChange><Frequency dt:dt="r8">2699970000</Frequency><Timestamp dt:dt="r8">5696178179441</Timestamp><Current dt…	좌우반구com(split BVF)_1-025-1	60.021	1.0.0.163	1	1590819550	Professional	2.0.10.242	2.0.10.353	06-04-2021	2021-06-04 오전 5:56:28	14:56:28	2.0.10.248	210	1	{/}	대문	대	문	NULL	NULL	NULL	55	1	78	NULL	NULL	NULL	KSY	List2	0		0	-1	656340	184		0	0	1	{/}	0	4	656524	0	{/}	356
좌우반구com(split BVF)_1	25	1	<?xml version="1.0"?>\n<Clock xmlns:dt="urn:schemas-microsoft-com:datatypes"><Description dt:dt="string">E-Prime Primary Realtime Clock</Description><StartTime><Timestamp dt:dt="int">0</Timestamp><DateUtc dt:dt="string">2021-06-04T05:56:28Z</DateUtc></StartTime><FrequencyChanges><FrequencyChange><Frequency dt:dt="r8">2699970000</Frequency><Timestamp dt:dt="r8">5696178179441</Timestamp><Current dt…	좌우반구com(split BVF)_1-025-1	60.021	1.0.0.163	1	1590819550	Professional	2.0.10.242	2.0.10.353	06-04-2021	2021-06-04 오전 5:56:28	14:56:28	2.0.10.248	346	1	{/}	대중	대	중	NULL	NULL	NULL	NULL	NULL	NULL	18	1	82	KSY	List3	0		0	0	1078143	183		0	0	1	{/}	0	3	1078326	0	{/}	341
좌우반구com(split BVF)_1	25	1	<?xml version="1.0"?>\n<Clock xmlns:dt="urn:schemas-microsoft-com:datatypes"><Description dt:dt="string">E-Prime Primary Realtime Clock</Description><StartTime><Timestamp dt:dt="int">0</Timestamp><DateUtc dt:dt="string">2021-06-04T05:56:28Z</DateUtc></StartTime><FrequencyChanges><FrequencyChange><Frequency dt:dt="r8">2699970000</Frequency><Timestamp dt:dt="r8">5696178179441</Timestamp><Current dt…	좌우반구com(split BVF)_1-025-1	60.021	1.0.0.163	1	1590819550	Professional	2.0.10.242	2.0.10.353	06-04-2021	2021-06-04 오전 5:56:28	14:56:28	2.0.10.248	122	1	{/}	도박	도	박	10	1	122	NULL	NULL	NULL	NULL	NULL	NULL	KSY	List1	0		0	-1	353363	183		0	0	1	{/}	1	3	353546	0	{/}	442
좌우반구com(split BVF)_1	25	1	<?xml version="1.0"?>\n<Clock xmlns:dt="urn:schemas-microsoft-com:datatypes"><Description dt:dt="string">E-Prime Primary Realtime Clock</Description><StartTime><Timestamp dt:dt="int">0</Timestamp><DateUtc dt:dt="string">2021-06-04T05:56:28Z</DateUtc></StartTime><FrequencyChanges><FrequencyChange><Frequency dt:dt="r8">2699970000</Frequency><Timestamp dt:dt="r8">5696178179441</Timestamp><Current dt…	좌우반구com(split BVF)_1-025-1	60.021	1.0.0.163	1	1590819550	Professional	2.0.10.242	2.0.10.353	06-04-2021	2021-06-04 오전 5:56:28	14:56:28	2.0.10.248	26	2	z	도휘	도	휘	65	1	26	NULL	NULL	NULL	NULL	NULL	NULL	KSY3	List1	NULL	NULL	NULL	NULL	NULL	NULL	NULL	NULL	NULL	1	z	0	3	88706	0	z	640
좌우반구com(split BVF)_1	25	1	<?xml version="1.0"?>\n<Clock xmlns:dt="urn:schemas-microsoft-com:datatypes"><Description dt:dt="string">E-Prime Primary Realtime Clock</Description><StartTime><Timestamp dt:dt="int">0</Timestamp><DateUtc dt:dt="string">2021-06-04T05:56:28Z</DateUtc></StartTime><FrequencyChanges><FrequencyChange><Frequency dt:dt="r8">2699970000</Frequency><Timestamp dt:dt="r8">5696178179441</Timestamp><Current dt…	좌우반구com(split BVF)_1-025-1	60.021	1.0.0.163	1	1590819550	Professional	2.0.10.242	2.0.10.353	06-04-2021	2021-06-04 오전 5:56:28	14:56:28	2.0.10.248	153	1	{/}	동의	동	의	NULL	NULL	NULL	59	1	21	NULL	NULL	NULL	KSY	List2	0		0	0	506843	183		0	0	1	{/}	0	3	507026	0	{/}	272
좌우반구com(split BVF)_1	25	1	<?xml version="1.0"?>\n<Clock xmlns:dt="urn:schemas-microsoft-com:datatypes"><Description dt:dt="string">E-Prime Primary Realtime Clock</Description><StartTime><Timestamp dt:dt="int">0</Timestamp><DateUtc dt:dt="string">2021-06-04T05:56:28Z</DateUtc></StartTime><FrequencyChanges><FrequencyChange><Frequency dt:dt="r8">2699970000</Frequency><Timestamp dt:dt="r8">5696178179441</Timestamp><Current dt…	좌우반구com(split BVF)_1-025-1	60.021	1.0.0.163	1	1590819550	Professional	2.0.10.242	2.0.10.353	06-04-2021	2021-06-04 오전 5:56:28	14:56:28	2.0.10.248	223	2	z	득관	득	관	NULL	NULL	NULL	127	1	91	NULL	NULL	NULL	KSY2	List2	NULL	NULL	NULL	NULL	NULL	NULL	NULL	NULL	NULL	1	z	0	3	690012	0	z	436
좌우반구com(split BVF)_1	25	1	<?xml version="1.0"?>\n<Clock xmlns:dt="urn:schemas-microsoft-com:datatypes"><Description dt:dt="string">E-Prime Primary Realtime Clock</Description><StartTime><Timestamp dt:dt="int">0</Timestamp><DateUtc dt:dt="string">2021-06-04T05:56:28Z</DateUtc></StartTime><FrequencyChanges><FrequencyChange><Frequency dt:dt="r8">2699970000</Frequency><Timestamp dt:dt="r8">5696178179441</Timestamp><Current dt…	좌우반구com(split BVF)_1-025-1	60.021	1.0.0.163	1	1590819550	Professional	2.0.10.242	2.0.10.353	06-04-2021	2021-06-04 오전 5:56:28	14:56:28	2.0.10.248	116	2	z	득동	득	동	38	1	116	NULL	NULL	NULL	NULL	NULL	NULL	KSY2	List1	NULL	NULL	NULL	NULL	NULL	NULL	NULL	NULL	NULL	1	z	1	3	337485	0	z	439
좌우반구com(split BVF)_1	25	1	<?xml version="1.0"?>\n<Clock xmlns:dt="urn:schemas-microsoft-com:datatypes"><Description dt:dt="string">E-Prime Primary Realtime Clock</Description><StartTime><Timestamp dt:dt="int">0</Timestamp><DateUtc dt:dt="string">2021-06-04T05:56:28Z</DateUtc></StartTime><FrequencyChanges><FrequencyChange><Frequency dt:dt="r8">2699970000</Frequency><Timestamp dt:dt="r8">5696178179441</Timestamp><Current dt…	좌우반구com(split BVF)_1-025-1	60.021	1.0.0.163	1	1590819550	Professional	2.0.10.242	2.0.10.353	06-04-2021	2021-06-04 오전 5:56:28	14:56:28	2.0.10.248	226	2	z	득생	득	생	NULL	NULL	NULL	36	1	94	NULL	NULL	NULL	KSY2	List2	NULL	NULL	NULL	NULL	NULL	NULL	NULL	NULL	NULL	1	z	0	3	698209	0	z	671
좌우반구com(split BVF)_1	25	1	<?xml version="1.0"?>\n<Clock xmlns:dt="urn:schemas-microsoft-com:datatypes"><Description dt:dt="string">E-Prime Primary Realtime Clock</Description><StartTime><Timestamp dt:dt="int">0</Timestamp><DateUtc dt:dt="string">2021-06-04T05:56:28Z</DateUtc></StartTime><FrequencyChanges><FrequencyChange><Frequency dt:dt="r8">2699970000</Frequency><Timestamp dt:dt="r8">5696178179441</Timestamp><Current dt…	좌우반구com(split BVF)_1-025-1	60.021	1.0.0.163	1	1590819550	Professional	2.0.10.242	2.0.10.353	06-04-2021	2021-06-04 오전 5:56:28	14:56:28	2.0.10.248	268	2	z	득외	득	외	NULL	NULL	NULL	NULL	NULL	NULL	121	1	4	KSY3	List3	NULL	NULL	NULL	NULL	NULL	NULL	NULL	NULL	NULL	1	z	0	4	876980	0	z	529
좌우반구com(split BVF)_1	25	1	<?xml version="1.0"?>\n<Clock xmlns:dt="urn:schemas-microsoft-com:datatypes"><Description dt:dt="string">E-Prime Primary Realtime Clock</Description><StartTime><Timestamp dt:dt="int">0</Timestamp><DateUtc dt:dt="string">2021-06-04T05:56:28Z</DateUtc></StartTime><FrequencyChanges><FrequencyChange><Frequency dt:dt="r8">2699970000</Frequency><Timestamp dt:dt="r8">5696178179441</Timestamp><Current dt…	좌우반구com(split BVF)_1-025-1	60.021	1.0.0.163	1	1590819550	Professional	2.0.10.242	2.0.10.353	06-04-2021	2021-06-04 오전 5:56:28	14:56:28	2.0.10.248	392	2	z	란공	란	공	NULL	NULL	NULL	NULL	NULL	NULL	113	1	128	KSY	List3	0		0	0	1202766	183		0	0	1	z	0	3	1202949	0	z	380
좌우반구com(split BVF)_1	25	1	<?xml version="1.0"?>\n<Clock xmlns:dt="urn:schemas-microsoft-com:datatypes"><Description dt:dt="string">E-Prime Primary Realtime Clock</Description><StartTime><Timestamp dt:dt="int">0</Timestamp><DateUtc dt:dt="string">2021-06-04T05:56:28Z</DateUtc></StartTime><FrequencyChanges><FrequencyChange><Frequency dt:dt="r8">2699970000</Frequency><Timestamp dt:dt="r8">5696178179441</Timestamp><Current dt…	좌우반구com(split BVF)_1-025-1	60.021	1.0.0.163	1	1590819550	Professional	2.0.10.242	2.0.10.353	06-04-2021	2021-06-04 오전 5:56:28	14:56:28	2.0.10.248	222	2	z	량필	량	필	NULL	NULL	NULL	87	1	90	NULL	NULL	NULL	KSY3	List2	NULL	NULL	NULL	NULL	NULL	NULL	NULL	NULL	NULL	1	z	1	3	687429	0	z	387
좌우반구com(split BVF)_1	25	1	<?xml version="1.0"?>\n<Clock xmlns:dt="urn:schemas-microsoft-com:datatypes"><Description dt:dt="string">E-Prime Primary Realtime Clock</Description><StartTime><Timestamp dt:dt="int">0</Timestamp><DateUtc dt:dt="string">2021-06-04T05:56:28Z</DateUtc></StartTime><FrequencyChanges><FrequencyChange><Frequency dt:dt="r8">2699970000</Frequency><Timestamp dt:dt="r8">5696178179441</Timestamp><Current dt…	좌우반구com(split BVF)_1-025-1	60.021	1.0.0.163	1	1590819550	Professional	2.0.10.242	2.0.10.353	06-04-2021	2021-06-04 오전 5:56:28	14:56:28	2.0.10.248	325	2	z	려제	려	제	NULL	NULL	NULL	NULL	NULL	NULL	71	1	61	KSY2	List3	NULL	NULL	NULL	NULL	NULL	NULL	NULL	NULL	NULL	1	z	0	4	1022929	0	z	466
좌우반구com(split BVF)_1	25	1	<?xml version="1.0"?>\n<Clock xmlns:dt="urn:schemas-microsoft-com:datatypes"><Description dt:dt="string">E-Prime Primary Realtime Clock</Description><StartTime><Timestamp dt:dt="int">0</Timestamp><DateUtc dt:dt="string">2021-06-04T05:56:28Z</DateUtc></StartTime><FrequencyChanges><FrequencyChange><Frequency dt:dt="r8">2699970000</Frequency><Timestamp dt:dt="r8">5696178179441</Timestamp><Current dt…	좌우반구com(split BVF)_1-025-1	60.021	1.0.0.163	1	1590819550	Professional	2.0.10.242	2.0.10.353	06-04-2021	2021-06-04 오전 5:56:28	14:56:28	2.0.10.248	27	2	z	려최	려	최	31	1	27	NULL	NULL	NULL	NULL	NULL	NULL	KSY	List1	0		0	0	91372	183		0	0	1	z	0	3	91555	0	z	628
좌우반구com(split BVF)_1	25	1	<?xml version="1.0"?>\n<Clock xmlns:dt="urn:schemas-microsoft-com:datatypes"><Description dt:dt="string">E-Prime Primary Realtime Clock</Description><StartTime><Timestamp dt:dt="int">0</Timestamp><DateUtc dt:dt="string">2021-06-04T05:56:28Z</DateUtc></StartTime><FrequencyChanges><FrequencyChange><Frequency dt:dt="r8">2699970000</Frequency><Timestamp dt:dt="r8">5696178179441</Timestamp><Current dt…	좌우반구com(split BVF)_1-025-1	60.021	1.0.0.163	1	1590819550	Professional	2.0.10.242	2.0.10.353	06-04-2021	2021-06-04 오전 5:56:28	14:56:28	2.0.10.248	3	2	z	려희	려	희	20	1	3	NULL	NULL	NULL	NULL	NULL	NULL	KSY	List1	0		1	-1	26194	184		0	0	1	z	0	4	26378	0	z	374
좌우반구com(split BVF)_1	25	1	<?xml version="1.0"?>\n<Clock xmlns:dt="urn:schemas-microsoft-com:datatypes"><Description dt:dt="string">E-Prime Primary Realtime Clock</Description><StartTime><Timestamp dt:dt="int">0</Timestamp><DateUtc dt:dt="string">2021-06-04T05:56:28Z</DateUtc></StartTime><FrequencyChanges><FrequencyChange><Frequency dt:dt="r8">2699970000</Frequency><Timestamp dt:dt="r8">5696178179441</Timestamp><Current dt…	좌우반구com(split BVF)_1-025-1	60.021	1.0.0.163	1	1590819550	Professional	2.0.10.242	2.0.10.353	06-04-2021	2021-06-04 오전 5:56:28	14:56:28	2.0.10.248	133	2	z	력름	력	름	NULL	NULL	NULL	93	1	1	NULL	NULL	NULL	KSY3	List2	NULL	NULL	NULL	NULL	NULL	NULL	NULL	NULL	NULL	1	z	0	3	452945	0	z	482
좌우반구com(split BVF)_1	25	1	<?xml version="1.0"?>\n<Clock xmlns:dt="urn:schemas-microsoft-com:datatypes"><Description dt:dt="string">E-Prime Primary Realtime Clock</Description><StartTime><Timestamp dt:dt="int">0</Timestamp><DateUtc dt:dt="string">2021-06-04T05:56:28Z</DateUtc></StartTime><FrequencyChanges><FrequencyChange><Frequency dt:dt="r8">2699970000</Frequency><Timestamp dt:dt="r8">5696178179441</Timestamp><Current dt…	좌우반구com(split BVF)_1-025-1	60.021	1.0.0.163	1	1590819550	Professional	2.0.10.242	2.0.10.353	06-04-2021	2021-06-04 오전 5:56:28	14:56:28	2.0.10.248	14	2	z	례부	례	부	95	1	14	NULL	NULL	NULL	NULL	NULL	NULL	KSY	List1	0		0	-1	56084	183		0	0	1	z	0	3	56267	0	z	581
좌우반구com(split BVF)_1	25	1	<?xml version="1.0"?>\n<Clock xmlns:dt="urn:schemas-microsoft-com:datatypes"><Description dt:dt="string">E-Prime Primary Realtime Clock</Description><StartTime><Timestamp dt:dt="int">0</Timestamp><DateUtc dt:dt="string">2021-06-04T05:56:28Z</DateUtc></StartTime><FrequencyChanges><FrequencyChange><Frequency dt:dt="r8">2699970000</Frequency><Timestamp dt:dt="r8">5696178179441</Timestamp><Current dt…	좌우반구com(split BVF)_1-025-1	60.021	1.0.0.163	1	1590819550	Professional	2.0.10.242	2.0.10.353	06-04-2021	2021-06-04 오전 5:56:28	14:56:28	2.0.10.248	120	2	z	록어	록	어	40	1	120	NULL	NULL	NULL	NULL	NULL	NULL	KSY2	List1	NULL	NULL	NULL	NULL	NULL	NULL	NULL	NULL	NULL	1	z	1	3	348148	0	z	369
좌우반구com(split BVF)_1	25	1	<?xml version="1.0"?>\n<Clock xmlns:dt="urn:schemas-microsoft-com:datatypes"><Description dt:dt="string">E-Prime Primary Realtime Clock</Description><StartTime><Timestamp dt:dt="int">0</Timestamp><DateUtc dt:dt="string">2021-06-04T05:56:28Z</DateUtc></StartTime><FrequencyChanges><FrequencyChange><Frequency dt:dt="r8">2699970000</Frequency><Timestamp dt:dt="r8">5696178179441</Timestamp><Current dt…	좌우반구com(split BVF)_1-025-1	60.021	1.0.0.163	1	1590819550	Professional	2.0.10.242	2.0.10.353	06-04-2021	2021-06-04 오전 5:56:28	14:56:28	2.0.10.248	52	2	z	류궤	류	궤	55	1	52	NULL	NULL	NULL	NULL	NULL	NULL	KSY	List1	0		0	-1	163313	183		0	0	1	z	1	3	163496	0	z	526
좌우반구com(split BVF)_1	25	1	<?xml version="1.0"?>\n<Clock xmlns:dt="urn:schemas-microsoft-com:datatypes"><Description dt:dt="string">E-Prime Primary Realtime Clock</Description><StartTime><Timestamp dt:dt="int">0</Timestamp><DateUtc dt:dt="string">2021-06-04T05:56:28Z</DateUtc></StartTime><FrequencyChanges><FrequencyChange><Frequency dt:dt="r8">2699970000</Frequency><Timestamp dt:dt="r8">5696178179441</Timestamp><Current dt…	좌우반구com(split BVF)_1-025-1	60.021	1.0.0.163	1	1590819550	Professional	2.0.10.242	2.0.10.353	06-04-2021	2021-06-04 오전 5:56:28	14:56:28	2.0.10.248	256	2	z	류란	류	란	NULL	NULL	NULL	6	1	124	NULL	NULL	NULL	KSY3	List2	NULL	NULL	NULL	NULL	NULL	NULL	NULL	NULL	NULL	1	z	0	4	778348	0	z	371
좌우반구com(split BVF)_1	25	1	<?xml version="1.0"?>\n<Clock xmlns:dt="urn:schemas-microsoft-com:datatypes"><Description dt:dt="string">E-Prime Primary Realtime Clock</Description><StartTime><Timestamp dt:dt="int">0</Timestamp><DateUtc dt:dt="string">2021-06-04T05:56:28Z</DateUtc></StartTime><FrequencyChanges><FrequencyChange><Frequency dt:dt="r8">2699970000</Frequency><Timestamp dt:dt="r8">5696178179441</Timestamp><Current dt…	좌우반구com(split BVF)_1-025-1	60.021	1.0.0.163	1	1590819550	Professional	2.0.10.242	2.0.10.353	06-04-2021	2021-06-04 오전 5:56:28	14:56:28	2.0.10.248	227	2	z	류포	류	포	NULL	NULL	NULL	33	1	95	NULL	NULL	NULL	KSY	List2	0		1	-1	700891	184		0	0	1	z	0	4	701075	0	z	421
좌우반구com(split BVF)_1	25	1	<?xml version="1.0"?>\n<Clock xmlns:dt="urn:schemas-microsoft-com:datatypes"><Description dt:dt="string">E-Prime Primary Realtime Clock</Description><StartTime><Timestamp dt:dt="int">0</Timestamp><DateUtc dt:dt="string">2021-06-04T05:56:28Z</DateUtc></StartTime><FrequencyChanges><FrequencyChange><Frequency dt:dt="r8">2699970000</Frequency><Timestamp dt:dt="r8">5696178179441</Timestamp><Current dt…	좌우반구com(split BVF)_1-025-1	60.021	1.0.0.163	1	1590819550	Professional	2.0.10.242	2.0.10.353	06-04-2021	2021-06-04 오전 5:56:28	14:56:28	2.0.10.248	331	2	z	률법	률	법	NULL	NULL	NULL	NULL	NULL	NULL	67	1	67	KSY3	List3	NULL	NULL	NULL	NULL	NULL	NULL	NULL	NULL	NULL	1	z	0	3	1038756	0	z	447
좌우반구com(split BVF)_1	25	1	<?xml version="1.0"?>\n<Clock xmlns:dt="urn:schemas-microsoft-com:datatypes"><Description dt:dt="string">E-Prime Primary Realtime Clock</Description><StartTime><Timestamp dt:dt="int">0</Timestamp><DateUtc dt:dt="string">2021-06-04T05:56:28Z</DateUtc></StartTime><FrequencyChanges><FrequencyChange><Frequency dt:dt="r8">2699970000</Frequency><Timestamp dt:dt="r8">5696178179441</Timestamp><Current dt…	좌우반구com(split BVF)_1-025-1	60.021	1.0.0.163	1	1590819550	Professional	2.0.10.242	2.0.10.353	06-04-2021	2021-06-04 오전 5:56:28	14:56:28	2.0.10.248	372	2	z	률법	률	법	NULL	NULL	NULL	NULL	NULL	NULL	9	1	108	KSY	List3	0		0	-1	1149734	183		0	0	1	z	1	3	1149917	0	z	429
좌우반구com(split BVF)_1	25	1	<?xml version="1.0"?>\n<Clock xmlns:dt="urn:schemas-microsoft-com:datatypes"><Description dt:dt="string">E-Prime Primary Realtime Clock</Description><StartTime><Timestamp dt:dt="int">0</Timestamp><DateUtc dt:dt="string">2021-06-04T05:56:28Z</DateUtc></StartTime><FrequencyChanges><FrequencyChange><Frequency dt:dt="r8">2699970000</Frequency><Timestamp dt:dt="r8">5696178179441</Timestamp><Current dt…	좌우반구com(split BVF)_1-025-1	60.021	1.0.0.163	1	1590819550	Professional	2.0.10.242	2.0.10.353	06-04-2021	2021-06-04 오전 5:56:28	14:56:28	2.0.10.248	62	2	z	률시	률	시	2	1	62	NULL	NULL	NULL	NULL	NULL	NULL	KSY	List1	0		0	-1	190970	183		0	0	1	z	1	3	191153	0	z	477
좌우반구com(split BVF)_1	25	1	<?xml version="1.0"?>\n<Clock xmlns:dt="urn:schemas-microsoft-com:datatypes"><Description dt:dt="string">E-Prime Primary Realtime Clock</Description><StartTime><Timestamp dt:dt="int">0</Timestamp><DateUtc dt:dt="string">2021-06-04T05:56:28Z</DateUtc></StartTime><FrequencyChanges><FrequencyChange><Frequency dt:dt="r8">2699970000</Frequency><Timestamp dt:dt="r8">5696178179441</Timestamp><Current dt…	좌우반구com(split BVF)_1-025-1	60.021	1.0.0.163	1	1590819550	Professional	2.0.10.242	2.0.10.353	06-04-2021	2021-06-04 오전 5:56:28	14:56:28	2.0.10.248	274	2	z	률훈	률	훈	NULL	NULL	NULL	NULL	NULL	NULL	45	1	10	KSY2	List3	NULL	NULL	NULL	NULL	NULL	NULL	NULL	NULL	NULL	1	z	0	4	892458	0	z	491
좌우반구com(split BVF)_1	25	1	<?xml version="1.0"?>\n<Clock xmlns:dt="urn:schemas-microsoft-com:datatypes"><Description dt:dt="string">E-Prime Primary Realtime Clock</Description><StartTime><Timestamp dt:dt="int">0</Timestamp><DateUtc dt:dt="string">2021-06-04T05:56:28Z</DateUtc></StartTime><FrequencyChanges><FrequencyChange><Frequency dt:dt="r8">2699970000</Frequency><Timestamp dt:dt="r8">5696178179441</Timestamp><Current dt…	좌우반구com(split BVF)_1-025-1	60.021	1.0.0.163	1	1590819550	Professional	2.0.10.242	2.0.10.353	06-04-2021	2021-06-04 오전 5:56:28	14:56:28	2.0.10.248	118	2	z	름결	름	결	118	1	118	NULL	NULL	NULL	NULL	NULL	NULL	KSY	List1	0		0	-1	342800	184		0	0	1	z	0	4	342984	0	z	404
좌우반구com(split BVF)_1	25	1	<?xml version="1.0"?>\n<Clock xmlns:dt="urn:schemas-microsoft-com:datatypes"><Description dt:dt="string">E-Prime Primary Realtime Clock</Description><StartTime><Timestamp dt:dt="int">0</Timestamp><DateUtc dt:dt="string">2021-06-04T05:56:28Z</DateUtc></StartTime><FrequencyChanges><FrequencyChange><Frequency dt:dt="r8">2699970000</Frequency><Timestamp dt:dt="r8">5696178179441</Timestamp><Current dt…	좌우반구com(split BVF)_1-025-1	60.021	1.0.0.163	1	1590819550	Professional	2.0.10.242	2.0.10.353	06-04-2021	2021-06-04 오전 5:56:28	14:56:28	2.0.10.248	361	2	z	름무	름	무	NULL	NULL	NULL	NULL	NULL	NULL	70	1	97	KSY2	List3	NULL	NULL	NULL	NULL	NULL	NULL	NULL	NULL	NULL	1	z	1	3	1120644	0	z	430
좌우반구com(split BVF)_1	25	1	<?xml version="1.0"?>\n<Clock xmlns:dt="urn:schemas-microsoft-com:datatypes"><Description dt:dt="string">E-Prime Primary Realtime Clock</Description><StartTime><Timestamp dt:dt="int">0</Timestamp><DateUtc dt:dt="string">2021-06-04T05:56:28Z</DateUtc></StartTime><FrequencyChanges><FrequencyChange><Frequency dt:dt="r8">2699970000</Frequency><Timestamp dt:dt="r8">5696178179441</Timestamp><Current dt…	좌우반구com(split BVF)_1-025-1	60.021	1.0.0.163	1	1590819550	Professional	2.0.10.242	2.0.10.353	06-04-2021	2021-06-04 오전 5:56:28	14:56:28	2.0.10.248	61	2	z	리열	리	열	99	1	61	NULL	NULL	NULL	NULL	NULL	NULL	KSY3	List1	NULL	NULL	NULL	NULL	NULL	NULL	NULL	NULL	NULL	0	z	0	4	188388	0	{/}	570
좌우반구com(split BVF)_1	25	1	<?xml version="1.0"?>\n<Clock xmlns:dt="urn:schemas-microsoft-com:datatypes"><Description dt:dt="string">E-Prime Primary Realtime Clock</Description><StartTime><Timestamp dt:dt="int">0</Timestamp><DateUtc dt:dt="string">2021-06-04T05:56:28Z</DateUtc></StartTime><FrequencyChanges><FrequencyChange><Frequency dt:dt="r8">2699970000</Frequency><Timestamp dt:dt="r8">5696178179441</Timestamp><Current dt…	좌우반구com(split BVF)_1-025-1	60.021	1.0.0.163	1	1590819550	Professional	2.0.10.242	2.0.10.353	06-04-2021	2021-06-04 오전 5:56:28	14:56:28	2.0.10.248	166	2	z	림밀	림	밀	NULL	NULL	NULL	47	1	34	NULL	NULL	NULL	KSY	List2	0		0	0	540398	183		0	0	1	z	0	3	540581	0	z	348
좌우반구com(split BVF)_1	25	1	<?xml version="1.0"?>\n<Clock xmlns:dt="urn:schemas-microsoft-com:datatypes"><Description dt:dt="string">E-Prime Primary Realtime Clock</Description><StartTime><Timestamp dt:dt="int">0</Timestamp><DateUtc dt:dt="string">2021-06-04T05:56:28Z</DateUtc></StartTime><FrequencyChanges><FrequencyChange><Frequency dt:dt="r8">2699970000</Frequency><Timestamp dt:dt="r8">5696178179441</Timestamp><Current dt…	좌우반구com(split BVF)_1-025-1	60.021	1.0.0.163	1	1590819550	Professional	2.0.10.242	2.0.10.353	06-04-2021	2021-06-04 오전 5:56:28	14:56:28	2.0.10.248	374	2	z	마요	마	요	NULL	NULL	NULL	NULL	NULL	NULL	25	1	110	KSY	List3	0		1	-1	1155032	184		0	0	0	z	0	4	1155216	0	{/}	330
좌우반구com(split BVF)_1	25	1	<?xml version="1.0"?>\n<Clock xmlns:dt="urn:schemas-microsoft-com:datatypes"><Description dt:dt="string">E-Prime Primary Realtime Clock</Description><StartTime><Timestamp dt:dt="int">0</Timestamp><DateUtc dt:dt="string">2021-06-04T05:56:28Z</DateUtc></StartTime><FrequencyChanges><FrequencyChange><Frequency dt:dt="r8">2699970000</Frequency><Timestamp dt:dt="r8">5696178179441</Timestamp><Current dt…	좌우반구com(split BVF)_1-025-1	60.021	1.0.0.163	1	1590819550	Professional	2.0.10.242	2.0.10.353	06-04-2021	2021-06-04 오전 5:56:28	14:56:28	2.0.10.248	307	2	z	망습	망	습	NULL	NULL	NULL	NULL	NULL	NULL	111	1	43	KSY3	List3	NULL	NULL	NULL	NULL	NULL	NULL	NULL	NULL	NULL	1	z	1	3	977061	0	z	423
좌우반구com(split BVF)_1	25	1	<?xml version="1.0"?>\n<Clock xmlns:dt="urn:schemas-microsoft-com:datatypes"><Description dt:dt="string">E-Prime Primary Realtime Clock</Description><StartTime><Timestamp dt:dt="int">0</Timestamp><DateUtc dt:dt="string">2021-06-04T05:56:28Z</DateUtc></StartTime><FrequencyChanges><FrequencyChange><Frequency dt:dt="r8">2699970000</Frequency><Timestamp dt:dt="r8">5696178179441</Timestamp><Current dt…	좌우반구com(split BVF)_1-025-1	60.021	1.0.0.163	1	1590819550	Professional	2.0.10.242	2.0.10.353	06-04-2021	2021-06-04 오전 5:56:28	14:56:28	2.0.10.248	343	1	{/}	망신	망	신	NULL	NULL	NULL	NULL	NULL	NULL	127	1	79	KSY	List3	0		1	-1	1070395	184		0	0	1	{/}	0	4	1070579	0	{/}	288
좌우반구com(split BVF)_1	25	1	<?xml version="1.0"?>\n<Clock xmlns:dt="urn:schemas-microsoft-com:datatypes"><Description dt:dt="string">E-Prime Primary Realtime Clock</Description><StartTime><Timestamp dt:dt="int">0</Timestamp><DateUtc dt:dt="string">2021-06-04T05:56:28Z</DateUtc></StartTime><FrequencyChanges><FrequencyChange><Frequency dt:dt="r8">2699970000</Frequency><Timestamp dt:dt="r8">5696178179441</Timestamp><Current dt…	좌우반구com(split BVF)_1-025-1	60.021	1.0.0.163	1	1590819550	Professional	2.0.10.242	2.0.10.353	06-04-2021	2021-06-04 오전 5:56:28	14:56:28	2.0.10.248	288	1	{/}	매력	매	력	NULL	NULL	NULL	NULL	NULL	NULL	37	1	24	KSY	List3	0		0	-1	929028	183		0	0	1	{/}	1	3	929211	0	{/}	226
좌우반구com(split BVF)_1	25	1	<?xml version="1.0"?>\n<Clock xmlns:dt="urn:schemas-microsoft-com:datatypes"><Description dt:dt="string">E-Prime Primary Realtime Clock</Description><StartTime><Timestamp dt:dt="int">0</Timestamp><DateUtc dt:dt="string">2021-06-04T05:56:28Z</DateUtc></StartTime><FrequencyChanges><FrequencyChange><Frequency dt:dt="r8">2699970000</Frequency><Timestamp dt:dt="r8">5696178179441</Timestamp><Current dt…	좌우반구com(split BVF)_1-025-1	60.021	1.0.0.163	1	1590819550	Professional	2.0.10.242	2.0.10.353	06-04-2021	2021-06-04 오전 5:56:28	14:56:28	2.0.10.248	35	2	z	매소	매	소	69	1	35	NULL	NULL	NULL	NULL	NULL	NULL	KSY3	List1	NULL	NULL	NULL	NULL	NULL	NULL	NULL	NULL	NULL	1	z	0	3	114647	0	z	1240
좌우반구com(split BVF)_1	25	1	<?xml version="1.0"?>\n<Clock xmlns:dt="urn:schemas-microsoft-com:datatypes"><Description dt:dt="string">E-Prime Primary Realtime Clock</Description><StartTime><Timestamp dt:dt="int">0</Timestamp><DateUtc dt:dt="string">2021-06-04T05:56:28Z</DateUtc></StartTime><FrequencyChanges><FrequencyChange><Frequency dt:dt="r8">2699970000</Frequency><Timestamp dt:dt="r8">5696178179441</Timestamp><Current dt…	좌우반구com(split BVF)_1-025-1	60.021	1.0.0.163	1	1590819550	Professional	2.0.10.242	2.0.10.353	06-04-2021	2021-06-04 오전 5:56:28	14:56:28	2.0.10.248	272	1	{/}	모습	모	습	NULL	NULL	NULL	NULL	NULL	NULL	27	1	8	KSY	List3	0		0	-1	887293	183		0	0	1	{/}	0	3	887476	0	{/}	225
좌우반구com(split BVF)_1	25	1	<?xml version="1.0"?>\n<Clock xmlns:dt="urn:schemas-microsoft-com:datatypes"><Description dt:dt="string">E-Prime Primary Realtime Clock</Description><StartTime><Timestamp dt:dt="int">0</Timestamp><DateUtc dt:dt="string">2021-06-04T05:56:28Z</DateUtc></StartTime><FrequencyChanges><FrequencyChange><Frequency dt:dt="r8">2699970000</Frequency><Timestamp dt:dt="r8">5696178179441</Timestamp><Current dt…	좌우반구com(split BVF)_1-025-1	60.021	1.0.0.163	1	1590819550	Professional	2.0.10.242	2.0.10.353	06-04-2021	2021-06-04 오전 5:56:28	14:56:28	2.0.10.248	237	1	{/}	모형	모	형	NULL	NULL	NULL	44	1	105	NULL	NULL	NULL	KSY	List2	0		0	-1	727682	183		0	0	1	{/}	0	3	727865	0	{/}	406
좌우반구com(split BVF)_1	25	1	<?xml version="1.0"?>\n<Clock xmlns:dt="urn:schemas-microsoft-com:datatypes"><Description dt:dt="string">E-Prime Primary Realtime Clock</Description><StartTime><Timestamp dt:dt="int">0</Timestamp><DateUtc dt:dt="string">2021-06-04T05:56:28Z</DateUtc></StartTime><FrequencyChanges><FrequencyChange><Frequency dt:dt="r8">2699970000</Frequency><Timestamp dt:dt="r8">5696178179441</Timestamp><Current dt…	좌우반구com(split BVF)_1-025-1	60.021	1.0.0.163	1	1590819550	Professional	2.0.10.242	2.0.10.353	06-04-2021	2021-06-04 오전 5:56:28	14:56:28	2.0.10.248	76	2	z	목력	목	력	92	1	76	NULL	NULL	NULL	NULL	NULL	NULL	KSY2	List1	NULL	NULL	NULL	NULL	NULL	NULL	NULL	NULL	NULL	1	z	0	3	230706	0	z	632
좌우반구com(split BVF)_1	25	1	<?xml version="1.0"?>\n<Clock xmlns:dt="urn:schemas-microsoft-com:datatypes"><Description dt:dt="string">E-Prime Primary Realtime Clock</Description><StartTime><Timestamp dt:dt="int">0</Timestamp><DateUtc dt:dt="string">2021-06-04T05:56:28Z</DateUtc></StartTime><FrequencyChanges><FrequencyChange><Frequency dt:dt="r8">2699970000</Frequency><Timestamp dt:dt="r8">5696178179441</Timestamp><Current dt…	좌우반구com(split BVF)_1-025-1	60.021	1.0.0.163	1	1590819550	Professional	2.0.10.242	2.0.10.353	06-04-2021	2021-06-04 오전 5:56:28	14:56:28	2.0.10.248	196	1	{/}	목록	목	록	NULL	NULL	NULL	84	1	64	NULL	NULL	NULL	KSY	List2	0		0	-1	619520	183		0	0	1	{/}	0	3	619703	0	{/}	194
좌우반구com(split BVF)_1	25	1	<?xml version="1.0"?>\n<Clock xmlns:dt="urn:schemas-microsoft-com:datatypes"><Description dt:dt="string">E-Prime Primary Realtime Clock</Description><StartTime><Timestamp dt:dt="int">0</Timestamp><DateUtc dt:dt="string">2021-06-04T05:56:28Z</DateUtc></StartTime><FrequencyChanges><FrequencyChange><Frequency dt:dt="r8">2699970000</Frequency><Timestamp dt:dt="r8">5696178179441</Timestamp><Current dt…	좌우반구com(split BVF)_1-025-1	60.021	1.0.0.163	1	1590819550	Professional	2.0.10.242	2.0.10.353	06-04-2021	2021-06-04 오전 5:56:28	14:56:28	2.0.10.248	304	1	{/}	목적	목	적	NULL	NULL	NULL	NULL	NULL	NULL	43	1	40	KSY	List3	0		0	0	969331	183		0	0	1	{/}	0	3	969514	0	{/}	242
좌우반구com(split BVF)_1	25	1	<?xml version="1.0"?>\n<Clock xmlns:dt="urn:schemas-microsoft-com:datatypes"><Description dt:dt="string">E-Prime Primary Realtime Clock</Description><StartTime><Timestamp dt:dt="int">0</Timestamp><DateUtc dt:dt="string">2021-06-04T05:56:28Z</DateUtc></StartTime><FrequencyChanges><FrequencyChange><Frequency dt:dt="r8">2699970000</Frequency><Timestamp dt:dt="r8">5696178179441</Timestamp><Current dt…	좌우반구com(split BVF)_1-025-1	60.021	1.0.0.163	1	1590819550	Professional	2.0.10.242	2.0.10.353	06-04-2021	2021-06-04 오전 5:56:28	14:56:28	2.0.10.248	50	2	z	목퇴	목	퇴	72	1	50	NULL	NULL	NULL	NULL	NULL	NULL	KSY	List1	0		0	-1	157665	183		0	0	1	z	0	3	157848	0	z	590
좌우반구com(split BVF)_1	25	1	<?xml version="1.0"?>\n<Clock xmlns:dt="urn:schemas-microsoft-com:datatypes"><Description dt:dt="string">E-Prime Primary Realtime Clock</Description><StartTime><Timestamp dt:dt="int">0</Timestamp><DateUtc dt:dt="string">2021-06-04T05:56:28Z</DateUtc></StartTime><FrequencyChanges><FrequencyChange><Frequency dt:dt="r8">2699970000</Frequency><Timestamp dt:dt="r8">5696178179441</Timestamp><Current dt…	좌우반구com(split BVF)_1-025-1	60.021	1.0.0.163	1	1590819550	Professional	2.0.10.242	2.0.10.353	06-04-2021	2021-06-04 오전 5:56:28	14:56:28	2.0.10.248	88	2	z	무록	무	록	75	1	88	NULL	NULL	NULL	NULL	NULL	NULL	KSY3	List1	NULL	NULL	NULL	NULL	NULL	NULL	NULL	NULL	NULL	0	z	0	4	263545	0	{/}	508
좌우반구com(split BVF)_1	25	1	<?xml version="1.0"?>\n<Clock xmlns:dt="urn:schemas-microsoft-com:datatypes"><Description dt:dt="string">E-Prime Primary Realtime Clock</Description><StartTime><Timestamp dt:dt="int">0</Timestamp><DateUtc dt:dt="string">2021-06-04T05:56:28Z</DateUtc></StartTime><FrequencyChanges><FrequencyChange><Frequency dt:dt="r8">2699970000</Frequency><Timestamp dt:dt="r8">5696178179441</Timestamp><Current dt…	좌우반구com(split BVF)_1-025-1	60.021	1.0.0.163	1	1590819550	Professional	2.0.10.242	2.0.10.353	06-04-2021	2021-06-04 오전 5:56:28	14:56:28	2.0.10.248	310	1	{/}	무엇	무	엇	NULL	NULL	NULL	NULL	NULL	NULL	22	1	46	KSY	List3	0		0	0	984859	183		0	0	1	{/}	0	3	985042	0	{/}	306
좌우반구com(split BVF)_1	25	1	<?xml version="1.0"?>\n<Clock xmlns:dt="urn:schemas-microsoft-com:datatypes"><Description dt:dt="string">E-Prime Primary Realtime Clock</Description><StartTime><Timestamp dt:dt="int">0</Timestamp><DateUtc dt:dt="string">2021-06-04T05:56:28Z</DateUtc></StartTime><FrequencyChanges><FrequencyChange><Frequency dt:dt="r8">2699970000</Frequency><Timestamp dt:dt="r8">5696178179441</Timestamp><Current dt…	좌우반구com(split BVF)_1-025-1	60.021	1.0.0.163	1	1590819550	Professional	2.0.10.242	2.0.10.353	06-04-2021	2021-06-04 오전 5:56:28	14:56:28	2.0.10.248	298	1	{/}	무형	무	형	NULL	NULL	NULL	NULL	NULL	NULL	89	1	34	KSY	List3	0		0	0	954403	183		0	0	1	{/}	0	3	954586	0	{/}	346
좌우반구com(split BVF)_1	25	1	<?xml version="1.0"?>\n<Clock xmlns:dt="urn:schemas-microsoft-com:datatypes"><Description dt:dt="string">E-Prime Primary Realtime Clock</Description><StartTime><Timestamp dt:dt="int">0</Timestamp><DateUtc dt:dt="string">2021-06-04T05:56:28Z</DateUtc></StartTime><FrequencyChanges><FrequencyChange><Frequency dt:dt="r8">2699970000</Frequency><Timestamp dt:dt="r8">5696178179441</Timestamp><Current dt…	좌우반구com(split BVF)_1-025-1	60.021	1.0.0.163	1	1590819550	Professional	2.0.10.242	2.0.10.353	06-04-2021	2021-06-04 오전 5:56:28	14:56:28	2.0.10.248	188	1	{/}	물건	물	건	NULL	NULL	NULL	27	1	56	NULL	NULL	NULL	KSY	List2	0		0	-1	598527	184		0	0	1	{/}	0	4	598711	0	{/}	226
좌우반구com(split BVF)_1	25	1	<?xml version="1.0"?>\n<Clock xmlns:dt="urn:schemas-microsoft-com:datatypes"><Description dt:dt="string">E-Prime Primary Realtime Clock</Description><StartTime><Timestamp dt:dt="int">0</Timestamp><DateUtc dt:dt="string">2021-06-04T05:56:28Z</DateUtc></StartTime><FrequencyChanges><FrequencyChange><Frequency dt:dt="r8">2699970000</Frequency><Timestamp dt:dt="r8">5696178179441</Timestamp><Current dt…	좌우반구com(split BVF)_1-025-1	60.021	1.0.0.163	1	1590819550	Professional	2.0.10.242	2.0.10.353	06-04-2021	2021-06-04 오전 5:56:28	14:56:28	2.0.10.248	275	2	z	미략	미	략	NULL	NULL	NULL	NULL	NULL	NULL	118	1	11	KSY2	List3	NULL	NULL	NULL	NULL	NULL	NULL	NULL	NULL	NULL	1	z	0	4	895157	0	z	440
좌우반구com(split BVF)_1	25	1	<?xml version="1.0"?>\n<Clock xmlns:dt="urn:schemas-microsoft-com:datatypes"><Description dt:dt="string">E-Prime Primary Realtime Clock</Description><StartTime><Timestamp dt:dt="int">0</Timestamp><DateUtc dt:dt="string">2021-06-04T05:56:28Z</DateUtc></StartTime><FrequencyChanges><FrequencyChange><Frequency dt:dt="r8">2699970000</Frequency><Timestamp dt:dt="r8">5696178179441</Timestamp><Current dt…	좌우반구com(split BVF)_1-025-1	60.021	1.0.0.163	1	1590819550	Professional	2.0.10.242	2.0.10.353	06-04-2021	2021-06-04 오전 5:56:28	14:56:28	2.0.10.248	99	1	{/}	밀수	밀	수	73	1	99	NULL	NULL	NULL	NULL	NULL	NULL	KSY	List1	0		0	0	292135	183		0	0	1	{/}	0	3	292318	0	{/}	359
좌우반구com(split BVF)_1	25	1	<?xml version="1.0"?>\n<Clock xmlns:dt="urn:schemas-microsoft-com:datatypes"><Description dt:dt="string">E-Prime Primary Realtime Clock</Description><StartTime><Timestamp dt:dt="int">0</Timestamp><DateUtc dt:dt="string">2021-06-04T05:56:28Z</DateUtc></StartTime><FrequencyChanges><FrequencyChange><Frequency dt:dt="r8">2699970000</Frequency><Timestamp dt:dt="r8">5696178179441</Timestamp><Current dt…	좌우반구com(split BVF)_1-025-1	60.021	1.0.0.163	1	1590819550	Professional	2.0.10.242	2.0.10.353	06-04-2021	2021-06-04 오전 5:56:28	14:56:28	2.0.10.248	308	2	z	밀헤	밀	헤	NULL	NULL	NULL	NULL	NULL	NULL	10	1	44	KSY2	List3	NULL	NULL	NULL	NULL	NULL	NULL	NULL	NULL	NULL	1	z	0	4	979694	0	z	510
좌우반구com(split BVF)_1	25	1	<?xml version="1.0"?>\n<Clock xmlns:dt="urn:schemas-microsoft-com:datatypes"><Description dt:dt="string">E-Prime Primary Realtime Clock</Description><StartTime><Timestamp dt:dt="int">0</Timestamp><DateUtc dt:dt="string">2021-06-04T05:56:28Z</DateUtc></StartTime><FrequencyChanges><FrequencyChange><Frequency dt:dt="r8">2699970000</Frequency><Timestamp dt:dt="r8">5696178179441</Timestamp><Current dt…	좌우반구com(split BVF)_1-025-1	60.021	1.0.0.163	1	1590819550	Professional	2.0.10.242	2.0.10.353	06-04-2021	2021-06-04 오전 5:56:28	14:56:28	2.0.10.248	245	2	z	박낌	박	낌	NULL	NULL	NULL	13	1	113	NULL	NULL	NULL	KSY3	List2	NULL	NULL	NULL	NULL	NULL	NULL	NULL	NULL	NULL	1	z	1	3	747708	0	z	492
좌우반구com(split BVF)_1	25	1	<?xml version="1.0"?>\n<Clock xmlns:dt="urn:schemas-microsoft-com:datatypes"><Description dt:dt="string">E-Prime Primary Realtime Clock</Description><StartTime><Timestamp dt:dt="int">0</Timestamp><DateUtc dt:dt="string">2021-06-04T05:56:28Z</DateUtc></StartTime><FrequencyChanges><FrequencyChange><Frequency dt:dt="r8">2699970000</Frequency><Timestamp dt:dt="r8">5696178179441</Timestamp><Current dt…	좌우반구com(split BVF)_1-025-1	60.021	1.0.0.163	1	1590819550	Professional	2.0.10.242	2.0.10.353	06-04-2021	2021-06-04 오전 5:56:28	14:56:28	2.0.10.248	313	1	{/}	반응	반	응	NULL	NULL	NULL	NULL	NULL	NULL	15	1	49	KSY	List3	0		0	-1	992556	183		0	0	1	{/}	0	3	992739	0	{/}	185
좌우반구com(split BVF)_1	25	1	<?xml version="1.0"?>\n<Clock xmlns:dt="urn:schemas-microsoft-com:datatypes"><Description dt:dt="string">E-Prime Primary Realtime Clock</Description><StartTime><Timestamp dt:dt="int">0</Timestamp><DateUtc dt:dt="string">2021-06-04T05:56:28Z</DateUtc></StartTime><FrequencyChanges><FrequencyChange><Frequency dt:dt="r8">2699970000</Frequency><Timestamp dt:dt="r8">5696178179441</Timestamp><Current dt…	좌우반구com(split BVF)_1-025-1	60.021	1.0.0.163	1	1590819550	Professional	2.0.10.242	2.0.10.353	06-04-2021	2021-06-04 오전 5:56:28	14:56:28	2.0.10.248	34	1	{/}	발길	발	길	127	1	34	NULL	NULL	NULL	NULL	NULL	NULL	KSY	List1	0		1	-1	111764	184		0	0	1	{/}	0	4	111948	0	{/}	499
좌우반구com(split BVF)_1	25	1	<?xml version="1.0"?>\n<Clock xmlns:dt="urn:schemas-microsoft-com:datatypes"><Description dt:dt="string">E-Prime Primary Realtime Clock</Description><StartTime><Timestamp dt:dt="int">0</Timestamp><DateUtc dt:dt="string">2021-06-04T05:56:28Z</DateUtc></StartTime><FrequencyChanges><FrequencyChange><Frequency dt:dt="r8">2699970000</Frequency><Timestamp dt:dt="r8">5696178179441</Timestamp><Current dt…	좌우반구com(split BVF)_1-025-1	60.021	1.0.0.163	1	1590819550	Professional	2.0.10.242	2.0.10.353	06-04-2021	2021-06-04 오전 5:56:28	14:56:28	2.0.10.248	228	2	z	발보	발	보	NULL	NULL	NULL	92	1	96	NULL	NULL	NULL	KSY	List2	0		0	-1	703507	183		0	0	1	z	1	3	703690	0	z	638
좌우반구com(split BVF)_1	25	1	<?xml version="1.0"?>\n<Clock xmlns:dt="urn:schemas-microsoft-com:datatypes"><Description dt:dt="string">E-Prime Primary Realtime Clock</Description><StartTime><Timestamp dt:dt="int">0</Timestamp><DateUtc dt:dt="string">2021-06-04T05:56:28Z</DateUtc></StartTime><FrequencyChanges><FrequencyChange><Frequency dt:dt="r8">2699970000</Frequency><Timestamp dt:dt="r8">5696178179441</Timestamp><Current dt…	좌우반구com(split BVF)_1-025-1	60.021	1.0.0.163	1	1590819550	Professional	2.0.10.242	2.0.10.353	06-04-2021	2021-06-04 오전 5:56:28	14:56:28	2.0.10.248	352	2	z	발횟	발	횟	NULL	NULL	NULL	NULL	NULL	NULL	82	1	88	KSY2	List3	NULL	NULL	NULL	NULL	NULL	NULL	NULL	NULL	NULL	1	z	0	3	1095570	0	z	465
좌우반구com(split BVF)_1	25	1	<?xml version="1.0"?>\n<Clock xmlns:dt="urn:schemas-microsoft-com:datatypes"><Description dt:dt="string">E-Prime Primary Realtime Clock</Description><StartTime><Timestamp dt:dt="int">0</Timestamp><DateUtc dt:dt="string">2021-06-04T05:56:28Z</DateUtc></StartTime><FrequencyChanges><FrequencyChange><Frequency dt:dt="r8">2699970000</Frequency><Timestamp dt:dt="r8">5696178179441</Timestamp><Current dt…	좌우반구com(split BVF)_1-025-1	60.021	1.0.0.163	1	1590819550	Professional	2.0.10.242	2.0.10.353	06-04-2021	2021-06-04 오전 5:56:28	14:56:28	2.0.10.248	195	1	{/}	방법	방	법	NULL	NULL	NULL	11	1	63	NULL	NULL	NULL	KSY	List2	0		0	0	617121	183		0	0	1	{/}	0	3	617304	0	{/}	201
좌우반구com(split BVF)_1	25	1	<?xml version="1.0"?>\n<Clock xmlns:dt="urn:schemas-microsoft-com:datatypes"><Description dt:dt="string">E-Prime Primary Realtime Clock</Description><StartTime><Timestamp dt:dt="int">0</Timestamp><DateUtc dt:dt="string">2021-06-04T05:56:28Z</DateUtc></StartTime><FrequencyChanges><FrequencyChange><Frequency dt:dt="r8">2699970000</Frequency><Timestamp dt:dt="r8">5696178179441</Timestamp><Current dt…	좌우반구com(split BVF)_1-025-1	60.021	1.0.0.163	1	1590819550	Professional	2.0.10.242	2.0.10.353	06-04-2021	2021-06-04 오전 5:56:28	14:56:28	2.0.10.248	205	2	z	배심	배	심	NULL	NULL	NULL	94	1	73	NULL	NULL	NULL	KSY	List2	0		0	0	642912	183		0	0	0	z	0	3	643095	0	{/}	409
좌우반구com(split BVF)_1	25	1	<?xml version="1.0"?>\n<Clock xmlns:dt="urn:schemas-microsoft-com:datatypes"><Description dt:dt="string">E-Prime Primary Realtime Clock</Description><StartTime><Timestamp dt:dt="int">0</Timestamp><DateUtc dt:dt="string">2021-06-04T05:56:28Z</DateUtc></StartTime><FrequencyChanges><FrequencyChange><Frequency dt:dt="r8">2699970000</Frequency><Timestamp dt:dt="r8">5696178179441</Timestamp><Current dt…	좌우반구com(split BVF)_1-025-1	60.021	1.0.0.163	1	1590819550	Professional	2.0.10.242	2.0.10.353	06-04-2021	2021-06-04 오전 5:56:28	14:56:28	2.0.10.248	147	2	z	버구	버	구	NULL	NULL	NULL	101	1	15	NULL	NULL	NULL	KSY2	List2	NULL	NULL	NULL	NULL	NULL	NULL	NULL	NULL	NULL	1	z	0	3	490715	0	z	391
좌우반구com(split BVF)_1	25	1	<?xml version="1.0"?>\n<Clock xmlns:dt="urn:schemas-microsoft-com:datatypes"><Description dt:dt="string">E-Prime Primary Realtime Clock</Description><StartTime><Timestamp dt:dt="int">0</Timestamp><DateUtc dt:dt="string">2021-06-04T05:56:28Z</DateUtc></StartTime><FrequencyChanges><FrequencyChange><Frequency dt:dt="r8">2699970000</Frequency><Timestamp dt:dt="r8">5696178179441</Timestamp><Current dt…	좌우반구com(split BVF)_1-025-1	60.021	1.0.0.163	1	1590819550	Professional	2.0.10.242	2.0.10.353	06-04-2021	2021-06-04 오전 5:56:28	14:56:28	2.0.10.248	356	1	{/}	버스	버	스	NULL	NULL	NULL	NULL	NULL	NULL	28	1	92	KSY	List3	0		0	-1	1106599	184		0	0	1	{/}	0	4	1106783	0	{/}	323
좌우반구com(split BVF)_1	25	1	<?xml version="1.0"?>\n<Clock xmlns:dt="urn:schemas-microsoft-com:datatypes"><Description dt:dt="string">E-Prime Primary Realtime Clock</Description><StartTime><Timestamp dt:dt="int">0</Timestamp><DateUtc dt:dt="string">2021-06-04T05:56:28Z</DateUtc></StartTime><FrequencyChanges><FrequencyChange><Frequency dt:dt="r8">2699970000</Frequency><Timestamp dt:dt="r8">5696178179441</Timestamp><Current dt…	좌우반구com(split BVF)_1-025-1	60.021	1.0.0.163	1	1590819550	Professional	2.0.10.242	2.0.10.353	06-04-2021	2021-06-04 오전 5:56:28	14:56:28	2.0.10.248	48	2	z	버현	버	현	114	1	48	NULL	NULL	NULL	NULL	NULL	NULL	KSY	List1	0		1	-1	152050	184		0	0	1	z	0	4	152234	0	z	572
좌우반구com(split BVF)_1	25	1	<?xml version="1.0"?>\n<Clock xmlns:dt="urn:schemas-microsoft-com:datatypes"><Description dt:dt="string">E-Prime Primary Realtime Clock</Description><StartTime><Timestamp dt:dt="int">0</Timestamp><DateUtc dt:dt="string">2021-06-04T05:56:28Z</DateUtc></StartTime><FrequencyChanges><FrequencyChange><Frequency dt:dt="r8">2699970000</Frequency><Timestamp dt:dt="r8">5696178179441</Timestamp><Current dt…	좌우반구com(split BVF)_1-025-1	60.021	1.0.0.163	1	1590819550	Professional	2.0.10.242	2.0.10.353	06-04-2021	2021-06-04 오전 5:56:28	14:56:28	2.0.10.248	178	2	z	법낌	법	낌	NULL	NULL	NULL	78	1	46	NULL	NULL	NULL	KSY2	List2	NULL	NULL	NULL	NULL	NULL	NULL	NULL	NULL	NULL	1	z	0	3	572886	0	z	499
좌우반구com(split BVF)_1	25	1	<?xml version="1.0"?>\n<Clock xmlns:dt="urn:schemas-microsoft-com:datatypes"><Description dt:dt="string">E-Prime Primary Realtime Clock</Description><StartTime><Timestamp dt:dt="int">0</Timestamp><DateUtc dt:dt="string">2021-06-04T05:56:28Z</DateUtc></StartTime><FrequencyChanges><FrequencyChange><Frequency dt:dt="r8">2699970000</Frequency><Timestamp dt:dt="r8">5696178179441</Timestamp><Current dt…	좌우반구com(split BVF)_1-025-1	60.021	1.0.0.163	1	1590819550	Professional	2.0.10.242	2.0.10.353	06-04-2021	2021-06-04 오전 5:56:28	14:56:28	2.0.10.248	70	1	{/}	별개	별	개	121	1	70	NULL	NULL	NULL	NULL	NULL	NULL	KSY	List1	0		0	-1	213712	183		0	0	1	{/}	1	3	213895	0	{/}	495
좌우반구com(split BVF)_1	25	1	<?xml version="1.0"?>\n<Clock xmlns:dt="urn:schemas-microsoft-com:datatypes"><Description dt:dt="string">E-Prime Primary Realtime Clock</Description><StartTime><Timestamp dt:dt="int">0</Timestamp><DateUtc dt:dt="string">2021-06-04T05:56:28Z</DateUtc></StartTime><FrequencyChanges><FrequencyChange><Frequency dt:dt="r8">2699970000</Frequency><Timestamp dt:dt="r8">5696178179441</Timestamp><Current dt…	좌우반구com(split BVF)_1-025-1	60.021	1.0.0.163	1	1590819550	Professional	2.0.10.242	2.0.10.353	06-04-2021	2021-06-04 오전 5:56:28	14:56:28	2.0.10.248	213	1	{/}	별미	별	미	NULL	NULL	NULL	63	1	81	NULL	NULL	NULL	KSY	List2	0		0	-1	664354	184		0	0	1	{/}	0	4	664538	0	{/}	478
좌우반구com(split BVF)_1	25	1	<?xml version="1.0"?>\n<Clock xmlns:dt="urn:schemas-microsoft-com:datatypes"><Description dt:dt="string">E-Prime Primary Realtime Clock</Description><StartTime><Timestamp dt:dt="int">0</Timestamp><DateUtc dt:dt="string">2021-06-04T05:56:28Z</DateUtc></StartTime><FrequencyChanges><FrequencyChange><Frequency dt:dt="r8">2699970000</Frequency><Timestamp dt:dt="r8">5696178179441</Timestamp><Current dt…	좌우반구com(split BVF)_1-025-1	60.021	1.0.0.163	1	1590819550	Professional	2.0.10.242	2.0.10.353	06-04-2021	2021-06-04 오전 5:56:28	14:56:28	2.0.10.248	344	1	{/}	보고	보	고	NULL	NULL	NULL	NULL	NULL	NULL	3	1	80	KSY	List3	0		1	-1	1072894	184		0	0	1	{/}	0	4	1073078	0	{/}	301
좌우반구com(split BVF)_1	25	1	<?xml version="1.0"?>\n<Clock xmlns:dt="urn:schemas-microsoft-com:datatypes"><Description dt:dt="string">E-Prime Primary Realtime Clock</Description><StartTime><Timestamp dt:dt="int">0</Timestamp><DateUtc dt:dt="string">2021-06-04T05:56:28Z</DateUtc></StartTime><FrequencyChanges><FrequencyChange><Frequency dt:dt="r8">2699970000</Frequency><Timestamp dt:dt="r8">5696178179441</Timestamp><Current dt…	좌우반구com(split BVF)_1-025-1	60.021	1.0.0.163	1	1590819550	Professional	2.0.10.242	2.0.10.353	06-04-2021	2021-06-04 오전 5:56:28	14:56:28	2.0.10.248	320	1	{/}	본인	본	인	NULL	NULL	NULL	NULL	NULL	NULL	33	1	56	KSY	List3	0		0	0	1009667	183		0	0	1	{/}	0	3	1009850	0	{/}	202
좌우반구com(split BVF)_1	25	1	<?xml version="1.0"?>\n<Clock xmlns:dt="urn:schemas-microsoft-com:datatypes"><Description dt:dt="string">E-Prime Primary Realtime Clock</Description><StartTime><Timestamp dt:dt="int">0</Timestamp><DateUtc dt:dt="string">2021-06-04T05:56:28Z</DateUtc></StartTime><FrequencyChanges><FrequencyChange><Frequency dt:dt="r8">2699970000</Frequency><Timestamp dt:dt="r8">5696178179441</Timestamp><Current dt…	좌우반구com(split BVF)_1-025-1	60.021	1.0.0.163	1	1590819550	Professional	2.0.10.242	2.0.10.353	06-04-2021	2021-06-04 오전 5:56:28	14:56:28	2.0.10.248	385	2	z	본중	본	중	NULL	NULL	NULL	NULL	NULL	NULL	24	1	121	KSY	List3	0		0	0	1184639	183		0	0	1	z	0	3	1184822	0	z	731
좌우반구com(split BVF)_1	25	1	<?xml version="1.0"?>\n<Clock xmlns:dt="urn:schemas-microsoft-com:datatypes"><Description dt:dt="string">E-Prime Primary Realtime Clock</Description><StartTime><Timestamp dt:dt="int">0</Timestamp><DateUtc dt:dt="string">2021-06-04T05:56:28Z</DateUtc></StartTime><FrequencyChanges><FrequencyChange><Frequency dt:dt="r8">2699970000</Frequency><Timestamp dt:dt="r8">5696178179441</Timestamp><Current dt…	좌우반구com(split BVF)_1-025-1	60.021	1.0.0.163	1	1590819550	Professional	2.0.10.242	2.0.10.353	06-04-2021	2021-06-04 오전 5:56:28	14:56:28	2.0.10.248	45	1	{/}	봉사	봉	사	63	1	45	NULL	NULL	NULL	NULL	NULL	NULL	KSY	List1	0		0	-1	143520	183		0	0	1	{/}	0	3	143703	0	{/}	544
좌우반구com(split BVF)_1	25	1	<?xml version="1.0"?>\n<Clock xmlns:dt="urn:schemas-microsoft-com:datatypes"><Description dt:dt="string">E-Prime Primary Realtime Clock</Description><StartTime><Timestamp dt:dt="int">0</Timestamp><DateUtc dt:dt="string">2021-06-04T05:56:28Z</DateUtc></StartTime><FrequencyChanges><FrequencyChange><Frequency dt:dt="r8">2699970000</Frequency><Timestamp dt:dt="r8">5696178179441</Timestamp><Current dt…	좌우반구com(split BVF)_1-025-1	60.021	1.0.0.163	1	1590819550	Professional	2.0.10.242	2.0.10.353	06-04-2021	2021-06-04 오전 5:56:28	14:56:28	2.0.10.248	253	2	z	봉택	봉	택	NULL	NULL	NULL	120	1	121	NULL	NULL	NULL	KSY	List2	0		0	-1	770017	184		0	0	0	z	0	4	770201	0	{/}	838
좌우반구com(split BVF)_1	25	1	<?xml version="1.0"?>\n<Clock xmlns:dt="urn:schemas-microsoft-com:datatypes"><Description dt:dt="string">E-Prime Primary Realtime Clock</Description><StartTime><Timestamp dt:dt="int">0</Timestamp><DateUtc dt:dt="string">2021-06-04T05:56:28Z</DateUtc></StartTime><FrequencyChanges><FrequencyChange><Frequency dt:dt="r8">2699970000</Frequency><Timestamp dt:dt="r8">5696178179441</Timestamp><Current dt…	좌우반구com(split BVF)_1-025-1	60.021	1.0.0.163	1	1590819550	Professional	2.0.10.242	2.0.10.353	06-04-2021	2021-06-04 오전 5:56:28	14:56:28	2.0.10.248	79	1	{/}	부대	부	대	33	1	79	NULL	NULL	NULL	NULL	NULL	NULL	KSY2	List1	NULL	NULL	NULL	NULL	NULL	NULL	NULL	NULL	NULL	1	{/}	0	3	238970	0	{/}	620
좌우반구com(split BVF)_1	25	1	<?xml version="1.0"?>\n<Clock xmlns:dt="urn:schemas-microsoft-com:datatypes"><Description dt:dt="string">E-Prime Primary Realtime Clock</Description><StartTime><Timestamp dt:dt="int">0</Timestamp><DateUtc dt:dt="string">2021-06-04T05:56:28Z</DateUtc></StartTime><FrequencyChanges><FrequencyChange><Frequency dt:dt="r8">2699970000</Frequency><Timestamp dt:dt="r8">5696178179441</Timestamp><Current dt…	좌우반구com(split BVF)_1-025-1	60.021	1.0.0.163	1	1590819550	Professional	2.0.10.242	2.0.10.353	06-04-2021	2021-06-04 오전 5:56:28	14:56:28	2.0.10.248	376	1	{/}	부스	부	스	NULL	NULL	NULL	NULL	NULL	NULL	129	1	112	KSY2	List3	NULL	NULL	NULL	NULL	NULL	NULL	NULL	NULL	NULL	1	{/}	1	3	1160330	0	{/}	856
좌우반구com(split BVF)_1	25	1	<?xml version="1.0"?>\n<Clock xmlns:dt="urn:schemas-microsoft-com:datatypes"><Description dt:dt="string">E-Prime Primary Realtime Clock</Description><StartTime><Timestamp dt:dt="int">0</Timestamp><DateUtc dt:dt="string">2021-06-04T05:56:28Z</DateUtc></StartTime><FrequencyChanges><FrequencyChange><Frequency dt:dt="r8">2699970000</Frequency><Timestamp dt:dt="r8">5696178179441</Timestamp><Current dt…	좌우반구com(split BVF)_1-025-1	60.021	1.0.0.163	1	1590819550	Professional	2.0.10.242	2.0.10.353	06-04-2021	2021-06-04 오전 5:56:28	14:56:28	2.0.10.248	150	2	z	분낌	분	낌	NULL	NULL	NULL	14	1	18	NULL	NULL	NULL	KSY3	List2	NULL	NULL	NULL	NULL	NULL	NULL	NULL	NULL	NULL	1	z	0	4	499179	0	z	391
좌우반구com(split BVF)_1	25	1	<?xml version="1.0"?>\n<Clock xmlns:dt="urn:schemas-microsoft-com:datatypes"><Description dt:dt="string">E-Prime Primary Realtime Clock</Description><StartTime><Timestamp dt:dt="int">0</Timestamp><DateUtc dt:dt="string">2021-06-04T05:56:28Z</DateUtc></StartTime><FrequencyChanges><FrequencyChange><Frequency dt:dt="r8">2699970000</Frequency><Timestamp dt:dt="r8">5696178179441</Timestamp><Current dt…	좌우반구com(split BVF)_1-025-1	60.021	1.0.0.163	1	1590819550	Professional	2.0.10.242	2.0.10.353	06-04-2021	2021-06-04 오전 5:56:28	14:56:28	2.0.10.248	366	1	{/}	분류	분	류	NULL	NULL	NULL	NULL	NULL	NULL	83	1	102	KSY2	List3	NULL	NULL	NULL	NULL	NULL	NULL	NULL	NULL	NULL	1	{/}	0	3	1133540	0	{/}	294
좌우반구com(split BVF)_1	25	1	<?xml version="1.0"?>\n<Clock xmlns:dt="urn:schemas-microsoft-com:datatypes"><Description dt:dt="string">E-Prime Primary Realtime Clock</Description><StartTime><Timestamp dt:dt="int">0</Timestamp><DateUtc dt:dt="string">2021-06-04T05:56:28Z</DateUtc></StartTime><FrequencyChanges><FrequencyChange><Frequency dt:dt="r8">2699970000</Frequency><Timestamp dt:dt="r8">5696178179441</Timestamp><Current dt…	좌우반구com(split BVF)_1-025-1	60.021	1.0.0.163	1	1590819550	Professional	2.0.10.242	2.0.10.353	06-04-2021	2021-06-04 오전 5:56:28	14:56:28	2.0.10.248	280	1	{/}	분석	분	석	NULL	NULL	NULL	NULL	NULL	NULL	87	1	16	KSY2	List3	NULL	NULL	NULL	NULL	NULL	NULL	NULL	NULL	NULL	1	{/}	0	4	908469	0	{/}	464
좌우반구com(split BVF)_1	25	1	<?xml version="1.0"?>\n<Clock xmlns:dt="urn:schemas-microsoft-com:datatypes"><Description dt:dt="string">E-Prime Primary Realtime Clock</Description><StartTime><Timestamp dt:dt="int">0</Timestamp><DateUtc dt:dt="string">2021-06-04T05:56:28Z</DateUtc></StartTime><FrequencyChanges><FrequencyChange><Frequency dt:dt="r8">2699970000</Frequency><Timestamp dt:dt="r8">5696178179441</Timestamp><Current dt…	좌우반구com(split BVF)_1-025-1	60.021	1.0.0.163	1	1590819550	Professional	2.0.10.242	2.0.10.353	06-04-2021	2021-06-04 오전 5:56:28	14:56:28	2.0.10.248	192	1	{/}	분포	분	포	NULL	NULL	NULL	121	1	60	NULL	NULL	NULL	KSY2	List2	NULL	NULL	NULL	NULL	NULL	NULL	NULL	NULL	NULL	1	{/}	0	3	609407	0	{/}	354
좌우반구com(split BVF)_1	25	1	<?xml version="1.0"?>\n<Clock xmlns:dt="urn:schemas-microsoft-com:datatypes"><Description dt:dt="string">E-Prime Primary Realtime Clock</Description><StartTime><Timestamp dt:dt="int">0</Timestamp><DateUtc dt:dt="string">2021-06-04T05:56:28Z</DateUtc></StartTime><FrequencyChanges><FrequencyChange><Frequency dt:dt="r8">2699970000</Frequency><Timestamp dt:dt="r8">5696178179441</Timestamp><Current dt…	좌우반구com(split BVF)_1-025-1	60.021	1.0.0.163	1	1590819550	Professional	2.0.10.242	2.0.10.353	06-04-2021	2021-06-04 오전 5:56:28	14:56:28	2.0.10.248	302	1	{/}	비교	비	교	NULL	NULL	NULL	NULL	NULL	NULL	6	1	38	KSY2	List3	NULL	NULL	NULL	NULL	NULL	NULL	NULL	NULL	NULL	1	{/}	1	3	964482	0	{/}	210
좌우반구com(split BVF)_1	25	1	<?xml version="1.0"?>\n<Clock xmlns:dt="urn:schemas-microsoft-com:datatypes"><Description dt:dt="string">E-Prime Primary Realtime Clock</Description><StartTime><Timestamp dt:dt="int">0</Timestamp><DateUtc dt:dt="string">2021-06-04T05:56:28Z</DateUtc></StartTime><FrequencyChanges><FrequencyChange><Frequency dt:dt="r8">2699970000</Frequency><Timestamp dt:dt="r8">5696178179441</Timestamp><Current dt…	좌우반구com(split BVF)_1-025-1	60.021	1.0.0.163	1	1590819550	Professional	2.0.10.242	2.0.10.353	06-04-2021	2021-06-04 오전 5:56:28	14:56:28	2.0.10.248	173	2	z	비껍	비	껍	NULL	NULL	NULL	86	1	41	NULL	NULL	NULL	KSY2	List2	NULL	NULL	NULL	NULL	NULL	NULL	NULL	NULL	NULL	1	z	1	3	559374	0	z	635
좌우반구com(split BVF)_1	25	1	<?xml version="1.0"?>\n<Clock xmlns:dt="urn:schemas-microsoft-com:datatypes"><Description dt:dt="string">E-Prime Primary Realtime Clock</Description><StartTime><Timestamp dt:dt="int">0</Timestamp><DateUtc dt:dt="string">2021-06-04T05:56:28Z</DateUtc></StartTime><FrequencyChanges><FrequencyChange><Frequency dt:dt="r8">2699970000</Frequency><Timestamp dt:dt="r8">5696178179441</Timestamp><Current dt…	좌우반구com(split BVF)_1-025-1	60.021	1.0.0.163	1	1590819550	Professional	2.0.10.242	2.0.10.353	06-04-2021	2021-06-04 오전 5:56:28	14:56:28	2.0.10.248	202	2	z	비략	비	략	NULL	NULL	NULL	54	1	70	NULL	NULL	NULL	KSY	List2	0		1	-1	634831	184		0	0	1	z	0	4	635015	0	z	681
좌우반구com(split BVF)_1	25	1	<?xml version="1.0"?>\n<Clock xmlns:dt="urn:schemas-microsoft-com:datatypes"><Description dt:dt="string">E-Prime Primary Realtime Clock</Description><StartTime><Timestamp dt:dt="int">0</Timestamp><DateUtc dt:dt="string">2021-06-04T05:56:28Z</DateUtc></StartTime><FrequencyChanges><FrequencyChange><Frequency dt:dt="r8">2699970000</Frequency><Timestamp dt:dt="r8">5696178179441</Timestamp><Current dt…	좌우반구com(split BVF)_1-025-1	60.021	1.0.0.163	1	1590819550	Professional	2.0.10.242	2.0.10.353	06-04-2021	2021-06-04 오전 5:56:28	14:56:28	2.0.10.248	119	1	{/}	비상	비	상	122	1	119	NULL	NULL	NULL	NULL	NULL	NULL	KSY2	List1	NULL	NULL	NULL	NULL	NULL	NULL	NULL	NULL	NULL	1	{/}	0	3	345599	0	{/}	341
좌우반구com(split BVF)_1	25	1	<?xml version="1.0"?>\n<Clock xmlns:dt="urn:schemas-microsoft-com:datatypes"><Description dt:dt="string">E-Prime Primary Realtime Clock</Description><StartTime><Timestamp dt:dt="int">0</Timestamp><DateUtc dt:dt="string">2021-06-04T05:56:28Z</DateUtc></StartTime><FrequencyChanges><FrequencyChange><Frequency dt:dt="r8">2699970000</Frequency><Timestamp dt:dt="r8">5696178179441</Timestamp><Current dt…	좌우반구com(split BVF)_1-025-1	60.021	1.0.0.163	1	1590819550	Professional	2.0.10.242	2.0.10.353	06-04-2021	2021-06-04 오전 5:56:28	14:56:28	2.0.10.248	200	1	{/}	비용	비	용	NULL	NULL	NULL	77	1	68	NULL	NULL	NULL	KSY2	List2	NULL	NULL	NULL	NULL	NULL	NULL	NULL	NULL	NULL	1	{/}	0	3	629733	0	{/}	371
좌우반구com(split BVF)_1	25	1	<?xml version="1.0"?>\n<Clock xmlns:dt="urn:schemas-microsoft-com:datatypes"><Description dt:dt="string">E-Prime Primary Realtime Clock</Description><StartTime><Timestamp dt:dt="int">0</Timestamp><DateUtc dt:dt="string">2021-06-04T05:56:28Z</DateUtc></StartTime><FrequencyChanges><FrequencyChange><Frequency dt:dt="r8">2699970000</Frequency><Timestamp dt:dt="r8">5696178179441</Timestamp><Current dt…	좌우반구com(split BVF)_1-025-1	60.021	1.0.0.163	1	1590819550	Professional	2.0.10.242	2.0.10.353	06-04-2021	2021-06-04 오전 5:56:28	14:56:28	2.0.10.248	390	1	{/}	비판	비	판	NULL	NULL	NULL	NULL	NULL	NULL	124	1	126	KSY2	List3	NULL	NULL	NULL	NULL	NULL	NULL	NULL	NULL	NULL	1	{/}	0	4	1197901	0	{/}	396
좌우반구com(split BVF)_1	25	1	<?xml version="1.0"?>\n<Clock xmlns:dt="urn:schemas-microsoft-com:datatypes"><Description dt:dt="string">E-Prime Primary Realtime Clock</Description><StartTime><Timestamp dt:dt="int">0</Timestamp><DateUtc dt:dt="string">2021-06-04T05:56:28Z</DateUtc></StartTime><FrequencyChanges><FrequencyChange><Frequency dt:dt="r8">2699970000</Frequency><Timestamp dt:dt="r8">5696178179441</Timestamp><Current dt…	좌우반구com(split BVF)_1-025-1	60.021	1.0.0.163	1	1590819550	Professional	2.0.10.242	2.0.10.353	06-04-2021	2021-06-04 오전 5:56:28	14:56:28	2.0.10.248	201	1	{/}	빈도	빈	도	NULL	NULL	NULL	61	1	69	NULL	NULL	NULL	KSY2	List2	NULL	NULL	NULL	NULL	NULL	NULL	NULL	NULL	NULL	1	{/}	0	3	632299	0	{/}	509
좌우반구com(split BVF)_1	25	1	<?xml version="1.0"?>\n<Clock xmlns:dt="urn:schemas-microsoft-com:datatypes"><Description dt:dt="string">E-Prime Primary Realtime Clock</Description><StartTime><Timestamp dt:dt="int">0</Timestamp><DateUtc dt:dt="string">2021-06-04T05:56:28Z</DateUtc></StartTime><FrequencyChanges><FrequencyChange><Frequency dt:dt="r8">2699970000</Frequency><Timestamp dt:dt="r8">5696178179441</Timestamp><Current dt…	좌우반구com(split BVF)_1-025-1	60.021	1.0.0.163	1	1590819550	Professional	2.0.10.242	2.0.10.353	06-04-2021	2021-06-04 오전 5:56:28	14:56:28	2.0.10.248	247	2	z	빈략	빈	략	NULL	NULL	NULL	24	1	115	NULL	NULL	NULL	KSY3	List2	NULL	NULL	NULL	NULL	NULL	NULL	NULL	NULL	NULL	1	z	1	3	753156	0	z	1003
좌우반구com(split BVF)_1	25	1	<?xml version="1.0"?>\n<Clock xmlns:dt="urn:schemas-microsoft-com:datatypes"><Description dt:dt="string">E-Prime Primary Realtime Clock</Description><StartTime><Timestamp dt:dt="int">0</Timestamp><DateUtc dt:dt="string">2021-06-04T05:56:28Z</DateUtc></StartTime><FrequencyChanges><FrequencyChange><Frequency dt:dt="r8">2699970000</Frequency><Timestamp dt:dt="r8">5696178179441</Timestamp><Current dt…	좌우반구com(split BVF)_1-025-1	60.021	1.0.0.163	1	1590819550	Professional	2.0.10.242	2.0.10.353	06-04-2021	2021-06-04 오전 5:56:28	14:56:28	2.0.10.248	100	2	z	빈비	빈	비	71	1	100	NULL	NULL	NULL	NULL	NULL	NULL	KSY3	List1	NULL	NULL	NULL	NULL	NULL	NULL	NULL	NULL	NULL	0	z	0	4	294884	0	{/}	353
좌우반구com(split BVF)_1	25	1	<?xml version="1.0"?>\n<Clock xmlns:dt="urn:schemas-microsoft-com:datatypes"><Description dt:dt="string">E-Prime Primary Realtime Clock</Description><StartTime><Timestamp dt:dt="int">0</Timestamp><DateUtc dt:dt="string">2021-06-04T05:56:28Z</DateUtc></StartTime><FrequencyChanges><FrequencyChange><Frequency dt:dt="r8">2699970000</Frequency><Timestamp dt:dt="r8">5696178179441</Timestamp><Current dt…	좌우반구com(split BVF)_1-025-1	60.021	1.0.0.163	1	1590819550	Professional	2.0.10.242	2.0.10.353	06-04-2021	2021-06-04 오전 5:56:28	14:56:28	2.0.10.248	171	2	z	빈종	빈	종	NULL	NULL	NULL	81	1	39	NULL	NULL	NULL	KSY	List2	0		1	-1	553576	184		0	0	1	z	0	4	553760	0	z	529
좌우반구com(split BVF)_1	25	1	<?xml version="1.0"?>\n<Clock xmlns:dt="urn:schemas-microsoft-com:datatypes"><Description dt:dt="string">E-Prime Primary Realtime Clock</Description><StartTime><Timestamp dt:dt="int">0</Timestamp><DateUtc dt:dt="string">2021-06-04T05:56:28Z</DateUtc></StartTime><FrequencyChanges><FrequencyChange><Frequency dt:dt="r8">2699970000</Frequency><Timestamp dt:dt="r8">5696178179441</Timestamp><Current dt…	좌우반구com(split BVF)_1-025-1	60.021	1.0.0.163	1	1590819550	Professional	2.0.10.242	2.0.10.353	06-04-2021	2021-06-04 오전 5:56:28	14:56:28	2.0.10.248	17	1	{/}	사건	사	건	22	1	17	NULL	NULL	NULL	NULL	NULL	NULL	KSY2	List1	NULL	NULL	NULL	NULL	NULL	NULL	NULL	NULL	NULL	1	{/}	0	3	64381	0	{/}	331
좌우반구com(split BVF)_1	25	1	<?xml version="1.0"?>\n<Clock xmlns:dt="urn:schemas-microsoft-com:datatypes"><Description dt:dt="string">E-Prime Primary Realtime Clock</Description><StartTime><Timestamp dt:dt="int">0</Timestamp><DateUtc dt:dt="string">2021-06-04T05:56:28Z</DateUtc></StartTime><FrequencyChanges><FrequencyChange><Frequency dt:dt="r8">2699970000</Frequency><Timestamp dt:dt="r8">5696178179441</Timestamp><Current dt…	좌우반구com(split BVF)_1-025-1	60.021	1.0.0.163	1	1590819550	Professional	2.0.10.242	2.0.10.353	06-04-2021	2021-06-04 오전 5:56:28	14:56:28	2.0.10.248	58	1	{/}	사과	사	과	46	1	58	NULL	NULL	NULL	NULL	NULL	NULL	KSY2	List1	NULL	NULL	NULL	NULL	NULL	NULL	NULL	NULL	NULL	1	{/}	0	3	180357	0	{/}	433
좌우반구com(split BVF)_1	25	1	<?xml version="1.0"?>\n<Clock xmlns:dt="urn:schemas-microsoft-com:datatypes"><Description dt:dt="string">E-Prime Primary Realtime Clock</Description><StartTime><Timestamp dt:dt="int">0</Timestamp><DateUtc dt:dt="string">2021-06-04T05:56:28Z</DateUtc></StartTime><FrequencyChanges><FrequencyChange><Frequency dt:dt="r8">2699970000</Frequency><Timestamp dt:dt="r8">5696178179441</Timestamp><Current dt…	좌우반구com(split BVF)_1-025-1	60.021	1.0.0.163	1	1590819550	Professional	2.0.10.242	2.0.10.353	06-04-2021	2021-06-04 오전 5:56:28	14:56:28	2.0.10.248	198	1	{/}	사례	사	례	NULL	NULL	NULL	74	1	66	NULL	NULL	NULL	KSY2	List2	NULL	NULL	NULL	NULL	NULL	NULL	NULL	NULL	NULL	1	{/}	0	4	624602	0	{/}	359
좌우반구com(split BVF)_1	25	1	<?xml version="1.0"?>\n<Clock xmlns:dt="urn:schemas-microsoft-com:datatypes"><Description dt:dt="string">E-Prime Primary Realtime Clock</Description><StartTime><Timestamp dt:dt="int">0</Timestamp><DateUtc dt:dt="string">2021-06-04T05:56:28Z</DateUtc></StartTime><FrequencyChanges><FrequencyChange><Frequency dt:dt="r8">2699970000</Frequency><Timestamp dt:dt="r8">5696178179441</Timestamp><Current dt…	좌우반구com(split BVF)_1-025-1	60.021	1.0.0.163	1	1590819550	Professional	2.0.10.242	2.0.10.353	06-04-2021	2021-06-04 오전 5:56:28	14:56:28	2.0.10.248	377	1	{/}	사상	사	상	NULL	NULL	NULL	NULL	NULL	NULL	72	1	113	KSY2	List3	NULL	NULL	NULL	NULL	NULL	NULL	NULL	NULL	NULL	1	{/}	0	3	1163379	0	{/}	359
좌우반구com(split BVF)_1	25	1	<?xml version="1.0"?>\n<Clock xmlns:dt="urn:schemas-microsoft-com:datatypes"><Description dt:dt="string">E-Prime Primary Realtime Clock</Description><StartTime><Timestamp dt:dt="int">0</Timestamp><DateUtc dt:dt="string">2021-06-04T05:56:28Z</DateUtc></StartTime><FrequencyChanges><FrequencyChange><Frequency dt:dt="r8">2699970000</Frequency><Timestamp dt:dt="r8">5696178179441</Timestamp><Current dt…	좌우반구com(split BVF)_1-025-1	60.021	1.0.0.163	1	1590819550	Professional	2.0.10.242	2.0.10.353	06-04-2021	2021-06-04 오전 5:56:28	14:56:28	2.0.10.248	2	1	{/}	사안	사	안	8	1	2	NULL	NULL	NULL	NULL	NULL	NULL	KSY2	List1	NULL	NULL	NULL	NULL	NULL	NULL	NULL	NULL	NULL	1	{/}	0	4	23629	0	{/}	555
좌우반구com(split BVF)_1	25	1	<?xml version="1.0"?>\n<Clock xmlns:dt="urn:schemas-microsoft-com:datatypes"><Description dt:dt="string">E-Prime Primary Realtime Clock</Description><StartTime><Timestamp dt:dt="int">0</Timestamp><DateUtc dt:dt="string">2021-06-04T05:56:28Z</DateUtc></StartTime><FrequencyChanges><FrequencyChange><Frequency dt:dt="r8">2699970000</Frequency><Timestamp dt:dt="r8">5696178179441</Timestamp><Current dt…	좌우반구com(split BVF)_1-025-1	60.021	1.0.0.163	1	1590819550	Professional	2.0.10.242	2.0.10.353	06-04-2021	2021-06-04 오전 5:56:28	14:56:28	2.0.10.248	375	1	{/}	사이	사	이	NULL	NULL	NULL	NULL	NULL	NULL	44	1	111	KSY2	List3	NULL	NULL	NULL	NULL	NULL	NULL	NULL	NULL	NULL	1	{/}	0	3	1157748	0	{/}	382
좌우반구com(split BVF)_1	25	1	<?xml version="1.0"?>\n<Clock xmlns:dt="urn:schemas-microsoft-com:datatypes"><Description dt:dt="string">E-Prime Primary Realtime Clock</Description><StartTime><Timestamp dt:dt="int">0</Timestamp><DateUtc dt:dt="string">2021-06-04T05:56:28Z</DateUtc></StartTime><FrequencyChanges><FrequencyChange><Frequency dt:dt="r8">2699970000</Frequency><Timestamp dt:dt="r8">5696178179441</Timestamp><Current dt…	좌우반구com(split BVF)_1-025-1	60.021	1.0.0.163	1	1590819550	Professional	2.0.10.242	2.0.10.353	06-04-2021	2021-06-04 오전 5:56:28	14:56:28	2.0.10.248	381	1	{/}	사전	사	전	NULL	NULL	NULL	NULL	NULL	NULL	50	1	117	KSY2	List3	NULL	NULL	NULL	NULL	NULL	NULL	NULL	NULL	NULL	1	{/}	0	4	1173626	0	{/}	336
좌우반구com(split BVF)_1	25	1	<?xml version="1.0"?>\n<Clock xmlns:dt="urn:schemas-microsoft-com:datatypes"><Description dt:dt="string">E-Prime Primary Realtime Clock</Description><StartTime><Timestamp dt:dt="int">0</Timestamp><DateUtc dt:dt="string">2021-06-04T05:56:28Z</DateUtc></StartTime><FrequencyChanges><FrequencyChange><Frequency dt:dt="r8">2699970000</Frequency><Timestamp dt:dt="r8">5696178179441</Timestamp><Current dt…	좌우반구com(split BVF)_1-025-1	60.021	1.0.0.163	1	1590819550	Professional	2.0.10.242	2.0.10.353	06-04-2021	2021-06-04 오전 5:56:28	14:56:28	2.0.10.248	156	1	{/}	사진	사	진	NULL	NULL	NULL	73	1	24	NULL	NULL	NULL	KSY2	List2	NULL	NULL	NULL	NULL	NULL	NULL	NULL	NULL	NULL	1	{/}	1	3	514423	0	{/}	227
좌우반구com(split BVF)_1	25	1	<?xml version="1.0"?>\n<Clock xmlns:dt="urn:schemas-microsoft-com:datatypes"><Description dt:dt="string">E-Prime Primary Realtime Clock</Description><StartTime><Timestamp dt:dt="int">0</Timestamp><DateUtc dt:dt="string">2021-06-04T05:56:28Z</DateUtc></StartTime><FrequencyChanges><FrequencyChange><Frequency dt:dt="r8">2699970000</Frequency><Timestamp dt:dt="r8">5696178179441</Timestamp><Current dt…	좌우반구com(split BVF)_1-025-1	60.021	1.0.0.163	1	1590819550	Professional	2.0.10.242	2.0.10.353	06-04-2021	2021-06-04 오전 5:56:28	14:56:28	2.0.10.248	271	1	{/}	상관	상	관	NULL	NULL	NULL	NULL	NULL	NULL	126	1	7	KSY2	List3	NULL	NULL	NULL	NULL	NULL	NULL	NULL	NULL	NULL	1	{/}	0	4	884944	0	{/}	325
좌우반구com(split BVF)_1	25	1	<?xml version="1.0"?>\n<Clock xmlns:dt="urn:schemas-microsoft-com:datatypes"><Description dt:dt="string">E-Prime Primary Realtime Clock</Description><StartTime><Timestamp dt:dt="int">0</Timestamp><DateUtc dt:dt="string">2021-06-04T05:56:28Z</DateUtc></StartTime><FrequencyChanges><FrequencyChange><Frequency dt:dt="r8">2699970000</Frequency><Timestamp dt:dt="r8">5696178179441</Timestamp><Current dt…	좌우반구com(split BVF)_1-025-1	60.021	1.0.0.163	1	1590819550	Professional	2.0.10.242	2.0.10.353	06-04-2021	2021-06-04 오전 5:56:28	14:56:28	2.0.10.248	126	1	{/}	상태	상	태	13	1	126	NULL	NULL	NULL	NULL	NULL	NULL	KSY2	List1	NULL	NULL	NULL	NULL	NULL	NULL	NULL	NULL	NULL	1	{/}	0	3	364026	0	{/}	298
좌우반구com(split BVF)_1	25	1	<?xml version="1.0"?>\n<Clock xmlns:dt="urn:schemas-microsoft-com:datatypes"><Description dt:dt="string">E-Prime Primary Realtime Clock</Description><StartTime><Timestamp dt:dt="int">0</Timestamp><DateUtc dt:dt="string">2021-06-04T05:56:28Z</DateUtc></StartTime><FrequencyChanges><FrequencyChange><Frequency dt:dt="r8">2699970000</Frequency><Timestamp dt:dt="r8">5696178179441</Timestamp><Current dt…	좌우반구com(split BVF)_1-025-1	60.021	1.0.0.163	1	1590819550	Professional	2.0.10.242	2.0.10.353	06-04-2021	2021-06-04 오전 5:56:28	14:56:28	2.0.10.248	301	1	{/}	색상	색	상	NULL	NULL	NULL	NULL	NULL	NULL	112	1	37	KSY2	List3	NULL	NULL	NULL	NULL	NULL	NULL	NULL	NULL	NULL	1	{/}	0	3	962083	0	{/}	193
좌우반구com(split BVF)_1	25	1	<?xml version="1.0"?>\n<Clock xmlns:dt="urn:schemas-microsoft-com:datatypes"><Description dt:dt="string">E-Prime Primary Realtime Clock</Description><StartTime><Timestamp dt:dt="int">0</Timestamp><DateUtc dt:dt="string">2021-06-04T05:56:28Z</DateUtc></StartTime><FrequencyChanges><FrequencyChange><Frequency dt:dt="r8">2699970000</Frequency><Timestamp dt:dt="r8">5696178179441</Timestamp><Current dt…	좌우반구com(split BVF)_1-025-1	60.021	1.0.0.163	1	1590819550	Professional	2.0.10.242	2.0.10.353	06-04-2021	2021-06-04 오전 5:56:28	14:56:28	2.0.10.248	94	1	{/}	생선	생	선	111	1	94	NULL	NULL	NULL	NULL	NULL	NULL	KSY2	List1	NULL	NULL	NULL	NULL	NULL	NULL	NULL	NULL	NULL	1	{/}	0	3	279389	0	{/}	368
좌우반구com(split BVF)_1	25	1	<?xml version="1.0"?>\n<Clock xmlns:dt="urn:schemas-microsoft-com:datatypes"><Description dt:dt="string">E-Prime Primary Realtime Clock</Description><StartTime><Timestamp dt:dt="int">0</Timestamp><DateUtc dt:dt="string">2021-06-04T05:56:28Z</DateUtc></StartTime><FrequencyChanges><FrequencyChange><Frequency dt:dt="r8">2699970000</Frequency><Timestamp dt:dt="r8">5696178179441</Timestamp><Current dt…	좌우반구com(split BVF)_1-025-1	60.021	1.0.0.163	1	1590819550	Professional	2.0.10.242	2.0.10.353	06-04-2021	2021-06-04 오전 5:56:28	14:56:28	2.0.10.248	330	2	z	생희	생	희	NULL	NULL	NULL	NULL	NULL	NULL	8	1	66	KSY3	List3	NULL	NULL	NULL	NULL	NULL	NULL	NULL	NULL	NULL	1	z	1	3	1035957	0	z	590
좌우반구com(split BVF)_1	25	1	<?xml version="1.0"?>\n<Clock xmlns:dt="urn:schemas-microsoft-com:datatypes"><Description dt:dt="string">E-Prime Primary Realtime Clock</Description><StartTime><Timestamp dt:dt="int">0</Timestamp><DateUtc dt:dt="string">2021-06-04T05:56:28Z</DateUtc></StartTime><FrequencyChanges><FrequencyChange><Frequency dt:dt="r8">2699970000</Frequency><Timestamp dt:dt="r8">5696178179441</Timestamp><Current dt…	좌우반구com(split BVF)_1-025-1	60.021	1.0.0.163	1	1590819550	Professional	2.0.10.242	2.0.10.353	06-04-2021	2021-06-04 오전 5:56:28	14:56:28	2.0.10.248	367	2	z	석감	석	감	NULL	NULL	NULL	NULL	NULL	NULL	54	1	103	KSY	List3	0		0	0	1135856	183		0	0	1	z	0	3	1136039	0	z	651
좌우반구com(split BVF)_1	25	1	<?xml version="1.0"?>\n<Clock xmlns:dt="urn:schemas-microsoft-com:datatypes"><Description dt:dt="string">E-Prime Primary Realtime Clock</Description><StartTime><Timestamp dt:dt="int">0</Timestamp><DateUtc dt:dt="string">2021-06-04T05:56:28Z</DateUtc></StartTime><FrequencyChanges><FrequencyChange><Frequency dt:dt="r8">2699970000</Frequency><Timestamp dt:dt="r8">5696178179441</Timestamp><Current dt…	좌우반구com(split BVF)_1-025-1	60.021	1.0.0.163	1	1590819550	Professional	2.0.10.242	2.0.10.353	06-04-2021	2021-06-04 오전 5:56:28	14:56:28	2.0.10.248	37	1	{/}	선배	선	배	106	1	37	NULL	NULL	NULL	NULL	NULL	NULL	KSY2	List1	NULL	NULL	NULL	NULL	NULL	NULL	NULL	NULL	NULL	1	{/}	0	3	121228	0	{/}	531
좌우반구com(split BVF)_1	25	1	<?xml version="1.0"?>\n<Clock xmlns:dt="urn:schemas-microsoft-com:datatypes"><Description dt:dt="string">E-Prime Primary Realtime Clock</Description><StartTime><Timestamp dt:dt="int">0</Timestamp><DateUtc dt:dt="string">2021-06-04T05:56:28Z</DateUtc></StartTime><FrequencyChanges><FrequencyChange><Frequency dt:dt="r8">2699970000</Frequency><Timestamp dt:dt="r8">5696178179441</Timestamp><Current dt…	좌우반구com(split BVF)_1-025-1	60.021	1.0.0.163	1	1590819550	Professional	2.0.10.242	2.0.10.353	06-04-2021	2021-06-04 오전 5:56:28	14:56:28	2.0.10.248	329	1	{/}	선택	선	택	NULL	NULL	NULL	NULL	NULL	NULL	69	1	65	KSY2	List3	NULL	NULL	NULL	NULL	NULL	NULL	NULL	NULL	NULL	1	{/}	0	3	1033475	0	{/}	272
좌우반구com(split BVF)_1	25	1	<?xml version="1.0"?>\n<Clock xmlns:dt="urn:schemas-microsoft-com:datatypes"><Description dt:dt="string">E-Prime Primary Realtime Clock</Description><StartTime><Timestamp dt:dt="int">0</Timestamp><DateUtc dt:dt="string">2021-06-04T05:56:28Z</DateUtc></StartTime><FrequencyChanges><FrequencyChange><Frequency dt:dt="r8">2699970000</Frequency><Timestamp dt:dt="r8">5696178179441</Timestamp><Current dt…	좌우반구com(split BVF)_1-025-1	60.021	1.0.0.163	1	1590819550	Professional	2.0.10.242	2.0.10.353	06-04-2021	2021-06-04 오전 5:56:28	14:56:28	2.0.10.248	303	2	z	설결	설	결	NULL	NULL	NULL	NULL	NULL	NULL	96	1	39	KSY2	List3	NULL	NULL	NULL	NULL	NULL	NULL	NULL	NULL	NULL	1	z	0	3	966898	0	z	418
좌우반구com(split BVF)_1	25	1	<?xml version="1.0"?>\n<Clock xmlns:dt="urn:schemas-microsoft-com:datatypes"><Description dt:dt="string">E-Prime Primary Realtime Clock</Description><StartTime><Timestamp dt:dt="int">0</Timestamp><DateUtc dt:dt="string">2021-06-04T05:56:28Z</DateUtc></StartTime><FrequencyChanges><FrequencyChange><Frequency dt:dt="r8">2699970000</Frequency><Timestamp dt:dt="r8">5696178179441</Timestamp><Current dt…	좌우반구com(split BVF)_1-025-1	60.021	1.0.0.163	1	1590819550	Professional	2.0.10.242	2.0.10.353	06-04-2021	2021-06-04 오전 5:56:28	14:56:28	2.0.10.248	282	1	{/}	설명	설	명	NULL	NULL	NULL	NULL	NULL	NULL	38	1	18	KSY2	List3	NULL	NULL	NULL	NULL	NULL	NULL	NULL	NULL	NULL	1	{/}	0	3	913617	0	{/}	380
좌우반구com(split BVF)_1	25	1	<?xml version="1.0"?>\n<Clock xmlns:dt="urn:schemas-microsoft-com:datatypes"><Description dt:dt="string">E-Prime Primary Realtime Clock</Description><StartTime><Timestamp dt:dt="int">0</Timestamp><DateUtc dt:dt="string">2021-06-04T05:56:28Z</DateUtc></StartTime><FrequencyChanges><FrequencyChange><Frequency dt:dt="r8">2699970000</Frequency><Timestamp dt:dt="r8">5696178179441</Timestamp><Current dt…	좌우반구com(split BVF)_1-025-1	60.021	1.0.0.163	1	1590819550	Professional	2.0.10.242	2.0.10.353	06-04-2021	2021-06-04 오전 5:56:28	14:56:28	2.0.10.248	220	1	{/}	설문	설	문	NULL	NULL	NULL	7	1	88	NULL	NULL	NULL	KSY2	List2	NULL	NULL	NULL	NULL	NULL	NULL	NULL	NULL	NULL	1	{/}	0	4	682465	0	{/}	343
좌우반구com(split BVF)_1	25	1	<?xml version="1.0"?>\n<Clock xmlns:dt="urn:schemas-microsoft-com:datatypes"><Description dt:dt="string">E-Prime Primary Realtime Clock</Description><StartTime><Timestamp dt:dt="int">0</Timestamp><DateUtc dt:dt="string">2021-06-04T05:56:28Z</DateUtc></StartTime><FrequencyChanges><FrequencyChange><Frequency dt:dt="r8">2699970000</Frequency><Timestamp dt:dt="r8">5696178179441</Timestamp><Current dt…	좌우반구com(split BVF)_1-025-1	60.021	1.0.0.163	1	1590819550	Professional	2.0.10.242	2.0.10.353	06-04-2021	2021-06-04 오전 5:56:28	14:56:28	2.0.10.248	321	2	z	설색	설	색	NULL	NULL	NULL	NULL	NULL	NULL	74	1	57	KSY3	List3	NULL	NULL	NULL	NULL	NULL	NULL	NULL	NULL	NULL	0	z	0	3	1012249	0	{/}	563
좌우반구com(split BVF)_1	25	1	<?xml version="1.0"?>\n<Clock xmlns:dt="urn:schemas-microsoft-com:datatypes"><Description dt:dt="string">E-Prime Primary Realtime Clock</Description><StartTime><Timestamp dt:dt="int">0</Timestamp><DateUtc dt:dt="string">2021-06-04T05:56:28Z</DateUtc></StartTime><FrequencyChanges><FrequencyChange><Frequency dt:dt="r8">2699970000</Frequency><Timestamp dt:dt="r8">5696178179441</Timestamp><Current dt…	좌우반구com(split BVF)_1-025-1	60.021	1.0.0.163	1	1590819550	Professional	2.0.10.242	2.0.10.353	06-04-2021	2021-06-04 오전 5:56:28	14:56:28	2.0.10.248	24	2	z	섭습	섭	습	61	1	24	NULL	NULL	NULL	NULL	NULL	NULL	KSY	List1	0		0	0	82925	183		0	0	1	z	0	3	83108	0	z	507
좌우반구com(split BVF)_1	25	1	<?xml version="1.0"?>\n<Clock xmlns:dt="urn:schemas-microsoft-com:datatypes"><Description dt:dt="string">E-Prime Primary Realtime Clock</Description><StartTime><Timestamp dt:dt="int">0</Timestamp><DateUtc dt:dt="string">2021-06-04T05:56:28Z</DateUtc></StartTime><FrequencyChanges><FrequencyChange><Frequency dt:dt="r8">2699970000</Frequency><Timestamp dt:dt="r8">5696178179441</Timestamp><Current dt…	좌우반구com(split BVF)_1-025-1	60.021	1.0.0.163	1	1590819550	Professional	2.0.10.242	2.0.10.353	06-04-2021	2021-06-04 오전 5:56:28	14:56:28	2.0.10.248	393	1	{/}	성공	성	공	NULL	NULL	NULL	NULL	NULL	NULL	131	1	129	KSY2	List3	NULL	NULL	NULL	NULL	NULL	NULL	NULL	NULL	NULL	1	{/}	0	3	1205531	0	{/}	286
좌우반구com(split BVF)_1	25	1	<?xml version="1.0"?>\n<Clock xmlns:dt="urn:schemas-microsoft-com:datatypes"><Description dt:dt="string">E-Prime Primary Realtime Clock</Description><StartTime><Timestamp dt:dt="int">0</Timestamp><DateUtc dt:dt="string">2021-06-04T05:56:28Z</DateUtc></StartTime><FrequencyChanges><FrequencyChange><Frequency dt:dt="r8">2699970000</Frequency><Timestamp dt:dt="r8">5696178179441</Timestamp><Current dt…	좌우반구com(split BVF)_1-025-1	60.021	1.0.0.163	1	1590819550	Professional	2.0.10.242	2.0.10.353	06-04-2021	2021-06-04 오전 5:56:28	14:56:28	2.0.10.248	323	1	{/}	세상	세	상	NULL	NULL	NULL	NULL	NULL	NULL	110	1	59	KSY2	List3	NULL	NULL	NULL	NULL	NULL	NULL	NULL	NULL	NULL	1	{/}	0	3	1017414	0	{/}	518
좌우반구com(split BVF)_1	25	1	<?xml version="1.0"?>\n<Clock xmlns:dt="urn:schemas-microsoft-com:datatypes"><Description dt:dt="string">E-Prime Primary Realtime Clock</Description><StartTime><Timestamp dt:dt="int">0</Timestamp><DateUtc dt:dt="string">2021-06-04T05:56:28Z</DateUtc></StartTime><FrequencyChanges><FrequencyChange><Frequency dt:dt="r8">2699970000</Frequency><Timestamp dt:dt="r8">5696178179441</Timestamp><Current dt…	좌우반구com(split BVF)_1-025-1	60.021	1.0.0.163	1	1590819550	Professional	2.0.10.242	2.0.10.353	06-04-2021	2021-06-04 오전 5:56:28	14:56:28	2.0.10.248	241	1	{/}	소리	소	리	NULL	NULL	NULL	23	1	109	NULL	NULL	NULL	KSY2	List2	NULL	NULL	NULL	NULL	NULL	NULL	NULL	NULL	NULL	1	{/}	1	3	738078	0	{/}	193
좌우반구com(split BVF)_1	25	1	<?xml version="1.0"?>\n<Clock xmlns:dt="urn:schemas-microsoft-com:datatypes"><Description dt:dt="string">E-Prime Primary Realtime Clock</Description><StartTime><Timestamp dt:dt="int">0</Timestamp><DateUtc dt:dt="string">2021-06-04T05:56:28Z</DateUtc></StartTime><FrequencyChanges><FrequencyChange><Frequency dt:dt="r8">2699970000</Frequency><Timestamp dt:dt="r8">5696178179441</Timestamp><Current dt…	좌우반구com(split BVF)_1-025-1	60.021	1.0.0.163	1	1590819550	Professional	2.0.10.242	2.0.10.353	06-04-2021	2021-06-04 오전 5:56:28	14:56:28	2.0.10.248	18	1	{/}	소송	소	송	6	1	18	NULL	NULL	NULL	NULL	NULL	NULL	KSY2	List1	NULL	NULL	NULL	NULL	NULL	NULL	NULL	NULL	NULL	1	{/}	0	4	66914	0	{/}	342
좌우반구com(split BVF)_1	25	1	<?xml version="1.0"?>\n<Clock xmlns:dt="urn:schemas-microsoft-com:datatypes"><Description dt:dt="string">E-Prime Primary Realtime Clock</Description><StartTime><Timestamp dt:dt="int">0</Timestamp><DateUtc dt:dt="string">2021-06-04T05:56:28Z</DateUtc></StartTime><FrequencyChanges><FrequencyChange><Frequency dt:dt="r8">2699970000</Frequency><Timestamp dt:dt="r8">5696178179441</Timestamp><Current dt…	좌우반구com(split BVF)_1-025-1	60.021	1.0.0.163	1	1590819550	Professional	2.0.10.242	2.0.10.353	06-04-2021	2021-06-04 오전 5:56:28	14:56:28	2.0.10.248	113	1	{/}	속도	속	도	5	1	113	NULL	NULL	NULL	NULL	NULL	NULL	KSY2	List1	NULL	NULL	NULL	NULL	NULL	NULL	NULL	NULL	NULL	1	{/}	0	4	329855	0	{/}	285
좌우반구com(split BVF)_1	25	1	<?xml version="1.0"?>\n<Clock xmlns:dt="urn:schemas-microsoft-com:datatypes"><Description dt:dt="string">E-Prime Primary Realtime Clock</Description><StartTime><Timestamp dt:dt="int">0</Timestamp><DateUtc dt:dt="string">2021-06-04T05:56:28Z</DateUtc></StartTime><FrequencyChanges><FrequencyChange><Frequency dt:dt="r8">2699970000</Frequency><Timestamp dt:dt="r8">5696178179441</Timestamp><Current dt…	좌우반구com(split BVF)_1-025-1	60.021	1.0.0.163	1	1590819550	Professional	2.0.10.242	2.0.10.353	06-04-2021	2021-06-04 오전 5:56:28	14:56:28	2.0.10.248	59	2	z	송스	송	스	3	1	59	NULL	NULL	NULL	NULL	NULL	NULL	KSY3	List1	NULL	NULL	NULL	NULL	NULL	NULL	NULL	NULL	NULL	1	z	0	4	182990	0	z	544
좌우반구com(split BVF)_1	25	1	<?xml version="1.0"?>\n<Clock xmlns:dt="urn:schemas-microsoft-com:datatypes"><Description dt:dt="string">E-Prime Primary Realtime Clock</Description><StartTime><Timestamp dt:dt="int">0</Timestamp><DateUtc dt:dt="string">2021-06-04T05:56:28Z</DateUtc></StartTime><FrequencyChanges><FrequencyChange><Frequency dt:dt="r8">2699970000</Frequency><Timestamp dt:dt="r8">5696178179441</Timestamp><Current dt…	좌우반구com(split BVF)_1-025-1	60.021	1.0.0.163	1	1590819550	Professional	2.0.10.242	2.0.10.353	06-04-2021	2021-06-04 오전 5:56:28	14:56:28	2.0.10.248	225	2	z	송익	송	익	NULL	NULL	NULL	129	1	93	NULL	NULL	NULL	KSY2	List2	NULL	NULL	NULL	NULL	NULL	NULL	NULL	NULL	NULL	1	z	0	3	695160	0	z	856
좌우반구com(split BVF)_1	25	1	<?xml version="1.0"?>\n<Clock xmlns:dt="urn:schemas-microsoft-com:datatypes"><Description dt:dt="string">E-Prime Primary Realtime Clock</Description><StartTime><Timestamp dt:dt="int">0</Timestamp><DateUtc dt:dt="string">2021-06-04T05:56:28Z</DateUtc></StartTime><FrequencyChanges><FrequencyChange><Frequency dt:dt="r8">2699970000</Frequency><Timestamp dt:dt="r8">5696178179441</Timestamp><Current dt…	좌우반구com(split BVF)_1-025-1	60.021	1.0.0.163	1	1590819550	Professional	2.0.10.242	2.0.10.353	06-04-2021	2021-06-04 오전 5:56:28	14:56:28	2.0.10.248	224	1	{/}	수고	수	고	NULL	NULL	NULL	30	1	92	NULL	NULL	NULL	KSY2	List2	NULL	NULL	NULL	NULL	NULL	NULL	NULL	NULL	NULL	1	{/}	1	3	692644	0	{/}	308
좌우반구com(split BVF)_1	25	1	<?xml version="1.0"?>\n<Clock xmlns:dt="urn:schemas-microsoft-com:datatypes"><Description dt:dt="string">E-Prime Primary Realtime Clock</Description><StartTime><Timestamp dt:dt="int">0</Timestamp><DateUtc dt:dt="string">2021-06-04T05:56:28Z</DateUtc></StartTime><FrequencyChanges><FrequencyChange><Frequency dt:dt="r8">2699970000</Frequency><Timestamp dt:dt="r8">5696178179441</Timestamp><Current dt…	좌우반구com(split BVF)_1-025-1	60.021	1.0.0.163	1	1590819550	Professional	2.0.10.242	2.0.10.353	06-04-2021	2021-06-04 오전 5:56:28	14:56:28	2.0.10.248	203	1	{/}	수단	수	단	NULL	NULL	NULL	100	1	71	NULL	NULL	NULL	KSY2	List2	NULL	NULL	NULL	NULL	NULL	NULL	NULL	NULL	NULL	1	{/}	0	3	637897	0	{/}	519
좌우반구com(split BVF)_1	25	1	<?xml version="1.0"?>\n<Clock xmlns:dt="urn:schemas-microsoft-com:datatypes"><Description dt:dt="string">E-Prime Primary Realtime Clock</Description><StartTime><Timestamp dt:dt="int">0</Timestamp><DateUtc dt:dt="string">2021-06-04T05:56:28Z</DateUtc></StartTime><FrequencyChanges><FrequencyChange><Frequency dt:dt="r8">2699970000</Frequency><Timestamp dt:dt="r8">5696178179441</Timestamp><Current dt…	좌우반구com(split BVF)_1-025-1	60.021	1.0.0.163	1	1590819550	Professional	2.0.10.242	2.0.10.353	06-04-2021	2021-06-04 오전 5:56:28	14:56:28	2.0.10.248	124	1	{/}	수준	수	준	18	1	124	NULL	NULL	NULL	NULL	NULL	NULL	KSY2	List1	NULL	NULL	NULL	NULL	NULL	NULL	NULL	NULL	NULL	1	{/}	0	3	358828	0	{/}	328
좌우반구com(split BVF)_1	25	1	<?xml version="1.0"?>\n<Clock xmlns:dt="urn:schemas-microsoft-com:datatypes"><Description dt:dt="string">E-Prime Primary Realtime Clock</Description><StartTime><Timestamp dt:dt="int">0</Timestamp><DateUtc dt:dt="string">2021-06-04T05:56:28Z</DateUtc></StartTime><FrequencyChanges><FrequencyChange><Frequency dt:dt="r8">2699970000</Frequency><Timestamp dt:dt="r8">5696178179441</Timestamp><Current dt…	좌우반구com(split BVF)_1-025-1	60.021	1.0.0.163	1	1590819550	Professional	2.0.10.242	2.0.10.353	06-04-2021	2021-06-04 오전 5:56:28	14:56:28	2.0.10.248	261	2	z	숙국	숙	국	NULL	NULL	NULL	31	1	129	NULL	NULL	NULL	KSY2	List2	NULL	NULL	NULL	NULL	NULL	NULL	NULL	NULL	NULL	1	z	0	3	790960	0	z	462
좌우반구com(split BVF)_1	25	1	<?xml version="1.0"?>\n<Clock xmlns:dt="urn:schemas-microsoft-com:datatypes"><Description dt:dt="string">E-Prime Primary Realtime Clock</Description><StartTime><Timestamp dt:dt="int">0</Timestamp><DateUtc dt:dt="string">2021-06-04T05:56:28Z</DateUtc></StartTime><FrequencyChanges><FrequencyChange><Frequency dt:dt="r8">2699970000</Frequency><Timestamp dt:dt="r8">5696178179441</Timestamp><Current dt…	좌우반구com(split BVF)_1-025-1	60.021	1.0.0.163	1	1590819550	Professional	2.0.10.242	2.0.10.353	06-04-2021	2021-06-04 오전 5:56:28	14:56:28	2.0.10.248	55	2	z	숙발	숙	발	110	1	55	NULL	NULL	NULL	NULL	NULL	NULL	KSY2	List1	NULL	NULL	NULL	NULL	NULL	NULL	NULL	NULL	NULL	1	z	0	3	171710	0	z	544
좌우반구com(split BVF)_1	25	1	<?xml version="1.0"?>\n<Clock xmlns:dt="urn:schemas-microsoft-com:datatypes"><Description dt:dt="string">E-Prime Primary Realtime Clock</Description><StartTime><Timestamp dt:dt="int">0</Timestamp><DateUtc dt:dt="string">2021-06-04T05:56:28Z</DateUtc></StartTime><FrequencyChanges><FrequencyChange><Frequency dt:dt="r8">2699970000</Frequency><Timestamp dt:dt="r8">5696178179441</Timestamp><Current dt…	좌우반구com(split BVF)_1-025-1	60.021	1.0.0.163	1	1590819550	Professional	2.0.10.242	2.0.10.353	06-04-2021	2021-06-04 오전 5:56:28	14:56:28	2.0.10.248	73	1	{/}	숙소	숙	소	1	1	73	NULL	NULL	NULL	NULL	NULL	NULL	KSY2	List1	NULL	NULL	NULL	NULL	NULL	NULL	NULL	NULL	NULL	1	{/}	1	3	222242	0	{/}	652
좌우반구com(split BVF)_1	25	1	<?xml version="1.0"?>\n<Clock xmlns:dt="urn:schemas-microsoft-com:datatypes"><Description dt:dt="string">E-Prime Primary Realtime Clock</Description><StartTime><Timestamp dt:dt="int">0</Timestamp><DateUtc dt:dt="string">2021-06-04T05:56:28Z</DateUtc></StartTime><FrequencyChanges><FrequencyChange><Frequency dt:dt="r8">2699970000</Frequency><Timestamp dt:dt="r8">5696178179441</Timestamp><Current dt…	좌우반구com(split BVF)_1-025-1	60.021	1.0.0.163	1	1590819550	Professional	2.0.10.242	2.0.10.353	06-04-2021	2021-06-04 오전 5:56:28	14:56:28	2.0.10.248	106	2	z	술감	술	감	70	1	106	NULL	NULL	NULL	NULL	NULL	NULL	KSY2	List1	NULL	NULL	NULL	NULL	NULL	NULL	NULL	NULL	NULL	1	z	0	3	310695	0	z	501
좌우반구com(split BVF)_1	25	1	<?xml version="1.0"?>\n<Clock xmlns:dt="urn:schemas-microsoft-com:datatypes"><Description dt:dt="string">E-Prime Primary Realtime Clock</Description><StartTime><Timestamp dt:dt="int">0</Timestamp><DateUtc dt:dt="string">2021-06-04T05:56:28Z</DateUtc></StartTime><FrequencyChanges><FrequencyChange><Frequency dt:dt="r8">2699970000</Frequency><Timestamp dt:dt="r8">5696178179441</Timestamp><Current dt…	좌우반구com(split BVF)_1-025-1	60.021	1.0.0.163	1	1590819550	Professional	2.0.10.242	2.0.10.353	06-04-2021	2021-06-04 오전 5:56:28	14:56:28	2.0.10.248	11	2	z	스위	스	위	108	1	11	NULL	NULL	NULL	NULL	NULL	NULL	KSY2	List1	NULL	NULL	NULL	NULL	NULL	NULL	NULL	NULL	NULL	1	z	0	3	47920	0	z	672
좌우반구com(split BVF)_1	25	1	<?xml version="1.0"?>\n<Clock xmlns:dt="urn:schemas-microsoft-com:datatypes"><Description dt:dt="string">E-Prime Primary Realtime Clock</Description><StartTime><Timestamp dt:dt="int">0</Timestamp><DateUtc dt:dt="string">2021-06-04T05:56:28Z</DateUtc></StartTime><FrequencyChanges><FrequencyChange><Frequency dt:dt="r8">2699970000</Frequency><Timestamp dt:dt="r8">5696178179441</Timestamp><Current dt…	좌우반구com(split BVF)_1-025-1	60.021	1.0.0.163	1	1590819550	Professional	2.0.10.242	2.0.10.353	06-04-2021	2021-06-04 오전 5:56:28	14:56:28	2.0.10.248	8	2	z	스진	스	진	100	1	8	NULL	NULL	NULL	NULL	NULL	NULL	KSY3	List1	NULL	NULL	NULL	NULL	NULL	NULL	NULL	NULL	NULL	1	z	0	3	39756	0	z	444
좌우반구com(split BVF)_1	25	1	<?xml version="1.0"?>\n<Clock xmlns:dt="urn:schemas-microsoft-com:datatypes"><Description dt:dt="string">E-Prime Primary Realtime Clock</Description><StartTime><Timestamp dt:dt="int">0</Timestamp><DateUtc dt:dt="string">2021-06-04T05:56:28Z</DateUtc></StartTime><FrequencyChanges><FrequencyChange><Frequency dt:dt="r8">2699970000</Frequency><Timestamp dt:dt="r8">5696178179441</Timestamp><Current dt…	좌우반구com(split BVF)_1-025-1	60.021	1.0.0.163	1	1590819550	Professional	2.0.10.242	2.0.10.353	06-04-2021	2021-06-04 오전 5:56:28	14:56:28	2.0.10.248	145	2	z	스향	스	향	NULL	NULL	NULL	132	1	13	NULL	NULL	NULL	KSY2	List2	NULL	NULL	NULL	NULL	NULL	NULL	NULL	NULL	NULL	1	z	0	3	485417	0	z	537
좌우반구com(split BVF)_1	25	1	<?xml version="1.0"?>\n<Clock xmlns:dt="urn:schemas-microsoft-com:datatypes"><Description dt:dt="string">E-Prime Primary Realtime Clock</Description><StartTime><Timestamp dt:dt="int">0</Timestamp><DateUtc dt:dt="string">2021-06-04T05:56:28Z</DateUtc></StartTime><FrequencyChanges><FrequencyChange><Frequency dt:dt="r8">2699970000</Frequency><Timestamp dt:dt="r8">5696178179441</Timestamp><Current dt…	좌우반구com(split BVF)_1-025-1	60.021	1.0.0.163	1	1590819550	Professional	2.0.10.242	2.0.10.353	06-04-2021	2021-06-04 오전 5:56:28	14:56:28	2.0.10.248	317	2	z	습나	습	나	NULL	NULL	NULL	NULL	NULL	NULL	90	1	53	KSY2	List3	NULL	NULL	NULL	NULL	NULL	NULL	NULL	NULL	NULL	1	z	0	3	1002336	0	z	396
좌우반구com(split BVF)_1	25	1	<?xml version="1.0"?>\n<Clock xmlns:dt="urn:schemas-microsoft-com:datatypes"><Description dt:dt="string">E-Prime Primary Realtime Clock</Description><StartTime><Timestamp dt:dt="int">0</Timestamp><DateUtc dt:dt="string">2021-06-04T05:56:28Z</DateUtc></StartTime><FrequencyChanges><FrequencyChange><Frequency dt:dt="r8">2699970000</Frequency><Timestamp dt:dt="r8">5696178179441</Timestamp><Current dt…	좌우반구com(split BVF)_1-025-1	60.021	1.0.0.163	1	1590819550	Professional	2.0.10.242	2.0.10.353	06-04-2021	2021-06-04 오전 5:56:28	14:56:28	2.0.10.248	355	2	z	습필	습	필	NULL	NULL	NULL	NULL	NULL	NULL	81	1	91	KSY	List3	0		0	-1	1103600	184		0	0	1	z	0	4	1103784	0	z	797
좌우반구com(split BVF)_1	25	1	<?xml version="1.0"?>\n<Clock xmlns:dt="urn:schemas-microsoft-com:datatypes"><Description dt:dt="string">E-Prime Primary Realtime Clock</Description><StartTime><Timestamp dt:dt="int">0</Timestamp><DateUtc dt:dt="string">2021-06-04T05:56:28Z</DateUtc></StartTime><FrequencyChanges><FrequencyChange><Frequency dt:dt="r8">2699970000</Frequency><Timestamp dt:dt="r8">5696178179441</Timestamp><Current dt…	좌우반구com(split BVF)_1-025-1	60.021	1.0.0.163	1	1590819550	Professional	2.0.10.242	2.0.10.353	06-04-2021	2021-06-04 오전 5:56:28	14:56:28	2.0.10.248	80	1	{/}	시간	시	간	67	1	80	NULL	NULL	NULL	NULL	NULL	NULL	KSY2	List1	NULL	NULL	NULL	NULL	NULL	NULL	NULL	NULL	NULL	1	{/}	0	4	241786	0	{/}	347
좌우반구com(split BVF)_1	25	1	<?xml version="1.0"?>\n<Clock xmlns:dt="urn:schemas-microsoft-com:datatypes"><Description dt:dt="string">E-Prime Primary Realtime Clock</Description><StartTime><Timestamp dt:dt="int">0</Timestamp><DateUtc dt:dt="string">2021-06-04T05:56:28Z</DateUtc></StartTime><FrequencyChanges><FrequencyChange><Frequency dt:dt="r8">2699970000</Frequency><Timestamp dt:dt="r8">5696178179441</Timestamp><Current dt…	좌우반구com(split BVF)_1-025-1	60.021	1.0.0.163	1	1590819550	Professional	2.0.10.242	2.0.10.353	06-04-2021	2021-06-04 오전 5:56:28	14:56:28	2.0.10.248	179	1	{/}	시기	시	기	NULL	NULL	NULL	109	1	47	NULL	NULL	NULL	KSY2	List2	NULL	NULL	NULL	NULL	NULL	NULL	NULL	NULL	NULL	1	{/}	1	3	575585	0	{/}	360
좌우반구com(split BVF)_1	25	1	<?xml version="1.0"?>\n<Clock xmlns:dt="urn:schemas-microsoft-com:datatypes"><Description dt:dt="string">E-Prime Primary Realtime Clock</Description><StartTime><Timestamp dt:dt="int">0</Timestamp><DateUtc dt:dt="string">2021-06-04T05:56:28Z</DateUtc></StartTime><FrequencyChanges><FrequencyChange><Frequency dt:dt="r8">2699970000</Frequency><Timestamp dt:dt="r8">5696178179441</Timestamp><Current dt…	좌우반구com(split BVF)_1-025-1	60.021	1.0.0.163	1	1590819550	Professional	2.0.10.242	2.0.10.353	06-04-2021	2021-06-04 오전 5:56:28	14:56:28	2.0.10.248	39	1	{/}	시대	시	대	85	1	39	NULL	NULL	NULL	NULL	NULL	NULL	KSY2	List1	NULL	NULL	NULL	NULL	NULL	NULL	NULL	NULL	NULL	1	{/}	0	3	126776	0	{/}	711
좌우반구com(split BVF)_1	25	1	<?xml version="1.0"?>\n<Clock xmlns:dt="urn:schemas-microsoft-com:datatypes"><Description dt:dt="string">E-Prime Primary Realtime Clock</Description><StartTime><Timestamp dt:dt="int">0</Timestamp><DateUtc dt:dt="string">2021-06-04T05:56:28Z</DateUtc></StartTime><FrequencyChanges><FrequencyChange><Frequency dt:dt="r8">2699970000</Frequency><Timestamp dt:dt="r8">5696178179441</Timestamp><Current dt…	좌우반구com(split BVF)_1-025-1	60.021	1.0.0.163	1	1590819550	Professional	2.0.10.242	2.0.10.353	06-04-2021	2021-06-04 오전 5:56:28	14:56:28	2.0.10.248	217	1	{/}	시도	시	도	NULL	NULL	NULL	68	1	85	NULL	NULL	NULL	KSY2	List2	NULL	NULL	NULL	NULL	NULL	NULL	NULL	NULL	NULL	1	{/}	0	3	674884	0	{/}	252
좌우반구com(split BVF)_1	25	1	<?xml version="1.0"?>\n<Clock xmlns:dt="urn:schemas-microsoft-com:datatypes"><Description dt:dt="string">E-Prime Primary Realtime Clock</Description><StartTime><Timestamp dt:dt="int">0</Timestamp><DateUtc dt:dt="string">2021-06-04T05:56:28Z</DateUtc></StartTime><FrequencyChanges><FrequencyChange><Frequency dt:dt="r8">2699970000</Frequency><Timestamp dt:dt="r8">5696178179441</Timestamp><Current dt…	좌우반구com(split BVF)_1-025-1	60.021	1.0.0.163	1	1590819550	Professional	2.0.10.242	2.0.10.353	06-04-2021	2021-06-04 오전 5:56:28	14:56:28	2.0.10.248	164	2	z	시질	시	질	NULL	NULL	NULL	46	1	32	NULL	NULL	NULL	KSY	List2	0		0	0	535150	183		0	0	0	z	0	3	535333	0	{/}	221
좌우반구com(split BVF)_1	25	1	<?xml version="1.0"?>\n<Clock xmlns:dt="urn:schemas-microsoft-com:datatypes"><Description dt:dt="string">E-Prime Primary Realtime Clock</Description><StartTime><Timestamp dt:dt="int">0</Timestamp><DateUtc dt:dt="string">2021-06-04T05:56:28Z</DateUtc></StartTime><FrequencyChanges><FrequencyChange><Frequency dt:dt="r8">2699970000</Frequency><Timestamp dt:dt="r8">5696178179441</Timestamp><Current dt…	좌우반구com(split BVF)_1-025-1	60.021	1.0.0.163	1	1590819550	Professional	2.0.10.242	2.0.10.353	06-04-2021	2021-06-04 오전 5:56:28	14:56:28	2.0.10.248	54	1	{/}	식비	식	비	14	1	54	NULL	NULL	NULL	NULL	NULL	NULL	KSY2	List1	NULL	NULL	NULL	NULL	NULL	NULL	NULL	NULL	NULL	0	{/}	0	3	168861	0	z	649
좌우반구com(split BVF)_1	25	1	<?xml version="1.0"?>\n<Clock xmlns:dt="urn:schemas-microsoft-com:datatypes"><Description dt:dt="string">E-Prime Primary Realtime Clock</Description><StartTime><Timestamp dt:dt="int">0</Timestamp><DateUtc dt:dt="string">2021-06-04T05:56:28Z</DateUtc></StartTime><FrequencyChanges><FrequencyChange><Frequency dt:dt="r8">2699970000</Frequency><Timestamp dt:dt="r8">5696178179441</Timestamp><Current dt…	좌우반구com(split BVF)_1-025-1	60.021	1.0.0.163	1	1590819550	Professional	2.0.10.242	2.0.10.353	06-04-2021	2021-06-04 오전 5:56:28	14:56:28	2.0.10.248	65	2	z	식차	식	차	17	1	65	NULL	NULL	NULL	NULL	NULL	NULL	KSY	List1	0		0	0	199684	183		0	0	1	z	0	3	199867	0	z	667
좌우반구com(split BVF)_1	25	1	<?xml version="1.0"?>\n<Clock xmlns:dt="urn:schemas-microsoft-com:datatypes"><Description dt:dt="string">E-Prime Primary Realtime Clock</Description><StartTime><Timestamp dt:dt="int">0</Timestamp><DateUtc dt:dt="string">2021-06-04T05:56:28Z</DateUtc></StartTime><FrequencyChanges><FrequencyChange><Frequency dt:dt="r8">2699970000</Frequency><Timestamp dt:dt="r8">5696178179441</Timestamp><Current dt…	좌우반구com(split BVF)_1-025-1	60.021	1.0.0.163	1	1590819550	Professional	2.0.10.242	2.0.10.353	06-04-2021	2021-06-04 오전 5:56:28	14:56:28	2.0.10.248	255	1	{/}	식탁	식	탁	NULL	NULL	NULL	52	1	123	NULL	NULL	NULL	KSY2	List2	NULL	NULL	NULL	NULL	NULL	NULL	NULL	NULL	NULL	1	{/}	0	3	775765	0	{/}	386
좌우반구com(split BVF)_1	25	1	<?xml version="1.0"?>\n<Clock xmlns:dt="urn:schemas-microsoft-com:datatypes"><Description dt:dt="string">E-Prime Primary Realtime Clock</Description><StartTime><Timestamp dt:dt="int">0</Timestamp><DateUtc dt:dt="string">2021-06-04T05:56:28Z</DateUtc></StartTime><FrequencyChanges><FrequencyChange><Frequency dt:dt="r8">2699970000</Frequency><Timestamp dt:dt="r8">5696178179441</Timestamp><Current dt…	좌우반구com(split BVF)_1-025-1	60.021	1.0.0.163	1	1590819550	Professional	2.0.10.242	2.0.10.353	06-04-2021	2021-06-04 오전 5:56:28	14:56:28	2.0.10.248	63	2	z	실락	실	락	84	1	63	NULL	NULL	NULL	NULL	NULL	NULL	KSY	List1	0		1	-1	193652	184		0	0	1	z	0	4	193836	0	z	818
좌우반구com(split BVF)_1	25	1	<?xml version="1.0"?>\n<Clock xmlns:dt="urn:schemas-microsoft-com:datatypes"><Description dt:dt="string">E-Prime Primary Realtime Clock</Description><StartTime><Timestamp dt:dt="int">0</Timestamp><DateUtc dt:dt="string">2021-06-04T05:56:28Z</DateUtc></StartTime><FrequencyChanges><FrequencyChange><Frequency dt:dt="r8">2699970000</Frequency><Timestamp dt:dt="r8">5696178179441</Timestamp><Current dt…	좌우반구com(split BVF)_1-025-1	60.021	1.0.0.163	1	1590819550	Professional	2.0.10.242	2.0.10.353	06-04-2021	2021-06-04 오전 5:56:28	14:56:28	2.0.10.248	369	2	z	실작	실	작	NULL	NULL	NULL	NULL	NULL	NULL	4	1	105	KSY3	List3	NULL	NULL	NULL	NULL	NULL	NULL	NULL	NULL	NULL	0	z	0	3	1141537	0	{/}	1193
좌우반구com(split BVF)_1	25	1	<?xml version="1.0"?>\n<Clock xmlns:dt="urn:schemas-microsoft-com:datatypes"><Description dt:dt="string">E-Prime Primary Realtime Clock</Description><StartTime><Timestamp dt:dt="int">0</Timestamp><DateUtc dt:dt="string">2021-06-04T05:56:28Z</DateUtc></StartTime><FrequencyChanges><FrequencyChange><Frequency dt:dt="r8">2699970000</Frequency><Timestamp dt:dt="r8">5696178179441</Timestamp><Current dt…	좌우반구com(split BVF)_1-025-1	60.021	1.0.0.163	1	1590819550	Professional	2.0.10.242	2.0.10.353	06-04-2021	2021-06-04 오전 5:56:28	14:56:28	2.0.10.248	386	1	{/}	실험	실	험	NULL	NULL	NULL	NULL	NULL	NULL	100	1	122	KSY2	List3	NULL	NULL	NULL	NULL	NULL	NULL	NULL	NULL	NULL	1	{/}	0	3	1187754	0	{/}	287
좌우반구com(split BVF)_1	25	1	<?xml version="1.0"?>\n<Clock xmlns:dt="urn:schemas-microsoft-com:datatypes"><Description dt:dt="string">E-Prime Primary Realtime Clock</Description><StartTime><Timestamp dt:dt="int">0</Timestamp><DateUtc dt:dt="string">2021-06-04T05:56:28Z</DateUtc></StartTime><FrequencyChanges><FrequencyChange><Frequency dt:dt="r8">2699970000</Frequency><Timestamp dt:dt="r8">5696178179441</Timestamp><Current dt…	좌우반구com(split BVF)_1-025-1	60.021	1.0.0.163	1	1590819550	Professional	2.0.10.242	2.0.10.353	06-04-2021	2021-06-04 오전 5:56:28	14:56:28	2.0.10.248	207	1	{/}	심복	심	복	NULL	NULL	NULL	124	1	75	NULL	NULL	NULL	KSY2	List2	NULL	NULL	NULL	NULL	NULL	NULL	NULL	NULL	NULL	1	{/}	0	3	648210	0	{/}	846
좌우반구com(split BVF)_1	25	1	<?xml version="1.0"?>\n<Clock xmlns:dt="urn:schemas-microsoft-com:datatypes"><Description dt:dt="string">E-Prime Primary Realtime Clock</Description><StartTime><Timestamp dt:dt="int">0</Timestamp><DateUtc dt:dt="string">2021-06-04T05:56:28Z</DateUtc></StartTime><FrequencyChanges><FrequencyChange><Frequency dt:dt="r8">2699970000</Frequency><Timestamp dt:dt="r8">5696178179441</Timestamp><Current dt…	좌우반구com(split BVF)_1-025-1	60.021	1.0.0.163	1	1590819550	Professional	2.0.10.242	2.0.10.353	06-04-2021	2021-06-04 오전 5:56:28	14:56:28	2.0.10.248	159	1	{/}	심신	심	신	NULL	NULL	NULL	69	1	27	NULL	NULL	NULL	KSY2	List2	NULL	NULL	NULL	NULL	NULL	NULL	NULL	NULL	NULL	1	{/}	0	3	522021	0	{/}	453
좌우반구com(split BVF)_1	25	1	<?xml version="1.0"?>\n<Clock xmlns:dt="urn:schemas-microsoft-com:datatypes"><Description dt:dt="string">E-Prime Primary Realtime Clock</Description><StartTime><Timestamp dt:dt="int">0</Timestamp><DateUtc dt:dt="string">2021-06-04T05:56:28Z</DateUtc></StartTime><FrequencyChanges><FrequencyChange><Frequency dt:dt="r8">2699970000</Frequency><Timestamp dt:dt="r8">5696178179441</Timestamp><Current dt…	좌우반구com(split BVF)_1-025-1	60.021	1.0.0.163	1	1590819550	Professional	2.0.10.242	2.0.10.353	06-04-2021	2021-06-04 오전 5:56:28	14:56:28	2.0.10.248	85	2	z	압례	압	례	58	1	85	NULL	NULL	NULL	NULL	NULL	NULL	KSY2	List1	NULL	NULL	NULL	NULL	NULL	NULL	NULL	NULL	NULL	0	z	0	3	255214	0	{/}	775
좌우반구com(split BVF)_1	25	1	<?xml version="1.0"?>\n<Clock xmlns:dt="urn:schemas-microsoft-com:datatypes"><Description dt:dt="string">E-Prime Primary Realtime Clock</Description><StartTime><Timestamp dt:dt="int">0</Timestamp><DateUtc dt:dt="string">2021-06-04T05:56:28Z</DateUtc></StartTime><FrequencyChanges><FrequencyChange><Frequency dt:dt="r8">2699970000</Frequency><Timestamp dt:dt="r8">5696178179441</Timestamp><Current dt…	좌우반구com(split BVF)_1-025-1	60.021	1.0.0.163	1	1590819550	Professional	2.0.10.242	2.0.10.353	06-04-2021	2021-06-04 오전 5:56:28	14:56:28	2.0.10.248	187	1	{/}	압축	압	축	NULL	NULL	NULL	96	1	55	NULL	NULL	NULL	KSY2	List2	NULL	NULL	NULL	NULL	NULL	NULL	NULL	NULL	NULL	1	{/}	0	3	596095	0	{/}	418
좌우반구com(split BVF)_1	25	1	<?xml version="1.0"?>\n<Clock xmlns:dt="urn:schemas-microsoft-com:datatypes"><Description dt:dt="string">E-Prime Primary Realtime Clock</Description><StartTime><Timestamp dt:dt="int">0</Timestamp><DateUtc dt:dt="string">2021-06-04T05:56:28Z</DateUtc></StartTime><FrequencyChanges><FrequencyChange><Frequency dt:dt="r8">2699970000</Frequency><Timestamp dt:dt="r8">5696178179441</Timestamp><Current dt…	좌우반구com(split BVF)_1-025-1	60.021	1.0.0.163	1	1590819550	Professional	2.0.10.242	2.0.10.353	06-04-2021	2021-06-04 오전 5:56:28	14:56:28	2.0.10.248	75	2	z	양간	양	간	124	1	75	NULL	NULL	NULL	NULL	NULL	NULL	KSY2	List1	NULL	NULL	NULL	NULL	NULL	NULL	NULL	NULL	NULL	0	z	0	3	227757	0	{/}	753
좌우반구com(split BVF)_1	25	1	<?xml version="1.0"?>\n<Clock xmlns:dt="urn:schemas-microsoft-com:datatypes"><Description dt:dt="string">E-Prime Primary Realtime Clock</Description><StartTime><Timestamp dt:dt="int">0</Timestamp><DateUtc dt:dt="string">2021-06-04T05:56:28Z</DateUtc></StartTime><FrequencyChanges><FrequencyChange><Frequency dt:dt="r8">2699970000</Frequency><Timestamp dt:dt="r8">5696178179441</Timestamp><Current dt…	좌우반구com(split BVF)_1-025-1	60.021	1.0.0.163	1	1590819550	Professional	2.0.10.242	2.0.10.353	06-04-2021	2021-06-04 오전 5:56:28	14:56:28	2.0.10.248	148	2	z	양급	양	급	NULL	NULL	NULL	95	1	16	NULL	NULL	NULL	KSY	List2	0		0	-1	493131	183		0	0	1	z	0	3	493314	0	z	992
좌우반구com(split BVF)_1	25	1	<?xml version="1.0"?>\n<Clock xmlns:dt="urn:schemas-microsoft-com:datatypes"><Description dt:dt="string">E-Prime Primary Realtime Clock</Description><StartTime><Timestamp dt:dt="int">0</Timestamp><DateUtc dt:dt="string">2021-06-04T05:56:28Z</DateUtc></StartTime><FrequencyChanges><FrequencyChange><Frequency dt:dt="r8">2699970000</Frequency><Timestamp dt:dt="r8">5696178179441</Timestamp><Current dt…	좌우반구com(split BVF)_1-025-1	60.021	1.0.0.163	1	1590819550	Professional	2.0.10.242	2.0.10.353	06-04-2021	2021-06-04 오전 5:56:28	14:56:28	2.0.10.248	160	1	{/}	양념	양	념	NULL	NULL	NULL	12	1	28	NULL	NULL	NULL	KSY2	List2	NULL	NULL	NULL	NULL	NULL	NULL	NULL	NULL	NULL	1	{/}	0	4	524687	0	{/}	331
좌우반구com(split BVF)_1	25	1	<?xml version="1.0"?>\n<Clock xmlns:dt="urn:schemas-microsoft-com:datatypes"><Description dt:dt="string">E-Prime Primary Realtime Clock</Description><StartTime><Timestamp dt:dt="int">0</Timestamp><DateUtc dt:dt="string">2021-06-04T05:56:28Z</DateUtc></StartTime><FrequencyChanges><FrequencyChange><Frequency dt:dt="r8">2699970000</Frequency><Timestamp dt:dt="r8">5696178179441</Timestamp><Current dt…	좌우반구com(split BVF)_1-025-1	60.021	1.0.0.163	1	1590819550	Professional	2.0.10.242	2.0.10.353	06-04-2021	2021-06-04 오전 5:56:28	14:56:28	2.0.10.248	295	2	z	양최	양	최	NULL	NULL	NULL	NULL	NULL	NULL	79	1	31	KSY2	List3	NULL	NULL	NULL	NULL	NULL	NULL	NULL	NULL	NULL	1	z	0	3	946822	0	z	534
좌우반구com(split BVF)_1	25	1	<?xml version="1.0"?>\n<Clock xmlns:dt="urn:schemas-microsoft-com:datatypes"><Description dt:dt="string">E-Prime Primary Realtime Clock</Description><StartTime><Timestamp dt:dt="int">0</Timestamp><DateUtc dt:dt="string">2021-06-04T05:56:28Z</DateUtc></StartTime><FrequencyChanges><FrequencyChange><Frequency dt:dt="r8">2699970000</Frequency><Timestamp dt:dt="r8">5696178179441</Timestamp><Current dt…	좌우반구com(split BVF)_1-025-1	60.021	1.0.0.163	1	1590819550	Professional	2.0.10.242	2.0.10.353	06-04-2021	2021-06-04 오전 5:56:28	14:56:28	2.0.10.248	348	1	{/}	어휘	어	휘	NULL	NULL	NULL	NULL	NULL	NULL	19	1	84	KSY2	List3	NULL	NULL	NULL	NULL	NULL	NULL	NULL	NULL	NULL	1	{/}	0	3	1083424	0	{/}	355
좌우반구com(split BVF)_1	25	1	<?xml version="1.0"?>\n<Clock xmlns:dt="urn:schemas-microsoft-com:datatypes"><Description dt:dt="string">E-Prime Primary Realtime Clock</Description><StartTime><Timestamp dt:dt="int">0</Timestamp><DateUtc dt:dt="string">2021-06-04T05:56:28Z</DateUtc></StartTime><FrequencyChanges><FrequencyChange><Frequency dt:dt="r8">2699970000</Frequency><Timestamp dt:dt="r8">5696178179441</Timestamp><Current dt…	좌우반구com(split BVF)_1-025-1	60.021	1.0.0.163	1	1590819550	Professional	2.0.10.242	2.0.10.353	06-04-2021	2021-06-04 오전 5:56:28	14:56:28	2.0.10.248	305	2	z	엄도	엄	도	NULL	NULL	NULL	NULL	NULL	NULL	128	1	41	KSY3	List3	NULL	NULL	NULL	NULL	NULL	NULL	NULL	NULL	NULL	1	z	0	3	971963	0	z	417
좌우반구com(split BVF)_1	25	1	<?xml version="1.0"?>\n<Clock xmlns:dt="urn:schemas-microsoft-com:datatypes"><Description dt:dt="string">E-Prime Primary Realtime Clock</Description><StartTime><Timestamp dt:dt="int">0</Timestamp><DateUtc dt:dt="string">2021-06-04T05:56:28Z</DateUtc></StartTime><FrequencyChanges><FrequencyChange><Frequency dt:dt="r8">2699970000</Frequency><Timestamp dt:dt="r8">5696178179441</Timestamp><Current dt…	좌우반구com(split BVF)_1-025-1	60.021	1.0.0.163	1	1590819550	Professional	2.0.10.242	2.0.10.353	06-04-2021	2021-06-04 오전 5:56:28	14:56:28	2.0.10.248	151	1	{/}	엄마	엄	마	NULL	NULL	NULL	89	1	19	NULL	NULL	NULL	KSY2	List2	NULL	NULL	NULL	NULL	NULL	NULL	NULL	NULL	NULL	1	{/}	0	3	501778	0	{/}	479
좌우반구com(split BVF)_1	25	1	<?xml version="1.0"?>\n<Clock xmlns:dt="urn:schemas-microsoft-com:datatypes"><Description dt:dt="string">E-Prime Primary Realtime Clock</Description><StartTime><Timestamp dt:dt="int">0</Timestamp><DateUtc dt:dt="string">2021-06-04T05:56:28Z</DateUtc></StartTime><FrequencyChanges><FrequencyChange><Frequency dt:dt="r8">2699970000</Frequency><Timestamp dt:dt="r8">5696178179441</Timestamp><Current dt…	좌우반구com(split BVF)_1-025-1	60.021	1.0.0.163	1	1590819550	Professional	2.0.10.242	2.0.10.353	06-04-2021	2021-06-04 오전 5:56:28	14:56:28	2.0.10.248	87	2	z	엇압	엇	압	64	1	87	NULL	NULL	NULL	NULL	NULL	NULL	KSY3	List1	NULL	NULL	NULL	NULL	NULL	NULL	NULL	NULL	NULL	1	z	0	3	260879	0	z	470
좌우반구com(split BVF)_1	25	1	<?xml version="1.0"?>\n<Clock xmlns:dt="urn:schemas-microsoft-com:datatypes"><Description dt:dt="string">E-Prime Primary Realtime Clock</Description><StartTime><Timestamp dt:dt="int">0</Timestamp><DateUtc dt:dt="string">2021-06-04T05:56:28Z</DateUtc></StartTime><FrequencyChanges><FrequencyChange><Frequency dt:dt="r8">2699970000</Frequency><Timestamp dt:dt="r8">5696178179441</Timestamp><Current dt…	좌우반구com(split BVF)_1-025-1	60.021	1.0.0.163	1	1590819550	Professional	2.0.10.242	2.0.10.353	06-04-2021	2021-06-04 오전 5:56:28	14:56:28	2.0.10.248	351	2	z	여별	여	별	NULL	NULL	NULL	NULL	NULL	NULL	117	1	87	KSY3	List3	NULL	NULL	NULL	NULL	NULL	NULL	NULL	NULL	NULL	1	z	0	3	1092504	0	z	859
좌우반구com(split BVF)_1	25	1	<?xml version="1.0"?>\n<Clock xmlns:dt="urn:schemas-microsoft-com:datatypes"><Description dt:dt="string">E-Prime Primary Realtime Clock</Description><StartTime><Timestamp dt:dt="int">0</Timestamp><DateUtc dt:dt="string">2021-06-04T05:56:28Z</DateUtc></StartTime><FrequencyChanges><FrequencyChange><Frequency dt:dt="r8">2699970000</Frequency><Timestamp dt:dt="r8">5696178179441</Timestamp><Current dt…	좌우반구com(split BVF)_1-025-1	60.021	1.0.0.163	1	1590819550	Professional	2.0.10.242	2.0.10.353	06-04-2021	2021-06-04 오전 5:56:28	14:56:28	2.0.10.248	249	2	z	여본	여	본	NULL	NULL	NULL	32	1	117	NULL	NULL	NULL	KSY	List2	0		0	-1	758788	183		0	0	1	z	0	3	758971	0	z	796
좌우반구com(split BVF)_1	25	1	<?xml version="1.0"?>\n<Clock xmlns:dt="urn:schemas-microsoft-com:datatypes"><Description dt:dt="string">E-Prime Primary Realtime Clock</Description><StartTime><Timestamp dt:dt="int">0</Timestamp><DateUtc dt:dt="string">2021-06-04T05:56:28Z</DateUtc></StartTime><FrequencyChanges><FrequencyChange><Frequency dt:dt="r8">2699970000</Frequency><Timestamp dt:dt="r8">5696178179441</Timestamp><Current dt…	좌우반구com(split BVF)_1-025-1	60.021	1.0.0.163	1	1590819550	Professional	2.0.10.242	2.0.10.353	06-04-2021	2021-06-04 오전 5:56:28	14:56:28	2.0.10.248	262	1	{/}	여생	여	생	NULL	NULL	NULL	118	1	130	NULL	NULL	NULL	KSY2	List2	NULL	NULL	NULL	NULL	NULL	NULL	NULL	NULL	NULL	1	{/}	0	4	793626	0	{/}	844
좌우반구com(split BVF)_1	25	1	<?xml version="1.0"?>\n<Clock xmlns:dt="urn:schemas-microsoft-com:datatypes"><Description dt:dt="string">E-Prime Primary Realtime Clock</Description><StartTime><Timestamp dt:dt="int">0</Timestamp><DateUtc dt:dt="string">2021-06-04T05:56:28Z</DateUtc></StartTime><FrequencyChanges><FrequencyChange><Frequency dt:dt="r8">2699970000</Frequency><Timestamp dt:dt="r8">5696178179441</Timestamp><Current dt…	좌우반구com(split BVF)_1-025-1	60.021	1.0.0.163	1	1590819550	Professional	2.0.10.242	2.0.10.353	06-04-2021	2021-06-04 오전 5:56:28	14:56:28	2.0.10.248	287	2	z	열례	열	례	NULL	NULL	NULL	NULL	NULL	NULL	68	1	23	KSY	List3	0		0	-1	926279	183		0	0	0	z	1	3	926462	0	{/}	543
좌우반구com(split BVF)_1	25	1	<?xml version="1.0"?>\n<Clock xmlns:dt="urn:schemas-microsoft-com:datatypes"><Description dt:dt="string">E-Prime Primary Realtime Clock</Description><StartTime><Timestamp dt:dt="int">0</Timestamp><DateUtc dt:dt="string">2021-06-04T05:56:28Z</DateUtc></StartTime><FrequencyChanges><FrequencyChange><Frequency dt:dt="r8">2699970000</Frequency><Timestamp dt:dt="r8">5696178179441</Timestamp><Current dt…	좌우반구com(split BVF)_1-025-1	60.021	1.0.0.163	1	1590819550	Professional	2.0.10.242	2.0.10.353	06-04-2021	2021-06-04 오전 5:56:28	14:56:28	2.0.10.248	357	2	z	열박	열	박	NULL	NULL	NULL	NULL	NULL	NULL	20	1	93	KSY	List3	0		0	0	1109132	183		0	0	1	z	0	3	1109315	0	z	503
좌우반구com(split BVF)_1	25	1	<?xml version="1.0"?>\n<Clock xmlns:dt="urn:schemas-microsoft-com:datatypes"><Description dt:dt="string">E-Prime Primary Realtime Clock</Description><StartTime><Timestamp dt:dt="int">0</Timestamp><DateUtc dt:dt="string">2021-06-04T05:56:28Z</DateUtc></StartTime><FrequencyChanges><FrequencyChange><Frequency dt:dt="r8">2699970000</Frequency><Timestamp dt:dt="r8">5696178179441</Timestamp><Current dt…	좌우반구com(split BVF)_1-025-1	60.021	1.0.0.163	1	1590819550	Professional	2.0.10.242	2.0.10.353	06-04-2021	2021-06-04 오전 5:56:28	14:56:28	2.0.10.248	12	2	z	열응	열	응	96	1	12	NULL	NULL	NULL	NULL	NULL	NULL	KSY2	List1	NULL	NULL	NULL	NULL	NULL	NULL	NULL	NULL	NULL	1	z	0	3	50786	0	z	494
좌우반구com(split BVF)_1	25	1	<?xml version="1.0"?>\n<Clock xmlns:dt="urn:schemas-microsoft-com:datatypes"><Description dt:dt="string">E-Prime Primary Realtime Clock</Description><StartTime><Timestamp dt:dt="int">0</Timestamp><DateUtc dt:dt="string">2021-06-04T05:56:28Z</DateUtc></StartTime><FrequencyChanges><FrequencyChange><Frequency dt:dt="r8">2699970000</Frequency><Timestamp dt:dt="r8">5696178179441</Timestamp><Current dt…	좌우반구com(split BVF)_1-025-1	60.021	1.0.0.163	1	1590819550	Professional	2.0.10.242	2.0.10.353	06-04-2021	2021-06-04 오전 5:56:28	14:56:28	2.0.10.248	306	1	{/}	열정	열	정	NULL	NULL	NULL	NULL	NULL	NULL	46	1	42	KSY2	List3	NULL	NULL	NULL	NULL	NULL	NULL	NULL	NULL	NULL	1	{/}	0	3	974579	0	{/}	281
좌우반구com(split BVF)_1	25	1	<?xml version="1.0"?>\n<Clock xmlns:dt="urn:schemas-microsoft-com:datatypes"><Description dt:dt="string">E-Prime Primary Realtime Clock</Description><StartTime><Timestamp dt:dt="int">0</Timestamp><DateUtc dt:dt="string">2021-06-04T05:56:28Z</DateUtc></StartTime><FrequencyChanges><FrequencyChange><Frequency dt:dt="r8">2699970000</Frequency><Timestamp dt:dt="r8">5696178179441</Timestamp><Current dt…	좌우반구com(split BVF)_1-025-1	60.021	1.0.0.163	1	1590819550	Professional	2.0.10.242	2.0.10.353	06-04-2021	2021-06-04 오전 5:56:28	14:56:28	2.0.10.248	273	1	{/}	오류	오	류	NULL	NULL	NULL	NULL	NULL	NULL	95	1	9	KSY2	List3	NULL	NULL	NULL	NULL	NULL	NULL	NULL	NULL	NULL	1	{/}	0	4	889909	0	{/}	352
좌우반구com(split BVF)_1	25	1	<?xml version="1.0"?>\n<Clock xmlns:dt="urn:schemas-microsoft-com:datatypes"><Description dt:dt="string">E-Prime Primary Realtime Clock</Description><StartTime><Timestamp dt:dt="int">0</Timestamp><DateUtc dt:dt="string">2021-06-04T05:56:28Z</DateUtc></StartTime><FrequencyChanges><FrequencyChange><Frequency dt:dt="r8">2699970000</Frequency><Timestamp dt:dt="r8">5696178179441</Timestamp><Current dt…	좌우반구com(split BVF)_1-025-1	60.021	1.0.0.163	1	1590819550	Professional	2.0.10.242	2.0.10.353	06-04-2021	2021-06-04 오전 5:56:28	14:56:28	2.0.10.248	371	1	{/}	오해	오	해	NULL	NULL	NULL	NULL	NULL	NULL	17	1	107	KSY2	List3	NULL	NULL	NULL	NULL	NULL	NULL	NULL	NULL	NULL	1	{/}	0	3	1147418	0	{/}	296
좌우반구com(split BVF)_1	25	1	<?xml version="1.0"?>\n<Clock xmlns:dt="urn:schemas-microsoft-com:datatypes"><Description dt:dt="string">E-Prime Primary Realtime Clock</Description><StartTime><Timestamp dt:dt="int">0</Timestamp><DateUtc dt:dt="string">2021-06-04T05:56:28Z</DateUtc></StartTime><FrequencyChanges><FrequencyChange><Frequency dt:dt="r8">2699970000</Frequency><Timestamp dt:dt="r8">5696178179441</Timestamp><Current dt…	좌우반구com(split BVF)_1-025-1	60.021	1.0.0.163	1	1590819550	Professional	2.0.10.242	2.0.10.353	06-04-2021	2021-06-04 오전 5:56:28	14:56:28	2.0.10.248	235	2	z	외보	외	보	NULL	NULL	NULL	105	1	103	NULL	NULL	NULL	KSY2	List2	NULL	NULL	NULL	NULL	NULL	NULL	NULL	NULL	NULL	1	z	0	4	722501	0	z	570
좌우반구com(split BVF)_1	25	1	<?xml version="1.0"?>\n<Clock xmlns:dt="urn:schemas-microsoft-com:datatypes"><Description dt:dt="string">E-Prime Primary Realtime Clock</Description><StartTime><Timestamp dt:dt="int">0</Timestamp><DateUtc dt:dt="string">2021-06-04T05:56:28Z</DateUtc></StartTime><FrequencyChanges><FrequencyChange><Frequency dt:dt="r8">2699970000</Frequency><Timestamp dt:dt="r8">5696178179441</Timestamp><Current dt…	좌우반구com(split BVF)_1-025-1	60.021	1.0.0.163	1	1590819550	Professional	2.0.10.242	2.0.10.353	06-04-2021	2021-06-04 오전 5:56:28	14:56:28	2.0.10.248	199	1	{/}	외부	외	부	NULL	NULL	NULL	85	1	67	NULL	NULL	NULL	KSY2	List2	NULL	NULL	NULL	NULL	NULL	NULL	NULL	NULL	NULL	1	{/}	1	3	627167	0	{/}	362
좌우반구com(split BVF)_1	25	1	<?xml version="1.0"?>\n<Clock xmlns:dt="urn:schemas-microsoft-com:datatypes"><Description dt:dt="string">E-Prime Primary Realtime Clock</Description><StartTime><Timestamp dt:dt="int">0</Timestamp><DateUtc dt:dt="string">2021-06-04T05:56:28Z</DateUtc></StartTime><FrequencyChanges><FrequencyChange><Frequency dt:dt="r8">2699970000</Frequency><Timestamp dt:dt="r8">5696178179441</Timestamp><Current dt…	좌우반구com(split BVF)_1-025-1	60.021	1.0.0.163	1	1590819550	Professional	2.0.10.242	2.0.10.353	06-04-2021	2021-06-04 오전 5:56:28	14:56:28	2.0.10.248	140	2	z	요명	요	명	NULL	NULL	NULL	53	1	8	NULL	NULL	NULL	KSY3	List2	NULL	NULL	NULL	NULL	NULL	NULL	NULL	NULL	NULL	1	z	1	3	472088	0	z	787
좌우반구com(split BVF)_1	25	1	<?xml version="1.0"?>\n<Clock xmlns:dt="urn:schemas-microsoft-com:datatypes"><Description dt:dt="string">E-Prime Primary Realtime Clock</Description><StartTime><Timestamp dt:dt="int">0</Timestamp><DateUtc dt:dt="string">2021-06-04T05:56:28Z</DateUtc></StartTime><FrequencyChanges><FrequencyChange><Frequency dt:dt="r8">2699970000</Frequency><Timestamp dt:dt="r8">5696178179441</Timestamp><Current dt…	좌우반구com(split BVF)_1-025-1	60.021	1.0.0.163	1	1590819550	Professional	2.0.10.242	2.0.10.353	06-04-2021	2021-06-04 오전 5:56:28	14:56:28	2.0.10.248	101	1	{/}	요소	요	소	112	1	101	NULL	NULL	NULL	NULL	NULL	NULL	KSY2	List1	NULL	NULL	NULL	NULL	NULL	NULL	NULL	NULL	NULL	1	{/}	0	3	297433	0	{/}	348
좌우반구com(split BVF)_1	25	1	<?xml version="1.0"?>\n<Clock xmlns:dt="urn:schemas-microsoft-com:datatypes"><Description dt:dt="string">E-Prime Primary Realtime Clock</Description><StartTime><Timestamp dt:dt="int">0</Timestamp><DateUtc dt:dt="string">2021-06-04T05:56:28Z</DateUtc></StartTime><FrequencyChanges><FrequencyChange><Frequency dt:dt="r8">2699970000</Frequency><Timestamp dt:dt="r8">5696178179441</Timestamp><Current dt…	좌우반구com(split BVF)_1-025-1	60.021	1.0.0.163	1	1590819550	Professional	2.0.10.242	2.0.10.353	06-04-2021	2021-06-04 오전 5:56:28	14:56:28	2.0.10.248	342	1	{/}	요청	요	청	NULL	NULL	NULL	NULL	NULL	NULL	56	1	78	KSY2	List3	NULL	NULL	NULL	NULL	NULL	NULL	NULL	NULL	NULL	1	{/}	0	3	1067963	0	{/}	408
좌우반구com(split BVF)_1	25	1	<?xml version="1.0"?>\n<Clock xmlns:dt="urn:schemas-microsoft-com:datatypes"><Description dt:dt="string">E-Prime Primary Realtime Clock</Description><StartTime><Timestamp dt:dt="int">0</Timestamp><DateUtc dt:dt="string">2021-06-04T05:56:28Z</DateUtc></StartTime><FrequencyChanges><FrequencyChange><Frequency dt:dt="r8">2699970000</Frequency><Timestamp dt:dt="r8">5696178179441</Timestamp><Current dt…	좌우반구com(split BVF)_1-025-1	60.021	1.0.0.163	1	1590819550	Professional	2.0.10.242	2.0.10.353	06-04-2021	2021-06-04 오전 5:56:28	14:56:28	2.0.10.248	212	2	z	용스	용	스	NULL	NULL	NULL	19	1	80	NULL	NULL	NULL	KSY3	List2	NULL	NULL	NULL	NULL	NULL	NULL	NULL	NULL	NULL	1	z	0	3	661822	0	z	514
좌우반구com(split BVF)_1	25	1	<?xml version="1.0"?>\n<Clock xmlns:dt="urn:schemas-microsoft-com:datatypes"><Description dt:dt="string">E-Prime Primary Realtime Clock</Description><StartTime><Timestamp dt:dt="int">0</Timestamp><DateUtc dt:dt="string">2021-06-04T05:56:28Z</DateUtc></StartTime><FrequencyChanges><FrequencyChange><Frequency dt:dt="r8">2699970000</Frequency><Timestamp dt:dt="r8">5696178179441</Timestamp><Current dt…	좌우반구com(split BVF)_1-025-1	60.021	1.0.0.163	1	1590819550	Professional	2.0.10.242	2.0.10.353	06-04-2021	2021-06-04 오전 5:56:28	14:56:28	2.0.10.248	183	1	{/}	용어	용	어	NULL	NULL	NULL	48	1	51	NULL	NULL	NULL	KSY2	List2	NULL	NULL	NULL	NULL	NULL	NULL	NULL	NULL	NULL	1	{/}	0	3	585765	0	{/}	540
좌우반구com(split BVF)_1	25	1	<?xml version="1.0"?>\n<Clock xmlns:dt="urn:schemas-microsoft-com:datatypes"><Description dt:dt="string">E-Prime Primary Realtime Clock</Description><StartTime><Timestamp dt:dt="int">0</Timestamp><DateUtc dt:dt="string">2021-06-04T05:56:28Z</DateUtc></StartTime><FrequencyChanges><FrequencyChange><Frequency dt:dt="r8">2699970000</Frequency><Timestamp dt:dt="r8">5696178179441</Timestamp><Current dt…	좌우반구com(split BVF)_1-025-1	60.021	1.0.0.163	1	1590819550	Professional	2.0.10.242	2.0.10.353	06-04-2021	2021-06-04 오전 5:56:28	14:56:28	2.0.10.248	112	1	{/}	우려	우	려	87	1	112	NULL	NULL	NULL	NULL	NULL	NULL	KSY2	List1	NULL	NULL	NULL	NULL	NULL	NULL	NULL	NULL	NULL	1	{/}	0	3	327239	0	{/}	421
좌우반구com(split BVF)_1	25	1	<?xml version="1.0"?>\n<Clock xmlns:dt="urn:schemas-microsoft-com:datatypes"><Description dt:dt="string">E-Prime Primary Realtime Clock</Description><StartTime><Timestamp dt:dt="int">0</Timestamp><DateUtc dt:dt="string">2021-06-04T05:56:28Z</DateUtc></StartTime><FrequencyChanges><FrequencyChange><Frequency dt:dt="r8">2699970000</Frequency><Timestamp dt:dt="r8">5696178179441</Timestamp><Current dt…	좌우반구com(split BVF)_1-025-1	60.021	1.0.0.163	1	1590819550	Professional	2.0.10.242	2.0.10.353	06-04-2021	2021-06-04 오전 5:56:28	14:56:28	2.0.10.248	246	2	z	운국	운	국	NULL	NULL	NULL	50	1	114	NULL	NULL	NULL	KSY3	List2	NULL	NULL	NULL	NULL	NULL	NULL	NULL	NULL	NULL	1	z	1	3	750407	0	z	544
좌우반구com(split BVF)_1	25	1	<?xml version="1.0"?>\n<Clock xmlns:dt="urn:schemas-microsoft-com:datatypes"><Description dt:dt="string">E-Prime Primary Realtime Clock</Description><StartTime><Timestamp dt:dt="int">0</Timestamp><DateUtc dt:dt="string">2021-06-04T05:56:28Z</DateUtc></StartTime><FrequencyChanges><FrequencyChange><Frequency dt:dt="r8">2699970000</Frequency><Timestamp dt:dt="r8">5696178179441</Timestamp><Current dt…	좌우반구com(split BVF)_1-025-1	60.021	1.0.0.163	1	1590819550	Professional	2.0.10.242	2.0.10.353	06-04-2021	2021-06-04 오전 5:56:28	14:56:28	2.0.10.248	197	2	z	운속	운	속	NULL	NULL	NULL	42	1	65	NULL	NULL	NULL	KSY	List2	0		0	-1	621919	183		0	0	0	z	1	3	622102	0	{/}	299
좌우반구com(split BVF)_1	25	1	<?xml version="1.0"?>\n<Clock xmlns:dt="urn:schemas-microsoft-com:datatypes"><Description dt:dt="string">E-Prime Primary Realtime Clock</Description><StartTime><Timestamp dt:dt="int">0</Timestamp><DateUtc dt:dt="string">2021-06-04T05:56:28Z</DateUtc></StartTime><FrequencyChanges><FrequencyChange><Frequency dt:dt="r8">2699970000</Frequency><Timestamp dt:dt="r8">5696178179441</Timestamp><Current dt…	좌우반구com(split BVF)_1-025-1	60.021	1.0.0.163	1	1590819550	Professional	2.0.10.242	2.0.10.353	06-04-2021	2021-06-04 오전 5:56:28	14:56:28	2.0.10.248	359	1	{/}	원리	원	리	NULL	NULL	NULL	NULL	NULL	NULL	92	1	95	KSY2	List3	NULL	NULL	NULL	NULL	NULL	NULL	NULL	NULL	NULL	1	{/}	0	3	1115196	0	{/}	326
좌우반구com(split BVF)_1	25	1	<?xml version="1.0"?>\n<Clock xmlns:dt="urn:schemas-microsoft-com:datatypes"><Description dt:dt="string">E-Prime Primary Realtime Clock</Description><StartTime><Timestamp dt:dt="int">0</Timestamp><DateUtc dt:dt="string">2021-06-04T05:56:28Z</DateUtc></StartTime><FrequencyChanges><FrequencyChange><Frequency dt:dt="r8">2699970000</Frequency><Timestamp dt:dt="r8">5696178179441</Timestamp><Current dt…	좌우반구com(split BVF)_1-025-1	60.021	1.0.0.163	1	1590819550	Professional	2.0.10.242	2.0.10.353	06-04-2021	2021-06-04 오전 5:56:28	14:56:28	2.0.10.248	315	1	{/}	원인	원	인	NULL	NULL	NULL	NULL	NULL	NULL	26	1	51	KSY2	List3	NULL	NULL	NULL	NULL	NULL	NULL	NULL	NULL	NULL	1	{/}	0	3	997571	0	{/}	185
좌우반구com(split BVF)_1	25	1	<?xml version="1.0"?>\n<Clock xmlns:dt="urn:schemas-microsoft-com:datatypes"><Description dt:dt="string">E-Prime Primary Realtime Clock</Description><StartTime><Timestamp dt:dt="int">0</Timestamp><DateUtc dt:dt="string">2021-06-04T05:56:28Z</DateUtc></StartTime><FrequencyChanges><FrequencyChange><Frequency dt:dt="r8">2699970000</Frequency><Timestamp dt:dt="r8">5696178179441</Timestamp><Current dt…	좌우반구com(split BVF)_1-025-1	60.021	1.0.0.163	1	1590819550	Professional	2.0.10.242	2.0.10.353	06-04-2021	2021-06-04 오전 5:56:28	14:56:28	2.0.10.248	309	1	{/}	원장	원	장	NULL	NULL	NULL	NULL	NULL	NULL	14	1	45	KSY2	List3	NULL	NULL	NULL	NULL	NULL	NULL	NULL	NULL	NULL	1	{/}	1	3	982409	0	{/}	427
좌우반구com(split BVF)_1	25	1	<?xml version="1.0"?>\n<Clock xmlns:dt="urn:schemas-microsoft-com:datatypes"><Description dt:dt="string">E-Prime Primary Realtime Clock</Description><StartTime><Timestamp dt:dt="int">0</Timestamp><DateUtc dt:dt="string">2021-06-04T05:56:28Z</DateUtc></StartTime><FrequencyChanges><FrequencyChange><Frequency dt:dt="r8">2699970000</Frequency><Timestamp dt:dt="r8">5696178179441</Timestamp><Current dt…	좌우반구com(split BVF)_1-025-1	60.021	1.0.0.163	1	1590819550	Professional	2.0.10.242	2.0.10.353	06-04-2021	2021-06-04 오전 5:56:28	14:56:28	2.0.10.248	71	2	z	원착	원	착	132	1	71	NULL	NULL	NULL	NULL	NULL	NULL	KSY2	List1	NULL	NULL	NULL	NULL	NULL	NULL	NULL	NULL	NULL	1	z	1	3	216594	0	z	868
좌우반구com(split BVF)_1	25	1	<?xml version="1.0"?>\n<Clock xmlns:dt="urn:schemas-microsoft-com:datatypes"><Description dt:dt="string">E-Prime Primary Realtime Clock</Description><StartTime><Timestamp dt:dt="int">0</Timestamp><DateUtc dt:dt="string">2021-06-04T05:56:28Z</DateUtc></StartTime><FrequencyChanges><FrequencyChange><Frequency dt:dt="r8">2699970000</Frequency><Timestamp dt:dt="r8">5696178179441</Timestamp><Current dt…	좌우반구com(split BVF)_1-025-1	60.021	1.0.0.163	1	1590819550	Professional	2.0.10.242	2.0.10.353	06-04-2021	2021-06-04 오전 5:56:28	14:56:28	2.0.10.248	123	1	{/}	원형	원	형	28	1	123	NULL	NULL	NULL	NULL	NULL	NULL	KSY2	List1	NULL	NULL	NULL	NULL	NULL	NULL	NULL	NULL	NULL	0	{/}	0	4	356196	0	z	432
좌우반구com(split BVF)_1	25	1	<?xml version="1.0"?>\n<Clock xmlns:dt="urn:schemas-microsoft-com:datatypes"><Description dt:dt="string">E-Prime Primary Realtime Clock</Description><StartTime><Timestamp dt:dt="int">0</Timestamp><DateUtc dt:dt="string">2021-06-04T05:56:28Z</DateUtc></StartTime><FrequencyChanges><FrequencyChange><Frequency dt:dt="r8">2699970000</Frequency><Timestamp dt:dt="r8">5696178179441</Timestamp><Current dt…	좌우반구com(split BVF)_1-025-1	60.021	1.0.0.163	1	1590819550	Professional	2.0.10.242	2.0.10.353	06-04-2021	2021-06-04 오전 5:56:28	14:56:28	2.0.10.248	176	2	z	위절	위	절	NULL	NULL	NULL	111	1	44	NULL	NULL	NULL	KSY2	List2	NULL	NULL	NULL	NULL	NULL	NULL	NULL	NULL	NULL	1	z	0	4	567472	0	z	481
좌우반구com(split BVF)_1	25	1	<?xml version="1.0"?>\n<Clock xmlns:dt="urn:schemas-microsoft-com:datatypes"><Description dt:dt="string">E-Prime Primary Realtime Clock</Description><StartTime><Timestamp dt:dt="int">0</Timestamp><DateUtc dt:dt="string">2021-06-04T05:56:28Z</DateUtc></StartTime><FrequencyChanges><FrequencyChange><Frequency dt:dt="r8">2699970000</Frequency><Timestamp dt:dt="r8">5696178179441</Timestamp><Current dt…	좌우반구com(split BVF)_1-025-1	60.021	1.0.0.163	1	1590819550	Professional	2.0.10.242	2.0.10.353	06-04-2021	2021-06-04 오전 5:56:28	14:56:28	2.0.10.248	244	1	{/}	유형	유	형	NULL	NULL	NULL	123	1	112	NULL	NULL	NULL	KSY2	List2	NULL	NULL	NULL	NULL	NULL	NULL	NULL	NULL	NULL	1	{/}	0	4	745243	0	{/}	268
좌우반구com(split BVF)_1	25	1	<?xml version="1.0"?>\n<Clock xmlns:dt="urn:schemas-microsoft-com:datatypes"><Description dt:dt="string">E-Prime Primary Realtime Clock</Description><StartTime><Timestamp dt:dt="int">0</Timestamp><DateUtc dt:dt="string">2021-06-04T05:56:28Z</DateUtc></StartTime><FrequencyChanges><FrequencyChange><Frequency dt:dt="r8">2699970000</Frequency><Timestamp dt:dt="r8">5696178179441</Timestamp><Current dt…	좌우반구com(split BVF)_1-025-1	60.021	1.0.0.163	1	1590819550	Professional	2.0.10.242	2.0.10.353	06-04-2021	2021-06-04 오전 5:56:28	14:56:28	2.0.10.248	67	1	{/}	음식	음	식	37	1	67	NULL	NULL	NULL	NULL	NULL	NULL	KSY2	List1	NULL	NULL	NULL	NULL	NULL	NULL	NULL	NULL	NULL	1	{/}	0	3	205865	0	{/}	437
좌우반구com(split BVF)_1	25	1	<?xml version="1.0"?>\n<Clock xmlns:dt="urn:schemas-microsoft-com:datatypes"><Description dt:dt="string">E-Prime Primary Realtime Clock</Description><StartTime><Timestamp dt:dt="int">0</Timestamp><DateUtc dt:dt="string">2021-06-04T05:56:28Z</DateUtc></StartTime><FrequencyChanges><FrequencyChange><Frequency dt:dt="r8">2699970000</Frequency><Timestamp dt:dt="r8">5696178179441</Timestamp><Current dt…	좌우반구com(split BVF)_1-025-1	60.021	1.0.0.163	1	1590819550	Professional	2.0.10.242	2.0.10.353	06-04-2021	2021-06-04 오전 5:56:28	14:56:28	2.0.10.248	324	2	z	음안	음	안	NULL	NULL	NULL	NULL	NULL	NULL	85	1	60	KSY	List3	0		0	-1	1019946	184		0	0	1	z	0	4	1020130	0	z	601
좌우반구com(split BVF)_1	25	1	<?xml version="1.0"?>\n<Clock xmlns:dt="urn:schemas-microsoft-com:datatypes"><Description dt:dt="string">E-Prime Primary Realtime Clock</Description><StartTime><Timestamp dt:dt="int">0</Timestamp><DateUtc dt:dt="string">2021-06-04T05:56:28Z</DateUtc></StartTime><FrequencyChanges><FrequencyChange><Frequency dt:dt="r8">2699970000</Frequency><Timestamp dt:dt="r8">5696178179441</Timestamp><Current dt…	좌우반구com(split BVF)_1-025-1	60.021	1.0.0.163	1	1590819550	Professional	2.0.10.242	2.0.10.353	06-04-2021	2021-06-04 오전 5:56:28	14:56:28	2.0.10.248	135	2	z	응어	응	어	NULL	NULL	NULL	102	1	3	NULL	NULL	NULL	KSY3	List2	NULL	NULL	NULL	NULL	NULL	NULL	NULL	NULL	NULL	1	z	0	4	458460	0	z	711
좌우반구com(split BVF)_1	25	1	<?xml version="1.0"?>\n<Clock xmlns:dt="urn:schemas-microsoft-com:datatypes"><Description dt:dt="string">E-Prime Primary Realtime Clock</Description><StartTime><Timestamp dt:dt="int">0</Timestamp><DateUtc dt:dt="string">2021-06-04T05:56:28Z</DateUtc></StartTime><FrequencyChanges><FrequencyChange><Frequency dt:dt="r8">2699970000</Frequency><Timestamp dt:dt="r8">5696178179441</Timestamp><Current dt…	좌우반구com(split BVF)_1-025-1	60.021	1.0.0.163	1	1590819550	Professional	2.0.10.242	2.0.10.353	06-04-2021	2021-06-04 오전 5:56:28	14:56:28	2.0.10.248	332	2	z	의마	의	마	NULL	NULL	NULL	NULL	NULL	NULL	53	1	68	KSY3	List3	NULL	NULL	NULL	NULL	NULL	NULL	NULL	NULL	NULL	1	z	1	3	1041405	0	z	574
좌우반구com(split BVF)_1	25	1	<?xml version="1.0"?>\n<Clock xmlns:dt="urn:schemas-microsoft-com:datatypes"><Description dt:dt="string">E-Prime Primary Realtime Clock</Description><StartTime><Timestamp dt:dt="int">0</Timestamp><DateUtc dt:dt="string">2021-06-04T05:56:28Z</DateUtc></StartTime><FrequencyChanges><FrequencyChange><Frequency dt:dt="r8">2699970000</Frequency><Timestamp dt:dt="r8">5696178179441</Timestamp><Current dt…	좌우반구com(split BVF)_1-025-1	60.021	1.0.0.163	1	1590819550	Professional	2.0.10.242	2.0.10.353	06-04-2021	2021-06-04 오전 5:56:28	14:56:28	2.0.10.248	270	1	{/}	의미	의	미	NULL	NULL	NULL	NULL	NULL	NULL	21	1	6	KSY2	List3	NULL	NULL	NULL	NULL	NULL	NULL	NULL	NULL	NULL	1	{/}	1	3	882394	0	{/}	339
좌우반구com(split BVF)_1	25	1	<?xml version="1.0"?>\n<Clock xmlns:dt="urn:schemas-microsoft-com:datatypes"><Description dt:dt="string">E-Prime Primary Realtime Clock</Description><StartTime><Timestamp dt:dt="int">0</Timestamp><DateUtc dt:dt="string">2021-06-04T05:56:28Z</DateUtc></StartTime><FrequencyChanges><FrequencyChange><Frequency dt:dt="r8">2699970000</Frequency><Timestamp dt:dt="r8">5696178179441</Timestamp><Current dt…	좌우반구com(split BVF)_1-025-1	60.021	1.0.0.163	1	1590819550	Professional	2.0.10.242	2.0.10.353	06-04-2021	2021-06-04 오전 5:56:28	14:56:28	2.0.10.248	233	2	z	의필	의	필	NULL	NULL	NULL	64	1	101	NULL	NULL	NULL	KSY	List2	0		0	-1	716919	183		0	0	1	z	1	3	717102	0	z	377
좌우반구com(split BVF)_1	25	1	<?xml version="1.0"?>\n<Clock xmlns:dt="urn:schemas-microsoft-com:datatypes"><Description dt:dt="string">E-Prime Primary Realtime Clock</Description><StartTime><Timestamp dt:dt="int">0</Timestamp><DateUtc dt:dt="string">2021-06-04T05:56:28Z</DateUtc></StartTime><FrequencyChanges><FrequencyChange><Frequency dt:dt="r8">2699970000</Frequency><Timestamp dt:dt="r8">5696178179441</Timestamp><Current dt…	좌우반구com(split BVF)_1-025-1	60.021	1.0.0.163	1	1590819550	Professional	2.0.10.242	2.0.10.353	06-04-2021	2021-06-04 오전 5:56:28	14:56:28	2.0.10.248	109	2	z	이느	이	느	97	1	109	NULL	NULL	NULL	NULL	NULL	NULL	KSY3	List1	NULL	NULL	NULL	NULL	NULL	NULL	NULL	NULL	NULL	0	z	1	3	318475	0	{/}	609
좌우반구com(split BVF)_1	25	1	<?xml version="1.0"?>\n<Clock xmlns:dt="urn:schemas-microsoft-com:datatypes"><Description dt:dt="string">E-Prime Primary Realtime Clock</Description><StartTime><Timestamp dt:dt="int">0</Timestamp><DateUtc dt:dt="string">2021-06-04T05:56:28Z</DateUtc></StartTime><FrequencyChanges><FrequencyChange><Frequency dt:dt="r8">2699970000</Frequency><Timestamp dt:dt="r8">5696178179441</Timestamp><Current dt…	좌우반구com(split BVF)_1-025-1	60.021	1.0.0.163	1	1590819550	Professional	2.0.10.242	2.0.10.353	06-04-2021	2021-06-04 오전 5:56:28	14:56:28	2.0.10.248	300	1	{/}	이득	이	득	NULL	NULL	NULL	NULL	NULL	NULL	80	1	36	KSY2	List3	NULL	NULL	NULL	NULL	NULL	NULL	NULL	NULL	NULL	1	{/}	1	3	959567	0	{/}	309
좌우반구com(split BVF)_1	25	1	<?xml version="1.0"?>\n<Clock xmlns:dt="urn:schemas-microsoft-com:datatypes"><Description dt:dt="string">E-Prime Primary Realtime Clock</Description><StartTime><Timestamp dt:dt="int">0</Timestamp><DateUtc dt:dt="string">2021-06-04T05:56:28Z</DateUtc></StartTime><FrequencyChanges><FrequencyChange><Frequency dt:dt="r8">2699970000</Frequency><Timestamp dt:dt="r8">5696178179441</Timestamp><Current dt…	좌우반구com(split BVF)_1-025-1	60.021	1.0.0.163	1	1590819550	Professional	2.0.10.242	2.0.10.353	06-04-2021	2021-06-04 오전 5:56:28	14:56:28	2.0.10.248	86	1	{/}	이유	이	유	54	1	86	NULL	NULL	NULL	NULL	NULL	NULL	KSY2	List1	NULL	NULL	NULL	NULL	NULL	NULL	NULL	NULL	NULL	1	{/}	0	4	258197	0	{/}	480
좌우반구com(split BVF)_1	25	1	<?xml version="1.0"?>\n<Clock xmlns:dt="urn:schemas-microsoft-com:datatypes"><Description dt:dt="string">E-Prime Primary Realtime Clock</Description><StartTime><Timestamp dt:dt="int">0</Timestamp><DateUtc dt:dt="string">2021-06-04T05:56:28Z</DateUtc></StartTime><FrequencyChanges><FrequencyChange><Frequency dt:dt="r8">2699970000</Frequency><Timestamp dt:dt="r8">5696178179441</Timestamp><Current dt…	좌우반구com(split BVF)_1-025-1	60.021	1.0.0.163	1	1590819550	Professional	2.0.10.242	2.0.10.353	06-04-2021	2021-06-04 오전 5:56:28	14:56:28	2.0.10.248	5	1	{/}	이전	이	전	42	1	5	NULL	NULL	NULL	NULL	NULL	NULL	KSY3	List1	NULL	NULL	NULL	NULL	NULL	NULL	NULL	NULL	NULL	1	{/}	0	4	31593	0	{/}	639
좌우반구com(split BVF)_1	25	1	<?xml version="1.0"?>\n<Clock xmlns:dt="urn:schemas-microsoft-com:datatypes"><Description dt:dt="string">E-Prime Primary Realtime Clock</Description><StartTime><Timestamp dt:dt="int">0</Timestamp><DateUtc dt:dt="string">2021-06-04T05:56:28Z</DateUtc></StartTime><FrequencyChanges><FrequencyChange><Frequency dt:dt="r8">2699970000</Frequency><Timestamp dt:dt="r8">5696178179441</Timestamp><Current dt…	좌우반구com(split BVF)_1-025-1	60.021	1.0.0.163	1	1590819550	Professional	2.0.10.242	2.0.10.353	06-04-2021	2021-06-04 오전 5:56:28	14:56:28	2.0.10.248	350	2	z	익궤	익	궤	NULL	NULL	NULL	NULL	NULL	NULL	39	1	86	KSY2	List3	NULL	NULL	NULL	NULL	NULL	NULL	NULL	NULL	NULL	1	z	1	3	1089005	0	z	1294
좌우반구com(split BVF)_1	25	1	<?xml version="1.0"?>\n<Clock xmlns:dt="urn:schemas-microsoft-com:datatypes"><Description dt:dt="string">E-Prime Primary Realtime Clock</Description><StartTime><Timestamp dt:dt="int">0</Timestamp><DateUtc dt:dt="string">2021-06-04T05:56:28Z</DateUtc></StartTime><FrequencyChanges><FrequencyChange><Frequency dt:dt="r8">2699970000</Frequency><Timestamp dt:dt="r8">5696178179441</Timestamp><Current dt…	좌우반구com(split BVF)_1-025-1	60.021	1.0.0.163	1	1590819550	Professional	2.0.10.242	2.0.10.353	06-04-2021	2021-06-04 오전 5:56:28	14:56:28	2.0.10.248	243	2	z	익력	익	력	NULL	NULL	NULL	34	1	111	NULL	NULL	NULL	KSY2	List2	NULL	NULL	NULL	NULL	NULL	NULL	NULL	NULL	NULL	0	z	1	3	742893	0	{/}	154
좌우반구com(split BVF)_1	25	1	<?xml version="1.0"?>\n<Clock xmlns:dt="urn:schemas-microsoft-com:datatypes"><Description dt:dt="string">E-Prime Primary Realtime Clock</Description><StartTime><Timestamp dt:dt="int">0</Timestamp><DateUtc dt:dt="string">2021-06-04T05:56:28Z</DateUtc></StartTime><FrequencyChanges><FrequencyChange><Frequency dt:dt="r8">2699970000</Frequency><Timestamp dt:dt="r8">5696178179441</Timestamp><Current dt…	좌우반구com(split BVF)_1-025-1	60.021	1.0.0.163	1	1590819550	Professional	2.0.10.242	2.0.10.353	06-04-2021	2021-06-04 오전 5:56:28	14:56:28	2.0.10.248	294	1	{/}	인간	인	간	NULL	NULL	NULL	NULL	NULL	NULL	63	1	30	KSY3	List3	NULL	NULL	NULL	NULL	NULL	NULL	NULL	NULL	NULL	1	{/}	0	4	944423	0	{/}	198
좌우반구com(split BVF)_1	25	1	<?xml version="1.0"?>\n<Clock xmlns:dt="urn:schemas-microsoft-com:datatypes"><Description dt:dt="string">E-Prime Primary Realtime Clock</Description><StartTime><Timestamp dt:dt="int">0</Timestamp><DateUtc dt:dt="string">2021-06-04T05:56:28Z</DateUtc></StartTime><FrequencyChanges><FrequencyChange><Frequency dt:dt="r8">2699970000</Frequency><Timestamp dt:dt="r8">5696178179441</Timestamp><Current dt…	좌우반구com(split BVF)_1-025-1	60.021	1.0.0.163	1	1590819550	Professional	2.0.10.242	2.0.10.353	06-04-2021	2021-06-04 오전 5:56:28	14:56:28	2.0.10.248	363	1	{/}	인사	인	사	NULL	NULL	NULL	NULL	NULL	NULL	41	1	99	KSY3	List3	NULL	NULL	NULL	NULL	NULL	NULL	NULL	NULL	NULL	1	{/}	1	3	1125942	0	{/}	340
좌우반구com(split BVF)_1	25	1	<?xml version="1.0"?>\n<Clock xmlns:dt="urn:schemas-microsoft-com:datatypes"><Description dt:dt="string">E-Prime Primary Realtime Clock</Description><StartTime><Timestamp dt:dt="int">0</Timestamp><DateUtc dt:dt="string">2021-06-04T05:56:28Z</DateUtc></StartTime><FrequencyChanges><FrequencyChange><Frequency dt:dt="r8">2699970000</Frequency><Timestamp dt:dt="r8">5696178179441</Timestamp><Current dt…	좌우반구com(split BVF)_1-025-1	60.021	1.0.0.163	1	1590819550	Professional	2.0.10.242	2.0.10.353	06-04-2021	2021-06-04 오전 5:56:28	14:56:28	2.0.10.248	131	1	{/}	인생	인	생	76	1	131	NULL	NULL	NULL	NULL	NULL	NULL	KSY3	List1	NULL	NULL	NULL	NULL	NULL	NULL	NULL	NULL	NULL	1	{/}	0	3	376605	0	{/}	223
좌우반구com(split BVF)_1	25	1	<?xml version="1.0"?>\n<Clock xmlns:dt="urn:schemas-microsoft-com:datatypes"><Description dt:dt="string">E-Prime Primary Realtime Clock</Description><StartTime><Timestamp dt:dt="int">0</Timestamp><DateUtc dt:dt="string">2021-06-04T05:56:28Z</DateUtc></StartTime><FrequencyChanges><FrequencyChange><Frequency dt:dt="r8">2699970000</Frequency><Timestamp dt:dt="r8">5696178179441</Timestamp><Current dt…	좌우반구com(split BVF)_1-025-1	60.021	1.0.0.163	1	1590819550	Professional	2.0.10.242	2.0.10.353	06-04-2021	2021-06-04 오전 5:56:28	14:56:28	2.0.10.248	248	1	{/}	인연	인	연	NULL	NULL	NULL	98	1	116	NULL	NULL	NULL	KSY3	List2	NULL	NULL	NULL	NULL	NULL	NULL	NULL	NULL	NULL	1	{/}	1	3	756355	0	{/}	412
좌우반구com(split BVF)_1	25	1	<?xml version="1.0"?>\n<Clock xmlns:dt="urn:schemas-microsoft-com:datatypes"><Description dt:dt="string">E-Prime Primary Realtime Clock</Description><StartTime><Timestamp dt:dt="int">0</Timestamp><DateUtc dt:dt="string">2021-06-04T05:56:28Z</DateUtc></StartTime><FrequencyChanges><FrequencyChange><Frequency dt:dt="r8">2699970000</Frequency><Timestamp dt:dt="r8">5696178179441</Timestamp><Current dt…	좌우반구com(split BVF)_1-025-1	60.021	1.0.0.163	1	1590819550	Professional	2.0.10.242	2.0.10.353	06-04-2021	2021-06-04 오전 5:56:28	14:56:28	2.0.10.248	149	2	z	일려	일	려	NULL	NULL	NULL	82	1	17	NULL	NULL	NULL	KSY	List2	0		0	0	496330	183		0	0	1	z	0	3	496513	0	z	457
좌우반구com(split BVF)_1	25	1	<?xml version="1.0"?>\n<Clock xmlns:dt="urn:schemas-microsoft-com:datatypes"><Description dt:dt="string">E-Prime Primary Realtime Clock</Description><StartTime><Timestamp dt:dt="int">0</Timestamp><DateUtc dt:dt="string">2021-06-04T05:56:28Z</DateUtc></StartTime><FrequencyChanges><FrequencyChange><Frequency dt:dt="r8">2699970000</Frequency><Timestamp dt:dt="r8">5696178179441</Timestamp><Current dt…	좌우반구com(split BVF)_1-025-1	60.021	1.0.0.163	1	1590819550	Professional	2.0.10.242	2.0.10.353	06-04-2021	2021-06-04 오전 5:56:28	14:56:28	2.0.10.248	82	2	z	일섭	일	섭	56	1	82	NULL	NULL	NULL	NULL	NULL	NULL	KSY2	List1	NULL	NULL	NULL	NULL	NULL	NULL	NULL	NULL	NULL	1	z	1	3	246950	0	z	679
좌우반구com(split BVF)_1	25	1	<?xml version="1.0"?>\n<Clock xmlns:dt="urn:schemas-microsoft-com:datatypes"><Description dt:dt="string">E-Prime Primary Realtime Clock</Description><StartTime><Timestamp dt:dt="int">0</Timestamp><DateUtc dt:dt="string">2021-06-04T05:56:28Z</DateUtc></StartTime><FrequencyChanges><FrequencyChange><Frequency dt:dt="r8">2699970000</Frequency><Timestamp dt:dt="r8">5696178179441</Timestamp><Current dt…	좌우반구com(split BVF)_1-025-1	60.021	1.0.0.163	1	1590819550	Professional	2.0.10.242	2.0.10.353	06-04-2021	2021-06-04 오전 5:56:28	14:56:28	2.0.10.248	6	2	z	임택	임	택	102	1	6	NULL	NULL	NULL	NULL	NULL	NULL	KSY2	List1	NULL	NULL	NULL	NULL	NULL	NULL	NULL	NULL	NULL	1	z	0	3	34425	0	z	551
좌우반구com(split BVF)_1	25	1	<?xml version="1.0"?>\n<Clock xmlns:dt="urn:schemas-microsoft-com:datatypes"><Description dt:dt="string">E-Prime Primary Realtime Clock</Description><StartTime><Timestamp dt:dt="int">0</Timestamp><DateUtc dt:dt="string">2021-06-04T05:56:28Z</DateUtc></StartTime><FrequencyChanges><FrequencyChange><Frequency dt:dt="r8">2699970000</Frequency><Timestamp dt:dt="r8">5696178179441</Timestamp><Current dt…	좌우반구com(split BVF)_1-025-1	60.021	1.0.0.163	1	1590819550	Professional	2.0.10.242	2.0.10.353	06-04-2021	2021-06-04 오전 5:56:28	14:56:28	2.0.10.248	260	1	{/}	입구	입	구	NULL	NULL	NULL	37	1	128	NULL	NULL	NULL	KSY3	List2	NULL	NULL	NULL	NULL	NULL	NULL	NULL	NULL	NULL	1	{/}	0	4	788511	0	{/}	247
좌우반구com(split BVF)_1	25	1	<?xml version="1.0"?>\n<Clock xmlns:dt="urn:schemas-microsoft-com:datatypes"><Description dt:dt="string">E-Prime Primary Realtime Clock</Description><StartTime><Timestamp dt:dt="int">0</Timestamp><DateUtc dt:dt="string">2021-06-04T05:56:28Z</DateUtc></StartTime><FrequencyChanges><FrequencyChange><Frequency dt:dt="r8">2699970000</Frequency><Timestamp dt:dt="r8">5696178179441</Timestamp><Current dt…	좌우반구com(split BVF)_1-025-1	60.021	1.0.0.163	1	1590819550	Professional	2.0.10.242	2.0.10.353	06-04-2021	2021-06-04 오전 5:56:28	14:56:28	2.0.10.248	345	2	z	입목	입	목	NULL	NULL	NULL	NULL	NULL	NULL	120	1	81	KSY3	List3	NULL	NULL	NULL	NULL	NULL	NULL	NULL	NULL	NULL	1	z	0	3	1075577	0	z	554
좌우반구com(split BVF)_1	25	1	<?xml version="1.0"?>\n<Clock xmlns:dt="urn:schemas-microsoft-com:datatypes"><Description dt:dt="string">E-Prime Primary Realtime Clock</Description><StartTime><Timestamp dt:dt="int">0</Timestamp><DateUtc dt:dt="string">2021-06-04T05:56:28Z</DateUtc></StartTime><FrequencyChanges><FrequencyChange><Frequency dt:dt="r8">2699970000</Frequency><Timestamp dt:dt="r8">5696178179441</Timestamp><Current dt…	좌우반구com(split BVF)_1-025-1	60.021	1.0.0.163	1	1590819550	Professional	2.0.10.242	2.0.10.353	06-04-2021	2021-06-04 오전 5:56:28	14:56:28	2.0.10.248	336	2	z	입화	입	화	NULL	NULL	NULL	NULL	NULL	NULL	104	1	72	KSY3	List3	NULL	NULL	NULL	NULL	NULL	NULL	NULL	NULL	NULL	1	z	0	3	1052335	0	z	396
좌우반구com(split BVF)_1	25	1	<?xml version="1.0"?>\n<Clock xmlns:dt="urn:schemas-microsoft-com:datatypes"><Description dt:dt="string">E-Prime Primary Realtime Clock</Description><StartTime><Timestamp dt:dt="int">0</Timestamp><DateUtc dt:dt="string">2021-06-04T05:56:28Z</DateUtc></StartTime><FrequencyChanges><FrequencyChange><Frequency dt:dt="r8">2699970000</Frequency><Timestamp dt:dt="r8">5696178179441</Timestamp><Current dt…	좌우반구com(split BVF)_1-025-1	60.021	1.0.0.163	1	1590819550	Professional	2.0.10.242	2.0.10.353	06-04-2021	2021-06-04 오전 5:56:28	14:56:28	2.0.10.248	358	2	z	자름	자	름	NULL	NULL	NULL	NULL	NULL	NULL	2	1	94	KSY2	List3	NULL	NULL	NULL	NULL	NULL	NULL	NULL	NULL	NULL	0	z	0	3	1112014	0	{/}	980
좌우반구com(split BVF)_1	25	1	<?xml version="1.0"?>\n<Clock xmlns:dt="urn:schemas-microsoft-com:datatypes"><Description dt:dt="string">E-Prime Primary Realtime Clock</Description><StartTime><Timestamp dt:dt="int">0</Timestamp><DateUtc dt:dt="string">2021-06-04T05:56:28Z</DateUtc></StartTime><FrequencyChanges><FrequencyChange><Frequency dt:dt="r8">2699970000</Frequency><Timestamp dt:dt="r8">5696178179441</Timestamp><Current dt…	좌우반구com(split BVF)_1-025-1	60.021	1.0.0.163	1	1590819550	Professional	2.0.10.242	2.0.10.353	06-04-2021	2021-06-04 오전 5:56:28	14:56:28	2.0.10.248	266	1	{/}	자리	자	리	NULL	NULL	NULL	NULL	NULL	NULL	115	1	2	KSY3	List3	NULL	NULL	NULL	NULL	NULL	NULL	NULL	NULL	NULL	1	{/}	0	3	871848	0	{/}	397
좌우반구com(split BVF)_1	25	1	<?xml version="1.0"?>\n<Clock xmlns:dt="urn:schemas-microsoft-com:datatypes"><Description dt:dt="string">E-Prime Primary Realtime Clock</Description><StartTime><Timestamp dt:dt="int">0</Timestamp><DateUtc dt:dt="string">2021-06-04T05:56:28Z</DateUtc></StartTime><FrequencyChanges><FrequencyChange><Frequency dt:dt="r8">2699970000</Frequency><Timestamp dt:dt="r8">5696178179441</Timestamp><Current dt…	좌우반구com(split BVF)_1-025-1	60.021	1.0.0.163	1	1590819550	Professional	2.0.10.242	2.0.10.353	06-04-2021	2021-06-04 오전 5:56:28	14:56:28	2.0.10.248	4	1	{/}	자본	자	본	16	1	4	NULL	NULL	NULL	NULL	NULL	NULL	KSY3	List1	NULL	NULL	NULL	NULL	NULL	NULL	NULL	NULL	NULL	1	{/}	0	3	28960	0	{/}	424
좌우반구com(split BVF)_1	25	1	<?xml version="1.0"?>\n<Clock xmlns:dt="urn:schemas-microsoft-com:datatypes"><Description dt:dt="string">E-Prime Primary Realtime Clock</Description><StartTime><Timestamp dt:dt="int">0</Timestamp><DateUtc dt:dt="string">2021-06-04T05:56:28Z</DateUtc></StartTime><FrequencyChanges><FrequencyChange><Frequency dt:dt="r8">2699970000</Frequency><Timestamp dt:dt="r8">5696178179441</Timestamp><Current dt…	좌우반구com(split BVF)_1-025-1	60.021	1.0.0.163	1	1590819550	Professional	2.0.10.242	2.0.10.353	06-04-2021	2021-06-04 오전 5:56:28	14:56:28	2.0.10.248	158	1	{/}	자체	자	체	NULL	NULL	NULL	90	1	26	NULL	NULL	NULL	KSY3	List2	NULL	NULL	NULL	NULL	NULL	NULL	NULL	NULL	NULL	1	{/}	0	4	519522	0	{/}	304
좌우반구com(split BVF)_1	25	1	<?xml version="1.0"?>\n<Clock xmlns:dt="urn:schemas-microsoft-com:datatypes"><Description dt:dt="string">E-Prime Primary Realtime Clock</Description><StartTime><Timestamp dt:dt="int">0</Timestamp><DateUtc dt:dt="string">2021-06-04T05:56:28Z</DateUtc></StartTime><FrequencyChanges><FrequencyChange><Frequency dt:dt="r8">2699970000</Frequency><Timestamp dt:dt="r8">5696178179441</Timestamp><Current dt…	좌우반구com(split BVF)_1-025-1	60.021	1.0.0.163	1	1590819550	Professional	2.0.10.242	2.0.10.353	06-04-2021	2021-06-04 오전 5:56:28	14:56:28	2.0.10.248	389	2	z	작락	작	락	NULL	NULL	NULL	NULL	NULL	NULL	52	1	125	KSY	List3	0		0	0	1195052	183		0	0	1	z	0	3	1195235	0	z	462
좌우반구com(split BVF)_1	25	1	<?xml version="1.0"?>\n<Clock xmlns:dt="urn:schemas-microsoft-com:datatypes"><Description dt:dt="string">E-Prime Primary Realtime Clock</Description><StartTime><Timestamp dt:dt="int">0</Timestamp><DateUtc dt:dt="string">2021-06-04T05:56:28Z</DateUtc></StartTime><FrequencyChanges><FrequencyChange><Frequency dt:dt="r8">2699970000</Frequency><Timestamp dt:dt="r8">5696178179441</Timestamp><Current dt…	좌우반구com(split BVF)_1-025-1	60.021	1.0.0.163	1	1590819550	Professional	2.0.10.242	2.0.10.353	06-04-2021	2021-06-04 오전 5:56:28	14:56:28	2.0.10.248	185	1	{/}	작품	작	품	NULL	NULL	NULL	15	1	53	NULL	NULL	NULL	KSY3	List2	NULL	NULL	NULL	NULL	NULL	NULL	NULL	NULL	NULL	1	{/}	0	3	591163	0	{/}	294
좌우반구com(split BVF)_1	25	1	<?xml version="1.0"?>\n<Clock xmlns:dt="urn:schemas-microsoft-com:datatypes"><Description dt:dt="string">E-Prime Primary Realtime Clock</Description><StartTime><Timestamp dt:dt="int">0</Timestamp><DateUtc dt:dt="string">2021-06-04T05:56:28Z</DateUtc></StartTime><FrequencyChanges><FrequencyChange><Frequency dt:dt="r8">2699970000</Frequency><Timestamp dt:dt="r8">5696178179441</Timestamp><Current dt…	좌우반구com(split BVF)_1-025-1	60.021	1.0.0.163	1	1590819550	Professional	2.0.10.242	2.0.10.353	06-04-2021	2021-06-04 오전 5:56:28	14:56:28	2.0.10.248	251	1	{/}	재계	재	계	NULL	NULL	NULL	29	1	119	NULL	NULL	NULL	KSY3	List2	NULL	NULL	NULL	NULL	NULL	NULL	NULL	NULL	NULL	1	{/}	0	4	764886	0	{/}	601
좌우반구com(split BVF)_1	25	1	<?xml version="1.0"?>\n<Clock xmlns:dt="urn:schemas-microsoft-com:datatypes"><Description dt:dt="string">E-Prime Primary Realtime Clock</Description><StartTime><Timestamp dt:dt="int">0</Timestamp><DateUtc dt:dt="string">2021-06-04T05:56:28Z</DateUtc></StartTime><FrequencyChanges><FrequencyChange><Frequency dt:dt="r8">2699970000</Frequency><Timestamp dt:dt="r8">5696178179441</Timestamp><Current dt…	좌우반구com(split BVF)_1-025-1	60.021	1.0.0.163	1	1590819550	Professional	2.0.10.242	2.0.10.353	06-04-2021	2021-06-04 오전 5:56:28	14:56:28	2.0.10.248	161	2	z	적태	적	태	NULL	NULL	NULL	17	1	29	NULL	NULL	NULL	KSY2	List2	NULL	NULL	NULL	NULL	NULL	NULL	NULL	NULL	NULL	1	z	0	3	527219	0	z	671
좌우반구com(split BVF)_1	25	1	<?xml version="1.0"?>\n<Clock xmlns:dt="urn:schemas-microsoft-com:datatypes"><Description dt:dt="string">E-Prime Primary Realtime Clock</Description><StartTime><Timestamp dt:dt="int">0</Timestamp><DateUtc dt:dt="string">2021-06-04T05:56:28Z</DateUtc></StartTime><FrequencyChanges><FrequencyChange><Frequency dt:dt="r8">2699970000</Frequency><Timestamp dt:dt="r8">5696178179441</Timestamp><Current dt…	좌우반구com(split BVF)_1-025-1	60.021	1.0.0.163	1	1590819550	Professional	2.0.10.242	2.0.10.353	06-04-2021	2021-06-04 오전 5:56:28	14:56:28	2.0.10.248	130	1	{/}	전략	전	략	51	1	130	NULL	NULL	NULL	NULL	NULL	NULL	KSY3	List1	NULL	NULL	NULL	NULL	NULL	NULL	NULL	NULL	NULL	1	{/}	0	3	374139	0	{/}	265
좌우반구com(split BVF)_1	25	1	<?xml version="1.0"?>\n<Clock xmlns:dt="urn:schemas-microsoft-com:datatypes"><Description dt:dt="string">E-Prime Primary Realtime Clock</Description><StartTime><Timestamp dt:dt="int">0</Timestamp><DateUtc dt:dt="string">2021-06-04T05:56:28Z</DateUtc></StartTime><FrequencyChanges><FrequencyChange><Frequency dt:dt="r8">2699970000</Frequency><Timestamp dt:dt="r8">5696178179441</Timestamp><Current dt…	좌우반구com(split BVF)_1-025-1	60.021	1.0.0.163	1	1590819550	Professional	2.0.10.242	2.0.10.353	06-04-2021	2021-06-04 오전 5:56:28	14:56:28	2.0.10.248	219	1	{/}	전통	전	통	NULL	NULL	NULL	35	1	87	NULL	NULL	NULL	KSY3	List2	NULL	NULL	NULL	NULL	NULL	NULL	NULL	NULL	NULL	1	{/}	1	3	679965	0	{/}	291
좌우반구com(split BVF)_1	25	1	<?xml version="1.0"?>\n<Clock xmlns:dt="urn:schemas-microsoft-com:datatypes"><Description dt:dt="string">E-Prime Primary Realtime Clock</Description><StartTime><Timestamp dt:dt="int">0</Timestamp><DateUtc dt:dt="string">2021-06-04T05:56:28Z</DateUtc></StartTime><FrequencyChanges><FrequencyChange><Frequency dt:dt="r8">2699970000</Frequency><Timestamp dt:dt="r8">5696178179441</Timestamp><Current dt…	좌우반구com(split BVF)_1-025-1	60.021	1.0.0.163	1	1590819550	Professional	2.0.10.242	2.0.10.353	06-04-2021	2021-06-04 오전 5:56:28	14:56:28	2.0.10.248	31	2	z	전필	전	필	41	1	31	NULL	NULL	NULL	NULL	NULL	NULL	KSY	List1	0		0	0	103018	183		0	0	0	z	0	3	103201	0	{/}	758
좌우반구com(split BVF)_1	25	1	<?xml version="1.0"?>\n<Clock xmlns:dt="urn:schemas-microsoft-com:datatypes"><Description dt:dt="string">E-Prime Primary Realtime Clock</Description><StartTime><Timestamp dt:dt="int">0</Timestamp><DateUtc dt:dt="string">2021-06-04T05:56:28Z</DateUtc></StartTime><FrequencyChanges><FrequencyChange><Frequency dt:dt="r8">2699970000</Frequency><Timestamp dt:dt="r8">5696178179441</Timestamp><Current dt…	좌우반구com(split BVF)_1-025-1	60.021	1.0.0.163	1	1590819550	Professional	2.0.10.242	2.0.10.353	06-04-2021	2021-06-04 오전 5:56:28	14:56:28	2.0.10.248	121	1	{/}	절감	절	감	45	1	121	NULL	NULL	NULL	NULL	NULL	NULL	KSY3	List1	NULL	NULL	NULL	NULL	NULL	NULL	NULL	NULL	NULL	1	{/}	0	3	350714	0	{/}	626
좌우반구com(split BVF)_1	25	1	<?xml version="1.0"?>\n<Clock xmlns:dt="urn:schemas-microsoft-com:datatypes"><Description dt:dt="string">E-Prime Primary Realtime Clock</Description><StartTime><Timestamp dt:dt="int">0</Timestamp><DateUtc dt:dt="string">2021-06-04T05:56:28Z</DateUtc></StartTime><FrequencyChanges><FrequencyChange><Frequency dt:dt="r8">2699970000</Frequency><Timestamp dt:dt="r8">5696178179441</Timestamp><Current dt…	좌우반구com(split BVF)_1-025-1	60.021	1.0.0.163	1	1590819550	Professional	2.0.10.242	2.0.10.353	06-04-2021	2021-06-04 오전 5:56:28	14:56:28	2.0.10.248	44	2	z	절보	절	보	101	1	44	NULL	NULL	NULL	NULL	NULL	NULL	KSY3	List1	NULL	NULL	NULL	NULL	NULL	NULL	NULL	NULL	NULL	1	z	0	3	141054	0	z	441
좌우반구com(split BVF)_1	25	1	<?xml version="1.0"?>\n<Clock xmlns:dt="urn:schemas-microsoft-com:datatypes"><Description dt:dt="string">E-Prime Primary Realtime Clock</Description><StartTime><Timestamp dt:dt="int">0</Timestamp><DateUtc dt:dt="string">2021-06-04T05:56:28Z</DateUtc></StartTime><FrequencyChanges><FrequencyChange><Frequency dt:dt="r8">2699970000</Frequency><Timestamp dt:dt="r8">5696178179441</Timestamp><Current dt…	좌우반구com(split BVF)_1-025-1	60.021	1.0.0.163	1	1590819550	Professional	2.0.10.242	2.0.10.353	06-04-2021	2021-06-04 오전 5:56:28	14:56:28	2.0.10.248	265	2	z	절속	절	속	NULL	NULL	NULL	NULL	NULL	NULL	84	1	1	KSY3	List3	NULL	NULL	NULL	NULL	NULL	NULL	NULL	NULL	NULL	0	z	0	3	869116	0	{/}	537
좌우반구com(split BVF)_1	25	1	<?xml version="1.0"?>\n<Clock xmlns:dt="urn:schemas-microsoft-com:datatypes"><Description dt:dt="string">E-Prime Primary Realtime Clock</Description><StartTime><Timestamp dt:dt="int">0</Timestamp><DateUtc dt:dt="string">2021-06-04T05:56:28Z</DateUtc></StartTime><FrequencyChanges><FrequencyChange><Frequency dt:dt="r8">2699970000</Frequency><Timestamp dt:dt="r8">5696178179441</Timestamp><Current dt…	좌우반구com(split BVF)_1-025-1	60.021	1.0.0.163	1	1590819550	Professional	2.0.10.242	2.0.10.353	06-04-2021	2021-06-04 오전 5:56:28	14:56:28	2.0.10.248	81	1	{/}	절차	절	차	131	1	81	NULL	NULL	NULL	NULL	NULL	NULL	KSY3	List1	NULL	NULL	NULL	NULL	NULL	NULL	NULL	NULL	NULL	1	{/}	0	4	244335	0	{/}	406
좌우반구com(split BVF)_1	25	1	<?xml version="1.0"?>\n<Clock xmlns:dt="urn:schemas-microsoft-com:datatypes"><Description dt:dt="string">E-Prime Primary Realtime Clock</Description><StartTime><Timestamp dt:dt="int">0</Timestamp><DateUtc dt:dt="string">2021-06-04T05:56:28Z</DateUtc></StartTime><FrequencyChanges><FrequencyChange><Frequency dt:dt="r8">2699970000</Frequency><Timestamp dt:dt="r8">5696178179441</Timestamp><Current dt…	좌우반구com(split BVF)_1-025-1	60.021	1.0.0.163	1	1590819550	Professional	2.0.10.242	2.0.10.353	06-04-2021	2021-06-04 오전 5:56:28	14:56:28	2.0.10.248	60	1	{/}	정도	정	도	94	1	60	NULL	NULL	NULL	NULL	NULL	NULL	KSY3	List1	NULL	NULL	NULL	NULL	NULL	NULL	NULL	NULL	NULL	1	{/}	0	4	185739	0	{/}	443
좌우반구com(split BVF)_1	25	1	<?xml version="1.0"?>\n<Clock xmlns:dt="urn:schemas-microsoft-com:datatypes"><Description dt:dt="string">E-Prime Primary Realtime Clock</Description><StartTime><Timestamp dt:dt="int">0</Timestamp><DateUtc dt:dt="string">2021-06-04T05:56:28Z</DateUtc></StartTime><FrequencyChanges><FrequencyChange><Frequency dt:dt="r8">2699970000</Frequency><Timestamp dt:dt="r8">5696178179441</Timestamp><Current dt…	좌우반구com(split BVF)_1-025-1	60.021	1.0.0.163	1	1590819550	Professional	2.0.10.242	2.0.10.353	06-04-2021	2021-06-04 오전 5:56:28	14:56:28	2.0.10.248	142	1	{/}	정오	정	오	NULL	NULL	NULL	107	1	10	NULL	NULL	NULL	KSY3	List2	NULL	NULL	NULL	NULL	NULL	NULL	NULL	NULL	NULL	1	{/}	1	3	477686	0	{/}	444
좌우반구com(split BVF)_1	25	1	<?xml version="1.0"?>\n<Clock xmlns:dt="urn:schemas-microsoft-com:datatypes"><Description dt:dt="string">E-Prime Primary Realtime Clock</Description><StartTime><Timestamp dt:dt="int">0</Timestamp><DateUtc dt:dt="string">2021-06-04T05:56:28Z</DateUtc></StartTime><FrequencyChanges><FrequencyChange><Frequency dt:dt="r8">2699970000</Frequency><Timestamp dt:dt="r8">5696178179441</Timestamp><Current dt…	좌우반구com(split BVF)_1-025-1	60.021	1.0.0.163	1	1590819550	Professional	2.0.10.242	2.0.10.353	06-04-2021	2021-06-04 오전 5:56:28	14:56:28	2.0.10.248	103	1	{/}	정책	정	책	9	1	103	NULL	NULL	NULL	NULL	NULL	NULL	KSY3	List1	NULL	NULL	NULL	NULL	NULL	NULL	NULL	NULL	NULL	1	{/}	0	4	302648	0	{/}	421
좌우반구com(split BVF)_1	25	1	<?xml version="1.0"?>\n<Clock xmlns:dt="urn:schemas-microsoft-com:datatypes"><Description dt:dt="string">E-Prime Primary Realtime Clock</Description><StartTime><Timestamp dt:dt="int">0</Timestamp><DateUtc dt:dt="string">2021-06-04T05:56:28Z</DateUtc></StartTime><FrequencyChanges><FrequencyChange><Frequency dt:dt="r8">2699970000</Frequency><Timestamp dt:dt="r8">5696178179441</Timestamp><Current dt…	좌우반구com(split BVF)_1-025-1	60.021	1.0.0.163	1	1590819550	Professional	2.0.10.242	2.0.10.353	06-04-2021	2021-06-04 오전 5:56:28	14:56:28	2.0.10.248	32	2	z	제경	제	경	109	1	32	NULL	NULL	NULL	NULL	NULL	NULL	KSY2	List1	NULL	NULL	NULL	NULL	NULL	NULL	NULL	NULL	NULL	0	z	1	3	106166	0	{/}	777
좌우반구com(split BVF)_1	25	1	<?xml version="1.0"?>\n<Clock xmlns:dt="urn:schemas-microsoft-com:datatypes"><Description dt:dt="string">E-Prime Primary Realtime Clock</Description><StartTime><Timestamp dt:dt="int">0</Timestamp><DateUtc dt:dt="string">2021-06-04T05:56:28Z</DateUtc></StartTime><FrequencyChanges><FrequencyChange><Frequency dt:dt="r8">2699970000</Frequency><Timestamp dt:dt="r8">5696178179441</Timestamp><Current dt…	좌우반구com(split BVF)_1-025-1	60.021	1.0.0.163	1	1590819550	Professional	2.0.10.242	2.0.10.353	06-04-2021	2021-06-04 오전 5:56:28	14:56:28	2.0.10.248	395	1	{/}	제도	제	도	NULL	NULL	NULL	NULL	NULL	NULL	75	1	131	KSY3	List3	NULL	NULL	NULL	NULL	NULL	NULL	NULL	NULL	NULL	1	{/}	0	3	1210646	0	{/}	515
좌우반구com(split BVF)_1	25	1	<?xml version="1.0"?>\n<Clock xmlns:dt="urn:schemas-microsoft-com:datatypes"><Description dt:dt="string">E-Prime Primary Realtime Clock</Description><StartTime><Timestamp dt:dt="int">0</Timestamp><DateUtc dt:dt="string">2021-06-04T05:56:28Z</DateUtc></StartTime><FrequencyChanges><FrequencyChange><Frequency dt:dt="r8">2699970000</Frequency><Timestamp dt:dt="r8">5696178179441</Timestamp><Current dt…	좌우반구com(split BVF)_1-025-1	60.021	1.0.0.163	1	1590819550	Professional	2.0.10.242	2.0.10.353	06-04-2021	2021-06-04 오전 5:56:28	14:56:28	2.0.10.248	362	2	z	제란	제	란	NULL	NULL	NULL	NULL	NULL	NULL	7	1	98	KSY	List3	0		1	-1	1123093	184		0	0	1	z	0	4	1123277	0	z	469
좌우반구com(split BVF)_1	25	1	<?xml version="1.0"?>\n<Clock xmlns:dt="urn:schemas-microsoft-com:datatypes"><Description dt:dt="string">E-Prime Primary Realtime Clock</Description><StartTime><Timestamp dt:dt="int">0</Timestamp><DateUtc dt:dt="string">2021-06-04T05:56:28Z</DateUtc></StartTime><FrequencyChanges><FrequencyChange><Frequency dt:dt="r8">2699970000</Frequency><Timestamp dt:dt="r8">5696178179441</Timestamp><Current dt…	좌우반구com(split BVF)_1-025-1	60.021	1.0.0.163	1	1590819550	Professional	2.0.10.242	2.0.10.353	06-04-2021	2021-06-04 오전 5:56:28	14:56:28	2.0.10.248	283	1	{/}	제안	제	안	NULL	NULL	NULL	NULL	NULL	NULL	40	1	19	KSY3	List3	NULL	NULL	NULL	NULL	NULL	NULL	NULL	NULL	NULL	1	{/}	1	3	916199	0	{/}	366
좌우반구com(split BVF)_1	25	1	<?xml version="1.0"?>\n<Clock xmlns:dt="urn:schemas-microsoft-com:datatypes"><Description dt:dt="string">E-Prime Primary Realtime Clock</Description><StartTime><Timestamp dt:dt="int">0</Timestamp><DateUtc dt:dt="string">2021-06-04T05:56:28Z</DateUtc></StartTime><FrequencyChanges><FrequencyChange><Frequency dt:dt="r8">2699970000</Frequency><Timestamp dt:dt="r8">5696178179441</Timestamp><Current dt…	좌우반구com(split BVF)_1-025-1	60.021	1.0.0.163	1	1590819550	Professional	2.0.10.242	2.0.10.353	06-04-2021	2021-06-04 오전 5:56:28	14:56:28	2.0.10.248	47	1	{/}	제품	제	품	79	1	47	NULL	NULL	NULL	NULL	NULL	NULL	KSY3	List1	NULL	NULL	NULL	NULL	NULL	NULL	NULL	NULL	NULL	0	{/}	0	3	149301	0	z	729
좌우반구com(split BVF)_1	25	1	<?xml version="1.0"?>\n<Clock xmlns:dt="urn:schemas-microsoft-com:datatypes"><Description dt:dt="string">E-Prime Primary Realtime Clock</Description><StartTime><Timestamp dt:dt="int">0</Timestamp><DateUtc dt:dt="string">2021-06-04T05:56:28Z</DateUtc></StartTime><FrequencyChanges><FrequencyChange><Frequency dt:dt="r8">2699970000</Frequency><Timestamp dt:dt="r8">5696178179441</Timestamp><Current dt…	좌우반구com(split BVF)_1-025-1	60.021	1.0.0.163	1	1590819550	Professional	2.0.10.242	2.0.10.353	06-04-2021	2021-06-04 오전 5:56:28	14:56:28	2.0.10.248	141	1	{/}	조건	조	건	NULL	NULL	NULL	79	1	9	NULL	NULL	NULL	KSY3	List2	NULL	NULL	NULL	NULL	NULL	NULL	NULL	NULL	NULL	1	{/}	0	4	475071	0	{/}	419
좌우반구com(split BVF)_1	25	1	<?xml version="1.0"?>\n<Clock xmlns:dt="urn:schemas-microsoft-com:datatypes"><Description dt:dt="string">E-Prime Primary Realtime Clock</Description><StartTime><Timestamp dt:dt="int">0</Timestamp><DateUtc dt:dt="string">2021-06-04T05:56:28Z</DateUtc></StartTime><FrequencyChanges><FrequencyChange><Frequency dt:dt="r8">2699970000</Frequency><Timestamp dt:dt="r8">5696178179441</Timestamp><Current dt…	좌우반구com(split BVF)_1-025-1	60.021	1.0.0.163	1	1590819550	Professional	2.0.10.242	2.0.10.353	06-04-2021	2021-06-04 오전 5:56:28	14:56:28	2.0.10.248	312	1	{/}	조례	조	례	NULL	NULL	NULL	NULL	NULL	NULL	88	1	48	KSY3	List3	NULL	NULL	NULL	NULL	NULL	NULL	NULL	NULL	NULL	1	{/}	1	3	990123	0	{/}	417
좌우반구com(split BVF)_1	25	1	<?xml version="1.0"?>\n<Clock xmlns:dt="urn:schemas-microsoft-com:datatypes"><Description dt:dt="string">E-Prime Primary Realtime Clock</Description><StartTime><Timestamp dt:dt="int">0</Timestamp><DateUtc dt:dt="string">2021-06-04T05:56:28Z</DateUtc></StartTime><FrequencyChanges><FrequencyChange><Frequency dt:dt="r8">2699970000</Frequency><Timestamp dt:dt="r8">5696178179441</Timestamp><Current dt…	좌우반구com(split BVF)_1-025-1	60.021	1.0.0.163	1	1590819550	Professional	2.0.10.242	2.0.10.353	06-04-2021	2021-06-04 오전 5:56:28	14:56:28	2.0.10.248	69	1	{/}	조직	조	직	93	1	69	NULL	NULL	NULL	NULL	NULL	NULL	KSY3	List1	NULL	NULL	NULL	NULL	NULL	NULL	NULL	NULL	NULL	1	{/}	0	3	211313	0	{/}	373
좌우반구com(split BVF)_1	25	1	<?xml version="1.0"?>\n<Clock xmlns:dt="urn:schemas-microsoft-com:datatypes"><Description dt:dt="string">E-Prime Primary Realtime Clock</Description><StartTime><Timestamp dt:dt="int">0</Timestamp><DateUtc dt:dt="string">2021-06-04T05:56:28Z</DateUtc></StartTime><FrequencyChanges><FrequencyChange><Frequency dt:dt="r8">2699970000</Frequency><Timestamp dt:dt="r8">5696178179441</Timestamp><Current dt…	좌우반구com(split BVF)_1-025-1	60.021	1.0.0.163	1	1590819550	Professional	2.0.10.242	2.0.10.353	06-04-2021	2021-06-04 오전 5:56:28	14:56:28	2.0.10.248	125	1	{/}	종류	종	류	116	1	125	NULL	NULL	NULL	NULL	NULL	NULL	KSY3	List1	NULL	NULL	NULL	NULL	NULL	NULL	NULL	NULL	NULL	1	{/}	1	3	361360	0	{/}	468
좌우반구com(split BVF)_1	25	1	<?xml version="1.0"?>\n<Clock xmlns:dt="urn:schemas-microsoft-com:datatypes"><Description dt:dt="string">E-Prime Primary Realtime Clock</Description><StartTime><Timestamp dt:dt="int">0</Timestamp><DateUtc dt:dt="string">2021-06-04T05:56:28Z</DateUtc></StartTime><FrequencyChanges><FrequencyChange><Frequency dt:dt="r8">2699970000</Frequency><Timestamp dt:dt="r8">5696178179441</Timestamp><Current dt…	좌우반구com(split BVF)_1-025-1	60.021	1.0.0.163	1	1590819550	Professional	2.0.10.242	2.0.10.353	06-04-2021	2021-06-04 오전 5:56:28	14:56:28	2.0.10.248	394	2	z	종백	종	백	NULL	NULL	NULL	NULL	NULL	NULL	12	1	130	KSY2	List3	NULL	NULL	NULL	NULL	NULL	NULL	NULL	NULL	NULL	1	z	0	4	1208014	0	z	427
좌우반구com(split BVF)_1	25	1	<?xml version="1.0"?>\n<Clock xmlns:dt="urn:schemas-microsoft-com:datatypes"><Description dt:dt="string">E-Prime Primary Realtime Clock</Description><StartTime><Timestamp dt:dt="int">0</Timestamp><DateUtc dt:dt="string">2021-06-04T05:56:28Z</DateUtc></StartTime><FrequencyChanges><FrequencyChange><Frequency dt:dt="r8">2699970000</Frequency><Timestamp dt:dt="r8">5696178179441</Timestamp><Current dt…	좌우반구com(split BVF)_1-025-1	60.021	1.0.0.163	1	1590819550	Professional	2.0.10.242	2.0.10.353	06-04-2021	2021-06-04 오전 5:56:28	14:56:28	2.0.10.248	278	2	z	죽거	죽	거	NULL	NULL	NULL	NULL	NULL	NULL	105	1	14	KSY3	List3	NULL	NULL	NULL	NULL	NULL	NULL	NULL	NULL	NULL	1	z	1	3	902837	0	z	856
좌우반구com(split BVF)_1	25	1	<?xml version="1.0"?>\n<Clock xmlns:dt="urn:schemas-microsoft-com:datatypes"><Description dt:dt="string">E-Prime Primary Realtime Clock</Description><StartTime><Timestamp dt:dt="int">0</Timestamp><DateUtc dt:dt="string">2021-06-04T05:56:28Z</DateUtc></StartTime><FrequencyChanges><FrequencyChange><Frequency dt:dt="r8">2699970000</Frequency><Timestamp dt:dt="r8">5696178179441</Timestamp><Current dt…	좌우반구com(split BVF)_1-025-1	60.021	1.0.0.163	1	1590819550	Professional	2.0.10.242	2.0.10.353	06-04-2021	2021-06-04 오전 5:56:28	14:56:28	2.0.10.248	347	1	{/}	죽음	죽	음	NULL	NULL	NULL	NULL	NULL	NULL	61	1	83	KSY3	List3	NULL	NULL	NULL	NULL	NULL	NULL	NULL	NULL	NULL	1	{/}	0	3	1080875	0	{/}	344
좌우반구com(split BVF)_1	25	1	<?xml version="1.0"?>\n<Clock xmlns:dt="urn:schemas-microsoft-com:datatypes"><Description dt:dt="string">E-Prime Primary Realtime Clock</Description><StartTime><Timestamp dt:dt="int">0</Timestamp><DateUtc dt:dt="string">2021-06-04T05:56:28Z</DateUtc></StartTime><FrequencyChanges><FrequencyChange><Frequency dt:dt="r8">2699970000</Frequency><Timestamp dt:dt="r8">5696178179441</Timestamp><Current dt…	좌우반구com(split BVF)_1-025-1	60.021	1.0.0.163	1	1590819550	Professional	2.0.10.242	2.0.10.353	06-04-2021	2021-06-04 오전 5:56:28	14:56:28	2.0.10.248	29	1	{/}	준거	준	거	39	1	29	NULL	NULL	NULL	NULL	NULL	NULL	KSY3	List1	NULL	NULL	NULL	NULL	NULL	NULL	NULL	NULL	NULL	0	{/}	0	3	97336	0	z	967
좌우반구com(split BVF)_1	25	1	<?xml version="1.0"?>\n<Clock xmlns:dt="urn:schemas-microsoft-com:datatypes"><Description dt:dt="string">E-Prime Primary Realtime Clock</Description><StartTime><Timestamp dt:dt="int">0</Timestamp><DateUtc dt:dt="string">2021-06-04T05:56:28Z</DateUtc></StartTime><FrequencyChanges><FrequencyChange><Frequency dt:dt="r8">2699970000</Frequency><Timestamp dt:dt="r8">5696178179441</Timestamp><Current dt…	좌우반구com(split BVF)_1-025-1	60.021	1.0.0.163	1	1590819550	Professional	2.0.10.242	2.0.10.353	06-04-2021	2021-06-04 오전 5:56:28	14:56:28	2.0.10.248	57	2	z	증력	증	력	129	1	57	NULL	NULL	NULL	NULL	NULL	NULL	KSY2	List1	NULL	NULL	NULL	NULL	NULL	NULL	NULL	NULL	NULL	0	z	0	3	177408	0	{/}	750
좌우반구com(split BVF)_1	25	1	<?xml version="1.0"?>\n<Clock xmlns:dt="urn:schemas-microsoft-com:datatypes"><Description dt:dt="string">E-Prime Primary Realtime Clock</Description><StartTime><Timestamp dt:dt="int">0</Timestamp><DateUtc dt:dt="string">2021-06-04T05:56:28Z</DateUtc></StartTime><FrequencyChanges><FrequencyChange><Frequency dt:dt="r8">2699970000</Frequency><Timestamp dt:dt="r8">5696178179441</Timestamp><Current dt…	좌우반구com(split BVF)_1-025-1	60.021	1.0.0.163	1	1590819550	Professional	2.0.10.242	2.0.10.353	06-04-2021	2021-06-04 오전 5:56:28	14:56:28	2.0.10.248	258	1	{/}	증인	증	인	NULL	NULL	NULL	114	1	126	NULL	NULL	NULL	KSY3	List2	NULL	NULL	NULL	NULL	NULL	NULL	NULL	NULL	NULL	1	{/}	0	3	783496	0	{/}	342
좌우반구com(split BVF)_1	25	1	<?xml version="1.0"?>\n<Clock xmlns:dt="urn:schemas-microsoft-com:datatypes"><Description dt:dt="string">E-Prime Primary Realtime Clock</Description><StartTime><Timestamp dt:dt="int">0</Timestamp><DateUtc dt:dt="string">2021-06-04T05:56:28Z</DateUtc></StartTime><FrequencyChanges><FrequencyChange><Frequency dt:dt="r8">2699970000</Frequency><Timestamp dt:dt="r8">5696178179441</Timestamp><Current dt…	좌우반구com(split BVF)_1-025-1	60.021	1.0.0.163	1	1590819550	Professional	2.0.10.242	2.0.10.353	06-04-2021	2021-06-04 오전 5:56:28	14:56:28	2.0.10.248	139	2	z	지님	지	님	NULL	NULL	NULL	119	1	7	NULL	NULL	NULL	KSY2	List2	NULL	NULL	NULL	NULL	NULL	NULL	NULL	NULL	NULL	1	z	0	3	469289	0	z	602
좌우반구com(split BVF)_1	25	1	<?xml version="1.0"?>\n<Clock xmlns:dt="urn:schemas-microsoft-com:datatypes"><Description dt:dt="string">E-Prime Primary Realtime Clock</Description><StartTime><Timestamp dt:dt="int">0</Timestamp><DateUtc dt:dt="string">2021-06-04T05:56:28Z</DateUtc></StartTime><FrequencyChanges><FrequencyChange><Frequency dt:dt="r8">2699970000</Frequency><Timestamp dt:dt="r8">5696178179441</Timestamp><Current dt…	좌우반구com(split BVF)_1-025-1	60.021	1.0.0.163	1	1590819550	Professional	2.0.10.242	2.0.10.353	06-04-2021	2021-06-04 오전 5:56:28	14:56:28	2.0.10.248	104	1	{/}	지적	지	적	105	1	104	NULL	NULL	NULL	NULL	NULL	NULL	KSY3	List1	NULL	NULL	NULL	NULL	NULL	NULL	NULL	NULL	NULL	1	{/}	1	3	305263	0	{/}	710
좌우반구com(split BVF)_1	25	1	<?xml version="1.0"?>\n<Clock xmlns:dt="urn:schemas-microsoft-com:datatypes"><Description dt:dt="string">E-Prime Primary Realtime Clock</Description><StartTime><Timestamp dt:dt="int">0</Timestamp><DateUtc dt:dt="string">2021-06-04T05:56:28Z</DateUtc></StartTime><FrequencyChanges><FrequencyChange><Frequency dt:dt="r8">2699970000</Frequency><Timestamp dt:dt="r8">5696178179441</Timestamp><Current dt…	좌우반구com(split BVF)_1-025-1	60.021	1.0.0.163	1	1590819550	Professional	2.0.10.242	2.0.10.353	06-04-2021	2021-06-04 오전 5:56:28	14:56:28	2.0.10.248	177	1	{/}	지표	지	표	NULL	NULL	NULL	113	1	45	NULL	NULL	NULL	KSY3	List2	NULL	NULL	NULL	NULL	NULL	NULL	NULL	NULL	NULL	1	{/}	0	3	570154	0	{/}	535
좌우반구com(split BVF)_1	25	1	<?xml version="1.0"?>\n<Clock xmlns:dt="urn:schemas-microsoft-com:datatypes"><Description dt:dt="string">E-Prime Primary Realtime Clock</Description><StartTime><Timestamp dt:dt="int">0</Timestamp><DateUtc dt:dt="string">2021-06-04T05:56:28Z</DateUtc></StartTime><FrequencyChanges><FrequencyChange><Frequency dt:dt="r8">2699970000</Frequency><Timestamp dt:dt="r8">5696178179441</Timestamp><Current dt…	좌우반구com(split BVF)_1-025-1	60.021	1.0.0.163	1	1590819550	Professional	2.0.10.242	2.0.10.353	06-04-2021	2021-06-04 오전 5:56:28	14:56:28	2.0.10.248	277	1	{/}	지혜	지	헤	NULL	NULL	NULL	NULL	NULL	NULL	123	1	13	KSY3	List3	NULL	NULL	NULL	NULL	NULL	NULL	NULL	NULL	NULL	1	{/}	0	4	900322	0	{/}	307
좌우반구com(split BVF)_1	25	1	<?xml version="1.0"?>\n<Clock xmlns:dt="urn:schemas-microsoft-com:datatypes"><Description dt:dt="string">E-Prime Primary Realtime Clock</Description><StartTime><Timestamp dt:dt="int">0</Timestamp><DateUtc dt:dt="string">2021-06-04T05:56:28Z</DateUtc></StartTime><FrequencyChanges><FrequencyChange><Frequency dt:dt="r8">2699970000</Frequency><Timestamp dt:dt="r8">5696178179441</Timestamp><Current dt…	좌우반구com(split BVF)_1-025-1	60.021	1.0.0.163	1	1590819550	Professional	2.0.10.242	2.0.10.353	06-04-2021	2021-06-04 오전 5:56:28	14:56:28	2.0.10.248	286	2	z	직매	직	매	NULL	NULL	NULL	NULL	NULL	NULL	16	1	22	KSY3	List3	NULL	NULL	NULL	NULL	NULL	NULL	NULL	NULL	NULL	1	z	0	3	923730	0	z	539
좌우반구com(split BVF)_1	25	1	<?xml version="1.0"?>\n<Clock xmlns:dt="urn:schemas-microsoft-com:datatypes"><Description dt:dt="string">E-Prime Primary Realtime Clock</Description><StartTime><Timestamp dt:dt="int">0</Timestamp><DateUtc dt:dt="string">2021-06-04T05:56:28Z</DateUtc></StartTime><FrequencyChanges><FrequencyChange><Frequency dt:dt="r8">2699970000</Frequency><Timestamp dt:dt="r8">5696178179441</Timestamp><Current dt…	좌우반구com(split BVF)_1-025-1	60.021	1.0.0.163	1	1590819550	Professional	2.0.10.242	2.0.10.353	06-04-2021	2021-06-04 오전 5:56:28	14:56:28	2.0.10.248	168	1	{/}	직장	직	장	NULL	NULL	NULL	67	1	36	NULL	NULL	NULL	KSY3	List2	NULL	NULL	NULL	NULL	NULL	NULL	NULL	NULL	NULL	1	{/}	0	3	545729	0	{/}	265
좌우반구com(split BVF)_1	25	1	<?xml version="1.0"?>\n<Clock xmlns:dt="urn:schemas-microsoft-com:datatypes"><Description dt:dt="string">E-Prime Primary Realtime Clock</Description><StartTime><Timestamp dt:dt="int">0</Timestamp><DateUtc dt:dt="string">2021-06-04T05:56:28Z</DateUtc></StartTime><FrequencyChanges><FrequencyChange><Frequency dt:dt="r8">2699970000</Frequency><Timestamp dt:dt="r8">5696178179441</Timestamp><Current dt…	좌우반구com(split BVF)_1-025-1	60.021	1.0.0.163	1	1590819550	Professional	2.0.10.242	2.0.10.353	06-04-2021	2021-06-04 오전 5:56:28	14:56:28	2.0.10.248	327	2	z	진회	진	회	NULL	NULL	NULL	NULL	NULL	NULL	35	1	63	KSY2	List3	NULL	NULL	NULL	NULL	NULL	NULL	NULL	NULL	NULL	1	z	0	3	1028160	0	z	387
좌우반구com(split BVF)_1	25	1	<?xml version="1.0"?>\n<Clock xmlns:dt="urn:schemas-microsoft-com:datatypes"><Description dt:dt="string">E-Prime Primary Realtime Clock</Description><StartTime><Timestamp dt:dt="int">0</Timestamp><DateUtc dt:dt="string">2021-06-04T05:56:28Z</DateUtc></StartTime><FrequencyChanges><FrequencyChange><Frequency dt:dt="r8">2699970000</Frequency><Timestamp dt:dt="r8">5696178179441</Timestamp><Current dt…	좌우반구com(split BVF)_1-025-1	60.021	1.0.0.163	1	1590819550	Professional	2.0.10.242	2.0.10.353	06-04-2021	2021-06-04 오전 5:56:28	14:56:28	2.0.10.248	257	1	{/}	질서	질	서	NULL	NULL	NULL	57	1	125	NULL	NULL	NULL	KSY3	List2	NULL	NULL	NULL	NULL	NULL	NULL	NULL	NULL	NULL	1	{/}	1	3	780913	0	{/}	382
좌우반구com(split BVF)_1	25	1	<?xml version="1.0"?>\n<Clock xmlns:dt="urn:schemas-microsoft-com:datatypes"><Description dt:dt="string">E-Prime Primary Realtime Clock</Description><StartTime><Timestamp dt:dt="int">0</Timestamp><DateUtc dt:dt="string">2021-06-04T05:56:28Z</DateUtc></StartTime><FrequencyChanges><FrequencyChange><Frequency dt:dt="r8">2699970000</Frequency><Timestamp dt:dt="r8">5696178179441</Timestamp><Current dt…	좌우반구com(split BVF)_1-025-1	60.021	1.0.0.163	1	1590819550	Professional	2.0.10.242	2.0.10.353	06-04-2021	2021-06-04 오전 5:56:28	14:56:28	2.0.10.248	316	1	{/}	차량	차	량	NULL	NULL	NULL	NULL	NULL	NULL	93	1	52	KSY3	List3	NULL	NULL	NULL	NULL	NULL	NULL	NULL	NULL	NULL	1	{/}	1	3	999953	0	{/}	179
좌우반구com(split BVF)_1	25	1	<?xml version="1.0"?>\n<Clock xmlns:dt="urn:schemas-microsoft-com:datatypes"><Description dt:dt="string">E-Prime Primary Realtime Clock</Description><StartTime><Timestamp dt:dt="int">0</Timestamp><DateUtc dt:dt="string">2021-06-04T05:56:28Z</DateUtc></StartTime><FrequencyChanges><FrequencyChange><Frequency dt:dt="r8">2699970000</Frequency><Timestamp dt:dt="r8">5696178179441</Timestamp><Current dt…	좌우반구com(split BVF)_1-025-1	60.021	1.0.0.163	1	1590819550	Professional	2.0.10.242	2.0.10.353	06-04-2021	2021-06-04 오전 5:56:28	14:56:28	2.0.10.248	396	1	{/}	차익	차	익	NULL	NULL	NULL	NULL	NULL	NULL	116	1	132	KSY3	List3	NULL	NULL	NULL	NULL	NULL	NULL	NULL	NULL	NULL	0	{/}	0	3	1213362	0	z	352
좌우반구com(split BVF)_1	25	1	<?xml version="1.0"?>\n<Clock xmlns:dt="urn:schemas-microsoft-com:datatypes"><Description dt:dt="string">E-Prime Primary Realtime Clock</Description><StartTime><Timestamp dt:dt="int">0</Timestamp><DateUtc dt:dt="string">2021-06-04T05:56:28Z</DateUtc></StartTime><FrequencyChanges><FrequencyChange><Frequency dt:dt="r8">2699970000</Frequency><Timestamp dt:dt="r8">5696178179441</Timestamp><Current dt…	좌우반구com(split BVF)_1-025-1	60.021	1.0.0.163	1	1590819550	Professional	2.0.10.242	2.0.10.353	06-04-2021	2021-06-04 오전 5:56:28	14:56:28	2.0.10.248	190	2	z	착반	착	반	NULL	NULL	NULL	76	1	58	NULL	NULL	NULL	KSY2	List2	NULL	NULL	NULL	NULL	NULL	NULL	NULL	NULL	NULL	1	z	0	3	603592	0	z	521
좌우반구com(split BVF)_1	25	1	<?xml version="1.0"?>\n<Clock xmlns:dt="urn:schemas-microsoft-com:datatypes"><Description dt:dt="string">E-Prime Primary Realtime Clock</Description><StartTime><Timestamp dt:dt="int">0</Timestamp><DateUtc dt:dt="string">2021-06-04T05:56:28Z</DateUtc></StartTime><FrequencyChanges><FrequencyChange><Frequency dt:dt="r8">2699970000</Frequency><Timestamp dt:dt="r8">5696178179441</Timestamp><Current dt…	좌우반구com(split BVF)_1-025-1	60.021	1.0.0.163	1	1590819550	Professional	2.0.10.242	2.0.10.353	06-04-2021	2021-06-04 오전 5:56:28	14:56:28	2.0.10.248	132	1	{/}	책임	책	임	43	1	132	NULL	NULL	NULL	NULL	NULL	NULL	KSY3	List1	NULL	NULL	NULL	NULL	NULL	NULL	NULL	NULL	NULL	1	{/}	0	4	379038	0	{/}	342
좌우반구com(split BVF)_1	25	1	<?xml version="1.0"?>\n<Clock xmlns:dt="urn:schemas-microsoft-com:datatypes"><Description dt:dt="string">E-Prime Primary Realtime Clock</Description><StartTime><Timestamp dt:dt="int">0</Timestamp><DateUtc dt:dt="string">2021-06-04T05:56:28Z</DateUtc></StartTime><FrequencyChanges><FrequencyChange><Frequency dt:dt="r8">2699970000</Frequency><Timestamp dt:dt="r8">5696178179441</Timestamp><Current dt…	좌우반구com(split BVF)_1-025-1	60.021	1.0.0.163	1	1590819550	Professional	2.0.10.242	2.0.10.353	06-04-2021	2021-06-04 오전 5:56:28	14:56:28	2.0.10.248	365	2	z	책희	책	희	NULL	NULL	NULL	NULL	NULL	NULL	91	1	101	KSY3	List3	NULL	NULL	NULL	NULL	NULL	NULL	NULL	NULL	NULL	1	z	0	4	1130941	0	z	405
좌우반구com(split BVF)_1	25	1	<?xml version="1.0"?>\n<Clock xmlns:dt="urn:schemas-microsoft-com:datatypes"><Description dt:dt="string">E-Prime Primary Realtime Clock</Description><StartTime><Timestamp dt:dt="int">0</Timestamp><DateUtc dt:dt="string">2021-06-04T05:56:28Z</DateUtc></StartTime><FrequencyChanges><FrequencyChange><Frequency dt:dt="r8">2699970000</Frequency><Timestamp dt:dt="r8">5696178179441</Timestamp><Current dt…	좌우반구com(split BVF)_1-025-1	60.021	1.0.0.163	1	1590819550	Professional	2.0.10.242	2.0.10.353	06-04-2021	2021-06-04 오전 5:56:28	14:56:28	2.0.10.248	41	2	z	청휘	청	휘	115	1	41	NULL	NULL	NULL	NULL	NULL	NULL	KSY	List1	0		0	-1	132324	183		0	0	1	z	0	3	132507	0	z	668
좌우반구com(split BVF)_1	25	1	<?xml version="1.0"?>\n<Clock xmlns:dt="urn:schemas-microsoft-com:datatypes"><Description dt:dt="string">E-Prime Primary Realtime Clock</Description><StartTime><Timestamp dt:dt="int">0</Timestamp><DateUtc dt:dt="string">2021-06-04T05:56:28Z</DateUtc></StartTime><FrequencyChanges><FrequencyChange><Frequency dt:dt="r8">2699970000</Frequency><Timestamp dt:dt="r8">5696178179441</Timestamp><Current dt…	좌우반구com(split BVF)_1-025-1	60.021	1.0.0.163	1	1590819550	Professional	2.0.10.242	2.0.10.353	06-04-2021	2021-06-04 오전 5:56:28	14:56:28	2.0.10.248	232	2	z	체행	체	행	NULL	NULL	NULL	126	1	100	NULL	NULL	NULL	KSY	List2	0		1	-1	714353	184		0	0	1	z	0	4	714537	0	z	366
좌우반구com(split BVF)_1	25	1	<?xml version="1.0"?>\n<Clock xmlns:dt="urn:schemas-microsoft-com:datatypes"><Description dt:dt="string">E-Prime Primary Realtime Clock</Description><StartTime><Timestamp dt:dt="int">0</Timestamp><DateUtc dt:dt="string">2021-06-04T05:56:28Z</DateUtc></StartTime><FrequencyChanges><FrequencyChange><Frequency dt:dt="r8">2699970000</Frequency><Timestamp dt:dt="r8">5696178179441</Timestamp><Current dt…	좌우반구com(split BVF)_1-025-1	60.021	1.0.0.163	1	1590819550	Professional	2.0.10.242	2.0.10.353	06-04-2021	2021-06-04 오전 5:56:28	14:56:28	2.0.10.248	49	1	{/}	체험	체	험	57	1	49	NULL	NULL	NULL	NULL	NULL	NULL	KSY3	List1	NULL	NULL	NULL	NULL	NULL	NULL	NULL	NULL	NULL	0	{/}	0	3	155016	0	z	638
좌우반구com(split BVF)_1	25	1	<?xml version="1.0"?>\n<Clock xmlns:dt="urn:schemas-microsoft-com:datatypes"><Description dt:dt="string">E-Prime Primary Realtime Clock</Description><StartTime><Timestamp dt:dt="int">0</Timestamp><DateUtc dt:dt="string">2021-06-04T05:56:28Z</DateUtc></StartTime><FrequencyChanges><FrequencyChange><Frequency dt:dt="r8">2699970000</Frequency><Timestamp dt:dt="r8">5696178179441</Timestamp><Current dt…	좌우반구com(split BVF)_1-025-1	60.021	1.0.0.163	1	1590819550	Professional	2.0.10.242	2.0.10.353	06-04-2021	2021-06-04 오전 5:56:28	14:56:28	2.0.10.248	259	1	{/}	최고	최	고	NULL	NULL	NULL	41	1	127	NULL	NULL	NULL	KSY3	List2	NULL	NULL	NULL	NULL	NULL	NULL	NULL	NULL	NULL	1	{/}	0	3	786045	0	{/}	257
좌우반구com(split BVF)_1	25	1	<?xml version="1.0"?>\n<Clock xmlns:dt="urn:schemas-microsoft-com:datatypes"><Description dt:dt="string">E-Prime Primary Realtime Clock</Description><StartTime><Timestamp dt:dt="int">0</Timestamp><DateUtc dt:dt="string">2021-06-04T05:56:28Z</DateUtc></StartTime><FrequencyChanges><FrequencyChange><Frequency dt:dt="r8">2699970000</Frequency><Timestamp dt:dt="r8">5696178179441</Timestamp><Current dt…	좌우반구com(split BVF)_1-025-1	60.021	1.0.0.163	1	1590819550	Professional	2.0.10.242	2.0.10.353	06-04-2021	2021-06-04 오전 5:56:28	14:56:28	2.0.10.248	184	2	z	최여	최	여	NULL	NULL	NULL	39	1	52	NULL	NULL	NULL	KSY	List2	0		0	-1	588331	183		0	0	1	z	0	3	588514	0	z	455
좌우반구com(split BVF)_1	25	1	<?xml version="1.0"?>\n<Clock xmlns:dt="urn:schemas-microsoft-com:datatypes"><Description dt:dt="string">E-Prime Primary Realtime Clock</Description><StartTime><Timestamp dt:dt="int">0</Timestamp><DateUtc dt:dt="string">2021-06-04T05:56:28Z</DateUtc></StartTime><FrequencyChanges><FrequencyChange><Frequency dt:dt="r8">2699970000</Frequency><Timestamp dt:dt="r8">5696178179441</Timestamp><Current dt…	좌우반구com(split BVF)_1-025-1	60.021	1.0.0.163	1	1590819550	Professional	2.0.10.242	2.0.10.353	06-04-2021	2021-06-04 오전 5:56:28	14:56:28	2.0.10.248	137	2	z	최횟	최	횟	NULL	NULL	NULL	130	1	5	NULL	NULL	NULL	KSY	List2	0		0	-1	463691	183		0	0	1	z	1	3	463874	0	z	553
좌우반구com(split BVF)_1	25	1	<?xml version="1.0"?>\n<Clock xmlns:dt="urn:schemas-microsoft-com:datatypes"><Description dt:dt="string">E-Prime Primary Realtime Clock</Description><StartTime><Timestamp dt:dt="int">0</Timestamp><DateUtc dt:dt="string">2021-06-04T05:56:28Z</DateUtc></StartTime><FrequencyChanges><FrequencyChange><Frequency dt:dt="r8">2699970000</Frequency><Timestamp dt:dt="r8">5696178179441</Timestamp><Current dt…	좌우반구com(split BVF)_1-025-1	60.021	1.0.0.163	1	1590819550	Professional	2.0.10.242	2.0.10.353	06-04-2021	2021-06-04 오전 5:56:28	14:56:28	2.0.10.248	96	2	z	축허	축	허	44	1	96	NULL	NULL	NULL	NULL	NULL	NULL	KSY2	List1	NULL	NULL	NULL	NULL	NULL	NULL	NULL	NULL	NULL	1	z	0	3	284454	0	z	495
좌우반구com(split BVF)_1	25	1	<?xml version="1.0"?>\n<Clock xmlns:dt="urn:schemas-microsoft-com:datatypes"><Description dt:dt="string">E-Prime Primary Realtime Clock</Description><StartTime><Timestamp dt:dt="int">0</Timestamp><DateUtc dt:dt="string">2021-06-04T05:56:28Z</DateUtc></StartTime><FrequencyChanges><FrequencyChange><Frequency dt:dt="r8">2699970000</Frequency><Timestamp dt:dt="r8">5696178179441</Timestamp><Current dt…	좌우반구com(split BVF)_1-025-1	60.021	1.0.0.163	1	1590819550	Professional	2.0.10.242	2.0.10.353	06-04-2021	2021-06-04 오전 5:56:28	14:56:28	2.0.10.248	117	2	z	축헤	축	헤	89	1	117	NULL	NULL	NULL	NULL	NULL	NULL	KSY2	List1	NULL	NULL	NULL	NULL	NULL	NULL	NULL	NULL	NULL	1	z	1	3	340134	0	z	646
좌우반구com(split BVF)_1	25	1	<?xml version="1.0"?>\n<Clock xmlns:dt="urn:schemas-microsoft-com:datatypes"><Description dt:dt="string">E-Prime Primary Realtime Clock</Description><StartTime><Timestamp dt:dt="int">0</Timestamp><DateUtc dt:dt="string">2021-06-04T05:56:28Z</DateUtc></StartTime><FrequencyChanges><FrequencyChange><Frequency dt:dt="r8">2699970000</Frequency><Timestamp dt:dt="r8">5696178179441</Timestamp><Current dt…	좌우반구com(split BVF)_1-025-1	60.021	1.0.0.163	1	1590819550	Professional	2.0.10.242	2.0.10.353	06-04-2021	2021-06-04 오전 5:56:28	14:56:28	2.0.10.248	215	2	z	축희	축	희	NULL	NULL	NULL	9	1	83	NULL	NULL	NULL	KSY3	List2	NULL	NULL	NULL	NULL	NULL	NULL	NULL	NULL	NULL	1	z	0	3	669819	0	z	389
좌우반구com(split BVF)_1	25	1	<?xml version="1.0"?>\n<Clock xmlns:dt="urn:schemas-microsoft-com:datatypes"><Description dt:dt="string">E-Prime Primary Realtime Clock</Description><StartTime><Timestamp dt:dt="int">0</Timestamp><DateUtc dt:dt="string">2021-06-04T05:56:28Z</DateUtc></StartTime><FrequencyChanges><FrequencyChange><Frequency dt:dt="r8">2699970000</Frequency><Timestamp dt:dt="r8">5696178179441</Timestamp><Current dt…	좌우반구com(split BVF)_1-025-1	60.021	1.0.0.163	1	1590819550	Professional	2.0.10.242	2.0.10.353	06-04-2021	2021-06-04 오전 5:56:28	14:56:28	2.0.10.248	379	2	z	측개	측	개	NULL	NULL	NULL	NULL	NULL	NULL	5	1	115	KSY2	List3	NULL	NULL	NULL	NULL	NULL	NULL	NULL	NULL	NULL	1	z	0	4	1168578	0	z	408
좌우반구com(split BVF)_1	25	1	<?xml version="1.0"?>\n<Clock xmlns:dt="urn:schemas-microsoft-com:datatypes"><Description dt:dt="string">E-Prime Primary Realtime Clock</Description><StartTime><Timestamp dt:dt="int">0</Timestamp><DateUtc dt:dt="string">2021-06-04T05:56:28Z</DateUtc></StartTime><FrequencyChanges><FrequencyChange><Frequency dt:dt="r8">2699970000</Frequency><Timestamp dt:dt="r8">5696178179441</Timestamp><Current dt…	좌우반구com(split BVF)_1-025-1	60.021	1.0.0.163	1	1590819550	Professional	2.0.10.242	2.0.10.353	06-04-2021	2021-06-04 오전 5:56:28	14:56:28	2.0.10.248	240	1	{/}	치안	치	안	NULL	NULL	NULL	38	1	108	NULL	NULL	NULL	KSY3	List2	NULL	NULL	NULL	NULL	NULL	NULL	NULL	NULL	NULL	1	{/}	0	4	735513	0	{/}	358
좌우반구com(split BVF)_1	25	1	<?xml version="1.0"?>\n<Clock xmlns:dt="urn:schemas-microsoft-com:datatypes"><Description dt:dt="string">E-Prime Primary Realtime Clock</Description><StartTime><Timestamp dt:dt="int">0</Timestamp><DateUtc dt:dt="string">2021-06-04T05:56:28Z</DateUtc></StartTime><FrequencyChanges><FrequencyChange><Frequency dt:dt="r8">2699970000</Frequency><Timestamp dt:dt="r8">5696178179441</Timestamp><Current dt…	좌우반구com(split BVF)_1-025-1	60.021	1.0.0.163	1	1590819550	Professional	2.0.10.242	2.0.10.353	06-04-2021	2021-06-04 오전 5:56:28	14:56:28	2.0.10.248	42	2	z	치책	치	책	12	1	42	NULL	NULL	NULL	NULL	NULL	NULL	KSY	List1	0		0	0	135190	183		0	0	1	z	0	3	135373	0	z	690
좌우반구com(split BVF)_1	25	1	<?xml version="1.0"?>\n<Clock xmlns:dt="urn:schemas-microsoft-com:datatypes"><Description dt:dt="string">E-Prime Primary Realtime Clock</Description><StartTime><Timestamp dt:dt="int">0</Timestamp><DateUtc dt:dt="string">2021-06-04T05:56:28Z</DateUtc></StartTime><FrequencyChanges><FrequencyChange><Frequency dt:dt="r8">2699970000</Frequency><Timestamp dt:dt="r8">5696178179441</Timestamp><Current dt…	좌우반구com(split BVF)_1-025-1	60.021	1.0.0.163	1	1590819550	Professional	2.0.10.242	2.0.10.353	06-04-2021	2021-06-04 오전 5:56:28	14:56:28	2.0.10.248	349	2	z	치향	치	향	NULL	NULL	NULL	NULL	NULL	NULL	77	1	85	KSY	List3	0		0	-1	1085790	183		0	0	0	z	0	3	1085973	0	{/}	830
좌우반구com(split BVF)_1	25	1	<?xml version="1.0"?>\n<Clock xmlns:dt="urn:schemas-microsoft-com:datatypes"><Description dt:dt="string">E-Prime Primary Realtime Clock</Description><StartTime><Timestamp dt:dt="int">0</Timestamp><DateUtc dt:dt="string">2021-06-04T05:56:28Z</DateUtc></StartTime><FrequencyChanges><FrequencyChange><Frequency dt:dt="r8">2699970000</Frequency><Timestamp dt:dt="r8">5696178179441</Timestamp><Current dt…	좌우반구com(split BVF)_1-025-1	60.021	1.0.0.163	1	1590819550	Professional	2.0.10.242	2.0.10.353	06-04-2021	2021-06-04 오전 5:56:28	14:56:28	2.0.10.248	193	1	{/}	타격	타	격	NULL	NULL	NULL	40	1	61	NULL	NULL	NULL	KSY3	List2	NULL	NULL	NULL	NULL	NULL	NULL	NULL	NULL	NULL	1	{/}	0	3	611956	0	{/}	589
좌우반구com(split BVF)_1	25	1	<?xml version="1.0"?>\n<Clock xmlns:dt="urn:schemas-microsoft-com:datatypes"><Description dt:dt="string">E-Prime Primary Realtime Clock</Description><StartTime><Timestamp dt:dt="int">0</Timestamp><DateUtc dt:dt="string">2021-06-04T05:56:28Z</DateUtc></StartTime><FrequencyChanges><FrequencyChange><Frequency dt:dt="r8">2699970000</Frequency><Timestamp dt:dt="r8">5696178179441</Timestamp><Current dt…	좌우반구com(split BVF)_1-025-1	60.021	1.0.0.163	1	1590819550	Professional	2.0.10.242	2.0.10.353	06-04-2021	2021-06-04 오전 5:56:28	14:56:28	2.0.10.248	206	1	{/}	탈퇴	탈	퇴	NULL	NULL	NULL	51	1	74	NULL	NULL	NULL	KSY3	List2	NULL	NULL	NULL	NULL	NULL	NULL	NULL	NULL	NULL	1	{/}	0	4	645711	0	{/}	289
좌우반구com(split BVF)_1	25	1	<?xml version="1.0"?>\n<Clock xmlns:dt="urn:schemas-microsoft-com:datatypes"><Description dt:dt="string">E-Prime Primary Realtime Clock</Description><StartTime><Timestamp dt:dt="int">0</Timestamp><DateUtc dt:dt="string">2021-06-04T05:56:28Z</DateUtc></StartTime><FrequencyChanges><FrequencyChange><Frequency dt:dt="r8">2699970000</Frequency><Timestamp dt:dt="r8">5696178179441</Timestamp><Current dt…	좌우반구com(split BVF)_1-025-1	60.021	1.0.0.163	1	1590819550	Professional	2.0.10.242	2.0.10.353	06-04-2021	2021-06-04 오전 5:56:28	14:56:28	2.0.10.248	15	2	z	태스	태	스	34	1	15	NULL	NULL	NULL	NULL	NULL	NULL	KSY	List1	0		0	-1	58866	184		0	0	1	z	0	4	59050	0	z	478
좌우반구com(split BVF)_1	25	1	<?xml version="1.0"?>\n<Clock xmlns:dt="urn:schemas-microsoft-com:datatypes"><Description dt:dt="string">E-Prime Primary Realtime Clock</Description><StartTime><Timestamp dt:dt="int">0</Timestamp><DateUtc dt:dt="string">2021-06-04T05:56:28Z</DateUtc></StartTime><FrequencyChanges><FrequencyChange><Frequency dt:dt="r8">2699970000</Frequency><Timestamp dt:dt="r8">5696178179441</Timestamp><Current dt…	좌우반구com(split BVF)_1-025-1	60.021	1.0.0.163	1	1590819550	Professional	2.0.10.242	2.0.10.353	06-04-2021	2021-06-04 오전 5:56:28	14:56:28	2.0.10.248	267	1	{/}	택시	택	시	NULL	NULL	NULL	NULL	NULL	NULL	62	1	3	KSY3	List3	NULL	NULL	NULL	NULL	NULL	NULL	NULL	NULL	NULL	1	{/}	0	3	874447	0	{/}	334
좌우반구com(split BVF)_1	25	1	<?xml version="1.0"?>\n<Clock xmlns:dt="urn:schemas-microsoft-com:datatypes"><Description dt:dt="string">E-Prime Primary Realtime Clock</Description><StartTime><Timestamp dt:dt="int">0</Timestamp><DateUtc dt:dt="string">2021-06-04T05:56:28Z</DateUtc></StartTime><FrequencyChanges><FrequencyChange><Frequency dt:dt="r8">2699970000</Frequency><Timestamp dt:dt="r8">5696178179441</Timestamp><Current dt…	좌우반구com(split BVF)_1-025-1	60.021	1.0.0.163	1	1590819550	Professional	2.0.10.242	2.0.10.353	06-04-2021	2021-06-04 오전 5:56:28	14:56:28	2.0.10.248	53	2	z	택정	택	정	15	1	53	NULL	NULL	NULL	NULL	NULL	NULL	KSY	List1	0		1	-1	166045	184		0	0	1	z	0	4	166229	0	z	433
좌우반구com(split BVF)_1	25	1	<?xml version="1.0"?>\n<Clock xmlns:dt="urn:schemas-microsoft-com:datatypes"><Description dt:dt="string">E-Prime Primary Realtime Clock</Description><StartTime><Timestamp dt:dt="int">0</Timestamp><DateUtc dt:dt="string">2021-06-04T05:56:28Z</DateUtc></StartTime><FrequencyChanges><FrequencyChange><Frequency dt:dt="r8">2699970000</Frequency><Timestamp dt:dt="r8">5696178179441</Timestamp><Current dt…	좌우반구com(split BVF)_1-025-1	60.021	1.0.0.163	1	1590819550	Professional	2.0.10.242	2.0.10.353	06-04-2021	2021-06-04 오전 5:56:28	14:56:28	2.0.10.248	56	2	z	통락	통	락	62	1	56	NULL	NULL	NULL	NULL	NULL	NULL	KSY3	List1	NULL	NULL	NULL	NULL	NULL	NULL	NULL	NULL	NULL	1	z	0	3	174459	0	z	755
좌우반구com(split BVF)_1	25	1	<?xml version="1.0"?>\n<Clock xmlns:dt="urn:schemas-microsoft-com:datatypes"><Description dt:dt="string">E-Prime Primary Realtime Clock</Description><StartTime><Timestamp dt:dt="int">0</Timestamp><DateUtc dt:dt="string">2021-06-04T05:56:28Z</DateUtc></StartTime><FrequencyChanges><FrequencyChange><Frequency dt:dt="r8">2699970000</Frequency><Timestamp dt:dt="r8">5696178179441</Timestamp><Current dt…	좌우반구com(split BVF)_1-025-1	60.021	1.0.0.163	1	1590819550	Professional	2.0.10.242	2.0.10.353	06-04-2021	2021-06-04 오전 5:56:28	14:56:28	2.0.10.248	134	2	z	통록	통	록	NULL	NULL	NULL	28	1	2	NULL	NULL	NULL	KSY2	List2	NULL	NULL	NULL	NULL	NULL	NULL	NULL	NULL	NULL	1	z	0	3	455627	0	z	624
좌우반구com(split BVF)_1	25	1	<?xml version="1.0"?>\n<Clock xmlns:dt="urn:schemas-microsoft-com:datatypes"><Description dt:dt="string">E-Prime Primary Realtime Clock</Description><StartTime><Timestamp dt:dt="int">0</Timestamp><DateUtc dt:dt="string">2021-06-04T05:56:28Z</DateUtc></StartTime><FrequencyChanges><FrequencyChange><Frequency dt:dt="r8">2699970000</Frequency><Timestamp dt:dt="r8">5696178179441</Timestamp><Current dt…	좌우반구com(split BVF)_1-025-1	60.021	1.0.0.163	1	1590819550	Professional	2.0.10.242	2.0.10.353	06-04-2021	2021-06-04 오전 5:56:28	14:56:28	2.0.10.248	28	2	z	통류	통	류	123	1	28	NULL	NULL	NULL	NULL	NULL	NULL	KSY2	List1	NULL	NULL	NULL	NULL	NULL	NULL	NULL	NULL	NULL	1	z	0	3	94387	0	z	748
좌우반구com(split BVF)_1	25	1	<?xml version="1.0"?>\n<Clock xmlns:dt="urn:schemas-microsoft-com:datatypes"><Description dt:dt="string">E-Prime Primary Realtime Clock</Description><StartTime><Timestamp dt:dt="int">0</Timestamp><DateUtc dt:dt="string">2021-06-04T05:56:28Z</DateUtc></StartTime><FrequencyChanges><FrequencyChange><Frequency dt:dt="r8">2699970000</Frequency><Timestamp dt:dt="r8">5696178179441</Timestamp><Current dt…	좌우반구com(split BVF)_1-025-1	60.021	1.0.0.163	1	1590819550	Professional	2.0.10.242	2.0.10.353	06-04-2021	2021-06-04 오전 5:56:28	14:56:28	2.0.10.248	111	2	z	퇴착	퇴	착	98	1	111	NULL	NULL	NULL	NULL	NULL	NULL	KSY2	List1	NULL	NULL	NULL	NULL	NULL	NULL	NULL	NULL	NULL	0	z	0	3	324057	0	{/}	979
좌우반구com(split BVF)_1	25	1	<?xml version="1.0"?>\n<Clock xmlns:dt="urn:schemas-microsoft-com:datatypes"><Description dt:dt="string">E-Prime Primary Realtime Clock</Description><StartTime><Timestamp dt:dt="int">0</Timestamp><DateUtc dt:dt="string">2021-06-04T05:56:28Z</DateUtc></StartTime><FrequencyChanges><FrequencyChange><Frequency dt:dt="r8">2699970000</Frequency><Timestamp dt:dt="r8">5696178179441</Timestamp><Current dt…	좌우반구com(split BVF)_1-025-1	60.021	1.0.0.163	1	1590819550	Professional	2.0.10.242	2.0.10.353	06-04-2021	2021-06-04 오전 5:56:28	14:56:28	2.0.10.248	155	1	{/}	판단	판	단	NULL	NULL	NULL	106	1	23	NULL	NULL	NULL	KSY3	List2	NULL	NULL	NULL	NULL	NULL	NULL	NULL	NULL	NULL	1	{/}	0	3	511991	0	{/}	227
좌우반구com(split BVF)_1	25	1	<?xml version="1.0"?>\n<Clock xmlns:dt="urn:schemas-microsoft-com:datatypes"><Description dt:dt="string">E-Prime Primary Realtime Clock</Description><StartTime><Timestamp dt:dt="int">0</Timestamp><DateUtc dt:dt="string">2021-06-04T05:56:28Z</DateUtc></StartTime><FrequencyChanges><FrequencyChange><Frequency dt:dt="r8">2699970000</Frequency><Timestamp dt:dt="r8">5696178179441</Timestamp><Current dt…	좌우반구com(split BVF)_1-025-1	60.021	1.0.0.163	1	1590819550	Professional	2.0.10.242	2.0.10.353	06-04-2021	2021-06-04 오전 5:56:28	14:56:28	2.0.10.248	127	1	{/}	판매	판	매	19	1	127	NULL	NULL	NULL	NULL	NULL	NULL	KSY3	List1	NULL	NULL	NULL	NULL	NULL	NULL	NULL	NULL	NULL	1	{/}	1	3	366525	0	{/}	319
좌우반구com(split BVF)_1	25	1	<?xml version="1.0"?>\n<Clock xmlns:dt="urn:schemas-microsoft-com:datatypes"><Description dt:dt="string">E-Prime Primary Realtime Clock</Description><StartTime><Timestamp dt:dt="int">0</Timestamp><DateUtc dt:dt="string">2021-06-04T05:56:28Z</DateUtc></StartTime><FrequencyChanges><FrequencyChange><Frequency dt:dt="r8">2699970000</Frequency><Timestamp dt:dt="r8">5696178179441</Timestamp><Current dt…	좌우반구com(split BVF)_1-025-1	60.021	1.0.0.163	1	1590819550	Professional	2.0.10.242	2.0.10.353	06-04-2021	2021-06-04 오전 5:56:28	14:56:28	2.0.10.248	319	1	{/}	표현	표	현	NULL	NULL	NULL	NULL	NULL	NULL	76	1	55	KSY3	List3	NULL	NULL	NULL	NULL	NULL	NULL	NULL	NULL	NULL	1	{/}	0	3	1007367	0	{/}	285
좌우반구com(split BVF)_1	25	1	<?xml version="1.0"?>\n<Clock xmlns:dt="urn:schemas-microsoft-com:datatypes"><Description dt:dt="string">E-Prime Primary Realtime Clock</Description><StartTime><Timestamp dt:dt="int">0</Timestamp><DateUtc dt:dt="string">2021-06-04T05:56:28Z</DateUtc></StartTime><FrequencyChanges><FrequencyChange><Frequency dt:dt="r8">2699970000</Frequency><Timestamp dt:dt="r8">5696178179441</Timestamp><Current dt…	좌우반구com(split BVF)_1-025-1	60.021	1.0.0.163	1	1590819550	Professional	2.0.10.242	2.0.10.353	06-04-2021	2021-06-04 오전 5:56:28	14:56:28	2.0.10.248	66	2	z	품결	품	결	7	1	66	NULL	NULL	NULL	NULL	NULL	NULL	KSY2	List1	NULL	NULL	NULL	NULL	NULL	NULL	NULL	NULL	NULL	1	z	0	4	202733	0	z	937
좌우반구com(split BVF)_1	25	1	<?xml version="1.0"?>\n<Clock xmlns:dt="urn:schemas-microsoft-com:datatypes"><Description dt:dt="string">E-Prime Primary Realtime Clock</Description><StartTime><Timestamp dt:dt="int">0</Timestamp><DateUtc dt:dt="string">2021-06-04T05:56:28Z</DateUtc></StartTime><FrequencyChanges><FrequencyChange><Frequency dt:dt="r8">2699970000</Frequency><Timestamp dt:dt="r8">5696178179441</Timestamp><Current dt…	좌우반구com(split BVF)_1-025-1	60.021	1.0.0.163	1	1590819550	Professional	2.0.10.242	2.0.10.353	06-04-2021	2021-06-04 오전 5:56:28	14:56:28	2.0.10.248	93	2	z	필관	필	관	82	1	93	NULL	NULL	NULL	NULL	NULL	NULL	KSY2	List1	NULL	NULL	NULL	NULL	NULL	NULL	NULL	NULL	NULL	1	z	0	3	276690	0	z	491
좌우반구com(split BVF)_1	25	1	<?xml version="1.0"?>\n<Clock xmlns:dt="urn:schemas-microsoft-com:datatypes"><Description dt:dt="string">E-Prime Primary Realtime Clock</Description><StartTime><Timestamp dt:dt="int">0</Timestamp><DateUtc dt:dt="string">2021-06-04T05:56:28Z</DateUtc></StartTime><FrequencyChanges><FrequencyChange><Frequency dt:dt="r8">2699970000</Frequency><Timestamp dt:dt="r8">5696178179441</Timestamp><Current dt…	좌우반구com(split BVF)_1-025-1	60.021	1.0.0.163	1	1590819550	Professional	2.0.10.242	2.0.10.353	06-04-2021	2021-06-04 오전 5:56:28	14:56:28	2.0.10.248	22	1	{/}	필수	필	수	86	1	22	NULL	NULL	NULL	NULL	NULL	NULL	KSY3	List1	NULL	NULL	NULL	NULL	NULL	NULL	NULL	NULL	NULL	1	{/}	1	3	77726	0	{/}	458
좌우반구com(split BVF)_1	25	1	<?xml version="1.0"?>\n<Clock xmlns:dt="urn:schemas-microsoft-com:datatypes"><Description dt:dt="string">E-Prime Primary Realtime Clock</Description><StartTime><Timestamp dt:dt="int">0</Timestamp><DateUtc dt:dt="string">2021-06-04T05:56:28Z</DateUtc></StartTime><FrequencyChanges><FrequencyChange><Frequency dt:dt="r8">2699970000</Frequency><Timestamp dt:dt="r8">5696178179441</Timestamp><Current dt…	좌우반구com(split BVF)_1-025-1	60.021	1.0.0.163	1	1590819550	Professional	2.0.10.242	2.0.10.353	06-04-2021	2021-06-04 오전 5:56:28	14:56:28	2.0.10.248	383	1	{/}	핑계	핑	계	NULL	NULL	NULL	NULL	NULL	NULL	23	1	119	KSY3	List3	NULL	NULL	NULL	NULL	NULL	NULL	NULL	NULL	NULL	1	{/}	0	3	1179507	0	{/}	303
좌우반구com(split BVF)_1	25	1	<?xml version="1.0"?>\n<Clock xmlns:dt="urn:schemas-microsoft-com:datatypes"><Description dt:dt="string">E-Prime Primary Realtime Clock</Description><StartTime><Timestamp dt:dt="int">0</Timestamp><DateUtc dt:dt="string">2021-06-04T05:56:28Z</DateUtc></StartTime><FrequencyChanges><FrequencyChange><Frequency dt:dt="r8">2699970000</Frequency><Timestamp dt:dt="r8">5696178179441</Timestamp><Current dt…	좌우반구com(split BVF)_1-025-1	60.021	1.0.0.163	1	1590819550	Professional	2.0.10.242	2.0.10.353	06-04-2021	2021-06-04 오전 5:56:28	14:56:28	2.0.10.248	51	2	z	핑품	핑	품	125	1	51	NULL	NULL	NULL	NULL	NULL	NULL	KSY	List1	0		0	-1	160464	183		0	0	1	z	1	3	160647	0	z	655
좌우반구com(split BVF)_1	25	1	<?xml version="1.0"?>\n<Clock xmlns:dt="urn:schemas-microsoft-com:datatypes"><Description dt:dt="string">E-Prime Primary Realtime Clock</Description><StartTime><Timestamp dt:dt="int">0</Timestamp><DateUtc dt:dt="string">2021-06-04T05:56:28Z</DateUtc></StartTime><FrequencyChanges><FrequencyChange><Frequency dt:dt="r8">2699970000</Frequency><Timestamp dt:dt="r8">5696178179441</Timestamp><Current dt…	좌우반구com(split BVF)_1-025-1	60.021	1.0.0.163	1	1590819550	Professional	2.0.10.242	2.0.10.353	06-04-2021	2021-06-04 오전 5:56:28	14:56:28	2.0.10.248	290	1	{/}	하나	하	나	NULL	NULL	NULL	NULL	NULL	NULL	64	1	26	KSY3	List3	NULL	NULL	NULL	NULL	NULL	NULL	NULL	NULL	NULL	1	{/}	0	3	934143	0	{/}	798
좌우반구com(split BVF)_1	25	1	<?xml version="1.0"?>\n<Clock xmlns:dt="urn:schemas-microsoft-com:datatypes"><Description dt:dt="string">E-Prime Primary Realtime Clock</Description><StartTime><Timestamp dt:dt="int">0</Timestamp><DateUtc dt:dt="string">2021-06-04T05:56:28Z</DateUtc></StartTime><FrequencyChanges><FrequencyChange><Frequency dt:dt="r8">2699970000</Frequency><Timestamp dt:dt="r8">5696178179441</Timestamp><Current dt…	좌우반구com(split BVF)_1-025-1	60.021	1.0.0.163	1	1590819550	Professional	2.0.10.242	2.0.10.353	06-04-2021	2021-06-04 오전 5:56:28	14:56:28	2.0.10.248	154	1	{/}	한계	한	계	NULL	NULL	NULL	83	1	22	NULL	NULL	NULL	KSY3	List2	NULL	NULL	NULL	NULL	NULL	NULL	NULL	NULL	NULL	1	{/}	0	4	509509	0	{/}	277
좌우반구com(split BVF)_1	25	1	<?xml version="1.0"?>\n<Clock xmlns:dt="urn:schemas-microsoft-com:datatypes"><Description dt:dt="string">E-Prime Primary Realtime Clock</Description><StartTime><Timestamp dt:dt="int">0</Timestamp><DateUtc dt:dt="string">2021-06-04T05:56:28Z</DateUtc></StartTime><FrequencyChanges><FrequencyChange><Frequency dt:dt="r8">2699970000</Frequency><Timestamp dt:dt="r8">5696178179441</Timestamp><Current dt…	좌우반구com(split BVF)_1-025-1	60.021	1.0.0.163	1	1590819550	Professional	2.0.10.242	2.0.10.353	06-04-2021	2021-06-04 오전 5:56:28	14:56:28	2.0.10.248	299	1	{/}	핵심	핵	심	NULL	NULL	NULL	NULL	NULL	NULL	34	1	35	KSY3	List3	NULL	NULL	NULL	NULL	NULL	NULL	NULL	NULL	NULL	1	{/}	0	3	957135	0	{/}	237
좌우반구com(split BVF)_1	25	1	<?xml version="1.0"?>\n<Clock xmlns:dt="urn:schemas-microsoft-com:datatypes"><Description dt:dt="string">E-Prime Primary Realtime Clock</Description><StartTime><Timestamp dt:dt="int">0</Timestamp><DateUtc dt:dt="string">2021-06-04T05:56:28Z</DateUtc></StartTime><FrequencyChanges><FrequencyChange><Frequency dt:dt="r8">2699970000</Frequency><Timestamp dt:dt="r8">5696178179441</Timestamp><Current dt…	좌우반구com(split BVF)_1-025-1	60.021	1.0.0.163	1	1590819550	Professional	2.0.10.242	2.0.10.353	06-04-2021	2021-06-04 오전 5:56:28	14:56:28	2.0.10.248	77	2	z	핵외	핵	외	66	1	77	NULL	NULL	NULL	NULL	NULL	NULL	KSY	List1	0		0	-1	233355	184		0	0	1	z	0	4	233539	0	z	538
좌우반구com(split BVF)_1	25	1	<?xml version="1.0"?>\n<Clock xmlns:dt="urn:schemas-microsoft-com:datatypes"><Description dt:dt="string">E-Prime Primary Realtime Clock</Description><StartTime><Timestamp dt:dt="int">0</Timestamp><DateUtc dt:dt="string">2021-06-04T05:56:28Z</DateUtc></StartTime><FrequencyChanges><FrequencyChange><Frequency dt:dt="r8">2699970000</Frequency><Timestamp dt:dt="r8">5696178179441</Timestamp><Current dt…	좌우반구com(split BVF)_1-025-1	60.021	1.0.0.163	1	1590819550	Professional	2.0.10.242	2.0.10.353	06-04-2021	2021-06-04 오전 5:56:28	14:56:28	2.0.10.248	354	2	z	핵정	핵	정	NULL	NULL	NULL	NULL	NULL	NULL	48	1	90	KSY	List3	0		0	-1	1100701	184		0	0	1	z	0	4	1100885	0	z	701
좌우반구com(split BVF)_1	25	1	<?xml version="1.0"?>\n<Clock xmlns:dt="urn:schemas-microsoft-com:datatypes"><Description dt:dt="string">E-Prime Primary Realtime Clock</Description><StartTime><Timestamp dt:dt="int">0</Timestamp><DateUtc dt:dt="string">2021-06-04T05:56:28Z</DateUtc></StartTime><FrequencyChanges><FrequencyChange><Frequency dt:dt="r8">2699970000</Frequency><Timestamp dt:dt="r8">5696178179441</Timestamp><Current dt…	좌우반구com(split BVF)_1-025-1	60.021	1.0.0.163	1	1590819550	Professional	2.0.10.242	2.0.10.353	06-04-2021	2021-06-04 오전 5:56:28	14:56:28	2.0.10.248	333	1	{/}	행보	행	보	NULL	NULL	NULL	NULL	NULL	NULL	109	1	69	KSY3	List3	NULL	NULL	NULL	NULL	NULL	NULL	NULL	NULL	NULL	1	{/}	0	3	1044188	0	{/}	511
좌우반구com(split BVF)_1	25	1	<?xml version="1.0"?>\n<Clock xmlns:dt="urn:schemas-microsoft-com:datatypes"><Description dt:dt="string">E-Prime Primary Realtime Clock</Description><StartTime><Timestamp dt:dt="int">0</Timestamp><DateUtc dt:dt="string">2021-06-04T05:56:28Z</DateUtc></StartTime><FrequencyChanges><FrequencyChange><Frequency dt:dt="r8">2699970000</Frequency><Timestamp dt:dt="r8">5696178179441</Timestamp><Current dt…	좌우반구com(split BVF)_1-025-1	60.021	1.0.0.163	1	1590819550	Professional	2.0.10.242	2.0.10.353	06-04-2021	2021-06-04 오전 5:56:28	14:56:28	2.0.10.248	186	1	{/}	행운	행	운	NULL	NULL	NULL	18	1	54	NULL	NULL	NULL	KSY3	List2	NULL	NULL	NULL	NULL	NULL	NULL	NULL	NULL	NULL	1	{/}	1	3	593662	0	{/}	235
좌우반구com(split BVF)_1	25	1	<?xml version="1.0"?>\n<Clock xmlns:dt="urn:schemas-microsoft-com:datatypes"><Description dt:dt="string">E-Prime Primary Realtime Clock</Description><StartTime><Timestamp dt:dt="int">0</Timestamp><DateUtc dt:dt="string">2021-06-04T05:56:28Z</DateUtc></StartTime><FrequencyChanges><FrequencyChange><Frequency dt:dt="r8">2699970000</Frequency><Timestamp dt:dt="r8">5696178179441</Timestamp><Current dt…	좌우반구com(split BVF)_1-025-1	60.021	1.0.0.163	1	1590819550	Professional	2.0.10.242	2.0.10.353	06-04-2021	2021-06-04 오전 5:56:28	14:56:28	2.0.10.248	157	2	z	행회	행	회	NULL	NULL	NULL	115	1	25	NULL	NULL	NULL	KSY	List2	0		0	0	516673	183		0	0	1	z	0	3	516856	0	z	458
좌우반구com(split BVF)_1	25	1	<?xml version="1.0"?>\n<Clock xmlns:dt="urn:schemas-microsoft-com:datatypes"><Description dt:dt="string">E-Prime Primary Realtime Clock</Description><StartTime><Timestamp dt:dt="int">0</Timestamp><DateUtc dt:dt="string">2021-06-04T05:56:28Z</DateUtc></StartTime><FrequencyChanges><FrequencyChange><Frequency dt:dt="r8">2699970000</Frequency><Timestamp dt:dt="r8">5696178179441</Timestamp><Current dt…	좌우반구com(split BVF)_1-025-1	60.021	1.0.0.163	1	1590819550	Professional	2.0.10.242	2.0.10.353	06-04-2021	2021-06-04 오전 5:56:28	14:56:28	2.0.10.248	236	1	{/}	향수	향	수	NULL	NULL	NULL	4	1	104	NULL	NULL	NULL	KSY3	List2	NULL	NULL	NULL	NULL	NULL	NULL	NULL	NULL	NULL	1	{/}	0	3	725266	0	{/}	397
좌우반구com(split BVF)_1	25	1	<?xml version="1.0"?>\n<Clock xmlns:dt="urn:schemas-microsoft-com:datatypes"><Description dt:dt="string">E-Prime Primary Realtime Clock</Description><StartTime><Timestamp dt:dt="int">0</Timestamp><DateUtc dt:dt="string">2021-06-04T05:56:28Z</DateUtc></StartTime><FrequencyChanges><FrequencyChange><Frequency dt:dt="r8">2699970000</Frequency><Timestamp dt:dt="r8">5696178179441</Timestamp><Current dt…	좌우반구com(split BVF)_1-025-1	60.021	1.0.0.163	1	1590819550	Professional	2.0.10.242	2.0.10.353	06-04-2021	2021-06-04 오전 5:56:28	14:56:28	2.0.10.248	311	2	z	향엄	향	엄	NULL	NULL	NULL	NULL	NULL	NULL	132	1	47	KSY	List3	0		1	-1	987374	184		0	0	1	z	0	4	987558	0	z	366
좌우반구com(split BVF)_1	25	1	<?xml version="1.0"?>\n<Clock xmlns:dt="urn:schemas-microsoft-com:datatypes"><Description dt:dt="string">E-Prime Primary Realtime Clock</Description><StartTime><Timestamp dt:dt="int">0</Timestamp><DateUtc dt:dt="string">2021-06-04T05:56:28Z</DateUtc></StartTime><FrequencyChanges><FrequencyChange><Frequency dt:dt="r8">2699970000</Frequency><Timestamp dt:dt="r8">5696178179441</Timestamp><Current dt…	좌우반구com(split BVF)_1-025-1	60.021	1.0.0.163	1	1590819550	Professional	2.0.10.242	2.0.10.353	06-04-2021	2021-06-04 오전 5:56:28	14:56:28	2.0.10.248	211	2	z	허낌	허	낌	NULL	NULL	NULL	128	1	79	NULL	NULL	NULL	KSY3	List2	NULL	NULL	NULL	NULL	NULL	NULL	NULL	NULL	NULL	1	z	1	3	659089	0	z	535
좌우반구com(split BVF)_1	25	1	<?xml version="1.0"?>\n<Clock xmlns:dt="urn:schemas-microsoft-com:datatypes"><Description dt:dt="string">E-Prime Primary Realtime Clock</Description><StartTime><Timestamp dt:dt="int">0</Timestamp><DateUtc dt:dt="string">2021-06-04T05:56:28Z</DateUtc></StartTime><FrequencyChanges><FrequencyChange><Frequency dt:dt="r8">2699970000</Frequency><Timestamp dt:dt="r8">5696178179441</Timestamp><Current dt…	좌우반구com(split BVF)_1-025-1	60.021	1.0.0.163	1	1590819550	Professional	2.0.10.242	2.0.10.353	06-04-2021	2021-06-04 오전 5:56:28	14:56:28	2.0.10.248	338	1	{/}	허락	허	락	NULL	NULL	NULL	NULL	NULL	NULL	106	1	74	KSY3	List3	NULL	NULL	NULL	NULL	NULL	NULL	NULL	NULL	NULL	1	{/}	0	3	1057483	0	{/}	392
좌우반구com(split BVF)_1	25	1	<?xml version="1.0"?>\n<Clock xmlns:dt="urn:schemas-microsoft-com:datatypes"><Description dt:dt="string">E-Prime Primary Realtime Clock</Description><StartTime><Timestamp dt:dt="int">0</Timestamp><DateUtc dt:dt="string">2021-06-04T05:56:28Z</DateUtc></StartTime><FrequencyChanges><FrequencyChange><Frequency dt:dt="r8">2699970000</Frequency><Timestamp dt:dt="r8">5696178179441</Timestamp><Current dt…	좌우반구com(split BVF)_1-025-1	60.021	1.0.0.163	1	1590819550	Professional	2.0.10.242	2.0.10.353	06-04-2021	2021-06-04 오전 5:56:28	14:56:28	2.0.10.248	229	2	z	허빈	허	빈	NULL	NULL	NULL	66	1	97	NULL	NULL	NULL	KSY	List2	0		0	0	706340	183		0	0	1	z	0	3	706523	0	z	388
좌우반구com(split BVF)_1	25	1	<?xml version="1.0"?>\n<Clock xmlns:dt="urn:schemas-microsoft-com:datatypes"><Description dt:dt="string">E-Prime Primary Realtime Clock</Description><StartTime><Timestamp dt:dt="int">0</Timestamp><DateUtc dt:dt="string">2021-06-04T05:56:28Z</DateUtc></StartTime><FrequencyChanges><FrequencyChange><Frequency dt:dt="r8">2699970000</Frequency><Timestamp dt:dt="r8">5696178179441</Timestamp><Current dt…	좌우반구com(split BVF)_1-025-1	60.021	1.0.0.163	1	1590819550	Professional	2.0.10.242	2.0.10.353	06-04-2021	2021-06-04 오전 5:56:28	14:56:28	2.0.10.248	180	2	z	헤오	헤	오	NULL	NULL	NULL	1	1	48	NULL	NULL	NULL	KSY3	List2	NULL	NULL	NULL	NULL	NULL	NULL	NULL	NULL	NULL	1	z	0	3	578151	0	z	386
좌우반구com(split BVF)_1	25	1	<?xml version="1.0"?>\n<Clock xmlns:dt="urn:schemas-microsoft-com:datatypes"><Description dt:dt="string">E-Prime Primary Realtime Clock</Description><StartTime><Timestamp dt:dt="int">0</Timestamp><DateUtc dt:dt="string">2021-06-04T05:56:28Z</DateUtc></StartTime><FrequencyChanges><FrequencyChange><Frequency dt:dt="r8">2699970000</Frequency><Timestamp dt:dt="r8">5696178179441</Timestamp><Current dt…	좌우반구com(split BVF)_1-025-1	60.021	1.0.0.163	1	1590819550	Professional	2.0.10.242	2.0.10.353	06-04-2021	2021-06-04 오전 5:56:28	14:56:28	2.0.10.248	208	1	{/}	현상	현	상	NULL	NULL	NULL	117	1	76	NULL	NULL	NULL	KSY3	List2	NULL	NULL	NULL	NULL	NULL	NULL	NULL	NULL	NULL	1	{/}	0	3	651259	0	{/}	301
좌우반구com(split BVF)_1	25	1	<?xml version="1.0"?>\n<Clock xmlns:dt="urn:schemas-microsoft-com:datatypes"><Description dt:dt="string">E-Prime Primary Realtime Clock</Description><StartTime><Timestamp dt:dt="int">0</Timestamp><DateUtc dt:dt="string">2021-06-04T05:56:28Z</DateUtc></StartTime><FrequencyChanges><FrequencyChange><Frequency dt:dt="r8">2699970000</Frequency><Timestamp dt:dt="r8">5696178179441</Timestamp><Current dt…	좌우반구com(split BVF)_1-025-1	60.021	1.0.0.163	1	1590819550	Professional	2.0.10.242	2.0.10.353	06-04-2021	2021-06-04 오전 5:56:28	14:56:28	2.0.10.248	181	1	{/}	협력	협	력	NULL	NULL	NULL	10	1	49	NULL	NULL	NULL	KSY3	List2	NULL	NULL	NULL	NULL	NULL	NULL	NULL	NULL	NULL	1	{/}	0	4	580734	0	{/}	323
좌우반구com(split BVF)_1	25	1	<?xml version="1.0"?>\n<Clock xmlns:dt="urn:schemas-microsoft-com:datatypes"><Description dt:dt="string">E-Prime Primary Realtime Clock</Description><StartTime><Timestamp dt:dt="int">0</Timestamp><DateUtc dt:dt="string">2021-06-04T05:56:28Z</DateUtc></StartTime><FrequencyChanges><FrequencyChange><Frequency dt:dt="r8">2699970000</Frequency><Timestamp dt:dt="r8">5696178179441</Timestamp><Current dt…	좌우반구com(split BVF)_1-025-1	60.021	1.0.0.163	1	1590819550	Professional	2.0.10.242	2.0.10.353	06-04-2021	2021-06-04 오전 5:56:28	14:56:28	2.0.10.248	97	2	z	협체	협	체	130	1	97	NULL	NULL	NULL	NULL	NULL	NULL	KSY2	List1	NULL	NULL	NULL	NULL	NULL	NULL	NULL	NULL	NULL	1	z	0	3	287153	0	z	372
좌우반구com(split BVF)_1	25	1	<?xml version="1.0"?>\n<Clock xmlns:dt="urn:schemas-microsoft-com:datatypes"><Description dt:dt="string">E-Prime Primary Realtime Clock</Description><StartTime><Timestamp dt:dt="int">0</Timestamp><DateUtc dt:dt="string">2021-06-04T05:56:28Z</DateUtc></StartTime><FrequencyChanges><FrequencyChange><Frequency dt:dt="r8">2699970000</Frequency><Timestamp dt:dt="r8">5696178179441</Timestamp><Current dt…	좌우반구com(split BVF)_1-025-1	60.021	1.0.0.163	1	1590819550	Professional	2.0.10.242	2.0.10.353	06-04-2021	2021-06-04 오전 5:56:28	14:56:28	2.0.10.248	162	1	{/}	형님	형	님	NULL	NULL	NULL	16	1	30	NULL	NULL	NULL	KSY3	List2	NULL	NULL	NULL	NULL	NULL	NULL	NULL	NULL	NULL	0	{/}	0	4	530085	0	z	477
좌우반구com(split BVF)_1	25	1	<?xml version="1.0"?>\n<Clock xmlns:dt="urn:schemas-microsoft-com:datatypes"><Description dt:dt="string">E-Prime Primary Realtime Clock</Description><StartTime><Timestamp dt:dt="int">0</Timestamp><DateUtc dt:dt="string">2021-06-04T05:56:28Z</DateUtc></StartTime><FrequencyChanges><FrequencyChange><Frequency dt:dt="r8">2699970000</Frequency><Timestamp dt:dt="r8">5696178179441</Timestamp><Current dt…	좌우반구com(split BVF)_1-025-1	60.021	1.0.0.163	1	1590819550	Professional	2.0.10.242	2.0.10.353	06-04-2021	2021-06-04 오전 5:56:28	14:56:28	2.0.10.248	144	2	z	형스	형	스	NULL	NULL	NULL	62	1	12	NULL	NULL	NULL	KSY2	List2	NULL	NULL	NULL	NULL	NULL	NULL	NULL	NULL	NULL	1	z	0	3	482851	0	z	359
좌우반구com(split BVF)_1	25	1	<?xml version="1.0"?>\n<Clock xmlns:dt="urn:schemas-microsoft-com:datatypes"><Description dt:dt="string">E-Prime Primary Realtime Clock</Description><StartTime><Timestamp dt:dt="int">0</Timestamp><DateUtc dt:dt="string">2021-06-04T05:56:28Z</DateUtc></StartTime><FrequencyChanges><FrequencyChange><Frequency dt:dt="r8">2699970000</Frequency><Timestamp dt:dt="r8">5696178179441</Timestamp><Current dt…	좌우반구com(split BVF)_1-025-1	60.021	1.0.0.163	1	1590819550	Professional	2.0.10.242	2.0.10.353	06-04-2021	2021-06-04 오전 5:56:28	14:56:28	2.0.10.248	285	1	{/}	형태	형	태	NULL	NULL	NULL	NULL	NULL	NULL	78	1	21	KSY3	List3	NULL	NULL	NULL	NULL	NULL	NULL	NULL	NULL	NULL	1	{/}	0	4	921198	0	{/}	335
좌우반구com(split BVF)_1	25	1	<?xml version="1.0"?>\n<Clock xmlns:dt="urn:schemas-microsoft-com:datatypes"><Description dt:dt="string">E-Prime Primary Realtime Clock</Description><StartTime><Timestamp dt:dt="int">0</Timestamp><DateUtc dt:dt="string">2021-06-04T05:56:28Z</DateUtc></StartTime><FrequencyChanges><FrequencyChange><Frequency dt:dt="r8">2699970000</Frequency><Timestamp dt:dt="r8">5696178179441</Timestamp><Current dt…	좌우반구com(split BVF)_1-025-1	60.021	1.0.0.163	1	1590819550	Professional	2.0.10.242	2.0.10.353	06-04-2021	2021-06-04 오전 5:56:28	14:56:28	2.0.10.248	194	1	{/}	화력	화	력	NULL	NULL	NULL	131	1	62	NULL	NULL	NULL	KSY3	List2	NULL	NULL	NULL	NULL	NULL	NULL	NULL	NULL	NULL	1	{/}	0	3	614738	0	{/}	367
좌우반구com(split BVF)_1	25	1	<?xml version="1.0"?>\n<Clock xmlns:dt="urn:schemas-microsoft-com:datatypes"><Description dt:dt="string">E-Prime Primary Realtime Clock</Description><StartTime><Timestamp dt:dt="int">0</Timestamp><DateUtc dt:dt="string">2021-06-04T05:56:28Z</DateUtc></StartTime><FrequencyChanges><FrequencyChange><Frequency dt:dt="r8">2699970000</Frequency><Timestamp dt:dt="r8">5696178179441</Timestamp><Current dt…	좌우반구com(split BVF)_1-025-1	60.021	1.0.0.163	1	1590819550	Professional	2.0.10.242	2.0.10.353	06-04-2021	2021-06-04 오전 5:56:28	14:56:28	2.0.10.248	38	1	{/}	확률	확	률	117	1	38	NULL	NULL	NULL	NULL	NULL	NULL	KSY3	List1	NULL	NULL	NULL	NULL	NULL	NULL	NULL	NULL	NULL	1	{/}	0	3	123960	0	{/}	615
좌우반구com(split BVF)_1	25	1	<?xml version="1.0"?>\n<Clock xmlns:dt="urn:schemas-microsoft-com:datatypes"><Description dt:dt="string">E-Prime Primary Realtime Clock</Description><StartTime><Timestamp dt:dt="int">0</Timestamp><DateUtc dt:dt="string">2021-06-04T05:56:28Z</DateUtc></StartTime><FrequencyChanges><FrequencyChange><Frequency dt:dt="r8">2699970000</Frequency><Timestamp dt:dt="r8">5696178179441</Timestamp><Current dt…	좌우반구com(split BVF)_1-025-1	60.021	1.0.0.163	1	1590819550	Professional	2.0.10.242	2.0.10.353	06-04-2021	2021-06-04 오전 5:56:28	14:56:28	2.0.10.248	110	2	z	확압	확	압	53	1	110	NULL	NULL	NULL	NULL	NULL	NULL	KSY3	List1	NULL	NULL	NULL	NULL	NULL	NULL	NULL	NULL	NULL	1	z	0	3	321291	0	z	569
좌우반구com(split BVF)_1	25	1	<?xml version="1.0"?>\n<Clock xmlns:dt="urn:schemas-microsoft-com:datatypes"><Description dt:dt="string">E-Prime Primary Realtime Clock</Description><StartTime><Timestamp dt:dt="int">0</Timestamp><DateUtc dt:dt="string">2021-06-04T05:56:28Z</DateUtc></StartTime><FrequencyChanges><FrequencyChange><Frequency dt:dt="r8">2699970000</Frequency><Timestamp dt:dt="r8">5696178179441</Timestamp><Current dt…	좌우반구com(split BVF)_1-025-1	60.021	1.0.0.163	1	1590819550	Professional	2.0.10.242	2.0.10.353	06-04-2021	2021-06-04 오전 5:56:28	14:56:28	2.0.10.248	102	2	z	확축	확	축	35	1	102	NULL	NULL	NULL	NULL	NULL	NULL	KSY3	List1	NULL	NULL	NULL	NULL	NULL	NULL	NULL	NULL	NULL	1	z	0	3	299982	0	z	463
좌우반구com(split BVF)_1	25	1	<?xml version="1.0"?>\n<Clock xmlns:dt="urn:schemas-microsoft-com:datatypes"><Description dt:dt="string">E-Prime Primary Realtime Clock</Description><StartTime><Timestamp dt:dt="int">0</Timestamp><DateUtc dt:dt="string">2021-06-04T05:56:28Z</DateUtc></StartTime><FrequencyChanges><FrequencyChange><Frequency dt:dt="r8">2699970000</Frequency><Timestamp dt:dt="r8">5696178179441</Timestamp><Current dt…	좌우반구com(split BVF)_1-025-1	60.021	1.0.0.163	1	1590819550	Professional	2.0.10.242	2.0.10.353	06-04-2021	2021-06-04 오전 5:56:28	14:56:28	2.0.10.248	239	1	{/}	환경	환	경	NULL	NULL	NULL	112	1	107	NULL	NULL	NULL	KSY3	List2	NULL	NULL	NULL	NULL	NULL	NULL	NULL	NULL	NULL	1	{/}	0	3	733030	0	{/}	281
좌우반구com(split BVF)_1	25	1	<?xml version="1.0"?>\n<Clock xmlns:dt="urn:schemas-microsoft-com:datatypes"><Description dt:dt="string">E-Prime Primary Realtime Clock</Description><StartTime><Timestamp dt:dt="int">0</Timestamp><DateUtc dt:dt="string">2021-06-04T05:56:28Z</DateUtc></StartTime><FrequencyChanges><FrequencyChange><Frequency dt:dt="r8">2699970000</Frequency><Timestamp dt:dt="r8">5696178179441</Timestamp><Current dt…	좌우반구com(split BVF)_1-025-1	60.021	1.0.0.163	1	1590819550	Professional	2.0.10.242	2.0.10.353	06-04-2021	2021-06-04 오전 5:56:28	14:56:28	2.0.10.248	9	2	z	횟광	횟	광	78	1	9	NULL	NULL	NULL	NULL	NULL	NULL	KSY3	List1	NULL	NULL	NULL	NULL	NULL	NULL	NULL	NULL	NULL	1	z	1	3	42405	0	z	483
좌우반구com(split BVF)_1	25	1	<?xml version="1.0"?>\n<Clock xmlns:dt="urn:schemas-microsoft-com:datatypes"><Description dt:dt="string">E-Prime Primary Realtime Clock</Description><StartTime><Timestamp dt:dt="int">0</Timestamp><DateUtc dt:dt="string">2021-06-04T05:56:28Z</DateUtc></StartTime><FrequencyChanges><FrequencyChange><Frequency dt:dt="r8">2699970000</Frequency><Timestamp dt:dt="r8">5696178179441</Timestamp><Current dt…	좌우반구com(split BVF)_1-025-1	60.021	1.0.0.163	1	1590819550	Professional	2.0.10.242	2.0.10.353	06-04-2021	2021-06-04 오전 5:56:28	14:56:28	2.0.10.248	230	2	z	횟색	횟	색	NULL	NULL	NULL	104	1	98	NULL	NULL	NULL	KSY3	List2	NULL	NULL	NULL	NULL	NULL	NULL	NULL	NULL	NULL	1	z	0	3	709105	0	z	495
좌우반구com(split BVF)_1	25	1	<?xml version="1.0"?>\n<Clock xmlns:dt="urn:schemas-microsoft-com:datatypes"><Description dt:dt="string">E-Prime Primary Realtime Clock</Description><StartTime><Timestamp dt:dt="int">0</Timestamp><DateUtc dt:dt="string">2021-06-04T05:56:28Z</DateUtc></StartTime><FrequencyChanges><FrequencyChange><Frequency dt:dt="r8">2699970000</Frequency><Timestamp dt:dt="r8">5696178179441</Timestamp><Current dt…	좌우반구com(split BVF)_1-025-1	60.021	1.0.0.163	1	1590819550	Professional	2.0.10.242	2.0.10.353	06-04-2021	2021-06-04 오전 5:56:28	14:56:28	2.0.10.248	254	1	{/}	횟수	횟	수	NULL	NULL	NULL	103	1	122	NULL	NULL	NULL	KSY3	List2	NULL	NULL	NULL	NULL	NULL	NULL	NULL	NULL	NULL	1	{/}	0	4	773233	0	{/}	326
좌우반구com(split BVF)_1	25	1	<?xml version="1.0"?>\n<Clock xmlns:dt="urn:schemas-microsoft-com:datatypes"><Description dt:dt="string">E-Prime Primary Realtime Clock</Description><StartTime><Timestamp dt:dt="int">0</Timestamp><DateUtc dt:dt="string">2021-06-04T05:56:28Z</DateUtc></StartTime><FrequencyChanges><FrequencyChange><Frequency dt:dt="r8">2699970000</Frequency><Timestamp dt:dt="r8">5696178179441</Timestamp><Current dt…	좌우반구com(split BVF)_1-025-1	60.021	1.0.0.163	1	1590819550	Professional	2.0.10.242	2.0.10.353	06-04-2021	2021-06-04 오전 5:56:28	14:56:28	2.0.10.248	221	1	{/}	효과	효	과	NULL	NULL	NULL	56	1	89	NULL	NULL	NULL	KSY3	List2	NULL	NULL	NULL	NULL	NULL	NULL	NULL	NULL	NULL	1	{/}	0	4	685014	0	{/}	210
좌우반구com(split BVF)_1	25	1	<?xml version="1.0"?>\n<Clock xmlns:dt="urn:schemas-microsoft-com:datatypes"><Description dt:dt="string">E-Prime Primary Realtime Clock</Description><StartTime><Timestamp dt:dt="int">0</Timestamp><DateUtc dt:dt="string">2021-06-04T05:56:28Z</DateUtc></StartTime><FrequencyChanges><FrequencyChange><Frequency dt:dt="r8">2699970000</Frequency><Timestamp dt:dt="r8">5696178179441</Timestamp><Current dt…	좌우반구com(split BVF)_1-025-1	60.021	1.0.0.163	1	1590819550	Professional	2.0.10.242	2.0.10.353	06-04-2021	2021-06-04 오전 5:56:28	14:56:28	2.0.10.248	114	2	z	효미	효	미	107	1	114	NULL	NULL	NULL	NULL	NULL	NULL	KSY2	List1	NULL	NULL	NULL	NULL	NULL	NULL	NULL	NULL	NULL	1	z	0	3	332337	0	z	427
좌우반구com(split BVF)_1	25	1	<?xml version="1.0"?>\n<Clock xmlns:dt="urn:schemas-microsoft-com:datatypes"><Description dt:dt="string">E-Prime Primary Realtime Clock</Description><StartTime><Timestamp dt:dt="int">0</Timestamp><DateUtc dt:dt="string">2021-06-04T05:56:28Z</DateUtc></StartTime><FrequencyChanges><FrequencyChange><Frequency dt:dt="r8">2699970000</Frequency><Timestamp dt:dt="r8">5696178179441</Timestamp><Current dt…	좌우반구com(split BVF)_1-025-1	60.021	1.0.0.163	1	1590819550	Professional	2.0.10.242	2.0.10.353	06-04-2021	2021-06-04 오전 5:56:28	14:56:28	2.0.10.248	146	2	z	효탈	효	탈	NULL	NULL	NULL	116	1	14	NULL	NULL	NULL	KSY2	List2	NULL	NULL	NULL	NULL	NULL	NULL	NULL	NULL	NULL	1	z	0	3	488149	0	z	365
좌우반구com(split BVF)_1	25	1	<?xml version="1.0"?>\n<Clock xmlns:dt="urn:schemas-microsoft-com:datatypes"><Description dt:dt="string">E-Prime Primary Realtime Clock</Description><StartTime><Timestamp dt:dt="int">0</Timestamp><DateUtc dt:dt="string">2021-06-04T05:56:28Z</DateUtc></StartTime><FrequencyChanges><FrequencyChange><Frequency dt:dt="r8">2699970000</Frequency><Timestamp dt:dt="r8">5696178179441</Timestamp><Current dt…	좌우반구com(split BVF)_1-025-1	60.021	1.0.0.163	1	1590819550	Professional	2.0.10.242	2.0.10.353	06-04-2021	2021-06-04 오전 5:56:28	14:56:28	2.0.10.248	23	2	z	효헤	효	헤	83	1	23	NULL	NULL	NULL	NULL	NULL	NULL	KSY	List1	0		0	-1	80209	183		0	0	1	z	0	3	80392	0	z	511
좌우반구com(split BVF)_1	25	1	<?xml version="1.0"?>\n<Clock xmlns:dt="urn:schemas-microsoft-com:datatypes"><Description dt:dt="string">E-Prime Primary Realtime Clock</Description><StartTime><Timestamp dt:dt="int">0</Timestamp><DateUtc dt:dt="string">2021-06-04T05:56:28Z</DateUtc></StartTime><FrequencyChanges><FrequencyChange><Frequency dt:dt="r8">2699970000</Frequency><Timestamp dt:dt="r8">5696178179441</Timestamp><Current dt…	좌우반구com(split BVF)_1-025-1	60.021	1.0.0.163	1	1590819550	Professional	2.0.10.242	2.0.10.353	06-04-2021	2021-06-04 오전 5:56:28	14:56:28	2.0.10.248	218	2	z	후검	후	검	NULL	NULL	NULL	71	1	86	NULL	NULL	NULL	KSY	List2	0		0	0	677150	183		0	0	1	z	0	3	677333	0	z	427
좌우반구com(split BVF)_1	25	1	<?xml version="1.0"?>\n<Clock xmlns:dt="urn:schemas-microsoft-com:datatypes"><Description dt:dt="string">E-Prime Primary Realtime Clock</Description><StartTime><Timestamp dt:dt="int">0</Timestamp><DateUtc dt:dt="string">2021-06-04T05:56:28Z</DateUtc></StartTime><FrequencyChanges><FrequencyChange><Frequency dt:dt="r8">2699970000</Frequency><Timestamp dt:dt="r8">5696178179441</Timestamp><Current dt…	좌우반구com(split BVF)_1-025-1	60.021	1.0.0.163	1	1590819550	Professional	2.0.10.242	2.0.10.353	06-04-2021	2021-06-04 오전 5:56:28	14:56:28	2.0.10.248	105	1	{/}	후대	후	대	27	1	105	NULL	NULL	NULL	NULL	NULL	NULL	KSY3	List1	NULL	NULL	NULL	NULL	NULL	NULL	NULL	NULL	NULL	1	{/}	0	3	308179	0	{/}	306
좌우반구com(split BVF)_1	25	1	<?xml version="1.0"?>\n<Clock xmlns:dt="urn:schemas-microsoft-com:datatypes"><Description dt:dt="string">E-Prime Primary Realtime Clock</Description><StartTime><Timestamp dt:dt="int">0</Timestamp><DateUtc dt:dt="string">2021-06-04T05:56:28Z</DateUtc></StartTime><FrequencyChanges><FrequencyChange><Frequency dt:dt="r8">2699970000</Frequency><Timestamp dt:dt="r8">5696178179441</Timestamp><Current dt…	좌우반구com(split BVF)_1-025-1	60.021	1.0.0.163	1	1590819550	Professional	2.0.10.242	2.0.10.353	06-04-2021	2021-06-04 오전 5:56:28	14:56:28	2.0.10.248	340	1	{/}	후자	후	자	NULL	NULL	NULL	NULL	NULL	NULL	30	1	76	KSY3	List3	NULL	NULL	NULL	NULL	NULL	NULL	NULL	NULL	NULL	1	{/}	1	3	1062631	0	{/}	548
좌우반구com(split BVF)_1	25	1	<?xml version="1.0"?>\n<Clock xmlns:dt="urn:schemas-microsoft-com:datatypes"><Description dt:dt="string">E-Prime Primary Realtime Clock</Description><StartTime><Timestamp dt:dt="int">0</Timestamp><DateUtc dt:dt="string">2021-06-04T05:56:28Z</DateUtc></StartTime><FrequencyChanges><FrequencyChange><Frequency dt:dt="r8">2699970000</Frequency><Timestamp dt:dt="r8">5696178179441</Timestamp><Current dt…	좌우반구com(split BVF)_1-025-1	60.021	1.0.0.163	1	1590819550	Professional	2.0.10.242	2.0.10.353	06-04-2021	2021-06-04 오전 5:56:28	14:56:28	2.0.10.248	339	2	z	훈걱	훈	걱	NULL	NULL	NULL	NULL	NULL	NULL	36	1	75	KSY3	List3	NULL	NULL	NULL	NULL	NULL	NULL	NULL	NULL	NULL	1	z	1	3	1060082	0	z	353
좌우반구com(split BVF)_1	25	1	<?xml version="1.0"?>\n<Clock xmlns:dt="urn:schemas-microsoft-com:datatypes"><Description dt:dt="string">E-Prime Primary Realtime Clock</Description><StartTime><Timestamp dt:dt="int">0</Timestamp><DateUtc dt:dt="string">2021-06-04T05:56:28Z</DateUtc></StartTime><FrequencyChanges><FrequencyChange><Frequency dt:dt="r8">2699970000</Frequency><Timestamp dt:dt="r8">5696178179441</Timestamp><Current dt…	좌우반구com(split BVF)_1-025-1	60.021	1.0.0.163	1	1590819550	Professional	2.0.10.242	2.0.10.353	06-04-2021	2021-06-04 오전 5:56:28	14:56:28	2.0.10.248	191	2	z	훈차	훈	차	NULL	NULL	NULL	99	1	59	NULL	NULL	NULL	KSY	List2	0		0	0	606125	183		0	0	1	z	0	3	606308	0	z	893
좌우반구com(split BVF)_1	25	1	<?xml version="1.0"?>\n<Clock xmlns:dt="urn:schemas-microsoft-com:datatypes"><Description dt:dt="string">E-Prime Primary Realtime Clock</Description><StartTime><Timestamp dt:dt="int">0</Timestamp><DateUtc dt:dt="string">2021-06-04T05:56:28Z</DateUtc></StartTime><FrequencyChanges><FrequencyChange><Frequency dt:dt="r8">2699970000</Frequency><Timestamp dt:dt="r8">5696178179441</Timestamp><Current dt…	좌우반구com(split BVF)_1-025-1	60.021	1.0.0.163	1	1590819550	Professional	2.0.10.242	2.0.10.353	06-04-2021	2021-06-04 오전 5:56:28	14:56:28	2.0.10.248	368	2	z	휘섭	휘	섭	NULL	NULL	NULL	NULL	NULL	NULL	32	1	104	KSY2	List3	NULL	NULL	NULL	NULL	NULL	NULL	NULL	NULL	NULL	1	z	0	3	1138888	0	z	450
좌우반구com(split BVF)_1	25	1	<?xml version="1.0"?>\n<Clock xmlns:dt="urn:schemas-microsoft-com:datatypes"><Description dt:dt="string">E-Prime Primary Realtime Clock</Description><StartTime><Timestamp dt:dt="int">0</Timestamp><DateUtc dt:dt="string">2021-06-04T05:56:28Z</DateUtc></StartTime><FrequencyChanges><FrequencyChange><Frequency dt:dt="r8">2699970000</Frequency><Timestamp dt:dt="r8">5696178179441</Timestamp><Current dt…	좌우반구com(split BVF)_1-025-1	60.021	1.0.0.163	1	1590819550	Professional	2.0.10.242	2.0.10.353	06-04-2021	2021-06-04 오전 5:56:28	14:56:28	2.0.10.248	334	2	z	희강	희	강	NULL	NULL	NULL	NULL	NULL	NULL	51	1	70	KSY3	List3	NULL	NULL	NULL	NULL	NULL	NULL	NULL	NULL	NULL	1	z	0	4	1046904	0	z	499
좌우반구com(split BVF)_1	25	1	<?xml version="1.0"?>\n<Clock xmlns:dt="urn:schemas-microsoft-com:datatypes"><Description dt:dt="string">E-Prime Primary Realtime Clock</Description><StartTime><Timestamp dt:dt="int">0</Timestamp><DateUtc dt:dt="string">2021-06-04T05:56:28Z</DateUtc></StartTime><FrequencyChanges><FrequencyChange><Frequency dt:dt="r8">2699970000</Frequency><Timestamp dt:dt="r8">5696178179441</Timestamp><Current dt…	좌우반구com(split BVF)_1-025-1	60.021	1.0.0.163	1	1590819550	Professional	2.0.10.242	2.0.10.353	06-04-2021	2021-06-04 오전 5:56:28	14:56:28	2.0.10.248	19	1	{/}	희망	희	망	4	1	19	NULL	NULL	NULL	NULL	NULL	NULL	KSY3	List1	NULL	NULL	NULL	NULL	NULL	NULL	NULL	NULL	NULL	1	{/}	0	4	69463	0	{/}	497
좌우반구com(split BVF)_1	25	1	<?xml version="1.0"?>\n<Clock xmlns:dt="urn:schemas-microsoft-com:datatypes"><Description dt:dt="string">E-Prime Primary Realtime Clock</Description><StartTime><Timestamp dt:dt="int">0</Timestamp><DateUtc dt:dt="string">2021-06-04T05:56:28Z</DateUtc></StartTime><FrequencyChanges><FrequencyChange><Frequency dt:dt="r8">2699970000</Frequency><Timestamp dt:dt="r8">5696178179441</Timestamp><Current dt…	좌우반구com(split BVF)_1-025-1	60.021	1.0.0.163	1	1590819550	Professional	2.0.10.242	2.0.10.353	06-04-2021	2021-06-04 오전 5:56:28	14:56:28	2.0.10.248	40	2	z	희외	희	외	50	1	40	NULL	NULL	NULL	NULL	NULL	NULL	KSY	List1	0		0	-1	129508	184		0	0	1	z	0	4	129692	0	z	611
좌우반구com(split BVF)_1	25	1	<?xml version="1.0"?>\n<Clock xmlns:dt="urn:schemas-microsoft-com:datatypes"><Description dt:dt="string">E-Prime Primary Realtime Clock</Description><StartTime><Timestamp dt:dt="int">0</Timestamp><DateUtc dt:dt="string">2021-06-04T05:56:28Z</DateUtc></StartTime><FrequencyChanges><FrequencyChange><Frequency dt:dt="r8">2699970000</Frequency><Timestamp dt:dt="r8">5696178179441</Timestamp><Current dt…	좌우반구com(split BVF)_1-025-1	60.021	1.0.0.163	1	1590819550	Professional	2.0.10.242	2.0.10.353	06-04-2021	2021-06-04 오전 5:56:28	14:56:28	2.0.10.248	78	2	z	희응	희	응	113	1	78	NULL	NULL	NULL	NULL	NULL	NULL	KSY3	List1	NULL	NULL	NULL	NULL	NULL	NULL	NULL	NULL	NULL	1	z	0	4	236288	0	z	477
[truncated: 1 more columns]
