# Supplementary material for: Decoding foveal word recognition: the role of interhemispheric inhibition in bilateral hemispheric processing
Source: Front Psychol. 2023 Nov 30;14:1293529. doi: 10.3389/fpsyg.2023.1293529 (PMC10720635; doi:10.3389/fpsyg.2023.1293529)
Supplement: Supplementary file 1 [file Data_Sheet_1.ZIP › data/Exp2/BVF_014.txt]

STRING	INTEGER	INTEGER	STRING	STRING	STRING	STRING	STRING	STRING	STRING	STRING	STRING	STRING	STRING	STRING	STRING	INTEGER	STRING	STRING	STRING	STRING	STRING	STRING	STRING	STRING	STRING	STRING	STRING	STRING	STRING	STRING	STRING	STRING	STRING	STRING	STRING	STRING	STRING	STRING	STRING	STRING	STRING	STRING	STRING	STRING	STRING	STRING	STRING	STRING	STRING
EXPNAME	SUBJECT	SESSION	VARIABLE	VARIABLE	VARIABLE	VARIABLE	VARIABLE	VARIABLE	VARIABLE	VARIABLE	VARIABLE	VARIABLE	VARIABLE	VARIABLE	VARIABLE	LOG_LEVEL	VARIABLE	VARIABLE	VARIABLE	VARIABLE	VARIABLE	VARIABLE	VARIABLE	VARIABLE	VARIABLE	VARIABLE	VARIABLE	VARIABLE	VARIABLE	VARIABLE	VARIABLE	VARIABLE	VARIABLE	VARIABLE	VARIABLE	VARIABLE	VARIABLE	VARIABLE	VARIABLE	VARIABLE	VARIABLE	VARIABLE	VARIABLE	VARIABLE	VARIABLE	VARIABLE	VARIABLE	VARIABLE	VARIABLE
1	1	1	1	1	1	1	1	1	1	1	1	1	1	1	1	2	2	2	2	2	2	2	2	2	2	2	2	2	2	2	2	2	2	2	2	2	2	2	2	2	2	2	2	2	2	2	2	2	2
ExperimentName	Subject	Session	Clock.Information	DataFile.Basename	Display.RefreshRate	ExperimentVersion	Group	RandomSeed	RuntimeCapabilities	RuntimeVersion	RuntimeVersionExpected	SessionDate	SessionStartDateTimeUtc	SessionTime	StudioVersion	Block	condition	correct	Exptarget	Exptarget2	Exptarget3	List1	List1.Cycle	List1.Sample	List2	List2.Cycle	List2.Sample	List3	List3.Cycle	List3.Sample	Procedure	Running	TextDisplay2.ACC	TextDisplay2.CRESP	TextDisplay2.DurationError	TextDisplay2.OnsetDelay	TextDisplay2.OnsetTime	TextDisplay2.OnsetToOnsetTime	TextDisplay2.RESP	TextDisplay2.RT	TextDisplay2.RTTime	TextDisplay6.ACC	TextDisplay6.CRESP	TextDisplay6.DurationError	TextDisplay6.OnsetDelay	TextDisplay6.OnsetTime	TextDisplay6.OnsetToOnsetTime	TextDisplay6.RESP	TextDisplay6.RT
좌우반구com(split BVF)_2	14	1	<?xml version="1.0"?>\n<Clock xmlns:dt="urn:schemas-microsoft-com:datatypes"><Description dt:dt="string">E-Prime Primary Realtime Clock</Description><StartTime><Timestamp dt:dt="int">0</Timestamp><DateUtc dt:dt="string">2020-11-13T07:23:27Z</DateUtc></StartTime><FrequencyChanges><FrequencyChange><Frequency dt:dt="r8">2699980000</Frequency><Timestamp dt:dt="r8">3.05971225205308E+15</Timestamp><Cur…	좌우반구com(split BVF)_2-014-1	60.022	1.0.0.165	1	-441032540	Professional	2.0.10.242	2.0.10.353	11-13-2020	2020-11-13 오전 7:23:27	16:23:27	2.0.10.248	363	1	{/}	가격	가	격	NULL	NULL	NULL	NULL	NULL	NULL	127	1	99	KSY3	List3	NULL	NULL	NULL	NULL	NULL	NULL	NULL	NULL	NULL	1	{/}	0	3	1136002	0	{/}	450
좌우반구com(split BVF)_2	14	1	<?xml version="1.0"?>\n<Clock xmlns:dt="urn:schemas-microsoft-com:datatypes"><Description dt:dt="string">E-Prime Primary Realtime Clock</Description><StartTime><Timestamp dt:dt="int">0</Timestamp><DateUtc dt:dt="string">2020-11-13T07:23:27Z</DateUtc></StartTime><FrequencyChanges><FrequencyChange><Frequency dt:dt="r8">2699980000</Frequency><Timestamp dt:dt="r8">3.05971225205308E+15</Timestamp><Cur…	좌우반구com(split BVF)_2-014-1	60.022	1.0.0.165	1	-441032540	Professional	2.0.10.242	2.0.10.353	11-13-2020	2020-11-13 오전 7:23:27	16:23:27	2.0.10.248	63	1	{/}	가을	가	을	92	1	63	NULL	NULL	NULL	NULL	NULL	NULL	KSY3	List1	NULL	NULL	NULL	NULL	NULL	NULL	NULL	NULL	NULL	1	{/}	1	3	201450	0	{/}	473
좌우반구com(split BVF)_2	14	1	<?xml version="1.0"?>\n<Clock xmlns:dt="urn:schemas-microsoft-com:datatypes"><Description dt:dt="string">E-Prime Primary Realtime Clock</Description><StartTime><Timestamp dt:dt="int">0</Timestamp><DateUtc dt:dt="string">2020-11-13T07:23:27Z</DateUtc></StartTime><FrequencyChanges><FrequencyChange><Frequency dt:dt="r8">2699980000</Frequency><Timestamp dt:dt="r8">3.05971225205308E+15</Timestamp><Cur…	좌우반구com(split BVF)_2-014-1	60.022	1.0.0.165	1	-441032540	Professional	2.0.10.242	2.0.10.353	11-13-2020	2020-11-13 오전 7:23:27	16:23:27	2.0.10.248	347	1	{/}	간섭	간	섭	NULL	NULL	NULL	NULL	NULL	NULL	9	1	83	KSY3	List3	NULL	NULL	NULL	NULL	NULL	NULL	NULL	NULL	NULL	1	{/}	0	3	1092351	0	{/}	381
좌우반구com(split BVF)_2	14	1	<?xml version="1.0"?>\n<Clock xmlns:dt="urn:schemas-microsoft-com:datatypes"><Description dt:dt="string">E-Prime Primary Realtime Clock</Description><StartTime><Timestamp dt:dt="int">0</Timestamp><DateUtc dt:dt="string">2020-11-13T07:23:27Z</DateUtc></StartTime><FrequencyChanges><FrequencyChange><Frequency dt:dt="r8">2699980000</Frequency><Timestamp dt:dt="r8">3.05971225205308E+15</Timestamp><Cur…	좌우반구com(split BVF)_2-014-1	60.022	1.0.0.165	1	-441032540	Professional	2.0.10.242	2.0.10.353	11-13-2020	2020-11-13 오전 7:23:27	16:23:27	2.0.10.248	56	2	z	간습	간	습	62	1	56	NULL	NULL	NULL	NULL	NULL	NULL	KSY2	List1	NULL	NULL	NULL	NULL	NULL	NULL	NULL	NULL	NULL	0	z	0	3	182724	0	{/}	455
좌우반구com(split BVF)_2	14	1	<?xml version="1.0"?>\n<Clock xmlns:dt="urn:schemas-microsoft-com:datatypes"><Description dt:dt="string">E-Prime Primary Realtime Clock</Description><StartTime><Timestamp dt:dt="int">0</Timestamp><DateUtc dt:dt="string">2020-11-13T07:23:27Z</DateUtc></StartTime><FrequencyChanges><FrequencyChange><Frequency dt:dt="r8">2699980000</Frequency><Timestamp dt:dt="r8">3.05971225205308E+15</Timestamp><Cur…	좌우반구com(split BVF)_2-014-1	60.022	1.0.0.165	1	-441032540	Professional	2.0.10.242	2.0.10.353	11-13-2020	2020-11-13 오전 7:23:27	16:23:27	2.0.10.248	308	2	z	감환	감	환	NULL	NULL	NULL	NULL	NULL	NULL	111	1	44	KSY2	List3	NULL	NULL	NULL	NULL	NULL	NULL	NULL	NULL	NULL	1	z	1	3	986355	0	z	531
좌우반구com(split BVF)_2	14	1	<?xml version="1.0"?>\n<Clock xmlns:dt="urn:schemas-microsoft-com:datatypes"><Description dt:dt="string">E-Prime Primary Realtime Clock</Description><StartTime><Timestamp dt:dt="int">0</Timestamp><DateUtc dt:dt="string">2020-11-13T07:23:27Z</DateUtc></StartTime><FrequencyChanges><FrequencyChange><Frequency dt:dt="r8">2699980000</Frequency><Timestamp dt:dt="r8">3.05971225205308E+15</Timestamp><Cur…	좌우반구com(split BVF)_2-014-1	60.022	1.0.0.165	1	-441032540	Professional	2.0.10.242	2.0.10.353	11-13-2020	2020-11-13 오전 7:23:27	16:23:27	2.0.10.248	60	1	{/}	강도	강	도	40	1	60	NULL	NULL	NULL	NULL	NULL	NULL	KSY3	List1	NULL	NULL	NULL	NULL	NULL	NULL	NULL	NULL	NULL	1	{/}	1	3	193103	0	{/}	516
좌우반구com(split BVF)_2	14	1	<?xml version="1.0"?>\n<Clock xmlns:dt="urn:schemas-microsoft-com:datatypes"><Description dt:dt="string">E-Prime Primary Realtime Clock</Description><StartTime><Timestamp dt:dt="int">0</Timestamp><DateUtc dt:dt="string">2020-11-13T07:23:27Z</DateUtc></StartTime><FrequencyChanges><FrequencyChange><Frequency dt:dt="r8">2699980000</Frequency><Timestamp dt:dt="r8">3.05971225205308E+15</Timestamp><Cur…	좌우반구com(split BVF)_2-014-1	60.022	1.0.0.165	1	-441032540	Professional	2.0.10.242	2.0.10.353	11-13-2020	2020-11-13 오전 7:23:27	16:23:27	2.0.10.248	358	2	z	강례	강	례	NULL	NULL	NULL	NULL	NULL	NULL	90	1	94	KSY	List3	0		0	-1	1121624	183		0	0	1	z	1	3	1121807	0	z	1053
좌우반구com(split BVF)_2	14	1	<?xml version="1.0"?>\n<Clock xmlns:dt="urn:schemas-microsoft-com:datatypes"><Description dt:dt="string">E-Prime Primary Realtime Clock</Description><StartTime><Timestamp dt:dt="int">0</Timestamp><DateUtc dt:dt="string">2020-11-13T07:23:27Z</DateUtc></StartTime><FrequencyChanges><FrequencyChange><Frequency dt:dt="r8">2699980000</Frequency><Timestamp dt:dt="r8">3.05971225205308E+15</Timestamp><Cur…	좌우반구com(split BVF)_2-014-1	60.022	1.0.0.165	1	-441032540	Professional	2.0.10.242	2.0.10.353	11-13-2020	2020-11-13 오전 7:23:27	16:23:27	2.0.10.248	314	2	z	강방	강	방	NULL	NULL	NULL	NULL	NULL	NULL	103	1	50	KSY2	List3	NULL	NULL	NULL	NULL	NULL	NULL	NULL	NULL	NULL	1	z	0	3	1002666	0	z	628
좌우반구com(split BVF)_2	14	1	<?xml version="1.0"?>\n<Clock xmlns:dt="urn:schemas-microsoft-com:datatypes"><Description dt:dt="string">E-Prime Primary Realtime Clock</Description><StartTime><Timestamp dt:dt="int">0</Timestamp><DateUtc dt:dt="string">2020-11-13T07:23:27Z</DateUtc></StartTime><FrequencyChanges><FrequencyChange><Frequency dt:dt="r8">2699980000</Frequency><Timestamp dt:dt="r8">3.05971225205308E+15</Timestamp><Cur…	좌우반구com(split BVF)_2-014-1	60.022	1.0.0.165	1	-441032540	Professional	2.0.10.242	2.0.10.353	11-13-2020	2020-11-13 오전 7:23:27	16:23:27	2.0.10.248	108	1	{/}	개념	개	념	103	1	108	NULL	NULL	NULL	NULL	NULL	NULL	KSY3	List1	NULL	NULL	NULL	NULL	NULL	NULL	NULL	NULL	NULL	1	{/}	0	4	329572	0	{/}	581
좌우반구com(split BVF)_2	14	1	<?xml version="1.0"?>\n<Clock xmlns:dt="urn:schemas-microsoft-com:datatypes"><Description dt:dt="string">E-Prime Primary Realtime Clock</Description><StartTime><Timestamp dt:dt="int">0</Timestamp><DateUtc dt:dt="string">2020-11-13T07:23:27Z</DateUtc></StartTime><FrequencyChanges><FrequencyChange><Frequency dt:dt="r8">2699980000</Frequency><Timestamp dt:dt="r8">3.05971225205308E+15</Timestamp><Cur…	좌우반구com(split BVF)_2-014-1	60.022	1.0.0.165	1	-441032540	Professional	2.0.10.242	2.0.10.353	11-13-2020	2020-11-13 오전 7:23:27	16:23:27	2.0.10.248	208	2	z	개례	개	례	NULL	NULL	NULL	33	1	76	NULL	NULL	NULL	KSY2	List2	NULL	NULL	NULL	NULL	NULL	NULL	NULL	NULL	NULL	1	z	1	3	654406	0	z	725
좌우반구com(split BVF)_2	14	1	<?xml version="1.0"?>\n<Clock xmlns:dt="urn:schemas-microsoft-com:datatypes"><Description dt:dt="string">E-Prime Primary Realtime Clock</Description><StartTime><Timestamp dt:dt="int">0</Timestamp><DateUtc dt:dt="string">2020-11-13T07:23:27Z</DateUtc></StartTime><FrequencyChanges><FrequencyChange><Frequency dt:dt="r8">2699980000</Frequency><Timestamp dt:dt="r8">3.05971225205308E+15</Timestamp><Cur…	좌우반구com(split BVF)_2-014-1	60.022	1.0.0.165	1	-441032540	Professional	2.0.10.242	2.0.10.353	11-13-2020	2020-11-13 오전 7:23:27	16:23:27	2.0.10.248	238	1	{/}	개인	개	인	NULL	NULL	NULL	57	1	106	NULL	NULL	NULL	KSY3	List2	NULL	NULL	NULL	NULL	NULL	NULL	NULL	NULL	NULL	1	{/}	0	3	736727	0	{/}	883
좌우반구com(split BVF)_2	14	1	<?xml version="1.0"?>\n<Clock xmlns:dt="urn:schemas-microsoft-com:datatypes"><Description dt:dt="string">E-Prime Primary Realtime Clock</Description><StartTime><Timestamp dt:dt="int">0</Timestamp><DateUtc dt:dt="string">2020-11-13T07:23:27Z</DateUtc></StartTime><FrequencyChanges><FrequencyChange><Frequency dt:dt="r8">2699980000</Frequency><Timestamp dt:dt="r8">3.05971225205308E+15</Timestamp><Cur…	좌우반구com(split BVF)_2-014-1	60.022	1.0.0.165	1	-441032540	Professional	2.0.10.242	2.0.10.353	11-13-2020	2020-11-13 오전 7:23:27	16:23:27	2.0.10.248	384	2	z	개협	개	협	NULL	NULL	NULL	NULL	NULL	NULL	40	1	120	KSY	List3	0		1	-1	1193315	184		0	0	1	z	0	4	1193499	0	z	448
좌우반구com(split BVF)_2	14	1	<?xml version="1.0"?>\n<Clock xmlns:dt="urn:schemas-microsoft-com:datatypes"><Description dt:dt="string">E-Prime Primary Realtime Clock</Description><StartTime><Timestamp dt:dt="int">0</Timestamp><DateUtc dt:dt="string">2020-11-13T07:23:27Z</DateUtc></StartTime><FrequencyChanges><FrequencyChange><Frequency dt:dt="r8">2699980000</Frequency><Timestamp dt:dt="r8">3.05971225205308E+15</Timestamp><Cur…	좌우반구com(split BVF)_2-014-1	60.022	1.0.0.165	1	-441032540	Professional	2.0.10.242	2.0.10.353	11-13-2020	2020-11-13 오전 7:23:27	16:23:27	2.0.10.248	219	2	z	거생	거	생	NULL	NULL	NULL	127	1	87	NULL	NULL	NULL	KSY2	List2	NULL	NULL	NULL	NULL	NULL	NULL	NULL	NULL	NULL	1	z	0	4	684696	0	z	683
좌우반구com(split BVF)_2	14	1	<?xml version="1.0"?>\n<Clock xmlns:dt="urn:schemas-microsoft-com:datatypes"><Description dt:dt="string">E-Prime Primary Realtime Clock</Description><StartTime><Timestamp dt:dt="int">0</Timestamp><DateUtc dt:dt="string">2020-11-13T07:23:27Z</DateUtc></StartTime><FrequencyChanges><FrequencyChange><Frequency dt:dt="r8">2699980000</Frequency><Timestamp dt:dt="r8">3.05971225205308E+15</Timestamp><Cur…	좌우반구com(split BVF)_2-014-1	60.022	1.0.0.165	1	-441032540	Professional	2.0.10.242	2.0.10.353	11-13-2020	2020-11-13 오전 7:23:27	16:23:27	2.0.10.248	120	1	{/}	걱정	걱	정	31	1	120	NULL	NULL	NULL	NULL	NULL	NULL	KSY3	List1	NULL	NULL	NULL	NULL	NULL	NULL	NULL	NULL	NULL	1	{/}	1	3	362143	0	{/}	417
좌우반구com(split BVF)_2	14	1	<?xml version="1.0"?>\n<Clock xmlns:dt="urn:schemas-microsoft-com:datatypes"><Description dt:dt="string">E-Prime Primary Realtime Clock</Description><StartTime><Timestamp dt:dt="int">0</Timestamp><DateUtc dt:dt="string">2020-11-13T07:23:27Z</DateUtc></StartTime><FrequencyChanges><FrequencyChange><Frequency dt:dt="r8">2699980000</Frequency><Timestamp dt:dt="r8">3.05971225205308E+15</Timestamp><Cur…	좌우반구com(split BVF)_2-014-1	60.022	1.0.0.165	1	-441032540	Professional	2.0.10.242	2.0.10.353	11-13-2020	2020-11-13 오전 7:23:27	16:23:27	2.0.10.248	134	2	z	걱최	걱	최	NULL	NULL	NULL	16	1	2	NULL	NULL	NULL	KSY2	List2	NULL	NULL	NULL	NULL	NULL	NULL	NULL	NULL	NULL	1	z	1	3	449512	0	z	655
좌우반구com(split BVF)_2	14	1	<?xml version="1.0"?>\n<Clock xmlns:dt="urn:schemas-microsoft-com:datatypes"><Description dt:dt="string">E-Prime Primary Realtime Clock</Description><StartTime><Timestamp dt:dt="int">0</Timestamp><DateUtc dt:dt="string">2020-11-13T07:23:27Z</DateUtc></StartTime><FrequencyChanges><FrequencyChange><Frequency dt:dt="r8">2699980000</Frequency><Timestamp dt:dt="r8">3.05971225205308E+15</Timestamp><Cur…	좌우반구com(split BVF)_2-014-1	60.022	1.0.0.165	1	-441032540	Professional	2.0.10.242	2.0.10.353	11-13-2020	2020-11-13 오전 7:23:27	16:23:27	2.0.10.248	18	2	z	건적	건	적	14	1	18	NULL	NULL	NULL	NULL	NULL	NULL	KSY2	List1	NULL	NULL	NULL	NULL	NULL	NULL	NULL	NULL	NULL	0	z	0	3	75295	0	{/}	710
좌우반구com(split BVF)_2	14	1	<?xml version="1.0"?>\n<Clock xmlns:dt="urn:schemas-microsoft-com:datatypes"><Description dt:dt="string">E-Prime Primary Realtime Clock</Description><StartTime><Timestamp dt:dt="int">0</Timestamp><DateUtc dt:dt="string">2020-11-13T07:23:27Z</DateUtc></StartTime><FrequencyChanges><FrequencyChange><Frequency dt:dt="r8">2699980000</Frequency><Timestamp dt:dt="r8">3.05971225205308E+15</Timestamp><Cur…	좌우반구com(split BVF)_2-014-1	60.022	1.0.0.165	1	-441032540	Professional	2.0.10.242	2.0.10.353	11-13-2020	2020-11-13 오전 7:23:27	16:23:27	2.0.10.248	87	2	z	검강	검	강	17	1	87	NULL	NULL	NULL	NULL	NULL	NULL	KSY	List1	0		0	0	268677	183		0	0	1	z	0	3	268860	0	z	494
좌우반구com(split BVF)_2	14	1	<?xml version="1.0"?>\n<Clock xmlns:dt="urn:schemas-microsoft-com:datatypes"><Description dt:dt="string">E-Prime Primary Realtime Clock</Description><StartTime><Timestamp dt:dt="int">0</Timestamp><DateUtc dt:dt="string">2020-11-13T07:23:27Z</DateUtc></StartTime><FrequencyChanges><FrequencyChange><Frequency dt:dt="r8">2699980000</Frequency><Timestamp dt:dt="r8">3.05971225205308E+15</Timestamp><Cur…	좌우반구com(split BVF)_2-014-1	60.022	1.0.0.165	1	-441032540	Professional	2.0.10.242	2.0.10.353	11-13-2020	2020-11-13 오전 7:23:27	16:23:27	2.0.10.248	329	1	{/}	검색	검	색	NULL	NULL	NULL	NULL	NULL	NULL	44	1	65	KSY3	List3	NULL	NULL	NULL	NULL	NULL	NULL	NULL	NULL	NULL	0	{/}	0	4	1043019	0	z	394
좌우반구com(split BVF)_2	14	1	<?xml version="1.0"?>\n<Clock xmlns:dt="urn:schemas-microsoft-com:datatypes"><Description dt:dt="string">E-Prime Primary Realtime Clock</Description><StartTime><Timestamp dt:dt="int">0</Timestamp><DateUtc dt:dt="string">2020-11-13T07:23:27Z</DateUtc></StartTime><FrequencyChanges><FrequencyChange><Frequency dt:dt="r8">2699980000</Frequency><Timestamp dt:dt="r8">3.05971225205308E+15</Timestamp><Cur…	좌우반구com(split BVF)_2-014-1	60.022	1.0.0.165	1	-441032540	Professional	2.0.10.242	2.0.10.353	11-13-2020	2020-11-13 오전 7:23:27	16:23:27	2.0.10.248	144	2	z	검죽	검	죽	NULL	NULL	NULL	93	1	12	NULL	NULL	NULL	KSY3	List2	NULL	NULL	NULL	NULL	NULL	NULL	NULL	NULL	NULL	1	z	0	3	476653	0	z	569
좌우반구com(split BVF)_2	14	1	<?xml version="1.0"?>\n<Clock xmlns:dt="urn:schemas-microsoft-com:datatypes"><Description dt:dt="string">E-Prime Primary Realtime Clock</Description><StartTime><Timestamp dt:dt="int">0</Timestamp><DateUtc dt:dt="string">2020-11-13T07:23:27Z</DateUtc></StartTime><FrequencyChanges><FrequencyChange><Frequency dt:dt="r8">2699980000</Frequency><Timestamp dt:dt="r8">3.05971225205308E+15</Timestamp><Cur…	좌우반구com(split BVF)_2-014-1	60.022	1.0.0.165	1	-441032540	Professional	2.0.10.242	2.0.10.353	11-13-2020	2020-11-13 오전 7:23:27	16:23:27	2.0.10.248	182	2	z	검환	검	환	NULL	NULL	NULL	106	1	50	NULL	NULL	NULL	KSY2	List2	NULL	NULL	NULL	NULL	NULL	NULL	NULL	NULL	NULL	1	z	0	4	581866	0	z	579
좌우반구com(split BVF)_2	14	1	<?xml version="1.0"?>\n<Clock xmlns:dt="urn:schemas-microsoft-com:datatypes"><Description dt:dt="string">E-Prime Primary Realtime Clock</Description><StartTime><Timestamp dt:dt="int">0</Timestamp><DateUtc dt:dt="string">2020-11-13T07:23:27Z</DateUtc></StartTime><FrequencyChanges><FrequencyChange><Frequency dt:dt="r8">2699980000</Frequency><Timestamp dt:dt="r8">3.05971225205308E+15</Timestamp><Cur…	좌우반구com(split BVF)_2-014-1	60.022	1.0.0.165	1	-441032540	Professional	2.0.10.242	2.0.10.353	11-13-2020	2020-11-13 오전 7:23:27	16:23:27	2.0.10.248	193	2	z	격례	격	례	NULL	NULL	NULL	26	1	61	NULL	NULL	NULL	KSY2	List2	NULL	NULL	NULL	NULL	NULL	NULL	NULL	NULL	NULL	0	z	1	3	612271	0	{/}	573
좌우반구com(split BVF)_2	14	1	<?xml version="1.0"?>\n<Clock xmlns:dt="urn:schemas-microsoft-com:datatypes"><Description dt:dt="string">E-Prime Primary Realtime Clock</Description><StartTime><Timestamp dt:dt="int">0</Timestamp><DateUtc dt:dt="string">2020-11-13T07:23:27Z</DateUtc></StartTime><FrequencyChanges><FrequencyChange><Frequency dt:dt="r8">2699980000</Frequency><Timestamp dt:dt="r8">3.05971225205308E+15</Timestamp><Cur…	좌우반구com(split BVF)_2-014-1	60.022	1.0.0.165	1	-441032540	Professional	2.0.10.242	2.0.10.353	11-13-2020	2020-11-13 오전 7:23:27	16:23:27	2.0.10.248	364	1	{/}	결과	결	과	NULL	NULL	NULL	NULL	NULL	NULL	56	1	100	KSY3	List3	NULL	NULL	NULL	NULL	NULL	NULL	NULL	NULL	NULL	1	{/}	0	3	1138651	0	{/}	385
좌우반구com(split BVF)_2	14	1	<?xml version="1.0"?>\n<Clock xmlns:dt="urn:schemas-microsoft-com:datatypes"><Description dt:dt="string">E-Prime Primary Realtime Clock</Description><StartTime><Timestamp dt:dt="int">0</Timestamp><DateUtc dt:dt="string">2020-11-13T07:23:27Z</DateUtc></StartTime><FrequencyChanges><FrequencyChange><Frequency dt:dt="r8">2699980000</Frequency><Timestamp dt:dt="r8">3.05971225205308E+15</Timestamp><Cur…	좌우반구com(split BVF)_2-014-1	60.022	1.0.0.165	1	-441032540	Professional	2.0.10.242	2.0.10.353	11-13-2020	2020-11-13 오전 7:23:27	16:23:27	2.0.10.248	296	1	{/}	결국	결	국	NULL	NULL	NULL	NULL	NULL	NULL	46	1	32	KSY3	List3	NULL	NULL	NULL	NULL	NULL	NULL	NULL	NULL	NULL	1	{/}	0	4	953334	0	{/}	985
좌우반구com(split BVF)_2	14	1	<?xml version="1.0"?>\n<Clock xmlns:dt="urn:schemas-microsoft-com:datatypes"><Description dt:dt="string">E-Prime Primary Realtime Clock</Description><StartTime><Timestamp dt:dt="int">0</Timestamp><DateUtc dt:dt="string">2020-11-13T07:23:27Z</DateUtc></StartTime><FrequencyChanges><FrequencyChange><Frequency dt:dt="r8">2699980000</Frequency><Timestamp dt:dt="r8">3.05971225205308E+15</Timestamp><Cur…	좌우반구com(split BVF)_2-014-1	60.022	1.0.0.165	1	-441032540	Professional	2.0.10.242	2.0.10.353	11-13-2020	2020-11-13 오전 7:23:27	16:23:27	2.0.10.248	229	1	{/}	결정	결	정	NULL	NULL	NULL	39	1	97	NULL	NULL	NULL	KSY3	List2	NULL	NULL	NULL	NULL	NULL	NULL	NULL	NULL	NULL	1	{/}	0	4	712453	0	{/}	486
좌우반구com(split BVF)_2	14	1	<?xml version="1.0"?>\n<Clock xmlns:dt="urn:schemas-microsoft-com:datatypes"><Description dt:dt="string">E-Prime Primary Realtime Clock</Description><StartTime><Timestamp dt:dt="int">0</Timestamp><DateUtc dt:dt="string">2020-11-13T07:23:27Z</DateUtc></StartTime><FrequencyChanges><FrequencyChange><Frequency dt:dt="r8">2699980000</Frequency><Timestamp dt:dt="r8">3.05971225205308E+15</Timestamp><Cur…	좌우반구com(split BVF)_2-014-1	60.022	1.0.0.165	1	-441032540	Professional	2.0.10.242	2.0.10.353	11-13-2020	2020-11-13 오전 7:23:27	16:23:27	2.0.10.248	195	2	z	결지	결	지	NULL	NULL	NULL	121	1	63	NULL	NULL	NULL	KSY3	List2	NULL	NULL	NULL	NULL	NULL	NULL	NULL	NULL	NULL	1	z	1	3	618019	0	z	1033
좌우반구com(split BVF)_2	14	1	<?xml version="1.0"?>\n<Clock xmlns:dt="urn:schemas-microsoft-com:datatypes"><Description dt:dt="string">E-Prime Primary Realtime Clock</Description><StartTime><Timestamp dt:dt="int">0</Timestamp><DateUtc dt:dt="string">2020-11-13T07:23:27Z</DateUtc></StartTime><FrequencyChanges><FrequencyChange><Frequency dt:dt="r8">2699980000</Frequency><Timestamp dt:dt="r8">3.05971225205308E+15</Timestamp><Cur…	좌우반구com(split BVF)_2-014-1	60.022	1.0.0.165	1	-441032540	Professional	2.0.10.242	2.0.10.353	11-13-2020	2020-11-13 오전 7:23:27	16:23:27	2.0.10.248	12	2	z	결협	결	협	81	1	12	NULL	NULL	NULL	NULL	NULL	NULL	KSY2	List1	NULL	NULL	NULL	NULL	NULL	NULL	NULL	NULL	NULL	0	z	0	3	56135	0	{/}	934
좌우반구com(split BVF)_2	14	1	<?xml version="1.0"?>\n<Clock xmlns:dt="urn:schemas-microsoft-com:datatypes"><Description dt:dt="string">E-Prime Primary Realtime Clock</Description><StartTime><Timestamp dt:dt="int">0</Timestamp><DateUtc dt:dt="string">2020-11-13T07:23:27Z</DateUtc></StartTime><FrequencyChanges><FrequencyChange><Frequency dt:dt="r8">2699980000</Frequency><Timestamp dt:dt="r8">3.05971225205308E+15</Timestamp><Cur…	좌우반구com(split BVF)_2-014-1	60.022	1.0.0.165	1	-441032540	Professional	2.0.10.242	2.0.10.353	11-13-2020	2020-11-13 오전 7:23:27	16:23:27	2.0.10.248	261	1	{/}	경비	경	비	NULL	NULL	NULL	123	1	129	NULL	NULL	NULL	KSY3	List2	NULL	NULL	NULL	NULL	NULL	NULL	NULL	NULL	NULL	1	{/}	0	3	801554	0	{/}	519
좌우반구com(split BVF)_2	14	1	<?xml version="1.0"?>\n<Clock xmlns:dt="urn:schemas-microsoft-com:datatypes"><Description dt:dt="string">E-Prime Primary Realtime Clock</Description><StartTime><Timestamp dt:dt="int">0</Timestamp><DateUtc dt:dt="string">2020-11-13T07:23:27Z</DateUtc></StartTime><FrequencyChanges><FrequencyChange><Frequency dt:dt="r8">2699980000</Frequency><Timestamp dt:dt="r8">3.05971225205308E+15</Timestamp><Cur…	좌우반구com(split BVF)_2-014-1	60.022	1.0.0.165	1	-441032540	Professional	2.0.10.242	2.0.10.353	11-13-2020	2020-11-13 오전 7:23:27	16:23:27	2.0.10.248	84	1	{/}	경험	경	험	122	1	84	NULL	NULL	NULL	NULL	NULL	NULL	KSY3	List1	NULL	NULL	NULL	NULL	NULL	NULL	NULL	NULL	NULL	1	{/}	0	4	260863	0	{/}	403
좌우반구com(split BVF)_2	14	1	<?xml version="1.0"?>\n<Clock xmlns:dt="urn:schemas-microsoft-com:datatypes"><Description dt:dt="string">E-Prime Primary Realtime Clock</Description><StartTime><Timestamp dt:dt="int">0</Timestamp><DateUtc dt:dt="string">2020-11-13T07:23:27Z</DateUtc></StartTime><FrequencyChanges><FrequencyChange><Frequency dt:dt="r8">2699980000</Frequency><Timestamp dt:dt="r8">3.05971225205308E+15</Timestamp><Cur…	좌우반구com(split BVF)_2-014-1	60.022	1.0.0.165	1	-441032540	Professional	2.0.10.242	2.0.10.353	11-13-2020	2020-11-13 오전 7:23:27	16:23:27	2.0.10.248	38	1	{/}	경호	경	호	39	1	38	NULL	NULL	NULL	NULL	NULL	NULL	KSY3	List1	NULL	NULL	NULL	NULL	NULL	NULL	NULL	NULL	NULL	1	{/}	0	3	130959	0	{/}	837
좌우반구com(split BVF)_2	14	1	<?xml version="1.0"?>\n<Clock xmlns:dt="urn:schemas-microsoft-com:datatypes"><Description dt:dt="string">E-Prime Primary Realtime Clock</Description><StartTime><Timestamp dt:dt="int">0</Timestamp><DateUtc dt:dt="string">2020-11-13T07:23:27Z</DateUtc></StartTime><FrequencyChanges><FrequencyChange><Frequency dt:dt="r8">2699980000</Frequency><Timestamp dt:dt="r8">3.05971225205308E+15</Timestamp><Cur…	좌우반구com(split BVF)_2-014-1	60.022	1.0.0.165	1	-441032540	Professional	2.0.10.242	2.0.10.353	11-13-2020	2020-11-13 오전 7:23:27	16:23:27	2.0.10.248	54	1	{/}	계기	계	기	4	1	54	NULL	NULL	NULL	NULL	NULL	NULL	KSY3	List1	NULL	NULL	NULL	NULL	NULL	NULL	NULL	NULL	NULL	0	{/}	0	3	175776	0		0
좌우반구com(split BVF)_2	14	1	<?xml version="1.0"?>\n<Clock xmlns:dt="urn:schemas-microsoft-com:datatypes"><Description dt:dt="string">E-Prime Primary Realtime Clock</Description><StartTime><Timestamp dt:dt="int">0</Timestamp><DateUtc dt:dt="string">2020-11-13T07:23:27Z</DateUtc></StartTime><FrequencyChanges><FrequencyChange><Frequency dt:dt="r8">2699980000</Frequency><Timestamp dt:dt="r8">3.05971225205308E+15</Timestamp><Cur…	좌우반구com(split BVF)_2-014-1	60.022	1.0.0.165	1	-441032540	Professional	2.0.10.242	2.0.10.353	11-13-2020	2020-11-13 오전 7:23:27	16:23:27	2.0.10.248	222	2	z	계님	계	님	NULL	NULL	NULL	3	1	90	NULL	NULL	NULL	KSY	List2	0		0	-1	693259	184		0	0	1	z	0	4	693443	0	z	440
좌우반구com(split BVF)_2	14	1	<?xml version="1.0"?>\n<Clock xmlns:dt="urn:schemas-microsoft-com:datatypes"><Description dt:dt="string">E-Prime Primary Realtime Clock</Description><StartTime><Timestamp dt:dt="int">0</Timestamp><DateUtc dt:dt="string">2020-11-13T07:23:27Z</DateUtc></StartTime><FrequencyChanges><FrequencyChange><Frequency dt:dt="r8">2699980000</Frequency><Timestamp dt:dt="r8">3.05971225205308E+15</Timestamp><Cur…	좌우반구com(split BVF)_2-014-1	60.022	1.0.0.165	1	-441032540	Professional	2.0.10.242	2.0.10.353	11-13-2020	2020-11-13 오전 7:23:27	16:23:27	2.0.10.248	318	2	z	계락	계	락	NULL	NULL	NULL	NULL	NULL	NULL	70	1	54	KSY3	List3	NULL	NULL	NULL	NULL	NULL	NULL	NULL	NULL	NULL	1	z	0	3	1013679	0	z	807
좌우반구com(split BVF)_2	14	1	<?xml version="1.0"?>\n<Clock xmlns:dt="urn:schemas-microsoft-com:datatypes"><Description dt:dt="string">E-Prime Primary Realtime Clock</Description><StartTime><Timestamp dt:dt="int">0</Timestamp><DateUtc dt:dt="string">2020-11-13T07:23:27Z</DateUtc></StartTime><FrequencyChanges><FrequencyChange><Frequency dt:dt="r8">2699980000</Frequency><Timestamp dt:dt="r8">3.05971225205308E+15</Timestamp><Cur…	좌우반구com(split BVF)_2-014-1	60.022	1.0.0.165	1	-441032540	Professional	2.0.10.242	2.0.10.353	11-13-2020	2020-11-13 오전 7:23:27	16:23:27	2.0.10.248	14	1	{/}	계수	계	수	28	1	14	NULL	NULL	NULL	NULL	NULL	NULL	KSY3	List1	NULL	NULL	NULL	NULL	NULL	NULL	NULL	NULL	NULL	0	{/}	0	3	62083	0	z	1858
좌우반구com(split BVF)_2	14	1	<?xml version="1.0"?>\n<Clock xmlns:dt="urn:schemas-microsoft-com:datatypes"><Description dt:dt="string">E-Prime Primary Realtime Clock</Description><StartTime><Timestamp dt:dt="int">0</Timestamp><DateUtc dt:dt="string">2020-11-13T07:23:27Z</DateUtc></StartTime><FrequencyChanges><FrequencyChange><Frequency dt:dt="r8">2699980000</Frequency><Timestamp dt:dt="r8">3.05971225205308E+15</Timestamp><Cur…	좌우반구com(split BVF)_2-014-1	60.022	1.0.0.165	1	-441032540	Professional	2.0.10.242	2.0.10.353	11-13-2020	2020-11-13 오전 7:23:27	16:23:27	2.0.10.248	4	2	z	계여	계	여	24	1	4	NULL	NULL	NULL	NULL	NULL	NULL	KSY3	List1	NULL	NULL	NULL	NULL	NULL	NULL	NULL	NULL	NULL	1	z	0	3	32294	0	z	776
좌우반구com(split BVF)_2	14	1	<?xml version="1.0"?>\n<Clock xmlns:dt="urn:schemas-microsoft-com:datatypes"><Description dt:dt="string">E-Prime Primary Realtime Clock</Description><StartTime><Timestamp dt:dt="int">0</Timestamp><DateUtc dt:dt="string">2020-11-13T07:23:27Z</DateUtc></StartTime><FrequencyChanges><FrequencyChange><Frequency dt:dt="r8">2699980000</Frequency><Timestamp dt:dt="r8">3.05971225205308E+15</Timestamp><Cur…	좌우반구com(split BVF)_2-014-1	60.022	1.0.0.165	1	-441032540	Professional	2.0.10.242	2.0.10.353	11-13-2020	2020-11-13 오전 7:23:27	16:23:27	2.0.10.248	139	2	z	고률	고	률	NULL	NULL	NULL	111	1	7	NULL	NULL	NULL	KSY2	List2	NULL	NULL	NULL	NULL	NULL	NULL	NULL	NULL	NULL	0	z	0	4	462958	0	{/}	681
좌우반구com(split BVF)_2	14	1	<?xml version="1.0"?>\n<Clock xmlns:dt="urn:schemas-microsoft-com:datatypes"><Description dt:dt="string">E-Prime Primary Realtime Clock</Description><StartTime><Timestamp dt:dt="int">0</Timestamp><DateUtc dt:dt="string">2020-11-13T07:23:27Z</DateUtc></StartTime><FrequencyChanges><FrequencyChange><Frequency dt:dt="r8">2699980000</Frequency><Timestamp dt:dt="r8">3.05971225205308E+15</Timestamp><Cur…	좌우반구com(split BVF)_2-014-1	60.022	1.0.0.165	1	-441032540	Professional	2.0.10.242	2.0.10.353	11-13-2020	2020-11-13 오전 7:23:27	16:23:27	2.0.10.248	393	2	z	고청	고	청	NULL	NULL	NULL	NULL	NULL	NULL	88	1	129	KSY	List3	0		0	0	1219123	183		0	0	1	z	0	3	1219306	0	z	736
좌우반구com(split BVF)_2	14	1	<?xml version="1.0"?>\n<Clock xmlns:dt="urn:schemas-microsoft-com:datatypes"><Description dt:dt="string">E-Prime Primary Realtime Clock</Description><StartTime><Timestamp dt:dt="int">0</Timestamp><DateUtc dt:dt="string">2020-11-13T07:23:27Z</DateUtc></StartTime><FrequencyChanges><FrequencyChange><Frequency dt:dt="r8">2699980000</Frequency><Timestamp dt:dt="r8">3.05971225205308E+15</Timestamp><Cur…	좌우반구com(split BVF)_2-014-1	60.022	1.0.0.165	1	-441032540	Professional	2.0.10.242	2.0.10.353	11-13-2020	2020-11-13 오전 7:23:27	16:23:27	2.0.10.248	198	1	{/}	공기	공	기	NULL	NULL	NULL	30	1	66	NULL	NULL	NULL	KSY3	List2	NULL	NULL	NULL	NULL	NULL	NULL	NULL	NULL	NULL	1	{/}	0	3	626983	0	{/}	445
좌우반구com(split BVF)_2	14	1	<?xml version="1.0"?>\n<Clock xmlns:dt="urn:schemas-microsoft-com:datatypes"><Description dt:dt="string">E-Prime Primary Realtime Clock</Description><StartTime><Timestamp dt:dt="int">0</Timestamp><DateUtc dt:dt="string">2020-11-13T07:23:27Z</DateUtc></StartTime><FrequencyChanges><FrequencyChange><Frequency dt:dt="r8">2699980000</Frequency><Timestamp dt:dt="r8">3.05971225205308E+15</Timestamp><Cur…	좌우반구com(split BVF)_2-014-1	60.022	1.0.0.165	1	-441032540	Professional	2.0.10.242	2.0.10.353	11-13-2020	2020-11-13 오전 7:23:27	16:23:27	2.0.10.248	15	1	{/}	공백	공	백	121	1	15	NULL	NULL	NULL	NULL	NULL	NULL	KSY3	List1	NULL	NULL	NULL	NULL	NULL	NULL	NULL	NULL	NULL	1	{/}	1	3	66148	0	{/}	497
좌우반구com(split BVF)_2	14	1	<?xml version="1.0"?>\n<Clock xmlns:dt="urn:schemas-microsoft-com:datatypes"><Description dt:dt="string">E-Prime Primary Realtime Clock</Description><StartTime><Timestamp dt:dt="int">0</Timestamp><DateUtc dt:dt="string">2020-11-13T07:23:27Z</DateUtc></StartTime><FrequencyChanges><FrequencyChange><Frequency dt:dt="r8">2699980000</Frequency><Timestamp dt:dt="r8">3.05971225205308E+15</Timestamp><Cur…	좌우반구com(split BVF)_2-014-1	60.022	1.0.0.165	1	-441032540	Professional	2.0.10.242	2.0.10.353	11-13-2020	2020-11-13 오전 7:23:27	16:23:27	2.0.10.248	137	1	{/}	공포	공	포	NULL	NULL	NULL	38	1	5	NULL	NULL	NULL	KSY3	List2	NULL	NULL	NULL	NULL	NULL	NULL	NULL	NULL	NULL	1	{/}	0	3	457676	0	{/}	411
좌우반구com(split BVF)_2	14	1	<?xml version="1.0"?>\n<Clock xmlns:dt="urn:schemas-microsoft-com:datatypes"><Description dt:dt="string">E-Prime Primary Realtime Clock</Description><StartTime><Timestamp dt:dt="int">0</Timestamp><DateUtc dt:dt="string">2020-11-13T07:23:27Z</DateUtc></StartTime><FrequencyChanges><FrequencyChange><Frequency dt:dt="r8">2699980000</Frequency><Timestamp dt:dt="r8">3.05971225205308E+15</Timestamp><Cur…	좌우반구com(split BVF)_2-014-1	60.022	1.0.0.165	1	-441032540	Professional	2.0.10.242	2.0.10.353	11-13-2020	2020-11-13 오전 7:23:27	16:23:27	2.0.10.248	300	2	z	과법	과	법	NULL	NULL	NULL	NULL	NULL	NULL	38	1	36	KSY2	List3	NULL	NULL	NULL	NULL	NULL	NULL	NULL	NULL	NULL	1	z	1	3	964646	0	z	696
좌우반구com(split BVF)_2	14	1	<?xml version="1.0"?>\n<Clock xmlns:dt="urn:schemas-microsoft-com:datatypes"><Description dt:dt="string">E-Prime Primary Realtime Clock</Description><StartTime><Timestamp dt:dt="int">0</Timestamp><DateUtc dt:dt="string">2020-11-13T07:23:27Z</DateUtc></StartTime><FrequencyChanges><FrequencyChange><Frequency dt:dt="r8">2699980000</Frequency><Timestamp dt:dt="r8">3.05971225205308E+15</Timestamp><Cur…	좌우반구com(split BVF)_2-014-1	60.022	1.0.0.165	1	-441032540	Professional	2.0.10.242	2.0.10.353	11-13-2020	2020-11-13 오전 7:23:27	16:23:27	2.0.10.248	85	1	{/}	과정	과	정	8	1	85	NULL	NULL	NULL	NULL	NULL	NULL	KSY3	List1	NULL	NULL	NULL	NULL	NULL	NULL	NULL	NULL	NULL	1	{/}	0	3	263462	0	{/}	372
좌우반구com(split BVF)_2	14	1	<?xml version="1.0"?>\n<Clock xmlns:dt="urn:schemas-microsoft-com:datatypes"><Description dt:dt="string">E-Prime Primary Realtime Clock</Description><StartTime><Timestamp dt:dt="int">0</Timestamp><DateUtc dt:dt="string">2020-11-13T07:23:27Z</DateUtc></StartTime><FrequencyChanges><FrequencyChange><Frequency dt:dt="r8">2699980000</Frequency><Timestamp dt:dt="r8">3.05971225205308E+15</Timestamp><Cur…	좌우반구com(split BVF)_2-014-1	60.022	1.0.0.165	1	-441032540	Professional	2.0.10.242	2.0.10.353	11-13-2020	2020-11-13 오전 7:23:27	16:23:27	2.0.10.248	374	1	{/}	관계	관	계	NULL	NULL	NULL	NULL	NULL	NULL	99	1	110	KSY3	List3	NULL	NULL	NULL	NULL	NULL	NULL	NULL	NULL	NULL	1	{/}	1	3	1166591	0	{/}	412
좌우반구com(split BVF)_2	14	1	<?xml version="1.0"?>\n<Clock xmlns:dt="urn:schemas-microsoft-com:datatypes"><Description dt:dt="string">E-Prime Primary Realtime Clock</Description><StartTime><Timestamp dt:dt="int">0</Timestamp><DateUtc dt:dt="string">2020-11-13T07:23:27Z</DateUtc></StartTime><FrequencyChanges><FrequencyChange><Frequency dt:dt="r8">2699980000</Frequency><Timestamp dt:dt="r8">3.05971225205308E+15</Timestamp><Cur…	좌우반구com(split BVF)_2-014-1	60.022	1.0.0.165	1	-441032540	Professional	2.0.10.242	2.0.10.353	11-13-2020	2020-11-13 오전 7:23:27	16:23:27	2.0.10.248	228	1	{/}	관측	관	측	NULL	NULL	NULL	55	1	96	NULL	NULL	NULL	KSY3	List2	NULL	NULL	NULL	NULL	NULL	NULL	NULL	NULL	NULL	1	{/}	0	4	709654	0	{/}	597
좌우반구com(split BVF)_2	14	1	<?xml version="1.0"?>\n<Clock xmlns:dt="urn:schemas-microsoft-com:datatypes"><Description dt:dt="string">E-Prime Primary Realtime Clock</Description><StartTime><Timestamp dt:dt="int">0</Timestamp><DateUtc dt:dt="string">2020-11-13T07:23:27Z</DateUtc></StartTime><FrequencyChanges><FrequencyChange><Frequency dt:dt="r8">2699980000</Frequency><Timestamp dt:dt="r8">3.05971225205308E+15</Timestamp><Cur…	좌우반구com(split BVF)_2-014-1	60.022	1.0.0.165	1	-441032540	Professional	2.0.10.242	2.0.10.353	11-13-2020	2020-11-13 오전 7:23:27	16:23:27	2.0.10.248	166	1	{/}	광장	광	장	NULL	NULL	NULL	62	1	34	NULL	NULL	NULL	KSY3	List2	NULL	NULL	NULL	NULL	NULL	NULL	NULL	NULL	NULL	1	{/}	0	4	538648	0	{/}	421
좌우반구com(split BVF)_2	14	1	<?xml version="1.0"?>\n<Clock xmlns:dt="urn:schemas-microsoft-com:datatypes"><Description dt:dt="string">E-Prime Primary Realtime Clock</Description><StartTime><Timestamp dt:dt="int">0</Timestamp><DateUtc dt:dt="string">2020-11-13T07:23:27Z</DateUtc></StartTime><FrequencyChanges><FrequencyChange><Frequency dt:dt="r8">2699980000</Frequency><Timestamp dt:dt="r8">3.05971225205308E+15</Timestamp><Cur…	좌우반구com(split BVF)_2-014-1	60.022	1.0.0.165	1	-441032540	Professional	2.0.10.242	2.0.10.353	11-13-2020	2020-11-13 오전 7:23:27	16:23:27	2.0.10.248	124	2	z	교느	교	느	23	1	124	NULL	NULL	NULL	NULL	NULL	NULL	KSY2	List1	NULL	NULL	NULL	NULL	NULL	NULL	NULL	NULL	NULL	1	z	0	4	372690	0	z	502
좌우반구com(split BVF)_2	14	1	<?xml version="1.0"?>\n<Clock xmlns:dt="urn:schemas-microsoft-com:datatypes"><Description dt:dt="string">E-Prime Primary Realtime Clock</Description><StartTime><Timestamp dt:dt="int">0</Timestamp><DateUtc dt:dt="string">2020-11-13T07:23:27Z</DateUtc></StartTime><FrequencyChanges><FrequencyChange><Frequency dt:dt="r8">2699980000</Frequency><Timestamp dt:dt="r8">3.05971225205308E+15</Timestamp><Cur…	좌우반구com(split BVF)_2-014-1	60.022	1.0.0.165	1	-441032540	Professional	2.0.10.242	2.0.10.353	11-13-2020	2020-11-13 오전 7:23:27	16:23:27	2.0.10.248	5	2	z	교휘	교	휘	104	1	5	NULL	NULL	NULL	NULL	NULL	NULL	KSY3	List1	NULL	NULL	NULL	NULL	NULL	NULL	NULL	NULL	NULL	1	z	0	3	35276	0	z	658
좌우반구com(split BVF)_2	14	1	<?xml version="1.0"?>\n<Clock xmlns:dt="urn:schemas-microsoft-com:datatypes"><Description dt:dt="string">E-Prime Primary Realtime Clock</Description><StartTime><Timestamp dt:dt="int">0</Timestamp><DateUtc dt:dt="string">2020-11-13T07:23:27Z</DateUtc></StartTime><FrequencyChanges><FrequencyChange><Frequency dt:dt="r8">2699980000</Frequency><Timestamp dt:dt="r8">3.05971225205308E+15</Timestamp><Cur…	좌우반구com(split BVF)_2-014-1	60.022	1.0.0.165	1	-441032540	Professional	2.0.10.242	2.0.10.353	11-13-2020	2020-11-13 오전 7:23:27	16:23:27	2.0.10.248	177	1	{/}	구조	구	조	NULL	NULL	NULL	1	1	45	NULL	NULL	NULL	KSY3	List2	NULL	NULL	NULL	NULL	NULL	NULL	NULL	NULL	NULL	1	{/}	0	3	568187	0	{/}	410
좌우반구com(split BVF)_2	14	1	<?xml version="1.0"?>\n<Clock xmlns:dt="urn:schemas-microsoft-com:datatypes"><Description dt:dt="string">E-Prime Primary Realtime Clock</Description><StartTime><Timestamp dt:dt="int">0</Timestamp><DateUtc dt:dt="string">2020-11-13T07:23:27Z</DateUtc></StartTime><FrequencyChanges><FrequencyChange><Frequency dt:dt="r8">2699980000</Frequency><Timestamp dt:dt="r8">3.05971225205308E+15</Timestamp><Cur…	좌우반구com(split BVF)_2-014-1	60.022	1.0.0.165	1	-441032540	Professional	2.0.10.242	2.0.10.353	11-13-2020	2020-11-13 오전 7:23:27	16:23:27	2.0.10.248	269	2	z	국득	국	득	NULL	NULL	NULL	NULL	NULL	NULL	31	1	5	KSY2	List3	NULL	NULL	NULL	NULL	NULL	NULL	NULL	NULL	NULL	1	z	1	3	877227	0	z	597
좌우반구com(split BVF)_2	14	1	<?xml version="1.0"?>\n<Clock xmlns:dt="urn:schemas-microsoft-com:datatypes"><Description dt:dt="string">E-Prime Primary Realtime Clock</Description><StartTime><Timestamp dt:dt="int">0</Timestamp><DateUtc dt:dt="string">2020-11-13T07:23:27Z</DateUtc></StartTime><FrequencyChanges><FrequencyChange><Frequency dt:dt="r8">2699980000</Frequency><Timestamp dt:dt="r8">3.05971225205308E+15</Timestamp><Cur…	좌우반구com(split BVF)_2-014-1	60.022	1.0.0.165	1	-441032540	Professional	2.0.10.242	2.0.10.353	11-13-2020	2020-11-13 오전 7:23:27	16:23:27	2.0.10.248	266	2	z	국반	국	반	NULL	NULL	NULL	NULL	NULL	NULL	100	1	2	KSY3	List3	NULL	NULL	NULL	NULL	NULL	NULL	NULL	NULL	NULL	1	z	0	4	867498	0	z	1094
좌우반구com(split BVF)_2	14	1	<?xml version="1.0"?>\n<Clock xmlns:dt="urn:schemas-microsoft-com:datatypes"><Description dt:dt="string">E-Prime Primary Realtime Clock</Description><StartTime><Timestamp dt:dt="int">0</Timestamp><DateUtc dt:dt="string">2020-11-13T07:23:27Z</DateUtc></StartTime><FrequencyChanges><FrequencyChange><Frequency dt:dt="r8">2699980000</Frequency><Timestamp dt:dt="r8">3.05971225205308E+15</Timestamp><Cur…	좌우반구com(split BVF)_2-014-1	60.022	1.0.0.165	1	-441032540	Professional	2.0.10.242	2.0.10.353	11-13-2020	2020-11-13 오전 7:23:27	16:23:27	2.0.10.248	179	1	{/}	군청	군	청	NULL	NULL	NULL	15	1	47	NULL	NULL	NULL	KSY3	List2	NULL	NULL	NULL	NULL	NULL	NULL	NULL	NULL	NULL	1	{/}	0	3	573635	0	{/}	490
좌우반구com(split BVF)_2	14	1	<?xml version="1.0"?>\n<Clock xmlns:dt="urn:schemas-microsoft-com:datatypes"><Description dt:dt="string">E-Prime Primary Realtime Clock</Description><StartTime><Timestamp dt:dt="int">0</Timestamp><DateUtc dt:dt="string">2020-11-13T07:23:27Z</DateUtc></StartTime><FrequencyChanges><FrequencyChange><Frequency dt:dt="r8">2699980000</Frequency><Timestamp dt:dt="r8">3.05971225205308E+15</Timestamp><Cur…	좌우반구com(split BVF)_2-014-1	60.022	1.0.0.165	1	-441032540	Professional	2.0.10.242	2.0.10.353	11-13-2020	2020-11-13 오전 7:23:27	16:23:27	2.0.10.248	354	1	{/}	궤도	궤	도	NULL	NULL	NULL	NULL	NULL	NULL	125	1	90	KSY3	List3	NULL	NULL	NULL	NULL	NULL	NULL	NULL	NULL	NULL	1	{/}	0	3	1111111	0	{/}	485
좌우반구com(split BVF)_2	14	1	<?xml version="1.0"?>\n<Clock xmlns:dt="urn:schemas-microsoft-com:datatypes"><Description dt:dt="string">E-Prime Primary Realtime Clock</Description><StartTime><Timestamp dt:dt="int">0</Timestamp><DateUtc dt:dt="string">2020-11-13T07:23:27Z</DateUtc></StartTime><FrequencyChanges><FrequencyChange><Frequency dt:dt="r8">2699980000</Frequency><Timestamp dt:dt="r8">3.05971225205308E+15</Timestamp><Cur…	좌우반구com(split BVF)_2-014-1	60.022	1.0.0.165	1	-441032540	Professional	2.0.10.242	2.0.10.353	11-13-2020	2020-11-13 오전 7:23:27	16:23:27	2.0.10.248	183	2	z	궤희	궤	희	NULL	NULL	NULL	82	1	51	NULL	NULL	NULL	KSY	List2	0		0	0	584465	183		0	0	1	z	0	3	584648	0	z	437
좌우반구com(split BVF)_2	14	1	<?xml version="1.0"?>\n<Clock xmlns:dt="urn:schemas-microsoft-com:datatypes"><Description dt:dt="string">E-Prime Primary Realtime Clock</Description><StartTime><Timestamp dt:dt="int">0</Timestamp><DateUtc dt:dt="string">2020-11-13T07:23:27Z</DateUtc></StartTime><FrequencyChanges><FrequencyChange><Frequency dt:dt="r8">2699980000</Frequency><Timestamp dt:dt="r8">3.05971225205308E+15</Timestamp><Cur…	좌우반구com(split BVF)_2-014-1	60.022	1.0.0.165	1	-441032540	Professional	2.0.10.242	2.0.10.353	11-13-2020	2020-11-13 오전 7:23:27	16:23:27	2.0.10.248	273	1	{/}	그림	그	림	NULL	NULL	NULL	NULL	NULL	NULL	92	1	9	KSY3	List3	NULL	NULL	NULL	NULL	NULL	NULL	NULL	NULL	NULL	1	{/}	0	4	888274	0	{/}	526
좌우반구com(split BVF)_2	14	1	<?xml version="1.0"?>\n<Clock xmlns:dt="urn:schemas-microsoft-com:datatypes"><Description dt:dt="string">E-Prime Primary Realtime Clock</Description><StartTime><Timestamp dt:dt="int">0</Timestamp><DateUtc dt:dt="string">2020-11-13T07:23:27Z</DateUtc></StartTime><FrequencyChanges><FrequencyChange><Frequency dt:dt="r8">2699980000</Frequency><Timestamp dt:dt="r8">3.05971225205308E+15</Timestamp><Cur…	좌우반구com(split BVF)_2-014-1	60.022	1.0.0.165	1	-441032540	Professional	2.0.10.242	2.0.10.353	11-13-2020	2020-11-13 오전 7:23:27	16:23:27	2.0.10.248	294	2	z	그법	그	법	NULL	NULL	NULL	NULL	NULL	NULL	41	1	30	KSY	List3	0		0	-1	946936	183		0	0	1	z	0	3	947119	0	z	1056
좌우반구com(split BVF)_2	14	1	<?xml version="1.0"?>\n<Clock xmlns:dt="urn:schemas-microsoft-com:datatypes"><Description dt:dt="string">E-Prime Primary Realtime Clock</Description><StartTime><Timestamp dt:dt="int">0</Timestamp><DateUtc dt:dt="string">2020-11-13T07:23:27Z</DateUtc></StartTime><FrequencyChanges><FrequencyChange><Frequency dt:dt="r8">2699980000</Frequency><Timestamp dt:dt="r8">3.05971225205308E+15</Timestamp><Cur…	좌우반구com(split BVF)_2-014-1	60.022	1.0.0.165	1	-441032540	Professional	2.0.10.242	2.0.10.353	11-13-2020	2020-11-13 오전 7:23:27	16:23:27	2.0.10.248	161	2	z	그소	그	소	NULL	NULL	NULL	108	1	29	NULL	NULL	NULL	KSY	List2	0		1	-1	523436	184		0	0	1	z	0	4	523620	0	z	682
좌우반구com(split BVF)_2	14	1	<?xml version="1.0"?>\n<Clock xmlns:dt="urn:schemas-microsoft-com:datatypes"><Description dt:dt="string">E-Prime Primary Realtime Clock</Description><StartTime><Timestamp dt:dt="int">0</Timestamp><DateUtc dt:dt="string">2020-11-13T07:23:27Z</DateUtc></StartTime><FrequencyChanges><FrequencyChange><Frequency dt:dt="r8">2699980000</Frequency><Timestamp dt:dt="r8">3.05971225205308E+15</Timestamp><Cur…	좌우반구com(split BVF)_2-014-1	60.022	1.0.0.165	1	-441032540	Professional	2.0.10.242	2.0.10.353	11-13-2020	2020-11-13 오전 7:23:27	16:23:27	2.0.10.248	129	2	z	그종	그	종	118	1	129	NULL	NULL	NULL	NULL	NULL	NULL	KSY3	List1	NULL	NULL	NULL	NULL	NULL	NULL	NULL	NULL	NULL	1	z	0	3	386435	0	z	525
좌우반구com(split BVF)_2	14	1	<?xml version="1.0"?>\n<Clock xmlns:dt="urn:schemas-microsoft-com:datatypes"><Description dt:dt="string">E-Prime Primary Realtime Clock</Description><StartTime><Timestamp dt:dt="int">0</Timestamp><DateUtc dt:dt="string">2020-11-13T07:23:27Z</DateUtc></StartTime><FrequencyChanges><FrequencyChange><Frequency dt:dt="r8">2699980000</Frequency><Timestamp dt:dt="r8">3.05971225205308E+15</Timestamp><Cur…	좌우반구com(split BVF)_2-014-1	60.022	1.0.0.165	1	-441032540	Professional	2.0.10.242	2.0.10.353	11-13-2020	2020-11-13 오전 7:23:27	16:23:27	2.0.10.248	145	1	{/}	급여	급	여	NULL	NULL	NULL	98	1	13	NULL	NULL	NULL	KSY3	List2	NULL	NULL	NULL	NULL	NULL	NULL	NULL	NULL	NULL	1	{/}	0	4	479419	0	{/}	483
좌우반구com(split BVF)_2	14	1	<?xml version="1.0"?>\n<Clock xmlns:dt="urn:schemas-microsoft-com:datatypes"><Description dt:dt="string">E-Prime Primary Realtime Clock</Description><StartTime><Timestamp dt:dt="int">0</Timestamp><DateUtc dt:dt="string">2020-11-13T07:23:27Z</DateUtc></StartTime><FrequencyChanges><FrequencyChange><Frequency dt:dt="r8">2699980000</Frequency><Timestamp dt:dt="r8">3.05971225205308E+15</Timestamp><Cur…	좌우반구com(split BVF)_2-014-1	60.022	1.0.0.165	1	-441032540	Professional	2.0.10.242	2.0.10.353	11-13-2020	2020-11-13 오전 7:23:27	16:23:27	2.0.10.248	211	1	{/}	기록	기	록	NULL	NULL	NULL	67	1	79	NULL	NULL	NULL	KSY3	List2	NULL	NULL	NULL	NULL	NULL	NULL	NULL	NULL	NULL	1	{/}	1	3	662903	0	{/}	460
좌우반구com(split BVF)_2	14	1	<?xml version="1.0"?>\n<Clock xmlns:dt="urn:schemas-microsoft-com:datatypes"><Description dt:dt="string">E-Prime Primary Realtime Clock</Description><StartTime><Timestamp dt:dt="int">0</Timestamp><DateUtc dt:dt="string">2020-11-13T07:23:27Z</DateUtc></StartTime><FrequencyChanges><FrequencyChange><Frequency dt:dt="r8">2699980000</Frequency><Timestamp dt:dt="r8">3.05971225205308E+15</Timestamp><Cur…	좌우반구com(split BVF)_2-014-1	60.022	1.0.0.165	1	-441032540	Professional	2.0.10.242	2.0.10.353	11-13-2020	2020-11-13 오전 7:23:27	16:23:27	2.0.10.248	355	1	{/}	기름	기	름	NULL	NULL	NULL	NULL	NULL	NULL	118	1	91	KSY3	List3	NULL	NULL	NULL	NULL	NULL	NULL	NULL	NULL	NULL	1	{/}	0	4	1113794	0	{/}	602
좌우반구com(split BVF)_2	14	1	<?xml version="1.0"?>\n<Clock xmlns:dt="urn:schemas-microsoft-com:datatypes"><Description dt:dt="string">E-Prime Primary Realtime Clock</Description><StartTime><Timestamp dt:dt="int">0</Timestamp><DateUtc dt:dt="string">2020-11-13T07:23:27Z</DateUtc></StartTime><FrequencyChanges><FrequencyChange><Frequency dt:dt="r8">2699980000</Frequency><Timestamp dt:dt="r8">3.05971225205308E+15</Timestamp><Cur…	좌우반구com(split BVF)_2-014-1	60.022	1.0.0.165	1	-441032540	Professional	2.0.10.242	2.0.10.353	11-13-2020	2020-11-13 오전 7:23:27	16:23:27	2.0.10.248	114	1	{/}	기술	기	술	63	1	114	NULL	NULL	NULL	NULL	NULL	NULL	KSY3	List1	NULL	NULL	NULL	NULL	NULL	NULL	NULL	NULL	NULL	1	{/}	0	3	346049	0	{/}	448
좌우반구com(split BVF)_2	14	1	<?xml version="1.0"?>\n<Clock xmlns:dt="urn:schemas-microsoft-com:datatypes"><Description dt:dt="string">E-Prime Primary Realtime Clock</Description><StartTime><Timestamp dt:dt="int">0</Timestamp><DateUtc dt:dt="string">2020-11-13T07:23:27Z</DateUtc></StartTime><FrequencyChanges><FrequencyChange><Frequency dt:dt="r8">2699980000</Frequency><Timestamp dt:dt="r8">3.05971225205308E+15</Timestamp><Cur…	좌우반구com(split BVF)_2-014-1	60.022	1.0.0.165	1	-441032540	Professional	2.0.10.242	2.0.10.353	11-13-2020	2020-11-13 오전 7:23:27	16:23:27	2.0.10.248	382	1	{/}	기운	기	운	NULL	NULL	NULL	NULL	NULL	NULL	59	1	118	KSY3	List3	NULL	NULL	NULL	NULL	NULL	NULL	NULL	NULL	NULL	1	{/}	0	3	1188067	0	{/}	512
좌우반구com(split BVF)_2	14	1	<?xml version="1.0"?>\n<Clock xmlns:dt="urn:schemas-microsoft-com:datatypes"><Description dt:dt="string">E-Prime Primary Realtime Clock</Description><StartTime><Timestamp dt:dt="int">0</Timestamp><DateUtc dt:dt="string">2020-11-13T07:23:27Z</DateUtc></StartTime><FrequencyChanges><FrequencyChange><Frequency dt:dt="r8">2699980000</Frequency><Timestamp dt:dt="r8">3.05971225205308E+15</Timestamp><Cur…	좌우반구com(split BVF)_2-014-1	60.022	1.0.0.165	1	-441032540	Professional	2.0.10.242	2.0.10.353	11-13-2020	2020-11-13 오전 7:23:27	16:23:27	2.0.10.248	37	1	{/}	기준	기	준	80	1	37	NULL	NULL	NULL	NULL	NULL	NULL	KSY3	List1	NULL	NULL	NULL	NULL	NULL	NULL	NULL	NULL	NULL	1	{/}	0	3	128293	0	{/}	463
좌우반구com(split BVF)_2	14	1	<?xml version="1.0"?>\n<Clock xmlns:dt="urn:schemas-microsoft-com:datatypes"><Description dt:dt="string">E-Prime Primary Realtime Clock</Description><StartTime><Timestamp dt:dt="int">0</Timestamp><DateUtc dt:dt="string">2020-11-13T07:23:27Z</DateUtc></StartTime><FrequencyChanges><FrequencyChange><Frequency dt:dt="r8">2699980000</Frequency><Timestamp dt:dt="r8">3.05971225205308E+15</Timestamp><Cur…	좌우반구com(split BVF)_2-014-1	60.022	1.0.0.165	1	-441032540	Professional	2.0.10.242	2.0.10.353	11-13-2020	2020-11-13 오전 7:23:27	16:23:27	2.0.10.248	101	1	{/}	기차	기	차	6	1	101	NULL	NULL	NULL	NULL	NULL	NULL	KSY3	List1	NULL	NULL	NULL	NULL	NULL	NULL	NULL	NULL	NULL	1	{/}	0	3	309562	0	{/}	551
좌우반구com(split BVF)_2	14	1	<?xml version="1.0"?>\n<Clock xmlns:dt="urn:schemas-microsoft-com:datatypes"><Description dt:dt="string">E-Prime Primary Realtime Clock</Description><StartTime><Timestamp dt:dt="int">0</Timestamp><DateUtc dt:dt="string">2020-11-13T07:23:27Z</DateUtc></StartTime><FrequencyChanges><FrequencyChange><Frequency dt:dt="r8">2699980000</Frequency><Timestamp dt:dt="r8">3.05971225205308E+15</Timestamp><Cur…	좌우반구com(split BVF)_2-014-1	60.022	1.0.0.165	1	-441032540	Professional	2.0.10.242	2.0.10.353	11-13-2020	2020-11-13 오전 7:23:27	16:23:27	2.0.10.248	31	1	{/}	기회	기	회	77	1	31	NULL	NULL	NULL	NULL	NULL	NULL	KSY3	List1	NULL	NULL	NULL	NULL	NULL	NULL	NULL	NULL	NULL	1	{/}	0	3	112082	0	{/}	530
좌우반구com(split BVF)_2	14	1	<?xml version="1.0"?>\n<Clock xmlns:dt="urn:schemas-microsoft-com:datatypes"><Description dt:dt="string">E-Prime Primary Realtime Clock</Description><StartTime><Timestamp dt:dt="int">0</Timestamp><DateUtc dt:dt="string">2020-11-13T07:23:27Z</DateUtc></StartTime><FrequencyChanges><FrequencyChange><Frequency dt:dt="r8">2699980000</Frequency><Timestamp dt:dt="r8">3.05971225205308E+15</Timestamp><Cur…	좌우반구com(split BVF)_2-014-1	60.022	1.0.0.165	1	-441032540	Professional	2.0.10.242	2.0.10.353	11-13-2020	2020-11-13 오전 7:23:27	16:23:27	2.0.10.248	88	2	z	껍목	껍	목	115	1	88	NULL	NULL	NULL	NULL	NULL	NULL	KSY	List1	0		0	0	271376	183		0	0	1	z	0	3	271559	0	z	531
좌우반구com(split BVF)_2	14	1	<?xml version="1.0"?>\n<Clock xmlns:dt="urn:schemas-microsoft-com:datatypes"><Description dt:dt="string">E-Prime Primary Realtime Clock</Description><StartTime><Timestamp dt:dt="int">0</Timestamp><DateUtc dt:dt="string">2020-11-13T07:23:27Z</DateUtc></StartTime><FrequencyChanges><FrequencyChange><Frequency dt:dt="r8">2699980000</Frequency><Timestamp dt:dt="r8">3.05971225205308E+15</Timestamp><Cur…	좌우반구com(split BVF)_2-014-1	60.022	1.0.0.165	1	-441032540	Professional	2.0.10.242	2.0.10.353	11-13-2020	2020-11-13 오전 7:23:27	16:23:27	2.0.10.248	74	2	z	껍밀	껍	밀	102	1	74	NULL	NULL	NULL	NULL	NULL	NULL	KSY3	List1	NULL	NULL	NULL	NULL	NULL	NULL	NULL	NULL	NULL	1	z	0	3	232506	0	z	832
좌우반구com(split BVF)_2	14	1	<?xml version="1.0"?>\n<Clock xmlns:dt="urn:schemas-microsoft-com:datatypes"><Description dt:dt="string">E-Prime Primary Realtime Clock</Description><StartTime><Timestamp dt:dt="int">0</Timestamp><DateUtc dt:dt="string">2020-11-13T07:23:27Z</DateUtc></StartTime><FrequencyChanges><FrequencyChange><Frequency dt:dt="r8">2699980000</Frequency><Timestamp dt:dt="r8">3.05971225205308E+15</Timestamp><Cur…	좌우반구com(split BVF)_2-014-1	60.022	1.0.0.165	1	-441032540	Professional	2.0.10.242	2.0.10.353	11-13-2020	2020-11-13 오전 7:23:27	16:23:27	2.0.10.248	159	1	{/}	껍질	껍	질	NULL	NULL	NULL	10	1	27	NULL	NULL	NULL	KSY3	List2	NULL	NULL	NULL	NULL	NULL	NULL	NULL	NULL	NULL	1	{/}	1	3	518171	0	{/}	579
좌우반구com(split BVF)_2	14	1	<?xml version="1.0"?>\n<Clock xmlns:dt="urn:schemas-microsoft-com:datatypes"><Description dt:dt="string">E-Prime Primary Realtime Clock</Description><StartTime><Timestamp dt:dt="int">0</Timestamp><DateUtc dt:dt="string">2020-11-13T07:23:27Z</DateUtc></StartTime><FrequencyChanges><FrequencyChange><Frequency dt:dt="r8">2699980000</Frequency><Timestamp dt:dt="r8">3.05971225205308E+15</Timestamp><Cur…	좌우반구com(split BVF)_2-014-1	60.022	1.0.0.165	1	-441032540	Professional	2.0.10.242	2.0.10.353	11-13-2020	2020-11-13 오전 7:23:27	16:23:27	2.0.10.248	40	2	z	껍퇴	껍	퇴	53	1	40	NULL	NULL	NULL	NULL	NULL	NULL	KSY3	List1	NULL	NULL	NULL	NULL	NULL	NULL	NULL	NULL	NULL	1	z	1	3	136973	0	z	639
좌우반구com(split BVF)_2	14	1	<?xml version="1.0"?>\n<Clock xmlns:dt="urn:schemas-microsoft-com:datatypes"><Description dt:dt="string">E-Prime Primary Realtime Clock</Description><StartTime><Timestamp dt:dt="int">0</Timestamp><DateUtc dt:dt="string">2020-11-13T07:23:27Z</DateUtc></StartTime><FrequencyChanges><FrequencyChange><Frequency dt:dt="r8">2699980000</Frequency><Timestamp dt:dt="r8">3.05971225205308E+15</Timestamp><Cur…	좌우반구com(split BVF)_2-014-1	60.022	1.0.0.165	1	-441032540	Professional	2.0.10.242	2.0.10.353	11-13-2020	2020-11-13 오전 7:23:27	16:23:27	2.0.10.248	317	2	z	나개	나	개	NULL	NULL	NULL	NULL	NULL	NULL	8	1	53	KSY2	List3	NULL	NULL	NULL	NULL	NULL	NULL	NULL	NULL	NULL	1	z	1	3	1010763	0	z	715
좌우반구com(split BVF)_2	14	1	<?xml version="1.0"?>\n<Clock xmlns:dt="urn:schemas-microsoft-com:datatypes"><Description dt:dt="string">E-Prime Primary Realtime Clock</Description><StartTime><Timestamp dt:dt="int">0</Timestamp><DateUtc dt:dt="string">2020-11-13T07:23:27Z</DateUtc></StartTime><FrequencyChanges><FrequencyChange><Frequency dt:dt="r8">2699980000</Frequency><Timestamp dt:dt="r8">3.05971225205308E+15</Timestamp><Cur…	좌우반구com(split BVF)_2-014-1	60.022	1.0.0.165	1	-441032540	Professional	2.0.10.242	2.0.10.353	11-13-2020	2020-11-13 오전 7:23:27	16:23:27	2.0.10.248	135	1	{/}	내일	내	일	NULL	NULL	NULL	49	1	3	NULL	NULL	NULL	KSY3	List2	NULL	NULL	NULL	NULL	NULL	NULL	NULL	NULL	NULL	1	{/}	1	3	452361	0	{/}	366
좌우반구com(split BVF)_2	14	1	<?xml version="1.0"?>\n<Clock xmlns:dt="urn:schemas-microsoft-com:datatypes"><Description dt:dt="string">E-Prime Primary Realtime Clock</Description><StartTime><Timestamp dt:dt="int">0</Timestamp><DateUtc dt:dt="string">2020-11-13T07:23:27Z</DateUtc></StartTime><FrequencyChanges><FrequencyChange><Frequency dt:dt="r8">2699980000</Frequency><Timestamp dt:dt="r8">3.05971225205308E+15</Timestamp><Cur…	좌우반구com(split BVF)_2-014-1	60.022	1.0.0.165	1	-441032540	Professional	2.0.10.242	2.0.10.353	11-13-2020	2020-11-13 오전 7:23:27	16:23:27	2.0.10.248	201	2	z	내죽	내	죽	NULL	NULL	NULL	7	1	69	NULL	NULL	NULL	KSY	List2	0		1	-1	635013	184		0	0	1	z	0	4	635197	0	z	511
좌우반구com(split BVF)_2	14	1	<?xml version="1.0"?>\n<Clock xmlns:dt="urn:schemas-microsoft-com:datatypes"><Description dt:dt="string">E-Prime Primary Realtime Clock</Description><StartTime><Timestamp dt:dt="int">0</Timestamp><DateUtc dt:dt="string">2020-11-13T07:23:27Z</DateUtc></StartTime><FrequencyChanges><FrequencyChange><Frequency dt:dt="r8">2699980000</Frequency><Timestamp dt:dt="r8">3.05971225205308E+15</Timestamp><Cur…	좌우반구com(split BVF)_2-014-1	60.022	1.0.0.165	1	-441032540	Professional	2.0.10.242	2.0.10.353	11-13-2020	2020-11-13 오전 7:23:27	16:23:27	2.0.10.248	72	2	z	내표	내	표	86	1	72	NULL	NULL	NULL	NULL	NULL	NULL	KSY3	List1	NULL	NULL	NULL	NULL	NULL	NULL	NULL	NULL	NULL	1	z	0	3	226458	0	z	1080
좌우반구com(split BVF)_2	14	1	<?xml version="1.0"?>\n<Clock xmlns:dt="urn:schemas-microsoft-com:datatypes"><Description dt:dt="string">E-Prime Primary Realtime Clock</Description><StartTime><Timestamp dt:dt="int">0</Timestamp><DateUtc dt:dt="string">2020-11-13T07:23:27Z</DateUtc></StartTime><FrequencyChanges><FrequencyChange><Frequency dt:dt="r8">2699980000</Frequency><Timestamp dt:dt="r8">3.05971225205308E+15</Timestamp><Cur…	좌우반구com(split BVF)_2-014-1	60.022	1.0.0.165	1	-441032540	Professional	2.0.10.242	2.0.10.353	11-13-2020	2020-11-13 오전 7:23:27	16:23:27	2.0.10.248	205	2	z	념속	념	속	NULL	NULL	NULL	80	1	73	NULL	NULL	NULL	KSY2	List2	NULL	NULL	NULL	NULL	NULL	NULL	NULL	NULL	NULL	1	z	0	3	645893	0	z	631
좌우반구com(split BVF)_2	14	1	<?xml version="1.0"?>\n<Clock xmlns:dt="urn:schemas-microsoft-com:datatypes"><Description dt:dt="string">E-Prime Primary Realtime Clock</Description><StartTime><Timestamp dt:dt="int">0</Timestamp><DateUtc dt:dt="string">2020-11-13T07:23:27Z</DateUtc></StartTime><FrequencyChanges><FrequencyChange><Frequency dt:dt="r8">2699980000</Frequency><Timestamp dt:dt="r8">3.05971225205308E+15</Timestamp><Cur…	좌우반구com(split BVF)_2-014-1	60.022	1.0.0.165	1	-441032540	Professional	2.0.10.242	2.0.10.353	11-13-2020	2020-11-13 오전 7:23:27	16:23:27	2.0.10.248	92	2	z	념실	념	실	83	1	92	NULL	NULL	NULL	NULL	NULL	NULL	KSY2	List1	NULL	NULL	NULL	NULL	NULL	NULL	NULL	NULL	NULL	1	z	0	3	282405	0	z	453
좌우반구com(split BVF)_2	14	1	<?xml version="1.0"?>\n<Clock xmlns:dt="urn:schemas-microsoft-com:datatypes"><Description dt:dt="string">E-Prime Primary Realtime Clock</Description><StartTime><Timestamp dt:dt="int">0</Timestamp><DateUtc dt:dt="string">2020-11-13T07:23:27Z</DateUtc></StartTime><FrequencyChanges><FrequencyChange><Frequency dt:dt="r8">2699980000</Frequency><Timestamp dt:dt="r8">3.05971225205308E+15</Timestamp><Cur…	좌우반구com(split BVF)_2-014-1	60.022	1.0.0.165	1	-441032540	Professional	2.0.10.242	2.0.10.353	11-13-2020	2020-11-13 오전 7:23:27	16:23:27	2.0.10.248	91	2	z	념효	념	효	100	1	91	NULL	NULL	NULL	NULL	NULL	NULL	KSY2	List1	NULL	NULL	NULL	NULL	NULL	NULL	NULL	NULL	NULL	1	z	0	4	279673	0	z	529
좌우반구com(split BVF)_2	14	1	<?xml version="1.0"?>\n<Clock xmlns:dt="urn:schemas-microsoft-com:datatypes"><Description dt:dt="string">E-Prime Primary Realtime Clock</Description><StartTime><Timestamp dt:dt="int">0</Timestamp><DateUtc dt:dt="string">2020-11-13T07:23:27Z</DateUtc></StartTime><FrequencyChanges><FrequencyChange><Frequency dt:dt="r8">2699980000</Frequency><Timestamp dt:dt="r8">3.05971225205308E+15</Timestamp><Cur…	좌우반구com(split BVF)_2-014-1	60.022	1.0.0.165	1	-441032540	Professional	2.0.10.242	2.0.10.353	11-13-2020	2020-11-13 오전 7:23:27	16:23:27	2.0.10.248	381	1	{/}	노조	노	조	NULL	NULL	NULL	NULL	NULL	NULL	109	1	117	KSY3	List3	NULL	NULL	NULL	NULL	NULL	NULL	NULL	NULL	NULL	1	{/}	0	3	1184968	0	{/}	891
좌우반구com(split BVF)_2	14	1	<?xml version="1.0"?>\n<Clock xmlns:dt="urn:schemas-microsoft-com:datatypes"><Description dt:dt="string">E-Prime Primary Realtime Clock</Description><StartTime><Timestamp dt:dt="int">0</Timestamp><DateUtc dt:dt="string">2020-11-13T07:23:27Z</DateUtc></StartTime><FrequencyChanges><FrequencyChange><Frequency dt:dt="r8">2699980000</Frequency><Timestamp dt:dt="r8">3.05971225205308E+15</Timestamp><Cur…	좌우반구com(split BVF)_2-014-1	60.022	1.0.0.165	1	-441032540	Professional	2.0.10.242	2.0.10.353	11-13-2020	2020-11-13 오전 7:23:27	16:23:27	2.0.10.248	29	1	{/}	논란	논	란	119	1	29	NULL	NULL	NULL	NULL	NULL	NULL	KSY3	List1	NULL	NULL	NULL	NULL	NULL	NULL	NULL	NULL	NULL	1	{/}	0	3	106834	0	{/}	434
좌우반구com(split BVF)_2	14	1	<?xml version="1.0"?>\n<Clock xmlns:dt="urn:schemas-microsoft-com:datatypes"><Description dt:dt="string">E-Prime Primary Realtime Clock</Description><StartTime><Timestamp dt:dt="int">0</Timestamp><DateUtc dt:dt="string">2020-11-13T07:23:27Z</DateUtc></StartTime><FrequencyChanges><FrequencyChange><Frequency dt:dt="r8">2699980000</Frequency><Timestamp dt:dt="r8">3.05971225205308E+15</Timestamp><Cur…	좌우반구com(split BVF)_2-014-1	60.022	1.0.0.165	1	-441032540	Professional	2.0.10.242	2.0.10.353	11-13-2020	2020-11-13 오전 7:23:27	16:23:27	2.0.10.248	115	2	z	논무	논	무	87	1	115	NULL	NULL	NULL	NULL	NULL	NULL	KSY	List1	0		0	-1	348515	183		0	0	1	z	0	3	348698	0	z	639
좌우반구com(split BVF)_2	14	1	<?xml version="1.0"?>\n<Clock xmlns:dt="urn:schemas-microsoft-com:datatypes"><Description dt:dt="string">E-Prime Primary Realtime Clock</Description><StartTime><Timestamp dt:dt="int">0</Timestamp><DateUtc dt:dt="string">2020-11-13T07:23:27Z</DateUtc></StartTime><FrequencyChanges><FrequencyChange><Frequency dt:dt="r8">2699980000</Frequency><Timestamp dt:dt="r8">3.05971225205308E+15</Timestamp><Cur…	좌우반구com(split BVF)_2-014-1	60.022	1.0.0.165	1	-441032540	Professional	2.0.10.242	2.0.10.353	11-13-2020	2020-11-13 오전 7:23:27	16:23:27	2.0.10.248	107	1	{/}	느낌	느	낌	76	1	107	NULL	NULL	NULL	NULL	NULL	NULL	KSY3	List1	NULL	NULL	NULL	NULL	NULL	NULL	NULL	NULL	NULL	1	{/}	0	3	326856	0	{/}	505
좌우반구com(split BVF)_2	14	1	<?xml version="1.0"?>\n<Clock xmlns:dt="urn:schemas-microsoft-com:datatypes"><Description dt:dt="string">E-Prime Primary Realtime Clock</Description><StartTime><Timestamp dt:dt="int">0</Timestamp><DateUtc dt:dt="string">2020-11-13T07:23:27Z</DateUtc></StartTime><FrequencyChanges><FrequencyChange><Frequency dt:dt="r8">2699980000</Frequency><Timestamp dt:dt="r8">3.05971225205308E+15</Timestamp><Cur…	좌우반구com(split BVF)_2-014-1	60.022	1.0.0.165	1	-441032540	Professional	2.0.10.242	2.0.10.353	11-13-2020	2020-11-13 오전 7:23:27	16:23:27	2.0.10.248	42	2	z	느속	느	속	12	1	42	NULL	NULL	NULL	NULL	NULL	NULL	KSY2	List1	NULL	NULL	NULL	NULL	NULL	NULL	NULL	NULL	NULL	1	z	0	4	142805	0	z	1071
좌우반구com(split BVF)_2	14	1	<?xml version="1.0"?>\n<Clock xmlns:dt="urn:schemas-microsoft-com:datatypes"><Description dt:dt="string">E-Prime Primary Realtime Clock</Description><StartTime><Timestamp dt:dt="int">0</Timestamp><DateUtc dt:dt="string">2020-11-13T07:23:27Z</DateUtc></StartTime><FrequencyChanges><FrequencyChange><Frequency dt:dt="r8">2699980000</Frequency><Timestamp dt:dt="r8">3.05971225205308E+15</Timestamp><Cur…	좌우반구com(split BVF)_2-014-1	60.022	1.0.0.165	1	-441032540	Professional	2.0.10.242	2.0.10.353	11-13-2020	2020-11-13 오전 7:23:27	16:23:27	2.0.10.248	372	2	z	느스	느	스	NULL	NULL	NULL	NULL	NULL	NULL	105	1	108	KSY	List3	0		0	-1	1160427	183		0	0	1	z	0	3	1160610	0	z	457
좌우반구com(split BVF)_2	14	1	<?xml version="1.0"?>\n<Clock xmlns:dt="urn:schemas-microsoft-com:datatypes"><Description dt:dt="string">E-Prime Primary Realtime Clock</Description><StartTime><Timestamp dt:dt="int">0</Timestamp><DateUtc dt:dt="string">2020-11-13T07:23:27Z</DateUtc></StartTime><FrequencyChanges><FrequencyChange><Frequency dt:dt="r8">2699980000</Frequency><Timestamp dt:dt="r8">3.05971225205308E+15</Timestamp><Cur…	좌우반구com(split BVF)_2-014-1	60.022	1.0.0.165	1	-441032540	Professional	2.0.10.242	2.0.10.353	11-13-2020	2020-11-13 오전 7:23:27	16:23:27	2.0.10.248	103	2	z	느체	느	체	65	1	103	NULL	NULL	NULL	NULL	NULL	NULL	KSY3	List1	NULL	NULL	NULL	NULL	NULL	NULL	NULL	NULL	NULL	1	z	1	3	315293	0	z	572
좌우반구com(split BVF)_2	14	1	<?xml version="1.0"?>\n<Clock xmlns:dt="urn:schemas-microsoft-com:datatypes"><Description dt:dt="string">E-Prime Primary Realtime Clock</Description><StartTime><Timestamp dt:dt="int">0</Timestamp><DateUtc dt:dt="string">2020-11-13T07:23:27Z</DateUtc></StartTime><FrequencyChanges><FrequencyChange><Frequency dt:dt="r8">2699980000</Frequency><Timestamp dt:dt="r8">3.05971225205308E+15</Timestamp><Cur…	좌우반구com(split BVF)_2-014-1	60.022	1.0.0.165	1	-441032540	Professional	2.0.10.242	2.0.10.353	11-13-2020	2020-11-13 오전 7:23:27	16:23:27	2.0.10.248	194	2	z	님우	님	우	NULL	NULL	NULL	125	1	62	NULL	NULL	NULL	KSY3	List2	NULL	NULL	NULL	NULL	NULL	NULL	NULL	NULL	NULL	1	z	0	3	615054	0	z	766
좌우반구com(split BVF)_2	14	1	<?xml version="1.0"?>\n<Clock xmlns:dt="urn:schemas-microsoft-com:datatypes"><Description dt:dt="string">E-Prime Primary Realtime Clock</Description><StartTime><Timestamp dt:dt="int">0</Timestamp><DateUtc dt:dt="string">2020-11-13T07:23:27Z</DateUtc></StartTime><FrequencyChanges><FrequencyChange><Frequency dt:dt="r8">2699980000</Frequency><Timestamp dt:dt="r8">3.05971225205308E+15</Timestamp><Cur…	좌우반구com(split BVF)_2-014-1	60.022	1.0.0.165	1	-441032540	Professional	2.0.10.242	2.0.10.353	11-13-2020	2020-11-13 오전 7:23:27	16:23:27	2.0.10.248	33	2	z	단률	단	률	49	1	33	NULL	NULL	NULL	NULL	NULL	NULL	KSY2	List1	NULL	NULL	NULL	NULL	NULL	NULL	NULL	NULL	NULL	1	z	0	3	117647	0	z	605
좌우반구com(split BVF)_2	14	1	<?xml version="1.0"?>\n<Clock xmlns:dt="urn:schemas-microsoft-com:datatypes"><Description dt:dt="string">E-Prime Primary Realtime Clock</Description><StartTime><Timestamp dt:dt="int">0</Timestamp><DateUtc dt:dt="string">2020-11-13T07:23:27Z</DateUtc></StartTime><FrequencyChanges><FrequencyChange><Frequency dt:dt="r8">2699980000</Frequency><Timestamp dt:dt="r8">3.05971225205308E+15</Timestamp><Cur…	좌우반구com(split BVF)_2-014-1	60.022	1.0.0.165	1	-441032540	Professional	2.0.10.242	2.0.10.353	11-13-2020	2020-11-13 오전 7:23:27	16:23:27	2.0.10.248	216	1	{/}	단어	단	어	NULL	NULL	NULL	69	1	84	NULL	NULL	NULL	KSY3	List2	NULL	NULL	NULL	NULL	NULL	NULL	NULL	NULL	NULL	1	{/}	0	4	676649	0	{/}	498
좌우반구com(split BVF)_2	14	1	<?xml version="1.0"?>\n<Clock xmlns:dt="urn:schemas-microsoft-com:datatypes"><Description dt:dt="string">E-Prime Primary Realtime Clock</Description><StartTime><Timestamp dt:dt="int">0</Timestamp><DateUtc dt:dt="string">2020-11-13T07:23:27Z</DateUtc></StartTime><FrequencyChanges><FrequencyChange><Frequency dt:dt="r8">2699980000</Frequency><Timestamp dt:dt="r8">3.05971225205308E+15</Timestamp><Cur…	좌우반구com(split BVF)_2-014-1	60.022	1.0.0.165	1	-441032540	Professional	2.0.10.242	2.0.10.353	11-13-2020	2020-11-13 오전 7:23:27	16:23:27	2.0.10.248	66	1	{/}	단위	단	위	106	1	66	NULL	NULL	NULL	NULL	NULL	NULL	KSY3	List1	NULL	NULL	NULL	NULL	NULL	NULL	NULL	NULL	NULL	1	{/}	0	4	209348	0	{/}	799
좌우반구com(split BVF)_2	14	1	<?xml version="1.0"?>\n<Clock xmlns:dt="urn:schemas-microsoft-com:datatypes"><Description dt:dt="string">E-Prime Primary Realtime Clock</Description><StartTime><Timestamp dt:dt="int">0</Timestamp><DateUtc dt:dt="string">2020-11-13T07:23:27Z</DateUtc></StartTime><FrequencyChanges><FrequencyChange><Frequency dt:dt="r8">2699980000</Frequency><Timestamp dt:dt="r8">3.05971225205308E+15</Timestamp><Cur…	좌우반구com(split BVF)_2-014-1	60.022	1.0.0.165	1	-441032540	Professional	2.0.10.242	2.0.10.353	11-13-2020	2020-11-13 오전 7:23:27	16:23:27	2.0.10.248	184	1	{/}	담화	담	화	NULL	NULL	NULL	124	1	52	NULL	NULL	NULL	KSY3	List2	NULL	NULL	NULL	NULL	NULL	NULL	NULL	NULL	NULL	1	{/}	0	3	587280	0	{/}	525
좌우반구com(split BVF)_2	14	1	<?xml version="1.0"?>\n<Clock xmlns:dt="urn:schemas-microsoft-com:datatypes"><Description dt:dt="string">E-Prime Primary Realtime Clock</Description><StartTime><Timestamp dt:dt="int">0</Timestamp><DateUtc dt:dt="string">2020-11-13T07:23:27Z</DateUtc></StartTime><FrequencyChanges><FrequencyChange><Frequency dt:dt="r8">2699980000</Frequency><Timestamp dt:dt="r8">3.05971225205308E+15</Timestamp><Cur…	좌우반구com(split BVF)_2-014-1	60.022	1.0.0.165	1	-441032540	Professional	2.0.10.242	2.0.10.353	11-13-2020	2020-11-13 오전 7:23:27	16:23:27	2.0.10.248	8	1	{/}	대문	대	문	88	1	8	NULL	NULL	NULL	NULL	NULL	NULL	KSY3	List1	NULL	NULL	NULL	NULL	NULL	NULL	NULL	NULL	NULL	1	{/}	0	3	44523	0	{/}	451
좌우반구com(split BVF)_2	14	1	<?xml version="1.0"?>\n<Clock xmlns:dt="urn:schemas-microsoft-com:datatypes"><Description dt:dt="string">E-Prime Primary Realtime Clock</Description><StartTime><Timestamp dt:dt="int">0</Timestamp><DateUtc dt:dt="string">2020-11-13T07:23:27Z</DateUtc></StartTime><FrequencyChanges><FrequencyChange><Frequency dt:dt="r8">2699980000</Frequency><Timestamp dt:dt="r8">3.05971225205308E+15</Timestamp><Cur…	좌우반구com(split BVF)_2-014-1	60.022	1.0.0.165	1	-441032540	Professional	2.0.10.242	2.0.10.353	11-13-2020	2020-11-13 오전 7:23:27	16:23:27	2.0.10.248	349	1	{/}	대중	대	중	NULL	NULL	NULL	NULL	NULL	NULL	36	1	85	KSY3	List3	NULL	NULL	NULL	NULL	NULL	NULL	NULL	NULL	NULL	1	{/}	0	3	1097616	0	{/}	436
좌우반구com(split BVF)_2	14	1	<?xml version="1.0"?>\n<Clock xmlns:dt="urn:schemas-microsoft-com:datatypes"><Description dt:dt="string">E-Prime Primary Realtime Clock</Description><StartTime><Timestamp dt:dt="int">0</Timestamp><DateUtc dt:dt="string">2020-11-13T07:23:27Z</DateUtc></StartTime><FrequencyChanges><FrequencyChange><Frequency dt:dt="r8">2699980000</Frequency><Timestamp dt:dt="r8">3.05971225205308E+15</Timestamp><Cur…	좌우반구com(split BVF)_2-014-1	60.022	1.0.0.165	1	-441032540	Professional	2.0.10.242	2.0.10.353	11-13-2020	2020-11-13 오전 7:23:27	16:23:27	2.0.10.248	46	1	{/}	도박	도	박	13	1	46	NULL	NULL	NULL	NULL	NULL	NULL	KSY3	List1	NULL	NULL	NULL	NULL	NULL	NULL	NULL	NULL	NULL	1	{/}	0	4	154251	0	{/}	457
좌우반구com(split BVF)_2	14	1	<?xml version="1.0"?>\n<Clock xmlns:dt="urn:schemas-microsoft-com:datatypes"><Description dt:dt="string">E-Prime Primary Realtime Clock</Description><StartTime><Timestamp dt:dt="int">0</Timestamp><DateUtc dt:dt="string">2020-11-13T07:23:27Z</DateUtc></StartTime><FrequencyChanges><FrequencyChange><Frequency dt:dt="r8">2699980000</Frequency><Timestamp dt:dt="r8">3.05971225205308E+15</Timestamp><Cur…	좌우반구com(split BVF)_2-014-1	60.022	1.0.0.165	1	-441032540	Professional	2.0.10.242	2.0.10.353	11-13-2020	2020-11-13 오전 7:23:27	16:23:27	2.0.10.248	357	2	z	도휘	도	휘	NULL	NULL	NULL	NULL	NULL	NULL	1	1	93	KSY2	List3	NULL	NULL	NULL	NULL	NULL	NULL	NULL	NULL	NULL	1	z	0	4	1119142	0	z	454
좌우반구com(split BVF)_2	14	1	<?xml version="1.0"?>\n<Clock xmlns:dt="urn:schemas-microsoft-com:datatypes"><Description dt:dt="string">E-Prime Primary Realtime Clock</Description><StartTime><Timestamp dt:dt="int">0</Timestamp><DateUtc dt:dt="string">2020-11-13T07:23:27Z</DateUtc></StartTime><FrequencyChanges><FrequencyChange><Frequency dt:dt="r8">2699980000</Frequency><Timestamp dt:dt="r8">3.05971225205308E+15</Timestamp><Cur…	좌우반구com(split BVF)_2-014-1	60.022	1.0.0.165	1	-441032540	Professional	2.0.10.242	2.0.10.353	11-13-2020	2020-11-13 오전 7:23:27	16:23:27	2.0.10.248	164	1	{/}	동의	동	의	NULL	NULL	NULL	5	1	32	NULL	NULL	NULL	KSY3	List2	NULL	NULL	NULL	NULL	NULL	NULL	NULL	NULL	NULL	1	{/}	0	4	533333	0	{/}	448
좌우반구com(split BVF)_2	14	1	<?xml version="1.0"?>\n<Clock xmlns:dt="urn:schemas-microsoft-com:datatypes"><Description dt:dt="string">E-Prime Primary Realtime Clock</Description><StartTime><Timestamp dt:dt="int">0</Timestamp><DateUtc dt:dt="string">2020-11-13T07:23:27Z</DateUtc></StartTime><FrequencyChanges><FrequencyChange><Frequency dt:dt="r8">2699980000</Frequency><Timestamp dt:dt="r8">3.05971225205308E+15</Timestamp><Cur…	좌우반구com(split BVF)_2-014-1	60.022	1.0.0.165	1	-441032540	Professional	2.0.10.242	2.0.10.353	11-13-2020	2020-11-13 오전 7:23:27	16:23:27	2.0.10.248	160	2	z	득관	득	관	NULL	NULL	NULL	102	1	28	NULL	NULL	NULL	KSY	List2	0		0	0	520771	183		0	0	0	z	0	3	520954	0	{/}	468
좌우반구com(split BVF)_2	14	1	<?xml version="1.0"?>\n<Clock xmlns:dt="urn:schemas-microsoft-com:datatypes"><Description dt:dt="string">E-Prime Primary Realtime Clock</Description><StartTime><Timestamp dt:dt="int">0</Timestamp><DateUtc dt:dt="string">2020-11-13T07:23:27Z</DateUtc></StartTime><FrequencyChanges><FrequencyChange><Frequency dt:dt="r8">2699980000</Frequency><Timestamp dt:dt="r8">3.05971225205308E+15</Timestamp><Cur…	좌우반구com(split BVF)_2-014-1	60.022	1.0.0.165	1	-441032540	Professional	2.0.10.242	2.0.10.353	11-13-2020	2020-11-13 오전 7:23:27	16:23:27	2.0.10.248	386	2	z	득동	득	동	NULL	NULL	NULL	NULL	NULL	NULL	96	1	122	KSY	List3	0		0	0	1199197	183		0	0	1	z	0	3	1199380	0	z	862
좌우반구com(split BVF)_2	14	1	<?xml version="1.0"?>\n<Clock xmlns:dt="urn:schemas-microsoft-com:datatypes"><Description dt:dt="string">E-Prime Primary Realtime Clock</Description><StartTime><Timestamp dt:dt="int">0</Timestamp><DateUtc dt:dt="string">2020-11-13T07:23:27Z</DateUtc></StartTime><FrequencyChanges><FrequencyChange><Frequency dt:dt="r8">2699980000</Frequency><Timestamp dt:dt="r8">3.05971225205308E+15</Timestamp><Cur…	좌우반구com(split BVF)_2-014-1	60.022	1.0.0.165	1	-441032540	Professional	2.0.10.242	2.0.10.353	11-13-2020	2020-11-13 오전 7:23:27	16:23:27	2.0.10.248	361	2	z	득생	득	생	NULL	NULL	NULL	NULL	NULL	NULL	114	1	97	KSY	List3	0		0	-1	1130421	183		0	0	0	z	0	3	1130604	0	{/}	528
좌우반구com(split BVF)_2	14	1	<?xml version="1.0"?>\n<Clock xmlns:dt="urn:schemas-microsoft-com:datatypes"><Description dt:dt="string">E-Prime Primary Realtime Clock</Description><StartTime><Timestamp dt:dt="int">0</Timestamp><DateUtc dt:dt="string">2020-11-13T07:23:27Z</DateUtc></StartTime><FrequencyChanges><FrequencyChange><Frequency dt:dt="r8">2699980000</Frequency><Timestamp dt:dt="r8">3.05971225205308E+15</Timestamp><Cur…	좌우반구com(split BVF)_2-014-1	60.022	1.0.0.165	1	-441032540	Professional	2.0.10.242	2.0.10.353	11-13-2020	2020-11-13 오전 7:23:27	16:23:27	2.0.10.248	212	2	z	득외	득	외	NULL	NULL	NULL	115	1	80	NULL	NULL	NULL	KSY2	List2	NULL	NULL	NULL	NULL	NULL	NULL	NULL	NULL	NULL	1	z	0	3	665569	0	z	482
좌우반구com(split BVF)_2	14	1	<?xml version="1.0"?>\n<Clock xmlns:dt="urn:schemas-microsoft-com:datatypes"><Description dt:dt="string">E-Prime Primary Realtime Clock</Description><StartTime><Timestamp dt:dt="int">0</Timestamp><DateUtc dt:dt="string">2020-11-13T07:23:27Z</DateUtc></StartTime><FrequencyChanges><FrequencyChange><Frequency dt:dt="r8">2699980000</Frequency><Timestamp dt:dt="r8">3.05971225205308E+15</Timestamp><Cur…	좌우반구com(split BVF)_2-014-1	60.022	1.0.0.165	1	-441032540	Professional	2.0.10.242	2.0.10.353	11-13-2020	2020-11-13 오전 7:23:27	16:23:27	2.0.10.248	227	2	z	란공	란	공	NULL	NULL	NULL	46	1	95	NULL	NULL	NULL	KSY3	List2	NULL	NULL	NULL	NULL	NULL	NULL	NULL	NULL	NULL	1	z	1	3	707004	0	z	455
좌우반구com(split BVF)_2	14	1	<?xml version="1.0"?>\n<Clock xmlns:dt="urn:schemas-microsoft-com:datatypes"><Description dt:dt="string">E-Prime Primary Realtime Clock</Description><StartTime><Timestamp dt:dt="int">0</Timestamp><DateUtc dt:dt="string">2020-11-13T07:23:27Z</DateUtc></StartTime><FrequencyChanges><FrequencyChange><Frequency dt:dt="r8">2699980000</Frequency><Timestamp dt:dt="r8">3.05971225205308E+15</Timestamp><Cur…	좌우반구com(split BVF)_2-014-1	60.022	1.0.0.165	1	-441032540	Professional	2.0.10.242	2.0.10.353	11-13-2020	2020-11-13 오전 7:23:27	16:23:27	2.0.10.248	328	2	z	량필	량	필	NULL	NULL	NULL	NULL	NULL	NULL	60	1	64	KSY2	List3	NULL	NULL	NULL	NULL	NULL	NULL	NULL	NULL	NULL	1	z	0	3	1040403	0	z	418
좌우반구com(split BVF)_2	14	1	<?xml version="1.0"?>\n<Clock xmlns:dt="urn:schemas-microsoft-com:datatypes"><Description dt:dt="string">E-Prime Primary Realtime Clock</Description><StartTime><Timestamp dt:dt="int">0</Timestamp><DateUtc dt:dt="string">2020-11-13T07:23:27Z</DateUtc></StartTime><FrequencyChanges><FrequencyChange><Frequency dt:dt="r8">2699980000</Frequency><Timestamp dt:dt="r8">3.05971225205308E+15</Timestamp><Cur…	좌우반구com(split BVF)_2-014-1	60.022	1.0.0.165	1	-441032540	Professional	2.0.10.242	2.0.10.353	11-13-2020	2020-11-13 오전 7:23:27	16:23:27	2.0.10.248	155	2	z	려제	려	제	NULL	NULL	NULL	21	1	23	NULL	NULL	NULL	KSY	List2	0		0	-1	506659	183		0	0	1	z	0	3	506842	0	z	468
좌우반구com(split BVF)_2	14	1	<?xml version="1.0"?>\n<Clock xmlns:dt="urn:schemas-microsoft-com:datatypes"><Description dt:dt="string">E-Prime Primary Realtime Clock</Description><StartTime><Timestamp dt:dt="int">0</Timestamp><DateUtc dt:dt="string">2020-11-13T07:23:27Z</DateUtc></StartTime><FrequencyChanges><FrequencyChange><Frequency dt:dt="r8">2699980000</Frequency><Timestamp dt:dt="r8">3.05971225205308E+15</Timestamp><Cur…	좌우반구com(split BVF)_2-014-1	60.022	1.0.0.165	1	-441032540	Professional	2.0.10.242	2.0.10.353	11-13-2020	2020-11-13 오전 7:23:27	16:23:27	2.0.10.248	221	2	z	려최	려	최	NULL	NULL	NULL	114	1	89	NULL	NULL	NULL	KSY3	List2	NULL	NULL	NULL	NULL	NULL	NULL	NULL	NULL	NULL	1	z	0	3	690777	0	z	466
좌우반구com(split BVF)_2	14	1	<?xml version="1.0"?>\n<Clock xmlns:dt="urn:schemas-microsoft-com:datatypes"><Description dt:dt="string">E-Prime Primary Realtime Clock</Description><StartTime><Timestamp dt:dt="int">0</Timestamp><DateUtc dt:dt="string">2020-11-13T07:23:27Z</DateUtc></StartTime><FrequencyChanges><FrequencyChange><Frequency dt:dt="r8">2699980000</Frequency><Timestamp dt:dt="r8">3.05971225205308E+15</Timestamp><Cur…	좌우반구com(split BVF)_2-014-1	60.022	1.0.0.165	1	-441032540	Professional	2.0.10.242	2.0.10.353	11-13-2020	2020-11-13 오전 7:23:27	16:23:27	2.0.10.248	394	2	z	려희	려	희	NULL	NULL	NULL	NULL	NULL	NULL	4	1	130	KSY3	List3	NULL	NULL	NULL	NULL	NULL	NULL	NULL	NULL	NULL	1	z	1	3	1222238	0	z	476
좌우반구com(split BVF)_2	14	1	<?xml version="1.0"?>\n<Clock xmlns:dt="urn:schemas-microsoft-com:datatypes"><Description dt:dt="string">E-Prime Primary Realtime Clock</Description><StartTime><Timestamp dt:dt="int">0</Timestamp><DateUtc dt:dt="string">2020-11-13T07:23:27Z</DateUtc></StartTime><FrequencyChanges><FrequencyChange><Frequency dt:dt="r8">2699980000</Frequency><Timestamp dt:dt="r8">3.05971225205308E+15</Timestamp><Cur…	좌우반구com(split BVF)_2-014-1	60.022	1.0.0.165	1	-441032540	Professional	2.0.10.242	2.0.10.353	11-13-2020	2020-11-13 오전 7:23:27	16:23:27	2.0.10.248	45	2	z	력름	력	름	78	1	45	NULL	NULL	NULL	NULL	NULL	NULL	KSY2	List1	NULL	NULL	NULL	NULL	NULL	NULL	NULL	NULL	NULL	1	z	0	3	151568	0	z	476
좌우반구com(split BVF)_2	14	1	<?xml version="1.0"?>\n<Clock xmlns:dt="urn:schemas-microsoft-com:datatypes"><Description dt:dt="string">E-Prime Primary Realtime Clock</Description><StartTime><Timestamp dt:dt="int">0</Timestamp><DateUtc dt:dt="string">2020-11-13T07:23:27Z</DateUtc></StartTime><FrequencyChanges><FrequencyChange><Frequency dt:dt="r8">2699980000</Frequency><Timestamp dt:dt="r8">3.05971225205308E+15</Timestamp><Cur…	좌우반구com(split BVF)_2-014-1	60.022	1.0.0.165	1	-441032540	Professional	2.0.10.242	2.0.10.353	11-13-2020	2020-11-13 오전 7:23:27	16:23:27	2.0.10.248	362	2	z	례부	례	부	NULL	NULL	NULL	NULL	NULL	NULL	11	1	98	KSY3	List3	NULL	NULL	NULL	NULL	NULL	NULL	NULL	NULL	NULL	1	z	0	4	1133337	0	z	459
좌우반구com(split BVF)_2	14	1	<?xml version="1.0"?>\n<Clock xmlns:dt="urn:schemas-microsoft-com:datatypes"><Description dt:dt="string">E-Prime Primary Realtime Clock</Description><StartTime><Timestamp dt:dt="int">0</Timestamp><DateUtc dt:dt="string">2020-11-13T07:23:27Z</DateUtc></StartTime><FrequencyChanges><FrequencyChange><Frequency dt:dt="r8">2699980000</Frequency><Timestamp dt:dt="r8">3.05971225205308E+15</Timestamp><Cur…	좌우반구com(split BVF)_2-014-1	60.022	1.0.0.165	1	-441032540	Professional	2.0.10.242	2.0.10.353	11-13-2020	2020-11-13 오전 7:23:27	16:23:27	2.0.10.248	311	2	z	록어	록	어	NULL	NULL	NULL	NULL	NULL	NULL	98	1	47	KSY	List3	0		0	-1	994269	183		0	0	1	z	1	3	994452	0	z	410
좌우반구com(split BVF)_2	14	1	<?xml version="1.0"?>\n<Clock xmlns:dt="urn:schemas-microsoft-com:datatypes"><Description dt:dt="string">E-Prime Primary Realtime Clock</Description><StartTime><Timestamp dt:dt="int">0</Timestamp><DateUtc dt:dt="string">2020-11-13T07:23:27Z</DateUtc></StartTime><FrequencyChanges><FrequencyChange><Frequency dt:dt="r8">2699980000</Frequency><Timestamp dt:dt="r8">3.05971225205308E+15</Timestamp><Cur…	좌우반구com(split BVF)_2-014-1	60.022	1.0.0.165	1	-441032540	Professional	2.0.10.242	2.0.10.353	11-13-2020	2020-11-13 오전 7:23:27	16:23:27	2.0.10.248	133	2	z	류궤	류	궤	NULL	NULL	NULL	74	1	1	NULL	NULL	NULL	KSY3	List2	NULL	NULL	NULL	NULL	NULL	NULL	NULL	NULL	NULL	1	z	0	4	446897	0	z	422
좌우반구com(split BVF)_2	14	1	<?xml version="1.0"?>\n<Clock xmlns:dt="urn:schemas-microsoft-com:datatypes"><Description dt:dt="string">E-Prime Primary Realtime Clock</Description><StartTime><Timestamp dt:dt="int">0</Timestamp><DateUtc dt:dt="string">2020-11-13T07:23:27Z</DateUtc></StartTime><FrequencyChanges><FrequencyChange><Frequency dt:dt="r8">2699980000</Frequency><Timestamp dt:dt="r8">3.05971225205308E+15</Timestamp><Cur…	좌우반구com(split BVF)_2-014-1	60.022	1.0.0.165	1	-441032540	Professional	2.0.10.242	2.0.10.353	11-13-2020	2020-11-13 오전 7:23:27	16:23:27	2.0.10.248	258	2	z	류란	류	란	NULL	NULL	NULL	34	1	126	NULL	NULL	NULL	KSY2	List2	NULL	NULL	NULL	NULL	NULL	NULL	NULL	NULL	NULL	1	z	0	3	793257	0	z	432
좌우반구com(split BVF)_2	14	1	<?xml version="1.0"?>\n<Clock xmlns:dt="urn:schemas-microsoft-com:datatypes"><Description dt:dt="string">E-Prime Primary Realtime Clock</Description><StartTime><Timestamp dt:dt="int">0</Timestamp><DateUtc dt:dt="string">2020-11-13T07:23:27Z</DateUtc></StartTime><FrequencyChanges><FrequencyChange><Frequency dt:dt="r8">2699980000</Frequency><Timestamp dt:dt="r8">3.05971225205308E+15</Timestamp><Cur…	좌우반구com(split BVF)_2-014-1	60.022	1.0.0.165	1	-441032540	Professional	2.0.10.242	2.0.10.353	11-13-2020	2020-11-13 오전 7:23:27	16:23:27	2.0.10.248	93	2	z	류포	류	포	96	1	93	NULL	NULL	NULL	NULL	NULL	NULL	KSY3	List1	NULL	NULL	NULL	NULL	NULL	NULL	NULL	NULL	NULL	1	z	0	3	285054	0	z	412
좌우반구com(split BVF)_2	14	1	<?xml version="1.0"?>\n<Clock xmlns:dt="urn:schemas-microsoft-com:datatypes"><Description dt:dt="string">E-Prime Primary Realtime Clock</Description><StartTime><Timestamp dt:dt="int">0</Timestamp><DateUtc dt:dt="string">2020-11-13T07:23:27Z</DateUtc></StartTime><FrequencyChanges><FrequencyChange><Frequency dt:dt="r8">2699980000</Frequency><Timestamp dt:dt="r8">3.05971225205308E+15</Timestamp><Cur…	좌우반구com(split BVF)_2-014-1	60.022	1.0.0.165	1	-441032540	Professional	2.0.10.242	2.0.10.353	11-13-2020	2020-11-13 오전 7:23:27	16:23:27	2.0.10.248	28	2	z	률법	률	법	90	1	28	NULL	NULL	NULL	NULL	NULL	NULL	KSY2	List1	NULL	NULL	NULL	NULL	NULL	NULL	NULL	NULL	NULL	1	z	1	3	103718	0	z	911
좌우반구com(split BVF)_2	14	1	<?xml version="1.0"?>\n<Clock xmlns:dt="urn:schemas-microsoft-com:datatypes"><Description dt:dt="string">E-Prime Primary Realtime Clock</Description><StartTime><Timestamp dt:dt="int">0</Timestamp><DateUtc dt:dt="string">2020-11-13T07:23:27Z</DateUtc></StartTime><FrequencyChanges><FrequencyChange><Frequency dt:dt="r8">2699980000</Frequency><Timestamp dt:dt="r8">3.05971225205308E+15</Timestamp><Cur…	좌우반구com(split BVF)_2-014-1	60.022	1.0.0.165	1	-441032540	Professional	2.0.10.242	2.0.10.353	11-13-2020	2020-11-13 오전 7:23:27	16:23:27	2.0.10.248	259	2	z	률법	률	법	NULL	NULL	NULL	35	1	127	NULL	NULL	NULL	KSY3	List2	NULL	NULL	NULL	NULL	NULL	NULL	NULL	NULL	NULL	1	z	0	4	795890	0	z	543
좌우반구com(split BVF)_2	14	1	<?xml version="1.0"?>\n<Clock xmlns:dt="urn:schemas-microsoft-com:datatypes"><Description dt:dt="string">E-Prime Primary Realtime Clock</Description><StartTime><Timestamp dt:dt="int">0</Timestamp><DateUtc dt:dt="string">2020-11-13T07:23:27Z</DateUtc></StartTime><FrequencyChanges><FrequencyChange><Frequency dt:dt="r8">2699980000</Frequency><Timestamp dt:dt="r8">3.05971225205308E+15</Timestamp><Cur…	좌우반구com(split BVF)_2-014-1	60.022	1.0.0.165	1	-441032540	Professional	2.0.10.242	2.0.10.353	11-13-2020	2020-11-13 오전 7:23:27	16:23:27	2.0.10.248	173	2	z	률시	률	시	NULL	NULL	NULL	45	1	41	NULL	NULL	NULL	KSY3	List2	NULL	NULL	NULL	NULL	NULL	NULL	NULL	NULL	NULL	1	z	0	3	557374	0	z	455
좌우반구com(split BVF)_2	14	1	<?xml version="1.0"?>\n<Clock xmlns:dt="urn:schemas-microsoft-com:datatypes"><Description dt:dt="string">E-Prime Primary Realtime Clock</Description><StartTime><Timestamp dt:dt="int">0</Timestamp><DateUtc dt:dt="string">2020-11-13T07:23:27Z</DateUtc></StartTime><FrequencyChanges><FrequencyChange><Frequency dt:dt="r8">2699980000</Frequency><Timestamp dt:dt="r8">3.05971225205308E+15</Timestamp><Cur…	좌우반구com(split BVF)_2-014-1	60.022	1.0.0.165	1	-441032540	Professional	2.0.10.242	2.0.10.353	11-13-2020	2020-11-13 오전 7:23:27	16:23:27	2.0.10.248	109	2	z	률훈	률	훈	45	1	109	NULL	NULL	NULL	NULL	NULL	NULL	KSY	List1	0		0	0	332171	183		0	0	1	z	0	3	332354	0	z	431
좌우반구com(split BVF)_2	14	1	<?xml version="1.0"?>\n<Clock xmlns:dt="urn:schemas-microsoft-com:datatypes"><Description dt:dt="string">E-Prime Primary Realtime Clock</Description><StartTime><Timestamp dt:dt="int">0</Timestamp><DateUtc dt:dt="string">2020-11-13T07:23:27Z</DateUtc></StartTime><FrequencyChanges><FrequencyChange><Frequency dt:dt="r8">2699980000</Frequency><Timestamp dt:dt="r8">3.05971225205308E+15</Timestamp><Cur…	좌우반구com(split BVF)_2-014-1	60.022	1.0.0.165	1	-441032540	Professional	2.0.10.242	2.0.10.353	11-13-2020	2020-11-13 오전 7:23:27	16:23:27	2.0.10.248	218	2	z	름결	름	결	NULL	NULL	NULL	59	1	86	NULL	NULL	NULL	KSY3	List2	NULL	NULL	NULL	NULL	NULL	NULL	NULL	NULL	NULL	1	z	0	4	682047	0	z	452
좌우반구com(split BVF)_2	14	1	<?xml version="1.0"?>\n<Clock xmlns:dt="urn:schemas-microsoft-com:datatypes"><Description dt:dt="string">E-Prime Primary Realtime Clock</Description><StartTime><Timestamp dt:dt="int">0</Timestamp><DateUtc dt:dt="string">2020-11-13T07:23:27Z</DateUtc></StartTime><FrequencyChanges><FrequencyChange><Frequency dt:dt="r8">2699980000</Frequency><Timestamp dt:dt="r8">3.05971225205308E+15</Timestamp><Cur…	좌우반구com(split BVF)_2-014-1	60.022	1.0.0.165	1	-441032540	Professional	2.0.10.242	2.0.10.353	11-13-2020	2020-11-13 오전 7:23:27	16:23:27	2.0.10.248	167	2	z	름무	름	무	NULL	NULL	NULL	50	1	35	NULL	NULL	NULL	KSY	List2	0		0	-1	541080	183		0	0	1	z	0	3	541263	0	z	462
좌우반구com(split BVF)_2	14	1	<?xml version="1.0"?>\n<Clock xmlns:dt="urn:schemas-microsoft-com:datatypes"><Description dt:dt="string">E-Prime Primary Realtime Clock</Description><StartTime><Timestamp dt:dt="int">0</Timestamp><DateUtc dt:dt="string">2020-11-13T07:23:27Z</DateUtc></StartTime><FrequencyChanges><FrequencyChange><Frequency dt:dt="r8">2699980000</Frequency><Timestamp dt:dt="r8">3.05971225205308E+15</Timestamp><Cur…	좌우반구com(split BVF)_2-014-1	60.022	1.0.0.165	1	-441032540	Professional	2.0.10.242	2.0.10.353	11-13-2020	2020-11-13 오전 7:23:27	16:23:27	2.0.10.248	170	2	z	리열	리	열	NULL	NULL	NULL	130	1	38	NULL	NULL	NULL	KSY2	List2	NULL	NULL	NULL	NULL	NULL	NULL	NULL	NULL	NULL	1	z	0	3	549377	0	z	412
좌우반구com(split BVF)_2	14	1	<?xml version="1.0"?>\n<Clock xmlns:dt="urn:schemas-microsoft-com:datatypes"><Description dt:dt="string">E-Prime Primary Realtime Clock</Description><StartTime><Timestamp dt:dt="int">0</Timestamp><DateUtc dt:dt="string">2020-11-13T07:23:27Z</DateUtc></StartTime><FrequencyChanges><FrequencyChange><Frequency dt:dt="r8">2699980000</Frequency><Timestamp dt:dt="r8">3.05971225205308E+15</Timestamp><Cur…	좌우반구com(split BVF)_2-014-1	60.022	1.0.0.165	1	-441032540	Professional	2.0.10.242	2.0.10.353	11-13-2020	2020-11-13 오전 7:23:27	16:23:27	2.0.10.248	117	2	z	림밀	림	밀	42	1	117	NULL	NULL	NULL	NULL	NULL	NULL	KSY3	List1	NULL	NULL	NULL	NULL	NULL	NULL	NULL	NULL	NULL	1	z	0	3	354263	0	z	417
좌우반구com(split BVF)_2	14	1	<?xml version="1.0"?>\n<Clock xmlns:dt="urn:schemas-microsoft-com:datatypes"><Description dt:dt="string">E-Prime Primary Realtime Clock</Description><StartTime><Timestamp dt:dt="int">0</Timestamp><DateUtc dt:dt="string">2020-11-13T07:23:27Z</DateUtc></StartTime><FrequencyChanges><FrequencyChange><Frequency dt:dt="r8">2699980000</Frequency><Timestamp dt:dt="r8">3.05971225205308E+15</Timestamp><Cur…	좌우반구com(split BVF)_2-014-1	60.022	1.0.0.165	1	-441032540	Professional	2.0.10.242	2.0.10.353	11-13-2020	2020-11-13 오전 7:23:27	16:23:27	2.0.10.248	288	2	z	마요	마	요	NULL	NULL	NULL	NULL	NULL	NULL	51	1	24	KSY3	List3	NULL	NULL	NULL	NULL	NULL	NULL	NULL	NULL	NULL	0	z	0	3	929259	0		0
좌우반구com(split BVF)_2	14	1	<?xml version="1.0"?>\n<Clock xmlns:dt="urn:schemas-microsoft-com:datatypes"><Description dt:dt="string">E-Prime Primary Realtime Clock</Description><StartTime><Timestamp dt:dt="int">0</Timestamp><DateUtc dt:dt="string">2020-11-13T07:23:27Z</DateUtc></StartTime><FrequencyChanges><FrequencyChange><Frequency dt:dt="r8">2699980000</Frequency><Timestamp dt:dt="r8">3.05971225205308E+15</Timestamp><Cur…	좌우반구com(split BVF)_2-014-1	60.022	1.0.0.165	1	-441032540	Professional	2.0.10.242	2.0.10.353	11-13-2020	2020-11-13 오전 7:23:27	16:23:27	2.0.10.248	295	2	z	망습	망	습	NULL	NULL	NULL	NULL	NULL	NULL	7	1	31	KSY2	List3	NULL	NULL	NULL	NULL	NULL	NULL	NULL	NULL	NULL	1	z	0	3	950385	0	z	742
좌우반구com(split BVF)_2	14	1	<?xml version="1.0"?>\n<Clock xmlns:dt="urn:schemas-microsoft-com:datatypes"><Description dt:dt="string">E-Prime Primary Realtime Clock</Description><StartTime><Timestamp dt:dt="int">0</Timestamp><DateUtc dt:dt="string">2020-11-13T07:23:27Z</DateUtc></StartTime><FrequencyChanges><FrequencyChange><Frequency dt:dt="r8">2699980000</Frequency><Timestamp dt:dt="r8">3.05971225205308E+15</Timestamp><Cur…	좌우반구com(split BVF)_2-014-1	60.022	1.0.0.165	1	-441032540	Professional	2.0.10.242	2.0.10.353	11-13-2020	2020-11-13 오전 7:23:27	16:23:27	2.0.10.248	359	1	{/}	망신	망	신	NULL	NULL	NULL	NULL	NULL	NULL	45	1	95	KSY3	List3	NULL	NULL	NULL	NULL	NULL	NULL	NULL	NULL	NULL	1	{/}	0	3	1125073	0	{/}	659
좌우반구com(split BVF)_2	14	1	<?xml version="1.0"?>\n<Clock xmlns:dt="urn:schemas-microsoft-com:datatypes"><Description dt:dt="string">E-Prime Primary Realtime Clock</Description><StartTime><Timestamp dt:dt="int">0</Timestamp><DateUtc dt:dt="string">2020-11-13T07:23:27Z</DateUtc></StartTime><FrequencyChanges><FrequencyChange><Frequency dt:dt="r8">2699980000</Frequency><Timestamp dt:dt="r8">3.05971225205308E+15</Timestamp><Cur…	좌우반구com(split BVF)_2-014-1	60.022	1.0.0.165	1	-441032540	Professional	2.0.10.242	2.0.10.353	11-13-2020	2020-11-13 오전 7:23:27	16:23:27	2.0.10.248	326	1	{/}	매력	매	력	NULL	NULL	NULL	NULL	NULL	NULL	120	1	62	KSY3	List3	NULL	NULL	NULL	NULL	NULL	NULL	NULL	NULL	NULL	1	{/}	0	4	1035305	0	{/}	388
좌우반구com(split BVF)_2	14	1	<?xml version="1.0"?>\n<Clock xmlns:dt="urn:schemas-microsoft-com:datatypes"><Description dt:dt="string">E-Prime Primary Realtime Clock</Description><StartTime><Timestamp dt:dt="int">0</Timestamp><DateUtc dt:dt="string">2020-11-13T07:23:27Z</DateUtc></StartTime><FrequencyChanges><FrequencyChange><Frequency dt:dt="r8">2699980000</Frequency><Timestamp dt:dt="r8">3.05971225205308E+15</Timestamp><Cur…	좌우반구com(split BVF)_2-014-1	60.022	1.0.0.165	1	-441032540	Professional	2.0.10.242	2.0.10.353	11-13-2020	2020-11-13 오전 7:23:27	16:23:27	2.0.10.248	76	2	z	매소	매	소	22	1	76	NULL	NULL	NULL	NULL	NULL	NULL	KSY2	List1	NULL	NULL	NULL	NULL	NULL	NULL	NULL	NULL	NULL	1	z	0	3	238204	0	z	550
좌우반구com(split BVF)_2	14	1	<?xml version="1.0"?>\n<Clock xmlns:dt="urn:schemas-microsoft-com:datatypes"><Description dt:dt="string">E-Prime Primary Realtime Clock</Description><StartTime><Timestamp dt:dt="int">0</Timestamp><DateUtc dt:dt="string">2020-11-13T07:23:27Z</DateUtc></StartTime><FrequencyChanges><FrequencyChange><Frequency dt:dt="r8">2699980000</Frequency><Timestamp dt:dt="r8">3.05971225205308E+15</Timestamp><Cur…	좌우반구com(split BVF)_2-014-1	60.022	1.0.0.165	1	-441032540	Professional	2.0.10.242	2.0.10.353	11-13-2020	2020-11-13 오전 7:23:27	16:23:27	2.0.10.248	360	1	{/}	모습	모	습	NULL	NULL	NULL	NULL	NULL	NULL	13	1	96	KSY3	List3	NULL	NULL	NULL	NULL	NULL	NULL	NULL	NULL	NULL	1	{/}	0	4	1127939	0	{/}	457
좌우반구com(split BVF)_2	14	1	<?xml version="1.0"?>\n<Clock xmlns:dt="urn:schemas-microsoft-com:datatypes"><Description dt:dt="string">E-Prime Primary Realtime Clock</Description><StartTime><Timestamp dt:dt="int">0</Timestamp><DateUtc dt:dt="string">2020-11-13T07:23:27Z</DateUtc></StartTime><FrequencyChanges><FrequencyChange><Frequency dt:dt="r8">2699980000</Frequency><Timestamp dt:dt="r8">3.05971225205308E+15</Timestamp><Cur…	좌우반구com(split BVF)_2-014-1	60.022	1.0.0.165	1	-441032540	Professional	2.0.10.242	2.0.10.353	11-13-2020	2020-11-13 오전 7:23:27	16:23:27	2.0.10.248	323	1	{/}	모형	모	형	NULL	NULL	NULL	NULL	NULL	NULL	85	1	59	KSY3	List3	NULL	NULL	NULL	NULL	NULL	NULL	NULL	NULL	NULL	1	{/}	0	3	1027341	0	{/}	504
좌우반구com(split BVF)_2	14	1	<?xml version="1.0"?>\n<Clock xmlns:dt="urn:schemas-microsoft-com:datatypes"><Description dt:dt="string">E-Prime Primary Realtime Clock</Description><StartTime><Timestamp dt:dt="int">0</Timestamp><DateUtc dt:dt="string">2020-11-13T07:23:27Z</DateUtc></StartTime><FrequencyChanges><FrequencyChange><Frequency dt:dt="r8">2699980000</Frequency><Timestamp dt:dt="r8">3.05971225205308E+15</Timestamp><Cur…	좌우반구com(split BVF)_2-014-1	60.022	1.0.0.165	1	-441032540	Professional	2.0.10.242	2.0.10.353	11-13-2020	2020-11-13 오전 7:23:27	16:23:27	2.0.10.248	169	2	z	목력	목	력	NULL	NULL	NULL	72	1	37	NULL	NULL	NULL	KSY	List2	0		0	0	546395	183		0	0	1	z	0	3	546578	0	z	603
좌우반구com(split BVF)_2	14	1	<?xml version="1.0"?>\n<Clock xmlns:dt="urn:schemas-microsoft-com:datatypes"><Description dt:dt="string">E-Prime Primary Realtime Clock</Description><StartTime><Timestamp dt:dt="int">0</Timestamp><DateUtc dt:dt="string">2020-11-13T07:23:27Z</DateUtc></StartTime><FrequencyChanges><FrequencyChange><Frequency dt:dt="r8">2699980000</Frequency><Timestamp dt:dt="r8">3.05971225205308E+15</Timestamp><Cur…	좌우반구com(split BVF)_2-014-1	60.022	1.0.0.165	1	-441032540	Professional	2.0.10.242	2.0.10.353	11-13-2020	2020-11-13 오전 7:23:27	16:23:27	2.0.10.248	62	1	{/}	목록	목	록	111	1	62	NULL	NULL	NULL	NULL	NULL	NULL	KSY3	List1	NULL	NULL	NULL	NULL	NULL	NULL	NULL	NULL	NULL	1	{/}	0	3	198668	0	{/}	575
좌우반구com(split BVF)_2	14	1	<?xml version="1.0"?>\n<Clock xmlns:dt="urn:schemas-microsoft-com:datatypes"><Description dt:dt="string">E-Prime Primary Realtime Clock</Description><StartTime><Timestamp dt:dt="int">0</Timestamp><DateUtc dt:dt="string">2020-11-13T07:23:27Z</DateUtc></StartTime><FrequencyChanges><FrequencyChange><Frequency dt:dt="r8">2699980000</Frequency><Timestamp dt:dt="r8">3.05971225205308E+15</Timestamp><Cur…	좌우반구com(split BVF)_2-014-1	60.022	1.0.0.165	1	-441032540	Professional	2.0.10.242	2.0.10.353	11-13-2020	2020-11-13 오전 7:23:27	16:23:27	2.0.10.248	232	1	{/}	목적	목	적	NULL	NULL	NULL	104	1	100	NULL	NULL	NULL	KSY3	List2	NULL	NULL	NULL	NULL	NULL	NULL	NULL	NULL	NULL	1	{/}	0	4	720350	0	{/}	364
좌우반구com(split BVF)_2	14	1	<?xml version="1.0"?>\n<Clock xmlns:dt="urn:schemas-microsoft-com:datatypes"><Description dt:dt="string">E-Prime Primary Realtime Clock</Description><StartTime><Timestamp dt:dt="int">0</Timestamp><DateUtc dt:dt="string">2020-11-13T07:23:27Z</DateUtc></StartTime><FrequencyChanges><FrequencyChange><Frequency dt:dt="r8">2699980000</Frequency><Timestamp dt:dt="r8">3.05971225205308E+15</Timestamp><Cur…	좌우반구com(split BVF)_2-014-1	60.022	1.0.0.165	1	-441032540	Professional	2.0.10.242	2.0.10.353	11-13-2020	2020-11-13 오전 7:23:27	16:23:27	2.0.10.248	277	2	z	목퇴	목	퇴	NULL	NULL	NULL	NULL	NULL	NULL	89	1	13	KSY3	List3	NULL	NULL	NULL	NULL	NULL	NULL	NULL	NULL	NULL	1	z	0	3	899303	0	z	409
좌우반구com(split BVF)_2	14	1	<?xml version="1.0"?>\n<Clock xmlns:dt="urn:schemas-microsoft-com:datatypes"><Description dt:dt="string">E-Prime Primary Realtime Clock</Description><StartTime><Timestamp dt:dt="int">0</Timestamp><DateUtc dt:dt="string">2020-11-13T07:23:27Z</DateUtc></StartTime><FrequencyChanges><FrequencyChange><Frequency dt:dt="r8">2699980000</Frequency><Timestamp dt:dt="r8">3.05971225205308E+15</Timestamp><Cur…	좌우반구com(split BVF)_2-014-1	60.022	1.0.0.165	1	-441032540	Professional	2.0.10.242	2.0.10.353	11-13-2020	2020-11-13 오전 7:23:27	16:23:27	2.0.10.248	89	2	z	무록	무	록	43	1	89	NULL	NULL	NULL	NULL	NULL	NULL	KSY2	List1	NULL	NULL	NULL	NULL	NULL	NULL	NULL	NULL	NULL	1	z	1	3	274291	0	z	511
좌우반구com(split BVF)_2	14	1	<?xml version="1.0"?>\n<Clock xmlns:dt="urn:schemas-microsoft-com:datatypes"><Description dt:dt="string">E-Prime Primary Realtime Clock</Description><StartTime><Timestamp dt:dt="int">0</Timestamp><DateUtc dt:dt="string">2020-11-13T07:23:27Z</DateUtc></StartTime><FrequencyChanges><FrequencyChange><Frequency dt:dt="r8">2699980000</Frequency><Timestamp dt:dt="r8">3.05971225205308E+15</Timestamp><Cur…	좌우반구com(split BVF)_2-014-1	60.022	1.0.0.165	1	-441032540	Professional	2.0.10.242	2.0.10.353	11-13-2020	2020-11-13 오전 7:23:27	16:23:27	2.0.10.248	154	1	{/}	무엇	무	엇	NULL	NULL	NULL	51	1	22	NULL	NULL	NULL	KSY3	List2	NULL	NULL	NULL	NULL	NULL	NULL	NULL	NULL	NULL	1	{/}	0	3	504143	0	{/}	503
좌우반구com(split BVF)_2	14	1	<?xml version="1.0"?>\n<Clock xmlns:dt="urn:schemas-microsoft-com:datatypes"><Description dt:dt="string">E-Prime Primary Realtime Clock</Description><StartTime><Timestamp dt:dt="int">0</Timestamp><DateUtc dt:dt="string">2020-11-13T07:23:27Z</DateUtc></StartTime><FrequencyChanges><FrequencyChange><Frequency dt:dt="r8">2699980000</Frequency><Timestamp dt:dt="r8">3.05971225205308E+15</Timestamp><Cur…	좌우반구com(split BVF)_2-014-1	60.022	1.0.0.165	1	-441032540	Professional	2.0.10.242	2.0.10.353	11-13-2020	2020-11-13 오전 7:23:27	16:23:27	2.0.10.248	243	1	{/}	무형	무	형	NULL	NULL	NULL	91	1	111	NULL	NULL	NULL	KSY3	List2	NULL	NULL	NULL	NULL	NULL	NULL	NULL	NULL	NULL	1	{/}	0	3	751122	0	{/}	760
좌우반구com(split BVF)_2	14	1	<?xml version="1.0"?>\n<Clock xmlns:dt="urn:schemas-microsoft-com:datatypes"><Description dt:dt="string">E-Prime Primary Realtime Clock</Description><StartTime><Timestamp dt:dt="int">0</Timestamp><DateUtc dt:dt="string">2020-11-13T07:23:27Z</DateUtc></StartTime><FrequencyChanges><FrequencyChange><Frequency dt:dt="r8">2699980000</Frequency><Timestamp dt:dt="r8">3.05971225205308E+15</Timestamp><Cur…	좌우반구com(split BVF)_2-014-1	60.022	1.0.0.165	1	-441032540	Professional	2.0.10.242	2.0.10.353	11-13-2020	2020-11-13 오전 7:23:27	16:23:27	2.0.10.248	127	1	{/}	물건	물	건	59	1	127	NULL	NULL	NULL	NULL	NULL	NULL	KSY3	List1	NULL	NULL	NULL	NULL	NULL	NULL	NULL	NULL	NULL	1	{/}	0	3	381087	0	{/}	481
좌우반구com(split BVF)_2	14	1	<?xml version="1.0"?>\n<Clock xmlns:dt="urn:schemas-microsoft-com:datatypes"><Description dt:dt="string">E-Prime Primary Realtime Clock</Description><StartTime><Timestamp dt:dt="int">0</Timestamp><DateUtc dt:dt="string">2020-11-13T07:23:27Z</DateUtc></StartTime><FrequencyChanges><FrequencyChange><Frequency dt:dt="r8">2699980000</Frequency><Timestamp dt:dt="r8">3.05971225205308E+15</Timestamp><Cur…	좌우반구com(split BVF)_2-014-1	60.022	1.0.0.165	1	-441032540	Professional	2.0.10.242	2.0.10.353	11-13-2020	2020-11-13 오전 7:23:27	16:23:27	2.0.10.248	77	2	z	미략	미	략	34	1	77	NULL	NULL	NULL	NULL	NULL	NULL	KSY	List1	0		0	-1	240770	183		0	0	1	z	0	3	240953	0	z	857
좌우반구com(split BVF)_2	14	1	<?xml version="1.0"?>\n<Clock xmlns:dt="urn:schemas-microsoft-com:datatypes"><Description dt:dt="string">E-Prime Primary Realtime Clock</Description><StartTime><Timestamp dt:dt="int">0</Timestamp><DateUtc dt:dt="string">2020-11-13T07:23:27Z</DateUtc></StartTime><FrequencyChanges><FrequencyChange><Frequency dt:dt="r8">2699980000</Frequency><Timestamp dt:dt="r8">3.05971225205308E+15</Timestamp><Cur…	좌우반구com(split BVF)_2-014-1	60.022	1.0.0.165	1	-441032540	Professional	2.0.10.242	2.0.10.353	11-13-2020	2020-11-13 오전 7:23:27	16:23:27	2.0.10.248	178	1	{/}	밀수	밀	수	NULL	NULL	NULL	105	1	46	NULL	NULL	NULL	KSY3	List2	NULL	NULL	NULL	NULL	NULL	NULL	NULL	NULL	NULL	1	{/}	0	3	570803	0	{/}	634
좌우반구com(split BVF)_2	14	1	<?xml version="1.0"?>\n<Clock xmlns:dt="urn:schemas-microsoft-com:datatypes"><Description dt:dt="string">E-Prime Primary Realtime Clock</Description><StartTime><Timestamp dt:dt="int">0</Timestamp><DateUtc dt:dt="string">2020-11-13T07:23:27Z</DateUtc></StartTime><FrequencyChanges><FrequencyChange><Frequency dt:dt="r8">2699980000</Frequency><Timestamp dt:dt="r8">3.05971225205308E+15</Timestamp><Cur…	좌우반구com(split BVF)_2-014-1	60.022	1.0.0.165	1	-441032540	Professional	2.0.10.242	2.0.10.353	11-13-2020	2020-11-13 오전 7:23:27	16:23:27	2.0.10.248	377	2	z	밀헤	밀	헤	NULL	NULL	NULL	NULL	NULL	NULL	6	1	113	KSY	List3	0		0	-1	1174122	183		0	0	1	z	0	3	1174305	0	z	450
좌우반구com(split BVF)_2	14	1	<?xml version="1.0"?>\n<Clock xmlns:dt="urn:schemas-microsoft-com:datatypes"><Description dt:dt="string">E-Prime Primary Realtime Clock</Description><StartTime><Timestamp dt:dt="int">0</Timestamp><DateUtc dt:dt="string">2020-11-13T07:23:27Z</DateUtc></StartTime><FrequencyChanges><FrequencyChange><Frequency dt:dt="r8">2699980000</Frequency><Timestamp dt:dt="r8">3.05971225205308E+15</Timestamp><Cur…	좌우반구com(split BVF)_2-014-1	60.022	1.0.0.165	1	-441032540	Professional	2.0.10.242	2.0.10.353	11-13-2020	2020-11-13 오전 7:23:27	16:23:27	2.0.10.248	337	2	z	박낌	박	낌	NULL	NULL	NULL	NULL	NULL	NULL	128	1	73	KSY2	List3	NULL	NULL	NULL	NULL	NULL	NULL	NULL	NULL	NULL	1	z	0	3	1065194	0	z	467
좌우반구com(split BVF)_2	14	1	<?xml version="1.0"?>\n<Clock xmlns:dt="urn:schemas-microsoft-com:datatypes"><Description dt:dt="string">E-Prime Primary Realtime Clock</Description><StartTime><Timestamp dt:dt="int">0</Timestamp><DateUtc dt:dt="string">2020-11-13T07:23:27Z</DateUtc></StartTime><FrequencyChanges><FrequencyChange><Frequency dt:dt="r8">2699980000</Frequency><Timestamp dt:dt="r8">3.05971225205308E+15</Timestamp><Cur…	좌우반구com(split BVF)_2-014-1	60.022	1.0.0.165	1	-441032540	Professional	2.0.10.242	2.0.10.353	11-13-2020	2020-11-13 오전 7:23:27	16:23:27	2.0.10.248	110	1	{/}	반응	반	응	5	1	110	NULL	NULL	NULL	NULL	NULL	NULL	KSY3	List1	NULL	NULL	NULL	NULL	NULL	NULL	NULL	NULL	NULL	1	{/}	1	3	334986	0	{/}	415
좌우반구com(split BVF)_2	14	1	<?xml version="1.0"?>\n<Clock xmlns:dt="urn:schemas-microsoft-com:datatypes"><Description dt:dt="string">E-Prime Primary Realtime Clock</Description><StartTime><Timestamp dt:dt="int">0</Timestamp><DateUtc dt:dt="string">2020-11-13T07:23:27Z</DateUtc></StartTime><FrequencyChanges><FrequencyChange><Frequency dt:dt="r8">2699980000</Frequency><Timestamp dt:dt="r8">3.05971225205308E+15</Timestamp><Cur…	좌우반구com(split BVF)_2-014-1	60.022	1.0.0.165	1	-441032540	Professional	2.0.10.242	2.0.10.353	11-13-2020	2020-11-13 오전 7:23:27	16:23:27	2.0.10.248	111	1	{/}	발길	발	길	131	1	111	NULL	NULL	NULL	NULL	NULL	NULL	KSY3	List1	NULL	NULL	NULL	NULL	NULL	NULL	NULL	NULL	NULL	0	{/}	0	3	337602	0	z	463
좌우반구com(split BVF)_2	14	1	<?xml version="1.0"?>\n<Clock xmlns:dt="urn:schemas-microsoft-com:datatypes"><Description dt:dt="string">E-Prime Primary Realtime Clock</Description><StartTime><Timestamp dt:dt="int">0</Timestamp><DateUtc dt:dt="string">2020-11-13T07:23:27Z</DateUtc></StartTime><FrequencyChanges><FrequencyChange><Frequency dt:dt="r8">2699980000</Frequency><Timestamp dt:dt="r8">3.05971225205308E+15</Timestamp><Cur…	좌우반구com(split BVF)_2-014-1	60.022	1.0.0.165	1	-441032540	Professional	2.0.10.242	2.0.10.353	11-13-2020	2020-11-13 오전 7:23:27	16:23:27	2.0.10.248	325	2	z	발보	발	보	NULL	NULL	NULL	NULL	NULL	NULL	94	1	61	KSY3	List3	NULL	NULL	NULL	NULL	NULL	NULL	NULL	NULL	NULL	1	z	0	4	1032606	0	z	495
좌우반구com(split BVF)_2	14	1	<?xml version="1.0"?>\n<Clock xmlns:dt="urn:schemas-microsoft-com:datatypes"><Description dt:dt="string">E-Prime Primary Realtime Clock</Description><StartTime><Timestamp dt:dt="int">0</Timestamp><DateUtc dt:dt="string">2020-11-13T07:23:27Z</DateUtc></StartTime><FrequencyChanges><FrequencyChange><Frequency dt:dt="r8">2699980000</Frequency><Timestamp dt:dt="r8">3.05971225205308E+15</Timestamp><Cur…	좌우반구com(split BVF)_2-014-1	60.022	1.0.0.165	1	-441032540	Professional	2.0.10.242	2.0.10.353	11-13-2020	2020-11-13 오전 7:23:27	16:23:27	2.0.10.248	79	2	z	발횟	발	횟	19	1	79	NULL	NULL	NULL	NULL	NULL	NULL	KSY	List1	0		0	0	246668	183		0	0	1	z	0	3	246851	0	z	631
좌우반구com(split BVF)_2	14	1	<?xml version="1.0"?>\n<Clock xmlns:dt="urn:schemas-microsoft-com:datatypes"><Description dt:dt="string">E-Prime Primary Realtime Clock</Description><StartTime><Timestamp dt:dt="int">0</Timestamp><DateUtc dt:dt="string">2020-11-13T07:23:27Z</DateUtc></StartTime><FrequencyChanges><FrequencyChange><Frequency dt:dt="r8">2699980000</Frequency><Timestamp dt:dt="r8">3.05971225205308E+15</Timestamp><Cur…	좌우반구com(split BVF)_2-014-1	60.022	1.0.0.165	1	-441032540	Professional	2.0.10.242	2.0.10.353	11-13-2020	2020-11-13 오전 7:23:27	16:23:27	2.0.10.248	320	1	{/}	방법	방	법	NULL	NULL	NULL	NULL	NULL	NULL	84	1	56	KSY3	List3	NULL	NULL	NULL	NULL	NULL	NULL	NULL	NULL	NULL	1	{/}	0	4	1019344	0	{/}	485
좌우반구com(split BVF)_2	14	1	<?xml version="1.0"?>\n<Clock xmlns:dt="urn:schemas-microsoft-com:datatypes"><Description dt:dt="string">E-Prime Primary Realtime Clock</Description><StartTime><Timestamp dt:dt="int">0</Timestamp><DateUtc dt:dt="string">2020-11-13T07:23:27Z</DateUtc></StartTime><FrequencyChanges><FrequencyChange><Frequency dt:dt="r8">2699980000</Frequency><Timestamp dt:dt="r8">3.05971225205308E+15</Timestamp><Cur…	좌우반구com(split BVF)_2-014-1	60.022	1.0.0.165	1	-441032540	Professional	2.0.10.242	2.0.10.353	11-13-2020	2020-11-13 오전 7:23:27	16:23:27	2.0.10.248	1	2	z	배심	배	심	67	1	1	NULL	NULL	NULL	NULL	NULL	NULL	KSY3	List1	NULL	NULL	NULL	NULL	NULL	NULL	NULL	NULL	NULL	0	z	0	4	23664	0	{/}	846
좌우반구com(split BVF)_2	14	1	<?xml version="1.0"?>\n<Clock xmlns:dt="urn:schemas-microsoft-com:datatypes"><Description dt:dt="string">E-Prime Primary Realtime Clock</Description><StartTime><Timestamp dt:dt="int">0</Timestamp><DateUtc dt:dt="string">2020-11-13T07:23:27Z</DateUtc></StartTime><FrequencyChanges><FrequencyChange><Frequency dt:dt="r8">2699980000</Frequency><Timestamp dt:dt="r8">3.05971225205308E+15</Timestamp><Cur…	좌우반구com(split BVF)_2-014-1	60.022	1.0.0.165	1	-441032540	Professional	2.0.10.242	2.0.10.353	11-13-2020	2020-11-13 오전 7:23:27	16:23:27	2.0.10.248	306	2	z	버구	버	구	NULL	NULL	NULL	NULL	NULL	NULL	25	1	42	KSY	List3	0		0	-1	980774	183		0	0	1	z	0	3	980957	0	z	465
좌우반구com(split BVF)_2	14	1	<?xml version="1.0"?>\n<Clock xmlns:dt="urn:schemas-microsoft-com:datatypes"><Description dt:dt="string">E-Prime Primary Realtime Clock</Description><StartTime><Timestamp dt:dt="int">0</Timestamp><DateUtc dt:dt="string">2020-11-13T07:23:27Z</DateUtc></StartTime><FrequencyChanges><FrequencyChange><Frequency dt:dt="r8">2699980000</Frequency><Timestamp dt:dt="r8">3.05971225205308E+15</Timestamp><Cur…	좌우반구com(split BVF)_2-014-1	60.022	1.0.0.165	1	-441032540	Professional	2.0.10.242	2.0.10.353	11-13-2020	2020-11-13 오전 7:23:27	16:23:27	2.0.10.248	253	1	{/}	버스	버	스	NULL	NULL	NULL	132	1	121	NULL	NULL	NULL	KSY3	List2	NULL	NULL	NULL	NULL	NULL	NULL	NULL	NULL	NULL	1	{/}	0	3	778979	0	{/}	487
좌우반구com(split BVF)_2	14	1	<?xml version="1.0"?>\n<Clock xmlns:dt="urn:schemas-microsoft-com:datatypes"><Description dt:dt="string">E-Prime Primary Realtime Clock</Description><StartTime><Timestamp dt:dt="int">0</Timestamp><DateUtc dt:dt="string">2020-11-13T07:23:27Z</DateUtc></StartTime><FrequencyChanges><FrequencyChange><Frequency dt:dt="r8">2699980000</Frequency><Timestamp dt:dt="r8">3.05971225205308E+15</Timestamp><Cur…	좌우반구com(split BVF)_2-014-1	60.022	1.0.0.165	1	-441032540	Professional	2.0.10.242	2.0.10.353	11-13-2020	2020-11-13 오전 7:23:27	16:23:27	2.0.10.248	254	2	z	버현	버	현	NULL	NULL	NULL	112	1	122	NULL	NULL	NULL	KSY3	List2	NULL	NULL	NULL	NULL	NULL	NULL	NULL	NULL	NULL	1	z	0	3	781661	0	z	596
좌우반구com(split BVF)_2	14	1	<?xml version="1.0"?>\n<Clock xmlns:dt="urn:schemas-microsoft-com:datatypes"><Description dt:dt="string">E-Prime Primary Realtime Clock</Description><StartTime><Timestamp dt:dt="int">0</Timestamp><DateUtc dt:dt="string">2020-11-13T07:23:27Z</DateUtc></StartTime><FrequencyChanges><FrequencyChange><Frequency dt:dt="r8">2699980000</Frequency><Timestamp dt:dt="r8">3.05971225205308E+15</Timestamp><Cur…	좌우반구com(split BVF)_2-014-1	60.022	1.0.0.165	1	-441032540	Professional	2.0.10.242	2.0.10.353	11-13-2020	2020-11-13 오전 7:23:27	16:23:27	2.0.10.248	246	2	z	법낌	법	낌	NULL	NULL	NULL	126	1	114	NULL	NULL	NULL	KSY	List2	0		0	-1	759269	184		0	0	1	z	0	4	759453	0	z	485
좌우반구com(split BVF)_2	14	1	<?xml version="1.0"?>\n<Clock xmlns:dt="urn:schemas-microsoft-com:datatypes"><Description dt:dt="string">E-Prime Primary Realtime Clock</Description><StartTime><Timestamp dt:dt="int">0</Timestamp><DateUtc dt:dt="string">2020-11-13T07:23:27Z</DateUtc></StartTime><FrequencyChanges><FrequencyChange><Frequency dt:dt="r8">2699980000</Frequency><Timestamp dt:dt="r8">3.05971225205308E+15</Timestamp><Cur…	좌우반구com(split BVF)_2-014-1	60.022	1.0.0.165	1	-441032540	Professional	2.0.10.242	2.0.10.353	11-13-2020	2020-11-13 오전 7:23:27	16:23:27	2.0.10.248	65	1	{/}	별개	별	개	105	1	65	NULL	NULL	NULL	NULL	NULL	NULL	KSY3	List1	NULL	NULL	NULL	NULL	NULL	NULL	NULL	NULL	NULL	1	{/}	0	3	206715	0	{/}	432
좌우반구com(split BVF)_2	14	1	<?xml version="1.0"?>\n<Clock xmlns:dt="urn:schemas-microsoft-com:datatypes"><Description dt:dt="string">E-Prime Primary Realtime Clock</Description><StartTime><Timestamp dt:dt="int">0</Timestamp><DateUtc dt:dt="string">2020-11-13T07:23:27Z</DateUtc></StartTime><FrequencyChanges><FrequencyChange><Frequency dt:dt="r8">2699980000</Frequency><Timestamp dt:dt="r8">3.05971225205308E+15</Timestamp><Cur…	좌우반구com(split BVF)_2-014-1	60.022	1.0.0.165	1	-441032540	Professional	2.0.10.242	2.0.10.353	11-13-2020	2020-11-13 오전 7:23:27	16:23:27	2.0.10.248	275	1	{/}	별미	별	미	NULL	NULL	NULL	NULL	NULL	NULL	5	1	11	KSY3	List3	NULL	NULL	NULL	NULL	NULL	NULL	NULL	NULL	NULL	1	{/}	0	3	893805	0	{/}	587
좌우반구com(split BVF)_2	14	1	<?xml version="1.0"?>\n<Clock xmlns:dt="urn:schemas-microsoft-com:datatypes"><Description dt:dt="string">E-Prime Primary Realtime Clock</Description><StartTime><Timestamp dt:dt="int">0</Timestamp><DateUtc dt:dt="string">2020-11-13T07:23:27Z</DateUtc></StartTime><FrequencyChanges><FrequencyChange><Frequency dt:dt="r8">2699980000</Frequency><Timestamp dt:dt="r8">3.05971225205308E+15</Timestamp><Cur…	좌우반구com(split BVF)_2-014-1	60.022	1.0.0.165	1	-441032540	Professional	2.0.10.242	2.0.10.353	11-13-2020	2020-11-13 오전 7:23:27	16:23:27	2.0.10.248	163	1	{/}	보고	보	고	NULL	NULL	NULL	41	1	31	NULL	NULL	NULL	KSY3	List2	NULL	NULL	NULL	NULL	NULL	NULL	NULL	NULL	NULL	1	{/}	1	3	530700	0	{/}	426
좌우반구com(split BVF)_2	14	1	<?xml version="1.0"?>\n<Clock xmlns:dt="urn:schemas-microsoft-com:datatypes"><Description dt:dt="string">E-Prime Primary Realtime Clock</Description><StartTime><Timestamp dt:dt="int">0</Timestamp><DateUtc dt:dt="string">2020-11-13T07:23:27Z</DateUtc></StartTime><FrequencyChanges><FrequencyChange><Frequency dt:dt="r8">2699980000</Frequency><Timestamp dt:dt="r8">3.05971225205308E+15</Timestamp><Cur…	좌우반구com(split BVF)_2-014-1	60.022	1.0.0.165	1	-441032540	Professional	2.0.10.242	2.0.10.353	11-13-2020	2020-11-13 오전 7:23:27	16:23:27	2.0.10.248	383	1	{/}	본인	본	인	NULL	NULL	NULL	NULL	NULL	NULL	34	1	119	KSY3	List3	NULL	NULL	NULL	NULL	NULL	NULL	NULL	NULL	NULL	1	{/}	0	3	1190783	0	{/}	508
좌우반구com(split BVF)_2	14	1	<?xml version="1.0"?>\n<Clock xmlns:dt="urn:schemas-microsoft-com:datatypes"><Description dt:dt="string">E-Prime Primary Realtime Clock</Description><StartTime><Timestamp dt:dt="int">0</Timestamp><DateUtc dt:dt="string">2020-11-13T07:23:27Z</DateUtc></StartTime><FrequencyChanges><FrequencyChange><Frequency dt:dt="r8">2699980000</Frequency><Timestamp dt:dt="r8">3.05971225205308E+15</Timestamp><Cur…	좌우반구com(split BVF)_2-014-1	60.022	1.0.0.165	1	-441032540	Professional	2.0.10.242	2.0.10.353	11-13-2020	2020-11-13 오전 7:23:27	16:23:27	2.0.10.248	175	2	z	본중	본	중	NULL	NULL	NULL	119	1	43	NULL	NULL	NULL	KSY3	List2	NULL	NULL	NULL	NULL	NULL	NULL	NULL	NULL	NULL	1	z	0	3	562739	0	z	594
좌우반구com(split BVF)_2	14	1	<?xml version="1.0"?>\n<Clock xmlns:dt="urn:schemas-microsoft-com:datatypes"><Description dt:dt="string">E-Prime Primary Realtime Clock</Description><StartTime><Timestamp dt:dt="int">0</Timestamp><DateUtc dt:dt="string">2020-11-13T07:23:27Z</DateUtc></StartTime><FrequencyChanges><FrequencyChange><Frequency dt:dt="r8">2699980000</Frequency><Timestamp dt:dt="r8">3.05971225205308E+15</Timestamp><Cur…	좌우반구com(split BVF)_2-014-1	60.022	1.0.0.165	1	-441032540	Professional	2.0.10.242	2.0.10.353	11-13-2020	2020-11-13 오전 7:23:27	16:23:27	2.0.10.248	156	1	{/}	봉사	봉	사	NULL	NULL	NULL	36	1	24	NULL	NULL	NULL	KSY3	List2	NULL	NULL	NULL	NULL	NULL	NULL	NULL	NULL	NULL	1	{/}	0	3	509508	0	{/}	434
좌우반구com(split BVF)_2	14	1	<?xml version="1.0"?>\n<Clock xmlns:dt="urn:schemas-microsoft-com:datatypes"><Description dt:dt="string">E-Prime Primary Realtime Clock</Description><StartTime><Timestamp dt:dt="int">0</Timestamp><DateUtc dt:dt="string">2020-11-13T07:23:27Z</DateUtc></StartTime><FrequencyChanges><FrequencyChange><Frequency dt:dt="r8">2699980000</Frequency><Timestamp dt:dt="r8">3.05971225205308E+15</Timestamp><Cur…	좌우반구com(split BVF)_2-014-1	60.022	1.0.0.165	1	-441032540	Professional	2.0.10.242	2.0.10.353	11-13-2020	2020-11-13 오전 7:23:27	16:23:27	2.0.10.248	225	2	z	봉택	봉	택	NULL	NULL	NULL	71	1	93	NULL	NULL	NULL	KSY3	List2	NULL	NULL	NULL	NULL	NULL	NULL	NULL	NULL	NULL	1	z	0	3	701340	0	z	727
좌우반구com(split BVF)_2	14	1	<?xml version="1.0"?>\n<Clock xmlns:dt="urn:schemas-microsoft-com:datatypes"><Description dt:dt="string">E-Prime Primary Realtime Clock</Description><StartTime><Timestamp dt:dt="int">0</Timestamp><DateUtc dt:dt="string">2020-11-13T07:23:27Z</DateUtc></StartTime><FrequencyChanges><FrequencyChange><Frequency dt:dt="r8">2699980000</Frequency><Timestamp dt:dt="r8">3.05971225205308E+15</Timestamp><Cur…	좌우반구com(split BVF)_2-014-1	60.022	1.0.0.165	1	-441032540	Professional	2.0.10.242	2.0.10.353	11-13-2020	2020-11-13 오전 7:23:27	16:23:27	2.0.10.248	389	1	{/}	부대	부	대	NULL	NULL	NULL	NULL	NULL	NULL	26	1	125	KSY	List3	0		0	0	1207694	183		0	0	1	{/}	0	3	1207877	0	{/}	317
좌우반구com(split BVF)_2	14	1	<?xml version="1.0"?>\n<Clock xmlns:dt="urn:schemas-microsoft-com:datatypes"><Description dt:dt="string">E-Prime Primary Realtime Clock</Description><StartTime><Timestamp dt:dt="int">0</Timestamp><DateUtc dt:dt="string">2020-11-13T07:23:27Z</DateUtc></StartTime><FrequencyChanges><FrequencyChange><Frequency dt:dt="r8">2699980000</Frequency><Timestamp dt:dt="r8">3.05971225205308E+15</Timestamp><Cur…	좌우반구com(split BVF)_2-014-1	60.022	1.0.0.165	1	-441032540	Professional	2.0.10.242	2.0.10.353	11-13-2020	2020-11-13 오전 7:23:27	16:23:27	2.0.10.248	387	1	{/}	부스	부	스	NULL	NULL	NULL	NULL	NULL	NULL	102	1	123	KSY	List3	0		0	-1	1202262	183		0	0	1	{/}	1	3	1202445	0	{/}	621
좌우반구com(split BVF)_2	14	1	<?xml version="1.0"?>\n<Clock xmlns:dt="urn:schemas-microsoft-com:datatypes"><Description dt:dt="string">E-Prime Primary Realtime Clock</Description><StartTime><Timestamp dt:dt="int">0</Timestamp><DateUtc dt:dt="string">2020-11-13T07:23:27Z</DateUtc></StartTime><FrequencyChanges><FrequencyChange><Frequency dt:dt="r8">2699980000</Frequency><Timestamp dt:dt="r8">3.05971225205308E+15</Timestamp><Cur…	좌우반구com(split BVF)_2-014-1	60.022	1.0.0.165	1	-441032540	Professional	2.0.10.242	2.0.10.353	11-13-2020	2020-11-13 오전 7:23:27	16:23:27	2.0.10.248	379	2	z	분낌	분	낌	NULL	NULL	NULL	NULL	NULL	NULL	62	1	115	KSY2	List3	NULL	NULL	NULL	NULL	NULL	NULL	NULL	NULL	NULL	1	z	1	3	1179553	0	z	474
좌우반구com(split BVF)_2	14	1	<?xml version="1.0"?>\n<Clock xmlns:dt="urn:schemas-microsoft-com:datatypes"><Description dt:dt="string">E-Prime Primary Realtime Clock</Description><StartTime><Timestamp dt:dt="int">0</Timestamp><DateUtc dt:dt="string">2020-11-13T07:23:27Z</DateUtc></StartTime><FrequencyChanges><FrequencyChange><Frequency dt:dt="r8">2699980000</Frequency><Timestamp dt:dt="r8">3.05971225205308E+15</Timestamp><Cur…	좌우반구com(split BVF)_2-014-1	60.022	1.0.0.165	1	-441032540	Professional	2.0.10.242	2.0.10.353	11-13-2020	2020-11-13 오전 7:23:27	16:23:27	2.0.10.248	327	1	{/}	분류	분	류	NULL	NULL	NULL	NULL	NULL	NULL	22	1	63	KSY	List3	0		1	-1	1037720	184		0	0	1	{/}	0	4	1037904	0	{/}	293
좌우반구com(split BVF)_2	14	1	<?xml version="1.0"?>\n<Clock xmlns:dt="urn:schemas-microsoft-com:datatypes"><Description dt:dt="string">E-Prime Primary Realtime Clock</Description><StartTime><Timestamp dt:dt="int">0</Timestamp><DateUtc dt:dt="string">2020-11-13T07:23:27Z</DateUtc></StartTime><FrequencyChanges><FrequencyChange><Frequency dt:dt="r8">2699980000</Frequency><Timestamp dt:dt="r8">3.05971225205308E+15</Timestamp><Cur…	좌우반구com(split BVF)_2-014-1	60.022	1.0.0.165	1	-441032540	Professional	2.0.10.242	2.0.10.353	11-13-2020	2020-11-13 오전 7:23:27	16:23:27	2.0.10.248	282	1	{/}	분석	분	석	NULL	NULL	NULL	NULL	NULL	NULL	28	1	18	KSY	List3	0		1	-1	912881	184		0	0	1	{/}	0	4	913065	0	{/}	483
좌우반구com(split BVF)_2	14	1	<?xml version="1.0"?>\n<Clock xmlns:dt="urn:schemas-microsoft-com:datatypes"><Description dt:dt="string">E-Prime Primary Realtime Clock</Description><StartTime><Timestamp dt:dt="int">0</Timestamp><DateUtc dt:dt="string">2020-11-13T07:23:27Z</DateUtc></StartTime><FrequencyChanges><FrequencyChange><Frequency dt:dt="r8">2699980000</Frequency><Timestamp dt:dt="r8">3.05971225205308E+15</Timestamp><Cur…	좌우반구com(split BVF)_2-014-1	60.022	1.0.0.165	1	-441032540	Professional	2.0.10.242	2.0.10.353	11-13-2020	2020-11-13 오전 7:23:27	16:23:27	2.0.10.248	131	1	{/}	분포	분	포	41	1	131	NULL	NULL	NULL	NULL	NULL	NULL	KSY	List1	0		0	0	391750	183		0	0	1	{/}	0	3	391933	0	{/}	555
좌우반구com(split BVF)_2	14	1	<?xml version="1.0"?>\n<Clock xmlns:dt="urn:schemas-microsoft-com:datatypes"><Description dt:dt="string">E-Prime Primary Realtime Clock</Description><StartTime><Timestamp dt:dt="int">0</Timestamp><DateUtc dt:dt="string">2020-11-13T07:23:27Z</DateUtc></StartTime><FrequencyChanges><FrequencyChange><Frequency dt:dt="r8">2699980000</Frequency><Timestamp dt:dt="r8">3.05971225205308E+15</Timestamp><Cur…	좌우반구com(split BVF)_2-014-1	60.022	1.0.0.165	1	-441032540	Professional	2.0.10.242	2.0.10.353	11-13-2020	2020-11-13 오전 7:23:27	16:23:27	2.0.10.248	367	1	{/}	비교	비	교	NULL	NULL	NULL	NULL	NULL	NULL	39	1	103	KSY	List3	0		0	-1	1146715	183		0	0	1	{/}	1	3	1146898	0	{/}	265
좌우반구com(split BVF)_2	14	1	<?xml version="1.0"?>\n<Clock xmlns:dt="urn:schemas-microsoft-com:datatypes"><Description dt:dt="string">E-Prime Primary Realtime Clock</Description><StartTime><Timestamp dt:dt="int">0</Timestamp><DateUtc dt:dt="string">2020-11-13T07:23:27Z</DateUtc></StartTime><FrequencyChanges><FrequencyChange><Frequency dt:dt="r8">2699980000</Frequency><Timestamp dt:dt="r8">3.05971225205308E+15</Timestamp><Cur…	좌우반구com(split BVF)_2-014-1	60.022	1.0.0.165	1	-441032540	Professional	2.0.10.242	2.0.10.353	11-13-2020	2020-11-13 오전 7:23:27	16:23:27	2.0.10.248	41	2	z	비껍	비	껍	130	1	41	NULL	NULL	NULL	NULL	NULL	NULL	KSY	List1	0		1	-1	139622	184		0	0	1	z	0	4	139806	0	z	798
좌우반구com(split BVF)_2	14	1	<?xml version="1.0"?>\n<Clock xmlns:dt="urn:schemas-microsoft-com:datatypes"><Description dt:dt="string">E-Prime Primary Realtime Clock</Description><StartTime><Timestamp dt:dt="int">0</Timestamp><DateUtc dt:dt="string">2020-11-13T07:23:27Z</DateUtc></StartTime><FrequencyChanges><FrequencyChange><Frequency dt:dt="r8">2699980000</Frequency><Timestamp dt:dt="r8">3.05971225205308E+15</Timestamp><Cur…	좌우반구com(split BVF)_2-014-1	60.022	1.0.0.165	1	-441032540	Professional	2.0.10.242	2.0.10.353	11-13-2020	2020-11-13 오전 7:23:27	16:23:27	2.0.10.248	371	2	z	비략	비	략	NULL	NULL	NULL	NULL	NULL	NULL	83	1	107	KSY3	List3	NULL	NULL	NULL	NULL	NULL	NULL	NULL	NULL	NULL	1	z	0	4	1157195	0	z	1208
좌우반구com(split BVF)_2	14	1	<?xml version="1.0"?>\n<Clock xmlns:dt="urn:schemas-microsoft-com:datatypes"><Description dt:dt="string">E-Prime Primary Realtime Clock</Description><StartTime><Timestamp dt:dt="int">0</Timestamp><DateUtc dt:dt="string">2020-11-13T07:23:27Z</DateUtc></StartTime><FrequencyChanges><FrequencyChange><Frequency dt:dt="r8">2699980000</Frequency><Timestamp dt:dt="r8">3.05971225205308E+15</Timestamp><Cur…	좌우반구com(split BVF)_2-014-1	60.022	1.0.0.165	1	-441032540	Professional	2.0.10.242	2.0.10.353	11-13-2020	2020-11-13 오전 7:23:27	16:23:27	2.0.10.248	366	1	{/}	비상	비	상	NULL	NULL	NULL	NULL	NULL	NULL	124	1	102	KSY	List3	0		0	-1	1144066	183		0	0	1	{/}	1	3	1144249	0	{/}	443
좌우반구com(split BVF)_2	14	1	<?xml version="1.0"?>\n<Clock xmlns:dt="urn:schemas-microsoft-com:datatypes"><Description dt:dt="string">E-Prime Primary Realtime Clock</Description><StartTime><Timestamp dt:dt="int">0</Timestamp><DateUtc dt:dt="string">2020-11-13T07:23:27Z</DateUtc></StartTime><FrequencyChanges><FrequencyChange><Frequency dt:dt="r8">2699980000</Frequency><Timestamp dt:dt="r8">3.05971225205308E+15</Timestamp><Cur…	좌우반구com(split BVF)_2-014-1	60.022	1.0.0.165	1	-441032540	Professional	2.0.10.242	2.0.10.353	11-13-2020	2020-11-13 오전 7:23:27	16:23:27	2.0.10.248	281	1	{/}	비용	비	용	NULL	NULL	NULL	NULL	NULL	NULL	95	1	17	KSY	List3	0		0	0	910316	183		0	0	1	{/}	0	3	910499	0	{/}	364
좌우반구com(split BVF)_2	14	1	<?xml version="1.0"?>\n<Clock xmlns:dt="urn:schemas-microsoft-com:datatypes"><Description dt:dt="string">E-Prime Primary Realtime Clock</Description><StartTime><Timestamp dt:dt="int">0</Timestamp><DateUtc dt:dt="string">2020-11-13T07:23:27Z</DateUtc></StartTime><FrequencyChanges><FrequencyChange><Frequency dt:dt="r8">2699980000</Frequency><Timestamp dt:dt="r8">3.05971225205308E+15</Timestamp><Cur…	좌우반구com(split BVF)_2-014-1	60.022	1.0.0.165	1	-441032540	Professional	2.0.10.242	2.0.10.353	11-13-2020	2020-11-13 오전 7:23:27	16:23:27	2.0.10.248	186	1	{/}	비판	비	판	NULL	NULL	NULL	110	1	54	NULL	NULL	NULL	KSY	List2	0		0	-1	592795	183		0	0	1	{/}	1	3	592978	0	{/}	523
좌우반구com(split BVF)_2	14	1	<?xml version="1.0"?>\n<Clock xmlns:dt="urn:schemas-microsoft-com:datatypes"><Description dt:dt="string">E-Prime Primary Realtime Clock</Description><StartTime><Timestamp dt:dt="int">0</Timestamp><DateUtc dt:dt="string">2020-11-13T07:23:27Z</DateUtc></StartTime><FrequencyChanges><FrequencyChange><Frequency dt:dt="r8">2699980000</Frequency><Timestamp dt:dt="r8">3.05971225205308E+15</Timestamp><Cur…	좌우반구com(split BVF)_2-014-1	60.022	1.0.0.165	1	-441032540	Professional	2.0.10.242	2.0.10.353	11-13-2020	2020-11-13 오전 7:23:27	16:23:27	2.0.10.248	75	1	{/}	빈도	빈	도	112	1	75	NULL	NULL	NULL	NULL	NULL	NULL	KSY	List1	0		0	-1	235355	183		0	0	1	{/}	1	3	235538	0	{/}	457
좌우반구com(split BVF)_2	14	1	<?xml version="1.0"?>\n<Clock xmlns:dt="urn:schemas-microsoft-com:datatypes"><Description dt:dt="string">E-Prime Primary Realtime Clock</Description><StartTime><Timestamp dt:dt="int">0</Timestamp><DateUtc dt:dt="string">2020-11-13T07:23:27Z</DateUtc></StartTime><FrequencyChanges><FrequencyChange><Frequency dt:dt="r8">2699980000</Frequency><Timestamp dt:dt="r8">3.05971225205308E+15</Timestamp><Cur…	좌우반구com(split BVF)_2-014-1	60.022	1.0.0.165	1	-441032540	Professional	2.0.10.242	2.0.10.353	11-13-2020	2020-11-13 오전 7:23:27	16:23:27	2.0.10.248	373	2	z	빈략	빈	략	NULL	NULL	NULL	NULL	NULL	NULL	27	1	109	KSY2	List3	NULL	NULL	NULL	NULL	NULL	NULL	NULL	NULL	NULL	1	z	0	3	1163276	0	z	1111
좌우반구com(split BVF)_2	14	1	<?xml version="1.0"?>\n<Clock xmlns:dt="urn:schemas-microsoft-com:datatypes"><Description dt:dt="string">E-Prime Primary Realtime Clock</Description><StartTime><Timestamp dt:dt="int">0</Timestamp><DateUtc dt:dt="string">2020-11-13T07:23:27Z</DateUtc></StartTime><FrequencyChanges><FrequencyChange><Frequency dt:dt="r8">2699980000</Frequency><Timestamp dt:dt="r8">3.05971225205308E+15</Timestamp><Cur…	좌우반구com(split BVF)_2-014-1	60.022	1.0.0.165	1	-441032540	Professional	2.0.10.242	2.0.10.353	11-13-2020	2020-11-13 오전 7:23:27	16:23:27	2.0.10.248	234	2	z	빈비	빈	비	NULL	NULL	NULL	4	1	102	NULL	NULL	NULL	KSY2	List2	NULL	NULL	NULL	NULL	NULL	NULL	NULL	NULL	NULL	1	z	0	3	725531	0	z	887
좌우반구com(split BVF)_2	14	1	<?xml version="1.0"?>\n<Clock xmlns:dt="urn:schemas-microsoft-com:datatypes"><Description dt:dt="string">E-Prime Primary Realtime Clock</Description><StartTime><Timestamp dt:dt="int">0</Timestamp><DateUtc dt:dt="string">2020-11-13T07:23:27Z</DateUtc></StartTime><FrequencyChanges><FrequencyChange><Frequency dt:dt="r8">2699980000</Frequency><Timestamp dt:dt="r8">3.05971225205308E+15</Timestamp><Cur…	좌우반구com(split BVF)_2-014-1	60.022	1.0.0.165	1	-441032540	Professional	2.0.10.242	2.0.10.353	11-13-2020	2020-11-13 오전 7:23:27	16:23:27	2.0.10.248	98	2	z	빈종	빈	종	51	1	98	NULL	NULL	NULL	NULL	NULL	NULL	KSY3	List1	NULL	NULL	NULL	NULL	NULL	NULL	NULL	NULL	NULL	1	z	0	3	300332	0	z	901
좌우반구com(split BVF)_2	14	1	<?xml version="1.0"?>\n<Clock xmlns:dt="urn:schemas-microsoft-com:datatypes"><Description dt:dt="string">E-Prime Primary Realtime Clock</Description><StartTime><Timestamp dt:dt="int">0</Timestamp><DateUtc dt:dt="string">2020-11-13T07:23:27Z</DateUtc></StartTime><FrequencyChanges><FrequencyChange><Frequency dt:dt="r8">2699980000</Frequency><Timestamp dt:dt="r8">3.05971225205308E+15</Timestamp><Cur…	좌우반구com(split BVF)_2-014-1	60.022	1.0.0.165	1	-441032540	Professional	2.0.10.242	2.0.10.353	11-13-2020	2020-11-13 오전 7:23:27	16:23:27	2.0.10.248	346	1	{/}	사건	사	건	NULL	NULL	NULL	NULL	NULL	NULL	108	1	82	KSY	List3	0		0	-1	1089419	183		0	0	1	{/}	0	3	1089602	0	{/}	546
좌우반구com(split BVF)_2	14	1	<?xml version="1.0"?>\n<Clock xmlns:dt="urn:schemas-microsoft-com:datatypes"><Description dt:dt="string">E-Prime Primary Realtime Clock</Description><StartTime><Timestamp dt:dt="int">0</Timestamp><DateUtc dt:dt="string">2020-11-13T07:23:27Z</DateUtc></StartTime><FrequencyChanges><FrequencyChange><Frequency dt:dt="r8">2699980000</Frequency><Timestamp dt:dt="r8">3.05971225205308E+15</Timestamp><Cur…	좌우반구com(split BVF)_2-014-1	60.022	1.0.0.165	1	-441032540	Professional	2.0.10.242	2.0.10.353	11-13-2020	2020-11-13 오전 7:23:27	16:23:27	2.0.10.248	121	1	{/}	사과	사	과	27	1	121	NULL	NULL	NULL	NULL	NULL	NULL	KSY	List1	0		0	-1	364576	183		0	0	1	{/}	0	3	364759	0	{/}	425
좌우반구com(split BVF)_2	14	1	<?xml version="1.0"?>\n<Clock xmlns:dt="urn:schemas-microsoft-com:datatypes"><Description dt:dt="string">E-Prime Primary Realtime Clock</Description><StartTime><Timestamp dt:dt="int">0</Timestamp><DateUtc dt:dt="string">2020-11-13T07:23:27Z</DateUtc></StartTime><FrequencyChanges><FrequencyChange><Frequency dt:dt="r8">2699980000</Frequency><Timestamp dt:dt="r8">3.05971225205308E+15</Timestamp><Cur…	좌우반구com(split BVF)_2-014-1	60.022	1.0.0.165	1	-441032540	Professional	2.0.10.242	2.0.10.353	11-13-2020	2020-11-13 오전 7:23:27	16:23:27	2.0.10.248	241	1	{/}	사례	사	례	NULL	NULL	NULL	107	1	109	NULL	NULL	NULL	KSY	List2	0		0	-1	745341	183		0	0	1	{/}	0	3	745524	0	{/}	806
좌우반구com(split BVF)_2	14	1	<?xml version="1.0"?>\n<Clock xmlns:dt="urn:schemas-microsoft-com:datatypes"><Description dt:dt="string">E-Prime Primary Realtime Clock</Description><StartTime><Timestamp dt:dt="int">0</Timestamp><DateUtc dt:dt="string">2020-11-13T07:23:27Z</DateUtc></StartTime><FrequencyChanges><FrequencyChange><Frequency dt:dt="r8">2699980000</Frequency><Timestamp dt:dt="r8">3.05971225205308E+15</Timestamp><Cur…	좌우반구com(split BVF)_2-014-1	60.022	1.0.0.165	1	-441032540	Professional	2.0.10.242	2.0.10.353	11-13-2020	2020-11-13 오전 7:23:27	16:23:27	2.0.10.248	9	1	{/}	사상	사	상	20	1	9	NULL	NULL	NULL	NULL	NULL	NULL	KSY	List1	0		0	0	46989	183		0	0	1	{/}	0	3	47172	0	{/}	458
좌우반구com(split BVF)_2	14	1	<?xml version="1.0"?>\n<Clock xmlns:dt="urn:schemas-microsoft-com:datatypes"><Description dt:dt="string">E-Prime Primary Realtime Clock</Description><StartTime><Timestamp dt:dt="int">0</Timestamp><DateUtc dt:dt="string">2020-11-13T07:23:27Z</DateUtc></StartTime><FrequencyChanges><FrequencyChange><Frequency dt:dt="r8">2699980000</Frequency><Timestamp dt:dt="r8">3.05971225205308E+15</Timestamp><Cur…	좌우반구com(split BVF)_2-014-1	60.022	1.0.0.165	1	-441032540	Professional	2.0.10.242	2.0.10.353	11-13-2020	2020-11-13 오전 7:23:27	16:23:27	2.0.10.248	210	1	{/}	사안	사	안	NULL	NULL	NULL	118	1	78	NULL	NULL	NULL	KSY	List2	0		1	-1	660004	184		0	0	1	{/}	0	4	660188	0	{/}	511
좌우반구com(split BVF)_2	14	1	<?xml version="1.0"?>\n<Clock xmlns:dt="urn:schemas-microsoft-com:datatypes"><Description dt:dt="string">E-Prime Primary Realtime Clock</Description><StartTime><Timestamp dt:dt="int">0</Timestamp><DateUtc dt:dt="string">2020-11-13T07:23:27Z</DateUtc></StartTime><FrequencyChanges><FrequencyChange><Frequency dt:dt="r8">2699980000</Frequency><Timestamp dt:dt="r8">3.05971225205308E+15</Timestamp><Cur…	좌우반구com(split BVF)_2-014-1	60.022	1.0.0.165	1	-441032540	Professional	2.0.10.242	2.0.10.353	11-13-2020	2020-11-13 오전 7:23:27	16:23:27	2.0.10.248	142	1	{/}	사이	사	이	NULL	NULL	NULL	73	1	10	NULL	NULL	NULL	KSY	List2	0		0	-1	471188	183		0	0	1	{/}	1	3	471371	0	{/}	436
좌우반구com(split BVF)_2	14	1	<?xml version="1.0"?>\n<Clock xmlns:dt="urn:schemas-microsoft-com:datatypes"><Description dt:dt="string">E-Prime Primary Realtime Clock</Description><StartTime><Timestamp dt:dt="int">0</Timestamp><DateUtc dt:dt="string">2020-11-13T07:23:27Z</DateUtc></StartTime><FrequencyChanges><FrequencyChange><Frequency dt:dt="r8">2699980000</Frequency><Timestamp dt:dt="r8">3.05971225205308E+15</Timestamp><Cur…	좌우반구com(split BVF)_2-014-1	60.022	1.0.0.165	1	-441032540	Professional	2.0.10.242	2.0.10.353	11-13-2020	2020-11-13 오전 7:23:27	16:23:27	2.0.10.248	223	1	{/}	사전	사	전	NULL	NULL	NULL	96	1	91	NULL	NULL	NULL	KSY	List2	0		1	-1	695908	184		0	0	1	{/}	0	4	696092	0	{/}	487
좌우반구com(split BVF)_2	14	1	<?xml version="1.0"?>\n<Clock xmlns:dt="urn:schemas-microsoft-com:datatypes"><Description dt:dt="string">E-Prime Primary Realtime Clock</Description><StartTime><Timestamp dt:dt="int">0</Timestamp><DateUtc dt:dt="string">2020-11-13T07:23:27Z</DateUtc></StartTime><FrequencyChanges><FrequencyChange><Frequency dt:dt="r8">2699980000</Frequency><Timestamp dt:dt="r8">3.05971225205308E+15</Timestamp><Cur…	좌우반구com(split BVF)_2-014-1	60.022	1.0.0.165	1	-441032540	Professional	2.0.10.242	2.0.10.353	11-13-2020	2020-11-13 오전 7:23:27	16:23:27	2.0.10.248	53	1	{/}	사진	사	진	129	1	53	NULL	NULL	NULL	NULL	NULL	NULL	KSY	List1	0		0	-1	172844	183		0	0	1	{/}	0	3	173027	0	{/}	544
좌우반구com(split BVF)_2	14	1	<?xml version="1.0"?>\n<Clock xmlns:dt="urn:schemas-microsoft-com:datatypes"><Description dt:dt="string">E-Prime Primary Realtime Clock</Description><StartTime><Timestamp dt:dt="int">0</Timestamp><DateUtc dt:dt="string">2020-11-13T07:23:27Z</DateUtc></StartTime><FrequencyChanges><FrequencyChange><Frequency dt:dt="r8">2699980000</Frequency><Timestamp dt:dt="r8">3.05971225205308E+15</Timestamp><Cur…	좌우반구com(split BVF)_2-014-1	60.022	1.0.0.165	1	-441032540	Professional	2.0.10.242	2.0.10.353	11-13-2020	2020-11-13 오전 7:23:27	16:23:27	2.0.10.248	352	1	{/}	상관	상	관	NULL	NULL	NULL	NULL	NULL	NULL	53	1	88	KSY	List3	0		0	-1	1105313	183		0	0	1	{/}	1	3	1105496	0	{/}	732
좌우반구com(split BVF)_2	14	1	<?xml version="1.0"?>\n<Clock xmlns:dt="urn:schemas-microsoft-com:datatypes"><Description dt:dt="string">E-Prime Primary Realtime Clock</Description><StartTime><Timestamp dt:dt="int">0</Timestamp><DateUtc dt:dt="string">2020-11-13T07:23:27Z</DateUtc></StartTime><FrequencyChanges><FrequencyChange><Frequency dt:dt="r8">2699980000</Frequency><Timestamp dt:dt="r8">3.05971225205308E+15</Timestamp><Cur…	좌우반구com(split BVF)_2-014-1	60.022	1.0.0.165	1	-441032540	Professional	2.0.10.242	2.0.10.353	11-13-2020	2020-11-13 오전 7:23:27	16:23:27	2.0.10.248	262	1	{/}	상태	상	태	NULL	NULL	NULL	76	1	130	NULL	NULL	NULL	KSY	List2	0		0	0	804087	183		0	0	1	{/}	0	3	804270	0	{/}	355
좌우반구com(split BVF)_2	14	1	<?xml version="1.0"?>\n<Clock xmlns:dt="urn:schemas-microsoft-com:datatypes"><Description dt:dt="string">E-Prime Primary Realtime Clock</Description><StartTime><Timestamp dt:dt="int">0</Timestamp><DateUtc dt:dt="string">2020-11-13T07:23:27Z</DateUtc></StartTime><FrequencyChanges><FrequencyChange><Frequency dt:dt="r8">2699980000</Frequency><Timestamp dt:dt="r8">3.05971225205308E+15</Timestamp><Cur…	좌우반구com(split BVF)_2-014-1	60.022	1.0.0.165	1	-441032540	Professional	2.0.10.242	2.0.10.353	11-13-2020	2020-11-13 오전 7:23:27	16:23:27	2.0.10.248	339	1	{/}	색상	색	상	NULL	NULL	NULL	NULL	NULL	NULL	29	1	75	KSY	List3	0		0	-1	1070592	183		0	0	1	{/}	1	3	1070775	0	{/}	406
좌우반구com(split BVF)_2	14	1	<?xml version="1.0"?>\n<Clock xmlns:dt="urn:schemas-microsoft-com:datatypes"><Description dt:dt="string">E-Prime Primary Realtime Clock</Description><StartTime><Timestamp dt:dt="int">0</Timestamp><DateUtc dt:dt="string">2020-11-13T07:23:27Z</DateUtc></StartTime><FrequencyChanges><FrequencyChange><Frequency dt:dt="r8">2699980000</Frequency><Timestamp dt:dt="r8">3.05971225205308E+15</Timestamp><Cur…	좌우반구com(split BVF)_2-014-1	60.022	1.0.0.165	1	-441032540	Professional	2.0.10.242	2.0.10.353	11-13-2020	2020-11-13 오전 7:23:27	16:23:27	2.0.10.248	236	1	{/}	생선	생	선	NULL	NULL	NULL	40	1	104	NULL	NULL	NULL	KSY	List2	0		0	0	731063	183		0	0	1	{/}	0	3	731246	0	{/}	500
좌우반구com(split BVF)_2	14	1	<?xml version="1.0"?>\n<Clock xmlns:dt="urn:schemas-microsoft-com:datatypes"><Description dt:dt="string">E-Prime Primary Realtime Clock</Description><StartTime><Timestamp dt:dt="int">0</Timestamp><DateUtc dt:dt="string">2020-11-13T07:23:27Z</DateUtc></StartTime><FrequencyChanges><FrequencyChange><Frequency dt:dt="r8">2699980000</Frequency><Timestamp dt:dt="r8">3.05971225205308E+15</Timestamp><Cur…	좌우반구com(split BVF)_2-014-1	60.022	1.0.0.165	1	-441032540	Professional	2.0.10.242	2.0.10.353	11-13-2020	2020-11-13 오전 7:23:27	16:23:27	2.0.10.248	90	2	z	생희	생	희	82	1	90	NULL	NULL	NULL	NULL	NULL	NULL	KSY2	List1	NULL	NULL	NULL	NULL	NULL	NULL	NULL	NULL	NULL	1	z	0	3	277007	0	z	459
좌우반구com(split BVF)_2	14	1	<?xml version="1.0"?>\n<Clock xmlns:dt="urn:schemas-microsoft-com:datatypes"><Description dt:dt="string">E-Prime Primary Realtime Clock</Description><StartTime><Timestamp dt:dt="int">0</Timestamp><DateUtc dt:dt="string">2020-11-13T07:23:27Z</DateUtc></StartTime><FrequencyChanges><FrequencyChange><Frequency dt:dt="r8">2699980000</Frequency><Timestamp dt:dt="r8">3.05971225205308E+15</Timestamp><Cur…	좌우반구com(split BVF)_2-014-1	60.022	1.0.0.165	1	-441032540	Professional	2.0.10.242	2.0.10.353	11-13-2020	2020-11-13 오전 7:23:27	16:23:27	2.0.10.248	392	2	z	석감	석	감	NULL	NULL	NULL	NULL	NULL	NULL	74	1	128	KSY3	List3	NULL	NULL	NULL	NULL	NULL	NULL	NULL	NULL	NULL	1	z	0	3	1216107	0	z	991
좌우반구com(split BVF)_2	14	1	<?xml version="1.0"?>\n<Clock xmlns:dt="urn:schemas-microsoft-com:datatypes"><Description dt:dt="string">E-Prime Primary Realtime Clock</Description><StartTime><Timestamp dt:dt="int">0</Timestamp><DateUtc dt:dt="string">2020-11-13T07:23:27Z</DateUtc></StartTime><FrequencyChanges><FrequencyChange><Frequency dt:dt="r8">2699980000</Frequency><Timestamp dt:dt="r8">3.05971225205308E+15</Timestamp><Cur…	좌우반구com(split BVF)_2-014-1	60.022	1.0.0.165	1	-441032540	Professional	2.0.10.242	2.0.10.353	11-13-2020	2020-11-13 오전 7:23:27	16:23:27	2.0.10.248	34	1	{/}	선배	선	배	16	1	34	NULL	NULL	NULL	NULL	NULL	NULL	KSY	List1	0		0	0	120263	183		0	0	1	{/}	0	3	120446	0	{/}	414
좌우반구com(split BVF)_2	14	1	<?xml version="1.0"?>\n<Clock xmlns:dt="urn:schemas-microsoft-com:datatypes"><Description dt:dt="string">E-Prime Primary Realtime Clock</Description><StartTime><Timestamp dt:dt="int">0</Timestamp><DateUtc dt:dt="string">2020-11-13T07:23:27Z</DateUtc></StartTime><FrequencyChanges><FrequencyChange><Frequency dt:dt="r8">2699980000</Frequency><Timestamp dt:dt="r8">3.05971225205308E+15</Timestamp><Cur…	좌우반구com(split BVF)_2-014-1	60.022	1.0.0.165	1	-441032540	Professional	2.0.10.242	2.0.10.353	11-13-2020	2020-11-13 오전 7:23:27	16:23:27	2.0.10.248	22	1	{/}	선택	선	택	116	1	22	NULL	NULL	NULL	NULL	NULL	NULL	KSY	List1	0		0	-1	86491	184		0	0	1	{/}	0	4	86675	0	{/}	418
좌우반구com(split BVF)_2	14	1	<?xml version="1.0"?>\n<Clock xmlns:dt="urn:schemas-microsoft-com:datatypes"><Description dt:dt="string">E-Prime Primary Realtime Clock</Description><StartTime><Timestamp dt:dt="int">0</Timestamp><DateUtc dt:dt="string">2020-11-13T07:23:27Z</DateUtc></StartTime><FrequencyChanges><FrequencyChange><Frequency dt:dt="r8">2699980000</Frequency><Timestamp dt:dt="r8">3.05971225205308E+15</Timestamp><Cur…	좌우반구com(split BVF)_2-014-1	60.022	1.0.0.165	1	-441032540	Professional	2.0.10.242	2.0.10.353	11-13-2020	2020-11-13 오전 7:23:27	16:23:27	2.0.10.248	342	2	z	설결	설	결	NULL	NULL	NULL	NULL	NULL	NULL	72	1	78	KSY	List3	0		0	0	1078573	183		0	0	1	z	0	3	1078756	0	z	441
좌우반구com(split BVF)_2	14	1	<?xml version="1.0"?>\n<Clock xmlns:dt="urn:schemas-microsoft-com:datatypes"><Description dt:dt="string">E-Prime Primary Realtime Clock</Description><StartTime><Timestamp dt:dt="int">0</Timestamp><DateUtc dt:dt="string">2020-11-13T07:23:27Z</DateUtc></StartTime><FrequencyChanges><FrequencyChange><Frequency dt:dt="r8">2699980000</Frequency><Timestamp dt:dt="r8">3.05971225205308E+15</Timestamp><Cur…	좌우반구com(split BVF)_2-014-1	60.022	1.0.0.165	1	-441032540	Professional	2.0.10.242	2.0.10.353	11-13-2020	2020-11-13 오전 7:23:27	16:23:27	2.0.10.248	305	1	{/}	설명	설	명	NULL	NULL	NULL	NULL	NULL	NULL	18	1	41	KSY	List3	0		0	-1	978225	183		0	0	1	{/}	0	3	978408	0	{/}	350
좌우반구com(split BVF)_2	14	1	<?xml version="1.0"?>\n<Clock xmlns:dt="urn:schemas-microsoft-com:datatypes"><Description dt:dt="string">E-Prime Primary Realtime Clock</Description><StartTime><Timestamp dt:dt="int">0</Timestamp><DateUtc dt:dt="string">2020-11-13T07:23:27Z</DateUtc></StartTime><FrequencyChanges><FrequencyChange><Frequency dt:dt="r8">2699980000</Frequency><Timestamp dt:dt="r8">3.05971225205308E+15</Timestamp><Cur…	좌우반구com(split BVF)_2-014-1	60.022	1.0.0.165	1	-441032540	Professional	2.0.10.242	2.0.10.353	11-13-2020	2020-11-13 오전 7:23:27	16:23:27	2.0.10.248	203	1	{/}	설문	설	문	NULL	NULL	NULL	42	1	71	NULL	NULL	NULL	KSY	List2	0		0	-1	640478	183		0	0	1	{/}	0	3	640661	0	{/}	399
좌우반구com(split BVF)_2	14	1	<?xml version="1.0"?>\n<Clock xmlns:dt="urn:schemas-microsoft-com:datatypes"><Description dt:dt="string">E-Prime Primary Realtime Clock</Description><StartTime><Timestamp dt:dt="int">0</Timestamp><DateUtc dt:dt="string">2020-11-13T07:23:27Z</DateUtc></StartTime><FrequencyChanges><FrequencyChange><Frequency dt:dt="r8">2699980000</Frequency><Timestamp dt:dt="r8">3.05971225205308E+15</Timestamp><Cur…	좌우반구com(split BVF)_2-014-1	60.022	1.0.0.165	1	-441032540	Professional	2.0.10.242	2.0.10.353	11-13-2020	2020-11-13 오전 7:23:27	16:23:27	2.0.10.248	21	2	z	설색	설	색	54	1	21	NULL	NULL	NULL	NULL	NULL	NULL	KSY2	List1	NULL	NULL	NULL	NULL	NULL	NULL	NULL	NULL	NULL	0	z	0	3	83642	0	{/}	835
좌우반구com(split BVF)_2	14	1	<?xml version="1.0"?>\n<Clock xmlns:dt="urn:schemas-microsoft-com:datatypes"><Description dt:dt="string">E-Prime Primary Realtime Clock</Description><StartTime><Timestamp dt:dt="int">0</Timestamp><DateUtc dt:dt="string">2020-11-13T07:23:27Z</DateUtc></StartTime><FrequencyChanges><FrequencyChange><Frequency dt:dt="r8">2699980000</Frequency><Timestamp dt:dt="r8">3.05971225205308E+15</Timestamp><Cur…	좌우반구com(split BVF)_2-014-1	60.022	1.0.0.165	1	-441032540	Professional	2.0.10.242	2.0.10.353	11-13-2020	2020-11-13 오전 7:23:27	16:23:27	2.0.10.248	255	2	z	섭습	섭	습	NULL	NULL	NULL	129	1	123	NULL	NULL	NULL	KSY3	List2	NULL	NULL	NULL	NULL	NULL	NULL	NULL	NULL	NULL	1	z	0	3	784460	0	z	925
좌우반구com(split BVF)_2	14	1	<?xml version="1.0"?>\n<Clock xmlns:dt="urn:schemas-microsoft-com:datatypes"><Description dt:dt="string">E-Prime Primary Realtime Clock</Description><StartTime><Timestamp dt:dt="int">0</Timestamp><DateUtc dt:dt="string">2020-11-13T07:23:27Z</DateUtc></StartTime><FrequencyChanges><FrequencyChange><Frequency dt:dt="r8">2699980000</Frequency><Timestamp dt:dt="r8">3.05971225205308E+15</Timestamp><Cur…	좌우반구com(split BVF)_2-014-1	60.022	1.0.0.165	1	-441032540	Professional	2.0.10.242	2.0.10.353	11-13-2020	2020-11-13 오전 7:23:27	16:23:27	2.0.10.248	148	1	{/}	성공	성	공	NULL	NULL	NULL	61	1	16	NULL	NULL	NULL	KSY	List2	0		0	0	487666	183		0	0	1	{/}	0	3	487849	0	{/}	381
좌우반구com(split BVF)_2	14	1	<?xml version="1.0"?>\n<Clock xmlns:dt="urn:schemas-microsoft-com:datatypes"><Description dt:dt="string">E-Prime Primary Realtime Clock</Description><StartTime><Timestamp dt:dt="int">0</Timestamp><DateUtc dt:dt="string">2020-11-13T07:23:27Z</DateUtc></StartTime><FrequencyChanges><FrequencyChange><Frequency dt:dt="r8">2699980000</Frequency><Timestamp dt:dt="r8">3.05971225205308E+15</Timestamp><Cur…	좌우반구com(split BVF)_2-014-1	60.022	1.0.0.165	1	-441032540	Professional	2.0.10.242	2.0.10.353	11-13-2020	2020-11-13 오전 7:23:27	16:23:27	2.0.10.248	368	1	{/}	세상	세	상	NULL	NULL	NULL	NULL	NULL	NULL	48	1	104	KSY	List3	0		0	-1	1149181	183		0	0	1	{/}	0	3	1149364	0	{/}	319
좌우반구com(split BVF)_2	14	1	<?xml version="1.0"?>\n<Clock xmlns:dt="urn:schemas-microsoft-com:datatypes"><Description dt:dt="string">E-Prime Primary Realtime Clock</Description><StartTime><Timestamp dt:dt="int">0</Timestamp><DateUtc dt:dt="string">2020-11-13T07:23:27Z</DateUtc></StartTime><FrequencyChanges><FrequencyChange><Frequency dt:dt="r8">2699980000</Frequency><Timestamp dt:dt="r8">3.05971225205308E+15</Timestamp><Cur…	좌우반구com(split BVF)_2-014-1	60.022	1.0.0.165	1	-441032540	Professional	2.0.10.242	2.0.10.353	11-13-2020	2020-11-13 오전 7:23:27	16:23:27	2.0.10.248	309	1	{/}	소리	소	리	NULL	NULL	NULL	NULL	NULL	NULL	121	1	45	KSY	List3	0		1	-1	988904	184		0	0	1	{/}	0	4	989088	0	{/}	366
좌우반구com(split BVF)_2	14	1	<?xml version="1.0"?>\n<Clock xmlns:dt="urn:schemas-microsoft-com:datatypes"><Description dt:dt="string">E-Prime Primary Realtime Clock</Description><StartTime><Timestamp dt:dt="int">0</Timestamp><DateUtc dt:dt="string">2020-11-13T07:23:27Z</DateUtc></StartTime><FrequencyChanges><FrequencyChange><Frequency dt:dt="r8">2699980000</Frequency><Timestamp dt:dt="r8">3.05971225205308E+15</Timestamp><Cur…	좌우반구com(split BVF)_2-014-1	60.022	1.0.0.165	1	-441032540	Professional	2.0.10.242	2.0.10.353	11-13-2020	2020-11-13 오전 7:23:27	16:23:27	2.0.10.248	36	1	{/}	소송	소	송	70	1	36	NULL	NULL	NULL	NULL	NULL	NULL	KSY	List1	0		0	-1	125544	183		0	0	1	{/}	0	3	125727	0	{/}	373
좌우반구com(split BVF)_2	14	1	<?xml version="1.0"?>\n<Clock xmlns:dt="urn:schemas-microsoft-com:datatypes"><Description dt:dt="string">E-Prime Primary Realtime Clock</Description><StartTime><Timestamp dt:dt="int">0</Timestamp><DateUtc dt:dt="string">2020-11-13T07:23:27Z</DateUtc></StartTime><FrequencyChanges><FrequencyChange><Frequency dt:dt="r8">2699980000</Frequency><Timestamp dt:dt="r8">3.05971225205308E+15</Timestamp><Cur…	좌우반구com(split BVF)_2-014-1	60.022	1.0.0.165	1	-441032540	Professional	2.0.10.242	2.0.10.353	11-13-2020	2020-11-13 오전 7:23:27	16:23:27	2.0.10.248	119	1	{/}	속도	속	도	79	1	119	NULL	NULL	NULL	NULL	NULL	NULL	KSY	List1	0		0	-1	359361	183		0	0	1	{/}	1	3	359544	0	{/}	400
좌우반구com(split BVF)_2	14	1	<?xml version="1.0"?>\n<Clock xmlns:dt="urn:schemas-microsoft-com:datatypes"><Description dt:dt="string">E-Prime Primary Realtime Clock</Description><StartTime><Timestamp dt:dt="int">0</Timestamp><DateUtc dt:dt="string">2020-11-13T07:23:27Z</DateUtc></StartTime><FrequencyChanges><FrequencyChange><Frequency dt:dt="r8">2699980000</Frequency><Timestamp dt:dt="r8">3.05971225205308E+15</Timestamp><Cur…	좌우반구com(split BVF)_2-014-1	60.022	1.0.0.165	1	-441032540	Professional	2.0.10.242	2.0.10.353	11-13-2020	2020-11-13 오전 7:23:27	16:23:27	2.0.10.248	105	2	z	송스	송	스	3	1	105	NULL	NULL	NULL	NULL	NULL	NULL	KSY2	List1	NULL	NULL	NULL	NULL	NULL	NULL	NULL	NULL	NULL	1	z	0	3	320725	0	z	460
좌우반구com(split BVF)_2	14	1	<?xml version="1.0"?>\n<Clock xmlns:dt="urn:schemas-microsoft-com:datatypes"><Description dt:dt="string">E-Prime Primary Realtime Clock</Description><StartTime><Timestamp dt:dt="int">0</Timestamp><DateUtc dt:dt="string">2020-11-13T07:23:27Z</DateUtc></StartTime><FrequencyChanges><FrequencyChange><Frequency dt:dt="r8">2699980000</Frequency><Timestamp dt:dt="r8">3.05971225205308E+15</Timestamp><Cur…	좌우반구com(split BVF)_2-014-1	60.022	1.0.0.165	1	-441032540	Professional	2.0.10.242	2.0.10.353	11-13-2020	2020-11-13 오전 7:23:27	16:23:27	2.0.10.248	312	2	z	송익	송	익	NULL	NULL	NULL	NULL	NULL	NULL	75	1	48	KSY	List3	0		0	-1	996885	183		0	0	1	z	0	3	997068	0	z	386
좌우반구com(split BVF)_2	14	1	<?xml version="1.0"?>\n<Clock xmlns:dt="urn:schemas-microsoft-com:datatypes"><Description dt:dt="string">E-Prime Primary Realtime Clock</Description><StartTime><Timestamp dt:dt="int">0</Timestamp><DateUtc dt:dt="string">2020-11-13T07:23:27Z</DateUtc></StartTime><FrequencyChanges><FrequencyChange><Frequency dt:dt="r8">2699980000</Frequency><Timestamp dt:dt="r8">3.05971225205308E+15</Timestamp><Cur…	좌우반구com(split BVF)_2-014-1	60.022	1.0.0.165	1	-441032540	Professional	2.0.10.242	2.0.10.353	11-13-2020	2020-11-13 오전 7:23:27	16:23:27	2.0.10.248	26	1	{/}	수고	수	고	95	1	26	NULL	NULL	NULL	NULL	NULL	NULL	KSY	List1	0		0	-1	98087	183		0	0	1	{/}	1	3	98270	0	{/}	495
좌우반구com(split BVF)_2	14	1	<?xml version="1.0"?>\n<Clock xmlns:dt="urn:schemas-microsoft-com:datatypes"><Description dt:dt="string">E-Prime Primary Realtime Clock</Description><StartTime><Timestamp dt:dt="int">0</Timestamp><DateUtc dt:dt="string">2020-11-13T07:23:27Z</DateUtc></StartTime><FrequencyChanges><FrequencyChange><Frequency dt:dt="r8">2699980000</Frequency><Timestamp dt:dt="r8">3.05971225205308E+15</Timestamp><Cur…	좌우반구com(split BVF)_2-014-1	60.022	1.0.0.165	1	-441032540	Professional	2.0.10.242	2.0.10.353	11-13-2020	2020-11-13 오전 7:23:27	16:23:27	2.0.10.248	48	1	{/}	수단	수	단	2	1	48	NULL	NULL	NULL	NULL	NULL	NULL	KSY	List1	0		1	-1	159415	184		0	0	1	{/}	0	4	159599	0	{/}	429
좌우반구com(split BVF)_2	14	1	<?xml version="1.0"?>\n<Clock xmlns:dt="urn:schemas-microsoft-com:datatypes"><Description dt:dt="string">E-Prime Primary Realtime Clock</Description><StartTime><Timestamp dt:dt="int">0</Timestamp><DateUtc dt:dt="string">2020-11-13T07:23:27Z</DateUtc></StartTime><FrequencyChanges><FrequencyChange><Frequency dt:dt="r8">2699980000</Frequency><Timestamp dt:dt="r8">3.05971225205308E+15</Timestamp><Cur…	좌우반구com(split BVF)_2-014-1	60.022	1.0.0.165	1	-441032540	Professional	2.0.10.242	2.0.10.353	11-13-2020	2020-11-13 오전 7:23:27	16:23:27	2.0.10.248	330	1	{/}	수준	수	준	NULL	NULL	NULL	NULL	NULL	NULL	87	1	66	KSY	List3	0		1	-1	1045434	184		0	0	1	{/}	0	4	1045618	0	{/}	371
좌우반구com(split BVF)_2	14	1	<?xml version="1.0"?>\n<Clock xmlns:dt="urn:schemas-microsoft-com:datatypes"><Description dt:dt="string">E-Prime Primary Realtime Clock</Description><StartTime><Timestamp dt:dt="int">0</Timestamp><DateUtc dt:dt="string">2020-11-13T07:23:27Z</DateUtc></StartTime><FrequencyChanges><FrequencyChange><Frequency dt:dt="r8">2699980000</Frequency><Timestamp dt:dt="r8">3.05971225205308E+15</Timestamp><Cur…	좌우반구com(split BVF)_2-014-1	60.022	1.0.0.165	1	-441032540	Professional	2.0.10.242	2.0.10.353	11-13-2020	2020-11-13 오전 7:23:27	16:23:27	2.0.10.248	23	2	z	숙국	숙	국	84	1	23	NULL	NULL	NULL	NULL	NULL	NULL	KSY	List1	0		0	-1	89107	183		0	0	1	z	0	3	89290	0	z	1035
좌우반구com(split BVF)_2	14	1	<?xml version="1.0"?>\n<Clock xmlns:dt="urn:schemas-microsoft-com:datatypes"><Description dt:dt="string">E-Prime Primary Realtime Clock</Description><StartTime><Timestamp dt:dt="int">0</Timestamp><DateUtc dt:dt="string">2020-11-13T07:23:27Z</DateUtc></StartTime><FrequencyChanges><FrequencyChange><Frequency dt:dt="r8">2699980000</Frequency><Timestamp dt:dt="r8">3.05971225205308E+15</Timestamp><Cur…	좌우반구com(split BVF)_2-014-1	60.022	1.0.0.165	1	-441032540	Professional	2.0.10.242	2.0.10.353	11-13-2020	2020-11-13 오전 7:23:27	16:23:27	2.0.10.248	61	2	z	숙발	숙	발	124	1	61	NULL	NULL	NULL	NULL	NULL	NULL	KSY	List1	0		0	-1	195636	183		0	0	1	z	0	3	195819	0	z	648
좌우반구com(split BVF)_2	14	1	<?xml version="1.0"?>\n<Clock xmlns:dt="urn:schemas-microsoft-com:datatypes"><Description dt:dt="string">E-Prime Primary Realtime Clock</Description><StartTime><Timestamp dt:dt="int">0</Timestamp><DateUtc dt:dt="string">2020-11-13T07:23:27Z</DateUtc></StartTime><FrequencyChanges><FrequencyChange><Frequency dt:dt="r8">2699980000</Frequency><Timestamp dt:dt="r8">3.05971225205308E+15</Timestamp><Cur…	좌우반구com(split BVF)_2-014-1	60.022	1.0.0.165	1	-441032540	Professional	2.0.10.242	2.0.10.353	11-13-2020	2020-11-13 오전 7:23:27	16:23:27	2.0.10.248	118	1	{/}	숙소	숙	소	32	1	118	NULL	NULL	NULL	NULL	NULL	NULL	KSY	List1	0		1	-1	356695	184		0	0	1	{/}	0	4	356879	0	{/}	465
좌우반구com(split BVF)_2	14	1	<?xml version="1.0"?>\n<Clock xmlns:dt="urn:schemas-microsoft-com:datatypes"><Description dt:dt="string">E-Prime Primary Realtime Clock</Description><StartTime><Timestamp dt:dt="int">0</Timestamp><DateUtc dt:dt="string">2020-11-13T07:23:27Z</DateUtc></StartTime><FrequencyChanges><FrequencyChange><Frequency dt:dt="r8">2699980000</Frequency><Timestamp dt:dt="r8">3.05971225205308E+15</Timestamp><Cur…	좌우반구com(split BVF)_2-014-1	60.022	1.0.0.165	1	-441032540	Professional	2.0.10.242	2.0.10.353	11-13-2020	2020-11-13 오전 7:23:27	16:23:27	2.0.10.248	30	2	z	술감	술	감	15	1	30	NULL	NULL	NULL	NULL	NULL	NULL	KSY	List1	0		0	-1	109283	183		0	0	0	z	1	3	109466	0	{/}	419
좌우반구com(split BVF)_2	14	1	<?xml version="1.0"?>\n<Clock xmlns:dt="urn:schemas-microsoft-com:datatypes"><Description dt:dt="string">E-Prime Primary Realtime Clock</Description><StartTime><Timestamp dt:dt="int">0</Timestamp><DateUtc dt:dt="string">2020-11-13T07:23:27Z</DateUtc></StartTime><FrequencyChanges><FrequencyChange><Frequency dt:dt="r8">2699980000</Frequency><Timestamp dt:dt="r8">3.05971225205308E+15</Timestamp><Cur…	좌우반구com(split BVF)_2-014-1	60.022	1.0.0.165	1	-441032540	Professional	2.0.10.242	2.0.10.353	11-13-2020	2020-11-13 오전 7:23:27	16:23:27	2.0.10.248	310	2	z	스위	스	위	NULL	NULL	NULL	NULL	NULL	NULL	19	1	46	KSY	List3	0		0	-1	991470	183		0	0	1	z	1	3	991653	0	z	593
좌우반구com(split BVF)_2	14	1	<?xml version="1.0"?>\n<Clock xmlns:dt="urn:schemas-microsoft-com:datatypes"><Description dt:dt="string">E-Prime Primary Realtime Clock</Description><StartTime><Timestamp dt:dt="int">0</Timestamp><DateUtc dt:dt="string">2020-11-13T07:23:27Z</DateUtc></StartTime><FrequencyChanges><FrequencyChange><Frequency dt:dt="r8">2699980000</Frequency><Timestamp dt:dt="r8">3.05971225205308E+15</Timestamp><Cur…	좌우반구com(split BVF)_2-014-1	60.022	1.0.0.165	1	-441032540	Professional	2.0.10.242	2.0.10.353	11-13-2020	2020-11-13 오전 7:23:27	16:23:27	2.0.10.248	256	2	z	스진	스	진	NULL	NULL	NULL	37	1	124	NULL	NULL	NULL	KSY2	List2	NULL	NULL	NULL	NULL	NULL	NULL	NULL	NULL	NULL	1	z	0	4	787593	0	z	488
좌우반구com(split BVF)_2	14	1	<?xml version="1.0"?>\n<Clock xmlns:dt="urn:schemas-microsoft-com:datatypes"><Description dt:dt="string">E-Prime Primary Realtime Clock</Description><StartTime><Timestamp dt:dt="int">0</Timestamp><DateUtc dt:dt="string">2020-11-13T07:23:27Z</DateUtc></StartTime><FrequencyChanges><FrequencyChange><Frequency dt:dt="r8">2699980000</Frequency><Timestamp dt:dt="r8">3.05971225205308E+15</Timestamp><Cur…	좌우반구com(split BVF)_2-014-1	60.022	1.0.0.165	1	-441032540	Professional	2.0.10.242	2.0.10.353	11-13-2020	2020-11-13 오전 7:23:27	16:23:27	2.0.10.248	396	2	z	스향	스	향	NULL	NULL	NULL	NULL	NULL	NULL	117	1	132	KSY	List3	0		1	-1	1227686	184		0	0	1	z	0	4	1227870	0	z	444
좌우반구com(split BVF)_2	14	1	<?xml version="1.0"?>\n<Clock xmlns:dt="urn:schemas-microsoft-com:datatypes"><Description dt:dt="string">E-Prime Primary Realtime Clock</Description><StartTime><Timestamp dt:dt="int">0</Timestamp><DateUtc dt:dt="string">2020-11-13T07:23:27Z</DateUtc></StartTime><FrequencyChanges><FrequencyChange><Frequency dt:dt="r8">2699980000</Frequency><Timestamp dt:dt="r8">3.05971225205308E+15</Timestamp><Cur…	좌우반구com(split BVF)_2-014-1	60.022	1.0.0.165	1	-441032540	Professional	2.0.10.242	2.0.10.353	11-13-2020	2020-11-13 오전 7:23:27	16:23:27	2.0.10.248	59	2	z	습나	습	나	58	1	59	NULL	NULL	NULL	NULL	NULL	NULL	KSY	List1	0		0	0	190238	183		0	0	1	z	0	3	190421	0	z	486
좌우반구com(split BVF)_2	14	1	<?xml version="1.0"?>\n<Clock xmlns:dt="urn:schemas-microsoft-com:datatypes"><Description dt:dt="string">E-Prime Primary Realtime Clock</Description><StartTime><Timestamp dt:dt="int">0</Timestamp><DateUtc dt:dt="string">2020-11-13T07:23:27Z</DateUtc></StartTime><FrequencyChanges><FrequencyChange><Frequency dt:dt="r8">2699980000</Frequency><Timestamp dt:dt="r8">3.05971225205308E+15</Timestamp><Cur…	좌우반구com(split BVF)_2-014-1	60.022	1.0.0.165	1	-441032540	Professional	2.0.10.242	2.0.10.353	11-13-2020	2020-11-13 오전 7:23:27	16:23:27	2.0.10.248	125	2	z	습필	습	필	29	1	125	NULL	NULL	NULL	NULL	NULL	NULL	KSY3	List1	NULL	NULL	NULL	NULL	NULL	NULL	NULL	NULL	NULL	0	z	0	3	375389	0	{/}	491
좌우반구com(split BVF)_2	14	1	<?xml version="1.0"?>\n<Clock xmlns:dt="urn:schemas-microsoft-com:datatypes"><Description dt:dt="string">E-Prime Primary Realtime Clock</Description><StartTime><Timestamp dt:dt="int">0</Timestamp><DateUtc dt:dt="string">2020-11-13T07:23:27Z</DateUtc></StartTime><FrequencyChanges><FrequencyChange><Frequency dt:dt="r8">2699980000</Frequency><Timestamp dt:dt="r8">3.05971225205308E+15</Timestamp><Cur…	좌우반구com(split BVF)_2-014-1	60.022	1.0.0.165	1	-441032540	Professional	2.0.10.242	2.0.10.353	11-13-2020	2020-11-13 오전 7:23:27	16:23:27	2.0.10.248	47	1	{/}	시간	시	간	72	1	47	NULL	NULL	NULL	NULL	NULL	NULL	KSY	List1	0		0	-1	156733	183		0	0	1	{/}	1	3	156916	0	{/}	488
좌우반구com(split BVF)_2	14	1	<?xml version="1.0"?>\n<Clock xmlns:dt="urn:schemas-microsoft-com:datatypes"><Description dt:dt="string">E-Prime Primary Realtime Clock</Description><StartTime><Timestamp dt:dt="int">0</Timestamp><DateUtc dt:dt="string">2020-11-13T07:23:27Z</DateUtc></StartTime><FrequencyChanges><FrequencyChange><Frequency dt:dt="r8">2699980000</Frequency><Timestamp dt:dt="r8">3.05971225205308E+15</Timestamp><Cur…	좌우반구com(split BVF)_2-014-1	60.022	1.0.0.165	1	-441032540	Professional	2.0.10.242	2.0.10.353	11-13-2020	2020-11-13 오전 7:23:27	16:23:27	2.0.10.248	49	1	{/}	시기	시	기	126	1	49	NULL	NULL	NULL	NULL	NULL	NULL	KSY	List1	0		0	-1	162048	183		0	0	1	{/}	0	3	162231	0	{/}	453
좌우반구com(split BVF)_2	14	1	<?xml version="1.0"?>\n<Clock xmlns:dt="urn:schemas-microsoft-com:datatypes"><Description dt:dt="string">E-Prime Primary Realtime Clock</Description><StartTime><Timestamp dt:dt="int">0</Timestamp><DateUtc dt:dt="string">2020-11-13T07:23:27Z</DateUtc></StartTime><FrequencyChanges><FrequencyChange><Frequency dt:dt="r8">2699980000</Frequency><Timestamp dt:dt="r8">3.05971225205308E+15</Timestamp><Cur…	좌우반구com(split BVF)_2-014-1	60.022	1.0.0.165	1	-441032540	Professional	2.0.10.242	2.0.10.353	11-13-2020	2020-11-13 오전 7:23:27	16:23:27	2.0.10.248	217	1	{/}	시대	시	대	NULL	NULL	NULL	113	1	85	NULL	NULL	NULL	KSY	List2	0		0	-1	679164	184		0	0	1	{/}	0	4	679348	0	{/}	503
좌우반구com(split BVF)_2	14	1	<?xml version="1.0"?>\n<Clock xmlns:dt="urn:schemas-microsoft-com:datatypes"><Description dt:dt="string">E-Prime Primary Realtime Clock</Description><StartTime><Timestamp dt:dt="int">0</Timestamp><DateUtc dt:dt="string">2020-11-13T07:23:27Z</DateUtc></StartTime><FrequencyChanges><FrequencyChange><Frequency dt:dt="r8">2699980000</Frequency><Timestamp dt:dt="r8">3.05971225205308E+15</Timestamp><Cur…	좌우반구com(split BVF)_2-014-1	60.022	1.0.0.165	1	-441032540	Professional	2.0.10.242	2.0.10.353	11-13-2020	2020-11-13 오전 7:23:27	16:23:27	2.0.10.248	231	1	{/}	시도	시	도	NULL	NULL	NULL	9	1	99	NULL	NULL	NULL	KSY	List2	0		0	-1	717617	184		0	0	1	{/}	0	4	717801	0	{/}	345
좌우반구com(split BVF)_2	14	1	<?xml version="1.0"?>\n<Clock xmlns:dt="urn:schemas-microsoft-com:datatypes"><Description dt:dt="string">E-Prime Primary Realtime Clock</Description><StartTime><Timestamp dt:dt="int">0</Timestamp><DateUtc dt:dt="string">2020-11-13T07:23:27Z</DateUtc></StartTime><FrequencyChanges><FrequencyChange><Frequency dt:dt="r8">2699980000</Frequency><Timestamp dt:dt="r8">3.05971225205308E+15</Timestamp><Cur…	좌우반구com(split BVF)_2-014-1	60.022	1.0.0.165	1	-441032540	Professional	2.0.10.242	2.0.10.353	11-13-2020	2020-11-13 오전 7:23:27	16:23:27	2.0.10.248	176	2	z	시질	시	질	NULL	NULL	NULL	32	1	44	NULL	NULL	NULL	KSY3	List2	NULL	NULL	NULL	NULL	NULL	NULL	NULL	NULL	NULL	1	z	0	3	565538	0	z	443
좌우반구com(split BVF)_2	14	1	<?xml version="1.0"?>\n<Clock xmlns:dt="urn:schemas-microsoft-com:datatypes"><Description dt:dt="string">E-Prime Primary Realtime Clock</Description><StartTime><Timestamp dt:dt="int">0</Timestamp><DateUtc dt:dt="string">2020-11-13T07:23:27Z</DateUtc></StartTime><FrequencyChanges><FrequencyChange><Frequency dt:dt="r8">2699980000</Frequency><Timestamp dt:dt="r8">3.05971225205308E+15</Timestamp><Cur…	좌우반구com(split BVF)_2-014-1	60.022	1.0.0.165	1	-441032540	Professional	2.0.10.242	2.0.10.353	11-13-2020	2020-11-13 오전 7:23:27	16:23:27	2.0.10.248	189	1	{/}	식비	식	비	NULL	NULL	NULL	81	1	57	NULL	NULL	NULL	KSY	List2	0		0	-1	601042	183		0	0	1	{/}	0	3	601225	0	{/}	435
좌우반구com(split BVF)_2	14	1	<?xml version="1.0"?>\n<Clock xmlns:dt="urn:schemas-microsoft-com:datatypes"><Description dt:dt="string">E-Prime Primary Realtime Clock</Description><StartTime><Timestamp dt:dt="int">0</Timestamp><DateUtc dt:dt="string">2020-11-13T07:23:27Z</DateUtc></StartTime><FrequencyChanges><FrequencyChange><Frequency dt:dt="r8">2699980000</Frequency><Timestamp dt:dt="r8">3.05971225205308E+15</Timestamp><Cur…	좌우반구com(split BVF)_2-014-1	60.022	1.0.0.165	1	-441032540	Professional	2.0.10.242	2.0.10.353	11-13-2020	2020-11-13 오전 7:23:27	16:23:27	2.0.10.248	16	2	z	식차	식	차	113	1	16	NULL	NULL	NULL	NULL	NULL	NULL	KSY3	List1	NULL	NULL	NULL	NULL	NULL	NULL	NULL	NULL	NULL	1	z	1	3	68847	0	z	1238
좌우반구com(split BVF)_2	14	1	<?xml version="1.0"?>\n<Clock xmlns:dt="urn:schemas-microsoft-com:datatypes"><Description dt:dt="string">E-Prime Primary Realtime Clock</Description><StartTime><Timestamp dt:dt="int">0</Timestamp><DateUtc dt:dt="string">2020-11-13T07:23:27Z</DateUtc></StartTime><FrequencyChanges><FrequencyChange><Frequency dt:dt="r8">2699980000</Frequency><Timestamp dt:dt="r8">3.05971225205308E+15</Timestamp><Cur…	좌우반구com(split BVF)_2-014-1	60.022	1.0.0.165	1	-441032540	Professional	2.0.10.242	2.0.10.353	11-13-2020	2020-11-13 오전 7:23:27	16:23:27	2.0.10.248	20	1	{/}	식탁	식	탁	46	1	20	NULL	NULL	NULL	NULL	NULL	NULL	KSY	List1	0		0	0	80777	183		0	0	1	{/}	0	3	80960	0	{/}	477
좌우반구com(split BVF)_2	14	1	<?xml version="1.0"?>\n<Clock xmlns:dt="urn:schemas-microsoft-com:datatypes"><Description dt:dt="string">E-Prime Primary Realtime Clock</Description><StartTime><Timestamp dt:dt="int">0</Timestamp><DateUtc dt:dt="string">2020-11-13T07:23:27Z</DateUtc></StartTime><FrequencyChanges><FrequencyChange><Frequency dt:dt="r8">2699980000</Frequency><Timestamp dt:dt="r8">3.05971225205308E+15</Timestamp><Cur…	좌우반구com(split BVF)_2-014-1	60.022	1.0.0.165	1	-441032540	Professional	2.0.10.242	2.0.10.353	11-13-2020	2020-11-13 오전 7:23:27	16:23:27	2.0.10.248	43	2	z	실락	실	락	21	1	43	NULL	NULL	NULL	NULL	NULL	NULL	KSY3	List1	NULL	NULL	NULL	NULL	NULL	NULL	NULL	NULL	NULL	1	z	0	3	146070	0	z	678
좌우반구com(split BVF)_2	14	1	<?xml version="1.0"?>\n<Clock xmlns:dt="urn:schemas-microsoft-com:datatypes"><Description dt:dt="string">E-Prime Primary Realtime Clock</Description><StartTime><Timestamp dt:dt="int">0</Timestamp><DateUtc dt:dt="string">2020-11-13T07:23:27Z</DateUtc></StartTime><FrequencyChanges><FrequencyChange><Frequency dt:dt="r8">2699980000</Frequency><Timestamp dt:dt="r8">3.05971225205308E+15</Timestamp><Cur…	좌우반구com(split BVF)_2-014-1	60.022	1.0.0.165	1	-441032540	Professional	2.0.10.242	2.0.10.353	11-13-2020	2020-11-13 오전 7:23:27	16:23:27	2.0.10.248	369	2	z	실작	실	작	NULL	NULL	NULL	NULL	NULL	NULL	107	1	105	KSY2	List3	NULL	NULL	NULL	NULL	NULL	NULL	NULL	NULL	NULL	1	z	0	4	1151897	0	z	522
좌우반구com(split BVF)_2	14	1	<?xml version="1.0"?>\n<Clock xmlns:dt="urn:schemas-microsoft-com:datatypes"><Description dt:dt="string">E-Prime Primary Realtime Clock</Description><StartTime><Timestamp dt:dt="int">0</Timestamp><DateUtc dt:dt="string">2020-11-13T07:23:27Z</DateUtc></StartTime><FrequencyChanges><FrequencyChange><Frequency dt:dt="r8">2699980000</Frequency><Timestamp dt:dt="r8">3.05971225205308E+15</Timestamp><Cur…	좌우반구com(split BVF)_2-014-1	60.022	1.0.0.165	1	-441032540	Professional	2.0.10.242	2.0.10.353	11-13-2020	2020-11-13 오전 7:23:27	16:23:27	2.0.10.248	128	1	{/}	실험	실	험	36	1	128	NULL	NULL	NULL	NULL	NULL	NULL	KSY	List1	0		0	-1	383586	183		0	0	1	{/}	0	3	383769	0	{/}	463
좌우반구com(split BVF)_2	14	1	<?xml version="1.0"?>\n<Clock xmlns:dt="urn:schemas-microsoft-com:datatypes"><Description dt:dt="string">E-Prime Primary Realtime Clock</Description><StartTime><Timestamp dt:dt="int">0</Timestamp><DateUtc dt:dt="string">2020-11-13T07:23:27Z</DateUtc></StartTime><FrequencyChanges><FrequencyChange><Frequency dt:dt="r8">2699980000</Frequency><Timestamp dt:dt="r8">3.05971225205308E+15</Timestamp><Cur…	좌우반구com(split BVF)_2-014-1	60.022	1.0.0.165	1	-441032540	Professional	2.0.10.242	2.0.10.353	11-13-2020	2020-11-13 오전 7:23:27	16:23:27	2.0.10.248	283	1	{/}	심복	심	복	NULL	NULL	NULL	NULL	NULL	NULL	66	1	19	KSY	List3	0		0	-1	915564	183		0	0	1	{/}	0	3	915747	0	{/}	540
좌우반구com(split BVF)_2	14	1	<?xml version="1.0"?>\n<Clock xmlns:dt="urn:schemas-microsoft-com:datatypes"><Description dt:dt="string">E-Prime Primary Realtime Clock</Description><StartTime><Timestamp dt:dt="int">0</Timestamp><DateUtc dt:dt="string">2020-11-13T07:23:27Z</DateUtc></StartTime><FrequencyChanges><FrequencyChange><Frequency dt:dt="r8">2699980000</Frequency><Timestamp dt:dt="r8">3.05971225205308E+15</Timestamp><Cur…	좌우반구com(split BVF)_2-014-1	60.022	1.0.0.165	1	-441032540	Professional	2.0.10.242	2.0.10.353	11-13-2020	2020-11-13 오전 7:23:27	16:23:27	2.0.10.248	235	1	{/}	심신	심	신	NULL	NULL	NULL	2	1	103	NULL	NULL	NULL	KSY	List2	0		0	-1	728430	183		0	0	1	{/}	1	3	728613	0	{/}	437
좌우반구com(split BVF)_2	14	1	<?xml version="1.0"?>\n<Clock xmlns:dt="urn:schemas-microsoft-com:datatypes"><Description dt:dt="string">E-Prime Primary Realtime Clock</Description><StartTime><Timestamp dt:dt="int">0</Timestamp><DateUtc dt:dt="string">2020-11-13T07:23:27Z</DateUtc></StartTime><FrequencyChanges><FrequencyChange><Frequency dt:dt="r8">2699980000</Frequency><Timestamp dt:dt="r8">3.05971225205308E+15</Timestamp><Cur…	좌우반구com(split BVF)_2-014-1	60.022	1.0.0.165	1	-441032540	Professional	2.0.10.242	2.0.10.353	11-13-2020	2020-11-13 오전 7:23:27	16:23:27	2.0.10.248	302	2	z	압례	압	례	NULL	NULL	NULL	NULL	NULL	NULL	115	1	38	KSY	List3	0		1	-1	970094	184		0	0	1	z	0	4	970278	0	z	416
좌우반구com(split BVF)_2	14	1	<?xml version="1.0"?>\n<Clock xmlns:dt="urn:schemas-microsoft-com:datatypes"><Description dt:dt="string">E-Prime Primary Realtime Clock</Description><StartTime><Timestamp dt:dt="int">0</Timestamp><DateUtc dt:dt="string">2020-11-13T07:23:27Z</DateUtc></StartTime><FrequencyChanges><FrequencyChange><Frequency dt:dt="r8">2699980000</Frequency><Timestamp dt:dt="r8">3.05971225205308E+15</Timestamp><Cur…	좌우반구com(split BVF)_2-014-1	60.022	1.0.0.165	1	-441032540	Professional	2.0.10.242	2.0.10.353	11-13-2020	2020-11-13 오전 7:23:27	16:23:27	2.0.10.248	224	1	{/}	압축	압	축	NULL	NULL	NULL	48	1	92	NULL	NULL	NULL	KSY	List2	0		0	-1	698591	183		0	0	1	{/}	0	3	698774	0	{/}	357
좌우반구com(split BVF)_2	14	1	<?xml version="1.0"?>\n<Clock xmlns:dt="urn:schemas-microsoft-com:datatypes"><Description dt:dt="string">E-Prime Primary Realtime Clock</Description><StartTime><Timestamp dt:dt="int">0</Timestamp><DateUtc dt:dt="string">2020-11-13T07:23:27Z</DateUtc></StartTime><FrequencyChanges><FrequencyChange><Frequency dt:dt="r8">2699980000</Frequency><Timestamp dt:dt="r8">3.05971225205308E+15</Timestamp><Cur…	좌우반구com(split BVF)_2-014-1	60.022	1.0.0.165	1	-441032540	Professional	2.0.10.242	2.0.10.353	11-13-2020	2020-11-13 오전 7:23:27	16:23:27	2.0.10.248	331	2	z	양간	양	간	NULL	NULL	NULL	NULL	NULL	NULL	131	1	67	KSY	List3	0		0	-1	1048000	183		0	0	1	z	1	3	1048183	0	z	558
좌우반구com(split BVF)_2	14	1	<?xml version="1.0"?>\n<Clock xmlns:dt="urn:schemas-microsoft-com:datatypes"><Description dt:dt="string">E-Prime Primary Realtime Clock</Description><StartTime><Timestamp dt:dt="int">0</Timestamp><DateUtc dt:dt="string">2020-11-13T07:23:27Z</DateUtc></StartTime><FrequencyChanges><FrequencyChange><Frequency dt:dt="r8">2699980000</Frequency><Timestamp dt:dt="r8">3.05971225205308E+15</Timestamp><Cur…	좌우반구com(split BVF)_2-014-1	60.022	1.0.0.165	1	-441032540	Professional	2.0.10.242	2.0.10.353	11-13-2020	2020-11-13 오전 7:23:27	16:23:27	2.0.10.248	206	2	z	양급	양	급	NULL	NULL	NULL	8	1	74	NULL	NULL	NULL	KSY3	List2	NULL	NULL	NULL	NULL	NULL	NULL	NULL	NULL	NULL	1	z	0	3	648725	0	z	799
좌우반구com(split BVF)_2	14	1	<?xml version="1.0"?>\n<Clock xmlns:dt="urn:schemas-microsoft-com:datatypes"><Description dt:dt="string">E-Prime Primary Realtime Clock</Description><StartTime><Timestamp dt:dt="int">0</Timestamp><DateUtc dt:dt="string">2020-11-13T07:23:27Z</DateUtc></StartTime><FrequencyChanges><FrequencyChange><Frequency dt:dt="r8">2699980000</Frequency><Timestamp dt:dt="r8">3.05971225205308E+15</Timestamp><Cur…	좌우반구com(split BVF)_2-014-1	60.022	1.0.0.165	1	-441032540	Professional	2.0.10.242	2.0.10.353	11-13-2020	2020-11-13 오전 7:23:27	16:23:27	2.0.10.248	376	1	{/}	양념	양	념	NULL	NULL	NULL	NULL	NULL	NULL	10	1	112	KSY	List3	0		0	0	1171640	183		0	0	1	{/}	0	3	1171823	0	{/}	284
좌우반구com(split BVF)_2	14	1	<?xml version="1.0"?>\n<Clock xmlns:dt="urn:schemas-microsoft-com:datatypes"><Description dt:dt="string">E-Prime Primary Realtime Clock</Description><StartTime><Timestamp dt:dt="int">0</Timestamp><DateUtc dt:dt="string">2020-11-13T07:23:27Z</DateUtc></StartTime><FrequencyChanges><FrequencyChange><Frequency dt:dt="r8">2699980000</Frequency><Timestamp dt:dt="r8">3.05971225205308E+15</Timestamp><Cur…	좌우반구com(split BVF)_2-014-1	60.022	1.0.0.165	1	-441032540	Professional	2.0.10.242	2.0.10.353	11-13-2020	2020-11-13 오전 7:23:27	16:23:27	2.0.10.248	13	2	z	양최	양	최	125	1	13	NULL	NULL	NULL	NULL	NULL	NULL	KSY	List1	0		0	-1	59084	184		0	0	1	z	0	4	59268	0	z	609
좌우반구com(split BVF)_2	14	1	<?xml version="1.0"?>\n<Clock xmlns:dt="urn:schemas-microsoft-com:datatypes"><Description dt:dt="string">E-Prime Primary Realtime Clock</Description><StartTime><Timestamp dt:dt="int">0</Timestamp><DateUtc dt:dt="string">2020-11-13T07:23:27Z</DateUtc></StartTime><FrequencyChanges><FrequencyChange><Frequency dt:dt="r8">2699980000</Frequency><Timestamp dt:dt="r8">3.05971225205308E+15</Timestamp><Cur…	좌우반구com(split BVF)_2-014-1	60.022	1.0.0.165	1	-441032540	Professional	2.0.10.242	2.0.10.353	11-13-2020	2020-11-13 오전 7:23:27	16:23:27	2.0.10.248	122	1	{/}	어휘	어	휘	99	1	122	NULL	NULL	NULL	NULL	NULL	NULL	KSY	List1	0		1	-1	367208	184		0	0	1	{/}	0	4	367392	0	{/}	432
좌우반구com(split BVF)_2	14	1	<?xml version="1.0"?>\n<Clock xmlns:dt="urn:schemas-microsoft-com:datatypes"><Description dt:dt="string">E-Prime Primary Realtime Clock</Description><StartTime><Timestamp dt:dt="int">0</Timestamp><DateUtc dt:dt="string">2020-11-13T07:23:27Z</DateUtc></StartTime><FrequencyChanges><FrequencyChange><Frequency dt:dt="r8">2699980000</Frequency><Timestamp dt:dt="r8">3.05971225205308E+15</Timestamp><Cur…	좌우반구com(split BVF)_2-014-1	60.022	1.0.0.165	1	-441032540	Professional	2.0.10.242	2.0.10.353	11-13-2020	2020-11-13 오전 7:23:27	16:23:27	2.0.10.248	301	2	z	엄도	엄	도	NULL	NULL	NULL	NULL	NULL	NULL	91	1	37	KSY2	List3	NULL	NULL	NULL	NULL	NULL	NULL	NULL	NULL	NULL	1	z	1	3	967545	0	z	525
좌우반구com(split BVF)_2	14	1	<?xml version="1.0"?>\n<Clock xmlns:dt="urn:schemas-microsoft-com:datatypes"><Description dt:dt="string">E-Prime Primary Realtime Clock</Description><StartTime><Timestamp dt:dt="int">0</Timestamp><DateUtc dt:dt="string">2020-11-13T07:23:27Z</DateUtc></StartTime><FrequencyChanges><FrequencyChange><Frequency dt:dt="r8">2699980000</Frequency><Timestamp dt:dt="r8">3.05971225205308E+15</Timestamp><Cur…	좌우반구com(split BVF)_2-014-1	60.022	1.0.0.165	1	-441032540	Professional	2.0.10.242	2.0.10.353	11-13-2020	2020-11-13 오전 7:23:27	16:23:27	2.0.10.248	191	1	{/}	엄마	엄	마	NULL	NULL	NULL	12	1	59	NULL	NULL	NULL	KSY	List2	0		0	-1	606407	183		0	0	1	{/}	0	3	606590	0	{/}	398
좌우반구com(split BVF)_2	14	1	<?xml version="1.0"?>\n<Clock xmlns:dt="urn:schemas-microsoft-com:datatypes"><Description dt:dt="string">E-Prime Primary Realtime Clock</Description><StartTime><Timestamp dt:dt="int">0</Timestamp><DateUtc dt:dt="string">2020-11-13T07:23:27Z</DateUtc></StartTime><FrequencyChanges><FrequencyChange><Frequency dt:dt="r8">2699980000</Frequency><Timestamp dt:dt="r8">3.05971225205308E+15</Timestamp><Cur…	좌우반구com(split BVF)_2-014-1	60.022	1.0.0.165	1	-441032540	Professional	2.0.10.242	2.0.10.353	11-13-2020	2020-11-13 오전 7:23:27	16:23:27	2.0.10.248	263	2	z	엇압	엇	압	NULL	NULL	NULL	11	1	131	NULL	NULL	NULL	KSY2	List2	NULL	NULL	NULL	NULL	NULL	NULL	NULL	NULL	NULL	1	z	0	4	806836	0	z	493
좌우반구com(split BVF)_2	14	1	<?xml version="1.0"?>\n<Clock xmlns:dt="urn:schemas-microsoft-com:datatypes"><Description dt:dt="string">E-Prime Primary Realtime Clock</Description><StartTime><Timestamp dt:dt="int">0</Timestamp><DateUtc dt:dt="string">2020-11-13T07:23:27Z</DateUtc></StartTime><FrequencyChanges><FrequencyChange><Frequency dt:dt="r8">2699980000</Frequency><Timestamp dt:dt="r8">3.05971225205308E+15</Timestamp><Cur…	좌우반구com(split BVF)_2-014-1	60.022	1.0.0.165	1	-441032540	Professional	2.0.10.242	2.0.10.353	11-13-2020	2020-11-13 오전 7:23:27	16:23:27	2.0.10.248	240	2	z	여별	여	별	NULL	NULL	NULL	87	1	108	NULL	NULL	NULL	KSY2	List2	NULL	NULL	NULL	NULL	NULL	NULL	NULL	NULL	NULL	1	z	0	3	742492	0	z	838
좌우반구com(split BVF)_2	14	1	<?xml version="1.0"?>\n<Clock xmlns:dt="urn:schemas-microsoft-com:datatypes"><Description dt:dt="string">E-Prime Primary Realtime Clock</Description><StartTime><Timestamp dt:dt="int">0</Timestamp><DateUtc dt:dt="string">2020-11-13T07:23:27Z</DateUtc></StartTime><FrequencyChanges><FrequencyChange><Frequency dt:dt="r8">2699980000</Frequency><Timestamp dt:dt="r8">3.05971225205308E+15</Timestamp><Cur…	좌우반구com(split BVF)_2-014-1	60.022	1.0.0.165	1	-441032540	Professional	2.0.10.242	2.0.10.353	11-13-2020	2020-11-13 오전 7:23:27	16:23:27	2.0.10.248	391	2	z	여본	여	본	NULL	NULL	NULL	NULL	NULL	NULL	20	1	127	KSY3	List3	NULL	NULL	NULL	NULL	NULL	NULL	NULL	NULL	NULL	1	z	0	3	1213025	0	z	881
좌우반구com(split BVF)_2	14	1	<?xml version="1.0"?>\n<Clock xmlns:dt="urn:schemas-microsoft-com:datatypes"><Description dt:dt="string">E-Prime Primary Realtime Clock</Description><StartTime><Timestamp dt:dt="int">0</Timestamp><DateUtc dt:dt="string">2020-11-13T07:23:27Z</DateUtc></StartTime><FrequencyChanges><FrequencyChange><Frequency dt:dt="r8">2699980000</Frequency><Timestamp dt:dt="r8">3.05971225205308E+15</Timestamp><Cur…	좌우반구com(split BVF)_2-014-1	60.022	1.0.0.165	1	-441032540	Professional	2.0.10.242	2.0.10.353	11-13-2020	2020-11-13 오전 7:23:27	16:23:27	2.0.10.248	280	1	{/}	여생	여	생	NULL	NULL	NULL	NULL	NULL	NULL	43	1	16	KSY	List3	0		0	0	907517	183		0	0	1	{/}	0	3	907700	0	{/}	595
좌우반구com(split BVF)_2	14	1	<?xml version="1.0"?>\n<Clock xmlns:dt="urn:schemas-microsoft-com:datatypes"><Description dt:dt="string">E-Prime Primary Realtime Clock</Description><StartTime><Timestamp dt:dt="int">0</Timestamp><DateUtc dt:dt="string">2020-11-13T07:23:27Z</DateUtc></StartTime><FrequencyChanges><FrequencyChange><Frequency dt:dt="r8">2699980000</Frequency><Timestamp dt:dt="r8">3.05971225205308E+15</Timestamp><Cur…	좌우반구com(split BVF)_2-014-1	60.022	1.0.0.165	1	-441032540	Professional	2.0.10.242	2.0.10.353	11-13-2020	2020-11-13 오전 7:23:27	16:23:27	2.0.10.248	7	2	z	열례	열	례	25	1	7	NULL	NULL	NULL	NULL	NULL	NULL	KSY3	List1	NULL	NULL	NULL	NULL	NULL	NULL	NULL	NULL	NULL	1	z	0	3	41374	0	z	952
좌우반구com(split BVF)_2	14	1	<?xml version="1.0"?>\n<Clock xmlns:dt="urn:schemas-microsoft-com:datatypes"><Description dt:dt="string">E-Prime Primary Realtime Clock</Description><StartTime><Timestamp dt:dt="int">0</Timestamp><DateUtc dt:dt="string">2020-11-13T07:23:27Z</DateUtc></StartTime><FrequencyChanges><FrequencyChange><Frequency dt:dt="r8">2699980000</Frequency><Timestamp dt:dt="r8">3.05971225205308E+15</Timestamp><Cur…	좌우반구com(split BVF)_2-014-1	60.022	1.0.0.165	1	-441032540	Professional	2.0.10.242	2.0.10.353	11-13-2020	2020-11-13 오전 7:23:27	16:23:27	2.0.10.248	180	2	z	열박	열	박	NULL	NULL	NULL	13	1	48	NULL	NULL	NULL	KSY3	List2	NULL	NULL	NULL	NULL	NULL	NULL	NULL	NULL	NULL	1	z	0	3	576334	0	z	631
좌우반구com(split BVF)_2	14	1	<?xml version="1.0"?>\n<Clock xmlns:dt="urn:schemas-microsoft-com:datatypes"><Description dt:dt="string">E-Prime Primary Realtime Clock</Description><StartTime><Timestamp dt:dt="int">0</Timestamp><DateUtc dt:dt="string">2020-11-13T07:23:27Z</DateUtc></StartTime><FrequencyChanges><FrequencyChange><Frequency dt:dt="r8">2699980000</Frequency><Timestamp dt:dt="r8">3.05971225205308E+15</Timestamp><Cur…	좌우반구com(split BVF)_2-014-1	60.022	1.0.0.165	1	-441032540	Professional	2.0.10.242	2.0.10.353	11-13-2020	2020-11-13 오전 7:23:27	16:23:27	2.0.10.248	19	2	z	열응	열	응	108	1	19	NULL	NULL	NULL	NULL	NULL	NULL	KSY	List1	0		0	0	78028	183		0	0	1	z	0	3	78211	0	z	546
좌우반구com(split BVF)_2	14	1	<?xml version="1.0"?>\n<Clock xmlns:dt="urn:schemas-microsoft-com:datatypes"><Description dt:dt="string">E-Prime Primary Realtime Clock</Description><StartTime><Timestamp dt:dt="int">0</Timestamp><DateUtc dt:dt="string">2020-11-13T07:23:27Z</DateUtc></StartTime><FrequencyChanges><FrequencyChange><Frequency dt:dt="r8">2699980000</Frequency><Timestamp dt:dt="r8">3.05971225205308E+15</Timestamp><Cur…	좌우반구com(split BVF)_2-014-1	60.022	1.0.0.165	1	-441032540	Professional	2.0.10.242	2.0.10.353	11-13-2020	2020-11-13 오전 7:23:27	16:23:27	2.0.10.248	370	1	{/}	열정	열	정	NULL	NULL	NULL	NULL	NULL	NULL	3	1	106	KSY	List3	0		0	0	1154446	183		0	0	1	{/}	0	3	1154629	0	{/}	358
좌우반구com(split BVF)_2	14	1	<?xml version="1.0"?>\n<Clock xmlns:dt="urn:schemas-microsoft-com:datatypes"><Description dt:dt="string">E-Prime Primary Realtime Clock</Description><StartTime><Timestamp dt:dt="int">0</Timestamp><DateUtc dt:dt="string">2020-11-13T07:23:27Z</DateUtc></StartTime><FrequencyChanges><FrequencyChange><Frequency dt:dt="r8">2699980000</Frequency><Timestamp dt:dt="r8">3.05971225205308E+15</Timestamp><Cur…	좌우반구com(split BVF)_2-014-1	60.022	1.0.0.165	1	-441032540	Professional	2.0.10.242	2.0.10.353	11-13-2020	2020-11-13 오전 7:23:27	16:23:27	2.0.10.248	104	1	{/}	오류	오	류	107	1	104	NULL	NULL	NULL	NULL	NULL	NULL	KSY	List1	0		0	0	317893	183		0	0	1	{/}	0	3	318076	0	{/}	445
좌우반구com(split BVF)_2	14	1	<?xml version="1.0"?>\n<Clock xmlns:dt="urn:schemas-microsoft-com:datatypes"><Description dt:dt="string">E-Prime Primary Realtime Clock</Description><StartTime><Timestamp dt:dt="int">0</Timestamp><DateUtc dt:dt="string">2020-11-13T07:23:27Z</DateUtc></StartTime><FrequencyChanges><FrequencyChange><Frequency dt:dt="r8">2699980000</Frequency><Timestamp dt:dt="r8">3.05971225205308E+15</Timestamp><Cur…	좌우반구com(split BVF)_2-014-1	60.022	1.0.0.165	1	-441032540	Professional	2.0.10.242	2.0.10.353	11-13-2020	2020-11-13 오전 7:23:27	16:23:27	2.0.10.248	315	1	{/}	오해	오	해	NULL	NULL	NULL	NULL	NULL	NULL	12	1	51	KSY	List3	0		0	-1	1005315	184		0	0	1	{/}	0	4	1005499	0	{/}	443
좌우반구com(split BVF)_2	14	1	<?xml version="1.0"?>\n<Clock xmlns:dt="urn:schemas-microsoft-com:datatypes"><Description dt:dt="string">E-Prime Primary Realtime Clock</Description><StartTime><Timestamp dt:dt="int">0</Timestamp><DateUtc dt:dt="string">2020-11-13T07:23:27Z</DateUtc></StartTime><FrequencyChanges><FrequencyChange><Frequency dt:dt="r8">2699980000</Frequency><Timestamp dt:dt="r8">3.05971225205308E+15</Timestamp><Cur…	좌우반구com(split BVF)_2-014-1	60.022	1.0.0.165	1	-441032540	Professional	2.0.10.242	2.0.10.353	11-13-2020	2020-11-13 오전 7:23:27	16:23:27	2.0.10.248	24	2	z	외보	외	보	101	1	24	NULL	NULL	NULL	NULL	NULL	NULL	KSY	List1	0		0	-1	92339	183		0	0	0	z	1	3	92522	0	{/}	803
좌우반구com(split BVF)_2	14	1	<?xml version="1.0"?>\n<Clock xmlns:dt="urn:schemas-microsoft-com:datatypes"><Description dt:dt="string">E-Prime Primary Realtime Clock</Description><StartTime><Timestamp dt:dt="int">0</Timestamp><DateUtc dt:dt="string">2020-11-13T07:23:27Z</DateUtc></StartTime><FrequencyChanges><FrequencyChange><Frequency dt:dt="r8">2699980000</Frequency><Timestamp dt:dt="r8">3.05971225205308E+15</Timestamp><Cur…	좌우반구com(split BVF)_2-014-1	60.022	1.0.0.165	1	-441032540	Professional	2.0.10.242	2.0.10.353	11-13-2020	2020-11-13 오전 7:23:27	16:23:27	2.0.10.248	270	1	{/}	외부	외	부	NULL	NULL	NULL	NULL	NULL	NULL	35	1	6	KSY	List3	0		0	-1	879843	183		0	0	1	{/}	1	3	880026	0	{/}	454
좌우반구com(split BVF)_2	14	1	<?xml version="1.0"?>\n<Clock xmlns:dt="urn:schemas-microsoft-com:datatypes"><Description dt:dt="string">E-Prime Primary Realtime Clock</Description><StartTime><Timestamp dt:dt="int">0</Timestamp><DateUtc dt:dt="string">2020-11-13T07:23:27Z</DateUtc></StartTime><FrequencyChanges><FrequencyChange><Frequency dt:dt="r8">2699980000</Frequency><Timestamp dt:dt="r8">3.05971225205308E+15</Timestamp><Cur…	좌우반구com(split BVF)_2-014-1	60.022	1.0.0.165	1	-441032540	Professional	2.0.10.242	2.0.10.353	11-13-2020	2020-11-13 오전 7:23:27	16:23:27	2.0.10.248	67	2	z	요명	요	명	120	1	67	NULL	NULL	NULL	NULL	NULL	NULL	KSY2	List1	NULL	NULL	NULL	NULL	NULL	NULL	NULL	NULL	NULL	1	z	0	4	212347	0	z	584
좌우반구com(split BVF)_2	14	1	<?xml version="1.0"?>\n<Clock xmlns:dt="urn:schemas-microsoft-com:datatypes"><Description dt:dt="string">E-Prime Primary Realtime Clock</Description><StartTime><Timestamp dt:dt="int">0</Timestamp><DateUtc dt:dt="string">2020-11-13T07:23:27Z</DateUtc></StartTime><FrequencyChanges><FrequencyChange><Frequency dt:dt="r8">2699980000</Frequency><Timestamp dt:dt="r8">3.05971225205308E+15</Timestamp><Cur…	좌우반구com(split BVF)_2-014-1	60.022	1.0.0.165	1	-441032540	Professional	2.0.10.242	2.0.10.353	11-13-2020	2020-11-13 오전 7:23:27	16:23:27	2.0.10.248	344	1	{/}	요소	요	소	NULL	NULL	NULL	NULL	NULL	NULL	101	1	80	KSY	List3	0		0	-1	1083904	183		0	0	1	{/}	0	3	1084087	0	{/}	517
좌우반구com(split BVF)_2	14	1	<?xml version="1.0"?>\n<Clock xmlns:dt="urn:schemas-microsoft-com:datatypes"><Description dt:dt="string">E-Prime Primary Realtime Clock</Description><StartTime><Timestamp dt:dt="int">0</Timestamp><DateUtc dt:dt="string">2020-11-13T07:23:27Z</DateUtc></StartTime><FrequencyChanges><FrequencyChange><Frequency dt:dt="r8">2699980000</Frequency><Timestamp dt:dt="r8">3.05971225205308E+15</Timestamp><Cur…	좌우반구com(split BVF)_2-014-1	60.022	1.0.0.165	1	-441032540	Professional	2.0.10.242	2.0.10.353	11-13-2020	2020-11-13 오전 7:23:27	16:23:27	2.0.10.248	375	1	{/}	요청	요	청	NULL	NULL	NULL	NULL	NULL	NULL	32	1	111	KSY	List3	0		0	-1	1169024	183		0	0	1	{/}	0	3	1169207	0	{/}	412
좌우반구com(split BVF)_2	14	1	<?xml version="1.0"?>\n<Clock xmlns:dt="urn:schemas-microsoft-com:datatypes"><Description dt:dt="string">E-Prime Primary Realtime Clock</Description><StartTime><Timestamp dt:dt="int">0</Timestamp><DateUtc dt:dt="string">2020-11-13T07:23:27Z</DateUtc></StartTime><FrequencyChanges><FrequencyChange><Frequency dt:dt="r8">2699980000</Frequency><Timestamp dt:dt="r8">3.05971225205308E+15</Timestamp><Cur…	좌우반구com(split BVF)_2-014-1	60.022	1.0.0.165	1	-441032540	Professional	2.0.10.242	2.0.10.353	11-13-2020	2020-11-13 오전 7:23:27	16:23:27	2.0.10.248	215	2	z	용스	용	스	NULL	NULL	NULL	17	1	83	NULL	NULL	NULL	KSY2	List2	NULL	NULL	NULL	NULL	NULL	NULL	NULL	NULL	NULL	1	z	0	3	673966	0	z	485
좌우반구com(split BVF)_2	14	1	<?xml version="1.0"?>\n<Clock xmlns:dt="urn:schemas-microsoft-com:datatypes"><Description dt:dt="string">E-Prime Primary Realtime Clock</Description><StartTime><Timestamp dt:dt="int">0</Timestamp><DateUtc dt:dt="string">2020-11-13T07:23:27Z</DateUtc></StartTime><FrequencyChanges><FrequencyChange><Frequency dt:dt="r8">2699980000</Frequency><Timestamp dt:dt="r8">3.05971225205308E+15</Timestamp><Cur…	좌우반구com(split BVF)_2-014-1	60.022	1.0.0.165	1	-441032540	Professional	2.0.10.242	2.0.10.353	11-13-2020	2020-11-13 오전 7:23:27	16:23:27	2.0.10.248	388	1	{/}	용어	용	어	NULL	NULL	NULL	NULL	NULL	NULL	73	1	124	KSY	List3	0		0	0	1205078	183		0	0	1	{/}	0	3	1205261	0	{/}	413
좌우반구com(split BVF)_2	14	1	<?xml version="1.0"?>\n<Clock xmlns:dt="urn:schemas-microsoft-com:datatypes"><Description dt:dt="string">E-Prime Primary Realtime Clock</Description><StartTime><Timestamp dt:dt="int">0</Timestamp><DateUtc dt:dt="string">2020-11-13T07:23:27Z</DateUtc></StartTime><FrequencyChanges><FrequencyChange><Frequency dt:dt="r8">2699980000</Frequency><Timestamp dt:dt="r8">3.05971225205308E+15</Timestamp><Cur…	좌우반구com(split BVF)_2-014-1	60.022	1.0.0.165	1	-441032540	Professional	2.0.10.242	2.0.10.353	11-13-2020	2020-11-13 오전 7:23:27	16:23:27	2.0.10.248	57	1	{/}	우려	우	려	71	1	57	NULL	NULL	NULL	NULL	NULL	NULL	KSY	List1	0		0	0	185190	183		0	0	1	{/}	0	3	185373	0	{/}	390
좌우반구com(split BVF)_2	14	1	<?xml version="1.0"?>\n<Clock xmlns:dt="urn:schemas-microsoft-com:datatypes"><Description dt:dt="string">E-Prime Primary Realtime Clock</Description><StartTime><Timestamp dt:dt="int">0</Timestamp><DateUtc dt:dt="string">2020-11-13T07:23:27Z</DateUtc></StartTime><FrequencyChanges><FrequencyChange><Frequency dt:dt="r8">2699980000</Frequency><Timestamp dt:dt="r8">3.05971225205308E+15</Timestamp><Cur…	좌우반구com(split BVF)_2-014-1	60.022	1.0.0.165	1	-441032540	Professional	2.0.10.242	2.0.10.353	11-13-2020	2020-11-13 오전 7:23:27	16:23:27	2.0.10.248	365	2	z	운국	운	국	NULL	NULL	NULL	NULL	NULL	NULL	37	1	101	KSY2	List3	NULL	NULL	NULL	NULL	NULL	NULL	NULL	NULL	NULL	1	z	1	3	1141250	0	z	793
좌우반구com(split BVF)_2	14	1	<?xml version="1.0"?>\n<Clock xmlns:dt="urn:schemas-microsoft-com:datatypes"><Description dt:dt="string">E-Prime Primary Realtime Clock</Description><StartTime><Timestamp dt:dt="int">0</Timestamp><DateUtc dt:dt="string">2020-11-13T07:23:27Z</DateUtc></StartTime><FrequencyChanges><FrequencyChange><Frequency dt:dt="r8">2699980000</Frequency><Timestamp dt:dt="r8">3.05971225205308E+15</Timestamp><Cur…	좌우반구com(split BVF)_2-014-1	60.022	1.0.0.165	1	-441032540	Professional	2.0.10.242	2.0.10.353	11-13-2020	2020-11-13 오전 7:23:27	16:23:27	2.0.10.248	185	2	z	운속	운	속	NULL	NULL	NULL	131	1	53	NULL	NULL	NULL	KSY3	List2	NULL	NULL	NULL	NULL	NULL	NULL	NULL	NULL	NULL	1	z	0	4	590013	0	z	768
좌우반구com(split BVF)_2	14	1	<?xml version="1.0"?>\n<Clock xmlns:dt="urn:schemas-microsoft-com:datatypes"><Description dt:dt="string">E-Prime Primary Realtime Clock</Description><StartTime><Timestamp dt:dt="int">0</Timestamp><DateUtc dt:dt="string">2020-11-13T07:23:27Z</DateUtc></StartTime><FrequencyChanges><FrequencyChange><Frequency dt:dt="r8">2699980000</Frequency><Timestamp dt:dt="r8">3.05971225205308E+15</Timestamp><Cur…	좌우반구com(split BVF)_2-014-1	60.022	1.0.0.165	1	-441032540	Professional	2.0.10.242	2.0.10.353	11-13-2020	2020-11-13 오전 7:23:27	16:23:27	2.0.10.248	3	1	{/}	원리	원	리	128	1	3	NULL	NULL	NULL	NULL	NULL	NULL	KSY	List1	0		0	-1	29345	183		0	0	1	{/}	0	3	29528	0	{/}	558
좌우반구com(split BVF)_2	14	1	<?xml version="1.0"?>\n<Clock xmlns:dt="urn:schemas-microsoft-com:datatypes"><Description dt:dt="string">E-Prime Primary Realtime Clock</Description><StartTime><Timestamp dt:dt="int">0</Timestamp><DateUtc dt:dt="string">2020-11-13T07:23:27Z</DateUtc></StartTime><FrequencyChanges><FrequencyChange><Frequency dt:dt="r8">2699980000</Frequency><Timestamp dt:dt="r8">3.05971225205308E+15</Timestamp><Cur…	좌우반구com(split BVF)_2-014-1	60.022	1.0.0.165	1	-441032540	Professional	2.0.10.242	2.0.10.353	11-13-2020	2020-11-13 오전 7:23:27	16:23:27	2.0.10.248	58	1	{/}	원인	원	인	69	1	58	NULL	NULL	NULL	NULL	NULL	NULL	KSY	List1	0		0	-1	187772	183		0	0	1	{/}	1	3	187955	0	{/}	264
좌우반구com(split BVF)_2	14	1	<?xml version="1.0"?>\n<Clock xmlns:dt="urn:schemas-microsoft-com:datatypes"><Description dt:dt="string">E-Prime Primary Realtime Clock</Description><StartTime><Timestamp dt:dt="int">0</Timestamp><DateUtc dt:dt="string">2020-11-13T07:23:27Z</DateUtc></StartTime><FrequencyChanges><FrequencyChange><Frequency dt:dt="r8">2699980000</Frequency><Timestamp dt:dt="r8">3.05971225205308E+15</Timestamp><Cur…	좌우반구com(split BVF)_2-014-1	60.022	1.0.0.165	1	-441032540	Professional	2.0.10.242	2.0.10.353	11-13-2020	2020-11-13 오전 7:23:27	16:23:27	2.0.10.248	25	1	{/}	원장	원	장	56	1	25	NULL	NULL	NULL	NULL	NULL	NULL	KSY	List1	0		0	-1	95338	183		0	0	1	{/}	1	3	95521	0	{/}	556
좌우반구com(split BVF)_2	14	1	<?xml version="1.0"?>\n<Clock xmlns:dt="urn:schemas-microsoft-com:datatypes"><Description dt:dt="string">E-Prime Primary Realtime Clock</Description><StartTime><Timestamp dt:dt="int">0</Timestamp><DateUtc dt:dt="string">2020-11-13T07:23:27Z</DateUtc></StartTime><FrequencyChanges><FrequencyChange><Frequency dt:dt="r8">2699980000</Frequency><Timestamp dt:dt="r8">3.05971225205308E+15</Timestamp><Cur…	좌우반구com(split BVF)_2-014-1	60.022	1.0.0.165	1	-441032540	Professional	2.0.10.242	2.0.10.353	11-13-2020	2020-11-13 오전 7:23:27	16:23:27	2.0.10.248	50	2	z	원착	원	착	89	1	50	NULL	NULL	NULL	NULL	NULL	NULL	KSY	List1	0		0	-1	164697	183		0	0	1	z	0	3	164880	0	z	620
좌우반구com(split BVF)_2	14	1	<?xml version="1.0"?>\n<Clock xmlns:dt="urn:schemas-microsoft-com:datatypes"><Description dt:dt="string">E-Prime Primary Realtime Clock</Description><StartTime><Timestamp dt:dt="int">0</Timestamp><DateUtc dt:dt="string">2020-11-13T07:23:27Z</DateUtc></StartTime><FrequencyChanges><FrequencyChange><Frequency dt:dt="r8">2699980000</Frequency><Timestamp dt:dt="r8">3.05971225205308E+15</Timestamp><Cur…	좌우반구com(split BVF)_2-014-1	60.022	1.0.0.165	1	-441032540	Professional	2.0.10.242	2.0.10.353	11-13-2020	2020-11-13 오전 7:23:27	16:23:27	2.0.10.248	204	1	{/}	원형	원	형	NULL	NULL	NULL	28	1	72	NULL	NULL	NULL	KSY	List2	0		0	-1	643077	183		0	0	1	{/}	1	3	643260	0	{/}	424
좌우반구com(split BVF)_2	14	1	<?xml version="1.0"?>\n<Clock xmlns:dt="urn:schemas-microsoft-com:datatypes"><Description dt:dt="string">E-Prime Primary Realtime Clock</Description><StartTime><Timestamp dt:dt="int">0</Timestamp><DateUtc dt:dt="string">2020-11-13T07:23:27Z</DateUtc></StartTime><FrequencyChanges><FrequencyChange><Frequency dt:dt="r8">2699980000</Frequency><Timestamp dt:dt="r8">3.05971225205308E+15</Timestamp><Cur…	좌우반구com(split BVF)_2-014-1	60.022	1.0.0.165	1	-441032540	Professional	2.0.10.242	2.0.10.353	11-13-2020	2020-11-13 오전 7:23:27	16:23:27	2.0.10.248	272	2	z	위절	위	절	NULL	NULL	NULL	NULL	NULL	NULL	16	1	8	KSY	List3	0		0	-1	885241	184		0	0	1	z	0	4	885425	0	z	639
좌우반구com(split BVF)_2	14	1	<?xml version="1.0"?>\n<Clock xmlns:dt="urn:schemas-microsoft-com:datatypes"><Description dt:dt="string">E-Prime Primary Realtime Clock</Description><StartTime><Timestamp dt:dt="int">0</Timestamp><DateUtc dt:dt="string">2020-11-13T07:23:27Z</DateUtc></StartTime><FrequencyChanges><FrequencyChange><Frequency dt:dt="r8">2699980000</Frequency><Timestamp dt:dt="r8">3.05971225205308E+15</Timestamp><Cur…	좌우반구com(split BVF)_2-014-1	60.022	1.0.0.165	1	-441032540	Professional	2.0.10.242	2.0.10.353	11-13-2020	2020-11-13 오전 7:23:27	16:23:27	2.0.10.248	378	1	{/}	유형	유	형	NULL	NULL	NULL	NULL	NULL	NULL	132	1	114	KSY	List3	0		0	-1	1176771	183		0	0	1	{/}	1	3	1176954	0	{/}	401
좌우반구com(split BVF)_2	14	1	<?xml version="1.0"?>\n<Clock xmlns:dt="urn:schemas-microsoft-com:datatypes"><Description dt:dt="string">E-Prime Primary Realtime Clock</Description><StartTime><Timestamp dt:dt="int">0</Timestamp><DateUtc dt:dt="string">2020-11-13T07:23:27Z</DateUtc></StartTime><FrequencyChanges><FrequencyChange><Frequency dt:dt="r8">2699980000</Frequency><Timestamp dt:dt="r8">3.05971225205308E+15</Timestamp><Cur…	좌우반구com(split BVF)_2-014-1	60.022	1.0.0.165	1	-441032540	Professional	2.0.10.242	2.0.10.353	11-13-2020	2020-11-13 오전 7:23:27	16:23:27	2.0.10.248	44	1	{/}	음식	음	식	11	1	44	NULL	NULL	NULL	NULL	NULL	NULL	KSY	List1	0		0	-1	148769	183		0	0	1	{/}	1	3	148952	0	{/}	412
좌우반구com(split BVF)_2	14	1	<?xml version="1.0"?>\n<Clock xmlns:dt="urn:schemas-microsoft-com:datatypes"><Description dt:dt="string">E-Prime Primary Realtime Clock</Description><StartTime><Timestamp dt:dt="int">0</Timestamp><DateUtc dt:dt="string">2020-11-13T07:23:27Z</DateUtc></StartTime><FrequencyChanges><FrequencyChange><Frequency dt:dt="r8">2699980000</Frequency><Timestamp dt:dt="r8">3.05971225205308E+15</Timestamp><Cur…	좌우반구com(split BVF)_2-014-1	60.022	1.0.0.165	1	-441032540	Professional	2.0.10.242	2.0.10.353	11-13-2020	2020-11-13 오전 7:23:27	16:23:27	2.0.10.248	96	2	z	음안	음	안	85	1	96	NULL	NULL	NULL	NULL	NULL	NULL	KSY3	List1	NULL	NULL	NULL	NULL	NULL	NULL	NULL	NULL	NULL	1	z	0	4	292985	0	z	1168
좌우반구com(split BVF)_2	14	1	<?xml version="1.0"?>\n<Clock xmlns:dt="urn:schemas-microsoft-com:datatypes"><Description dt:dt="string">E-Prime Primary Realtime Clock</Description><StartTime><Timestamp dt:dt="int">0</Timestamp><DateUtc dt:dt="string">2020-11-13T07:23:27Z</DateUtc></StartTime><FrequencyChanges><FrequencyChange><Frequency dt:dt="r8">2699980000</Frequency><Timestamp dt:dt="r8">3.05971225205308E+15</Timestamp><Cur…	좌우반구com(split BVF)_2-014-1	60.022	1.0.0.165	1	-441032540	Professional	2.0.10.242	2.0.10.353	11-13-2020	2020-11-13 오전 7:23:27	16:23:27	2.0.10.248	81	2	z	응어	응	어	50	1	81	NULL	NULL	NULL	NULL	NULL	NULL	KSY2	List1	NULL	NULL	NULL	NULL	NULL	NULL	NULL	NULL	NULL	1	z	1	3	252482	0	z	552
좌우반구com(split BVF)_2	14	1	<?xml version="1.0"?>\n<Clock xmlns:dt="urn:schemas-microsoft-com:datatypes"><Description dt:dt="string">E-Prime Primary Realtime Clock</Description><StartTime><Timestamp dt:dt="int">0</Timestamp><DateUtc dt:dt="string">2020-11-13T07:23:27Z</DateUtc></StartTime><FrequencyChanges><FrequencyChange><Frequency dt:dt="r8">2699980000</Frequency><Timestamp dt:dt="r8">3.05971225205308E+15</Timestamp><Cur…	좌우반구com(split BVF)_2-014-1	60.022	1.0.0.165	1	-441032540	Professional	2.0.10.242	2.0.10.353	11-13-2020	2020-11-13 오전 7:23:27	16:23:27	2.0.10.248	220	2	z	의마	의	마	NULL	NULL	NULL	6	1	88	NULL	NULL	NULL	KSY2	List2	NULL	NULL	NULL	NULL	NULL	NULL	NULL	NULL	NULL	1	z	0	3	687578	0	z	993
좌우반구com(split BVF)_2	14	1	<?xml version="1.0"?>\n<Clock xmlns:dt="urn:schemas-microsoft-com:datatypes"><Description dt:dt="string">E-Prime Primary Realtime Clock</Description><StartTime><Timestamp dt:dt="int">0</Timestamp><DateUtc dt:dt="string">2020-11-13T07:23:27Z</DateUtc></StartTime><FrequencyChanges><FrequencyChange><Frequency dt:dt="r8">2699980000</Frequency><Timestamp dt:dt="r8">3.05971225205308E+15</Timestamp><Cur…	좌우반구com(split BVF)_2-014-1	60.022	1.0.0.165	1	-441032540	Professional	2.0.10.242	2.0.10.353	11-13-2020	2020-11-13 오전 7:23:27	16:23:27	2.0.10.248	51	1	{/}	의미	의	미	127	1	51	NULL	NULL	NULL	NULL	NULL	NULL	KSY	List1	0		0	0	167513	183		0	0	1	{/}	0	3	167696	0	{/}	427
좌우반구com(split BVF)_2	14	1	<?xml version="1.0"?>\n<Clock xmlns:dt="urn:schemas-microsoft-com:datatypes"><Description dt:dt="string">E-Prime Primary Realtime Clock</Description><StartTime><Timestamp dt:dt="int">0</Timestamp><DateUtc dt:dt="string">2020-11-13T07:23:27Z</DateUtc></StartTime><FrequencyChanges><FrequencyChange><Frequency dt:dt="r8">2699980000</Frequency><Timestamp dt:dt="r8">3.05971225205308E+15</Timestamp><Cur…	좌우반구com(split BVF)_2-014-1	60.022	1.0.0.165	1	-441032540	Professional	2.0.10.242	2.0.10.353	11-13-2020	2020-11-13 오전 7:23:27	16:23:27	2.0.10.248	279	2	z	의필	의	필	NULL	NULL	NULL	NULL	NULL	NULL	122	1	15	KSY3	List3	NULL	NULL	NULL	NULL	NULL	NULL	NULL	NULL	NULL	1	z	0	3	904734	0	z	769
좌우반구com(split BVF)_2	14	1	<?xml version="1.0"?>\n<Clock xmlns:dt="urn:schemas-microsoft-com:datatypes"><Description dt:dt="string">E-Prime Primary Realtime Clock</Description><StartTime><Timestamp dt:dt="int">0</Timestamp><DateUtc dt:dt="string">2020-11-13T07:23:27Z</DateUtc></StartTime><FrequencyChanges><FrequencyChange><Frequency dt:dt="r8">2699980000</Frequency><Timestamp dt:dt="r8">3.05971225205308E+15</Timestamp><Cur…	좌우반구com(split BVF)_2-014-1	60.022	1.0.0.165	1	-441032540	Professional	2.0.10.242	2.0.10.353	11-13-2020	2020-11-13 오전 7:23:27	16:23:27	2.0.10.248	245	2	z	이느	이	느	NULL	NULL	NULL	84	1	113	NULL	NULL	NULL	KSY2	List2	NULL	NULL	NULL	NULL	NULL	NULL	NULL	NULL	NULL	1	z	0	3	756787	0	z	471
좌우반구com(split BVF)_2	14	1	<?xml version="1.0"?>\n<Clock xmlns:dt="urn:schemas-microsoft-com:datatypes"><Description dt:dt="string">E-Prime Primary Realtime Clock</Description><StartTime><Timestamp dt:dt="int">0</Timestamp><DateUtc dt:dt="string">2020-11-13T07:23:27Z</DateUtc></StartTime><FrequencyChanges><FrequencyChange><Frequency dt:dt="r8">2699980000</Frequency><Timestamp dt:dt="r8">3.05971225205308E+15</Timestamp><Cur…	좌우반구com(split BVF)_2-014-1	60.022	1.0.0.165	1	-441032540	Professional	2.0.10.242	2.0.10.353	11-13-2020	2020-11-13 오전 7:23:27	16:23:27	2.0.10.248	304	1	{/}	이득	이	득	NULL	NULL	NULL	NULL	NULL	NULL	77	1	40	KSY	List3	0		0	0	975543	183		0	0	1	{/}	0	3	975726	0	{/}	488
좌우반구com(split BVF)_2	14	1	<?xml version="1.0"?>\n<Clock xmlns:dt="urn:schemas-microsoft-com:datatypes"><Description dt:dt="string">E-Prime Primary Realtime Clock</Description><StartTime><Timestamp dt:dt="int">0</Timestamp><DateUtc dt:dt="string">2020-11-13T07:23:27Z</DateUtc></StartTime><FrequencyChanges><FrequencyChange><Frequency dt:dt="r8">2699980000</Frequency><Timestamp dt:dt="r8">3.05971225205308E+15</Timestamp><Cur…	좌우반구com(split BVF)_2-014-1	60.022	1.0.0.165	1	-441032540	Professional	2.0.10.242	2.0.10.353	11-13-2020	2020-11-13 오전 7:23:27	16:23:27	2.0.10.248	334	1	{/}	이유	이	유	NULL	NULL	NULL	NULL	NULL	NULL	17	1	70	KSY	List3	0		0	-1	1056597	183		0	0	1	{/}	1	3	1056780	0	{/}	433
좌우반구com(split BVF)_2	14	1	<?xml version="1.0"?>\n<Clock xmlns:dt="urn:schemas-microsoft-com:datatypes"><Description dt:dt="string">E-Prime Primary Realtime Clock</Description><StartTime><Timestamp dt:dt="int">0</Timestamp><DateUtc dt:dt="string">2020-11-13T07:23:27Z</DateUtc></StartTime><FrequencyChanges><FrequencyChange><Frequency dt:dt="r8">2699980000</Frequency><Timestamp dt:dt="r8">3.05971225205308E+15</Timestamp><Cur…	좌우반구com(split BVF)_2-014-1	60.022	1.0.0.165	1	-441032540	Professional	2.0.10.242	2.0.10.353	11-13-2020	2020-11-13 오전 7:23:27	16:23:27	2.0.10.248	268	1	{/}	이전	이	전	NULL	NULL	NULL	NULL	NULL	NULL	79	1	4	KSY2	List3	NULL	NULL	NULL	NULL	NULL	NULL	NULL	NULL	NULL	1	{/}	1	3	874478	0	{/}	554
좌우반구com(split BVF)_2	14	1	<?xml version="1.0"?>\n<Clock xmlns:dt="urn:schemas-microsoft-com:datatypes"><Description dt:dt="string">E-Prime Primary Realtime Clock</Description><StartTime><Timestamp dt:dt="int">0</Timestamp><DateUtc dt:dt="string">2020-11-13T07:23:27Z</DateUtc></StartTime><FrequencyChanges><FrequencyChange><Frequency dt:dt="r8">2699980000</Frequency><Timestamp dt:dt="r8">3.05971225205308E+15</Timestamp><Cur…	좌우반구com(split BVF)_2-014-1	60.022	1.0.0.165	1	-441032540	Professional	2.0.10.242	2.0.10.353	11-13-2020	2020-11-13 오전 7:23:27	16:23:27	2.0.10.248	248	2	z	익궤	익	궤	NULL	NULL	NULL	109	1	116	NULL	NULL	NULL	KSY	List2	0		0	-1	764834	183		0	0	1	z	0	3	765017	0	z	505
좌우반구com(split BVF)_2	14	1	<?xml version="1.0"?>\n<Clock xmlns:dt="urn:schemas-microsoft-com:datatypes"><Description dt:dt="string">E-Prime Primary Realtime Clock</Description><StartTime><Timestamp dt:dt="int">0</Timestamp><DateUtc dt:dt="string">2020-11-13T07:23:27Z</DateUtc></StartTime><FrequencyChanges><FrequencyChange><Frequency dt:dt="r8">2699980000</Frequency><Timestamp dt:dt="r8">3.05971225205308E+15</Timestamp><Cur…	좌우반구com(split BVF)_2-014-1	60.022	1.0.0.165	1	-441032540	Professional	2.0.10.242	2.0.10.353	11-13-2020	2020-11-13 오전 7:23:27	16:23:27	2.0.10.248	209	2	z	익력	익	력	NULL	NULL	NULL	60	1	77	NULL	NULL	NULL	KSY	List2	0		1	-1	657155	184		0	0	1	z	0	4	657339	0	z	648
좌우반구com(split BVF)_2	14	1	<?xml version="1.0"?>\n<Clock xmlns:dt="urn:schemas-microsoft-com:datatypes"><Description dt:dt="string">E-Prime Primary Realtime Clock</Description><StartTime><Timestamp dt:dt="int">0</Timestamp><DateUtc dt:dt="string">2020-11-13T07:23:27Z</DateUtc></StartTime><FrequencyChanges><FrequencyChange><Frequency dt:dt="r8">2699980000</Frequency><Timestamp dt:dt="r8">3.05971225205308E+15</Timestamp><Cur…	좌우반구com(split BVF)_2-014-1	60.022	1.0.0.165	1	-441032540	Professional	2.0.10.242	2.0.10.353	11-13-2020	2020-11-13 오전 7:23:27	16:23:27	2.0.10.248	10	1	{/}	인간	인	간	55	1	10	NULL	NULL	NULL	NULL	NULL	NULL	KSY2	List1	NULL	NULL	NULL	NULL	NULL	NULL	NULL	NULL	NULL	1	{/}	0	4	49838	0	{/}	455
좌우반구com(split BVF)_2	14	1	<?xml version="1.0"?>\n<Clock xmlns:dt="urn:schemas-microsoft-com:datatypes"><Description dt:dt="string">E-Prime Primary Realtime Clock</Description><StartTime><Timestamp dt:dt="int">0</Timestamp><DateUtc dt:dt="string">2020-11-13T07:23:27Z</DateUtc></StartTime><FrequencyChanges><FrequencyChange><Frequency dt:dt="r8">2699980000</Frequency><Timestamp dt:dt="r8">3.05971225205308E+15</Timestamp><Cur…	좌우반구com(split BVF)_2-014-1	60.022	1.0.0.165	1	-441032540	Professional	2.0.10.242	2.0.10.353	11-13-2020	2020-11-13 오전 7:23:27	16:23:27	2.0.10.248	247	1	{/}	인사	인	사	NULL	NULL	NULL	66	1	115	NULL	NULL	NULL	KSY2	List2	NULL	NULL	NULL	NULL	NULL	NULL	NULL	NULL	NULL	1	{/}	0	3	762135	0	{/}	683
좌우반구com(split BVF)_2	14	1	<?xml version="1.0"?>\n<Clock xmlns:dt="urn:schemas-microsoft-com:datatypes"><Description dt:dt="string">E-Prime Primary Realtime Clock</Description><StartTime><Timestamp dt:dt="int">0</Timestamp><DateUtc dt:dt="string">2020-11-13T07:23:27Z</DateUtc></StartTime><FrequencyChanges><FrequencyChange><Frequency dt:dt="r8">2699980000</Frequency><Timestamp dt:dt="r8">3.05971225205308E+15</Timestamp><Cur…	좌우반구com(split BVF)_2-014-1	60.022	1.0.0.165	1	-441032540	Professional	2.0.10.242	2.0.10.353	11-13-2020	2020-11-13 오전 7:23:27	16:23:27	2.0.10.248	172	1	{/}	인생	인	생	NULL	NULL	NULL	128	1	40	NULL	NULL	NULL	KSY2	List2	NULL	NULL	NULL	NULL	NULL	NULL	NULL	NULL	NULL	1	{/}	0	3	554792	0	{/}	373
좌우반구com(split BVF)_2	14	1	<?xml version="1.0"?>\n<Clock xmlns:dt="urn:schemas-microsoft-com:datatypes"><Description dt:dt="string">E-Prime Primary Realtime Clock</Description><StartTime><Timestamp dt:dt="int">0</Timestamp><DateUtc dt:dt="string">2020-11-13T07:23:27Z</DateUtc></StartTime><FrequencyChanges><FrequencyChange><Frequency dt:dt="r8">2699980000</Frequency><Timestamp dt:dt="r8">3.05971225205308E+15</Timestamp><Cur…	좌우반구com(split BVF)_2-014-1	60.022	1.0.0.165	1	-441032540	Professional	2.0.10.242	2.0.10.353	11-13-2020	2020-11-13 오전 7:23:27	16:23:27	2.0.10.248	390	1	{/}	인연	인	연	NULL	NULL	NULL	NULL	NULL	NULL	30	1	126	KSY2	List3	NULL	NULL	NULL	NULL	NULL	NULL	NULL	NULL	NULL	1	{/}	0	4	1210393	0	{/}	433
좌우반구com(split BVF)_2	14	1	<?xml version="1.0"?>\n<Clock xmlns:dt="urn:schemas-microsoft-com:datatypes"><Description dt:dt="string">E-Prime Primary Realtime Clock</Description><StartTime><Timestamp dt:dt="int">0</Timestamp><DateUtc dt:dt="string">2020-11-13T07:23:27Z</DateUtc></StartTime><FrequencyChanges><FrequencyChange><Frequency dt:dt="r8">2699980000</Frequency><Timestamp dt:dt="r8">3.05971225205308E+15</Timestamp><Cur…	좌우반구com(split BVF)_2-014-1	60.022	1.0.0.165	1	-441032540	Professional	2.0.10.242	2.0.10.353	11-13-2020	2020-11-13 오전 7:23:27	16:23:27	2.0.10.248	313	2	z	일려	일	려	NULL	NULL	NULL	NULL	NULL	NULL	130	1	49	KSY3	List3	NULL	NULL	NULL	NULL	NULL	NULL	NULL	NULL	NULL	1	z	0	4	999651	0	z	811
좌우반구com(split BVF)_2	14	1	<?xml version="1.0"?>\n<Clock xmlns:dt="urn:schemas-microsoft-com:datatypes"><Description dt:dt="string">E-Prime Primary Realtime Clock</Description><StartTime><Timestamp dt:dt="int">0</Timestamp><DateUtc dt:dt="string">2020-11-13T07:23:27Z</DateUtc></StartTime><FrequencyChanges><FrequencyChange><Frequency dt:dt="r8">2699980000</Frequency><Timestamp dt:dt="r8">3.05971225205308E+15</Timestamp><Cur…	좌우반구com(split BVF)_2-014-1	60.022	1.0.0.165	1	-441032540	Professional	2.0.10.242	2.0.10.353	11-13-2020	2020-11-13 오전 7:23:27	16:23:27	2.0.10.248	140	2	z	일섭	일	섭	NULL	NULL	NULL	70	1	8	NULL	NULL	NULL	KSY	List2	0		0	0	465657	183		0	0	1	z	0	3	465840	0	z	639
좌우반구com(split BVF)_2	14	1	<?xml version="1.0"?>\n<Clock xmlns:dt="urn:schemas-microsoft-com:datatypes"><Description dt:dt="string">E-Prime Primary Realtime Clock</Description><StartTime><Timestamp dt:dt="int">0</Timestamp><DateUtc dt:dt="string">2020-11-13T07:23:27Z</DateUtc></StartTime><FrequencyChanges><FrequencyChange><Frequency dt:dt="r8">2699980000</Frequency><Timestamp dt:dt="r8">3.05971225205308E+15</Timestamp><Cur…	좌우반구com(split BVF)_2-014-1	60.022	1.0.0.165	1	-441032540	Professional	2.0.10.242	2.0.10.353	11-13-2020	2020-11-13 오전 7:23:27	16:23:27	2.0.10.248	226	2	z	임택	임	택	NULL	NULL	NULL	116	1	94	NULL	NULL	NULL	KSY	List2	0		0	-1	704089	183		0	0	1	z	0	3	704272	0	z	531
좌우반구com(split BVF)_2	14	1	<?xml version="1.0"?>\n<Clock xmlns:dt="urn:schemas-microsoft-com:datatypes"><Description dt:dt="string">E-Prime Primary Realtime Clock</Description><StartTime><Timestamp dt:dt="int">0</Timestamp><DateUtc dt:dt="string">2020-11-13T07:23:27Z</DateUtc></StartTime><FrequencyChanges><FrequencyChange><Frequency dt:dt="r8">2699980000</Frequency><Timestamp dt:dt="r8">3.05971225205308E+15</Timestamp><Cur…	좌우반구com(split BVF)_2-014-1	60.022	1.0.0.165	1	-441032540	Professional	2.0.10.242	2.0.10.353	11-13-2020	2020-11-13 오전 7:23:27	16:23:27	2.0.10.248	324	1	{/}	입구	입	구	NULL	NULL	NULL	NULL	NULL	NULL	68	1	60	KSY2	List3	NULL	NULL	NULL	NULL	NULL	NULL	NULL	NULL	NULL	1	{/}	0	3	1030040	0	{/}	365
좌우반구com(split BVF)_2	14	1	<?xml version="1.0"?>\n<Clock xmlns:dt="urn:schemas-microsoft-com:datatypes"><Description dt:dt="string">E-Prime Primary Realtime Clock</Description><StartTime><Timestamp dt:dt="int">0</Timestamp><DateUtc dt:dt="string">2020-11-13T07:23:27Z</DateUtc></StartTime><FrequencyChanges><FrequencyChange><Frequency dt:dt="r8">2699980000</Frequency><Timestamp dt:dt="r8">3.05971225205308E+15</Timestamp><Cur…	좌우반구com(split BVF)_2-014-1	60.022	1.0.0.165	1	-441032540	Professional	2.0.10.242	2.0.10.353	11-13-2020	2020-11-13 오전 7:23:27	16:23:27	2.0.10.248	196	2	z	입목	입	목	NULL	NULL	NULL	103	1	64	NULL	NULL	NULL	KSY2	List2	NULL	NULL	NULL	NULL	NULL	NULL	NULL	NULL	NULL	1	z	0	4	621252	0	z	808
좌우반구com(split BVF)_2	14	1	<?xml version="1.0"?>\n<Clock xmlns:dt="urn:schemas-microsoft-com:datatypes"><Description dt:dt="string">E-Prime Primary Realtime Clock</Description><StartTime><Timestamp dt:dt="int">0</Timestamp><DateUtc dt:dt="string">2020-11-13T07:23:27Z</DateUtc></StartTime><FrequencyChanges><FrequencyChange><Frequency dt:dt="r8">2699980000</Frequency><Timestamp dt:dt="r8">3.05971225205308E+15</Timestamp><Cur…	좌우반구com(split BVF)_2-014-1	60.022	1.0.0.165	1	-441032540	Professional	2.0.10.242	2.0.10.353	11-13-2020	2020-11-13 오전 7:23:27	16:23:27	2.0.10.248	102	2	z	입화	입	화	93	1	102	NULL	NULL	NULL	NULL	NULL	NULL	KSY2	List1	NULL	NULL	NULL	NULL	NULL	NULL	NULL	NULL	NULL	1	z	0	3	312311	0	z	778
좌우반구com(split BVF)_2	14	1	<?xml version="1.0"?>\n<Clock xmlns:dt="urn:schemas-microsoft-com:datatypes"><Description dt:dt="string">E-Prime Primary Realtime Clock</Description><StartTime><Timestamp dt:dt="int">0</Timestamp><DateUtc dt:dt="string">2020-11-13T07:23:27Z</DateUtc></StartTime><FrequencyChanges><FrequencyChange><Frequency dt:dt="r8">2699980000</Frequency><Timestamp dt:dt="r8">3.05971225205308E+15</Timestamp><Cur…	좌우반구com(split BVF)_2-014-1	60.022	1.0.0.165	1	-441032540	Professional	2.0.10.242	2.0.10.353	11-13-2020	2020-11-13 오전 7:23:27	16:23:27	2.0.10.248	192	2	z	자름	자	름	NULL	NULL	NULL	43	1	60	NULL	NULL	NULL	KSY	List2	0		0	-1	609006	183		0	0	1	z	0	3	609189	0	z	887
좌우반구com(split BVF)_2	14	1	<?xml version="1.0"?>\n<Clock xmlns:dt="urn:schemas-microsoft-com:datatypes"><Description dt:dt="string">E-Prime Primary Realtime Clock</Description><StartTime><Timestamp dt:dt="int">0</Timestamp><DateUtc dt:dt="string">2020-11-13T07:23:27Z</DateUtc></StartTime><FrequencyChanges><FrequencyChange><Frequency dt:dt="r8">2699980000</Frequency><Timestamp dt:dt="r8">3.05971225205308E+15</Timestamp><Cur…	좌우반구com(split BVF)_2-014-1	60.022	1.0.0.165	1	-441032540	Professional	2.0.10.242	2.0.10.353	11-13-2020	2020-11-13 오전 7:23:27	16:23:27	2.0.10.248	141	1	{/}	자리	자	리	NULL	NULL	NULL	117	1	9	NULL	NULL	NULL	KSY2	List2	NULL	NULL	NULL	NULL	NULL	NULL	NULL	NULL	NULL	1	{/}	1	3	468672	0	{/}	495
좌우반구com(split BVF)_2	14	1	<?xml version="1.0"?>\n<Clock xmlns:dt="urn:schemas-microsoft-com:datatypes"><Description dt:dt="string">E-Prime Primary Realtime Clock</Description><StartTime><Timestamp dt:dt="int">0</Timestamp><DateUtc dt:dt="string">2020-11-13T07:23:27Z</DateUtc></StartTime><FrequencyChanges><FrequencyChange><Frequency dt:dt="r8">2699980000</Frequency><Timestamp dt:dt="r8">3.05971225205308E+15</Timestamp><Cur…	좌우반구com(split BVF)_2-014-1	60.022	1.0.0.165	1	-441032540	Professional	2.0.10.242	2.0.10.353	11-13-2020	2020-11-13 오전 7:23:27	16:23:27	2.0.10.248	197	1	{/}	자본	자	본	NULL	NULL	NULL	78	1	65	NULL	NULL	NULL	KSY2	List2	NULL	NULL	NULL	NULL	NULL	NULL	NULL	NULL	NULL	1	{/}	0	3	624267	0	{/}	521
좌우반구com(split BVF)_2	14	1	<?xml version="1.0"?>\n<Clock xmlns:dt="urn:schemas-microsoft-com:datatypes"><Description dt:dt="string">E-Prime Primary Realtime Clock</Description><StartTime><Timestamp dt:dt="int">0</Timestamp><DateUtc dt:dt="string">2020-11-13T07:23:27Z</DateUtc></StartTime><FrequencyChanges><FrequencyChange><Frequency dt:dt="r8">2699980000</Frequency><Timestamp dt:dt="r8">3.05971225205308E+15</Timestamp><Cur…	좌우반구com(split BVF)_2-014-1	60.022	1.0.0.165	1	-441032540	Professional	2.0.10.242	2.0.10.353	11-13-2020	2020-11-13 오전 7:23:27	16:23:27	2.0.10.248	147	1	{/}	자체	자	체	NULL	NULL	NULL	89	1	15	NULL	NULL	NULL	KSY2	List2	NULL	NULL	NULL	NULL	NULL	NULL	NULL	NULL	NULL	1	{/}	0	3	484800	0	{/}	854
좌우반구com(split BVF)_2	14	1	<?xml version="1.0"?>\n<Clock xmlns:dt="urn:schemas-microsoft-com:datatypes"><Description dt:dt="string">E-Prime Primary Realtime Clock</Description><StartTime><Timestamp dt:dt="int">0</Timestamp><DateUtc dt:dt="string">2020-11-13T07:23:27Z</DateUtc></StartTime><FrequencyChanges><FrequencyChange><Frequency dt:dt="r8">2699980000</Frequency><Timestamp dt:dt="r8">3.05971225205308E+15</Timestamp><Cur…	좌우반구com(split BVF)_2-014-1	60.022	1.0.0.165	1	-441032540	Professional	2.0.10.242	2.0.10.353	11-13-2020	2020-11-13 오전 7:23:27	16:23:27	2.0.10.248	68	2	z	작락	작	락	10	1	68	NULL	NULL	NULL	NULL	NULL	NULL	KSY3	List1	NULL	NULL	NULL	NULL	NULL	NULL	NULL	NULL	NULL	1	z	0	3	215129	0	z	602
좌우반구com(split BVF)_2	14	1	<?xml version="1.0"?>\n<Clock xmlns:dt="urn:schemas-microsoft-com:datatypes"><Description dt:dt="string">E-Prime Primary Realtime Clock</Description><StartTime><Timestamp dt:dt="int">0</Timestamp><DateUtc dt:dt="string">2020-11-13T07:23:27Z</DateUtc></StartTime><FrequencyChanges><FrequencyChange><Frequency dt:dt="r8">2699980000</Frequency><Timestamp dt:dt="r8">3.05971225205308E+15</Timestamp><Cur…	좌우반구com(split BVF)_2-014-1	60.022	1.0.0.165	1	-441032540	Professional	2.0.10.242	2.0.10.353	11-13-2020	2020-11-13 오전 7:23:27	16:23:27	2.0.10.248	200	1	{/}	작품	작	품	NULL	NULL	NULL	25	1	68	NULL	NULL	NULL	KSY2	List2	NULL	NULL	NULL	NULL	NULL	NULL	NULL	NULL	NULL	1	{/}	0	4	632498	0	{/}	498
좌우반구com(split BVF)_2	14	1	<?xml version="1.0"?>\n<Clock xmlns:dt="urn:schemas-microsoft-com:datatypes"><Description dt:dt="string">E-Prime Primary Realtime Clock</Description><StartTime><Timestamp dt:dt="int">0</Timestamp><DateUtc dt:dt="string">2020-11-13T07:23:27Z</DateUtc></StartTime><FrequencyChanges><FrequencyChange><Frequency dt:dt="r8">2699980000</Frequency><Timestamp dt:dt="r8">3.05971225205308E+15</Timestamp><Cur…	좌우반구com(split BVF)_2-014-1	60.022	1.0.0.165	1	-441032540	Professional	2.0.10.242	2.0.10.353	11-13-2020	2020-11-13 오전 7:23:27	16:23:27	2.0.10.248	385	1	{/}	재계	재	계	NULL	NULL	NULL	NULL	NULL	NULL	49	1	121	KSY2	List3	NULL	NULL	NULL	NULL	NULL	NULL	NULL	NULL	NULL	0	{/}	0	4	1196148	0	z	1031
좌우반구com(split BVF)_2	14	1	<?xml version="1.0"?>\n<Clock xmlns:dt="urn:schemas-microsoft-com:datatypes"><Description dt:dt="string">E-Prime Primary Realtime Clock</Description><StartTime><Timestamp dt:dt="int">0</Timestamp><DateUtc dt:dt="string">2020-11-13T07:23:27Z</DateUtc></StartTime><FrequencyChanges><FrequencyChange><Frequency dt:dt="r8">2699980000</Frequency><Timestamp dt:dt="r8">3.05971225205308E+15</Timestamp><Cur…	좌우반구com(split BVF)_2-014-1	60.022	1.0.0.165	1	-441032540	Professional	2.0.10.242	2.0.10.353	11-13-2020	2020-11-13 오전 7:23:27	16:23:27	2.0.10.248	303	2	z	적태	적	태	NULL	NULL	NULL	NULL	NULL	NULL	119	1	39	KSY	List3	0		0	-1	972710	183		0	0	1	z	1	3	972893	0	z	633
좌우반구com(split BVF)_2	14	1	<?xml version="1.0"?>\n<Clock xmlns:dt="urn:schemas-microsoft-com:datatypes"><Description dt:dt="string">E-Prime Primary Realtime Clock</Description><StartTime><Timestamp dt:dt="int">0</Timestamp><DateUtc dt:dt="string">2020-11-13T07:23:27Z</DateUtc></StartTime><FrequencyChanges><FrequencyChange><Frequency dt:dt="r8">2699980000</Frequency><Timestamp dt:dt="r8">3.05971225205308E+15</Timestamp><Cur…	좌우반구com(split BVF)_2-014-1	60.022	1.0.0.165	1	-441032540	Professional	2.0.10.242	2.0.10.353	11-13-2020	2020-11-13 오전 7:23:27	16:23:27	2.0.10.248	83	1	{/}	전략	전	략	60	1	83	NULL	NULL	NULL	NULL	NULL	NULL	KSY2	List1	NULL	NULL	NULL	NULL	NULL	NULL	NULL	NULL	NULL	1	{/}	1	3	257930	0	{/}	728
좌우반구com(split BVF)_2	14	1	<?xml version="1.0"?>\n<Clock xmlns:dt="urn:schemas-microsoft-com:datatypes"><Description dt:dt="string">E-Prime Primary Realtime Clock</Description><StartTime><Timestamp dt:dt="int">0</Timestamp><DateUtc dt:dt="string">2020-11-13T07:23:27Z</DateUtc></StartTime><FrequencyChanges><FrequencyChange><Frequency dt:dt="r8">2699980000</Frequency><Timestamp dt:dt="r8">3.05971225205308E+15</Timestamp><Cur…	좌우반구com(split BVF)_2-014-1	60.022	1.0.0.165	1	-441032540	Professional	2.0.10.242	2.0.10.353	11-13-2020	2020-11-13 오전 7:23:27	16:23:27	2.0.10.248	276	1	{/}	전통	전	통	NULL	NULL	NULL	NULL	NULL	NULL	57	1	12	KSY2	List3	NULL	NULL	NULL	NULL	NULL	NULL	NULL	NULL	NULL	1	{/}	0	3	896587	0	{/}	509
좌우반구com(split BVF)_2	14	1	<?xml version="1.0"?>\n<Clock xmlns:dt="urn:schemas-microsoft-com:datatypes"><Description dt:dt="string">E-Prime Primary Realtime Clock</Description><StartTime><Timestamp dt:dt="int">0</Timestamp><DateUtc dt:dt="string">2020-11-13T07:23:27Z</DateUtc></StartTime><FrequencyChanges><FrequencyChange><Frequency dt:dt="r8">2699980000</Frequency><Timestamp dt:dt="r8">3.05971225205308E+15</Timestamp><Cur…	좌우반구com(split BVF)_2-014-1	60.022	1.0.0.165	1	-441032540	Professional	2.0.10.242	2.0.10.353	11-13-2020	2020-11-13 오전 7:23:27	16:23:27	2.0.10.248	267	2	z	전필	전	필	NULL	NULL	NULL	NULL	NULL	NULL	64	1	3	KSY3	List3	NULL	NULL	NULL	NULL	NULL	NULL	NULL	NULL	NULL	1	z	1	3	870796	0	z	1477
좌우반구com(split BVF)_2	14	1	<?xml version="1.0"?>\n<Clock xmlns:dt="urn:schemas-microsoft-com:datatypes"><Description dt:dt="string">E-Prime Primary Realtime Clock</Description><StartTime><Timestamp dt:dt="int">0</Timestamp><DateUtc dt:dt="string">2020-11-13T07:23:27Z</DateUtc></StartTime><FrequencyChanges><FrequencyChange><Frequency dt:dt="r8">2699980000</Frequency><Timestamp dt:dt="r8">3.05971225205308E+15</Timestamp><Cur…	좌우반구com(split BVF)_2-014-1	60.022	1.0.0.165	1	-441032540	Professional	2.0.10.242	2.0.10.353	11-13-2020	2020-11-13 오전 7:23:27	16:23:27	2.0.10.248	353	1	{/}	절감	절	감	NULL	NULL	NULL	NULL	NULL	NULL	55	1	89	KSY2	List3	NULL	NULL	NULL	NULL	NULL	NULL	NULL	NULL	NULL	1	{/}	0	4	1108429	0	{/}	471
좌우반구com(split BVF)_2	14	1	<?xml version="1.0"?>\n<Clock xmlns:dt="urn:schemas-microsoft-com:datatypes"><Description dt:dt="string">E-Prime Primary Realtime Clock</Description><StartTime><Timestamp dt:dt="int">0</Timestamp><DateUtc dt:dt="string">2020-11-13T07:23:27Z</DateUtc></StartTime><FrequencyChanges><FrequencyChange><Frequency dt:dt="r8">2699980000</Frequency><Timestamp dt:dt="r8">3.05971225205308E+15</Timestamp><Cur…	좌우반구com(split BVF)_2-014-1	60.022	1.0.0.165	1	-441032540	Professional	2.0.10.242	2.0.10.353	11-13-2020	2020-11-13 오전 7:23:27	16:23:27	2.0.10.248	100	2	z	절보	절	보	68	1	100	NULL	NULL	NULL	NULL	NULL	NULL	KSY2	List1	NULL	NULL	NULL	NULL	NULL	NULL	NULL	NULL	NULL	1	z	0	4	306497	0	z	856
좌우반구com(split BVF)_2	14	1	<?xml version="1.0"?>\n<Clock xmlns:dt="urn:schemas-microsoft-com:datatypes"><Description dt:dt="string">E-Prime Primary Realtime Clock</Description><StartTime><Timestamp dt:dt="int">0</Timestamp><DateUtc dt:dt="string">2020-11-13T07:23:27Z</DateUtc></StartTime><FrequencyChanges><FrequencyChange><Frequency dt:dt="r8">2699980000</Frequency><Timestamp dt:dt="r8">3.05971225205308E+15</Timestamp><Cur…	좌우반구com(split BVF)_2-014-1	60.022	1.0.0.165	1	-441032540	Professional	2.0.10.242	2.0.10.353	11-13-2020	2020-11-13 오전 7:23:27	16:23:27	2.0.10.248	78	2	z	절속	절	속	47	1	78	NULL	NULL	NULL	NULL	NULL	NULL	KSY2	List1	NULL	NULL	NULL	NULL	NULL	NULL	NULL	NULL	NULL	1	z	0	4	244019	0	z	623
좌우반구com(split BVF)_2	14	1	<?xml version="1.0"?>\n<Clock xmlns:dt="urn:schemas-microsoft-com:datatypes"><Description dt:dt="string">E-Prime Primary Realtime Clock</Description><StartTime><Timestamp dt:dt="int">0</Timestamp><DateUtc dt:dt="string">2020-11-13T07:23:27Z</DateUtc></StartTime><FrequencyChanges><FrequencyChange><Frequency dt:dt="r8">2699980000</Frequency><Timestamp dt:dt="r8">3.05971225205308E+15</Timestamp><Cur…	좌우반구com(split BVF)_2-014-1	60.022	1.0.0.165	1	-441032540	Professional	2.0.10.242	2.0.10.353	11-13-2020	2020-11-13 오전 7:23:27	16:23:27	2.0.10.248	230	1	{/}	절차	절	차	NULL	NULL	NULL	77	1	98	NULL	NULL	NULL	KSY2	List2	NULL	NULL	NULL	NULL	NULL	NULL	NULL	NULL	NULL	1	{/}	0	3	715135	0	{/}	468
좌우반구com(split BVF)_2	14	1	<?xml version="1.0"?>\n<Clock xmlns:dt="urn:schemas-microsoft-com:datatypes"><Description dt:dt="string">E-Prime Primary Realtime Clock</Description><StartTime><Timestamp dt:dt="int">0</Timestamp><DateUtc dt:dt="string">2020-11-13T07:23:27Z</DateUtc></StartTime><FrequencyChanges><FrequencyChange><Frequency dt:dt="r8">2699980000</Frequency><Timestamp dt:dt="r8">3.05971225205308E+15</Timestamp><Cur…	좌우반구com(split BVF)_2-014-1	60.022	1.0.0.165	1	-441032540	Professional	2.0.10.242	2.0.10.353	11-13-2020	2020-11-13 오전 7:23:27	16:23:27	2.0.10.248	322	1	{/}	정도	정	도	NULL	NULL	NULL	NULL	NULL	NULL	76	1	58	KSY2	List3	NULL	NULL	NULL	NULL	NULL	NULL	NULL	NULL	NULL	1	{/}	0	3	1024675	0	{/}	458
좌우반구com(split BVF)_2	14	1	<?xml version="1.0"?>\n<Clock xmlns:dt="urn:schemas-microsoft-com:datatypes"><Description dt:dt="string">E-Prime Primary Realtime Clock</Description><StartTime><Timestamp dt:dt="int">0</Timestamp><DateUtc dt:dt="string">2020-11-13T07:23:27Z</DateUtc></StartTime><FrequencyChanges><FrequencyChange><Frequency dt:dt="r8">2699980000</Frequency><Timestamp dt:dt="r8">3.05971225205308E+15</Timestamp><Cur…	좌우반구com(split BVF)_2-014-1	60.022	1.0.0.165	1	-441032540	Professional	2.0.10.242	2.0.10.353	11-13-2020	2020-11-13 오전 7:23:27	16:23:27	2.0.10.248	181	1	{/}	정오	정	오	NULL	NULL	NULL	95	1	49	NULL	NULL	NULL	KSY2	List2	NULL	NULL	NULL	NULL	NULL	NULL	NULL	NULL	NULL	1	{/}	1	3	579166	0	{/}	503
좌우반구com(split BVF)_2	14	1	<?xml version="1.0"?>\n<Clock xmlns:dt="urn:schemas-microsoft-com:datatypes"><Description dt:dt="string">E-Prime Primary Realtime Clock</Description><StartTime><Timestamp dt:dt="int">0</Timestamp><DateUtc dt:dt="string">2020-11-13T07:23:27Z</DateUtc></StartTime><FrequencyChanges><FrequencyChange><Frequency dt:dt="r8">2699980000</Frequency><Timestamp dt:dt="r8">3.05971225205308E+15</Timestamp><Cur…	좌우반구com(split BVF)_2-014-1	60.022	1.0.0.165	1	-441032540	Professional	2.0.10.242	2.0.10.353	11-13-2020	2020-11-13 오전 7:23:27	16:23:27	2.0.10.248	123	1	{/}	정책	정	책	114	1	123	NULL	NULL	NULL	NULL	NULL	NULL	KSY2	List1	NULL	NULL	NULL	NULL	NULL	NULL	NULL	NULL	NULL	1	{/}	0	3	370024	0	{/}	464
좌우반구com(split BVF)_2	14	1	<?xml version="1.0"?>\n<Clock xmlns:dt="urn:schemas-microsoft-com:datatypes"><Description dt:dt="string">E-Prime Primary Realtime Clock</Description><StartTime><Timestamp dt:dt="int">0</Timestamp><DateUtc dt:dt="string">2020-11-13T07:23:27Z</DateUtc></StartTime><FrequencyChanges><FrequencyChange><Frequency dt:dt="r8">2699980000</Frequency><Timestamp dt:dt="r8">3.05971225205308E+15</Timestamp><Cur…	좌우반구com(split BVF)_2-014-1	60.022	1.0.0.165	1	-441032540	Professional	2.0.10.242	2.0.10.353	11-13-2020	2020-11-13 오전 7:23:27	16:23:27	2.0.10.248	52	2	z	제경	제	경	117	1	52	NULL	NULL	NULL	NULL	NULL	NULL	KSY	List1	0		0	-1	170145	183		0	0	1	z	0	3	170328	0	z	499
좌우반구com(split BVF)_2	14	1	<?xml version="1.0"?>\n<Clock xmlns:dt="urn:schemas-microsoft-com:datatypes"><Description dt:dt="string">E-Prime Primary Realtime Clock</Description><StartTime><Timestamp dt:dt="int">0</Timestamp><DateUtc dt:dt="string">2020-11-13T07:23:27Z</DateUtc></StartTime><FrequencyChanges><FrequencyChange><Frequency dt:dt="r8">2699980000</Frequency><Timestamp dt:dt="r8">3.05971225205308E+15</Timestamp><Cur…	좌우반구com(split BVF)_2-014-1	60.022	1.0.0.165	1	-441032540	Professional	2.0.10.242	2.0.10.353	11-13-2020	2020-11-13 오전 7:23:27	16:23:27	2.0.10.248	27	1	{/}	제도	제	도	109	1	27	NULL	NULL	NULL	NULL	NULL	NULL	KSY2	List1	NULL	NULL	NULL	NULL	NULL	NULL	NULL	NULL	NULL	1	{/}	1	3	100969	0	{/}	548
좌우반구com(split BVF)_2	14	1	<?xml version="1.0"?>\n<Clock xmlns:dt="urn:schemas-microsoft-com:datatypes"><Description dt:dt="string">E-Prime Primary Realtime Clock</Description><StartTime><Timestamp dt:dt="int">0</Timestamp><DateUtc dt:dt="string">2020-11-13T07:23:27Z</DateUtc></StartTime><FrequencyChanges><FrequencyChange><Frequency dt:dt="r8">2699980000</Frequency><Timestamp dt:dt="r8">3.05971225205308E+15</Timestamp><Cur…	좌우반구com(split BVF)_2-014-1	60.022	1.0.0.165	1	-441032540	Professional	2.0.10.242	2.0.10.353	11-13-2020	2020-11-13 오전 7:23:27	16:23:27	2.0.10.248	199	2	z	제란	제	란	NULL	NULL	NULL	24	1	67	NULL	NULL	NULL	KSY3	List2	NULL	NULL	NULL	NULL	NULL	NULL	NULL	NULL	NULL	1	z	0	3	629632	0	z	660
좌우반구com(split BVF)_2	14	1	<?xml version="1.0"?>\n<Clock xmlns:dt="urn:schemas-microsoft-com:datatypes"><Description dt:dt="string">E-Prime Primary Realtime Clock</Description><StartTime><Timestamp dt:dt="int">0</Timestamp><DateUtc dt:dt="string">2020-11-13T07:23:27Z</DateUtc></StartTime><FrequencyChanges><FrequencyChange><Frequency dt:dt="r8">2699980000</Frequency><Timestamp dt:dt="r8">3.05971225205308E+15</Timestamp><Cur…	좌우반구com(split BVF)_2-014-1	60.022	1.0.0.165	1	-441032540	Professional	2.0.10.242	2.0.10.353	11-13-2020	2020-11-13 오전 7:23:27	16:23:27	2.0.10.248	350	1	{/}	제안	제	안	NULL	NULL	NULL	NULL	NULL	NULL	78	1	86	KSY2	List3	NULL	NULL	NULL	NULL	NULL	NULL	NULL	NULL	NULL	1	{/}	0	3	1100248	0	{/}	436
좌우반구com(split BVF)_2	14	1	<?xml version="1.0"?>\n<Clock xmlns:dt="urn:schemas-microsoft-com:datatypes"><Description dt:dt="string">E-Prime Primary Realtime Clock</Description><StartTime><Timestamp dt:dt="int">0</Timestamp><DateUtc dt:dt="string">2020-11-13T07:23:27Z</DateUtc></StartTime><FrequencyChanges><FrequencyChange><Frequency dt:dt="r8">2699980000</Frequency><Timestamp dt:dt="r8">3.05971225205308E+15</Timestamp><Cur…	좌우반구com(split BVF)_2-014-1	60.022	1.0.0.165	1	-441032540	Professional	2.0.10.242	2.0.10.353	11-13-2020	2020-11-13 오전 7:23:27	16:23:27	2.0.10.248	168	1	{/}	제품	제	품	NULL	NULL	NULL	94	1	36	NULL	NULL	NULL	KSY2	List2	NULL	NULL	NULL	NULL	NULL	NULL	NULL	NULL	NULL	1	{/}	0	3	543929	0	{/}	452
좌우반구com(split BVF)_2	14	1	<?xml version="1.0"?>\n<Clock xmlns:dt="urn:schemas-microsoft-com:datatypes"><Description dt:dt="string">E-Prime Primary Realtime Clock</Description><StartTime><Timestamp dt:dt="int">0</Timestamp><DateUtc dt:dt="string">2020-11-13T07:23:27Z</DateUtc></StartTime><FrequencyChanges><FrequencyChange><Frequency dt:dt="r8">2699980000</Frequency><Timestamp dt:dt="r8">3.05971225205308E+15</Timestamp><Cur…	좌우반구com(split BVF)_2-014-1	60.022	1.0.0.165	1	-441032540	Professional	2.0.10.242	2.0.10.353	11-13-2020	2020-11-13 오전 7:23:27	16:23:27	2.0.10.248	299	1	{/}	조건	조	건	NULL	NULL	NULL	NULL	NULL	NULL	2	1	35	KSY2	List3	NULL	NULL	NULL	NULL	NULL	NULL	NULL	NULL	NULL	1	{/}	1	3	961997	0	{/}	441
좌우반구com(split BVF)_2	14	1	<?xml version="1.0"?>\n<Clock xmlns:dt="urn:schemas-microsoft-com:datatypes"><Description dt:dt="string">E-Prime Primary Realtime Clock</Description><StartTime><Timestamp dt:dt="int">0</Timestamp><DateUtc dt:dt="string">2020-11-13T07:23:27Z</DateUtc></StartTime><FrequencyChanges><FrequencyChange><Frequency dt:dt="r8">2699980000</Frequency><Timestamp dt:dt="r8">3.05971225205308E+15</Timestamp><Cur…	좌우반구com(split BVF)_2-014-1	60.022	1.0.0.165	1	-441032540	Professional	2.0.10.242	2.0.10.353	11-13-2020	2020-11-13 오전 7:23:27	16:23:27	2.0.10.248	132	1	{/}	조례	조	례	48	1	132	NULL	NULL	NULL	NULL	NULL	NULL	KSY2	List1	NULL	NULL	NULL	NULL	NULL	NULL	NULL	NULL	NULL	1	{/}	0	4	394699	0	{/}	661
좌우반구com(split BVF)_2	14	1	<?xml version="1.0"?>\n<Clock xmlns:dt="urn:schemas-microsoft-com:datatypes"><Description dt:dt="string">E-Prime Primary Realtime Clock</Description><StartTime><Timestamp dt:dt="int">0</Timestamp><DateUtc dt:dt="string">2020-11-13T07:23:27Z</DateUtc></StartTime><FrequencyChanges><FrequencyChange><Frequency dt:dt="r8">2699980000</Frequency><Timestamp dt:dt="r8">3.05971225205308E+15</Timestamp><Cur…	좌우반구com(split BVF)_2-014-1	60.022	1.0.0.165	1	-441032540	Professional	2.0.10.242	2.0.10.353	11-13-2020	2020-11-13 오전 7:23:27	16:23:27	2.0.10.248	202	1	{/}	조직	조	직	NULL	NULL	NULL	68	1	70	NULL	NULL	NULL	KSY2	List2	NULL	NULL	NULL	NULL	NULL	NULL	NULL	NULL	NULL	1	{/}	0	3	637912	0	{/}	540
좌우반구com(split BVF)_2	14	1	<?xml version="1.0"?>\n<Clock xmlns:dt="urn:schemas-microsoft-com:datatypes"><Description dt:dt="string">E-Prime Primary Realtime Clock</Description><StartTime><Timestamp dt:dt="int">0</Timestamp><DateUtc dt:dt="string">2020-11-13T07:23:27Z</DateUtc></StartTime><FrequencyChanges><FrequencyChange><Frequency dt:dt="r8">2699980000</Frequency><Timestamp dt:dt="r8">3.05971225205308E+15</Timestamp><Cur…	좌우반구com(split BVF)_2-014-1	60.022	1.0.0.165	1	-441032540	Professional	2.0.10.242	2.0.10.353	11-13-2020	2020-11-13 오전 7:23:27	16:23:27	2.0.10.248	395	1	{/}	종류	종	류	NULL	NULL	NULL	NULL	NULL	NULL	80	1	131	KSY2	List3	NULL	NULL	NULL	NULL	NULL	NULL	NULL	NULL	NULL	1	{/}	0	4	1224921	0	{/}	753
좌우반구com(split BVF)_2	14	1	<?xml version="1.0"?>\n<Clock xmlns:dt="urn:schemas-microsoft-com:datatypes"><Description dt:dt="string">E-Prime Primary Realtime Clock</Description><StartTime><Timestamp dt:dt="int">0</Timestamp><DateUtc dt:dt="string">2020-11-13T07:23:27Z</DateUtc></StartTime><FrequencyChanges><FrequencyChange><Frequency dt:dt="r8">2699980000</Frequency><Timestamp dt:dt="r8">3.05971225205308E+15</Timestamp><Cur…	좌우반구com(split BVF)_2-014-1	60.022	1.0.0.165	1	-441032540	Professional	2.0.10.242	2.0.10.353	11-13-2020	2020-11-13 오전 7:23:27	16:23:27	2.0.10.248	340	2	z	종백	종	백	NULL	NULL	NULL	NULL	NULL	NULL	104	1	76	KSY	List3	0		0	-1	1073208	183		0	0	1	z	0	3	1073391	0	z	382
좌우반구com(split BVF)_2	14	1	<?xml version="1.0"?>\n<Clock xmlns:dt="urn:schemas-microsoft-com:datatypes"><Description dt:dt="string">E-Prime Primary Realtime Clock</Description><StartTime><Timestamp dt:dt="int">0</Timestamp><DateUtc dt:dt="string">2020-11-13T07:23:27Z</DateUtc></StartTime><FrequencyChanges><FrequencyChange><Frequency dt:dt="r8">2699980000</Frequency><Timestamp dt:dt="r8">3.05971225205308E+15</Timestamp><Cur…	좌우반구com(split BVF)_2-014-1	60.022	1.0.0.165	1	-441032540	Professional	2.0.10.242	2.0.10.353	11-13-2020	2020-11-13 오전 7:23:27	16:23:27	2.0.10.248	149	2	z	죽거	죽	거	NULL	NULL	NULL	27	1	17	NULL	NULL	NULL	KSY2	List2	NULL	NULL	NULL	NULL	NULL	NULL	NULL	NULL	NULL	1	z	1	3	490431	0	z	463
좌우반구com(split BVF)_2	14	1	<?xml version="1.0"?>\n<Clock xmlns:dt="urn:schemas-microsoft-com:datatypes"><Description dt:dt="string">E-Prime Primary Realtime Clock</Description><StartTime><Timestamp dt:dt="int">0</Timestamp><DateUtc dt:dt="string">2020-11-13T07:23:27Z</DateUtc></StartTime><FrequencyChanges><FrequencyChange><Frequency dt:dt="r8">2699980000</Frequency><Timestamp dt:dt="r8">3.05971225205308E+15</Timestamp><Cur…	좌우반구com(split BVF)_2-014-1	60.022	1.0.0.165	1	-441032540	Professional	2.0.10.242	2.0.10.353	11-13-2020	2020-11-13 오전 7:23:27	16:23:27	2.0.10.248	260	1	{/}	죽음	죽	음	NULL	NULL	NULL	65	1	128	NULL	NULL	NULL	KSY2	List2	NULL	NULL	NULL	NULL	NULL	NULL	NULL	NULL	NULL	1	{/}	0	4	798639	0	{/}	714
좌우반구com(split BVF)_2	14	1	<?xml version="1.0"?>\n<Clock xmlns:dt="urn:schemas-microsoft-com:datatypes"><Description dt:dt="string">E-Prime Primary Realtime Clock</Description><StartTime><Timestamp dt:dt="int">0</Timestamp><DateUtc dt:dt="string">2020-11-13T07:23:27Z</DateUtc></StartTime><FrequencyChanges><FrequencyChange><Frequency dt:dt="r8">2699980000</Frequency><Timestamp dt:dt="r8">3.05971225205308E+15</Timestamp><Cur…	좌우반구com(split BVF)_2-014-1	60.022	1.0.0.165	1	-441032540	Professional	2.0.10.242	2.0.10.353	11-13-2020	2020-11-13 오전 7:23:27	16:23:27	2.0.10.248	187	1	{/}	준거	준	거	NULL	NULL	NULL	20	1	55	NULL	NULL	NULL	KSY2	List2	NULL	NULL	NULL	NULL	NULL	NULL	NULL	NULL	NULL	1	{/}	0	4	595711	0	{/}	710
좌우반구com(split BVF)_2	14	1	<?xml version="1.0"?>\n<Clock xmlns:dt="urn:schemas-microsoft-com:datatypes"><Description dt:dt="string">E-Prime Primary Realtime Clock</Description><StartTime><Timestamp dt:dt="int">0</Timestamp><DateUtc dt:dt="string">2020-11-13T07:23:27Z</DateUtc></StartTime><FrequencyChanges><FrequencyChange><Frequency dt:dt="r8">2699980000</Frequency><Timestamp dt:dt="r8">3.05971225205308E+15</Timestamp><Cur…	좌우반구com(split BVF)_2-014-1	60.022	1.0.0.165	1	-441032540	Professional	2.0.10.242	2.0.10.353	11-13-2020	2020-11-13 오전 7:23:27	16:23:27	2.0.10.248	86	2	z	증력	증	력	97	1	86	NULL	NULL	NULL	NULL	NULL	NULL	KSY	List1	0		0	-1	265861	183		0	0	1	z	1	3	266044	0	z	606
좌우반구com(split BVF)_2	14	1	<?xml version="1.0"?>\n<Clock xmlns:dt="urn:schemas-microsoft-com:datatypes"><Description dt:dt="string">E-Prime Primary Realtime Clock</Description><StartTime><Timestamp dt:dt="int">0</Timestamp><DateUtc dt:dt="string">2020-11-13T07:23:27Z</DateUtc></StartTime><FrequencyChanges><FrequencyChange><Frequency dt:dt="r8">2699980000</Frequency><Timestamp dt:dt="r8">3.05971225205308E+15</Timestamp><Cur…	좌우반구com(split BVF)_2-014-1	60.022	1.0.0.165	1	-441032540	Professional	2.0.10.242	2.0.10.353	11-13-2020	2020-11-13 오전 7:23:27	16:23:27	2.0.10.248	356	1	{/}	증인	증	인	NULL	NULL	NULL	NULL	NULL	NULL	23	1	92	KSY2	List3	NULL	NULL	NULL	NULL	NULL	NULL	NULL	NULL	NULL	1	{/}	0	4	1116593	0	{/}	347
좌우반구com(split BVF)_2	14	1	<?xml version="1.0"?>\n<Clock xmlns:dt="urn:schemas-microsoft-com:datatypes"><Description dt:dt="string">E-Prime Primary Realtime Clock</Description><StartTime><Timestamp dt:dt="int">0</Timestamp><DateUtc dt:dt="string">2020-11-13T07:23:27Z</DateUtc></StartTime><FrequencyChanges><FrequencyChange><Frequency dt:dt="r8">2699980000</Frequency><Timestamp dt:dt="r8">3.05971225205308E+15</Timestamp><Cur…	좌우반구com(split BVF)_2-014-1	60.022	1.0.0.165	1	-441032540	Professional	2.0.10.242	2.0.10.353	11-13-2020	2020-11-13 오전 7:23:27	16:23:27	2.0.10.248	332	2	z	지님	지	님	NULL	NULL	NULL	NULL	NULL	NULL	54	1	68	KSY	List3	0		0	-1	1050766	183		0	0	1	z	0	3	1050949	0	z	872
좌우반구com(split BVF)_2	14	1	<?xml version="1.0"?>\n<Clock xmlns:dt="urn:schemas-microsoft-com:datatypes"><Description dt:dt="string">E-Prime Primary Realtime Clock</Description><StartTime><Timestamp dt:dt="int">0</Timestamp><DateUtc dt:dt="string">2020-11-13T07:23:27Z</DateUtc></StartTime><FrequencyChanges><FrequencyChange><Frequency dt:dt="r8">2699980000</Frequency><Timestamp dt:dt="r8">3.05971225205308E+15</Timestamp><Cur…	좌우반구com(split BVF)_2-014-1	60.022	1.0.0.165	1	-441032540	Professional	2.0.10.242	2.0.10.353	11-13-2020	2020-11-13 오전 7:23:27	16:23:27	2.0.10.248	289	1	{/}	지적	지	적	NULL	NULL	NULL	NULL	NULL	NULL	58	1	25	KSY2	List3	NULL	NULL	NULL	NULL	NULL	NULL	NULL	NULL	NULL	1	{/}	1	3	933457	0	{/}	486
좌우반구com(split BVF)_2	14	1	<?xml version="1.0"?>\n<Clock xmlns:dt="urn:schemas-microsoft-com:datatypes"><Description dt:dt="string">E-Prime Primary Realtime Clock</Description><StartTime><Timestamp dt:dt="int">0</Timestamp><DateUtc dt:dt="string">2020-11-13T07:23:27Z</DateUtc></StartTime><FrequencyChanges><FrequencyChange><Frequency dt:dt="r8">2699980000</Frequency><Timestamp dt:dt="r8">3.05971225205308E+15</Timestamp><Cur…	좌우반구com(split BVF)_2-014-1	60.022	1.0.0.165	1	-441032540	Professional	2.0.10.242	2.0.10.353	11-13-2020	2020-11-13 오전 7:23:27	16:23:27	2.0.10.248	284	1	{/}	지표	지	표	NULL	NULL	NULL	NULL	NULL	NULL	123	1	20	KSY2	List3	NULL	NULL	NULL	NULL	NULL	NULL	NULL	NULL	NULL	1	{/}	0	3	918496	0	{/}	471
좌우반구com(split BVF)_2	14	1	<?xml version="1.0"?>\n<Clock xmlns:dt="urn:schemas-microsoft-com:datatypes"><Description dt:dt="string">E-Prime Primary Realtime Clock</Description><StartTime><Timestamp dt:dt="int">0</Timestamp><DateUtc dt:dt="string">2020-11-13T07:23:27Z</DateUtc></StartTime><FrequencyChanges><FrequencyChange><Frequency dt:dt="r8">2699980000</Frequency><Timestamp dt:dt="r8">3.05971225205308E+15</Timestamp><Cur…	좌우반구com(split BVF)_2-014-1	60.022	1.0.0.165	1	-441032540	Professional	2.0.10.242	2.0.10.353	11-13-2020	2020-11-13 오전 7:23:27	16:23:27	2.0.10.248	307	1	{/}	지혜	지	혜	NULL	NULL	NULL	NULL	NULL	NULL	81	1	43	KSY2	List3	NULL	NULL	NULL	NULL	NULL	NULL	NULL	NULL	NULL	1	{/}	0	3	983623	0	{/}	535
좌우반구com(split BVF)_2	14	1	<?xml version="1.0"?>\n<Clock xmlns:dt="urn:schemas-microsoft-com:datatypes"><Description dt:dt="string">E-Prime Primary Realtime Clock</Description><StartTime><Timestamp dt:dt="int">0</Timestamp><DateUtc dt:dt="string">2020-11-13T07:23:27Z</DateUtc></StartTime><FrequencyChanges><FrequencyChange><Frequency dt:dt="r8">2699980000</Frequency><Timestamp dt:dt="r8">3.05971225205308E+15</Timestamp><Cur…	좌우반구com(split BVF)_2-014-1	60.022	1.0.0.165	1	-441032540	Professional	2.0.10.242	2.0.10.353	11-13-2020	2020-11-13 오전 7:23:27	16:23:27	2.0.10.248	341	2	z	직매	직	매	NULL	NULL	NULL	NULL	NULL	NULL	126	1	77	KSY2	List3	NULL	NULL	NULL	NULL	NULL	NULL	NULL	NULL	NULL	1	z	0	4	1075974	0	z	583
좌우반구com(split BVF)_2	14	1	<?xml version="1.0"?>\n<Clock xmlns:dt="urn:schemas-microsoft-com:datatypes"><Description dt:dt="string">E-Prime Primary Realtime Clock</Description><StartTime><Timestamp dt:dt="int">0</Timestamp><DateUtc dt:dt="string">2020-11-13T07:23:27Z</DateUtc></StartTime><FrequencyChanges><FrequencyChange><Frequency dt:dt="r8">2699980000</Frequency><Timestamp dt:dt="r8">3.05971225205308E+15</Timestamp><Cur…	좌우반구com(split BVF)_2-014-1	60.022	1.0.0.165	1	-441032540	Professional	2.0.10.242	2.0.10.353	11-13-2020	2020-11-13 오전 7:23:27	16:23:27	2.0.10.248	213	1	{/}	직장	직	장	NULL	NULL	NULL	79	1	81	NULL	NULL	NULL	KSY2	List2	NULL	NULL	NULL	NULL	NULL	NULL	NULL	NULL	NULL	1	{/}	0	4	668252	0	{/}	847
좌우반구com(split BVF)_2	14	1	<?xml version="1.0"?>\n<Clock xmlns:dt="urn:schemas-microsoft-com:datatypes"><Description dt:dt="string">E-Prime Primary Realtime Clock</Description><StartTime><Timestamp dt:dt="int">0</Timestamp><DateUtc dt:dt="string">2020-11-13T07:23:27Z</DateUtc></StartTime><FrequencyChanges><FrequencyChange><Frequency dt:dt="r8">2699980000</Frequency><Timestamp dt:dt="r8">3.05971225205308E+15</Timestamp><Cur…	좌우반구com(split BVF)_2-014-1	60.022	1.0.0.165	1	-441032540	Professional	2.0.10.242	2.0.10.353	11-13-2020	2020-11-13 오전 7:23:27	16:23:27	2.0.10.248	106	2	z	진회	진	회	57	1	106	NULL	NULL	NULL	NULL	NULL	NULL	KSY	List1	0		0	-1	323207	184		0	0	1	z	0	4	323391	0	z	1266
좌우반구com(split BVF)_2	14	1	<?xml version="1.0"?>\n<Clock xmlns:dt="urn:schemas-microsoft-com:datatypes"><Description dt:dt="string">E-Prime Primary Realtime Clock</Description><StartTime><Timestamp dt:dt="int">0</Timestamp><DateUtc dt:dt="string">2020-11-13T07:23:27Z</DateUtc></StartTime><FrequencyChanges><FrequencyChange><Frequency dt:dt="r8">2699980000</Frequency><Timestamp dt:dt="r8">3.05971225205308E+15</Timestamp><Cur…	좌우반구com(split BVF)_2-014-1	60.022	1.0.0.165	1	-441032540	Professional	2.0.10.242	2.0.10.353	11-13-2020	2020-11-13 오전 7:23:27	16:23:27	2.0.10.248	348	1	{/}	질서	질	서	NULL	NULL	NULL	NULL	NULL	NULL	86	1	84	KSY2	List3	NULL	NULL	NULL	NULL	NULL	NULL	NULL	NULL	NULL	1	{/}	0	4	1094934	0	{/}	470
좌우반구com(split BVF)_2	14	1	<?xml version="1.0"?>\n<Clock xmlns:dt="urn:schemas-microsoft-com:datatypes"><Description dt:dt="string">E-Prime Primary Realtime Clock</Description><StartTime><Timestamp dt:dt="int">0</Timestamp><DateUtc dt:dt="string">2020-11-13T07:23:27Z</DateUtc></StartTime><FrequencyChanges><FrequencyChange><Frequency dt:dt="r8">2699980000</Frequency><Timestamp dt:dt="r8">3.05971225205308E+15</Timestamp><Cur…	좌우반구com(split BVF)_2-014-1	60.022	1.0.0.165	1	-441032540	Professional	2.0.10.242	2.0.10.353	11-13-2020	2020-11-13 오전 7:23:27	16:23:27	2.0.10.248	345	1	{/}	차량	차	량	NULL	NULL	NULL	NULL	NULL	NULL	69	1	81	KSY2	List3	NULL	NULL	NULL	NULL	NULL	NULL	NULL	NULL	NULL	1	{/}	0	3	1086803	0	{/}	593
좌우반구com(split BVF)_2	14	1	<?xml version="1.0"?>\n<Clock xmlns:dt="urn:schemas-microsoft-com:datatypes"><Description dt:dt="string">E-Prime Primary Realtime Clock</Description><StartTime><Timestamp dt:dt="int">0</Timestamp><DateUtc dt:dt="string">2020-11-13T07:23:27Z</DateUtc></StartTime><FrequencyChanges><FrequencyChange><Frequency dt:dt="r8">2699980000</Frequency><Timestamp dt:dt="r8">3.05971225205308E+15</Timestamp><Cur…	좌우반구com(split BVF)_2-014-1	60.022	1.0.0.165	1	-441032540	Professional	2.0.10.242	2.0.10.353	11-13-2020	2020-11-13 오전 7:23:27	16:23:27	2.0.10.248	333	1	{/}	차익	차	익	NULL	NULL	NULL	NULL	NULL	NULL	82	1	69	KSY2	List3	NULL	NULL	NULL	NULL	NULL	NULL	NULL	NULL	NULL	0	{/}	1	3	1054031	0	z	542
좌우반구com(split BVF)_2	14	1	<?xml version="1.0"?>\n<Clock xmlns:dt="urn:schemas-microsoft-com:datatypes"><Description dt:dt="string">E-Prime Primary Realtime Clock</Description><StartTime><Timestamp dt:dt="int">0</Timestamp><DateUtc dt:dt="string">2020-11-13T07:23:27Z</DateUtc></StartTime><FrequencyChanges><FrequencyChange><Frequency dt:dt="r8">2699980000</Frequency><Timestamp dt:dt="r8">3.05971225205308E+15</Timestamp><Cur…	좌우반구com(split BVF)_2-014-1	60.022	1.0.0.165	1	-441032540	Professional	2.0.10.242	2.0.10.353	11-13-2020	2020-11-13 오전 7:23:27	16:23:27	2.0.10.248	338	2	z	착반	착	반	NULL	NULL	NULL	NULL	NULL	NULL	116	1	74	KSY	List3	0		0	0	1067677	183		0	0	1	z	0	3	1067860	0	z	705
좌우반구com(split BVF)_2	14	1	<?xml version="1.0"?>\n<Clock xmlns:dt="urn:schemas-microsoft-com:datatypes"><Description dt:dt="string">E-Prime Primary Realtime Clock</Description><StartTime><Timestamp dt:dt="int">0</Timestamp><DateUtc dt:dt="string">2020-11-13T07:23:27Z</DateUtc></StartTime><FrequencyChanges><FrequencyChange><Frequency dt:dt="r8">2699980000</Frequency><Timestamp dt:dt="r8">3.05971225205308E+15</Timestamp><Cur…	좌우반구com(split BVF)_2-014-1	60.022	1.0.0.165	1	-441032540	Professional	2.0.10.242	2.0.10.353	11-13-2020	2020-11-13 오전 7:23:27	16:23:27	2.0.10.248	116	1	{/}	책임	책	임	94	1	116	NULL	NULL	NULL	NULL	NULL	NULL	KSY2	List1	NULL	NULL	NULL	NULL	NULL	NULL	NULL	NULL	NULL	1	{/}	0	3	351547	0	{/}	509
좌우반구com(split BVF)_2	14	1	<?xml version="1.0"?>\n<Clock xmlns:dt="urn:schemas-microsoft-com:datatypes"><Description dt:dt="string">E-Prime Primary Realtime Clock</Description><StartTime><Timestamp dt:dt="int">0</Timestamp><DateUtc dt:dt="string">2020-11-13T07:23:27Z</DateUtc></StartTime><FrequencyChanges><FrequencyChange><Frequency dt:dt="r8">2699980000</Frequency><Timestamp dt:dt="r8">3.05971225205308E+15</Timestamp><Cur…	좌우반구com(split BVF)_2-014-1	60.022	1.0.0.165	1	-441032540	Professional	2.0.10.242	2.0.10.353	11-13-2020	2020-11-13 오전 7:23:27	16:23:27	2.0.10.248	69	2	z	책희	책	희	26	1	69	NULL	NULL	NULL	NULL	NULL	NULL	KSY2	List1	NULL	NULL	NULL	NULL	NULL	NULL	NULL	NULL	NULL	1	z	0	3	217928	0	z	659
좌우반구com(split BVF)_2	14	1	<?xml version="1.0"?>\n<Clock xmlns:dt="urn:schemas-microsoft-com:datatypes"><Description dt:dt="string">E-Prime Primary Realtime Clock</Description><StartTime><Timestamp dt:dt="int">0</Timestamp><DateUtc dt:dt="string">2020-11-13T07:23:27Z</DateUtc></StartTime><FrequencyChanges><FrequencyChange><Frequency dt:dt="r8">2699980000</Frequency><Timestamp dt:dt="r8">3.05971225205308E+15</Timestamp><Cur…	좌우반구com(split BVF)_2-014-1	60.022	1.0.0.165	1	-441032540	Professional	2.0.10.242	2.0.10.353	11-13-2020	2020-11-13 오전 7:23:27	16:23:27	2.0.10.248	336	2	z	청휘	청	휘	NULL	NULL	NULL	NULL	NULL	NULL	106	1	72	KSY3	List3	NULL	NULL	NULL	NULL	NULL	NULL	NULL	NULL	NULL	1	z	1	3	1062278	0	z	711
좌우반구com(split BVF)_2	14	1	<?xml version="1.0"?>\n<Clock xmlns:dt="urn:schemas-microsoft-com:datatypes"><Description dt:dt="string">E-Prime Primary Realtime Clock</Description><StartTime><Timestamp dt:dt="int">0</Timestamp><DateUtc dt:dt="string">2020-11-13T07:23:27Z</DateUtc></StartTime><FrequencyChanges><FrequencyChange><Frequency dt:dt="r8">2699980000</Frequency><Timestamp dt:dt="r8">3.05971225205308E+15</Timestamp><Cur…	좌우반구com(split BVF)_2-014-1	60.022	1.0.0.165	1	-441032540	Professional	2.0.10.242	2.0.10.353	11-13-2020	2020-11-13 오전 7:23:27	16:23:27	2.0.10.248	271	2	z	체행	체	행	NULL	NULL	NULL	NULL	NULL	NULL	97	1	7	KSY3	List3	NULL	NULL	NULL	NULL	NULL	NULL	NULL	NULL	NULL	1	z	0	3	882692	0	z	532
좌우반구com(split BVF)_2	14	1	<?xml version="1.0"?>\n<Clock xmlns:dt="urn:schemas-microsoft-com:datatypes"><Description dt:dt="string">E-Prime Primary Realtime Clock</Description><StartTime><Timestamp dt:dt="int">0</Timestamp><DateUtc dt:dt="string">2020-11-13T07:23:27Z</DateUtc></StartTime><FrequencyChanges><FrequencyChange><Frequency dt:dt="r8">2699980000</Frequency><Timestamp dt:dt="r8">3.05971225205308E+15</Timestamp><Cur…	좌우반구com(split BVF)_2-014-1	60.022	1.0.0.165	1	-441032540	Professional	2.0.10.242	2.0.10.353	11-13-2020	2020-11-13 오전 7:23:27	16:23:27	2.0.10.248	2	1	{/}	체험	체	험	38	1	2	NULL	NULL	NULL	NULL	NULL	NULL	KSY2	List1	NULL	NULL	NULL	NULL	NULL	NULL	NULL	NULL	NULL	1	{/}	1	3	26712	0	{/}	622
좌우반구com(split BVF)_2	14	1	<?xml version="1.0"?>\n<Clock xmlns:dt="urn:schemas-microsoft-com:datatypes"><Description dt:dt="string">E-Prime Primary Realtime Clock</Description><StartTime><Timestamp dt:dt="int">0</Timestamp><DateUtc dt:dt="string">2020-11-13T07:23:27Z</DateUtc></StartTime><FrequencyChanges><FrequencyChange><Frequency dt:dt="r8">2699980000</Frequency><Timestamp dt:dt="r8">3.05971225205308E+15</Timestamp><Cur…	좌우반구com(split BVF)_2-014-1	60.022	1.0.0.165	1	-441032540	Professional	2.0.10.242	2.0.10.353	11-13-2020	2020-11-13 오전 7:23:27	16:23:27	2.0.10.248	319	1	{/}	최고	최	고	NULL	NULL	NULL	NULL	NULL	NULL	15	1	55	KSY2	List3	NULL	NULL	NULL	NULL	NULL	NULL	NULL	NULL	NULL	1	{/}	0	4	1016695	0	{/}	447
좌우반구com(split BVF)_2	14	1	<?xml version="1.0"?>\n<Clock xmlns:dt="urn:schemas-microsoft-com:datatypes"><Description dt:dt="string">E-Prime Primary Realtime Clock</Description><StartTime><Timestamp dt:dt="int">0</Timestamp><DateUtc dt:dt="string">2020-11-13T07:23:27Z</DateUtc></StartTime><FrequencyChanges><FrequencyChange><Frequency dt:dt="r8">2699980000</Frequency><Timestamp dt:dt="r8">3.05971225205308E+15</Timestamp><Cur…	좌우반구com(split BVF)_2-014-1	60.022	1.0.0.165	1	-441032540	Professional	2.0.10.242	2.0.10.353	11-13-2020	2020-11-13 오전 7:23:27	16:23:27	2.0.10.248	244	2	z	최여	최	여	NULL	NULL	NULL	63	1	112	NULL	NULL	NULL	KSY3	List2	NULL	NULL	NULL	NULL	NULL	NULL	NULL	NULL	NULL	1	z	0	3	754088	0	z	490
좌우반구com(split BVF)_2	14	1	<?xml version="1.0"?>\n<Clock xmlns:dt="urn:schemas-microsoft-com:datatypes"><Description dt:dt="string">E-Prime Primary Realtime Clock</Description><StartTime><Timestamp dt:dt="int">0</Timestamp><DateUtc dt:dt="string">2020-11-13T07:23:27Z</DateUtc></StartTime><FrequencyChanges><FrequencyChange><Frequency dt:dt="r8">2699980000</Frequency><Timestamp dt:dt="r8">3.05971225205308E+15</Timestamp><Cur…	좌우반구com(split BVF)_2-014-1	60.022	1.0.0.165	1	-441032540	Professional	2.0.10.242	2.0.10.353	11-13-2020	2020-11-13 오전 7:23:27	16:23:27	2.0.10.248	190	2	z	최횟	최	횟	NULL	NULL	NULL	31	1	58	NULL	NULL	NULL	KSY3	List2	NULL	NULL	NULL	NULL	NULL	NULL	NULL	NULL	NULL	1	z	0	4	603858	0	z	522
좌우반구com(split BVF)_2	14	1	<?xml version="1.0"?>\n<Clock xmlns:dt="urn:schemas-microsoft-com:datatypes"><Description dt:dt="string">E-Prime Primary Realtime Clock</Description><StartTime><Timestamp dt:dt="int">0</Timestamp><DateUtc dt:dt="string">2020-11-13T07:23:27Z</DateUtc></StartTime><FrequencyChanges><FrequencyChange><Frequency dt:dt="r8">2699980000</Frequency><Timestamp dt:dt="r8">3.05971225205308E+15</Timestamp><Cur…	좌우반구com(split BVF)_2-014-1	60.022	1.0.0.165	1	-441032540	Professional	2.0.10.242	2.0.10.353	11-13-2020	2020-11-13 오전 7:23:27	16:23:27	2.0.10.248	80	2	z	축허	축	허	64	1	80	NULL	NULL	NULL	NULL	NULL	NULL	KSY	List1	0		0	-1	249500	183		0	0	1	z	1	3	249683	0	z	591
좌우반구com(split BVF)_2	14	1	<?xml version="1.0"?>\n<Clock xmlns:dt="urn:schemas-microsoft-com:datatypes"><Description dt:dt="string">E-Prime Primary Realtime Clock</Description><StartTime><Timestamp dt:dt="int">0</Timestamp><DateUtc dt:dt="string">2020-11-13T07:23:27Z</DateUtc></StartTime><FrequencyChanges><FrequencyChange><Frequency dt:dt="r8">2699980000</Frequency><Timestamp dt:dt="r8">3.05971225205308E+15</Timestamp><Cur…	좌우반구com(split BVF)_2-014-1	60.022	1.0.0.165	1	-441032540	Professional	2.0.10.242	2.0.10.353	11-13-2020	2020-11-13 오전 7:23:27	16:23:27	2.0.10.248	165	2	z	축헤	축	헤	NULL	NULL	NULL	56	1	33	NULL	NULL	NULL	KSY	List2	0		0	0	535799	183		0	0	1	z	0	3	535982	0	z	455
좌우반구com(split BVF)_2	14	1	<?xml version="1.0"?>\n<Clock xmlns:dt="urn:schemas-microsoft-com:datatypes"><Description dt:dt="string">E-Prime Primary Realtime Clock</Description><StartTime><Timestamp dt:dt="int">0</Timestamp><DateUtc dt:dt="string">2020-11-13T07:23:27Z</DateUtc></StartTime><FrequencyChanges><FrequencyChange><Frequency dt:dt="r8">2699980000</Frequency><Timestamp dt:dt="r8">3.05971225205308E+15</Timestamp><Cur…	좌우반구com(split BVF)_2-014-1	60.022	1.0.0.165	1	-441032540	Professional	2.0.10.242	2.0.10.353	11-13-2020	2020-11-13 오전 7:23:27	16:23:27	2.0.10.248	249	2	z	축희	축	희	NULL	NULL	NULL	75	1	117	NULL	NULL	NULL	KSY2	List2	NULL	NULL	NULL	NULL	NULL	NULL	NULL	NULL	NULL	1	z	0	3	767733	0	z	749
좌우반구com(split BVF)_2	14	1	<?xml version="1.0"?>\n<Clock xmlns:dt="urn:schemas-microsoft-com:datatypes"><Description dt:dt="string">E-Prime Primary Realtime Clock</Description><StartTime><Timestamp dt:dt="int">0</Timestamp><DateUtc dt:dt="string">2020-11-13T07:23:27Z</DateUtc></StartTime><FrequencyChanges><FrequencyChange><Frequency dt:dt="r8">2699980000</Frequency><Timestamp dt:dt="r8">3.05971225205308E+15</Timestamp><Cur…	좌우반구com(split BVF)_2-014-1	60.022	1.0.0.165	1	-441032540	Professional	2.0.10.242	2.0.10.353	11-13-2020	2020-11-13 오전 7:23:27	16:23:27	2.0.10.248	17	2	z	측개	측	개	7	1	17	NULL	NULL	NULL	NULL	NULL	NULL	KSY	List1	0		0	-1	72096	184		0	0	1	z	0	4	72280	0	z	813
좌우반구com(split BVF)_2	14	1	<?xml version="1.0"?>\n<Clock xmlns:dt="urn:schemas-microsoft-com:datatypes"><Description dt:dt="string">E-Prime Primary Realtime Clock</Description><StartTime><Timestamp dt:dt="int">0</Timestamp><DateUtc dt:dt="string">2020-11-13T07:23:27Z</DateUtc></StartTime><FrequencyChanges><FrequencyChange><Frequency dt:dt="r8">2699980000</Frequency><Timestamp dt:dt="r8">3.05971225205308E+15</Timestamp><Cur…	좌우반구com(split BVF)_2-014-1	60.022	1.0.0.165	1	-441032540	Professional	2.0.10.242	2.0.10.353	11-13-2020	2020-11-13 오전 7:23:27	16:23:27	2.0.10.248	113	1	{/}	치안	치	안	44	1	113	NULL	NULL	NULL	NULL	NULL	NULL	KSY2	List1	NULL	NULL	NULL	NULL	NULL	NULL	NULL	NULL	NULL	1	{/}	0	4	343084	0	{/}	757
좌우반구com(split BVF)_2	14	1	<?xml version="1.0"?>\n<Clock xmlns:dt="urn:schemas-microsoft-com:datatypes"><Description dt:dt="string">E-Prime Primary Realtime Clock</Description><StartTime><Timestamp dt:dt="int">0</Timestamp><DateUtc dt:dt="string">2020-11-13T07:23:27Z</DateUtc></StartTime><FrequencyChanges><FrequencyChange><Frequency dt:dt="r8">2699980000</Frequency><Timestamp dt:dt="r8">3.05971225205308E+15</Timestamp><Cur…	좌우반구com(split BVF)_2-014-1	60.022	1.0.0.165	1	-441032540	Professional	2.0.10.242	2.0.10.353	11-13-2020	2020-11-13 오전 7:23:27	16:23:27	2.0.10.248	274	2	z	치책	치	책	NULL	NULL	NULL	NULL	NULL	NULL	33	1	10	KSY3	List3	NULL	NULL	NULL	NULL	NULL	NULL	NULL	NULL	NULL	1	z	0	3	891006	0	z	602
좌우반구com(split BVF)_2	14	1	<?xml version="1.0"?>\n<Clock xmlns:dt="urn:schemas-microsoft-com:datatypes"><Description dt:dt="string">E-Prime Primary Realtime Clock</Description><StartTime><Timestamp dt:dt="int">0</Timestamp><DateUtc dt:dt="string">2020-11-13T07:23:27Z</DateUtc></StartTime><FrequencyChanges><FrequencyChange><Frequency dt:dt="r8">2699980000</Frequency><Timestamp dt:dt="r8">3.05971225205308E+15</Timestamp><Cur…	좌우반구com(split BVF)_2-014-1	60.022	1.0.0.165	1	-441032540	Professional	2.0.10.242	2.0.10.353	11-13-2020	2020-11-13 오전 7:23:27	16:23:27	2.0.10.248	298	2	z	치향	치	향	NULL	NULL	NULL	NULL	NULL	NULL	52	1	34	KSY3	List3	NULL	NULL	NULL	NULL	NULL	NULL	NULL	NULL	NULL	1	z	0	4	959282	0	z	516
좌우반구com(split BVF)_2	14	1	<?xml version="1.0"?>\n<Clock xmlns:dt="urn:schemas-microsoft-com:datatypes"><Description dt:dt="string">E-Prime Primary Realtime Clock</Description><StartTime><Timestamp dt:dt="int">0</Timestamp><DateUtc dt:dt="string">2020-11-13T07:23:27Z</DateUtc></StartTime><FrequencyChanges><FrequencyChange><Frequency dt:dt="r8">2699980000</Frequency><Timestamp dt:dt="r8">3.05971225205308E+15</Timestamp><Cur…	좌우반구com(split BVF)_2-014-1	60.022	1.0.0.165	1	-441032540	Professional	2.0.10.242	2.0.10.353	11-13-2020	2020-11-13 오전 7:23:27	16:23:27	2.0.10.248	32	1	{/}	타격	타	격	35	1	32	NULL	NULL	NULL	NULL	NULL	NULL	KSY2	List1	NULL	NULL	NULL	NULL	NULL	NULL	NULL	NULL	NULL	1	{/}	0	4	114815	0	{/}	629
좌우반구com(split BVF)_2	14	1	<?xml version="1.0"?>\n<Clock xmlns:dt="urn:schemas-microsoft-com:datatypes"><Description dt:dt="string">E-Prime Primary Realtime Clock</Description><StartTime><Timestamp dt:dt="int">0</Timestamp><DateUtc dt:dt="string">2020-11-13T07:23:27Z</DateUtc></StartTime><FrequencyChanges><FrequencyChange><Frequency dt:dt="r8">2699980000</Frequency><Timestamp dt:dt="r8">3.05971225205308E+15</Timestamp><Cur…	좌우반구com(split BVF)_2-014-1	60.022	1.0.0.165	1	-441032540	Professional	2.0.10.242	2.0.10.353	11-13-2020	2020-11-13 오전 7:23:27	16:23:27	2.0.10.248	380	1	{/}	탈퇴	탈	퇴	NULL	NULL	NULL	NULL	NULL	NULL	61	1	116	KSY2	List3	NULL	NULL	NULL	NULL	NULL	NULL	NULL	NULL	NULL	0	{/}	0	3	1182236	0	z	527
좌우반구com(split BVF)_2	14	1	<?xml version="1.0"?>\n<Clock xmlns:dt="urn:schemas-microsoft-com:datatypes"><Description dt:dt="string">E-Prime Primary Realtime Clock</Description><StartTime><Timestamp dt:dt="int">0</Timestamp><DateUtc dt:dt="string">2020-11-13T07:23:27Z</DateUtc></StartTime><FrequencyChanges><FrequencyChange><Frequency dt:dt="r8">2699980000</Frequency><Timestamp dt:dt="r8">3.05971225205308E+15</Timestamp><Cur…	좌우반구com(split BVF)_2-014-1	60.022	1.0.0.165	1	-441032540	Professional	2.0.10.242	2.0.10.353	11-13-2020	2020-11-13 오전 7:23:27	16:23:27	2.0.10.248	214	2	z	태스	태	스	NULL	NULL	NULL	85	1	82	NULL	NULL	NULL	KSY3	List2	NULL	NULL	NULL	NULL	NULL	NULL	NULL	NULL	NULL	1	z	1	3	671300	0	z	471
좌우반구com(split BVF)_2	14	1	<?xml version="1.0"?>\n<Clock xmlns:dt="urn:schemas-microsoft-com:datatypes"><Description dt:dt="string">E-Prime Primary Realtime Clock</Description><StartTime><Timestamp dt:dt="int">0</Timestamp><DateUtc dt:dt="string">2020-11-13T07:23:27Z</DateUtc></StartTime><FrequencyChanges><FrequencyChange><Frequency dt:dt="r8">2699980000</Frequency><Timestamp dt:dt="r8">3.05971225205308E+15</Timestamp><Cur…	좌우반구com(split BVF)_2-014-1	60.022	1.0.0.165	1	-441032540	Professional	2.0.10.242	2.0.10.353	11-13-2020	2020-11-13 오전 7:23:27	16:23:27	2.0.10.248	264	1	{/}	택시	택	시	NULL	NULL	NULL	22	1	132	NULL	NULL	NULL	KSY2	List2	NULL	NULL	NULL	NULL	NULL	NULL	NULL	NULL	NULL	1	{/}	0	3	809535	0	{/}	362
좌우반구com(split BVF)_2	14	1	<?xml version="1.0"?>\n<Clock xmlns:dt="urn:schemas-microsoft-com:datatypes"><Description dt:dt="string">E-Prime Primary Realtime Clock</Description><StartTime><Timestamp dt:dt="int">0</Timestamp><DateUtc dt:dt="string">2020-11-13T07:23:27Z</DateUtc></StartTime><FrequencyChanges><FrequencyChange><Frequency dt:dt="r8">2699980000</Frequency><Timestamp dt:dt="r8">3.05971225205308E+15</Timestamp><Cur…	좌우반구com(split BVF)_2-014-1	60.022	1.0.0.165	1	-441032540	Professional	2.0.10.242	2.0.10.353	11-13-2020	2020-11-13 오전 7:23:27	16:23:27	2.0.10.248	250	2	z	택정	택	정	NULL	NULL	NULL	122	1	118	NULL	NULL	NULL	KSY3	List2	NULL	NULL	NULL	NULL	NULL	NULL	NULL	NULL	NULL	1	z	0	3	770682	0	z	448
좌우반구com(split BVF)_2	14	1	<?xml version="1.0"?>\n<Clock xmlns:dt="urn:schemas-microsoft-com:datatypes"><Description dt:dt="string">E-Prime Primary Realtime Clock</Description><StartTime><Timestamp dt:dt="int">0</Timestamp><DateUtc dt:dt="string">2020-11-13T07:23:27Z</DateUtc></StartTime><FrequencyChanges><FrequencyChange><Frequency dt:dt="r8">2699980000</Frequency><Timestamp dt:dt="r8">3.05971225205308E+15</Timestamp><Cur…	좌우반구com(split BVF)_2-014-1	60.022	1.0.0.165	1	-441032540	Professional	2.0.10.242	2.0.10.353	11-13-2020	2020-11-13 오전 7:23:27	16:23:27	2.0.10.248	278	2	z	통락	통	락	NULL	NULL	NULL	NULL	NULL	NULL	67	1	14	KSY2	List3	NULL	NULL	NULL	NULL	NULL	NULL	NULL	NULL	NULL	1	z	0	4	901919	0	z	617
좌우반구com(split BVF)_2	14	1	<?xml version="1.0"?>\n<Clock xmlns:dt="urn:schemas-microsoft-com:datatypes"><Description dt:dt="string">E-Prime Primary Realtime Clock</Description><StartTime><Timestamp dt:dt="int">0</Timestamp><DateUtc dt:dt="string">2020-11-13T07:23:27Z</DateUtc></StartTime><FrequencyChanges><FrequencyChange><Frequency dt:dt="r8">2699980000</Frequency><Timestamp dt:dt="r8">3.05971225205308E+15</Timestamp><Cur…	좌우반구com(split BVF)_2-014-1	60.022	1.0.0.165	1	-441032540	Professional	2.0.10.242	2.0.10.353	11-13-2020	2020-11-13 오전 7:23:27	16:23:27	2.0.10.248	335	2	z	통록	통	록	NULL	NULL	NULL	NULL	NULL	NULL	71	1	71	KSY	List3	0		0	0	1059230	183		0	0	1	z	0	3	1059413	0	z	664
좌우반구com(split BVF)_2	14	1	<?xml version="1.0"?>\n<Clock xmlns:dt="urn:schemas-microsoft-com:datatypes"><Description dt:dt="string">E-Prime Primary Realtime Clock</Description><StartTime><Timestamp dt:dt="int">0</Timestamp><DateUtc dt:dt="string">2020-11-13T07:23:27Z</DateUtc></StartTime><FrequencyChanges><FrequencyChange><Frequency dt:dt="r8">2699980000</Frequency><Timestamp dt:dt="r8">3.05971225205308E+15</Timestamp><Cur…	좌우반구com(split BVF)_2-014-1	60.022	1.0.0.165	1	-441032540	Professional	2.0.10.242	2.0.10.353	11-13-2020	2020-11-13 오전 7:23:27	16:23:27	2.0.10.248	171	2	z	통류	통	류	NULL	NULL	NULL	90	1	39	NULL	NULL	NULL	KSY	List2	0		0	0	551810	183		0	0	1	z	0	3	551993	0	z	596
좌우반구com(split BVF)_2	14	1	<?xml version="1.0"?>\n<Clock xmlns:dt="urn:schemas-microsoft-com:datatypes"><Description dt:dt="string">E-Prime Primary Realtime Clock</Description><StartTime><Timestamp dt:dt="int">0</Timestamp><DateUtc dt:dt="string">2020-11-13T07:23:27Z</DateUtc></StartTime><FrequencyChanges><FrequencyChange><Frequency dt:dt="r8">2699980000</Frequency><Timestamp dt:dt="r8">3.05971225205308E+15</Timestamp><Cur…	좌우반구com(split BVF)_2-014-1	60.022	1.0.0.165	1	-441032540	Professional	2.0.10.242	2.0.10.353	11-13-2020	2020-11-13 오전 7:23:27	16:23:27	2.0.10.248	257	2	z	퇴착	퇴	착	NULL	NULL	NULL	47	1	125	NULL	NULL	NULL	KSY	List2	0		0	-1	790108	184		0	0	1	z	0	4	790292	0	z	765
좌우반구com(split BVF)_2	14	1	<?xml version="1.0"?>\n<Clock xmlns:dt="urn:schemas-microsoft-com:datatypes"><Description dt:dt="string">E-Prime Primary Realtime Clock</Description><StartTime><Timestamp dt:dt="int">0</Timestamp><DateUtc dt:dt="string">2020-11-13T07:23:27Z</DateUtc></StartTime><FrequencyChanges><FrequencyChange><Frequency dt:dt="r8">2699980000</Frequency><Timestamp dt:dt="r8">3.05971225205308E+15</Timestamp><Cur…	좌우반구com(split BVF)_2-014-1	60.022	1.0.0.165	1	-441032540	Professional	2.0.10.242	2.0.10.353	11-13-2020	2020-11-13 오전 7:23:27	16:23:27	2.0.10.248	158	1	{/}	판단	판	단	NULL	NULL	NULL	86	1	26	NULL	NULL	NULL	KSY2	List2	NULL	NULL	NULL	NULL	NULL	NULL	NULL	NULL	NULL	1	{/}	1	3	515522	0	{/}	452
좌우반구com(split BVF)_2	14	1	<?xml version="1.0"?>\n<Clock xmlns:dt="urn:schemas-microsoft-com:datatypes"><Description dt:dt="string">E-Prime Primary Realtime Clock</Description><StartTime><Timestamp dt:dt="int">0</Timestamp><DateUtc dt:dt="string">2020-11-13T07:23:27Z</DateUtc></StartTime><FrequencyChanges><FrequencyChange><Frequency dt:dt="r8">2699980000</Frequency><Timestamp dt:dt="r8">3.05971225205308E+15</Timestamp><Cur…	좌우반구com(split BVF)_2-014-1	60.022	1.0.0.165	1	-441032540	Professional	2.0.10.242	2.0.10.353	11-13-2020	2020-11-13 오전 7:23:27	16:23:27	2.0.10.248	95	1	{/}	판매	판	매	132	1	95	NULL	NULL	NULL	NULL	NULL	NULL	KSY2	List1	NULL	NULL	NULL	NULL	NULL	NULL	NULL	NULL	NULL	1	{/}	1	3	290352	0	{/}	426
좌우반구com(split BVF)_2	14	1	<?xml version="1.0"?>\n<Clock xmlns:dt="urn:schemas-microsoft-com:datatypes"><Description dt:dt="string">E-Prime Primary Realtime Clock</Description><StartTime><Timestamp dt:dt="int">0</Timestamp><DateUtc dt:dt="string">2020-11-13T07:23:27Z</DateUtc></StartTime><FrequencyChanges><FrequencyChange><Frequency dt:dt="r8">2699980000</Frequency><Timestamp dt:dt="r8">3.05971225205308E+15</Timestamp><Cur…	좌우반구com(split BVF)_2-014-1	60.022	1.0.0.165	1	-441032540	Professional	2.0.10.242	2.0.10.353	11-13-2020	2020-11-13 오전 7:23:27	16:23:27	2.0.10.248	286	1	{/}	표현	표	현	NULL	NULL	NULL	NULL	NULL	NULL	14	1	22	KSY2	List3	NULL	NULL	NULL	NULL	NULL	NULL	NULL	NULL	NULL	1	{/}	0	3	923811	0	{/}	572
좌우반구com(split BVF)_2	14	1	<?xml version="1.0"?>\n<Clock xmlns:dt="urn:schemas-microsoft-com:datatypes"><Description dt:dt="string">E-Prime Primary Realtime Clock</Description><StartTime><Timestamp dt:dt="int">0</Timestamp><DateUtc dt:dt="string">2020-11-13T07:23:27Z</DateUtc></StartTime><FrequencyChanges><FrequencyChange><Frequency dt:dt="r8">2699980000</Frequency><Timestamp dt:dt="r8">3.05971225205308E+15</Timestamp><Cur…	좌우반구com(split BVF)_2-014-1	60.022	1.0.0.165	1	-441032540	Professional	2.0.10.242	2.0.10.353	11-13-2020	2020-11-13 오전 7:23:27	16:23:27	2.0.10.248	11	2	z	품결	품	결	123	1	11	NULL	NULL	NULL	NULL	NULL	NULL	KSY	List1	0		1	-1	52303	184		0	0	1	z	0	4	52487	0	z	1438
좌우반구com(split BVF)_2	14	1	<?xml version="1.0"?>\n<Clock xmlns:dt="urn:schemas-microsoft-com:datatypes"><Description dt:dt="string">E-Prime Primary Realtime Clock</Description><StartTime><Timestamp dt:dt="int">0</Timestamp><DateUtc dt:dt="string">2020-11-13T07:23:27Z</DateUtc></StartTime><FrequencyChanges><FrequencyChange><Frequency dt:dt="r8">2699980000</Frequency><Timestamp dt:dt="r8">3.05971225205308E+15</Timestamp><Cur…	좌우반구com(split BVF)_2-014-1	60.022	1.0.0.165	1	-441032540	Professional	2.0.10.242	2.0.10.353	11-13-2020	2020-11-13 오전 7:23:27	16:23:27	2.0.10.248	157	2	z	필관	필	관	NULL	NULL	NULL	52	1	25	NULL	NULL	NULL	KSY	List2	0		0	-1	511957	183		0	0	0	z	1	3	512140	0	{/}	1178
좌우반구com(split BVF)_2	14	1	<?xml version="1.0"?>\n<Clock xmlns:dt="urn:schemas-microsoft-com:datatypes"><Description dt:dt="string">E-Prime Primary Realtime Clock</Description><StartTime><Timestamp dt:dt="int">0</Timestamp><DateUtc dt:dt="string">2020-11-13T07:23:27Z</DateUtc></StartTime><FrequencyChanges><FrequencyChange><Frequency dt:dt="r8">2699980000</Frequency><Timestamp dt:dt="r8">3.05971225205308E+15</Timestamp><Cur…	좌우반구com(split BVF)_2-014-1	60.022	1.0.0.165	1	-441032540	Professional	2.0.10.242	2.0.10.353	11-13-2020	2020-11-13 오전 7:23:27	16:23:27	2.0.10.248	233	1	{/}	필수	필	수	NULL	NULL	NULL	97	1	101	NULL	NULL	NULL	KSY2	List2	NULL	NULL	NULL	NULL	NULL	NULL	NULL	NULL	NULL	1	{/}	1	3	722915	0	{/}	407
좌우반구com(split BVF)_2	14	1	<?xml version="1.0"?>\n<Clock xmlns:dt="urn:schemas-microsoft-com:datatypes"><Description dt:dt="string">E-Prime Primary Realtime Clock</Description><StartTime><Timestamp dt:dt="int">0</Timestamp><DateUtc dt:dt="string">2020-11-13T07:23:27Z</DateUtc></StartTime><FrequencyChanges><FrequencyChange><Frequency dt:dt="r8">2699980000</Frequency><Timestamp dt:dt="r8">3.05971225205308E+15</Timestamp><Cur…	좌우반구com(split BVF)_2-014-1	60.022	1.0.0.165	1	-441032540	Professional	2.0.10.242	2.0.10.353	11-13-2020	2020-11-13 오전 7:23:27	16:23:27	2.0.10.248	153	1	{/}	핑계	핑	계	NULL	NULL	NULL	101	1	21	NULL	NULL	NULL	KSY2	List2	NULL	NULL	NULL	NULL	NULL	NULL	NULL	NULL	NULL	1	{/}	0	3	501311	0	{/}	623
좌우반구com(split BVF)_2	14	1	<?xml version="1.0"?>\n<Clock xmlns:dt="urn:schemas-microsoft-com:datatypes"><Description dt:dt="string">E-Prime Primary Realtime Clock</Description><StartTime><Timestamp dt:dt="int">0</Timestamp><DateUtc dt:dt="string">2020-11-13T07:23:27Z</DateUtc></StartTime><FrequencyChanges><FrequencyChange><Frequency dt:dt="r8">2699980000</Frequency><Timestamp dt:dt="r8">3.05971225205308E+15</Timestamp><Cur…	좌우반구com(split BVF)_2-014-1	60.022	1.0.0.165	1	-441032540	Professional	2.0.10.242	2.0.10.353	11-13-2020	2020-11-13 오전 7:23:27	16:23:27	2.0.10.248	39	2	z	핑품	핑	품	66	1	39	NULL	NULL	NULL	NULL	NULL	NULL	KSY3	List1	NULL	NULL	NULL	NULL	NULL	NULL	NULL	NULL	NULL	1	z	0	3	133991	0	z	781
좌우반구com(split BVF)_2	14	1	<?xml version="1.0"?>\n<Clock xmlns:dt="urn:schemas-microsoft-com:datatypes"><Description dt:dt="string">E-Prime Primary Realtime Clock</Description><StartTime><Timestamp dt:dt="int">0</Timestamp><DateUtc dt:dt="string">2020-11-13T07:23:27Z</DateUtc></StartTime><FrequencyChanges><FrequencyChange><Frequency dt:dt="r8">2699980000</Frequency><Timestamp dt:dt="r8">3.05971225205308E+15</Timestamp><Cur…	좌우반구com(split BVF)_2-014-1	60.022	1.0.0.165	1	-441032540	Professional	2.0.10.242	2.0.10.353	11-13-2020	2020-11-13 오전 7:23:27	16:23:27	2.0.10.248	174	1	{/}	하나	하	나	NULL	NULL	NULL	14	1	42	NULL	NULL	NULL	KSY2	List2	NULL	NULL	NULL	NULL	NULL	NULL	NULL	NULL	NULL	1	{/}	0	3	560023	0	{/}	510
좌우반구com(split BVF)_2	14	1	<?xml version="1.0"?>\n<Clock xmlns:dt="urn:schemas-microsoft-com:datatypes"><Description dt:dt="string">E-Prime Primary Realtime Clock</Description><StartTime><Timestamp dt:dt="int">0</Timestamp><DateUtc dt:dt="string">2020-11-13T07:23:27Z</DateUtc></StartTime><FrequencyChanges><FrequencyChange><Frequency dt:dt="r8">2699980000</Frequency><Timestamp dt:dt="r8">3.05971225205308E+15</Timestamp><Cur…	좌우반구com(split BVF)_2-014-1	60.022	1.0.0.165	1	-441032540	Professional	2.0.10.242	2.0.10.353	11-13-2020	2020-11-13 오전 7:23:27	16:23:27	2.0.10.248	112	1	{/}	한계	한	계	33	1	112	NULL	NULL	NULL	NULL	NULL	NULL	KSY2	List1	NULL	NULL	NULL	NULL	NULL	NULL	NULL	NULL	NULL	1	{/}	0	3	340268	0	{/}	613
좌우반구com(split BVF)_2	14	1	<?xml version="1.0"?>\n<Clock xmlns:dt="urn:schemas-microsoft-com:datatypes"><Description dt:dt="string">E-Prime Primary Realtime Clock</Description><StartTime><Timestamp dt:dt="int">0</Timestamp><DateUtc dt:dt="string">2020-11-13T07:23:27Z</DateUtc></StartTime><FrequencyChanges><FrequencyChange><Frequency dt:dt="r8">2699980000</Frequency><Timestamp dt:dt="r8">3.05971225205308E+15</Timestamp><Cur…	좌우반구com(split BVF)_2-014-1	60.022	1.0.0.165	1	-441032540	Professional	2.0.10.242	2.0.10.353	11-13-2020	2020-11-13 오전 7:23:27	16:23:27	2.0.10.248	94	1	{/}	핵심	핵	심	98	1	94	NULL	NULL	NULL	NULL	NULL	NULL	KSY2	List1	NULL	NULL	NULL	NULL	NULL	NULL	NULL	NULL	NULL	1	{/}	0	3	287670	0	{/}	484
좌우반구com(split BVF)_2	14	1	<?xml version="1.0"?>\n<Clock xmlns:dt="urn:schemas-microsoft-com:datatypes"><Description dt:dt="string">E-Prime Primary Realtime Clock</Description><StartTime><Timestamp dt:dt="int">0</Timestamp><DateUtc dt:dt="string">2020-11-13T07:23:27Z</DateUtc></StartTime><FrequencyChanges><FrequencyChange><Frequency dt:dt="r8">2699980000</Frequency><Timestamp dt:dt="r8">3.05971225205308E+15</Timestamp><Cur…	좌우반구com(split BVF)_2-014-1	60.022	1.0.0.165	1	-441032540	Professional	2.0.10.242	2.0.10.353	11-13-2020	2020-11-13 오전 7:23:27	16:23:27	2.0.10.248	321	2	z	핵외	핵	외	NULL	NULL	NULL	NULL	NULL	NULL	113	1	57	KSY3	List3	NULL	NULL	NULL	NULL	NULL	NULL	NULL	NULL	NULL	1	z	0	3	1022026	0	z	443
좌우반구com(split BVF)_2	14	1	<?xml version="1.0"?>\n<Clock xmlns:dt="urn:schemas-microsoft-com:datatypes"><Description dt:dt="string">E-Prime Primary Realtime Clock</Description><StartTime><Timestamp dt:dt="int">0</Timestamp><DateUtc dt:dt="string">2020-11-13T07:23:27Z</DateUtc></StartTime><FrequencyChanges><FrequencyChange><Frequency dt:dt="r8">2699980000</Frequency><Timestamp dt:dt="r8">3.05971225205308E+15</Timestamp><Cur…	좌우반구com(split BVF)_2-014-1	60.022	1.0.0.165	1	-441032540	Professional	2.0.10.242	2.0.10.353	11-13-2020	2020-11-13 오전 7:23:27	16:23:27	2.0.10.248	237	2	z	핵정	핵	정	NULL	NULL	NULL	88	1	105	NULL	NULL	NULL	KSY3	List2	NULL	NULL	NULL	NULL	NULL	NULL	NULL	NULL	NULL	1	z	0	3	733945	0	z	585
좌우반구com(split BVF)_2	14	1	<?xml version="1.0"?>\n<Clock xmlns:dt="urn:schemas-microsoft-com:datatypes"><Description dt:dt="string">E-Prime Primary Realtime Clock</Description><StartTime><Timestamp dt:dt="int">0</Timestamp><DateUtc dt:dt="string">2020-11-13T07:23:27Z</DateUtc></StartTime><FrequencyChanges><FrequencyChange><Frequency dt:dt="r8">2699980000</Frequency><Timestamp dt:dt="r8">3.05971225205308E+15</Timestamp><Cur…	좌우반구com(split BVF)_2-014-1	60.022	1.0.0.165	1	-441032540	Professional	2.0.10.242	2.0.10.353	11-13-2020	2020-11-13 오전 7:23:27	16:23:27	2.0.10.248	35	1	{/}	행보	행	보	1	1	35	NULL	NULL	NULL	NULL	NULL	NULL	KSY2	List1	NULL	NULL	NULL	NULL	NULL	NULL	NULL	NULL	NULL	1	{/}	0	4	123062	0	{/}	462
좌우반구com(split BVF)_2	14	1	<?xml version="1.0"?>\n<Clock xmlns:dt="urn:schemas-microsoft-com:datatypes"><Description dt:dt="string">E-Prime Primary Realtime Clock</Description><StartTime><Timestamp dt:dt="int">0</Timestamp><DateUtc dt:dt="string">2020-11-13T07:23:27Z</DateUtc></StartTime><FrequencyChanges><FrequencyChange><Frequency dt:dt="r8">2699980000</Frequency><Timestamp dt:dt="r8">3.05971225205308E+15</Timestamp><Cur…	좌우반구com(split BVF)_2-014-1	60.022	1.0.0.165	1	-441032540	Professional	2.0.10.242	2.0.10.353	11-13-2020	2020-11-13 오전 7:23:27	16:23:27	2.0.10.248	290	1	{/}	행운	행	운	NULL	NULL	NULL	NULL	NULL	NULL	21	1	26	KSY2	List3	NULL	NULL	NULL	NULL	NULL	NULL	NULL	NULL	NULL	1	{/}	0	3	936140	0	{/}	363
좌우반구com(split BVF)_2	14	1	<?xml version="1.0"?>\n<Clock xmlns:dt="urn:schemas-microsoft-com:datatypes"><Description dt:dt="string">E-Prime Primary Realtime Clock</Description><StartTime><Timestamp dt:dt="int">0</Timestamp><DateUtc dt:dt="string">2020-11-13T07:23:27Z</DateUtc></StartTime><FrequencyChanges><FrequencyChange><Frequency dt:dt="r8">2699980000</Frequency><Timestamp dt:dt="r8">3.05971225205308E+15</Timestamp><Cur…	좌우반구com(split BVF)_2-014-1	60.022	1.0.0.165	1	-441032540	Professional	2.0.10.242	2.0.10.353	11-13-2020	2020-11-13 오전 7:23:27	16:23:27	2.0.10.248	297	2	z	행회	행	회	NULL	NULL	NULL	NULL	NULL	NULL	93	1	33	KSY3	List3	NULL	NULL	NULL	NULL	NULL	NULL	NULL	NULL	NULL	1	z	0	3	956516	0	z	571
좌우반구com(split BVF)_2	14	1	<?xml version="1.0"?>\n<Clock xmlns:dt="urn:schemas-microsoft-com:datatypes"><Description dt:dt="string">E-Prime Primary Realtime Clock</Description><StartTime><Timestamp dt:dt="int">0</Timestamp><DateUtc dt:dt="string">2020-11-13T07:23:27Z</DateUtc></StartTime><FrequencyChanges><FrequencyChange><Frequency dt:dt="r8">2699980000</Frequency><Timestamp dt:dt="r8">3.05971225205308E+15</Timestamp><Cur…	좌우반구com(split BVF)_2-014-1	60.022	1.0.0.165	1	-441032540	Professional	2.0.10.242	2.0.10.353	11-13-2020	2020-11-13 오전 7:23:27	16:23:27	2.0.10.248	73	1	{/}	향수	향	수	52	1	73	NULL	NULL	NULL	NULL	NULL	NULL	KSY2	List1	NULL	NULL	NULL	NULL	NULL	NULL	NULL	NULL	NULL	1	{/}	1	3	229740	0	{/}	566
좌우반구com(split BVF)_2	14	1	<?xml version="1.0"?>\n<Clock xmlns:dt="urn:schemas-microsoft-com:datatypes"><Description dt:dt="string">E-Prime Primary Realtime Clock</Description><StartTime><Timestamp dt:dt="int">0</Timestamp><DateUtc dt:dt="string">2020-11-13T07:23:27Z</DateUtc></StartTime><FrequencyChanges><FrequencyChange><Frequency dt:dt="r8">2699980000</Frequency><Timestamp dt:dt="r8">3.05971225205308E+15</Timestamp><Cur…	좌우반구com(split BVF)_2-014-1	60.022	1.0.0.165	1	-441032540	Professional	2.0.10.242	2.0.10.353	11-13-2020	2020-11-13 오전 7:23:27	16:23:27	2.0.10.248	126	2	z	향엄	향	엄	110	1	126	NULL	NULL	NULL	NULL	NULL	NULL	KSY3	List1	NULL	NULL	NULL	NULL	NULL	NULL	NULL	NULL	NULL	1	z	0	3	378088	0	z	800
좌우반구com(split BVF)_2	14	1	<?xml version="1.0"?>\n<Clock xmlns:dt="urn:schemas-microsoft-com:datatypes"><Description dt:dt="string">E-Prime Primary Realtime Clock</Description><StartTime><Timestamp dt:dt="int">0</Timestamp><DateUtc dt:dt="string">2020-11-13T07:23:27Z</DateUtc></StartTime><FrequencyChanges><FrequencyChange><Frequency dt:dt="r8">2699980000</Frequency><Timestamp dt:dt="r8">3.05971225205308E+15</Timestamp><Cur…	좌우반구com(split BVF)_2-014-1	60.022	1.0.0.165	1	-441032540	Professional	2.0.10.242	2.0.10.353	11-13-2020	2020-11-13 오전 7:23:27	16:23:27	2.0.10.248	242	2	z	허낌	허	낌	NULL	NULL	NULL	64	1	110	NULL	NULL	NULL	KSY2	List2	NULL	NULL	NULL	NULL	NULL	NULL	NULL	NULL	NULL	1	z	0	3	748523	0	z	399
좌우반구com(split BVF)_2	14	1	<?xml version="1.0"?>\n<Clock xmlns:dt="urn:schemas-microsoft-com:datatypes"><Description dt:dt="string">E-Prime Primary Realtime Clock</Description><StartTime><Timestamp dt:dt="int">0</Timestamp><DateUtc dt:dt="string">2020-11-13T07:23:27Z</DateUtc></StartTime><FrequencyChanges><FrequencyChange><Frequency dt:dt="r8">2699980000</Frequency><Timestamp dt:dt="r8">3.05971225205308E+15</Timestamp><Cur…	좌우반구com(split BVF)_2-014-1	60.022	1.0.0.165	1	-441032540	Professional	2.0.10.242	2.0.10.353	11-13-2020	2020-11-13 오전 7:23:27	16:23:27	2.0.10.248	292	1	{/}	허락	허	락	NULL	NULL	NULL	NULL	NULL	NULL	110	1	28	KSY2	List3	NULL	NULL	NULL	NULL	NULL	NULL	NULL	NULL	NULL	1	{/}	0	3	941471	0	{/}	456
좌우반구com(split BVF)_2	14	1	<?xml version="1.0"?>\n<Clock xmlns:dt="urn:schemas-microsoft-com:datatypes"><Description dt:dt="string">E-Prime Primary Realtime Clock</Description><StartTime><Timestamp dt:dt="int">0</Timestamp><DateUtc dt:dt="string">2020-11-13T07:23:27Z</DateUtc></StartTime><FrequencyChanges><FrequencyChange><Frequency dt:dt="r8">2699980000</Frequency><Timestamp dt:dt="r8">3.05971225205308E+15</Timestamp><Cur…	좌우반구com(split BVF)_2-014-1	60.022	1.0.0.165	1	-441032540	Professional	2.0.10.242	2.0.10.353	11-13-2020	2020-11-13 오전 7:23:27	16:23:27	2.0.10.248	152	2	z	허빈	허	빈	NULL	NULL	NULL	120	1	20	NULL	NULL	NULL	KSY3	List2	NULL	NULL	NULL	NULL	NULL	NULL	NULL	NULL	NULL	1	z	0	3	498595	0	z	515
좌우반구com(split BVF)_2	14	1	<?xml version="1.0"?>\n<Clock xmlns:dt="urn:schemas-microsoft-com:datatypes"><Description dt:dt="string">E-Prime Primary Realtime Clock</Description><StartTime><Timestamp dt:dt="int">0</Timestamp><DateUtc dt:dt="string">2020-11-13T07:23:27Z</DateUtc></StartTime><FrequencyChanges><FrequencyChange><Frequency dt:dt="r8">2699980000</Frequency><Timestamp dt:dt="r8">3.05971225205308E+15</Timestamp><Cur…	좌우반구com(split BVF)_2-014-1	60.022	1.0.0.165	1	-441032540	Professional	2.0.10.242	2.0.10.353	11-13-2020	2020-11-13 오전 7:23:27	16:23:27	2.0.10.248	82	2	z	헤오	헤	오	91	1	82	NULL	NULL	NULL	NULL	NULL	NULL	KSY2	List1	NULL	NULL	NULL	NULL	NULL	NULL	NULL	NULL	NULL	1	z	1	3	255231	0	z	491
좌우반구com(split BVF)_2	14	1	<?xml version="1.0"?>\n<Clock xmlns:dt="urn:schemas-microsoft-com:datatypes"><Description dt:dt="string">E-Prime Primary Realtime Clock</Description><StartTime><Timestamp dt:dt="int">0</Timestamp><DateUtc dt:dt="string">2020-11-13T07:23:27Z</DateUtc></StartTime><FrequencyChanges><FrequencyChange><Frequency dt:dt="r8">2699980000</Frequency><Timestamp dt:dt="r8">3.05971225205308E+15</Timestamp><Cur…	좌우반구com(split BVF)_2-014-1	60.022	1.0.0.165	1	-441032540	Professional	2.0.10.242	2.0.10.353	11-13-2020	2020-11-13 오전 7:23:27	16:23:27	2.0.10.248	252	1	{/}	현상	현	상	NULL	NULL	NULL	19	1	120	NULL	NULL	NULL	KSY2	List2	NULL	NULL	NULL	NULL	NULL	NULL	NULL	NULL	NULL	1	{/}	0	3	776080	0	{/}	697
좌우반구com(split BVF)_2	14	1	<?xml version="1.0"?>\n<Clock xmlns:dt="urn:schemas-microsoft-com:datatypes"><Description dt:dt="string">E-Prime Primary Realtime Clock</Description><StartTime><Timestamp dt:dt="int">0</Timestamp><DateUtc dt:dt="string">2020-11-13T07:23:27Z</DateUtc></StartTime><FrequencyChanges><FrequencyChange><Frequency dt:dt="r8">2699980000</Frequency><Timestamp dt:dt="r8">3.05971225205308E+15</Timestamp><Cur…	좌우반구com(split BVF)_2-014-1	60.022	1.0.0.165	1	-441032540	Professional	2.0.10.242	2.0.10.353	11-13-2020	2020-11-13 오전 7:23:27	16:23:27	2.0.10.248	265	1	{/}	협력	협	력	NULL	NULL	NULL	NULL	NULL	NULL	112	1	1	KSY2	List3	NULL	NULL	NULL	NULL	NULL	NULL	NULL	NULL	NULL	1	{/}	1	3	864948	0	{/}	353
좌우반구com(split BVF)_2	14	1	<?xml version="1.0"?>\n<Clock xmlns:dt="urn:schemas-microsoft-com:datatypes"><Description dt:dt="string">E-Prime Primary Realtime Clock</Description><StartTime><Timestamp dt:dt="int">0</Timestamp><DateUtc dt:dt="string">2020-11-13T07:23:27Z</DateUtc></StartTime><FrequencyChanges><FrequencyChange><Frequency dt:dt="r8">2699980000</Frequency><Timestamp dt:dt="r8">3.05971225205308E+15</Timestamp><Cur…	좌우반구com(split BVF)_2-014-1	60.022	1.0.0.165	1	-441032540	Professional	2.0.10.242	2.0.10.353	11-13-2020	2020-11-13 오전 7:23:27	16:23:27	2.0.10.248	55	2	z	협체	협	체	73	1	55	NULL	NULL	NULL	NULL	NULL	NULL	KSY	List1	0		1	-1	179791	184		0	0	1	z	0	4	179975	0	z	548
좌우반구com(split BVF)_2	14	1	<?xml version="1.0"?>\n<Clock xmlns:dt="urn:schemas-microsoft-com:datatypes"><Description dt:dt="string">E-Prime Primary Realtime Clock</Description><StartTime><Timestamp dt:dt="int">0</Timestamp><DateUtc dt:dt="string">2020-11-13T07:23:27Z</DateUtc></StartTime><FrequencyChanges><FrequencyChange><Frequency dt:dt="r8">2699980000</Frequency><Timestamp dt:dt="r8">3.05971225205308E+15</Timestamp><Cur…	좌우반구com(split BVF)_2-014-1	60.022	1.0.0.165	1	-441032540	Professional	2.0.10.242	2.0.10.353	11-13-2020	2020-11-13 오전 7:23:27	16:23:27	2.0.10.248	207	1	{/}	형님	형	님	NULL	NULL	NULL	100	1	75	NULL	NULL	NULL	KSY2	List2	NULL	NULL	NULL	NULL	NULL	NULL	NULL	NULL	NULL	1	{/}	0	3	651724	0	{/}	488
좌우반구com(split BVF)_2	14	1	<?xml version="1.0"?>\n<Clock xmlns:dt="urn:schemas-microsoft-com:datatypes"><Description dt:dt="string">E-Prime Primary Realtime Clock</Description><StartTime><Timestamp dt:dt="int">0</Timestamp><DateUtc dt:dt="string">2020-11-13T07:23:27Z</DateUtc></StartTime><FrequencyChanges><FrequencyChange><Frequency dt:dt="r8">2699980000</Frequency><Timestamp dt:dt="r8">3.05971225205308E+15</Timestamp><Cur…	좌우반구com(split BVF)_2-014-1	60.022	1.0.0.165	1	-441032540	Professional	2.0.10.242	2.0.10.353	11-13-2020	2020-11-13 오전 7:23:27	16:23:27	2.0.10.248	293	2	z	형스	형	스	NULL	NULL	NULL	NULL	NULL	NULL	47	1	29	KSY	List3	0		0	0	943954	183		0	0	1	z	0	3	944137	0	z	774
좌우반구com(split BVF)_2	14	1	<?xml version="1.0"?>\n<Clock xmlns:dt="urn:schemas-microsoft-com:datatypes"><Description dt:dt="string">E-Prime Primary Realtime Clock</Description><StartTime><Timestamp dt:dt="int">0</Timestamp><DateUtc dt:dt="string">2020-11-13T07:23:27Z</DateUtc></StartTime><FrequencyChanges><FrequencyChange><Frequency dt:dt="r8">2699980000</Frequency><Timestamp dt:dt="r8">3.05971225205308E+15</Timestamp><Cur…	좌우반구com(split BVF)_2-014-1	60.022	1.0.0.165	1	-441032540	Professional	2.0.10.242	2.0.10.353	11-13-2020	2020-11-13 오전 7:23:27	16:23:27	2.0.10.248	143	1	{/}	형태	형	태	NULL	NULL	NULL	44	1	11	NULL	NULL	NULL	KSY2	List2	NULL	NULL	NULL	NULL	NULL	NULL	NULL	NULL	NULL	1	{/}	0	3	474004	0	{/}	450
좌우반구com(split BVF)_2	14	1	<?xml version="1.0"?>\n<Clock xmlns:dt="urn:schemas-microsoft-com:datatypes"><Description dt:dt="string">E-Prime Primary Realtime Clock</Description><StartTime><Timestamp dt:dt="int">0</Timestamp><DateUtc dt:dt="string">2020-11-13T07:23:27Z</DateUtc></StartTime><FrequencyChanges><FrequencyChange><Frequency dt:dt="r8">2699980000</Frequency><Timestamp dt:dt="r8">3.05971225205308E+15</Timestamp><Cur…	좌우반구com(split BVF)_2-014-1	60.022	1.0.0.165	1	-441032540	Professional	2.0.10.242	2.0.10.353	11-13-2020	2020-11-13 오전 7:23:27	16:23:27	2.0.10.248	130	1	{/}	화력	화	력	30	1	130	NULL	NULL	NULL	NULL	NULL	NULL	KSY2	List1	NULL	NULL	NULL	NULL	NULL	NULL	NULL	NULL	NULL	1	{/}	1	3	389167	0	{/}	561
좌우반구com(split BVF)_2	14	1	<?xml version="1.0"?>\n<Clock xmlns:dt="urn:schemas-microsoft-com:datatypes"><Description dt:dt="string">E-Prime Primary Realtime Clock</Description><StartTime><Timestamp dt:dt="int">0</Timestamp><DateUtc dt:dt="string">2020-11-13T07:23:27Z</DateUtc></StartTime><FrequencyChanges><FrequencyChange><Frequency dt:dt="r8">2699980000</Frequency><Timestamp dt:dt="r8">3.05971225205308E+15</Timestamp><Cur…	좌우반구com(split BVF)_2-014-1	60.022	1.0.0.165	1	-441032540	Professional	2.0.10.242	2.0.10.353	11-13-2020	2020-11-13 오전 7:23:27	16:23:27	2.0.10.248	150	1	{/}	확률	확	률	NULL	NULL	NULL	92	1	18	NULL	NULL	NULL	KSY2	List2	NULL	NULL	NULL	NULL	NULL	NULL	NULL	NULL	NULL	1	{/}	0	3	493097	0	{/}	541
좌우반구com(split BVF)_2	14	1	<?xml version="1.0"?>\n<Clock xmlns:dt="urn:schemas-microsoft-com:datatypes"><Description dt:dt="string">E-Prime Primary Realtime Clock</Description><StartTime><Timestamp dt:dt="int">0</Timestamp><DateUtc dt:dt="string">2020-11-13T07:23:27Z</DateUtc></StartTime><FrequencyChanges><FrequencyChange><Frequency dt:dt="r8">2699980000</Frequency><Timestamp dt:dt="r8">3.05971225205308E+15</Timestamp><Cur…	좌우반구com(split BVF)_2-014-1	60.022	1.0.0.165	1	-441032540	Professional	2.0.10.242	2.0.10.353	11-13-2020	2020-11-13 오전 7:23:27	16:23:27	2.0.10.248	6	2	z	확압	확	압	9	1	6	NULL	NULL	NULL	NULL	NULL	NULL	KSY2	List1	NULL	NULL	NULL	NULL	NULL	NULL	NULL	NULL	NULL	1	z	0	4	38142	0	z	1024
좌우반구com(split BVF)_2	14	1	<?xml version="1.0"?>\n<Clock xmlns:dt="urn:schemas-microsoft-com:datatypes"><Description dt:dt="string">E-Prime Primary Realtime Clock</Description><StartTime><Timestamp dt:dt="int">0</Timestamp><DateUtc dt:dt="string">2020-11-13T07:23:27Z</DateUtc></StartTime><FrequencyChanges><FrequencyChange><Frequency dt:dt="r8">2699980000</Frequency><Timestamp dt:dt="r8">3.05971225205308E+15</Timestamp><Cur…	좌우반구com(split BVF)_2-014-1	60.022	1.0.0.165	1	-441032540	Professional	2.0.10.242	2.0.10.353	11-13-2020	2020-11-13 오전 7:23:27	16:23:27	2.0.10.248	239	2	z	확축	확	축	NULL	NULL	NULL	18	1	107	NULL	NULL	NULL	KSY2	List2	NULL	NULL	NULL	NULL	NULL	NULL	NULL	NULL	NULL	1	z	0	4	739810	0	z	472
좌우반구com(split BVF)_2	14	1	<?xml version="1.0"?>\n<Clock xmlns:dt="urn:schemas-microsoft-com:datatypes"><Description dt:dt="string">E-Prime Primary Realtime Clock</Description><StartTime><Timestamp dt:dt="int">0</Timestamp><DateUtc dt:dt="string">2020-11-13T07:23:27Z</DateUtc></StartTime><FrequencyChanges><FrequencyChange><Frequency dt:dt="r8">2699980000</Frequency><Timestamp dt:dt="r8">3.05971225205308E+15</Timestamp><Cur…	좌우반구com(split BVF)_2-014-1	60.022	1.0.0.165	1	-441032540	Professional	2.0.10.242	2.0.10.353	11-13-2020	2020-11-13 오전 7:23:27	16:23:27	2.0.10.248	64	1	{/}	환경	환	경	61	1	64	NULL	NULL	NULL	NULL	NULL	NULL	KSY2	List1	NULL	NULL	NULL	NULL	NULL	NULL	NULL	NULL	NULL	1	{/}	0	3	204133	0	{/}	374
좌우반구com(split BVF)_2	14	1	<?xml version="1.0"?>\n<Clock xmlns:dt="urn:schemas-microsoft-com:datatypes"><Description dt:dt="string">E-Prime Primary Realtime Clock</Description><StartTime><Timestamp dt:dt="int">0</Timestamp><DateUtc dt:dt="string">2020-11-13T07:23:27Z</DateUtc></StartTime><FrequencyChanges><FrequencyChange><Frequency dt:dt="r8">2699980000</Frequency><Timestamp dt:dt="r8">3.05971225205308E+15</Timestamp><Cur…	좌우반구com(split BVF)_2-014-1	60.022	1.0.0.165	1	-441032540	Professional	2.0.10.242	2.0.10.353	11-13-2020	2020-11-13 오전 7:23:27	16:23:27	2.0.10.248	291	2	z	횟광	횟	광	NULL	NULL	NULL	NULL	NULL	NULL	50	1	27	KSY2	List3	NULL	NULL	NULL	NULL	NULL	NULL	NULL	NULL	NULL	1	z	0	4	938706	0	z	567
좌우반구com(split BVF)_2	14	1	<?xml version="1.0"?>\n<Clock xmlns:dt="urn:schemas-microsoft-com:datatypes"><Description dt:dt="string">E-Prime Primary Realtime Clock</Description><StartTime><Timestamp dt:dt="int">0</Timestamp><DateUtc dt:dt="string">2020-11-13T07:23:27Z</DateUtc></StartTime><FrequencyChanges><FrequencyChange><Frequency dt:dt="r8">2699980000</Frequency><Timestamp dt:dt="r8">3.05971225205308E+15</Timestamp><Cur…	좌우반구com(split BVF)_2-014-1	60.022	1.0.0.165	1	-441032540	Professional	2.0.10.242	2.0.10.353	11-13-2020	2020-11-13 오전 7:23:27	16:23:27	2.0.10.248	71	2	z	횟색	횟	색	18	1	71	NULL	NULL	NULL	NULL	NULL	NULL	KSY2	List1	NULL	NULL	NULL	NULL	NULL	NULL	NULL	NULL	NULL	1	z	0	3	223709	0	z	542
좌우반구com(split BVF)_2	14	1	<?xml version="1.0"?>\n<Clock xmlns:dt="urn:schemas-microsoft-com:datatypes"><Description dt:dt="string">E-Prime Primary Realtime Clock</Description><StartTime><Timestamp dt:dt="int">0</Timestamp><DateUtc dt:dt="string">2020-11-13T07:23:27Z</DateUtc></StartTime><FrequencyChanges><FrequencyChange><Frequency dt:dt="r8">2699980000</Frequency><Timestamp dt:dt="r8">3.05971225205308E+15</Timestamp><Cur…	좌우반구com(split BVF)_2-014-1	60.022	1.0.0.165	1	-441032540	Professional	2.0.10.242	2.0.10.353	11-13-2020	2020-11-13 오전 7:23:27	16:23:27	2.0.10.248	351	1	{/}	횟수	횟	수	NULL	NULL	NULL	NULL	NULL	NULL	129	1	87	KSY2	List3	NULL	NULL	NULL	NULL	NULL	NULL	NULL	NULL	NULL	1	{/}	1	3	1102897	0	{/}	395
좌우반구com(split BVF)_2	14	1	<?xml version="1.0"?>\n<Clock xmlns:dt="urn:schemas-microsoft-com:datatypes"><Description dt:dt="string">E-Prime Primary Realtime Clock</Description><StartTime><Timestamp dt:dt="int">0</Timestamp><DateUtc dt:dt="string">2020-11-13T07:23:27Z</DateUtc></StartTime><FrequencyChanges><FrequencyChange><Frequency dt:dt="r8">2699980000</Frequency><Timestamp dt:dt="r8">3.05971225205308E+15</Timestamp><Cur…	좌우반구com(split BVF)_2-014-1	60.022	1.0.0.165	1	-441032540	Professional	2.0.10.242	2.0.10.353	11-13-2020	2020-11-13 오전 7:23:27	16:23:27	2.0.10.248	188	1	{/}	효과	효	과	NULL	NULL	NULL	83	1	56	NULL	NULL	NULL	KSY2	List2	NULL	NULL	NULL	NULL	NULL	NULL	NULL	NULL	NULL	1	{/}	0	3	598626	0	{/}	402
좌우반구com(split BVF)_2	14	1	<?xml version="1.0"?>\n<Clock xmlns:dt="urn:schemas-microsoft-com:datatypes"><Description dt:dt="string">E-Prime Primary Realtime Clock</Description><StartTime><Timestamp dt:dt="int">0</Timestamp><DateUtc dt:dt="string">2020-11-13T07:23:27Z</DateUtc></StartTime><FrequencyChanges><FrequencyChange><Frequency dt:dt="r8">2699980000</Frequency><Timestamp dt:dt="r8">3.05971225205308E+15</Timestamp><Cur…	좌우반구com(split BVF)_2-014-1	60.022	1.0.0.165	1	-441032540	Professional	2.0.10.242	2.0.10.353	11-13-2020	2020-11-13 오전 7:23:27	16:23:27	2.0.10.248	136	2	z	효미	효	미	NULL	NULL	NULL	29	1	4	NULL	NULL	NULL	KSY	List2	0		0	-1	454744	183		0	0	1	z	0	3	454927	0	z	544
좌우반구com(split BVF)_2	14	1	<?xml version="1.0"?>\n<Clock xmlns:dt="urn:schemas-microsoft-com:datatypes"><Description dt:dt="string">E-Prime Primary Realtime Clock</Description><StartTime><Timestamp dt:dt="int">0</Timestamp><DateUtc dt:dt="string">2020-11-13T07:23:27Z</DateUtc></StartTime><FrequencyChanges><FrequencyChange><Frequency dt:dt="r8">2699980000</Frequency><Timestamp dt:dt="r8">3.05971225205308E+15</Timestamp><Cur…	좌우반구com(split BVF)_2-014-1	60.022	1.0.0.165	1	-441032540	Professional	2.0.10.242	2.0.10.353	11-13-2020	2020-11-13 오전 7:23:27	16:23:27	2.0.10.248	146	2	z	효탈	효	탈	NULL	NULL	NULL	53	1	14	NULL	NULL	NULL	KSY	List2	0		0	0	481918	183		0	0	1	z	0	3	482101	0	z	489
좌우반구com(split BVF)_2	14	1	<?xml version="1.0"?>\n<Clock xmlns:dt="urn:schemas-microsoft-com:datatypes"><Description dt:dt="string">E-Prime Primary Realtime Clock</Description><StartTime><Timestamp dt:dt="int">0</Timestamp><DateUtc dt:dt="string">2020-11-13T07:23:27Z</DateUtc></StartTime><FrequencyChanges><FrequencyChange><Frequency dt:dt="r8">2699980000</Frequency><Timestamp dt:dt="r8">3.05971225205308E+15</Timestamp><Cur…	좌우반구com(split BVF)_2-014-1	60.022	1.0.0.165	1	-441032540	Professional	2.0.10.242	2.0.10.353	11-13-2020	2020-11-13 오전 7:23:27	16:23:27	2.0.10.248	316	2	z	효헤	효	헤	NULL	NULL	NULL	NULL	NULL	NULL	42	1	52	KSY3	List3	NULL	NULL	NULL	NULL	NULL	NULL	NULL	NULL	NULL	1	z	0	4	1008148	0	z	418
좌우반구com(split BVF)_2	14	1	<?xml version="1.0"?>\n<Clock xmlns:dt="urn:schemas-microsoft-com:datatypes"><Description dt:dt="string">E-Prime Primary Realtime Clock</Description><StartTime><Timestamp dt:dt="int">0</Timestamp><DateUtc dt:dt="string">2020-11-13T07:23:27Z</DateUtc></StartTime><FrequencyChanges><FrequencyChange><Frequency dt:dt="r8">2699980000</Frequency><Timestamp dt:dt="r8">3.05971225205308E+15</Timestamp><Cur…	좌우반구com(split BVF)_2-014-1	60.022	1.0.0.165	1	-441032540	Professional	2.0.10.242	2.0.10.353	11-13-2020	2020-11-13 오전 7:23:27	16:23:27	2.0.10.248	343	2	z	후검	후	검	NULL	NULL	NULL	NULL	NULL	NULL	65	1	79	KSY3	List3	NULL	NULL	NULL	NULL	NULL	NULL	NULL	NULL	NULL	1	z	0	3	1081405	0	z	471
좌우반구com(split BVF)_2	14	1	<?xml version="1.0"?>\n<Clock xmlns:dt="urn:schemas-microsoft-com:datatypes"><Description dt:dt="string">E-Prime Primary Realtime Clock</Description><StartTime><Timestamp dt:dt="int">0</Timestamp><DateUtc dt:dt="string">2020-11-13T07:23:27Z</DateUtc></StartTime><FrequencyChanges><FrequencyChange><Frequency dt:dt="r8">2699980000</Frequency><Timestamp dt:dt="r8">3.05971225205308E+15</Timestamp><Cur…	좌우반구com(split BVF)_2-014-1	60.022	1.0.0.165	1	-441032540	Professional	2.0.10.242	2.0.10.353	11-13-2020	2020-11-13 오전 7:23:27	16:23:27	2.0.10.248	97	1	{/}	후대	후	대	37	1	97	NULL	NULL	NULL	NULL	NULL	NULL	KSY2	List1	NULL	NULL	NULL	NULL	NULL	NULL	NULL	NULL	NULL	1	{/}	0	3	296350	0	{/}	1779
좌우반구com(split BVF)_2	14	1	<?xml version="1.0"?>\n<Clock xmlns:dt="urn:schemas-microsoft-com:datatypes"><Description dt:dt="string">E-Prime Primary Realtime Clock</Description><StartTime><Timestamp dt:dt="int">0</Timestamp><DateUtc dt:dt="string">2020-11-13T07:23:27Z</DateUtc></StartTime><FrequencyChanges><FrequencyChange><Frequency dt:dt="r8">2699980000</Frequency><Timestamp dt:dt="r8">3.05971225205308E+15</Timestamp><Cur…	좌우반구com(split BVF)_2-014-1	60.022	1.0.0.165	1	-441032540	Professional	2.0.10.242	2.0.10.353	11-13-2020	2020-11-13 오전 7:23:27	16:23:27	2.0.10.248	138	1	{/}	후자	후	자	NULL	NULL	NULL	54	1	6	NULL	NULL	NULL	KSY2	List2	NULL	NULL	NULL	NULL	NULL	NULL	NULL	NULL	NULL	1	{/}	0	3	460292	0	{/}	467
좌우반구com(split BVF)_2	14	1	<?xml version="1.0"?>\n<Clock xmlns:dt="urn:schemas-microsoft-com:datatypes"><Description dt:dt="string">E-Prime Primary Realtime Clock</Description><StartTime><Timestamp dt:dt="int">0</Timestamp><DateUtc dt:dt="string">2020-11-13T07:23:27Z</DateUtc></StartTime><FrequencyChanges><FrequencyChange><Frequency dt:dt="r8">2699980000</Frequency><Timestamp dt:dt="r8">3.05971225205308E+15</Timestamp><Cur…	좌우반구com(split BVF)_2-014-1	60.022	1.0.0.165	1	-441032540	Professional	2.0.10.242	2.0.10.353	11-13-2020	2020-11-13 오전 7:23:27	16:23:27	2.0.10.248	162	2	z	훈걱	훈	걱	NULL	NULL	NULL	58	1	30	NULL	NULL	NULL	KSY2	List2	NULL	NULL	NULL	NULL	NULL	NULL	NULL	NULL	NULL	0	z	0	3	526502	0		0
좌우반구com(split BVF)_2	14	1	<?xml version="1.0"?>\n<Clock xmlns:dt="urn:schemas-microsoft-com:datatypes"><Description dt:dt="string">E-Prime Primary Realtime Clock</Description><StartTime><Timestamp dt:dt="int">0</Timestamp><DateUtc dt:dt="string">2020-11-13T07:23:27Z</DateUtc></StartTime><FrequencyChanges><FrequencyChange><Frequency dt:dt="r8">2699980000</Frequency><Timestamp dt:dt="r8">3.05971225205308E+15</Timestamp><Cur…	좌우반구com(split BVF)_2-014-1	60.022	1.0.0.165	1	-441032540	Professional	2.0.10.242	2.0.10.353	11-13-2020	2020-11-13 오전 7:23:27	16:23:27	2.0.10.248	151	2	z	훈차	훈	차	NULL	NULL	NULL	23	1	19	NULL	NULL	NULL	KSY3	List2	NULL	NULL	NULL	NULL	NULL	NULL	NULL	NULL	NULL	1	z	0	3	495846	0	z	544
좌우반구com(split BVF)_2	14	1	<?xml version="1.0"?>\n<Clock xmlns:dt="urn:schemas-microsoft-com:datatypes"><Description dt:dt="string">E-Prime Primary Realtime Clock</Description><StartTime><Timestamp dt:dt="int">0</Timestamp><DateUtc dt:dt="string">2020-11-13T07:23:27Z</DateUtc></StartTime><FrequencyChanges><FrequencyChange><Frequency dt:dt="r8">2699980000</Frequency><Timestamp dt:dt="r8">3.05971225205308E+15</Timestamp><Cur…	좌우반구com(split BVF)_2-014-1	60.022	1.0.0.165	1	-441032540	Professional	2.0.10.242	2.0.10.353	11-13-2020	2020-11-13 오전 7:23:27	16:23:27	2.0.10.248	287	2	z	휘섭	휘	섭	NULL	NULL	NULL	NULL	NULL	NULL	63	1	23	KSY	List3	0		0	-1	926410	183		0	0	1	z	1	3	926593	0	z	462
좌우반구com(split BVF)_2	14	1	<?xml version="1.0"?>\n<Clock xmlns:dt="urn:schemas-microsoft-com:datatypes"><Description dt:dt="string">E-Prime Primary Realtime Clock</Description><StartTime><Timestamp dt:dt="int">0</Timestamp><DateUtc dt:dt="string">2020-11-13T07:23:27Z</DateUtc></StartTime><FrequencyChanges><FrequencyChange><Frequency dt:dt="r8">2699980000</Frequency><Timestamp dt:dt="r8">3.05971225205308E+15</Timestamp><Cur…	좌우반구com(split BVF)_2-014-1	60.022	1.0.0.165	1	-441032540	Professional	2.0.10.242	2.0.10.353	11-13-2020	2020-11-13 오전 7:23:27	16:23:27	2.0.10.248	70	2	z	희강	희	강	74	1	70	NULL	NULL	NULL	NULL	NULL	NULL	KSY2	List1	NULL	NULL	NULL	NULL	NULL	NULL	NULL	NULL	NULL	1	z	0	4	220794	0	z	721
좌우반구com(split BVF)_2	14	1	<?xml version="1.0"?>\n<Clock xmlns:dt="urn:schemas-microsoft-com:datatypes"><Description dt:dt="string">E-Prime Primary Realtime Clock</Description><StartTime><Timestamp dt:dt="int">0</Timestamp><DateUtc dt:dt="string">2020-11-13T07:23:27Z</DateUtc></StartTime><FrequencyChanges><FrequencyChange><Frequency dt:dt="r8">2699980000</Frequency><Timestamp dt:dt="r8">3.05971225205308E+15</Timestamp><Cur…	좌우반구com(split BVF)_2-014-1	60.022	1.0.0.165	1	-441032540	Professional	2.0.10.242	2.0.10.353	11-13-2020	2020-11-13 오전 7:23:27	16:23:27	2.0.10.248	251	1	{/}	희망	희	망	NULL	NULL	NULL	99	1	119	NULL	NULL	NULL	KSY2	List2	NULL	NULL	NULL	NULL	NULL	NULL	NULL	NULL	NULL	1	{/}	0	3	773331	0	{/}	551
좌우반구com(split BVF)_2	14	1	<?xml version="1.0"?>\n<Clock xmlns:dt="urn:schemas-microsoft-com:datatypes"><Description dt:dt="string">E-Prime Primary Realtime Clock</Description><StartTime><Timestamp dt:dt="int">0</Timestamp><DateUtc dt:dt="string">2020-11-13T07:23:27Z</DateUtc></StartTime><FrequencyChanges><FrequencyChange><Frequency dt:dt="r8">2699980000</Frequency><Timestamp dt:dt="r8">3.05971225205308E+15</Timestamp><Cur…	좌우반구com(split BVF)_2-014-1	60.022	1.0.0.165	1	-441032540	Professional	2.0.10.242	2.0.10.353	11-13-2020	2020-11-13 오전 7:23:27	16:23:27	2.0.10.248	99	2	z	희외	희	외	75	1	99	NULL	NULL	NULL	NULL	NULL	NULL	KSY3	List1	NULL	NULL	NULL	NULL	NULL	NULL	NULL	NULL	NULL	1	z	0	3	303431	0	z	858
좌우반구com(split BVF)_2	14	1	<?xml version="1.0"?>\n<Clock xmlns:dt="urn:schemas-microsoft-com:datatypes"><Description dt:dt="string">E-Prime Primary Realtime Clock</Description><StartTime><Timestamp dt:dt="int">0</Timestamp><DateUtc dt:dt="string">2020-11-13T07:23:27Z</DateUtc></StartTime><FrequencyChanges><FrequencyChange><Frequency dt:dt="r8">2699980000</Frequency><Timestamp dt:dt="r8">3.05971225205308E+15</Timestamp><Cur…	좌우반구com(split BVF)_2-014-1	60.022	1.0.0.165	1	-441032540	Professional	2.0.10.242	2.0.10.353	11-13-2020	2020-11-13 오전 7:23:27	16:23:27	2.0.10.248	285	2	z	희응	희	응	NULL	NULL	NULL	NULL	NULL	NULL	24	1	21	KSY2	List3	NULL	NULL	NULL	NULL	NULL	NULL	NULL	NULL	NULL	1	z	0	3	921162	0	z	445
[truncated: 1 more columns]
