# Supplementary material for: Decoding foveal word recognition: the role of interhemispheric inhibition in bilateral hemispheric processing
Source: Front Psychol. 2023 Nov 30;14:1293529. doi: 10.3389/fpsyg.2023.1293529 (PMC10720635; doi:10.3389/fpsyg.2023.1293529)
Supplement: Supplementary file 1 [file Data_Sheet_1.ZIP › data/Exp2/BVF_026.txt]

STRING	INTEGER	INTEGER	STRING	STRING	STRING	STRING	STRING	STRING	STRING	STRING	STRING	STRING	STRING	STRING	STRING	INTEGER	STRING	STRING	STRING	STRING	STRING	STRING	STRING	STRING	STRING	STRING	STRING	STRING	STRING	STRING	STRING	STRING	STRING	STRING	STRING	STRING	STRING	STRING	STRING	STRING	STRING	STRING	STRING	STRING	STRING	STRING	STRING	STRING	STRING
EXPNAME	SUBJECT	SESSION	VARIABLE	VARIABLE	VARIABLE	VARIABLE	VARIABLE	VARIABLE	VARIABLE	VARIABLE	VARIABLE	VARIABLE	VARIABLE	VARIABLE	VARIABLE	LOG_LEVEL	VARIABLE	VARIABLE	VARIABLE	VARIABLE	VARIABLE	VARIABLE	VARIABLE	VARIABLE	VARIABLE	VARIABLE	VARIABLE	VARIABLE	VARIABLE	VARIABLE	VARIABLE	VARIABLE	VARIABLE	VARIABLE	VARIABLE	VARIABLE	VARIABLE	VARIABLE	VARIABLE	VARIABLE	VARIABLE	VARIABLE	VARIABLE	VARIABLE	VARIABLE	VARIABLE	VARIABLE	VARIABLE	VARIABLE
1	1	1	1	1	1	1	1	1	1	1	1	1	1	1	1	2	2	2	2	2	2	2	2	2	2	2	2	2	2	2	2	2	2	2	2	2	2	2	2	2	2	2	2	2	2	2	2	2	2
ExperimentName	Subject	Session	Clock.Information	DataFile.Basename	Display.RefreshRate	ExperimentVersion	Group	RandomSeed	RuntimeCapabilities	RuntimeVersion	RuntimeVersionExpected	SessionDate	SessionStartDateTimeUtc	SessionTime	StudioVersion	Block	condition	correct	Exptarget	Exptarget2	Exptarget3	List1	List1.Cycle	List1.Sample	List2	List2.Cycle	List2.Sample	List3	List3.Cycle	List3.Sample	Procedure	Running	TextDisplay2.ACC	TextDisplay2.CRESP	TextDisplay2.DurationError	TextDisplay2.OnsetDelay	TextDisplay2.OnsetTime	TextDisplay2.OnsetToOnsetTime	TextDisplay2.RESP	TextDisplay2.RT	TextDisplay2.RTTime	TextDisplay6.ACC	TextDisplay6.CRESP	TextDisplay6.DurationError	TextDisplay6.OnsetDelay	TextDisplay6.OnsetTime	TextDisplay6.OnsetToOnsetTime	TextDisplay6.RESP	TextDisplay6.RT
좌우반구com(split BVF)_1	26	1	<?xml version="1.0"?>\n<Clock xmlns:dt="urn:schemas-microsoft-com:datatypes"><Description dt:dt="string">E-Prime Primary Realtime Clock</Description><StartTime><Timestamp dt:dt="int">0</Timestamp><DateUtc dt:dt="string">2021-06-04T07:45:46Z</DateUtc></StartTime><FrequencyChanges><FrequencyChange><Frequency dt:dt="r8">2699970000</Frequency><Timestamp dt:dt="r8">23404875805715</Timestamp><Current d…	좌우반구com(split BVF)_1-026-1	60.021	1.0.0.163	1	2123977089	Professional	2.0.10.242	2.0.10.353	06-04-2021	2021-06-04 오전 7:45:46	16:45:46	2.0.10.248	110	1	{/}	가격	가	격	59	1	110	NULL	NULL	NULL	NULL	NULL	NULL	KSY	List1	0		0	-1	351930	183		0	0	1	{/}	1	3	352113	0	{/}	422
좌우반구com(split BVF)_1	26	1	<?xml version="1.0"?>\n<Clock xmlns:dt="urn:schemas-microsoft-com:datatypes"><Description dt:dt="string">E-Prime Primary Realtime Clock</Description><StartTime><Timestamp dt:dt="int">0</Timestamp><DateUtc dt:dt="string">2021-06-04T07:45:46Z</DateUtc></StartTime><FrequencyChanges><FrequencyChange><Frequency dt:dt="r8">2699970000</Frequency><Timestamp dt:dt="r8">23404875805715</Timestamp><Current d…	좌우반구com(split BVF)_1-026-1	60.021	1.0.0.163	1	2123977089	Professional	2.0.10.242	2.0.10.353	06-04-2021	2021-06-04 오전 7:45:46	16:45:46	2.0.10.248	302	1	{/}	가을	가	을	NULL	NULL	NULL	NULL	NULL	NULL	65	1	38	KSY	List3	0		0	0	928545	183		0	0	1	{/}	0	3	928728	0	{/}	352
좌우반구com(split BVF)_1	26	1	<?xml version="1.0"?>\n<Clock xmlns:dt="urn:schemas-microsoft-com:datatypes"><Description dt:dt="string">E-Prime Primary Realtime Clock</Description><StartTime><Timestamp dt:dt="int">0</Timestamp><DateUtc dt:dt="string">2021-06-04T07:45:46Z</DateUtc></StartTime><FrequencyChanges><FrequencyChange><Frequency dt:dt="r8">2699970000</Frequency><Timestamp dt:dt="r8">23404875805715</Timestamp><Current d…	좌우반구com(split BVF)_1-026-1	60.021	1.0.0.163	1	2123977089	Professional	2.0.10.242	2.0.10.353	06-04-2021	2021-06-04 오전 7:45:46	16:45:46	2.0.10.248	48	1	{/}	간섭	간	섭	77	1	48	NULL	NULL	NULL	NULL	NULL	NULL	KSY	List1	0		1	-1	188054	184		0	0	1	{/}	0	4	188238	0	{/}	451
좌우반구com(split BVF)_1	26	1	<?xml version="1.0"?>\n<Clock xmlns:dt="urn:schemas-microsoft-com:datatypes"><Description dt:dt="string">E-Prime Primary Realtime Clock</Description><StartTime><Timestamp dt:dt="int">0</Timestamp><DateUtc dt:dt="string">2021-06-04T07:45:46Z</DateUtc></StartTime><FrequencyChanges><FrequencyChange><Frequency dt:dt="r8">2699970000</Frequency><Timestamp dt:dt="r8">23404875805715</Timestamp><Current d…	좌우반구com(split BVF)_1-026-1	60.021	1.0.0.163	1	2123977089	Professional	2.0.10.242	2.0.10.353	06-04-2021	2021-06-04 오전 7:45:46	16:45:46	2.0.10.248	352	2	z	간습	간	습	NULL	NULL	NULL	NULL	NULL	NULL	58	1	88	KSY3	List3	NULL	NULL	NULL	NULL	NULL	NULL	NULL	NULL	NULL	1	z	0	4	1062998	0	z	456
좌우반구com(split BVF)_1	26	1	<?xml version="1.0"?>\n<Clock xmlns:dt="urn:schemas-microsoft-com:datatypes"><Description dt:dt="string">E-Prime Primary Realtime Clock</Description><StartTime><Timestamp dt:dt="int">0</Timestamp><DateUtc dt:dt="string">2021-06-04T07:45:46Z</DateUtc></StartTime><FrequencyChanges><FrequencyChange><Frequency dt:dt="r8">2699970000</Frequency><Timestamp dt:dt="r8">23404875805715</Timestamp><Current d…	좌우반구com(split BVF)_1-026-1	60.021	1.0.0.163	1	2123977089	Professional	2.0.10.242	2.0.10.353	06-04-2021	2021-06-04 오전 7:45:46	16:45:46	2.0.10.248	85	2	z	감환	감	환	32	1	85	NULL	NULL	NULL	NULL	NULL	NULL	KSY3	List1	NULL	NULL	NULL	NULL	NULL	NULL	NULL	NULL	NULL	1	z	1	3	286586	0	z	374
좌우반구com(split BVF)_1	26	1	<?xml version="1.0"?>\n<Clock xmlns:dt="urn:schemas-microsoft-com:datatypes"><Description dt:dt="string">E-Prime Primary Realtime Clock</Description><StartTime><Timestamp dt:dt="int">0</Timestamp><DateUtc dt:dt="string">2021-06-04T07:45:46Z</DateUtc></StartTime><FrequencyChanges><FrequencyChange><Frequency dt:dt="r8">2699970000</Frequency><Timestamp dt:dt="r8">23404875805715</Timestamp><Current d…	좌우반구com(split BVF)_1-026-1	60.021	1.0.0.163	1	2123977089	Professional	2.0.10.242	2.0.10.353	06-04-2021	2021-06-04 오전 7:45:46	16:45:46	2.0.10.248	269	1	{/}	강도	강	도	NULL	NULL	NULL	NULL	NULL	NULL	98	1	5	KSY	List3	0		0	-1	843391	184		0	0	1	{/}	0	4	843575	0	{/}	330
좌우반구com(split BVF)_1	26	1	<?xml version="1.0"?>\n<Clock xmlns:dt="urn:schemas-microsoft-com:datatypes"><Description dt:dt="string">E-Prime Primary Realtime Clock</Description><StartTime><Timestamp dt:dt="int">0</Timestamp><DateUtc dt:dt="string">2021-06-04T07:45:46Z</DateUtc></StartTime><FrequencyChanges><FrequencyChange><Frequency dt:dt="r8">2699970000</Frequency><Timestamp dt:dt="r8">23404875805715</Timestamp><Current d…	좌우반구com(split BVF)_1-026-1	60.021	1.0.0.163	1	2123977089	Professional	2.0.10.242	2.0.10.353	06-04-2021	2021-06-04 오전 7:45:46	16:45:46	2.0.10.248	171	2	z	강례	강	례	NULL	NULL	NULL	91	1	39	NULL	NULL	NULL	KSY2	List2	NULL	NULL	NULL	NULL	NULL	NULL	NULL	NULL	NULL	1	z	0	3	543413	0	z	576
좌우반구com(split BVF)_1	26	1	<?xml version="1.0"?>\n<Clock xmlns:dt="urn:schemas-microsoft-com:datatypes"><Description dt:dt="string">E-Prime Primary Realtime Clock</Description><StartTime><Timestamp dt:dt="int">0</Timestamp><DateUtc dt:dt="string">2021-06-04T07:45:46Z</DateUtc></StartTime><FrequencyChanges><FrequencyChange><Frequency dt:dt="r8">2699970000</Frequency><Timestamp dt:dt="r8">23404875805715</Timestamp><Current d…	좌우반구com(split BVF)_1-026-1	60.021	1.0.0.163	1	2123977089	Professional	2.0.10.242	2.0.10.353	06-04-2021	2021-06-04 오전 7:45:46	16:45:46	2.0.10.248	51	2	z	강방	강	방	49	1	51	NULL	NULL	NULL	NULL	NULL	NULL	KSY3	List1	NULL	NULL	NULL	NULL	NULL	NULL	NULL	NULL	NULL	1	z	1	3	196201	0	z	480
좌우반구com(split BVF)_1	26	1	<?xml version="1.0"?>\n<Clock xmlns:dt="urn:schemas-microsoft-com:datatypes"><Description dt:dt="string">E-Prime Primary Realtime Clock</Description><StartTime><Timestamp dt:dt="int">0</Timestamp><DateUtc dt:dt="string">2021-06-04T07:45:46Z</DateUtc></StartTime><FrequencyChanges><FrequencyChange><Frequency dt:dt="r8">2699970000</Frequency><Timestamp dt:dt="r8">23404875805715</Timestamp><Current d…	좌우반구com(split BVF)_1-026-1	60.021	1.0.0.163	1	2123977089	Professional	2.0.10.242	2.0.10.353	06-04-2021	2021-06-04 오전 7:45:46	16:45:46	2.0.10.248	115	1	{/}	개념	개	념	26	1	115	NULL	NULL	NULL	NULL	NULL	NULL	KSY	List1	0		0	-1	364992	184		0	0	1	{/}	0	4	365176	0	{/}	327
좌우반구com(split BVF)_1	26	1	<?xml version="1.0"?>\n<Clock xmlns:dt="urn:schemas-microsoft-com:datatypes"><Description dt:dt="string">E-Prime Primary Realtime Clock</Description><StartTime><Timestamp dt:dt="int">0</Timestamp><DateUtc dt:dt="string">2021-06-04T07:45:46Z</DateUtc></StartTime><FrequencyChanges><FrequencyChange><Frequency dt:dt="r8">2699970000</Frequency><Timestamp dt:dt="r8">23404875805715</Timestamp><Current d…	좌우반구com(split BVF)_1-026-1	60.021	1.0.0.163	1	2123977089	Professional	2.0.10.242	2.0.10.353	06-04-2021	2021-06-04 오전 7:45:46	16:45:46	2.0.10.248	237	2	z	개례	개	례	NULL	NULL	NULL	45	1	105	NULL	NULL	NULL	KSY3	List2	NULL	NULL	NULL	NULL	NULL	NULL	NULL	NULL	NULL	1	z	0	3	717452	0	z	318
좌우반구com(split BVF)_1	26	1	<?xml version="1.0"?>\n<Clock xmlns:dt="urn:schemas-microsoft-com:datatypes"><Description dt:dt="string">E-Prime Primary Realtime Clock</Description><StartTime><Timestamp dt:dt="int">0</Timestamp><DateUtc dt:dt="string">2021-06-04T07:45:46Z</DateUtc></StartTime><FrequencyChanges><FrequencyChange><Frequency dt:dt="r8">2699970000</Frequency><Timestamp dt:dt="r8">23404875805715</Timestamp><Current d…	좌우반구com(split BVF)_1-026-1	60.021	1.0.0.163	1	2123977089	Professional	2.0.10.242	2.0.10.353	06-04-2021	2021-06-04 오전 7:45:46	16:45:46	2.0.10.248	315	1	{/}	개인	개	인	NULL	NULL	NULL	NULL	NULL	NULL	101	1	51	KSY	List3	0		0	0	963133	183		0	0	1	{/}	0	3	963316	0	{/}	299
좌우반구com(split BVF)_1	26	1	<?xml version="1.0"?>\n<Clock xmlns:dt="urn:schemas-microsoft-com:datatypes"><Description dt:dt="string">E-Prime Primary Realtime Clock</Description><StartTime><Timestamp dt:dt="int">0</Timestamp><DateUtc dt:dt="string">2021-06-04T07:45:46Z</DateUtc></StartTime><FrequencyChanges><FrequencyChange><Frequency dt:dt="r8">2699970000</Frequency><Timestamp dt:dt="r8">23404875805715</Timestamp><Current d…	좌우반구com(split BVF)_1-026-1	60.021	1.0.0.163	1	2123977089	Professional	2.0.10.242	2.0.10.353	06-04-2021	2021-06-04 오전 7:45:46	16:45:46	2.0.10.248	204	2	z	개협	개	협	NULL	NULL	NULL	21	1	72	NULL	NULL	NULL	KSY2	List2	NULL	NULL	NULL	NULL	NULL	NULL	NULL	NULL	NULL	1	z	1	3	630932	0	z	553
좌우반구com(split BVF)_1	26	1	<?xml version="1.0"?>\n<Clock xmlns:dt="urn:schemas-microsoft-com:datatypes"><Description dt:dt="string">E-Prime Primary Realtime Clock</Description><StartTime><Timestamp dt:dt="int">0</Timestamp><DateUtc dt:dt="string">2021-06-04T07:45:46Z</DateUtc></StartTime><FrequencyChanges><FrequencyChange><Frequency dt:dt="r8">2699970000</Frequency><Timestamp dt:dt="r8">23404875805715</Timestamp><Current d…	좌우반구com(split BVF)_1-026-1	60.021	1.0.0.163	1	2123977089	Professional	2.0.10.242	2.0.10.353	06-04-2021	2021-06-04 오전 7:45:46	16:45:46	2.0.10.248	119	2	z	거생	거	생	47	1	119	NULL	NULL	NULL	NULL	NULL	NULL	KSY3	List1	NULL	NULL	NULL	NULL	NULL	NULL	NULL	NULL	NULL	1	z	1	3	375505	0	z	390
좌우반구com(split BVF)_1	26	1	<?xml version="1.0"?>\n<Clock xmlns:dt="urn:schemas-microsoft-com:datatypes"><Description dt:dt="string">E-Prime Primary Realtime Clock</Description><StartTime><Timestamp dt:dt="int">0</Timestamp><DateUtc dt:dt="string">2021-06-04T07:45:46Z</DateUtc></StartTime><FrequencyChanges><FrequencyChange><Frequency dt:dt="r8">2699970000</Frequency><Timestamp dt:dt="r8">23404875805715</Timestamp><Current d…	좌우반구com(split BVF)_1-026-1	60.021	1.0.0.163	1	2123977089	Professional	2.0.10.242	2.0.10.353	06-04-2021	2021-06-04 오전 7:45:46	16:45:46	2.0.10.248	354	1	{/}	걱정	걱	정	NULL	NULL	NULL	NULL	NULL	NULL	122	1	90	KSY	List3	0		0	-1	1068046	183		0	0	1	{/}	0	3	1068229	0	{/}	369
좌우반구com(split BVF)_1	26	1	<?xml version="1.0"?>\n<Clock xmlns:dt="urn:schemas-microsoft-com:datatypes"><Description dt:dt="string">E-Prime Primary Realtime Clock</Description><StartTime><Timestamp dt:dt="int">0</Timestamp><DateUtc dt:dt="string">2021-06-04T07:45:46Z</DateUtc></StartTime><FrequencyChanges><FrequencyChange><Frequency dt:dt="r8">2699970000</Frequency><Timestamp dt:dt="r8">23404875805715</Timestamp><Current d…	좌우반구com(split BVF)_1-026-1	60.021	1.0.0.163	1	2123977089	Professional	2.0.10.242	2.0.10.353	06-04-2021	2021-06-04 오전 7:45:46	16:45:46	2.0.10.248	81	2	z	걱최	걱	최	23	1	81	NULL	NULL	NULL	NULL	NULL	NULL	KSY3	List1	NULL	NULL	NULL	NULL	NULL	NULL	NULL	NULL	NULL	1	z	0	4	275774	0	z	450
좌우반구com(split BVF)_1	26	1	<?xml version="1.0"?>\n<Clock xmlns:dt="urn:schemas-microsoft-com:datatypes"><Description dt:dt="string">E-Prime Primary Realtime Clock</Description><StartTime><Timestamp dt:dt="int">0</Timestamp><DateUtc dt:dt="string">2021-06-04T07:45:46Z</DateUtc></StartTime><FrequencyChanges><FrequencyChange><Frequency dt:dt="r8">2699970000</Frequency><Timestamp dt:dt="r8">23404875805715</Timestamp><Current d…	좌우반구com(split BVF)_1-026-1	60.021	1.0.0.163	1	2123977089	Professional	2.0.10.242	2.0.10.353	06-04-2021	2021-06-04 오전 7:45:46	16:45:46	2.0.10.248	333	2	z	건적	건	적	NULL	NULL	NULL	NULL	NULL	NULL	66	1	69	KSY3	List3	NULL	NULL	NULL	NULL	NULL	NULL	NULL	NULL	NULL	1	z	0	3	1011549	0	z	434
좌우반구com(split BVF)_1	26	1	<?xml version="1.0"?>\n<Clock xmlns:dt="urn:schemas-microsoft-com:datatypes"><Description dt:dt="string">E-Prime Primary Realtime Clock</Description><StartTime><Timestamp dt:dt="int">0</Timestamp><DateUtc dt:dt="string">2021-06-04T07:45:46Z</DateUtc></StartTime><FrequencyChanges><FrequencyChange><Frequency dt:dt="r8">2699970000</Frequency><Timestamp dt:dt="r8">23404875805715</Timestamp><Current d…	좌우반구com(split BVF)_1-026-1	60.021	1.0.0.163	1	2123977089	Professional	2.0.10.242	2.0.10.353	06-04-2021	2021-06-04 오전 7:45:46	16:45:46	2.0.10.248	188	2	z	검강	검	강	NULL	NULL	NULL	80	1	56	NULL	NULL	NULL	KSY2	List2	NULL	NULL	NULL	NULL	NULL	NULL	NULL	NULL	NULL	1	z	0	3	588614	0	z	478
좌우반구com(split BVF)_1	26	1	<?xml version="1.0"?>\n<Clock xmlns:dt="urn:schemas-microsoft-com:datatypes"><Description dt:dt="string">E-Prime Primary Realtime Clock</Description><StartTime><Timestamp dt:dt="int">0</Timestamp><DateUtc dt:dt="string">2021-06-04T07:45:46Z</DateUtc></StartTime><FrequencyChanges><FrequencyChange><Frequency dt:dt="r8">2699970000</Frequency><Timestamp dt:dt="r8">23404875805715</Timestamp><Current d…	좌우반구com(split BVF)_1-026-1	60.021	1.0.0.163	1	2123977089	Professional	2.0.10.242	2.0.10.353	06-04-2021	2021-06-04 오전 7:45:46	16:45:46	2.0.10.248	391	1	{/}	검색	검	색	NULL	NULL	NULL	NULL	NULL	NULL	103	1	127	KSY	List3	0		0	-1	1164029	183		0	0	1	{/}	0	3	1164212	0	{/}	377
좌우반구com(split BVF)_1	26	1	<?xml version="1.0"?>\n<Clock xmlns:dt="urn:schemas-microsoft-com:datatypes"><Description dt:dt="string">E-Prime Primary Realtime Clock</Description><StartTime><Timestamp dt:dt="int">0</Timestamp><DateUtc dt:dt="string">2021-06-04T07:45:46Z</DateUtc></StartTime><FrequencyChanges><FrequencyChange><Frequency dt:dt="r8">2699970000</Frequency><Timestamp dt:dt="r8">23404875805715</Timestamp><Current d…	좌우반구com(split BVF)_1-026-1	60.021	1.0.0.163	1	2123977089	Professional	2.0.10.242	2.0.10.353	06-04-2021	2021-06-04 오전 7:45:46	16:45:46	2.0.10.248	10	2	z	검죽	검	죽	80	1	10	NULL	NULL	NULL	NULL	NULL	NULL	KSY	List1	0		0	-1	87706	183		0	0	1	z	1	3	87889	0	z	425
좌우반구com(split BVF)_1	26	1	<?xml version="1.0"?>\n<Clock xmlns:dt="urn:schemas-microsoft-com:datatypes"><Description dt:dt="string">E-Prime Primary Realtime Clock</Description><StartTime><Timestamp dt:dt="int">0</Timestamp><DateUtc dt:dt="string">2021-06-04T07:45:46Z</DateUtc></StartTime><FrequencyChanges><FrequencyChange><Frequency dt:dt="r8">2699970000</Frequency><Timestamp dt:dt="r8">23404875805715</Timestamp><Current d…	좌우반구com(split BVF)_1-026-1	60.021	1.0.0.163	1	2123977089	Professional	2.0.10.242	2.0.10.353	06-04-2021	2021-06-04 오전 7:45:46	16:45:46	2.0.10.248	42	2	z	검환	검	환	68	1	42	NULL	NULL	NULL	NULL	NULL	NULL	KSY3	List1	NULL	NULL	NULL	NULL	NULL	NULL	NULL	NULL	NULL	1	z	1	3	172043	0	z	486
좌우반구com(split BVF)_1	26	1	<?xml version="1.0"?>\n<Clock xmlns:dt="urn:schemas-microsoft-com:datatypes"><Description dt:dt="string">E-Prime Primary Realtime Clock</Description><StartTime><Timestamp dt:dt="int">0</Timestamp><DateUtc dt:dt="string">2021-06-04T07:45:46Z</DateUtc></StartTime><FrequencyChanges><FrequencyChange><Frequency dt:dt="r8">2699970000</Frequency><Timestamp dt:dt="r8">23404875805715</Timestamp><Current d…	좌우반구com(split BVF)_1-026-1	60.021	1.0.0.163	1	2123977089	Professional	2.0.10.242	2.0.10.353	06-04-2021	2021-06-04 오전 7:45:46	16:45:46	2.0.10.248	134	2	z	격례	격	례	NULL	NULL	NULL	75	1	2	NULL	NULL	NULL	KSY3	List2	NULL	NULL	NULL	NULL	NULL	NULL	NULL	NULL	NULL	1	z	0	3	446847	0	z	447
좌우반구com(split BVF)_1	26	1	<?xml version="1.0"?>\n<Clock xmlns:dt="urn:schemas-microsoft-com:datatypes"><Description dt:dt="string">E-Prime Primary Realtime Clock</Description><StartTime><Timestamp dt:dt="int">0</Timestamp><DateUtc dt:dt="string">2021-06-04T07:45:46Z</DateUtc></StartTime><FrequencyChanges><FrequencyChange><Frequency dt:dt="r8">2699970000</Frequency><Timestamp dt:dt="r8">23404875805715</Timestamp><Current d…	좌우반구com(split BVF)_1-026-1	60.021	1.0.0.163	1	2123977089	Professional	2.0.10.242	2.0.10.353	06-04-2021	2021-06-04 오전 7:45:46	16:45:46	2.0.10.248	135	1	{/}	결과	결	과	NULL	NULL	NULL	60	1	3	NULL	NULL	NULL	KSY	List2	0		0	0	449313	183		0	0	1	{/}	0	3	449496	0	{/}	294
좌우반구com(split BVF)_1	26	1	<?xml version="1.0"?>\n<Clock xmlns:dt="urn:schemas-microsoft-com:datatypes"><Description dt:dt="string">E-Prime Primary Realtime Clock</Description><StartTime><Timestamp dt:dt="int">0</Timestamp><DateUtc dt:dt="string">2021-06-04T07:45:46Z</DateUtc></StartTime><FrequencyChanges><FrequencyChange><Frequency dt:dt="r8">2699970000</Frequency><Timestamp dt:dt="r8">23404875805715</Timestamp><Current d…	좌우반구com(split BVF)_1-026-1	60.021	1.0.0.163	1	2123977089	Professional	2.0.10.242	2.0.10.353	06-04-2021	2021-06-04 오전 7:45:46	16:45:46	2.0.10.248	1	1	{/}	결국	결	국	30	1	1	NULL	NULL	NULL	NULL	NULL	NULL	KSY	List1	0		0	0	64598	183		0	0	1	{/}	0	3	64781	0	{/}	277
좌우반구com(split BVF)_1	26	1	<?xml version="1.0"?>\n<Clock xmlns:dt="urn:schemas-microsoft-com:datatypes"><Description dt:dt="string">E-Prime Primary Realtime Clock</Description><StartTime><Timestamp dt:dt="int">0</Timestamp><DateUtc dt:dt="string">2021-06-04T07:45:46Z</DateUtc></StartTime><FrequencyChanges><FrequencyChange><Frequency dt:dt="r8">2699970000</Frequency><Timestamp dt:dt="r8">23404875805715</Timestamp><Current d…	좌우반구com(split BVF)_1-026-1	60.021	1.0.0.163	1	2123977089	Professional	2.0.10.242	2.0.10.353	06-04-2021	2021-06-04 오전 7:45:46	16:45:46	2.0.10.248	76	1	{/}	결정	결	정	88	1	76	NULL	NULL	NULL	NULL	NULL	NULL	KSY	List1	0		0	-1	262395	183		0	0	1	{/}	0	3	262578	0	{/}	518
좌우반구com(split BVF)_1	26	1	<?xml version="1.0"?>\n<Clock xmlns:dt="urn:schemas-microsoft-com:datatypes"><Description dt:dt="string">E-Prime Primary Realtime Clock</Description><StartTime><Timestamp dt:dt="int">0</Timestamp><DateUtc dt:dt="string">2021-06-04T07:45:46Z</DateUtc></StartTime><FrequencyChanges><FrequencyChange><Frequency dt:dt="r8">2699970000</Frequency><Timestamp dt:dt="r8">23404875805715</Timestamp><Current d…	좌우반구com(split BVF)_1-026-1	60.021	1.0.0.163	1	2123977089	Professional	2.0.10.242	2.0.10.353	06-04-2021	2021-06-04 오전 7:45:46	16:45:46	2.0.10.248	71	2	z	결지	결	지	36	1	71	NULL	NULL	NULL	NULL	NULL	NULL	KSY	List1	0		0	0	249250	183		0	0	1	z	0	3	249433	0	z	471
좌우반구com(split BVF)_1	26	1	<?xml version="1.0"?>\n<Clock xmlns:dt="urn:schemas-microsoft-com:datatypes"><Description dt:dt="string">E-Prime Primary Realtime Clock</Description><StartTime><Timestamp dt:dt="int">0</Timestamp><DateUtc dt:dt="string">2021-06-04T07:45:46Z</DateUtc></StartTime><FrequencyChanges><FrequencyChange><Frequency dt:dt="r8">2699970000</Frequency><Timestamp dt:dt="r8">23404875805715</Timestamp><Current d…	좌우반구com(split BVF)_1-026-1	60.021	1.0.0.163	1	2123977089	Professional	2.0.10.242	2.0.10.353	06-04-2021	2021-06-04 오전 7:45:46	16:45:46	2.0.10.248	157	2	z	결협	결	협	NULL	NULL	NULL	97	1	25	NULL	NULL	NULL	KSY3	List2	NULL	NULL	NULL	NULL	NULL	NULL	NULL	NULL	NULL	1	z	0	4	506010	0	z	395
좌우반구com(split BVF)_1	26	1	<?xml version="1.0"?>\n<Clock xmlns:dt="urn:schemas-microsoft-com:datatypes"><Description dt:dt="string">E-Prime Primary Realtime Clock</Description><StartTime><Timestamp dt:dt="int">0</Timestamp><DateUtc dt:dt="string">2021-06-04T07:45:46Z</DateUtc></StartTime><FrequencyChanges><FrequencyChange><Frequency dt:dt="r8">2699970000</Frequency><Timestamp dt:dt="r8">23404875805715</Timestamp><Current d…	좌우반구com(split BVF)_1-026-1	60.021	1.0.0.163	1	2123977089	Professional	2.0.10.242	2.0.10.353	06-04-2021	2021-06-04 오전 7:45:46	16:45:46	2.0.10.248	380	1	{/}	경비	경	비	NULL	NULL	NULL	NULL	NULL	NULL	47	1	116	KSY	List3	0		0	0	1135739	183		0	0	1	{/}	0	3	1135922	0	{/}	291
좌우반구com(split BVF)_1	26	1	<?xml version="1.0"?>\n<Clock xmlns:dt="urn:schemas-microsoft-com:datatypes"><Description dt:dt="string">E-Prime Primary Realtime Clock</Description><StartTime><Timestamp dt:dt="int">0</Timestamp><DateUtc dt:dt="string">2021-06-04T07:45:46Z</DateUtc></StartTime><FrequencyChanges><FrequencyChange><Frequency dt:dt="r8">2699970000</Frequency><Timestamp dt:dt="r8">23404875805715</Timestamp><Current d…	좌우반구com(split BVF)_1-026-1	60.021	1.0.0.163	1	2123977089	Professional	2.0.10.242	2.0.10.353	06-04-2021	2021-06-04 오전 7:45:46	16:45:46	2.0.10.248	244	1	{/}	경험	경	험	NULL	NULL	NULL	49	1	112	NULL	NULL	NULL	KSY	List2	0		0	-1	735829	183		0	0	1	{/}	0	3	736012	0	{/}	342
좌우반구com(split BVF)_1	26	1	<?xml version="1.0"?>\n<Clock xmlns:dt="urn:schemas-microsoft-com:datatypes"><Description dt:dt="string">E-Prime Primary Realtime Clock</Description><StartTime><Timestamp dt:dt="int">0</Timestamp><DateUtc dt:dt="string">2021-06-04T07:45:46Z</DateUtc></StartTime><FrequencyChanges><FrequencyChange><Frequency dt:dt="r8">2699970000</Frequency><Timestamp dt:dt="r8">23404875805715</Timestamp><Current d…	좌우반구com(split BVF)_1-026-1	60.021	1.0.0.163	1	2123977089	Professional	2.0.10.242	2.0.10.353	06-04-2021	2021-06-04 오전 7:45:46	16:45:46	2.0.10.248	338	1	{/}	경호	경	호	NULL	NULL	NULL	NULL	NULL	NULL	13	1	74	KSY	List3	0		1	-1	1024594	184		0	0	1	{/}	0	4	1024778	0	{/}	348
좌우반구com(split BVF)_1	26	1	<?xml version="1.0"?>\n<Clock xmlns:dt="urn:schemas-microsoft-com:datatypes"><Description dt:dt="string">E-Prime Primary Realtime Clock</Description><StartTime><Timestamp dt:dt="int">0</Timestamp><DateUtc dt:dt="string">2021-06-04T07:45:46Z</DateUtc></StartTime><FrequencyChanges><FrequencyChange><Frequency dt:dt="r8">2699970000</Frequency><Timestamp dt:dt="r8">23404875805715</Timestamp><Current d…	좌우반구com(split BVF)_1-026-1	60.021	1.0.0.163	1	2123977089	Professional	2.0.10.242	2.0.10.353	06-04-2021	2021-06-04 오전 7:45:46	16:45:46	2.0.10.248	259	1	{/}	계기	계	기	NULL	NULL	NULL	2	1	127	NULL	NULL	NULL	KSY	List2	0		0	0	775332	183		0	0	1	{/}	0	3	775515	0	{/}	359
좌우반구com(split BVF)_1	26	1	<?xml version="1.0"?>\n<Clock xmlns:dt="urn:schemas-microsoft-com:datatypes"><Description dt:dt="string">E-Prime Primary Realtime Clock</Description><StartTime><Timestamp dt:dt="int">0</Timestamp><DateUtc dt:dt="string">2021-06-04T07:45:46Z</DateUtc></StartTime><FrequencyChanges><FrequencyChange><Frequency dt:dt="r8">2699970000</Frequency><Timestamp dt:dt="r8">23404875805715</Timestamp><Current d…	좌우반구com(split BVF)_1-026-1	60.021	1.0.0.163	1	2123977089	Professional	2.0.10.242	2.0.10.353	06-04-2021	2021-06-04 오전 7:45:46	16:45:46	2.0.10.248	56	2	z	계님	계	님	128	1	56	NULL	NULL	NULL	NULL	NULL	NULL	KSY2	List1	NULL	NULL	NULL	NULL	NULL	NULL	NULL	NULL	NULL	1	z	1	3	209663	0	z	426
좌우반구com(split BVF)_1	26	1	<?xml version="1.0"?>\n<Clock xmlns:dt="urn:schemas-microsoft-com:datatypes"><Description dt:dt="string">E-Prime Primary Realtime Clock</Description><StartTime><Timestamp dt:dt="int">0</Timestamp><DateUtc dt:dt="string">2021-06-04T07:45:46Z</DateUtc></StartTime><FrequencyChanges><FrequencyChange><Frequency dt:dt="r8">2699970000</Frequency><Timestamp dt:dt="r8">23404875805715</Timestamp><Current d…	좌우반구com(split BVF)_1-026-1	60.021	1.0.0.163	1	2123977089	Professional	2.0.10.242	2.0.10.353	06-04-2021	2021-06-04 오전 7:45:46	16:45:46	2.0.10.248	367	2	z	계락	계	락	NULL	NULL	NULL	NULL	NULL	NULL	31	1	103	KSY	List3	0		0	-1	1102367	183		0	0	0	z	1	3	1102550	0	{/}	319
좌우반구com(split BVF)_1	26	1	<?xml version="1.0"?>\n<Clock xmlns:dt="urn:schemas-microsoft-com:datatypes"><Description dt:dt="string">E-Prime Primary Realtime Clock</Description><StartTime><Timestamp dt:dt="int">0</Timestamp><DateUtc dt:dt="string">2021-06-04T07:45:46Z</DateUtc></StartTime><FrequencyChanges><FrequencyChange><Frequency dt:dt="r8">2699970000</Frequency><Timestamp dt:dt="r8">23404875805715</Timestamp><Current d…	좌우반구com(split BVF)_1-026-1	60.021	1.0.0.163	1	2123977089	Professional	2.0.10.242	2.0.10.353	06-04-2021	2021-06-04 오전 7:45:46	16:45:46	2.0.10.248	170	1	{/}	계수	계	수	NULL	NULL	NULL	22	1	38	NULL	NULL	NULL	KSY	List2	0		0	-1	540464	183		0	0	0	{/}	1	3	540647	0	z	565
좌우반구com(split BVF)_1	26	1	<?xml version="1.0"?>\n<Clock xmlns:dt="urn:schemas-microsoft-com:datatypes"><Description dt:dt="string">E-Prime Primary Realtime Clock</Description><StartTime><Timestamp dt:dt="int">0</Timestamp><DateUtc dt:dt="string">2021-06-04T07:45:46Z</DateUtc></StartTime><FrequencyChanges><FrequencyChange><Frequency dt:dt="r8">2699970000</Frequency><Timestamp dt:dt="r8">23404875805715</Timestamp><Current d…	좌우반구com(split BVF)_1-026-1	60.021	1.0.0.163	1	2123977089	Professional	2.0.10.242	2.0.10.353	06-04-2021	2021-06-04 오전 7:45:46	16:45:46	2.0.10.248	150	2	z	계여	계	여	NULL	NULL	NULL	26	1	18	NULL	NULL	NULL	KSY	List2	0		0	-1	487866	183		0	0	1	z	1	3	488049	0	z	316
좌우반구com(split BVF)_1	26	1	<?xml version="1.0"?>\n<Clock xmlns:dt="urn:schemas-microsoft-com:datatypes"><Description dt:dt="string">E-Prime Primary Realtime Clock</Description><StartTime><Timestamp dt:dt="int">0</Timestamp><DateUtc dt:dt="string">2021-06-04T07:45:46Z</DateUtc></StartTime><FrequencyChanges><FrequencyChange><Frequency dt:dt="r8">2699970000</Frequency><Timestamp dt:dt="r8">23404875805715</Timestamp><Current d…	좌우반구com(split BVF)_1-026-1	60.021	1.0.0.163	1	2123977089	Professional	2.0.10.242	2.0.10.353	06-04-2021	2021-06-04 오전 7:45:46	16:45:46	2.0.10.248	114	2	z	고률	고	률	74	1	114	NULL	NULL	NULL	NULL	NULL	NULL	KSY3	List1	NULL	NULL	NULL	NULL	NULL	NULL	NULL	NULL	NULL	1	z	0	3	362510	0	z	465
좌우반구com(split BVF)_1	26	1	<?xml version="1.0"?>\n<Clock xmlns:dt="urn:schemas-microsoft-com:datatypes"><Description dt:dt="string">E-Prime Primary Realtime Clock</Description><StartTime><Timestamp dt:dt="int">0</Timestamp><DateUtc dt:dt="string">2021-06-04T07:45:46Z</DateUtc></StartTime><FrequencyChanges><FrequencyChange><Frequency dt:dt="r8">2699970000</Frequency><Timestamp dt:dt="r8">23404875805715</Timestamp><Current d…	좌우반구com(split BVF)_1-026-1	60.021	1.0.0.163	1	2123977089	Professional	2.0.10.242	2.0.10.353	06-04-2021	2021-06-04 오전 7:45:46	16:45:46	2.0.10.248	187	2	z	고청	고	청	NULL	NULL	NULL	20	1	55	NULL	NULL	NULL	KSY2	List2	NULL	NULL	NULL	NULL	NULL	NULL	NULL	NULL	NULL	1	z	1	3	585848	0	z	557
좌우반구com(split BVF)_1	26	1	<?xml version="1.0"?>\n<Clock xmlns:dt="urn:schemas-microsoft-com:datatypes"><Description dt:dt="string">E-Prime Primary Realtime Clock</Description><StartTime><Timestamp dt:dt="int">0</Timestamp><DateUtc dt:dt="string">2021-06-04T07:45:46Z</DateUtc></StartTime><FrequencyChanges><FrequencyChange><Frequency dt:dt="r8">2699970000</Frequency><Timestamp dt:dt="r8">23404875805715</Timestamp><Current d…	좌우반구com(split BVF)_1-026-1	60.021	1.0.0.163	1	2123977089	Professional	2.0.10.242	2.0.10.353	06-04-2021	2021-06-04 오전 7:45:46	16:45:46	2.0.10.248	133	1	{/}	공기	공	기	NULL	NULL	NULL	70	1	1	NULL	NULL	NULL	KSY	List2	0		0	0	444115	183		0	0	1	{/}	0	3	444298	0	{/}	340
좌우반구com(split BVF)_1	26	1	<?xml version="1.0"?>\n<Clock xmlns:dt="urn:schemas-microsoft-com:datatypes"><Description dt:dt="string">E-Prime Primary Realtime Clock</Description><StartTime><Timestamp dt:dt="int">0</Timestamp><DateUtc dt:dt="string">2021-06-04T07:45:46Z</DateUtc></StartTime><FrequencyChanges><FrequencyChange><Frequency dt:dt="r8">2699970000</Frequency><Timestamp dt:dt="r8">23404875805715</Timestamp><Current d…	좌우반구com(split BVF)_1-026-1	60.021	1.0.0.163	1	2123977089	Professional	2.0.10.242	2.0.10.353	06-04-2021	2021-06-04 오전 7:45:46	16:45:46	2.0.10.248	164	1	{/}	공백	공	백	NULL	NULL	NULL	110	1	32	NULL	NULL	NULL	KSY	List2	0		0	0	524820	183		0	0	1	{/}	0	3	525003	0	{/}	362
좌우반구com(split BVF)_1	26	1	<?xml version="1.0"?>\n<Clock xmlns:dt="urn:schemas-microsoft-com:datatypes"><Description dt:dt="string">E-Prime Primary Realtime Clock</Description><StartTime><Timestamp dt:dt="int">0</Timestamp><DateUtc dt:dt="string">2021-06-04T07:45:46Z</DateUtc></StartTime><FrequencyChanges><FrequencyChange><Frequency dt:dt="r8">2699970000</Frequency><Timestamp dt:dt="r8">23404875805715</Timestamp><Current d…	좌우반구com(split BVF)_1-026-1	60.021	1.0.0.163	1	2123977089	Professional	2.0.10.242	2.0.10.353	06-04-2021	2021-06-04 오전 7:45:46	16:45:46	2.0.10.248	169	1	{/}	공포	공	포	NULL	NULL	NULL	108	1	37	NULL	NULL	NULL	KSY	List2	0		0	-1	537965	183		0	0	1	{/}	0	3	538148	0	{/}	299
좌우반구com(split BVF)_1	26	1	<?xml version="1.0"?>\n<Clock xmlns:dt="urn:schemas-microsoft-com:datatypes"><Description dt:dt="string">E-Prime Primary Realtime Clock</Description><StartTime><Timestamp dt:dt="int">0</Timestamp><DateUtc dt:dt="string">2021-06-04T07:45:46Z</DateUtc></StartTime><FrequencyChanges><FrequencyChange><Frequency dt:dt="r8">2699970000</Frequency><Timestamp dt:dt="r8">23404875805715</Timestamp><Current d…	좌우반구com(split BVF)_1-026-1	60.021	1.0.0.163	1	2123977089	Professional	2.0.10.242	2.0.10.353	06-04-2021	2021-06-04 오전 7:45:46	16:45:46	2.0.10.248	196	2	z	과법	과	법	NULL	NULL	NULL	43	1	64	NULL	NULL	NULL	KSY3	List2	NULL	NULL	NULL	NULL	NULL	NULL	NULL	NULL	NULL	1	z	0	4	609507	0	z	481
좌우반구com(split BVF)_1	26	1	<?xml version="1.0"?>\n<Clock xmlns:dt="urn:schemas-microsoft-com:datatypes"><Description dt:dt="string">E-Prime Primary Realtime Clock</Description><StartTime><Timestamp dt:dt="int">0</Timestamp><DateUtc dt:dt="string">2021-06-04T07:45:46Z</DateUtc></StartTime><FrequencyChanges><FrequencyChange><Frequency dt:dt="r8">2699970000</Frequency><Timestamp dt:dt="r8">23404875805715</Timestamp><Current d…	좌우반구com(split BVF)_1-026-1	60.021	1.0.0.163	1	2123977089	Professional	2.0.10.242	2.0.10.353	06-04-2021	2021-06-04 오전 7:45:46	16:45:46	2.0.10.248	365	1	{/}	과정	과	정	NULL	NULL	NULL	NULL	NULL	NULL	60	1	101	KSY	List3	0		0	-1	1097319	183		0	0	1	{/}	0	3	1097502	0	{/}	351
좌우반구com(split BVF)_1	26	1	<?xml version="1.0"?>\n<Clock xmlns:dt="urn:schemas-microsoft-com:datatypes"><Description dt:dt="string">E-Prime Primary Realtime Clock</Description><StartTime><Timestamp dt:dt="int">0</Timestamp><DateUtc dt:dt="string">2021-06-04T07:45:46Z</DateUtc></StartTime><FrequencyChanges><FrequencyChange><Frequency dt:dt="r8">2699970000</Frequency><Timestamp dt:dt="r8">23404875805715</Timestamp><Current d…	좌우반구com(split BVF)_1-026-1	60.021	1.0.0.163	1	2123977089	Professional	2.0.10.242	2.0.10.353	06-04-2021	2021-06-04 오전 7:45:46	16:45:46	2.0.10.248	388	1	{/}	관계	관	계	NULL	NULL	NULL	NULL	NULL	NULL	94	1	124	KSY	List3	0		0	-1	1156265	183		0	0	1	{/}	0	3	1156448	0	{/}	277
좌우반구com(split BVF)_1	26	1	<?xml version="1.0"?>\n<Clock xmlns:dt="urn:schemas-microsoft-com:datatypes"><Description dt:dt="string">E-Prime Primary Realtime Clock</Description><StartTime><Timestamp dt:dt="int">0</Timestamp><DateUtc dt:dt="string">2021-06-04T07:45:46Z</DateUtc></StartTime><FrequencyChanges><FrequencyChange><Frequency dt:dt="r8">2699970000</Frequency><Timestamp dt:dt="r8">23404875805715</Timestamp><Current d…	좌우반구com(split BVF)_1-026-1	60.021	1.0.0.163	1	2123977089	Professional	2.0.10.242	2.0.10.353	06-04-2021	2021-06-04 오전 7:45:46	16:45:46	2.0.10.248	386	1	{/}	관측	관	측	NULL	NULL	NULL	NULL	NULL	NULL	57	1	122	KSY	List3	0		0	-1	1151150	183		0	0	1	{/}	0	3	1151333	0	{/}	304
좌우반구com(split BVF)_1	26	1	<?xml version="1.0"?>\n<Clock xmlns:dt="urn:schemas-microsoft-com:datatypes"><Description dt:dt="string">E-Prime Primary Realtime Clock</Description><StartTime><Timestamp dt:dt="int">0</Timestamp><DateUtc dt:dt="string">2021-06-04T07:45:46Z</DateUtc></StartTime><FrequencyChanges><FrequencyChange><Frequency dt:dt="r8">2699970000</Frequency><Timestamp dt:dt="r8">23404875805715</Timestamp><Current d…	좌우반구com(split BVF)_1-026-1	60.021	1.0.0.163	1	2123977089	Professional	2.0.10.242	2.0.10.353	06-04-2021	2021-06-04 오전 7:45:46	16:45:46	2.0.10.248	392	1	{/}	광장	광	장	NULL	NULL	NULL	NULL	NULL	NULL	125	1	128	KSY	List3	0		1	-1	1166611	184		0	0	1	{/}	0	4	1166795	0	{/}	369
좌우반구com(split BVF)_1	26	1	<?xml version="1.0"?>\n<Clock xmlns:dt="urn:schemas-microsoft-com:datatypes"><Description dt:dt="string">E-Prime Primary Realtime Clock</Description><StartTime><Timestamp dt:dt="int">0</Timestamp><DateUtc dt:dt="string">2021-06-04T07:45:46Z</DateUtc></StartTime><FrequencyChanges><FrequencyChange><Frequency dt:dt="r8">2699970000</Frequency><Timestamp dt:dt="r8">23404875805715</Timestamp><Current d…	좌우반구com(split BVF)_1-026-1	60.021	1.0.0.163	1	2123977089	Professional	2.0.10.242	2.0.10.353	06-04-2021	2021-06-04 오전 7:45:46	16:45:46	2.0.10.248	371	2	z	교느	교	느	NULL	NULL	NULL	NULL	NULL	NULL	55	1	107	KSY3	List3	NULL	NULL	NULL	NULL	NULL	NULL	NULL	NULL	NULL	1	z	0	4	1112764	0	z	305
좌우반구com(split BVF)_1	26	1	<?xml version="1.0"?>\n<Clock xmlns:dt="urn:schemas-microsoft-com:datatypes"><Description dt:dt="string">E-Prime Primary Realtime Clock</Description><StartTime><Timestamp dt:dt="int">0</Timestamp><DateUtc dt:dt="string">2021-06-04T07:45:46Z</DateUtc></StartTime><FrequencyChanges><FrequencyChange><Frequency dt:dt="r8">2699970000</Frequency><Timestamp dt:dt="r8">23404875805715</Timestamp><Current d…	좌우반구com(split BVF)_1-026-1	60.021	1.0.0.163	1	2123977089	Professional	2.0.10.242	2.0.10.353	06-04-2021	2021-06-04 오전 7:45:46	16:45:46	2.0.10.248	327	2	z	교휘	교	휘	NULL	NULL	NULL	NULL	NULL	NULL	130	1	63	KSY	List3	0		0	-1	994155	183		0	0	0	z	1	3	994338	0		0
좌우반구com(split BVF)_1	26	1	<?xml version="1.0"?>\n<Clock xmlns:dt="urn:schemas-microsoft-com:datatypes"><Description dt:dt="string">E-Prime Primary Realtime Clock</Description><StartTime><Timestamp dt:dt="int">0</Timestamp><DateUtc dt:dt="string">2021-06-04T07:45:46Z</DateUtc></StartTime><FrequencyChanges><FrequencyChange><Frequency dt:dt="r8">2699970000</Frequency><Timestamp dt:dt="r8">23404875805715</Timestamp><Current d…	좌우반구com(split BVF)_1-026-1	60.021	1.0.0.163	1	2123977089	Professional	2.0.10.242	2.0.10.353	06-04-2021	2021-06-04 오전 7:45:46	16:45:46	2.0.10.248	262	1	{/}	구조	구	조	NULL	NULL	NULL	8	1	130	NULL	NULL	NULL	KSY	List2	0		0	0	783046	183		0	0	1	{/}	0	3	783229	0	{/}	268
좌우반구com(split BVF)_1	26	1	<?xml version="1.0"?>\n<Clock xmlns:dt="urn:schemas-microsoft-com:datatypes"><Description dt:dt="string">E-Prime Primary Realtime Clock</Description><StartTime><Timestamp dt:dt="int">0</Timestamp><DateUtc dt:dt="string">2021-06-04T07:45:46Z</DateUtc></StartTime><FrequencyChanges><FrequencyChange><Frequency dt:dt="r8">2699970000</Frequency><Timestamp dt:dt="r8">23404875805715</Timestamp><Current d…	좌우반구com(split BVF)_1-026-1	60.021	1.0.0.163	1	2123977089	Professional	2.0.10.242	2.0.10.353	06-04-2021	2021-06-04 오전 7:45:46	16:45:46	2.0.10.248	9	2	z	국득	국	득	104	1	9	NULL	NULL	NULL	NULL	NULL	NULL	KSY3	List1	NULL	NULL	NULL	NULL	NULL	NULL	NULL	NULL	NULL	1	z	0	3	85340	0	z	342
좌우반구com(split BVF)_1	26	1	<?xml version="1.0"?>\n<Clock xmlns:dt="urn:schemas-microsoft-com:datatypes"><Description dt:dt="string">E-Prime Primary Realtime Clock</Description><StartTime><Timestamp dt:dt="int">0</Timestamp><DateUtc dt:dt="string">2021-06-04T07:45:46Z</DateUtc></StartTime><FrequencyChanges><FrequencyChange><Frequency dt:dt="r8">2699970000</Frequency><Timestamp dt:dt="r8">23404875805715</Timestamp><Current d…	좌우반구com(split BVF)_1-026-1	60.021	1.0.0.163	1	2123977089	Professional	2.0.10.242	2.0.10.353	06-04-2021	2021-06-04 오전 7:45:46	16:45:46	2.0.10.248	263	2	z	국반	국	반	NULL	NULL	NULL	5	1	131	NULL	NULL	NULL	KSY	List2	0		0	0	785512	183		0	0	0	z	0	3	785695	0	{/}	178
좌우반구com(split BVF)_1	26	1	<?xml version="1.0"?>\n<Clock xmlns:dt="urn:schemas-microsoft-com:datatypes"><Description dt:dt="string">E-Prime Primary Realtime Clock</Description><StartTime><Timestamp dt:dt="int">0</Timestamp><DateUtc dt:dt="string">2021-06-04T07:45:46Z</DateUtc></StartTime><FrequencyChanges><FrequencyChange><Frequency dt:dt="r8">2699970000</Frequency><Timestamp dt:dt="r8">23404875805715</Timestamp><Current d…	좌우반구com(split BVF)_1-026-1	60.021	1.0.0.163	1	2123977089	Professional	2.0.10.242	2.0.10.353	06-04-2021	2021-06-04 오전 7:45:46	16:45:46	2.0.10.248	13	1	{/}	군청	군	청	60	1	13	NULL	NULL	NULL	NULL	NULL	NULL	KSY	List1	0		0	0	95487	183		0	0	0	{/}	0	3	95670	0	z	404
좌우반구com(split BVF)_1	26	1	<?xml version="1.0"?>\n<Clock xmlns:dt="urn:schemas-microsoft-com:datatypes"><Description dt:dt="string">E-Prime Primary Realtime Clock</Description><StartTime><Timestamp dt:dt="int">0</Timestamp><DateUtc dt:dt="string">2021-06-04T07:45:46Z</DateUtc></StartTime><FrequencyChanges><FrequencyChange><Frequency dt:dt="r8">2699970000</Frequency><Timestamp dt:dt="r8">23404875805715</Timestamp><Current d…	좌우반구com(split BVF)_1-026-1	60.021	1.0.0.163	1	2123977089	Professional	2.0.10.242	2.0.10.353	06-04-2021	2021-06-04 오전 7:45:46	16:45:46	2.0.10.248	116	1	{/}	궤도	궤	도	120	1	116	NULL	NULL	NULL	NULL	NULL	NULL	KSY	List1	0		0	0	367525	183		0	0	1	{/}	0	3	367708	0	{/}	387
좌우반구com(split BVF)_1	26	1	<?xml version="1.0"?>\n<Clock xmlns:dt="urn:schemas-microsoft-com:datatypes"><Description dt:dt="string">E-Prime Primary Realtime Clock</Description><StartTime><Timestamp dt:dt="int">0</Timestamp><DateUtc dt:dt="string">2021-06-04T07:45:46Z</DateUtc></StartTime><FrequencyChanges><FrequencyChange><Frequency dt:dt="r8">2699970000</Frequency><Timestamp dt:dt="r8">23404875805715</Timestamp><Current d…	좌우반구com(split BVF)_1-026-1	60.021	1.0.0.163	1	2123977089	Professional	2.0.10.242	2.0.10.353	06-04-2021	2021-06-04 오전 7:45:46	16:45:46	2.0.10.248	277	2	z	궤희	궤	희	NULL	NULL	NULL	NULL	NULL	NULL	59	1	13	KSY2	List3	NULL	NULL	NULL	NULL	NULL	NULL	NULL	NULL	NULL	1	z	0	4	864351	0	z	313
좌우반구com(split BVF)_1	26	1	<?xml version="1.0"?>\n<Clock xmlns:dt="urn:schemas-microsoft-com:datatypes"><Description dt:dt="string">E-Prime Primary Realtime Clock</Description><StartTime><Timestamp dt:dt="int">0</Timestamp><DateUtc dt:dt="string">2021-06-04T07:45:46Z</DateUtc></StartTime><FrequencyChanges><FrequencyChange><Frequency dt:dt="r8">2699970000</Frequency><Timestamp dt:dt="r8">23404875805715</Timestamp><Current d…	좌우반구com(split BVF)_1-026-1	60.021	1.0.0.163	1	2123977089	Professional	2.0.10.242	2.0.10.353	06-04-2021	2021-06-04 오전 7:45:46	16:45:46	2.0.10.248	273	1	{/}	그림	그	림	NULL	NULL	NULL	NULL	NULL	NULL	119	1	9	KSY	List3	0		0	-1	853804	184		0	0	1	{/}	0	4	853988	0	{/}	341
좌우반구com(split BVF)_1	26	1	<?xml version="1.0"?>\n<Clock xmlns:dt="urn:schemas-microsoft-com:datatypes"><Description dt:dt="string">E-Prime Primary Realtime Clock</Description><StartTime><Timestamp dt:dt="int">0</Timestamp><DateUtc dt:dt="string">2021-06-04T07:45:46Z</DateUtc></StartTime><FrequencyChanges><FrequencyChange><Frequency dt:dt="r8">2699970000</Frequency><Timestamp dt:dt="r8">23404875805715</Timestamp><Current d…	좌우반구com(split BVF)_1-026-1	60.021	1.0.0.163	1	2123977089	Professional	2.0.10.242	2.0.10.353	06-04-2021	2021-06-04 오전 7:45:46	16:45:46	2.0.10.248	383	2	z	그법	그	법	NULL	NULL	NULL	NULL	NULL	NULL	42	1	119	KSY2	List3	NULL	NULL	NULL	NULL	NULL	NULL	NULL	NULL	NULL	1	z	1	3	1143469	0	z	352
좌우반구com(split BVF)_1	26	1	<?xml version="1.0"?>\n<Clock xmlns:dt="urn:schemas-microsoft-com:datatypes"><Description dt:dt="string">E-Prime Primary Realtime Clock</Description><StartTime><Timestamp dt:dt="int">0</Timestamp><DateUtc dt:dt="string">2021-06-04T07:45:46Z</DateUtc></StartTime><FrequencyChanges><FrequencyChange><Frequency dt:dt="r8">2699970000</Frequency><Timestamp dt:dt="r8">23404875805715</Timestamp><Current d…	좌우반구com(split BVF)_1-026-1	60.021	1.0.0.163	1	2123977089	Professional	2.0.10.242	2.0.10.353	06-04-2021	2021-06-04 오전 7:45:46	16:45:46	2.0.10.248	117	2	z	그소	그	소	25	1	117	NULL	NULL	NULL	NULL	NULL	NULL	KSY2	List1	NULL	NULL	NULL	NULL	NULL	NULL	NULL	NULL	NULL	1	z	1	3	370290	0	z	469
좌우반구com(split BVF)_1	26	1	<?xml version="1.0"?>\n<Clock xmlns:dt="urn:schemas-microsoft-com:datatypes"><Description dt:dt="string">E-Prime Primary Realtime Clock</Description><StartTime><Timestamp dt:dt="int">0</Timestamp><DateUtc dt:dt="string">2021-06-04T07:45:46Z</DateUtc></StartTime><FrequencyChanges><FrequencyChange><Frequency dt:dt="r8">2699970000</Frequency><Timestamp dt:dt="r8">23404875805715</Timestamp><Current d…	좌우반구com(split BVF)_1-026-1	60.021	1.0.0.163	1	2123977089	Professional	2.0.10.242	2.0.10.353	06-04-2021	2021-06-04 오전 7:45:46	16:45:46	2.0.10.248	218	2	z	그종	그	종	NULL	NULL	NULL	65	1	86	NULL	NULL	NULL	KSY	List2	0		0	-1	668119	184		0	0	1	z	0	4	668303	0	z	428
좌우반구com(split BVF)_1	26	1	<?xml version="1.0"?>\n<Clock xmlns:dt="urn:schemas-microsoft-com:datatypes"><Description dt:dt="string">E-Prime Primary Realtime Clock</Description><StartTime><Timestamp dt:dt="int">0</Timestamp><DateUtc dt:dt="string">2021-06-04T07:45:46Z</DateUtc></StartTime><FrequencyChanges><FrequencyChange><Frequency dt:dt="r8">2699970000</Frequency><Timestamp dt:dt="r8">23404875805715</Timestamp><Current d…	좌우반구com(split BVF)_1-026-1	60.021	1.0.0.163	1	2123977089	Professional	2.0.10.242	2.0.10.353	06-04-2021	2021-06-04 오전 7:45:46	16:45:46	2.0.10.248	161	1	{/}	급여	급	여	NULL	NULL	NULL	125	1	29	NULL	NULL	NULL	KSY	List2	0		0	0	516806	183		0	0	1	{/}	0	3	516989	0	{/}	448
좌우반구com(split BVF)_1	26	1	<?xml version="1.0"?>\n<Clock xmlns:dt="urn:schemas-microsoft-com:datatypes"><Description dt:dt="string">E-Prime Primary Realtime Clock</Description><StartTime><Timestamp dt:dt="int">0</Timestamp><DateUtc dt:dt="string">2021-06-04T07:45:46Z</DateUtc></StartTime><FrequencyChanges><FrequencyChange><Frequency dt:dt="r8">2699970000</Frequency><Timestamp dt:dt="r8">23404875805715</Timestamp><Current d…	좌우반구com(split BVF)_1-026-1	60.021	1.0.0.163	1	2123977089	Professional	2.0.10.242	2.0.10.353	06-04-2021	2021-06-04 오전 7:45:46	16:45:46	2.0.10.248	295	1	{/}	기록	기	록	NULL	NULL	NULL	NULL	NULL	NULL	86	1	31	KSY	List3	0		0	0	910518	183		0	0	1	{/}	0	3	910701	0	{/}	363
좌우반구com(split BVF)_1	26	1	<?xml version="1.0"?>\n<Clock xmlns:dt="urn:schemas-microsoft-com:datatypes"><Description dt:dt="string">E-Prime Primary Realtime Clock</Description><StartTime><Timestamp dt:dt="int">0</Timestamp><DateUtc dt:dt="string">2021-06-04T07:45:46Z</DateUtc></StartTime><FrequencyChanges><FrequencyChange><Frequency dt:dt="r8">2699970000</Frequency><Timestamp dt:dt="r8">23404875805715</Timestamp><Current d…	좌우반구com(split BVF)_1-026-1	60.021	1.0.0.163	1	2123977089	Professional	2.0.10.242	2.0.10.353	06-04-2021	2021-06-04 오전 7:45:46	16:45:46	2.0.10.248	378	1	{/}	기름	기	름	NULL	NULL	NULL	NULL	NULL	NULL	102	1	114	KSY	List3	0		0	0	1130441	183		0	0	1	{/}	0	3	1130624	0	{/}	365
좌우반구com(split BVF)_1	26	1	<?xml version="1.0"?>\n<Clock xmlns:dt="urn:schemas-microsoft-com:datatypes"><Description dt:dt="string">E-Prime Primary Realtime Clock</Description><StartTime><Timestamp dt:dt="int">0</Timestamp><DateUtc dt:dt="string">2021-06-04T07:45:46Z</DateUtc></StartTime><FrequencyChanges><FrequencyChange><Frequency dt:dt="r8">2699970000</Frequency><Timestamp dt:dt="r8">23404875805715</Timestamp><Current d…	좌우반구com(split BVF)_1-026-1	60.021	1.0.0.163	1	2123977089	Professional	2.0.10.242	2.0.10.353	06-04-2021	2021-06-04 오전 7:45:46	16:45:46	2.0.10.248	334	1	{/}	기술	기	술	NULL	NULL	NULL	NULL	NULL	NULL	114	1	70	KSY	List3	0		0	-1	1013998	183		0	0	1	{/}	1	3	1014181	0	{/}	505
좌우반구com(split BVF)_1	26	1	<?xml version="1.0"?>\n<Clock xmlns:dt="urn:schemas-microsoft-com:datatypes"><Description dt:dt="string">E-Prime Primary Realtime Clock</Description><StartTime><Timestamp dt:dt="int">0</Timestamp><DateUtc dt:dt="string">2021-06-04T07:45:46Z</DateUtc></StartTime><FrequencyChanges><FrequencyChange><Frequency dt:dt="r8">2699970000</Frequency><Timestamp dt:dt="r8">23404875805715</Timestamp><Current d…	좌우반구com(split BVF)_1-026-1	60.021	1.0.0.163	1	2123977089	Professional	2.0.10.242	2.0.10.353	06-04-2021	2021-06-04 오전 7:45:46	16:45:46	2.0.10.248	78	1	{/}	기운	기	운	29	1	78	NULL	NULL	NULL	NULL	NULL	NULL	KSY	List1	0		0	-1	267743	183		0	0	1	{/}	1	3	267926	0	{/}	370
좌우반구com(split BVF)_1	26	1	<?xml version="1.0"?>\n<Clock xmlns:dt="urn:schemas-microsoft-com:datatypes"><Description dt:dt="string">E-Prime Primary Realtime Clock</Description><StartTime><Timestamp dt:dt="int">0</Timestamp><DateUtc dt:dt="string">2021-06-04T07:45:46Z</DateUtc></StartTime><FrequencyChanges><FrequencyChange><Frequency dt:dt="r8">2699970000</Frequency><Timestamp dt:dt="r8">23404875805715</Timestamp><Current d…	좌우반구com(split BVF)_1-026-1	60.021	1.0.0.163	1	2123977089	Professional	2.0.10.242	2.0.10.353	06-04-2021	2021-06-04 오전 7:45:46	16:45:46	2.0.10.248	305	1	{/}	기준	기	준	NULL	NULL	NULL	NULL	NULL	NULL	99	1	41	KSY	List3	0		0	-1	936342	183		0	0	1	{/}	0	3	936525	0	{/}	410
좌우반구com(split BVF)_1	26	1	<?xml version="1.0"?>\n<Clock xmlns:dt="urn:schemas-microsoft-com:datatypes"><Description dt:dt="string">E-Prime Primary Realtime Clock</Description><StartTime><Timestamp dt:dt="int">0</Timestamp><DateUtc dt:dt="string">2021-06-04T07:45:46Z</DateUtc></StartTime><FrequencyChanges><FrequencyChange><Frequency dt:dt="r8">2699970000</Frequency><Timestamp dt:dt="r8">23404875805715</Timestamp><Current d…	좌우반구com(split BVF)_1-026-1	60.021	1.0.0.163	1	2123977089	Professional	2.0.10.242	2.0.10.353	06-04-2021	2021-06-04 오전 7:45:46	16:45:46	2.0.10.248	276	1	{/}	기차	기	차	NULL	NULL	NULL	NULL	NULL	NULL	108	1	12	KSY	List3	0		0	0	861702	183		0	0	1	{/}	0	3	861885	0	{/}	259
좌우반구com(split BVF)_1	26	1	<?xml version="1.0"?>\n<Clock xmlns:dt="urn:schemas-microsoft-com:datatypes"><Description dt:dt="string">E-Prime Primary Realtime Clock</Description><StartTime><Timestamp dt:dt="int">0</Timestamp><DateUtc dt:dt="string">2021-06-04T07:45:46Z</DateUtc></StartTime><FrequencyChanges><FrequencyChange><Frequency dt:dt="r8">2699970000</Frequency><Timestamp dt:dt="r8">23404875805715</Timestamp><Current d…	좌우반구com(split BVF)_1-026-1	60.021	1.0.0.163	1	2123977089	Professional	2.0.10.242	2.0.10.353	06-04-2021	2021-06-04 오전 7:45:46	16:45:46	2.0.10.248	120	1	{/}	기회	기	회	11	1	120	NULL	NULL	NULL	NULL	NULL	NULL	KSY	List1	0		0	-1	377921	183		0	0	1	{/}	0	3	378104	0	{/}	438
좌우반구com(split BVF)_1	26	1	<?xml version="1.0"?>\n<Clock xmlns:dt="urn:schemas-microsoft-com:datatypes"><Description dt:dt="string">E-Prime Primary Realtime Clock</Description><StartTime><Timestamp dt:dt="int">0</Timestamp><DateUtc dt:dt="string">2021-06-04T07:45:46Z</DateUtc></StartTime><FrequencyChanges><FrequencyChange><Frequency dt:dt="r8">2699970000</Frequency><Timestamp dt:dt="r8">23404875805715</Timestamp><Current d…	좌우반구com(split BVF)_1-026-1	60.021	1.0.0.163	1	2123977089	Professional	2.0.10.242	2.0.10.353	06-04-2021	2021-06-04 오전 7:45:46	16:45:46	2.0.10.248	291	2	z	껍목	껍	목	NULL	NULL	NULL	NULL	NULL	NULL	107	1	27	KSY2	List3	NULL	NULL	NULL	NULL	NULL	NULL	NULL	NULL	NULL	1	z	0	3	900471	0	z	337
좌우반구com(split BVF)_1	26	1	<?xml version="1.0"?>\n<Clock xmlns:dt="urn:schemas-microsoft-com:datatypes"><Description dt:dt="string">E-Prime Primary Realtime Clock</Description><StartTime><Timestamp dt:dt="int">0</Timestamp><DateUtc dt:dt="string">2021-06-04T07:45:46Z</DateUtc></StartTime><FrequencyChanges><FrequencyChange><Frequency dt:dt="r8">2699970000</Frequency><Timestamp dt:dt="r8">23404875805715</Timestamp><Current d…	좌우반구com(split BVF)_1-026-1	60.021	1.0.0.163	1	2123977089	Professional	2.0.10.242	2.0.10.353	06-04-2021	2021-06-04 오전 7:45:46	16:45:46	2.0.10.248	127	2	z	껍밀	껍	밀	119	1	127	NULL	NULL	NULL	NULL	NULL	NULL	KSY	List1	0		0	-1	396481	184		0	0	1	z	0	4	396665	0	z	640
좌우반구com(split BVF)_1	26	1	<?xml version="1.0"?>\n<Clock xmlns:dt="urn:schemas-microsoft-com:datatypes"><Description dt:dt="string">E-Prime Primary Realtime Clock</Description><StartTime><Timestamp dt:dt="int">0</Timestamp><DateUtc dt:dt="string">2021-06-04T07:45:46Z</DateUtc></StartTime><FrequencyChanges><FrequencyChange><Frequency dt:dt="r8">2699970000</Frequency><Timestamp dt:dt="r8">23404875805715</Timestamp><Current d…	좌우반구com(split BVF)_1-026-1	60.021	1.0.0.163	1	2123977089	Professional	2.0.10.242	2.0.10.353	06-04-2021	2021-06-04 오전 7:45:46	16:45:46	2.0.10.248	215	1	{/}	껍질	껍	질	NULL	NULL	NULL	3	1	83	NULL	NULL	NULL	KSY	List2	0		0	-1	659989	183		0	0	1	{/}	0	3	660172	0	{/}	359
좌우반구com(split BVF)_1	26	1	<?xml version="1.0"?>\n<Clock xmlns:dt="urn:schemas-microsoft-com:datatypes"><Description dt:dt="string">E-Prime Primary Realtime Clock</Description><StartTime><Timestamp dt:dt="int">0</Timestamp><DateUtc dt:dt="string">2021-06-04T07:45:46Z</DateUtc></StartTime><FrequencyChanges><FrequencyChange><Frequency dt:dt="r8">2699970000</Frequency><Timestamp dt:dt="r8">23404875805715</Timestamp><Current d…	좌우반구com(split BVF)_1-026-1	60.021	1.0.0.163	1	2123977089	Professional	2.0.10.242	2.0.10.353	06-04-2021	2021-06-04 오전 7:45:46	16:45:46	2.0.10.248	148	2	z	껍퇴	껍	퇴	NULL	NULL	NULL	58	1	16	NULL	NULL	NULL	KSY	List2	0		0	-1	482701	183		0	0	1	z	1	3	482884	0	z	409
좌우반구com(split BVF)_1	26	1	<?xml version="1.0"?>\n<Clock xmlns:dt="urn:schemas-microsoft-com:datatypes"><Description dt:dt="string">E-Prime Primary Realtime Clock</Description><StartTime><Timestamp dt:dt="int">0</Timestamp><DateUtc dt:dt="string">2021-06-04T07:45:46Z</DateUtc></StartTime><FrequencyChanges><FrequencyChange><Frequency dt:dt="r8">2699970000</Frequency><Timestamp dt:dt="r8">23404875805715</Timestamp><Current d…	좌우반구com(split BVF)_1-026-1	60.021	1.0.0.163	1	2123977089	Professional	2.0.10.242	2.0.10.353	06-04-2021	2021-06-04 오전 7:45:46	16:45:46	2.0.10.248	4	2	z	나개	나	개	90	1	4	NULL	NULL	NULL	NULL	NULL	NULL	KSY3	List1	NULL	NULL	NULL	NULL	NULL	NULL	NULL	NULL	NULL	1	z	0	4	72162	0	z	345
좌우반구com(split BVF)_1	26	1	<?xml version="1.0"?>\n<Clock xmlns:dt="urn:schemas-microsoft-com:datatypes"><Description dt:dt="string">E-Prime Primary Realtime Clock</Description><StartTime><Timestamp dt:dt="int">0</Timestamp><DateUtc dt:dt="string">2021-06-04T07:45:46Z</DateUtc></StartTime><FrequencyChanges><FrequencyChange><Frequency dt:dt="r8">2699970000</Frequency><Timestamp dt:dt="r8">23404875805715</Timestamp><Current d…	좌우반구com(split BVF)_1-026-1	60.021	1.0.0.163	1	2123977089	Professional	2.0.10.242	2.0.10.353	06-04-2021	2021-06-04 오전 7:45:46	16:45:46	2.0.10.248	49	1	{/}	내일	내	일	126	1	49	NULL	NULL	NULL	NULL	NULL	NULL	KSY	List1	0		1	-1	190703	184		0	0	1	{/}	0	4	190887	0	{/}	402
좌우반구com(split BVF)_1	26	1	<?xml version="1.0"?>\n<Clock xmlns:dt="urn:schemas-microsoft-com:datatypes"><Description dt:dt="string">E-Prime Primary Realtime Clock</Description><StartTime><Timestamp dt:dt="int">0</Timestamp><DateUtc dt:dt="string">2021-06-04T07:45:46Z</DateUtc></StartTime><FrequencyChanges><FrequencyChange><Frequency dt:dt="r8">2699970000</Frequency><Timestamp dt:dt="r8">23404875805715</Timestamp><Current d…	좌우반구com(split BVF)_1-026-1	60.021	1.0.0.163	1	2123977089	Professional	2.0.10.242	2.0.10.353	06-04-2021	2021-06-04 오전 7:45:46	16:45:46	2.0.10.248	326	2	z	내죽	내	죽	NULL	NULL	NULL	NULL	NULL	NULL	29	1	62	KSY2	List3	NULL	NULL	NULL	NULL	NULL	NULL	NULL	NULL	NULL	1	z	0	4	991723	0	z	420
좌우반구com(split BVF)_1	26	1	<?xml version="1.0"?>\n<Clock xmlns:dt="urn:schemas-microsoft-com:datatypes"><Description dt:dt="string">E-Prime Primary Realtime Clock</Description><StartTime><Timestamp dt:dt="int">0</Timestamp><DateUtc dt:dt="string">2021-06-04T07:45:46Z</DateUtc></StartTime><FrequencyChanges><FrequencyChange><Frequency dt:dt="r8">2699970000</Frequency><Timestamp dt:dt="r8">23404875805715</Timestamp><Current d…	좌우반구com(split BVF)_1-026-1	60.021	1.0.0.163	1	2123977089	Professional	2.0.10.242	2.0.10.353	06-04-2021	2021-06-04 오전 7:45:46	16:45:46	2.0.10.248	389	2	z	내표	내	표	NULL	NULL	NULL	NULL	NULL	NULL	1	1	125	KSY	List3	0		1	-1	1158747	184		0	0	1	z	0	4	1158931	0	z	466
좌우반구com(split BVF)_1	26	1	<?xml version="1.0"?>\n<Clock xmlns:dt="urn:schemas-microsoft-com:datatypes"><Description dt:dt="string">E-Prime Primary Realtime Clock</Description><StartTime><Timestamp dt:dt="int">0</Timestamp><DateUtc dt:dt="string">2021-06-04T07:45:46Z</DateUtc></StartTime><FrequencyChanges><FrequencyChange><Frequency dt:dt="r8">2699970000</Frequency><Timestamp dt:dt="r8">23404875805715</Timestamp><Current d…	좌우반구com(split BVF)_1-026-1	60.021	1.0.0.163	1	2123977089	Professional	2.0.10.242	2.0.10.353	06-04-2021	2021-06-04 오전 7:45:46	16:45:46	2.0.10.248	58	2	z	념속	념	속	21	1	58	NULL	NULL	NULL	NULL	NULL	NULL	KSY3	List1	NULL	NULL	NULL	NULL	NULL	NULL	NULL	NULL	NULL	1	z	0	3	215128	0	z	497
좌우반구com(split BVF)_1	26	1	<?xml version="1.0"?>\n<Clock xmlns:dt="urn:schemas-microsoft-com:datatypes"><Description dt:dt="string">E-Prime Primary Realtime Clock</Description><StartTime><Timestamp dt:dt="int">0</Timestamp><DateUtc dt:dt="string">2021-06-04T07:45:46Z</DateUtc></StartTime><FrequencyChanges><FrequencyChange><Frequency dt:dt="r8">2699970000</Frequency><Timestamp dt:dt="r8">23404875805715</Timestamp><Current d…	좌우반구com(split BVF)_1-026-1	60.021	1.0.0.163	1	2123977089	Professional	2.0.10.242	2.0.10.353	06-04-2021	2021-06-04 오전 7:45:46	16:45:46	2.0.10.248	343	2	z	념실	념	실	NULL	NULL	NULL	NULL	NULL	NULL	73	1	79	KSY3	List3	NULL	NULL	NULL	NULL	NULL	NULL	NULL	NULL	NULL	1	z	0	4	1037790	0	z	538
좌우반구com(split BVF)_1	26	1	<?xml version="1.0"?>\n<Clock xmlns:dt="urn:schemas-microsoft-com:datatypes"><Description dt:dt="string">E-Prime Primary Realtime Clock</Description><StartTime><Timestamp dt:dt="int">0</Timestamp><DateUtc dt:dt="string">2021-06-04T07:45:46Z</DateUtc></StartTime><FrequencyChanges><FrequencyChange><Frequency dt:dt="r8">2699970000</Frequency><Timestamp dt:dt="r8">23404875805715</Timestamp><Current d…	좌우반구com(split BVF)_1-026-1	60.021	1.0.0.163	1	2123977089	Professional	2.0.10.242	2.0.10.353	06-04-2021	2021-06-04 오전 7:45:46	16:45:46	2.0.10.248	342	2	z	념효	념	효	NULL	NULL	NULL	NULL	NULL	NULL	11	1	78	KSY3	List3	NULL	NULL	NULL	NULL	NULL	NULL	NULL	NULL	NULL	1	z	0	3	1035224	0	z	366
좌우반구com(split BVF)_1	26	1	<?xml version="1.0"?>\n<Clock xmlns:dt="urn:schemas-microsoft-com:datatypes"><Description dt:dt="string">E-Prime Primary Realtime Clock</Description><StartTime><Timestamp dt:dt="int">0</Timestamp><DateUtc dt:dt="string">2021-06-04T07:45:46Z</DateUtc></StartTime><FrequencyChanges><FrequencyChange><Frequency dt:dt="r8">2699970000</Frequency><Timestamp dt:dt="r8">23404875805715</Timestamp><Current d…	좌우반구com(split BVF)_1-026-1	60.021	1.0.0.163	1	2123977089	Professional	2.0.10.242	2.0.10.353	06-04-2021	2021-06-04 오전 7:45:46	16:45:46	2.0.10.248	34	1	{/}	노조	노	조	52	1	34	NULL	NULL	NULL	NULL	NULL	NULL	KSY	List1	0		1	-1	150717	184		0	0	1	{/}	0	4	150901	0	{/}	508
좌우반구com(split BVF)_1	26	1	<?xml version="1.0"?>\n<Clock xmlns:dt="urn:schemas-microsoft-com:datatypes"><Description dt:dt="string">E-Prime Primary Realtime Clock</Description><StartTime><Timestamp dt:dt="int">0</Timestamp><DateUtc dt:dt="string">2021-06-04T07:45:46Z</DateUtc></StartTime><FrequencyChanges><FrequencyChange><Frequency dt:dt="r8">2699970000</Frequency><Timestamp dt:dt="r8">23404875805715</Timestamp><Current d…	좌우반구com(split BVF)_1-026-1	60.021	1.0.0.163	1	2123977089	Professional	2.0.10.242	2.0.10.353	06-04-2021	2021-06-04 오전 7:45:46	16:45:46	2.0.10.248	180	1	{/}	논란	논	란	NULL	NULL	NULL	122	1	48	NULL	NULL	NULL	KSY	List2	0		0	0	567255	183		0	0	1	{/}	0	3	567438	0	{/}	334
좌우반구com(split BVF)_1	26	1	<?xml version="1.0"?>\n<Clock xmlns:dt="urn:schemas-microsoft-com:datatypes"><Description dt:dt="string">E-Prime Primary Realtime Clock</Description><StartTime><Timestamp dt:dt="int">0</Timestamp><DateUtc dt:dt="string">2021-06-04T07:45:46Z</DateUtc></StartTime><FrequencyChanges><FrequencyChange><Frequency dt:dt="r8">2699970000</Frequency><Timestamp dt:dt="r8">23404875805715</Timestamp><Current d…	좌우반구com(split BVF)_1-026-1	60.021	1.0.0.163	1	2123977089	Professional	2.0.10.242	2.0.10.353	06-04-2021	2021-06-04 오전 7:45:46	16:45:46	2.0.10.248	20	2	z	논무	논	무	91	1	20	NULL	NULL	NULL	NULL	NULL	NULL	KSY2	List1	NULL	NULL	NULL	NULL	NULL	NULL	NULL	NULL	NULL	1	z	0	4	113764	0	z	510
좌우반구com(split BVF)_1	26	1	<?xml version="1.0"?>\n<Clock xmlns:dt="urn:schemas-microsoft-com:datatypes"><Description dt:dt="string">E-Prime Primary Realtime Clock</Description><StartTime><Timestamp dt:dt="int">0</Timestamp><DateUtc dt:dt="string">2021-06-04T07:45:46Z</DateUtc></StartTime><FrequencyChanges><FrequencyChange><Frequency dt:dt="r8">2699970000</Frequency><Timestamp dt:dt="r8">23404875805715</Timestamp><Current d…	좌우반구com(split BVF)_1-026-1	60.021	1.0.0.163	1	2123977089	Professional	2.0.10.242	2.0.10.353	06-04-2021	2021-06-04 오전 7:45:46	16:45:46	2.0.10.248	243	1	{/}	느낌	느	낌	NULL	NULL	NULL	72	1	111	NULL	NULL	NULL	KSY	List2	0		0	0	733247	183		0	0	1	{/}	0	3	733430	0	{/}	372
좌우반구com(split BVF)_1	26	1	<?xml version="1.0"?>\n<Clock xmlns:dt="urn:schemas-microsoft-com:datatypes"><Description dt:dt="string">E-Prime Primary Realtime Clock</Description><StartTime><Timestamp dt:dt="int">0</Timestamp><DateUtc dt:dt="string">2021-06-04T07:45:46Z</DateUtc></StartTime><FrequencyChanges><FrequencyChange><Frequency dt:dt="r8">2699970000</Frequency><Timestamp dt:dt="r8">23404875805715</Timestamp><Current d…	좌우반구com(split BVF)_1-026-1	60.021	1.0.0.163	1	2123977089	Professional	2.0.10.242	2.0.10.353	06-04-2021	2021-06-04 오전 7:45:46	16:45:46	2.0.10.248	203	2	z	느속	느	속	NULL	NULL	NULL	88	1	71	NULL	NULL	NULL	KSY3	List2	NULL	NULL	NULL	NULL	NULL	NULL	NULL	NULL	NULL	1	z	0	4	628267	0	z	456
좌우반구com(split BVF)_1	26	1	<?xml version="1.0"?>\n<Clock xmlns:dt="urn:schemas-microsoft-com:datatypes"><Description dt:dt="string">E-Prime Primary Realtime Clock</Description><StartTime><Timestamp dt:dt="int">0</Timestamp><DateUtc dt:dt="string">2021-06-04T07:45:46Z</DateUtc></StartTime><FrequencyChanges><FrequencyChange><Frequency dt:dt="r8">2699970000</Frequency><Timestamp dt:dt="r8">23404875805715</Timestamp><Current d…	좌우반구com(split BVF)_1-026-1	60.021	1.0.0.163	1	2123977089	Professional	2.0.10.242	2.0.10.353	06-04-2021	2021-06-04 오전 7:45:46	16:45:46	2.0.10.248	129	2	z	느스	느	스	24	1	129	NULL	NULL	NULL	NULL	NULL	NULL	KSY2	List1	NULL	NULL	NULL	NULL	NULL	NULL	NULL	NULL	NULL	1	z	0	3	402229	0	z	345
좌우반구com(split BVF)_1	26	1	<?xml version="1.0"?>\n<Clock xmlns:dt="urn:schemas-microsoft-com:datatypes"><Description dt:dt="string">E-Prime Primary Realtime Clock</Description><StartTime><Timestamp dt:dt="int">0</Timestamp><DateUtc dt:dt="string">2021-06-04T07:45:46Z</DateUtc></StartTime><FrequencyChanges><FrequencyChange><Frequency dt:dt="r8">2699970000</Frequency><Timestamp dt:dt="r8">23404875805715</Timestamp><Current d…	좌우반구com(split BVF)_1-026-1	60.021	1.0.0.163	1	2123977089	Professional	2.0.10.242	2.0.10.353	06-04-2021	2021-06-04 오전 7:45:46	16:45:46	2.0.10.248	55	2	z	느체	느	체	48	1	55	NULL	NULL	NULL	NULL	NULL	NULL	KSY	List1	0		0	-1	206881	183		0	0	1	z	0	3	207064	0	z	401
좌우반구com(split BVF)_1	26	1	<?xml version="1.0"?>\n<Clock xmlns:dt="urn:schemas-microsoft-com:datatypes"><Description dt:dt="string">E-Prime Primary Realtime Clock</Description><StartTime><Timestamp dt:dt="int">0</Timestamp><DateUtc dt:dt="string">2021-06-04T07:45:46Z</DateUtc></StartTime><FrequencyChanges><FrequencyChange><Frequency dt:dt="r8">2699970000</Frequency><Timestamp dt:dt="r8">23404875805715</Timestamp><Current d…	좌우반구com(split BVF)_1-026-1	60.021	1.0.0.163	1	2123977089	Professional	2.0.10.242	2.0.10.353	06-04-2021	2021-06-04 오전 7:45:46	16:45:46	2.0.10.248	283	2	z	님우	님	우	NULL	NULL	NULL	NULL	NULL	NULL	97	1	19	KSY	List3	0		0	0	879629	183		0	0	1	z	0	3	879812	0	z	292
좌우반구com(split BVF)_1	26	1	<?xml version="1.0"?>\n<Clock xmlns:dt="urn:schemas-microsoft-com:datatypes"><Description dt:dt="string">E-Prime Primary Realtime Clock</Description><StartTime><Timestamp dt:dt="int">0</Timestamp><DateUtc dt:dt="string">2021-06-04T07:45:46Z</DateUtc></StartTime><FrequencyChanges><FrequencyChange><Frequency dt:dt="r8">2699970000</Frequency><Timestamp dt:dt="r8">23404875805715</Timestamp><Current d…	좌우반구com(split BVF)_1-026-1	60.021	1.0.0.163	1	2123977089	Professional	2.0.10.242	2.0.10.353	06-04-2021	2021-06-04 오전 7:45:46	16:45:46	2.0.10.248	107	2	z	단률	단	률	103	1	107	NULL	NULL	NULL	NULL	NULL	NULL	KSY3	List1	NULL	NULL	NULL	NULL	NULL	NULL	NULL	NULL	NULL	1	z	0	3	344066	0	z	518
좌우반구com(split BVF)_1	26	1	<?xml version="1.0"?>\n<Clock xmlns:dt="urn:schemas-microsoft-com:datatypes"><Description dt:dt="string">E-Prime Primary Realtime Clock</Description><StartTime><Timestamp dt:dt="int">0</Timestamp><DateUtc dt:dt="string">2021-06-04T07:45:46Z</DateUtc></StartTime><FrequencyChanges><FrequencyChange><Frequency dt:dt="r8">2699970000</Frequency><Timestamp dt:dt="r8">23404875805715</Timestamp><Current d…	좌우반구com(split BVF)_1-026-1	60.021	1.0.0.163	1	2123977089	Professional	2.0.10.242	2.0.10.353	06-04-2021	2021-06-04 오전 7:45:46	16:45:46	2.0.10.248	89	1	{/}	단어	단	어	81	1	89	NULL	NULL	NULL	NULL	NULL	NULL	KSY	List1	0		1	-1	297199	184		0	0	1	{/}	0	4	297383	0	{/}	305
좌우반구com(split BVF)_1	26	1	<?xml version="1.0"?>\n<Clock xmlns:dt="urn:schemas-microsoft-com:datatypes"><Description dt:dt="string">E-Prime Primary Realtime Clock</Description><StartTime><Timestamp dt:dt="int">0</Timestamp><DateUtc dt:dt="string">2021-06-04T07:45:46Z</DateUtc></StartTime><FrequencyChanges><FrequencyChange><Frequency dt:dt="r8">2699970000</Frequency><Timestamp dt:dt="r8">23404875805715</Timestamp><Current d…	좌우반구com(split BVF)_1-026-1	60.021	1.0.0.163	1	2123977089	Professional	2.0.10.242	2.0.10.353	06-04-2021	2021-06-04 오전 7:45:46	16:45:46	2.0.10.248	370	1	{/}	단위	단	위	NULL	NULL	NULL	NULL	NULL	NULL	49	1	106	KSY	List3	0		0	-1	1110031	183		0	0	1	{/}	1	3	1110214	0	{/}	343
좌우반구com(split BVF)_1	26	1	<?xml version="1.0"?>\n<Clock xmlns:dt="urn:schemas-microsoft-com:datatypes"><Description dt:dt="string">E-Prime Primary Realtime Clock</Description><StartTime><Timestamp dt:dt="int">0</Timestamp><DateUtc dt:dt="string">2021-06-04T07:45:46Z</DateUtc></StartTime><FrequencyChanges><FrequencyChange><Frequency dt:dt="r8">2699970000</Frequency><Timestamp dt:dt="r8">23404875805715</Timestamp><Current d…	좌우반구com(split BVF)_1-026-1	60.021	1.0.0.163	1	2123977089	Professional	2.0.10.242	2.0.10.353	06-04-2021	2021-06-04 오전 7:45:46	16:45:46	2.0.10.248	197	1	{/}	담화	담	화	NULL	NULL	NULL	25	1	65	NULL	NULL	NULL	KSY	List2	0		0	0	612006	183		0	0	1	{/}	0	3	612189	0	{/}	487
좌우반구com(split BVF)_1	26	1	<?xml version="1.0"?>\n<Clock xmlns:dt="urn:schemas-microsoft-com:datatypes"><Description dt:dt="string">E-Prime Primary Realtime Clock</Description><StartTime><Timestamp dt:dt="int">0</Timestamp><DateUtc dt:dt="string">2021-06-04T07:45:46Z</DateUtc></StartTime><FrequencyChanges><FrequencyChange><Frequency dt:dt="r8">2699970000</Frequency><Timestamp dt:dt="r8">23404875805715</Timestamp><Current d…	좌우반구com(split BVF)_1-026-1	60.021	1.0.0.163	1	2123977089	Professional	2.0.10.242	2.0.10.353	06-04-2021	2021-06-04 오전 7:45:46	16:45:46	2.0.10.248	249	1	{/}	대문	대	문	NULL	NULL	NULL	55	1	117	NULL	NULL	NULL	KSY	List2	0		0	0	748908	183		0	0	1	{/}	0	3	749091	0	{/}	351
좌우반구com(split BVF)_1	26	1	<?xml version="1.0"?>\n<Clock xmlns:dt="urn:schemas-microsoft-com:datatypes"><Description dt:dt="string">E-Prime Primary Realtime Clock</Description><StartTime><Timestamp dt:dt="int">0</Timestamp><DateUtc dt:dt="string">2021-06-04T07:45:46Z</DateUtc></StartTime><FrequencyChanges><FrequencyChange><Frequency dt:dt="r8">2699970000</Frequency><Timestamp dt:dt="r8">23404875805715</Timestamp><Current d…	좌우반구com(split BVF)_1-026-1	60.021	1.0.0.163	1	2123977089	Professional	2.0.10.242	2.0.10.353	06-04-2021	2021-06-04 오전 7:45:46	16:45:46	2.0.10.248	390	1	{/}	대중	대	중	NULL	NULL	NULL	NULL	NULL	NULL	18	1	126	KSY	List3	0		0	-1	1161413	183		0	0	1	{/}	1	3	1161596	0	{/}	409
좌우반구com(split BVF)_1	26	1	<?xml version="1.0"?>\n<Clock xmlns:dt="urn:schemas-microsoft-com:datatypes"><Description dt:dt="string">E-Prime Primary Realtime Clock</Description><StartTime><Timestamp dt:dt="int">0</Timestamp><DateUtc dt:dt="string">2021-06-04T07:45:46Z</DateUtc></StartTime><FrequencyChanges><FrequencyChange><Frequency dt:dt="r8">2699970000</Frequency><Timestamp dt:dt="r8">23404875805715</Timestamp><Current d…	좌우반구com(split BVF)_1-026-1	60.021	1.0.0.163	1	2123977089	Professional	2.0.10.242	2.0.10.353	06-04-2021	2021-06-04 오전 7:45:46	16:45:46	2.0.10.248	93	1	{/}	도박	도	박	10	1	93	NULL	NULL	NULL	NULL	NULL	NULL	KSY	List1	0		0	-1	307579	183		0	0	1	{/}	1	3	307762	0	{/}	374
좌우반구com(split BVF)_1	26	1	<?xml version="1.0"?>\n<Clock xmlns:dt="urn:schemas-microsoft-com:datatypes"><Description dt:dt="string">E-Prime Primary Realtime Clock</Description><StartTime><Timestamp dt:dt="int">0</Timestamp><DateUtc dt:dt="string">2021-06-04T07:45:46Z</DateUtc></StartTime><FrequencyChanges><FrequencyChange><Frequency dt:dt="r8">2699970000</Frequency><Timestamp dt:dt="r8">23404875805715</Timestamp><Current d…	좌우반구com(split BVF)_1-026-1	60.021	1.0.0.163	1	2123977089	Professional	2.0.10.242	2.0.10.353	06-04-2021	2021-06-04 오전 7:45:46	16:45:46	2.0.10.248	111	2	z	도휘	도	휘	65	1	111	NULL	NULL	NULL	NULL	NULL	NULL	KSY3	List1	NULL	NULL	NULL	NULL	NULL	NULL	NULL	NULL	NULL	1	z	0	3	354729	0	z	430
좌우반구com(split BVF)_1	26	1	<?xml version="1.0"?>\n<Clock xmlns:dt="urn:schemas-microsoft-com:datatypes"><Description dt:dt="string">E-Prime Primary Realtime Clock</Description><StartTime><Timestamp dt:dt="int">0</Timestamp><DateUtc dt:dt="string">2021-06-04T07:45:46Z</DateUtc></StartTime><FrequencyChanges><FrequencyChange><Frequency dt:dt="r8">2699970000</Frequency><Timestamp dt:dt="r8">23404875805715</Timestamp><Current d…	좌우반구com(split BVF)_1-026-1	60.021	1.0.0.163	1	2123977089	Professional	2.0.10.242	2.0.10.353	06-04-2021	2021-06-04 오전 7:45:46	16:45:46	2.0.10.248	168	1	{/}	동의	동	의	NULL	NULL	NULL	59	1	36	NULL	NULL	NULL	KSY	List2	0		0	-1	535416	183		0	0	1	{/}	0	3	535599	0	{/}	349
좌우반구com(split BVF)_1	26	1	<?xml version="1.0"?>\n<Clock xmlns:dt="urn:schemas-microsoft-com:datatypes"><Description dt:dt="string">E-Prime Primary Realtime Clock</Description><StartTime><Timestamp dt:dt="int">0</Timestamp><DateUtc dt:dt="string">2021-06-04T07:45:46Z</DateUtc></StartTime><FrequencyChanges><FrequencyChange><Frequency dt:dt="r8">2699970000</Frequency><Timestamp dt:dt="r8">23404875805715</Timestamp><Current d…	좌우반구com(split BVF)_1-026-1	60.021	1.0.0.163	1	2123977089	Professional	2.0.10.242	2.0.10.353	06-04-2021	2021-06-04 오전 7:45:46	16:45:46	2.0.10.248	200	2	z	득관	득	관	NULL	NULL	NULL	127	1	68	NULL	NULL	NULL	KSY2	List2	NULL	NULL	NULL	NULL	NULL	NULL	NULL	NULL	NULL	1	z	0	3	620053	0	z	494
좌우반구com(split BVF)_1	26	1	<?xml version="1.0"?>\n<Clock xmlns:dt="urn:schemas-microsoft-com:datatypes"><Description dt:dt="string">E-Prime Primary Realtime Clock</Description><StartTime><Timestamp dt:dt="int">0</Timestamp><DateUtc dt:dt="string">2021-06-04T07:45:46Z</DateUtc></StartTime><FrequencyChanges><FrequencyChange><Frequency dt:dt="r8">2699970000</Frequency><Timestamp dt:dt="r8">23404875805715</Timestamp><Current d…	좌우반구com(split BVF)_1-026-1	60.021	1.0.0.163	1	2123977089	Professional	2.0.10.242	2.0.10.353	06-04-2021	2021-06-04 오전 7:45:46	16:45:46	2.0.10.248	73	2	z	득동	득	동	38	1	73	NULL	NULL	NULL	NULL	NULL	NULL	KSY2	List1	NULL	NULL	NULL	NULL	NULL	NULL	NULL	NULL	NULL	1	z	0	3	254831	0	z	401
좌우반구com(split BVF)_1	26	1	<?xml version="1.0"?>\n<Clock xmlns:dt="urn:schemas-microsoft-com:datatypes"><Description dt:dt="string">E-Prime Primary Realtime Clock</Description><StartTime><Timestamp dt:dt="int">0</Timestamp><DateUtc dt:dt="string">2021-06-04T07:45:46Z</DateUtc></StartTime><FrequencyChanges><FrequencyChange><Frequency dt:dt="r8">2699970000</Frequency><Timestamp dt:dt="r8">23404875805715</Timestamp><Current d…	좌우반구com(split BVF)_1-026-1	60.021	1.0.0.163	1	2123977089	Professional	2.0.10.242	2.0.10.353	06-04-2021	2021-06-04 오전 7:45:46	16:45:46	2.0.10.248	212	2	z	득생	득	생	NULL	NULL	NULL	36	1	80	NULL	NULL	NULL	KSY2	List2	NULL	NULL	NULL	NULL	NULL	NULL	NULL	NULL	NULL	1	z	0	4	652342	0	z	413
좌우반구com(split BVF)_1	26	1	<?xml version="1.0"?>\n<Clock xmlns:dt="urn:schemas-microsoft-com:datatypes"><Description dt:dt="string">E-Prime Primary Realtime Clock</Description><StartTime><Timestamp dt:dt="int">0</Timestamp><DateUtc dt:dt="string">2021-06-04T07:45:46Z</DateUtc></StartTime><FrequencyChanges><FrequencyChange><Frequency dt:dt="r8">2699970000</Frequency><Timestamp dt:dt="r8">23404875805715</Timestamp><Current d…	좌우반구com(split BVF)_1-026-1	60.021	1.0.0.163	1	2123977089	Professional	2.0.10.242	2.0.10.353	06-04-2021	2021-06-04 오전 7:45:46	16:45:46	2.0.10.248	319	2	z	득외	득	외	NULL	NULL	NULL	NULL	NULL	NULL	121	1	55	KSY3	List3	NULL	NULL	NULL	NULL	NULL	NULL	NULL	NULL	NULL	1	z	0	3	973629	0	z	402
좌우반구com(split BVF)_1	26	1	<?xml version="1.0"?>\n<Clock xmlns:dt="urn:schemas-microsoft-com:datatypes"><Description dt:dt="string">E-Prime Primary Realtime Clock</Description><StartTime><Timestamp dt:dt="int">0</Timestamp><DateUtc dt:dt="string">2021-06-04T07:45:46Z</DateUtc></StartTime><FrequencyChanges><FrequencyChange><Frequency dt:dt="r8">2699970000</Frequency><Timestamp dt:dt="r8">23404875805715</Timestamp><Current d…	좌우반구com(split BVF)_1-026-1	60.021	1.0.0.163	1	2123977089	Professional	2.0.10.242	2.0.10.353	06-04-2021	2021-06-04 오전 7:45:46	16:45:46	2.0.10.248	270	2	z	란공	란	공	NULL	NULL	NULL	NULL	NULL	NULL	113	1	6	KSY	List3	0		0	0	845924	183		0	0	1	z	0	3	846107	0	z	437
좌우반구com(split BVF)_1	26	1	<?xml version="1.0"?>\n<Clock xmlns:dt="urn:schemas-microsoft-com:datatypes"><Description dt:dt="string">E-Prime Primary Realtime Clock</Description><StartTime><Timestamp dt:dt="int">0</Timestamp><DateUtc dt:dt="string">2021-06-04T07:45:46Z</DateUtc></StartTime><FrequencyChanges><FrequencyChange><Frequency dt:dt="r8">2699970000</Frequency><Timestamp dt:dt="r8">23404875805715</Timestamp><Current d…	좌우반구com(split BVF)_1-026-1	60.021	1.0.0.163	1	2123977089	Professional	2.0.10.242	2.0.10.353	06-04-2021	2021-06-04 오전 7:45:46	16:45:46	2.0.10.248	152	2	z	량필	량	필	NULL	NULL	NULL	87	1	20	NULL	NULL	NULL	KSY3	List2	NULL	NULL	NULL	NULL	NULL	NULL	NULL	NULL	NULL	1	z	1	3	493147	0	z	370
좌우반구com(split BVF)_1	26	1	<?xml version="1.0"?>\n<Clock xmlns:dt="urn:schemas-microsoft-com:datatypes"><Description dt:dt="string">E-Prime Primary Realtime Clock</Description><StartTime><Timestamp dt:dt="int">0</Timestamp><DateUtc dt:dt="string">2021-06-04T07:45:46Z</DateUtc></StartTime><FrequencyChanges><FrequencyChange><Frequency dt:dt="r8">2699970000</Frequency><Timestamp dt:dt="r8">23404875805715</Timestamp><Current d…	좌우반구com(split BVF)_1-026-1	60.021	1.0.0.163	1	2123977089	Professional	2.0.10.242	2.0.10.353	06-04-2021	2021-06-04 오전 7:45:46	16:45:46	2.0.10.248	361	2	z	려제	려	제	NULL	NULL	NULL	NULL	NULL	NULL	71	1	97	KSY2	List3	NULL	NULL	NULL	NULL	NULL	NULL	NULL	NULL	NULL	1	z	0	4	1086973	0	z	368
좌우반구com(split BVF)_1	26	1	<?xml version="1.0"?>\n<Clock xmlns:dt="urn:schemas-microsoft-com:datatypes"><Description dt:dt="string">E-Prime Primary Realtime Clock</Description><StartTime><Timestamp dt:dt="int">0</Timestamp><DateUtc dt:dt="string">2021-06-04T07:45:46Z</DateUtc></StartTime><FrequencyChanges><FrequencyChange><Frequency dt:dt="r8">2699970000</Frequency><Timestamp dt:dt="r8">23404875805715</Timestamp><Current d…	좌우반구com(split BVF)_1-026-1	60.021	1.0.0.163	1	2123977089	Professional	2.0.10.242	2.0.10.353	06-04-2021	2021-06-04 오전 7:45:46	16:45:46	2.0.10.248	113	2	z	려최	려	최	31	1	113	NULL	NULL	NULL	NULL	NULL	NULL	KSY	List1	0		1	-1	359777	184		0	0	1	z	0	4	359961	0	z	350
좌우반구com(split BVF)_1	26	1	<?xml version="1.0"?>\n<Clock xmlns:dt="urn:schemas-microsoft-com:datatypes"><Description dt:dt="string">E-Prime Primary Realtime Clock</Description><StartTime><Timestamp dt:dt="int">0</Timestamp><DateUtc dt:dt="string">2021-06-04T07:45:46Z</DateUtc></StartTime><FrequencyChanges><FrequencyChange><Frequency dt:dt="r8">2699970000</Frequency><Timestamp dt:dt="r8">23404875805715</Timestamp><Current d…	좌우반구com(split BVF)_1-026-1	60.021	1.0.0.163	1	2123977089	Professional	2.0.10.242	2.0.10.353	06-04-2021	2021-06-04 오전 7:45:46	16:45:46	2.0.10.248	14	2	z	려희	려	희	20	1	14	NULL	NULL	NULL	NULL	NULL	NULL	KSY	List1	0		0	-1	98086	183		0	0	1	z	0	3	98269	0	z	397
좌우반구com(split BVF)_1	26	1	<?xml version="1.0"?>\n<Clock xmlns:dt="urn:schemas-microsoft-com:datatypes"><Description dt:dt="string">E-Prime Primary Realtime Clock</Description><StartTime><Timestamp dt:dt="int">0</Timestamp><DateUtc dt:dt="string">2021-06-04T07:45:46Z</DateUtc></StartTime><FrequencyChanges><FrequencyChange><Frequency dt:dt="r8">2699970000</Frequency><Timestamp dt:dt="r8">23404875805715</Timestamp><Current d…	좌우반구com(split BVF)_1-026-1	60.021	1.0.0.163	1	2123977089	Professional	2.0.10.242	2.0.10.353	06-04-2021	2021-06-04 오전 7:45:46	16:45:46	2.0.10.248	190	2	z	력름	력	름	NULL	NULL	NULL	93	1	58	NULL	NULL	NULL	KSY3	List2	NULL	NULL	NULL	NULL	NULL	NULL	NULL	NULL	NULL	1	z	0	4	593929	0	z	315
좌우반구com(split BVF)_1	26	1	<?xml version="1.0"?>\n<Clock xmlns:dt="urn:schemas-microsoft-com:datatypes"><Description dt:dt="string">E-Prime Primary Realtime Clock</Description><StartTime><Timestamp dt:dt="int">0</Timestamp><DateUtc dt:dt="string">2021-06-04T07:45:46Z</DateUtc></StartTime><FrequencyChanges><FrequencyChange><Frequency dt:dt="r8">2699970000</Frequency><Timestamp dt:dt="r8">23404875805715</Timestamp><Current d…	좌우반구com(split BVF)_1-026-1	60.021	1.0.0.163	1	2123977089	Professional	2.0.10.242	2.0.10.353	06-04-2021	2021-06-04 오전 7:45:46	16:45:46	2.0.10.248	126	2	z	례부	례	부	95	1	126	NULL	NULL	NULL	NULL	NULL	NULL	KSY	List1	0		0	-1	393749	183		0	0	1	z	0	3	393932	0	z	522
좌우반구com(split BVF)_1	26	1	<?xml version="1.0"?>\n<Clock xmlns:dt="urn:schemas-microsoft-com:datatypes"><Description dt:dt="string">E-Prime Primary Realtime Clock</Description><StartTime><Timestamp dt:dt="int">0</Timestamp><DateUtc dt:dt="string">2021-06-04T07:45:46Z</DateUtc></StartTime><FrequencyChanges><FrequencyChange><Frequency dt:dt="r8">2699970000</Frequency><Timestamp dt:dt="r8">23404875805715</Timestamp><Current d…	좌우반구com(split BVF)_1-026-1	60.021	1.0.0.163	1	2123977089	Professional	2.0.10.242	2.0.10.353	06-04-2021	2021-06-04 오전 7:45:46	16:45:46	2.0.10.248	109	2	z	록어	록	어	40	1	109	NULL	NULL	NULL	NULL	NULL	NULL	KSY2	List1	NULL	NULL	NULL	NULL	NULL	NULL	NULL	NULL	NULL	1	z	1	3	349364	0	z	547
좌우반구com(split BVF)_1	26	1	<?xml version="1.0"?>\n<Clock xmlns:dt="urn:schemas-microsoft-com:datatypes"><Description dt:dt="string">E-Prime Primary Realtime Clock</Description><StartTime><Timestamp dt:dt="int">0</Timestamp><DateUtc dt:dt="string">2021-06-04T07:45:46Z</DateUtc></StartTime><FrequencyChanges><FrequencyChange><Frequency dt:dt="r8">2699970000</Frequency><Timestamp dt:dt="r8">23404875805715</Timestamp><Current d…	좌우반구com(split BVF)_1-026-1	60.021	1.0.0.163	1	2123977089	Professional	2.0.10.242	2.0.10.353	06-04-2021	2021-06-04 오전 7:45:46	16:45:46	2.0.10.248	105	2	z	류궤	류	궤	55	1	105	NULL	NULL	NULL	NULL	NULL	NULL	KSY	List1	0		1	-1	338751	184		0	0	1	z	0	4	338935	0	z	376
좌우반구com(split BVF)_1	26	1	<?xml version="1.0"?>\n<Clock xmlns:dt="urn:schemas-microsoft-com:datatypes"><Description dt:dt="string">E-Prime Primary Realtime Clock</Description><StartTime><Timestamp dt:dt="int">0</Timestamp><DateUtc dt:dt="string">2021-06-04T07:45:46Z</DateUtc></StartTime><FrequencyChanges><FrequencyChange><Frequency dt:dt="r8">2699970000</Frequency><Timestamp dt:dt="r8">23404875805715</Timestamp><Current d…	좌우반구com(split BVF)_1-026-1	60.021	1.0.0.163	1	2123977089	Professional	2.0.10.242	2.0.10.353	06-04-2021	2021-06-04 오전 7:45:46	16:45:46	2.0.10.248	254	2	z	류란	류	란	NULL	NULL	NULL	6	1	122	NULL	NULL	NULL	KSY3	List2	NULL	NULL	NULL	NULL	NULL	NULL	NULL	NULL	NULL	1	z	0	3	762536	0	z	434
좌우반구com(split BVF)_1	26	1	<?xml version="1.0"?>\n<Clock xmlns:dt="urn:schemas-microsoft-com:datatypes"><Description dt:dt="string">E-Prime Primary Realtime Clock</Description><StartTime><Timestamp dt:dt="int">0</Timestamp><DateUtc dt:dt="string">2021-06-04T07:45:46Z</DateUtc></StartTime><FrequencyChanges><FrequencyChange><Frequency dt:dt="r8">2699970000</Frequency><Timestamp dt:dt="r8">23404875805715</Timestamp><Current d…	좌우반구com(split BVF)_1-026-1	60.021	1.0.0.163	1	2123977089	Professional	2.0.10.242	2.0.10.353	06-04-2021	2021-06-04 오전 7:45:46	16:45:46	2.0.10.248	194	2	z	류포	류	포	NULL	NULL	NULL	33	1	62	NULL	NULL	NULL	KSY	List2	0		0	-1	603992	183		0	0	1	z	0	3	604175	0	z	461
좌우반구com(split BVF)_1	26	1	<?xml version="1.0"?>\n<Clock xmlns:dt="urn:schemas-microsoft-com:datatypes"><Description dt:dt="string">E-Prime Primary Realtime Clock</Description><StartTime><Timestamp dt:dt="int">0</Timestamp><DateUtc dt:dt="string">2021-06-04T07:45:46Z</DateUtc></StartTime><FrequencyChanges><FrequencyChange><Frequency dt:dt="r8">2699970000</Frequency><Timestamp dt:dt="r8">23404875805715</Timestamp><Current d…	좌우반구com(split BVF)_1-026-1	60.021	1.0.0.163	1	2123977089	Professional	2.0.10.242	2.0.10.353	06-04-2021	2021-06-04 오전 7:45:46	16:45:46	2.0.10.248	289	2	z	률법	률	법	NULL	NULL	NULL	NULL	NULL	NULL	67	1	25	KSY3	List3	NULL	NULL	NULL	NULL	NULL	NULL	NULL	NULL	NULL	1	z	0	4	895340	0	z	348
좌우반구com(split BVF)_1	26	1	<?xml version="1.0"?>\n<Clock xmlns:dt="urn:schemas-microsoft-com:datatypes"><Description dt:dt="string">E-Prime Primary Realtime Clock</Description><StartTime><Timestamp dt:dt="int">0</Timestamp><DateUtc dt:dt="string">2021-06-04T07:45:46Z</DateUtc></StartTime><FrequencyChanges><FrequencyChange><Frequency dt:dt="r8">2699970000</Frequency><Timestamp dt:dt="r8">23404875805715</Timestamp><Current d…	좌우반구com(split BVF)_1-026-1	60.021	1.0.0.163	1	2123977089	Professional	2.0.10.242	2.0.10.353	06-04-2021	2021-06-04 오전 7:45:46	16:45:46	2.0.10.248	355	2	z	률법	률	법	NULL	NULL	NULL	NULL	NULL	NULL	9	1	91	KSY	List3	0		0	0	1070612	183		0	0	1	z	0	3	1070795	0	z	315
좌우반구com(split BVF)_1	26	1	<?xml version="1.0"?>\n<Clock xmlns:dt="urn:schemas-microsoft-com:datatypes"><Description dt:dt="string">E-Prime Primary Realtime Clock</Description><StartTime><Timestamp dt:dt="int">0</Timestamp><DateUtc dt:dt="string">2021-06-04T07:45:46Z</DateUtc></StartTime><FrequencyChanges><FrequencyChange><Frequency dt:dt="r8">2699970000</Frequency><Timestamp dt:dt="r8">23404875805715</Timestamp><Current d…	좌우반구com(split BVF)_1-026-1	60.021	1.0.0.163	1	2123977089	Professional	2.0.10.242	2.0.10.353	06-04-2021	2021-06-04 오전 7:45:46	16:45:46	2.0.10.248	29	2	z	률시	률	시	2	1	29	NULL	NULL	NULL	NULL	NULL	NULL	KSY	List1	0		0	-1	137572	183		0	0	1	z	1	3	137755	0	z	327
좌우반구com(split BVF)_1	26	1	<?xml version="1.0"?>\n<Clock xmlns:dt="urn:schemas-microsoft-com:datatypes"><Description dt:dt="string">E-Prime Primary Realtime Clock</Description><StartTime><Timestamp dt:dt="int">0</Timestamp><DateUtc dt:dt="string">2021-06-04T07:45:46Z</DateUtc></StartTime><FrequencyChanges><FrequencyChange><Frequency dt:dt="r8">2699970000</Frequency><Timestamp dt:dt="r8">23404875805715</Timestamp><Current d…	좌우반구com(split BVF)_1-026-1	60.021	1.0.0.163	1	2123977089	Professional	2.0.10.242	2.0.10.353	06-04-2021	2021-06-04 오전 7:45:46	16:45:46	2.0.10.248	304	2	z	률훈	률	훈	NULL	NULL	NULL	NULL	NULL	NULL	45	1	40	KSY2	List3	NULL	NULL	NULL	NULL	NULL	NULL	NULL	NULL	NULL	1	z	0	4	933960	0	z	367
좌우반구com(split BVF)_1	26	1	<?xml version="1.0"?>\n<Clock xmlns:dt="urn:schemas-microsoft-com:datatypes"><Description dt:dt="string">E-Prime Primary Realtime Clock</Description><StartTime><Timestamp dt:dt="int">0</Timestamp><DateUtc dt:dt="string">2021-06-04T07:45:46Z</DateUtc></StartTime><FrequencyChanges><FrequencyChange><Frequency dt:dt="r8">2699970000</Frequency><Timestamp dt:dt="r8">23404875805715</Timestamp><Current d…	좌우반구com(split BVF)_1-026-1	60.021	1.0.0.163	1	2123977089	Professional	2.0.10.242	2.0.10.353	06-04-2021	2021-06-04 오전 7:45:46	16:45:46	2.0.10.248	97	2	z	름결	름	결	118	1	97	NULL	NULL	NULL	NULL	NULL	NULL	KSY	List1	0		0	-1	317809	183		0	0	1	z	0	3	317992	0	z	367
좌우반구com(split BVF)_1	26	1	<?xml version="1.0"?>\n<Clock xmlns:dt="urn:schemas-microsoft-com:datatypes"><Description dt:dt="string">E-Prime Primary Realtime Clock</Description><StartTime><Timestamp dt:dt="int">0</Timestamp><DateUtc dt:dt="string">2021-06-04T07:45:46Z</DateUtc></StartTime><FrequencyChanges><FrequencyChange><Frequency dt:dt="r8">2699970000</Frequency><Timestamp dt:dt="r8">23404875805715</Timestamp><Current d…	좌우반구com(split BVF)_1-026-1	60.021	1.0.0.163	1	2123977089	Professional	2.0.10.242	2.0.10.353	06-04-2021	2021-06-04 오전 7:45:46	16:45:46	2.0.10.248	330	2	z	름무	름	무	NULL	NULL	NULL	NULL	NULL	NULL	70	1	66	KSY2	List3	NULL	NULL	NULL	NULL	NULL	NULL	NULL	NULL	NULL	1	z	0	3	1003735	0	z	376
좌우반구com(split BVF)_1	26	1	<?xml version="1.0"?>\n<Clock xmlns:dt="urn:schemas-microsoft-com:datatypes"><Description dt:dt="string">E-Prime Primary Realtime Clock</Description><StartTime><Timestamp dt:dt="int">0</Timestamp><DateUtc dt:dt="string">2021-06-04T07:45:46Z</DateUtc></StartTime><FrequencyChanges><FrequencyChange><Frequency dt:dt="r8">2699970000</Frequency><Timestamp dt:dt="r8">23404875805715</Timestamp><Current d…	좌우반구com(split BVF)_1-026-1	60.021	1.0.0.163	1	2123977089	Professional	2.0.10.242	2.0.10.353	06-04-2021	2021-06-04 오전 7:45:46	16:45:46	2.0.10.248	36	2	z	리열	리	열	99	1	36	NULL	NULL	NULL	NULL	NULL	NULL	KSY3	List1	NULL	NULL	NULL	NULL	NULL	NULL	NULL	NULL	NULL	1	z	0	3	156232	0	z	457
좌우반구com(split BVF)_1	26	1	<?xml version="1.0"?>\n<Clock xmlns:dt="urn:schemas-microsoft-com:datatypes"><Description dt:dt="string">E-Prime Primary Realtime Clock</Description><StartTime><Timestamp dt:dt="int">0</Timestamp><DateUtc dt:dt="string">2021-06-04T07:45:46Z</DateUtc></StartTime><FrequencyChanges><FrequencyChange><Frequency dt:dt="r8">2699970000</Frequency><Timestamp dt:dt="r8">23404875805715</Timestamp><Current d…	좌우반구com(split BVF)_1-026-1	60.021	1.0.0.163	1	2123977089	Professional	2.0.10.242	2.0.10.353	06-04-2021	2021-06-04 오전 7:45:46	16:45:46	2.0.10.248	163	2	z	림밀	림	밀	NULL	NULL	NULL	47	1	31	NULL	NULL	NULL	KSY	List2	0		0	-1	522204	183		0	0	1	z	0	3	522387	0	z	410
좌우반구com(split BVF)_1	26	1	<?xml version="1.0"?>\n<Clock xmlns:dt="urn:schemas-microsoft-com:datatypes"><Description dt:dt="string">E-Prime Primary Realtime Clock</Description><StartTime><Timestamp dt:dt="int">0</Timestamp><DateUtc dt:dt="string">2021-06-04T07:45:46Z</DateUtc></StartTime><FrequencyChanges><FrequencyChange><Frequency dt:dt="r8">2699970000</Frequency><Timestamp dt:dt="r8">23404875805715</Timestamp><Current d…	좌우반구com(split BVF)_1-026-1	60.021	1.0.0.163	1	2123977089	Professional	2.0.10.242	2.0.10.353	06-04-2021	2021-06-04 오전 7:45:46	16:45:46	2.0.10.248	282	2	z	마요	마	요	NULL	NULL	NULL	NULL	NULL	NULL	25	1	18	KSY	List3	0		1	-1	877029	184		0	0	0	z	0	4	877213	0	{/}	403
좌우반구com(split BVF)_1	26	1	<?xml version="1.0"?>\n<Clock xmlns:dt="urn:schemas-microsoft-com:datatypes"><Description dt:dt="string">E-Prime Primary Realtime Clock</Description><StartTime><Timestamp dt:dt="int">0</Timestamp><DateUtc dt:dt="string">2021-06-04T07:45:46Z</DateUtc></StartTime><FrequencyChanges><FrequencyChange><Frequency dt:dt="r8">2699970000</Frequency><Timestamp dt:dt="r8">23404875805715</Timestamp><Current d…	좌우반구com(split BVF)_1-026-1	60.021	1.0.0.163	1	2123977089	Professional	2.0.10.242	2.0.10.353	06-04-2021	2021-06-04 오전 7:45:46	16:45:46	2.0.10.248	298	2	z	망습	망	습	NULL	NULL	NULL	NULL	NULL	NULL	111	1	34	KSY3	List3	NULL	NULL	NULL	NULL	NULL	NULL	NULL	NULL	NULL	1	z	0	4	918282	0	z	406
좌우반구com(split BVF)_1	26	1	<?xml version="1.0"?>\n<Clock xmlns:dt="urn:schemas-microsoft-com:datatypes"><Description dt:dt="string">E-Prime Primary Realtime Clock</Description><StartTime><Timestamp dt:dt="int">0</Timestamp><DateUtc dt:dt="string">2021-06-04T07:45:46Z</DateUtc></StartTime><FrequencyChanges><FrequencyChange><Frequency dt:dt="r8">2699970000</Frequency><Timestamp dt:dt="r8">23404875805715</Timestamp><Current d…	좌우반구com(split BVF)_1-026-1	60.021	1.0.0.163	1	2123977089	Professional	2.0.10.242	2.0.10.353	06-04-2021	2021-06-04 오전 7:45:46	16:45:46	2.0.10.248	297	1	{/}	망신	망	신	NULL	NULL	NULL	NULL	NULL	NULL	127	1	33	KSY	List3	0		0	-1	915616	183		0	0	1	{/}	0	3	915799	0	{/}	281
좌우반구com(split BVF)_1	26	1	<?xml version="1.0"?>\n<Clock xmlns:dt="urn:schemas-microsoft-com:datatypes"><Description dt:dt="string">E-Prime Primary Realtime Clock</Description><StartTime><Timestamp dt:dt="int">0</Timestamp><DateUtc dt:dt="string">2021-06-04T07:45:46Z</DateUtc></StartTime><FrequencyChanges><FrequencyChange><Frequency dt:dt="r8">2699970000</Frequency><Timestamp dt:dt="r8">23404875805715</Timestamp><Current d…	좌우반구com(split BVF)_1-026-1	60.021	1.0.0.163	1	2123977089	Professional	2.0.10.242	2.0.10.353	06-04-2021	2021-06-04 오전 7:45:46	16:45:46	2.0.10.248	278	1	{/}	매력	매	력	NULL	NULL	NULL	NULL	NULL	NULL	37	1	14	KSY	List3	0		0	-1	866683	183		0	0	1	{/}	1	3	866866	0	{/}	278
좌우반구com(split BVF)_1	26	1	<?xml version="1.0"?>\n<Clock xmlns:dt="urn:schemas-microsoft-com:datatypes"><Description dt:dt="string">E-Prime Primary Realtime Clock</Description><StartTime><Timestamp dt:dt="int">0</Timestamp><DateUtc dt:dt="string">2021-06-04T07:45:46Z</DateUtc></StartTime><FrequencyChanges><FrequencyChange><Frequency dt:dt="r8">2699970000</Frequency><Timestamp dt:dt="r8">23404875805715</Timestamp><Current d…	좌우반구com(split BVF)_1-026-1	60.021	1.0.0.163	1	2123977089	Professional	2.0.10.242	2.0.10.353	06-04-2021	2021-06-04 오전 7:45:46	16:45:46	2.0.10.248	99	2	z	매소	매	소	69	1	99	NULL	NULL	NULL	NULL	NULL	NULL	KSY3	List1	NULL	NULL	NULL	NULL	NULL	NULL	NULL	NULL	NULL	1	z	0	3	323090	0	z	525
좌우반구com(split BVF)_1	26	1	<?xml version="1.0"?>\n<Clock xmlns:dt="urn:schemas-microsoft-com:datatypes"><Description dt:dt="string">E-Prime Primary Realtime Clock</Description><StartTime><Timestamp dt:dt="int">0</Timestamp><DateUtc dt:dt="string">2021-06-04T07:45:46Z</DateUtc></StartTime><FrequencyChanges><FrequencyChange><Frequency dt:dt="r8">2699970000</Frequency><Timestamp dt:dt="r8">23404875805715</Timestamp><Current d…	좌우반구com(split BVF)_1-026-1	60.021	1.0.0.163	1	2123977089	Professional	2.0.10.242	2.0.10.353	06-04-2021	2021-06-04 오전 7:45:46	16:45:46	2.0.10.248	300	1	{/}	모습	모	습	NULL	NULL	NULL	NULL	NULL	NULL	27	1	36	KSY	List3	0		0	-1	923263	184		0	0	1	{/}	0	4	923447	0	{/}	385
좌우반구com(split BVF)_1	26	1	<?xml version="1.0"?>\n<Clock xmlns:dt="urn:schemas-microsoft-com:datatypes"><Description dt:dt="string">E-Prime Primary Realtime Clock</Description><StartTime><Timestamp dt:dt="int">0</Timestamp><DateUtc dt:dt="string">2021-06-04T07:45:46Z</DateUtc></StartTime><FrequencyChanges><FrequencyChange><Frequency dt:dt="r8">2699970000</Frequency><Timestamp dt:dt="r8">23404875805715</Timestamp><Current d…	좌우반구com(split BVF)_1-026-1	60.021	1.0.0.163	1	2123977089	Professional	2.0.10.242	2.0.10.353	06-04-2021	2021-06-04 오전 7:45:46	16:45:46	2.0.10.248	185	1	{/}	모형	모	형	NULL	NULL	NULL	44	1	53	NULL	NULL	NULL	KSY	List2	0		0	-1	580500	183		0	0	1	{/}	0	3	580683	0	{/}	393
좌우반구com(split BVF)_1	26	1	<?xml version="1.0"?>\n<Clock xmlns:dt="urn:schemas-microsoft-com:datatypes"><Description dt:dt="string">E-Prime Primary Realtime Clock</Description><StartTime><Timestamp dt:dt="int">0</Timestamp><DateUtc dt:dt="string">2021-06-04T07:45:46Z</DateUtc></StartTime><FrequencyChanges><FrequencyChange><Frequency dt:dt="r8">2699970000</Frequency><Timestamp dt:dt="r8">23404875805715</Timestamp><Current d…	좌우반구com(split BVF)_1-026-1	60.021	1.0.0.163	1	2123977089	Professional	2.0.10.242	2.0.10.353	06-04-2021	2021-06-04 오전 7:45:46	16:45:46	2.0.10.248	57	2	z	목력	목	력	92	1	57	NULL	NULL	NULL	NULL	NULL	NULL	KSY2	List1	NULL	NULL	NULL	NULL	NULL	NULL	NULL	NULL	NULL	1	z	0	3	212296	0	z	633
좌우반구com(split BVF)_1	26	1	<?xml version="1.0"?>\n<Clock xmlns:dt="urn:schemas-microsoft-com:datatypes"><Description dt:dt="string">E-Prime Primary Realtime Clock</Description><StartTime><Timestamp dt:dt="int">0</Timestamp><DateUtc dt:dt="string">2021-06-04T07:45:46Z</DateUtc></StartTime><FrequencyChanges><FrequencyChange><Frequency dt:dt="r8">2699970000</Frequency><Timestamp dt:dt="r8">23404875805715</Timestamp><Current d…	좌우반구com(split BVF)_1-026-1	60.021	1.0.0.163	1	2123977089	Professional	2.0.10.242	2.0.10.353	06-04-2021	2021-06-04 오전 7:45:46	16:45:46	2.0.10.248	261	1	{/}	목록	목	록	NULL	NULL	NULL	84	1	129	NULL	NULL	NULL	KSY	List2	0		0	0	780597	183		0	0	1	{/}	0	3	780780	0	{/}	253
좌우반구com(split BVF)_1	26	1	<?xml version="1.0"?>\n<Clock xmlns:dt="urn:schemas-microsoft-com:datatypes"><Description dt:dt="string">E-Prime Primary Realtime Clock</Description><StartTime><Timestamp dt:dt="int">0</Timestamp><DateUtc dt:dt="string">2021-06-04T07:45:46Z</DateUtc></StartTime><FrequencyChanges><FrequencyChange><Frequency dt:dt="r8">2699970000</Frequency><Timestamp dt:dt="r8">23404875805715</Timestamp><Current d…	좌우반구com(split BVF)_1-026-1	60.021	1.0.0.163	1	2123977089	Professional	2.0.10.242	2.0.10.353	06-04-2021	2021-06-04 오전 7:45:46	16:45:46	2.0.10.248	323	1	{/}	목적	목	적	NULL	NULL	NULL	NULL	NULL	NULL	43	1	59	KSY	List3	0		0	-1	983792	183		0	0	1	{/}	0	3	983975	0	{/}	288
좌우반구com(split BVF)_1	26	1	<?xml version="1.0"?>\n<Clock xmlns:dt="urn:schemas-microsoft-com:datatypes"><Description dt:dt="string">E-Prime Primary Realtime Clock</Description><StartTime><Timestamp dt:dt="int">0</Timestamp><DateUtc dt:dt="string">2021-06-04T07:45:46Z</DateUtc></StartTime><FrequencyChanges><FrequencyChange><Frequency dt:dt="r8">2699970000</Frequency><Timestamp dt:dt="r8">23404875805715</Timestamp><Current d…	좌우반구com(split BVF)_1-026-1	60.021	1.0.0.163	1	2123977089	Professional	2.0.10.242	2.0.10.353	06-04-2021	2021-06-04 오전 7:45:46	16:45:46	2.0.10.248	53	2	z	목퇴	목	퇴	72	1	53	NULL	NULL	NULL	NULL	NULL	NULL	KSY	List1	0		0	-1	201483	183		0	0	1	z	0	3	201666	0	z	391
좌우반구com(split BVF)_1	26	1	<?xml version="1.0"?>\n<Clock xmlns:dt="urn:schemas-microsoft-com:datatypes"><Description dt:dt="string">E-Prime Primary Realtime Clock</Description><StartTime><Timestamp dt:dt="int">0</Timestamp><DateUtc dt:dt="string">2021-06-04T07:45:46Z</DateUtc></StartTime><FrequencyChanges><FrequencyChange><Frequency dt:dt="r8">2699970000</Frequency><Timestamp dt:dt="r8">23404875805715</Timestamp><Current d…	좌우반구com(split BVF)_1-026-1	60.021	1.0.0.163	1	2123977089	Professional	2.0.10.242	2.0.10.353	06-04-2021	2021-06-04 오전 7:45:46	16:45:46	2.0.10.248	43	2	z	무록	무	록	75	1	43	NULL	NULL	NULL	NULL	NULL	NULL	KSY3	List1	NULL	NULL	NULL	NULL	NULL	NULL	NULL	NULL	NULL	1	z	0	4	174726	0	z	541
좌우반구com(split BVF)_1	26	1	<?xml version="1.0"?>\n<Clock xmlns:dt="urn:schemas-microsoft-com:datatypes"><Description dt:dt="string">E-Prime Primary Realtime Clock</Description><StartTime><Timestamp dt:dt="int">0</Timestamp><DateUtc dt:dt="string">2021-06-04T07:45:46Z</DateUtc></StartTime><FrequencyChanges><FrequencyChange><Frequency dt:dt="r8">2699970000</Frequency><Timestamp dt:dt="r8">23404875805715</Timestamp><Current d…	좌우반구com(split BVF)_1-026-1	60.021	1.0.0.163	1	2123977089	Professional	2.0.10.242	2.0.10.353	06-04-2021	2021-06-04 오전 7:45:46	16:45:46	2.0.10.248	265	1	{/}	무엇	무	엇	NULL	NULL	NULL	NULL	NULL	NULL	22	1	1	KSY	List3	0		0	0	832762	183		0	0	1	{/}	0	3	832945	0	{/}	392
좌우반구com(split BVF)_1	26	1	<?xml version="1.0"?>\n<Clock xmlns:dt="urn:schemas-microsoft-com:datatypes"><Description dt:dt="string">E-Prime Primary Realtime Clock</Description><StartTime><Timestamp dt:dt="int">0</Timestamp><DateUtc dt:dt="string">2021-06-04T07:45:46Z</DateUtc></StartTime><FrequencyChanges><FrequencyChange><Frequency dt:dt="r8">2699970000</Frequency><Timestamp dt:dt="r8">23404875805715</Timestamp><Current d…	좌우반구com(split BVF)_1-026-1	60.021	1.0.0.163	1	2123977089	Professional	2.0.10.242	2.0.10.353	06-04-2021	2021-06-04 오전 7:45:46	16:45:46	2.0.10.248	286	1	{/}	무형	무	형	NULL	NULL	NULL	NULL	NULL	NULL	89	1	22	KSY	List3	0		0	-1	887409	183		0	0	1	{/}	1	3	887592	0	{/}	368
좌우반구com(split BVF)_1	26	1	<?xml version="1.0"?>\n<Clock xmlns:dt="urn:schemas-microsoft-com:datatypes"><Description dt:dt="string">E-Prime Primary Realtime Clock</Description><StartTime><Timestamp dt:dt="int">0</Timestamp><DateUtc dt:dt="string">2021-06-04T07:45:46Z</DateUtc></StartTime><FrequencyChanges><FrequencyChange><Frequency dt:dt="r8">2699970000</Frequency><Timestamp dt:dt="r8">23404875805715</Timestamp><Current d…	좌우반구com(split BVF)_1-026-1	60.021	1.0.0.163	1	2123977089	Professional	2.0.10.242	2.0.10.353	06-04-2021	2021-06-04 오전 7:45:46	16:45:46	2.0.10.248	181	1	{/}	물건	물	건	NULL	NULL	NULL	27	1	49	NULL	NULL	NULL	KSY	List2	0		0	-1	569787	183		0	0	1	{/}	1	3	569970	0	{/}	338
좌우반구com(split BVF)_1	26	1	<?xml version="1.0"?>\n<Clock xmlns:dt="urn:schemas-microsoft-com:datatypes"><Description dt:dt="string">E-Prime Primary Realtime Clock</Description><StartTime><Timestamp dt:dt="int">0</Timestamp><DateUtc dt:dt="string">2021-06-04T07:45:46Z</DateUtc></StartTime><FrequencyChanges><FrequencyChange><Frequency dt:dt="r8">2699970000</Frequency><Timestamp dt:dt="r8">23404875805715</Timestamp><Current d…	좌우반구com(split BVF)_1-026-1	60.021	1.0.0.163	1	2123977089	Professional	2.0.10.242	2.0.10.353	06-04-2021	2021-06-04 오전 7:45:46	16:45:46	2.0.10.248	348	2	z	미략	미	략	NULL	NULL	NULL	NULL	NULL	NULL	118	1	84	KSY2	List3	NULL	NULL	NULL	NULL	NULL	NULL	NULL	NULL	NULL	1	z	0	4	1051452	0	z	746
좌우반구com(split BVF)_1	26	1	<?xml version="1.0"?>\n<Clock xmlns:dt="urn:schemas-microsoft-com:datatypes"><Description dt:dt="string">E-Prime Primary Realtime Clock</Description><StartTime><Timestamp dt:dt="int">0</Timestamp><DateUtc dt:dt="string">2021-06-04T07:45:46Z</DateUtc></StartTime><FrequencyChanges><FrequencyChange><Frequency dt:dt="r8">2699970000</Frequency><Timestamp dt:dt="r8">23404875805715</Timestamp><Current d…	좌우반구com(split BVF)_1-026-1	60.021	1.0.0.163	1	2123977089	Professional	2.0.10.242	2.0.10.353	06-04-2021	2021-06-04 오전 7:45:46	16:45:46	2.0.10.248	91	1	{/}	밀수	밀	수	73	1	91	NULL	NULL	NULL	NULL	NULL	NULL	KSY	List1	0		0	-1	302281	183		0	0	1	{/}	0	3	302464	0	{/}	520
좌우반구com(split BVF)_1	26	1	<?xml version="1.0"?>\n<Clock xmlns:dt="urn:schemas-microsoft-com:datatypes"><Description dt:dt="string">E-Prime Primary Realtime Clock</Description><StartTime><Timestamp dt:dt="int">0</Timestamp><DateUtc dt:dt="string">2021-06-04T07:45:46Z</DateUtc></StartTime><FrequencyChanges><FrequencyChange><Frequency dt:dt="r8">2699970000</Frequency><Timestamp dt:dt="r8">23404875805715</Timestamp><Current d…	좌우반구com(split BVF)_1-026-1	60.021	1.0.0.163	1	2123977089	Professional	2.0.10.242	2.0.10.353	06-04-2021	2021-06-04 오전 7:45:46	16:45:46	2.0.10.248	279	2	z	밀헤	밀	헤	NULL	NULL	NULL	NULL	NULL	NULL	10	1	15	KSY2	List3	NULL	NULL	NULL	NULL	NULL	NULL	NULL	NULL	NULL	1	z	0	3	869349	0	z	491
좌우반구com(split BVF)_1	26	1	<?xml version="1.0"?>\n<Clock xmlns:dt="urn:schemas-microsoft-com:datatypes"><Description dt:dt="string">E-Prime Primary Realtime Clock</Description><StartTime><Timestamp dt:dt="int">0</Timestamp><DateUtc dt:dt="string">2021-06-04T07:45:46Z</DateUtc></StartTime><FrequencyChanges><FrequencyChange><Frequency dt:dt="r8">2699970000</Frequency><Timestamp dt:dt="r8">23404875805715</Timestamp><Current d…	좌우반구com(split BVF)_1-026-1	60.021	1.0.0.163	1	2123977089	Professional	2.0.10.242	2.0.10.353	06-04-2021	2021-06-04 오전 7:45:46	16:45:46	2.0.10.248	153	2	z	박낌	박	낌	NULL	NULL	NULL	13	1	21	NULL	NULL	NULL	KSY3	List2	NULL	NULL	NULL	NULL	NULL	NULL	NULL	NULL	NULL	1	z	0	3	495713	0	z	372
좌우반구com(split BVF)_1	26	1	<?xml version="1.0"?>\n<Clock xmlns:dt="urn:schemas-microsoft-com:datatypes"><Description dt:dt="string">E-Prime Primary Realtime Clock</Description><StartTime><Timestamp dt:dt="int">0</Timestamp><DateUtc dt:dt="string">2021-06-04T07:45:46Z</DateUtc></StartTime><FrequencyChanges><FrequencyChange><Frequency dt:dt="r8">2699970000</Frequency><Timestamp dt:dt="r8">23404875805715</Timestamp><Current d…	좌우반구com(split BVF)_1-026-1	60.021	1.0.0.163	1	2123977089	Professional	2.0.10.242	2.0.10.353	06-04-2021	2021-06-04 오전 7:45:46	16:45:46	2.0.10.248	290	1	{/}	반응	반	응	NULL	NULL	NULL	NULL	NULL	NULL	15	1	26	KSY	List3	0		0	0	897706	183		0	0	1	{/}	0	3	897889	0	{/}	375
좌우반구com(split BVF)_1	26	1	<?xml version="1.0"?>\n<Clock xmlns:dt="urn:schemas-microsoft-com:datatypes"><Description dt:dt="string">E-Prime Primary Realtime Clock</Description><StartTime><Timestamp dt:dt="int">0</Timestamp><DateUtc dt:dt="string">2021-06-04T07:45:46Z</DateUtc></StartTime><FrequencyChanges><FrequencyChange><Frequency dt:dt="r8">2699970000</Frequency><Timestamp dt:dt="r8">23404875805715</Timestamp><Current d…	좌우반구com(split BVF)_1-026-1	60.021	1.0.0.163	1	2123977089	Professional	2.0.10.242	2.0.10.353	06-04-2021	2021-06-04 오전 7:45:46	16:45:46	2.0.10.248	95	1	{/}	발길	발	길	127	1	95	NULL	NULL	NULL	NULL	NULL	NULL	KSY	List1	0		0	0	312711	183		0	0	1	{/}	0	3	312894	0	{/}	364
좌우반구com(split BVF)_1	26	1	<?xml version="1.0"?>\n<Clock xmlns:dt="urn:schemas-microsoft-com:datatypes"><Description dt:dt="string">E-Prime Primary Realtime Clock</Description><StartTime><Timestamp dt:dt="int">0</Timestamp><DateUtc dt:dt="string">2021-06-04T07:45:46Z</DateUtc></StartTime><FrequencyChanges><FrequencyChange><Frequency dt:dt="r8">2699970000</Frequency><Timestamp dt:dt="r8">23404875805715</Timestamp><Current d…	좌우반구com(split BVF)_1-026-1	60.021	1.0.0.163	1	2123977089	Professional	2.0.10.242	2.0.10.353	06-04-2021	2021-06-04 오전 7:45:46	16:45:46	2.0.10.248	155	2	z	발보	발	보	NULL	NULL	NULL	92	1	23	NULL	NULL	NULL	KSY	List2	0		1	-1	500661	184		0	0	1	z	0	4	500845	0	z	424
좌우반구com(split BVF)_1	26	1	<?xml version="1.0"?>\n<Clock xmlns:dt="urn:schemas-microsoft-com:datatypes"><Description dt:dt="string">E-Prime Primary Realtime Clock</Description><StartTime><Timestamp dt:dt="int">0</Timestamp><DateUtc dt:dt="string">2021-06-04T07:45:46Z</DateUtc></StartTime><FrequencyChanges><FrequencyChange><Frequency dt:dt="r8">2699970000</Frequency><Timestamp dt:dt="r8">23404875805715</Timestamp><Current d…	좌우반구com(split BVF)_1-026-1	60.021	1.0.0.163	1	2123977089	Professional	2.0.10.242	2.0.10.353	06-04-2021	2021-06-04 오전 7:45:46	16:45:46	2.0.10.248	324	2	z	발횟	발	횟	NULL	NULL	NULL	NULL	NULL	NULL	82	1	60	KSY2	List3	NULL	NULL	NULL	NULL	NULL	NULL	NULL	NULL	NULL	1	z	0	4	986458	0	z	381
좌우반구com(split BVF)_1	26	1	<?xml version="1.0"?>\n<Clock xmlns:dt="urn:schemas-microsoft-com:datatypes"><Description dt:dt="string">E-Prime Primary Realtime Clock</Description><StartTime><Timestamp dt:dt="int">0</Timestamp><DateUtc dt:dt="string">2021-06-04T07:45:46Z</DateUtc></StartTime><FrequencyChanges><FrequencyChange><Frequency dt:dt="r8">2699970000</Frequency><Timestamp dt:dt="r8">23404875805715</Timestamp><Current d…	좌우반구com(split BVF)_1-026-1	60.021	1.0.0.163	1	2123977089	Professional	2.0.10.242	2.0.10.353	06-04-2021	2021-06-04 오전 7:45:46	16:45:46	2.0.10.248	221	1	{/}	방법	방	법	NULL	NULL	NULL	11	1	89	NULL	NULL	NULL	KSY	List2	0		0	-1	676100	183		0	0	1	{/}	0	3	676283	0	{/}	272
좌우반구com(split BVF)_1	26	1	<?xml version="1.0"?>\n<Clock xmlns:dt="urn:schemas-microsoft-com:datatypes"><Description dt:dt="string">E-Prime Primary Realtime Clock</Description><StartTime><Timestamp dt:dt="int">0</Timestamp><DateUtc dt:dt="string">2021-06-04T07:45:46Z</DateUtc></StartTime><FrequencyChanges><FrequencyChange><Frequency dt:dt="r8">2699970000</Frequency><Timestamp dt:dt="r8">23404875805715</Timestamp><Current d…	좌우반구com(split BVF)_1-026-1	60.021	1.0.0.163	1	2123977089	Professional	2.0.10.242	2.0.10.353	06-04-2021	2021-06-04 오전 7:45:46	16:45:46	2.0.10.248	201	2	z	배심	배	심	NULL	NULL	NULL	94	1	69	NULL	NULL	NULL	KSY	List2	0		0	0	622569	183		0	0	0	z	0	3	622752	0	{/}	684
좌우반구com(split BVF)_1	26	1	<?xml version="1.0"?>\n<Clock xmlns:dt="urn:schemas-microsoft-com:datatypes"><Description dt:dt="string">E-Prime Primary Realtime Clock</Description><StartTime><Timestamp dt:dt="int">0</Timestamp><DateUtc dt:dt="string">2021-06-04T07:45:46Z</DateUtc></StartTime><FrequencyChanges><FrequencyChange><Frequency dt:dt="r8">2699970000</Frequency><Timestamp dt:dt="r8">23404875805715</Timestamp><Current d…	좌우반구com(split BVF)_1-026-1	60.021	1.0.0.163	1	2123977089	Professional	2.0.10.242	2.0.10.353	06-04-2021	2021-06-04 오전 7:45:46	16:45:46	2.0.10.248	175	2	z	버구	버	구	NULL	NULL	NULL	101	1	43	NULL	NULL	NULL	KSY2	List2	NULL	NULL	NULL	NULL	NULL	NULL	NULL	NULL	NULL	1	z	0	4	553893	0	z	471
좌우반구com(split BVF)_1	26	1	<?xml version="1.0"?>\n<Clock xmlns:dt="urn:schemas-microsoft-com:datatypes"><Description dt:dt="string">E-Prime Primary Realtime Clock</Description><StartTime><Timestamp dt:dt="int">0</Timestamp><DateUtc dt:dt="string">2021-06-04T07:45:46Z</DateUtc></StartTime><FrequencyChanges><FrequencyChange><Frequency dt:dt="r8">2699970000</Frequency><Timestamp dt:dt="r8">23404875805715</Timestamp><Current d…	좌우반구com(split BVF)_1-026-1	60.021	1.0.0.163	1	2123977089	Professional	2.0.10.242	2.0.10.353	06-04-2021	2021-06-04 오전 7:45:46	16:45:46	2.0.10.248	318	1	{/}	버스	버	스	NULL	NULL	NULL	NULL	NULL	NULL	28	1	54	KSY	List3	0		0	-1	970880	183		0	0	1	{/}	0	3	971063	0	{/}	360
좌우반구com(split BVF)_1	26	1	<?xml version="1.0"?>\n<Clock xmlns:dt="urn:schemas-microsoft-com:datatypes"><Description dt:dt="string">E-Prime Primary Realtime Clock</Description><StartTime><Timestamp dt:dt="int">0</Timestamp><DateUtc dt:dt="string">2021-06-04T07:45:46Z</DateUtc></StartTime><FrequencyChanges><FrequencyChange><Frequency dt:dt="r8">2699970000</Frequency><Timestamp dt:dt="r8">23404875805715</Timestamp><Current d…	좌우반구com(split BVF)_1-026-1	60.021	1.0.0.163	1	2123977089	Professional	2.0.10.242	2.0.10.353	06-04-2021	2021-06-04 오전 7:45:46	16:45:46	2.0.10.248	70	2	z	버현	버	현	114	1	70	NULL	NULL	NULL	NULL	NULL	NULL	KSY	List1	0		0	0	246634	183		0	0	1	z	0	3	246817	0	z	407
좌우반구com(split BVF)_1	26	1	<?xml version="1.0"?>\n<Clock xmlns:dt="urn:schemas-microsoft-com:datatypes"><Description dt:dt="string">E-Prime Primary Realtime Clock</Description><StartTime><Timestamp dt:dt="int">0</Timestamp><DateUtc dt:dt="string">2021-06-04T07:45:46Z</DateUtc></StartTime><FrequencyChanges><FrequencyChange><Frequency dt:dt="r8">2699970000</Frequency><Timestamp dt:dt="r8">23404875805715</Timestamp><Current d…	좌우반구com(split BVF)_1-026-1	60.021	1.0.0.163	1	2123977089	Professional	2.0.10.242	2.0.10.353	06-04-2021	2021-06-04 오전 7:45:46	16:45:46	2.0.10.248	156	2	z	법낌	법	낌	NULL	NULL	NULL	78	1	24	NULL	NULL	NULL	KSY2	List2	NULL	NULL	NULL	NULL	NULL	NULL	NULL	NULL	NULL	1	z	0	3	503477	0	z	328
좌우반구com(split BVF)_1	26	1	<?xml version="1.0"?>\n<Clock xmlns:dt="urn:schemas-microsoft-com:datatypes"><Description dt:dt="string">E-Prime Primary Realtime Clock</Description><StartTime><Timestamp dt:dt="int">0</Timestamp><DateUtc dt:dt="string">2021-06-04T07:45:46Z</DateUtc></StartTime><FrequencyChanges><FrequencyChange><Frequency dt:dt="r8">2699970000</Frequency><Timestamp dt:dt="r8">23404875805715</Timestamp><Current d…	좌우반구com(split BVF)_1-026-1	60.021	1.0.0.163	1	2123977089	Professional	2.0.10.242	2.0.10.353	06-04-2021	2021-06-04 오전 7:45:46	16:45:46	2.0.10.248	87	1	{/}	별개	별	개	121	1	87	NULL	NULL	NULL	NULL	NULL	NULL	KSY	List1	0		0	-1	291918	183		0	0	1	{/}	0	3	292101	0	{/}	507
좌우반구com(split BVF)_1	26	1	<?xml version="1.0"?>\n<Clock xmlns:dt="urn:schemas-microsoft-com:datatypes"><Description dt:dt="string">E-Prime Primary Realtime Clock</Description><StartTime><Timestamp dt:dt="int">0</Timestamp><DateUtc dt:dt="string">2021-06-04T07:45:46Z</DateUtc></StartTime><FrequencyChanges><FrequencyChange><Frequency dt:dt="r8">2699970000</Frequency><Timestamp dt:dt="r8">23404875805715</Timestamp><Current d…	좌우반구com(split BVF)_1-026-1	60.021	1.0.0.163	1	2123977089	Professional	2.0.10.242	2.0.10.353	06-04-2021	2021-06-04 오전 7:45:46	16:45:46	2.0.10.248	223	1	{/}	별미	별	미	NULL	NULL	NULL	63	1	91	NULL	NULL	NULL	KSY	List2	0		1	-1	681181	184		0	0	1	{/}	0	4	681365	0	{/}	294
좌우반구com(split BVF)_1	26	1	<?xml version="1.0"?>\n<Clock xmlns:dt="urn:schemas-microsoft-com:datatypes"><Description dt:dt="string">E-Prime Primary Realtime Clock</Description><StartTime><Timestamp dt:dt="int">0</Timestamp><DateUtc dt:dt="string">2021-06-04T07:45:46Z</DateUtc></StartTime><FrequencyChanges><FrequencyChange><Frequency dt:dt="r8">2699970000</Frequency><Timestamp dt:dt="r8">23404875805715</Timestamp><Current d…	좌우반구com(split BVF)_1-026-1	60.021	1.0.0.163	1	2123977089	Professional	2.0.10.242	2.0.10.353	06-04-2021	2021-06-04 오전 7:45:46	16:45:46	2.0.10.248	329	1	{/}	보고	보	고	NULL	NULL	NULL	NULL	NULL	NULL	3	1	65	KSY	List3	0		0	-1	1000886	183		0	0	1	{/}	0	3	1001069	0	{/}	466
좌우반구com(split BVF)_1	26	1	<?xml version="1.0"?>\n<Clock xmlns:dt="urn:schemas-microsoft-com:datatypes"><Description dt:dt="string">E-Prime Primary Realtime Clock</Description><StartTime><Timestamp dt:dt="int">0</Timestamp><DateUtc dt:dt="string">2021-06-04T07:45:46Z</DateUtc></StartTime><FrequencyChanges><FrequencyChange><Frequency dt:dt="r8">2699970000</Frequency><Timestamp dt:dt="r8">23404875805715</Timestamp><Current d…	좌우반구com(split BVF)_1-026-1	60.021	1.0.0.163	1	2123977089	Professional	2.0.10.242	2.0.10.353	06-04-2021	2021-06-04 오전 7:45:46	16:45:46	2.0.10.248	357	1	{/}	본인	본	인	NULL	NULL	NULL	NULL	NULL	NULL	33	1	93	KSY	List3	0		0	0	1075860	183		0	0	1	{/}	0	3	1076043	0	{/}	347
좌우반구com(split BVF)_1	26	1	<?xml version="1.0"?>\n<Clock xmlns:dt="urn:schemas-microsoft-com:datatypes"><Description dt:dt="string">E-Prime Primary Realtime Clock</Description><StartTime><Timestamp dt:dt="int">0</Timestamp><DateUtc dt:dt="string">2021-06-04T07:45:46Z</DateUtc></StartTime><FrequencyChanges><FrequencyChange><Frequency dt:dt="r8">2699970000</Frequency><Timestamp dt:dt="r8">23404875805715</Timestamp><Current d…	좌우반구com(split BVF)_1-026-1	60.021	1.0.0.163	1	2123977089	Professional	2.0.10.242	2.0.10.353	06-04-2021	2021-06-04 오전 7:45:46	16:45:46	2.0.10.248	321	2	z	본중	본	중	NULL	NULL	NULL	NULL	NULL	NULL	24	1	57	KSY	List3	0		0	-1	978677	183		0	0	1	z	1	3	978860	0	z	363
좌우반구com(split BVF)_1	26	1	<?xml version="1.0"?>\n<Clock xmlns:dt="urn:schemas-microsoft-com:datatypes"><Description dt:dt="string">E-Prime Primary Realtime Clock</Description><StartTime><Timestamp dt:dt="int">0</Timestamp><DateUtc dt:dt="string">2021-06-04T07:45:46Z</DateUtc></StartTime><FrequencyChanges><FrequencyChange><Frequency dt:dt="r8">2699970000</Frequency><Timestamp dt:dt="r8">23404875805715</Timestamp><Current d…	좌우반구com(split BVF)_1-026-1	60.021	1.0.0.163	1	2123977089	Professional	2.0.10.242	2.0.10.353	06-04-2021	2021-06-04 오전 7:45:46	16:45:46	2.0.10.248	54	1	{/}	봉사	봉	사	63	1	54	NULL	NULL	NULL	NULL	NULL	NULL	KSY	List1	0		0	-1	204082	183		0	0	1	{/}	1	3	204265	0	{/}	600
좌우반구com(split BVF)_1	26	1	<?xml version="1.0"?>\n<Clock xmlns:dt="urn:schemas-microsoft-com:datatypes"><Description dt:dt="string">E-Prime Primary Realtime Clock</Description><StartTime><Timestamp dt:dt="int">0</Timestamp><DateUtc dt:dt="string">2021-06-04T07:45:46Z</DateUtc></StartTime><FrequencyChanges><FrequencyChange><Frequency dt:dt="r8">2699970000</Frequency><Timestamp dt:dt="r8">23404875805715</Timestamp><Current d…	좌우반구com(split BVF)_1-026-1	60.021	1.0.0.163	1	2123977089	Professional	2.0.10.242	2.0.10.353	06-04-2021	2021-06-04 오전 7:45:46	16:45:46	2.0.10.248	147	2	z	봉택	봉	택	NULL	NULL	NULL	120	1	15	NULL	NULL	NULL	KSY	List2	0		0	-1	480135	184		0	0	1	z	0	4	480319	0	z	358
좌우반구com(split BVF)_1	26	1	<?xml version="1.0"?>\n<Clock xmlns:dt="urn:schemas-microsoft-com:datatypes"><Description dt:dt="string">E-Prime Primary Realtime Clock</Description><StartTime><Timestamp dt:dt="int">0</Timestamp><DateUtc dt:dt="string">2021-06-04T07:45:46Z</DateUtc></StartTime><FrequencyChanges><FrequencyChange><Frequency dt:dt="r8">2699970000</Frequency><Timestamp dt:dt="r8">23404875805715</Timestamp><Current d…	좌우반구com(split BVF)_1-026-1	60.021	1.0.0.163	1	2123977089	Professional	2.0.10.242	2.0.10.353	06-04-2021	2021-06-04 오전 7:45:46	16:45:46	2.0.10.248	82	1	{/}	부대	부	대	33	1	82	NULL	NULL	NULL	NULL	NULL	NULL	KSY2	List1	NULL	NULL	NULL	NULL	NULL	NULL	NULL	NULL	NULL	1	{/}	0	4	278423	0	{/}	417
좌우반구com(split BVF)_1	26	1	<?xml version="1.0"?>\n<Clock xmlns:dt="urn:schemas-microsoft-com:datatypes"><Description dt:dt="string">E-Prime Primary Realtime Clock</Description><StartTime><Timestamp dt:dt="int">0</Timestamp><DateUtc dt:dt="string">2021-06-04T07:45:46Z</DateUtc></StartTime><FrequencyChanges><FrequencyChange><Frequency dt:dt="r8">2699970000</Frequency><Timestamp dt:dt="r8">23404875805715</Timestamp><Current d…	좌우반구com(split BVF)_1-026-1	60.021	1.0.0.163	1	2123977089	Professional	2.0.10.242	2.0.10.353	06-04-2021	2021-06-04 오전 7:45:46	16:45:46	2.0.10.248	351	1	{/}	부스	부	스	NULL	NULL	NULL	NULL	NULL	NULL	129	1	87	KSY2	List3	NULL	NULL	NULL	NULL	NULL	NULL	NULL	NULL	NULL	1	{/}	0	3	1060082	0	{/}	716
좌우반구com(split BVF)_1	26	1	<?xml version="1.0"?>\n<Clock xmlns:dt="urn:schemas-microsoft-com:datatypes"><Description dt:dt="string">E-Prime Primary Realtime Clock</Description><StartTime><Timestamp dt:dt="int">0</Timestamp><DateUtc dt:dt="string">2021-06-04T07:45:46Z</DateUtc></StartTime><FrequencyChanges><FrequencyChange><Frequency dt:dt="r8">2699970000</Frequency><Timestamp dt:dt="r8">23404875805715</Timestamp><Current d…	좌우반구com(split BVF)_1-026-1	60.021	1.0.0.163	1	2123977089	Professional	2.0.10.242	2.0.10.353	06-04-2021	2021-06-04 오전 7:45:46	16:45:46	2.0.10.248	219	2	z	분낌	분	낌	NULL	NULL	NULL	14	1	87	NULL	NULL	NULL	KSY3	List2	NULL	NULL	NULL	NULL	NULL	NULL	NULL	NULL	NULL	1	z	0	3	670935	0	z	396
좌우반구com(split BVF)_1	26	1	<?xml version="1.0"?>\n<Clock xmlns:dt="urn:schemas-microsoft-com:datatypes"><Description dt:dt="string">E-Prime Primary Realtime Clock</Description><StartTime><Timestamp dt:dt="int">0</Timestamp><DateUtc dt:dt="string">2021-06-04T07:45:46Z</DateUtc></StartTime><FrequencyChanges><FrequencyChange><Frequency dt:dt="r8">2699970000</Frequency><Timestamp dt:dt="r8">23404875805715</Timestamp><Current d…	좌우반구com(split BVF)_1-026-1	60.021	1.0.0.163	1	2123977089	Professional	2.0.10.242	2.0.10.353	06-04-2021	2021-06-04 오전 7:45:46	16:45:46	2.0.10.248	394	1	{/}	분류	분	류	NULL	NULL	NULL	NULL	NULL	NULL	83	1	130	KSY2	List3	NULL	NULL	NULL	NULL	NULL	NULL	NULL	NULL	NULL	1	{/}	1	3	1172009	0	{/}	508
좌우반구com(split BVF)_1	26	1	<?xml version="1.0"?>\n<Clock xmlns:dt="urn:schemas-microsoft-com:datatypes"><Description dt:dt="string">E-Prime Primary Realtime Clock</Description><StartTime><Timestamp dt:dt="int">0</Timestamp><DateUtc dt:dt="string">2021-06-04T07:45:46Z</DateUtc></StartTime><FrequencyChanges><FrequencyChange><Frequency dt:dt="r8">2699970000</Frequency><Timestamp dt:dt="r8">23404875805715</Timestamp><Current d…	좌우반구com(split BVF)_1-026-1	60.021	1.0.0.163	1	2123977089	Professional	2.0.10.242	2.0.10.353	06-04-2021	2021-06-04 오전 7:45:46	16:45:46	2.0.10.248	287	1	{/}	분석	분	석	NULL	NULL	NULL	NULL	NULL	NULL	87	1	23	KSY2	List3	NULL	NULL	NULL	NULL	NULL	NULL	NULL	NULL	NULL	1	{/}	0	3	890158	0	{/}	402
좌우반구com(split BVF)_1	26	1	<?xml version="1.0"?>\n<Clock xmlns:dt="urn:schemas-microsoft-com:datatypes"><Description dt:dt="string">E-Prime Primary Realtime Clock</Description><StartTime><Timestamp dt:dt="int">0</Timestamp><DateUtc dt:dt="string">2021-06-04T07:45:46Z</DateUtc></StartTime><FrequencyChanges><FrequencyChange><Frequency dt:dt="r8">2699970000</Frequency><Timestamp dt:dt="r8">23404875805715</Timestamp><Current d…	좌우반구com(split BVF)_1-026-1	60.021	1.0.0.163	1	2123977089	Professional	2.0.10.242	2.0.10.353	06-04-2021	2021-06-04 오전 7:45:46	16:45:46	2.0.10.248	217	1	{/}	분포	분	포	NULL	NULL	NULL	121	1	85	NULL	NULL	NULL	KSY2	List2	NULL	NULL	NULL	NULL	NULL	NULL	NULL	NULL	NULL	1	{/}	0	4	665404	0	{/}	697
좌우반구com(split BVF)_1	26	1	<?xml version="1.0"?>\n<Clock xmlns:dt="urn:schemas-microsoft-com:datatypes"><Description dt:dt="string">E-Prime Primary Realtime Clock</Description><StartTime><Timestamp dt:dt="int">0</Timestamp><DateUtc dt:dt="string">2021-06-04T07:45:46Z</DateUtc></StartTime><FrequencyChanges><FrequencyChange><Frequency dt:dt="r8">2699970000</Frequency><Timestamp dt:dt="r8">23404875805715</Timestamp><Current d…	좌우반구com(split BVF)_1-026-1	60.021	1.0.0.163	1	2123977089	Professional	2.0.10.242	2.0.10.353	06-04-2021	2021-06-04 오전 7:45:46	16:45:46	2.0.10.248	375	1	{/}	비교	비	교	NULL	NULL	NULL	NULL	NULL	NULL	6	1	111	KSY2	List3	NULL	NULL	NULL	NULL	NULL	NULL	NULL	NULL	NULL	1	{/}	0	3	1123010	0	{/}	331
좌우반구com(split BVF)_1	26	1	<?xml version="1.0"?>\n<Clock xmlns:dt="urn:schemas-microsoft-com:datatypes"><Description dt:dt="string">E-Prime Primary Realtime Clock</Description><StartTime><Timestamp dt:dt="int">0</Timestamp><DateUtc dt:dt="string">2021-06-04T07:45:46Z</DateUtc></StartTime><FrequencyChanges><FrequencyChange><Frequency dt:dt="r8">2699970000</Frequency><Timestamp dt:dt="r8">23404875805715</Timestamp><Current d…	좌우반구com(split BVF)_1-026-1	60.021	1.0.0.163	1	2123977089	Professional	2.0.10.242	2.0.10.353	06-04-2021	2021-06-04 오전 7:45:46	16:45:46	2.0.10.248	207	2	z	비껍	비	껍	NULL	NULL	NULL	86	1	75	NULL	NULL	NULL	KSY2	List2	NULL	NULL	NULL	NULL	NULL	NULL	NULL	NULL	NULL	1	z	0	4	639180	0	z	551
좌우반구com(split BVF)_1	26	1	<?xml version="1.0"?>\n<Clock xmlns:dt="urn:schemas-microsoft-com:datatypes"><Description dt:dt="string">E-Prime Primary Realtime Clock</Description><StartTime><Timestamp dt:dt="int">0</Timestamp><DateUtc dt:dt="string">2021-06-04T07:45:46Z</DateUtc></StartTime><FrequencyChanges><FrequencyChange><Frequency dt:dt="r8">2699970000</Frequency><Timestamp dt:dt="r8">23404875805715</Timestamp><Current d…	좌우반구com(split BVF)_1-026-1	60.021	1.0.0.163	1	2123977089	Professional	2.0.10.242	2.0.10.353	06-04-2021	2021-06-04 오전 7:45:46	16:45:46	2.0.10.248	144	2	z	비략	비	략	NULL	NULL	NULL	54	1	12	NULL	NULL	NULL	KSY	List2	0		0	-1	472438	183		0	0	1	z	1	3	472621	0	z	328
좌우반구com(split BVF)_1	26	1	<?xml version="1.0"?>\n<Clock xmlns:dt="urn:schemas-microsoft-com:datatypes"><Description dt:dt="string">E-Prime Primary Realtime Clock</Description><StartTime><Timestamp dt:dt="int">0</Timestamp><DateUtc dt:dt="string">2021-06-04T07:45:46Z</DateUtc></StartTime><FrequencyChanges><FrequencyChange><Frequency dt:dt="r8">2699970000</Frequency><Timestamp dt:dt="r8">23404875805715</Timestamp><Current d…	좌우반구com(split BVF)_1-026-1	60.021	1.0.0.163	1	2123977089	Professional	2.0.10.242	2.0.10.353	06-04-2021	2021-06-04 오전 7:45:46	16:45:46	2.0.10.248	128	1	{/}	비상	비	상	122	1	128	NULL	NULL	NULL	NULL	NULL	NULL	KSY2	List1	NULL	NULL	NULL	NULL	NULL	NULL	NULL	NULL	NULL	1	{/}	0	4	399514	0	{/}	516
좌우반구com(split BVF)_1	26	1	<?xml version="1.0"?>\n<Clock xmlns:dt="urn:schemas-microsoft-com:datatypes"><Description dt:dt="string">E-Prime Primary Realtime Clock</Description><StartTime><Timestamp dt:dt="int">0</Timestamp><DateUtc dt:dt="string">2021-06-04T07:45:46Z</DateUtc></StartTime><FrequencyChanges><FrequencyChange><Frequency dt:dt="r8">2699970000</Frequency><Timestamp dt:dt="r8">23404875805715</Timestamp><Current d…	좌우반구com(split BVF)_1-026-1	60.021	1.0.0.163	1	2123977089	Professional	2.0.10.242	2.0.10.353	06-04-2021	2021-06-04 오전 7:45:46	16:45:46	2.0.10.248	246	1	{/}	비용	비	용	NULL	NULL	NULL	77	1	114	NULL	NULL	NULL	KSY2	List2	NULL	NULL	NULL	NULL	NULL	NULL	NULL	NULL	NULL	1	{/}	0	3	741227	0	{/}	439
좌우반구com(split BVF)_1	26	1	<?xml version="1.0"?>\n<Clock xmlns:dt="urn:schemas-microsoft-com:datatypes"><Description dt:dt="string">E-Prime Primary Realtime Clock</Description><StartTime><Timestamp dt:dt="int">0</Timestamp><DateUtc dt:dt="string">2021-06-04T07:45:46Z</DateUtc></StartTime><FrequencyChanges><FrequencyChange><Frequency dt:dt="r8">2699970000</Frequency><Timestamp dt:dt="r8">23404875805715</Timestamp><Current d…	좌우반구com(split BVF)_1-026-1	60.021	1.0.0.163	1	2123977089	Professional	2.0.10.242	2.0.10.353	06-04-2021	2021-06-04 오전 7:45:46	16:45:46	2.0.10.248	296	1	{/}	비판	비	판	NULL	NULL	NULL	NULL	NULL	NULL	124	1	32	KSY2	List3	NULL	NULL	NULL	NULL	NULL	NULL	NULL	NULL	NULL	1	{/}	0	4	913267	0	{/}	333
좌우반구com(split BVF)_1	26	1	<?xml version="1.0"?>\n<Clock xmlns:dt="urn:schemas-microsoft-com:datatypes"><Description dt:dt="string">E-Prime Primary Realtime Clock</Description><StartTime><Timestamp dt:dt="int">0</Timestamp><DateUtc dt:dt="string">2021-06-04T07:45:46Z</DateUtc></StartTime><FrequencyChanges><FrequencyChange><Frequency dt:dt="r8">2699970000</Frequency><Timestamp dt:dt="r8">23404875805715</Timestamp><Current d…	좌우반구com(split BVF)_1-026-1	60.021	1.0.0.163	1	2123977089	Professional	2.0.10.242	2.0.10.353	06-04-2021	2021-06-04 오전 7:45:46	16:45:46	2.0.10.248	260	1	{/}	빈도	빈	도	NULL	NULL	NULL	61	1	128	NULL	NULL	NULL	KSY2	List2	NULL	NULL	NULL	NULL	NULL	NULL	NULL	NULL	NULL	1	{/}	0	3	778081	0	{/}	489
좌우반구com(split BVF)_1	26	1	<?xml version="1.0"?>\n<Clock xmlns:dt="urn:schemas-microsoft-com:datatypes"><Description dt:dt="string">E-Prime Primary Realtime Clock</Description><StartTime><Timestamp dt:dt="int">0</Timestamp><DateUtc dt:dt="string">2021-06-04T07:45:46Z</DateUtc></StartTime><FrequencyChanges><FrequencyChange><Frequency dt:dt="r8">2699970000</Frequency><Timestamp dt:dt="r8">23404875805715</Timestamp><Current d…	좌우반구com(split BVF)_1-026-1	60.021	1.0.0.163	1	2123977089	Professional	2.0.10.242	2.0.10.353	06-04-2021	2021-06-04 오전 7:45:46	16:45:46	2.0.10.248	202	2	z	빈략	빈	략	NULL	NULL	NULL	24	1	70	NULL	NULL	NULL	KSY3	List2	NULL	NULL	NULL	NULL	NULL	NULL	NULL	NULL	NULL	1	z	0	3	625634	0	z	425
좌우반구com(split BVF)_1	26	1	<?xml version="1.0"?>\n<Clock xmlns:dt="urn:schemas-microsoft-com:datatypes"><Description dt:dt="string">E-Prime Primary Realtime Clock</Description><StartTime><Timestamp dt:dt="int">0</Timestamp><DateUtc dt:dt="string">2021-06-04T07:45:46Z</DateUtc></StartTime><FrequencyChanges><FrequencyChange><Frequency dt:dt="r8">2699970000</Frequency><Timestamp dt:dt="r8">23404875805715</Timestamp><Current d…	좌우반구com(split BVF)_1-026-1	60.021	1.0.0.163	1	2123977089	Professional	2.0.10.242	2.0.10.353	06-04-2021	2021-06-04 오전 7:45:46	16:45:46	2.0.10.248	24	2	z	빈비	빈	비	71	1	24	NULL	NULL	NULL	NULL	NULL	NULL	KSY3	List1	NULL	NULL	NULL	NULL	NULL	NULL	NULL	NULL	NULL	0	z	0	3	124460	0	{/}	582
좌우반구com(split BVF)_1	26	1	<?xml version="1.0"?>\n<Clock xmlns:dt="urn:schemas-microsoft-com:datatypes"><Description dt:dt="string">E-Prime Primary Realtime Clock</Description><StartTime><Timestamp dt:dt="int">0</Timestamp><DateUtc dt:dt="string">2021-06-04T07:45:46Z</DateUtc></StartTime><FrequencyChanges><FrequencyChange><Frequency dt:dt="r8">2699970000</Frequency><Timestamp dt:dt="r8">23404875805715</Timestamp><Current d…	좌우반구com(split BVF)_1-026-1	60.021	1.0.0.163	1	2123977089	Professional	2.0.10.242	2.0.10.353	06-04-2021	2021-06-04 오전 7:45:46	16:45:46	2.0.10.248	162	2	z	빈종	빈	종	NULL	NULL	NULL	81	1	30	NULL	NULL	NULL	KSY	List2	0		0	-1	519455	183		0	0	1	z	0	3	519638	0	z	543
좌우반구com(split BVF)_1	26	1	<?xml version="1.0"?>\n<Clock xmlns:dt="urn:schemas-microsoft-com:datatypes"><Description dt:dt="string">E-Prime Primary Realtime Clock</Description><StartTime><Timestamp dt:dt="int">0</Timestamp><DateUtc dt:dt="string">2021-06-04T07:45:46Z</DateUtc></StartTime><FrequencyChanges><FrequencyChange><Frequency dt:dt="r8">2699970000</Frequency><Timestamp dt:dt="r8">23404875805715</Timestamp><Current d…	좌우반구com(split BVF)_1-026-1	60.021	1.0.0.163	1	2123977089	Professional	2.0.10.242	2.0.10.353	06-04-2021	2021-06-04 오전 7:45:46	16:45:46	2.0.10.248	92	1	{/}	사건	사	건	22	1	92	NULL	NULL	NULL	NULL	NULL	NULL	KSY2	List1	NULL	NULL	NULL	NULL	NULL	NULL	NULL	NULL	NULL	1	{/}	0	3	305180	0	{/}	388
좌우반구com(split BVF)_1	26	1	<?xml version="1.0"?>\n<Clock xmlns:dt="urn:schemas-microsoft-com:datatypes"><Description dt:dt="string">E-Prime Primary Realtime Clock</Description><StartTime><Timestamp dt:dt="int">0</Timestamp><DateUtc dt:dt="string">2021-06-04T07:45:46Z</DateUtc></StartTime><FrequencyChanges><FrequencyChange><Frequency dt:dt="r8">2699970000</Frequency><Timestamp dt:dt="r8">23404875805715</Timestamp><Current d…	좌우반구com(split BVF)_1-026-1	60.021	1.0.0.163	1	2123977089	Professional	2.0.10.242	2.0.10.353	06-04-2021	2021-06-04 오전 7:45:46	16:45:46	2.0.10.248	106	1	{/}	사과	사	과	46	1	106	NULL	NULL	NULL	NULL	NULL	NULL	KSY2	List1	NULL	NULL	NULL	NULL	NULL	NULL	NULL	NULL	NULL	1	{/}	0	3	341517	0	{/}	346
좌우반구com(split BVF)_1	26	1	<?xml version="1.0"?>\n<Clock xmlns:dt="urn:schemas-microsoft-com:datatypes"><Description dt:dt="string">E-Prime Primary Realtime Clock</Description><StartTime><Timestamp dt:dt="int">0</Timestamp><DateUtc dt:dt="string">2021-06-04T07:45:46Z</DateUtc></StartTime><FrequencyChanges><FrequencyChange><Frequency dt:dt="r8">2699970000</Frequency><Timestamp dt:dt="r8">23404875805715</Timestamp><Current d…	좌우반구com(split BVF)_1-026-1	60.021	1.0.0.163	1	2123977089	Professional	2.0.10.242	2.0.10.353	06-04-2021	2021-06-04 오전 7:45:46	16:45:46	2.0.10.248	226	1	{/}	사례	사	례	NULL	NULL	NULL	74	1	94	NULL	NULL	NULL	KSY2	List2	NULL	NULL	NULL	NULL	NULL	NULL	NULL	NULL	NULL	1	{/}	0	3	689062	0	{/}	397
좌우반구com(split BVF)_1	26	1	<?xml version="1.0"?>\n<Clock xmlns:dt="urn:schemas-microsoft-com:datatypes"><Description dt:dt="string">E-Prime Primary Realtime Clock</Description><StartTime><Timestamp dt:dt="int">0</Timestamp><DateUtc dt:dt="string">2021-06-04T07:45:46Z</DateUtc></StartTime><FrequencyChanges><FrequencyChange><Frequency dt:dt="r8">2699970000</Frequency><Timestamp dt:dt="r8">23404875805715</Timestamp><Current d…	좌우반구com(split BVF)_1-026-1	60.021	1.0.0.163	1	2123977089	Professional	2.0.10.242	2.0.10.353	06-04-2021	2021-06-04 오전 7:45:46	16:45:46	2.0.10.248	275	1	{/}	사상	사	상	NULL	NULL	NULL	NULL	NULL	NULL	72	1	11	KSY2	List3	NULL	NULL	NULL	NULL	NULL	NULL	NULL	NULL	NULL	1	{/}	1	3	859202	0	{/}	486
좌우반구com(split BVF)_1	26	1	<?xml version="1.0"?>\n<Clock xmlns:dt="urn:schemas-microsoft-com:datatypes"><Description dt:dt="string">E-Prime Primary Realtime Clock</Description><StartTime><Timestamp dt:dt="int">0</Timestamp><DateUtc dt:dt="string">2021-06-04T07:45:46Z</DateUtc></StartTime><FrequencyChanges><FrequencyChange><Frequency dt:dt="r8">2699970000</Frequency><Timestamp dt:dt="r8">23404875805715</Timestamp><Current d…	좌우반구com(split BVF)_1-026-1	60.021	1.0.0.163	1	2123977089	Professional	2.0.10.242	2.0.10.353	06-04-2021	2021-06-04 오전 7:45:46	16:45:46	2.0.10.248	104	1	{/}	사안	사	안	8	1	104	NULL	NULL	NULL	NULL	NULL	NULL	KSY2	List1	NULL	NULL	NULL	NULL	NULL	NULL	NULL	NULL	NULL	1	{/}	0	4	336286	0	{/}	441
좌우반구com(split BVF)_1	26	1	<?xml version="1.0"?>\n<Clock xmlns:dt="urn:schemas-microsoft-com:datatypes"><Description dt:dt="string">E-Prime Primary Realtime Clock</Description><StartTime><Timestamp dt:dt="int">0</Timestamp><DateUtc dt:dt="string">2021-06-04T07:45:46Z</DateUtc></StartTime><FrequencyChanges><FrequencyChange><Frequency dt:dt="r8">2699970000</Frequency><Timestamp dt:dt="r8">23404875805715</Timestamp><Current d…	좌우반구com(split BVF)_1-026-1	60.021	1.0.0.163	1	2123977089	Professional	2.0.10.242	2.0.10.353	06-04-2021	2021-06-04 오전 7:45:46	16:45:46	2.0.10.248	311	1	{/}	사이	사	이	NULL	NULL	NULL	NULL	NULL	NULL	44	1	47	KSY2	List3	NULL	NULL	NULL	NULL	NULL	NULL	NULL	NULL	NULL	1	{/}	0	3	952936	0	{/}	439
좌우반구com(split BVF)_1	26	1	<?xml version="1.0"?>\n<Clock xmlns:dt="urn:schemas-microsoft-com:datatypes"><Description dt:dt="string">E-Prime Primary Realtime Clock</Description><StartTime><Timestamp dt:dt="int">0</Timestamp><DateUtc dt:dt="string">2021-06-04T07:45:46Z</DateUtc></StartTime><FrequencyChanges><FrequencyChange><Frequency dt:dt="r8">2699970000</Frequency><Timestamp dt:dt="r8">23404875805715</Timestamp><Current d…	좌우반구com(split BVF)_1-026-1	60.021	1.0.0.163	1	2123977089	Professional	2.0.10.242	2.0.10.353	06-04-2021	2021-06-04 오전 7:45:46	16:45:46	2.0.10.248	316	1	{/}	사전	사	전	NULL	NULL	NULL	NULL	NULL	NULL	50	1	52	KSY2	List3	NULL	NULL	NULL	NULL	NULL	NULL	NULL	NULL	NULL	1	{/}	0	3	965815	0	{/}	568
좌우반구com(split BVF)_1	26	1	<?xml version="1.0"?>\n<Clock xmlns:dt="urn:schemas-microsoft-com:datatypes"><Description dt:dt="string">E-Prime Primary Realtime Clock</Description><StartTime><Timestamp dt:dt="int">0</Timestamp><DateUtc dt:dt="string">2021-06-04T07:45:46Z</DateUtc></StartTime><FrequencyChanges><FrequencyChange><Frequency dt:dt="r8">2699970000</Frequency><Timestamp dt:dt="r8">23404875805715</Timestamp><Current d…	좌우반구com(split BVF)_1-026-1	60.021	1.0.0.163	1	2123977089	Professional	2.0.10.242	2.0.10.353	06-04-2021	2021-06-04 오전 7:45:46	16:45:46	2.0.10.248	211	1	{/}	사진	사	진	NULL	NULL	NULL	73	1	79	NULL	NULL	NULL	KSY2	List2	NULL	NULL	NULL	NULL	NULL	NULL	NULL	NULL	NULL	1	{/}	0	3	649809	0	{/}	330
좌우반구com(split BVF)_1	26	1	<?xml version="1.0"?>\n<Clock xmlns:dt="urn:schemas-microsoft-com:datatypes"><Description dt:dt="string">E-Prime Primary Realtime Clock</Description><StartTime><Timestamp dt:dt="int">0</Timestamp><DateUtc dt:dt="string">2021-06-04T07:45:46Z</DateUtc></StartTime><FrequencyChanges><FrequencyChange><Frequency dt:dt="r8">2699970000</Frequency><Timestamp dt:dt="r8">23404875805715</Timestamp><Current d…	좌우반구com(split BVF)_1-026-1	60.021	1.0.0.163	1	2123977089	Professional	2.0.10.242	2.0.10.353	06-04-2021	2021-06-04 오전 7:45:46	16:45:46	2.0.10.248	301	1	{/}	상관	상	관	NULL	NULL	NULL	NULL	NULL	NULL	126	1	37	KSY2	List3	NULL	NULL	NULL	NULL	NULL	NULL	NULL	NULL	NULL	1	{/}	0	3	926029	0	{/}	498
좌우반구com(split BVF)_1	26	1	<?xml version="1.0"?>\n<Clock xmlns:dt="urn:schemas-microsoft-com:datatypes"><Description dt:dt="string">E-Prime Primary Realtime Clock</Description><StartTime><Timestamp dt:dt="int">0</Timestamp><DateUtc dt:dt="string">2021-06-04T07:45:46Z</DateUtc></StartTime><FrequencyChanges><FrequencyChange><Frequency dt:dt="r8">2699970000</Frequency><Timestamp dt:dt="r8">23404875805715</Timestamp><Current d…	좌우반구com(split BVF)_1-026-1	60.021	1.0.0.163	1	2123977089	Professional	2.0.10.242	2.0.10.353	06-04-2021	2021-06-04 오전 7:45:46	16:45:46	2.0.10.248	45	1	{/}	상태	상	태	13	1	45	NULL	NULL	NULL	NULL	NULL	NULL	KSY2	List1	NULL	NULL	NULL	NULL	NULL	NULL	NULL	NULL	NULL	1	{/}	1	3	180140	0	{/}	493
좌우반구com(split BVF)_1	26	1	<?xml version="1.0"?>\n<Clock xmlns:dt="urn:schemas-microsoft-com:datatypes"><Description dt:dt="string">E-Prime Primary Realtime Clock</Description><StartTime><Timestamp dt:dt="int">0</Timestamp><DateUtc dt:dt="string">2021-06-04T07:45:46Z</DateUtc></StartTime><FrequencyChanges><FrequencyChange><Frequency dt:dt="r8">2699970000</Frequency><Timestamp dt:dt="r8">23404875805715</Timestamp><Current d…	좌우반구com(split BVF)_1-026-1	60.021	1.0.0.163	1	2123977089	Professional	2.0.10.242	2.0.10.353	06-04-2021	2021-06-04 오전 7:45:46	16:45:46	2.0.10.248	314	1	{/}	색상	색	상	NULL	NULL	NULL	NULL	NULL	NULL	112	1	50	KSY2	List3	NULL	NULL	NULL	NULL	NULL	NULL	NULL	NULL	NULL	1	{/}	0	3	960750	0	{/}	361
좌우반구com(split BVF)_1	26	1	<?xml version="1.0"?>\n<Clock xmlns:dt="urn:schemas-microsoft-com:datatypes"><Description dt:dt="string">E-Prime Primary Realtime Clock</Description><StartTime><Timestamp dt:dt="int">0</Timestamp><DateUtc dt:dt="string">2021-06-04T07:45:46Z</DateUtc></StartTime><FrequencyChanges><FrequencyChange><Frequency dt:dt="r8">2699970000</Frequency><Timestamp dt:dt="r8">23404875805715</Timestamp><Current d…	좌우반구com(split BVF)_1-026-1	60.021	1.0.0.163	1	2123977089	Professional	2.0.10.242	2.0.10.353	06-04-2021	2021-06-04 오전 7:45:46	16:45:46	2.0.10.248	61	1	{/}	생선	생	선	111	1	61	NULL	NULL	NULL	NULL	NULL	NULL	KSY2	List1	NULL	NULL	NULL	NULL	NULL	NULL	NULL	NULL	NULL	1	{/}	0	4	223009	0	{/}	359
좌우반구com(split BVF)_1	26	1	<?xml version="1.0"?>\n<Clock xmlns:dt="urn:schemas-microsoft-com:datatypes"><Description dt:dt="string">E-Prime Primary Realtime Clock</Description><StartTime><Timestamp dt:dt="int">0</Timestamp><DateUtc dt:dt="string">2021-06-04T07:45:46Z</DateUtc></StartTime><FrequencyChanges><FrequencyChange><Frequency dt:dt="r8">2699970000</Frequency><Timestamp dt:dt="r8">23404875805715</Timestamp><Current d…	좌우반구com(split BVF)_1-026-1	60.021	1.0.0.163	1	2123977089	Professional	2.0.10.242	2.0.10.353	06-04-2021	2021-06-04 오전 7:45:46	16:45:46	2.0.10.248	310	2	z	생희	생	희	NULL	NULL	NULL	NULL	NULL	NULL	8	1	46	KSY3	List3	NULL	NULL	NULL	NULL	NULL	NULL	NULL	NULL	NULL	1	z	1	3	950220	0	z	515
좌우반구com(split BVF)_1	26	1	<?xml version="1.0"?>\n<Clock xmlns:dt="urn:schemas-microsoft-com:datatypes"><Description dt:dt="string">E-Prime Primary Realtime Clock</Description><StartTime><Timestamp dt:dt="int">0</Timestamp><DateUtc dt:dt="string">2021-06-04T07:45:46Z</DateUtc></StartTime><FrequencyChanges><FrequencyChange><Frequency dt:dt="r8">2699970000</Frequency><Timestamp dt:dt="r8">23404875805715</Timestamp><Current d…	좌우반구com(split BVF)_1-026-1	60.021	1.0.0.163	1	2123977089	Professional	2.0.10.242	2.0.10.353	06-04-2021	2021-06-04 오전 7:45:46	16:45:46	2.0.10.248	313	2	z	석감	석	감	NULL	NULL	NULL	NULL	NULL	NULL	54	1	49	KSY	List3	0		0	0	958018	183		0	0	1	z	0	3	958201	0	z	350
좌우반구com(split BVF)_1	26	1	<?xml version="1.0"?>\n<Clock xmlns:dt="urn:schemas-microsoft-com:datatypes"><Description dt:dt="string">E-Prime Primary Realtime Clock</Description><StartTime><Timestamp dt:dt="int">0</Timestamp><DateUtc dt:dt="string">2021-06-04T07:45:46Z</DateUtc></StartTime><FrequencyChanges><FrequencyChange><Frequency dt:dt="r8">2699970000</Frequency><Timestamp dt:dt="r8">23404875805715</Timestamp><Current d…	좌우반구com(split BVF)_1-026-1	60.021	1.0.0.163	1	2123977089	Professional	2.0.10.242	2.0.10.353	06-04-2021	2021-06-04 오전 7:45:46	16:45:46	2.0.10.248	132	1	{/}	선배	선	배	106	1	132	NULL	NULL	NULL	NULL	NULL	NULL	KSY2	List1	NULL	NULL	NULL	NULL	NULL	NULL	NULL	NULL	NULL	1	{/}	0	3	410110	0	{/}	584
좌우반구com(split BVF)_1	26	1	<?xml version="1.0"?>\n<Clock xmlns:dt="urn:schemas-microsoft-com:datatypes"><Description dt:dt="string">E-Prime Primary Realtime Clock</Description><StartTime><Timestamp dt:dt="int">0</Timestamp><DateUtc dt:dt="string">2021-06-04T07:45:46Z</DateUtc></StartTime><FrequencyChanges><FrequencyChange><Frequency dt:dt="r8">2699970000</Frequency><Timestamp dt:dt="r8">23404875805715</Timestamp><Current d…	좌우반구com(split BVF)_1-026-1	60.021	1.0.0.163	1	2123977089	Professional	2.0.10.242	2.0.10.353	06-04-2021	2021-06-04 오전 7:45:46	16:45:46	2.0.10.248	360	1	{/}	선택	선	택	NULL	NULL	NULL	NULL	NULL	NULL	69	1	96	KSY2	List3	NULL	NULL	NULL	NULL	NULL	NULL	NULL	NULL	NULL	1	{/}	0	3	1084040	0	{/}	726
좌우반구com(split BVF)_1	26	1	<?xml version="1.0"?>\n<Clock xmlns:dt="urn:schemas-microsoft-com:datatypes"><Description dt:dt="string">E-Prime Primary Realtime Clock</Description><StartTime><Timestamp dt:dt="int">0</Timestamp><DateUtc dt:dt="string">2021-06-04T07:45:46Z</DateUtc></StartTime><FrequencyChanges><FrequencyChange><Frequency dt:dt="r8">2699970000</Frequency><Timestamp dt:dt="r8">23404875805715</Timestamp><Current d…	좌우반구com(split BVF)_1-026-1	60.021	1.0.0.163	1	2123977089	Professional	2.0.10.242	2.0.10.353	06-04-2021	2021-06-04 오전 7:45:46	16:45:46	2.0.10.248	366	2	z	설결	설	결	NULL	NULL	NULL	NULL	NULL	NULL	96	1	102	KSY2	List3	NULL	NULL	NULL	NULL	NULL	NULL	NULL	NULL	NULL	1	z	0	3	1100051	0	z	300
좌우반구com(split BVF)_1	26	1	<?xml version="1.0"?>\n<Clock xmlns:dt="urn:schemas-microsoft-com:datatypes"><Description dt:dt="string">E-Prime Primary Realtime Clock</Description><StartTime><Timestamp dt:dt="int">0</Timestamp><DateUtc dt:dt="string">2021-06-04T07:45:46Z</DateUtc></StartTime><FrequencyChanges><FrequencyChange><Frequency dt:dt="r8">2699970000</Frequency><Timestamp dt:dt="r8">23404875805715</Timestamp><Current d…	좌우반구com(split BVF)_1-026-1	60.021	1.0.0.163	1	2123977089	Professional	2.0.10.242	2.0.10.353	06-04-2021	2021-06-04 오전 7:45:46	16:45:46	2.0.10.248	384	1	{/}	설명	설	명	NULL	NULL	NULL	NULL	NULL	NULL	38	1	120	KSY2	List3	NULL	NULL	NULL	NULL	NULL	NULL	NULL	NULL	NULL	1	{/}	0	3	1146035	0	{/}	402
좌우반구com(split BVF)_1	26	1	<?xml version="1.0"?>\n<Clock xmlns:dt="urn:schemas-microsoft-com:datatypes"><Description dt:dt="string">E-Prime Primary Realtime Clock</Description><StartTime><Timestamp dt:dt="int">0</Timestamp><DateUtc dt:dt="string">2021-06-04T07:45:46Z</DateUtc></StartTime><FrequencyChanges><FrequencyChange><Frequency dt:dt="r8">2699970000</Frequency><Timestamp dt:dt="r8">23404875805715</Timestamp><Current d…	좌우반구com(split BVF)_1-026-1	60.021	1.0.0.163	1	2123977089	Professional	2.0.10.242	2.0.10.353	06-04-2021	2021-06-04 오전 7:45:46	16:45:46	2.0.10.248	199	1	{/}	설문	설	문	NULL	NULL	NULL	7	1	67	NULL	NULL	NULL	KSY2	List2	NULL	NULL	NULL	NULL	NULL	NULL	NULL	NULL	NULL	1	{/}	0	3	617504	0	{/}	347
좌우반구com(split BVF)_1	26	1	<?xml version="1.0"?>\n<Clock xmlns:dt="urn:schemas-microsoft-com:datatypes"><Description dt:dt="string">E-Prime Primary Realtime Clock</Description><StartTime><Timestamp dt:dt="int">0</Timestamp><DateUtc dt:dt="string">2021-06-04T07:45:46Z</DateUtc></StartTime><FrequencyChanges><FrequencyChange><Frequency dt:dt="r8">2699970000</Frequency><Timestamp dt:dt="r8">23404875805715</Timestamp><Current d…	좌우반구com(split BVF)_1-026-1	60.021	1.0.0.163	1	2123977089	Professional	2.0.10.242	2.0.10.353	06-04-2021	2021-06-04 오전 7:45:46	16:45:46	2.0.10.248	347	2	z	설색	설	색	NULL	NULL	NULL	NULL	NULL	NULL	74	1	83	KSY3	List3	NULL	NULL	NULL	NULL	NULL	NULL	NULL	NULL	NULL	1	z	0	4	1048703	0	z	551
좌우반구com(split BVF)_1	26	1	<?xml version="1.0"?>\n<Clock xmlns:dt="urn:schemas-microsoft-com:datatypes"><Description dt:dt="string">E-Prime Primary Realtime Clock</Description><StartTime><Timestamp dt:dt="int">0</Timestamp><DateUtc dt:dt="string">2021-06-04T07:45:46Z</DateUtc></StartTime><FrequencyChanges><FrequencyChange><Frequency dt:dt="r8">2699970000</Frequency><Timestamp dt:dt="r8">23404875805715</Timestamp><Current d…	좌우반구com(split BVF)_1-026-1	60.021	1.0.0.163	1	2123977089	Professional	2.0.10.242	2.0.10.353	06-04-2021	2021-06-04 오전 7:45:46	16:45:46	2.0.10.248	59	2	z	섭습	섭	습	61	1	59	NULL	NULL	NULL	NULL	NULL	NULL	KSY	List1	0		0	-1	217644	183		0	0	1	z	0	3	217827	0	z	414
좌우반구com(split BVF)_1	26	1	<?xml version="1.0"?>\n<Clock xmlns:dt="urn:schemas-microsoft-com:datatypes"><Description dt:dt="string">E-Prime Primary Realtime Clock</Description><StartTime><Timestamp dt:dt="int">0</Timestamp><DateUtc dt:dt="string">2021-06-04T07:45:46Z</DateUtc></StartTime><FrequencyChanges><FrequencyChange><Frequency dt:dt="r8">2699970000</Frequency><Timestamp dt:dt="r8">23404875805715</Timestamp><Current d…	좌우반구com(split BVF)_1-026-1	60.021	1.0.0.163	1	2123977089	Professional	2.0.10.242	2.0.10.353	06-04-2021	2021-06-04 오전 7:45:46	16:45:46	2.0.10.248	396	1	{/}	성공	성	공	NULL	NULL	NULL	NULL	NULL	NULL	131	1	132	KSY2	List3	NULL	NULL	NULL	NULL	NULL	NULL	NULL	NULL	NULL	1	{/}	0	3	1177291	0	{/}	345
좌우반구com(split BVF)_1	26	1	<?xml version="1.0"?>\n<Clock xmlns:dt="urn:schemas-microsoft-com:datatypes"><Description dt:dt="string">E-Prime Primary Realtime Clock</Description><StartTime><Timestamp dt:dt="int">0</Timestamp><DateUtc dt:dt="string">2021-06-04T07:45:46Z</DateUtc></StartTime><FrequencyChanges><FrequencyChange><Frequency dt:dt="r8">2699970000</Frequency><Timestamp dt:dt="r8">23404875805715</Timestamp><Current d…	좌우반구com(split BVF)_1-026-1	60.021	1.0.0.163	1	2123977089	Professional	2.0.10.242	2.0.10.353	06-04-2021	2021-06-04 오전 7:45:46	16:45:46	2.0.10.248	344	1	{/}	세상	세	상	NULL	NULL	NULL	NULL	NULL	NULL	110	1	80	KSY2	List3	NULL	NULL	NULL	NULL	NULL	NULL	NULL	NULL	NULL	1	{/}	0	3	1040539	0	{/}	499
좌우반구com(split BVF)_1	26	1	<?xml version="1.0"?>\n<Clock xmlns:dt="urn:schemas-microsoft-com:datatypes"><Description dt:dt="string">E-Prime Primary Realtime Clock</Description><StartTime><Timestamp dt:dt="int">0</Timestamp><DateUtc dt:dt="string">2021-06-04T07:45:46Z</DateUtc></StartTime><FrequencyChanges><FrequencyChange><Frequency dt:dt="r8">2699970000</Frequency><Timestamp dt:dt="r8">23404875805715</Timestamp><Current d…	좌우반구com(split BVF)_1-026-1	60.021	1.0.0.163	1	2123977089	Professional	2.0.10.242	2.0.10.353	06-04-2021	2021-06-04 오전 7:45:46	16:45:46	2.0.10.248	149	1	{/}	소리	소	리	NULL	NULL	NULL	23	1	17	NULL	NULL	NULL	KSY2	List2	NULL	NULL	NULL	NULL	NULL	NULL	NULL	NULL	NULL	1	{/}	0	3	485500	0	{/}	345
좌우반구com(split BVF)_1	26	1	<?xml version="1.0"?>\n<Clock xmlns:dt="urn:schemas-microsoft-com:datatypes"><Description dt:dt="string">E-Prime Primary Realtime Clock</Description><StartTime><Timestamp dt:dt="int">0</Timestamp><DateUtc dt:dt="string">2021-06-04T07:45:46Z</DateUtc></StartTime><FrequencyChanges><FrequencyChange><Frequency dt:dt="r8">2699970000</Frequency><Timestamp dt:dt="r8">23404875805715</Timestamp><Current d…	좌우반구com(split BVF)_1-026-1	60.021	1.0.0.163	1	2123977089	Professional	2.0.10.242	2.0.10.353	06-04-2021	2021-06-04 오전 7:45:46	16:45:46	2.0.10.248	94	1	{/}	소송	소	송	6	1	94	NULL	NULL	NULL	NULL	NULL	NULL	KSY2	List1	NULL	NULL	NULL	NULL	NULL	NULL	NULL	NULL	NULL	1	{/}	0	3	310345	0	{/}	350
좌우반구com(split BVF)_1	26	1	<?xml version="1.0"?>\n<Clock xmlns:dt="urn:schemas-microsoft-com:datatypes"><Description dt:dt="string">E-Prime Primary Realtime Clock</Description><StartTime><Timestamp dt:dt="int">0</Timestamp><DateUtc dt:dt="string">2021-06-04T07:45:46Z</DateUtc></StartTime><FrequencyChanges><FrequencyChange><Frequency dt:dt="r8">2699970000</Frequency><Timestamp dt:dt="r8">23404875805715</Timestamp><Current d…	좌우반구com(split BVF)_1-026-1	60.021	1.0.0.163	1	2123977089	Professional	2.0.10.242	2.0.10.353	06-04-2021	2021-06-04 오전 7:45:46	16:45:46	2.0.10.248	69	1	{/}	속도	속	도	5	1	69	NULL	NULL	NULL	NULL	NULL	NULL	KSY2	List1	NULL	NULL	NULL	NULL	NULL	NULL	NULL	NULL	NULL	1	{/}	0	3	244318	0	{/}	298
좌우반구com(split BVF)_1	26	1	<?xml version="1.0"?>\n<Clock xmlns:dt="urn:schemas-microsoft-com:datatypes"><Description dt:dt="string">E-Prime Primary Realtime Clock</Description><StartTime><Timestamp dt:dt="int">0</Timestamp><DateUtc dt:dt="string">2021-06-04T07:45:46Z</DateUtc></StartTime><FrequencyChanges><FrequencyChange><Frequency dt:dt="r8">2699970000</Frequency><Timestamp dt:dt="r8">23404875805715</Timestamp><Current d…	좌우반구com(split BVF)_1-026-1	60.021	1.0.0.163	1	2123977089	Professional	2.0.10.242	2.0.10.353	06-04-2021	2021-06-04 오전 7:45:46	16:45:46	2.0.10.248	88	2	z	송스	송	스	3	1	88	NULL	NULL	NULL	NULL	NULL	NULL	KSY3	List1	NULL	NULL	NULL	NULL	NULL	NULL	NULL	NULL	NULL	1	z	0	3	294817	0	z	367
좌우반구com(split BVF)_1	26	1	<?xml version="1.0"?>\n<Clock xmlns:dt="urn:schemas-microsoft-com:datatypes"><Description dt:dt="string">E-Prime Primary Realtime Clock</Description><StartTime><Timestamp dt:dt="int">0</Timestamp><DateUtc dt:dt="string">2021-06-04T07:45:46Z</DateUtc></StartTime><FrequencyChanges><FrequencyChange><Frequency dt:dt="r8">2699970000</Frequency><Timestamp dt:dt="r8">23404875805715</Timestamp><Current d…	좌우반구com(split BVF)_1-026-1	60.021	1.0.0.163	1	2123977089	Professional	2.0.10.242	2.0.10.353	06-04-2021	2021-06-04 오전 7:45:46	16:45:46	2.0.10.248	136	2	z	송익	송	익	NULL	NULL	NULL	129	1	4	NULL	NULL	NULL	KSY2	List2	NULL	NULL	NULL	NULL	NULL	NULL	NULL	NULL	NULL	1	z	0	3	451995	0	z	379
좌우반구com(split BVF)_1	26	1	<?xml version="1.0"?>\n<Clock xmlns:dt="urn:schemas-microsoft-com:datatypes"><Description dt:dt="string">E-Prime Primary Realtime Clock</Description><StartTime><Timestamp dt:dt="int">0</Timestamp><DateUtc dt:dt="string">2021-06-04T07:45:46Z</DateUtc></StartTime><FrequencyChanges><FrequencyChange><Frequency dt:dt="r8">2699970000</Frequency><Timestamp dt:dt="r8">23404875805715</Timestamp><Current d…	좌우반구com(split BVF)_1-026-1	60.021	1.0.0.163	1	2123977089	Professional	2.0.10.242	2.0.10.353	06-04-2021	2021-06-04 오전 7:45:46	16:45:46	2.0.10.248	236	1	{/}	수고	수	고	NULL	NULL	NULL	30	1	104	NULL	NULL	NULL	KSY2	List2	NULL	NULL	NULL	NULL	NULL	NULL	NULL	NULL	NULL	1	{/}	0	3	714903	0	{/}	339
좌우반구com(split BVF)_1	26	1	<?xml version="1.0"?>\n<Clock xmlns:dt="urn:schemas-microsoft-com:datatypes"><Description dt:dt="string">E-Prime Primary Realtime Clock</Description><StartTime><Timestamp dt:dt="int">0</Timestamp><DateUtc dt:dt="string">2021-06-04T07:45:46Z</DateUtc></StartTime><FrequencyChanges><FrequencyChange><Frequency dt:dt="r8">2699970000</Frequency><Timestamp dt:dt="r8">23404875805715</Timestamp><Current d…	좌우반구com(split BVF)_1-026-1	60.021	1.0.0.163	1	2123977089	Professional	2.0.10.242	2.0.10.353	06-04-2021	2021-06-04 오전 7:45:46	16:45:46	2.0.10.248	191	1	{/}	수단	수	단	NULL	NULL	NULL	100	1	59	NULL	NULL	NULL	KSY2	List2	NULL	NULL	NULL	NULL	NULL	NULL	NULL	NULL	NULL	1	{/}	1	3	596444	0	{/}	344
좌우반구com(split BVF)_1	26	1	<?xml version="1.0"?>\n<Clock xmlns:dt="urn:schemas-microsoft-com:datatypes"><Description dt:dt="string">E-Prime Primary Realtime Clock</Description><StartTime><Timestamp dt:dt="int">0</Timestamp><DateUtc dt:dt="string">2021-06-04T07:45:46Z</DateUtc></StartTime><FrequencyChanges><FrequencyChange><Frequency dt:dt="r8">2699970000</Frequency><Timestamp dt:dt="r8">23404875805715</Timestamp><Current d…	좌우반구com(split BVF)_1-026-1	60.021	1.0.0.163	1	2123977089	Professional	2.0.10.242	2.0.10.353	06-04-2021	2021-06-04 오전 7:45:46	16:45:46	2.0.10.248	103	1	{/}	수준	수	준	18	1	103	NULL	NULL	NULL	NULL	NULL	NULL	KSY2	List1	NULL	NULL	NULL	NULL	NULL	NULL	NULL	NULL	NULL	1	{/}	0	3	333770	0	{/}	317
좌우반구com(split BVF)_1	26	1	<?xml version="1.0"?>\n<Clock xmlns:dt="urn:schemas-microsoft-com:datatypes"><Description dt:dt="string">E-Prime Primary Realtime Clock</Description><StartTime><Timestamp dt:dt="int">0</Timestamp><DateUtc dt:dt="string">2021-06-04T07:45:46Z</DateUtc></StartTime><FrequencyChanges><FrequencyChange><Frequency dt:dt="r8">2699970000</Frequency><Timestamp dt:dt="r8">23404875805715</Timestamp><Current d…	좌우반구com(split BVF)_1-026-1	60.021	1.0.0.163	1	2123977089	Professional	2.0.10.242	2.0.10.353	06-04-2021	2021-06-04 오전 7:45:46	16:45:46	2.0.10.248	253	2	z	숙국	숙	국	NULL	NULL	NULL	31	1	121	NULL	NULL	NULL	KSY2	List2	NULL	NULL	NULL	NULL	NULL	NULL	NULL	NULL	NULL	1	z	0	4	759821	0	z	509
좌우반구com(split BVF)_1	26	1	<?xml version="1.0"?>\n<Clock xmlns:dt="urn:schemas-microsoft-com:datatypes"><Description dt:dt="string">E-Prime Primary Realtime Clock</Description><StartTime><Timestamp dt:dt="int">0</Timestamp><DateUtc dt:dt="string">2021-06-04T07:45:46Z</DateUtc></StartTime><FrequencyChanges><FrequencyChange><Frequency dt:dt="r8">2699970000</Frequency><Timestamp dt:dt="r8">23404875805715</Timestamp><Current d…	좌우반구com(split BVF)_1-026-1	60.021	1.0.0.163	1	2123977089	Professional	2.0.10.242	2.0.10.353	06-04-2021	2021-06-04 오전 7:45:46	16:45:46	2.0.10.248	37	2	z	숙발	숙	발	110	1	37	NULL	NULL	NULL	NULL	NULL	NULL	KSY2	List1	NULL	NULL	NULL	NULL	NULL	NULL	NULL	NULL	NULL	1	z	0	3	158898	0	z	487
좌우반구com(split BVF)_1	26	1	<?xml version="1.0"?>\n<Clock xmlns:dt="urn:schemas-microsoft-com:datatypes"><Description dt:dt="string">E-Prime Primary Realtime Clock</Description><StartTime><Timestamp dt:dt="int">0</Timestamp><DateUtc dt:dt="string">2021-06-04T07:45:46Z</DateUtc></StartTime><FrequencyChanges><FrequencyChange><Frequency dt:dt="r8">2699970000</Frequency><Timestamp dt:dt="r8">23404875805715</Timestamp><Current d…	좌우반구com(split BVF)_1-026-1	60.021	1.0.0.163	1	2123977089	Professional	2.0.10.242	2.0.10.353	06-04-2021	2021-06-04 오전 7:45:46	16:45:46	2.0.10.248	68	1	{/}	숙소	숙	소	1	1	68	NULL	NULL	NULL	NULL	NULL	NULL	KSY2	List1	NULL	NULL	NULL	NULL	NULL	NULL	NULL	NULL	NULL	1	{/}	0	3	241719	0	{/}	401
좌우반구com(split BVF)_1	26	1	<?xml version="1.0"?>\n<Clock xmlns:dt="urn:schemas-microsoft-com:datatypes"><Description dt:dt="string">E-Prime Primary Realtime Clock</Description><StartTime><Timestamp dt:dt="int">0</Timestamp><DateUtc dt:dt="string">2021-06-04T07:45:46Z</DateUtc></StartTime><FrequencyChanges><FrequencyChange><Frequency dt:dt="r8">2699970000</Frequency><Timestamp dt:dt="r8">23404875805715</Timestamp><Current d…	좌우반구com(split BVF)_1-026-1	60.021	1.0.0.163	1	2123977089	Professional	2.0.10.242	2.0.10.353	06-04-2021	2021-06-04 오전 7:45:46	16:45:46	2.0.10.248	65	2	z	술감	술	감	70	1	65	NULL	NULL	NULL	NULL	NULL	NULL	KSY2	List1	NULL	NULL	NULL	NULL	NULL	NULL	NULL	NULL	NULL	1	z	0	3	234005	0	z	403
좌우반구com(split BVF)_1	26	1	<?xml version="1.0"?>\n<Clock xmlns:dt="urn:schemas-microsoft-com:datatypes"><Description dt:dt="string">E-Prime Primary Realtime Clock</Description><StartTime><Timestamp dt:dt="int">0</Timestamp><DateUtc dt:dt="string">2021-06-04T07:45:46Z</DateUtc></StartTime><FrequencyChanges><FrequencyChange><Frequency dt:dt="r8">2699970000</Frequency><Timestamp dt:dt="r8">23404875805715</Timestamp><Current d…	좌우반구com(split BVF)_1-026-1	60.021	1.0.0.163	1	2123977089	Professional	2.0.10.242	2.0.10.353	06-04-2021	2021-06-04 오전 7:45:46	16:45:46	2.0.10.248	5	2	z	스위	스	위	108	1	5	NULL	NULL	NULL	NULL	NULL	NULL	KSY2	List1	NULL	NULL	NULL	NULL	NULL	NULL	NULL	NULL	NULL	1	z	0	4	74711	0	z	475
좌우반구com(split BVF)_1	26	1	<?xml version="1.0"?>\n<Clock xmlns:dt="urn:schemas-microsoft-com:datatypes"><Description dt:dt="string">E-Prime Primary Realtime Clock</Description><StartTime><Timestamp dt:dt="int">0</Timestamp><DateUtc dt:dt="string">2021-06-04T07:45:46Z</DateUtc></StartTime><FrequencyChanges><FrequencyChange><Frequency dt:dt="r8">2699970000</Frequency><Timestamp dt:dt="r8">23404875805715</Timestamp><Current d…	좌우반구com(split BVF)_1-026-1	60.021	1.0.0.163	1	2123977089	Professional	2.0.10.242	2.0.10.353	06-04-2021	2021-06-04 오전 7:45:46	16:45:46	2.0.10.248	16	2	z	스진	스	진	100	1	16	NULL	NULL	NULL	NULL	NULL	NULL	KSY3	List1	NULL	NULL	NULL	NULL	NULL	NULL	NULL	NULL	NULL	1	z	0	4	103451	0	z	375
좌우반구com(split BVF)_1	26	1	<?xml version="1.0"?>\n<Clock xmlns:dt="urn:schemas-microsoft-com:datatypes"><Description dt:dt="string">E-Prime Primary Realtime Clock</Description><StartTime><Timestamp dt:dt="int">0</Timestamp><DateUtc dt:dt="string">2021-06-04T07:45:46Z</DateUtc></StartTime><FrequencyChanges><FrequencyChange><Frequency dt:dt="r8">2699970000</Frequency><Timestamp dt:dt="r8">23404875805715</Timestamp><Current d…	좌우반구com(split BVF)_1-026-1	60.021	1.0.0.163	1	2123977089	Professional	2.0.10.242	2.0.10.353	06-04-2021	2021-06-04 오전 7:45:46	16:45:46	2.0.10.248	232	2	z	스향	스	향	NULL	NULL	NULL	132	1	100	NULL	NULL	NULL	KSY2	List2	NULL	NULL	NULL	NULL	NULL	NULL	NULL	NULL	NULL	1	z	0	3	704623	0	z	315
좌우반구com(split BVF)_1	26	1	<?xml version="1.0"?>\n<Clock xmlns:dt="urn:schemas-microsoft-com:datatypes"><Description dt:dt="string">E-Prime Primary Realtime Clock</Description><StartTime><Timestamp dt:dt="int">0</Timestamp><DateUtc dt:dt="string">2021-06-04T07:45:46Z</DateUtc></StartTime><FrequencyChanges><FrequencyChange><Frequency dt:dt="r8">2699970000</Frequency><Timestamp dt:dt="r8">23404875805715</Timestamp><Current d…	좌우반구com(split BVF)_1-026-1	60.021	1.0.0.163	1	2123977089	Professional	2.0.10.242	2.0.10.353	06-04-2021	2021-06-04 오전 7:45:46	16:45:46	2.0.10.248	285	2	z	습나	습	나	NULL	NULL	NULL	NULL	NULL	NULL	90	1	21	KSY2	List3	NULL	NULL	NULL	NULL	NULL	NULL	NULL	NULL	NULL	1	z	1	3	884993	0	z	399
좌우반구com(split BVF)_1	26	1	<?xml version="1.0"?>\n<Clock xmlns:dt="urn:schemas-microsoft-com:datatypes"><Description dt:dt="string">E-Prime Primary Realtime Clock</Description><StartTime><Timestamp dt:dt="int">0</Timestamp><DateUtc dt:dt="string">2021-06-04T07:45:46Z</DateUtc></StartTime><FrequencyChanges><FrequencyChange><Frequency dt:dt="r8">2699970000</Frequency><Timestamp dt:dt="r8">23404875805715</Timestamp><Current d…	좌우반구com(split BVF)_1-026-1	60.021	1.0.0.163	1	2123977089	Professional	2.0.10.242	2.0.10.353	06-04-2021	2021-06-04 오전 7:45:46	16:45:46	2.0.10.248	288	2	z	습필	습	필	NULL	NULL	NULL	NULL	NULL	NULL	81	1	24	KSY	List3	0		0	-1	892574	183		0	0	1	z	1	3	892757	0	z	379
좌우반구com(split BVF)_1	26	1	<?xml version="1.0"?>\n<Clock xmlns:dt="urn:schemas-microsoft-com:datatypes"><Description dt:dt="string">E-Prime Primary Realtime Clock</Description><StartTime><Timestamp dt:dt="int">0</Timestamp><DateUtc dt:dt="string">2021-06-04T07:45:46Z</DateUtc></StartTime><FrequencyChanges><FrequencyChange><Frequency dt:dt="r8">2699970000</Frequency><Timestamp dt:dt="r8">23404875805715</Timestamp><Current d…	좌우반구com(split BVF)_1-026-1	60.021	1.0.0.163	1	2123977089	Professional	2.0.10.242	2.0.10.353	06-04-2021	2021-06-04 오전 7:45:46	16:45:46	2.0.10.248	124	1	{/}	시간	시	간	67	1	124	NULL	NULL	NULL	NULL	NULL	NULL	KSY2	List1	NULL	NULL	NULL	NULL	NULL	NULL	NULL	NULL	NULL	1	{/}	0	3	388767	0	{/}	375
좌우반구com(split BVF)_1	26	1	<?xml version="1.0"?>\n<Clock xmlns:dt="urn:schemas-microsoft-com:datatypes"><Description dt:dt="string">E-Prime Primary Realtime Clock</Description><StartTime><Timestamp dt:dt="int">0</Timestamp><DateUtc dt:dt="string">2021-06-04T07:45:46Z</DateUtc></StartTime><FrequencyChanges><FrequencyChange><Frequency dt:dt="r8">2699970000</Frequency><Timestamp dt:dt="r8">23404875805715</Timestamp><Current d…	좌우반구com(split BVF)_1-026-1	60.021	1.0.0.163	1	2123977089	Professional	2.0.10.242	2.0.10.353	06-04-2021	2021-06-04 오전 7:45:46	16:45:46	2.0.10.248	154	1	{/}	시기	시	기	NULL	NULL	NULL	109	1	22	NULL	NULL	NULL	KSY2	List2	NULL	NULL	NULL	NULL	NULL	NULL	NULL	NULL	NULL	1	{/}	0	4	498296	0	{/}	349
좌우반구com(split BVF)_1	26	1	<?xml version="1.0"?>\n<Clock xmlns:dt="urn:schemas-microsoft-com:datatypes"><Description dt:dt="string">E-Prime Primary Realtime Clock</Description><StartTime><Timestamp dt:dt="int">0</Timestamp><DateUtc dt:dt="string">2021-06-04T07:45:46Z</DateUtc></StartTime><FrequencyChanges><FrequencyChange><Frequency dt:dt="r8">2699970000</Frequency><Timestamp dt:dt="r8">23404875805715</Timestamp><Current d…	좌우반구com(split BVF)_1-026-1	60.021	1.0.0.163	1	2123977089	Professional	2.0.10.242	2.0.10.353	06-04-2021	2021-06-04 오전 7:45:46	16:45:46	2.0.10.248	123	1	{/}	시대	시	대	85	1	123	NULL	NULL	NULL	NULL	NULL	NULL	KSY2	List1	NULL	NULL	NULL	NULL	NULL	NULL	NULL	NULL	NULL	1	{/}	0	4	386152	0	{/}	414
좌우반구com(split BVF)_1	26	1	<?xml version="1.0"?>\n<Clock xmlns:dt="urn:schemas-microsoft-com:datatypes"><Description dt:dt="string">E-Prime Primary Realtime Clock</Description><StartTime><Timestamp dt:dt="int">0</Timestamp><DateUtc dt:dt="string">2021-06-04T07:45:46Z</DateUtc></StartTime><FrequencyChanges><FrequencyChange><Frequency dt:dt="r8">2699970000</Frequency><Timestamp dt:dt="r8">23404875805715</Timestamp><Current d…	좌우반구com(split BVF)_1-026-1	60.021	1.0.0.163	1	2123977089	Professional	2.0.10.242	2.0.10.353	06-04-2021	2021-06-04 오전 7:45:46	16:45:46	2.0.10.248	174	1	{/}	시도	시	도	NULL	NULL	NULL	68	1	42	NULL	NULL	NULL	KSY2	List2	NULL	NULL	NULL	NULL	NULL	NULL	NULL	NULL	NULL	1	{/}	0	4	551344	0	{/}	348
좌우반구com(split BVF)_1	26	1	<?xml version="1.0"?>\n<Clock xmlns:dt="urn:schemas-microsoft-com:datatypes"><Description dt:dt="string">E-Prime Primary Realtime Clock</Description><StartTime><Timestamp dt:dt="int">0</Timestamp><DateUtc dt:dt="string">2021-06-04T07:45:46Z</DateUtc></StartTime><FrequencyChanges><FrequencyChange><Frequency dt:dt="r8">2699970000</Frequency><Timestamp dt:dt="r8">23404875805715</Timestamp><Current d…	좌우반구com(split BVF)_1-026-1	60.021	1.0.0.163	1	2123977089	Professional	2.0.10.242	2.0.10.353	06-04-2021	2021-06-04 오전 7:45:46	16:45:46	2.0.10.248	151	2	z	시질	시	질	NULL	NULL	NULL	46	1	19	NULL	NULL	NULL	KSY	List2	0		0	0	490382	183		0	0	1	z	0	3	490565	0	z	384
좌우반구com(split BVF)_1	26	1	<?xml version="1.0"?>\n<Clock xmlns:dt="urn:schemas-microsoft-com:datatypes"><Description dt:dt="string">E-Prime Primary Realtime Clock</Description><StartTime><Timestamp dt:dt="int">0</Timestamp><DateUtc dt:dt="string">2021-06-04T07:45:46Z</DateUtc></StartTime><FrequencyChanges><FrequencyChange><Frequency dt:dt="r8">2699970000</Frequency><Timestamp dt:dt="r8">23404875805715</Timestamp><Current d…	좌우반구com(split BVF)_1-026-1	60.021	1.0.0.163	1	2123977089	Professional	2.0.10.242	2.0.10.353	06-04-2021	2021-06-04 오전 7:45:46	16:45:46	2.0.10.248	22	1	{/}	식비	식	비	14	1	22	NULL	NULL	NULL	NULL	NULL	NULL	KSY2	List1	NULL	NULL	NULL	NULL	NULL	NULL	NULL	NULL	NULL	1	{/}	1	3	119078	0	{/}	588
좌우반구com(split BVF)_1	26	1	<?xml version="1.0"?>\n<Clock xmlns:dt="urn:schemas-microsoft-com:datatypes"><Description dt:dt="string">E-Prime Primary Realtime Clock</Description><StartTime><Timestamp dt:dt="int">0</Timestamp><DateUtc dt:dt="string">2021-06-04T07:45:46Z</DateUtc></StartTime><FrequencyChanges><FrequencyChange><Frequency dt:dt="r8">2699970000</Frequency><Timestamp dt:dt="r8">23404875805715</Timestamp><Current d…	좌우반구com(split BVF)_1-026-1	60.021	1.0.0.163	1	2123977089	Professional	2.0.10.242	2.0.10.353	06-04-2021	2021-06-04 오전 7:45:46	16:45:46	2.0.10.248	90	2	z	식차	식	차	17	1	90	NULL	NULL	NULL	NULL	NULL	NULL	KSY	List1	0		0	0	299699	183		0	0	1	z	0	3	299882	0	z	382
좌우반구com(split BVF)_1	26	1	<?xml version="1.0"?>\n<Clock xmlns:dt="urn:schemas-microsoft-com:datatypes"><Description dt:dt="string">E-Prime Primary Realtime Clock</Description><StartTime><Timestamp dt:dt="int">0</Timestamp><DateUtc dt:dt="string">2021-06-04T07:45:46Z</DateUtc></StartTime><FrequencyChanges><FrequencyChange><Frequency dt:dt="r8">2699970000</Frequency><Timestamp dt:dt="r8">23404875805715</Timestamp><Current d…	좌우반구com(split BVF)_1-026-1	60.021	1.0.0.163	1	2123977089	Professional	2.0.10.242	2.0.10.353	06-04-2021	2021-06-04 오전 7:45:46	16:45:46	2.0.10.248	210	1	{/}	식탁	식	탁	NULL	NULL	NULL	52	1	78	NULL	NULL	NULL	KSY2	List2	NULL	NULL	NULL	NULL	NULL	NULL	NULL	NULL	NULL	1	{/}	0	3	647260	0	{/}	351
좌우반구com(split BVF)_1	26	1	<?xml version="1.0"?>\n<Clock xmlns:dt="urn:schemas-microsoft-com:datatypes"><Description dt:dt="string">E-Prime Primary Realtime Clock</Description><StartTime><Timestamp dt:dt="int">0</Timestamp><DateUtc dt:dt="string">2021-06-04T07:45:46Z</DateUtc></StartTime><FrequencyChanges><FrequencyChange><Frequency dt:dt="r8">2699970000</Frequency><Timestamp dt:dt="r8">23404875805715</Timestamp><Current d…	좌우반구com(split BVF)_1-026-1	60.021	1.0.0.163	1	2123977089	Professional	2.0.10.242	2.0.10.353	06-04-2021	2021-06-04 오전 7:45:46	16:45:46	2.0.10.248	12	2	z	실락	실	락	84	1	12	NULL	NULL	NULL	NULL	NULL	NULL	KSY	List1	0		0	0	92938	183		0	0	1	z	0	3	93121	0	z	353
좌우반구com(split BVF)_1	26	1	<?xml version="1.0"?>\n<Clock xmlns:dt="urn:schemas-microsoft-com:datatypes"><Description dt:dt="string">E-Prime Primary Realtime Clock</Description><StartTime><Timestamp dt:dt="int">0</Timestamp><DateUtc dt:dt="string">2021-06-04T07:45:46Z</DateUtc></StartTime><FrequencyChanges><FrequencyChange><Frequency dt:dt="r8">2699970000</Frequency><Timestamp dt:dt="r8">23404875805715</Timestamp><Current d…	좌우반구com(split BVF)_1-026-1	60.021	1.0.0.163	1	2123977089	Professional	2.0.10.242	2.0.10.353	06-04-2021	2021-06-04 오전 7:45:46	16:45:46	2.0.10.248	364	2	z	실작	실	작	NULL	NULL	NULL	NULL	NULL	NULL	4	1	100	KSY3	List3	NULL	NULL	NULL	NULL	NULL	NULL	NULL	NULL	NULL	1	z	1	3	1094786	0	z	517
좌우반구com(split BVF)_1	26	1	<?xml version="1.0"?>\n<Clock xmlns:dt="urn:schemas-microsoft-com:datatypes"><Description dt:dt="string">E-Prime Primary Realtime Clock</Description><StartTime><Timestamp dt:dt="int">0</Timestamp><DateUtc dt:dt="string">2021-06-04T07:45:46Z</DateUtc></StartTime><FrequencyChanges><FrequencyChange><Frequency dt:dt="r8">2699970000</Frequency><Timestamp dt:dt="r8">23404875805715</Timestamp><Current d…	좌우반구com(split BVF)_1-026-1	60.021	1.0.0.163	1	2123977089	Professional	2.0.10.242	2.0.10.353	06-04-2021	2021-06-04 오전 7:45:46	16:45:46	2.0.10.248	356	1	{/}	실험	실	험	NULL	NULL	NULL	NULL	NULL	NULL	100	1	92	KSY2	List3	NULL	NULL	NULL	NULL	NULL	NULL	NULL	NULL	NULL	1	{/}	0	4	1073311	0	{/}	535
좌우반구com(split BVF)_1	26	1	<?xml version="1.0"?>\n<Clock xmlns:dt="urn:schemas-microsoft-com:datatypes"><Description dt:dt="string">E-Prime Primary Realtime Clock</Description><StartTime><Timestamp dt:dt="int">0</Timestamp><DateUtc dt:dt="string">2021-06-04T07:45:46Z</DateUtc></StartTime><FrequencyChanges><FrequencyChange><Frequency dt:dt="r8">2699970000</Frequency><Timestamp dt:dt="r8">23404875805715</Timestamp><Current d…	좌우반구com(split BVF)_1-026-1	60.021	1.0.0.163	1	2123977089	Professional	2.0.10.242	2.0.10.353	06-04-2021	2021-06-04 오전 7:45:46	16:45:46	2.0.10.248	137	1	{/}	심복	심	복	NULL	NULL	NULL	124	1	5	NULL	NULL	NULL	KSY2	List2	NULL	NULL	NULL	NULL	NULL	NULL	NULL	NULL	NULL	0	{/}	0	4	454578	0	z	339
좌우반구com(split BVF)_1	26	1	<?xml version="1.0"?>\n<Clock xmlns:dt="urn:schemas-microsoft-com:datatypes"><Description dt:dt="string">E-Prime Primary Realtime Clock</Description><StartTime><Timestamp dt:dt="int">0</Timestamp><DateUtc dt:dt="string">2021-06-04T07:45:46Z</DateUtc></StartTime><FrequencyChanges><FrequencyChange><Frequency dt:dt="r8">2699970000</Frequency><Timestamp dt:dt="r8">23404875805715</Timestamp><Current d…	좌우반구com(split BVF)_1-026-1	60.021	1.0.0.163	1	2123977089	Professional	2.0.10.242	2.0.10.353	06-04-2021	2021-06-04 오전 7:45:46	16:45:46	2.0.10.248	145	1	{/}	심신	심	신	NULL	NULL	NULL	69	1	13	NULL	NULL	NULL	KSY2	List2	NULL	NULL	NULL	NULL	NULL	NULL	NULL	NULL	NULL	1	{/}	0	4	475154	0	{/}	379
좌우반구com(split BVF)_1	26	1	<?xml version="1.0"?>\n<Clock xmlns:dt="urn:schemas-microsoft-com:datatypes"><Description dt:dt="string">E-Prime Primary Realtime Clock</Description><StartTime><Timestamp dt:dt="int">0</Timestamp><DateUtc dt:dt="string">2021-06-04T07:45:46Z</DateUtc></StartTime><FrequencyChanges><FrequencyChange><Frequency dt:dt="r8">2699970000</Frequency><Timestamp dt:dt="r8">23404875805715</Timestamp><Current d…	좌우반구com(split BVF)_1-026-1	60.021	1.0.0.163	1	2123977089	Professional	2.0.10.242	2.0.10.353	06-04-2021	2021-06-04 오전 7:45:46	16:45:46	2.0.10.248	8	2	z	압례	압	례	58	1	8	NULL	NULL	NULL	NULL	NULL	NULL	KSY2	List1	NULL	NULL	NULL	NULL	NULL	NULL	NULL	NULL	NULL	1	z	0	4	82725	0	z	421
좌우반구com(split BVF)_1	26	1	<?xml version="1.0"?>\n<Clock xmlns:dt="urn:schemas-microsoft-com:datatypes"><Description dt:dt="string">E-Prime Primary Realtime Clock</Description><StartTime><Timestamp dt:dt="int">0</Timestamp><DateUtc dt:dt="string">2021-06-04T07:45:46Z</DateUtc></StartTime><FrequencyChanges><FrequencyChange><Frequency dt:dt="r8">2699970000</Frequency><Timestamp dt:dt="r8">23404875805715</Timestamp><Current d…	좌우반구com(split BVF)_1-026-1	60.021	1.0.0.163	1	2123977089	Professional	2.0.10.242	2.0.10.353	06-04-2021	2021-06-04 오전 7:45:46	16:45:46	2.0.10.248	189	1	{/}	압축	압	축	NULL	NULL	NULL	96	1	57	NULL	NULL	NULL	KSY2	List2	NULL	NULL	NULL	NULL	NULL	NULL	NULL	NULL	NULL	1	{/}	1	3	591296	0	{/}	420
좌우반구com(split BVF)_1	26	1	<?xml version="1.0"?>\n<Clock xmlns:dt="urn:schemas-microsoft-com:datatypes"><Description dt:dt="string">E-Prime Primary Realtime Clock</Description><StartTime><Timestamp dt:dt="int">0</Timestamp><DateUtc dt:dt="string">2021-06-04T07:45:46Z</DateUtc></StartTime><FrequencyChanges><FrequencyChange><Frequency dt:dt="r8">2699970000</Frequency><Timestamp dt:dt="r8">23404875805715</Timestamp><Current d…	좌우반구com(split BVF)_1-026-1	60.021	1.0.0.163	1	2123977089	Professional	2.0.10.242	2.0.10.353	06-04-2021	2021-06-04 오전 7:45:46	16:45:46	2.0.10.248	28	2	z	양간	양	간	124	1	28	NULL	NULL	NULL	NULL	NULL	NULL	KSY2	List1	NULL	NULL	NULL	NULL	NULL	NULL	NULL	NULL	NULL	1	z	0	3	135156	0	z	398
좌우반구com(split BVF)_1	26	1	<?xml version="1.0"?>\n<Clock xmlns:dt="urn:schemas-microsoft-com:datatypes"><Description dt:dt="string">E-Prime Primary Realtime Clock</Description><StartTime><Timestamp dt:dt="int">0</Timestamp><DateUtc dt:dt="string">2021-06-04T07:45:46Z</DateUtc></StartTime><FrequencyChanges><FrequencyChange><Frequency dt:dt="r8">2699970000</Frequency><Timestamp dt:dt="r8">23404875805715</Timestamp><Current d…	좌우반구com(split BVF)_1-026-1	60.021	1.0.0.163	1	2123977089	Professional	2.0.10.242	2.0.10.353	06-04-2021	2021-06-04 오전 7:45:46	16:45:46	2.0.10.248	213	2	z	양급	양	급	NULL	NULL	NULL	95	1	81	NULL	NULL	NULL	KSY	List2	0		0	-1	654774	183		0	0	1	z	1	3	654957	0	z	390
좌우반구com(split BVF)_1	26	1	<?xml version="1.0"?>\n<Clock xmlns:dt="urn:schemas-microsoft-com:datatypes"><Description dt:dt="string">E-Prime Primary Realtime Clock</Description><StartTime><Timestamp dt:dt="int">0</Timestamp><DateUtc dt:dt="string">2021-06-04T07:45:46Z</DateUtc></StartTime><FrequencyChanges><FrequencyChange><Frequency dt:dt="r8">2699970000</Frequency><Timestamp dt:dt="r8">23404875805715</Timestamp><Current d…	좌우반구com(split BVF)_1-026-1	60.021	1.0.0.163	1	2123977089	Professional	2.0.10.242	2.0.10.353	06-04-2021	2021-06-04 오전 7:45:46	16:45:46	2.0.10.248	139	1	{/}	양념	양	념	NULL	NULL	NULL	12	1	7	NULL	NULL	NULL	KSY2	List2	NULL	NULL	NULL	NULL	NULL	NULL	NULL	NULL	NULL	1	{/}	0	4	459726	0	{/}	247
좌우반구com(split BVF)_1	26	1	<?xml version="1.0"?>\n<Clock xmlns:dt="urn:schemas-microsoft-com:datatypes"><Description dt:dt="string">E-Prime Primary Realtime Clock</Description><StartTime><Timestamp dt:dt="int">0</Timestamp><DateUtc dt:dt="string">2021-06-04T07:45:46Z</DateUtc></StartTime><FrequencyChanges><FrequencyChange><Frequency dt:dt="r8">2699970000</Frequency><Timestamp dt:dt="r8">23404875805715</Timestamp><Current d…	좌우반구com(split BVF)_1-026-1	60.021	1.0.0.163	1	2123977089	Professional	2.0.10.242	2.0.10.353	06-04-2021	2021-06-04 오전 7:45:46	16:45:46	2.0.10.248	331	2	z	양최	양	최	NULL	NULL	NULL	NULL	NULL	NULL	79	1	67	KSY2	List3	NULL	NULL	NULL	NULL	NULL	NULL	NULL	NULL	NULL	1	z	1	3	1006317	0	z	434
좌우반구com(split BVF)_1	26	1	<?xml version="1.0"?>\n<Clock xmlns:dt="urn:schemas-microsoft-com:datatypes"><Description dt:dt="string">E-Prime Primary Realtime Clock</Description><StartTime><Timestamp dt:dt="int">0</Timestamp><DateUtc dt:dt="string">2021-06-04T07:45:46Z</DateUtc></StartTime><FrequencyChanges><FrequencyChange><Frequency dt:dt="r8">2699970000</Frequency><Timestamp dt:dt="r8">23404875805715</Timestamp><Current d…	좌우반구com(split BVF)_1-026-1	60.021	1.0.0.163	1	2123977089	Professional	2.0.10.242	2.0.10.353	06-04-2021	2021-06-04 오전 7:45:46	16:45:46	2.0.10.248	281	1	{/}	어휘	어	휘	NULL	NULL	NULL	NULL	NULL	NULL	19	1	17	KSY2	List3	NULL	NULL	NULL	NULL	NULL	NULL	NULL	NULL	NULL	1	{/}	0	4	874514	0	{/}	502
좌우반구com(split BVF)_1	26	1	<?xml version="1.0"?>\n<Clock xmlns:dt="urn:schemas-microsoft-com:datatypes"><Description dt:dt="string">E-Prime Primary Realtime Clock</Description><StartTime><Timestamp dt:dt="int">0</Timestamp><DateUtc dt:dt="string">2021-06-04T07:45:46Z</DateUtc></StartTime><FrequencyChanges><FrequencyChange><Frequency dt:dt="r8">2699970000</Frequency><Timestamp dt:dt="r8">23404875805715</Timestamp><Current d…	좌우반구com(split BVF)_1-026-1	60.021	1.0.0.163	1	2123977089	Professional	2.0.10.242	2.0.10.353	06-04-2021	2021-06-04 오전 7:45:46	16:45:46	2.0.10.248	274	2	z	엄도	엄	도	NULL	NULL	NULL	NULL	NULL	NULL	128	1	10	KSY3	List3	NULL	NULL	NULL	NULL	NULL	NULL	NULL	NULL	NULL	1	z	0	4	856537	0	z	463
좌우반구com(split BVF)_1	26	1	<?xml version="1.0"?>\n<Clock xmlns:dt="urn:schemas-microsoft-com:datatypes"><Description dt:dt="string">E-Prime Primary Realtime Clock</Description><StartTime><Timestamp dt:dt="int">0</Timestamp><DateUtc dt:dt="string">2021-06-04T07:45:46Z</DateUtc></StartTime><FrequencyChanges><FrequencyChange><Frequency dt:dt="r8">2699970000</Frequency><Timestamp dt:dt="r8">23404875805715</Timestamp><Current d…	좌우반구com(split BVF)_1-026-1	60.021	1.0.0.163	1	2123977089	Professional	2.0.10.242	2.0.10.353	06-04-2021	2021-06-04 오전 7:45:46	16:45:46	2.0.10.248	230	1	{/}	엄마	엄	마	NULL	NULL	NULL	89	1	98	NULL	NULL	NULL	KSY2	List2	NULL	NULL	NULL	NULL	NULL	NULL	NULL	NULL	NULL	1	{/}	1	3	699508	0	{/}	342
좌우반구com(split BVF)_1	26	1	<?xml version="1.0"?>\n<Clock xmlns:dt="urn:schemas-microsoft-com:datatypes"><Description dt:dt="string">E-Prime Primary Realtime Clock</Description><StartTime><Timestamp dt:dt="int">0</Timestamp><DateUtc dt:dt="string">2021-06-04T07:45:46Z</DateUtc></StartTime><FrequencyChanges><FrequencyChange><Frequency dt:dt="r8">2699970000</Frequency><Timestamp dt:dt="r8">23404875805715</Timestamp><Current d…	좌우반구com(split BVF)_1-026-1	60.021	1.0.0.163	1	2123977089	Professional	2.0.10.242	2.0.10.353	06-04-2021	2021-06-04 오전 7:45:46	16:45:46	2.0.10.248	39	2	z	엇압	엇	압	64	1	39	NULL	NULL	NULL	NULL	NULL	NULL	KSY3	List1	NULL	NULL	NULL	NULL	NULL	NULL	NULL	NULL	NULL	1	z	0	4	164213	0	z	372
좌우반구com(split BVF)_1	26	1	<?xml version="1.0"?>\n<Clock xmlns:dt="urn:schemas-microsoft-com:datatypes"><Description dt:dt="string">E-Prime Primary Realtime Clock</Description><StartTime><Timestamp dt:dt="int">0</Timestamp><DateUtc dt:dt="string">2021-06-04T07:45:46Z</DateUtc></StartTime><FrequencyChanges><FrequencyChange><Frequency dt:dt="r8">2699970000</Frequency><Timestamp dt:dt="r8">23404875805715</Timestamp><Current d…	좌우반구com(split BVF)_1-026-1	60.021	1.0.0.163	1	2123977089	Professional	2.0.10.242	2.0.10.353	06-04-2021	2021-06-04 오전 7:45:46	16:45:46	2.0.10.248	272	2	z	여별	여	별	NULL	NULL	NULL	NULL	NULL	NULL	117	1	8	KSY3	List3	NULL	NULL	NULL	NULL	NULL	NULL	NULL	NULL	NULL	1	z	1	3	851388	0	z	404
좌우반구com(split BVF)_1	26	1	<?xml version="1.0"?>\n<Clock xmlns:dt="urn:schemas-microsoft-com:datatypes"><Description dt:dt="string">E-Prime Primary Realtime Clock</Description><StartTime><Timestamp dt:dt="int">0</Timestamp><DateUtc dt:dt="string">2021-06-04T07:45:46Z</DateUtc></StartTime><FrequencyChanges><FrequencyChange><Frequency dt:dt="r8">2699970000</Frequency><Timestamp dt:dt="r8">23404875805715</Timestamp><Current d…	좌우반구com(split BVF)_1-026-1	60.021	1.0.0.163	1	2123977089	Professional	2.0.10.242	2.0.10.353	06-04-2021	2021-06-04 오전 7:45:46	16:45:46	2.0.10.248	229	2	z	여본	여	본	NULL	NULL	NULL	32	1	97	NULL	NULL	NULL	KSY	List2	0		1	-1	696659	184		0	0	0	z	0	4	696843	0	{/}	463
좌우반구com(split BVF)_1	26	1	<?xml version="1.0"?>\n<Clock xmlns:dt="urn:schemas-microsoft-com:datatypes"><Description dt:dt="string">E-Prime Primary Realtime Clock</Description><StartTime><Timestamp dt:dt="int">0</Timestamp><DateUtc dt:dt="string">2021-06-04T07:45:46Z</DateUtc></StartTime><FrequencyChanges><FrequencyChange><Frequency dt:dt="r8">2699970000</Frequency><Timestamp dt:dt="r8">23404875805715</Timestamp><Current d…	좌우반구com(split BVF)_1-026-1	60.021	1.0.0.163	1	2123977089	Professional	2.0.10.242	2.0.10.353	06-04-2021	2021-06-04 오전 7:45:46	16:45:46	2.0.10.248	158	1	{/}	여생	여	생	NULL	NULL	NULL	118	1	26	NULL	NULL	NULL	KSY2	List2	NULL	NULL	NULL	NULL	NULL	NULL	NULL	NULL	NULL	1	{/}	0	4	508609	0	{/}	572
좌우반구com(split BVF)_1	26	1	<?xml version="1.0"?>\n<Clock xmlns:dt="urn:schemas-microsoft-com:datatypes"><Description dt:dt="string">E-Prime Primary Realtime Clock</Description><StartTime><Timestamp dt:dt="int">0</Timestamp><DateUtc dt:dt="string">2021-06-04T07:45:46Z</DateUtc></StartTime><FrequencyChanges><FrequencyChange><Frequency dt:dt="r8">2699970000</Frequency><Timestamp dt:dt="r8">23404875805715</Timestamp><Current d…	좌우반구com(split BVF)_1-026-1	60.021	1.0.0.163	1	2123977089	Professional	2.0.10.242	2.0.10.353	06-04-2021	2021-06-04 오전 7:45:46	16:45:46	2.0.10.248	320	2	z	열례	열	례	NULL	NULL	NULL	NULL	NULL	NULL	68	1	56	KSY	List3	0		1	-1	976061	184		0	0	1	z	0	4	976245	0	z	418
좌우반구com(split BVF)_1	26	1	<?xml version="1.0"?>\n<Clock xmlns:dt="urn:schemas-microsoft-com:datatypes"><Description dt:dt="string">E-Prime Primary Realtime Clock</Description><StartTime><Timestamp dt:dt="int">0</Timestamp><DateUtc dt:dt="string">2021-06-04T07:45:46Z</DateUtc></StartTime><FrequencyChanges><FrequencyChange><Frequency dt:dt="r8">2699970000</Frequency><Timestamp dt:dt="r8">23404875805715</Timestamp><Current d…	좌우반구com(split BVF)_1-026-1	60.021	1.0.0.163	1	2123977089	Professional	2.0.10.242	2.0.10.353	06-04-2021	2021-06-04 오전 7:45:46	16:45:46	2.0.10.248	350	2	z	열박	열	박	NULL	NULL	NULL	NULL	NULL	NULL	20	1	86	KSY	List3	0		0	-1	1057333	183		0	0	1	z	0	3	1057516	0	z	370
좌우반구com(split BVF)_1	26	1	<?xml version="1.0"?>\n<Clock xmlns:dt="urn:schemas-microsoft-com:datatypes"><Description dt:dt="string">E-Prime Primary Realtime Clock</Description><StartTime><Timestamp dt:dt="int">0</Timestamp><DateUtc dt:dt="string">2021-06-04T07:45:46Z</DateUtc></StartTime><FrequencyChanges><FrequencyChange><Frequency dt:dt="r8">2699970000</Frequency><Timestamp dt:dt="r8">23404875805715</Timestamp><Current d…	좌우반구com(split BVF)_1-026-1	60.021	1.0.0.163	1	2123977089	Professional	2.0.10.242	2.0.10.353	06-04-2021	2021-06-04 오전 7:45:46	16:45:46	2.0.10.248	35	2	z	열응	열	응	96	1	35	NULL	NULL	NULL	NULL	NULL	NULL	KSY2	List1	NULL	NULL	NULL	NULL	NULL	NULL	NULL	NULL	NULL	1	z	1	3	153616	0	z	417
좌우반구com(split BVF)_1	26	1	<?xml version="1.0"?>\n<Clock xmlns:dt="urn:schemas-microsoft-com:datatypes"><Description dt:dt="string">E-Prime Primary Realtime Clock</Description><StartTime><Timestamp dt:dt="int">0</Timestamp><DateUtc dt:dt="string">2021-06-04T07:45:46Z</DateUtc></StartTime><FrequencyChanges><FrequencyChange><Frequency dt:dt="r8">2699970000</Frequency><Timestamp dt:dt="r8">23404875805715</Timestamp><Current d…	좌우반구com(split BVF)_1-026-1	60.021	1.0.0.163	1	2123977089	Professional	2.0.10.242	2.0.10.353	06-04-2021	2021-06-04 오전 7:45:46	16:45:46	2.0.10.248	267	1	{/}	열정	열	정	NULL	NULL	NULL	NULL	NULL	NULL	46	1	3	KSY2	List3	NULL	NULL	NULL	NULL	NULL	NULL	NULL	NULL	NULL	1	{/}	0	3	838143	0	{/}	466
좌우반구com(split BVF)_1	26	1	<?xml version="1.0"?>\n<Clock xmlns:dt="urn:schemas-microsoft-com:datatypes"><Description dt:dt="string">E-Prime Primary Realtime Clock</Description><StartTime><Timestamp dt:dt="int">0</Timestamp><DateUtc dt:dt="string">2021-06-04T07:45:46Z</DateUtc></StartTime><FrequencyChanges><FrequencyChange><Frequency dt:dt="r8">2699970000</Frequency><Timestamp dt:dt="r8">23404875805715</Timestamp><Current d…	좌우반구com(split BVF)_1-026-1	60.021	1.0.0.163	1	2123977089	Professional	2.0.10.242	2.0.10.353	06-04-2021	2021-06-04 오전 7:45:46	16:45:46	2.0.10.248	322	1	{/}	오류	오	류	NULL	NULL	NULL	NULL	NULL	NULL	95	1	58	KSY2	List3	NULL	NULL	NULL	NULL	NULL	NULL	NULL	NULL	NULL	1	{/}	0	3	981426	0	{/}	341
좌우반구com(split BVF)_1	26	1	<?xml version="1.0"?>\n<Clock xmlns:dt="urn:schemas-microsoft-com:datatypes"><Description dt:dt="string">E-Prime Primary Realtime Clock</Description><StartTime><Timestamp dt:dt="int">0</Timestamp><DateUtc dt:dt="string">2021-06-04T07:45:46Z</DateUtc></StartTime><FrequencyChanges><FrequencyChange><Frequency dt:dt="r8">2699970000</Frequency><Timestamp dt:dt="r8">23404875805715</Timestamp><Current d…	좌우반구com(split BVF)_1-026-1	60.021	1.0.0.163	1	2123977089	Professional	2.0.10.242	2.0.10.353	06-04-2021	2021-06-04 오전 7:45:46	16:45:46	2.0.10.248	280	1	{/}	오해	오	해	NULL	NULL	NULL	NULL	NULL	NULL	17	1	16	KSY2	List3	NULL	NULL	NULL	NULL	NULL	NULL	NULL	NULL	NULL	1	{/}	0	3	872048	0	{/}	257
좌우반구com(split BVF)_1	26	1	<?xml version="1.0"?>\n<Clock xmlns:dt="urn:schemas-microsoft-com:datatypes"><Description dt:dt="string">E-Prime Primary Realtime Clock</Description><StartTime><Timestamp dt:dt="int">0</Timestamp><DateUtc dt:dt="string">2021-06-04T07:45:46Z</DateUtc></StartTime><FrequencyChanges><FrequencyChange><Frequency dt:dt="r8">2699970000</Frequency><Timestamp dt:dt="r8">23404875805715</Timestamp><Current d…	좌우반구com(split BVF)_1-026-1	60.021	1.0.0.163	1	2123977089	Professional	2.0.10.242	2.0.10.353	06-04-2021	2021-06-04 오전 7:45:46	16:45:46	2.0.10.248	146	2	z	외보	외	보	NULL	NULL	NULL	105	1	14	NULL	NULL	NULL	KSY2	List2	NULL	NULL	NULL	NULL	NULL	NULL	NULL	NULL	NULL	1	z	0	3	477736	0	z	373
좌우반구com(split BVF)_1	26	1	<?xml version="1.0"?>\n<Clock xmlns:dt="urn:schemas-microsoft-com:datatypes"><Description dt:dt="string">E-Prime Primary Realtime Clock</Description><StartTime><Timestamp dt:dt="int">0</Timestamp><DateUtc dt:dt="string">2021-06-04T07:45:46Z</DateUtc></StartTime><FrequencyChanges><FrequencyChange><Frequency dt:dt="r8">2699970000</Frequency><Timestamp dt:dt="r8">23404875805715</Timestamp><Current d…	좌우반구com(split BVF)_1-026-1	60.021	1.0.0.163	1	2123977089	Professional	2.0.10.242	2.0.10.353	06-04-2021	2021-06-04 오전 7:45:46	16:45:46	2.0.10.248	182	1	{/}	외부	외	부	NULL	NULL	NULL	85	1	50	NULL	NULL	NULL	KSY2	List2	NULL	NULL	NULL	NULL	NULL	NULL	NULL	NULL	NULL	1	{/}	0	3	572503	0	{/}	581
좌우반구com(split BVF)_1	26	1	<?xml version="1.0"?>\n<Clock xmlns:dt="urn:schemas-microsoft-com:datatypes"><Description dt:dt="string">E-Prime Primary Realtime Clock</Description><StartTime><Timestamp dt:dt="int">0</Timestamp><DateUtc dt:dt="string">2021-06-04T07:45:46Z</DateUtc></StartTime><FrequencyChanges><FrequencyChange><Frequency dt:dt="r8">2699970000</Frequency><Timestamp dt:dt="r8">23404875805715</Timestamp><Current d…	좌우반구com(split BVF)_1-026-1	60.021	1.0.0.163	1	2123977089	Professional	2.0.10.242	2.0.10.353	06-04-2021	2021-06-04 오전 7:45:46	16:45:46	2.0.10.248	264	2	z	요명	요	명	NULL	NULL	NULL	53	1	132	NULL	NULL	NULL	KSY3	List2	NULL	NULL	NULL	NULL	NULL	NULL	NULL	NULL	NULL	1	z	0	3	788077	0	z	413
좌우반구com(split BVF)_1	26	1	<?xml version="1.0"?>\n<Clock xmlns:dt="urn:schemas-microsoft-com:datatypes"><Description dt:dt="string">E-Prime Primary Realtime Clock</Description><StartTime><Timestamp dt:dt="int">0</Timestamp><DateUtc dt:dt="string">2021-06-04T07:45:46Z</DateUtc></StartTime><FrequencyChanges><FrequencyChange><Frequency dt:dt="r8">2699970000</Frequency><Timestamp dt:dt="r8">23404875805715</Timestamp><Current d…	좌우반구com(split BVF)_1-026-1	60.021	1.0.0.163	1	2123977089	Professional	2.0.10.242	2.0.10.353	06-04-2021	2021-06-04 오전 7:45:46	16:45:46	2.0.10.248	47	1	{/}	요소	요	소	112	1	47	NULL	NULL	NULL	NULL	NULL	NULL	KSY2	List1	NULL	NULL	NULL	NULL	NULL	NULL	NULL	NULL	NULL	1	{/}	0	3	185405	0	{/}	628
좌우반구com(split BVF)_1	26	1	<?xml version="1.0"?>\n<Clock xmlns:dt="urn:schemas-microsoft-com:datatypes"><Description dt:dt="string">E-Prime Primary Realtime Clock</Description><StartTime><Timestamp dt:dt="int">0</Timestamp><DateUtc dt:dt="string">2021-06-04T07:45:46Z</DateUtc></StartTime><FrequencyChanges><FrequencyChange><Frequency dt:dt="r8">2699970000</Frequency><Timestamp dt:dt="r8">23404875805715</Timestamp><Current d…	좌우반구com(split BVF)_1-026-1	60.021	1.0.0.163	1	2123977089	Professional	2.0.10.242	2.0.10.353	06-04-2021	2021-06-04 오전 7:45:46	16:45:46	2.0.10.248	353	1	{/}	요청	요	청	NULL	NULL	NULL	NULL	NULL	NULL	56	1	89	KSY2	List3	NULL	NULL	NULL	NULL	NULL	NULL	NULL	NULL	NULL	1	{/}	1	3	1065663	0	{/}	367
좌우반구com(split BVF)_1	26	1	<?xml version="1.0"?>\n<Clock xmlns:dt="urn:schemas-microsoft-com:datatypes"><Description dt:dt="string">E-Prime Primary Realtime Clock</Description><StartTime><Timestamp dt:dt="int">0</Timestamp><DateUtc dt:dt="string">2021-06-04T07:45:46Z</DateUtc></StartTime><FrequencyChanges><FrequencyChange><Frequency dt:dt="r8">2699970000</Frequency><Timestamp dt:dt="r8">23404875805715</Timestamp><Current d…	좌우반구com(split BVF)_1-026-1	60.021	1.0.0.163	1	2123977089	Professional	2.0.10.242	2.0.10.353	06-04-2021	2021-06-04 오전 7:45:46	16:45:46	2.0.10.248	228	2	z	용스	용	스	NULL	NULL	NULL	19	1	96	NULL	NULL	NULL	KSY3	List2	NULL	NULL	NULL	NULL	NULL	NULL	NULL	NULL	NULL	1	z	0	3	694227	0	z	407
좌우반구com(split BVF)_1	26	1	<?xml version="1.0"?>\n<Clock xmlns:dt="urn:schemas-microsoft-com:datatypes"><Description dt:dt="string">E-Prime Primary Realtime Clock</Description><StartTime><Timestamp dt:dt="int">0</Timestamp><DateUtc dt:dt="string">2021-06-04T07:45:46Z</DateUtc></StartTime><FrequencyChanges><FrequencyChange><Frequency dt:dt="r8">2699970000</Frequency><Timestamp dt:dt="r8">23404875805715</Timestamp><Current d…	좌우반구com(split BVF)_1-026-1	60.021	1.0.0.163	1	2123977089	Professional	2.0.10.242	2.0.10.353	06-04-2021	2021-06-04 오전 7:45:46	16:45:46	2.0.10.248	167	1	{/}	용어	용	어	NULL	NULL	NULL	48	1	35	NULL	NULL	NULL	KSY2	List2	NULL	NULL	NULL	NULL	NULL	NULL	NULL	NULL	NULL	1	{/}	1	3	533033	0	{/}	356
좌우반구com(split BVF)_1	26	1	<?xml version="1.0"?>\n<Clock xmlns:dt="urn:schemas-microsoft-com:datatypes"><Description dt:dt="string">E-Prime Primary Realtime Clock</Description><StartTime><Timestamp dt:dt="int">0</Timestamp><DateUtc dt:dt="string">2021-06-04T07:45:46Z</DateUtc></StartTime><FrequencyChanges><FrequencyChange><Frequency dt:dt="r8">2699970000</Frequency><Timestamp dt:dt="r8">23404875805715</Timestamp><Current d…	좌우반구com(split BVF)_1-026-1	60.021	1.0.0.163	1	2123977089	Professional	2.0.10.242	2.0.10.353	06-04-2021	2021-06-04 오전 7:45:46	16:45:46	2.0.10.248	66	1	{/}	우려	우	려	87	1	66	NULL	NULL	NULL	NULL	NULL	NULL	KSY2	List1	NULL	NULL	NULL	NULL	NULL	NULL	NULL	NULL	NULL	1	{/}	0	3	236604	0	{/}	343
좌우반구com(split BVF)_1	26	1	<?xml version="1.0"?>\n<Clock xmlns:dt="urn:schemas-microsoft-com:datatypes"><Description dt:dt="string">E-Prime Primary Realtime Clock</Description><StartTime><Timestamp dt:dt="int">0</Timestamp><DateUtc dt:dt="string">2021-06-04T07:45:46Z</DateUtc></StartTime><FrequencyChanges><FrequencyChange><Frequency dt:dt="r8">2699970000</Frequency><Timestamp dt:dt="r8">23404875805715</Timestamp><Current d…	좌우반구com(split BVF)_1-026-1	60.021	1.0.0.163	1	2123977089	Professional	2.0.10.242	2.0.10.353	06-04-2021	2021-06-04 오전 7:45:46	16:45:46	2.0.10.248	250	2	z	운국	운	국	NULL	NULL	NULL	50	1	118	NULL	NULL	NULL	KSY3	List2	NULL	NULL	NULL	NULL	NULL	NULL	NULL	NULL	NULL	1	z	0	3	751640	0	z	354
좌우반구com(split BVF)_1	26	1	<?xml version="1.0"?>\n<Clock xmlns:dt="urn:schemas-microsoft-com:datatypes"><Description dt:dt="string">E-Prime Primary Realtime Clock</Description><StartTime><Timestamp dt:dt="int">0</Timestamp><DateUtc dt:dt="string">2021-06-04T07:45:46Z</DateUtc></StartTime><FrequencyChanges><FrequencyChange><Frequency dt:dt="r8">2699970000</Frequency><Timestamp dt:dt="r8">23404875805715</Timestamp><Current d…	좌우반구com(split BVF)_1-026-1	60.021	1.0.0.163	1	2123977089	Professional	2.0.10.242	2.0.10.353	06-04-2021	2021-06-04 오전 7:45:46	16:45:46	2.0.10.248	222	2	z	운속	운	속	NULL	NULL	NULL	42	1	90	NULL	NULL	NULL	KSY	List2	0		0	0	678566	183		0	0	1	z	0	3	678749	0	z	406
좌우반구com(split BVF)_1	26	1	<?xml version="1.0"?>\n<Clock xmlns:dt="urn:schemas-microsoft-com:datatypes"><Description dt:dt="string">E-Prime Primary Realtime Clock</Description><StartTime><Timestamp dt:dt="int">0</Timestamp><DateUtc dt:dt="string">2021-06-04T07:45:46Z</DateUtc></StartTime><FrequencyChanges><FrequencyChange><Frequency dt:dt="r8">2699970000</Frequency><Timestamp dt:dt="r8">23404875805715</Timestamp><Current d…	좌우반구com(split BVF)_1-026-1	60.021	1.0.0.163	1	2123977089	Professional	2.0.10.242	2.0.10.353	06-04-2021	2021-06-04 오전 7:45:46	16:45:46	2.0.10.248	336	1	{/}	원리	원	리	NULL	NULL	NULL	NULL	NULL	NULL	92	1	72	KSY2	List3	NULL	NULL	NULL	NULL	NULL	NULL	NULL	NULL	NULL	1	{/}	0	3	1019496	0	{/}	430
좌우반구com(split BVF)_1	26	1	<?xml version="1.0"?>\n<Clock xmlns:dt="urn:schemas-microsoft-com:datatypes"><Description dt:dt="string">E-Prime Primary Realtime Clock</Description><StartTime><Timestamp dt:dt="int">0</Timestamp><DateUtc dt:dt="string">2021-06-04T07:45:46Z</DateUtc></StartTime><FrequencyChanges><FrequencyChange><Frequency dt:dt="r8">2699970000</Frequency><Timestamp dt:dt="r8">23404875805715</Timestamp><Current d…	좌우반구com(split BVF)_1-026-1	60.021	1.0.0.163	1	2123977089	Professional	2.0.10.242	2.0.10.353	06-04-2021	2021-06-04 오전 7:45:46	16:45:46	2.0.10.248	317	1	{/}	원인	원	인	NULL	NULL	NULL	NULL	NULL	NULL	26	1	53	KSY2	List3	NULL	NULL	NULL	NULL	NULL	NULL	NULL	NULL	NULL	1	{/}	0	4	968581	0	{/}	282
좌우반구com(split BVF)_1	26	1	<?xml version="1.0"?>\n<Clock xmlns:dt="urn:schemas-microsoft-com:datatypes"><Description dt:dt="string">E-Prime Primary Realtime Clock</Description><StartTime><Timestamp dt:dt="int">0</Timestamp><DateUtc dt:dt="string">2021-06-04T07:45:46Z</DateUtc></StartTime><FrequencyChanges><FrequencyChange><Frequency dt:dt="r8">2699970000</Frequency><Timestamp dt:dt="r8">23404875805715</Timestamp><Current d…	좌우반구com(split BVF)_1-026-1	60.021	1.0.0.163	1	2123977089	Professional	2.0.10.242	2.0.10.353	06-04-2021	2021-06-04 오전 7:45:46	16:45:46	2.0.10.248	363	1	{/}	원장	원	장	NULL	NULL	NULL	NULL	NULL	NULL	14	1	99	KSY2	List3	NULL	NULL	NULL	NULL	NULL	NULL	NULL	NULL	NULL	1	{/}	1	3	1092137	0	{/}	453
좌우반구com(split BVF)_1	26	1	<?xml version="1.0"?>\n<Clock xmlns:dt="urn:schemas-microsoft-com:datatypes"><Description dt:dt="string">E-Prime Primary Realtime Clock</Description><StartTime><Timestamp dt:dt="int">0</Timestamp><DateUtc dt:dt="string">2021-06-04T07:45:46Z</DateUtc></StartTime><FrequencyChanges><FrequencyChange><Frequency dt:dt="r8">2699970000</Frequency><Timestamp dt:dt="r8">23404875805715</Timestamp><Current d…	좌우반구com(split BVF)_1-026-1	60.021	1.0.0.163	1	2123977089	Professional	2.0.10.242	2.0.10.353	06-04-2021	2021-06-04 오전 7:45:46	16:45:46	2.0.10.248	27	2	z	원착	원	착	132	1	27	NULL	NULL	NULL	NULL	NULL	NULL	KSY2	List1	NULL	NULL	NULL	NULL	NULL	NULL	NULL	NULL	NULL	1	z	0	4	132524	0	z	430
좌우반구com(split BVF)_1	26	1	<?xml version="1.0"?>\n<Clock xmlns:dt="urn:schemas-microsoft-com:datatypes"><Description dt:dt="string">E-Prime Primary Realtime Clock</Description><StartTime><Timestamp dt:dt="int">0</Timestamp><DateUtc dt:dt="string">2021-06-04T07:45:46Z</DateUtc></StartTime><FrequencyChanges><FrequencyChange><Frequency dt:dt="r8">2699970000</Frequency><Timestamp dt:dt="r8">23404875805715</Timestamp><Current d…	좌우반구com(split BVF)_1-026-1	60.021	1.0.0.163	1	2123977089	Professional	2.0.10.242	2.0.10.353	06-04-2021	2021-06-04 오전 7:45:46	16:45:46	2.0.10.248	32	1	{/}	원형	원	형	28	1	32	NULL	NULL	NULL	NULL	NULL	NULL	KSY2	List1	NULL	NULL	NULL	NULL	NULL	NULL	NULL	NULL	NULL	1	{/}	0	4	145403	0	{/}	670
좌우반구com(split BVF)_1	26	1	<?xml version="1.0"?>\n<Clock xmlns:dt="urn:schemas-microsoft-com:datatypes"><Description dt:dt="string">E-Prime Primary Realtime Clock</Description><StartTime><Timestamp dt:dt="int">0</Timestamp><DateUtc dt:dt="string">2021-06-04T07:45:46Z</DateUtc></StartTime><FrequencyChanges><FrequencyChange><Frequency dt:dt="r8">2699970000</Frequency><Timestamp dt:dt="r8">23404875805715</Timestamp><Current d…	좌우반구com(split BVF)_1-026-1	60.021	1.0.0.163	1	2123977089	Professional	2.0.10.242	2.0.10.353	06-04-2021	2021-06-04 오전 7:45:46	16:45:46	2.0.10.248	179	2	z	위절	위	절	NULL	NULL	NULL	111	1	47	NULL	NULL	NULL	KSY2	List2	NULL	NULL	NULL	NULL	NULL	NULL	NULL	NULL	NULL	1	z	1	3	564722	0	z	506
좌우반구com(split BVF)_1	26	1	<?xml version="1.0"?>\n<Clock xmlns:dt="urn:schemas-microsoft-com:datatypes"><Description dt:dt="string">E-Prime Primary Realtime Clock</Description><StartTime><Timestamp dt:dt="int">0</Timestamp><DateUtc dt:dt="string">2021-06-04T07:45:46Z</DateUtc></StartTime><FrequencyChanges><FrequencyChange><Frequency dt:dt="r8">2699970000</Frequency><Timestamp dt:dt="r8">23404875805715</Timestamp><Current d…	좌우반구com(split BVF)_1-026-1	60.021	1.0.0.163	1	2123977089	Professional	2.0.10.242	2.0.10.353	06-04-2021	2021-06-04 오전 7:45:46	16:45:46	2.0.10.248	143	1	{/}	유형	유	형	NULL	NULL	NULL	123	1	11	NULL	NULL	NULL	KSY2	List2	NULL	NULL	NULL	NULL	NULL	NULL	NULL	NULL	NULL	1	{/}	0	3	470022	0	{/}	392
좌우반구com(split BVF)_1	26	1	<?xml version="1.0"?>\n<Clock xmlns:dt="urn:schemas-microsoft-com:datatypes"><Description dt:dt="string">E-Prime Primary Realtime Clock</Description><StartTime><Timestamp dt:dt="int">0</Timestamp><DateUtc dt:dt="string">2021-06-04T07:45:46Z</DateUtc></StartTime><FrequencyChanges><FrequencyChange><Frequency dt:dt="r8">2699970000</Frequency><Timestamp dt:dt="r8">23404875805715</Timestamp><Current d…	좌우반구com(split BVF)_1-026-1	60.021	1.0.0.163	1	2123977089	Professional	2.0.10.242	2.0.10.353	06-04-2021	2021-06-04 오전 7:45:46	16:45:46	2.0.10.248	125	1	{/}	음식	음	식	37	1	125	NULL	NULL	NULL	NULL	NULL	NULL	KSY2	List1	NULL	NULL	NULL	NULL	NULL	NULL	NULL	NULL	NULL	1	{/}	0	4	391350	0	{/}	384
좌우반구com(split BVF)_1	26	1	<?xml version="1.0"?>\n<Clock xmlns:dt="urn:schemas-microsoft-com:datatypes"><Description dt:dt="string">E-Prime Primary Realtime Clock</Description><StartTime><Timestamp dt:dt="int">0</Timestamp><DateUtc dt:dt="string">2021-06-04T07:45:46Z</DateUtc></StartTime><FrequencyChanges><FrequencyChange><Frequency dt:dt="r8">2699970000</Frequency><Timestamp dt:dt="r8">23404875805715</Timestamp><Current d…	좌우반구com(split BVF)_1-026-1	60.021	1.0.0.163	1	2123977089	Professional	2.0.10.242	2.0.10.353	06-04-2021	2021-06-04 오전 7:45:46	16:45:46	2.0.10.248	307	2	z	음안	음	안	NULL	NULL	NULL	NULL	NULL	NULL	85	1	43	KSY	List3	0		0	-1	941840	183		0	0	1	z	1	3	942023	0	z	472
좌우반구com(split BVF)_1	26	1	<?xml version="1.0"?>\n<Clock xmlns:dt="urn:schemas-microsoft-com:datatypes"><Description dt:dt="string">E-Prime Primary Realtime Clock</Description><StartTime><Timestamp dt:dt="int">0</Timestamp><DateUtc dt:dt="string">2021-06-04T07:45:46Z</DateUtc></StartTime><FrequencyChanges><FrequencyChange><Frequency dt:dt="r8">2699970000</Frequency><Timestamp dt:dt="r8">23404875805715</Timestamp><Current d…	좌우반구com(split BVF)_1-026-1	60.021	1.0.0.163	1	2123977089	Professional	2.0.10.242	2.0.10.353	06-04-2021	2021-06-04 오전 7:45:46	16:45:46	2.0.10.248	209	2	z	응어	응	어	NULL	NULL	NULL	102	1	77	NULL	NULL	NULL	KSY3	List2	NULL	NULL	NULL	NULL	NULL	NULL	NULL	NULL	NULL	1	z	0	4	644578	0	z	481
좌우반구com(split BVF)_1	26	1	<?xml version="1.0"?>\n<Clock xmlns:dt="urn:schemas-microsoft-com:datatypes"><Description dt:dt="string">E-Prime Primary Realtime Clock</Description><StartTime><Timestamp dt:dt="int">0</Timestamp><DateUtc dt:dt="string">2021-06-04T07:45:46Z</DateUtc></StartTime><FrequencyChanges><FrequencyChange><Frequency dt:dt="r8">2699970000</Frequency><Timestamp dt:dt="r8">23404875805715</Timestamp><Current d…	좌우반구com(split BVF)_1-026-1	60.021	1.0.0.163	1	2123977089	Professional	2.0.10.242	2.0.10.353	06-04-2021	2021-06-04 오전 7:45:46	16:45:46	2.0.10.248	362	2	z	의마	의	마	NULL	NULL	NULL	NULL	NULL	NULL	53	1	98	KSY3	List3	NULL	NULL	NULL	NULL	NULL	NULL	NULL	NULL	NULL	1	z	0	3	1089538	0	z	395
좌우반구com(split BVF)_1	26	1	<?xml version="1.0"?>\n<Clock xmlns:dt="urn:schemas-microsoft-com:datatypes"><Description dt:dt="string">E-Prime Primary Realtime Clock</Description><StartTime><Timestamp dt:dt="int">0</Timestamp><DateUtc dt:dt="string">2021-06-04T07:45:46Z</DateUtc></StartTime><FrequencyChanges><FrequencyChange><Frequency dt:dt="r8">2699970000</Frequency><Timestamp dt:dt="r8">23404875805715</Timestamp><Current d…	좌우반구com(split BVF)_1-026-1	60.021	1.0.0.163	1	2123977089	Professional	2.0.10.242	2.0.10.353	06-04-2021	2021-06-04 오전 7:45:46	16:45:46	2.0.10.248	340	1	{/}	의미	의	미	NULL	NULL	NULL	NULL	NULL	NULL	21	1	76	KSY2	List3	NULL	NULL	NULL	NULL	NULL	NULL	NULL	NULL	NULL	1	{/}	0	3	1029926	0	{/}	433
좌우반구com(split BVF)_1	26	1	<?xml version="1.0"?>\n<Clock xmlns:dt="urn:schemas-microsoft-com:datatypes"><Description dt:dt="string">E-Prime Primary Realtime Clock</Description><StartTime><Timestamp dt:dt="int">0</Timestamp><DateUtc dt:dt="string">2021-06-04T07:45:46Z</DateUtc></StartTime><FrequencyChanges><FrequencyChange><Frequency dt:dt="r8">2699970000</Frequency><Timestamp dt:dt="r8">23404875805715</Timestamp><Current d…	좌우반구com(split BVF)_1-026-1	60.021	1.0.0.163	1	2123977089	Professional	2.0.10.242	2.0.10.353	06-04-2021	2021-06-04 오전 7:45:46	16:45:46	2.0.10.248	227	2	z	의필	의	필	NULL	NULL	NULL	64	1	95	NULL	NULL	NULL	KSY	List2	0		0	-1	691478	183		0	0	1	z	0	3	691661	0	z	358
좌우반구com(split BVF)_1	26	1	<?xml version="1.0"?>\n<Clock xmlns:dt="urn:schemas-microsoft-com:datatypes"><Description dt:dt="string">E-Prime Primary Realtime Clock</Description><StartTime><Timestamp dt:dt="int">0</Timestamp><DateUtc dt:dt="string">2021-06-04T07:45:46Z</DateUtc></StartTime><FrequencyChanges><FrequencyChange><Frequency dt:dt="r8">2699970000</Frequency><Timestamp dt:dt="r8">23404875805715</Timestamp><Current d…	좌우반구com(split BVF)_1-026-1	60.021	1.0.0.163	1	2123977089	Professional	2.0.10.242	2.0.10.353	06-04-2021	2021-06-04 오전 7:45:46	16:45:46	2.0.10.248	3	2	z	이느	이	느	97	1	3	NULL	NULL	NULL	NULL	NULL	NULL	KSY3	List1	NULL	NULL	NULL	NULL	NULL	NULL	NULL	NULL	NULL	0	z	1	3	69762	0	{/}	192
좌우반구com(split BVF)_1	26	1	<?xml version="1.0"?>\n<Clock xmlns:dt="urn:schemas-microsoft-com:datatypes"><Description dt:dt="string">E-Prime Primary Realtime Clock</Description><StartTime><Timestamp dt:dt="int">0</Timestamp><DateUtc dt:dt="string">2021-06-04T07:45:46Z</DateUtc></StartTime><FrequencyChanges><FrequencyChange><Frequency dt:dt="r8">2699970000</Frequency><Timestamp dt:dt="r8">23404875805715</Timestamp><Current d…	좌우반구com(split BVF)_1-026-1	60.021	1.0.0.163	1	2123977089	Professional	2.0.10.242	2.0.10.353	06-04-2021	2021-06-04 오전 7:45:46	16:45:46	2.0.10.248	312	1	{/}	이득	이	득	NULL	NULL	NULL	NULL	NULL	NULL	80	1	48	KSY2	List3	NULL	NULL	NULL	NULL	NULL	NULL	NULL	NULL	NULL	1	{/}	1	3	955585	0	{/}	414
좌우반구com(split BVF)_1	26	1	<?xml version="1.0"?>\n<Clock xmlns:dt="urn:schemas-microsoft-com:datatypes"><Description dt:dt="string">E-Prime Primary Realtime Clock</Description><StartTime><Timestamp dt:dt="int">0</Timestamp><DateUtc dt:dt="string">2021-06-04T07:45:46Z</DateUtc></StartTime><FrequencyChanges><FrequencyChange><Frequency dt:dt="r8">2699970000</Frequency><Timestamp dt:dt="r8">23404875805715</Timestamp><Current d…	좌우반구com(split BVF)_1-026-1	60.021	1.0.0.163	1	2123977089	Professional	2.0.10.242	2.0.10.353	06-04-2021	2021-06-04 오전 7:45:46	16:45:46	2.0.10.248	100	1	{/}	이유	이	유	54	1	100	NULL	NULL	NULL	NULL	NULL	NULL	KSY2	List1	NULL	NULL	NULL	NULL	NULL	NULL	NULL	NULL	NULL	1	{/}	0	4	325823	0	{/}	416
좌우반구com(split BVF)_1	26	1	<?xml version="1.0"?>\n<Clock xmlns:dt="urn:schemas-microsoft-com:datatypes"><Description dt:dt="string">E-Prime Primary Realtime Clock</Description><StartTime><Timestamp dt:dt="int">0</Timestamp><DateUtc dt:dt="string">2021-06-04T07:45:46Z</DateUtc></StartTime><FrequencyChanges><FrequencyChange><Frequency dt:dt="r8">2699970000</Frequency><Timestamp dt:dt="r8">23404875805715</Timestamp><Current d…	좌우반구com(split BVF)_1-026-1	60.021	1.0.0.163	1	2123977089	Professional	2.0.10.242	2.0.10.353	06-04-2021	2021-06-04 오전 7:45:46	16:45:46	2.0.10.248	31	1	{/}	이전	이	전	42	1	31	NULL	NULL	NULL	NULL	NULL	NULL	KSY3	List1	NULL	NULL	NULL	NULL	NULL	NULL	NULL	NULL	NULL	0	{/}	0	3	142837	0	z	364
좌우반구com(split BVF)_1	26	1	<?xml version="1.0"?>\n<Clock xmlns:dt="urn:schemas-microsoft-com:datatypes"><Description dt:dt="string">E-Prime Primary Realtime Clock</Description><StartTime><Timestamp dt:dt="int">0</Timestamp><DateUtc dt:dt="string">2021-06-04T07:45:46Z</DateUtc></StartTime><FrequencyChanges><FrequencyChange><Frequency dt:dt="r8">2699970000</Frequency><Timestamp dt:dt="r8">23404875805715</Timestamp><Current d…	좌우반구com(split BVF)_1-026-1	60.021	1.0.0.163	1	2123977089	Professional	2.0.10.242	2.0.10.353	06-04-2021	2021-06-04 오전 7:45:46	16:45:46	2.0.10.248	379	2	z	익궤	익	궤	NULL	NULL	NULL	NULL	NULL	NULL	39	1	115	KSY2	List3	NULL	NULL	NULL	NULL	NULL	NULL	NULL	NULL	NULL	1	z	0	4	1133190	0	z	535
좌우반구com(split BVF)_1	26	1	<?xml version="1.0"?>\n<Clock xmlns:dt="urn:schemas-microsoft-com:datatypes"><Description dt:dt="string">E-Prime Primary Realtime Clock</Description><StartTime><Timestamp dt:dt="int">0</Timestamp><DateUtc dt:dt="string">2021-06-04T07:45:46Z</DateUtc></StartTime><FrequencyChanges><FrequencyChange><Frequency dt:dt="r8">2699970000</Frequency><Timestamp dt:dt="r8">23404875805715</Timestamp><Current d…	좌우반구com(split BVF)_1-026-1	60.021	1.0.0.163	1	2123977089	Professional	2.0.10.242	2.0.10.353	06-04-2021	2021-06-04 오전 7:45:46	16:45:46	2.0.10.248	256	2	z	익력	익	력	NULL	NULL	NULL	34	1	124	NULL	NULL	NULL	KSY2	List2	NULL	NULL	NULL	NULL	NULL	NULL	NULL	NULL	NULL	1	z	1	3	767784	0	z	378
좌우반구com(split BVF)_1	26	1	<?xml version="1.0"?>\n<Clock xmlns:dt="urn:schemas-microsoft-com:datatypes"><Description dt:dt="string">E-Prime Primary Realtime Clock</Description><StartTime><Timestamp dt:dt="int">0</Timestamp><DateUtc dt:dt="string">2021-06-04T07:45:46Z</DateUtc></StartTime><FrequencyChanges><FrequencyChange><Frequency dt:dt="r8">2699970000</Frequency><Timestamp dt:dt="r8">23404875805715</Timestamp><Current d…	좌우반구com(split BVF)_1-026-1	60.021	1.0.0.163	1	2123977089	Professional	2.0.10.242	2.0.10.353	06-04-2021	2021-06-04 오전 7:45:46	16:45:46	2.0.10.248	381	1	{/}	인간	인	간	NULL	NULL	NULL	NULL	NULL	NULL	63	1	117	KSY3	List3	NULL	NULL	NULL	NULL	NULL	NULL	NULL	NULL	NULL	1	{/}	0	3	1138421	0	{/}	256
좌우반구com(split BVF)_1	26	1	<?xml version="1.0"?>\n<Clock xmlns:dt="urn:schemas-microsoft-com:datatypes"><Description dt:dt="string">E-Prime Primary Realtime Clock</Description><StartTime><Timestamp dt:dt="int">0</Timestamp><DateUtc dt:dt="string">2021-06-04T07:45:46Z</DateUtc></StartTime><FrequencyChanges><FrequencyChange><Frequency dt:dt="r8">2699970000</Frequency><Timestamp dt:dt="r8">23404875805715</Timestamp><Current d…	좌우반구com(split BVF)_1-026-1	60.021	1.0.0.163	1	2123977089	Professional	2.0.10.242	2.0.10.353	06-04-2021	2021-06-04 오전 7:45:46	16:45:46	2.0.10.248	337	1	{/}	인사	인	사	NULL	NULL	NULL	NULL	NULL	NULL	41	1	73	KSY3	List3	NULL	NULL	NULL	NULL	NULL	NULL	NULL	NULL	NULL	1	{/}	0	4	1022129	0	{/}	445
좌우반구com(split BVF)_1	26	1	<?xml version="1.0"?>\n<Clock xmlns:dt="urn:schemas-microsoft-com:datatypes"><Description dt:dt="string">E-Prime Primary Realtime Clock</Description><StartTime><Timestamp dt:dt="int">0</Timestamp><DateUtc dt:dt="string">2021-06-04T07:45:46Z</DateUtc></StartTime><FrequencyChanges><FrequencyChange><Frequency dt:dt="r8">2699970000</Frequency><Timestamp dt:dt="r8">23404875805715</Timestamp><Current d…	좌우반구com(split BVF)_1-026-1	60.021	1.0.0.163	1	2123977089	Professional	2.0.10.242	2.0.10.353	06-04-2021	2021-06-04 오전 7:45:46	16:45:46	2.0.10.248	98	1	{/}	인생	인	생	76	1	98	NULL	NULL	NULL	NULL	NULL	NULL	KSY3	List1	NULL	NULL	NULL	NULL	NULL	NULL	NULL	NULL	NULL	1	{/}	0	3	320558	0	{/}	337
좌우반구com(split BVF)_1	26	1	<?xml version="1.0"?>\n<Clock xmlns:dt="urn:schemas-microsoft-com:datatypes"><Description dt:dt="string">E-Prime Primary Realtime Clock</Description><StartTime><Timestamp dt:dt="int">0</Timestamp><DateUtc dt:dt="string">2021-06-04T07:45:46Z</DateUtc></StartTime><FrequencyChanges><FrequencyChange><Frequency dt:dt="r8">2699970000</Frequency><Timestamp dt:dt="r8">23404875805715</Timestamp><Current d…	좌우반구com(split BVF)_1-026-1	60.021	1.0.0.163	1	2123977089	Professional	2.0.10.242	2.0.10.353	06-04-2021	2021-06-04 오전 7:45:46	16:45:46	2.0.10.248	192	1	{/}	인연	인	연	NULL	NULL	NULL	98	1	60	NULL	NULL	NULL	KSY3	List2	NULL	NULL	NULL	NULL	NULL	NULL	NULL	NULL	NULL	1	{/}	0	4	598994	0	{/}	397
좌우반구com(split BVF)_1	26	1	<?xml version="1.0"?>\n<Clock xmlns:dt="urn:schemas-microsoft-com:datatypes"><Description dt:dt="string">E-Prime Primary Realtime Clock</Description><StartTime><Timestamp dt:dt="int">0</Timestamp><DateUtc dt:dt="string">2021-06-04T07:45:46Z</DateUtc></StartTime><FrequencyChanges><FrequencyChange><Frequency dt:dt="r8">2699970000</Frequency><Timestamp dt:dt="r8">23404875805715</Timestamp><Current d…	좌우반구com(split BVF)_1-026-1	60.021	1.0.0.163	1	2123977089	Professional	2.0.10.242	2.0.10.353	06-04-2021	2021-06-04 오전 7:45:46	16:45:46	2.0.10.248	177	2	z	일려	일	려	NULL	NULL	NULL	82	1	45	NULL	NULL	NULL	KSY	List2	0		0	0	559158	183		0	0	1	z	0	3	559341	0	z	495
좌우반구com(split BVF)_1	26	1	<?xml version="1.0"?>\n<Clock xmlns:dt="urn:schemas-microsoft-com:datatypes"><Description dt:dt="string">E-Prime Primary Realtime Clock</Description><StartTime><Timestamp dt:dt="int">0</Timestamp><DateUtc dt:dt="string">2021-06-04T07:45:46Z</DateUtc></StartTime><FrequencyChanges><FrequencyChange><Frequency dt:dt="r8">2699970000</Frequency><Timestamp dt:dt="r8">23404875805715</Timestamp><Current d…	좌우반구com(split BVF)_1-026-1	60.021	1.0.0.163	1	2123977089	Professional	2.0.10.242	2.0.10.353	06-04-2021	2021-06-04 오전 7:45:46	16:45:46	2.0.10.248	130	2	z	일섭	일	섭	56	1	130	NULL	NULL	NULL	NULL	NULL	NULL	KSY2	List1	NULL	NULL	NULL	NULL	NULL	NULL	NULL	NULL	NULL	1	z	0	3	404778	0	z	452
좌우반구com(split BVF)_1	26	1	<?xml version="1.0"?>\n<Clock xmlns:dt="urn:schemas-microsoft-com:datatypes"><Description dt:dt="string">E-Prime Primary Realtime Clock</Description><StartTime><Timestamp dt:dt="int">0</Timestamp><DateUtc dt:dt="string">2021-06-04T07:45:46Z</DateUtc></StartTime><FrequencyChanges><FrequencyChange><Frequency dt:dt="r8">2699970000</Frequency><Timestamp dt:dt="r8">23404875805715</Timestamp><Current d…	좌우반구com(split BVF)_1-026-1	60.021	1.0.0.163	1	2123977089	Professional	2.0.10.242	2.0.10.353	06-04-2021	2021-06-04 오전 7:45:46	16:45:46	2.0.10.248	23	2	z	임택	임	택	102	1	23	NULL	NULL	NULL	NULL	NULL	NULL	KSY2	List1	NULL	NULL	NULL	NULL	NULL	NULL	NULL	NULL	NULL	1	z	0	3	121861	0	z	389
좌우반구com(split BVF)_1	26	1	<?xml version="1.0"?>\n<Clock xmlns:dt="urn:schemas-microsoft-com:datatypes"><Description dt:dt="string">E-Prime Primary Realtime Clock</Description><StartTime><Timestamp dt:dt="int">0</Timestamp><DateUtc dt:dt="string">2021-06-04T07:45:46Z</DateUtc></StartTime><FrequencyChanges><FrequencyChange><Frequency dt:dt="r8">2699970000</Frequency><Timestamp dt:dt="r8">23404875805715</Timestamp><Current d…	좌우반구com(split BVF)_1-026-1	60.021	1.0.0.163	1	2123977089	Professional	2.0.10.242	2.0.10.353	06-04-2021	2021-06-04 오전 7:45:46	16:45:46	2.0.10.248	239	1	{/}	입구	입	구	NULL	NULL	NULL	37	1	107	NULL	NULL	NULL	KSY3	List2	NULL	NULL	NULL	NULL	NULL	NULL	NULL	NULL	NULL	1	{/}	0	3	722517	0	{/}	413
좌우반구com(split BVF)_1	26	1	<?xml version="1.0"?>\n<Clock xmlns:dt="urn:schemas-microsoft-com:datatypes"><Description dt:dt="string">E-Prime Primary Realtime Clock</Description><StartTime><Timestamp dt:dt="int">0</Timestamp><DateUtc dt:dt="string">2021-06-04T07:45:46Z</DateUtc></StartTime><FrequencyChanges><FrequencyChange><Frequency dt:dt="r8">2699970000</Frequency><Timestamp dt:dt="r8">23404875805715</Timestamp><Current d…	좌우반구com(split BVF)_1-026-1	60.021	1.0.0.163	1	2123977089	Professional	2.0.10.242	2.0.10.353	06-04-2021	2021-06-04 오전 7:45:46	16:45:46	2.0.10.248	325	2	z	입목	입	목	NULL	NULL	NULL	NULL	NULL	NULL	120	1	61	KSY3	List3	NULL	NULL	NULL	NULL	NULL	NULL	NULL	NULL	NULL	1	z	0	3	989040	0	z	487
좌우반구com(split BVF)_1	26	1	<?xml version="1.0"?>\n<Clock xmlns:dt="urn:schemas-microsoft-com:datatypes"><Description dt:dt="string">E-Prime Primary Realtime Clock</Description><StartTime><Timestamp dt:dt="int">0</Timestamp><DateUtc dt:dt="string">2021-06-04T07:45:46Z</DateUtc></StartTime><FrequencyChanges><FrequencyChange><Frequency dt:dt="r8">2699970000</Frequency><Timestamp dt:dt="r8">23404875805715</Timestamp><Current d…	좌우반구com(split BVF)_1-026-1	60.021	1.0.0.163	1	2123977089	Professional	2.0.10.242	2.0.10.353	06-04-2021	2021-06-04 오전 7:45:46	16:45:46	2.0.10.248	393	2	z	입화	입	화	NULL	NULL	NULL	NULL	NULL	NULL	104	1	129	KSY3	List3	NULL	NULL	NULL	NULL	NULL	NULL	NULL	NULL	NULL	1	z	1	3	1169360	0	z	452
좌우반구com(split BVF)_1	26	1	<?xml version="1.0"?>\n<Clock xmlns:dt="urn:schemas-microsoft-com:datatypes"><Description dt:dt="string">E-Prime Primary Realtime Clock</Description><StartTime><Timestamp dt:dt="int">0</Timestamp><DateUtc dt:dt="string">2021-06-04T07:45:46Z</DateUtc></StartTime><FrequencyChanges><FrequencyChange><Frequency dt:dt="r8">2699970000</Frequency><Timestamp dt:dt="r8">23404875805715</Timestamp><Current d…	좌우반구com(split BVF)_1-026-1	60.021	1.0.0.163	1	2123977089	Professional	2.0.10.242	2.0.10.353	06-04-2021	2021-06-04 오전 7:45:46	16:45:46	2.0.10.248	306	2	z	자름	자	름	NULL	NULL	NULL	NULL	NULL	NULL	2	1	42	KSY2	List3	NULL	NULL	NULL	NULL	NULL	NULL	NULL	NULL	NULL	0	z	0	3	939141	0	{/}	674
좌우반구com(split BVF)_1	26	1	<?xml version="1.0"?>\n<Clock xmlns:dt="urn:schemas-microsoft-com:datatypes"><Description dt:dt="string">E-Prime Primary Realtime Clock</Description><StartTime><Timestamp dt:dt="int">0</Timestamp><DateUtc dt:dt="string">2021-06-04T07:45:46Z</DateUtc></StartTime><FrequencyChanges><FrequencyChange><Frequency dt:dt="r8">2699970000</Frequency><Timestamp dt:dt="r8">23404875805715</Timestamp><Current d…	좌우반구com(split BVF)_1-026-1	60.021	1.0.0.163	1	2123977089	Professional	2.0.10.242	2.0.10.353	06-04-2021	2021-06-04 오전 7:45:46	16:45:46	2.0.10.248	372	1	{/}	자리	자	리	NULL	NULL	NULL	NULL	NULL	NULL	115	1	108	KSY3	List3	NULL	NULL	NULL	NULL	NULL	NULL	NULL	NULL	NULL	1	{/}	0	3	1115279	0	{/}	374
좌우반구com(split BVF)_1	26	1	<?xml version="1.0"?>\n<Clock xmlns:dt="urn:schemas-microsoft-com:datatypes"><Description dt:dt="string">E-Prime Primary Realtime Clock</Description><StartTime><Timestamp dt:dt="int">0</Timestamp><DateUtc dt:dt="string">2021-06-04T07:45:46Z</DateUtc></StartTime><FrequencyChanges><FrequencyChange><Frequency dt:dt="r8">2699970000</Frequency><Timestamp dt:dt="r8">23404875805715</Timestamp><Current d…	좌우반구com(split BVF)_1-026-1	60.021	1.0.0.163	1	2123977089	Professional	2.0.10.242	2.0.10.353	06-04-2021	2021-06-04 오전 7:45:46	16:45:46	2.0.10.248	15	1	{/}	자본	자	본	16	1	15	NULL	NULL	NULL	NULL	NULL	NULL	KSY3	List1	NULL	NULL	NULL	NULL	NULL	NULL	NULL	NULL	NULL	1	{/}	0	3	100868	0	{/}	374
좌우반구com(split BVF)_1	26	1	<?xml version="1.0"?>\n<Clock xmlns:dt="urn:schemas-microsoft-com:datatypes"><Description dt:dt="string">E-Prime Primary Realtime Clock</Description><StartTime><Timestamp dt:dt="int">0</Timestamp><DateUtc dt:dt="string">2021-06-04T07:45:46Z</DateUtc></StartTime><FrequencyChanges><FrequencyChange><Frequency dt:dt="r8">2699970000</Frequency><Timestamp dt:dt="r8">23404875805715</Timestamp><Current d…	좌우반구com(split BVF)_1-026-1	60.021	1.0.0.163	1	2123977089	Professional	2.0.10.242	2.0.10.353	06-04-2021	2021-06-04 오전 7:45:46	16:45:46	2.0.10.248	220	1	{/}	자체	자	체	NULL	NULL	NULL	90	1	88	NULL	NULL	NULL	KSY3	List2	NULL	NULL	NULL	NULL	NULL	NULL	NULL	NULL	NULL	1	{/}	0	3	673534	0	{/}	541
좌우반구com(split BVF)_1	26	1	<?xml version="1.0"?>\n<Clock xmlns:dt="urn:schemas-microsoft-com:datatypes"><Description dt:dt="string">E-Prime Primary Realtime Clock</Description><StartTime><Timestamp dt:dt="int">0</Timestamp><DateUtc dt:dt="string">2021-06-04T07:45:46Z</DateUtc></StartTime><FrequencyChanges><FrequencyChange><Frequency dt:dt="r8">2699970000</Frequency><Timestamp dt:dt="r8">23404875805715</Timestamp><Current d…	좌우반구com(split BVF)_1-026-1	60.021	1.0.0.163	1	2123977089	Professional	2.0.10.242	2.0.10.353	06-04-2021	2021-06-04 오전 7:45:46	16:45:46	2.0.10.248	294	2	z	작락	작	락	NULL	NULL	NULL	NULL	NULL	NULL	52	1	30	KSY	List3	0		0	-1	907935	184		0	0	1	z	0	4	908119	0	z	369
좌우반구com(split BVF)_1	26	1	<?xml version="1.0"?>\n<Clock xmlns:dt="urn:schemas-microsoft-com:datatypes"><Description dt:dt="string">E-Prime Primary Realtime Clock</Description><StartTime><Timestamp dt:dt="int">0</Timestamp><DateUtc dt:dt="string">2021-06-04T07:45:46Z</DateUtc></StartTime><FrequencyChanges><FrequencyChange><Frequency dt:dt="r8">2699970000</Frequency><Timestamp dt:dt="r8">23404875805715</Timestamp><Current d…	좌우반구com(split BVF)_1-026-1	60.021	1.0.0.163	1	2123977089	Professional	2.0.10.242	2.0.10.353	06-04-2021	2021-06-04 오전 7:45:46	16:45:46	2.0.10.248	241	1	{/}	작품	작	품	NULL	NULL	NULL	15	1	109	NULL	NULL	NULL	KSY3	List2	NULL	NULL	NULL	NULL	NULL	NULL	NULL	NULL	NULL	1	{/}	0	3	727715	0	{/}	471
좌우반구com(split BVF)_1	26	1	<?xml version="1.0"?>\n<Clock xmlns:dt="urn:schemas-microsoft-com:datatypes"><Description dt:dt="string">E-Prime Primary Realtime Clock</Description><StartTime><Timestamp dt:dt="int">0</Timestamp><DateUtc dt:dt="string">2021-06-04T07:45:46Z</DateUtc></StartTime><FrequencyChanges><FrequencyChange><Frequency dt:dt="r8">2699970000</Frequency><Timestamp dt:dt="r8">23404875805715</Timestamp><Current d…	좌우반구com(split BVF)_1-026-1	60.021	1.0.0.163	1	2123977089	Professional	2.0.10.242	2.0.10.353	06-04-2021	2021-06-04 오전 7:45:46	16:45:46	2.0.10.248	159	1	{/}	재계	재	계	NULL	NULL	NULL	29	1	27	NULL	NULL	NULL	KSY3	List2	NULL	NULL	NULL	NULL	NULL	NULL	NULL	NULL	NULL	0	{/}	0	3	511391	0	z	694
좌우반구com(split BVF)_1	26	1	<?xml version="1.0"?>\n<Clock xmlns:dt="urn:schemas-microsoft-com:datatypes"><Description dt:dt="string">E-Prime Primary Realtime Clock</Description><StartTime><Timestamp dt:dt="int">0</Timestamp><DateUtc dt:dt="string">2021-06-04T07:45:46Z</DateUtc></StartTime><FrequencyChanges><FrequencyChange><Frequency dt:dt="r8">2699970000</Frequency><Timestamp dt:dt="r8">23404875805715</Timestamp><Current d…	좌우반구com(split BVF)_1-026-1	60.021	1.0.0.163	1	2123977089	Professional	2.0.10.242	2.0.10.353	06-04-2021	2021-06-04 오전 7:45:46	16:45:46	2.0.10.248	251	2	z	적태	적	태	NULL	NULL	NULL	17	1	119	NULL	NULL	NULL	KSY2	List2	NULL	NULL	NULL	NULL	NULL	NULL	NULL	NULL	NULL	1	z	0	3	754189	0	z	399
좌우반구com(split BVF)_1	26	1	<?xml version="1.0"?>\n<Clock xmlns:dt="urn:schemas-microsoft-com:datatypes"><Description dt:dt="string">E-Prime Primary Realtime Clock</Description><StartTime><Timestamp dt:dt="int">0</Timestamp><DateUtc dt:dt="string">2021-06-04T07:45:46Z</DateUtc></StartTime><FrequencyChanges><FrequencyChange><Frequency dt:dt="r8">2699970000</Frequency><Timestamp dt:dt="r8">23404875805715</Timestamp><Current d…	좌우반구com(split BVF)_1-026-1	60.021	1.0.0.163	1	2123977089	Professional	2.0.10.242	2.0.10.353	06-04-2021	2021-06-04 오전 7:45:46	16:45:46	2.0.10.248	101	1	{/}	전략	전	략	51	1	101	NULL	NULL	NULL	NULL	NULL	NULL	KSY3	List1	NULL	NULL	NULL	NULL	NULL	NULL	NULL	NULL	NULL	1	{/}	1	3	328438	0	{/}	625
좌우반구com(split BVF)_1	26	1	<?xml version="1.0"?>\n<Clock xmlns:dt="urn:schemas-microsoft-com:datatypes"><Description dt:dt="string">E-Prime Primary Realtime Clock</Description><StartTime><Timestamp dt:dt="int">0</Timestamp><DateUtc dt:dt="string">2021-06-04T07:45:46Z</DateUtc></StartTime><FrequencyChanges><FrequencyChange><Frequency dt:dt="r8">2699970000</Frequency><Timestamp dt:dt="r8">23404875805715</Timestamp><Current d…	좌우반구com(split BVF)_1-026-1	60.021	1.0.0.163	1	2123977089	Professional	2.0.10.242	2.0.10.353	06-04-2021	2021-06-04 오전 7:45:46	16:45:46	2.0.10.248	178	1	{/}	전통	전	통	NULL	NULL	NULL	35	1	46	NULL	NULL	NULL	KSY3	List2	NULL	NULL	NULL	NULL	NULL	NULL	NULL	NULL	NULL	0	{/}	0	3	562040	0	z	476
좌우반구com(split BVF)_1	26	1	<?xml version="1.0"?>\n<Clock xmlns:dt="urn:schemas-microsoft-com:datatypes"><Description dt:dt="string">E-Prime Primary Realtime Clock</Description><StartTime><Timestamp dt:dt="int">0</Timestamp><DateUtc dt:dt="string">2021-06-04T07:45:46Z</DateUtc></StartTime><FrequencyChanges><FrequencyChange><Frequency dt:dt="r8">2699970000</Frequency><Timestamp dt:dt="r8">23404875805715</Timestamp><Current d…	좌우반구com(split BVF)_1-026-1	60.021	1.0.0.163	1	2123977089	Professional	2.0.10.242	2.0.10.353	06-04-2021	2021-06-04 오전 7:45:46	16:45:46	2.0.10.248	84	2	z	전필	전	필	41	1	84	NULL	NULL	NULL	NULL	NULL	NULL	KSY	List1	0		0	-1	283554	183		0	0	0	z	1	3	283737	0	{/}	648
좌우반구com(split BVF)_1	26	1	<?xml version="1.0"?>\n<Clock xmlns:dt="urn:schemas-microsoft-com:datatypes"><Description dt:dt="string">E-Prime Primary Realtime Clock</Description><StartTime><Timestamp dt:dt="int">0</Timestamp><DateUtc dt:dt="string">2021-06-04T07:45:46Z</DateUtc></StartTime><FrequencyChanges><FrequencyChange><Frequency dt:dt="r8">2699970000</Frequency><Timestamp dt:dt="r8">23404875805715</Timestamp><Current d…	좌우반구com(split BVF)_1-026-1	60.021	1.0.0.163	1	2123977089	Professional	2.0.10.242	2.0.10.353	06-04-2021	2021-06-04 오전 7:45:46	16:45:46	2.0.10.248	52	1	{/}	절감	절	감	45	1	52	NULL	NULL	NULL	NULL	NULL	NULL	KSY3	List1	NULL	NULL	NULL	NULL	NULL	NULL	NULL	NULL	NULL	1	{/}	0	3	198884	0	{/}	589
좌우반구com(split BVF)_1	26	1	<?xml version="1.0"?>\n<Clock xmlns:dt="urn:schemas-microsoft-com:datatypes"><Description dt:dt="string">E-Prime Primary Realtime Clock</Description><StartTime><Timestamp dt:dt="int">0</Timestamp><DateUtc dt:dt="string">2021-06-04T07:45:46Z</DateUtc></StartTime><FrequencyChanges><FrequencyChange><Frequency dt:dt="r8">2699970000</Frequency><Timestamp dt:dt="r8">23404875805715</Timestamp><Current d…	좌우반구com(split BVF)_1-026-1	60.021	1.0.0.163	1	2123977089	Professional	2.0.10.242	2.0.10.353	06-04-2021	2021-06-04 오전 7:45:46	16:45:46	2.0.10.248	62	2	z	절보	절	보	101	1	62	NULL	NULL	NULL	NULL	NULL	NULL	KSY3	List1	NULL	NULL	NULL	NULL	NULL	NULL	NULL	NULL	NULL	1	z	0	4	225575	0	z	378
좌우반구com(split BVF)_1	26	1	<?xml version="1.0"?>\n<Clock xmlns:dt="urn:schemas-microsoft-com:datatypes"><Description dt:dt="string">E-Prime Primary Realtime Clock</Description><StartTime><Timestamp dt:dt="int">0</Timestamp><DateUtc dt:dt="string">2021-06-04T07:45:46Z</DateUtc></StartTime><FrequencyChanges><FrequencyChange><Frequency dt:dt="r8">2699970000</Frequency><Timestamp dt:dt="r8">23404875805715</Timestamp><Current d…	좌우반구com(split BVF)_1-026-1	60.021	1.0.0.163	1	2123977089	Professional	2.0.10.242	2.0.10.353	06-04-2021	2021-06-04 오전 7:45:46	16:45:46	2.0.10.248	308	2	z	절속	절	속	NULL	NULL	NULL	NULL	NULL	NULL	84	1	44	KSY3	List3	NULL	NULL	NULL	NULL	NULL	NULL	NULL	NULL	NULL	1	z	0	4	944706	0	z	429
좌우반구com(split BVF)_1	26	1	<?xml version="1.0"?>\n<Clock xmlns:dt="urn:schemas-microsoft-com:datatypes"><Description dt:dt="string">E-Prime Primary Realtime Clock</Description><StartTime><Timestamp dt:dt="int">0</Timestamp><DateUtc dt:dt="string">2021-06-04T07:45:46Z</DateUtc></StartTime><FrequencyChanges><FrequencyChange><Frequency dt:dt="r8">2699970000</Frequency><Timestamp dt:dt="r8">23404875805715</Timestamp><Current d…	좌우반구com(split BVF)_1-026-1	60.021	1.0.0.163	1	2123977089	Professional	2.0.10.242	2.0.10.353	06-04-2021	2021-06-04 오전 7:45:46	16:45:46	2.0.10.248	67	1	{/}	절차	절	차	131	1	67	NULL	NULL	NULL	NULL	NULL	NULL	KSY3	List1	NULL	NULL	NULL	NULL	NULL	NULL	NULL	NULL	NULL	1	{/}	0	3	239153	0	{/}	367
좌우반구com(split BVF)_1	26	1	<?xml version="1.0"?>\n<Clock xmlns:dt="urn:schemas-microsoft-com:datatypes"><Description dt:dt="string">E-Prime Primary Realtime Clock</Description><StartTime><Timestamp dt:dt="int">0</Timestamp><DateUtc dt:dt="string">2021-06-04T07:45:46Z</DateUtc></StartTime><FrequencyChanges><FrequencyChange><Frequency dt:dt="r8">2699970000</Frequency><Timestamp dt:dt="r8">23404875805715</Timestamp><Current d…	좌우반구com(split BVF)_1-026-1	60.021	1.0.0.163	1	2123977089	Professional	2.0.10.242	2.0.10.353	06-04-2021	2021-06-04 오전 7:45:46	16:45:46	2.0.10.248	38	1	{/}	정도	정	도	94	1	38	NULL	NULL	NULL	NULL	NULL	NULL	KSY3	List1	NULL	NULL	NULL	NULL	NULL	NULL	NULL	NULL	NULL	1	{/}	0	3	161580	0	{/}	429
좌우반구com(split BVF)_1	26	1	<?xml version="1.0"?>\n<Clock xmlns:dt="urn:schemas-microsoft-com:datatypes"><Description dt:dt="string">E-Prime Primary Realtime Clock</Description><StartTime><Timestamp dt:dt="int">0</Timestamp><DateUtc dt:dt="string">2021-06-04T07:45:46Z</DateUtc></StartTime><FrequencyChanges><FrequencyChange><Frequency dt:dt="r8">2699970000</Frequency><Timestamp dt:dt="r8">23404875805715</Timestamp><Current d…	좌우반구com(split BVF)_1-026-1	60.021	1.0.0.163	1	2123977089	Professional	2.0.10.242	2.0.10.353	06-04-2021	2021-06-04 오전 7:45:46	16:45:46	2.0.10.248	224	1	{/}	정오	정	오	NULL	NULL	NULL	107	1	92	NULL	NULL	NULL	KSY3	List2	NULL	NULL	NULL	NULL	NULL	NULL	NULL	NULL	NULL	1	{/}	0	3	683864	0	{/}	435
좌우반구com(split BVF)_1	26	1	<?xml version="1.0"?>\n<Clock xmlns:dt="urn:schemas-microsoft-com:datatypes"><Description dt:dt="string">E-Prime Primary Realtime Clock</Description><StartTime><Timestamp dt:dt="int">0</Timestamp><DateUtc dt:dt="string">2021-06-04T07:45:46Z</DateUtc></StartTime><FrequencyChanges><FrequencyChange><Frequency dt:dt="r8">2699970000</Frequency><Timestamp dt:dt="r8">23404875805715</Timestamp><Current d…	좌우반구com(split BVF)_1-026-1	60.021	1.0.0.163	1	2123977089	Professional	2.0.10.242	2.0.10.353	06-04-2021	2021-06-04 오전 7:45:46	16:45:46	2.0.10.248	118	1	{/}	정책	정	책	9	1	118	NULL	NULL	NULL	NULL	NULL	NULL	KSY3	List1	NULL	NULL	NULL	NULL	NULL	NULL	NULL	NULL	NULL	1	{/}	0	3	372956	0	{/}	355
좌우반구com(split BVF)_1	26	1	<?xml version="1.0"?>\n<Clock xmlns:dt="urn:schemas-microsoft-com:datatypes"><Description dt:dt="string">E-Prime Primary Realtime Clock</Description><StartTime><Timestamp dt:dt="int">0</Timestamp><DateUtc dt:dt="string">2021-06-04T07:45:46Z</DateUtc></StartTime><FrequencyChanges><FrequencyChange><Frequency dt:dt="r8">2699970000</Frequency><Timestamp dt:dt="r8">23404875805715</Timestamp><Current d…	좌우반구com(split BVF)_1-026-1	60.021	1.0.0.163	1	2123977089	Professional	2.0.10.242	2.0.10.353	06-04-2021	2021-06-04 오전 7:45:46	16:45:46	2.0.10.248	11	2	z	제경	제	경	109	1	11	NULL	NULL	NULL	NULL	NULL	NULL	KSY2	List1	NULL	NULL	NULL	NULL	NULL	NULL	NULL	NULL	NULL	1	z	0	3	90522	0	z	392
좌우반구com(split BVF)_1	26	1	<?xml version="1.0"?>\n<Clock xmlns:dt="urn:schemas-microsoft-com:datatypes"><Description dt:dt="string">E-Prime Primary Realtime Clock</Description><StartTime><Timestamp dt:dt="int">0</Timestamp><DateUtc dt:dt="string">2021-06-04T07:45:46Z</DateUtc></StartTime><FrequencyChanges><FrequencyChange><Frequency dt:dt="r8">2699970000</Frequency><Timestamp dt:dt="r8">23404875805715</Timestamp><Current d…	좌우반구com(split BVF)_1-026-1	60.021	1.0.0.163	1	2123977089	Professional	2.0.10.242	2.0.10.353	06-04-2021	2021-06-04 오전 7:45:46	16:45:46	2.0.10.248	346	1	{/}	제도	제	도	NULL	NULL	NULL	NULL	NULL	NULL	75	1	82	KSY3	List3	NULL	NULL	NULL	NULL	NULL	NULL	NULL	NULL	NULL	1	{/}	0	3	1045937	0	{/}	565
좌우반구com(split BVF)_1	26	1	<?xml version="1.0"?>\n<Clock xmlns:dt="urn:schemas-microsoft-com:datatypes"><Description dt:dt="string">E-Prime Primary Realtime Clock</Description><StartTime><Timestamp dt:dt="int">0</Timestamp><DateUtc dt:dt="string">2021-06-04T07:45:46Z</DateUtc></StartTime><FrequencyChanges><FrequencyChange><Frequency dt:dt="r8">2699970000</Frequency><Timestamp dt:dt="r8">23404875805715</Timestamp><Current d…	좌우반구com(split BVF)_1-026-1	60.021	1.0.0.163	1	2123977089	Professional	2.0.10.242	2.0.10.353	06-04-2021	2021-06-04 오전 7:45:46	16:45:46	2.0.10.248	341	2	z	제란	제	란	NULL	NULL	NULL	NULL	NULL	NULL	7	1	77	KSY	List3	0		0	-1	1032375	183		0	0	1	z	0	3	1032558	0	z	456
좌우반구com(split BVF)_1	26	1	<?xml version="1.0"?>\n<Clock xmlns:dt="urn:schemas-microsoft-com:datatypes"><Description dt:dt="string">E-Prime Primary Realtime Clock</Description><StartTime><Timestamp dt:dt="int">0</Timestamp><DateUtc dt:dt="string">2021-06-04T07:45:46Z</DateUtc></StartTime><FrequencyChanges><FrequencyChange><Frequency dt:dt="r8">2699970000</Frequency><Timestamp dt:dt="r8">23404875805715</Timestamp><Current d…	좌우반구com(split BVF)_1-026-1	60.021	1.0.0.163	1	2123977089	Professional	2.0.10.242	2.0.10.353	06-04-2021	2021-06-04 오전 7:45:46	16:45:46	2.0.10.248	339	1	{/}	제안	제	안	NULL	NULL	NULL	NULL	NULL	NULL	40	1	75	KSY3	List3	NULL	NULL	NULL	NULL	NULL	NULL	NULL	NULL	NULL	1	{/}	0	3	1027327	0	{/}	399
좌우반구com(split BVF)_1	26	1	<?xml version="1.0"?>\n<Clock xmlns:dt="urn:schemas-microsoft-com:datatypes"><Description dt:dt="string">E-Prime Primary Realtime Clock</Description><StartTime><Timestamp dt:dt="int">0</Timestamp><DateUtc dt:dt="string">2021-06-04T07:45:46Z</DateUtc></StartTime><FrequencyChanges><FrequencyChange><Frequency dt:dt="r8">2699970000</Frequency><Timestamp dt:dt="r8">23404875805715</Timestamp><Current d…	좌우반구com(split BVF)_1-026-1	60.021	1.0.0.163	1	2123977089	Professional	2.0.10.242	2.0.10.353	06-04-2021	2021-06-04 오전 7:45:46	16:45:46	2.0.10.248	21	1	{/}	제품	제	품	79	1	21	NULL	NULL	NULL	NULL	NULL	NULL	KSY3	List1	NULL	NULL	NULL	NULL	NULL	NULL	NULL	NULL	NULL	1	{/}	1	3	116479	0	{/}	403
좌우반구com(split BVF)_1	26	1	<?xml version="1.0"?>\n<Clock xmlns:dt="urn:schemas-microsoft-com:datatypes"><Description dt:dt="string">E-Prime Primary Realtime Clock</Description><StartTime><Timestamp dt:dt="int">0</Timestamp><DateUtc dt:dt="string">2021-06-04T07:45:46Z</DateUtc></StartTime><FrequencyChanges><FrequencyChange><Frequency dt:dt="r8">2699970000</Frequency><Timestamp dt:dt="r8">23404875805715</Timestamp><Current d…	좌우반구com(split BVF)_1-026-1	60.021	1.0.0.163	1	2123977089	Professional	2.0.10.242	2.0.10.353	06-04-2021	2021-06-04 오전 7:45:46	16:45:46	2.0.10.248	183	1	{/}	조건	조	건	NULL	NULL	NULL	79	1	51	NULL	NULL	NULL	KSY3	List2	NULL	NULL	NULL	NULL	NULL	NULL	NULL	NULL	NULL	1	{/}	0	3	575285	0	{/}	359
좌우반구com(split BVF)_1	26	1	<?xml version="1.0"?>\n<Clock xmlns:dt="urn:schemas-microsoft-com:datatypes"><Description dt:dt="string">E-Prime Primary Realtime Clock</Description><StartTime><Timestamp dt:dt="int">0</Timestamp><DateUtc dt:dt="string">2021-06-04T07:45:46Z</DateUtc></StartTime><FrequencyChanges><FrequencyChange><Frequency dt:dt="r8">2699970000</Frequency><Timestamp dt:dt="r8">23404875805715</Timestamp><Current d…	좌우반구com(split BVF)_1-026-1	60.021	1.0.0.163	1	2123977089	Professional	2.0.10.242	2.0.10.353	06-04-2021	2021-06-04 오전 7:45:46	16:45:46	2.0.10.248	374	1	{/}	조례	조	례	NULL	NULL	NULL	NULL	NULL	NULL	88	1	110	KSY3	List3	NULL	NULL	NULL	NULL	NULL	NULL	NULL	NULL	NULL	1	{/}	0	3	1120411	0	{/}	402
좌우반구com(split BVF)_1	26	1	<?xml version="1.0"?>\n<Clock xmlns:dt="urn:schemas-microsoft-com:datatypes"><Description dt:dt="string">E-Prime Primary Realtime Clock</Description><StartTime><Timestamp dt:dt="int">0</Timestamp><DateUtc dt:dt="string">2021-06-04T07:45:46Z</DateUtc></StartTime><FrequencyChanges><FrequencyChange><Frequency dt:dt="r8">2699970000</Frequency><Timestamp dt:dt="r8">23404875805715</Timestamp><Current d…	좌우반구com(split BVF)_1-026-1	60.021	1.0.0.163	1	2123977089	Professional	2.0.10.242	2.0.10.353	06-04-2021	2021-06-04 오전 7:45:46	16:45:46	2.0.10.248	64	1	{/}	조직	조	직	93	1	64	NULL	NULL	NULL	NULL	NULL	NULL	KSY3	List1	NULL	NULL	NULL	NULL	NULL	NULL	NULL	NULL	NULL	0	{/}	0	3	231056	0	z	745
좌우반구com(split BVF)_1	26	1	<?xml version="1.0"?>\n<Clock xmlns:dt="urn:schemas-microsoft-com:datatypes"><Description dt:dt="string">E-Prime Primary Realtime Clock</Description><StartTime><Timestamp dt:dt="int">0</Timestamp><DateUtc dt:dt="string">2021-06-04T07:45:46Z</DateUtc></StartTime><FrequencyChanges><FrequencyChange><Frequency dt:dt="r8">2699970000</Frequency><Timestamp dt:dt="r8">23404875805715</Timestamp><Current d…	좌우반구com(split BVF)_1-026-1	60.021	1.0.0.163	1	2123977089	Professional	2.0.10.242	2.0.10.353	06-04-2021	2021-06-04 오전 7:45:46	16:45:46	2.0.10.248	2	1	{/}	종류	종	류	116	1	2	NULL	NULL	NULL	NULL	NULL	NULL	KSY3	List1	NULL	NULL	NULL	NULL	NULL	NULL	NULL	NULL	NULL	1	{/}	0	3	67263	0	{/}	299
좌우반구com(split BVF)_1	26	1	<?xml version="1.0"?>\n<Clock xmlns:dt="urn:schemas-microsoft-com:datatypes"><Description dt:dt="string">E-Prime Primary Realtime Clock</Description><StartTime><Timestamp dt:dt="int">0</Timestamp><DateUtc dt:dt="string">2021-06-04T07:45:46Z</DateUtc></StartTime><FrequencyChanges><FrequencyChange><Frequency dt:dt="r8">2699970000</Frequency><Timestamp dt:dt="r8">23404875805715</Timestamp><Current d…	좌우반구com(split BVF)_1-026-1	60.021	1.0.0.163	1	2123977089	Professional	2.0.10.242	2.0.10.353	06-04-2021	2021-06-04 오전 7:45:46	16:45:46	2.0.10.248	266	2	z	종백	종	백	NULL	NULL	NULL	NULL	NULL	NULL	12	1	2	KSY2	List3	NULL	NULL	NULL	NULL	NULL	NULL	NULL	NULL	NULL	1	z	0	3	835544	0	z	401
좌우반구com(split BVF)_1	26	1	<?xml version="1.0"?>\n<Clock xmlns:dt="urn:schemas-microsoft-com:datatypes"><Description dt:dt="string">E-Prime Primary Realtime Clock</Description><StartTime><Timestamp dt:dt="int">0</Timestamp><DateUtc dt:dt="string">2021-06-04T07:45:46Z</DateUtc></StartTime><FrequencyChanges><FrequencyChange><Frequency dt:dt="r8">2699970000</Frequency><Timestamp dt:dt="r8">23404875805715</Timestamp><Current d…	좌우반구com(split BVF)_1-026-1	60.021	1.0.0.163	1	2123977089	Professional	2.0.10.242	2.0.10.353	06-04-2021	2021-06-04 오전 7:45:46	16:45:46	2.0.10.248	358	2	z	죽거	죽	거	NULL	NULL	NULL	NULL	NULL	NULL	105	1	94	KSY3	List3	NULL	NULL	NULL	NULL	NULL	NULL	NULL	NULL	NULL	1	z	0	3	1078592	0	z	462
좌우반구com(split BVF)_1	26	1	<?xml version="1.0"?>\n<Clock xmlns:dt="urn:schemas-microsoft-com:datatypes"><Description dt:dt="string">E-Prime Primary Realtime Clock</Description><StartTime><Timestamp dt:dt="int">0</Timestamp><DateUtc dt:dt="string">2021-06-04T07:45:46Z</DateUtc></StartTime><FrequencyChanges><FrequencyChange><Frequency dt:dt="r8">2699970000</Frequency><Timestamp dt:dt="r8">23404875805715</Timestamp><Current d…	좌우반구com(split BVF)_1-026-1	60.021	1.0.0.163	1	2123977089	Professional	2.0.10.242	2.0.10.353	06-04-2021	2021-06-04 오전 7:45:46	16:45:46	2.0.10.248	395	1	{/}	죽음	죽	음	NULL	NULL	NULL	NULL	NULL	NULL	61	1	131	KSY3	List3	NULL	NULL	NULL	NULL	NULL	NULL	NULL	NULL	NULL	1	{/}	0	3	1174725	0	{/}	367
좌우반구com(split BVF)_1	26	1	<?xml version="1.0"?>\n<Clock xmlns:dt="urn:schemas-microsoft-com:datatypes"><Description dt:dt="string">E-Prime Primary Realtime Clock</Description><StartTime><Timestamp dt:dt="int">0</Timestamp><DateUtc dt:dt="string">2021-06-04T07:45:46Z</DateUtc></StartTime><FrequencyChanges><FrequencyChange><Frequency dt:dt="r8">2699970000</Frequency><Timestamp dt:dt="r8">23404875805715</Timestamp><Current d…	좌우반구com(split BVF)_1-026-1	60.021	1.0.0.163	1	2123977089	Professional	2.0.10.242	2.0.10.353	06-04-2021	2021-06-04 오전 7:45:46	16:45:46	2.0.10.248	63	1	{/}	준거	준	거	39	1	63	NULL	NULL	NULL	NULL	NULL	NULL	KSY3	List1	NULL	NULL	NULL	NULL	NULL	NULL	NULL	NULL	NULL	1	{/}	0	3	228157	0	{/}	691
좌우반구com(split BVF)_1	26	1	<?xml version="1.0"?>\n<Clock xmlns:dt="urn:schemas-microsoft-com:datatypes"><Description dt:dt="string">E-Prime Primary Realtime Clock</Description><StartTime><Timestamp dt:dt="int">0</Timestamp><DateUtc dt:dt="string">2021-06-04T07:45:46Z</DateUtc></StartTime><FrequencyChanges><FrequencyChange><Frequency dt:dt="r8">2699970000</Frequency><Timestamp dt:dt="r8">23404875805715</Timestamp><Current d…	좌우반구com(split BVF)_1-026-1	60.021	1.0.0.163	1	2123977089	Professional	2.0.10.242	2.0.10.353	06-04-2021	2021-06-04 오전 7:45:46	16:45:46	2.0.10.248	80	2	z	증력	증	력	129	1	80	NULL	NULL	NULL	NULL	NULL	NULL	KSY2	List1	NULL	NULL	NULL	NULL	NULL	NULL	NULL	NULL	NULL	0	z	0	4	273075	0	{/}	501
좌우반구com(split BVF)_1	26	1	<?xml version="1.0"?>\n<Clock xmlns:dt="urn:schemas-microsoft-com:datatypes"><Description dt:dt="string">E-Prime Primary Realtime Clock</Description><StartTime><Timestamp dt:dt="int">0</Timestamp><DateUtc dt:dt="string">2021-06-04T07:45:46Z</DateUtc></StartTime><FrequencyChanges><FrequencyChange><Frequency dt:dt="r8">2699970000</Frequency><Timestamp dt:dt="r8">23404875805715</Timestamp><Current d…	좌우반구com(split BVF)_1-026-1	60.021	1.0.0.163	1	2123977089	Professional	2.0.10.242	2.0.10.353	06-04-2021	2021-06-04 오전 7:45:46	16:45:46	2.0.10.248	172	1	{/}	증인	증	인	NULL	NULL	NULL	114	1	40	NULL	NULL	NULL	KSY3	List2	NULL	NULL	NULL	NULL	NULL	NULL	NULL	NULL	NULL	1	{/}	1	3	546195	0	{/}	401
좌우반구com(split BVF)_1	26	1	<?xml version="1.0"?>\n<Clock xmlns:dt="urn:schemas-microsoft-com:datatypes"><Description dt:dt="string">E-Prime Primary Realtime Clock</Description><StartTime><Timestamp dt:dt="int">0</Timestamp><DateUtc dt:dt="string">2021-06-04T07:45:46Z</DateUtc></StartTime><FrequencyChanges><FrequencyChange><Frequency dt:dt="r8">2699970000</Frequency><Timestamp dt:dt="r8">23404875805715</Timestamp><Current d…	좌우반구com(split BVF)_1-026-1	60.021	1.0.0.163	1	2123977089	Professional	2.0.10.242	2.0.10.353	06-04-2021	2021-06-04 오전 7:45:46	16:45:46	2.0.10.248	140	2	z	지님	지	님	NULL	NULL	NULL	119	1	8	NULL	NULL	NULL	KSY2	List2	NULL	NULL	NULL	NULL	NULL	NULL	NULL	NULL	NULL	1	z	0	3	462175	0	z	430
좌우반구com(split BVF)_1	26	1	<?xml version="1.0"?>\n<Clock xmlns:dt="urn:schemas-microsoft-com:datatypes"><Description dt:dt="string">E-Prime Primary Realtime Clock</Description><StartTime><Timestamp dt:dt="int">0</Timestamp><DateUtc dt:dt="string">2021-06-04T07:45:46Z</DateUtc></StartTime><FrequencyChanges><FrequencyChange><Frequency dt:dt="r8">2699970000</Frequency><Timestamp dt:dt="r8">23404875805715</Timestamp><Current d…	좌우반구com(split BVF)_1-026-1	60.021	1.0.0.163	1	2123977089	Professional	2.0.10.242	2.0.10.353	06-04-2021	2021-06-04 오전 7:45:46	16:45:46	2.0.10.248	41	1	{/}	지적	지	적	105	1	41	NULL	NULL	NULL	NULL	NULL	NULL	KSY3	List1	NULL	NULL	NULL	NULL	NULL	NULL	NULL	NULL	NULL	1	{/}	0	3	169361	0	{/}	480
좌우반구com(split BVF)_1	26	1	<?xml version="1.0"?>\n<Clock xmlns:dt="urn:schemas-microsoft-com:datatypes"><Description dt:dt="string">E-Prime Primary Realtime Clock</Description><StartTime><Timestamp dt:dt="int">0</Timestamp><DateUtc dt:dt="string">2021-06-04T07:45:46Z</DateUtc></StartTime><FrequencyChanges><FrequencyChange><Frequency dt:dt="r8">2699970000</Frequency><Timestamp dt:dt="r8">23404875805715</Timestamp><Current d…	좌우반구com(split BVF)_1-026-1	60.021	1.0.0.163	1	2123977089	Professional	2.0.10.242	2.0.10.353	06-04-2021	2021-06-04 오전 7:45:46	16:45:46	2.0.10.248	214	1	{/}	지표	지	표	NULL	NULL	NULL	113	1	82	NULL	NULL	NULL	KSY3	List2	NULL	NULL	NULL	NULL	NULL	NULL	NULL	NULL	NULL	0	{/}	1	3	657556	0	z	407
좌우반구com(split BVF)_1	26	1	<?xml version="1.0"?>\n<Clock xmlns:dt="urn:schemas-microsoft-com:datatypes"><Description dt:dt="string">E-Prime Primary Realtime Clock</Description><StartTime><Timestamp dt:dt="int">0</Timestamp><DateUtc dt:dt="string">2021-06-04T07:45:46Z</DateUtc></StartTime><FrequencyChanges><FrequencyChange><Frequency dt:dt="r8">2699970000</Frequency><Timestamp dt:dt="r8">23404875805715</Timestamp><Current d…	좌우반구com(split BVF)_1-026-1	60.021	1.0.0.163	1	2123977089	Professional	2.0.10.242	2.0.10.353	06-04-2021	2021-06-04 오전 7:45:46	16:45:46	2.0.10.248	385	1	{/}	지혜	지	헤	NULL	NULL	NULL	NULL	NULL	NULL	123	1	121	KSY3	List3	NULL	NULL	NULL	NULL	NULL	NULL	NULL	NULL	NULL	1	{/}	1	3	1148634	0	{/}	491
좌우반구com(split BVF)_1	26	1	<?xml version="1.0"?>\n<Clock xmlns:dt="urn:schemas-microsoft-com:datatypes"><Description dt:dt="string">E-Prime Primary Realtime Clock</Description><StartTime><Timestamp dt:dt="int">0</Timestamp><DateUtc dt:dt="string">2021-06-04T07:45:46Z</DateUtc></StartTime><FrequencyChanges><FrequencyChange><Frequency dt:dt="r8">2699970000</Frequency><Timestamp dt:dt="r8">23404875805715</Timestamp><Current d…	좌우반구com(split BVF)_1-026-1	60.021	1.0.0.163	1	2123977089	Professional	2.0.10.242	2.0.10.353	06-04-2021	2021-06-04 오전 7:45:46	16:45:46	2.0.10.248	284	2	z	직매	직	매	NULL	NULL	NULL	NULL	NULL	NULL	16	1	20	KSY3	List3	NULL	NULL	NULL	NULL	NULL	NULL	NULL	NULL	NULL	1	z	0	3	882311	0	z	473
좌우반구com(split BVF)_1	26	1	<?xml version="1.0"?>\n<Clock xmlns:dt="urn:schemas-microsoft-com:datatypes"><Description dt:dt="string">E-Prime Primary Realtime Clock</Description><StartTime><Timestamp dt:dt="int">0</Timestamp><DateUtc dt:dt="string">2021-06-04T07:45:46Z</DateUtc></StartTime><FrequencyChanges><FrequencyChange><Frequency dt:dt="r8">2699970000</Frequency><Timestamp dt:dt="r8">23404875805715</Timestamp><Current d…	좌우반구com(split BVF)_1-026-1	60.021	1.0.0.163	1	2123977089	Professional	2.0.10.242	2.0.10.353	06-04-2021	2021-06-04 오전 7:45:46	16:45:46	2.0.10.248	225	1	{/}	직장	직	장	NULL	NULL	NULL	67	1	93	NULL	NULL	NULL	KSY3	List2	NULL	NULL	NULL	NULL	NULL	NULL	NULL	NULL	NULL	1	{/}	1	3	686496	0	{/}	371
좌우반구com(split BVF)_1	26	1	<?xml version="1.0"?>\n<Clock xmlns:dt="urn:schemas-microsoft-com:datatypes"><Description dt:dt="string">E-Prime Primary Realtime Clock</Description><StartTime><Timestamp dt:dt="int">0</Timestamp><DateUtc dt:dt="string">2021-06-04T07:45:46Z</DateUtc></StartTime><FrequencyChanges><FrequencyChange><Frequency dt:dt="r8">2699970000</Frequency><Timestamp dt:dt="r8">23404875805715</Timestamp><Current d…	좌우반구com(split BVF)_1-026-1	60.021	1.0.0.163	1	2123977089	Professional	2.0.10.242	2.0.10.353	06-04-2021	2021-06-04 오전 7:45:46	16:45:46	2.0.10.248	303	2	z	진회	진	회	NULL	NULL	NULL	NULL	NULL	NULL	35	1	39	KSY2	List3	NULL	NULL	NULL	NULL	NULL	NULL	NULL	NULL	NULL	1	z	0	3	931277	0	z	482
좌우반구com(split BVF)_1	26	1	<?xml version="1.0"?>\n<Clock xmlns:dt="urn:schemas-microsoft-com:datatypes"><Description dt:dt="string">E-Prime Primary Realtime Clock</Description><StartTime><Timestamp dt:dt="int">0</Timestamp><DateUtc dt:dt="string">2021-06-04T07:45:46Z</DateUtc></StartTime><FrequencyChanges><FrequencyChange><Frequency dt:dt="r8">2699970000</Frequency><Timestamp dt:dt="r8">23404875805715</Timestamp><Current d…	좌우반구com(split BVF)_1-026-1	60.021	1.0.0.163	1	2123977089	Professional	2.0.10.242	2.0.10.353	06-04-2021	2021-06-04 오전 7:45:46	16:45:46	2.0.10.248	258	1	{/}	질서	질	서	NULL	NULL	NULL	57	1	126	NULL	NULL	NULL	KSY3	List2	NULL	NULL	NULL	NULL	NULL	NULL	NULL	NULL	NULL	1	{/}	0	3	772916	0	{/}	390
좌우반구com(split BVF)_1	26	1	<?xml version="1.0"?>\n<Clock xmlns:dt="urn:schemas-microsoft-com:datatypes"><Description dt:dt="string">E-Prime Primary Realtime Clock</Description><StartTime><Timestamp dt:dt="int">0</Timestamp><DateUtc dt:dt="string">2021-06-04T07:45:46Z</DateUtc></StartTime><FrequencyChanges><FrequencyChange><Frequency dt:dt="r8">2699970000</Frequency><Timestamp dt:dt="r8">23404875805715</Timestamp><Current d…	좌우반구com(split BVF)_1-026-1	60.021	1.0.0.163	1	2123977089	Professional	2.0.10.242	2.0.10.353	06-04-2021	2021-06-04 오전 7:45:46	16:45:46	2.0.10.248	293	1	{/}	차량	차	량	NULL	NULL	NULL	NULL	NULL	NULL	93	1	29	KSY3	List3	NULL	NULL	NULL	NULL	NULL	NULL	NULL	NULL	NULL	0	{/}	0	3	905553	0	z	359
좌우반구com(split BVF)_1	26	1	<?xml version="1.0"?>\n<Clock xmlns:dt="urn:schemas-microsoft-com:datatypes"><Description dt:dt="string">E-Prime Primary Realtime Clock</Description><StartTime><Timestamp dt:dt="int">0</Timestamp><DateUtc dt:dt="string">2021-06-04T07:45:46Z</DateUtc></StartTime><FrequencyChanges><FrequencyChange><Frequency dt:dt="r8">2699970000</Frequency><Timestamp dt:dt="r8">23404875805715</Timestamp><Current d…	좌우반구com(split BVF)_1-026-1	60.021	1.0.0.163	1	2123977089	Professional	2.0.10.242	2.0.10.353	06-04-2021	2021-06-04 오전 7:45:46	16:45:46	2.0.10.248	309	1	{/}	차익	차	익	NULL	NULL	NULL	NULL	NULL	NULL	116	1	45	KSY3	List3	NULL	NULL	NULL	NULL	NULL	NULL	NULL	NULL	NULL	1	{/}	0	3	947338	0	{/}	669
좌우반구com(split BVF)_1	26	1	<?xml version="1.0"?>\n<Clock xmlns:dt="urn:schemas-microsoft-com:datatypes"><Description dt:dt="string">E-Prime Primary Realtime Clock</Description><StartTime><Timestamp dt:dt="int">0</Timestamp><DateUtc dt:dt="string">2021-06-04T07:45:46Z</DateUtc></StartTime><FrequencyChanges><FrequencyChange><Frequency dt:dt="r8">2699970000</Frequency><Timestamp dt:dt="r8">23404875805715</Timestamp><Current d…	좌우반구com(split BVF)_1-026-1	60.021	1.0.0.163	1	2123977089	Professional	2.0.10.242	2.0.10.353	06-04-2021	2021-06-04 오전 7:45:46	16:45:46	2.0.10.248	176	2	z	착반	착	반	NULL	NULL	NULL	76	1	44	NULL	NULL	NULL	KSY2	List2	NULL	NULL	NULL	NULL	NULL	NULL	NULL	NULL	NULL	1	z	0	3	556575	0	z	557
좌우반구com(split BVF)_1	26	1	<?xml version="1.0"?>\n<Clock xmlns:dt="urn:schemas-microsoft-com:datatypes"><Description dt:dt="string">E-Prime Primary Realtime Clock</Description><StartTime><Timestamp dt:dt="int">0</Timestamp><DateUtc dt:dt="string">2021-06-04T07:45:46Z</DateUtc></StartTime><FrequencyChanges><FrequencyChange><Frequency dt:dt="r8">2699970000</Frequency><Timestamp dt:dt="r8">23404875805715</Timestamp><Current d…	좌우반구com(split BVF)_1-026-1	60.021	1.0.0.163	1	2123977089	Professional	2.0.10.242	2.0.10.353	06-04-2021	2021-06-04 오전 7:45:46	16:45:46	2.0.10.248	102	1	{/}	책임	책	임	43	1	102	NULL	NULL	NULL	NULL	NULL	NULL	KSY3	List1	NULL	NULL	NULL	NULL	NULL	NULL	NULL	NULL	NULL	1	{/}	0	3	331271	0	{/}	304
좌우반구com(split BVF)_1	26	1	<?xml version="1.0"?>\n<Clock xmlns:dt="urn:schemas-microsoft-com:datatypes"><Description dt:dt="string">E-Prime Primary Realtime Clock</Description><StartTime><Timestamp dt:dt="int">0</Timestamp><DateUtc dt:dt="string">2021-06-04T07:45:46Z</DateUtc></StartTime><FrequencyChanges><FrequencyChange><Frequency dt:dt="r8">2699970000</Frequency><Timestamp dt:dt="r8">23404875805715</Timestamp><Current d…	좌우반구com(split BVF)_1-026-1	60.021	1.0.0.163	1	2123977089	Professional	2.0.10.242	2.0.10.353	06-04-2021	2021-06-04 오전 7:45:46	16:45:46	2.0.10.248	349	2	z	책희	책	희	NULL	NULL	NULL	NULL	NULL	NULL	91	1	85	KSY3	List3	NULL	NULL	NULL	NULL	NULL	NULL	NULL	NULL	NULL	1	z	0	4	1054401	0	z	917
좌우반구com(split BVF)_1	26	1	<?xml version="1.0"?>\n<Clock xmlns:dt="urn:schemas-microsoft-com:datatypes"><Description dt:dt="string">E-Prime Primary Realtime Clock</Description><StartTime><Timestamp dt:dt="int">0</Timestamp><DateUtc dt:dt="string">2021-06-04T07:45:46Z</DateUtc></StartTime><FrequencyChanges><FrequencyChange><Frequency dt:dt="r8">2699970000</Frequency><Timestamp dt:dt="r8">23404875805715</Timestamp><Current d…	좌우반구com(split BVF)_1-026-1	60.021	1.0.0.163	1	2123977089	Professional	2.0.10.242	2.0.10.353	06-04-2021	2021-06-04 오전 7:45:46	16:45:46	2.0.10.248	60	2	z	청휘	청	휘	115	1	60	NULL	NULL	NULL	NULL	NULL	NULL	KSY	List1	0		0	0	220260	183		0	0	1	z	0	3	220443	0	z	357
좌우반구com(split BVF)_1	26	1	<?xml version="1.0"?>\n<Clock xmlns:dt="urn:schemas-microsoft-com:datatypes"><Description dt:dt="string">E-Prime Primary Realtime Clock</Description><StartTime><Timestamp dt:dt="int">0</Timestamp><DateUtc dt:dt="string">2021-06-04T07:45:46Z</DateUtc></StartTime><FrequencyChanges><FrequencyChange><Frequency dt:dt="r8">2699970000</Frequency><Timestamp dt:dt="r8">23404875805715</Timestamp><Current d…	좌우반구com(split BVF)_1-026-1	60.021	1.0.0.163	1	2123977089	Professional	2.0.10.242	2.0.10.353	06-04-2021	2021-06-04 오전 7:45:46	16:45:46	2.0.10.248	234	2	z	체행	체	행	NULL	NULL	NULL	126	1	102	NULL	NULL	NULL	KSY	List2	0		0	-1	709588	183		0	0	1	z	1	3	709771	0	z	335
좌우반구com(split BVF)_1	26	1	<?xml version="1.0"?>\n<Clock xmlns:dt="urn:schemas-microsoft-com:datatypes"><Description dt:dt="string">E-Prime Primary Realtime Clock</Description><StartTime><Timestamp dt:dt="int">0</Timestamp><DateUtc dt:dt="string">2021-06-04T07:45:46Z</DateUtc></StartTime><FrequencyChanges><FrequencyChange><Frequency dt:dt="r8">2699970000</Frequency><Timestamp dt:dt="r8">23404875805715</Timestamp><Current d…	좌우반구com(split BVF)_1-026-1	60.021	1.0.0.163	1	2123977089	Professional	2.0.10.242	2.0.10.353	06-04-2021	2021-06-04 오전 7:45:46	16:45:46	2.0.10.248	121	1	{/}	체험	체	험	57	1	121	NULL	NULL	NULL	NULL	NULL	NULL	KSY3	List1	NULL	NULL	NULL	NULL	NULL	NULL	NULL	NULL	NULL	1	{/}	0	3	380737	0	{/}	445
좌우반구com(split BVF)_1	26	1	<?xml version="1.0"?>\n<Clock xmlns:dt="urn:schemas-microsoft-com:datatypes"><Description dt:dt="string">E-Prime Primary Realtime Clock</Description><StartTime><Timestamp dt:dt="int">0</Timestamp><DateUtc dt:dt="string">2021-06-04T07:45:46Z</DateUtc></StartTime><FrequencyChanges><FrequencyChange><Frequency dt:dt="r8">2699970000</Frequency><Timestamp dt:dt="r8">23404875805715</Timestamp><Current d…	좌우반구com(split BVF)_1-026-1	60.021	1.0.0.163	1	2123977089	Professional	2.0.10.242	2.0.10.353	06-04-2021	2021-06-04 오전 7:45:46	16:45:46	2.0.10.248	242	1	{/}	최고	최	고	NULL	NULL	NULL	41	1	110	NULL	NULL	NULL	KSY3	List2	NULL	NULL	NULL	NULL	NULL	NULL	NULL	NULL	NULL	1	{/}	0	3	730381	0	{/}	853
좌우반구com(split BVF)_1	26	1	<?xml version="1.0"?>\n<Clock xmlns:dt="urn:schemas-microsoft-com:datatypes"><Description dt:dt="string">E-Prime Primary Realtime Clock</Description><StartTime><Timestamp dt:dt="int">0</Timestamp><DateUtc dt:dt="string">2021-06-04T07:45:46Z</DateUtc></StartTime><FrequencyChanges><FrequencyChange><Frequency dt:dt="r8">2699970000</Frequency><Timestamp dt:dt="r8">23404875805715</Timestamp><Current d…	좌우반구com(split BVF)_1-026-1	60.021	1.0.0.163	1	2123977089	Professional	2.0.10.242	2.0.10.353	06-04-2021	2021-06-04 오전 7:45:46	16:45:46	2.0.10.248	142	2	z	최여	최	여	NULL	NULL	NULL	39	1	10	NULL	NULL	NULL	KSY	List2	0		1	-1	467256	184		0	0	1	z	0	4	467440	0	z	381
좌우반구com(split BVF)_1	26	1	<?xml version="1.0"?>\n<Clock xmlns:dt="urn:schemas-microsoft-com:datatypes"><Description dt:dt="string">E-Prime Primary Realtime Clock</Description><StartTime><Timestamp dt:dt="int">0</Timestamp><DateUtc dt:dt="string">2021-06-04T07:45:46Z</DateUtc></StartTime><FrequencyChanges><FrequencyChange><Frequency dt:dt="r8">2699970000</Frequency><Timestamp dt:dt="r8">23404875805715</Timestamp><Current d…	좌우반구com(split BVF)_1-026-1	60.021	1.0.0.163	1	2123977089	Professional	2.0.10.242	2.0.10.353	06-04-2021	2021-06-04 오전 7:45:46	16:45:46	2.0.10.248	257	2	z	최횟	최	횟	NULL	NULL	NULL	130	1	125	NULL	NULL	NULL	KSY	List2	0		0	0	770184	183		0	0	1	z	0	3	770367	0	z	347
좌우반구com(split BVF)_1	26	1	<?xml version="1.0"?>\n<Clock xmlns:dt="urn:schemas-microsoft-com:datatypes"><Description dt:dt="string">E-Prime Primary Realtime Clock</Description><StartTime><Timestamp dt:dt="int">0</Timestamp><DateUtc dt:dt="string">2021-06-04T07:45:46Z</DateUtc></StartTime><FrequencyChanges><FrequencyChange><Frequency dt:dt="r8">2699970000</Frequency><Timestamp dt:dt="r8">23404875805715</Timestamp><Current d…	좌우반구com(split BVF)_1-026-1	60.021	1.0.0.163	1	2123977089	Professional	2.0.10.242	2.0.10.353	06-04-2021	2021-06-04 오전 7:45:46	16:45:46	2.0.10.248	26	2	z	축허	축	허	44	1	26	NULL	NULL	NULL	NULL	NULL	NULL	KSY2	List1	NULL	NULL	NULL	NULL	NULL	NULL	NULL	NULL	NULL	1	z	0	4	129875	0	z	455
좌우반구com(split BVF)_1	26	1	<?xml version="1.0"?>\n<Clock xmlns:dt="urn:schemas-microsoft-com:datatypes"><Description dt:dt="string">E-Prime Primary Realtime Clock</Description><StartTime><Timestamp dt:dt="int">0</Timestamp><DateUtc dt:dt="string">2021-06-04T07:45:46Z</DateUtc></StartTime><FrequencyChanges><FrequencyChange><Frequency dt:dt="r8">2699970000</Frequency><Timestamp dt:dt="r8">23404875805715</Timestamp><Current d…	좌우반구com(split BVF)_1-026-1	60.021	1.0.0.163	1	2123977089	Professional	2.0.10.242	2.0.10.353	06-04-2021	2021-06-04 오전 7:45:46	16:45:46	2.0.10.248	131	2	z	축헤	축	헤	89	1	131	NULL	NULL	NULL	NULL	NULL	NULL	KSY2	List1	NULL	NULL	NULL	NULL	NULL	NULL	NULL	NULL	NULL	1	z	1	3	407427	0	z	483
좌우반구com(split BVF)_1	26	1	<?xml version="1.0"?>\n<Clock xmlns:dt="urn:schemas-microsoft-com:datatypes"><Description dt:dt="string">E-Prime Primary Realtime Clock</Description><StartTime><Timestamp dt:dt="int">0</Timestamp><DateUtc dt:dt="string">2021-06-04T07:45:46Z</DateUtc></StartTime><FrequencyChanges><FrequencyChange><Frequency dt:dt="r8">2699970000</Frequency><Timestamp dt:dt="r8">23404875805715</Timestamp><Current d…	좌우반구com(split BVF)_1-026-1	60.021	1.0.0.163	1	2123977089	Professional	2.0.10.242	2.0.10.353	06-04-2021	2021-06-04 오전 7:45:46	16:45:46	2.0.10.248	141	2	z	축희	축	희	NULL	NULL	NULL	9	1	9	NULL	NULL	NULL	KSY3	List2	NULL	NULL	NULL	NULL	NULL	NULL	NULL	NULL	NULL	1	z	0	3	464807	0	z	430
좌우반구com(split BVF)_1	26	1	<?xml version="1.0"?>\n<Clock xmlns:dt="urn:schemas-microsoft-com:datatypes"><Description dt:dt="string">E-Prime Primary Realtime Clock</Description><StartTime><Timestamp dt:dt="int">0</Timestamp><DateUtc dt:dt="string">2021-06-04T07:45:46Z</DateUtc></StartTime><FrequencyChanges><FrequencyChange><Frequency dt:dt="r8">2699970000</Frequency><Timestamp dt:dt="r8">23404875805715</Timestamp><Current d…	좌우반구com(split BVF)_1-026-1	60.021	1.0.0.163	1	2123977089	Professional	2.0.10.242	2.0.10.353	06-04-2021	2021-06-04 오전 7:45:46	16:45:46	2.0.10.248	359	2	z	측개	측	개	NULL	NULL	NULL	NULL	NULL	NULL	5	1	95	KSY2	List3	NULL	NULL	NULL	NULL	NULL	NULL	NULL	NULL	NULL	1	z	0	3	1081258	0	z	580
좌우반구com(split BVF)_1	26	1	<?xml version="1.0"?>\n<Clock xmlns:dt="urn:schemas-microsoft-com:datatypes"><Description dt:dt="string">E-Prime Primary Realtime Clock</Description><StartTime><Timestamp dt:dt="int">0</Timestamp><DateUtc dt:dt="string">2021-06-04T07:45:46Z</DateUtc></StartTime><FrequencyChanges><FrequencyChange><Frequency dt:dt="r8">2699970000</Frequency><Timestamp dt:dt="r8">23404875805715</Timestamp><Current d…	좌우반구com(split BVF)_1-026-1	60.021	1.0.0.163	1	2123977089	Professional	2.0.10.242	2.0.10.353	06-04-2021	2021-06-04 오전 7:45:46	16:45:46	2.0.10.248	206	1	{/}	치안	치	안	NULL	NULL	NULL	38	1	74	NULL	NULL	NULL	KSY3	List2	NULL	NULL	NULL	NULL	NULL	NULL	NULL	NULL	NULL	1	{/}	1	3	636497	0	{/}	482
좌우반구com(split BVF)_1	26	1	<?xml version="1.0"?>\n<Clock xmlns:dt="urn:schemas-microsoft-com:datatypes"><Description dt:dt="string">E-Prime Primary Realtime Clock</Description><StartTime><Timestamp dt:dt="int">0</Timestamp><DateUtc dt:dt="string">2021-06-04T07:45:46Z</DateUtc></StartTime><FrequencyChanges><FrequencyChange><Frequency dt:dt="r8">2699970000</Frequency><Timestamp dt:dt="r8">23404875805715</Timestamp><Current d…	좌우반구com(split BVF)_1-026-1	60.021	1.0.0.163	1	2123977089	Professional	2.0.10.242	2.0.10.353	06-04-2021	2021-06-04 오전 7:45:46	16:45:46	2.0.10.248	112	2	z	치책	치	책	12	1	112	NULL	NULL	NULL	NULL	NULL	NULL	KSY	List1	0		1	-1	357178	184		0	0	1	z	0	4	357362	0	z	397
좌우반구com(split BVF)_1	26	1	<?xml version="1.0"?>\n<Clock xmlns:dt="urn:schemas-microsoft-com:datatypes"><Description dt:dt="string">E-Prime Primary Realtime Clock</Description><StartTime><Timestamp dt:dt="int">0</Timestamp><DateUtc dt:dt="string">2021-06-04T07:45:46Z</DateUtc></StartTime><FrequencyChanges><FrequencyChange><Frequency dt:dt="r8">2699970000</Frequency><Timestamp dt:dt="r8">23404875805715</Timestamp><Current d…	좌우반구com(split BVF)_1-026-1	60.021	1.0.0.163	1	2123977089	Professional	2.0.10.242	2.0.10.353	06-04-2021	2021-06-04 오전 7:45:46	16:45:46	2.0.10.248	387	2	z	치향	치	향	NULL	NULL	NULL	NULL	NULL	NULL	77	1	123	KSY	List3	0		0	-1	1153649	183		0	0	1	z	1	3	1153832	0	z	413
좌우반구com(split BVF)_1	26	1	<?xml version="1.0"?>\n<Clock xmlns:dt="urn:schemas-microsoft-com:datatypes"><Description dt:dt="string">E-Prime Primary Realtime Clock</Description><StartTime><Timestamp dt:dt="int">0</Timestamp><DateUtc dt:dt="string">2021-06-04T07:45:46Z</DateUtc></StartTime><FrequencyChanges><FrequencyChange><Frequency dt:dt="r8">2699970000</Frequency><Timestamp dt:dt="r8">23404875805715</Timestamp><Current d…	좌우반구com(split BVF)_1-026-1	60.021	1.0.0.163	1	2123977089	Professional	2.0.10.242	2.0.10.353	06-04-2021	2021-06-04 오전 7:45:46	16:45:46	2.0.10.248	198	1	{/}	타격	타	격	NULL	NULL	NULL	40	1	66	NULL	NULL	NULL	KSY3	List2	NULL	NULL	NULL	NULL	NULL	NULL	NULL	NULL	NULL	1	{/}	1	3	614871	0	{/}	421
좌우반구com(split BVF)_1	26	1	<?xml version="1.0"?>\n<Clock xmlns:dt="urn:schemas-microsoft-com:datatypes"><Description dt:dt="string">E-Prime Primary Realtime Clock</Description><StartTime><Timestamp dt:dt="int">0</Timestamp><DateUtc dt:dt="string">2021-06-04T07:45:46Z</DateUtc></StartTime><FrequencyChanges><FrequencyChange><Frequency dt:dt="r8">2699970000</Frequency><Timestamp dt:dt="r8">23404875805715</Timestamp><Current d…	좌우반구com(split BVF)_1-026-1	60.021	1.0.0.163	1	2123977089	Professional	2.0.10.242	2.0.10.353	06-04-2021	2021-06-04 오전 7:45:46	16:45:46	2.0.10.248	231	1	{/}	탈퇴	탈	퇴	NULL	NULL	NULL	51	1	99	NULL	NULL	NULL	KSY3	List2	NULL	NULL	NULL	NULL	NULL	NULL	NULL	NULL	NULL	1	{/}	1	3	702057	0	{/}	370
좌우반구com(split BVF)_1	26	1	<?xml version="1.0"?>\n<Clock xmlns:dt="urn:schemas-microsoft-com:datatypes"><Description dt:dt="string">E-Prime Primary Realtime Clock</Description><StartTime><Timestamp dt:dt="int">0</Timestamp><DateUtc dt:dt="string">2021-06-04T07:45:46Z</DateUtc></StartTime><FrequencyChanges><FrequencyChange><Frequency dt:dt="r8">2699970000</Frequency><Timestamp dt:dt="r8">23404875805715</Timestamp><Current d…	좌우반구com(split BVF)_1-026-1	60.021	1.0.0.163	1	2123977089	Professional	2.0.10.242	2.0.10.353	06-04-2021	2021-06-04 오전 7:45:46	16:45:46	2.0.10.248	74	2	z	태스	태	스	34	1	74	NULL	NULL	NULL	NULL	NULL	NULL	KSY	List1	0		0	0	257247	183		0	0	1	z	0	3	257430	0	z	378
좌우반구com(split BVF)_1	26	1	<?xml version="1.0"?>\n<Clock xmlns:dt="urn:schemas-microsoft-com:datatypes"><Description dt:dt="string">E-Prime Primary Realtime Clock</Description><StartTime><Timestamp dt:dt="int">0</Timestamp><DateUtc dt:dt="string">2021-06-04T07:45:46Z</DateUtc></StartTime><FrequencyChanges><FrequencyChange><Frequency dt:dt="r8">2699970000</Frequency><Timestamp dt:dt="r8">23404875805715</Timestamp><Current d…	좌우반구com(split BVF)_1-026-1	60.021	1.0.0.163	1	2123977089	Professional	2.0.10.242	2.0.10.353	06-04-2021	2021-06-04 오전 7:45:46	16:45:46	2.0.10.248	328	1	{/}	택시	택	시	NULL	NULL	NULL	NULL	NULL	NULL	62	1	64	KSY3	List3	NULL	NULL	NULL	NULL	NULL	NULL	NULL	NULL	NULL	1	{/}	0	3	998537	0	{/}	326
좌우반구com(split BVF)_1	26	1	<?xml version="1.0"?>\n<Clock xmlns:dt="urn:schemas-microsoft-com:datatypes"><Description dt:dt="string">E-Prime Primary Realtime Clock</Description><StartTime><Timestamp dt:dt="int">0</Timestamp><DateUtc dt:dt="string">2021-06-04T07:45:46Z</DateUtc></StartTime><FrequencyChanges><FrequencyChange><Frequency dt:dt="r8">2699970000</Frequency><Timestamp dt:dt="r8">23404875805715</Timestamp><Current d…	좌우반구com(split BVF)_1-026-1	60.021	1.0.0.163	1	2123977089	Professional	2.0.10.242	2.0.10.353	06-04-2021	2021-06-04 오전 7:45:46	16:45:46	2.0.10.248	33	2	z	택정	택	정	15	1	33	NULL	NULL	NULL	NULL	NULL	NULL	KSY	List1	0		0	-1	148085	183		0	0	1	z	0	3	148268	0	z	430
좌우반구com(split BVF)_1	26	1	<?xml version="1.0"?>\n<Clock xmlns:dt="urn:schemas-microsoft-com:datatypes"><Description dt:dt="string">E-Prime Primary Realtime Clock</Description><StartTime><Timestamp dt:dt="int">0</Timestamp><DateUtc dt:dt="string">2021-06-04T07:45:46Z</DateUtc></StartTime><FrequencyChanges><FrequencyChange><Frequency dt:dt="r8">2699970000</Frequency><Timestamp dt:dt="r8">23404875805715</Timestamp><Current d…	좌우반구com(split BVF)_1-026-1	60.021	1.0.0.163	1	2123977089	Professional	2.0.10.242	2.0.10.353	06-04-2021	2021-06-04 오전 7:45:46	16:45:46	2.0.10.248	6	2	z	통락	통	락	62	1	6	NULL	NULL	NULL	NULL	NULL	NULL	KSY3	List1	NULL	NULL	NULL	NULL	NULL	NULL	NULL	NULL	NULL	1	z	0	3	77393	0	z	417
좌우반구com(split BVF)_1	26	1	<?xml version="1.0"?>\n<Clock xmlns:dt="urn:schemas-microsoft-com:datatypes"><Description dt:dt="string">E-Prime Primary Realtime Clock</Description><StartTime><Timestamp dt:dt="int">0</Timestamp><DateUtc dt:dt="string">2021-06-04T07:45:46Z</DateUtc></StartTime><FrequencyChanges><FrequencyChange><Frequency dt:dt="r8">2699970000</Frequency><Timestamp dt:dt="r8">23404875805715</Timestamp><Current d…	좌우반구com(split BVF)_1-026-1	60.021	1.0.0.163	1	2123977089	Professional	2.0.10.242	2.0.10.353	06-04-2021	2021-06-04 오전 7:45:46	16:45:46	2.0.10.248	184	2	z	통록	통	록	NULL	NULL	NULL	28	1	52	NULL	NULL	NULL	KSY2	List2	NULL	NULL	NULL	NULL	NULL	NULL	NULL	NULL	NULL	1	z	0	3	577851	0	z	633
좌우반구com(split BVF)_1	26	1	<?xml version="1.0"?>\n<Clock xmlns:dt="urn:schemas-microsoft-com:datatypes"><Description dt:dt="string">E-Prime Primary Realtime Clock</Description><StartTime><Timestamp dt:dt="int">0</Timestamp><DateUtc dt:dt="string">2021-06-04T07:45:46Z</DateUtc></StartTime><FrequencyChanges><FrequencyChange><Frequency dt:dt="r8">2699970000</Frequency><Timestamp dt:dt="r8">23404875805715</Timestamp><Current d…	좌우반구com(split BVF)_1-026-1	60.021	1.0.0.163	1	2123977089	Professional	2.0.10.242	2.0.10.353	06-04-2021	2021-06-04 오전 7:45:46	16:45:46	2.0.10.248	25	2	z	통류	통	류	123	1	25	NULL	NULL	NULL	NULL	NULL	NULL	KSY2	List1	NULL	NULL	NULL	NULL	NULL	NULL	NULL	NULL	NULL	1	z	0	3	127242	0	z	424
좌우반구com(split BVF)_1	26	1	<?xml version="1.0"?>\n<Clock xmlns:dt="urn:schemas-microsoft-com:datatypes"><Description dt:dt="string">E-Prime Primary Realtime Clock</Description><StartTime><Timestamp dt:dt="int">0</Timestamp><DateUtc dt:dt="string">2021-06-04T07:45:46Z</DateUtc></StartTime><FrequencyChanges><FrequencyChange><Frequency dt:dt="r8">2699970000</Frequency><Timestamp dt:dt="r8">23404875805715</Timestamp><Current d…	좌우반구com(split BVF)_1-026-1	60.021	1.0.0.163	1	2123977089	Professional	2.0.10.242	2.0.10.353	06-04-2021	2021-06-04 오전 7:45:46	16:45:46	2.0.10.248	50	2	z	퇴착	퇴	착	98	1	50	NULL	NULL	NULL	NULL	NULL	NULL	KSY2	List1	NULL	NULL	NULL	NULL	NULL	NULL	NULL	NULL	NULL	1	z	0	4	193486	0	z	507
좌우반구com(split BVF)_1	26	1	<?xml version="1.0"?>\n<Clock xmlns:dt="urn:schemas-microsoft-com:datatypes"><Description dt:dt="string">E-Prime Primary Realtime Clock</Description><StartTime><Timestamp dt:dt="int">0</Timestamp><DateUtc dt:dt="string">2021-06-04T07:45:46Z</DateUtc></StartTime><FrequencyChanges><FrequencyChange><Frequency dt:dt="r8">2699970000</Frequency><Timestamp dt:dt="r8">23404875805715</Timestamp><Current d…	좌우반구com(split BVF)_1-026-1	60.021	1.0.0.163	1	2123977089	Professional	2.0.10.242	2.0.10.353	06-04-2021	2021-06-04 오전 7:45:46	16:45:46	2.0.10.248	160	1	{/}	판단	판	단	NULL	NULL	NULL	106	1	28	NULL	NULL	NULL	KSY3	List2	NULL	NULL	NULL	NULL	NULL	NULL	NULL	NULL	NULL	1	{/}	0	3	514290	0	{/}	491
좌우반구com(split BVF)_1	26	1	<?xml version="1.0"?>\n<Clock xmlns:dt="urn:schemas-microsoft-com:datatypes"><Description dt:dt="string">E-Prime Primary Realtime Clock</Description><StartTime><Timestamp dt:dt="int">0</Timestamp><DateUtc dt:dt="string">2021-06-04T07:45:46Z</DateUtc></StartTime><FrequencyChanges><FrequencyChange><Frequency dt:dt="r8">2699970000</Frequency><Timestamp dt:dt="r8">23404875805715</Timestamp><Current d…	좌우반구com(split BVF)_1-026-1	60.021	1.0.0.163	1	2123977089	Professional	2.0.10.242	2.0.10.353	06-04-2021	2021-06-04 오전 7:45:46	16:45:46	2.0.10.248	18	1	{/}	판매	판	매	19	1	18	NULL	NULL	NULL	NULL	NULL	NULL	KSY3	List1	NULL	NULL	NULL	NULL	NULL	NULL	NULL	NULL	NULL	1	{/}	0	3	108582	0	{/}	420
좌우반구com(split BVF)_1	26	1	<?xml version="1.0"?>\n<Clock xmlns:dt="urn:schemas-microsoft-com:datatypes"><Description dt:dt="string">E-Prime Primary Realtime Clock</Description><StartTime><Timestamp dt:dt="int">0</Timestamp><DateUtc dt:dt="string">2021-06-04T07:45:46Z</DateUtc></StartTime><FrequencyChanges><FrequencyChange><Frequency dt:dt="r8">2699970000</Frequency><Timestamp dt:dt="r8">23404875805715</Timestamp><Current d…	좌우반구com(split BVF)_1-026-1	60.021	1.0.0.163	1	2123977089	Professional	2.0.10.242	2.0.10.353	06-04-2021	2021-06-04 오전 7:45:46	16:45:46	2.0.10.248	377	1	{/}	표현	표	현	NULL	NULL	NULL	NULL	NULL	NULL	76	1	113	KSY3	List3	NULL	NULL	NULL	NULL	NULL	NULL	NULL	NULL	NULL	1	{/}	0	3	1128108	0	{/}	321
좌우반구com(split BVF)_1	26	1	<?xml version="1.0"?>\n<Clock xmlns:dt="urn:schemas-microsoft-com:datatypes"><Description dt:dt="string">E-Prime Primary Realtime Clock</Description><StartTime><Timestamp dt:dt="int">0</Timestamp><DateUtc dt:dt="string">2021-06-04T07:45:46Z</DateUtc></StartTime><FrequencyChanges><FrequencyChange><Frequency dt:dt="r8">2699970000</Frequency><Timestamp dt:dt="r8">23404875805715</Timestamp><Current d…	좌우반구com(split BVF)_1-026-1	60.021	1.0.0.163	1	2123977089	Professional	2.0.10.242	2.0.10.353	06-04-2021	2021-06-04 오전 7:45:46	16:45:46	2.0.10.248	86	2	z	품결	품	결	7	1	86	NULL	NULL	NULL	NULL	NULL	NULL	KSY2	List1	NULL	NULL	NULL	NULL	NULL	NULL	NULL	NULL	NULL	1	z	0	3	289169	0	z	735
좌우반구com(split BVF)_1	26	1	<?xml version="1.0"?>\n<Clock xmlns:dt="urn:schemas-microsoft-com:datatypes"><Description dt:dt="string">E-Prime Primary Realtime Clock</Description><StartTime><Timestamp dt:dt="int">0</Timestamp><DateUtc dt:dt="string">2021-06-04T07:45:46Z</DateUtc></StartTime><FrequencyChanges><FrequencyChange><Frequency dt:dt="r8">2699970000</Frequency><Timestamp dt:dt="r8">23404875805715</Timestamp><Current d…	좌우반구com(split BVF)_1-026-1	60.021	1.0.0.163	1	2123977089	Professional	2.0.10.242	2.0.10.353	06-04-2021	2021-06-04 오전 7:45:46	16:45:46	2.0.10.248	72	2	z	필관	필	관	82	1	72	NULL	NULL	NULL	NULL	NULL	NULL	KSY2	List1	NULL	NULL	NULL	NULL	NULL	NULL	NULL	NULL	NULL	1	z	0	4	252099	0	z	525
좌우반구com(split BVF)_1	26	1	<?xml version="1.0"?>\n<Clock xmlns:dt="urn:schemas-microsoft-com:datatypes"><Description dt:dt="string">E-Prime Primary Realtime Clock</Description><StartTime><Timestamp dt:dt="int">0</Timestamp><DateUtc dt:dt="string">2021-06-04T07:45:46Z</DateUtc></StartTime><FrequencyChanges><FrequencyChange><Frequency dt:dt="r8">2699970000</Frequency><Timestamp dt:dt="r8">23404875805715</Timestamp><Current d…	좌우반구com(split BVF)_1-026-1	60.021	1.0.0.163	1	2123977089	Professional	2.0.10.242	2.0.10.353	06-04-2021	2021-06-04 오전 7:45:46	16:45:46	2.0.10.248	96	1	{/}	필수	필	수	86	1	96	NULL	NULL	NULL	NULL	NULL	NULL	KSY3	List1	NULL	NULL	NULL	NULL	NULL	NULL	NULL	NULL	NULL	1	{/}	0	4	315460	0	{/}	331
좌우반구com(split BVF)_1	26	1	<?xml version="1.0"?>\n<Clock xmlns:dt="urn:schemas-microsoft-com:datatypes"><Description dt:dt="string">E-Prime Primary Realtime Clock</Description><StartTime><Timestamp dt:dt="int">0</Timestamp><DateUtc dt:dt="string">2021-06-04T07:45:46Z</DateUtc></StartTime><FrequencyChanges><FrequencyChange><Frequency dt:dt="r8">2699970000</Frequency><Timestamp dt:dt="r8">23404875805715</Timestamp><Current d…	좌우반구com(split BVF)_1-026-1	60.021	1.0.0.163	1	2123977089	Professional	2.0.10.242	2.0.10.353	06-04-2021	2021-06-04 오전 7:45:46	16:45:46	2.0.10.248	292	1	{/}	핑계	핑	계	NULL	NULL	NULL	NULL	NULL	NULL	23	1	28	KSY3	List3	NULL	NULL	NULL	NULL	NULL	NULL	NULL	NULL	NULL	1	{/}	0	4	903004	0	{/}	340
좌우반구com(split BVF)_1	26	1	<?xml version="1.0"?>\n<Clock xmlns:dt="urn:schemas-microsoft-com:datatypes"><Description dt:dt="string">E-Prime Primary Realtime Clock</Description><StartTime><Timestamp dt:dt="int">0</Timestamp><DateUtc dt:dt="string">2021-06-04T07:45:46Z</DateUtc></StartTime><FrequencyChanges><FrequencyChange><Frequency dt:dt="r8">2699970000</Frequency><Timestamp dt:dt="r8">23404875805715</Timestamp><Current d…	좌우반구com(split BVF)_1-026-1	60.021	1.0.0.163	1	2123977089	Professional	2.0.10.242	2.0.10.353	06-04-2021	2021-06-04 오전 7:45:46	16:45:46	2.0.10.248	75	2	z	핑품	핑	품	125	1	75	NULL	NULL	NULL	NULL	NULL	NULL	KSY	List1	0		0	-1	259829	183		0	0	1	z	1	3	260012	0	z	356
좌우반구com(split BVF)_1	26	1	<?xml version="1.0"?>\n<Clock xmlns:dt="urn:schemas-microsoft-com:datatypes"><Description dt:dt="string">E-Prime Primary Realtime Clock</Description><StartTime><Timestamp dt:dt="int">0</Timestamp><DateUtc dt:dt="string">2021-06-04T07:45:46Z</DateUtc></StartTime><FrequencyChanges><FrequencyChange><Frequency dt:dt="r8">2699970000</Frequency><Timestamp dt:dt="r8">23404875805715</Timestamp><Current d…	좌우반구com(split BVF)_1-026-1	60.021	1.0.0.163	1	2123977089	Professional	2.0.10.242	2.0.10.353	06-04-2021	2021-06-04 오전 7:45:46	16:45:46	2.0.10.248	271	1	{/}	하나	하	나	NULL	NULL	NULL	NULL	NULL	NULL	64	1	7	KSY3	List3	NULL	NULL	NULL	NULL	NULL	NULL	NULL	NULL	NULL	1	{/}	1	3	848739	0	{/}	454
좌우반구com(split BVF)_1	26	1	<?xml version="1.0"?>\n<Clock xmlns:dt="urn:schemas-microsoft-com:datatypes"><Description dt:dt="string">E-Prime Primary Realtime Clock</Description><StartTime><Timestamp dt:dt="int">0</Timestamp><DateUtc dt:dt="string">2021-06-04T07:45:46Z</DateUtc></StartTime><FrequencyChanges><FrequencyChange><Frequency dt:dt="r8">2699970000</Frequency><Timestamp dt:dt="r8">23404875805715</Timestamp><Current d…	좌우반구com(split BVF)_1-026-1	60.021	1.0.0.163	1	2123977089	Professional	2.0.10.242	2.0.10.353	06-04-2021	2021-06-04 오전 7:45:46	16:45:46	2.0.10.248	252	1	{/}	한계	한	계	NULL	NULL	NULL	83	1	120	NULL	NULL	NULL	KSY3	List2	NULL	NULL	NULL	NULL	NULL	NULL	NULL	NULL	NULL	0	{/}	0	3	756788	0	z	822
좌우반구com(split BVF)_1	26	1	<?xml version="1.0"?>\n<Clock xmlns:dt="urn:schemas-microsoft-com:datatypes"><Description dt:dt="string">E-Prime Primary Realtime Clock</Description><StartTime><Timestamp dt:dt="int">0</Timestamp><DateUtc dt:dt="string">2021-06-04T07:45:46Z</DateUtc></StartTime><FrequencyChanges><FrequencyChange><Frequency dt:dt="r8">2699970000</Frequency><Timestamp dt:dt="r8">23404875805715</Timestamp><Current d…	좌우반구com(split BVF)_1-026-1	60.021	1.0.0.163	1	2123977089	Professional	2.0.10.242	2.0.10.353	06-04-2021	2021-06-04 오전 7:45:46	16:45:46	2.0.10.248	335	1	{/}	핵심	핵	심	NULL	NULL	NULL	NULL	NULL	NULL	34	1	71	KSY3	List3	NULL	NULL	NULL	NULL	NULL	NULL	NULL	NULL	NULL	1	{/}	0	3	1016897	0	{/}	389
좌우반구com(split BVF)_1	26	1	<?xml version="1.0"?>\n<Clock xmlns:dt="urn:schemas-microsoft-com:datatypes"><Description dt:dt="string">E-Prime Primary Realtime Clock</Description><StartTime><Timestamp dt:dt="int">0</Timestamp><DateUtc dt:dt="string">2021-06-04T07:45:46Z</DateUtc></StartTime><FrequencyChanges><FrequencyChange><Frequency dt:dt="r8">2699970000</Frequency><Timestamp dt:dt="r8">23404875805715</Timestamp><Current d…	좌우반구com(split BVF)_1-026-1	60.021	1.0.0.163	1	2123977089	Professional	2.0.10.242	2.0.10.353	06-04-2021	2021-06-04 오전 7:45:46	16:45:46	2.0.10.248	44	2	z	핵외	핵	외	66	1	44	NULL	NULL	NULL	NULL	NULL	NULL	KSY	List1	0		1	-1	177291	184		0	0	1	z	0	4	177475	0	z	470
좌우반구com(split BVF)_1	26	1	<?xml version="1.0"?>\n<Clock xmlns:dt="urn:schemas-microsoft-com:datatypes"><Description dt:dt="string">E-Prime Primary Realtime Clock</Description><StartTime><Timestamp dt:dt="int">0</Timestamp><DateUtc dt:dt="string">2021-06-04T07:45:46Z</DateUtc></StartTime><FrequencyChanges><FrequencyChange><Frequency dt:dt="r8">2699970000</Frequency><Timestamp dt:dt="r8">23404875805715</Timestamp><Current d…	좌우반구com(split BVF)_1-026-1	60.021	1.0.0.163	1	2123977089	Professional	2.0.10.242	2.0.10.353	06-04-2021	2021-06-04 오전 7:45:46	16:45:46	2.0.10.248	345	2	z	핵정	핵	정	NULL	NULL	NULL	NULL	NULL	NULL	48	1	81	KSY	List3	0		0	0	1043055	183		0	0	1	z	0	3	1043238	0	z	504
좌우반구com(split BVF)_1	26	1	<?xml version="1.0"?>\n<Clock xmlns:dt="urn:schemas-microsoft-com:datatypes"><Description dt:dt="string">E-Prime Primary Realtime Clock</Description><StartTime><Timestamp dt:dt="int">0</Timestamp><DateUtc dt:dt="string">2021-06-04T07:45:46Z</DateUtc></StartTime><FrequencyChanges><FrequencyChange><Frequency dt:dt="r8">2699970000</Frequency><Timestamp dt:dt="r8">23404875805715</Timestamp><Current d…	좌우반구com(split BVF)_1-026-1	60.021	1.0.0.163	1	2123977089	Professional	2.0.10.242	2.0.10.353	06-04-2021	2021-06-04 오전 7:45:46	16:45:46	2.0.10.248	268	1	{/}	행보	행	보	NULL	NULL	NULL	NULL	NULL	NULL	109	1	4	KSY3	List3	NULL	NULL	NULL	NULL	NULL	NULL	NULL	NULL	NULL	1	{/}	0	3	840809	0	{/}	560
좌우반구com(split BVF)_1	26	1	<?xml version="1.0"?>\n<Clock xmlns:dt="urn:schemas-microsoft-com:datatypes"><Description dt:dt="string">E-Prime Primary Realtime Clock</Description><StartTime><Timestamp dt:dt="int">0</Timestamp><DateUtc dt:dt="string">2021-06-04T07:45:46Z</DateUtc></StartTime><FrequencyChanges><FrequencyChange><Frequency dt:dt="r8">2699970000</Frequency><Timestamp dt:dt="r8">23404875805715</Timestamp><Current d…	좌우반구com(split BVF)_1-026-1	60.021	1.0.0.163	1	2123977089	Professional	2.0.10.242	2.0.10.353	06-04-2021	2021-06-04 오전 7:45:46	16:45:46	2.0.10.248	186	1	{/}	행운	행	운	NULL	NULL	NULL	18	1	54	NULL	NULL	NULL	KSY3	List2	NULL	NULL	NULL	NULL	NULL	NULL	NULL	NULL	NULL	1	{/}	1	3	583282	0	{/}	370
좌우반구com(split BVF)_1	26	1	<?xml version="1.0"?>\n<Clock xmlns:dt="urn:schemas-microsoft-com:datatypes"><Description dt:dt="string">E-Prime Primary Realtime Clock</Description><StartTime><Timestamp dt:dt="int">0</Timestamp><DateUtc dt:dt="string">2021-06-04T07:45:46Z</DateUtc></StartTime><FrequencyChanges><FrequencyChange><Frequency dt:dt="r8">2699970000</Frequency><Timestamp dt:dt="r8">23404875805715</Timestamp><Current d…	좌우반구com(split BVF)_1-026-1	60.021	1.0.0.163	1	2123977089	Professional	2.0.10.242	2.0.10.353	06-04-2021	2021-06-04 오전 7:45:46	16:45:46	2.0.10.248	166	2	z	행회	행	회	NULL	NULL	NULL	115	1	34	NULL	NULL	NULL	KSY	List2	0		0	0	530068	183		0	0	0	z	0	3	530251	0	{/}	578
좌우반구com(split BVF)_1	26	1	<?xml version="1.0"?>\n<Clock xmlns:dt="urn:schemas-microsoft-com:datatypes"><Description dt:dt="string">E-Prime Primary Realtime Clock</Description><StartTime><Timestamp dt:dt="int">0</Timestamp><DateUtc dt:dt="string">2021-06-04T07:45:46Z</DateUtc></StartTime><FrequencyChanges><FrequencyChange><Frequency dt:dt="r8">2699970000</Frequency><Timestamp dt:dt="r8">23404875805715</Timestamp><Current d…	좌우반구com(split BVF)_1-026-1	60.021	1.0.0.163	1	2123977089	Professional	2.0.10.242	2.0.10.353	06-04-2021	2021-06-04 오전 7:45:46	16:45:46	2.0.10.248	138	1	{/}	향수	향	수	NULL	NULL	NULL	4	1	6	NULL	NULL	NULL	KSY3	List2	NULL	NULL	NULL	NULL	NULL	NULL	NULL	NULL	NULL	1	{/}	0	4	457127	0	{/}	391
좌우반구com(split BVF)_1	26	1	<?xml version="1.0"?>\n<Clock xmlns:dt="urn:schemas-microsoft-com:datatypes"><Description dt:dt="string">E-Prime Primary Realtime Clock</Description><StartTime><Timestamp dt:dt="int">0</Timestamp><DateUtc dt:dt="string">2021-06-04T07:45:46Z</DateUtc></StartTime><FrequencyChanges><FrequencyChange><Frequency dt:dt="r8">2699970000</Frequency><Timestamp dt:dt="r8">23404875805715</Timestamp><Current d…	좌우반구com(split BVF)_1-026-1	60.021	1.0.0.163	1	2123977089	Professional	2.0.10.242	2.0.10.353	06-04-2021	2021-06-04 오전 7:45:46	16:45:46	2.0.10.248	369	2	z	향엄	향	엄	NULL	NULL	NULL	NULL	NULL	NULL	132	1	105	KSY	List3	0		1	-1	1107515	184		0	0	1	z	0	4	1107699	0	z	314
좌우반구com(split BVF)_1	26	1	<?xml version="1.0"?>\n<Clock xmlns:dt="urn:schemas-microsoft-com:datatypes"><Description dt:dt="string">E-Prime Primary Realtime Clock</Description><StartTime><Timestamp dt:dt="int">0</Timestamp><DateUtc dt:dt="string">2021-06-04T07:45:46Z</DateUtc></StartTime><FrequencyChanges><FrequencyChange><Frequency dt:dt="r8">2699970000</Frequency><Timestamp dt:dt="r8">23404875805715</Timestamp><Current d…	좌우반구com(split BVF)_1-026-1	60.021	1.0.0.163	1	2123977089	Professional	2.0.10.242	2.0.10.353	06-04-2021	2021-06-04 오전 7:45:46	16:45:46	2.0.10.248	216	2	z	허낌	허	낌	NULL	NULL	NULL	128	1	84	NULL	NULL	NULL	KSY3	List2	NULL	NULL	NULL	NULL	NULL	NULL	NULL	NULL	NULL	1	z	0	3	662738	0	z	465
좌우반구com(split BVF)_1	26	1	<?xml version="1.0"?>\n<Clock xmlns:dt="urn:schemas-microsoft-com:datatypes"><Description dt:dt="string">E-Prime Primary Realtime Clock</Description><StartTime><Timestamp dt:dt="int">0</Timestamp><DateUtc dt:dt="string">2021-06-04T07:45:46Z</DateUtc></StartTime><FrequencyChanges><FrequencyChange><Frequency dt:dt="r8">2699970000</Frequency><Timestamp dt:dt="r8">23404875805715</Timestamp><Current d…	좌우반구com(split BVF)_1-026-1	60.021	1.0.0.163	1	2123977089	Professional	2.0.10.242	2.0.10.353	06-04-2021	2021-06-04 오전 7:45:46	16:45:46	2.0.10.248	373	1	{/}	허락	허	락	NULL	NULL	NULL	NULL	NULL	NULL	106	1	109	KSY3	List3	NULL	NULL	NULL	NULL	NULL	NULL	NULL	NULL	NULL	1	{/}	0	4	1117862	0	{/}	343
좌우반구com(split BVF)_1	26	1	<?xml version="1.0"?>\n<Clock xmlns:dt="urn:schemas-microsoft-com:datatypes"><Description dt:dt="string">E-Prime Primary Realtime Clock</Description><StartTime><Timestamp dt:dt="int">0</Timestamp><DateUtc dt:dt="string">2021-06-04T07:45:46Z</DateUtc></StartTime><FrequencyChanges><FrequencyChange><Frequency dt:dt="r8">2699970000</Frequency><Timestamp dt:dt="r8">23404875805715</Timestamp><Current d…	좌우반구com(split BVF)_1-026-1	60.021	1.0.0.163	1	2123977089	Professional	2.0.10.242	2.0.10.353	06-04-2021	2021-06-04 오전 7:45:46	16:45:46	2.0.10.248	247	2	z	허빈	허	빈	NULL	NULL	NULL	66	1	115	NULL	NULL	NULL	KSY	List2	0		0	-1	743676	184		0	0	1	z	0	4	743860	0	z	472
좌우반구com(split BVF)_1	26	1	<?xml version="1.0"?>\n<Clock xmlns:dt="urn:schemas-microsoft-com:datatypes"><Description dt:dt="string">E-Prime Primary Realtime Clock</Description><StartTime><Timestamp dt:dt="int">0</Timestamp><DateUtc dt:dt="string">2021-06-04T07:45:46Z</DateUtc></StartTime><FrequencyChanges><FrequencyChange><Frequency dt:dt="r8">2699970000</Frequency><Timestamp dt:dt="r8">23404875805715</Timestamp><Current d…	좌우반구com(split BVF)_1-026-1	60.021	1.0.0.163	1	2123977089	Professional	2.0.10.242	2.0.10.353	06-04-2021	2021-06-04 오전 7:45:46	16:45:46	2.0.10.248	235	2	z	헤오	헤	오	NULL	NULL	NULL	1	1	103	NULL	NULL	NULL	KSY3	List2	NULL	NULL	NULL	NULL	NULL	NULL	NULL	NULL	NULL	1	z	0	3	712304	0	z	394
좌우반구com(split BVF)_1	26	1	<?xml version="1.0"?>\n<Clock xmlns:dt="urn:schemas-microsoft-com:datatypes"><Description dt:dt="string">E-Prime Primary Realtime Clock</Description><StartTime><Timestamp dt:dt="int">0</Timestamp><DateUtc dt:dt="string">2021-06-04T07:45:46Z</DateUtc></StartTime><FrequencyChanges><FrequencyChange><Frequency dt:dt="r8">2699970000</Frequency><Timestamp dt:dt="r8">23404875805715</Timestamp><Current d…	좌우반구com(split BVF)_1-026-1	60.021	1.0.0.163	1	2123977089	Professional	2.0.10.242	2.0.10.353	06-04-2021	2021-06-04 오전 7:45:46	16:45:46	2.0.10.248	205	1	{/}	현상	현	상	NULL	NULL	NULL	117	1	73	NULL	NULL	NULL	KSY3	List2	NULL	NULL	NULL	NULL	NULL	NULL	NULL	NULL	NULL	1	{/}	1	3	633681	0	{/}	610
좌우반구com(split BVF)_1	26	1	<?xml version="1.0"?>\n<Clock xmlns:dt="urn:schemas-microsoft-com:datatypes"><Description dt:dt="string">E-Prime Primary Realtime Clock</Description><StartTime><Timestamp dt:dt="int">0</Timestamp><DateUtc dt:dt="string">2021-06-04T07:45:46Z</DateUtc></StartTime><FrequencyChanges><FrequencyChange><Frequency dt:dt="r8">2699970000</Frequency><Timestamp dt:dt="r8">23404875805715</Timestamp><Current d…	좌우반구com(split BVF)_1-026-1	60.021	1.0.0.163	1	2123977089	Professional	2.0.10.242	2.0.10.353	06-04-2021	2021-06-04 오전 7:45:46	16:45:46	2.0.10.248	240	1	{/}	협력	협	력	NULL	NULL	NULL	10	1	108	NULL	NULL	NULL	KSY3	List2	NULL	NULL	NULL	NULL	NULL	NULL	NULL	NULL	NULL	1	{/}	0	4	725133	0	{/}	373
좌우반구com(split BVF)_1	26	1	<?xml version="1.0"?>\n<Clock xmlns:dt="urn:schemas-microsoft-com:datatypes"><Description dt:dt="string">E-Prime Primary Realtime Clock</Description><StartTime><Timestamp dt:dt="int">0</Timestamp><DateUtc dt:dt="string">2021-06-04T07:45:46Z</DateUtc></StartTime><FrequencyChanges><FrequencyChange><Frequency dt:dt="r8">2699970000</Frequency><Timestamp dt:dt="r8">23404875805715</Timestamp><Current d…	좌우반구com(split BVF)_1-026-1	60.021	1.0.0.163	1	2123977089	Professional	2.0.10.242	2.0.10.353	06-04-2021	2021-06-04 오전 7:45:46	16:45:46	2.0.10.248	122	2	z	협체	협	체	130	1	122	NULL	NULL	NULL	NULL	NULL	NULL	KSY2	List1	NULL	NULL	NULL	NULL	NULL	NULL	NULL	NULL	NULL	1	z	0	3	383386	0	z	556
좌우반구com(split BVF)_1	26	1	<?xml version="1.0"?>\n<Clock xmlns:dt="urn:schemas-microsoft-com:datatypes"><Description dt:dt="string">E-Prime Primary Realtime Clock</Description><StartTime><Timestamp dt:dt="int">0</Timestamp><DateUtc dt:dt="string">2021-06-04T07:45:46Z</DateUtc></StartTime><FrequencyChanges><FrequencyChange><Frequency dt:dt="r8">2699970000</Frequency><Timestamp dt:dt="r8">23404875805715</Timestamp><Current d…	좌우반구com(split BVF)_1-026-1	60.021	1.0.0.163	1	2123977089	Professional	2.0.10.242	2.0.10.353	06-04-2021	2021-06-04 오전 7:45:46	16:45:46	2.0.10.248	165	1	{/}	형님	형	님	NULL	NULL	NULL	16	1	33	NULL	NULL	NULL	KSY3	List2	NULL	NULL	NULL	NULL	NULL	NULL	NULL	NULL	NULL	1	{/}	0	4	527569	0	{/}	476
좌우반구com(split BVF)_1	26	1	<?xml version="1.0"?>\n<Clock xmlns:dt="urn:schemas-microsoft-com:datatypes"><Description dt:dt="string">E-Prime Primary Realtime Clock</Description><StartTime><Timestamp dt:dt="int">0</Timestamp><DateUtc dt:dt="string">2021-06-04T07:45:46Z</DateUtc></StartTime><FrequencyChanges><FrequencyChange><Frequency dt:dt="r8">2699970000</Frequency><Timestamp dt:dt="r8">23404875805715</Timestamp><Current d…	좌우반구com(split BVF)_1-026-1	60.021	1.0.0.163	1	2123977089	Professional	2.0.10.242	2.0.10.353	06-04-2021	2021-06-04 오전 7:45:46	16:45:46	2.0.10.248	245	2	z	형스	형	스	NULL	NULL	NULL	62	1	113	NULL	NULL	NULL	KSY2	List2	NULL	NULL	NULL	NULL	NULL	NULL	NULL	NULL	NULL	1	z	1	3	738561	0	z	457
좌우반구com(split BVF)_1	26	1	<?xml version="1.0"?>\n<Clock xmlns:dt="urn:schemas-microsoft-com:datatypes"><Description dt:dt="string">E-Prime Primary Realtime Clock</Description><StartTime><Timestamp dt:dt="int">0</Timestamp><DateUtc dt:dt="string">2021-06-04T07:45:46Z</DateUtc></StartTime><FrequencyChanges><FrequencyChange><Frequency dt:dt="r8">2699970000</Frequency><Timestamp dt:dt="r8">23404875805715</Timestamp><Current d…	좌우반구com(split BVF)_1-026-1	60.021	1.0.0.163	1	2123977089	Professional	2.0.10.242	2.0.10.353	06-04-2021	2021-06-04 오전 7:45:46	16:45:46	2.0.10.248	368	1	{/}	형태	형	태	NULL	NULL	NULL	NULL	NULL	NULL	78	1	104	KSY3	List3	NULL	NULL	NULL	NULL	NULL	NULL	NULL	NULL	NULL	1	{/}	0	3	1105066	0	{/}	436
좌우반구com(split BVF)_1	26	1	<?xml version="1.0"?>\n<Clock xmlns:dt="urn:schemas-microsoft-com:datatypes"><Description dt:dt="string">E-Prime Primary Realtime Clock</Description><StartTime><Timestamp dt:dt="int">0</Timestamp><DateUtc dt:dt="string">2021-06-04T07:45:46Z</DateUtc></StartTime><FrequencyChanges><FrequencyChange><Frequency dt:dt="r8">2699970000</Frequency><Timestamp dt:dt="r8">23404875805715</Timestamp><Current d…	좌우반구com(split BVF)_1-026-1	60.021	1.0.0.163	1	2123977089	Professional	2.0.10.242	2.0.10.353	06-04-2021	2021-06-04 오전 7:45:46	16:45:46	2.0.10.248	173	1	{/}	화력	화	력	NULL	NULL	NULL	131	1	41	NULL	NULL	NULL	KSY3	List2	NULL	NULL	NULL	NULL	NULL	NULL	NULL	NULL	NULL	1	{/}	0	4	548795	0	{/}	345
좌우반구com(split BVF)_1	26	1	<?xml version="1.0"?>\n<Clock xmlns:dt="urn:schemas-microsoft-com:datatypes"><Description dt:dt="string">E-Prime Primary Realtime Clock</Description><StartTime><Timestamp dt:dt="int">0</Timestamp><DateUtc dt:dt="string">2021-06-04T07:45:46Z</DateUtc></StartTime><FrequencyChanges><FrequencyChange><Frequency dt:dt="r8">2699970000</Frequency><Timestamp dt:dt="r8">23404875805715</Timestamp><Current d…	좌우반구com(split BVF)_1-026-1	60.021	1.0.0.163	1	2123977089	Professional	2.0.10.242	2.0.10.353	06-04-2021	2021-06-04 오전 7:45:46	16:45:46	2.0.10.248	108	1	{/}	확률	확	률	117	1	108	NULL	NULL	NULL	NULL	NULL	NULL	KSY3	List1	NULL	NULL	NULL	NULL	NULL	NULL	NULL	NULL	NULL	1	{/}	0	3	346782	0	{/}	377
좌우반구com(split BVF)_1	26	1	<?xml version="1.0"?>\n<Clock xmlns:dt="urn:schemas-microsoft-com:datatypes"><Description dt:dt="string">E-Prime Primary Realtime Clock</Description><StartTime><Timestamp dt:dt="int">0</Timestamp><DateUtc dt:dt="string">2021-06-04T07:45:46Z</DateUtc></StartTime><FrequencyChanges><FrequencyChange><Frequency dt:dt="r8">2699970000</Frequency><Timestamp dt:dt="r8">23404875805715</Timestamp><Current d…	좌우반구com(split BVF)_1-026-1	60.021	1.0.0.163	1	2123977089	Professional	2.0.10.242	2.0.10.353	06-04-2021	2021-06-04 오전 7:45:46	16:45:46	2.0.10.248	77	2	z	확압	확	압	53	1	77	NULL	NULL	NULL	NULL	NULL	NULL	KSY3	List1	NULL	NULL	NULL	NULL	NULL	NULL	NULL	NULL	NULL	1	z	0	3	265294	0	z	434
좌우반구com(split BVF)_1	26	1	<?xml version="1.0"?>\n<Clock xmlns:dt="urn:schemas-microsoft-com:datatypes"><Description dt:dt="string">E-Prime Primary Realtime Clock</Description><StartTime><Timestamp dt:dt="int">0</Timestamp><DateUtc dt:dt="string">2021-06-04T07:45:46Z</DateUtc></StartTime><FrequencyChanges><FrequencyChange><Frequency dt:dt="r8">2699970000</Frequency><Timestamp dt:dt="r8">23404875805715</Timestamp><Current d…	좌우반구com(split BVF)_1-026-1	60.021	1.0.0.163	1	2123977089	Professional	2.0.10.242	2.0.10.353	06-04-2021	2021-06-04 오전 7:45:46	16:45:46	2.0.10.248	7	2	z	확축	확	축	35	1	7	NULL	NULL	NULL	NULL	NULL	NULL	KSY3	List1	NULL	NULL	NULL	NULL	NULL	NULL	NULL	NULL	NULL	1	z	0	3	80009	0	z	521
좌우반구com(split BVF)_1	26	1	<?xml version="1.0"?>\n<Clock xmlns:dt="urn:schemas-microsoft-com:datatypes"><Description dt:dt="string">E-Prime Primary Realtime Clock</Description><StartTime><Timestamp dt:dt="int">0</Timestamp><DateUtc dt:dt="string">2021-06-04T07:45:46Z</DateUtc></StartTime><FrequencyChanges><FrequencyChange><Frequency dt:dt="r8">2699970000</Frequency><Timestamp dt:dt="r8">23404875805715</Timestamp><Current d…	좌우반구com(split BVF)_1-026-1	60.021	1.0.0.163	1	2123977089	Professional	2.0.10.242	2.0.10.353	06-04-2021	2021-06-04 오전 7:45:46	16:45:46	2.0.10.248	233	1	{/}	환경	환	경	NULL	NULL	NULL	112	1	101	NULL	NULL	NULL	KSY3	List2	NULL	NULL	NULL	NULL	NULL	NULL	NULL	NULL	NULL	1	{/}	0	3	707139	0	{/}	423
좌우반구com(split BVF)_1	26	1	<?xml version="1.0"?>\n<Clock xmlns:dt="urn:schemas-microsoft-com:datatypes"><Description dt:dt="string">E-Prime Primary Realtime Clock</Description><StartTime><Timestamp dt:dt="int">0</Timestamp><DateUtc dt:dt="string">2021-06-04T07:45:46Z</DateUtc></StartTime><FrequencyChanges><FrequencyChange><Frequency dt:dt="r8">2699970000</Frequency><Timestamp dt:dt="r8">23404875805715</Timestamp><Current d…	좌우반구com(split BVF)_1-026-1	60.021	1.0.0.163	1	2123977089	Professional	2.0.10.242	2.0.10.353	06-04-2021	2021-06-04 오전 7:45:46	16:45:46	2.0.10.248	46	2	z	횟광	횟	광	78	1	46	NULL	NULL	NULL	NULL	NULL	NULL	KSY3	List1	NULL	NULL	NULL	NULL	NULL	NULL	NULL	NULL	NULL	1	z	1	3	182839	0	z	370
좌우반구com(split BVF)_1	26	1	<?xml version="1.0"?>\n<Clock xmlns:dt="urn:schemas-microsoft-com:datatypes"><Description dt:dt="string">E-Prime Primary Realtime Clock</Description><StartTime><Timestamp dt:dt="int">0</Timestamp><DateUtc dt:dt="string">2021-06-04T07:45:46Z</DateUtc></StartTime><FrequencyChanges><FrequencyChange><Frequency dt:dt="r8">2699970000</Frequency><Timestamp dt:dt="r8">23404875805715</Timestamp><Current d…	좌우반구com(split BVF)_1-026-1	60.021	1.0.0.163	1	2123977089	Professional	2.0.10.242	2.0.10.353	06-04-2021	2021-06-04 오전 7:45:46	16:45:46	2.0.10.248	208	2	z	횟색	횟	색	NULL	NULL	NULL	104	1	76	NULL	NULL	NULL	KSY3	List2	NULL	NULL	NULL	NULL	NULL	NULL	NULL	NULL	NULL	1	z	0	4	641929	0	z	450
좌우반구com(split BVF)_1	26	1	<?xml version="1.0"?>\n<Clock xmlns:dt="urn:schemas-microsoft-com:datatypes"><Description dt:dt="string">E-Prime Primary Realtime Clock</Description><StartTime><Timestamp dt:dt="int">0</Timestamp><DateUtc dt:dt="string">2021-06-04T07:45:46Z</DateUtc></StartTime><FrequencyChanges><FrequencyChange><Frequency dt:dt="r8">2699970000</Frequency><Timestamp dt:dt="r8">23404875805715</Timestamp><Current d…	좌우반구com(split BVF)_1-026-1	60.021	1.0.0.163	1	2123977089	Professional	2.0.10.242	2.0.10.353	06-04-2021	2021-06-04 오전 7:45:46	16:45:46	2.0.10.248	248	1	{/}	횟수	횟	수	NULL	NULL	NULL	103	1	116	NULL	NULL	NULL	KSY3	List2	NULL	NULL	NULL	NULL	NULL	NULL	NULL	NULL	NULL	1	{/}	0	3	746525	0	{/}	365
좌우반구com(split BVF)_1	26	1	<?xml version="1.0"?>\n<Clock xmlns:dt="urn:schemas-microsoft-com:datatypes"><Description dt:dt="string">E-Prime Primary Realtime Clock</Description><StartTime><Timestamp dt:dt="int">0</Timestamp><DateUtc dt:dt="string">2021-06-04T07:45:46Z</DateUtc></StartTime><FrequencyChanges><FrequencyChange><Frequency dt:dt="r8">2699970000</Frequency><Timestamp dt:dt="r8">23404875805715</Timestamp><Current d…	좌우반구com(split BVF)_1-026-1	60.021	1.0.0.163	1	2123977089	Professional	2.0.10.242	2.0.10.353	06-04-2021	2021-06-04 오전 7:45:46	16:45:46	2.0.10.248	238	1	{/}	효과	효	과	NULL	NULL	NULL	56	1	106	NULL	NULL	NULL	KSY3	List2	NULL	NULL	NULL	NULL	NULL	NULL	NULL	NULL	NULL	1	{/}	0	3	719968	0	{/}	348
좌우반구com(split BVF)_1	26	1	<?xml version="1.0"?>\n<Clock xmlns:dt="urn:schemas-microsoft-com:datatypes"><Description dt:dt="string">E-Prime Primary Realtime Clock</Description><StartTime><Timestamp dt:dt="int">0</Timestamp><DateUtc dt:dt="string">2021-06-04T07:45:46Z</DateUtc></StartTime><FrequencyChanges><FrequencyChange><Frequency dt:dt="r8">2699970000</Frequency><Timestamp dt:dt="r8">23404875805715</Timestamp><Current d…	좌우반구com(split BVF)_1-026-1	60.021	1.0.0.163	1	2123977089	Professional	2.0.10.242	2.0.10.353	06-04-2021	2021-06-04 오전 7:45:46	16:45:46	2.0.10.248	30	2	z	효미	효	미	107	1	30	NULL	NULL	NULL	NULL	NULL	NULL	KSY2	List1	NULL	NULL	NULL	NULL	NULL	NULL	NULL	NULL	NULL	1	z	0	4	140288	0	z	353
좌우반구com(split BVF)_1	26	1	<?xml version="1.0"?>\n<Clock xmlns:dt="urn:schemas-microsoft-com:datatypes"><Description dt:dt="string">E-Prime Primary Realtime Clock</Description><StartTime><Timestamp dt:dt="int">0</Timestamp><DateUtc dt:dt="string">2021-06-04T07:45:46Z</DateUtc></StartTime><FrequencyChanges><FrequencyChange><Frequency dt:dt="r8">2699970000</Frequency><Timestamp dt:dt="r8">23404875805715</Timestamp><Current d…	좌우반구com(split BVF)_1-026-1	60.021	1.0.0.163	1	2123977089	Professional	2.0.10.242	2.0.10.353	06-04-2021	2021-06-04 오전 7:45:46	16:45:46	2.0.10.248	255	2	z	효탈	효	탈	NULL	NULL	NULL	116	1	123	NULL	NULL	NULL	KSY2	List2	NULL	NULL	NULL	NULL	NULL	NULL	NULL	NULL	NULL	1	z	0	4	765169	0	z	409
좌우반구com(split BVF)_1	26	1	<?xml version="1.0"?>\n<Clock xmlns:dt="urn:schemas-microsoft-com:datatypes"><Description dt:dt="string">E-Prime Primary Realtime Clock</Description><StartTime><Timestamp dt:dt="int">0</Timestamp><DateUtc dt:dt="string">2021-06-04T07:45:46Z</DateUtc></StartTime><FrequencyChanges><FrequencyChange><Frequency dt:dt="r8">2699970000</Frequency><Timestamp dt:dt="r8">23404875805715</Timestamp><Current d…	좌우반구com(split BVF)_1-026-1	60.021	1.0.0.163	1	2123977089	Professional	2.0.10.242	2.0.10.353	06-04-2021	2021-06-04 오전 7:45:46	16:45:46	2.0.10.248	79	2	z	효헤	효	헤	83	1	79	NULL	NULL	NULL	NULL	NULL	NULL	KSY	List1	0		0	-1	270309	183		0	0	1	z	0	3	270492	0	z	388
좌우반구com(split BVF)_1	26	1	<?xml version="1.0"?>\n<Clock xmlns:dt="urn:schemas-microsoft-com:datatypes"><Description dt:dt="string">E-Prime Primary Realtime Clock</Description><StartTime><Timestamp dt:dt="int">0</Timestamp><DateUtc dt:dt="string">2021-06-04T07:45:46Z</DateUtc></StartTime><FrequencyChanges><FrequencyChange><Frequency dt:dt="r8">2699970000</Frequency><Timestamp dt:dt="r8">23404875805715</Timestamp><Current d…	좌우반구com(split BVF)_1-026-1	60.021	1.0.0.163	1	2123977089	Professional	2.0.10.242	2.0.10.353	06-04-2021	2021-06-04 오전 7:45:46	16:45:46	2.0.10.248	195	2	z	후검	후	검	NULL	NULL	NULL	71	1	63	NULL	NULL	NULL	KSY	List2	0		0	0	606658	183		0	0	1	z	0	3	606841	0	z	467
좌우반구com(split BVF)_1	26	1	<?xml version="1.0"?>\n<Clock xmlns:dt="urn:schemas-microsoft-com:datatypes"><Description dt:dt="string">E-Prime Primary Realtime Clock</Description><StartTime><Timestamp dt:dt="int">0</Timestamp><DateUtc dt:dt="string">2021-06-04T07:45:46Z</DateUtc></StartTime><FrequencyChanges><FrequencyChange><Frequency dt:dt="r8">2699970000</Frequency><Timestamp dt:dt="r8">23404875805715</Timestamp><Current d…	좌우반구com(split BVF)_1-026-1	60.021	1.0.0.163	1	2123977089	Professional	2.0.10.242	2.0.10.353	06-04-2021	2021-06-04 오전 7:45:46	16:45:46	2.0.10.248	83	1	{/}	후대	후	대	27	1	83	NULL	NULL	NULL	NULL	NULL	NULL	KSY3	List1	NULL	NULL	NULL	NULL	NULL	NULL	NULL	NULL	NULL	0	{/}	1	3	281038	0	z	506
좌우반구com(split BVF)_1	26	1	<?xml version="1.0"?>\n<Clock xmlns:dt="urn:schemas-microsoft-com:datatypes"><Description dt:dt="string">E-Prime Primary Realtime Clock</Description><StartTime><Timestamp dt:dt="int">0</Timestamp><DateUtc dt:dt="string">2021-06-04T07:45:46Z</DateUtc></StartTime><FrequencyChanges><FrequencyChange><Frequency dt:dt="r8">2699970000</Frequency><Timestamp dt:dt="r8">23404875805715</Timestamp><Current d…	좌우반구com(split BVF)_1-026-1	60.021	1.0.0.163	1	2123977089	Professional	2.0.10.242	2.0.10.353	06-04-2021	2021-06-04 오전 7:45:46	16:45:46	2.0.10.248	376	1	{/}	후자	후	자	NULL	NULL	NULL	NULL	NULL	NULL	30	1	112	KSY3	List3	NULL	NULL	NULL	NULL	NULL	NULL	NULL	NULL	NULL	1	{/}	1	3	1125542	0	{/}	367
좌우반구com(split BVF)_1	26	1	<?xml version="1.0"?>\n<Clock xmlns:dt="urn:schemas-microsoft-com:datatypes"><Description dt:dt="string">E-Prime Primary Realtime Clock</Description><StartTime><Timestamp dt:dt="int">0</Timestamp><DateUtc dt:dt="string">2021-06-04T07:45:46Z</DateUtc></StartTime><FrequencyChanges><FrequencyChange><Frequency dt:dt="r8">2699970000</Frequency><Timestamp dt:dt="r8">23404875805715</Timestamp><Current d…	좌우반구com(split BVF)_1-026-1	60.021	1.0.0.163	1	2123977089	Professional	2.0.10.242	2.0.10.353	06-04-2021	2021-06-04 오전 7:45:46	16:45:46	2.0.10.248	382	2	z	훈걱	훈	걱	NULL	NULL	NULL	NULL	NULL	NULL	36	1	118	KSY3	List3	NULL	NULL	NULL	NULL	NULL	NULL	NULL	NULL	NULL	1	z	0	3	1140887	0	z	382
좌우반구com(split BVF)_1	26	1	<?xml version="1.0"?>\n<Clock xmlns:dt="urn:schemas-microsoft-com:datatypes"><Description dt:dt="string">E-Prime Primary Realtime Clock</Description><StartTime><Timestamp dt:dt="int">0</Timestamp><DateUtc dt:dt="string">2021-06-04T07:45:46Z</DateUtc></StartTime><FrequencyChanges><FrequencyChange><Frequency dt:dt="r8">2699970000</Frequency><Timestamp dt:dt="r8">23404875805715</Timestamp><Current d…	좌우반구com(split BVF)_1-026-1	60.021	1.0.0.163	1	2123977089	Professional	2.0.10.242	2.0.10.353	06-04-2021	2021-06-04 오전 7:45:46	16:45:46	2.0.10.248	193	2	z	훈차	훈	차	NULL	NULL	NULL	99	1	61	NULL	NULL	NULL	KSY	List2	0		1	-1	601409	184		0	0	1	z	0	4	601593	0	z	379
좌우반구com(split BVF)_1	26	1	<?xml version="1.0"?>\n<Clock xmlns:dt="urn:schemas-microsoft-com:datatypes"><Description dt:dt="string">E-Prime Primary Realtime Clock</Description><StartTime><Timestamp dt:dt="int">0</Timestamp><DateUtc dt:dt="string">2021-06-04T07:45:46Z</DateUtc></StartTime><FrequencyChanges><FrequencyChange><Frequency dt:dt="r8">2699970000</Frequency><Timestamp dt:dt="r8">23404875805715</Timestamp><Current d…	좌우반구com(split BVF)_1-026-1	60.021	1.0.0.163	1	2123977089	Professional	2.0.10.242	2.0.10.353	06-04-2021	2021-06-04 오전 7:45:46	16:45:46	2.0.10.248	299	2	z	휘섭	휘	섭	NULL	NULL	NULL	NULL	NULL	NULL	32	1	35	KSY2	List3	NULL	NULL	NULL	NULL	NULL	NULL	NULL	NULL	NULL	1	z	1	3	920897	0	z	351
좌우반구com(split BVF)_1	26	1	<?xml version="1.0"?>\n<Clock xmlns:dt="urn:schemas-microsoft-com:datatypes"><Description dt:dt="string">E-Prime Primary Realtime Clock</Description><StartTime><Timestamp dt:dt="int">0</Timestamp><DateUtc dt:dt="string">2021-06-04T07:45:46Z</DateUtc></StartTime><FrequencyChanges><FrequencyChange><Frequency dt:dt="r8">2699970000</Frequency><Timestamp dt:dt="r8">23404875805715</Timestamp><Current d…	좌우반구com(split BVF)_1-026-1	60.021	1.0.0.163	1	2123977089	Professional	2.0.10.242	2.0.10.353	06-04-2021	2021-06-04 오전 7:45:46	16:45:46	2.0.10.248	332	2	z	희강	희	강	NULL	NULL	NULL	NULL	NULL	NULL	51	1	68	KSY3	List3	NULL	NULL	NULL	NULL	NULL	NULL	NULL	NULL	NULL	1	z	0	3	1008950	0	z	392
좌우반구com(split BVF)_1	26	1	<?xml version="1.0"?>\n<Clock xmlns:dt="urn:schemas-microsoft-com:datatypes"><Description dt:dt="string">E-Prime Primary Realtime Clock</Description><StartTime><Timestamp dt:dt="int">0</Timestamp><DateUtc dt:dt="string">2021-06-04T07:45:46Z</DateUtc></StartTime><FrequencyChanges><FrequencyChange><Frequency dt:dt="r8">2699970000</Frequency><Timestamp dt:dt="r8">23404875805715</Timestamp><Current d…	좌우반구com(split BVF)_1-026-1	60.021	1.0.0.163	1	2123977089	Professional	2.0.10.242	2.0.10.353	06-04-2021	2021-06-04 오전 7:45:46	16:45:46	2.0.10.248	40	1	{/}	희망	희	망	4	1	40	NULL	NULL	NULL	NULL	NULL	NULL	KSY3	List1	NULL	NULL	NULL	NULL	NULL	NULL	NULL	NULL	NULL	1	{/}	1	3	166778	0	{/}	383
좌우반구com(split BVF)_1	26	1	<?xml version="1.0"?>\n<Clock xmlns:dt="urn:schemas-microsoft-com:datatypes"><Description dt:dt="string">E-Prime Primary Realtime Clock</Description><StartTime><Timestamp dt:dt="int">0</Timestamp><DateUtc dt:dt="string">2021-06-04T07:45:46Z</DateUtc></StartTime><FrequencyChanges><FrequencyChange><Frequency dt:dt="r8">2699970000</Frequency><Timestamp dt:dt="r8">23404875805715</Timestamp><Current d…	좌우반구com(split BVF)_1-026-1	60.021	1.0.0.163	1	2123977089	Professional	2.0.10.242	2.0.10.353	06-04-2021	2021-06-04 오전 7:45:46	16:45:46	2.0.10.248	19	2	z	희외	희	외	50	1	19	NULL	NULL	NULL	NULL	NULL	NULL	KSY	List1	0		0	0	111015	183		0	0	1	z	0	3	111198	0	z	372
좌우반구com(split BVF)_1	26	1	<?xml version="1.0"?>\n<Clock xmlns:dt="urn:schemas-microsoft-com:datatypes"><Description dt:dt="string">E-Prime Primary Realtime Clock</Description><StartTime><Timestamp dt:dt="int">0</Timestamp><DateUtc dt:dt="string">2021-06-04T07:45:46Z</DateUtc></StartTime><FrequencyChanges><FrequencyChange><Frequency dt:dt="r8">2699970000</Frequency><Timestamp dt:dt="r8">23404875805715</Timestamp><Current d…	좌우반구com(split BVF)_1-026-1	60.021	1.0.0.163	1	2123977089	Professional	2.0.10.242	2.0.10.353	06-04-2021	2021-06-04 오전 7:45:46	16:45:46	2.0.10.248	17	2	z	희응	희	응	113	1	17	NULL	NULL	NULL	NULL	NULL	NULL	KSY3	List1	NULL	NULL	NULL	NULL	NULL	NULL	NULL	NULL	NULL	1	z	0	3	106033	0	z	353
[truncated: 1 more columns]
