# Supplementary material for: Decoding foveal word recognition: the role of interhemispheric inhibition in bilateral hemispheric processing
Source: Front Psychol. 2023 Nov 30;14:1293529. doi: 10.3389/fpsyg.2023.1293529 (PMC10720635; doi:10.3389/fpsyg.2023.1293529)
Supplement: Supplementary file 1 [file Data_Sheet_1.ZIP › data/Exp2/BVF_011.txt]

STRING	INTEGER	INTEGER	STRING	STRING	STRING	STRING	STRING	STRING	STRING	STRING	STRING	STRING	STRING	STRING	STRING	INTEGER	STRING	STRING	STRING	STRING	STRING	STRING	STRING	STRING	STRING	STRING	STRING	STRING	STRING	STRING	STRING	STRING	STRING	STRING	STRING	STRING	STRING	STRING	STRING	STRING	STRING	STRING	STRING	STRING	STRING	STRING	STRING	STRING	STRING
EXPNAME	SUBJECT	SESSION	VARIABLE	VARIABLE	VARIABLE	VARIABLE	VARIABLE	VARIABLE	VARIABLE	VARIABLE	VARIABLE	VARIABLE	VARIABLE	VARIABLE	VARIABLE	LOG_LEVEL	VARIABLE	VARIABLE	VARIABLE	VARIABLE	VARIABLE	VARIABLE	VARIABLE	VARIABLE	VARIABLE	VARIABLE	VARIABLE	VARIABLE	VARIABLE	VARIABLE	VARIABLE	VARIABLE	VARIABLE	VARIABLE	VARIABLE	VARIABLE	VARIABLE	VARIABLE	VARIABLE	VARIABLE	VARIABLE	VARIABLE	VARIABLE	VARIABLE	VARIABLE	VARIABLE	VARIABLE	VARIABLE	VARIABLE
1	1	1	1	1	1	1	1	1	1	1	1	1	1	1	1	2	2	2	2	2	2	2	2	2	2	2	2	2	2	2	2	2	2	2	2	2	2	2	2	2	2	2	2	2	2	2	2	2	2
ExperimentName	Subject	Session	Clock.Information	DataFile.Basename	Display.RefreshRate	ExperimentVersion	Group	RandomSeed	RuntimeCapabilities	RuntimeVersion	RuntimeVersionExpected	SessionDate	SessionStartDateTimeUtc	SessionTime	StudioVersion	Block	condition	correct	Exptarget	Exptarget2	Exptarget3	List1	List1.Cycle	List1.Sample	List2	List2.Cycle	List2.Sample	List3	List3.Cycle	List3.Sample	Procedure	Running	TextDisplay2.ACC	TextDisplay2.CRESP	TextDisplay2.DurationError	TextDisplay2.OnsetDelay	TextDisplay2.OnsetTime	TextDisplay2.OnsetToOnsetTime	TextDisplay2.RESP	TextDisplay2.RT	TextDisplay2.RTTime	TextDisplay6.ACC	TextDisplay6.CRESP	TextDisplay6.DurationError	TextDisplay6.OnsetDelay	TextDisplay6.OnsetTime	TextDisplay6.OnsetToOnsetTime	TextDisplay6.RESP	TextDisplay6.RT
좌우반구com(split BVF)_3	11	1	<?xml version="1.0"?>\n<Clock xmlns:dt="urn:schemas-microsoft-com:datatypes"><Description dt:dt="string">E-Prime Primary Realtime Clock</Description><StartTime><Timestamp dt:dt="int">0</Timestamp><DateUtc dt:dt="string">2020-10-14T06:57:27Z</DateUtc></StartTime><FrequencyChanges><FrequencyChange><Frequency dt:dt="r8">2699960000</Frequency><Timestamp dt:dt="r8">5.5556118092386E+15</Timestamp><Curr…	좌우반구com(split BVF)_3-011-1	60.021	1.0.0.167	1	-874766393	Professional	2.0.10.242	2.0.10.353	10-14-2020	2020-10-14 오전 6:57:27	15:57:27	2.0.10.248	78	1	z	가격	가	격	131	1	78	NULL	NULL	NULL	NULL	NULL	NULL	KSY2	List1	NULL	NULL	NULL	NULL	NULL	NULL	NULL	NULL	NULL	1	z	0	4	225831	0	z	646
좌우반구com(split BVF)_3	11	1	<?xml version="1.0"?>\n<Clock xmlns:dt="urn:schemas-microsoft-com:datatypes"><Description dt:dt="string">E-Prime Primary Realtime Clock</Description><StartTime><Timestamp dt:dt="int">0</Timestamp><DateUtc dt:dt="string">2020-10-14T06:57:27Z</DateUtc></StartTime><FrequencyChanges><FrequencyChange><Frequency dt:dt="r8">2699960000</Frequency><Timestamp dt:dt="r8">5.5556118092386E+15</Timestamp><Curr…	좌우반구com(split BVF)_3-011-1	60.021	1.0.0.167	1	-874766393	Professional	2.0.10.242	2.0.10.353	10-14-2020	2020-10-14 오전 6:57:27	15:57:27	2.0.10.248	65	1	z	가을	가	을	92	1	65	NULL	NULL	NULL	NULL	NULL	NULL	KSY2	List1	NULL	NULL	NULL	NULL	NULL	NULL	NULL	NULL	NULL	1	z	0	3	191476	0	z	313
좌우반구com(split BVF)_3	11	1	<?xml version="1.0"?>\n<Clock xmlns:dt="urn:schemas-microsoft-com:datatypes"><Description dt:dt="string">E-Prime Primary Realtime Clock</Description><StartTime><Timestamp dt:dt="int">0</Timestamp><DateUtc dt:dt="string">2020-10-14T06:57:27Z</DateUtc></StartTime><FrequencyChanges><FrequencyChange><Frequency dt:dt="r8">2699960000</Frequency><Timestamp dt:dt="r8">5.5556118092386E+15</Timestamp><Curr…	좌우반구com(split BVF)_3-011-1	60.021	1.0.0.167	1	-874766393	Professional	2.0.10.242	2.0.10.353	10-14-2020	2020-10-14 오전 6:57:27	15:57:27	2.0.10.248	318	1	z	간섭	간	섭	NULL	NULL	NULL	NULL	NULL	NULL	46	1	54	KSY2	List3	NULL	NULL	NULL	NULL	NULL	NULL	NULL	NULL	NULL	1	z	0	3	897664	0	z	711
좌우반구com(split BVF)_3	11	1	<?xml version="1.0"?>\n<Clock xmlns:dt="urn:schemas-microsoft-com:datatypes"><Description dt:dt="string">E-Prime Primary Realtime Clock</Description><StartTime><Timestamp dt:dt="int">0</Timestamp><DateUtc dt:dt="string">2020-10-14T06:57:27Z</DateUtc></StartTime><FrequencyChanges><FrequencyChange><Frequency dt:dt="r8">2699960000</Frequency><Timestamp dt:dt="r8">5.5556118092386E+15</Timestamp><Curr…	좌우반구com(split BVF)_3-011-1	60.021	1.0.0.167	1	-874766393	Professional	2.0.10.242	2.0.10.353	10-14-2020	2020-10-14 오전 6:57:27	15:57:27	2.0.10.248	32	2	{/}	간습	간	습	75	1	32	NULL	NULL	NULL	NULL	NULL	NULL	KSY	List1	0		0	0	103157	183		0	0	0	{/}	0	3	103340	0	z	338
좌우반구com(split BVF)_3	11	1	<?xml version="1.0"?>\n<Clock xmlns:dt="urn:schemas-microsoft-com:datatypes"><Description dt:dt="string">E-Prime Primary Realtime Clock</Description><StartTime><Timestamp dt:dt="int">0</Timestamp><DateUtc dt:dt="string">2020-10-14T06:57:27Z</DateUtc></StartTime><FrequencyChanges><FrequencyChange><Frequency dt:dt="r8">2699960000</Frequency><Timestamp dt:dt="r8">5.5556118092386E+15</Timestamp><Curr…	좌우반구com(split BVF)_3-011-1	60.021	1.0.0.167	1	-874766393	Professional	2.0.10.242	2.0.10.353	10-14-2020	2020-10-14 오전 6:57:27	15:57:27	2.0.10.248	301	2	{/}	감환	감	환	NULL	NULL	NULL	NULL	NULL	NULL	90	1	37	KSY	List3	0		0	-1	851597	183		0	0	0	{/}	0	3	851780	0	z	612
좌우반구com(split BVF)_3	11	1	<?xml version="1.0"?>\n<Clock xmlns:dt="urn:schemas-microsoft-com:datatypes"><Description dt:dt="string">E-Prime Primary Realtime Clock</Description><StartTime><Timestamp dt:dt="int">0</Timestamp><DateUtc dt:dt="string">2020-10-14T06:57:27Z</DateUtc></StartTime><FrequencyChanges><FrequencyChange><Frequency dt:dt="r8">2699960000</Frequency><Timestamp dt:dt="r8">5.5556118092386E+15</Timestamp><Curr…	좌우반구com(split BVF)_3-011-1	60.021	1.0.0.167	1	-874766393	Professional	2.0.10.242	2.0.10.353	10-14-2020	2020-10-14 오전 6:57:27	15:57:27	2.0.10.248	360	1	z	강도	강	도	NULL	NULL	NULL	NULL	NULL	NULL	54	1	96	KSY2	List3	NULL	NULL	NULL	NULL	NULL	NULL	NULL	NULL	NULL	1	z	0	3	1011641	0	z	461
좌우반구com(split BVF)_3	11	1	<?xml version="1.0"?>\n<Clock xmlns:dt="urn:schemas-microsoft-com:datatypes"><Description dt:dt="string">E-Prime Primary Realtime Clock</Description><StartTime><Timestamp dt:dt="int">0</Timestamp><DateUtc dt:dt="string">2020-10-14T06:57:27Z</DateUtc></StartTime><FrequencyChanges><FrequencyChange><Frequency dt:dt="r8">2699960000</Frequency><Timestamp dt:dt="r8">5.5556118092386E+15</Timestamp><Curr…	좌우반구com(split BVF)_3-011-1	60.021	1.0.0.167	1	-874766393	Professional	2.0.10.242	2.0.10.353	10-14-2020	2020-10-14 오전 6:57:27	15:57:27	2.0.10.248	246	2	{/}	강례	강	례	NULL	NULL	NULL	63	1	114	NULL	NULL	NULL	KSY3	List2	NULL	NULL	NULL	NULL	NULL	NULL	NULL	NULL	NULL	1	{/}	0	4	689237	0	{/}	748
좌우반구com(split BVF)_3	11	1	<?xml version="1.0"?>\n<Clock xmlns:dt="urn:schemas-microsoft-com:datatypes"><Description dt:dt="string">E-Prime Primary Realtime Clock</Description><StartTime><Timestamp dt:dt="int">0</Timestamp><DateUtc dt:dt="string">2020-10-14T06:57:27Z</DateUtc></StartTime><FrequencyChanges><FrequencyChange><Frequency dt:dt="r8">2699960000</Frequency><Timestamp dt:dt="r8">5.5556118092386E+15</Timestamp><Curr…	좌우반구com(split BVF)_3-011-1	60.021	1.0.0.167	1	-874766393	Professional	2.0.10.242	2.0.10.353	10-14-2020	2020-10-14 오전 6:57:27	15:57:27	2.0.10.248	157	2	{/}	강방	강	방	NULL	NULL	NULL	72	1	25	NULL	NULL	NULL	KSY	List2	0		0	0	446338	183		0	0	1	{/}	0	3	446521	0	{/}	522
좌우반구com(split BVF)_3	11	1	<?xml version="1.0"?>\n<Clock xmlns:dt="urn:schemas-microsoft-com:datatypes"><Description dt:dt="string">E-Prime Primary Realtime Clock</Description><StartTime><Timestamp dt:dt="int">0</Timestamp><DateUtc dt:dt="string">2020-10-14T06:57:27Z</DateUtc></StartTime><FrequencyChanges><FrequencyChange><Frequency dt:dt="r8">2699960000</Frequency><Timestamp dt:dt="r8">5.5556118092386E+15</Timestamp><Curr…	좌우반구com(split BVF)_3-011-1	60.021	1.0.0.167	1	-874766393	Professional	2.0.10.242	2.0.10.353	10-14-2020	2020-10-14 오전 6:57:27	15:57:27	2.0.10.248	250	1	z	개념	개	념	NULL	NULL	NULL	66	1	118	NULL	NULL	NULL	KSY2	List2	NULL	NULL	NULL	NULL	NULL	NULL	NULL	NULL	NULL	1	z	0	4	700533	0	z	548
좌우반구com(split BVF)_3	11	1	<?xml version="1.0"?>\n<Clock xmlns:dt="urn:schemas-microsoft-com:datatypes"><Description dt:dt="string">E-Prime Primary Realtime Clock</Description><StartTime><Timestamp dt:dt="int">0</Timestamp><DateUtc dt:dt="string">2020-10-14T06:57:27Z</DateUtc></StartTime><FrequencyChanges><FrequencyChange><Frequency dt:dt="r8">2699960000</Frequency><Timestamp dt:dt="r8">5.5556118092386E+15</Timestamp><Curr…	좌우반구com(split BVF)_3-011-1	60.021	1.0.0.167	1	-874766393	Professional	2.0.10.242	2.0.10.353	10-14-2020	2020-10-14 오전 6:57:27	15:57:27	2.0.10.248	334	2	{/}	개례	개	례	NULL	NULL	NULL	NULL	NULL	NULL	112	1	70	KSY	List3	0		0	-1	940666	183		0	0	1	{/}	0	3	940849	0	{/}	438
좌우반구com(split BVF)_3	11	1	<?xml version="1.0"?>\n<Clock xmlns:dt="urn:schemas-microsoft-com:datatypes"><Description dt:dt="string">E-Prime Primary Realtime Clock</Description><StartTime><Timestamp dt:dt="int">0</Timestamp><DateUtc dt:dt="string">2020-10-14T06:57:27Z</DateUtc></StartTime><FrequencyChanges><FrequencyChange><Frequency dt:dt="r8">2699960000</Frequency><Timestamp dt:dt="r8">5.5556118092386E+15</Timestamp><Curr…	좌우반구com(split BVF)_3-011-1	60.021	1.0.0.167	1	-874766393	Professional	2.0.10.242	2.0.10.353	10-14-2020	2020-10-14 오전 6:57:27	15:57:27	2.0.10.248	3	1	z	개인	개	인	87	1	3	NULL	NULL	NULL	NULL	NULL	NULL	KSY2	List1	NULL	NULL	NULL	NULL	NULL	NULL	NULL	NULL	NULL	1	z	0	3	27183	0	z	352
좌우반구com(split BVF)_3	11	1	<?xml version="1.0"?>\n<Clock xmlns:dt="urn:schemas-microsoft-com:datatypes"><Description dt:dt="string">E-Prime Primary Realtime Clock</Description><StartTime><Timestamp dt:dt="int">0</Timestamp><DateUtc dt:dt="string">2020-10-14T06:57:27Z</DateUtc></StartTime><FrequencyChanges><FrequencyChange><Frequency dt:dt="r8">2699960000</Frequency><Timestamp dt:dt="r8">5.5556118092386E+15</Timestamp><Curr…	좌우반구com(split BVF)_3-011-1	60.021	1.0.0.167	1	-874766393	Professional	2.0.10.242	2.0.10.353	10-14-2020	2020-10-14 오전 6:57:27	15:57:27	2.0.10.248	122	2	{/}	개협	개	협	12	1	122	NULL	NULL	NULL	NULL	NULL	NULL	KSY3	List1	NULL	NULL	NULL	NULL	NULL	NULL	NULL	NULL	NULL	1	{/}	1	3	345822	0	{/}	686
좌우반구com(split BVF)_3	11	1	<?xml version="1.0"?>\n<Clock xmlns:dt="urn:schemas-microsoft-com:datatypes"><Description dt:dt="string">E-Prime Primary Realtime Clock</Description><StartTime><Timestamp dt:dt="int">0</Timestamp><DateUtc dt:dt="string">2020-10-14T06:57:27Z</DateUtc></StartTime><FrequencyChanges><FrequencyChange><Frequency dt:dt="r8">2699960000</Frequency><Timestamp dt:dt="r8">5.5556118092386E+15</Timestamp><Curr…	좌우반구com(split BVF)_3-011-1	60.021	1.0.0.167	1	-874766393	Professional	2.0.10.242	2.0.10.353	10-14-2020	2020-10-14 오전 6:57:27	15:57:27	2.0.10.248	179	2	{/}	거생	거	생	NULL	NULL	NULL	8	1	47	NULL	NULL	NULL	KSY	List2	0		0	-1	505467	183		0	0	1	{/}	1	3	505650	0	{/}	601
좌우반구com(split BVF)_3	11	1	<?xml version="1.0"?>\n<Clock xmlns:dt="urn:schemas-microsoft-com:datatypes"><Description dt:dt="string">E-Prime Primary Realtime Clock</Description><StartTime><Timestamp dt:dt="int">0</Timestamp><DateUtc dt:dt="string">2020-10-14T06:57:27Z</DateUtc></StartTime><FrequencyChanges><FrequencyChange><Frequency dt:dt="r8">2699960000</Frequency><Timestamp dt:dt="r8">5.5556118092386E+15</Timestamp><Curr…	좌우반구com(split BVF)_3-011-1	60.021	1.0.0.167	1	-874766393	Professional	2.0.10.242	2.0.10.353	10-14-2020	2020-10-14 오전 6:57:27	15:57:27	2.0.10.248	247	1	z	걱정	걱	정	NULL	NULL	NULL	52	1	115	NULL	NULL	NULL	KSY2	List2	NULL	NULL	NULL	NULL	NULL	NULL	NULL	NULL	NULL	1	z	0	4	692186	0	z	359
좌우반구com(split BVF)_3	11	1	<?xml version="1.0"?>\n<Clock xmlns:dt="urn:schemas-microsoft-com:datatypes"><Description dt:dt="string">E-Prime Primary Realtime Clock</Description><StartTime><Timestamp dt:dt="int">0</Timestamp><DateUtc dt:dt="string">2020-10-14T06:57:27Z</DateUtc></StartTime><FrequencyChanges><FrequencyChange><Frequency dt:dt="r8">2699960000</Frequency><Timestamp dt:dt="r8">5.5556118092386E+15</Timestamp><Curr…	좌우반구com(split BVF)_3-011-1	60.021	1.0.0.167	1	-874766393	Professional	2.0.10.242	2.0.10.353	10-14-2020	2020-10-14 오전 6:57:27	15:57:27	2.0.10.248	229	2	{/}	걱최	걱	최	NULL	NULL	NULL	62	1	97	NULL	NULL	NULL	KSY	List2	0		0	-1	641053	184		0	0	1	{/}	0	4	641237	0	{/}	420
좌우반구com(split BVF)_3	11	1	<?xml version="1.0"?>\n<Clock xmlns:dt="urn:schemas-microsoft-com:datatypes"><Description dt:dt="string">E-Prime Primary Realtime Clock</Description><StartTime><Timestamp dt:dt="int">0</Timestamp><DateUtc dt:dt="string">2020-10-14T06:57:27Z</DateUtc></StartTime><FrequencyChanges><FrequencyChange><Frequency dt:dt="r8">2699960000</Frequency><Timestamp dt:dt="r8">5.5556118092386E+15</Timestamp><Curr…	좌우반구com(split BVF)_3-011-1	60.021	1.0.0.167	1	-874766393	Professional	2.0.10.242	2.0.10.353	10-14-2020	2020-10-14 오전 6:57:27	15:57:27	2.0.10.248	208	2	{/}	건적	건	적	NULL	NULL	NULL	131	1	76	NULL	NULL	NULL	KSY	List2	0		0	0	583990	183		0	0	0	{/}	0	3	584173	0	z	565
좌우반구com(split BVF)_3	11	1	<?xml version="1.0"?>\n<Clock xmlns:dt="urn:schemas-microsoft-com:datatypes"><Description dt:dt="string">E-Prime Primary Realtime Clock</Description><StartTime><Timestamp dt:dt="int">0</Timestamp><DateUtc dt:dt="string">2020-10-14T06:57:27Z</DateUtc></StartTime><FrequencyChanges><FrequencyChange><Frequency dt:dt="r8">2699960000</Frequency><Timestamp dt:dt="r8">5.5556118092386E+15</Timestamp><Curr…	좌우반구com(split BVF)_3-011-1	60.021	1.0.0.167	1	-874766393	Professional	2.0.10.242	2.0.10.353	10-14-2020	2020-10-14 오전 6:57:27	15:57:27	2.0.10.248	279	2	{/}	검강	검	강	NULL	NULL	NULL	NULL	NULL	NULL	29	1	15	KSY3	List3	NULL	NULL	NULL	NULL	NULL	NULL	NULL	NULL	NULL	1	{/}	1	3	792717	0	{/}	779
좌우반구com(split BVF)_3	11	1	<?xml version="1.0"?>\n<Clock xmlns:dt="urn:schemas-microsoft-com:datatypes"><Description dt:dt="string">E-Prime Primary Realtime Clock</Description><StartTime><Timestamp dt:dt="int">0</Timestamp><DateUtc dt:dt="string">2020-10-14T06:57:27Z</DateUtc></StartTime><FrequencyChanges><FrequencyChange><Frequency dt:dt="r8">2699960000</Frequency><Timestamp dt:dt="r8">5.5556118092386E+15</Timestamp><Curr…	좌우반구com(split BVF)_3-011-1	60.021	1.0.0.167	1	-874766393	Professional	2.0.10.242	2.0.10.353	10-14-2020	2020-10-14 오전 6:57:27	15:57:27	2.0.10.248	242	1	z	검색	검	색	NULL	NULL	NULL	33	1	110	NULL	NULL	NULL	KSY2	List2	NULL	NULL	NULL	NULL	NULL	NULL	NULL	NULL	NULL	1	z	0	4	678474	0	z	479
좌우반구com(split BVF)_3	11	1	<?xml version="1.0"?>\n<Clock xmlns:dt="urn:schemas-microsoft-com:datatypes"><Description dt:dt="string">E-Prime Primary Realtime Clock</Description><StartTime><Timestamp dt:dt="int">0</Timestamp><DateUtc dt:dt="string">2020-10-14T06:57:27Z</DateUtc></StartTime><FrequencyChanges><FrequencyChange><Frequency dt:dt="r8">2699960000</Frequency><Timestamp dt:dt="r8">5.5556118092386E+15</Timestamp><Curr…	좌우반구com(split BVF)_3-011-1	60.021	1.0.0.167	1	-874766393	Professional	2.0.10.242	2.0.10.353	10-14-2020	2020-10-14 오전 6:57:27	15:57:27	2.0.10.248	228	2	{/}	검죽	검	죽	NULL	NULL	NULL	110	1	96	NULL	NULL	NULL	KSY2	List2	NULL	NULL	NULL	NULL	NULL	NULL	NULL	NULL	NULL	1	{/}	0	4	638438	0	{/}	603
좌우반구com(split BVF)_3	11	1	<?xml version="1.0"?>\n<Clock xmlns:dt="urn:schemas-microsoft-com:datatypes"><Description dt:dt="string">E-Prime Primary Realtime Clock</Description><StartTime><Timestamp dt:dt="int">0</Timestamp><DateUtc dt:dt="string">2020-10-14T06:57:27Z</DateUtc></StartTime><FrequencyChanges><FrequencyChange><Frequency dt:dt="r8">2699960000</Frequency><Timestamp dt:dt="r8">5.5556118092386E+15</Timestamp><Curr…	좌우반구com(split BVF)_3-011-1	60.021	1.0.0.167	1	-874766393	Professional	2.0.10.242	2.0.10.353	10-14-2020	2020-10-14 오전 6:57:27	15:57:27	2.0.10.248	236	2	{/}	검환	검	환	NULL	NULL	NULL	7	1	104	NULL	NULL	NULL	KSY	List2	0		1	-1	659813	184		0	0	0	{/}	0	4	659997	0	z	796
좌우반구com(split BVF)_3	11	1	<?xml version="1.0"?>\n<Clock xmlns:dt="urn:schemas-microsoft-com:datatypes"><Description dt:dt="string">E-Prime Primary Realtime Clock</Description><StartTime><Timestamp dt:dt="int">0</Timestamp><DateUtc dt:dt="string">2020-10-14T06:57:27Z</DateUtc></StartTime><FrequencyChanges><FrequencyChange><Frequency dt:dt="r8">2699960000</Frequency><Timestamp dt:dt="r8">5.5556118092386E+15</Timestamp><Curr…	좌우반구com(split BVF)_3-011-1	60.021	1.0.0.167	1	-874766393	Professional	2.0.10.242	2.0.10.353	10-14-2020	2020-10-14 오전 6:57:27	15:57:27	2.0.10.248	20	2	{/}	격례	격	례	95	1	20	NULL	NULL	NULL	NULL	NULL	NULL	KSY	List1	0		0	-1	71634	184		0	0	0	{/}	0	4	71818	0	z	428
좌우반구com(split BVF)_3	11	1	<?xml version="1.0"?>\n<Clock xmlns:dt="urn:schemas-microsoft-com:datatypes"><Description dt:dt="string">E-Prime Primary Realtime Clock</Description><StartTime><Timestamp dt:dt="int">0</Timestamp><DateUtc dt:dt="string">2020-10-14T06:57:27Z</DateUtc></StartTime><FrequencyChanges><FrequencyChange><Frequency dt:dt="r8">2699960000</Frequency><Timestamp dt:dt="r8">5.5556118092386E+15</Timestamp><Curr…	좌우반구com(split BVF)_3-011-1	60.021	1.0.0.167	1	-874766393	Professional	2.0.10.242	2.0.10.353	10-14-2020	2020-10-14 오전 6:57:27	15:57:27	2.0.10.248	259	1	z	결과	결	과	NULL	NULL	NULL	79	1	127	NULL	NULL	NULL	KSY2	List2	NULL	NULL	NULL	NULL	NULL	NULL	NULL	NULL	NULL	1	z	1	3	724974	0	z	451
좌우반구com(split BVF)_3	11	1	<?xml version="1.0"?>\n<Clock xmlns:dt="urn:schemas-microsoft-com:datatypes"><Description dt:dt="string">E-Prime Primary Realtime Clock</Description><StartTime><Timestamp dt:dt="int">0</Timestamp><DateUtc dt:dt="string">2020-10-14T06:57:27Z</DateUtc></StartTime><FrequencyChanges><FrequencyChange><Frequency dt:dt="r8">2699960000</Frequency><Timestamp dt:dt="r8">5.5556118092386E+15</Timestamp><Curr…	좌우반구com(split BVF)_3-011-1	60.021	1.0.0.167	1	-874766393	Professional	2.0.10.242	2.0.10.353	10-14-2020	2020-10-14 오전 6:57:27	15:57:27	2.0.10.248	58	1	z	결국	결	국	102	1	58	NULL	NULL	NULL	NULL	NULL	NULL	KSY2	List1	NULL	NULL	NULL	NULL	NULL	NULL	NULL	NULL	NULL	1	z	0	4	173266	0	z	372
좌우반구com(split BVF)_3	11	1	<?xml version="1.0"?>\n<Clock xmlns:dt="urn:schemas-microsoft-com:datatypes"><Description dt:dt="string">E-Prime Primary Realtime Clock</Description><StartTime><Timestamp dt:dt="int">0</Timestamp><DateUtc dt:dt="string">2020-10-14T06:57:27Z</DateUtc></StartTime><FrequencyChanges><FrequencyChange><Frequency dt:dt="r8">2699960000</Frequency><Timestamp dt:dt="r8">5.5556118092386E+15</Timestamp><Curr…	좌우반구com(split BVF)_3-011-1	60.021	1.0.0.167	1	-874766393	Professional	2.0.10.242	2.0.10.353	10-14-2020	2020-10-14 오전 6:57:27	15:57:27	2.0.10.248	346	1	z	결정	결	정	NULL	NULL	NULL	NULL	NULL	NULL	15	1	82	KSY2	List3	NULL	NULL	NULL	NULL	NULL	NULL	NULL	NULL	NULL	1	z	0	4	973838	0	z	592
좌우반구com(split BVF)_3	11	1	<?xml version="1.0"?>\n<Clock xmlns:dt="urn:schemas-microsoft-com:datatypes"><Description dt:dt="string">E-Prime Primary Realtime Clock</Description><StartTime><Timestamp dt:dt="int">0</Timestamp><DateUtc dt:dt="string">2020-10-14T06:57:27Z</DateUtc></StartTime><FrequencyChanges><FrequencyChange><Frequency dt:dt="r8">2699960000</Frequency><Timestamp dt:dt="r8">5.5556118092386E+15</Timestamp><Curr…	좌우반구com(split BVF)_3-011-1	60.021	1.0.0.167	1	-874766393	Professional	2.0.10.242	2.0.10.353	10-14-2020	2020-10-14 오전 6:57:27	15:57:27	2.0.10.248	190	2	{/}	결지	결	지	NULL	NULL	NULL	10	1	58	NULL	NULL	NULL	KSY2	List2	NULL	NULL	NULL	NULL	NULL	NULL	NULL	NULL	NULL	0	{/}	0	3	535340	0	z	398
좌우반구com(split BVF)_3	11	1	<?xml version="1.0"?>\n<Clock xmlns:dt="urn:schemas-microsoft-com:datatypes"><Description dt:dt="string">E-Prime Primary Realtime Clock</Description><StartTime><Timestamp dt:dt="int">0</Timestamp><DateUtc dt:dt="string">2020-10-14T06:57:27Z</DateUtc></StartTime><FrequencyChanges><FrequencyChange><Frequency dt:dt="r8">2699960000</Frequency><Timestamp dt:dt="r8">5.5556118092386E+15</Timestamp><Curr…	좌우반구com(split BVF)_3-011-1	60.021	1.0.0.167	1	-874766393	Professional	2.0.10.242	2.0.10.353	10-14-2020	2020-10-14 오전 6:57:27	15:57:27	2.0.10.248	177	2	{/}	결협	결	협	NULL	NULL	NULL	29	1	45	NULL	NULL	NULL	KSY	List2	0		0	-1	500119	183		0	0	1	{/}	0	3	500302	0	{/}	605
좌우반구com(split BVF)_3	11	1	<?xml version="1.0"?>\n<Clock xmlns:dt="urn:schemas-microsoft-com:datatypes"><Description dt:dt="string">E-Prime Primary Realtime Clock</Description><StartTime><Timestamp dt:dt="int">0</Timestamp><DateUtc dt:dt="string">2020-10-14T06:57:27Z</DateUtc></StartTime><FrequencyChanges><FrequencyChange><Frequency dt:dt="r8">2699960000</Frequency><Timestamp dt:dt="r8">5.5556118092386E+15</Timestamp><Curr…	좌우반구com(split BVF)_3-011-1	60.021	1.0.0.167	1	-874766393	Professional	2.0.10.242	2.0.10.353	10-14-2020	2020-10-14 오전 6:57:27	15:57:27	2.0.10.248	170	1	z	경비	경	비	NULL	NULL	NULL	114	1	38	NULL	NULL	NULL	KSY2	List2	NULL	NULL	NULL	NULL	NULL	NULL	NULL	NULL	NULL	1	z	0	4	482392	0	z	363
좌우반구com(split BVF)_3	11	1	<?xml version="1.0"?>\n<Clock xmlns:dt="urn:schemas-microsoft-com:datatypes"><Description dt:dt="string">E-Prime Primary Realtime Clock</Description><StartTime><Timestamp dt:dt="int">0</Timestamp><DateUtc dt:dt="string">2020-10-14T06:57:27Z</DateUtc></StartTime><FrequencyChanges><FrequencyChange><Frequency dt:dt="r8">2699960000</Frequency><Timestamp dt:dt="r8">5.5556118092386E+15</Timestamp><Curr…	좌우반구com(split BVF)_3-011-1	60.021	1.0.0.167	1	-874766393	Professional	2.0.10.242	2.0.10.353	10-14-2020	2020-10-14 오전 6:57:27	15:57:27	2.0.10.248	146	1	z	경험	경	험	NULL	NULL	NULL	83	1	14	NULL	NULL	NULL	KSY2	List2	NULL	NULL	NULL	NULL	NULL	NULL	NULL	NULL	NULL	1	z	0	3	416931	0	z	432
좌우반구com(split BVF)_3	11	1	<?xml version="1.0"?>\n<Clock xmlns:dt="urn:schemas-microsoft-com:datatypes"><Description dt:dt="string">E-Prime Primary Realtime Clock</Description><StartTime><Timestamp dt:dt="int">0</Timestamp><DateUtc dt:dt="string">2020-10-14T06:57:27Z</DateUtc></StartTime><FrequencyChanges><FrequencyChange><Frequency dt:dt="r8">2699960000</Frequency><Timestamp dt:dt="r8">5.5556118092386E+15</Timestamp><Curr…	좌우반구com(split BVF)_3-011-1	60.021	1.0.0.167	1	-874766393	Professional	2.0.10.242	2.0.10.353	10-14-2020	2020-10-14 오전 6:57:27	15:57:27	2.0.10.248	137	1	z	경호	경	호	NULL	NULL	NULL	27	1	5	NULL	NULL	NULL	KSY2	List2	NULL	NULL	NULL	NULL	NULL	NULL	NULL	NULL	NULL	1	z	0	3	391423	0	z	533
좌우반구com(split BVF)_3	11	1	<?xml version="1.0"?>\n<Clock xmlns:dt="urn:schemas-microsoft-com:datatypes"><Description dt:dt="string">E-Prime Primary Realtime Clock</Description><StartTime><Timestamp dt:dt="int">0</Timestamp><DateUtc dt:dt="string">2020-10-14T06:57:27Z</DateUtc></StartTime><FrequencyChanges><FrequencyChange><Frequency dt:dt="r8">2699960000</Frequency><Timestamp dt:dt="r8">5.5556118092386E+15</Timestamp><Curr…	좌우반구com(split BVF)_3-011-1	60.021	1.0.0.167	1	-874766393	Professional	2.0.10.242	2.0.10.353	10-14-2020	2020-10-14 오전 6:57:27	15:57:27	2.0.10.248	52	1	z	계기	계	기	85	1	52	NULL	NULL	NULL	NULL	NULL	NULL	KSY2	List1	NULL	NULL	NULL	NULL	NULL	NULL	NULL	NULL	NULL	1	z	1	3	157171	0	z	755
좌우반구com(split BVF)_3	11	1	<?xml version="1.0"?>\n<Clock xmlns:dt="urn:schemas-microsoft-com:datatypes"><Description dt:dt="string">E-Prime Primary Realtime Clock</Description><StartTime><Timestamp dt:dt="int">0</Timestamp><DateUtc dt:dt="string">2020-10-14T06:57:27Z</DateUtc></StartTime><FrequencyChanges><FrequencyChange><Frequency dt:dt="r8">2699960000</Frequency><Timestamp dt:dt="r8">5.5556118092386E+15</Timestamp><Curr…	좌우반구com(split BVF)_3-011-1	60.021	1.0.0.167	1	-874766393	Professional	2.0.10.242	2.0.10.353	10-14-2020	2020-10-14 오전 6:57:27	15:57:27	2.0.10.248	238	2	{/}	계님	계	님	NULL	NULL	NULL	89	1	106	NULL	NULL	NULL	KSY3	List2	NULL	NULL	NULL	NULL	NULL	NULL	NULL	NULL	NULL	0	{/}	0	3	666178	0	z	895
좌우반구com(split BVF)_3	11	1	<?xml version="1.0"?>\n<Clock xmlns:dt="urn:schemas-microsoft-com:datatypes"><Description dt:dt="string">E-Prime Primary Realtime Clock</Description><StartTime><Timestamp dt:dt="int">0</Timestamp><DateUtc dt:dt="string">2020-10-14T06:57:27Z</DateUtc></StartTime><FrequencyChanges><FrequencyChange><Frequency dt:dt="r8">2699960000</Frequency><Timestamp dt:dt="r8">5.5556118092386E+15</Timestamp><Curr…	좌우반구com(split BVF)_3-011-1	60.021	1.0.0.167	1	-874766393	Professional	2.0.10.242	2.0.10.353	10-14-2020	2020-10-14 오전 6:57:27	15:57:27	2.0.10.248	120	2	{/}	계락	계	락	83	1	120	NULL	NULL	NULL	NULL	NULL	NULL	KSY2	List1	NULL	NULL	NULL	NULL	NULL	NULL	NULL	NULL	NULL	0	{/}	0	3	339991	0	z	853
좌우반구com(split BVF)_3	11	1	<?xml version="1.0"?>\n<Clock xmlns:dt="urn:schemas-microsoft-com:datatypes"><Description dt:dt="string">E-Prime Primary Realtime Clock</Description><StartTime><Timestamp dt:dt="int">0</Timestamp><DateUtc dt:dt="string">2020-10-14T06:57:27Z</DateUtc></StartTime><FrequencyChanges><FrequencyChange><Frequency dt:dt="r8">2699960000</Frequency><Timestamp dt:dt="r8">5.5556118092386E+15</Timestamp><Curr…	좌우반구com(split BVF)_3-011-1	60.021	1.0.0.167	1	-874766393	Professional	2.0.10.242	2.0.10.353	10-14-2020	2020-10-14 오전 6:57:27	15:57:27	2.0.10.248	237	1	z	계수	계	수	NULL	NULL	NULL	3	1	105	NULL	NULL	NULL	KSY2	List2	NULL	NULL	NULL	NULL	NULL	NULL	NULL	NULL	NULL	1	z	0	4	662996	0	z	973
좌우반구com(split BVF)_3	11	1	<?xml version="1.0"?>\n<Clock xmlns:dt="urn:schemas-microsoft-com:datatypes"><Description dt:dt="string">E-Prime Primary Realtime Clock</Description><StartTime><Timestamp dt:dt="int">0</Timestamp><DateUtc dt:dt="string">2020-10-14T06:57:27Z</DateUtc></StartTime><FrequencyChanges><FrequencyChange><Frequency dt:dt="r8">2699960000</Frequency><Timestamp dt:dt="r8">5.5556118092386E+15</Timestamp><Curr…	좌우반구com(split BVF)_3-011-1	60.021	1.0.0.167	1	-874766393	Professional	2.0.10.242	2.0.10.353	10-14-2020	2020-10-14 오전 6:57:27	15:57:27	2.0.10.248	10	2	{/}	계여	계	여	31	1	10	NULL	NULL	NULL	NULL	NULL	NULL	KSY2	List1	NULL	NULL	NULL	NULL	NULL	NULL	NULL	NULL	NULL	1	{/}	0	4	45527	0	{/}	448
좌우반구com(split BVF)_3	11	1	<?xml version="1.0"?>\n<Clock xmlns:dt="urn:schemas-microsoft-com:datatypes"><Description dt:dt="string">E-Prime Primary Realtime Clock</Description><StartTime><Timestamp dt:dt="int">0</Timestamp><DateUtc dt:dt="string">2020-10-14T06:57:27Z</DateUtc></StartTime><FrequencyChanges><FrequencyChange><Frequency dt:dt="r8">2699960000</Frequency><Timestamp dt:dt="r8">5.5556118092386E+15</Timestamp><Curr…	좌우반구com(split BVF)_3-011-1	60.021	1.0.0.167	1	-874766393	Professional	2.0.10.242	2.0.10.353	10-14-2020	2020-10-14 오전 6:57:27	15:57:27	2.0.10.248	368	2	{/}	고률	고	률	NULL	NULL	NULL	NULL	NULL	NULL	44	1	104	KSY	List3	0		0	0	1033334	183		0	0	1	{/}	0	3	1033517	0	{/}	505
좌우반구com(split BVF)_3	11	1	<?xml version="1.0"?>\n<Clock xmlns:dt="urn:schemas-microsoft-com:datatypes"><Description dt:dt="string">E-Prime Primary Realtime Clock</Description><StartTime><Timestamp dt:dt="int">0</Timestamp><DateUtc dt:dt="string">2020-10-14T06:57:27Z</DateUtc></StartTime><FrequencyChanges><FrequencyChange><Frequency dt:dt="r8">2699960000</Frequency><Timestamp dt:dt="r8">5.5556118092386E+15</Timestamp><Curr…	좌우반구com(split BVF)_3-011-1	60.021	1.0.0.167	1	-874766393	Professional	2.0.10.242	2.0.10.353	10-14-2020	2020-10-14 오전 6:57:27	15:57:27	2.0.10.248	316	2	{/}	고청	고	청	NULL	NULL	NULL	NULL	NULL	NULL	32	1	52	KSY3	List3	NULL	NULL	NULL	NULL	NULL	NULL	NULL	NULL	NULL	1	{/}	0	3	892016	0	{/}	823
좌우반구com(split BVF)_3	11	1	<?xml version="1.0"?>\n<Clock xmlns:dt="urn:schemas-microsoft-com:datatypes"><Description dt:dt="string">E-Prime Primary Realtime Clock</Description><StartTime><Timestamp dt:dt="int">0</Timestamp><DateUtc dt:dt="string">2020-10-14T06:57:27Z</DateUtc></StartTime><FrequencyChanges><FrequencyChange><Frequency dt:dt="r8">2699960000</Frequency><Timestamp dt:dt="r8">5.5556118092386E+15</Timestamp><Curr…	좌우반구com(split BVF)_3-011-1	60.021	1.0.0.167	1	-874766393	Professional	2.0.10.242	2.0.10.353	10-14-2020	2020-10-14 오전 6:57:27	15:57:27	2.0.10.248	374	1	z	공기	공	기	NULL	NULL	NULL	NULL	NULL	NULL	40	1	110	KSY2	List3	NULL	NULL	NULL	NULL	NULL	NULL	NULL	NULL	NULL	1	z	1	3	1050111	0	z	287
좌우반구com(split BVF)_3	11	1	<?xml version="1.0"?>\n<Clock xmlns:dt="urn:schemas-microsoft-com:datatypes"><Description dt:dt="string">E-Prime Primary Realtime Clock</Description><StartTime><Timestamp dt:dt="int">0</Timestamp><DateUtc dt:dt="string">2020-10-14T06:57:27Z</DateUtc></StartTime><FrequencyChanges><FrequencyChange><Frequency dt:dt="r8">2699960000</Frequency><Timestamp dt:dt="r8">5.5556118092386E+15</Timestamp><Curr…	좌우반구com(split BVF)_3-011-1	60.021	1.0.0.167	1	-874766393	Professional	2.0.10.242	2.0.10.353	10-14-2020	2020-10-14 오전 6:57:27	15:57:27	2.0.10.248	300	1	z	공백	공	백	NULL	NULL	NULL	NULL	NULL	NULL	48	1	36	KSY2	List3	NULL	NULL	NULL	NULL	NULL	NULL	NULL	NULL	NULL	1	z	0	3	849181	0	z	402
좌우반구com(split BVF)_3	11	1	<?xml version="1.0"?>\n<Clock xmlns:dt="urn:schemas-microsoft-com:datatypes"><Description dt:dt="string">E-Prime Primary Realtime Clock</Description><StartTime><Timestamp dt:dt="int">0</Timestamp><DateUtc dt:dt="string">2020-10-14T06:57:27Z</DateUtc></StartTime><FrequencyChanges><FrequencyChange><Frequency dt:dt="r8">2699960000</Frequency><Timestamp dt:dt="r8">5.5556118092386E+15</Timestamp><Curr…	좌우반구com(split BVF)_3-011-1	60.021	1.0.0.167	1	-874766393	Professional	2.0.10.242	2.0.10.353	10-14-2020	2020-10-14 오전 6:57:27	15:57:27	2.0.10.248	205	1	z	공포	공	포	NULL	NULL	NULL	2	1	73	NULL	NULL	NULL	KSY2	List2	NULL	NULL	NULL	NULL	NULL	NULL	NULL	NULL	NULL	1	z	0	3	576159	0	z	339
좌우반구com(split BVF)_3	11	1	<?xml version="1.0"?>\n<Clock xmlns:dt="urn:schemas-microsoft-com:datatypes"><Description dt:dt="string">E-Prime Primary Realtime Clock</Description><StartTime><Timestamp dt:dt="int">0</Timestamp><DateUtc dt:dt="string">2020-10-14T06:57:27Z</DateUtc></StartTime><FrequencyChanges><FrequencyChange><Frequency dt:dt="r8">2699960000</Frequency><Timestamp dt:dt="r8">5.5556118092386E+15</Timestamp><Curr…	좌우반구com(split BVF)_3-011-1	60.021	1.0.0.167	1	-874766393	Professional	2.0.10.242	2.0.10.353	10-14-2020	2020-10-14 오전 6:57:27	15:57:27	2.0.10.248	385	2	{/}	과법	과	법	NULL	NULL	NULL	NULL	NULL	NULL	117	1	121	KSY	List3	0		0	-1	1079218	183		0	0	0	{/}	0	3	1079401	0	z	276
좌우반구com(split BVF)_3	11	1	<?xml version="1.0"?>\n<Clock xmlns:dt="urn:schemas-microsoft-com:datatypes"><Description dt:dt="string">E-Prime Primary Realtime Clock</Description><StartTime><Timestamp dt:dt="int">0</Timestamp><DateUtc dt:dt="string">2020-10-14T06:57:27Z</DateUtc></StartTime><FrequencyChanges><FrequencyChange><Frequency dt:dt="r8">2699960000</Frequency><Timestamp dt:dt="r8">5.5556118092386E+15</Timestamp><Curr…	좌우반구com(split BVF)_3-011-1	60.021	1.0.0.167	1	-874766393	Professional	2.0.10.242	2.0.10.353	10-14-2020	2020-10-14 오전 6:57:27	15:57:27	2.0.10.248	254	1	z	과정	과	정	NULL	NULL	NULL	51	1	122	NULL	NULL	NULL	KSY2	List2	NULL	NULL	NULL	NULL	NULL	NULL	NULL	NULL	NULL	1	z	0	3	711479	0	z	418
좌우반구com(split BVF)_3	11	1	<?xml version="1.0"?>\n<Clock xmlns:dt="urn:schemas-microsoft-com:datatypes"><Description dt:dt="string">E-Prime Primary Realtime Clock</Description><StartTime><Timestamp dt:dt="int">0</Timestamp><DateUtc dt:dt="string">2020-10-14T06:57:27Z</DateUtc></StartTime><FrequencyChanges><FrequencyChange><Frequency dt:dt="r8">2699960000</Frequency><Timestamp dt:dt="r8">5.5556118092386E+15</Timestamp><Curr…	좌우반구com(split BVF)_3-011-1	60.021	1.0.0.167	1	-874766393	Professional	2.0.10.242	2.0.10.353	10-14-2020	2020-10-14 오전 6:57:27	15:57:27	2.0.10.248	294	1	z	관계	관	계	NULL	NULL	NULL	NULL	NULL	NULL	53	1	30	KSY2	List3	NULL	NULL	NULL	NULL	NULL	NULL	NULL	NULL	NULL	1	z	0	3	832970	0	z	310
좌우반구com(split BVF)_3	11	1	<?xml version="1.0"?>\n<Clock xmlns:dt="urn:schemas-microsoft-com:datatypes"><Description dt:dt="string">E-Prime Primary Realtime Clock</Description><StartTime><Timestamp dt:dt="int">0</Timestamp><DateUtc dt:dt="string">2020-10-14T06:57:27Z</DateUtc></StartTime><FrequencyChanges><FrequencyChange><Frequency dt:dt="r8">2699960000</Frequency><Timestamp dt:dt="r8">5.5556118092386E+15</Timestamp><Curr…	좌우반구com(split BVF)_3-011-1	60.021	1.0.0.167	1	-874766393	Professional	2.0.10.242	2.0.10.353	10-14-2020	2020-10-14 오전 6:57:27	15:57:27	2.0.10.248	378	1	z	관측	관	측	NULL	NULL	NULL	NULL	NULL	NULL	5	1	114	KSY2	List3	NULL	NULL	NULL	NULL	NULL	NULL	NULL	NULL	NULL	0	z	1	3	1060774	0	{/}	536
좌우반구com(split BVF)_3	11	1	<?xml version="1.0"?>\n<Clock xmlns:dt="urn:schemas-microsoft-com:datatypes"><Description dt:dt="string">E-Prime Primary Realtime Clock</Description><StartTime><Timestamp dt:dt="int">0</Timestamp><DateUtc dt:dt="string">2020-10-14T06:57:27Z</DateUtc></StartTime><FrequencyChanges><FrequencyChange><Frequency dt:dt="r8">2699960000</Frequency><Timestamp dt:dt="r8">5.5556118092386E+15</Timestamp><Curr…	좌우반구com(split BVF)_3-011-1	60.021	1.0.0.167	1	-874766393	Professional	2.0.10.242	2.0.10.353	10-14-2020	2020-10-14 오전 6:57:27	15:57:27	2.0.10.248	71	1	z	광장	광	장	51	1	71	NULL	NULL	NULL	NULL	NULL	NULL	KSY2	List1	NULL	NULL	NULL	NULL	NULL	NULL	NULL	NULL	NULL	1	z	1	3	207187	0	z	626
좌우반구com(split BVF)_3	11	1	<?xml version="1.0"?>\n<Clock xmlns:dt="urn:schemas-microsoft-com:datatypes"><Description dt:dt="string">E-Prime Primary Realtime Clock</Description><StartTime><Timestamp dt:dt="int">0</Timestamp><DateUtc dt:dt="string">2020-10-14T06:57:27Z</DateUtc></StartTime><FrequencyChanges><FrequencyChange><Frequency dt:dt="r8">2699960000</Frequency><Timestamp dt:dt="r8">5.5556118092386E+15</Timestamp><Curr…	좌우반구com(split BVF)_3-011-1	60.021	1.0.0.167	1	-874766393	Professional	2.0.10.242	2.0.10.353	10-14-2020	2020-10-14 오전 6:57:27	15:57:27	2.0.10.248	313	2	{/}	교느	교	느	NULL	NULL	NULL	NULL	NULL	NULL	89	1	49	KSY	List3	0		0	-1	883769	183		0	0	1	{/}	0	3	883952	0	{/}	551
좌우반구com(split BVF)_3	11	1	<?xml version="1.0"?>\n<Clock xmlns:dt="urn:schemas-microsoft-com:datatypes"><Description dt:dt="string">E-Prime Primary Realtime Clock</Description><StartTime><Timestamp dt:dt="int">0</Timestamp><DateUtc dt:dt="string">2020-10-14T06:57:27Z</DateUtc></StartTime><FrequencyChanges><FrequencyChange><Frequency dt:dt="r8">2699960000</Frequency><Timestamp dt:dt="r8">5.5556118092386E+15</Timestamp><Curr…	좌우반구com(split BVF)_3-011-1	60.021	1.0.0.167	1	-874766393	Professional	2.0.10.242	2.0.10.353	10-14-2020	2020-10-14 오전 6:57:27	15:57:27	2.0.10.248	93	2	{/}	교휘	교	휘	120	1	93	NULL	NULL	NULL	NULL	NULL	NULL	KSY2	List1	NULL	NULL	NULL	NULL	NULL	NULL	NULL	NULL	NULL	1	{/}	0	4	265284	0	{/}	529
좌우반구com(split BVF)_3	11	1	<?xml version="1.0"?>\n<Clock xmlns:dt="urn:schemas-microsoft-com:datatypes"><Description dt:dt="string">E-Prime Primary Realtime Clock</Description><StartTime><Timestamp dt:dt="int">0</Timestamp><DateUtc dt:dt="string">2020-10-14T06:57:27Z</DateUtc></StartTime><FrequencyChanges><FrequencyChange><Frequency dt:dt="r8">2699960000</Frequency><Timestamp dt:dt="r8">5.5556118092386E+15</Timestamp><Curr…	좌우반구com(split BVF)_3-011-1	60.021	1.0.0.167	1	-874766393	Professional	2.0.10.242	2.0.10.353	10-14-2020	2020-10-14 오전 6:57:27	15:57:27	2.0.10.248	219	1	z	구조	구	조	NULL	NULL	NULL	132	1	87	NULL	NULL	NULL	KSY2	List2	NULL	NULL	NULL	NULL	NULL	NULL	NULL	NULL	NULL	1	z	0	3	613896	0	z	362
좌우반구com(split BVF)_3	11	1	<?xml version="1.0"?>\n<Clock xmlns:dt="urn:schemas-microsoft-com:datatypes"><Description dt:dt="string">E-Prime Primary Realtime Clock</Description><StartTime><Timestamp dt:dt="int">0</Timestamp><DateUtc dt:dt="string">2020-10-14T06:57:27Z</DateUtc></StartTime><FrequencyChanges><FrequencyChange><Frequency dt:dt="r8">2699960000</Frequency><Timestamp dt:dt="r8">5.5556118092386E+15</Timestamp><Curr…	좌우반구com(split BVF)_3-011-1	60.021	1.0.0.167	1	-874766393	Professional	2.0.10.242	2.0.10.353	10-14-2020	2020-10-14 오전 6:57:27	15:57:27	2.0.10.248	8	2	{/}	국득	국	득	110	1	8	NULL	NULL	NULL	NULL	NULL	NULL	KSY	List1	0		0	-1	40062	183		0	0	1	{/}	0	3	40245	0	{/}	546
좌우반구com(split BVF)_3	11	1	<?xml version="1.0"?>\n<Clock xmlns:dt="urn:schemas-microsoft-com:datatypes"><Description dt:dt="string">E-Prime Primary Realtime Clock</Description><StartTime><Timestamp dt:dt="int">0</Timestamp><DateUtc dt:dt="string">2020-10-14T06:57:27Z</DateUtc></StartTime><FrequencyChanges><FrequencyChange><Frequency dt:dt="r8">2699960000</Frequency><Timestamp dt:dt="r8">5.5556118092386E+15</Timestamp><Curr…	좌우반구com(split BVF)_3-011-1	60.021	1.0.0.167	1	-874766393	Professional	2.0.10.242	2.0.10.353	10-14-2020	2020-10-14 오전 6:57:27	15:57:27	2.0.10.248	106	2	{/}	국반	국	반	78	1	106	NULL	NULL	NULL	NULL	NULL	NULL	KSY2	List1	NULL	NULL	NULL	NULL	NULL	NULL	NULL	NULL	NULL	0	{/}	0	4	300472	0	z	580
좌우반구com(split BVF)_3	11	1	<?xml version="1.0"?>\n<Clock xmlns:dt="urn:schemas-microsoft-com:datatypes"><Description dt:dt="string">E-Prime Primary Realtime Clock</Description><StartTime><Timestamp dt:dt="int">0</Timestamp><DateUtc dt:dt="string">2020-10-14T06:57:27Z</DateUtc></StartTime><FrequencyChanges><FrequencyChange><Frequency dt:dt="r8">2699960000</Frequency><Timestamp dt:dt="r8">5.5556118092386E+15</Timestamp><Curr…	좌우반구com(split BVF)_3-011-1	60.021	1.0.0.167	1	-874766393	Professional	2.0.10.242	2.0.10.353	10-14-2020	2020-10-14 오전 6:57:27	15:57:27	2.0.10.248	176	1	z	군청	군	청	NULL	NULL	NULL	67	1	44	NULL	NULL	NULL	KSY2	List2	NULL	NULL	NULL	NULL	NULL	NULL	NULL	NULL	NULL	1	z	0	3	497470	0	z	637
좌우반구com(split BVF)_3	11	1	<?xml version="1.0"?>\n<Clock xmlns:dt="urn:schemas-microsoft-com:datatypes"><Description dt:dt="string">E-Prime Primary Realtime Clock</Description><StartTime><Timestamp dt:dt="int">0</Timestamp><DateUtc dt:dt="string">2020-10-14T06:57:27Z</DateUtc></StartTime><FrequencyChanges><FrequencyChange><Frequency dt:dt="r8">2699960000</Frequency><Timestamp dt:dt="r8">5.5556118092386E+15</Timestamp><Curr…	좌우반구com(split BVF)_3-011-1	60.021	1.0.0.167	1	-874766393	Professional	2.0.10.242	2.0.10.353	10-14-2020	2020-10-14 오전 6:57:27	15:57:27	2.0.10.248	116	1	z	궤도	궤	도	86	1	116	NULL	NULL	NULL	NULL	NULL	NULL	KSY2	List1	NULL	NULL	NULL	NULL	NULL	NULL	NULL	NULL	NULL	1	z	0	3	328262	0	z	622
좌우반구com(split BVF)_3	11	1	<?xml version="1.0"?>\n<Clock xmlns:dt="urn:schemas-microsoft-com:datatypes"><Description dt:dt="string">E-Prime Primary Realtime Clock</Description><StartTime><Timestamp dt:dt="int">0</Timestamp><DateUtc dt:dt="string">2020-10-14T06:57:27Z</DateUtc></StartTime><FrequencyChanges><FrequencyChange><Frequency dt:dt="r8">2699960000</Frequency><Timestamp dt:dt="r8">5.5556118092386E+15</Timestamp><Curr…	좌우반구com(split BVF)_3-011-1	60.021	1.0.0.167	1	-874766393	Professional	2.0.10.242	2.0.10.353	10-14-2020	2020-10-14 오전 6:57:27	15:57:27	2.0.10.248	131	2	{/}	궤희	궤	희	50	1	131	NULL	NULL	NULL	NULL	NULL	NULL	KSY3	List1	NULL	NULL	NULL	NULL	NULL	NULL	NULL	NULL	NULL	1	{/}	0	4	370531	0	{/}	697
좌우반구com(split BVF)_3	11	1	<?xml version="1.0"?>\n<Clock xmlns:dt="urn:schemas-microsoft-com:datatypes"><Description dt:dt="string">E-Prime Primary Realtime Clock</Description><StartTime><Timestamp dt:dt="int">0</Timestamp><DateUtc dt:dt="string">2020-10-14T06:57:27Z</DateUtc></StartTime><FrequencyChanges><FrequencyChange><Frequency dt:dt="r8">2699960000</Frequency><Timestamp dt:dt="r8">5.5556118092386E+15</Timestamp><Curr…	좌우반구com(split BVF)_3-011-1	60.021	1.0.0.167	1	-874766393	Professional	2.0.10.242	2.0.10.353	10-14-2020	2020-10-14 오전 6:57:27	15:57:27	2.0.10.248	1	1	z	그림	그	림	17	1	1	NULL	NULL	NULL	NULL	NULL	NULL	KSY2	List1	NULL	NULL	NULL	NULL	NULL	NULL	NULL	NULL	NULL	1	z	0	4	22135	0	z	400
좌우반구com(split BVF)_3	11	1	<?xml version="1.0"?>\n<Clock xmlns:dt="urn:schemas-microsoft-com:datatypes"><Description dt:dt="string">E-Prime Primary Realtime Clock</Description><StartTime><Timestamp dt:dt="int">0</Timestamp><DateUtc dt:dt="string">2020-10-14T06:57:27Z</DateUtc></StartTime><FrequencyChanges><FrequencyChange><Frequency dt:dt="r8">2699960000</Frequency><Timestamp dt:dt="r8">5.5556118092386E+15</Timestamp><Curr…	좌우반구com(split BVF)_3-011-1	60.021	1.0.0.167	1	-874766393	Professional	2.0.10.242	2.0.10.353	10-14-2020	2020-10-14 오전 6:57:27	15:57:27	2.0.10.248	356	2	{/}	그법	그	법	NULL	NULL	NULL	NULL	NULL	NULL	120	1	92	KSY3	List3	NULL	NULL	NULL	NULL	NULL	NULL	NULL	NULL	NULL	1	{/}	1	3	1000728	0	{/}	694
좌우반구com(split BVF)_3	11	1	<?xml version="1.0"?>\n<Clock xmlns:dt="urn:schemas-microsoft-com:datatypes"><Description dt:dt="string">E-Prime Primary Realtime Clock</Description><StartTime><Timestamp dt:dt="int">0</Timestamp><DateUtc dt:dt="string">2020-10-14T06:57:27Z</DateUtc></StartTime><FrequencyChanges><FrequencyChange><Frequency dt:dt="r8">2699960000</Frequency><Timestamp dt:dt="r8">5.5556118092386E+15</Timestamp><Curr…	좌우반구com(split BVF)_3-011-1	60.021	1.0.0.167	1	-874766393	Professional	2.0.10.242	2.0.10.353	10-14-2020	2020-10-14 오전 6:57:27	15:57:27	2.0.10.248	98	2	{/}	그소	그	소	33	1	98	NULL	NULL	NULL	NULL	NULL	NULL	KSY3	List1	NULL	NULL	NULL	NULL	NULL	NULL	NULL	NULL	NULL	1	{/}	0	3	278879	0	{/}	462
좌우반구com(split BVF)_3	11	1	<?xml version="1.0"?>\n<Clock xmlns:dt="urn:schemas-microsoft-com:datatypes"><Description dt:dt="string">E-Prime Primary Realtime Clock</Description><StartTime><Timestamp dt:dt="int">0</Timestamp><DateUtc dt:dt="string">2020-10-14T06:57:27Z</DateUtc></StartTime><FrequencyChanges><FrequencyChange><Frequency dt:dt="r8">2699960000</Frequency><Timestamp dt:dt="r8">5.5556118092386E+15</Timestamp><Curr…	좌우반구com(split BVF)_3-011-1	60.021	1.0.0.167	1	-874766393	Professional	2.0.10.242	2.0.10.353	10-14-2020	2020-10-14 오전 6:57:27	15:57:27	2.0.10.248	349	2	{/}	그종	그	종	NULL	NULL	NULL	NULL	NULL	NULL	25	1	85	KSY2	List3	NULL	NULL	NULL	NULL	NULL	NULL	NULL	NULL	NULL	1	{/}	0	3	982118	0	{/}	608
좌우반구com(split BVF)_3	11	1	<?xml version="1.0"?>\n<Clock xmlns:dt="urn:schemas-microsoft-com:datatypes"><Description dt:dt="string">E-Prime Primary Realtime Clock</Description><StartTime><Timestamp dt:dt="int">0</Timestamp><DateUtc dt:dt="string">2020-10-14T06:57:27Z</DateUtc></StartTime><FrequencyChanges><FrequencyChange><Frequency dt:dt="r8">2699960000</Frequency><Timestamp dt:dt="r8">5.5556118092386E+15</Timestamp><Curr…	좌우반구com(split BVF)_3-011-1	60.021	1.0.0.167	1	-874766393	Professional	2.0.10.242	2.0.10.353	10-14-2020	2020-10-14 오전 6:57:27	15:57:27	2.0.10.248	153	1	z	급여	급	여	NULL	NULL	NULL	49	1	21	NULL	NULL	NULL	KSY2	List2	NULL	NULL	NULL	NULL	NULL	NULL	NULL	NULL	NULL	1	z	0	3	435858	0	z	465
좌우반구com(split BVF)_3	11	1	<?xml version="1.0"?>\n<Clock xmlns:dt="urn:schemas-microsoft-com:datatypes"><Description dt:dt="string">E-Prime Primary Realtime Clock</Description><StartTime><Timestamp dt:dt="int">0</Timestamp><DateUtc dt:dt="string">2020-10-14T06:57:27Z</DateUtc></StartTime><FrequencyChanges><FrequencyChange><Frequency dt:dt="r8">2699960000</Frequency><Timestamp dt:dt="r8">5.5556118092386E+15</Timestamp><Curr…	좌우반구com(split BVF)_3-011-1	60.021	1.0.0.167	1	-874766393	Professional	2.0.10.242	2.0.10.353	10-14-2020	2020-10-14 오전 6:57:27	15:57:27	2.0.10.248	263	1	z	기록	기	록	NULL	NULL	NULL	81	1	131	NULL	NULL	NULL	KSY2	List2	NULL	NULL	NULL	NULL	NULL	NULL	NULL	NULL	NULL	1	z	0	3	735604	0	z	429
좌우반구com(split BVF)_3	11	1	<?xml version="1.0"?>\n<Clock xmlns:dt="urn:schemas-microsoft-com:datatypes"><Description dt:dt="string">E-Prime Primary Realtime Clock</Description><StartTime><Timestamp dt:dt="int">0</Timestamp><DateUtc dt:dt="string">2020-10-14T06:57:27Z</DateUtc></StartTime><FrequencyChanges><FrequencyChange><Frequency dt:dt="r8">2699960000</Frequency><Timestamp dt:dt="r8">5.5556118092386E+15</Timestamp><Curr…	좌우반구com(split BVF)_3-011-1	60.021	1.0.0.167	1	-874766393	Professional	2.0.10.242	2.0.10.353	10-14-2020	2020-10-14 오전 6:57:27	15:57:27	2.0.10.248	75	1	z	기름	기	름	59	1	75	NULL	NULL	NULL	NULL	NULL	NULL	KSY2	List1	NULL	NULL	NULL	NULL	NULL	NULL	NULL	NULL	NULL	1	z	0	4	217684	0	z	409
좌우반구com(split BVF)_3	11	1	<?xml version="1.0"?>\n<Clock xmlns:dt="urn:schemas-microsoft-com:datatypes"><Description dt:dt="string">E-Prime Primary Realtime Clock</Description><StartTime><Timestamp dt:dt="int">0</Timestamp><DateUtc dt:dt="string">2020-10-14T06:57:27Z</DateUtc></StartTime><FrequencyChanges><FrequencyChange><Frequency dt:dt="r8">2699960000</Frequency><Timestamp dt:dt="r8">5.5556118092386E+15</Timestamp><Curr…	좌우반구com(split BVF)_3-011-1	60.021	1.0.0.167	1	-874766393	Professional	2.0.10.242	2.0.10.353	10-14-2020	2020-10-14 오전 6:57:27	15:57:27	2.0.10.248	154	1	z	기술	기	술	NULL	NULL	NULL	55	1	22	NULL	NULL	NULL	KSY2	List2	NULL	NULL	NULL	NULL	NULL	NULL	NULL	NULL	NULL	1	z	0	4	438524	0	z	407
좌우반구com(split BVF)_3	11	1	<?xml version="1.0"?>\n<Clock xmlns:dt="urn:schemas-microsoft-com:datatypes"><Description dt:dt="string">E-Prime Primary Realtime Clock</Description><StartTime><Timestamp dt:dt="int">0</Timestamp><DateUtc dt:dt="string">2020-10-14T06:57:27Z</DateUtc></StartTime><FrequencyChanges><FrequencyChange><Frequency dt:dt="r8">2699960000</Frequency><Timestamp dt:dt="r8">5.5556118092386E+15</Timestamp><Curr…	좌우반구com(split BVF)_3-011-1	60.021	1.0.0.167	1	-874766393	Professional	2.0.10.242	2.0.10.353	10-14-2020	2020-10-14 오전 6:57:27	15:57:27	2.0.10.248	390	1	z	기운	기	운	NULL	NULL	NULL	NULL	NULL	NULL	26	1	126	KSY2	List3	NULL	NULL	NULL	NULL	NULL	NULL	NULL	NULL	NULL	1	z	0	4	1092547	0	z	354
좌우반구com(split BVF)_3	11	1	<?xml version="1.0"?>\n<Clock xmlns:dt="urn:schemas-microsoft-com:datatypes"><Description dt:dt="string">E-Prime Primary Realtime Clock</Description><StartTime><Timestamp dt:dt="int">0</Timestamp><DateUtc dt:dt="string">2020-10-14T06:57:27Z</DateUtc></StartTime><FrequencyChanges><FrequencyChange><Frequency dt:dt="r8">2699960000</Frequency><Timestamp dt:dt="r8">5.5556118092386E+15</Timestamp><Curr…	좌우반구com(split BVF)_3-011-1	60.021	1.0.0.167	1	-874766393	Professional	2.0.10.242	2.0.10.353	10-14-2020	2020-10-14 오전 6:57:27	15:57:27	2.0.10.248	196	1	z	기준	기	준	NULL	NULL	NULL	102	1	64	NULL	NULL	NULL	KSY2	List2	NULL	NULL	NULL	NULL	NULL	NULL	NULL	NULL	NULL	1	z	1	3	551434	0	z	416
좌우반구com(split BVF)_3	11	1	<?xml version="1.0"?>\n<Clock xmlns:dt="urn:schemas-microsoft-com:datatypes"><Description dt:dt="string">E-Prime Primary Realtime Clock</Description><StartTime><Timestamp dt:dt="int">0</Timestamp><DateUtc dt:dt="string">2020-10-14T06:57:27Z</DateUtc></StartTime><FrequencyChanges><FrequencyChange><Frequency dt:dt="r8">2699960000</Frequency><Timestamp dt:dt="r8">5.5556118092386E+15</Timestamp><Curr…	좌우반구com(split BVF)_3-011-1	60.021	1.0.0.167	1	-874766393	Professional	2.0.10.242	2.0.10.353	10-14-2020	2020-10-14 오전 6:57:27	15:57:27	2.0.10.248	357	1	z	기차	기	차	NULL	NULL	NULL	NULL	NULL	NULL	111	1	93	KSY2	List3	NULL	NULL	NULL	NULL	NULL	NULL	NULL	NULL	NULL	1	z	1	3	1003627	0	z	427
좌우반구com(split BVF)_3	11	1	<?xml version="1.0"?>\n<Clock xmlns:dt="urn:schemas-microsoft-com:datatypes"><Description dt:dt="string">E-Prime Primary Realtime Clock</Description><StartTime><Timestamp dt:dt="int">0</Timestamp><DateUtc dt:dt="string">2020-10-14T06:57:27Z</DateUtc></StartTime><FrequencyChanges><FrequencyChange><Frequency dt:dt="r8">2699960000</Frequency><Timestamp dt:dt="r8">5.5556118092386E+15</Timestamp><Curr…	좌우반구com(split BVF)_3-011-1	60.021	1.0.0.167	1	-874766393	Professional	2.0.10.242	2.0.10.353	10-14-2020	2020-10-14 오전 6:57:27	15:57:27	2.0.10.248	135	1	z	기회	기	회	NULL	NULL	NULL	46	1	3	NULL	NULL	NULL	KSY2	List2	NULL	NULL	NULL	NULL	NULL	NULL	NULL	NULL	NULL	1	z	1	3	386308	0	z	352
좌우반구com(split BVF)_3	11	1	<?xml version="1.0"?>\n<Clock xmlns:dt="urn:schemas-microsoft-com:datatypes"><Description dt:dt="string">E-Prime Primary Realtime Clock</Description><StartTime><Timestamp dt:dt="int">0</Timestamp><DateUtc dt:dt="string">2020-10-14T06:57:27Z</DateUtc></StartTime><FrequencyChanges><FrequencyChange><Frequency dt:dt="r8">2699960000</Frequency><Timestamp dt:dt="r8">5.5556118092386E+15</Timestamp><Curr…	좌우반구com(split BVF)_3-011-1	60.021	1.0.0.167	1	-874766393	Professional	2.0.10.242	2.0.10.353	10-14-2020	2020-10-14 오전 6:57:27	15:57:27	2.0.10.248	311	2	{/}	껍목	껍	목	NULL	NULL	NULL	NULL	NULL	NULL	119	1	47	KSY3	List3	NULL	NULL	NULL	NULL	NULL	NULL	NULL	NULL	NULL	1	{/}	0	3	878504	0	{/}	599
좌우반구com(split BVF)_3	11	1	<?xml version="1.0"?>\n<Clock xmlns:dt="urn:schemas-microsoft-com:datatypes"><Description dt:dt="string">E-Prime Primary Realtime Clock</Description><StartTime><Timestamp dt:dt="int">0</Timestamp><DateUtc dt:dt="string">2020-10-14T06:57:27Z</DateUtc></StartTime><FrequencyChanges><FrequencyChange><Frequency dt:dt="r8">2699960000</Frequency><Timestamp dt:dt="r8">5.5556118092386E+15</Timestamp><Curr…	좌우반구com(split BVF)_3-011-1	60.021	1.0.0.167	1	-874766393	Professional	2.0.10.242	2.0.10.353	10-14-2020	2020-10-14 오전 6:57:27	15:57:27	2.0.10.248	105	2	{/}	껍밀	껍	밀	125	1	105	NULL	NULL	NULL	NULL	NULL	NULL	KSY2	List1	NULL	NULL	NULL	NULL	NULL	NULL	NULL	NULL	NULL	1	{/}	1	3	297672	0	{/}	604
좌우반구com(split BVF)_3	11	1	<?xml version="1.0"?>\n<Clock xmlns:dt="urn:schemas-microsoft-com:datatypes"><Description dt:dt="string">E-Prime Primary Realtime Clock</Description><StartTime><Timestamp dt:dt="int">0</Timestamp><DateUtc dt:dt="string">2020-10-14T06:57:27Z</DateUtc></StartTime><FrequencyChanges><FrequencyChange><Frequency dt:dt="r8">2699960000</Frequency><Timestamp dt:dt="r8">5.5556118092386E+15</Timestamp><Curr…	좌우반구com(split BVF)_3-011-1	60.021	1.0.0.167	1	-874766393	Professional	2.0.10.242	2.0.10.353	10-14-2020	2020-10-14 오전 6:57:27	15:57:27	2.0.10.248	186	1	z	껍질	껍	질	NULL	NULL	NULL	78	1	54	NULL	NULL	NULL	KSY2	List2	NULL	NULL	NULL	NULL	NULL	NULL	NULL	NULL	NULL	1	z	0	4	524744	0	z	562
좌우반구com(split BVF)_3	11	1	<?xml version="1.0"?>\n<Clock xmlns:dt="urn:schemas-microsoft-com:datatypes"><Description dt:dt="string">E-Prime Primary Realtime Clock</Description><StartTime><Timestamp dt:dt="int">0</Timestamp><DateUtc dt:dt="string">2020-10-14T06:57:27Z</DateUtc></StartTime><FrequencyChanges><FrequencyChange><Frequency dt:dt="r8">2699960000</Frequency><Timestamp dt:dt="r8">5.5556118092386E+15</Timestamp><Curr…	좌우반구com(split BVF)_3-011-1	60.021	1.0.0.167	1	-874766393	Professional	2.0.10.242	2.0.10.353	10-14-2020	2020-10-14 오전 6:57:27	15:57:27	2.0.10.248	351	2	{/}	껍퇴	껍	퇴	NULL	NULL	NULL	NULL	NULL	NULL	131	1	87	KSY2	List3	NULL	NULL	NULL	NULL	NULL	NULL	NULL	NULL	NULL	1	{/}	0	3	987533	0	{/}	529
좌우반구com(split BVF)_3	11	1	<?xml version="1.0"?>\n<Clock xmlns:dt="urn:schemas-microsoft-com:datatypes"><Description dt:dt="string">E-Prime Primary Realtime Clock</Description><StartTime><Timestamp dt:dt="int">0</Timestamp><DateUtc dt:dt="string">2020-10-14T06:57:27Z</DateUtc></StartTime><FrequencyChanges><FrequencyChange><Frequency dt:dt="r8">2699960000</Frequency><Timestamp dt:dt="r8">5.5556118092386E+15</Timestamp><Curr…	좌우반구com(split BVF)_3-011-1	60.021	1.0.0.167	1	-874766393	Professional	2.0.10.242	2.0.10.353	10-14-2020	2020-10-14 오전 6:57:27	15:57:27	2.0.10.248	35	2	{/}	나개	나	개	84	1	35	NULL	NULL	NULL	NULL	NULL	NULL	KSY	List1	0		0	-1	111354	183		0	0	1	{/}	0	3	111537	0	{/}	445
좌우반구com(split BVF)_3	11	1	<?xml version="1.0"?>\n<Clock xmlns:dt="urn:schemas-microsoft-com:datatypes"><Description dt:dt="string">E-Prime Primary Realtime Clock</Description><StartTime><Timestamp dt:dt="int">0</Timestamp><DateUtc dt:dt="string">2020-10-14T06:57:27Z</DateUtc></StartTime><FrequencyChanges><FrequencyChange><Frequency dt:dt="r8">2699960000</Frequency><Timestamp dt:dt="r8">5.5556118092386E+15</Timestamp><Curr…	좌우반구com(split BVF)_3-011-1	60.021	1.0.0.167	1	-874766393	Professional	2.0.10.242	2.0.10.353	10-14-2020	2020-10-14 오전 6:57:27	15:57:27	2.0.10.248	100	1	z	내일	내	일	101	1	100	NULL	NULL	NULL	NULL	NULL	NULL	KSY2	List1	NULL	NULL	NULL	NULL	NULL	NULL	NULL	NULL	NULL	1	z	0	3	284227	0	z	370
좌우반구com(split BVF)_3	11	1	<?xml version="1.0"?>\n<Clock xmlns:dt="urn:schemas-microsoft-com:datatypes"><Description dt:dt="string">E-Prime Primary Realtime Clock</Description><StartTime><Timestamp dt:dt="int">0</Timestamp><DateUtc dt:dt="string">2020-10-14T06:57:27Z</DateUtc></StartTime><FrequencyChanges><FrequencyChange><Frequency dt:dt="r8">2699960000</Frequency><Timestamp dt:dt="r8">5.5556118092386E+15</Timestamp><Curr…	좌우반구com(split BVF)_3-011-1	60.021	1.0.0.167	1	-874766393	Professional	2.0.10.242	2.0.10.353	10-14-2020	2020-10-14 오전 6:57:27	15:57:27	2.0.10.248	166	2	{/}	내죽	내	죽	NULL	NULL	NULL	120	1	34	NULL	NULL	NULL	KSY3	List2	NULL	NULL	NULL	NULL	NULL	NULL	NULL	NULL	NULL	1	{/}	0	3	470879	0	{/}	716
좌우반구com(split BVF)_3	11	1	<?xml version="1.0"?>\n<Clock xmlns:dt="urn:schemas-microsoft-com:datatypes"><Description dt:dt="string">E-Prime Primary Realtime Clock</Description><StartTime><Timestamp dt:dt="int">0</Timestamp><DateUtc dt:dt="string">2020-10-14T06:57:27Z</DateUtc></StartTime><FrequencyChanges><FrequencyChange><Frequency dt:dt="r8">2699960000</Frequency><Timestamp dt:dt="r8">5.5556118092386E+15</Timestamp><Curr…	좌우반구com(split BVF)_3-011-1	60.021	1.0.0.167	1	-874766393	Professional	2.0.10.242	2.0.10.353	10-14-2020	2020-10-14 오전 6:57:27	15:57:27	2.0.10.248	37	2	{/}	내표	내	표	96	1	37	NULL	NULL	NULL	NULL	NULL	NULL	KSY2	List1	NULL	NULL	NULL	NULL	NULL	NULL	NULL	NULL	NULL	1	{/}	1	3	117368	0	{/}	718
좌우반구com(split BVF)_3	11	1	<?xml version="1.0"?>\n<Clock xmlns:dt="urn:schemas-microsoft-com:datatypes"><Description dt:dt="string">E-Prime Primary Realtime Clock</Description><StartTime><Timestamp dt:dt="int">0</Timestamp><DateUtc dt:dt="string">2020-10-14T06:57:27Z</DateUtc></StartTime><FrequencyChanges><FrequencyChange><Frequency dt:dt="r8">2699960000</Frequency><Timestamp dt:dt="r8">5.5556118092386E+15</Timestamp><Curr…	좌우반구com(split BVF)_3-011-1	60.021	1.0.0.167	1	-874766393	Professional	2.0.10.242	2.0.10.353	10-14-2020	2020-10-14 오전 6:57:27	15:57:27	2.0.10.248	201	2	{/}	념속	념	속	NULL	NULL	NULL	56	1	69	NULL	NULL	NULL	KSY	List2	0		0	-1	565246	184		0	0	1	{/}	0	4	565430	0	{/}	516
좌우반구com(split BVF)_3	11	1	<?xml version="1.0"?>\n<Clock xmlns:dt="urn:schemas-microsoft-com:datatypes"><Description dt:dt="string">E-Prime Primary Realtime Clock</Description><StartTime><Timestamp dt:dt="int">0</Timestamp><DateUtc dt:dt="string">2020-10-14T06:57:27Z</DateUtc></StartTime><FrequencyChanges><FrequencyChange><Frequency dt:dt="r8">2699960000</Frequency><Timestamp dt:dt="r8">5.5556118092386E+15</Timestamp><Curr…	좌우반구com(split BVF)_3-011-1	60.021	1.0.0.167	1	-874766393	Professional	2.0.10.242	2.0.10.353	10-14-2020	2020-10-14 오전 6:57:27	15:57:27	2.0.10.248	97	2	{/}	념실	념	실	116	1	97	NULL	NULL	NULL	NULL	NULL	NULL	KSY	List1	0		0	-1	276080	183		0	0	1	{/}	0	3	276263	0	{/}	414
좌우반구com(split BVF)_3	11	1	<?xml version="1.0"?>\n<Clock xmlns:dt="urn:schemas-microsoft-com:datatypes"><Description dt:dt="string">E-Prime Primary Realtime Clock</Description><StartTime><Timestamp dt:dt="int">0</Timestamp><DateUtc dt:dt="string">2020-10-14T06:57:27Z</DateUtc></StartTime><FrequencyChanges><FrequencyChange><Frequency dt:dt="r8">2699960000</Frequency><Timestamp dt:dt="r8">5.5556118092386E+15</Timestamp><Curr…	좌우반구com(split BVF)_3-011-1	60.021	1.0.0.167	1	-874766393	Professional	2.0.10.242	2.0.10.353	10-14-2020	2020-10-14 오전 6:57:27	15:57:27	2.0.10.248	389	2	{/}	념효	념	효	NULL	NULL	NULL	NULL	NULL	NULL	128	1	125	KSY	List3	0		0	-1	1089714	183		0	0	1	{/}	1	3	1089897	0	{/}	436
좌우반구com(split BVF)_3	11	1	<?xml version="1.0"?>\n<Clock xmlns:dt="urn:schemas-microsoft-com:datatypes"><Description dt:dt="string">E-Prime Primary Realtime Clock</Description><StartTime><Timestamp dt:dt="int">0</Timestamp><DateUtc dt:dt="string">2020-10-14T06:57:27Z</DateUtc></StartTime><FrequencyChanges><FrequencyChange><Frequency dt:dt="r8">2699960000</Frequency><Timestamp dt:dt="r8">5.5556118092386E+15</Timestamp><Curr…	좌우반구com(split BVF)_3-011-1	60.021	1.0.0.167	1	-874766393	Professional	2.0.10.242	2.0.10.353	10-14-2020	2020-10-14 오전 6:57:27	15:57:27	2.0.10.248	380	1	z	노조	노	조	NULL	NULL	NULL	NULL	NULL	NULL	9	1	116	KSY2	List3	NULL	NULL	NULL	NULL	NULL	NULL	NULL	NULL	NULL	1	z	0	3	1066006	0	z	359
좌우반구com(split BVF)_3	11	1	<?xml version="1.0"?>\n<Clock xmlns:dt="urn:schemas-microsoft-com:datatypes"><Description dt:dt="string">E-Prime Primary Realtime Clock</Description><StartTime><Timestamp dt:dt="int">0</Timestamp><DateUtc dt:dt="string">2020-10-14T06:57:27Z</DateUtc></StartTime><FrequencyChanges><FrequencyChange><Frequency dt:dt="r8">2699960000</Frequency><Timestamp dt:dt="r8">5.5556118092386E+15</Timestamp><Curr…	좌우반구com(split BVF)_3-011-1	60.021	1.0.0.167	1	-874766393	Professional	2.0.10.242	2.0.10.353	10-14-2020	2020-10-14 오전 6:57:27	15:57:27	2.0.10.248	138	1	z	논란	논	란	NULL	NULL	NULL	94	1	6	NULL	NULL	NULL	KSY2	List2	NULL	NULL	NULL	NULL	NULL	NULL	NULL	NULL	NULL	1	z	0	4	394156	0	z	328
좌우반구com(split BVF)_3	11	1	<?xml version="1.0"?>\n<Clock xmlns:dt="urn:schemas-microsoft-com:datatypes"><Description dt:dt="string">E-Prime Primary Realtime Clock</Description><StartTime><Timestamp dt:dt="int">0</Timestamp><DateUtc dt:dt="string">2020-10-14T06:57:27Z</DateUtc></StartTime><FrequencyChanges><FrequencyChange><Frequency dt:dt="r8">2699960000</Frequency><Timestamp dt:dt="r8">5.5556118092386E+15</Timestamp><Curr…	좌우반구com(split BVF)_3-011-1	60.021	1.0.0.167	1	-874766393	Professional	2.0.10.242	2.0.10.353	10-14-2020	2020-10-14 오전 6:57:27	15:57:27	2.0.10.248	139	2	{/}	논무	논	무	NULL	NULL	NULL	26	1	7	NULL	NULL	NULL	KSY3	List2	NULL	NULL	NULL	NULL	NULL	NULL	NULL	NULL	NULL	1	{/}	0	3	396688	0	{/}	732
좌우반구com(split BVF)_3	11	1	<?xml version="1.0"?>\n<Clock xmlns:dt="urn:schemas-microsoft-com:datatypes"><Description dt:dt="string">E-Prime Primary Realtime Clock</Description><StartTime><Timestamp dt:dt="int">0</Timestamp><DateUtc dt:dt="string">2020-10-14T06:57:27Z</DateUtc></StartTime><FrequencyChanges><FrequencyChange><Frequency dt:dt="r8">2699960000</Frequency><Timestamp dt:dt="r8">5.5556118092386E+15</Timestamp><Curr…	좌우반구com(split BVF)_3-011-1	60.021	1.0.0.167	1	-874766393	Professional	2.0.10.242	2.0.10.353	10-14-2020	2020-10-14 오전 6:57:27	15:57:27	2.0.10.248	80	1	z	느낌	느	낌	32	1	80	NULL	NULL	NULL	NULL	NULL	NULL	KSY2	List1	NULL	NULL	NULL	NULL	NULL	NULL	NULL	NULL	NULL	1	z	0	3	231429	0	z	336
좌우반구com(split BVF)_3	11	1	<?xml version="1.0"?>\n<Clock xmlns:dt="urn:schemas-microsoft-com:datatypes"><Description dt:dt="string">E-Prime Primary Realtime Clock</Description><StartTime><Timestamp dt:dt="int">0</Timestamp><DateUtc dt:dt="string">2020-10-14T06:57:27Z</DateUtc></StartTime><FrequencyChanges><FrequencyChange><Frequency dt:dt="r8">2699960000</Frequency><Timestamp dt:dt="r8">5.5556118092386E+15</Timestamp><Curr…	좌우반구com(split BVF)_3-011-1	60.021	1.0.0.167	1	-874766393	Professional	2.0.10.242	2.0.10.353	10-14-2020	2020-10-14 오전 6:57:27	15:57:27	2.0.10.248	136	2	{/}	느속	느	속	NULL	NULL	NULL	37	1	4	NULL	NULL	NULL	KSY	List2	0		0	-1	388674	184		0	0	1	{/}	0	4	388858	0	{/}	362
좌우반구com(split BVF)_3	11	1	<?xml version="1.0"?>\n<Clock xmlns:dt="urn:schemas-microsoft-com:datatypes"><Description dt:dt="string">E-Prime Primary Realtime Clock</Description><StartTime><Timestamp dt:dt="int">0</Timestamp><DateUtc dt:dt="string">2020-10-14T06:57:27Z</DateUtc></StartTime><FrequencyChanges><FrequencyChange><Frequency dt:dt="r8">2699960000</Frequency><Timestamp dt:dt="r8">5.5556118092386E+15</Timestamp><Curr…	좌우반구com(split BVF)_3-011-1	60.021	1.0.0.167	1	-874766393	Professional	2.0.10.242	2.0.10.353	10-14-2020	2020-10-14 오전 6:57:27	15:57:27	2.0.10.248	387	2	{/}	느스	느	스	NULL	NULL	NULL	NULL	NULL	NULL	70	1	123	KSY3	List3	NULL	NULL	NULL	NULL	NULL	NULL	NULL	NULL	NULL	1	{/}	0	3	1084399	0	{/}	438
좌우반구com(split BVF)_3	11	1	<?xml version="1.0"?>\n<Clock xmlns:dt="urn:schemas-microsoft-com:datatypes"><Description dt:dt="string">E-Prime Primary Realtime Clock</Description><StartTime><Timestamp dt:dt="int">0</Timestamp><DateUtc dt:dt="string">2020-10-14T06:57:27Z</DateUtc></StartTime><FrequencyChanges><FrequencyChange><Frequency dt:dt="r8">2699960000</Frequency><Timestamp dt:dt="r8">5.5556118092386E+15</Timestamp><Curr…	좌우반구com(split BVF)_3-011-1	60.021	1.0.0.167	1	-874766393	Professional	2.0.10.242	2.0.10.353	10-14-2020	2020-10-14 오전 6:57:27	15:57:27	2.0.10.248	384	2	{/}	느체	느	체	NULL	NULL	NULL	NULL	NULL	NULL	57	1	120	KSY2	List3	NULL	NULL	NULL	NULL	NULL	NULL	NULL	NULL	NULL	1	{/}	1	3	1076385	0	{/}	812
좌우반구com(split BVF)_3	11	1	<?xml version="1.0"?>\n<Clock xmlns:dt="urn:schemas-microsoft-com:datatypes"><Description dt:dt="string">E-Prime Primary Realtime Clock</Description><StartTime><Timestamp dt:dt="int">0</Timestamp><DateUtc dt:dt="string">2020-10-14T06:57:27Z</DateUtc></StartTime><FrequencyChanges><FrequencyChange><Frequency dt:dt="r8">2699960000</Frequency><Timestamp dt:dt="r8">5.5556118092386E+15</Timestamp><Curr…	좌우반구com(split BVF)_3-011-1	60.021	1.0.0.167	1	-874766393	Professional	2.0.10.242	2.0.10.353	10-14-2020	2020-10-14 오전 6:57:27	15:57:27	2.0.10.248	352	2	{/}	님우	님	우	NULL	NULL	NULL	NULL	NULL	NULL	10	1	88	KSY2	List3	NULL	NULL	NULL	NULL	NULL	NULL	NULL	NULL	NULL	1	{/}	1	3	990265	0	{/}	525
좌우반구com(split BVF)_3	11	1	<?xml version="1.0"?>\n<Clock xmlns:dt="urn:schemas-microsoft-com:datatypes"><Description dt:dt="string">E-Prime Primary Realtime Clock</Description><StartTime><Timestamp dt:dt="int">0</Timestamp><DateUtc dt:dt="string">2020-10-14T06:57:27Z</DateUtc></StartTime><FrequencyChanges><FrequencyChange><Frequency dt:dt="r8">2699960000</Frequency><Timestamp dt:dt="r8">5.5556118092386E+15</Timestamp><Curr…	좌우반구com(split BVF)_3-011-1	60.021	1.0.0.167	1	-874766393	Professional	2.0.10.242	2.0.10.353	10-14-2020	2020-10-14 오전 6:57:27	15:57:27	2.0.10.248	202	2	{/}	단률	단	률	NULL	NULL	NULL	99	1	70	NULL	NULL	NULL	KSY	List2	0		0	-1	567962	183		0	0	0	{/}	0	3	568145	0	z	481
좌우반구com(split BVF)_3	11	1	<?xml version="1.0"?>\n<Clock xmlns:dt="urn:schemas-microsoft-com:datatypes"><Description dt:dt="string">E-Prime Primary Realtime Clock</Description><StartTime><Timestamp dt:dt="int">0</Timestamp><DateUtc dt:dt="string">2020-10-14T06:57:27Z</DateUtc></StartTime><FrequencyChanges><FrequencyChange><Frequency dt:dt="r8">2699960000</Frequency><Timestamp dt:dt="r8">5.5556118092386E+15</Timestamp><Curr…	좌우반구com(split BVF)_3-011-1	60.021	1.0.0.167	1	-874766393	Professional	2.0.10.242	2.0.10.353	10-14-2020	2020-10-14 오전 6:57:27	15:57:27	2.0.10.248	342	1	z	단어	단	어	NULL	NULL	NULL	NULL	NULL	NULL	121	1	78	KSY2	List3	NULL	NULL	NULL	NULL	NULL	NULL	NULL	NULL	NULL	1	z	0	4	962942	0	z	681
좌우반구com(split BVF)_3	11	1	<?xml version="1.0"?>\n<Clock xmlns:dt="urn:schemas-microsoft-com:datatypes"><Description dt:dt="string">E-Prime Primary Realtime Clock</Description><StartTime><Timestamp dt:dt="int">0</Timestamp><DateUtc dt:dt="string">2020-10-14T06:57:27Z</DateUtc></StartTime><FrequencyChanges><FrequencyChange><Frequency dt:dt="r8">2699960000</Frequency><Timestamp dt:dt="r8">5.5556118092386E+15</Timestamp><Curr…	좌우반구com(split BVF)_3-011-1	60.021	1.0.0.167	1	-874766393	Professional	2.0.10.242	2.0.10.353	10-14-2020	2020-10-14 오전 6:57:27	15:57:27	2.0.10.248	314	1	z	단위	단	위	NULL	NULL	NULL	NULL	NULL	NULL	107	1	50	KSY2	List3	NULL	NULL	NULL	NULL	NULL	NULL	NULL	NULL	NULL	1	z	0	3	886701	0	z	434
좌우반구com(split BVF)_3	11	1	<?xml version="1.0"?>\n<Clock xmlns:dt="urn:schemas-microsoft-com:datatypes"><Description dt:dt="string">E-Prime Primary Realtime Clock</Description><StartTime><Timestamp dt:dt="int">0</Timestamp><DateUtc dt:dt="string">2020-10-14T06:57:27Z</DateUtc></StartTime><FrequencyChanges><FrequencyChange><Frequency dt:dt="r8">2699960000</Frequency><Timestamp dt:dt="r8">5.5556118092386E+15</Timestamp><Curr…	좌우반구com(split BVF)_3-011-1	60.021	1.0.0.167	1	-874766393	Professional	2.0.10.242	2.0.10.353	10-14-2020	2020-10-14 오전 6:57:27	15:57:27	2.0.10.248	59	1	z	담화	담	화	52	1	59	NULL	NULL	NULL	NULL	NULL	NULL	KSY2	List1	NULL	NULL	NULL	NULL	NULL	NULL	NULL	NULL	NULL	1	z	1	3	175831	0	z	495
좌우반구com(split BVF)_3	11	1	<?xml version="1.0"?>\n<Clock xmlns:dt="urn:schemas-microsoft-com:datatypes"><Description dt:dt="string">E-Prime Primary Realtime Clock</Description><StartTime><Timestamp dt:dt="int">0</Timestamp><DateUtc dt:dt="string">2020-10-14T06:57:27Z</DateUtc></StartTime><FrequencyChanges><FrequencyChange><Frequency dt:dt="r8">2699960000</Frequency><Timestamp dt:dt="r8">5.5556118092386E+15</Timestamp><Curr…	좌우반구com(split BVF)_3-011-1	60.021	1.0.0.167	1	-874766393	Professional	2.0.10.242	2.0.10.353	10-14-2020	2020-10-14 오전 6:57:27	15:57:27	2.0.10.248	117	1	z	대문	대	문	66	1	117	NULL	NULL	NULL	NULL	NULL	NULL	KSY2	List1	NULL	NULL	NULL	NULL	NULL	NULL	NULL	NULL	NULL	1	z	1	3	331094	0	z	855
좌우반구com(split BVF)_3	11	1	<?xml version="1.0"?>\n<Clock xmlns:dt="urn:schemas-microsoft-com:datatypes"><Description dt:dt="string">E-Prime Primary Realtime Clock</Description><StartTime><Timestamp dt:dt="int">0</Timestamp><DateUtc dt:dt="string">2020-10-14T06:57:27Z</DateUtc></StartTime><FrequencyChanges><FrequencyChange><Frequency dt:dt="r8">2699960000</Frequency><Timestamp dt:dt="r8">5.5556118092386E+15</Timestamp><Curr…	좌우반구com(split BVF)_3-011-1	60.021	1.0.0.167	1	-874766393	Professional	2.0.10.242	2.0.10.353	10-14-2020	2020-10-14 오전 6:57:27	15:57:27	2.0.10.248	353	1	z	대중	대	중	NULL	NULL	NULL	NULL	NULL	NULL	88	1	89	KSY2	List3	NULL	NULL	NULL	NULL	NULL	NULL	NULL	NULL	NULL	1	z	0	4	992998	0	z	432
좌우반구com(split BVF)_3	11	1	<?xml version="1.0"?>\n<Clock xmlns:dt="urn:schemas-microsoft-com:datatypes"><Description dt:dt="string">E-Prime Primary Realtime Clock</Description><StartTime><Timestamp dt:dt="int">0</Timestamp><DateUtc dt:dt="string">2020-10-14T06:57:27Z</DateUtc></StartTime><FrequencyChanges><FrequencyChange><Frequency dt:dt="r8">2699960000</Frequency><Timestamp dt:dt="r8">5.5556118092386E+15</Timestamp><Curr…	좌우반구com(split BVF)_3-011-1	60.021	1.0.0.167	1	-874766393	Professional	2.0.10.242	2.0.10.353	10-14-2020	2020-10-14 오전 6:57:27	15:57:27	2.0.10.248	336	1	z	도박	도	박	NULL	NULL	NULL	NULL	NULL	NULL	31	1	72	KSY2	List3	NULL	NULL	NULL	NULL	NULL	NULL	NULL	NULL	NULL	1	z	0	3	946314	0	z	461
좌우반구com(split BVF)_3	11	1	<?xml version="1.0"?>\n<Clock xmlns:dt="urn:schemas-microsoft-com:datatypes"><Description dt:dt="string">E-Prime Primary Realtime Clock</Description><StartTime><Timestamp dt:dt="int">0</Timestamp><DateUtc dt:dt="string">2020-10-14T06:57:27Z</DateUtc></StartTime><FrequencyChanges><FrequencyChange><Frequency dt:dt="r8">2699960000</Frequency><Timestamp dt:dt="r8">5.5556118092386E+15</Timestamp><Curr…	좌우반구com(split BVF)_3-011-1	60.021	1.0.0.167	1	-874766393	Professional	2.0.10.242	2.0.10.353	10-14-2020	2020-10-14 오전 6:57:27	15:57:27	2.0.10.248	310	2	{/}	도휘	도	휘	NULL	NULL	NULL	NULL	NULL	NULL	58	1	46	KSY	List3	0		0	0	875539	183		0	0	1	{/}	0	3	875722	0	{/}	573
좌우반구com(split BVF)_3	11	1	<?xml version="1.0"?>\n<Clock xmlns:dt="urn:schemas-microsoft-com:datatypes"><Description dt:dt="string">E-Prime Primary Realtime Clock</Description><StartTime><Timestamp dt:dt="int">0</Timestamp><DateUtc dt:dt="string">2020-10-14T06:57:27Z</DateUtc></StartTime><FrequencyChanges><FrequencyChange><Frequency dt:dt="r8">2699960000</Frequency><Timestamp dt:dt="r8">5.5556118092386E+15</Timestamp><Curr…	좌우반구com(split BVF)_3-011-1	60.021	1.0.0.167	1	-874766393	Professional	2.0.10.242	2.0.10.353	10-14-2020	2020-10-14 오전 6:57:27	15:57:27	2.0.10.248	233	1	z	동의	동	의	NULL	NULL	NULL	36	1	101	NULL	NULL	NULL	KSY2	List2	NULL	NULL	NULL	NULL	NULL	NULL	NULL	NULL	NULL	1	z	0	4	651800	0	z	433
좌우반구com(split BVF)_3	11	1	<?xml version="1.0"?>\n<Clock xmlns:dt="urn:schemas-microsoft-com:datatypes"><Description dt:dt="string">E-Prime Primary Realtime Clock</Description><StartTime><Timestamp dt:dt="int">0</Timestamp><DateUtc dt:dt="string">2020-10-14T06:57:27Z</DateUtc></StartTime><FrequencyChanges><FrequencyChange><Frequency dt:dt="r8">2699960000</Frequency><Timestamp dt:dt="r8">5.5556118092386E+15</Timestamp><Curr…	좌우반구com(split BVF)_3-011-1	60.021	1.0.0.167	1	-874766393	Professional	2.0.10.242	2.0.10.353	10-14-2020	2020-10-14 오전 6:57:27	15:57:27	2.0.10.248	31	2	{/}	득관	득	관	128	1	31	NULL	NULL	NULL	NULL	NULL	NULL	KSY3	List1	NULL	NULL	NULL	NULL	NULL	NULL	NULL	NULL	NULL	1	{/}	0	3	100774	0	{/}	360
좌우반구com(split BVF)_3	11	1	<?xml version="1.0"?>\n<Clock xmlns:dt="urn:schemas-microsoft-com:datatypes"><Description dt:dt="string">E-Prime Primary Realtime Clock</Description><StartTime><Timestamp dt:dt="int">0</Timestamp><DateUtc dt:dt="string">2020-10-14T06:57:27Z</DateUtc></StartTime><FrequencyChanges><FrequencyChange><Frequency dt:dt="r8">2699960000</Frequency><Timestamp dt:dt="r8">5.5556118092386E+15</Timestamp><Curr…	좌우반구com(split BVF)_3-011-1	60.021	1.0.0.167	1	-874766393	Professional	2.0.10.242	2.0.10.353	10-14-2020	2020-10-14 오전 6:57:27	15:57:27	2.0.10.248	382	2	{/}	득동	득	동	NULL	NULL	NULL	NULL	NULL	NULL	97	1	118	KSY3	List3	NULL	NULL	NULL	NULL	NULL	NULL	NULL	NULL	NULL	0	{/}	1	3	1071087	0	z	630
좌우반구com(split BVF)_3	11	1	<?xml version="1.0"?>\n<Clock xmlns:dt="urn:schemas-microsoft-com:datatypes"><Description dt:dt="string">E-Prime Primary Realtime Clock</Description><StartTime><Timestamp dt:dt="int">0</Timestamp><DateUtc dt:dt="string">2020-10-14T06:57:27Z</DateUtc></StartTime><FrequencyChanges><FrequencyChange><Frequency dt:dt="r8">2699960000</Frequency><Timestamp dt:dt="r8">5.5556118092386E+15</Timestamp><Curr…	좌우반구com(split BVF)_3-011-1	60.021	1.0.0.167	1	-874766393	Professional	2.0.10.242	2.0.10.353	10-14-2020	2020-10-14 오전 6:57:27	15:57:27	2.0.10.248	271	2	{/}	득생	득	생	NULL	NULL	NULL	NULL	NULL	NULL	49	1	7	KSY3	List3	NULL	NULL	NULL	NULL	NULL	NULL	NULL	NULL	NULL	1	{/}	0	3	771025	0	{/}	655
좌우반구com(split BVF)_3	11	1	<?xml version="1.0"?>\n<Clock xmlns:dt="urn:schemas-microsoft-com:datatypes"><Description dt:dt="string">E-Prime Primary Realtime Clock</Description><StartTime><Timestamp dt:dt="int">0</Timestamp><DateUtc dt:dt="string">2020-10-14T06:57:27Z</DateUtc></StartTime><FrequencyChanges><FrequencyChange><Frequency dt:dt="r8">2699960000</Frequency><Timestamp dt:dt="r8">5.5556118092386E+15</Timestamp><Curr…	좌우반구com(split BVF)_3-011-1	60.021	1.0.0.167	1	-874766393	Professional	2.0.10.242	2.0.10.353	10-14-2020	2020-10-14 오전 6:57:27	15:57:27	2.0.10.248	289	2	{/}	득외	득	외	NULL	NULL	NULL	NULL	NULL	NULL	98	1	25	KSY	List3	0		0	0	819575	183		0	0	0	{/}	0	3	819758	0	z	722
좌우반구com(split BVF)_3	11	1	<?xml version="1.0"?>\n<Clock xmlns:dt="urn:schemas-microsoft-com:datatypes"><Description dt:dt="string">E-Prime Primary Realtime Clock</Description><StartTime><Timestamp dt:dt="int">0</Timestamp><DateUtc dt:dt="string">2020-10-14T06:57:27Z</DateUtc></StartTime><FrequencyChanges><FrequencyChange><Frequency dt:dt="r8">2699960000</Frequency><Timestamp dt:dt="r8">5.5556118092386E+15</Timestamp><Curr…	좌우반구com(split BVF)_3-011-1	60.021	1.0.0.167	1	-874766393	Professional	2.0.10.242	2.0.10.353	10-14-2020	2020-10-14 오전 6:57:27	15:57:27	2.0.10.248	305	2	{/}	란공	란	공	NULL	NULL	NULL	NULL	NULL	NULL	75	1	41	KSY2	List3	NULL	NULL	NULL	NULL	NULL	NULL	NULL	NULL	NULL	1	{/}	0	4	861977	0	{/}	550
좌우반구com(split BVF)_3	11	1	<?xml version="1.0"?>\n<Clock xmlns:dt="urn:schemas-microsoft-com:datatypes"><Description dt:dt="string">E-Prime Primary Realtime Clock</Description><StartTime><Timestamp dt:dt="int">0</Timestamp><DateUtc dt:dt="string">2020-10-14T06:57:27Z</DateUtc></StartTime><FrequencyChanges><FrequencyChange><Frequency dt:dt="r8">2699960000</Frequency><Timestamp dt:dt="r8">5.5556118092386E+15</Timestamp><Curr…	좌우반구com(split BVF)_3-011-1	60.021	1.0.0.167	1	-874766393	Professional	2.0.10.242	2.0.10.353	10-14-2020	2020-10-14 오전 6:57:27	15:57:27	2.0.10.248	234	2	{/}	량필	량	필	NULL	NULL	NULL	19	1	102	NULL	NULL	NULL	KSY	List2	0		0	0	654249	183		0	0	1	{/}	0	3	654432	0	{/}	473
좌우반구com(split BVF)_3	11	1	<?xml version="1.0"?>\n<Clock xmlns:dt="urn:schemas-microsoft-com:datatypes"><Description dt:dt="string">E-Prime Primary Realtime Clock</Description><StartTime><Timestamp dt:dt="int">0</Timestamp><DateUtc dt:dt="string">2020-10-14T06:57:27Z</DateUtc></StartTime><FrequencyChanges><FrequencyChange><Frequency dt:dt="r8">2699960000</Frequency><Timestamp dt:dt="r8">5.5556118092386E+15</Timestamp><Curr…	좌우반구com(split BVF)_3-011-1	60.021	1.0.0.167	1	-874766393	Professional	2.0.10.242	2.0.10.353	10-14-2020	2020-10-14 오전 6:57:27	15:57:27	2.0.10.248	159	2	{/}	려제	려	제	NULL	NULL	NULL	116	1	27	NULL	NULL	NULL	KSY3	List2	NULL	NULL	NULL	NULL	NULL	NULL	NULL	NULL	NULL	1	{/}	1	3	452152	0	{/}	467
좌우반구com(split BVF)_3	11	1	<?xml version="1.0"?>\n<Clock xmlns:dt="urn:schemas-microsoft-com:datatypes"><Description dt:dt="string">E-Prime Primary Realtime Clock</Description><StartTime><Timestamp dt:dt="int">0</Timestamp><DateUtc dt:dt="string">2020-10-14T06:57:27Z</DateUtc></StartTime><FrequencyChanges><FrequencyChange><Frequency dt:dt="r8">2699960000</Frequency><Timestamp dt:dt="r8">5.5556118092386E+15</Timestamp><Curr…	좌우반구com(split BVF)_3-011-1	60.021	1.0.0.167	1	-874766393	Professional	2.0.10.242	2.0.10.353	10-14-2020	2020-10-14 오전 6:57:27	15:57:27	2.0.10.248	261	2	{/}	려최	려	최	NULL	NULL	NULL	105	1	129	NULL	NULL	NULL	KSY2	List2	NULL	NULL	NULL	NULL	NULL	NULL	NULL	NULL	NULL	1	{/}	1	3	730422	0	{/}	435
좌우반구com(split BVF)_3	11	1	<?xml version="1.0"?>\n<Clock xmlns:dt="urn:schemas-microsoft-com:datatypes"><Description dt:dt="string">E-Prime Primary Realtime Clock</Description><StartTime><Timestamp dt:dt="int">0</Timestamp><DateUtc dt:dt="string">2020-10-14T06:57:27Z</DateUtc></StartTime><FrequencyChanges><FrequencyChange><Frequency dt:dt="r8">2699960000</Frequency><Timestamp dt:dt="r8">5.5556118092386E+15</Timestamp><Curr…	좌우반구com(split BVF)_3-011-1	60.021	1.0.0.167	1	-874766393	Professional	2.0.10.242	2.0.10.353	10-14-2020	2020-10-14 오전 6:57:27	15:57:27	2.0.10.248	253	2	{/}	려희	려	희	NULL	NULL	NULL	92	1	121	NULL	NULL	NULL	KSY2	List2	NULL	NULL	NULL	NULL	NULL	NULL	NULL	NULL	NULL	1	{/}	0	4	708780	0	{/}	493
좌우반구com(split BVF)_3	11	1	<?xml version="1.0"?>\n<Clock xmlns:dt="urn:schemas-microsoft-com:datatypes"><Description dt:dt="string">E-Prime Primary Realtime Clock</Description><StartTime><Timestamp dt:dt="int">0</Timestamp><DateUtc dt:dt="string">2020-10-14T06:57:27Z</DateUtc></StartTime><FrequencyChanges><FrequencyChange><Frequency dt:dt="r8">2699960000</Frequency><Timestamp dt:dt="r8">5.5556118092386E+15</Timestamp><Curr…	좌우반구com(split BVF)_3-011-1	60.021	1.0.0.167	1	-874766393	Professional	2.0.10.242	2.0.10.353	10-14-2020	2020-10-14 오전 6:57:27	15:57:27	2.0.10.248	49	2	{/}	력름	력	름	7	1	49	NULL	NULL	NULL	NULL	NULL	NULL	KSY	List1	0		0	-1	149257	184		0	0	1	{/}	0	4	149441	0	{/}	413
좌우반구com(split BVF)_3	11	1	<?xml version="1.0"?>\n<Clock xmlns:dt="urn:schemas-microsoft-com:datatypes"><Description dt:dt="string">E-Prime Primary Realtime Clock</Description><StartTime><Timestamp dt:dt="int">0</Timestamp><DateUtc dt:dt="string">2020-10-14T06:57:27Z</DateUtc></StartTime><FrequencyChanges><FrequencyChange><Frequency dt:dt="r8">2699960000</Frequency><Timestamp dt:dt="r8">5.5556118092386E+15</Timestamp><Curr…	좌우반구com(split BVF)_3-011-1	60.021	1.0.0.167	1	-874766393	Professional	2.0.10.242	2.0.10.353	10-14-2020	2020-10-14 오전 6:57:27	15:57:27	2.0.10.248	248	2	{/}	례부	례	부	NULL	NULL	NULL	84	1	116	NULL	NULL	NULL	KSY2	List2	NULL	NULL	NULL	NULL	NULL	NULL	NULL	NULL	NULL	1	{/}	1	3	694751	0	{/}	594
좌우반구com(split BVF)_3	11	1	<?xml version="1.0"?>\n<Clock xmlns:dt="urn:schemas-microsoft-com:datatypes"><Description dt:dt="string">E-Prime Primary Realtime Clock</Description><StartTime><Timestamp dt:dt="int">0</Timestamp><DateUtc dt:dt="string">2020-10-14T06:57:27Z</DateUtc></StartTime><FrequencyChanges><FrequencyChange><Frequency dt:dt="r8">2699960000</Frequency><Timestamp dt:dt="r8">5.5556118092386E+15</Timestamp><Curr…	좌우반구com(split BVF)_3-011-1	60.021	1.0.0.167	1	-874766393	Professional	2.0.10.242	2.0.10.353	10-14-2020	2020-10-14 오전 6:57:27	15:57:27	2.0.10.248	62	2	{/}	록어	록	어	73	1	62	NULL	NULL	NULL	NULL	NULL	NULL	KSY3	List1	NULL	NULL	NULL	NULL	NULL	NULL	NULL	NULL	NULL	1	{/}	0	3	183562	0	{/}	531
좌우반구com(split BVF)_3	11	1	<?xml version="1.0"?>\n<Clock xmlns:dt="urn:schemas-microsoft-com:datatypes"><Description dt:dt="string">E-Prime Primary Realtime Clock</Description><StartTime><Timestamp dt:dt="int">0</Timestamp><DateUtc dt:dt="string">2020-10-14T06:57:27Z</DateUtc></StartTime><FrequencyChanges><FrequencyChange><Frequency dt:dt="r8">2699960000</Frequency><Timestamp dt:dt="r8">5.5556118092386E+15</Timestamp><Curr…	좌우반구com(split BVF)_3-011-1	60.021	1.0.0.167	1	-874766393	Professional	2.0.10.242	2.0.10.353	10-14-2020	2020-10-14 오전 6:57:27	15:57:27	2.0.10.248	113	2	{/}	류궤	류	궤	28	1	113	NULL	NULL	NULL	NULL	NULL	NULL	KSY2	List1	NULL	NULL	NULL	NULL	NULL	NULL	NULL	NULL	NULL	1	{/}	1	3	319681	0	{/}	430
좌우반구com(split BVF)_3	11	1	<?xml version="1.0"?>\n<Clock xmlns:dt="urn:schemas-microsoft-com:datatypes"><Description dt:dt="string">E-Prime Primary Realtime Clock</Description><StartTime><Timestamp dt:dt="int">0</Timestamp><DateUtc dt:dt="string">2020-10-14T06:57:27Z</DateUtc></StartTime><FrequencyChanges><FrequencyChange><Frequency dt:dt="r8">2699960000</Frequency><Timestamp dt:dt="r8">5.5556118092386E+15</Timestamp><Curr…	좌우반구com(split BVF)_3-011-1	60.021	1.0.0.167	1	-874766393	Professional	2.0.10.242	2.0.10.353	10-14-2020	2020-10-14 오전 6:57:27	15:57:27	2.0.10.248	241	2	{/}	류란	류	란	NULL	NULL	NULL	115	1	109	NULL	NULL	NULL	KSY	List2	0		0	0	675425	183		0	0	1	{/}	0	3	675608	0	{/}	665
좌우반구com(split BVF)_3	11	1	<?xml version="1.0"?>\n<Clock xmlns:dt="urn:schemas-microsoft-com:datatypes"><Description dt:dt="string">E-Prime Primary Realtime Clock</Description><StartTime><Timestamp dt:dt="int">0</Timestamp><DateUtc dt:dt="string">2020-10-14T06:57:27Z</DateUtc></StartTime><FrequencyChanges><FrequencyChange><Frequency dt:dt="r8">2699960000</Frequency><Timestamp dt:dt="r8">5.5556118092386E+15</Timestamp><Curr…	좌우반구com(split BVF)_3-011-1	60.021	1.0.0.167	1	-874766393	Professional	2.0.10.242	2.0.10.353	10-14-2020	2020-10-14 오전 6:57:27	15:57:27	2.0.10.248	130	2	{/}	류포	류	포	8	1	130	NULL	NULL	NULL	NULL	NULL	NULL	KSY2	List1	NULL	NULL	NULL	NULL	NULL	NULL	NULL	NULL	NULL	1	{/}	0	3	367798	0	{/}	526
좌우반구com(split BVF)_3	11	1	<?xml version="1.0"?>\n<Clock xmlns:dt="urn:schemas-microsoft-com:datatypes"><Description dt:dt="string">E-Prime Primary Realtime Clock</Description><StartTime><Timestamp dt:dt="int">0</Timestamp><DateUtc dt:dt="string">2020-10-14T06:57:27Z</DateUtc></StartTime><FrequencyChanges><FrequencyChange><Frequency dt:dt="r8">2699960000</Frequency><Timestamp dt:dt="r8">5.5556118092386E+15</Timestamp><Curr…	좌우반구com(split BVF)_3-011-1	60.021	1.0.0.167	1	-874766393	Professional	2.0.10.242	2.0.10.353	10-14-2020	2020-10-14 오전 6:57:27	15:57:27	2.0.10.248	30	2	{/}	률법	률	법	76	1	30	NULL	NULL	NULL	NULL	NULL	NULL	KSY2	List1	NULL	NULL	NULL	NULL	NULL	NULL	NULL	NULL	NULL	1	{/}	0	3	98125	0	{/}	441
좌우반구com(split BVF)_3	11	1	<?xml version="1.0"?>\n<Clock xmlns:dt="urn:schemas-microsoft-com:datatypes"><Description dt:dt="string">E-Prime Primary Realtime Clock</Description><StartTime><Timestamp dt:dt="int">0</Timestamp><DateUtc dt:dt="string">2020-10-14T06:57:27Z</DateUtc></StartTime><FrequencyChanges><FrequencyChange><Frequency dt:dt="r8">2699960000</Frequency><Timestamp dt:dt="r8">5.5556118092386E+15</Timestamp><Curr…	좌우반구com(split BVF)_3-011-1	60.021	1.0.0.167	1	-874766393	Professional	2.0.10.242	2.0.10.353	10-14-2020	2020-10-14 오전 6:57:27	15:57:27	2.0.10.248	339	2	{/}	률법	률	법	NULL	NULL	NULL	NULL	NULL	NULL	3	1	75	KSY	List3	0		1	-1	954644	184		0	0	1	{/}	0	4	954828	0	{/}	483
좌우반구com(split BVF)_3	11	1	<?xml version="1.0"?>\n<Clock xmlns:dt="urn:schemas-microsoft-com:datatypes"><Description dt:dt="string">E-Prime Primary Realtime Clock</Description><StartTime><Timestamp dt:dt="int">0</Timestamp><DateUtc dt:dt="string">2020-10-14T06:57:27Z</DateUtc></StartTime><FrequencyChanges><FrequencyChange><Frequency dt:dt="r8">2699960000</Frequency><Timestamp dt:dt="r8">5.5556118092386E+15</Timestamp><Curr…	좌우반구com(split BVF)_3-011-1	60.021	1.0.0.167	1	-874766393	Professional	2.0.10.242	2.0.10.353	10-14-2020	2020-10-14 오전 6:57:27	15:57:27	2.0.10.248	24	2	{/}	률시	률	시	58	1	24	NULL	NULL	NULL	NULL	NULL	NULL	KSY2	List1	NULL	NULL	NULL	NULL	NULL	NULL	NULL	NULL	NULL	1	{/}	0	4	82381	0	{/}	570
좌우반구com(split BVF)_3	11	1	<?xml version="1.0"?>\n<Clock xmlns:dt="urn:schemas-microsoft-com:datatypes"><Description dt:dt="string">E-Prime Primary Realtime Clock</Description><StartTime><Timestamp dt:dt="int">0</Timestamp><DateUtc dt:dt="string">2020-10-14T06:57:27Z</DateUtc></StartTime><FrequencyChanges><FrequencyChange><Frequency dt:dt="r8">2699960000</Frequency><Timestamp dt:dt="r8">5.5556118092386E+15</Timestamp><Curr…	좌우반구com(split BVF)_3-011-1	60.021	1.0.0.167	1	-874766393	Professional	2.0.10.242	2.0.10.353	10-14-2020	2020-10-14 오전 6:57:27	15:57:27	2.0.10.248	225	2	{/}	률훈	률	훈	NULL	NULL	NULL	42	1	93	NULL	NULL	NULL	KSY3	List2	NULL	NULL	NULL	NULL	NULL	NULL	NULL	NULL	NULL	1	{/}	0	3	629974	0	{/}	547
좌우반구com(split BVF)_3	11	1	<?xml version="1.0"?>\n<Clock xmlns:dt="urn:schemas-microsoft-com:datatypes"><Description dt:dt="string">E-Prime Primary Realtime Clock</Description><StartTime><Timestamp dt:dt="int">0</Timestamp><DateUtc dt:dt="string">2020-10-14T06:57:27Z</DateUtc></StartTime><FrequencyChanges><FrequencyChange><Frequency dt:dt="r8">2699960000</Frequency><Timestamp dt:dt="r8">5.5556118092386E+15</Timestamp><Curr…	좌우반구com(split BVF)_3-011-1	60.021	1.0.0.167	1	-874766393	Professional	2.0.10.242	2.0.10.353	10-14-2020	2020-10-14 오전 6:57:27	15:57:27	2.0.10.248	255	2	{/}	름결	름	결	NULL	NULL	NULL	15	1	123	NULL	NULL	NULL	KSY2	List2	NULL	NULL	NULL	NULL	NULL	NULL	NULL	NULL	NULL	1	{/}	0	4	714095	0	{/}	546
좌우반구com(split BVF)_3	11	1	<?xml version="1.0"?>\n<Clock xmlns:dt="urn:schemas-microsoft-com:datatypes"><Description dt:dt="string">E-Prime Primary Realtime Clock</Description><StartTime><Timestamp dt:dt="int">0</Timestamp><DateUtc dt:dt="string">2020-10-14T06:57:27Z</DateUtc></StartTime><FrequencyChanges><FrequencyChange><Frequency dt:dt="r8">2699960000</Frequency><Timestamp dt:dt="r8">5.5556118092386E+15</Timestamp><Curr…	좌우반구com(split BVF)_3-011-1	60.021	1.0.0.167	1	-874766393	Professional	2.0.10.242	2.0.10.353	10-14-2020	2020-10-14 오전 6:57:27	15:57:27	2.0.10.248	26	2	{/}	름무	름	무	118	1	26	NULL	NULL	NULL	NULL	NULL	NULL	KSY3	List1	NULL	NULL	NULL	NULL	NULL	NULL	NULL	NULL	NULL	1	{/}	0	4	87679	0	{/}	431
좌우반구com(split BVF)_3	11	1	<?xml version="1.0"?>\n<Clock xmlns:dt="urn:schemas-microsoft-com:datatypes"><Description dt:dt="string">E-Prime Primary Realtime Clock</Description><StartTime><Timestamp dt:dt="int">0</Timestamp><DateUtc dt:dt="string">2020-10-14T06:57:27Z</DateUtc></StartTime><FrequencyChanges><FrequencyChange><Frequency dt:dt="r8">2699960000</Frequency><Timestamp dt:dt="r8">5.5556118092386E+15</Timestamp><Curr…	좌우반구com(split BVF)_3-011-1	60.021	1.0.0.167	1	-874766393	Professional	2.0.10.242	2.0.10.353	10-14-2020	2020-10-14 오전 6:57:27	15:57:27	2.0.10.248	180	2	{/}	리열	리	열	NULL	NULL	NULL	90	1	48	NULL	NULL	NULL	KSY	List2	0		0	-1	508266	183		0	0	1	{/}	1	3	508449	0	{/}	722
좌우반구com(split BVF)_3	11	1	<?xml version="1.0"?>\n<Clock xmlns:dt="urn:schemas-microsoft-com:datatypes"><Description dt:dt="string">E-Prime Primary Realtime Clock</Description><StartTime><Timestamp dt:dt="int">0</Timestamp><DateUtc dt:dt="string">2020-10-14T06:57:27Z</DateUtc></StartTime><FrequencyChanges><FrequencyChange><Frequency dt:dt="r8">2699960000</Frequency><Timestamp dt:dt="r8">5.5556118092386E+15</Timestamp><Curr…	좌우반구com(split BVF)_3-011-1	60.021	1.0.0.167	1	-874766393	Professional	2.0.10.242	2.0.10.353	10-14-2020	2020-10-14 오전 6:57:27	15:57:27	2.0.10.248	95	2	{/}	림밀	림	밀	4	1	95	NULL	NULL	NULL	NULL	NULL	NULL	KSY2	List1	NULL	NULL	NULL	NULL	NULL	NULL	NULL	NULL	NULL	1	{/}	0	3	270965	0	{/}	512
좌우반구com(split BVF)_3	11	1	<?xml version="1.0"?>\n<Clock xmlns:dt="urn:schemas-microsoft-com:datatypes"><Description dt:dt="string">E-Prime Primary Realtime Clock</Description><StartTime><Timestamp dt:dt="int">0</Timestamp><DateUtc dt:dt="string">2020-10-14T06:57:27Z</DateUtc></StartTime><FrequencyChanges><FrequencyChange><Frequency dt:dt="r8">2699960000</Frequency><Timestamp dt:dt="r8">5.5556118092386E+15</Timestamp><Curr…	좌우반구com(split BVF)_3-011-1	60.021	1.0.0.167	1	-874766393	Professional	2.0.10.242	2.0.10.353	10-14-2020	2020-10-14 오전 6:57:27	15:57:27	2.0.10.248	22	2	{/}	마요	마	요	68	1	22	NULL	NULL	NULL	NULL	NULL	NULL	KSY2	List1	NULL	NULL	NULL	NULL	NULL	NULL	NULL	NULL	NULL	1	{/}	1	3	77032	0	{/}	382
좌우반구com(split BVF)_3	11	1	<?xml version="1.0"?>\n<Clock xmlns:dt="urn:schemas-microsoft-com:datatypes"><Description dt:dt="string">E-Prime Primary Realtime Clock</Description><StartTime><Timestamp dt:dt="int">0</Timestamp><DateUtc dt:dt="string">2020-10-14T06:57:27Z</DateUtc></StartTime><FrequencyChanges><FrequencyChange><Frequency dt:dt="r8">2699960000</Frequency><Timestamp dt:dt="r8">5.5556118092386E+15</Timestamp><Curr…	좌우반구com(split BVF)_3-011-1	60.021	1.0.0.167	1	-874766393	Professional	2.0.10.242	2.0.10.353	10-14-2020	2020-10-14 오전 6:57:27	15:57:27	2.0.10.248	332	2	{/}	망습	망	습	NULL	NULL	NULL	NULL	NULL	NULL	64	1	68	KSY	List3	0		0	-1	935301	183		0	0	0	{/}	1	3	935484	0	z	579
좌우반구com(split BVF)_3	11	1	<?xml version="1.0"?>\n<Clock xmlns:dt="urn:schemas-microsoft-com:datatypes"><Description dt:dt="string">E-Prime Primary Realtime Clock</Description><StartTime><Timestamp dt:dt="int">0</Timestamp><DateUtc dt:dt="string">2020-10-14T06:57:27Z</DateUtc></StartTime><FrequencyChanges><FrequencyChange><Frequency dt:dt="r8">2699960000</Frequency><Timestamp dt:dt="r8">5.5556118092386E+15</Timestamp><Curr…	좌우반구com(split BVF)_3-011-1	60.021	1.0.0.167	1	-874766393	Professional	2.0.10.242	2.0.10.353	10-14-2020	2020-10-14 오전 6:57:27	15:57:27	2.0.10.248	277	1	z	망신	망	신	NULL	NULL	NULL	NULL	NULL	NULL	99	1	13	KSY2	List3	NULL	NULL	NULL	NULL	NULL	NULL	NULL	NULL	NULL	1	z	0	3	786769	0	z	455
좌우반구com(split BVF)_3	11	1	<?xml version="1.0"?>\n<Clock xmlns:dt="urn:schemas-microsoft-com:datatypes"><Description dt:dt="string">E-Prime Primary Realtime Clock</Description><StartTime><Timestamp dt:dt="int">0</Timestamp><DateUtc dt:dt="string">2020-10-14T06:57:27Z</DateUtc></StartTime><FrequencyChanges><FrequencyChange><Frequency dt:dt="r8">2699960000</Frequency><Timestamp dt:dt="r8">5.5556118092386E+15</Timestamp><Curr…	좌우반구com(split BVF)_3-011-1	60.021	1.0.0.167	1	-874766393	Professional	2.0.10.242	2.0.10.353	10-14-2020	2020-10-14 오전 6:57:27	15:57:27	2.0.10.248	347	1	z	매력	매	력	NULL	NULL	NULL	NULL	NULL	NULL	51	1	83	KSY2	List3	NULL	NULL	NULL	NULL	NULL	NULL	NULL	NULL	NULL	1	z	0	3	976637	0	z	369
좌우반구com(split BVF)_3	11	1	<?xml version="1.0"?>\n<Clock xmlns:dt="urn:schemas-microsoft-com:datatypes"><Description dt:dt="string">E-Prime Primary Realtime Clock</Description><StartTime><Timestamp dt:dt="int">0</Timestamp><DateUtc dt:dt="string">2020-10-14T06:57:27Z</DateUtc></StartTime><FrequencyChanges><FrequencyChange><Frequency dt:dt="r8">2699960000</Frequency><Timestamp dt:dt="r8">5.5556118092386E+15</Timestamp><Curr…	좌우반구com(split BVF)_3-011-1	60.021	1.0.0.167	1	-874766393	Professional	2.0.10.242	2.0.10.353	10-14-2020	2020-10-14 오전 6:57:27	15:57:27	2.0.10.248	81	2	{/}	매소	매	소	21	1	81	NULL	NULL	NULL	NULL	NULL	NULL	KSY	List1	0		0	-1	233778	183		0	0	1	{/}	1	3	233961	0	{/}	612
좌우반구com(split BVF)_3	11	1	<?xml version="1.0"?>\n<Clock xmlns:dt="urn:schemas-microsoft-com:datatypes"><Description dt:dt="string">E-Prime Primary Realtime Clock</Description><StartTime><Timestamp dt:dt="int">0</Timestamp><DateUtc dt:dt="string">2020-10-14T06:57:27Z</DateUtc></StartTime><FrequencyChanges><FrequencyChange><Frequency dt:dt="r8">2699960000</Frequency><Timestamp dt:dt="r8">5.5556118092386E+15</Timestamp><Curr…	좌우반구com(split BVF)_3-011-1	60.021	1.0.0.167	1	-874766393	Professional	2.0.10.242	2.0.10.353	10-14-2020	2020-10-14 오전 6:57:27	15:57:27	2.0.10.248	175	1	z	모습	모	습	NULL	NULL	NULL	88	1	43	NULL	NULL	NULL	KSY2	List2	NULL	NULL	NULL	NULL	NULL	NULL	NULL	NULL	NULL	1	z	0	3	495004	0	z	271
좌우반구com(split BVF)_3	11	1	<?xml version="1.0"?>\n<Clock xmlns:dt="urn:schemas-microsoft-com:datatypes"><Description dt:dt="string">E-Prime Primary Realtime Clock</Description><StartTime><Timestamp dt:dt="int">0</Timestamp><DateUtc dt:dt="string">2020-10-14T06:57:27Z</DateUtc></StartTime><FrequencyChanges><FrequencyChange><Frequency dt:dt="r8">2699960000</Frequency><Timestamp dt:dt="r8">5.5556118092386E+15</Timestamp><Curr…	좌우반구com(split BVF)_3-011-1	60.021	1.0.0.167	1	-874766393	Professional	2.0.10.242	2.0.10.353	10-14-2020	2020-10-14 오전 6:57:27	15:57:27	2.0.10.248	119	1	z	모형	모	형	10	1	119	NULL	NULL	NULL	NULL	NULL	NULL	KSY2	List1	NULL	NULL	NULL	NULL	NULL	NULL	NULL	NULL	NULL	1	z	0	3	337242	0	z	554
좌우반구com(split BVF)_3	11	1	<?xml version="1.0"?>\n<Clock xmlns:dt="urn:schemas-microsoft-com:datatypes"><Description dt:dt="string">E-Prime Primary Realtime Clock</Description><StartTime><Timestamp dt:dt="int">0</Timestamp><DateUtc dt:dt="string">2020-10-14T06:57:27Z</DateUtc></StartTime><FrequencyChanges><FrequencyChange><Frequency dt:dt="r8">2699960000</Frequency><Timestamp dt:dt="r8">5.5556118092386E+15</Timestamp><Curr…	좌우반구com(split BVF)_3-011-1	60.021	1.0.0.167	1	-874766393	Professional	2.0.10.242	2.0.10.353	10-14-2020	2020-10-14 오전 6:57:27	15:57:27	2.0.10.248	33	2	{/}	목력	목	력	77	1	33	NULL	NULL	NULL	NULL	NULL	NULL	KSY3	List1	NULL	NULL	NULL	NULL	NULL	NULL	NULL	NULL	NULL	1	{/}	1	3	105872	0	{/}	735
좌우반구com(split BVF)_3	11	1	<?xml version="1.0"?>\n<Clock xmlns:dt="urn:schemas-microsoft-com:datatypes"><Description dt:dt="string">E-Prime Primary Realtime Clock</Description><StartTime><Timestamp dt:dt="int">0</Timestamp><DateUtc dt:dt="string">2020-10-14T06:57:27Z</DateUtc></StartTime><FrequencyChanges><FrequencyChange><Frequency dt:dt="r8">2699960000</Frequency><Timestamp dt:dt="r8">5.5556118092386E+15</Timestamp><Curr…	좌우반구com(split BVF)_3-011-1	60.021	1.0.0.167	1	-874766393	Professional	2.0.10.242	2.0.10.353	10-14-2020	2020-10-14 오전 6:57:27	15:57:27	2.0.10.248	96	1	z	목록	목	록	107	1	96	NULL	NULL	NULL	NULL	NULL	NULL	KSY2	List1	NULL	NULL	NULL	NULL	NULL	NULL	NULL	NULL	NULL	1	z	0	3	273681	0	z	380
좌우반구com(split BVF)_3	11	1	<?xml version="1.0"?>\n<Clock xmlns:dt="urn:schemas-microsoft-com:datatypes"><Description dt:dt="string">E-Prime Primary Realtime Clock</Description><StartTime><Timestamp dt:dt="int">0</Timestamp><DateUtc dt:dt="string">2020-10-14T06:57:27Z</DateUtc></StartTime><FrequencyChanges><FrequencyChange><Frequency dt:dt="r8">2699960000</Frequency><Timestamp dt:dt="r8">5.5556118092386E+15</Timestamp><Curr…	좌우반구com(split BVF)_3-011-1	60.021	1.0.0.167	1	-874766393	Professional	2.0.10.242	2.0.10.353	10-14-2020	2020-10-14 오전 6:57:27	15:57:27	2.0.10.248	63	1	z	목적	목	적	36	1	63	NULL	NULL	NULL	NULL	NULL	NULL	KSY2	List1	NULL	NULL	NULL	NULL	NULL	NULL	NULL	NULL	NULL	1	z	1	3	186294	0	z	327
좌우반구com(split BVF)_3	11	1	<?xml version="1.0"?>\n<Clock xmlns:dt="urn:schemas-microsoft-com:datatypes"><Description dt:dt="string">E-Prime Primary Realtime Clock</Description><StartTime><Timestamp dt:dt="int">0</Timestamp><DateUtc dt:dt="string">2020-10-14T06:57:27Z</DateUtc></StartTime><FrequencyChanges><FrequencyChange><Frequency dt:dt="r8">2699960000</Frequency><Timestamp dt:dt="r8">5.5556118092386E+15</Timestamp><Curr…	좌우반구com(split BVF)_3-011-1	60.021	1.0.0.167	1	-874766393	Professional	2.0.10.242	2.0.10.353	10-14-2020	2020-10-14 오전 6:57:27	15:57:27	2.0.10.248	147	2	{/}	목퇴	목	퇴	NULL	NULL	NULL	71	1	15	NULL	NULL	NULL	KSY2	List2	NULL	NULL	NULL	NULL	NULL	NULL	NULL	NULL	NULL	0	{/}	0	4	419564	0	z	543
좌우반구com(split BVF)_3	11	1	<?xml version="1.0"?>\n<Clock xmlns:dt="urn:schemas-microsoft-com:datatypes"><Description dt:dt="string">E-Prime Primary Realtime Clock</Description><StartTime><Timestamp dt:dt="int">0</Timestamp><DateUtc dt:dt="string">2020-10-14T06:57:27Z</DateUtc></StartTime><FrequencyChanges><FrequencyChange><Frequency dt:dt="r8">2699960000</Frequency><Timestamp dt:dt="r8">5.5556118092386E+15</Timestamp><Curr…	좌우반구com(split BVF)_3-011-1	60.021	1.0.0.167	1	-874766393	Professional	2.0.10.242	2.0.10.353	10-14-2020	2020-10-14 오전 6:57:27	15:57:27	2.0.10.248	396	2	{/}	무록	무	록	NULL	NULL	NULL	NULL	NULL	NULL	106	1	132	KSY	List3	0		0	0	1108908	183		0	0	1	{/}	0	3	1109091	0	{/}	538
좌우반구com(split BVF)_3	11	1	<?xml version="1.0"?>\n<Clock xmlns:dt="urn:schemas-microsoft-com:datatypes"><Description dt:dt="string">E-Prime Primary Realtime Clock</Description><StartTime><Timestamp dt:dt="int">0</Timestamp><DateUtc dt:dt="string">2020-10-14T06:57:27Z</DateUtc></StartTime><FrequencyChanges><FrequencyChange><Frequency dt:dt="r8">2699960000</Frequency><Timestamp dt:dt="r8">5.5556118092386E+15</Timestamp><Curr…	좌우반구com(split BVF)_3-011-1	60.021	1.0.0.167	1	-874766393	Professional	2.0.10.242	2.0.10.353	10-14-2020	2020-10-14 오전 6:57:27	15:57:27	2.0.10.248	169	1	z	무엇	무	엇	NULL	NULL	NULL	32	1	37	NULL	NULL	NULL	KSY2	List2	NULL	NULL	NULL	NULL	NULL	NULL	NULL	NULL	NULL	1	z	1	3	479859	0	z	336
좌우반구com(split BVF)_3	11	1	<?xml version="1.0"?>\n<Clock xmlns:dt="urn:schemas-microsoft-com:datatypes"><Description dt:dt="string">E-Prime Primary Realtime Clock</Description><StartTime><Timestamp dt:dt="int">0</Timestamp><DateUtc dt:dt="string">2020-10-14T06:57:27Z</DateUtc></StartTime><FrequencyChanges><FrequencyChange><Frequency dt:dt="r8">2699960000</Frequency><Timestamp dt:dt="r8">5.5556118092386E+15</Timestamp><Curr…	좌우반구com(split BVF)_3-011-1	60.021	1.0.0.167	1	-874766393	Professional	2.0.10.242	2.0.10.353	10-14-2020	2020-10-14 오전 6:57:27	15:57:27	2.0.10.248	365	1	z	무형	무	형	NULL	NULL	NULL	NULL	NULL	NULL	45	1	101	KSY2	List3	NULL	NULL	NULL	NULL	NULL	NULL	NULL	NULL	NULL	1	z	0	3	1025753	0	z	373
좌우반구com(split BVF)_3	11	1	<?xml version="1.0"?>\n<Clock xmlns:dt="urn:schemas-microsoft-com:datatypes"><Description dt:dt="string">E-Prime Primary Realtime Clock</Description><StartTime><Timestamp dt:dt="int">0</Timestamp><DateUtc dt:dt="string">2020-10-14T06:57:27Z</DateUtc></StartTime><FrequencyChanges><FrequencyChange><Frequency dt:dt="r8">2699960000</Frequency><Timestamp dt:dt="r8">5.5556118092386E+15</Timestamp><Curr…	좌우반구com(split BVF)_3-011-1	60.021	1.0.0.167	1	-874766393	Professional	2.0.10.242	2.0.10.353	10-14-2020	2020-10-14 오전 6:57:27	15:57:27	2.0.10.248	281	1	z	물건	물	건	NULL	NULL	NULL	NULL	NULL	NULL	71	1	17	KSY2	List3	NULL	NULL	NULL	NULL	NULL	NULL	NULL	NULL	NULL	1	z	0	3	798282	0	z	406
좌우반구com(split BVF)_3	11	1	<?xml version="1.0"?>\n<Clock xmlns:dt="urn:schemas-microsoft-com:datatypes"><Description dt:dt="string">E-Prime Primary Realtime Clock</Description><StartTime><Timestamp dt:dt="int">0</Timestamp><DateUtc dt:dt="string">2020-10-14T06:57:27Z</DateUtc></StartTime><FrequencyChanges><FrequencyChange><Frequency dt:dt="r8">2699960000</Frequency><Timestamp dt:dt="r8">5.5556118092386E+15</Timestamp><Curr…	좌우반구com(split BVF)_3-011-1	60.021	1.0.0.167	1	-874766393	Professional	2.0.10.242	2.0.10.353	10-14-2020	2020-10-14 오전 6:57:27	15:57:27	2.0.10.248	207	2	{/}	미략	미	략	NULL	NULL	NULL	43	1	75	NULL	NULL	NULL	KSY3	List2	NULL	NULL	NULL	NULL	NULL	NULL	NULL	NULL	NULL	0	{/}	0	3	581574	0	z	397
좌우반구com(split BVF)_3	11	1	<?xml version="1.0"?>\n<Clock xmlns:dt="urn:schemas-microsoft-com:datatypes"><Description dt:dt="string">E-Prime Primary Realtime Clock</Description><StartTime><Timestamp dt:dt="int">0</Timestamp><DateUtc dt:dt="string">2020-10-14T06:57:27Z</DateUtc></StartTime><FrequencyChanges><FrequencyChange><Frequency dt:dt="r8">2699960000</Frequency><Timestamp dt:dt="r8">5.5556118092386E+15</Timestamp><Curr…	좌우반구com(split BVF)_3-011-1	60.021	1.0.0.167	1	-874766393	Professional	2.0.10.242	2.0.10.353	10-14-2020	2020-10-14 오전 6:57:27	15:57:27	2.0.10.248	213	1	z	밀수	밀	수	NULL	NULL	NULL	17	1	81	NULL	NULL	NULL	KSY2	List2	NULL	NULL	NULL	NULL	NULL	NULL	NULL	NULL	NULL	1	z	1	3	597568	0	z	570
좌우반구com(split BVF)_3	11	1	<?xml version="1.0"?>\n<Clock xmlns:dt="urn:schemas-microsoft-com:datatypes"><Description dt:dt="string">E-Prime Primary Realtime Clock</Description><StartTime><Timestamp dt:dt="int">0</Timestamp><DateUtc dt:dt="string">2020-10-14T06:57:27Z</DateUtc></StartTime><FrequencyChanges><FrequencyChange><Frequency dt:dt="r8">2699960000</Frequency><Timestamp dt:dt="r8">5.5556118092386E+15</Timestamp><Curr…	좌우반구com(split BVF)_3-011-1	60.021	1.0.0.167	1	-874766393	Professional	2.0.10.242	2.0.10.353	10-14-2020	2020-10-14 오전 6:57:27	15:57:27	2.0.10.248	101	2	{/}	밀헤	밀	헤	90	1	101	NULL	NULL	NULL	NULL	NULL	NULL	KSY3	List1	NULL	NULL	NULL	NULL	NULL	NULL	NULL	NULL	NULL	1	{/}	0	3	286793	0	{/}	540
좌우반구com(split BVF)_3	11	1	<?xml version="1.0"?>\n<Clock xmlns:dt="urn:schemas-microsoft-com:datatypes"><Description dt:dt="string">E-Prime Primary Realtime Clock</Description><StartTime><Timestamp dt:dt="int">0</Timestamp><DateUtc dt:dt="string">2020-10-14T06:57:27Z</DateUtc></StartTime><FrequencyChanges><FrequencyChange><Frequency dt:dt="r8">2699960000</Frequency><Timestamp dt:dt="r8">5.5556118092386E+15</Timestamp><Curr…	좌우반구com(split BVF)_3-011-1	60.021	1.0.0.167	1	-874766393	Professional	2.0.10.242	2.0.10.353	10-14-2020	2020-10-14 오전 6:57:27	15:57:27	2.0.10.248	109	2	{/}	박낌	박	낌	98	1	109	NULL	NULL	NULL	NULL	NULL	NULL	KSY	List1	0		0	-1	308652	183		0	0	1	{/}	0	3	308835	0	{/}	569
좌우반구com(split BVF)_3	11	1	<?xml version="1.0"?>\n<Clock xmlns:dt="urn:schemas-microsoft-com:datatypes"><Description dt:dt="string">E-Prime Primary Realtime Clock</Description><StartTime><Timestamp dt:dt="int">0</Timestamp><DateUtc dt:dt="string">2020-10-14T06:57:27Z</DateUtc></StartTime><FrequencyChanges><FrequencyChange><Frequency dt:dt="r8">2699960000</Frequency><Timestamp dt:dt="r8">5.5556118092386E+15</Timestamp><Curr…	좌우반구com(split BVF)_3-011-1	60.021	1.0.0.167	1	-874766393	Professional	2.0.10.242	2.0.10.353	10-14-2020	2020-10-14 오전 6:57:27	15:57:27	2.0.10.248	134	1	z	반응	반	응	NULL	NULL	NULL	106	1	2	NULL	NULL	NULL	KSY2	List2	NULL	NULL	NULL	NULL	NULL	NULL	NULL	NULL	NULL	1	z	1	3	383809	0	z	291
좌우반구com(split BVF)_3	11	1	<?xml version="1.0"?>\n<Clock xmlns:dt="urn:schemas-microsoft-com:datatypes"><Description dt:dt="string">E-Prime Primary Realtime Clock</Description><StartTime><Timestamp dt:dt="int">0</Timestamp><DateUtc dt:dt="string">2020-10-14T06:57:27Z</DateUtc></StartTime><FrequencyChanges><FrequencyChange><Frequency dt:dt="r8">2699960000</Frequency><Timestamp dt:dt="r8">5.5556118092386E+15</Timestamp><Curr…	좌우반구com(split BVF)_3-011-1	60.021	1.0.0.167	1	-874766393	Professional	2.0.10.242	2.0.10.353	10-14-2020	2020-10-14 오전 6:57:27	15:57:27	2.0.10.248	184	1	z	발길	발	길	NULL	NULL	NULL	53	1	52	NULL	NULL	NULL	KSY2	List2	NULL	NULL	NULL	NULL	NULL	NULL	NULL	NULL	NULL	0	z	0	4	519196	0	{/}	879
좌우반구com(split BVF)_3	11	1	<?xml version="1.0"?>\n<Clock xmlns:dt="urn:schemas-microsoft-com:datatypes"><Description dt:dt="string">E-Prime Primary Realtime Clock</Description><StartTime><Timestamp dt:dt="int">0</Timestamp><DateUtc dt:dt="string">2020-10-14T06:57:27Z</DateUtc></StartTime><FrequencyChanges><FrequencyChange><Frequency dt:dt="r8">2699960000</Frequency><Timestamp dt:dt="r8">5.5556118092386E+15</Timestamp><Curr…	좌우반구com(split BVF)_3-011-1	60.021	1.0.0.167	1	-874766393	Professional	2.0.10.242	2.0.10.353	10-14-2020	2020-10-14 오전 6:57:27	15:57:27	2.0.10.248	142	2	{/}	발보	발	보	NULL	NULL	NULL	121	1	10	NULL	NULL	NULL	KSY2	List2	NULL	NULL	NULL	NULL	NULL	NULL	NULL	NULL	NULL	0	{/}	0	3	405252	0	z	752
좌우반구com(split BVF)_3	11	1	<?xml version="1.0"?>\n<Clock xmlns:dt="urn:schemas-microsoft-com:datatypes"><Description dt:dt="string">E-Prime Primary Realtime Clock</Description><StartTime><Timestamp dt:dt="int">0</Timestamp><DateUtc dt:dt="string">2020-10-14T06:57:27Z</DateUtc></StartTime><FrequencyChanges><FrequencyChange><Frequency dt:dt="r8">2699960000</Frequency><Timestamp dt:dt="r8">5.5556118092386E+15</Timestamp><Curr…	좌우반구com(split BVF)_3-011-1	60.021	1.0.0.167	1	-874766393	Professional	2.0.10.242	2.0.10.353	10-14-2020	2020-10-14 오전 6:57:27	15:57:27	2.0.10.248	99	2	{/}	발횟	발	횟	81	1	99	NULL	NULL	NULL	NULL	NULL	NULL	KSY3	List1	NULL	NULL	NULL	NULL	NULL	NULL	NULL	NULL	NULL	1	{/}	0	4	281545	0	{/}	484
좌우반구com(split BVF)_3	11	1	<?xml version="1.0"?>\n<Clock xmlns:dt="urn:schemas-microsoft-com:datatypes"><Description dt:dt="string">E-Prime Primary Realtime Clock</Description><StartTime><Timestamp dt:dt="int">0</Timestamp><DateUtc dt:dt="string">2020-10-14T06:57:27Z</DateUtc></StartTime><FrequencyChanges><FrequencyChange><Frequency dt:dt="r8">2699960000</Frequency><Timestamp dt:dt="r8">5.5556118092386E+15</Timestamp><Curr…	좌우반구com(split BVF)_3-011-1	60.021	1.0.0.167	1	-874766393	Professional	2.0.10.242	2.0.10.353	10-14-2020	2020-10-14 오전 6:57:27	15:57:27	2.0.10.248	319	1	z	방법	방	법	NULL	NULL	NULL	NULL	NULL	NULL	14	1	55	KSY2	List3	NULL	NULL	NULL	NULL	NULL	NULL	NULL	NULL	NULL	1	z	0	3	900580	0	z	387
좌우반구com(split BVF)_3	11	1	<?xml version="1.0"?>\n<Clock xmlns:dt="urn:schemas-microsoft-com:datatypes"><Description dt:dt="string">E-Prime Primary Realtime Clock</Description><StartTime><Timestamp dt:dt="int">0</Timestamp><DateUtc dt:dt="string">2020-10-14T06:57:27Z</DateUtc></StartTime><FrequencyChanges><FrequencyChange><Frequency dt:dt="r8">2699960000</Frequency><Timestamp dt:dt="r8">5.5556118092386E+15</Timestamp><Curr…	좌우반구com(split BVF)_3-011-1	60.021	1.0.0.167	1	-874766393	Professional	2.0.10.242	2.0.10.353	10-14-2020	2020-10-14 오전 6:57:27	15:57:27	2.0.10.248	178	2	{/}	배심	배	심	NULL	NULL	NULL	118	1	46	NULL	NULL	NULL	KSY2	List2	NULL	NULL	NULL	NULL	NULL	NULL	NULL	NULL	NULL	0	{/}	0	3	503101	0	z	342
좌우반구com(split BVF)_3	11	1	<?xml version="1.0"?>\n<Clock xmlns:dt="urn:schemas-microsoft-com:datatypes"><Description dt:dt="string">E-Prime Primary Realtime Clock</Description><StartTime><Timestamp dt:dt="int">0</Timestamp><DateUtc dt:dt="string">2020-10-14T06:57:27Z</DateUtc></StartTime><FrequencyChanges><FrequencyChange><Frequency dt:dt="r8">2699960000</Frequency><Timestamp dt:dt="r8">5.5556118092386E+15</Timestamp><Curr…	좌우반구com(split BVF)_3-011-1	60.021	1.0.0.167	1	-874766393	Professional	2.0.10.242	2.0.10.353	10-14-2020	2020-10-14 오전 6:57:27	15:57:27	2.0.10.248	199	2	{/}	버구	버	구	NULL	NULL	NULL	24	1	67	NULL	NULL	NULL	KSY3	List2	NULL	NULL	NULL	NULL	NULL	NULL	NULL	NULL	NULL	0	{/}	0	4	559582	0	z	684
좌우반구com(split BVF)_3	11	1	<?xml version="1.0"?>\n<Clock xmlns:dt="urn:schemas-microsoft-com:datatypes"><Description dt:dt="string">E-Prime Primary Realtime Clock</Description><StartTime><Timestamp dt:dt="int">0</Timestamp><DateUtc dt:dt="string">2020-10-14T06:57:27Z</DateUtc></StartTime><FrequencyChanges><FrequencyChange><Frequency dt:dt="r8">2699960000</Frequency><Timestamp dt:dt="r8">5.5556118092386E+15</Timestamp><Curr…	좌우반구com(split BVF)_3-011-1	60.021	1.0.0.167	1	-874766393	Professional	2.0.10.242	2.0.10.353	10-14-2020	2020-10-14 오전 6:57:27	15:57:27	2.0.10.248	388	1	z	버스	버	스	NULL	NULL	NULL	NULL	NULL	NULL	81	1	124	KSY2	List3	NULL	NULL	NULL	NULL	NULL	NULL	NULL	NULL	NULL	1	z	1	3	1087048	0	z	645
좌우반구com(split BVF)_3	11	1	<?xml version="1.0"?>\n<Clock xmlns:dt="urn:schemas-microsoft-com:datatypes"><Description dt:dt="string">E-Prime Primary Realtime Clock</Description><StartTime><Timestamp dt:dt="int">0</Timestamp><DateUtc dt:dt="string">2020-10-14T06:57:27Z</DateUtc></StartTime><FrequencyChanges><FrequencyChange><Frequency dt:dt="r8">2699960000</Frequency><Timestamp dt:dt="r8">5.5556118092386E+15</Timestamp><Curr…	좌우반구com(split BVF)_3-011-1	60.021	1.0.0.167	1	-874766393	Professional	2.0.10.242	2.0.10.353	10-14-2020	2020-10-14 오전 6:57:27	15:57:27	2.0.10.248	251	2	{/}	버현	버	현	NULL	NULL	NULL	123	1	119	NULL	NULL	NULL	KSY2	List2	NULL	NULL	NULL	NULL	NULL	NULL	NULL	NULL	NULL	1	{/}	0	4	703282	0	{/}	583
좌우반구com(split BVF)_3	11	1	<?xml version="1.0"?>\n<Clock xmlns:dt="urn:schemas-microsoft-com:datatypes"><Description dt:dt="string">E-Prime Primary Realtime Clock</Description><StartTime><Timestamp dt:dt="int">0</Timestamp><DateUtc dt:dt="string">2020-10-14T06:57:27Z</DateUtc></StartTime><FrequencyChanges><FrequencyChange><Frequency dt:dt="r8">2699960000</Frequency><Timestamp dt:dt="r8">5.5556118092386E+15</Timestamp><Curr…	좌우반구com(split BVF)_3-011-1	60.021	1.0.0.167	1	-874766393	Professional	2.0.10.242	2.0.10.353	10-14-2020	2020-10-14 오전 6:57:27	15:57:27	2.0.10.248	329	2	{/}	법낌	법	낌	NULL	NULL	NULL	NULL	NULL	NULL	24	1	65	KSY3	List3	NULL	NULL	NULL	NULL	NULL	NULL	NULL	NULL	NULL	1	{/}	0	4	927421	0	{/}	490
좌우반구com(split BVF)_3	11	1	<?xml version="1.0"?>\n<Clock xmlns:dt="urn:schemas-microsoft-com:datatypes"><Description dt:dt="string">E-Prime Primary Realtime Clock</Description><StartTime><Timestamp dt:dt="int">0</Timestamp><DateUtc dt:dt="string">2020-10-14T06:57:27Z</DateUtc></StartTime><FrequencyChanges><FrequencyChange><Frequency dt:dt="r8">2699960000</Frequency><Timestamp dt:dt="r8">5.5556118092386E+15</Timestamp><Curr…	좌우반구com(split BVF)_3-011-1	60.021	1.0.0.167	1	-874766393	Professional	2.0.10.242	2.0.10.353	10-14-2020	2020-10-14 오전 6:57:27	15:57:27	2.0.10.248	223	1	z	별개	별	개	NULL	NULL	NULL	85	1	91	NULL	NULL	NULL	KSY2	List2	NULL	NULL	NULL	NULL	NULL	NULL	NULL	NULL	NULL	1	z	0	3	624859	0	z	310
좌우반구com(split BVF)_3	11	1	<?xml version="1.0"?>\n<Clock xmlns:dt="urn:schemas-microsoft-com:datatypes"><Description dt:dt="string">E-Prime Primary Realtime Clock</Description><StartTime><Timestamp dt:dt="int">0</Timestamp><DateUtc dt:dt="string">2020-10-14T06:57:27Z</DateUtc></StartTime><FrequencyChanges><FrequencyChange><Frequency dt:dt="r8">2699960000</Frequency><Timestamp dt:dt="r8">5.5556118092386E+15</Timestamp><Curr…	좌우반구com(split BVF)_3-011-1	60.021	1.0.0.167	1	-874766393	Professional	2.0.10.242	2.0.10.353	10-14-2020	2020-10-14 오전 6:57:27	15:57:27	2.0.10.248	189	1	z	별미	별	미	NULL	NULL	NULL	13	1	57	NULL	NULL	NULL	KSY2	List2	NULL	NULL	NULL	NULL	NULL	NULL	NULL	NULL	NULL	1	z	0	3	532741	0	z	389
좌우반구com(split BVF)_3	11	1	<?xml version="1.0"?>\n<Clock xmlns:dt="urn:schemas-microsoft-com:datatypes"><Description dt:dt="string">E-Prime Primary Realtime Clock</Description><StartTime><Timestamp dt:dt="int">0</Timestamp><DateUtc dt:dt="string">2020-10-14T06:57:27Z</DateUtc></StartTime><FrequencyChanges><FrequencyChange><Frequency dt:dt="r8">2699960000</Frequency><Timestamp dt:dt="r8">5.5556118092386E+15</Timestamp><Curr…	좌우반구com(split BVF)_3-011-1	60.021	1.0.0.167	1	-874766393	Professional	2.0.10.242	2.0.10.353	10-14-2020	2020-10-14 오전 6:57:27	15:57:27	2.0.10.248	272	1	z	보고	보	고	NULL	NULL	NULL	NULL	NULL	NULL	93	1	8	KSY2	List3	NULL	NULL	NULL	NULL	NULL	NULL	NULL	NULL	NULL	1	z	0	3	773874	0	z	302
좌우반구com(split BVF)_3	11	1	<?xml version="1.0"?>\n<Clock xmlns:dt="urn:schemas-microsoft-com:datatypes"><Description dt:dt="string">E-Prime Primary Realtime Clock</Description><StartTime><Timestamp dt:dt="int">0</Timestamp><DateUtc dt:dt="string">2020-10-14T06:57:27Z</DateUtc></StartTime><FrequencyChanges><FrequencyChange><Frequency dt:dt="r8">2699960000</Frequency><Timestamp dt:dt="r8">5.5556118092386E+15</Timestamp><Curr…	좌우반구com(split BVF)_3-011-1	60.021	1.0.0.167	1	-874766393	Professional	2.0.10.242	2.0.10.353	10-14-2020	2020-10-14 오전 6:57:27	15:57:27	2.0.10.248	317	1	z	본인	본	인	NULL	NULL	NULL	NULL	NULL	NULL	101	1	53	KSY2	List3	NULL	NULL	NULL	NULL	NULL	NULL	NULL	NULL	NULL	1	z	1	3	895048	0	z	415
좌우반구com(split BVF)_3	11	1	<?xml version="1.0"?>\n<Clock xmlns:dt="urn:schemas-microsoft-com:datatypes"><Description dt:dt="string">E-Prime Primary Realtime Clock</Description><StartTime><Timestamp dt:dt="int">0</Timestamp><DateUtc dt:dt="string">2020-10-14T06:57:27Z</DateUtc></StartTime><FrequencyChanges><FrequencyChange><Frequency dt:dt="r8">2699960000</Frequency><Timestamp dt:dt="r8">5.5556118092386E+15</Timestamp><Curr…	좌우반구com(split BVF)_3-011-1	60.021	1.0.0.167	1	-874766393	Professional	2.0.10.242	2.0.10.353	10-14-2020	2020-10-14 오전 6:57:27	15:57:27	2.0.10.248	38	2	{/}	본중	본	중	19	1	38	NULL	NULL	NULL	NULL	NULL	NULL	KSY2	List1	NULL	NULL	NULL	NULL	NULL	NULL	NULL	NULL	NULL	1	{/}	0	3	120284	0	{/}	874
좌우반구com(split BVF)_3	11	1	<?xml version="1.0"?>\n<Clock xmlns:dt="urn:schemas-microsoft-com:datatypes"><Description dt:dt="string">E-Prime Primary Realtime Clock</Description><StartTime><Timestamp dt:dt="int">0</Timestamp><DateUtc dt:dt="string">2020-10-14T06:57:27Z</DateUtc></StartTime><FrequencyChanges><FrequencyChange><Frequency dt:dt="r8">2699960000</Frequency><Timestamp dt:dt="r8">5.5556118092386E+15</Timestamp><Curr…	좌우반구com(split BVF)_3-011-1	60.021	1.0.0.167	1	-874766393	Professional	2.0.10.242	2.0.10.353	10-14-2020	2020-10-14 오전 6:57:27	15:57:27	2.0.10.248	370	1	z	봉사	봉	사	NULL	NULL	NULL	NULL	NULL	NULL	103	1	106	KSY2	List3	NULL	NULL	NULL	NULL	NULL	NULL	NULL	NULL	NULL	1	z	0	4	1039182	0	z	448
좌우반구com(split BVF)_3	11	1	<?xml version="1.0"?>\n<Clock xmlns:dt="urn:schemas-microsoft-com:datatypes"><Description dt:dt="string">E-Prime Primary Realtime Clock</Description><StartTime><Timestamp dt:dt="int">0</Timestamp><DateUtc dt:dt="string">2020-10-14T06:57:27Z</DateUtc></StartTime><FrequencyChanges><FrequencyChange><Frequency dt:dt="r8">2699960000</Frequency><Timestamp dt:dt="r8">5.5556118092386E+15</Timestamp><Curr…	좌우반구com(split BVF)_3-011-1	60.021	1.0.0.167	1	-874766393	Professional	2.0.10.242	2.0.10.353	10-14-2020	2020-10-14 오전 6:57:27	15:57:27	2.0.10.248	54	2	{/}	봉택	봉	택	48	1	54	NULL	NULL	NULL	NULL	NULL	NULL	KSY2	List1	NULL	NULL	NULL	NULL	NULL	NULL	NULL	NULL	NULL	1	{/}	0	3	162836	0	{/}	594
좌우반구com(split BVF)_3	11	1	<?xml version="1.0"?>\n<Clock xmlns:dt="urn:schemas-microsoft-com:datatypes"><Description dt:dt="string">E-Prime Primary Realtime Clock</Description><StartTime><Timestamp dt:dt="int">0</Timestamp><DateUtc dt:dt="string">2020-10-14T06:57:27Z</DateUtc></StartTime><FrequencyChanges><FrequencyChange><Frequency dt:dt="r8">2699960000</Frequency><Timestamp dt:dt="r8">5.5556118092386E+15</Timestamp><Curr…	좌우반구com(split BVF)_3-011-1	60.021	1.0.0.167	1	-874766393	Professional	2.0.10.242	2.0.10.353	10-14-2020	2020-10-14 오전 6:57:27	15:57:27	2.0.10.248	224	1	z	부대	부	대	NULL	NULL	NULL	31	1	92	NULL	NULL	NULL	KSY3	List2	NULL	NULL	NULL	NULL	NULL	NULL	NULL	NULL	NULL	1	z	0	4	627375	0	z	403
좌우반구com(split BVF)_3	11	1	<?xml version="1.0"?>\n<Clock xmlns:dt="urn:schemas-microsoft-com:datatypes"><Description dt:dt="string">E-Prime Primary Realtime Clock</Description><StartTime><Timestamp dt:dt="int">0</Timestamp><DateUtc dt:dt="string">2020-10-14T06:57:27Z</DateUtc></StartTime><FrequencyChanges><FrequencyChange><Frequency dt:dt="r8">2699960000</Frequency><Timestamp dt:dt="r8">5.5556118092386E+15</Timestamp><Curr…	좌우반구com(split BVF)_3-011-1	60.021	1.0.0.167	1	-874766393	Professional	2.0.10.242	2.0.10.353	10-14-2020	2020-10-14 오전 6:57:27	15:57:27	2.0.10.248	348	1	z	부스	부	스	NULL	NULL	NULL	NULL	NULL	NULL	62	1	84	KSY3	List3	NULL	NULL	NULL	NULL	NULL	NULL	NULL	NULL	NULL	1	z	0	4	979203	0	z	707
좌우반구com(split BVF)_3	11	1	<?xml version="1.0"?>\n<Clock xmlns:dt="urn:schemas-microsoft-com:datatypes"><Description dt:dt="string">E-Prime Primary Realtime Clock</Description><StartTime><Timestamp dt:dt="int">0</Timestamp><DateUtc dt:dt="string">2020-10-14T06:57:27Z</DateUtc></StartTime><FrequencyChanges><FrequencyChange><Frequency dt:dt="r8">2699960000</Frequency><Timestamp dt:dt="r8">5.5556118092386E+15</Timestamp><Curr…	좌우반구com(split BVF)_3-011-1	60.021	1.0.0.167	1	-874766393	Professional	2.0.10.242	2.0.10.353	10-14-2020	2020-10-14 오전 6:57:27	15:57:27	2.0.10.248	34	2	{/}	분낌	분	낌	18	1	34	NULL	NULL	NULL	NULL	NULL	NULL	KSY	List1	0		1	-1	108621	184		0	0	1	{/}	0	4	108805	0	{/}	537
좌우반구com(split BVF)_3	11	1	<?xml version="1.0"?>\n<Clock xmlns:dt="urn:schemas-microsoft-com:datatypes"><Description dt:dt="string">E-Prime Primary Realtime Clock</Description><StartTime><Timestamp dt:dt="int">0</Timestamp><DateUtc dt:dt="string">2020-10-14T06:57:27Z</DateUtc></StartTime><FrequencyChanges><FrequencyChange><Frequency dt:dt="r8">2699960000</Frequency><Timestamp dt:dt="r8">5.5556118092386E+15</Timestamp><Curr…	좌우반구com(split BVF)_3-011-1	60.021	1.0.0.167	1	-874766393	Professional	2.0.10.242	2.0.10.353	10-14-2020	2020-10-14 오전 6:57:27	15:57:27	2.0.10.248	344	1	z	분류	분	류	NULL	NULL	NULL	NULL	NULL	NULL	110	1	80	KSY3	List3	NULL	NULL	NULL	NULL	NULL	NULL	NULL	NULL	NULL	1	z	0	3	968573	0	z	393
좌우반구com(split BVF)_3	11	1	<?xml version="1.0"?>\n<Clock xmlns:dt="urn:schemas-microsoft-com:datatypes"><Description dt:dt="string">E-Prime Primary Realtime Clock</Description><StartTime><Timestamp dt:dt="int">0</Timestamp><DateUtc dt:dt="string">2020-10-14T06:57:27Z</DateUtc></StartTime><FrequencyChanges><FrequencyChange><Frequency dt:dt="r8">2699960000</Frequency><Timestamp dt:dt="r8">5.5556118092386E+15</Timestamp><Curr…	좌우반구com(split BVF)_3-011-1	60.021	1.0.0.167	1	-874766393	Professional	2.0.10.242	2.0.10.353	10-14-2020	2020-10-14 오전 6:57:27	15:57:27	2.0.10.248	107	1	z	분석	분	석	71	1	107	NULL	NULL	NULL	NULL	NULL	NULL	KSY3	List1	NULL	NULL	NULL	NULL	NULL	NULL	NULL	NULL	NULL	1	z	0	3	303254	0	z	662
좌우반구com(split BVF)_3	11	1	<?xml version="1.0"?>\n<Clock xmlns:dt="urn:schemas-microsoft-com:datatypes"><Description dt:dt="string">E-Prime Primary Realtime Clock</Description><StartTime><Timestamp dt:dt="int">0</Timestamp><DateUtc dt:dt="string">2020-10-14T06:57:27Z</DateUtc></StartTime><FrequencyChanges><FrequencyChange><Frequency dt:dt="r8">2699960000</Frequency><Timestamp dt:dt="r8">5.5556118092386E+15</Timestamp><Curr…	좌우반구com(split BVF)_3-011-1	60.021	1.0.0.167	1	-874766393	Professional	2.0.10.242	2.0.10.353	10-14-2020	2020-10-14 오전 6:57:27	15:57:27	2.0.10.248	42	1	z	분포	분	포	6	1	42	NULL	NULL	NULL	NULL	NULL	NULL	KSY3	List1	NULL	NULL	NULL	NULL	NULL	NULL	NULL	NULL	NULL	1	z	0	3	131380	0	z	410
좌우반구com(split BVF)_3	11	1	<?xml version="1.0"?>\n<Clock xmlns:dt="urn:schemas-microsoft-com:datatypes"><Description dt:dt="string">E-Prime Primary Realtime Clock</Description><StartTime><Timestamp dt:dt="int">0</Timestamp><DateUtc dt:dt="string">2020-10-14T06:57:27Z</DateUtc></StartTime><FrequencyChanges><FrequencyChange><Frequency dt:dt="r8">2699960000</Frequency><Timestamp dt:dt="r8">5.5556118092386E+15</Timestamp><Curr…	좌우반구com(split BVF)_3-011-1	60.021	1.0.0.167	1	-874766393	Professional	2.0.10.242	2.0.10.353	10-14-2020	2020-10-14 오전 6:57:27	15:57:27	2.0.10.248	51	1	z	비교	비	교	67	1	51	NULL	NULL	NULL	NULL	NULL	NULL	KSY3	List1	NULL	NULL	NULL	NULL	NULL	NULL	NULL	NULL	NULL	1	z	0	3	154639	0	z	335
좌우반구com(split BVF)_3	11	1	<?xml version="1.0"?>\n<Clock xmlns:dt="urn:schemas-microsoft-com:datatypes"><Description dt:dt="string">E-Prime Primary Realtime Clock</Description><StartTime><Timestamp dt:dt="int">0</Timestamp><DateUtc dt:dt="string">2020-10-14T06:57:27Z</DateUtc></StartTime><FrequencyChanges><FrequencyChange><Frequency dt:dt="r8">2699960000</Frequency><Timestamp dt:dt="r8">5.5556118092386E+15</Timestamp><Curr…	좌우반구com(split BVF)_3-011-1	60.021	1.0.0.167	1	-874766393	Professional	2.0.10.242	2.0.10.353	10-14-2020	2020-10-14 오전 6:57:27	15:57:27	2.0.10.248	239	2	{/}	비껍	비	껍	NULL	NULL	NULL	93	1	107	NULL	NULL	NULL	KSY3	List2	NULL	NULL	NULL	NULL	NULL	NULL	NULL	NULL	NULL	0	{/}	0	3	669277	0	z	1580
좌우반구com(split BVF)_3	11	1	<?xml version="1.0"?>\n<Clock xmlns:dt="urn:schemas-microsoft-com:datatypes"><Description dt:dt="string">E-Prime Primary Realtime Clock</Description><StartTime><Timestamp dt:dt="int">0</Timestamp><DateUtc dt:dt="string">2020-10-14T06:57:27Z</DateUtc></StartTime><FrequencyChanges><FrequencyChange><Frequency dt:dt="r8">2699960000</Frequency><Timestamp dt:dt="r8">5.5556118092386E+15</Timestamp><Curr…	좌우반구com(split BVF)_3-011-1	60.021	1.0.0.167	1	-874766393	Professional	2.0.10.242	2.0.10.353	10-14-2020	2020-10-14 오전 6:57:27	15:57:27	2.0.10.248	187	2	{/}	비략	비	략	NULL	NULL	NULL	21	1	55	NULL	NULL	NULL	KSY2	List2	NULL	NULL	NULL	NULL	NULL	NULL	NULL	NULL	NULL	0	{/}	1	3	527509	0	z	373
좌우반구com(split BVF)_3	11	1	<?xml version="1.0"?>\n<Clock xmlns:dt="urn:schemas-microsoft-com:datatypes"><Description dt:dt="string">E-Prime Primary Realtime Clock</Description><StartTime><Timestamp dt:dt="int">0</Timestamp><DateUtc dt:dt="string">2020-10-14T06:57:27Z</DateUtc></StartTime><FrequencyChanges><FrequencyChange><Frequency dt:dt="r8">2699960000</Frequency><Timestamp dt:dt="r8">5.5556118092386E+15</Timestamp><Curr…	좌우반구com(split BVF)_3-011-1	60.021	1.0.0.167	1	-874766393	Professional	2.0.10.242	2.0.10.353	10-14-2020	2020-10-14 오전 6:57:27	15:57:27	2.0.10.248	17	1	z	비상	비	상	117	1	17	NULL	NULL	NULL	NULL	NULL	NULL	KSY3	List1	NULL	NULL	NULL	NULL	NULL	NULL	NULL	NULL	NULL	1	z	0	3	63937	0	z	382
좌우반구com(split BVF)_3	11	1	<?xml version="1.0"?>\n<Clock xmlns:dt="urn:schemas-microsoft-com:datatypes"><Description dt:dt="string">E-Prime Primary Realtime Clock</Description><StartTime><Timestamp dt:dt="int">0</Timestamp><DateUtc dt:dt="string">2020-10-14T06:57:27Z</DateUtc></StartTime><FrequencyChanges><FrequencyChange><Frequency dt:dt="r8">2699960000</Frequency><Timestamp dt:dt="r8">5.5556118092386E+15</Timestamp><Curr…	좌우반구com(split BVF)_3-011-1	60.021	1.0.0.167	1	-874766393	Professional	2.0.10.242	2.0.10.353	10-14-2020	2020-10-14 오전 6:57:27	15:57:27	2.0.10.248	61	1	z	비용	비	용	13	1	61	NULL	NULL	NULL	NULL	NULL	NULL	KSY3	List1	NULL	NULL	NULL	NULL	NULL	NULL	NULL	NULL	NULL	1	z	0	3	181096	0	z	269
좌우반구com(split BVF)_3	11	1	<?xml version="1.0"?>\n<Clock xmlns:dt="urn:schemas-microsoft-com:datatypes"><Description dt:dt="string">E-Prime Primary Realtime Clock</Description><StartTime><Timestamp dt:dt="int">0</Timestamp><DateUtc dt:dt="string">2020-10-14T06:57:27Z</DateUtc></StartTime><FrequencyChanges><FrequencyChange><Frequency dt:dt="r8">2699960000</Frequency><Timestamp dt:dt="r8">5.5556118092386E+15</Timestamp><Curr…	좌우반구com(split BVF)_3-011-1	60.021	1.0.0.167	1	-874766393	Professional	2.0.10.242	2.0.10.353	10-14-2020	2020-10-14 오전 6:57:27	15:57:27	2.0.10.248	173	1	z	비판	비	판	NULL	NULL	NULL	117	1	41	NULL	NULL	NULL	KSY3	List2	NULL	NULL	NULL	NULL	NULL	NULL	NULL	NULL	NULL	1	z	0	3	490039	0	z	348
좌우반구com(split BVF)_3	11	1	<?xml version="1.0"?>\n<Clock xmlns:dt="urn:schemas-microsoft-com:datatypes"><Description dt:dt="string">E-Prime Primary Realtime Clock</Description><StartTime><Timestamp dt:dt="int">0</Timestamp><DateUtc dt:dt="string">2020-10-14T06:57:27Z</DateUtc></StartTime><FrequencyChanges><FrequencyChange><Frequency dt:dt="r8">2699960000</Frequency><Timestamp dt:dt="r8">5.5556118092386E+15</Timestamp><Curr…	좌우반구com(split BVF)_3-011-1	60.021	1.0.0.167	1	-874766393	Professional	2.0.10.242	2.0.10.353	10-14-2020	2020-10-14 오전 6:57:27	15:57:27	2.0.10.248	29	1	z	빈도	빈	도	70	1	29	NULL	NULL	NULL	NULL	NULL	NULL	KSY3	List1	NULL	NULL	NULL	NULL	NULL	NULL	NULL	NULL	NULL	1	z	0	3	95476	0	z	450
좌우반구com(split BVF)_3	11	1	<?xml version="1.0"?>\n<Clock xmlns:dt="urn:schemas-microsoft-com:datatypes"><Description dt:dt="string">E-Prime Primary Realtime Clock</Description><StartTime><Timestamp dt:dt="int">0</Timestamp><DateUtc dt:dt="string">2020-10-14T06:57:27Z</DateUtc></StartTime><FrequencyChanges><FrequencyChange><Frequency dt:dt="r8">2699960000</Frequency><Timestamp dt:dt="r8">5.5556118092386E+15</Timestamp><Curr…	좌우반구com(split BVF)_3-011-1	60.021	1.0.0.167	1	-874766393	Professional	2.0.10.242	2.0.10.353	10-14-2020	2020-10-14 오전 6:57:27	15:57:27	2.0.10.248	18	2	{/}	빈략	빈	략	24	1	18	NULL	NULL	NULL	NULL	NULL	NULL	KSY	List1	0		0	-1	66336	183		0	0	1	{/}	1	3	66519	0	{/}	472
좌우반구com(split BVF)_3	11	1	<?xml version="1.0"?>\n<Clock xmlns:dt="urn:schemas-microsoft-com:datatypes"><Description dt:dt="string">E-Prime Primary Realtime Clock</Description><StartTime><Timestamp dt:dt="int">0</Timestamp><DateUtc dt:dt="string">2020-10-14T06:57:27Z</DateUtc></StartTime><FrequencyChanges><FrequencyChange><Frequency dt:dt="r8">2699960000</Frequency><Timestamp dt:dt="r8">5.5556118092386E+15</Timestamp><Curr…	좌우반구com(split BVF)_3-011-1	60.021	1.0.0.167	1	-874766393	Professional	2.0.10.242	2.0.10.353	10-14-2020	2020-10-14 오전 6:57:27	15:57:27	2.0.10.248	328	2	{/}	빈비	빈	비	NULL	NULL	NULL	NULL	NULL	NULL	122	1	64	KSY	List3	0		0	-1	924288	184		0	0	1	{/}	0	4	924472	0	{/}	751
좌우반구com(split BVF)_3	11	1	<?xml version="1.0"?>\n<Clock xmlns:dt="urn:schemas-microsoft-com:datatypes"><Description dt:dt="string">E-Prime Primary Realtime Clock</Description><StartTime><Timestamp dt:dt="int">0</Timestamp><DateUtc dt:dt="string">2020-10-14T06:57:27Z</DateUtc></StartTime><FrequencyChanges><FrequencyChange><Frequency dt:dt="r8">2699960000</Frequency><Timestamp dt:dt="r8">5.5556118092386E+15</Timestamp><Curr…	좌우반구com(split BVF)_3-011-1	60.021	1.0.0.167	1	-874766393	Professional	2.0.10.242	2.0.10.353	10-14-2020	2020-10-14 오전 6:57:27	15:57:27	2.0.10.248	204	2	{/}	빈종	빈	종	NULL	NULL	NULL	35	1	72	NULL	NULL	NULL	KSY2	List2	NULL	NULL	NULL	NULL	NULL	NULL	NULL	NULL	NULL	0	{/}	0	4	573477	0	z	485
좌우반구com(split BVF)_3	11	1	<?xml version="1.0"?>\n<Clock xmlns:dt="urn:schemas-microsoft-com:datatypes"><Description dt:dt="string">E-Prime Primary Realtime Clock</Description><StartTime><Timestamp dt:dt="int">0</Timestamp><DateUtc dt:dt="string">2020-10-14T06:57:27Z</DateUtc></StartTime><FrequencyChanges><FrequencyChange><Frequency dt:dt="r8">2699960000</Frequency><Timestamp dt:dt="r8">5.5556118092386E+15</Timestamp><Curr…	좌우반구com(split BVF)_3-011-1	60.021	1.0.0.167	1	-874766393	Professional	2.0.10.242	2.0.10.353	10-14-2020	2020-10-14 오전 6:57:27	15:57:27	2.0.10.248	218	1	z	사건	사	건	NULL	NULL	NULL	28	1	86	NULL	NULL	NULL	KSY3	List2	NULL	NULL	NULL	NULL	NULL	NULL	NULL	NULL	NULL	1	z	0	4	611414	0	z	284
좌우반구com(split BVF)_3	11	1	<?xml version="1.0"?>\n<Clock xmlns:dt="urn:schemas-microsoft-com:datatypes"><Description dt:dt="string">E-Prime Primary Realtime Clock</Description><StartTime><Timestamp dt:dt="int">0</Timestamp><DateUtc dt:dt="string">2020-10-14T06:57:27Z</DateUtc></StartTime><FrequencyChanges><FrequencyChange><Frequency dt:dt="r8">2699960000</Frequency><Timestamp dt:dt="r8">5.5556118092386E+15</Timestamp><Curr…	좌우반구com(split BVF)_3-011-1	60.021	1.0.0.167	1	-874766393	Professional	2.0.10.242	2.0.10.353	10-14-2020	2020-10-14 오전 6:57:27	15:57:27	2.0.10.248	381	1	z	사과	사	과	NULL	NULL	NULL	NULL	NULL	NULL	79	1	117	KSY3	List3	NULL	NULL	NULL	NULL	NULL	NULL	NULL	NULL	NULL	1	z	0	4	1068572	0	z	314
좌우반구com(split BVF)_3	11	1	<?xml version="1.0"?>\n<Clock xmlns:dt="urn:schemas-microsoft-com:datatypes"><Description dt:dt="string">E-Prime Primary Realtime Clock</Description><StartTime><Timestamp dt:dt="int">0</Timestamp><DateUtc dt:dt="string">2020-10-14T06:57:27Z</DateUtc></StartTime><FrequencyChanges><FrequencyChange><Frequency dt:dt="r8">2699960000</Frequency><Timestamp dt:dt="r8">5.5556118092386E+15</Timestamp><Curr…	좌우반구com(split BVF)_3-011-1	60.021	1.0.0.167	1	-874766393	Professional	2.0.10.242	2.0.10.353	10-14-2020	2020-10-14 오전 6:57:27	15:57:27	2.0.10.248	11	1	z	사례	사	례	105	1	11	NULL	NULL	NULL	NULL	NULL	NULL	KSY3	List1	NULL	NULL	NULL	NULL	NULL	NULL	NULL	NULL	NULL	1	z	0	4	48176	0	z	367
좌우반구com(split BVF)_3	11	1	<?xml version="1.0"?>\n<Clock xmlns:dt="urn:schemas-microsoft-com:datatypes"><Description dt:dt="string">E-Prime Primary Realtime Clock</Description><StartTime><Timestamp dt:dt="int">0</Timestamp><DateUtc dt:dt="string">2020-10-14T06:57:27Z</DateUtc></StartTime><FrequencyChanges><FrequencyChange><Frequency dt:dt="r8">2699960000</Frequency><Timestamp dt:dt="r8">5.5556118092386E+15</Timestamp><Curr…	좌우반구com(split BVF)_3-011-1	60.021	1.0.0.167	1	-874766393	Professional	2.0.10.242	2.0.10.353	10-14-2020	2020-10-14 오전 6:57:27	15:57:27	2.0.10.248	88	1	z	사상	사	상	41	1	88	NULL	NULL	NULL	NULL	NULL	NULL	KSY3	List1	NULL	NULL	NULL	NULL	NULL	NULL	NULL	NULL	NULL	1	z	0	3	252488	0	z	429
좌우반구com(split BVF)_3	11	1	<?xml version="1.0"?>\n<Clock xmlns:dt="urn:schemas-microsoft-com:datatypes"><Description dt:dt="string">E-Prime Primary Realtime Clock</Description><StartTime><Timestamp dt:dt="int">0</Timestamp><DateUtc dt:dt="string">2020-10-14T06:57:27Z</DateUtc></StartTime><FrequencyChanges><FrequencyChange><Frequency dt:dt="r8">2699960000</Frequency><Timestamp dt:dt="r8">5.5556118092386E+15</Timestamp><Curr…	좌우반구com(split BVF)_3-011-1	60.021	1.0.0.167	1	-874766393	Professional	2.0.10.242	2.0.10.353	10-14-2020	2020-10-14 오전 6:57:27	15:57:27	2.0.10.248	129	1	z	사안	사	안	53	1	129	NULL	NULL	NULL	NULL	NULL	NULL	KSY3	List1	NULL	NULL	NULL	NULL	NULL	NULL	NULL	NULL	NULL	1	z	1	3	365032	0	z	564
좌우반구com(split BVF)_3	11	1	<?xml version="1.0"?>\n<Clock xmlns:dt="urn:schemas-microsoft-com:datatypes"><Description dt:dt="string">E-Prime Primary Realtime Clock</Description><StartTime><Timestamp dt:dt="int">0</Timestamp><DateUtc dt:dt="string">2020-10-14T06:57:27Z</DateUtc></StartTime><FrequencyChanges><FrequencyChange><Frequency dt:dt="r8">2699960000</Frequency><Timestamp dt:dt="r8">5.5556118092386E+15</Timestamp><Curr…	좌우반구com(split BVF)_3-011-1	60.021	1.0.0.167	1	-874766393	Professional	2.0.10.242	2.0.10.353	10-14-2020	2020-10-14 오전 6:57:27	15:57:27	2.0.10.248	312	1	z	사이	사	이	NULL	NULL	NULL	NULL	NULL	NULL	65	1	48	KSY3	List3	NULL	NULL	NULL	NULL	NULL	NULL	NULL	NULL	NULL	1	z	0	3	881303	0	z	448
좌우반구com(split BVF)_3	11	1	<?xml version="1.0"?>\n<Clock xmlns:dt="urn:schemas-microsoft-com:datatypes"><Description dt:dt="string">E-Prime Primary Realtime Clock</Description><StartTime><Timestamp dt:dt="int">0</Timestamp><DateUtc dt:dt="string">2020-10-14T06:57:27Z</DateUtc></StartTime><FrequencyChanges><FrequencyChange><Frequency dt:dt="r8">2699960000</Frequency><Timestamp dt:dt="r8">5.5556118092386E+15</Timestamp><Curr…	좌우반구com(split BVF)_3-011-1	60.021	1.0.0.167	1	-874766393	Professional	2.0.10.242	2.0.10.353	10-14-2020	2020-10-14 오전 6:57:27	15:57:27	2.0.10.248	164	1	z	사전	사	전	NULL	NULL	NULL	86	1	32	NULL	NULL	NULL	KSY3	List2	NULL	NULL	NULL	NULL	NULL	NULL	NULL	NULL	NULL	1	z	0	4	465648	0	z	307
좌우반구com(split BVF)_3	11	1	<?xml version="1.0"?>\n<Clock xmlns:dt="urn:schemas-microsoft-com:datatypes"><Description dt:dt="string">E-Prime Primary Realtime Clock</Description><StartTime><Timestamp dt:dt="int">0</Timestamp><DateUtc dt:dt="string">2020-10-14T06:57:27Z</DateUtc></StartTime><FrequencyChanges><FrequencyChange><Frequency dt:dt="r8">2699960000</Frequency><Timestamp dt:dt="r8">5.5556118092386E+15</Timestamp><Curr…	좌우반구com(split BVF)_3-011-1	60.021	1.0.0.167	1	-874766393	Professional	2.0.10.242	2.0.10.353	10-14-2020	2020-10-14 오전 6:57:27	15:57:27	2.0.10.248	193	1	z	사진	사	진	NULL	NULL	NULL	129	1	61	NULL	NULL	NULL	KSY3	List2	NULL	NULL	NULL	NULL	NULL	NULL	NULL	NULL	NULL	1	z	1	3	543520	0	z	362
좌우반구com(split BVF)_3	11	1	<?xml version="1.0"?>\n<Clock xmlns:dt="urn:schemas-microsoft-com:datatypes"><Description dt:dt="string">E-Prime Primary Realtime Clock</Description><StartTime><Timestamp dt:dt="int">0</Timestamp><DateUtc dt:dt="string">2020-10-14T06:57:27Z</DateUtc></StartTime><FrequencyChanges><FrequencyChange><Frequency dt:dt="r8">2699960000</Frequency><Timestamp dt:dt="r8">5.5556118092386E+15</Timestamp><Curr…	좌우반구com(split BVF)_3-011-1	60.021	1.0.0.167	1	-874766393	Professional	2.0.10.242	2.0.10.353	10-14-2020	2020-10-14 오전 6:57:27	15:57:27	2.0.10.248	215	1	z	상관	상	관	NULL	NULL	NULL	22	1	83	NULL	NULL	NULL	KSY3	List2	NULL	NULL	NULL	NULL	NULL	NULL	NULL	NULL	NULL	1	z	0	3	603133	0	z	461
좌우반구com(split BVF)_3	11	1	<?xml version="1.0"?>\n<Clock xmlns:dt="urn:schemas-microsoft-com:datatypes"><Description dt:dt="string">E-Prime Primary Realtime Clock</Description><StartTime><Timestamp dt:dt="int">0</Timestamp><DateUtc dt:dt="string">2020-10-14T06:57:27Z</DateUtc></StartTime><FrequencyChanges><FrequencyChange><Frequency dt:dt="r8">2699960000</Frequency><Timestamp dt:dt="r8">5.5556118092386E+15</Timestamp><Curr…	좌우반구com(split BVF)_3-011-1	60.021	1.0.0.167	1	-874766393	Professional	2.0.10.242	2.0.10.353	10-14-2020	2020-10-14 오전 6:57:27	15:57:27	2.0.10.248	144	1	z	상태	상	태	NULL	NULL	NULL	76	1	12	NULL	NULL	NULL	KSY3	List2	NULL	NULL	NULL	NULL	NULL	NULL	NULL	NULL	NULL	1	z	0	3	411133	0	z	439
좌우반구com(split BVF)_3	11	1	<?xml version="1.0"?>\n<Clock xmlns:dt="urn:schemas-microsoft-com:datatypes"><Description dt:dt="string">E-Prime Primary Realtime Clock</Description><StartTime><Timestamp dt:dt="int">0</Timestamp><DateUtc dt:dt="string">2020-10-14T06:57:27Z</DateUtc></StartTime><FrequencyChanges><FrequencyChange><Frequency dt:dt="r8">2699960000</Frequency><Timestamp dt:dt="r8">5.5556118092386E+15</Timestamp><Curr…	좌우반구com(split BVF)_3-011-1	60.021	1.0.0.167	1	-874766393	Professional	2.0.10.242	2.0.10.353	10-14-2020	2020-10-14 오전 6:57:27	15:57:27	2.0.10.248	160	1	z	색상	색	상	NULL	NULL	NULL	54	1	28	NULL	NULL	NULL	KSY3	List2	NULL	NULL	NULL	NULL	NULL	NULL	NULL	NULL	NULL	1	z	0	3	454818	0	z	409
좌우반구com(split BVF)_3	11	1	<?xml version="1.0"?>\n<Clock xmlns:dt="urn:schemas-microsoft-com:datatypes"><Description dt:dt="string">E-Prime Primary Realtime Clock</Description><StartTime><Timestamp dt:dt="int">0</Timestamp><DateUtc dt:dt="string">2020-10-14T06:57:27Z</DateUtc></StartTime><FrequencyChanges><FrequencyChange><Frequency dt:dt="r8">2699960000</Frequency><Timestamp dt:dt="r8">5.5556118092386E+15</Timestamp><Curr…	좌우반구com(split BVF)_3-011-1	60.021	1.0.0.167	1	-874766393	Professional	2.0.10.242	2.0.10.353	10-14-2020	2020-10-14 오전 6:57:27	15:57:27	2.0.10.248	337	1	z	생선	생	선	NULL	NULL	NULL	NULL	NULL	NULL	123	1	73	KSY3	List3	NULL	NULL	NULL	NULL	NULL	NULL	NULL	NULL	NULL	1	z	0	4	948980	0	z	659
좌우반구com(split BVF)_3	11	1	<?xml version="1.0"?>\n<Clock xmlns:dt="urn:schemas-microsoft-com:datatypes"><Description dt:dt="string">E-Prime Primary Realtime Clock</Description><StartTime><Timestamp dt:dt="int">0</Timestamp><DateUtc dt:dt="string">2020-10-14T06:57:27Z</DateUtc></StartTime><FrequencyChanges><FrequencyChange><Frequency dt:dt="r8">2699960000</Frequency><Timestamp dt:dt="r8">5.5556118092386E+15</Timestamp><Curr…	좌우반구com(split BVF)_3-011-1	60.021	1.0.0.167	1	-874766393	Professional	2.0.10.242	2.0.10.353	10-14-2020	2020-10-14 오전 6:57:27	15:57:27	2.0.10.248	163	2	{/}	생희	생	희	NULL	NULL	NULL	96	1	31	NULL	NULL	NULL	KSY	List2	0		0	-1	462815	183		0	0	1	{/}	1	3	462998	0	{/}	453
좌우반구com(split BVF)_3	11	1	<?xml version="1.0"?>\n<Clock xmlns:dt="urn:schemas-microsoft-com:datatypes"><Description dt:dt="string">E-Prime Primary Realtime Clock</Description><StartTime><Timestamp dt:dt="int">0</Timestamp><DateUtc dt:dt="string">2020-10-14T06:57:27Z</DateUtc></StartTime><FrequencyChanges><FrequencyChange><Frequency dt:dt="r8">2699960000</Frequency><Timestamp dt:dt="r8">5.5556118092386E+15</Timestamp><Curr…	좌우반구com(split BVF)_3-011-1	60.021	1.0.0.167	1	-874766393	Professional	2.0.10.242	2.0.10.353	10-14-2020	2020-10-14 오전 6:57:27	15:57:27	2.0.10.248	5	2	{/}	석감	석	감	46	1	5	NULL	NULL	NULL	NULL	NULL	NULL	KSY2	List1	NULL	NULL	NULL	NULL	NULL	NULL	NULL	NULL	NULL	1	{/}	0	3	32248	0	{/}	535
좌우반구com(split BVF)_3	11	1	<?xml version="1.0"?>\n<Clock xmlns:dt="urn:schemas-microsoft-com:datatypes"><Description dt:dt="string">E-Prime Primary Realtime Clock</Description><StartTime><Timestamp dt:dt="int">0</Timestamp><DateUtc dt:dt="string">2020-10-14T06:57:27Z</DateUtc></StartTime><FrequencyChanges><FrequencyChange><Frequency dt:dt="r8">2699960000</Frequency><Timestamp dt:dt="r8">5.5556118092386E+15</Timestamp><Curr…	좌우반구com(split BVF)_3-011-1	60.021	1.0.0.167	1	-874766393	Professional	2.0.10.242	2.0.10.353	10-14-2020	2020-10-14 오전 6:57:27	15:57:27	2.0.10.248	141	1	z	선배	선	배	NULL	NULL	NULL	128	1	9	NULL	NULL	NULL	KSY3	List2	NULL	NULL	NULL	NULL	NULL	NULL	NULL	NULL	NULL	1	z	0	3	402686	0	z	366
좌우반구com(split BVF)_3	11	1	<?xml version="1.0"?>\n<Clock xmlns:dt="urn:schemas-microsoft-com:datatypes"><Description dt:dt="string">E-Prime Primary Realtime Clock</Description><StartTime><Timestamp dt:dt="int">0</Timestamp><DateUtc dt:dt="string">2020-10-14T06:57:27Z</DateUtc></StartTime><FrequencyChanges><FrequencyChange><Frequency dt:dt="r8">2699960000</Frequency><Timestamp dt:dt="r8">5.5556118092386E+15</Timestamp><Curr…	좌우반구com(split BVF)_3-011-1	60.021	1.0.0.167	1	-874766393	Professional	2.0.10.242	2.0.10.353	10-14-2020	2020-10-14 오전 6:57:27	15:57:27	2.0.10.248	121	1	z	선택	선	택	121	1	121	NULL	NULL	NULL	NULL	NULL	NULL	KSY3	List1	NULL	NULL	NULL	NULL	NULL	NULL	NULL	NULL	NULL	1	z	0	3	343040	0	z	572
좌우반구com(split BVF)_3	11	1	<?xml version="1.0"?>\n<Clock xmlns:dt="urn:schemas-microsoft-com:datatypes"><Description dt:dt="string">E-Prime Primary Realtime Clock</Description><StartTime><Timestamp dt:dt="int">0</Timestamp><DateUtc dt:dt="string">2020-10-14T06:57:27Z</DateUtc></StartTime><FrequencyChanges><FrequencyChange><Frequency dt:dt="r8">2699960000</Frequency><Timestamp dt:dt="r8">5.5556118092386E+15</Timestamp><Curr…	좌우반구com(split BVF)_3-011-1	60.021	1.0.0.167	1	-874766393	Professional	2.0.10.242	2.0.10.353	10-14-2020	2020-10-14 오전 6:57:27	15:57:27	2.0.10.248	13	2	{/}	설결	설	결	74	1	13	NULL	NULL	NULL	NULL	NULL	NULL	KSY3	List1	NULL	NULL	NULL	NULL	NULL	NULL	NULL	NULL	NULL	1	{/}	0	4	53391	0	{/}	520
좌우반구com(split BVF)_3	11	1	<?xml version="1.0"?>\n<Clock xmlns:dt="urn:schemas-microsoft-com:datatypes"><Description dt:dt="string">E-Prime Primary Realtime Clock</Description><StartTime><Timestamp dt:dt="int">0</Timestamp><DateUtc dt:dt="string">2020-10-14T06:57:27Z</DateUtc></StartTime><FrequencyChanges><FrequencyChange><Frequency dt:dt="r8">2699960000</Frequency><Timestamp dt:dt="r8">5.5556118092386E+15</Timestamp><Curr…	좌우반구com(split BVF)_3-011-1	60.021	1.0.0.167	1	-874766393	Professional	2.0.10.242	2.0.10.353	10-14-2020	2020-10-14 오전 6:57:27	15:57:27	2.0.10.248	285	1	z	설명	설	명	NULL	NULL	NULL	NULL	NULL	NULL	42	1	21	KSY3	List3	NULL	NULL	NULL	NULL	NULL	NULL	NULL	NULL	NULL	1	z	0	3	809328	0	z	304
좌우반구com(split BVF)_3	11	1	<?xml version="1.0"?>\n<Clock xmlns:dt="urn:schemas-microsoft-com:datatypes"><Description dt:dt="string">E-Prime Primary Realtime Clock</Description><StartTime><Timestamp dt:dt="int">0</Timestamp><DateUtc dt:dt="string">2020-10-14T06:57:27Z</DateUtc></StartTime><FrequencyChanges><FrequencyChange><Frequency dt:dt="r8">2699960000</Frequency><Timestamp dt:dt="r8">5.5556118092386E+15</Timestamp><Curr…	좌우반구com(split BVF)_3-011-1	60.021	1.0.0.167	1	-874766393	Professional	2.0.10.242	2.0.10.353	10-14-2020	2020-10-14 오전 6:57:27	15:57:27	2.0.10.248	45	1	z	설문	설	문	61	1	45	NULL	NULL	NULL	NULL	NULL	NULL	KSY3	List1	NULL	NULL	NULL	NULL	NULL	NULL	NULL	NULL	NULL	1	z	1	3	139227	0	z	379
좌우반구com(split BVF)_3	11	1	<?xml version="1.0"?>\n<Clock xmlns:dt="urn:schemas-microsoft-com:datatypes"><Description dt:dt="string">E-Prime Primary Realtime Clock</Description><StartTime><Timestamp dt:dt="int">0</Timestamp><DateUtc dt:dt="string">2020-10-14T06:57:27Z</DateUtc></StartTime><FrequencyChanges><FrequencyChange><Frequency dt:dt="r8">2699960000</Frequency><Timestamp dt:dt="r8">5.5556118092386E+15</Timestamp><Curr…	좌우반구com(split BVF)_3-011-1	60.021	1.0.0.167	1	-874766393	Professional	2.0.10.242	2.0.10.353	10-14-2020	2020-10-14 오전 6:57:27	15:57:27	2.0.10.248	155	2	{/}	설색	설	색	NULL	NULL	NULL	103	1	23	NULL	NULL	NULL	KSY	List2	0		0	-1	440956	183		0	0	1	{/}	1	3	441139	0	{/}	608
좌우반구com(split BVF)_3	11	1	<?xml version="1.0"?>\n<Clock xmlns:dt="urn:schemas-microsoft-com:datatypes"><Description dt:dt="string">E-Prime Primary Realtime Clock</Description><StartTime><Timestamp dt:dt="int">0</Timestamp><DateUtc dt:dt="string">2020-10-14T06:57:27Z</DateUtc></StartTime><FrequencyChanges><FrequencyChange><Frequency dt:dt="r8">2699960000</Frequency><Timestamp dt:dt="r8">5.5556118092386E+15</Timestamp><Curr…	좌우반구com(split BVF)_3-011-1	60.021	1.0.0.167	1	-874766393	Professional	2.0.10.242	2.0.10.353	10-14-2020	2020-10-14 오전 6:57:27	15:57:27	2.0.10.248	108	2	{/}	섭습	섭	습	123	1	108	NULL	NULL	NULL	NULL	NULL	NULL	KSY2	List1	NULL	NULL	NULL	NULL	NULL	NULL	NULL	NULL	NULL	0	{/}	0	4	306120	0	z	516
좌우반구com(split BVF)_3	11	1	<?xml version="1.0"?>\n<Clock xmlns:dt="urn:schemas-microsoft-com:datatypes"><Description dt:dt="string">E-Prime Primary Realtime Clock</Description><StartTime><Timestamp dt:dt="int">0</Timestamp><DateUtc dt:dt="string">2020-10-14T06:57:27Z</DateUtc></StartTime><FrequencyChanges><FrequencyChange><Frequency dt:dt="r8">2699960000</Frequency><Timestamp dt:dt="r8">5.5556118092386E+15</Timestamp><Curr…	좌우반구com(split BVF)_3-011-1	60.021	1.0.0.167	1	-874766393	Professional	2.0.10.242	2.0.10.353	10-14-2020	2020-10-14 오전 6:57:27	15:57:27	2.0.10.248	70	1	z	성공	성	공	100	1	70	NULL	NULL	NULL	NULL	NULL	NULL	KSY3	List1	NULL	NULL	NULL	NULL	NULL	NULL	NULL	NULL	NULL	1	z	0	4	204705	0	z	284
좌우반구com(split BVF)_3	11	1	<?xml version="1.0"?>\n<Clock xmlns:dt="urn:schemas-microsoft-com:datatypes"><Description dt:dt="string">E-Prime Primary Realtime Clock</Description><StartTime><Timestamp dt:dt="int">0</Timestamp><DateUtc dt:dt="string">2020-10-14T06:57:27Z</DateUtc></StartTime><FrequencyChanges><FrequencyChange><Frequency dt:dt="r8">2699960000</Frequency><Timestamp dt:dt="r8">5.5556118092386E+15</Timestamp><Curr…	좌우반구com(split BVF)_3-011-1	60.021	1.0.0.167	1	-874766393	Professional	2.0.10.242	2.0.10.353	10-14-2020	2020-10-14 오전 6:57:27	15:57:27	2.0.10.248	235	1	z	세상	세	상	NULL	NULL	NULL	6	1	103	NULL	NULL	NULL	KSY3	List2	NULL	NULL	NULL	NULL	NULL	NULL	NULL	NULL	NULL	1	z	0	3	657114	0	z	687
좌우반구com(split BVF)_3	11	1	<?xml version="1.0"?>\n<Clock xmlns:dt="urn:schemas-microsoft-com:datatypes"><Description dt:dt="string">E-Prime Primary Realtime Clock</Description><StartTime><Timestamp dt:dt="int">0</Timestamp><DateUtc dt:dt="string">2020-10-14T06:57:27Z</DateUtc></StartTime><FrequencyChanges><FrequencyChange><Frequency dt:dt="r8">2699960000</Frequency><Timestamp dt:dt="r8">5.5556118092386E+15</Timestamp><Curr…	좌우반구com(split BVF)_3-011-1	60.021	1.0.0.167	1	-874766393	Professional	2.0.10.242	2.0.10.353	10-14-2020	2020-10-14 오전 6:57:27	15:57:27	2.0.10.248	363	1	z	소리	소	리	NULL	NULL	NULL	NULL	NULL	NULL	108	1	99	KSY3	List3	NULL	NULL	NULL	NULL	NULL	NULL	NULL	NULL	NULL	1	z	0	4	1020522	0	z	436
좌우반구com(split BVF)_3	11	1	<?xml version="1.0"?>\n<Clock xmlns:dt="urn:schemas-microsoft-com:datatypes"><Description dt:dt="string">E-Prime Primary Realtime Clock</Description><StartTime><Timestamp dt:dt="int">0</Timestamp><DateUtc dt:dt="string">2020-10-14T06:57:27Z</DateUtc></StartTime><FrequencyChanges><FrequencyChange><Frequency dt:dt="r8">2699960000</Frequency><Timestamp dt:dt="r8">5.5556118092386E+15</Timestamp><Curr…	좌우반구com(split BVF)_3-011-1	60.021	1.0.0.167	1	-874766393	Professional	2.0.10.242	2.0.10.353	10-14-2020	2020-10-14 오전 6:57:27	15:57:27	2.0.10.248	56	1	z	소송	소	송	57	1	56	NULL	NULL	NULL	NULL	NULL	NULL	KSY3	List1	NULL	NULL	NULL	NULL	NULL	NULL	NULL	NULL	NULL	1	z	0	3	168151	0	z	351
좌우반구com(split BVF)_3	11	1	<?xml version="1.0"?>\n<Clock xmlns:dt="urn:schemas-microsoft-com:datatypes"><Description dt:dt="string">E-Prime Primary Realtime Clock</Description><StartTime><Timestamp dt:dt="int">0</Timestamp><DateUtc dt:dt="string">2020-10-14T06:57:27Z</DateUtc></StartTime><FrequencyChanges><FrequencyChange><Frequency dt:dt="r8">2699960000</Frequency><Timestamp dt:dt="r8">5.5556118092386E+15</Timestamp><Curr…	좌우반구com(split BVF)_3-011-1	60.021	1.0.0.167	1	-874766393	Professional	2.0.10.242	2.0.10.353	10-14-2020	2020-10-14 오전 6:57:27	15:57:27	2.0.10.248	392	1	z	속도	속	도	NULL	NULL	NULL	NULL	NULL	NULL	86	1	128	KSY3	List3	NULL	NULL	NULL	NULL	NULL	NULL	NULL	NULL	NULL	1	z	0	4	1097795	0	z	450
좌우반구com(split BVF)_3	11	1	<?xml version="1.0"?>\n<Clock xmlns:dt="urn:schemas-microsoft-com:datatypes"><Description dt:dt="string">E-Prime Primary Realtime Clock</Description><StartTime><Timestamp dt:dt="int">0</Timestamp><DateUtc dt:dt="string">2020-10-14T06:57:27Z</DateUtc></StartTime><FrequencyChanges><FrequencyChange><Frequency dt:dt="r8">2699960000</Frequency><Timestamp dt:dt="r8">5.5556118092386E+15</Timestamp><Curr…	좌우반구com(split BVF)_3-011-1	60.021	1.0.0.167	1	-874766393	Professional	2.0.10.242	2.0.10.353	10-14-2020	2020-10-14 오전 6:57:27	15:57:27	2.0.10.248	291	2	{/}	송스	송	스	NULL	NULL	NULL	NULL	NULL	NULL	80	1	27	KSY	List3	0		1	-1	824989	184		0	0	1	{/}	0	4	825173	0	{/}	571
좌우반구com(split BVF)_3	11	1	<?xml version="1.0"?>\n<Clock xmlns:dt="urn:schemas-microsoft-com:datatypes"><Description dt:dt="string">E-Prime Primary Realtime Clock</Description><StartTime><Timestamp dt:dt="int">0</Timestamp><DateUtc dt:dt="string">2020-10-14T06:57:27Z</DateUtc></StartTime><FrequencyChanges><FrequencyChange><Frequency dt:dt="r8">2699960000</Frequency><Timestamp dt:dt="r8">5.5556118092386E+15</Timestamp><Curr…	좌우반구com(split BVF)_3-011-1	60.021	1.0.0.167	1	-874766393	Professional	2.0.10.242	2.0.10.353	10-14-2020	2020-10-14 오전 6:57:27	15:57:27	2.0.10.248	104	2	{/}	송익	송	익	34	1	104	NULL	NULL	NULL	NULL	NULL	NULL	KSY3	List1	NULL	NULL	NULL	NULL	NULL	NULL	NULL	NULL	NULL	1	{/}	0	3	294890	0	{/}	587
좌우반구com(split BVF)_3	11	1	<?xml version="1.0"?>\n<Clock xmlns:dt="urn:schemas-microsoft-com:datatypes"><Description dt:dt="string">E-Prime Primary Realtime Clock</Description><StartTime><Timestamp dt:dt="int">0</Timestamp><DateUtc dt:dt="string">2020-10-14T06:57:27Z</DateUtc></StartTime><FrequencyChanges><FrequencyChange><Frequency dt:dt="r8">2699960000</Frequency><Timestamp dt:dt="r8">5.5556118092386E+15</Timestamp><Curr…	좌우반구com(split BVF)_3-011-1	60.021	1.0.0.167	1	-874766393	Professional	2.0.10.242	2.0.10.353	10-14-2020	2020-10-14 오전 6:57:27	15:57:27	2.0.10.248	41	1	z	수고	수	고	124	1	41	NULL	NULL	NULL	NULL	NULL	NULL	KSY3	List1	NULL	NULL	NULL	NULL	NULL	NULL	NULL	NULL	NULL	1	z	0	3	128831	0	z	343
좌우반구com(split BVF)_3	11	1	<?xml version="1.0"?>\n<Clock xmlns:dt="urn:schemas-microsoft-com:datatypes"><Description dt:dt="string">E-Prime Primary Realtime Clock</Description><StartTime><Timestamp dt:dt="int">0</Timestamp><DateUtc dt:dt="string">2020-10-14T06:57:27Z</DateUtc></StartTime><FrequencyChanges><FrequencyChange><Frequency dt:dt="r8">2699960000</Frequency><Timestamp dt:dt="r8">5.5556118092386E+15</Timestamp><Curr…	좌우반구com(split BVF)_3-011-1	60.021	1.0.0.167	1	-874766393	Professional	2.0.10.242	2.0.10.353	10-14-2020	2020-10-14 오전 6:57:27	15:57:27	2.0.10.248	50	1	z	수단	수	단	108	1	50	NULL	NULL	NULL	NULL	NULL	NULL	KSY3	List1	NULL	NULL	NULL	NULL	NULL	NULL	NULL	NULL	NULL	1	z	0	3	152056	0	z	374
좌우반구com(split BVF)_3	11	1	<?xml version="1.0"?>\n<Clock xmlns:dt="urn:schemas-microsoft-com:datatypes"><Description dt:dt="string">E-Prime Primary Realtime Clock</Description><StartTime><Timestamp dt:dt="int">0</Timestamp><DateUtc dt:dt="string">2020-10-14T06:57:27Z</DateUtc></StartTime><FrequencyChanges><FrequencyChange><Frequency dt:dt="r8">2699960000</Frequency><Timestamp dt:dt="r8">5.5556118092386E+15</Timestamp><Curr…	좌우반구com(split BVF)_3-011-1	60.021	1.0.0.167	1	-874766393	Professional	2.0.10.242	2.0.10.353	10-14-2020	2020-10-14 오전 6:57:27	15:57:27	2.0.10.248	57	1	z	수준	수	준	56	1	57	NULL	NULL	NULL	NULL	NULL	NULL	KSY3	List1	NULL	NULL	NULL	NULL	NULL	NULL	NULL	NULL	NULL	1	z	0	3	170700	0	z	370
좌우반구com(split BVF)_3	11	1	<?xml version="1.0"?>\n<Clock xmlns:dt="urn:schemas-microsoft-com:datatypes"><Description dt:dt="string">E-Prime Primary Realtime Clock</Description><StartTime><Timestamp dt:dt="int">0</Timestamp><DateUtc dt:dt="string">2020-10-14T06:57:27Z</DateUtc></StartTime><FrequencyChanges><FrequencyChange><Frequency dt:dt="r8">2699960000</Frequency><Timestamp dt:dt="r8">5.5556118092386E+15</Timestamp><Curr…	좌우반구com(split BVF)_3-011-1	60.021	1.0.0.167	1	-874766393	Professional	2.0.10.242	2.0.10.353	10-14-2020	2020-10-14 오전 6:57:27	15:57:27	2.0.10.248	323	2	{/}	숙국	숙	국	NULL	NULL	NULL	NULL	NULL	NULL	63	1	59	KSY3	List3	NULL	NULL	NULL	NULL	NULL	NULL	NULL	NULL	NULL	0	{/}	0	3	910843	0	z	708
좌우반구com(split BVF)_3	11	1	<?xml version="1.0"?>\n<Clock xmlns:dt="urn:schemas-microsoft-com:datatypes"><Description dt:dt="string">E-Prime Primary Realtime Clock</Description><StartTime><Timestamp dt:dt="int">0</Timestamp><DateUtc dt:dt="string">2020-10-14T06:57:27Z</DateUtc></StartTime><FrequencyChanges><FrequencyChange><Frequency dt:dt="r8">2699960000</Frequency><Timestamp dt:dt="r8">5.5556118092386E+15</Timestamp><Curr…	좌우반구com(split BVF)_3-011-1	60.021	1.0.0.167	1	-874766393	Professional	2.0.10.242	2.0.10.353	10-14-2020	2020-10-14 오전 6:57:27	15:57:27	2.0.10.248	148	2	{/}	숙발	숙	발	NULL	NULL	NULL	125	1	16	NULL	NULL	NULL	KSY3	List2	NULL	NULL	NULL	NULL	NULL	NULL	NULL	NULL	NULL	0	{/}	0	4	422313	0	z	658
좌우반구com(split BVF)_3	11	1	<?xml version="1.0"?>\n<Clock xmlns:dt="urn:schemas-microsoft-com:datatypes"><Description dt:dt="string">E-Prime Primary Realtime Clock</Description><StartTime><Timestamp dt:dt="int">0</Timestamp><DateUtc dt:dt="string">2020-10-14T06:57:27Z</DateUtc></StartTime><FrequencyChanges><FrequencyChange><Frequency dt:dt="r8">2699960000</Frequency><Timestamp dt:dt="r8">5.5556118092386E+15</Timestamp><Curr…	좌우반구com(split BVF)_3-011-1	60.021	1.0.0.167	1	-874766393	Professional	2.0.10.242	2.0.10.353	10-14-2020	2020-10-14 오전 6:57:27	15:57:27	2.0.10.248	293	1	z	숙소	숙	소	NULL	NULL	NULL	NULL	NULL	NULL	60	1	29	KSY3	List3	NULL	NULL	NULL	NULL	NULL	NULL	NULL	NULL	NULL	1	z	0	3	830404	0	z	364
좌우반구com(split BVF)_3	11	1	<?xml version="1.0"?>\n<Clock xmlns:dt="urn:schemas-microsoft-com:datatypes"><Description dt:dt="string">E-Prime Primary Realtime Clock</Description><StartTime><Timestamp dt:dt="int">0</Timestamp><DateUtc dt:dt="string">2020-10-14T06:57:27Z</DateUtc></StartTime><FrequencyChanges><FrequencyChange><Frequency dt:dt="r8">2699960000</Frequency><Timestamp dt:dt="r8">5.5556118092386E+15</Timestamp><Curr…	좌우반구com(split BVF)_3-011-1	60.021	1.0.0.167	1	-874766393	Professional	2.0.10.242	2.0.10.353	10-14-2020	2020-10-14 오전 6:57:27	15:57:27	2.0.10.248	145	2	{/}	술감	술	감	NULL	NULL	NULL	95	1	13	NULL	NULL	NULL	KSY3	List2	NULL	NULL	NULL	NULL	NULL	NULL	NULL	NULL	NULL	1	{/}	0	4	413766	0	{/}	957
좌우반구com(split BVF)_3	11	1	<?xml version="1.0"?>\n<Clock xmlns:dt="urn:schemas-microsoft-com:datatypes"><Description dt:dt="string">E-Prime Primary Realtime Clock</Description><StartTime><Timestamp dt:dt="int">0</Timestamp><DateUtc dt:dt="string">2020-10-14T06:57:27Z</DateUtc></StartTime><FrequencyChanges><FrequencyChange><Frequency dt:dt="r8">2699960000</Frequency><Timestamp dt:dt="r8">5.5556118092386E+15</Timestamp><Curr…	좌우반구com(split BVF)_3-011-1	60.021	1.0.0.167	1	-874766393	Professional	2.0.10.242	2.0.10.353	10-14-2020	2020-10-14 오전 6:57:27	15:57:27	2.0.10.248	118	2	{/}	스위	스	위	15	1	118	NULL	NULL	NULL	NULL	NULL	NULL	KSY3	List1	NULL	NULL	NULL	NULL	NULL	NULL	NULL	NULL	NULL	1	{/}	0	3	334143	0	{/}	893
좌우반구com(split BVF)_3	11	1	<?xml version="1.0"?>\n<Clock xmlns:dt="urn:schemas-microsoft-com:datatypes"><Description dt:dt="string">E-Prime Primary Realtime Clock</Description><StartTime><Timestamp dt:dt="int">0</Timestamp><DateUtc dt:dt="string">2020-10-14T06:57:27Z</DateUtc></StartTime><FrequencyChanges><FrequencyChange><Frequency dt:dt="r8">2699960000</Frequency><Timestamp dt:dt="r8">5.5556118092386E+15</Timestamp><Curr…	좌우반구com(split BVF)_3-011-1	60.021	1.0.0.167	1	-874766393	Professional	2.0.10.242	2.0.10.353	10-14-2020	2020-10-14 오전 6:57:27	15:57:27	2.0.10.248	296	2	{/}	스진	스	진	NULL	NULL	NULL	NULL	NULL	NULL	37	1	32	KSY	List3	0		0	0	838002	183		0	0	1	{/}	0	3	838185	0	{/}	383
좌우반구com(split BVF)_3	11	1	<?xml version="1.0"?>\n<Clock xmlns:dt="urn:schemas-microsoft-com:datatypes"><Description dt:dt="string">E-Prime Primary Realtime Clock</Description><StartTime><Timestamp dt:dt="int">0</Timestamp><DateUtc dt:dt="string">2020-10-14T06:57:27Z</DateUtc></StartTime><FrequencyChanges><FrequencyChange><Frequency dt:dt="r8">2699960000</Frequency><Timestamp dt:dt="r8">5.5556118092386E+15</Timestamp><Curr…	좌우반구com(split BVF)_3-011-1	60.021	1.0.0.167	1	-874766393	Professional	2.0.10.242	2.0.10.353	10-14-2020	2020-10-14 오전 6:57:27	15:57:27	2.0.10.248	306	2	{/}	스향	스	향	NULL	NULL	NULL	NULL	NULL	NULL	102	1	42	KSY3	List3	NULL	NULL	NULL	NULL	NULL	NULL	NULL	NULL	NULL	1	{/}	1	3	864742	0	{/}	497
좌우반구com(split BVF)_3	11	1	<?xml version="1.0"?>\n<Clock xmlns:dt="urn:schemas-microsoft-com:datatypes"><Description dt:dt="string">E-Prime Primary Realtime Clock</Description><StartTime><Timestamp dt:dt="int">0</Timestamp><DateUtc dt:dt="string">2020-10-14T06:57:27Z</DateUtc></StartTime><FrequencyChanges><FrequencyChange><Frequency dt:dt="r8">2699960000</Frequency><Timestamp dt:dt="r8">5.5556118092386E+15</Timestamp><Curr…	좌우반구com(split BVF)_3-011-1	60.021	1.0.0.167	1	-874766393	Professional	2.0.10.242	2.0.10.353	10-14-2020	2020-10-14 오전 6:57:27	15:57:27	2.0.10.248	64	2	{/}	습나	습	나	39	1	64	NULL	NULL	NULL	NULL	NULL	NULL	KSY3	List1	NULL	NULL	NULL	NULL	NULL	NULL	NULL	NULL	NULL	1	{/}	0	3	188827	0	{/}	450
좌우반구com(split BVF)_3	11	1	<?xml version="1.0"?>\n<Clock xmlns:dt="urn:schemas-microsoft-com:datatypes"><Description dt:dt="string">E-Prime Primary Realtime Clock</Description><StartTime><Timestamp dt:dt="int">0</Timestamp><DateUtc dt:dt="string">2020-10-14T06:57:27Z</DateUtc></StartTime><FrequencyChanges><FrequencyChange><Frequency dt:dt="r8">2699960000</Frequency><Timestamp dt:dt="r8">5.5556118092386E+15</Timestamp><Curr…	좌우반구com(split BVF)_3-011-1	60.021	1.0.0.167	1	-874766393	Professional	2.0.10.242	2.0.10.353	10-14-2020	2020-10-14 오전 6:57:27	15:57:27	2.0.10.248	103	2	{/}	습필	습	필	127	1	103	NULL	NULL	NULL	NULL	NULL	NULL	KSY2	List1	NULL	NULL	NULL	NULL	NULL	NULL	NULL	NULL	NULL	1	{/}	0	3	292191	0	{/}	494
좌우반구com(split BVF)_3	11	1	<?xml version="1.0"?>\n<Clock xmlns:dt="urn:schemas-microsoft-com:datatypes"><Description dt:dt="string">E-Prime Primary Realtime Clock</Description><StartTime><Timestamp dt:dt="int">0</Timestamp><DateUtc dt:dt="string">2020-10-14T06:57:27Z</DateUtc></StartTime><FrequencyChanges><FrequencyChange><Frequency dt:dt="r8">2699960000</Frequency><Timestamp dt:dt="r8">5.5556118092386E+15</Timestamp><Curr…	좌우반구com(split BVF)_3-011-1	60.021	1.0.0.167	1	-874766393	Professional	2.0.10.242	2.0.10.353	10-14-2020	2020-10-14 오전 6:57:27	15:57:27	2.0.10.248	82	1	z	시간	시	간	16	1	82	NULL	NULL	NULL	NULL	NULL	NULL	KSY3	List1	NULL	NULL	NULL	NULL	NULL	NULL	NULL	NULL	NULL	1	z	0	3	236777	0	z	356
좌우반구com(split BVF)_3	11	1	<?xml version="1.0"?>\n<Clock xmlns:dt="urn:schemas-microsoft-com:datatypes"><Description dt:dt="string">E-Prime Primary Realtime Clock</Description><StartTime><Timestamp dt:dt="int">0</Timestamp><DateUtc dt:dt="string">2020-10-14T06:57:27Z</DateUtc></StartTime><FrequencyChanges><FrequencyChange><Frequency dt:dt="r8">2699960000</Frequency><Timestamp dt:dt="r8">5.5556118092386E+15</Timestamp><Curr…	좌우반구com(split BVF)_3-011-1	60.021	1.0.0.167	1	-874766393	Professional	2.0.10.242	2.0.10.353	10-14-2020	2020-10-14 오전 6:57:27	15:57:27	2.0.10.248	265	1	z	시기	시	기	NULL	NULL	NULL	NULL	NULL	NULL	126	1	1	KSY3	List3	NULL	NULL	NULL	NULL	NULL	NULL	NULL	NULL	NULL	1	z	0	4	754331	0	z	629
좌우반구com(split BVF)_3	11	1	<?xml version="1.0"?>\n<Clock xmlns:dt="urn:schemas-microsoft-com:datatypes"><Description dt:dt="string">E-Prime Primary Realtime Clock</Description><StartTime><Timestamp dt:dt="int">0</Timestamp><DateUtc dt:dt="string">2020-10-14T06:57:27Z</DateUtc></StartTime><FrequencyChanges><FrequencyChange><Frequency dt:dt="r8">2699960000</Frequency><Timestamp dt:dt="r8">5.5556118092386E+15</Timestamp><Curr…	좌우반구com(split BVF)_3-011-1	60.021	1.0.0.167	1	-874766393	Professional	2.0.10.242	2.0.10.353	10-14-2020	2020-10-14 오전 6:57:27	15:57:27	2.0.10.248	76	1	z	시대	시	대	23	1	76	NULL	NULL	NULL	NULL	NULL	NULL	KSY3	List1	NULL	NULL	NULL	NULL	NULL	NULL	NULL	NULL	NULL	1	z	1	3	220299	0	z	738
좌우반구com(split BVF)_3	11	1	<?xml version="1.0"?>\n<Clock xmlns:dt="urn:schemas-microsoft-com:datatypes"><Description dt:dt="string">E-Prime Primary Realtime Clock</Description><StartTime><Timestamp dt:dt="int">0</Timestamp><DateUtc dt:dt="string">2020-10-14T06:57:27Z</DateUtc></StartTime><FrequencyChanges><FrequencyChange><Frequency dt:dt="r8">2699960000</Frequency><Timestamp dt:dt="r8">5.5556118092386E+15</Timestamp><Curr…	좌우반구com(split BVF)_3-011-1	60.021	1.0.0.167	1	-874766393	Professional	2.0.10.242	2.0.10.353	10-14-2020	2020-10-14 오전 6:57:27	15:57:27	2.0.10.248	240	1	z	시도	시	도	NULL	NULL	NULL	126	1	108	NULL	NULL	NULL	KSY3	List2	NULL	NULL	NULL	NULL	NULL	NULL	NULL	NULL	NULL	1	z	0	3	673059	0	z	354
좌우반구com(split BVF)_3	11	1	<?xml version="1.0"?>\n<Clock xmlns:dt="urn:schemas-microsoft-com:datatypes"><Description dt:dt="string">E-Prime Primary Realtime Clock</Description><StartTime><Timestamp dt:dt="int">0</Timestamp><DateUtc dt:dt="string">2020-10-14T06:57:27Z</DateUtc></StartTime><FrequencyChanges><FrequencyChange><Frequency dt:dt="r8">2699960000</Frequency><Timestamp dt:dt="r8">5.5556118092386E+15</Timestamp><Curr…	좌우반구com(split BVF)_3-011-1	60.021	1.0.0.167	1	-874766393	Professional	2.0.10.242	2.0.10.353	10-14-2020	2020-10-14 오전 6:57:27	15:57:27	2.0.10.248	230	2	{/}	시질	시	질	NULL	NULL	NULL	45	1	98	NULL	NULL	NULL	KSY2	List2	NULL	NULL	NULL	NULL	NULL	NULL	NULL	NULL	NULL	0	{/}	0	3	643852	0	z	381
좌우반구com(split BVF)_3	11	1	<?xml version="1.0"?>\n<Clock xmlns:dt="urn:schemas-microsoft-com:datatypes"><Description dt:dt="string">E-Prime Primary Realtime Clock</Description><StartTime><Timestamp dt:dt="int">0</Timestamp><DateUtc dt:dt="string">2020-10-14T06:57:27Z</DateUtc></StartTime><FrequencyChanges><FrequencyChange><Frequency dt:dt="r8">2699960000</Frequency><Timestamp dt:dt="r8">5.5556118092386E+15</Timestamp><Curr…	좌우반구com(split BVF)_3-011-1	60.021	1.0.0.167	1	-874766393	Professional	2.0.10.242	2.0.10.353	10-14-2020	2020-10-14 오전 6:57:27	15:57:27	2.0.10.248	40	1	z	식비	식	비	35	1	40	NULL	NULL	NULL	NULL	NULL	NULL	KSY3	List1	NULL	NULL	NULL	NULL	NULL	NULL	NULL	NULL	NULL	1	z	0	4	126249	0	z	381
좌우반구com(split BVF)_3	11	1	<?xml version="1.0"?>\n<Clock xmlns:dt="urn:schemas-microsoft-com:datatypes"><Description dt:dt="string">E-Prime Primary Realtime Clock</Description><StartTime><Timestamp dt:dt="int">0</Timestamp><DateUtc dt:dt="string">2020-10-14T06:57:27Z</DateUtc></StartTime><FrequencyChanges><FrequencyChange><Frequency dt:dt="r8">2699960000</Frequency><Timestamp dt:dt="r8">5.5556118092386E+15</Timestamp><Curr…	좌우반구com(split BVF)_3-011-1	60.021	1.0.0.167	1	-874766393	Professional	2.0.10.242	2.0.10.353	10-14-2020	2020-10-14 오전 6:57:27	15:57:27	2.0.10.248	362	2	{/}	식차	식	차	NULL	NULL	NULL	NULL	NULL	NULL	92	1	98	KSY2	List3	NULL	NULL	NULL	NULL	NULL	NULL	NULL	NULL	NULL	1	{/}	0	3	1016956	0	{/}	1362
좌우반구com(split BVF)_3	11	1	<?xml version="1.0"?>\n<Clock xmlns:dt="urn:schemas-microsoft-com:datatypes"><Description dt:dt="string">E-Prime Primary Realtime Clock</Description><StartTime><Timestamp dt:dt="int">0</Timestamp><DateUtc dt:dt="string">2020-10-14T06:57:27Z</DateUtc></StartTime><FrequencyChanges><FrequencyChange><Frequency dt:dt="r8">2699960000</Frequency><Timestamp dt:dt="r8">5.5556118092386E+15</Timestamp><Curr…	좌우반구com(split BVF)_3-011-1	60.021	1.0.0.167	1	-874766393	Professional	2.0.10.242	2.0.10.353	10-14-2020	2020-10-14 오전 6:57:27	15:57:27	2.0.10.248	149	1	z	식탁	식	탁	NULL	NULL	NULL	18	1	17	NULL	NULL	NULL	KSY3	List2	NULL	NULL	NULL	NULL	NULL	NULL	NULL	NULL	NULL	1	z	0	3	425178	0	z	417
좌우반구com(split BVF)_3	11	1	<?xml version="1.0"?>\n<Clock xmlns:dt="urn:schemas-microsoft-com:datatypes"><Description dt:dt="string">E-Prime Primary Realtime Clock</Description><StartTime><Timestamp dt:dt="int">0</Timestamp><DateUtc dt:dt="string">2020-10-14T06:57:27Z</DateUtc></StartTime><FrequencyChanges><FrequencyChange><Frequency dt:dt="r8">2699960000</Frequency><Timestamp dt:dt="r8">5.5556118092386E+15</Timestamp><Curr…	좌우반구com(split BVF)_3-011-1	60.021	1.0.0.167	1	-874766393	Professional	2.0.10.242	2.0.10.353	10-14-2020	2020-10-14 오전 6:57:27	15:57:27	2.0.10.248	340	2	{/}	실락	실	락	NULL	NULL	NULL	NULL	NULL	NULL	19	1	76	KSY2	List3	NULL	NULL	NULL	NULL	NULL	NULL	NULL	NULL	NULL	1	{/}	0	3	957510	0	{/}	593
좌우반구com(split BVF)_3	11	1	<?xml version="1.0"?>\n<Clock xmlns:dt="urn:schemas-microsoft-com:datatypes"><Description dt:dt="string">E-Prime Primary Realtime Clock</Description><StartTime><Timestamp dt:dt="int">0</Timestamp><DateUtc dt:dt="string">2020-10-14T06:57:27Z</DateUtc></StartTime><FrequencyChanges><FrequencyChange><Frequency dt:dt="r8">2699960000</Frequency><Timestamp dt:dt="r8">5.5556118092386E+15</Timestamp><Curr…	좌우반구com(split BVF)_3-011-1	60.021	1.0.0.167	1	-874766393	Professional	2.0.10.242	2.0.10.353	10-14-2020	2020-10-14 오전 6:57:27	15:57:27	2.0.10.248	84	2	{/}	실작	실	작	113	1	84	NULL	NULL	NULL	NULL	NULL	NULL	KSY	List1	0		0	0	241609	183		0	0	0	{/}	0	3	241792	0	z	485
좌우반구com(split BVF)_3	11	1	<?xml version="1.0"?>\n<Clock xmlns:dt="urn:schemas-microsoft-com:datatypes"><Description dt:dt="string">E-Prime Primary Realtime Clock</Description><StartTime><Timestamp dt:dt="int">0</Timestamp><DateUtc dt:dt="string">2020-10-14T06:57:27Z</DateUtc></StartTime><FrequencyChanges><FrequencyChange><Frequency dt:dt="r8">2699960000</Frequency><Timestamp dt:dt="r8">5.5556118092386E+15</Timestamp><Curr…	좌우반구com(split BVF)_3-011-1	60.021	1.0.0.167	1	-874766393	Professional	2.0.10.242	2.0.10.353	10-14-2020	2020-10-14 오전 6:57:27	15:57:27	2.0.10.248	371	1	z	실험	실	험	NULL	NULL	NULL	NULL	NULL	NULL	104	1	107	KSY3	List3	NULL	NULL	NULL	NULL	NULL	NULL	NULL	NULL	NULL	1	z	0	3	1041831	0	z	351
좌우반구com(split BVF)_3	11	1	<?xml version="1.0"?>\n<Clock xmlns:dt="urn:schemas-microsoft-com:datatypes"><Description dt:dt="string">E-Prime Primary Realtime Clock</Description><StartTime><Timestamp dt:dt="int">0</Timestamp><DateUtc dt:dt="string">2020-10-14T06:57:27Z</DateUtc></StartTime><FrequencyChanges><FrequencyChange><Frequency dt:dt="r8">2699960000</Frequency><Timestamp dt:dt="r8">5.5556118092386E+15</Timestamp><Curr…	좌우반구com(split BVF)_3-011-1	60.021	1.0.0.167	1	-874766393	Professional	2.0.10.242	2.0.10.353	10-14-2020	2020-10-14 오전 6:57:27	15:57:27	2.0.10.248	14	1	z	심복	심	복	45	1	14	NULL	NULL	NULL	NULL	NULL	NULL	KSY3	List1	NULL	NULL	NULL	NULL	NULL	NULL	NULL	NULL	NULL	1	z	0	3	56106	0	z	421
좌우반구com(split BVF)_3	11	1	<?xml version="1.0"?>\n<Clock xmlns:dt="urn:schemas-microsoft-com:datatypes"><Description dt:dt="string">E-Prime Primary Realtime Clock</Description><StartTime><Timestamp dt:dt="int">0</Timestamp><DateUtc dt:dt="string">2020-10-14T06:57:27Z</DateUtc></StartTime><FrequencyChanges><FrequencyChange><Frequency dt:dt="r8">2699960000</Frequency><Timestamp dt:dt="r8">5.5556118092386E+15</Timestamp><Curr…	좌우반구com(split BVF)_3-011-1	60.021	1.0.0.167	1	-874766393	Professional	2.0.10.242	2.0.10.353	10-14-2020	2020-10-14 오전 6:57:27	15:57:27	2.0.10.248	395	1	z	심신	심	신	NULL	NULL	NULL	NULL	NULL	NULL	33	1	131	KSY3	List3	NULL	NULL	NULL	NULL	NULL	NULL	NULL	NULL	NULL	1	z	0	4	1106009	0	z	868
좌우반구com(split BVF)_3	11	1	<?xml version="1.0"?>\n<Clock xmlns:dt="urn:schemas-microsoft-com:datatypes"><Description dt:dt="string">E-Prime Primary Realtime Clock</Description><StartTime><Timestamp dt:dt="int">0</Timestamp><DateUtc dt:dt="string">2020-10-14T06:57:27Z</DateUtc></StartTime><FrequencyChanges><FrequencyChange><Frequency dt:dt="r8">2699960000</Frequency><Timestamp dt:dt="r8">5.5556118092386E+15</Timestamp><Curr…	좌우반구com(split BVF)_3-011-1	60.021	1.0.0.167	1	-874766393	Professional	2.0.10.242	2.0.10.353	10-14-2020	2020-10-14 오전 6:57:27	15:57:27	2.0.10.248	200	2	{/}	압례	압	례	NULL	NULL	NULL	80	1	68	NULL	NULL	NULL	KSY3	List2	NULL	NULL	NULL	NULL	NULL	NULL	NULL	NULL	NULL	1	{/}	0	3	562464	0	{/}	770
좌우반구com(split BVF)_3	11	1	<?xml version="1.0"?>\n<Clock xmlns:dt="urn:schemas-microsoft-com:datatypes"><Description dt:dt="string">E-Prime Primary Realtime Clock</Description><StartTime><Timestamp dt:dt="int">0</Timestamp><DateUtc dt:dt="string">2020-10-14T06:57:27Z</DateUtc></StartTime><FrequencyChanges><FrequencyChange><Frequency dt:dt="r8">2699960000</Frequency><Timestamp dt:dt="r8">5.5556118092386E+15</Timestamp><Curr…	좌우반구com(split BVF)_3-011-1	60.021	1.0.0.167	1	-874766393	Professional	2.0.10.242	2.0.10.353	10-14-2020	2020-10-14 오전 6:57:27	15:57:27	2.0.10.248	132	1	z	압축	압	축	64	1	132	NULL	NULL	NULL	NULL	NULL	NULL	KSY3	List1	NULL	NULL	NULL	NULL	NULL	NULL	NULL	NULL	NULL	1	z	0	4	373430	0	z	446
좌우반구com(split BVF)_3	11	1	<?xml version="1.0"?>\n<Clock xmlns:dt="urn:schemas-microsoft-com:datatypes"><Description dt:dt="string">E-Prime Primary Realtime Clock</Description><StartTime><Timestamp dt:dt="int">0</Timestamp><DateUtc dt:dt="string">2020-10-14T06:57:27Z</DateUtc></StartTime><FrequencyChanges><FrequencyChange><Frequency dt:dt="r8">2699960000</Frequency><Timestamp dt:dt="r8">5.5556118092386E+15</Timestamp><Curr…	좌우반구com(split BVF)_3-011-1	60.021	1.0.0.167	1	-874766393	Professional	2.0.10.242	2.0.10.353	10-14-2020	2020-10-14 오전 6:57:27	15:57:27	2.0.10.248	260	2	{/}	양간	양	간	NULL	NULL	NULL	34	1	128	NULL	NULL	NULL	KSY3	List2	NULL	NULL	NULL	NULL	NULL	NULL	NULL	NULL	NULL	1	{/}	0	3	727623	0	{/}	602
좌우반구com(split BVF)_3	11	1	<?xml version="1.0"?>\n<Clock xmlns:dt="urn:schemas-microsoft-com:datatypes"><Description dt:dt="string">E-Prime Primary Realtime Clock</Description><StartTime><Timestamp dt:dt="int">0</Timestamp><DateUtc dt:dt="string">2020-10-14T06:57:27Z</DateUtc></StartTime><FrequencyChanges><FrequencyChange><Frequency dt:dt="r8">2699960000</Frequency><Timestamp dt:dt="r8">5.5556118092386E+15</Timestamp><Curr…	좌우반구com(split BVF)_3-011-1	60.021	1.0.0.167	1	-874766393	Professional	2.0.10.242	2.0.10.353	10-14-2020	2020-10-14 오전 6:57:27	15:57:27	2.0.10.248	143	2	{/}	양급	양	급	NULL	NULL	NULL	119	1	11	NULL	NULL	NULL	KSY2	List2	NULL	NULL	NULL	NULL	NULL	NULL	NULL	NULL	NULL	0	{/}	0	3	408201	0	z	733
좌우반구com(split BVF)_3	11	1	<?xml version="1.0"?>\n<Clock xmlns:dt="urn:schemas-microsoft-com:datatypes"><Description dt:dt="string">E-Prime Primary Realtime Clock</Description><StartTime><Timestamp dt:dt="int">0</Timestamp><DateUtc dt:dt="string">2020-10-14T06:57:27Z</DateUtc></StartTime><FrequencyChanges><FrequencyChange><Frequency dt:dt="r8">2699960000</Frequency><Timestamp dt:dt="r8">5.5556118092386E+15</Timestamp><Curr…	좌우반구com(split BVF)_3-011-1	60.021	1.0.0.167	1	-874766393	Professional	2.0.10.242	2.0.10.353	10-14-2020	2020-10-14 오전 6:57:27	15:57:27	2.0.10.248	359	1	z	양념	양	념	NULL	NULL	NULL	NULL	NULL	NULL	129	1	95	KSY3	List3	NULL	NULL	NULL	NULL	NULL	NULL	NULL	NULL	NULL	1	z	0	4	1009026	0	z	412
좌우반구com(split BVF)_3	11	1	<?xml version="1.0"?>\n<Clock xmlns:dt="urn:schemas-microsoft-com:datatypes"><Description dt:dt="string">E-Prime Primary Realtime Clock</Description><StartTime><Timestamp dt:dt="int">0</Timestamp><DateUtc dt:dt="string">2020-10-14T06:57:27Z</DateUtc></StartTime><FrequencyChanges><FrequencyChange><Frequency dt:dt="r8">2699960000</Frequency><Timestamp dt:dt="r8">5.5556118092386E+15</Timestamp><Curr…	좌우반구com(split BVF)_3-011-1	60.021	1.0.0.167	1	-874766393	Professional	2.0.10.242	2.0.10.353	10-14-2020	2020-10-14 오전 6:57:27	15:57:27	2.0.10.248	86	2	{/}	양최	양	최	2	1	86	NULL	NULL	NULL	NULL	NULL	NULL	KSY3	List1	NULL	NULL	NULL	NULL	NULL	NULL	NULL	NULL	NULL	1	{/}	1	3	247073	0	{/}	556
좌우반구com(split BVF)_3	11	1	<?xml version="1.0"?>\n<Clock xmlns:dt="urn:schemas-microsoft-com:datatypes"><Description dt:dt="string">E-Prime Primary Realtime Clock</Description><StartTime><Timestamp dt:dt="int">0</Timestamp><DateUtc dt:dt="string">2020-10-14T06:57:27Z</DateUtc></StartTime><FrequencyChanges><FrequencyChange><Frequency dt:dt="r8">2699960000</Frequency><Timestamp dt:dt="r8">5.5556118092386E+15</Timestamp><Curr…	좌우반구com(split BVF)_3-011-1	60.021	1.0.0.167	1	-874766393	Professional	2.0.10.242	2.0.10.353	10-14-2020	2020-10-14 오전 6:57:27	15:57:27	2.0.10.248	203	1	z	어휘	어	휘	NULL	NULL	NULL	58	1	71	NULL	NULL	NULL	KSY3	List2	NULL	NULL	NULL	NULL	NULL	NULL	NULL	NULL	NULL	1	z	0	4	570828	0	z	438
좌우반구com(split BVF)_3	11	1	<?xml version="1.0"?>\n<Clock xmlns:dt="urn:schemas-microsoft-com:datatypes"><Description dt:dt="string">E-Prime Primary Realtime Clock</Description><StartTime><Timestamp dt:dt="int">0</Timestamp><DateUtc dt:dt="string">2020-10-14T06:57:27Z</DateUtc></StartTime><FrequencyChanges><FrequencyChange><Frequency dt:dt="r8">2699960000</Frequency><Timestamp dt:dt="r8">5.5556118092386E+15</Timestamp><Curr…	좌우반구com(split BVF)_3-011-1	60.021	1.0.0.167	1	-874766393	Professional	2.0.10.242	2.0.10.353	10-14-2020	2020-10-14 오전 6:57:27	15:57:27	2.0.10.248	295	2	{/}	엄도	엄	도	NULL	NULL	NULL	NULL	NULL	NULL	82	1	31	KSY	List3	0		0	0	835303	183		0	0	1	{/}	0	3	835486	0	{/}	490
좌우반구com(split BVF)_3	11	1	<?xml version="1.0"?>\n<Clock xmlns:dt="urn:schemas-microsoft-com:datatypes"><Description dt:dt="string">E-Prime Primary Realtime Clock</Description><StartTime><Timestamp dt:dt="int">0</Timestamp><DateUtc dt:dt="string">2020-10-14T06:57:27Z</DateUtc></StartTime><FrequencyChanges><FrequencyChange><Frequency dt:dt="r8">2699960000</Frequency><Timestamp dt:dt="r8">5.5556118092386E+15</Timestamp><Curr…	좌우반구com(split BVF)_3-011-1	60.021	1.0.0.167	1	-874766393	Professional	2.0.10.242	2.0.10.353	10-14-2020	2020-10-14 오전 6:57:27	15:57:27	2.0.10.248	72	1	z	엄마	엄	마	42	1	72	NULL	NULL	NULL	NULL	NULL	NULL	KSY3	List1	NULL	NULL	NULL	NULL	NULL	NULL	NULL	NULL	NULL	1	z	0	4	210020	0	z	385
좌우반구com(split BVF)_3	11	1	<?xml version="1.0"?>\n<Clock xmlns:dt="urn:schemas-microsoft-com:datatypes"><Description dt:dt="string">E-Prime Primary Realtime Clock</Description><StartTime><Timestamp dt:dt="int">0</Timestamp><DateUtc dt:dt="string">2020-10-14T06:57:27Z</DateUtc></StartTime><FrequencyChanges><FrequencyChange><Frequency dt:dt="r8">2699960000</Frequency><Timestamp dt:dt="r8">5.5556118092386E+15</Timestamp><Curr…	좌우반구com(split BVF)_3-011-1	60.021	1.0.0.167	1	-874766393	Professional	2.0.10.242	2.0.10.353	10-14-2020	2020-10-14 오전 6:57:27	15:57:27	2.0.10.248	373	2	{/}	엇압	엇	압	NULL	NULL	NULL	NULL	NULL	NULL	7	1	109	KSY	List3	0		0	-1	1047162	184		0	0	1	{/}	0	4	1047346	0	{/}	564
좌우반구com(split BVF)_3	11	1	<?xml version="1.0"?>\n<Clock xmlns:dt="urn:schemas-microsoft-com:datatypes"><Description dt:dt="string">E-Prime Primary Realtime Clock</Description><StartTime><Timestamp dt:dt="int">0</Timestamp><DateUtc dt:dt="string">2020-10-14T06:57:27Z</DateUtc></StartTime><FrequencyChanges><FrequencyChange><Frequency dt:dt="r8">2699960000</Frequency><Timestamp dt:dt="r8">5.5556118092386E+15</Timestamp><Curr…	좌우반구com(split BVF)_3-011-1	60.021	1.0.0.167	1	-874766393	Professional	2.0.10.242	2.0.10.353	10-14-2020	2020-10-14 오전 6:57:27	15:57:27	2.0.10.248	140	2	{/}	여별	여	별	NULL	NULL	NULL	60	1	8	NULL	NULL	NULL	KSY	List2	0		0	-1	399437	183		0	0	0	{/}	1	3	399620	0	z	863
좌우반구com(split BVF)_3	11	1	<?xml version="1.0"?>\n<Clock xmlns:dt="urn:schemas-microsoft-com:datatypes"><Description dt:dt="string">E-Prime Primary Realtime Clock</Description><StartTime><Timestamp dt:dt="int">0</Timestamp><DateUtc dt:dt="string">2020-10-14T06:57:27Z</DateUtc></StartTime><FrequencyChanges><FrequencyChange><Frequency dt:dt="r8">2699960000</Frequency><Timestamp dt:dt="r8">5.5556118092386E+15</Timestamp><Curr…	좌우반구com(split BVF)_3-011-1	60.021	1.0.0.167	1	-874766393	Professional	2.0.10.242	2.0.10.353	10-14-2020	2020-10-14 오전 6:57:27	15:57:27	2.0.10.248	287	2	{/}	여본	여	본	NULL	NULL	NULL	NULL	NULL	NULL	124	1	23	KSY2	List3	NULL	NULL	NULL	NULL	NULL	NULL	NULL	NULL	NULL	0	{/}	1	3	814526	0	z	418
좌우반구com(split BVF)_3	11	1	<?xml version="1.0"?>\n<Clock xmlns:dt="urn:schemas-microsoft-com:datatypes"><Description dt:dt="string">E-Prime Primary Realtime Clock</Description><StartTime><Timestamp dt:dt="int">0</Timestamp><DateUtc dt:dt="string">2020-10-14T06:57:27Z</DateUtc></StartTime><FrequencyChanges><FrequencyChange><Frequency dt:dt="r8">2699960000</Frequency><Timestamp dt:dt="r8">5.5556118092386E+15</Timestamp><Curr…	좌우반구com(split BVF)_3-011-1	60.021	1.0.0.167	1	-874766393	Professional	2.0.10.242	2.0.10.353	10-14-2020	2020-10-14 오전 6:57:27	15:57:27	2.0.10.248	181	1	z	여생	여	생	NULL	NULL	NULL	20	1	49	NULL	NULL	NULL	KSY3	List2	NULL	NULL	NULL	NULL	NULL	NULL	NULL	NULL	NULL	1	z	0	3	511365	0	z	382
좌우반구com(split BVF)_3	11	1	<?xml version="1.0"?>\n<Clock xmlns:dt="urn:schemas-microsoft-com:datatypes"><Description dt:dt="string">E-Prime Primary Realtime Clock</Description><StartTime><Timestamp dt:dt="int">0</Timestamp><DateUtc dt:dt="string">2020-10-14T06:57:27Z</DateUtc></StartTime><FrequencyChanges><FrequencyChange><Frequency dt:dt="r8">2699960000</Frequency><Timestamp dt:dt="r8">5.5556118092386E+15</Timestamp><Curr…	좌우반구com(split BVF)_3-011-1	60.021	1.0.0.167	1	-874766393	Professional	2.0.10.242	2.0.10.353	10-14-2020	2020-10-14 오전 6:57:27	15:57:27	2.0.10.248	111	2	{/}	열례	열	례	22	1	111	NULL	NULL	NULL	NULL	NULL	NULL	KSY2	List1	NULL	NULL	NULL	NULL	NULL	NULL	NULL	NULL	NULL	1	{/}	0	3	314400	0	{/}	524
좌우반구com(split BVF)_3	11	1	<?xml version="1.0"?>\n<Clock xmlns:dt="urn:schemas-microsoft-com:datatypes"><Description dt:dt="string">E-Prime Primary Realtime Clock</Description><StartTime><Timestamp dt:dt="int">0</Timestamp><DateUtc dt:dt="string">2020-10-14T06:57:27Z</DateUtc></StartTime><FrequencyChanges><FrequencyChange><Frequency dt:dt="r8">2699960000</Frequency><Timestamp dt:dt="r8">5.5556118092386E+15</Timestamp><Curr…	좌우반구com(split BVF)_3-011-1	60.021	1.0.0.167	1	-874766393	Professional	2.0.10.242	2.0.10.353	10-14-2020	2020-10-14 오전 6:57:27	15:57:27	2.0.10.248	39	2	{/}	열박	열	박	44	1	39	NULL	NULL	NULL	NULL	NULL	NULL	KSY2	List1	NULL	NULL	NULL	NULL	NULL	NULL	NULL	NULL	NULL	1	{/}	0	3	123366	0	{/}	680
좌우반구com(split BVF)_3	11	1	<?xml version="1.0"?>\n<Clock xmlns:dt="urn:schemas-microsoft-com:datatypes"><Description dt:dt="string">E-Prime Primary Realtime Clock</Description><StartTime><Timestamp dt:dt="int">0</Timestamp><DateUtc dt:dt="string">2020-10-14T06:57:27Z</DateUtc></StartTime><FrequencyChanges><FrequencyChange><Frequency dt:dt="r8">2699960000</Frequency><Timestamp dt:dt="r8">5.5556118092386E+15</Timestamp><Curr…	좌우반구com(split BVF)_3-011-1	60.021	1.0.0.167	1	-874766393	Professional	2.0.10.242	2.0.10.353	10-14-2020	2020-10-14 오전 6:57:27	15:57:27	2.0.10.248	47	2	{/}	열응	열	응	109	1	47	NULL	NULL	NULL	NULL	NULL	NULL	KSY3	List1	NULL	NULL	NULL	NULL	NULL	NULL	NULL	NULL	NULL	0	{/}	0	3	144309	0	z	385
좌우반구com(split BVF)_3	11	1	<?xml version="1.0"?>\n<Clock xmlns:dt="urn:schemas-microsoft-com:datatypes"><Description dt:dt="string">E-Prime Primary Realtime Clock</Description><StartTime><Timestamp dt:dt="int">0</Timestamp><DateUtc dt:dt="string">2020-10-14T06:57:27Z</DateUtc></StartTime><FrequencyChanges><FrequencyChange><Frequency dt:dt="r8">2699960000</Frequency><Timestamp dt:dt="r8">5.5556118092386E+15</Timestamp><Curr…	좌우반구com(split BVF)_3-011-1	60.021	1.0.0.167	1	-874766393	Professional	2.0.10.242	2.0.10.353	10-14-2020	2020-10-14 오전 6:57:27	15:57:27	2.0.10.248	48	1	z	열정	열	정	54	1	48	NULL	NULL	NULL	NULL	NULL	NULL	KSY3	List1	NULL	NULL	NULL	NULL	NULL	NULL	NULL	NULL	NULL	1	z	0	4	146892	0	z	354
좌우반구com(split BVF)_3	11	1	<?xml version="1.0"?>\n<Clock xmlns:dt="urn:schemas-microsoft-com:datatypes"><Description dt:dt="string">E-Prime Primary Realtime Clock</Description><StartTime><Timestamp dt:dt="int">0</Timestamp><DateUtc dt:dt="string">2020-10-14T06:57:27Z</DateUtc></StartTime><FrequencyChanges><FrequencyChange><Frequency dt:dt="r8">2699960000</Frequency><Timestamp dt:dt="r8">5.5556118092386E+15</Timestamp><Curr…	좌우반구com(split BVF)_3-011-1	60.021	1.0.0.167	1	-874766393	Professional	2.0.10.242	2.0.10.353	10-14-2020	2020-10-14 오전 6:57:27	15:57:27	2.0.10.248	183	1	z	오류	오	류	NULL	NULL	NULL	47	1	51	NULL	NULL	NULL	KSY3	List2	NULL	NULL	NULL	NULL	NULL	NULL	NULL	NULL	NULL	1	z	1	3	516646	0	z	349
좌우반구com(split BVF)_3	11	1	<?xml version="1.0"?>\n<Clock xmlns:dt="urn:schemas-microsoft-com:datatypes"><Description dt:dt="string">E-Prime Primary Realtime Clock</Description><StartTime><Timestamp dt:dt="int">0</Timestamp><DateUtc dt:dt="string">2020-10-14T06:57:27Z</DateUtc></StartTime><FrequencyChanges><FrequencyChange><Frequency dt:dt="r8">2699960000</Frequency><Timestamp dt:dt="r8">5.5556118092386E+15</Timestamp><Curr…	좌우반구com(split BVF)_3-011-1	60.021	1.0.0.167	1	-874766393	Professional	2.0.10.242	2.0.10.353	10-14-2020	2020-10-14 오전 6:57:27	15:57:27	2.0.10.248	354	1	z	오해	오	해	NULL	NULL	NULL	NULL	NULL	NULL	18	1	90	KSY3	List3	NULL	NULL	NULL	NULL	NULL	NULL	NULL	NULL	NULL	1	z	0	3	995630	0	z	400
좌우반구com(split BVF)_3	11	1	<?xml version="1.0"?>\n<Clock xmlns:dt="urn:schemas-microsoft-com:datatypes"><Description dt:dt="string">E-Prime Primary Realtime Clock</Description><StartTime><Timestamp dt:dt="int">0</Timestamp><DateUtc dt:dt="string">2020-10-14T06:57:27Z</DateUtc></StartTime><FrequencyChanges><FrequencyChange><Frequency dt:dt="r8">2699960000</Frequency><Timestamp dt:dt="r8">5.5556118092386E+15</Timestamp><Curr…	좌우반구com(split BVF)_3-011-1	60.021	1.0.0.167	1	-874766393	Professional	2.0.10.242	2.0.10.353	10-14-2020	2020-10-14 오전 6:57:27	15:57:27	2.0.10.248	216	2	{/}	외보	외	보	NULL	NULL	NULL	69	1	84	NULL	NULL	NULL	KSY3	List2	NULL	NULL	NULL	NULL	NULL	NULL	NULL	NULL	NULL	0	{/}	0	3	605799	0	z	779
좌우반구com(split BVF)_3	11	1	<?xml version="1.0"?>\n<Clock xmlns:dt="urn:schemas-microsoft-com:datatypes"><Description dt:dt="string">E-Prime Primary Realtime Clock</Description><StartTime><Timestamp dt:dt="int">0</Timestamp><DateUtc dt:dt="string">2020-10-14T06:57:27Z</DateUtc></StartTime><FrequencyChanges><FrequencyChange><Frequency dt:dt="r8">2699960000</Frequency><Timestamp dt:dt="r8">5.5556118092386E+15</Timestamp><Curr…	좌우반구com(split BVF)_3-011-1	60.021	1.0.0.167	1	-874766393	Professional	2.0.10.242	2.0.10.353	10-14-2020	2020-10-14 오전 6:57:27	15:57:27	2.0.10.248	12	1	z	외부	외	부	27	1	12	NULL	NULL	NULL	NULL	NULL	NULL	KSY3	List1	NULL	NULL	NULL	NULL	NULL	NULL	NULL	NULL	NULL	1	z	1	3	50741	0	z	450
좌우반구com(split BVF)_3	11	1	<?xml version="1.0"?>\n<Clock xmlns:dt="urn:schemas-microsoft-com:datatypes"><Description dt:dt="string">E-Prime Primary Realtime Clock</Description><StartTime><Timestamp dt:dt="int">0</Timestamp><DateUtc dt:dt="string">2020-10-14T06:57:27Z</DateUtc></StartTime><FrequencyChanges><FrequencyChange><Frequency dt:dt="r8">2699960000</Frequency><Timestamp dt:dt="r8">5.5556118092386E+15</Timestamp><Curr…	좌우반구com(split BVF)_3-011-1	60.021	1.0.0.167	1	-874766393	Professional	2.0.10.242	2.0.10.353	10-14-2020	2020-10-14 오전 6:57:27	15:57:27	2.0.10.248	94	2	{/}	요명	요	명	114	1	94	NULL	NULL	NULL	NULL	NULL	NULL	KSY	List1	0		0	-1	267833	183		0	0	0	{/}	0	3	268016	0	z	741
좌우반구com(split BVF)_3	11	1	<?xml version="1.0"?>\n<Clock xmlns:dt="urn:schemas-microsoft-com:datatypes"><Description dt:dt="string">E-Prime Primary Realtime Clock</Description><StartTime><Timestamp dt:dt="int">0</Timestamp><DateUtc dt:dt="string">2020-10-14T06:57:27Z</DateUtc></StartTime><FrequencyChanges><FrequencyChange><Frequency dt:dt="r8">2699960000</Frequency><Timestamp dt:dt="r8">5.5556118092386E+15</Timestamp><Curr…	좌우반구com(split BVF)_3-011-1	60.021	1.0.0.167	1	-874766393	Professional	2.0.10.242	2.0.10.353	10-14-2020	2020-10-14 오전 6:57:27	15:57:27	2.0.10.248	73	1	z	요소	요	소	55	1	73	NULL	NULL	NULL	NULL	NULL	NULL	KSY3	List1	NULL	NULL	NULL	NULL	NULL	NULL	NULL	NULL	NULL	1	z	0	4	212619	0	z	370
좌우반구com(split BVF)_3	11	1	<?xml version="1.0"?>\n<Clock xmlns:dt="urn:schemas-microsoft-com:datatypes"><Description dt:dt="string">E-Prime Primary Realtime Clock</Description><StartTime><Timestamp dt:dt="int">0</Timestamp><DateUtc dt:dt="string">2020-10-14T06:57:27Z</DateUtc></StartTime><FrequencyChanges><FrequencyChange><Frequency dt:dt="r8">2699960000</Frequency><Timestamp dt:dt="r8">5.5556118092386E+15</Timestamp><Curr…	좌우반구com(split BVF)_3-011-1	60.021	1.0.0.167	1	-874766393	Professional	2.0.10.242	2.0.10.353	10-14-2020	2020-10-14 오전 6:57:27	15:57:27	2.0.10.248	366	1	z	요청	요	청	NULL	NULL	NULL	NULL	NULL	NULL	67	1	102	KSY3	List3	NULL	NULL	NULL	NULL	NULL	NULL	NULL	NULL	NULL	1	z	1	3	1028335	0	z	319
좌우반구com(split BVF)_3	11	1	<?xml version="1.0"?>\n<Clock xmlns:dt="urn:schemas-microsoft-com:datatypes"><Description dt:dt="string">E-Prime Primary Realtime Clock</Description><StartTime><Timestamp dt:dt="int">0</Timestamp><DateUtc dt:dt="string">2020-10-14T06:57:27Z</DateUtc></StartTime><FrequencyChanges><FrequencyChange><Frequency dt:dt="r8">2699960000</Frequency><Timestamp dt:dt="r8">5.5556118092386E+15</Timestamp><Curr…	좌우반구com(split BVF)_3-011-1	60.021	1.0.0.167	1	-874766393	Professional	2.0.10.242	2.0.10.353	10-14-2020	2020-10-14 오전 6:57:27	15:57:27	2.0.10.248	194	2	{/}	용스	용	스	NULL	NULL	NULL	108	1	62	NULL	NULL	NULL	KSY	List2	0		0	-1	545903	183		0	0	0	{/}	0	3	546086	0	z	220
좌우반구com(split BVF)_3	11	1	<?xml version="1.0"?>\n<Clock xmlns:dt="urn:schemas-microsoft-com:datatypes"><Description dt:dt="string">E-Prime Primary Realtime Clock</Description><StartTime><Timestamp dt:dt="int">0</Timestamp><DateUtc dt:dt="string">2020-10-14T06:57:27Z</DateUtc></StartTime><FrequencyChanges><FrequencyChange><Frequency dt:dt="r8">2699960000</Frequency><Timestamp dt:dt="r8">5.5556118092386E+15</Timestamp><Curr…	좌우반구com(split BVF)_3-011-1	60.021	1.0.0.167	1	-874766393	Professional	2.0.10.242	2.0.10.353	10-14-2020	2020-10-14 오전 6:57:27	15:57:27	2.0.10.248	288	1	z	용어	용	어	NULL	NULL	NULL	NULL	NULL	NULL	43	1	24	KSY3	List3	NULL	NULL	NULL	NULL	NULL	NULL	NULL	NULL	NULL	1	z	0	3	817142	0	z	410
좌우반구com(split BVF)_3	11	1	<?xml version="1.0"?>\n<Clock xmlns:dt="urn:schemas-microsoft-com:datatypes"><Description dt:dt="string">E-Prime Primary Realtime Clock</Description><StartTime><Timestamp dt:dt="int">0</Timestamp><DateUtc dt:dt="string">2020-10-14T06:57:27Z</DateUtc></StartTime><FrequencyChanges><FrequencyChange><Frequency dt:dt="r8">2699960000</Frequency><Timestamp dt:dt="r8">5.5556118092386E+15</Timestamp><Curr…	좌우반구com(split BVF)_3-011-1	60.021	1.0.0.167	1	-874766393	Professional	2.0.10.242	2.0.10.353	10-14-2020	2020-10-14 오전 6:57:27	15:57:27	2.0.10.248	60	1	z	우려	우	려	38	1	60	NULL	NULL	NULL	NULL	NULL	NULL	KSY3	List1	NULL	NULL	NULL	NULL	NULL	NULL	NULL	NULL	NULL	1	z	1	3	178530	0	z	371
좌우반구com(split BVF)_3	11	1	<?xml version="1.0"?>\n<Clock xmlns:dt="urn:schemas-microsoft-com:datatypes"><Description dt:dt="string">E-Prime Primary Realtime Clock</Description><StartTime><Timestamp dt:dt="int">0</Timestamp><DateUtc dt:dt="string">2020-10-14T06:57:27Z</DateUtc></StartTime><FrequencyChanges><FrequencyChange><Frequency dt:dt="r8">2699960000</Frequency><Timestamp dt:dt="r8">5.5556118092386E+15</Timestamp><Curr…	좌우반구com(split BVF)_3-011-1	60.021	1.0.0.167	1	-874766393	Professional	2.0.10.242	2.0.10.353	10-14-2020	2020-10-14 오전 6:57:27	15:57:27	2.0.10.248	367	2	{/}	운국	운	국	NULL	NULL	NULL	NULL	NULL	NULL	6	1	103	KSY	List3	0		0	-1	1030668	183		0	0	1	{/}	0	3	1030851	0	{/}	459
좌우반구com(split BVF)_3	11	1	<?xml version="1.0"?>\n<Clock xmlns:dt="urn:schemas-microsoft-com:datatypes"><Description dt:dt="string">E-Prime Primary Realtime Clock</Description><StartTime><Timestamp dt:dt="int">0</Timestamp><DateUtc dt:dt="string">2020-10-14T06:57:27Z</DateUtc></StartTime><FrequencyChanges><FrequencyChange><Frequency dt:dt="r8">2699960000</Frequency><Timestamp dt:dt="r8">5.5556118092386E+15</Timestamp><Curr…	좌우반구com(split BVF)_3-011-1	60.021	1.0.0.167	1	-874766393	Professional	2.0.10.242	2.0.10.353	10-14-2020	2020-10-14 오전 6:57:27	15:57:27	2.0.10.248	274	2	{/}	운속	운	속	NULL	NULL	NULL	NULL	NULL	NULL	69	1	10	KSY2	List3	NULL	NULL	NULL	NULL	NULL	NULL	NULL	NULL	NULL	0	{/}	0	3	778872	0	z	448
좌우반구com(split BVF)_3	11	1	<?xml version="1.0"?>\n<Clock xmlns:dt="urn:schemas-microsoft-com:datatypes"><Description dt:dt="string">E-Prime Primary Realtime Clock</Description><StartTime><Timestamp dt:dt="int">0</Timestamp><DateUtc dt:dt="string">2020-10-14T06:57:27Z</DateUtc></StartTime><FrequencyChanges><FrequencyChange><Frequency dt:dt="r8">2699960000</Frequency><Timestamp dt:dt="r8">5.5556118092386E+15</Timestamp><Curr…	좌우반구com(split BVF)_3-011-1	60.021	1.0.0.167	1	-874766393	Professional	2.0.10.242	2.0.10.353	10-14-2020	2020-10-14 오전 6:57:27	15:57:27	2.0.10.248	280	1	z	원리	원	리	NULL	NULL	NULL	NULL	NULL	NULL	85	1	16	KSY3	List3	NULL	NULL	NULL	NULL	NULL	NULL	NULL	NULL	NULL	1	z	0	4	795700	0	z	380
좌우반구com(split BVF)_3	11	1	<?xml version="1.0"?>\n<Clock xmlns:dt="urn:schemas-microsoft-com:datatypes"><Description dt:dt="string">E-Prime Primary Realtime Clock</Description><StartTime><Timestamp dt:dt="int">0</Timestamp><DateUtc dt:dt="string">2020-10-14T06:57:27Z</DateUtc></StartTime><FrequencyChanges><FrequencyChange><Frequency dt:dt="r8">2699960000</Frequency><Timestamp dt:dt="r8">5.5556118092386E+15</Timestamp><Curr…	좌우반구com(split BVF)_3-011-1	60.021	1.0.0.167	1	-874766393	Professional	2.0.10.242	2.0.10.353	10-14-2020	2020-10-14 오전 6:57:27	15:57:27	2.0.10.248	327	1	z	원인	원	인	NULL	NULL	NULL	NULL	NULL	NULL	87	1	63	KSY3	List3	NULL	NULL	NULL	NULL	NULL	NULL	NULL	NULL	NULL	1	z	0	4	921956	0	z	307
좌우반구com(split BVF)_3	11	1	<?xml version="1.0"?>\n<Clock xmlns:dt="urn:schemas-microsoft-com:datatypes"><Description dt:dt="string">E-Prime Primary Realtime Clock</Description><StartTime><Timestamp dt:dt="int">0</Timestamp><DateUtc dt:dt="string">2020-10-14T06:57:27Z</DateUtc></StartTime><FrequencyChanges><FrequencyChange><Frequency dt:dt="r8">2699960000</Frequency><Timestamp dt:dt="r8">5.5556118092386E+15</Timestamp><Curr…	좌우반구com(split BVF)_3-011-1	60.021	1.0.0.167	1	-874766393	Professional	2.0.10.242	2.0.10.353	10-14-2020	2020-10-14 오전 6:57:27	15:57:27	2.0.10.248	44	1	z	원장	원	장	5	1	44	NULL	NULL	NULL	NULL	NULL	NULL	KSY3	List1	NULL	NULL	NULL	NULL	NULL	NULL	NULL	NULL	NULL	1	z	0	3	136595	0	z	427
좌우반구com(split BVF)_3	11	1	<?xml version="1.0"?>\n<Clock xmlns:dt="urn:schemas-microsoft-com:datatypes"><Description dt:dt="string">E-Prime Primary Realtime Clock</Description><StartTime><Timestamp dt:dt="int">0</Timestamp><DateUtc dt:dt="string">2020-10-14T06:57:27Z</DateUtc></StartTime><FrequencyChanges><FrequencyChange><Frequency dt:dt="r8">2699960000</Frequency><Timestamp dt:dt="r8">5.5556118092386E+15</Timestamp><Curr…	좌우반구com(split BVF)_3-011-1	60.021	1.0.0.167	1	-874766393	Professional	2.0.10.242	2.0.10.353	10-14-2020	2020-10-14 오전 6:57:27	15:57:27	2.0.10.248	192	2	{/}	원착	원	착	NULL	NULL	NULL	11	1	60	NULL	NULL	NULL	KSY3	List2	NULL	NULL	NULL	NULL	NULL	NULL	NULL	NULL	NULL	0	{/}	0	4	540955	0	z	359
좌우반구com(split BVF)_3	11	1	<?xml version="1.0"?>\n<Clock xmlns:dt="urn:schemas-microsoft-com:datatypes"><Description dt:dt="string">E-Prime Primary Realtime Clock</Description><StartTime><Timestamp dt:dt="int">0</Timestamp><DateUtc dt:dt="string">2020-10-14T06:57:27Z</DateUtc></StartTime><FrequencyChanges><FrequencyChange><Frequency dt:dt="r8">2699960000</Frequency><Timestamp dt:dt="r8">5.5556118092386E+15</Timestamp><Curr…	좌우반구com(split BVF)_3-011-1	60.021	1.0.0.167	1	-874766393	Professional	2.0.10.242	2.0.10.353	10-14-2020	2020-10-14 오전 6:57:27	15:57:27	2.0.10.248	258	1	z	원형	원	형	NULL	NULL	NULL	4	1	126	NULL	NULL	NULL	KSY3	List2	NULL	NULL	NULL	NULL	NULL	NULL	NULL	NULL	NULL	1	z	0	3	722325	0	z	444
좌우반구com(split BVF)_3	11	1	<?xml version="1.0"?>\n<Clock xmlns:dt="urn:schemas-microsoft-com:datatypes"><Description dt:dt="string">E-Prime Primary Realtime Clock</Description><StartTime><Timestamp dt:dt="int">0</Timestamp><DateUtc dt:dt="string">2020-10-14T06:57:27Z</DateUtc></StartTime><FrequencyChanges><FrequencyChange><Frequency dt:dt="r8">2699960000</Frequency><Timestamp dt:dt="r8">5.5556118092386E+15</Timestamp><Curr…	좌우반구com(split BVF)_3-011-1	60.021	1.0.0.167	1	-874766393	Professional	2.0.10.242	2.0.10.353	10-14-2020	2020-10-14 오전 6:57:27	15:57:27	2.0.10.248	85	2	{/}	위절	위	절	37	1	85	NULL	NULL	NULL	NULL	NULL	NULL	KSY3	List1	NULL	NULL	NULL	NULL	NULL	NULL	NULL	NULL	NULL	0	{/}	0	3	244474	0	z	395
좌우반구com(split BVF)_3	11	1	<?xml version="1.0"?>\n<Clock xmlns:dt="urn:schemas-microsoft-com:datatypes"><Description dt:dt="string">E-Prime Primary Realtime Clock</Description><StartTime><Timestamp dt:dt="int">0</Timestamp><DateUtc dt:dt="string">2020-10-14T06:57:27Z</DateUtc></StartTime><FrequencyChanges><FrequencyChange><Frequency dt:dt="r8">2699960000</Frequency><Timestamp dt:dt="r8">5.5556118092386E+15</Timestamp><Curr…	좌우반구com(split BVF)_3-011-1	60.021	1.0.0.167	1	-874766393	Professional	2.0.10.242	2.0.10.353	10-14-2020	2020-10-14 오전 6:57:27	15:57:27	2.0.10.248	299	1	z	유형	유	형	NULL	NULL	NULL	NULL	NULL	NULL	23	1	35	KSY3	List3	NULL	NULL	NULL	NULL	NULL	NULL	NULL	NULL	NULL	1	z	0	4	846549	0	z	435
좌우반구com(split BVF)_3	11	1	<?xml version="1.0"?>\n<Clock xmlns:dt="urn:schemas-microsoft-com:datatypes"><Description dt:dt="string">E-Prime Primary Realtime Clock</Description><StartTime><Timestamp dt:dt="int">0</Timestamp><DateUtc dt:dt="string">2020-10-14T06:57:27Z</DateUtc></StartTime><FrequencyChanges><FrequencyChange><Frequency dt:dt="r8">2699960000</Frequency><Timestamp dt:dt="r8">5.5556118092386E+15</Timestamp><Curr…	좌우반구com(split BVF)_3-011-1	60.021	1.0.0.167	1	-874766393	Professional	2.0.10.242	2.0.10.353	10-14-2020	2020-10-14 오전 6:57:27	15:57:27	2.0.10.248	391	1	z	음식	음	식	NULL	NULL	NULL	NULL	NULL	NULL	94	1	127	KSY3	List3	NULL	NULL	NULL	NULL	NULL	NULL	NULL	NULL	NULL	1	z	1	3	1095112	0	z	485
좌우반구com(split BVF)_3	11	1	<?xml version="1.0"?>\n<Clock xmlns:dt="urn:schemas-microsoft-com:datatypes"><Description dt:dt="string">E-Prime Primary Realtime Clock</Description><StartTime><Timestamp dt:dt="int">0</Timestamp><DateUtc dt:dt="string">2020-10-14T06:57:27Z</DateUtc></StartTime><FrequencyChanges><FrequencyChange><Frequency dt:dt="r8">2699960000</Frequency><Timestamp dt:dt="r8">5.5556118092386E+15</Timestamp><Curr…	좌우반구com(split BVF)_3-011-1	60.021	1.0.0.167	1	-874766393	Professional	2.0.10.242	2.0.10.353	10-14-2020	2020-10-14 오전 6:57:27	15:57:27	2.0.10.248	158	2	{/}	음안	음	안	NULL	NULL	NULL	130	1	26	NULL	NULL	NULL	KSY2	List2	NULL	NULL	NULL	NULL	NULL	NULL	NULL	NULL	NULL	1	{/}	0	3	449253	0	{/}	702
좌우반구com(split BVF)_3	11	1	<?xml version="1.0"?>\n<Clock xmlns:dt="urn:schemas-microsoft-com:datatypes"><Description dt:dt="string">E-Prime Primary Realtime Clock</Description><StartTime><Timestamp dt:dt="int">0</Timestamp><DateUtc dt:dt="string">2020-10-14T06:57:27Z</DateUtc></StartTime><FrequencyChanges><FrequencyChange><Frequency dt:dt="r8">2699960000</Frequency><Timestamp dt:dt="r8">5.5556118092386E+15</Timestamp><Curr…	좌우반구com(split BVF)_3-011-1	60.021	1.0.0.167	1	-874766393	Professional	2.0.10.242	2.0.10.353	10-14-2020	2020-10-14 오전 6:57:27	15:57:27	2.0.10.248	393	2	{/}	응어	응	어	NULL	NULL	NULL	NULL	NULL	NULL	66	1	129	KSY	List3	0		0	0	1100261	183		0	0	1	{/}	0	3	1100444	0	{/}	529
좌우반구com(split BVF)_3	11	1	<?xml version="1.0"?>\n<Clock xmlns:dt="urn:schemas-microsoft-com:datatypes"><Description dt:dt="string">E-Prime Primary Realtime Clock</Description><StartTime><Timestamp dt:dt="int">0</Timestamp><DateUtc dt:dt="string">2020-10-14T06:57:27Z</DateUtc></StartTime><FrequencyChanges><FrequencyChange><Frequency dt:dt="r8">2699960000</Frequency><Timestamp dt:dt="r8">5.5556118092386E+15</Timestamp><Curr…	좌우반구com(split BVF)_3-011-1	60.021	1.0.0.167	1	-874766393	Professional	2.0.10.242	2.0.10.353	10-14-2020	2020-10-14 오전 6:57:27	15:57:27	2.0.10.248	315	2	{/}	의마	의	마	NULL	NULL	NULL	NULL	NULL	NULL	59	1	51	KSY	List3	0		1	-1	889150	184		0	0	1	{/}	0	4	889334	0	{/}	489
좌우반구com(split BVF)_3	11	1	<?xml version="1.0"?>\n<Clock xmlns:dt="urn:schemas-microsoft-com:datatypes"><Description dt:dt="string">E-Prime Primary Realtime Clock</Description><StartTime><Timestamp dt:dt="int">0</Timestamp><DateUtc dt:dt="string">2020-10-14T06:57:27Z</DateUtc></StartTime><FrequencyChanges><FrequencyChange><Frequency dt:dt="r8">2699960000</Frequency><Timestamp dt:dt="r8">5.5556118092386E+15</Timestamp><Curr…	좌우반구com(split BVF)_3-011-1	60.021	1.0.0.167	1	-874766393	Professional	2.0.10.242	2.0.10.353	10-14-2020	2020-10-14 오전 6:57:27	15:57:27	2.0.10.248	257	1	z	의미	의	미	NULL	NULL	NULL	91	1	125	NULL	NULL	NULL	KSY3	List2	NULL	NULL	NULL	NULL	NULL	NULL	NULL	NULL	NULL	1	z	0	4	719693	0	z	428
좌우반구com(split BVF)_3	11	1	<?xml version="1.0"?>\n<Clock xmlns:dt="urn:schemas-microsoft-com:datatypes"><Description dt:dt="string">E-Prime Primary Realtime Clock</Description><StartTime><Timestamp dt:dt="int">0</Timestamp><DateUtc dt:dt="string">2020-10-14T06:57:27Z</DateUtc></StartTime><FrequencyChanges><FrequencyChange><Frequency dt:dt="r8">2699960000</Frequency><Timestamp dt:dt="r8">5.5556118092386E+15</Timestamp><Curr…	좌우반구com(split BVF)_3-011-1	60.021	1.0.0.167	1	-874766393	Professional	2.0.10.242	2.0.10.353	10-14-2020	2020-10-14 오전 6:57:27	15:57:27	2.0.10.248	252	2	{/}	의필	의	필	NULL	NULL	NULL	104	1	120	NULL	NULL	NULL	KSY2	List2	NULL	NULL	NULL	NULL	NULL	NULL	NULL	NULL	NULL	0	{/}	0	3	706064	0	z	505
좌우반구com(split BVF)_3	11	1	<?xml version="1.0"?>\n<Clock xmlns:dt="urn:schemas-microsoft-com:datatypes"><Description dt:dt="string">E-Prime Primary Realtime Clock</Description><StartTime><Timestamp dt:dt="int">0</Timestamp><DateUtc dt:dt="string">2020-10-14T06:57:27Z</DateUtc></StartTime><FrequencyChanges><FrequencyChange><Frequency dt:dt="r8">2699960000</Frequency><Timestamp dt:dt="r8">5.5556118092386E+15</Timestamp><Curr…	좌우반구com(split BVF)_3-011-1	60.021	1.0.0.167	1	-874766393	Professional	2.0.10.242	2.0.10.353	10-14-2020	2020-10-14 오전 6:57:27	15:57:27	2.0.10.248	345	2	{/}	이느	이	느	NULL	NULL	NULL	NULL	NULL	NULL	20	1	81	KSY	List3	0		0	0	970989	183		0	0	1	{/}	0	3	971172	0	{/}	466
좌우반구com(split BVF)_3	11	1	<?xml version="1.0"?>\n<Clock xmlns:dt="urn:schemas-microsoft-com:datatypes"><Description dt:dt="string">E-Prime Primary Realtime Clock</Description><StartTime><Timestamp dt:dt="int">0</Timestamp><DateUtc dt:dt="string">2020-10-14T06:57:27Z</DateUtc></StartTime><FrequencyChanges><FrequencyChange><Frequency dt:dt="r8">2699960000</Frequency><Timestamp dt:dt="r8">5.5556118092386E+15</Timestamp><Curr…	좌우반구com(split BVF)_3-011-1	60.021	1.0.0.167	1	-874766393	Professional	2.0.10.242	2.0.10.353	10-14-2020	2020-10-14 오전 6:57:27	15:57:27	2.0.10.248	172	1	z	이득	이	득	NULL	NULL	NULL	30	1	40	NULL	NULL	NULL	KSY3	List2	NULL	NULL	NULL	NULL	NULL	NULL	NULL	NULL	NULL	1	z	0	3	487540	0	z	303
좌우반구com(split BVF)_3	11	1	<?xml version="1.0"?>\n<Clock xmlns:dt="urn:schemas-microsoft-com:datatypes"><Description dt:dt="string">E-Prime Primary Realtime Clock</Description><StartTime><Timestamp dt:dt="int">0</Timestamp><DateUtc dt:dt="string">2020-10-14T06:57:27Z</DateUtc></StartTime><FrequencyChanges><FrequencyChange><Frequency dt:dt="r8">2699960000</Frequency><Timestamp dt:dt="r8">5.5556118092386E+15</Timestamp><Curr…	좌우반구com(split BVF)_3-011-1	60.021	1.0.0.167	1	-874766393	Professional	2.0.10.242	2.0.10.353	10-14-2020	2020-10-14 오전 6:57:27	15:57:27	2.0.10.248	324	1	z	이유	이	유	NULL	NULL	NULL	NULL	NULL	NULL	95	1	60	KSY3	List3	NULL	NULL	NULL	NULL	NULL	NULL	NULL	NULL	NULL	1	z	0	4	913759	0	z	352
좌우반구com(split BVF)_3	11	1	<?xml version="1.0"?>\n<Clock xmlns:dt="urn:schemas-microsoft-com:datatypes"><Description dt:dt="string">E-Prime Primary Realtime Clock</Description><StartTime><Timestamp dt:dt="int">0</Timestamp><DateUtc dt:dt="string">2020-10-14T06:57:27Z</DateUtc></StartTime><FrequencyChanges><FrequencyChange><Frequency dt:dt="r8">2699960000</Frequency><Timestamp dt:dt="r8">5.5556118092386E+15</Timestamp><Curr…	좌우반구com(split BVF)_3-011-1	60.021	1.0.0.167	1	-874766393	Professional	2.0.10.242	2.0.10.353	10-14-2020	2020-10-14 오전 6:57:27	15:57:27	2.0.10.248	355	1	z	이전	이	전	NULL	NULL	NULL	NULL	NULL	NULL	1	1	91	KSY	List3	0		0	-1	998046	183		0	0	1	z	0	3	998229	0	z	289
좌우반구com(split BVF)_3	11	1	<?xml version="1.0"?>\n<Clock xmlns:dt="urn:schemas-microsoft-com:datatypes"><Description dt:dt="string">E-Prime Primary Realtime Clock</Description><StartTime><Timestamp dt:dt="int">0</Timestamp><DateUtc dt:dt="string">2020-10-14T06:57:27Z</DateUtc></StartTime><FrequencyChanges><FrequencyChange><Frequency dt:dt="r8">2699960000</Frequency><Timestamp dt:dt="r8">5.5556118092386E+15</Timestamp><Curr…	좌우반구com(split BVF)_3-011-1	60.021	1.0.0.167	1	-874766393	Professional	2.0.10.242	2.0.10.353	10-14-2020	2020-10-14 오전 6:57:27	15:57:27	2.0.10.248	268	2	{/}	익궤	익	궤	NULL	NULL	NULL	NULL	NULL	NULL	56	1	4	KSY3	List3	NULL	NULL	NULL	NULL	NULL	NULL	NULL	NULL	NULL	1	{/}	0	3	762944	0	{/}	768
좌우반구com(split BVF)_3	11	1	<?xml version="1.0"?>\n<Clock xmlns:dt="urn:schemas-microsoft-com:datatypes"><Description dt:dt="string">E-Prime Primary Realtime Clock</Description><StartTime><Timestamp dt:dt="int">0</Timestamp><DateUtc dt:dt="string">2020-10-14T06:57:27Z</DateUtc></StartTime><FrequencyChanges><FrequencyChange><Frequency dt:dt="r8">2699960000</Frequency><Timestamp dt:dt="r8">5.5556118092386E+15</Timestamp><Curr…	좌우반구com(split BVF)_3-011-1	60.021	1.0.0.167	1	-874766393	Professional	2.0.10.242	2.0.10.353	10-14-2020	2020-10-14 오전 6:57:27	15:57:27	2.0.10.248	273	2	{/}	익력	익	력	NULL	NULL	NULL	NULL	NULL	NULL	76	1	9	KSY3	List3	NULL	NULL	NULL	NULL	NULL	NULL	NULL	NULL	NULL	0	{/}	0	3	776373	0	z	299
좌우반구com(split BVF)_3	11	1	<?xml version="1.0"?>\n<Clock xmlns:dt="urn:schemas-microsoft-com:datatypes"><Description dt:dt="string">E-Prime Primary Realtime Clock</Description><StartTime><Timestamp dt:dt="int">0</Timestamp><DateUtc dt:dt="string">2020-10-14T06:57:27Z</DateUtc></StartTime><FrequencyChanges><FrequencyChange><Frequency dt:dt="r8">2699960000</Frequency><Timestamp dt:dt="r8">5.5556118092386E+15</Timestamp><Curr…	좌우반구com(split BVF)_3-011-1	60.021	1.0.0.167	1	-874766393	Professional	2.0.10.242	2.0.10.353	10-14-2020	2020-10-14 오전 6:57:27	15:57:27	2.0.10.248	92	1	z	인간	인	간	91	1	92	NULL	NULL	NULL	NULL	NULL	NULL	KSY	List1	0		0	0	262635	183		0	0	1	z	0	3	262818	0	z	267
좌우반구com(split BVF)_3	11	1	<?xml version="1.0"?>\n<Clock xmlns:dt="urn:schemas-microsoft-com:datatypes"><Description dt:dt="string">E-Prime Primary Realtime Clock</Description><StartTime><Timestamp dt:dt="int">0</Timestamp><DateUtc dt:dt="string">2020-10-14T06:57:27Z</DateUtc></StartTime><FrequencyChanges><FrequencyChange><Frequency dt:dt="r8">2699960000</Frequency><Timestamp dt:dt="r8">5.5556118092386E+15</Timestamp><Curr…	좌우반구com(split BVF)_3-011-1	60.021	1.0.0.167	1	-874766393	Professional	2.0.10.242	2.0.10.353	10-14-2020	2020-10-14 오전 6:57:27	15:57:27	2.0.10.248	91	1	z	인사	인	사	63	1	91	NULL	NULL	NULL	NULL	NULL	NULL	KSY	List1	0		0	-1	260152	183		0	0	1	z	1	3	260335	0	z	278
좌우반구com(split BVF)_3	11	1	<?xml version="1.0"?>\n<Clock xmlns:dt="urn:schemas-microsoft-com:datatypes"><Description dt:dt="string">E-Prime Primary Realtime Clock</Description><StartTime><Timestamp dt:dt="int">0</Timestamp><DateUtc dt:dt="string">2020-10-14T06:57:27Z</DateUtc></StartTime><FrequencyChanges><FrequencyChange><Frequency dt:dt="r8">2699960000</Frequency><Timestamp dt:dt="r8">5.5556118092386E+15</Timestamp><Curr…	좌우반구com(split BVF)_3-011-1	60.021	1.0.0.167	1	-874766393	Professional	2.0.10.242	2.0.10.353	10-14-2020	2020-10-14 오전 6:57:27	15:57:27	2.0.10.248	383	1	z	인생	인	생	NULL	NULL	NULL	NULL	NULL	NULL	52	1	119	KSY	List3	0		1	-1	1073736	184		0	0	1	z	0	4	1073920	0	z	261
좌우반구com(split BVF)_3	11	1	<?xml version="1.0"?>\n<Clock xmlns:dt="urn:schemas-microsoft-com:datatypes"><Description dt:dt="string">E-Prime Primary Realtime Clock</Description><StartTime><Timestamp dt:dt="int">0</Timestamp><DateUtc dt:dt="string">2020-10-14T06:57:27Z</DateUtc></StartTime><FrequencyChanges><FrequencyChange><Frequency dt:dt="r8">2699960000</Frequency><Timestamp dt:dt="r8">5.5556118092386E+15</Timestamp><Curr…	좌우반구com(split BVF)_3-011-1	60.021	1.0.0.167	1	-874766393	Professional	2.0.10.242	2.0.10.353	10-14-2020	2020-10-14 오전 6:57:27	15:57:27	2.0.10.248	198	1	z	인연	인	연	NULL	NULL	NULL	98	1	66	NULL	NULL	NULL	KSY	List2	0		0	0	556833	183		0	0	1	z	0	3	557016	0	z	362
좌우반구com(split BVF)_3	11	1	<?xml version="1.0"?>\n<Clock xmlns:dt="urn:schemas-microsoft-com:datatypes"><Description dt:dt="string">E-Prime Primary Realtime Clock</Description><StartTime><Timestamp dt:dt="int">0</Timestamp><DateUtc dt:dt="string">2020-10-14T06:57:27Z</DateUtc></StartTime><FrequencyChanges><FrequencyChange><Frequency dt:dt="r8">2699960000</Frequency><Timestamp dt:dt="r8">5.5556118092386E+15</Timestamp><Curr…	좌우반구com(split BVF)_3-011-1	60.021	1.0.0.167	1	-874766393	Professional	2.0.10.242	2.0.10.353	10-14-2020	2020-10-14 오전 6:57:27	15:57:27	2.0.10.248	66	2	{/}	일려	일	려	97	1	66	NULL	NULL	NULL	NULL	NULL	NULL	KSY2	List1	NULL	NULL	NULL	NULL	NULL	NULL	NULL	NULL	NULL	1	{/}	0	3	193992	0	{/}	437
좌우반구com(split BVF)_3	11	1	<?xml version="1.0"?>\n<Clock xmlns:dt="urn:schemas-microsoft-com:datatypes"><Description dt:dt="string">E-Prime Primary Realtime Clock</Description><StartTime><Timestamp dt:dt="int">0</Timestamp><DateUtc dt:dt="string">2020-10-14T06:57:27Z</DateUtc></StartTime><FrequencyChanges><FrequencyChange><Frequency dt:dt="r8">2699960000</Frequency><Timestamp dt:dt="r8">5.5556118092386E+15</Timestamp><Curr…	좌우반구com(split BVF)_3-011-1	60.021	1.0.0.167	1	-874766393	Professional	2.0.10.242	2.0.10.353	10-14-2020	2020-10-14 오전 6:57:27	15:57:27	2.0.10.248	123	2	{/}	일섭	일	섭	122	1	123	NULL	NULL	NULL	NULL	NULL	NULL	KSY3	List1	NULL	NULL	NULL	NULL	NULL	NULL	NULL	NULL	NULL	1	{/}	0	3	348705	0	{/}	627
좌우반구com(split BVF)_3	11	1	<?xml version="1.0"?>\n<Clock xmlns:dt="urn:schemas-microsoft-com:datatypes"><Description dt:dt="string">E-Prime Primary Realtime Clock</Description><StartTime><Timestamp dt:dt="int">0</Timestamp><DateUtc dt:dt="string">2020-10-14T06:57:27Z</DateUtc></StartTime><FrequencyChanges><FrequencyChange><Frequency dt:dt="r8">2699960000</Frequency><Timestamp dt:dt="r8">5.5556118092386E+15</Timestamp><Curr…	좌우반구com(split BVF)_3-011-1	60.021	1.0.0.167	1	-874766393	Professional	2.0.10.242	2.0.10.353	10-14-2020	2020-10-14 오전 6:57:27	15:57:27	2.0.10.248	165	2	{/}	임택	임	택	NULL	NULL	NULL	82	1	33	NULL	NULL	NULL	KSY3	List2	NULL	NULL	NULL	NULL	NULL	NULL	NULL	NULL	NULL	1	{/}	0	3	468163	0	{/}	520
좌우반구com(split BVF)_3	11	1	<?xml version="1.0"?>\n<Clock xmlns:dt="urn:schemas-microsoft-com:datatypes"><Description dt:dt="string">E-Prime Primary Realtime Clock</Description><StartTime><Timestamp dt:dt="int">0</Timestamp><DateUtc dt:dt="string">2020-10-14T06:57:27Z</DateUtc></StartTime><FrequencyChanges><FrequencyChange><Frequency dt:dt="r8">2699960000</Frequency><Timestamp dt:dt="r8">5.5556118092386E+15</Timestamp><Curr…	좌우반구com(split BVF)_3-011-1	60.021	1.0.0.167	1	-874766393	Professional	2.0.10.242	2.0.10.353	10-14-2020	2020-10-14 오전 6:57:27	15:57:27	2.0.10.248	28	1	z	입구	입	구	62	1	28	NULL	NULL	NULL	NULL	NULL	NULL	KSY	List1	0		0	-1	92827	183		0	0	1	z	0	3	93010	0	z	260
좌우반구com(split BVF)_3	11	1	<?xml version="1.0"?>\n<Clock xmlns:dt="urn:schemas-microsoft-com:datatypes"><Description dt:dt="string">E-Prime Primary Realtime Clock</Description><StartTime><Timestamp dt:dt="int">0</Timestamp><DateUtc dt:dt="string">2020-10-14T06:57:27Z</DateUtc></StartTime><FrequencyChanges><FrequencyChange><Frequency dt:dt="r8">2699960000</Frequency><Timestamp dt:dt="r8">5.5556118092386E+15</Timestamp><Curr…	좌우반구com(split BVF)_3-011-1	60.021	1.0.0.167	1	-874766393	Professional	2.0.10.242	2.0.10.353	10-14-2020	2020-10-14 오전 6:57:27	15:57:27	2.0.10.248	90	2	{/}	입목	입	목	80	1	90	NULL	NULL	NULL	NULL	NULL	NULL	KSY	List1	0		0	0	257670	183		0	0	0	{/}	0	3	257853	0	z	288
좌우반구com(split BVF)_3	11	1	<?xml version="1.0"?>\n<Clock xmlns:dt="urn:schemas-microsoft-com:datatypes"><Description dt:dt="string">E-Prime Primary Realtime Clock</Description><StartTime><Timestamp dt:dt="int">0</Timestamp><DateUtc dt:dt="string">2020-10-14T06:57:27Z</DateUtc></StartTime><FrequencyChanges><FrequencyChange><Frequency dt:dt="r8">2699960000</Frequency><Timestamp dt:dt="r8">5.5556118092386E+15</Timestamp><Curr…	좌우반구com(split BVF)_3-011-1	60.021	1.0.0.167	1	-874766393	Professional	2.0.10.242	2.0.10.353	10-14-2020	2020-10-14 오전 6:57:27	15:57:27	2.0.10.248	69	2	{/}	입화	입	화	129	1	69	NULL	NULL	NULL	NULL	NULL	NULL	KSY	List1	0		0	0	201806	183		0	0	1	{/}	0	3	201989	0	{/}	512
좌우반구com(split BVF)_3	11	1	<?xml version="1.0"?>\n<Clock xmlns:dt="urn:schemas-microsoft-com:datatypes"><Description dt:dt="string">E-Prime Primary Realtime Clock</Description><StartTime><Timestamp dt:dt="int">0</Timestamp><DateUtc dt:dt="string">2020-10-14T06:57:27Z</DateUtc></StartTime><FrequencyChanges><FrequencyChange><Frequency dt:dt="r8">2699960000</Frequency><Timestamp dt:dt="r8">5.5556118092386E+15</Timestamp><Curr…	좌우반구com(split BVF)_3-011-1	60.021	1.0.0.167	1	-874766393	Professional	2.0.10.242	2.0.10.353	10-14-2020	2020-10-14 오전 6:57:27	15:57:27	2.0.10.248	6	2	{/}	자름	자	름	9	1	6	NULL	NULL	NULL	NULL	NULL	NULL	KSY3	List1	NULL	NULL	NULL	NULL	NULL	NULL	NULL	NULL	NULL	1	{/}	1	3	34980	0	{/}	403
좌우반구com(split BVF)_3	11	1	<?xml version="1.0"?>\n<Clock xmlns:dt="urn:schemas-microsoft-com:datatypes"><Description dt:dt="string">E-Prime Primary Realtime Clock</Description><StartTime><Timestamp dt:dt="int">0</Timestamp><DateUtc dt:dt="string">2020-10-14T06:57:27Z</DateUtc></StartTime><FrequencyChanges><FrequencyChange><Frequency dt:dt="r8">2699960000</Frequency><Timestamp dt:dt="r8">5.5556118092386E+15</Timestamp><Curr…	좌우반구com(split BVF)_3-011-1	60.021	1.0.0.167	1	-874766393	Professional	2.0.10.242	2.0.10.353	10-14-2020	2020-10-14 오전 6:57:27	15:57:27	2.0.10.248	331	1	z	자리	자	리	NULL	NULL	NULL	NULL	NULL	NULL	73	1	67	KSY	List3	0		1	-1	932635	184		0	0	1	z	0	4	932819	0	z	462
좌우반구com(split BVF)_3	11	1	<?xml version="1.0"?>\n<Clock xmlns:dt="urn:schemas-microsoft-com:datatypes"><Description dt:dt="string">E-Prime Primary Realtime Clock</Description><StartTime><Timestamp dt:dt="int">0</Timestamp><DateUtc dt:dt="string">2020-10-14T06:57:27Z</DateUtc></StartTime><FrequencyChanges><FrequencyChange><Frequency dt:dt="r8">2699960000</Frequency><Timestamp dt:dt="r8">5.5556118092386E+15</Timestamp><Curr…	좌우반구com(split BVF)_3-011-1	60.021	1.0.0.167	1	-874766393	Professional	2.0.10.242	2.0.10.353	10-14-2020	2020-10-14 오전 6:57:27	15:57:27	2.0.10.248	375	1	z	자본	자	본	NULL	NULL	NULL	NULL	NULL	NULL	77	1	111	KSY	List3	0		1	-1	1052410	184		0	0	1	z	0	4	1052594	0	z	372
좌우반구com(split BVF)_3	11	1	<?xml version="1.0"?>\n<Clock xmlns:dt="urn:schemas-microsoft-com:datatypes"><Description dt:dt="string">E-Prime Primary Realtime Clock</Description><StartTime><Timestamp dt:dt="int">0</Timestamp><DateUtc dt:dt="string">2020-10-14T06:57:27Z</DateUtc></StartTime><FrequencyChanges><FrequencyChange><Frequency dt:dt="r8">2699960000</Frequency><Timestamp dt:dt="r8">5.5556118092386E+15</Timestamp><Curr…	좌우반구com(split BVF)_3-011-1	60.021	1.0.0.167	1	-874766393	Professional	2.0.10.242	2.0.10.353	10-14-2020	2020-10-14 오전 6:57:27	15:57:27	2.0.10.248	321	1	z	자체	자	체	NULL	NULL	NULL	NULL	NULL	NULL	55	1	57	KSY	List3	0		0	0	905595	183		0	0	1	z	0	3	905778	0	z	349
좌우반구com(split BVF)_3	11	1	<?xml version="1.0"?>\n<Clock xmlns:dt="urn:schemas-microsoft-com:datatypes"><Description dt:dt="string">E-Prime Primary Realtime Clock</Description><StartTime><Timestamp dt:dt="int">0</Timestamp><DateUtc dt:dt="string">2020-10-14T06:57:27Z</DateUtc></StartTime><FrequencyChanges><FrequencyChange><Frequency dt:dt="r8">2699960000</Frequency><Timestamp dt:dt="r8">5.5556118092386E+15</Timestamp><Curr…	좌우반구com(split BVF)_3-011-1	60.021	1.0.0.167	1	-874766393	Professional	2.0.10.242	2.0.10.353	10-14-2020	2020-10-14 오전 6:57:27	15:57:27	2.0.10.248	278	2	{/}	작락	작	락	NULL	NULL	NULL	NULL	NULL	NULL	4	1	14	KSY2	List3	NULL	NULL	NULL	NULL	NULL	NULL	NULL	NULL	NULL	1	{/}	1	3	789418	0	{/}	1094
좌우반구com(split BVF)_3	11	1	<?xml version="1.0"?>\n<Clock xmlns:dt="urn:schemas-microsoft-com:datatypes"><Description dt:dt="string">E-Prime Primary Realtime Clock</Description><StartTime><Timestamp dt:dt="int">0</Timestamp><DateUtc dt:dt="string">2020-10-14T06:57:27Z</DateUtc></StartTime><FrequencyChanges><FrequencyChange><Frequency dt:dt="r8">2699960000</Frequency><Timestamp dt:dt="r8">5.5556118092386E+15</Timestamp><Curr…	좌우반구com(split BVF)_3-011-1	60.021	1.0.0.167	1	-874766393	Professional	2.0.10.242	2.0.10.353	10-14-2020	2020-10-14 오전 6:57:27	15:57:27	2.0.10.248	290	1	z	작품	작	품	NULL	NULL	NULL	NULL	NULL	NULL	91	1	26	KSY	List3	0		0	-1	822490	184		0	0	1	z	0	4	822674	0	z	302
좌우반구com(split BVF)_3	11	1	<?xml version="1.0"?>\n<Clock xmlns:dt="urn:schemas-microsoft-com:datatypes"><Description dt:dt="string">E-Prime Primary Realtime Clock</Description><StartTime><Timestamp dt:dt="int">0</Timestamp><DateUtc dt:dt="string">2020-10-14T06:57:27Z</DateUtc></StartTime><FrequencyChanges><FrequencyChange><Frequency dt:dt="r8">2699960000</Frequency><Timestamp dt:dt="r8">5.5556118092386E+15</Timestamp><Curr…	좌우반구com(split BVF)_3-011-1	60.021	1.0.0.167	1	-874766393	Professional	2.0.10.242	2.0.10.353	10-14-2020	2020-10-14 오전 6:57:27	15:57:27	2.0.10.248	222	1	z	재계	재	계	NULL	NULL	NULL	39	1	90	NULL	NULL	NULL	KSY	List2	0		0	-1	621760	183		0	0	1	z	1	3	621943	0	z	715
좌우반구com(split BVF)_3	11	1	<?xml version="1.0"?>\n<Clock xmlns:dt="urn:schemas-microsoft-com:datatypes"><Description dt:dt="string">E-Prime Primary Realtime Clock</Description><StartTime><Timestamp dt:dt="int">0</Timestamp><DateUtc dt:dt="string">2020-10-14T06:57:27Z</DateUtc></StartTime><FrequencyChanges><FrequencyChange><Frequency dt:dt="r8">2699960000</Frequency><Timestamp dt:dt="r8">5.5556118092386E+15</Timestamp><Curr…	좌우반구com(split BVF)_3-011-1	60.021	1.0.0.167	1	-874766393	Professional	2.0.10.242	2.0.10.353	10-14-2020	2020-10-14 오전 6:57:27	15:57:27	2.0.10.248	27	2	{/}	적태	적	태	88	1	27	NULL	NULL	NULL	NULL	NULL	NULL	KSY3	List1	NULL	NULL	NULL	NULL	NULL	NULL	NULL	NULL	NULL	1	{/}	0	3	90311	0	{/}	495
좌우반구com(split BVF)_3	11	1	<?xml version="1.0"?>\n<Clock xmlns:dt="urn:schemas-microsoft-com:datatypes"><Description dt:dt="string">E-Prime Primary Realtime Clock</Description><StartTime><Timestamp dt:dt="int">0</Timestamp><DateUtc dt:dt="string">2020-10-14T06:57:27Z</DateUtc></StartTime><FrequencyChanges><FrequencyChange><Frequency dt:dt="r8">2699960000</Frequency><Timestamp dt:dt="r8">5.5556118092386E+15</Timestamp><Curr…	좌우반구com(split BVF)_3-011-1	60.021	1.0.0.167	1	-874766393	Professional	2.0.10.242	2.0.10.353	10-14-2020	2020-10-14 오전 6:57:27	15:57:27	2.0.10.248	126	1	z	전략	전	략	93	1	126	NULL	NULL	NULL	NULL	NULL	NULL	KSY	List1	0		0	-1	357135	183		0	0	1	z	1	3	357318	0	z	278
좌우반구com(split BVF)_3	11	1	<?xml version="1.0"?>\n<Clock xmlns:dt="urn:schemas-microsoft-com:datatypes"><Description dt:dt="string">E-Prime Primary Realtime Clock</Description><StartTime><Timestamp dt:dt="int">0</Timestamp><DateUtc dt:dt="string">2020-10-14T06:57:27Z</DateUtc></StartTime><FrequencyChanges><FrequencyChange><Frequency dt:dt="r8">2699960000</Frequency><Timestamp dt:dt="r8">5.5556118092386E+15</Timestamp><Curr…	좌우반구com(split BVF)_3-011-1	60.021	1.0.0.167	1	-874766393	Professional	2.0.10.242	2.0.10.353	10-14-2020	2020-10-14 오전 6:57:27	15:57:27	2.0.10.248	276	1	z	전통	전	통	NULL	NULL	NULL	NULL	NULL	NULL	100	1	12	KSY	List3	0		1	-1	783820	184		0	0	1	z	0	4	784004	0	z	564
좌우반구com(split BVF)_3	11	1	<?xml version="1.0"?>\n<Clock xmlns:dt="urn:schemas-microsoft-com:datatypes"><Description dt:dt="string">E-Prime Primary Realtime Clock</Description><StartTime><Timestamp dt:dt="int">0</Timestamp><DateUtc dt:dt="string">2020-10-14T06:57:27Z</DateUtc></StartTime><FrequencyChanges><FrequencyChange><Frequency dt:dt="r8">2699960000</Frequency><Timestamp dt:dt="r8">5.5556118092386E+15</Timestamp><Curr…	좌우반구com(split BVF)_3-011-1	60.021	1.0.0.167	1	-874766393	Professional	2.0.10.242	2.0.10.353	10-14-2020	2020-10-14 오전 6:57:27	15:57:27	2.0.10.248	89	2	{/}	전필	전	필	89	1	89	NULL	NULL	NULL	NULL	NULL	NULL	KSY2	List1	NULL	NULL	NULL	NULL	NULL	NULL	NULL	NULL	NULL	1	{/}	0	4	255121	0	{/}	532
좌우반구com(split BVF)_3	11	1	<?xml version="1.0"?>\n<Clock xmlns:dt="urn:schemas-microsoft-com:datatypes"><Description dt:dt="string">E-Prime Primary Realtime Clock</Description><StartTime><Timestamp dt:dt="int">0</Timestamp><DateUtc dt:dt="string">2020-10-14T06:57:27Z</DateUtc></StartTime><FrequencyChanges><FrequencyChange><Frequency dt:dt="r8">2699960000</Frequency><Timestamp dt:dt="r8">5.5556118092386E+15</Timestamp><Curr…	좌우반구com(split BVF)_3-011-1	60.021	1.0.0.167	1	-874766393	Professional	2.0.10.242	2.0.10.353	10-14-2020	2020-10-14 오전 6:57:27	15:57:27	2.0.10.248	369	1	z	절감	절	감	NULL	NULL	NULL	NULL	NULL	NULL	36	1	105	KSY	List3	0		1	-1	1036049	184		0	0	1	z	0	4	1036233	0	z	749
좌우반구com(split BVF)_3	11	1	<?xml version="1.0"?>\n<Clock xmlns:dt="urn:schemas-microsoft-com:datatypes"><Description dt:dt="string">E-Prime Primary Realtime Clock</Description><StartTime><Timestamp dt:dt="int">0</Timestamp><DateUtc dt:dt="string">2020-10-14T06:57:27Z</DateUtc></StartTime><FrequencyChanges><FrequencyChange><Frequency dt:dt="r8">2699960000</Frequency><Timestamp dt:dt="r8">5.5556118092386E+15</Timestamp><Curr…	좌우반구com(split BVF)_3-011-1	60.021	1.0.0.167	1	-874766393	Professional	2.0.10.242	2.0.10.353	10-14-2020	2020-10-14 오전 6:57:27	15:57:27	2.0.10.248	68	2	{/}	절보	절	보	43	1	68	NULL	NULL	NULL	NULL	NULL	NULL	KSY	List1	0		0	0	199057	183		0	0	1	{/}	0	3	199240	0	{/}	541
좌우반구com(split BVF)_3	11	1	<?xml version="1.0"?>\n<Clock xmlns:dt="urn:schemas-microsoft-com:datatypes"><Description dt:dt="string">E-Prime Primary Realtime Clock</Description><StartTime><Timestamp dt:dt="int">0</Timestamp><DateUtc dt:dt="string">2020-10-14T06:57:27Z</DateUtc></StartTime><FrequencyChanges><FrequencyChange><Frequency dt:dt="r8">2699960000</Frequency><Timestamp dt:dt="r8">5.5556118092386E+15</Timestamp><Curr…	좌우반구com(split BVF)_3-011-1	60.021	1.0.0.167	1	-874766393	Professional	2.0.10.242	2.0.10.353	10-14-2020	2020-10-14 오전 6:57:27	15:57:27	2.0.10.248	217	2	{/}	절속	절	속	NULL	NULL	NULL	107	1	85	NULL	NULL	NULL	KSY	List2	0		0	-1	608598	183		0	0	0	{/}	0	3	608781	0	z	429
좌우반구com(split BVF)_3	11	1	<?xml version="1.0"?>\n<Clock xmlns:dt="urn:schemas-microsoft-com:datatypes"><Description dt:dt="string">E-Prime Primary Realtime Clock</Description><StartTime><Timestamp dt:dt="int">0</Timestamp><DateUtc dt:dt="string">2020-10-14T06:57:27Z</DateUtc></StartTime><FrequencyChanges><FrequencyChange><Frequency dt:dt="r8">2699960000</Frequency><Timestamp dt:dt="r8">5.5556118092386E+15</Timestamp><Curr…	좌우반구com(split BVF)_3-011-1	60.021	1.0.0.167	1	-874766393	Professional	2.0.10.242	2.0.10.353	10-14-2020	2020-10-14 오전 6:57:27	15:57:27	2.0.10.248	156	1	z	절차	절	차	NULL	NULL	NULL	25	1	24	NULL	NULL	NULL	KSY	List2	0		0	0	443772	183		0	0	1	z	0	3	443955	0	z	368
좌우반구com(split BVF)_3	11	1	<?xml version="1.0"?>\n<Clock xmlns:dt="urn:schemas-microsoft-com:datatypes"><Description dt:dt="string">E-Prime Primary Realtime Clock</Description><StartTime><Timestamp dt:dt="int">0</Timestamp><DateUtc dt:dt="string">2020-10-14T06:57:27Z</DateUtc></StartTime><FrequencyChanges><FrequencyChange><Frequency dt:dt="r8">2699960000</Frequency><Timestamp dt:dt="r8">5.5556118092386E+15</Timestamp><Curr…	좌우반구com(split BVF)_3-011-1	60.021	1.0.0.167	1	-874766393	Professional	2.0.10.242	2.0.10.353	10-14-2020	2020-10-14 오전 6:57:27	15:57:27	2.0.10.248	322	1	z	정도	정	도	NULL	NULL	NULL	NULL	NULL	NULL	27	1	58	KSY	List3	0		0	-1	908144	183		0	0	1	z	0	3	908327	0	z	313
좌우반구com(split BVF)_3	11	1	<?xml version="1.0"?>\n<Clock xmlns:dt="urn:schemas-microsoft-com:datatypes"><Description dt:dt="string">E-Prime Primary Realtime Clock</Description><StartTime><Timestamp dt:dt="int">0</Timestamp><DateUtc dt:dt="string">2020-10-14T06:57:27Z</DateUtc></StartTime><FrequencyChanges><FrequencyChange><Frequency dt:dt="r8">2699960000</Frequency><Timestamp dt:dt="r8">5.5556118092386E+15</Timestamp><Curr…	좌우반구com(split BVF)_3-011-1	60.021	1.0.0.167	1	-874766393	Professional	2.0.10.242	2.0.10.353	10-14-2020	2020-10-14 오전 6:57:27	15:57:27	2.0.10.248	21	1	z	정오	정	오	103	1	21	NULL	NULL	NULL	NULL	NULL	NULL	KSY	List1	0		0	0	74267	183		0	0	1	z	0	3	74450	0	z	373
좌우반구com(split BVF)_3	11	1	<?xml version="1.0"?>\n<Clock xmlns:dt="urn:schemas-microsoft-com:datatypes"><Description dt:dt="string">E-Prime Primary Realtime Clock</Description><StartTime><Timestamp dt:dt="int">0</Timestamp><DateUtc dt:dt="string">2020-10-14T06:57:27Z</DateUtc></StartTime><FrequencyChanges><FrequencyChange><Frequency dt:dt="r8">2699960000</Frequency><Timestamp dt:dt="r8">5.5556118092386E+15</Timestamp><Curr…	좌우반구com(split BVF)_3-011-1	60.021	1.0.0.167	1	-874766393	Professional	2.0.10.242	2.0.10.353	10-14-2020	2020-10-14 오전 6:57:27	15:57:27	2.0.10.248	303	1	z	정책	정	책	NULL	NULL	NULL	NULL	NULL	NULL	8	1	39	KSY	List3	0		0	0	856912	183		0	0	1	z	0	3	857095	0	z	240
좌우반구com(split BVF)_3	11	1	<?xml version="1.0"?>\n<Clock xmlns:dt="urn:schemas-microsoft-com:datatypes"><Description dt:dt="string">E-Prime Primary Realtime Clock</Description><StartTime><Timestamp dt:dt="int">0</Timestamp><DateUtc dt:dt="string">2020-10-14T06:57:27Z</DateUtc></StartTime><FrequencyChanges><FrequencyChange><Frequency dt:dt="r8">2699960000</Frequency><Timestamp dt:dt="r8">5.5556118092386E+15</Timestamp><Curr…	좌우반구com(split BVF)_3-011-1	60.021	1.0.0.167	1	-874766393	Professional	2.0.10.242	2.0.10.353	10-14-2020	2020-10-14 오전 6:57:27	15:57:27	2.0.10.248	249	2	{/}	제경	제	경	NULL	NULL	NULL	40	1	117	NULL	NULL	NULL	KSY3	List2	NULL	NULL	NULL	NULL	NULL	NULL	NULL	NULL	NULL	1	{/}	0	3	697550	0	{/}	787
좌우반구com(split BVF)_3	11	1	<?xml version="1.0"?>\n<Clock xmlns:dt="urn:schemas-microsoft-com:datatypes"><Description dt:dt="string">E-Prime Primary Realtime Clock</Description><StartTime><Timestamp dt:dt="int">0</Timestamp><DateUtc dt:dt="string">2020-10-14T06:57:27Z</DateUtc></StartTime><FrequencyChanges><FrequencyChange><Frequency dt:dt="r8">2699960000</Frequency><Timestamp dt:dt="r8">5.5556118092386E+15</Timestamp><Curr…	좌우반구com(split BVF)_3-011-1	60.021	1.0.0.167	1	-874766393	Professional	2.0.10.242	2.0.10.353	10-14-2020	2020-10-14 오전 6:57:27	15:57:27	2.0.10.248	171	1	z	제도	제	도	NULL	NULL	NULL	127	1	39	NULL	NULL	NULL	KSY	List2	0		0	-1	484774	184		0	0	1	z	0	4	484958	0	z	381
좌우반구com(split BVF)_3	11	1	<?xml version="1.0"?>\n<Clock xmlns:dt="urn:schemas-microsoft-com:datatypes"><Description dt:dt="string">E-Prime Primary Realtime Clock</Description><StartTime><Timestamp dt:dt="int">0</Timestamp><DateUtc dt:dt="string">2020-10-14T06:57:27Z</DateUtc></StartTime><FrequencyChanges><FrequencyChange><Frequency dt:dt="r8">2699960000</Frequency><Timestamp dt:dt="r8">5.5556118092386E+15</Timestamp><Curr…	좌우반구com(split BVF)_3-011-1	60.021	1.0.0.167	1	-874766393	Professional	2.0.10.242	2.0.10.353	10-14-2020	2020-10-14 오전 6:57:27	15:57:27	2.0.10.248	372	2	{/}	제란	제	란	NULL	NULL	NULL	NULL	NULL	NULL	130	1	108	KSY2	List3	NULL	NULL	NULL	NULL	NULL	NULL	NULL	NULL	NULL	1	{/}	0	3	1044380	0	{/}	762
좌우반구com(split BVF)_3	11	1	<?xml version="1.0"?>\n<Clock xmlns:dt="urn:schemas-microsoft-com:datatypes"><Description dt:dt="string">E-Prime Primary Realtime Clock</Description><StartTime><Timestamp dt:dt="int">0</Timestamp><DateUtc dt:dt="string">2020-10-14T06:57:27Z</DateUtc></StartTime><FrequencyChanges><FrequencyChange><Frequency dt:dt="r8">2699960000</Frequency><Timestamp dt:dt="r8">5.5556118092386E+15</Timestamp><Curr…	좌우반구com(split BVF)_3-011-1	60.021	1.0.0.167	1	-874766393	Professional	2.0.10.242	2.0.10.353	10-14-2020	2020-10-14 오전 6:57:27	15:57:27	2.0.10.248	25	1	z	제안	제	안	26	1	25	NULL	NULL	NULL	NULL	NULL	NULL	KSY	List1	0		0	-1	84963	183		0	0	1	z	1	3	85146	0	z	332
좌우반구com(split BVF)_3	11	1	<?xml version="1.0"?>\n<Clock xmlns:dt="urn:schemas-microsoft-com:datatypes"><Description dt:dt="string">E-Prime Primary Realtime Clock</Description><StartTime><Timestamp dt:dt="int">0</Timestamp><DateUtc dt:dt="string">2020-10-14T06:57:27Z</DateUtc></StartTime><FrequencyChanges><FrequencyChange><Frequency dt:dt="r8">2699960000</Frequency><Timestamp dt:dt="r8">5.5556118092386E+15</Timestamp><Curr…	좌우반구com(split BVF)_3-011-1	60.021	1.0.0.167	1	-874766393	Professional	2.0.10.242	2.0.10.353	10-14-2020	2020-10-14 오전 6:57:27	15:57:27	2.0.10.248	309	1	z	제품	제	품	NULL	NULL	NULL	NULL	NULL	NULL	38	1	45	KSY	List3	0		0	-1	872956	183		0	0	1	z	0	3	873139	0	z	372
좌우반구com(split BVF)_3	11	1	<?xml version="1.0"?>\n<Clock xmlns:dt="urn:schemas-microsoft-com:datatypes"><Description dt:dt="string">E-Prime Primary Realtime Clock</Description><StartTime><Timestamp dt:dt="int">0</Timestamp><DateUtc dt:dt="string">2020-10-14T06:57:27Z</DateUtc></StartTime><FrequencyChanges><FrequencyChange><Frequency dt:dt="r8">2699960000</Frequency><Timestamp dt:dt="r8">5.5556118092386E+15</Timestamp><Curr…	좌우반구com(split BVF)_3-011-1	60.021	1.0.0.167	1	-874766393	Professional	2.0.10.242	2.0.10.353	10-14-2020	2020-10-14 오전 6:57:27	15:57:27	2.0.10.248	302	1	z	조건	조	건	NULL	NULL	NULL	NULL	NULL	NULL	116	1	38	KSY	List3	0		0	0	854413	183		0	0	1	z	0	3	854596	0	z	292
좌우반구com(split BVF)_3	11	1	<?xml version="1.0"?>\n<Clock xmlns:dt="urn:schemas-microsoft-com:datatypes"><Description dt:dt="string">E-Prime Primary Realtime Clock</Description><StartTime><Timestamp dt:dt="int">0</Timestamp><DateUtc dt:dt="string">2020-10-14T06:57:27Z</DateUtc></StartTime><FrequencyChanges><FrequencyChange><Frequency dt:dt="r8">2699960000</Frequency><Timestamp dt:dt="r8">5.5556118092386E+15</Timestamp><Curr…	좌우반구com(split BVF)_3-011-1	60.021	1.0.0.167	1	-874766393	Professional	2.0.10.242	2.0.10.353	10-14-2020	2020-10-14 오전 6:57:27	15:57:27	2.0.10.248	325	1	z	조례	조	례	NULL	NULL	NULL	NULL	NULL	NULL	68	1	61	KSY	List3	0		1	-1	916124	184		0	0	1	z	0	4	916308	0	z	443
좌우반구com(split BVF)_3	11	1	<?xml version="1.0"?>\n<Clock xmlns:dt="urn:schemas-microsoft-com:datatypes"><Description dt:dt="string">E-Prime Primary Realtime Clock</Description><StartTime><Timestamp dt:dt="int">0</Timestamp><DateUtc dt:dt="string">2020-10-14T06:57:27Z</DateUtc></StartTime><FrequencyChanges><FrequencyChange><Frequency dt:dt="r8">2699960000</Frequency><Timestamp dt:dt="r8">5.5556118092386E+15</Timestamp><Curr…	좌우반구com(split BVF)_3-011-1	60.021	1.0.0.167	1	-874766393	Professional	2.0.10.242	2.0.10.353	10-14-2020	2020-10-14 오전 6:57:27	15:57:27	2.0.10.248	304	1	z	조직	조	직	NULL	NULL	NULL	NULL	NULL	NULL	30	1	40	KSY	List3	0		0	-1	859361	183		0	0	1	z	0	3	859544	0	z	231
좌우반구com(split BVF)_3	11	1	<?xml version="1.0"?>\n<Clock xmlns:dt="urn:schemas-microsoft-com:datatypes"><Description dt:dt="string">E-Prime Primary Realtime Clock</Description><StartTime><Timestamp dt:dt="int">0</Timestamp><DateUtc dt:dt="string">2020-10-14T06:57:27Z</DateUtc></StartTime><FrequencyChanges><FrequencyChange><Frequency dt:dt="r8">2699960000</Frequency><Timestamp dt:dt="r8">5.5556118092386E+15</Timestamp><Curr…	좌우반구com(split BVF)_3-011-1	60.021	1.0.0.167	1	-874766393	Professional	2.0.10.242	2.0.10.353	10-14-2020	2020-10-14 오전 6:57:27	15:57:27	2.0.10.248	269	1	z	종류	종	류	NULL	NULL	NULL	NULL	NULL	NULL	114	1	5	KSY	List3	0		0	0	765727	183		0	0	1	z	0	3	765910	0	z	322
좌우반구com(split BVF)_3	11	1	<?xml version="1.0"?>\n<Clock xmlns:dt="urn:schemas-microsoft-com:datatypes"><Description dt:dt="string">E-Prime Primary Realtime Clock</Description><StartTime><Timestamp dt:dt="int">0</Timestamp><DateUtc dt:dt="string">2020-10-14T06:57:27Z</DateUtc></StartTime><FrequencyChanges><FrequencyChange><Frequency dt:dt="r8">2699960000</Frequency><Timestamp dt:dt="r8">5.5556118092386E+15</Timestamp><Curr…	좌우반구com(split BVF)_3-011-1	60.021	1.0.0.167	1	-874766393	Professional	2.0.10.242	2.0.10.353	10-14-2020	2020-10-14 오전 6:57:27	15:57:27	2.0.10.248	326	2	{/}	종백	종	백	NULL	NULL	NULL	NULL	NULL	NULL	74	1	62	KSY3	List3	NULL	NULL	NULL	NULL	NULL	NULL	NULL	NULL	NULL	0	{/}	0	3	918957	0	z	803
좌우반구com(split BVF)_3	11	1	<?xml version="1.0"?>\n<Clock xmlns:dt="urn:schemas-microsoft-com:datatypes"><Description dt:dt="string">E-Prime Primary Realtime Clock</Description><StartTime><Timestamp dt:dt="int">0</Timestamp><DateUtc dt:dt="string">2020-10-14T06:57:27Z</DateUtc></StartTime><FrequencyChanges><FrequencyChange><Frequency dt:dt="r8">2699960000</Frequency><Timestamp dt:dt="r8">5.5556118092386E+15</Timestamp><Curr…	좌우반구com(split BVF)_3-011-1	60.021	1.0.0.167	1	-874766393	Professional	2.0.10.242	2.0.10.353	10-14-2020	2020-10-14 오전 6:57:27	15:57:27	2.0.10.248	245	2	{/}	죽거	죽	거	NULL	NULL	NULL	112	1	113	NULL	NULL	NULL	KSY	List2	0		0	0	686388	183		0	0	1	{/}	0	3	686571	0	{/}	470
좌우반구com(split BVF)_3	11	1	<?xml version="1.0"?>\n<Clock xmlns:dt="urn:schemas-microsoft-com:datatypes"><Description dt:dt="string">E-Prime Primary Realtime Clock</Description><StartTime><Timestamp dt:dt="int">0</Timestamp><DateUtc dt:dt="string">2020-10-14T06:57:27Z</DateUtc></StartTime><FrequencyChanges><FrequencyChange><Frequency dt:dt="r8">2699960000</Frequency><Timestamp dt:dt="r8">5.5556118092386E+15</Timestamp><Curr…	좌우반구com(split BVF)_3-011-1	60.021	1.0.0.167	1	-874766393	Professional	2.0.10.242	2.0.10.353	10-14-2020	2020-10-14 오전 6:57:27	15:57:27	2.0.10.248	209	1	z	죽음	죽	음	NULL	NULL	NULL	97	1	77	NULL	NULL	NULL	KSY	List2	0		1	-1	586755	184		0	0	1	z	0	4	586939	0	z	295
좌우반구com(split BVF)_3	11	1	<?xml version="1.0"?>\n<Clock xmlns:dt="urn:schemas-microsoft-com:datatypes"><Description dt:dt="string">E-Prime Primary Realtime Clock</Description><StartTime><Timestamp dt:dt="int">0</Timestamp><DateUtc dt:dt="string">2020-10-14T06:57:27Z</DateUtc></StartTime><FrequencyChanges><FrequencyChange><Frequency dt:dt="r8">2699960000</Frequency><Timestamp dt:dt="r8">5.5556118092386E+15</Timestamp><Curr…	좌우반구com(split BVF)_3-011-1	60.021	1.0.0.167	1	-874766393	Professional	2.0.10.242	2.0.10.353	10-14-2020	2020-10-14 오전 6:57:27	15:57:27	2.0.10.248	162	1	z	준거	준	거	NULL	NULL	NULL	61	1	30	NULL	NULL	NULL	KSY	List2	0		0	-1	460066	183		0	0	1	z	1	3	460249	0	z	554
좌우반구com(split BVF)_3	11	1	<?xml version="1.0"?>\n<Clock xmlns:dt="urn:schemas-microsoft-com:datatypes"><Description dt:dt="string">E-Prime Primary Realtime Clock</Description><StartTime><Timestamp dt:dt="int">0</Timestamp><DateUtc dt:dt="string">2020-10-14T06:57:27Z</DateUtc></StartTime><FrequencyChanges><FrequencyChange><Frequency dt:dt="r8">2699960000</Frequency><Timestamp dt:dt="r8">5.5556118092386E+15</Timestamp><Curr…	좌우반구com(split BVF)_3-011-1	60.021	1.0.0.167	1	-874766393	Professional	2.0.10.242	2.0.10.353	10-14-2020	2020-10-14 오전 6:57:27	15:57:27	2.0.10.248	282	2	{/}	증력	증	력	NULL	NULL	NULL	NULL	NULL	NULL	35	1	18	KSY3	List3	NULL	NULL	NULL	NULL	NULL	NULL	NULL	NULL	NULL	0	{/}	0	3	800898	0	z	806
좌우반구com(split BVF)_3	11	1	<?xml version="1.0"?>\n<Clock xmlns:dt="urn:schemas-microsoft-com:datatypes"><Description dt:dt="string">E-Prime Primary Realtime Clock</Description><StartTime><Timestamp dt:dt="int">0</Timestamp><DateUtc dt:dt="string">2020-10-14T06:57:27Z</DateUtc></StartTime><FrequencyChanges><FrequencyChange><Frequency dt:dt="r8">2699960000</Frequency><Timestamp dt:dt="r8">5.5556118092386E+15</Timestamp><Curr…	좌우반구com(split BVF)_3-011-1	60.021	1.0.0.167	1	-874766393	Professional	2.0.10.242	2.0.10.353	10-14-2020	2020-10-14 오전 6:57:27	15:57:27	2.0.10.248	333	1	z	증인	증	인	NULL	NULL	NULL	NULL	NULL	NULL	78	1	69	KSY	List3	0		1	-1	938083	184		0	0	1	z	0	4	938267	0	z	373
좌우반구com(split BVF)_3	11	1	<?xml version="1.0"?>\n<Clock xmlns:dt="urn:schemas-microsoft-com:datatypes"><Description dt:dt="string">E-Prime Primary Realtime Clock</Description><StartTime><Timestamp dt:dt="int">0</Timestamp><DateUtc dt:dt="string">2020-10-14T06:57:27Z</DateUtc></StartTime><FrequencyChanges><FrequencyChange><Frequency dt:dt="r8">2699960000</Frequency><Timestamp dt:dt="r8">5.5556118092386E+15</Timestamp><Curr…	좌우반구com(split BVF)_3-011-1	60.021	1.0.0.167	1	-874766393	Professional	2.0.10.242	2.0.10.353	10-14-2020	2020-10-14 오전 6:57:27	15:57:27	2.0.10.248	214	2	{/}	지님	지	님	NULL	NULL	NULL	44	1	82	NULL	NULL	NULL	KSY3	List2	NULL	NULL	NULL	NULL	NULL	NULL	NULL	NULL	NULL	1	{/}	0	3	600334	0	{/}	596
좌우반구com(split BVF)_3	11	1	<?xml version="1.0"?>\n<Clock xmlns:dt="urn:schemas-microsoft-com:datatypes"><Description dt:dt="string">E-Prime Primary Realtime Clock</Description><StartTime><Timestamp dt:dt="int">0</Timestamp><DateUtc dt:dt="string">2020-10-14T06:57:27Z</DateUtc></StartTime><FrequencyChanges><FrequencyChange><Frequency dt:dt="r8">2699960000</Frequency><Timestamp dt:dt="r8">5.5556118092386E+15</Timestamp><Curr…	좌우반구com(split BVF)_3-011-1	60.021	1.0.0.167	1	-874766393	Professional	2.0.10.242	2.0.10.353	10-14-2020	2020-10-14 오전 6:57:27	15:57:27	2.0.10.248	379	1	z	지적	지	적	NULL	NULL	NULL	NULL	NULL	NULL	21	1	115	KSY	List3	0		1	-1	1063323	184		0	0	1	z	0	4	1063507	0	z	283
좌우반구com(split BVF)_3	11	1	<?xml version="1.0"?>\n<Clock xmlns:dt="urn:schemas-microsoft-com:datatypes"><Description dt:dt="string">E-Prime Primary Realtime Clock</Description><StartTime><Timestamp dt:dt="int">0</Timestamp><DateUtc dt:dt="string">2020-10-14T06:57:27Z</DateUtc></StartTime><FrequencyChanges><FrequencyChange><Frequency dt:dt="r8">2699960000</Frequency><Timestamp dt:dt="r8">5.5556118092386E+15</Timestamp><Curr…	좌우반구com(split BVF)_3-011-1	60.021	1.0.0.167	1	-874766393	Professional	2.0.10.242	2.0.10.353	10-14-2020	2020-10-14 오전 6:57:27	15:57:27	2.0.10.248	307	1	z	지표	지	표	NULL	NULL	NULL	NULL	NULL	NULL	118	1	43	KSY	List3	0		0	-1	867258	183		0	0	1	z	0	3	867441	0	z	558
좌우반구com(split BVF)_3	11	1	<?xml version="1.0"?>\n<Clock xmlns:dt="urn:schemas-microsoft-com:datatypes"><Description dt:dt="string">E-Prime Primary Realtime Clock</Description><StartTime><Timestamp dt:dt="int">0</Timestamp><DateUtc dt:dt="string">2020-10-14T06:57:27Z</DateUtc></StartTime><FrequencyChanges><FrequencyChange><Frequency dt:dt="r8">2699960000</Frequency><Timestamp dt:dt="r8">5.5556118092386E+15</Timestamp><Curr…	좌우반구com(split BVF)_3-011-1	60.021	1.0.0.167	1	-874766393	Professional	2.0.10.242	2.0.10.353	10-14-2020	2020-10-14 오전 6:57:27	15:57:27	2.0.10.248	262	1	z	지혜	지	혜	NULL	NULL	NULL	122	1	130	NULL	NULL	NULL	KSY	List2	0		1	-1	732871	184		0	0	1	z	0	4	733055	0	z	338
좌우반구com(split BVF)_3	11	1	<?xml version="1.0"?>\n<Clock xmlns:dt="urn:schemas-microsoft-com:datatypes"><Description dt:dt="string">E-Prime Primary Realtime Clock</Description><StartTime><Timestamp dt:dt="int">0</Timestamp><DateUtc dt:dt="string">2020-10-14T06:57:27Z</DateUtc></StartTime><FrequencyChanges><FrequencyChange><Frequency dt:dt="r8">2699960000</Frequency><Timestamp dt:dt="r8">5.5556118092386E+15</Timestamp><Curr…	좌우반구com(split BVF)_3-011-1	60.021	1.0.0.167	1	-874766393	Professional	2.0.10.242	2.0.10.353	10-14-2020	2020-10-14 오전 6:57:27	15:57:27	2.0.10.248	232	2	{/}	직매	직	매	NULL	NULL	NULL	87	1	100	NULL	NULL	NULL	KSY	List2	0		0	-1	648967	183		0	0	0	{/}	1	3	649150	0	z	443
좌우반구com(split BVF)_3	11	1	<?xml version="1.0"?>\n<Clock xmlns:dt="urn:schemas-microsoft-com:datatypes"><Description dt:dt="string">E-Prime Primary Realtime Clock</Description><StartTime><Timestamp dt:dt="int">0</Timestamp><DateUtc dt:dt="string">2020-10-14T06:57:27Z</DateUtc></StartTime><FrequencyChanges><FrequencyChange><Frequency dt:dt="r8">2699960000</Frequency><Timestamp dt:dt="r8">5.5556118092386E+15</Timestamp><Curr…	좌우반구com(split BVF)_3-011-1	60.021	1.0.0.167	1	-874766393	Professional	2.0.10.242	2.0.10.353	10-14-2020	2020-10-14 오전 6:57:27	15:57:27	2.0.10.248	2	1	z	직장	직	장	72	1	2	NULL	NULL	NULL	NULL	NULL	NULL	KSY	List1	0		0	0	24551	183		0	0	1	z	0	3	24734	0	z	249
좌우반구com(split BVF)_3	11	1	<?xml version="1.0"?>\n<Clock xmlns:dt="urn:schemas-microsoft-com:datatypes"><Description dt:dt="string">E-Prime Primary Realtime Clock</Description><StartTime><Timestamp dt:dt="int">0</Timestamp><DateUtc dt:dt="string">2020-10-14T06:57:27Z</DateUtc></StartTime><FrequencyChanges><FrequencyChange><Frequency dt:dt="r8">2699960000</Frequency><Timestamp dt:dt="r8">5.5556118092386E+15</Timestamp><Curr…	좌우반구com(split BVF)_3-011-1	60.021	1.0.0.167	1	-874766393	Professional	2.0.10.242	2.0.10.353	10-14-2020	2020-10-14 오전 6:57:27	15:57:27	2.0.10.248	115	2	{/}	진회	진	회	1	1	115	NULL	NULL	NULL	NULL	NULL	NULL	KSY3	List1	NULL	NULL	NULL	NULL	NULL	NULL	NULL	NULL	NULL	0	{/}	0	3	325463	0	z	597
좌우반구com(split BVF)_3	11	1	<?xml version="1.0"?>\n<Clock xmlns:dt="urn:schemas-microsoft-com:datatypes"><Description dt:dt="string">E-Prime Primary Realtime Clock</Description><StartTime><Timestamp dt:dt="int">0</Timestamp><DateUtc dt:dt="string">2020-10-14T06:57:27Z</DateUtc></StartTime><FrequencyChanges><FrequencyChange><Frequency dt:dt="r8">2699960000</Frequency><Timestamp dt:dt="r8">5.5556118092386E+15</Timestamp><Curr…	좌우반구com(split BVF)_3-011-1	60.021	1.0.0.167	1	-874766393	Professional	2.0.10.242	2.0.10.353	10-14-2020	2020-10-14 오전 6:57:27	15:57:27	2.0.10.248	341	1	z	질서	질	서	NULL	NULL	NULL	NULL	NULL	NULL	22	1	77	KSY	List3	0		0	-1	960126	183		0	0	1	z	0	3	960309	0	z	425
좌우반구com(split BVF)_3	11	1	<?xml version="1.0"?>\n<Clock xmlns:dt="urn:schemas-microsoft-com:datatypes"><Description dt:dt="string">E-Prime Primary Realtime Clock</Description><StartTime><Timestamp dt:dt="int">0</Timestamp><DateUtc dt:dt="string">2020-10-14T06:57:27Z</DateUtc></StartTime><FrequencyChanges><FrequencyChange><Frequency dt:dt="r8">2699960000</Frequency><Timestamp dt:dt="r8">5.5556118092386E+15</Timestamp><Curr…	좌우반구com(split BVF)_3-011-1	60.021	1.0.0.167	1	-874766393	Professional	2.0.10.242	2.0.10.353	10-14-2020	2020-10-14 오전 6:57:27	15:57:27	2.0.10.248	270	1	z	차량	차	량	NULL	NULL	NULL	NULL	NULL	NULL	96	1	6	KSY	List3	0		0	-1	768259	183		0	0	1	z	1	3	768442	0	z	382
좌우반구com(split BVF)_3	11	1	<?xml version="1.0"?>\n<Clock xmlns:dt="urn:schemas-microsoft-com:datatypes"><Description dt:dt="string">E-Prime Primary Realtime Clock</Description><StartTime><Timestamp dt:dt="int">0</Timestamp><DateUtc dt:dt="string">2020-10-14T06:57:27Z</DateUtc></StartTime><FrequencyChanges><FrequencyChange><Frequency dt:dt="r8">2699960000</Frequency><Timestamp dt:dt="r8">5.5556118092386E+15</Timestamp><Curr…	좌우반구com(split BVF)_3-011-1	60.021	1.0.0.167	1	-874766393	Professional	2.0.10.242	2.0.10.353	10-14-2020	2020-10-14 오전 6:57:27	15:57:27	2.0.10.248	7	1	z	차익	차	익	47	1	7	NULL	NULL	NULL	NULL	NULL	NULL	KSY	List1	0		0	-1	37396	183		0	0	0	z	1	3	37579	0	{/}	460
좌우반구com(split BVF)_3	11	1	<?xml version="1.0"?>\n<Clock xmlns:dt="urn:schemas-microsoft-com:datatypes"><Description dt:dt="string">E-Prime Primary Realtime Clock</Description><StartTime><Timestamp dt:dt="int">0</Timestamp><DateUtc dt:dt="string">2020-10-14T06:57:27Z</DateUtc></StartTime><FrequencyChanges><FrequencyChange><Frequency dt:dt="r8">2699960000</Frequency><Timestamp dt:dt="r8">5.5556118092386E+15</Timestamp><Curr…	좌우반구com(split BVF)_3-011-1	60.021	1.0.0.167	1	-874766393	Professional	2.0.10.242	2.0.10.353	10-14-2020	2020-10-14 오전 6:57:27	15:57:27	2.0.10.248	114	2	{/}	착반	착	반	30	1	114	NULL	NULL	NULL	NULL	NULL	NULL	KSY3	List1	NULL	NULL	NULL	NULL	NULL	NULL	NULL	NULL	NULL	0	{/}	0	3	322314	0	z	938
좌우반구com(split BVF)_3	11	1	<?xml version="1.0"?>\n<Clock xmlns:dt="urn:schemas-microsoft-com:datatypes"><Description dt:dt="string">E-Prime Primary Realtime Clock</Description><StartTime><Timestamp dt:dt="int">0</Timestamp><DateUtc dt:dt="string">2020-10-14T06:57:27Z</DateUtc></StartTime><FrequencyChanges><FrequencyChange><Frequency dt:dt="r8">2699960000</Frequency><Timestamp dt:dt="r8">5.5556118092386E+15</Timestamp><Curr…	좌우반구com(split BVF)_3-011-1	60.021	1.0.0.167	1	-874766393	Professional	2.0.10.242	2.0.10.353	10-14-2020	2020-10-14 오전 6:57:27	15:57:27	2.0.10.248	112	1	z	책임	책	임	112	1	112	NULL	NULL	NULL	NULL	NULL	NULL	KSY	List1	0		0	-1	316949	183		0	0	1	z	1	3	317132	0	z	336
좌우반구com(split BVF)_3	11	1	<?xml version="1.0"?>\n<Clock xmlns:dt="urn:schemas-microsoft-com:datatypes"><Description dt:dt="string">E-Prime Primary Realtime Clock</Description><StartTime><Timestamp dt:dt="int">0</Timestamp><DateUtc dt:dt="string">2020-10-14T06:57:27Z</DateUtc></StartTime><FrequencyChanges><FrequencyChange><Frequency dt:dt="r8">2699960000</Frequency><Timestamp dt:dt="r8">5.5556118092386E+15</Timestamp><Curr…	좌우반구com(split BVF)_3-011-1	60.021	1.0.0.167	1	-874766393	Professional	2.0.10.242	2.0.10.353	10-14-2020	2020-10-14 오전 6:57:27	15:57:27	2.0.10.248	15	2	{/}	책희	책	희	104	1	15	NULL	NULL	NULL	NULL	NULL	NULL	KSY	List1	0		0	0	58539	183		0	0	1	{/}	0	3	58722	0	{/}	413
좌우반구com(split BVF)_3	11	1	<?xml version="1.0"?>\n<Clock xmlns:dt="urn:schemas-microsoft-com:datatypes"><Description dt:dt="string">E-Prime Primary Realtime Clock</Description><StartTime><Timestamp dt:dt="int">0</Timestamp><DateUtc dt:dt="string">2020-10-14T06:57:27Z</DateUtc></StartTime><FrequencyChanges><FrequencyChange><Frequency dt:dt="r8">2699960000</Frequency><Timestamp dt:dt="r8">5.5556118092386E+15</Timestamp><Curr…	좌우반구com(split BVF)_3-011-1	60.021	1.0.0.167	1	-874766393	Professional	2.0.10.242	2.0.10.353	10-14-2020	2020-10-14 오전 6:57:27	15:57:27	2.0.10.248	243	2	{/}	청휘	청	휘	NULL	NULL	NULL	1	1	111	NULL	NULL	NULL	KSY2	List2	NULL	NULL	NULL	NULL	NULL	NULL	NULL	NULL	NULL	0	{/}	0	3	681156	0	z	717
좌우반구com(split BVF)_3	11	1	<?xml version="1.0"?>\n<Clock xmlns:dt="urn:schemas-microsoft-com:datatypes"><Description dt:dt="string">E-Prime Primary Realtime Clock</Description><StartTime><Timestamp dt:dt="int">0</Timestamp><DateUtc dt:dt="string">2020-10-14T06:57:27Z</DateUtc></StartTime><FrequencyChanges><FrequencyChange><Frequency dt:dt="r8">2699960000</Frequency><Timestamp dt:dt="r8">5.5556118092386E+15</Timestamp><Curr…	좌우반구com(split BVF)_3-011-1	60.021	1.0.0.167	1	-874766393	Professional	2.0.10.242	2.0.10.353	10-14-2020	2020-10-14 오전 6:57:27	15:57:27	2.0.10.248	79	2	{/}	체행	체	행	3	1	79	NULL	NULL	NULL	NULL	NULL	NULL	KSY2	List1	NULL	NULL	NULL	NULL	NULL	NULL	NULL	NULL	NULL	0	{/}	0	3	228680	0	z	541
좌우반구com(split BVF)_3	11	1	<?xml version="1.0"?>\n<Clock xmlns:dt="urn:schemas-microsoft-com:datatypes"><Description dt:dt="string">E-Prime Primary Realtime Clock</Description><StartTime><Timestamp dt:dt="int">0</Timestamp><DateUtc dt:dt="string">2020-10-14T06:57:27Z</DateUtc></StartTime><FrequencyChanges><FrequencyChange><Frequency dt:dt="r8">2699960000</Frequency><Timestamp dt:dt="r8">5.5556118092386E+15</Timestamp><Curr…	좌우반구com(split BVF)_3-011-1	60.021	1.0.0.167	1	-874766393	Professional	2.0.10.242	2.0.10.353	10-14-2020	2020-10-14 오전 6:57:27	15:57:27	2.0.10.248	298	1	z	체험	체	험	NULL	NULL	NULL	NULL	NULL	NULL	61	1	34	KSY	List3	0		0	-1	843383	183		0	0	1	z	1	3	843566	0	z	778
좌우반구com(split BVF)_3	11	1	<?xml version="1.0"?>\n<Clock xmlns:dt="urn:schemas-microsoft-com:datatypes"><Description dt:dt="string">E-Prime Primary Realtime Clock</Description><StartTime><Timestamp dt:dt="int">0</Timestamp><DateUtc dt:dt="string">2020-10-14T06:57:27Z</DateUtc></StartTime><FrequencyChanges><FrequencyChange><Frequency dt:dt="r8">2699960000</Frequency><Timestamp dt:dt="r8">5.5556118092386E+15</Timestamp><Curr…	좌우반구com(split BVF)_3-011-1	60.021	1.0.0.167	1	-874766393	Professional	2.0.10.242	2.0.10.353	10-14-2020	2020-10-14 오전 6:57:27	15:57:27	2.0.10.248	284	1	z	최고	최	고	NULL	NULL	NULL	NULL	NULL	NULL	39	1	20	KSY	List3	0		0	-1	806596	183		0	0	1	z	0	3	806779	0	z	349
좌우반구com(split BVF)_3	11	1	<?xml version="1.0"?>\n<Clock xmlns:dt="urn:schemas-microsoft-com:datatypes"><Description dt:dt="string">E-Prime Primary Realtime Clock</Description><StartTime><Timestamp dt:dt="int">0</Timestamp><DateUtc dt:dt="string">2020-10-14T06:57:27Z</DateUtc></StartTime><FrequencyChanges><FrequencyChange><Frequency dt:dt="r8">2699960000</Frequency><Timestamp dt:dt="r8">5.5556118092386E+15</Timestamp><Curr…	좌우반구com(split BVF)_3-011-1	60.021	1.0.0.167	1	-874766393	Professional	2.0.10.242	2.0.10.353	10-14-2020	2020-10-14 오전 6:57:27	15:57:27	2.0.10.248	168	2	{/}	최여	최	여	NULL	NULL	NULL	38	1	36	NULL	NULL	NULL	KSY2	List2	NULL	NULL	NULL	NULL	NULL	NULL	NULL	NULL	NULL	1	{/}	0	3	477110	0	{/}	549
좌우반구com(split BVF)_3	11	1	<?xml version="1.0"?>\n<Clock xmlns:dt="urn:schemas-microsoft-com:datatypes"><Description dt:dt="string">E-Prime Primary Realtime Clock</Description><StartTime><Timestamp dt:dt="int">0</Timestamp><DateUtc dt:dt="string">2020-10-14T06:57:27Z</DateUtc></StartTime><FrequencyChanges><FrequencyChange><Frequency dt:dt="r8">2699960000</Frequency><Timestamp dt:dt="r8">5.5556118092386E+15</Timestamp><Curr…	좌우반구com(split BVF)_3-011-1	60.021	1.0.0.167	1	-874766393	Professional	2.0.10.242	2.0.10.353	10-14-2020	2020-10-14 오전 6:57:27	15:57:27	2.0.10.248	195	2	{/}	최횟	최	횟	NULL	NULL	NULL	50	1	63	NULL	NULL	NULL	KSY2	List2	NULL	NULL	NULL	NULL	NULL	NULL	NULL	NULL	NULL	1	{/}	0	3	548502	0	{/}	724
좌우반구com(split BVF)_3	11	1	<?xml version="1.0"?>\n<Clock xmlns:dt="urn:schemas-microsoft-com:datatypes"><Description dt:dt="string">E-Prime Primary Realtime Clock</Description><StartTime><Timestamp dt:dt="int">0</Timestamp><DateUtc dt:dt="string">2020-10-14T06:57:27Z</DateUtc></StartTime><FrequencyChanges><FrequencyChange><Frequency dt:dt="r8">2699960000</Frequency><Timestamp dt:dt="r8">5.5556118092386E+15</Timestamp><Curr…	좌우반구com(split BVF)_3-011-1	60.021	1.0.0.167	1	-874766393	Professional	2.0.10.242	2.0.10.353	10-14-2020	2020-10-14 오전 6:57:27	15:57:27	2.0.10.248	182	2	{/}	축허	축	허	NULL	NULL	NULL	65	1	50	NULL	NULL	NULL	KSY3	List2	NULL	NULL	NULL	NULL	NULL	NULL	NULL	NULL	NULL	0	{/}	1	3	513947	0	z	504
좌우반구com(split BVF)_3	11	1	<?xml version="1.0"?>\n<Clock xmlns:dt="urn:schemas-microsoft-com:datatypes"><Description dt:dt="string">E-Prime Primary Realtime Clock</Description><StartTime><Timestamp dt:dt="int">0</Timestamp><DateUtc dt:dt="string">2020-10-14T06:57:27Z</DateUtc></StartTime><FrequencyChanges><FrequencyChange><Frequency dt:dt="r8">2699960000</Frequency><Timestamp dt:dt="r8">5.5556118092386E+15</Timestamp><Curr…	좌우반구com(split BVF)_3-011-1	60.021	1.0.0.167	1	-874766393	Professional	2.0.10.242	2.0.10.353	10-14-2020	2020-10-14 오전 6:57:27	15:57:27	2.0.10.248	167	2	{/}	축헤	축	헤	NULL	NULL	NULL	77	1	35	NULL	NULL	NULL	KSY3	List2	NULL	NULL	NULL	NULL	NULL	NULL	NULL	NULL	NULL	1	{/}	0	4	473795	0	{/}	1112
좌우반구com(split BVF)_3	11	1	<?xml version="1.0"?>\n<Clock xmlns:dt="urn:schemas-microsoft-com:datatypes"><Description dt:dt="string">E-Prime Primary Realtime Clock</Description><StartTime><Timestamp dt:dt="int">0</Timestamp><DateUtc dt:dt="string">2020-10-14T06:57:27Z</DateUtc></StartTime><FrequencyChanges><FrequencyChange><Frequency dt:dt="r8">2699960000</Frequency><Timestamp dt:dt="r8">5.5556118092386E+15</Timestamp><Curr…	좌우반구com(split BVF)_3-011-1	60.021	1.0.0.167	1	-874766393	Professional	2.0.10.242	2.0.10.353	10-14-2020	2020-10-14 오전 6:57:27	15:57:27	2.0.10.248	275	2	{/}	축희	축	희	NULL	NULL	NULL	NULL	NULL	NULL	34	1	11	KSY	List3	0		0	-1	781338	183		0	0	0	{/}	0	3	781521	0	z	287
좌우반구com(split BVF)_3	11	1	<?xml version="1.0"?>\n<Clock xmlns:dt="urn:schemas-microsoft-com:datatypes"><Description dt:dt="string">E-Prime Primary Realtime Clock</Description><StartTime><Timestamp dt:dt="int">0</Timestamp><DateUtc dt:dt="string">2020-10-14T06:57:27Z</DateUtc></StartTime><FrequencyChanges><FrequencyChange><Frequency dt:dt="r8">2699960000</Frequency><Timestamp dt:dt="r8">5.5556118092386E+15</Timestamp><Curr…	좌우반구com(split BVF)_3-011-1	60.021	1.0.0.167	1	-874766393	Professional	2.0.10.242	2.0.10.353	10-14-2020	2020-10-14 오전 6:57:27	15:57:27	2.0.10.248	221	2	{/}	측개	측	개	NULL	NULL	NULL	74	1	89	NULL	NULL	NULL	KSY3	List2	NULL	NULL	NULL	NULL	NULL	NULL	NULL	NULL	NULL	1	{/}	1	3	618994	0	{/}	744
좌우반구com(split BVF)_3	11	1	<?xml version="1.0"?>\n<Clock xmlns:dt="urn:schemas-microsoft-com:datatypes"><Description dt:dt="string">E-Prime Primary Realtime Clock</Description><StartTime><Timestamp dt:dt="int">0</Timestamp><DateUtc dt:dt="string">2020-10-14T06:57:27Z</DateUtc></StartTime><FrequencyChanges><FrequencyChange><Frequency dt:dt="r8">2699960000</Frequency><Timestamp dt:dt="r8">5.5556118092386E+15</Timestamp><Curr…	좌우반구com(split BVF)_3-011-1	60.021	1.0.0.167	1	-874766393	Professional	2.0.10.242	2.0.10.353	10-14-2020	2020-10-14 오전 6:57:27	15:57:27	2.0.10.248	150	1	z	치안	치	안	NULL	NULL	NULL	70	1	18	NULL	NULL	NULL	KSY	List2	0		0	0	427611	183		0	0	1	z	0	3	427794	0	z	409
좌우반구com(split BVF)_3	11	1	<?xml version="1.0"?>\n<Clock xmlns:dt="urn:schemas-microsoft-com:datatypes"><Description dt:dt="string">E-Prime Primary Realtime Clock</Description><StartTime><Timestamp dt:dt="int">0</Timestamp><DateUtc dt:dt="string">2020-10-14T06:57:27Z</DateUtc></StartTime><FrequencyChanges><FrequencyChange><Frequency dt:dt="r8">2699960000</Frequency><Timestamp dt:dt="r8">5.5556118092386E+15</Timestamp><Curr…	좌우반구com(split BVF)_3-011-1	60.021	1.0.0.167	1	-874766393	Professional	2.0.10.242	2.0.10.353	10-14-2020	2020-10-14 오전 6:57:27	15:57:27	2.0.10.248	226	2	{/}	치책	치	책	NULL	NULL	NULL	111	1	94	NULL	NULL	NULL	KSY2	List2	NULL	NULL	NULL	NULL	NULL	NULL	NULL	NULL	NULL	1	{/}	0	3	632723	0	{/}	1014
좌우반구com(split BVF)_3	11	1	<?xml version="1.0"?>\n<Clock xmlns:dt="urn:schemas-microsoft-com:datatypes"><Description dt:dt="string">E-Prime Primary Realtime Clock</Description><StartTime><Timestamp dt:dt="int">0</Timestamp><DateUtc dt:dt="string">2020-10-14T06:57:27Z</DateUtc></StartTime><FrequencyChanges><FrequencyChange><Frequency dt:dt="r8">2699960000</Frequency><Timestamp dt:dt="r8">5.5556118092386E+15</Timestamp><Curr…	좌우반구com(split BVF)_3-011-1	60.021	1.0.0.167	1	-874766393	Professional	2.0.10.242	2.0.10.353	10-14-2020	2020-10-14 오전 6:57:27	15:57:27	2.0.10.248	36	2	{/}	치향	치	향	40	1	36	NULL	NULL	NULL	NULL	NULL	NULL	KSY2	List1	NULL	NULL	NULL	NULL	NULL	NULL	NULL	NULL	NULL	1	{/}	0	3	114186	0	{/}	980
좌우반구com(split BVF)_3	11	1	<?xml version="1.0"?>\n<Clock xmlns:dt="urn:schemas-microsoft-com:datatypes"><Description dt:dt="string">E-Prime Primary Realtime Clock</Description><StartTime><Timestamp dt:dt="int">0</Timestamp><DateUtc dt:dt="string">2020-10-14T06:57:27Z</DateUtc></StartTime><FrequencyChanges><FrequencyChange><Frequency dt:dt="r8">2699960000</Frequency><Timestamp dt:dt="r8">5.5556118092386E+15</Timestamp><Curr…	좌우반구com(split BVF)_3-011-1	60.021	1.0.0.167	1	-874766393	Professional	2.0.10.242	2.0.10.353	10-14-2020	2020-10-14 오전 6:57:27	15:57:27	2.0.10.248	77	1	z	타격	타	격	119	1	77	NULL	NULL	NULL	NULL	NULL	NULL	KSY	List1	0		1	-1	223048	184		0	0	1	z	0	4	223232	0	z	405
좌우반구com(split BVF)_3	11	1	<?xml version="1.0"?>\n<Clock xmlns:dt="urn:schemas-microsoft-com:datatypes"><Description dt:dt="string">E-Prime Primary Realtime Clock</Description><StartTime><Timestamp dt:dt="int">0</Timestamp><DateUtc dt:dt="string">2020-10-14T06:57:27Z</DateUtc></StartTime><FrequencyChanges><FrequencyChange><Frequency dt:dt="r8">2699960000</Frequency><Timestamp dt:dt="r8">5.5556118092386E+15</Timestamp><Curr…	좌우반구com(split BVF)_3-011-1	60.021	1.0.0.167	1	-874766393	Professional	2.0.10.242	2.0.10.353	10-14-2020	2020-10-14 오전 6:57:27	15:57:27	2.0.10.248	43	1	z	탈퇴	탈	퇴	65	1	43	NULL	NULL	NULL	NULL	NULL	NULL	KSY	List1	0		0	0	133813	183		0	0	1	z	0	3	133996	0	z	402
좌우반구com(split BVF)_3	11	1	<?xml version="1.0"?>\n<Clock xmlns:dt="urn:schemas-microsoft-com:datatypes"><Description dt:dt="string">E-Prime Primary Realtime Clock</Description><StartTime><Timestamp dt:dt="int">0</Timestamp><DateUtc dt:dt="string">2020-10-14T06:57:27Z</DateUtc></StartTime><FrequencyChanges><FrequencyChange><Frequency dt:dt="r8">2699960000</Frequency><Timestamp dt:dt="r8">5.5556118092386E+15</Timestamp><Curr…	좌우반구com(split BVF)_3-011-1	60.021	1.0.0.167	1	-874766393	Professional	2.0.10.242	2.0.10.353	10-14-2020	2020-10-14 오전 6:57:27	15:57:27	2.0.10.248	231	2	{/}	태스	태	스	NULL	NULL	NULL	23	1	99	NULL	NULL	NULL	KSY2	List2	NULL	NULL	NULL	NULL	NULL	NULL	NULL	NULL	NULL	1	{/}	0	4	646435	0	{/}	510
좌우반구com(split BVF)_3	11	1	<?xml version="1.0"?>\n<Clock xmlns:dt="urn:schemas-microsoft-com:datatypes"><Description dt:dt="string">E-Prime Primary Realtime Clock</Description><StartTime><Timestamp dt:dt="int">0</Timestamp><DateUtc dt:dt="string">2020-10-14T06:57:27Z</DateUtc></StartTime><FrequencyChanges><FrequencyChange><Frequency dt:dt="r8">2699960000</Frequency><Timestamp dt:dt="r8">5.5556118092386E+15</Timestamp><Curr…	좌우반구com(split BVF)_3-011-1	60.021	1.0.0.167	1	-874766393	Professional	2.0.10.242	2.0.10.353	10-14-2020	2020-10-14 오전 6:57:27	15:57:27	2.0.10.248	152	1	z	택시	택	시	NULL	NULL	NULL	75	1	20	NULL	NULL	NULL	KSY	List2	0		1	-1	433175	184		0	0	1	z	0	4	433359	0	z	300
좌우반구com(split BVF)_3	11	1	<?xml version="1.0"?>\n<Clock xmlns:dt="urn:schemas-microsoft-com:datatypes"><Description dt:dt="string">E-Prime Primary Realtime Clock</Description><StartTime><Timestamp dt:dt="int">0</Timestamp><DateUtc dt:dt="string">2020-10-14T06:57:27Z</DateUtc></StartTime><FrequencyChanges><FrequencyChange><Frequency dt:dt="r8">2699960000</Frequency><Timestamp dt:dt="r8">5.5556118092386E+15</Timestamp><Curr…	좌우반구com(split BVF)_3-011-1	60.021	1.0.0.167	1	-874766393	Professional	2.0.10.242	2.0.10.353	10-14-2020	2020-10-14 오전 6:57:27	15:57:27	2.0.10.248	191	2	{/}	택정	택	정	NULL	NULL	NULL	9	1	59	NULL	NULL	NULL	KSY2	List2	NULL	NULL	NULL	NULL	NULL	NULL	NULL	NULL	NULL	0	{/}	0	3	537939	0	z	823
좌우반구com(split BVF)_3	11	1	<?xml version="1.0"?>\n<Clock xmlns:dt="urn:schemas-microsoft-com:datatypes"><Description dt:dt="string">E-Prime Primary Realtime Clock</Description><StartTime><Timestamp dt:dt="int">0</Timestamp><DateUtc dt:dt="string">2020-10-14T06:57:27Z</DateUtc></StartTime><FrequencyChanges><FrequencyChange><Frequency dt:dt="r8">2699960000</Frequency><Timestamp dt:dt="r8">5.5556118092386E+15</Timestamp><Curr…	좌우반구com(split BVF)_3-011-1	60.021	1.0.0.167	1	-874766393	Professional	2.0.10.242	2.0.10.353	10-14-2020	2020-10-14 오전 6:57:27	15:57:27	2.0.10.248	377	2	{/}	통락	통	락	NULL	NULL	NULL	NULL	NULL	NULL	17	1	113	KSY	List3	0		0	-1	1057742	183		0	0	0	{/}	0	3	1057925	0	z	649
좌우반구com(split BVF)_3	11	1	<?xml version="1.0"?>\n<Clock xmlns:dt="urn:schemas-microsoft-com:datatypes"><Description dt:dt="string">E-Prime Primary Realtime Clock</Description><StartTime><Timestamp dt:dt="int">0</Timestamp><DateUtc dt:dt="string">2020-10-14T06:57:27Z</DateUtc></StartTime><FrequencyChanges><FrequencyChange><Frequency dt:dt="r8">2699960000</Frequency><Timestamp dt:dt="r8">5.5556118092386E+15</Timestamp><Curr…	좌우반구com(split BVF)_3-011-1	60.021	1.0.0.167	1	-874766393	Professional	2.0.10.242	2.0.10.353	10-14-2020	2020-10-14 오전 6:57:27	15:57:27	2.0.10.248	211	2	{/}	통록	통	록	NULL	NULL	NULL	14	1	79	NULL	NULL	NULL	KSY3	List2	NULL	NULL	NULL	NULL	NULL	NULL	NULL	NULL	NULL	0	{/}	0	4	591954	0	z	416
좌우반구com(split BVF)_3	11	1	<?xml version="1.0"?>\n<Clock xmlns:dt="urn:schemas-microsoft-com:datatypes"><Description dt:dt="string">E-Prime Primary Realtime Clock</Description><StartTime><Timestamp dt:dt="int">0</Timestamp><DateUtc dt:dt="string">2020-10-14T06:57:27Z</DateUtc></StartTime><FrequencyChanges><FrequencyChange><Frequency dt:dt="r8">2699960000</Frequency><Timestamp dt:dt="r8">5.5556118092386E+15</Timestamp><Curr…	좌우반구com(split BVF)_3-011-1	60.021	1.0.0.167	1	-874766393	Professional	2.0.10.242	2.0.10.353	10-14-2020	2020-10-14 오전 6:57:27	15:57:27	2.0.10.248	297	2	{/}	통류	통	류	NULL	NULL	NULL	NULL	NULL	NULL	11	1	33	KSY3	List3	NULL	NULL	NULL	NULL	NULL	NULL	NULL	NULL	NULL	0	{/}	1	3	840767	0	z	601
좌우반구com(split BVF)_3	11	1	<?xml version="1.0"?>\n<Clock xmlns:dt="urn:schemas-microsoft-com:datatypes"><Description dt:dt="string">E-Prime Primary Realtime Clock</Description><StartTime><Timestamp dt:dt="int">0</Timestamp><DateUtc dt:dt="string">2020-10-14T06:57:27Z</DateUtc></StartTime><FrequencyChanges><FrequencyChange><Frequency dt:dt="r8">2699960000</Frequency><Timestamp dt:dt="r8">5.5556118092386E+15</Timestamp><Curr…	좌우반구com(split BVF)_3-011-1	60.021	1.0.0.167	1	-874766393	Professional	2.0.10.242	2.0.10.353	10-14-2020	2020-10-14 오전 6:57:27	15:57:27	2.0.10.248	320	2	{/}	퇴착	퇴	착	NULL	NULL	NULL	NULL	NULL	NULL	115	1	56	KSY3	List3	NULL	NULL	NULL	NULL	NULL	NULL	NULL	NULL	NULL	0	{/}	0	3	903162	0	z	413
좌우반구com(split BVF)_3	11	1	<?xml version="1.0"?>\n<Clock xmlns:dt="urn:schemas-microsoft-com:datatypes"><Description dt:dt="string">E-Prime Primary Realtime Clock</Description><StartTime><Timestamp dt:dt="int">0</Timestamp><DateUtc dt:dt="string">2020-10-14T06:57:27Z</DateUtc></StartTime><FrequencyChanges><FrequencyChange><Frequency dt:dt="r8">2699960000</Frequency><Timestamp dt:dt="r8">5.5556118092386E+15</Timestamp><Curr…	좌우반구com(split BVF)_3-011-1	60.021	1.0.0.167	1	-874766393	Professional	2.0.10.242	2.0.10.353	10-14-2020	2020-10-14 오전 6:57:27	15:57:27	2.0.10.248	4	1	z	판단	판	단	49	1	4	NULL	NULL	NULL	NULL	NULL	NULL	KSY	List1	0		0	-1	29549	183		0	0	1	z	0	3	29732	0	z	323
좌우반구com(split BVF)_3	11	1	<?xml version="1.0"?>\n<Clock xmlns:dt="urn:schemas-microsoft-com:datatypes"><Description dt:dt="string">E-Prime Primary Realtime Clock</Description><StartTime><Timestamp dt:dt="int">0</Timestamp><DateUtc dt:dt="string">2020-10-14T06:57:27Z</DateUtc></StartTime><FrequencyChanges><FrequencyChange><Frequency dt:dt="r8">2699960000</Frequency><Timestamp dt:dt="r8">5.5556118092386E+15</Timestamp><Curr…	좌우반구com(split BVF)_3-011-1	60.021	1.0.0.167	1	-874766393	Professional	2.0.10.242	2.0.10.353	10-14-2020	2020-10-14 오전 6:57:27	15:57:27	2.0.10.248	174	1	z	판매	판	매	NULL	NULL	NULL	64	1	42	NULL	NULL	NULL	KSY	List2	0		0	-1	492405	183		0	0	1	z	0	3	492588	0	z	223
좌우반구com(split BVF)_3	11	1	<?xml version="1.0"?>\n<Clock xmlns:dt="urn:schemas-microsoft-com:datatypes"><Description dt:dt="string">E-Prime Primary Realtime Clock</Description><StartTime><Timestamp dt:dt="int">0</Timestamp><DateUtc dt:dt="string">2020-10-14T06:57:27Z</DateUtc></StartTime><FrequencyChanges><FrequencyChange><Frequency dt:dt="r8">2699960000</Frequency><Timestamp dt:dt="r8">5.5556118092386E+15</Timestamp><Curr…	좌우반구com(split BVF)_3-011-1	60.021	1.0.0.167	1	-874766393	Professional	2.0.10.242	2.0.10.353	10-14-2020	2020-10-14 오전 6:57:27	15:57:27	2.0.10.248	292	1	z	표현	표	현	NULL	NULL	NULL	NULL	NULL	NULL	105	1	28	KSY	List3	0		0	-1	827755	183		0	0	1	z	1	3	827938	0	z	270
좌우반구com(split BVF)_3	11	1	<?xml version="1.0"?>\n<Clock xmlns:dt="urn:schemas-microsoft-com:datatypes"><Description dt:dt="string">E-Prime Primary Realtime Clock</Description><StartTime><Timestamp dt:dt="int">0</Timestamp><DateUtc dt:dt="string">2020-10-14T06:57:27Z</DateUtc></StartTime><FrequencyChanges><FrequencyChange><Frequency dt:dt="r8">2699960000</Frequency><Timestamp dt:dt="r8">5.5556118092386E+15</Timestamp><Curr…	좌우반구com(split BVF)_3-011-1	60.021	1.0.0.167	1	-874766393	Professional	2.0.10.242	2.0.10.353	10-14-2020	2020-10-14 오전 6:57:27	15:57:27	2.0.10.248	338	2	{/}	품결	품	결	NULL	NULL	NULL	NULL	NULL	NULL	127	1	74	KSY3	List3	NULL	NULL	NULL	NULL	NULL	NULL	NULL	NULL	NULL	0	{/}	1	3	951845	0	z	786
좌우반구com(split BVF)_3	11	1	<?xml version="1.0"?>\n<Clock xmlns:dt="urn:schemas-microsoft-com:datatypes"><Description dt:dt="string">E-Prime Primary Realtime Clock</Description><StartTime><Timestamp dt:dt="int">0</Timestamp><DateUtc dt:dt="string">2020-10-14T06:57:27Z</DateUtc></StartTime><FrequencyChanges><FrequencyChange><Frequency dt:dt="r8">2699960000</Frequency><Timestamp dt:dt="r8">5.5556118092386E+15</Timestamp><Curr…	좌우반구com(split BVF)_3-011-1	60.021	1.0.0.167	1	-874766393	Professional	2.0.10.242	2.0.10.353	10-14-2020	2020-10-14 오전 6:57:27	15:57:27	2.0.10.248	256	2	{/}	필관	필	관	NULL	NULL	NULL	5	1	124	NULL	NULL	NULL	KSY3	List2	NULL	NULL	NULL	NULL	NULL	NULL	NULL	NULL	NULL	1	{/}	0	4	716844	0	{/}	653
좌우반구com(split BVF)_3	11	1	<?xml version="1.0"?>\n<Clock xmlns:dt="urn:schemas-microsoft-com:datatypes"><Description dt:dt="string">E-Prime Primary Realtime Clock</Description><StartTime><Timestamp dt:dt="int">0</Timestamp><DateUtc dt:dt="string">2020-10-14T06:57:27Z</DateUtc></StartTime><FrequencyChanges><FrequencyChange><Frequency dt:dt="r8">2699960000</Frequency><Timestamp dt:dt="r8">5.5556118092386E+15</Timestamp><Curr…	좌우반구com(split BVF)_3-011-1	60.021	1.0.0.167	1	-874766393	Professional	2.0.10.242	2.0.10.353	10-14-2020	2020-10-14 오전 6:57:27	15:57:27	2.0.10.248	9	1	z	필수	필	수	99	1	9	NULL	NULL	NULL	NULL	NULL	NULL	KSY	List1	0		0	-1	42811	183		0	0	1	z	0	3	42994	0	z	333
좌우반구com(split BVF)_3	11	1	<?xml version="1.0"?>\n<Clock xmlns:dt="urn:schemas-microsoft-com:datatypes"><Description dt:dt="string">E-Prime Primary Realtime Clock</Description><StartTime><Timestamp dt:dt="int">0</Timestamp><DateUtc dt:dt="string">2020-10-14T06:57:27Z</DateUtc></StartTime><FrequencyChanges><FrequencyChange><Frequency dt:dt="r8">2699960000</Frequency><Timestamp dt:dt="r8">5.5556118092386E+15</Timestamp><Curr…	좌우반구com(split BVF)_3-011-1	60.021	1.0.0.167	1	-874766393	Professional	2.0.10.242	2.0.10.353	10-14-2020	2020-10-14 오전 6:57:27	15:57:27	2.0.10.248	364	1	z	핑계	핑	계	NULL	NULL	NULL	NULL	NULL	NULL	132	1	100	KSY	List3	0		1	-1	1022987	184		0	0	1	z	0	4	1023171	0	z	379
좌우반구com(split BVF)_3	11	1	<?xml version="1.0"?>\n<Clock xmlns:dt="urn:schemas-microsoft-com:datatypes"><Description dt:dt="string">E-Prime Primary Realtime Clock</Description><StartTime><Timestamp dt:dt="int">0</Timestamp><DateUtc dt:dt="string">2020-10-14T06:57:27Z</DateUtc></StartTime><FrequencyChanges><FrequencyChange><Frequency dt:dt="r8">2699960000</Frequency><Timestamp dt:dt="r8">5.5556118092386E+15</Timestamp><Curr…	좌우반구com(split BVF)_3-011-1	60.021	1.0.0.167	1	-874766393	Professional	2.0.10.242	2.0.10.353	10-14-2020	2020-10-14 오전 6:57:27	15:57:27	2.0.10.248	283	2	{/}	핑품	핑	품	NULL	NULL	NULL	NULL	NULL	NULL	13	1	19	KSY2	List3	NULL	NULL	NULL	NULL	NULL	NULL	NULL	NULL	NULL	1	{/}	1	3	803913	0	{/}	663
좌우반구com(split BVF)_3	11	1	<?xml version="1.0"?>\n<Clock xmlns:dt="urn:schemas-microsoft-com:datatypes"><Description dt:dt="string">E-Prime Primary Realtime Clock</Description><StartTime><Timestamp dt:dt="int">0</Timestamp><DateUtc dt:dt="string">2020-10-14T06:57:27Z</DateUtc></StartTime><FrequencyChanges><FrequencyChange><Frequency dt:dt="r8">2699960000</Frequency><Timestamp dt:dt="r8">5.5556118092386E+15</Timestamp><Curr…	좌우반구com(split BVF)_3-011-1	60.021	1.0.0.167	1	-874766393	Professional	2.0.10.242	2.0.10.353	10-14-2020	2020-10-14 오전 6:57:27	15:57:27	2.0.10.248	67	1	z	하나	하	나	132	1	67	NULL	NULL	NULL	NULL	NULL	NULL	KSY	List1	0		0	-1	196441	183		0	0	1	z	0	3	196624	0	z	413
좌우반구com(split BVF)_3	11	1	<?xml version="1.0"?>\n<Clock xmlns:dt="urn:schemas-microsoft-com:datatypes"><Description dt:dt="string">E-Prime Primary Realtime Clock</Description><StartTime><Timestamp dt:dt="int">0</Timestamp><DateUtc dt:dt="string">2020-10-14T06:57:27Z</DateUtc></StartTime><FrequencyChanges><FrequencyChange><Frequency dt:dt="r8">2699960000</Frequency><Timestamp dt:dt="r8">5.5556118092386E+15</Timestamp><Curr…	좌우반구com(split BVF)_3-011-1	60.021	1.0.0.167	1	-874766393	Professional	2.0.10.242	2.0.10.353	10-14-2020	2020-10-14 오전 6:57:27	15:57:27	2.0.10.248	361	1	z	한계	한	계	NULL	NULL	NULL	NULL	NULL	NULL	47	1	97	KSY	List3	0		0	0	1014124	183		0	0	1	z	0	3	1014307	0	z	443
좌우반구com(split BVF)_3	11	1	<?xml version="1.0"?>\n<Clock xmlns:dt="urn:schemas-microsoft-com:datatypes"><Description dt:dt="string">E-Prime Primary Realtime Clock</Description><StartTime><Timestamp dt:dt="int">0</Timestamp><DateUtc dt:dt="string">2020-10-14T06:57:27Z</DateUtc></StartTime><FrequencyChanges><FrequencyChange><Frequency dt:dt="r8">2699960000</Frequency><Timestamp dt:dt="r8">5.5556118092386E+15</Timestamp><Curr…	좌우반구com(split BVF)_3-011-1	60.021	1.0.0.167	1	-874766393	Professional	2.0.10.242	2.0.10.353	10-14-2020	2020-10-14 오전 6:57:27	15:57:27	2.0.10.248	83	1	z	핵심	핵	심	29	1	83	NULL	NULL	NULL	NULL	NULL	NULL	KSY	List1	0		1	-1	239159	184		0	0	1	z	0	4	239343	0	z	246
좌우반구com(split BVF)_3	11	1	<?xml version="1.0"?>\n<Clock xmlns:dt="urn:schemas-microsoft-com:datatypes"><Description dt:dt="string">E-Prime Primary Realtime Clock</Description><StartTime><Timestamp dt:dt="int">0</Timestamp><DateUtc dt:dt="string">2020-10-14T06:57:27Z</DateUtc></StartTime><FrequencyChanges><FrequencyChange><Frequency dt:dt="r8">2699960000</Frequency><Timestamp dt:dt="r8">5.5556118092386E+15</Timestamp><Curr…	좌우반구com(split BVF)_3-011-1	60.021	1.0.0.167	1	-874766393	Professional	2.0.10.242	2.0.10.353	10-14-2020	2020-10-14 오전 6:57:27	15:57:27	2.0.10.248	151	2	{/}	핵외	핵	외	NULL	NULL	NULL	109	1	19	NULL	NULL	NULL	KSY2	List2	NULL	NULL	NULL	NULL	NULL	NULL	NULL	NULL	NULL	1	{/}	0	4	430410	0	{/}	753
좌우반구com(split BVF)_3	11	1	<?xml version="1.0"?>\n<Clock xmlns:dt="urn:schemas-microsoft-com:datatypes"><Description dt:dt="string">E-Prime Primary Realtime Clock</Description><StartTime><Timestamp dt:dt="int">0</Timestamp><DateUtc dt:dt="string">2020-10-14T06:57:27Z</DateUtc></StartTime><FrequencyChanges><FrequencyChange><Frequency dt:dt="r8">2699960000</Frequency><Timestamp dt:dt="r8">5.5556118092386E+15</Timestamp><Curr…	좌우반구com(split BVF)_3-011-1	60.021	1.0.0.167	1	-874766393	Professional	2.0.10.242	2.0.10.353	10-14-2020	2020-10-14 오전 6:57:27	15:57:27	2.0.10.248	127	2	{/}	핵정	핵	정	82	1	127	NULL	NULL	NULL	NULL	NULL	NULL	KSY2	List1	NULL	NULL	NULL	NULL	NULL	NULL	NULL	NULL	NULL	0	{/}	0	3	359801	0	z	483
좌우반구com(split BVF)_3	11	1	<?xml version="1.0"?>\n<Clock xmlns:dt="urn:schemas-microsoft-com:datatypes"><Description dt:dt="string">E-Prime Primary Realtime Clock</Description><StartTime><Timestamp dt:dt="int">0</Timestamp><DateUtc dt:dt="string">2020-10-14T06:57:27Z</DateUtc></StartTime><FrequencyChanges><FrequencyChange><Frequency dt:dt="r8">2699960000</Frequency><Timestamp dt:dt="r8">5.5556118092386E+15</Timestamp><Curr…	좌우반구com(split BVF)_3-011-1	60.021	1.0.0.167	1	-874766393	Professional	2.0.10.242	2.0.10.353	10-14-2020	2020-10-14 오전 6:57:27	15:57:27	2.0.10.248	376	1	z	행보	행	보	NULL	NULL	NULL	NULL	NULL	NULL	84	1	112	KSY	List3	0		0	-1	1054993	183		0	0	1	z	0	3	1055176	0	z	542
좌우반구com(split BVF)_3	11	1	<?xml version="1.0"?>\n<Clock xmlns:dt="urn:schemas-microsoft-com:datatypes"><Description dt:dt="string">E-Prime Primary Realtime Clock</Description><StartTime><Timestamp dt:dt="int">0</Timestamp><DateUtc dt:dt="string">2020-10-14T06:57:27Z</DateUtc></StartTime><FrequencyChanges><FrequencyChange><Frequency dt:dt="r8">2699960000</Frequency><Timestamp dt:dt="r8">5.5556118092386E+15</Timestamp><Curr…	좌우반구com(split BVF)_3-011-1	60.021	1.0.0.167	1	-874766393	Professional	2.0.10.242	2.0.10.353	10-14-2020	2020-10-14 오전 6:57:27	15:57:27	2.0.10.248	386	1	z	행운	행	운	NULL	NULL	NULL	NULL	NULL	NULL	41	1	122	KSY	List3	0		0	-1	1081700	184		0	0	1	z	0	4	1081884	0	z	305
좌우반구com(split BVF)_3	11	1	<?xml version="1.0"?>\n<Clock xmlns:dt="urn:schemas-microsoft-com:datatypes"><Description dt:dt="string">E-Prime Primary Realtime Clock</Description><StartTime><Timestamp dt:dt="int">0</Timestamp><DateUtc dt:dt="string">2020-10-14T06:57:27Z</DateUtc></StartTime><FrequencyChanges><FrequencyChange><Frequency dt:dt="r8">2699960000</Frequency><Timestamp dt:dt="r8">5.5556118092386E+15</Timestamp><Curr…	좌우반구com(split BVF)_3-011-1	60.021	1.0.0.167	1	-874766393	Professional	2.0.10.242	2.0.10.353	10-14-2020	2020-10-14 오전 6:57:27	15:57:27	2.0.10.248	161	2	{/}	행회	행	회	NULL	NULL	NULL	101	1	29	NULL	NULL	NULL	KSY2	List2	NULL	NULL	NULL	NULL	NULL	NULL	NULL	NULL	NULL	1	{/}	0	4	457434	0	{/}	617
좌우반구com(split BVF)_3	11	1	<?xml version="1.0"?>\n<Clock xmlns:dt="urn:schemas-microsoft-com:datatypes"><Description dt:dt="string">E-Prime Primary Realtime Clock</Description><StartTime><Timestamp dt:dt="int">0</Timestamp><DateUtc dt:dt="string">2020-10-14T06:57:27Z</DateUtc></StartTime><FrequencyChanges><FrequencyChange><Frequency dt:dt="r8">2699960000</Frequency><Timestamp dt:dt="r8">5.5556118092386E+15</Timestamp><Curr…	좌우반구com(split BVF)_3-011-1	60.021	1.0.0.167	1	-874766393	Professional	2.0.10.242	2.0.10.353	10-14-2020	2020-10-14 오전 6:57:27	15:57:27	2.0.10.248	185	1	z	향수	향	수	NULL	NULL	NULL	16	1	53	NULL	NULL	NULL	KSY	List2	0		0	0	522095	183		0	0	1	z	0	3	522278	0	z	260
좌우반구com(split BVF)_3	11	1	<?xml version="1.0"?>\n<Clock xmlns:dt="urn:schemas-microsoft-com:datatypes"><Description dt:dt="string">E-Prime Primary Realtime Clock</Description><StartTime><Timestamp dt:dt="int">0</Timestamp><DateUtc dt:dt="string">2020-10-14T06:57:27Z</DateUtc></StartTime><FrequencyChanges><FrequencyChange><Frequency dt:dt="r8">2699960000</Frequency><Timestamp dt:dt="r8">5.5556118092386E+15</Timestamp><Curr…	좌우반구com(split BVF)_3-011-1	60.021	1.0.0.167	1	-874766393	Professional	2.0.10.242	2.0.10.353	10-14-2020	2020-10-14 오전 6:57:27	15:57:27	2.0.10.248	23	2	{/}	향엄	향	엄	14	1	23	NULL	NULL	NULL	NULL	NULL	NULL	KSY2	List1	NULL	NULL	NULL	NULL	NULL	NULL	NULL	NULL	NULL	1	{/}	0	3	79615	0	{/}	560
좌우반구com(split BVF)_3	11	1	<?xml version="1.0"?>\n<Clock xmlns:dt="urn:schemas-microsoft-com:datatypes"><Description dt:dt="string">E-Prime Primary Realtime Clock</Description><StartTime><Timestamp dt:dt="int">0</Timestamp><DateUtc dt:dt="string">2020-10-14T06:57:27Z</DateUtc></StartTime><FrequencyChanges><FrequencyChange><Frequency dt:dt="r8">2699960000</Frequency><Timestamp dt:dt="r8">5.5556118092386E+15</Timestamp><Curr…	좌우반구com(split BVF)_3-011-1	60.021	1.0.0.167	1	-874766393	Professional	2.0.10.242	2.0.10.353	10-14-2020	2020-10-14 오전 6:57:27	15:57:27	2.0.10.248	266	2	{/}	허낌	허	낌	NULL	NULL	NULL	NULL	NULL	NULL	113	1	2	KSY	List3	0		0	0	756980	183		0	0	1	{/}	0	3	757163	0	{/}	541
좌우반구com(split BVF)_3	11	1	<?xml version="1.0"?>\n<Clock xmlns:dt="urn:schemas-microsoft-com:datatypes"><Description dt:dt="string">E-Prime Primary Realtime Clock</Description><StartTime><Timestamp dt:dt="int">0</Timestamp><DateUtc dt:dt="string">2020-10-14T06:57:27Z</DateUtc></StartTime><FrequencyChanges><FrequencyChange><Frequency dt:dt="r8">2699960000</Frequency><Timestamp dt:dt="r8">5.5556118092386E+15</Timestamp><Curr…	좌우반구com(split BVF)_3-011-1	60.021	1.0.0.167	1	-874766393	Professional	2.0.10.242	2.0.10.353	10-14-2020	2020-10-14 오전 6:57:27	15:57:27	2.0.10.248	220	1	z	허락	허	락	NULL	NULL	NULL	59	1	88	NULL	NULL	NULL	KSY	List2	0		0	0	616279	183		0	0	1	z	0	3	616462	0	z	324
좌우반구com(split BVF)_3	11	1	<?xml version="1.0"?>\n<Clock xmlns:dt="urn:schemas-microsoft-com:datatypes"><Description dt:dt="string">E-Prime Primary Realtime Clock</Description><StartTime><Timestamp dt:dt="int">0</Timestamp><DateUtc dt:dt="string">2020-10-14T06:57:27Z</DateUtc></StartTime><FrequencyChanges><FrequencyChange><Frequency dt:dt="r8">2699960000</Frequency><Timestamp dt:dt="r8">5.5556118092386E+15</Timestamp><Curr…	좌우반구com(split BVF)_3-011-1	60.021	1.0.0.167	1	-874766393	Professional	2.0.10.242	2.0.10.353	10-14-2020	2020-10-14 오전 6:57:27	15:57:27	2.0.10.248	343	2	{/}	허빈	허	빈	NULL	NULL	NULL	NULL	NULL	NULL	83	1	79	KSY2	List3	NULL	NULL	NULL	NULL	NULL	NULL	NULL	NULL	NULL	1	{/}	0	3	965824	0	{/}	551
좌우반구com(split BVF)_3	11	1	<?xml version="1.0"?>\n<Clock xmlns:dt="urn:schemas-microsoft-com:datatypes"><Description dt:dt="string">E-Prime Primary Realtime Clock</Description><StartTime><Timestamp dt:dt="int">0</Timestamp><DateUtc dt:dt="string">2020-10-14T06:57:27Z</DateUtc></StartTime><FrequencyChanges><FrequencyChange><Frequency dt:dt="r8">2699960000</Frequency><Timestamp dt:dt="r8">5.5556118092386E+15</Timestamp><Curr…	좌우반구com(split BVF)_3-011-1	60.021	1.0.0.167	1	-874766393	Professional	2.0.10.242	2.0.10.353	10-14-2020	2020-10-14 오전 6:57:27	15:57:27	2.0.10.248	87	2	{/}	헤오	헤	오	130	1	87	NULL	NULL	NULL	NULL	NULL	NULL	KSY	List1	0		0	-1	249656	183		0	0	1	{/}	0	3	249839	0	{/}	454
좌우반구com(split BVF)_3	11	1	<?xml version="1.0"?>\n<Clock xmlns:dt="urn:schemas-microsoft-com:datatypes"><Description dt:dt="string">E-Prime Primary Realtime Clock</Description><StartTime><Timestamp dt:dt="int">0</Timestamp><DateUtc dt:dt="string">2020-10-14T06:57:27Z</DateUtc></StartTime><FrequencyChanges><FrequencyChange><Frequency dt:dt="r8">2699960000</Frequency><Timestamp dt:dt="r8">5.5556118092386E+15</Timestamp><Curr…	좌우반구com(split BVF)_3-011-1	60.021	1.0.0.167	1	-874766393	Professional	2.0.10.242	2.0.10.353	10-14-2020	2020-10-14 오전 6:57:27	15:57:27	2.0.10.248	244	1	z	현상	현	상	NULL	NULL	NULL	113	1	112	NULL	NULL	NULL	KSY	List2	0		1	-1	683888	184		0	0	1	z	0	4	684072	0	z	297
좌우반구com(split BVF)_3	11	1	<?xml version="1.0"?>\n<Clock xmlns:dt="urn:schemas-microsoft-com:datatypes"><Description dt:dt="string">E-Prime Primary Realtime Clock</Description><StartTime><Timestamp dt:dt="int">0</Timestamp><DateUtc dt:dt="string">2020-10-14T06:57:27Z</DateUtc></StartTime><FrequencyChanges><FrequencyChange><Frequency dt:dt="r8">2699960000</Frequency><Timestamp dt:dt="r8">5.5556118092386E+15</Timestamp><Curr…	좌우반구com(split BVF)_3-011-1	60.021	1.0.0.167	1	-874766393	Professional	2.0.10.242	2.0.10.353	10-14-2020	2020-10-14 오전 6:57:27	15:57:27	2.0.10.248	210	1	z	협력	협	력	NULL	NULL	NULL	68	1	78	NULL	NULL	NULL	KSY	List2	0		0	0	589255	183		0	0	1	z	0	3	589438	0	z	316
좌우반구com(split BVF)_3	11	1	<?xml version="1.0"?>\n<Clock xmlns:dt="urn:schemas-microsoft-com:datatypes"><Description dt:dt="string">E-Prime Primary Realtime Clock</Description><StartTime><Timestamp dt:dt="int">0</Timestamp><DateUtc dt:dt="string">2020-10-14T06:57:27Z</DateUtc></StartTime><FrequencyChanges><FrequencyChange><Frequency dt:dt="r8">2699960000</Frequency><Timestamp dt:dt="r8">5.5556118092386E+15</Timestamp><Curr…	좌우반구com(split BVF)_3-011-1	60.021	1.0.0.167	1	-874766393	Professional	2.0.10.242	2.0.10.353	10-14-2020	2020-10-14 오전 6:57:27	15:57:27	2.0.10.248	125	2	{/}	협체	협	체	60	1	125	NULL	NULL	NULL	NULL	NULL	NULL	KSY3	List1	NULL	NULL	NULL	NULL	NULL	NULL	NULL	NULL	NULL	0	{/}	0	4	354170	0	z	946
좌우반구com(split BVF)_3	11	1	<?xml version="1.0"?>\n<Clock xmlns:dt="urn:schemas-microsoft-com:datatypes"><Description dt:dt="string">E-Prime Primary Realtime Clock</Description><StartTime><Timestamp dt:dt="int">0</Timestamp><DateUtc dt:dt="string">2020-10-14T06:57:27Z</DateUtc></StartTime><FrequencyChanges><FrequencyChange><Frequency dt:dt="r8">2699960000</Frequency><Timestamp dt:dt="r8">5.5556118092386E+15</Timestamp><Curr…	좌우반구com(split BVF)_3-011-1	60.021	1.0.0.167	1	-874766393	Professional	2.0.10.242	2.0.10.353	10-14-2020	2020-10-14 오전 6:57:27	15:57:27	2.0.10.248	55	1	z	형님	형	님	69	1	55	NULL	NULL	NULL	NULL	NULL	NULL	KSY	List1	0		0	0	165452	183		0	0	1	z	0	3	165635	0	z	315
좌우반구com(split BVF)_3	11	1	<?xml version="1.0"?>\n<Clock xmlns:dt="urn:schemas-microsoft-com:datatypes"><Description dt:dt="string">E-Prime Primary Realtime Clock</Description><StartTime><Timestamp dt:dt="int">0</Timestamp><DateUtc dt:dt="string">2020-10-14T06:57:27Z</DateUtc></StartTime><FrequencyChanges><FrequencyChange><Frequency dt:dt="r8">2699960000</Frequency><Timestamp dt:dt="r8">5.5556118092386E+15</Timestamp><Curr…	좌우반구com(split BVF)_3-011-1	60.021	1.0.0.167	1	-874766393	Professional	2.0.10.242	2.0.10.353	10-14-2020	2020-10-14 오전 6:57:27	15:57:27	2.0.10.248	102	2	{/}	형스	형	스	79	1	102	NULL	NULL	NULL	NULL	NULL	NULL	KSY3	List1	NULL	NULL	NULL	NULL	NULL	NULL	NULL	NULL	NULL	1	{/}	0	3	289542	0	{/}	455
좌우반구com(split BVF)_3	11	1	<?xml version="1.0"?>\n<Clock xmlns:dt="urn:schemas-microsoft-com:datatypes"><Description dt:dt="string">E-Prime Primary Realtime Clock</Description><StartTime><Timestamp dt:dt="int">0</Timestamp><DateUtc dt:dt="string">2020-10-14T06:57:27Z</DateUtc></StartTime><FrequencyChanges><FrequencyChange><Frequency dt:dt="r8">2699960000</Frequency><Timestamp dt:dt="r8">5.5556118092386E+15</Timestamp><Curr…	좌우반구com(split BVF)_3-011-1	60.021	1.0.0.167	1	-874766393	Professional	2.0.10.242	2.0.10.353	10-14-2020	2020-10-14 오전 6:57:27	15:57:27	2.0.10.248	74	1	z	형태	형	태	126	1	74	NULL	NULL	NULL	NULL	NULL	NULL	KSY	List1	0		0	-1	215001	183		0	0	1	z	1	3	215184	0	z	301
좌우반구com(split BVF)_3	11	1	<?xml version="1.0"?>\n<Clock xmlns:dt="urn:schemas-microsoft-com:datatypes"><Description dt:dt="string">E-Prime Primary Realtime Clock</Description><StartTime><Timestamp dt:dt="int">0</Timestamp><DateUtc dt:dt="string">2020-10-14T06:57:27Z</DateUtc></StartTime><FrequencyChanges><FrequencyChange><Frequency dt:dt="r8">2699960000</Frequency><Timestamp dt:dt="r8">5.5556118092386E+15</Timestamp><Curr…	좌우반구com(split BVF)_3-011-1	60.021	1.0.0.167	1	-874766393	Professional	2.0.10.242	2.0.10.353	10-14-2020	2020-10-14 오전 6:57:27	15:57:27	2.0.10.248	197	1	z	화력	화	력	NULL	NULL	NULL	12	1	65	NULL	NULL	NULL	KSY	List2	0		0	-1	553867	183		0	0	1	z	0	3	554050	0	z	768
좌우반구com(split BVF)_3	11	1	<?xml version="1.0"?>\n<Clock xmlns:dt="urn:schemas-microsoft-com:datatypes"><Description dt:dt="string">E-Prime Primary Realtime Clock</Description><StartTime><Timestamp dt:dt="int">0</Timestamp><DateUtc dt:dt="string">2020-10-14T06:57:27Z</DateUtc></StartTime><FrequencyChanges><FrequencyChange><Frequency dt:dt="r8">2699960000</Frequency><Timestamp dt:dt="r8">5.5556118092386E+15</Timestamp><Curr…	좌우반구com(split BVF)_3-011-1	60.021	1.0.0.167	1	-874766393	Professional	2.0.10.242	2.0.10.353	10-14-2020	2020-10-14 오전 6:57:27	15:57:27	2.0.10.248	128	1	z	확률	확	률	25	1	128	NULL	NULL	NULL	NULL	NULL	NULL	KSY	List1	0		0	-1	362300	183		0	0	1	z	0	3	362483	0	z	345
좌우반구com(split BVF)_3	11	1	<?xml version="1.0"?>\n<Clock xmlns:dt="urn:schemas-microsoft-com:datatypes"><Description dt:dt="string">E-Prime Primary Realtime Clock</Description><StartTime><Timestamp dt:dt="int">0</Timestamp><DateUtc dt:dt="string">2020-10-14T06:57:27Z</DateUtc></StartTime><FrequencyChanges><FrequencyChange><Frequency dt:dt="r8">2699960000</Frequency><Timestamp dt:dt="r8">5.5556118092386E+15</Timestamp><Curr…	좌우반구com(split BVF)_3-011-1	60.021	1.0.0.167	1	-874766393	Professional	2.0.10.242	2.0.10.353	10-14-2020	2020-10-14 오전 6:57:27	15:57:27	2.0.10.248	212	2	{/}	확압	확	압	NULL	NULL	NULL	73	1	80	NULL	NULL	NULL	KSY	List2	0		0	-1	594386	183		0	0	0	{/}	1	3	594569	0	z	793
좌우반구com(split BVF)_3	11	1	<?xml version="1.0"?>\n<Clock xmlns:dt="urn:schemas-microsoft-com:datatypes"><Description dt:dt="string">E-Prime Primary Realtime Clock</Description><StartTime><Timestamp dt:dt="int">0</Timestamp><DateUtc dt:dt="string">2020-10-14T06:57:27Z</DateUtc></StartTime><FrequencyChanges><FrequencyChange><Frequency dt:dt="r8">2699960000</Frequency><Timestamp dt:dt="r8">5.5556118092386E+15</Timestamp><Curr…	좌우반구com(split BVF)_3-011-1	60.021	1.0.0.167	1	-874766393	Professional	2.0.10.242	2.0.10.353	10-14-2020	2020-10-14 오전 6:57:27	15:57:27	2.0.10.248	394	2	{/}	확축	확	축	NULL	NULL	NULL	NULL	NULL	NULL	12	1	130	KSY	List3	0		0	-1	1102993	183		0	0	1	{/}	0	3	1103176	0	{/}	621
좌우반구com(split BVF)_3	11	1	<?xml version="1.0"?>\n<Clock xmlns:dt="urn:schemas-microsoft-com:datatypes"><Description dt:dt="string">E-Prime Primary Realtime Clock</Description><StartTime><Timestamp dt:dt="int">0</Timestamp><DateUtc dt:dt="string">2020-10-14T06:57:27Z</DateUtc></StartTime><FrequencyChanges><FrequencyChange><Frequency dt:dt="r8">2699960000</Frequency><Timestamp dt:dt="r8">5.5556118092386E+15</Timestamp><Curr…	좌우반구com(split BVF)_3-011-1	60.021	1.0.0.167	1	-874766393	Professional	2.0.10.242	2.0.10.353	10-14-2020	2020-10-14 오전 6:57:27	15:57:27	2.0.10.248	227	1	z	환경	환	경	NULL	NULL	NULL	100	1	95	NULL	NULL	NULL	KSY	List2	0		0	-1	635755	183		0	0	1	z	1	3	635938	0	z	304
좌우반구com(split BVF)_3	11	1	<?xml version="1.0"?>\n<Clock xmlns:dt="urn:schemas-microsoft-com:datatypes"><Description dt:dt="string">E-Prime Primary Realtime Clock</Description><StartTime><Timestamp dt:dt="int">0</Timestamp><DateUtc dt:dt="string">2020-10-14T06:57:27Z</DateUtc></StartTime><FrequencyChanges><FrequencyChange><Frequency dt:dt="r8">2699960000</Frequency><Timestamp dt:dt="r8">5.5556118092386E+15</Timestamp><Curr…	좌우반구com(split BVF)_3-011-1	60.021	1.0.0.167	1	-874766393	Professional	2.0.10.242	2.0.10.353	10-14-2020	2020-10-14 오전 6:57:27	15:57:27	2.0.10.248	133	2	{/}	횟광	횟	광	NULL	NULL	NULL	124	1	1	NULL	NULL	NULL	KSY	List2	0		0	-1	380927	183		0	0	1	{/}	1	3	381110	0	{/}	502
좌우반구com(split BVF)_3	11	1	<?xml version="1.0"?>\n<Clock xmlns:dt="urn:schemas-microsoft-com:datatypes"><Description dt:dt="string">E-Prime Primary Realtime Clock</Description><StartTime><Timestamp dt:dt="int">0</Timestamp><DateUtc dt:dt="string">2020-10-14T06:57:27Z</DateUtc></StartTime><FrequencyChanges><FrequencyChange><Frequency dt:dt="r8">2699960000</Frequency><Timestamp dt:dt="r8">5.5556118092386E+15</Timestamp><Curr…	좌우반구com(split BVF)_3-011-1	60.021	1.0.0.167	1	-874766393	Professional	2.0.10.242	2.0.10.353	10-14-2020	2020-10-14 오전 6:57:27	15:57:27	2.0.10.248	53	2	{/}	횟색	횟	색	106	1	53	NULL	NULL	NULL	NULL	NULL	NULL	KSY	List1	0		0	-1	159937	183		0	0	1	{/}	0	3	160120	0	{/}	510
좌우반구com(split BVF)_3	11	1	<?xml version="1.0"?>\n<Clock xmlns:dt="urn:schemas-microsoft-com:datatypes"><Description dt:dt="string">E-Prime Primary Realtime Clock</Description><StartTime><Timestamp dt:dt="int">0</Timestamp><DateUtc dt:dt="string">2020-10-14T06:57:27Z</DateUtc></StartTime><FrequencyChanges><FrequencyChange><Frequency dt:dt="r8">2699960000</Frequency><Timestamp dt:dt="r8">5.5556118092386E+15</Timestamp><Curr…	좌우반구com(split BVF)_3-011-1	60.021	1.0.0.167	1	-874766393	Professional	2.0.10.242	2.0.10.353	10-14-2020	2020-10-14 오전 6:57:27	15:57:27	2.0.10.248	188	1	z	횟수	횟	수	NULL	NULL	NULL	57	1	56	NULL	NULL	NULL	KSY	List2	0		0	0	529909	183		0	0	1	z	0	3	530092	0	z	454
좌우반구com(split BVF)_3	11	1	<?xml version="1.0"?>\n<Clock xmlns:dt="urn:schemas-microsoft-com:datatypes"><Description dt:dt="string">E-Prime Primary Realtime Clock</Description><StartTime><Timestamp dt:dt="int">0</Timestamp><DateUtc dt:dt="string">2020-10-14T06:57:27Z</DateUtc></StartTime><FrequencyChanges><FrequencyChange><Frequency dt:dt="r8">2699960000</Frequency><Timestamp dt:dt="r8">5.5556118092386E+15</Timestamp><Curr…	좌우반구com(split BVF)_3-011-1	60.021	1.0.0.167	1	-874766393	Professional	2.0.10.242	2.0.10.353	10-14-2020	2020-10-14 오전 6:57:27	15:57:27	2.0.10.248	46	1	z	효과	효	과	20	1	46	NULL	NULL	NULL	NULL	NULL	NULL	KSY	List1	0		0	0	141627	183		0	0	1	z	0	3	141810	0	z	292
좌우반구com(split BVF)_3	11	1	<?xml version="1.0"?>\n<Clock xmlns:dt="urn:schemas-microsoft-com:datatypes"><Description dt:dt="string">E-Prime Primary Realtime Clock</Description><StartTime><Timestamp dt:dt="int">0</Timestamp><DateUtc dt:dt="string">2020-10-14T06:57:27Z</DateUtc></StartTime><FrequencyChanges><FrequencyChange><Frequency dt:dt="r8">2699960000</Frequency><Timestamp dt:dt="r8">5.5556118092386E+15</Timestamp><Curr…	좌우반구com(split BVF)_3-011-1	60.021	1.0.0.167	1	-874766393	Professional	2.0.10.242	2.0.10.353	10-14-2020	2020-10-14 오전 6:57:27	15:57:27	2.0.10.248	206	2	{/}	효미	효	미	NULL	NULL	NULL	41	1	74	NULL	NULL	NULL	KSY3	List2	NULL	NULL	NULL	NULL	NULL	NULL	NULL	NULL	NULL	0	{/}	0	4	578692	0	z	686
좌우반구com(split BVF)_3	11	1	<?xml version="1.0"?>\n<Clock xmlns:dt="urn:schemas-microsoft-com:datatypes"><Description dt:dt="string">E-Prime Primary Realtime Clock</Description><StartTime><Timestamp dt:dt="int">0</Timestamp><DateUtc dt:dt="string">2020-10-14T06:57:27Z</DateUtc></StartTime><FrequencyChanges><FrequencyChange><Frequency dt:dt="r8">2699960000</Frequency><Timestamp dt:dt="r8">5.5556118092386E+15</Timestamp><Curr…	좌우반구com(split BVF)_3-011-1	60.021	1.0.0.167	1	-874766393	Professional	2.0.10.242	2.0.10.353	10-14-2020	2020-10-14 오전 6:57:27	15:57:27	2.0.10.248	308	2	{/}	효탈	효	탈	NULL	NULL	NULL	NULL	NULL	NULL	125	1	44	KSY3	List3	NULL	NULL	NULL	NULL	NULL	NULL	NULL	NULL	NULL	1	{/}	0	3	870207	0	{/}	728
좌우반구com(split BVF)_3	11	1	<?xml version="1.0"?>\n<Clock xmlns:dt="urn:schemas-microsoft-com:datatypes"><Description dt:dt="string">E-Prime Primary Realtime Clock</Description><StartTime><Timestamp dt:dt="int">0</Timestamp><DateUtc dt:dt="string">2020-10-14T06:57:27Z</DateUtc></StartTime><FrequencyChanges><FrequencyChange><Frequency dt:dt="r8">2699960000</Frequency><Timestamp dt:dt="r8">5.5556118092386E+15</Timestamp><Curr…	좌우반구com(split BVF)_3-011-1	60.021	1.0.0.167	1	-874766393	Professional	2.0.10.242	2.0.10.353	10-14-2020	2020-10-14 오전 6:57:27	15:57:27	2.0.10.248	335	2	{/}	효헤	효	헤	NULL	NULL	NULL	NULL	NULL	NULL	2	1	71	KSY2	List3	NULL	NULL	NULL	NULL	NULL	NULL	NULL	NULL	NULL	1	{/}	0	3	943498	0	{/}	613
좌우반구com(split BVF)_3	11	1	<?xml version="1.0"?>\n<Clock xmlns:dt="urn:schemas-microsoft-com:datatypes"><Description dt:dt="string">E-Prime Primary Realtime Clock</Description><StartTime><Timestamp dt:dt="int">0</Timestamp><DateUtc dt:dt="string">2020-10-14T06:57:27Z</DateUtc></StartTime><FrequencyChanges><FrequencyChange><Frequency dt:dt="r8">2699960000</Frequency><Timestamp dt:dt="r8">5.5556118092386E+15</Timestamp><Curr…	좌우반구com(split BVF)_3-011-1	60.021	1.0.0.167	1	-874766393	Professional	2.0.10.242	2.0.10.353	10-14-2020	2020-10-14 오전 6:57:27	15:57:27	2.0.10.248	286	2	{/}	후검	후	검	NULL	NULL	NULL	NULL	NULL	NULL	28	1	22	KSY2	List3	NULL	NULL	NULL	NULL	NULL	NULL	NULL	NULL	NULL	0	{/}	0	3	811827	0	z	493
좌우반구com(split BVF)_3	11	1	<?xml version="1.0"?>\n<Clock xmlns:dt="urn:schemas-microsoft-com:datatypes"><Description dt:dt="string">E-Prime Primary Realtime Clock</Description><StartTime><Timestamp dt:dt="int">0</Timestamp><DateUtc dt:dt="string">2020-10-14T06:57:27Z</DateUtc></StartTime><FrequencyChanges><FrequencyChange><Frequency dt:dt="r8">2699960000</Frequency><Timestamp dt:dt="r8">5.5556118092386E+15</Timestamp><Curr…	좌우반구com(split BVF)_3-011-1	60.021	1.0.0.167	1	-874766393	Professional	2.0.10.242	2.0.10.353	10-14-2020	2020-10-14 오전 6:57:27	15:57:27	2.0.10.248	19	1	z	후대	후	대	111	1	19	NULL	NULL	NULL	NULL	NULL	NULL	KSY	List1	0		0	-1	69002	183		0	0	1	z	0	3	69185	0	z	430
좌우반구com(split BVF)_3	11	1	<?xml version="1.0"?>\n<Clock xmlns:dt="urn:schemas-microsoft-com:datatypes"><Description dt:dt="string">E-Prime Primary Realtime Clock</Description><StartTime><Timestamp dt:dt="int">0</Timestamp><DateUtc dt:dt="string">2020-10-14T06:57:27Z</DateUtc></StartTime><FrequencyChanges><FrequencyChange><Frequency dt:dt="r8">2699960000</Frequency><Timestamp dt:dt="r8">5.5556118092386E+15</Timestamp><Curr…	좌우반구com(split BVF)_3-011-1	60.021	1.0.0.167	1	-874766393	Professional	2.0.10.242	2.0.10.353	10-14-2020	2020-10-14 오전 6:57:27	15:57:27	2.0.10.248	264	1	z	후자	후	자	NULL	NULL	NULL	48	1	132	NULL	NULL	NULL	KSY	List2	0		0	-1	738053	183		0	0	1	z	0	3	738236	0	z	317
좌우반구com(split BVF)_3	11	1	<?xml version="1.0"?>\n<Clock xmlns:dt="urn:schemas-microsoft-com:datatypes"><Description dt:dt="string">E-Prime Primary Realtime Clock</Description><StartTime><Timestamp dt:dt="int">0</Timestamp><DateUtc dt:dt="string">2020-10-14T06:57:27Z</DateUtc></StartTime><FrequencyChanges><FrequencyChange><Frequency dt:dt="r8">2699960000</Frequency><Timestamp dt:dt="r8">5.5556118092386E+15</Timestamp><Curr…	좌우반구com(split BVF)_3-011-1	60.021	1.0.0.167	1	-874766393	Professional	2.0.10.242	2.0.10.353	10-14-2020	2020-10-14 오전 6:57:27	15:57:27	2.0.10.248	16	2	{/}	훈걱	훈	걱	94	1	16	NULL	NULL	NULL	NULL	NULL	NULL	KSY	List1	0		0	0	61155	183		0	0	1	{/}	0	3	61338	0	{/}	397
좌우반구com(split BVF)_3	11	1	<?xml version="1.0"?>\n<Clock xmlns:dt="urn:schemas-microsoft-com:datatypes"><Description dt:dt="string">E-Prime Primary Realtime Clock</Description><StartTime><Timestamp dt:dt="int">0</Timestamp><DateUtc dt:dt="string">2020-10-14T06:57:27Z</DateUtc></StartTime><FrequencyChanges><FrequencyChange><Frequency dt:dt="r8">2699960000</Frequency><Timestamp dt:dt="r8">5.5556118092386E+15</Timestamp><Curr…	좌우반구com(split BVF)_3-011-1	60.021	1.0.0.167	1	-874766393	Professional	2.0.10.242	2.0.10.353	10-14-2020	2020-10-14 오전 6:57:27	15:57:27	2.0.10.248	267	2	{/}	훈차	훈	차	NULL	NULL	NULL	NULL	NULL	NULL	109	1	3	KSY2	List3	NULL	NULL	NULL	NULL	NULL	NULL	NULL	NULL	NULL	0	{/}	0	3	759912	0	z	824
좌우반구com(split BVF)_3	11	1	<?xml version="1.0"?>\n<Clock xmlns:dt="urn:schemas-microsoft-com:datatypes"><Description dt:dt="string">E-Prime Primary Realtime Clock</Description><StartTime><Timestamp dt:dt="int">0</Timestamp><DateUtc dt:dt="string">2020-10-14T06:57:27Z</DateUtc></StartTime><FrequencyChanges><FrequencyChange><Frequency dt:dt="r8">2699960000</Frequency><Timestamp dt:dt="r8">5.5556118092386E+15</Timestamp><Curr…	좌우반구com(split BVF)_3-011-1	60.021	1.0.0.167	1	-874766393	Professional	2.0.10.242	2.0.10.353	10-14-2020	2020-10-14 오전 6:57:27	15:57:27	2.0.10.248	110	2	{/}	휘섭	휘	섭	11	1	110	NULL	NULL	NULL	NULL	NULL	NULL	KSY3	List1	NULL	NULL	NULL	NULL	NULL	NULL	NULL	NULL	NULL	1	{/}	0	3	311601	0	{/}	603
좌우반구com(split BVF)_3	11	1	<?xml version="1.0"?>\n<Clock xmlns:dt="urn:schemas-microsoft-com:datatypes"><Description dt:dt="string">E-Prime Primary Realtime Clock</Description><StartTime><Timestamp dt:dt="int">0</Timestamp><DateUtc dt:dt="string">2020-10-14T06:57:27Z</DateUtc></StartTime><FrequencyChanges><FrequencyChange><Frequency dt:dt="r8">2699960000</Frequency><Timestamp dt:dt="r8">5.5556118092386E+15</Timestamp><Curr…	좌우반구com(split BVF)_3-011-1	60.021	1.0.0.167	1	-874766393	Professional	2.0.10.242	2.0.10.353	10-14-2020	2020-10-14 오전 6:57:27	15:57:27	2.0.10.248	358	2	{/}	희강	희	강	NULL	NULL	NULL	NULL	NULL	NULL	16	1	94	KSY	List3	0		0	0	1006077	183		0	0	1	{/}	0	3	1006260	0	{/}	570
좌우반구com(split BVF)_3	11	1	<?xml version="1.0"?>\n<Clock xmlns:dt="urn:schemas-microsoft-com:datatypes"><Description dt:dt="string">E-Prime Primary Realtime Clock</Description><StartTime><Timestamp dt:dt="int">0</Timestamp><DateUtc dt:dt="string">2020-10-14T06:57:27Z</DateUtc></StartTime><FrequencyChanges><FrequencyChange><Frequency dt:dt="r8">2699960000</Frequency><Timestamp dt:dt="r8">5.5556118092386E+15</Timestamp><Curr…	좌우반구com(split BVF)_3-011-1	60.021	1.0.0.167	1	-874766393	Professional	2.0.10.242	2.0.10.353	10-14-2020	2020-10-14 오전 6:57:27	15:57:27	2.0.10.248	350	1	z	희망	희	망	NULL	NULL	NULL	NULL	NULL	NULL	72	1	86	KSY	List3	0		0	0	984751	183		0	0	1	z	0	3	984934	0	z	392
좌우반구com(split BVF)_3	11	1	<?xml version="1.0"?>\n<Clock xmlns:dt="urn:schemas-microsoft-com:datatypes"><Description dt:dt="string">E-Prime Primary Realtime Clock</Description><StartTime><Timestamp dt:dt="int">0</Timestamp><DateUtc dt:dt="string">2020-10-14T06:57:27Z</DateUtc></StartTime><FrequencyChanges><FrequencyChange><Frequency dt:dt="r8">2699960000</Frequency><Timestamp dt:dt="r8">5.5556118092386E+15</Timestamp><Curr…	좌우반구com(split BVF)_3-011-1	60.021	1.0.0.167	1	-874766393	Professional	2.0.10.242	2.0.10.353	10-14-2020	2020-10-14 오전 6:57:27	15:57:27	2.0.10.248	124	2	{/}	희외	희	외	115	1	124	NULL	NULL	NULL	NULL	NULL	NULL	KSY2	List1	NULL	NULL	NULL	NULL	NULL	NULL	NULL	NULL	NULL	0	{/}	0	3	351537	0	z	427
좌우반구com(split BVF)_3	11	1	<?xml version="1.0"?>\n<Clock xmlns:dt="urn:schemas-microsoft-com:datatypes"><Description dt:dt="string">E-Prime Primary Realtime Clock</Description><StartTime><Timestamp dt:dt="int">0</Timestamp><DateUtc dt:dt="string">2020-10-14T06:57:27Z</DateUtc></StartTime><FrequencyChanges><FrequencyChange><Frequency dt:dt="r8">2699960000</Frequency><Timestamp dt:dt="r8">5.5556118092386E+15</Timestamp><Curr…	좌우반구com(split BVF)_3-011-1	60.021	1.0.0.167	1	-874766393	Professional	2.0.10.242	2.0.10.353	10-14-2020	2020-10-14 오전 6:57:27	15:57:27	2.0.10.248	330	2	{/}	희응	희	응	NULL	NULL	NULL	NULL	NULL	NULL	50	1	66	KSY	List3	0		0	-1	929936	184		0	0	1	{/}	0	4	930120	0	{/}	495
[truncated: 1 more columns]
