# Supplementary material for: Decoding foveal word recognition: the role of interhemispheric inhibition in bilateral hemispheric processing
Source: Front Psychol. 2023 Nov 30;14:1293529. doi: 10.3389/fpsyg.2023.1293529 (PMC10720635; doi:10.3389/fpsyg.2023.1293529)
Supplement: Supplementary file 1 [file Data_Sheet_1.ZIP › data/Exp2/BVF_027.txt]

STRING	INTEGER	INTEGER	STRING	STRING	STRING	STRING	STRING	STRING	STRING	STRING	STRING	STRING	STRING	STRING	STRING	INTEGER	STRING	STRING	STRING	STRING	STRING	STRING	STRING	STRING	STRING	STRING	STRING	STRING	STRING	STRING	STRING	STRING	STRING	STRING	STRING	STRING	STRING	STRING	STRING	STRING	STRING	STRING	STRING	STRING	STRING	STRING	STRING	STRING	STRING
EXPNAME	SUBJECT	SESSION	VARIABLE	VARIABLE	VARIABLE	VARIABLE	VARIABLE	VARIABLE	VARIABLE	VARIABLE	VARIABLE	VARIABLE	VARIABLE	VARIABLE	VARIABLE	LOG_LEVEL	VARIABLE	VARIABLE	VARIABLE	VARIABLE	VARIABLE	VARIABLE	VARIABLE	VARIABLE	VARIABLE	VARIABLE	VARIABLE	VARIABLE	VARIABLE	VARIABLE	VARIABLE	VARIABLE	VARIABLE	VARIABLE	VARIABLE	VARIABLE	VARIABLE	VARIABLE	VARIABLE	VARIABLE	VARIABLE	VARIABLE	VARIABLE	VARIABLE	VARIABLE	VARIABLE	VARIABLE	VARIABLE	VARIABLE
1	1	1	1	1	1	1	1	1	1	1	1	1	1	1	1	2	2	2	2	2	2	2	2	2	2	2	2	2	2	2	2	2	2	2	2	2	2	2	2	2	2	2	2	2	2	2	2	2	2
ExperimentName	Subject	Session	Clock.Information	DataFile.Basename	Display.RefreshRate	ExperimentVersion	Group	RandomSeed	RuntimeCapabilities	RuntimeVersion	RuntimeVersionExpected	SessionDate	SessionStartDateTimeUtc	SessionTime	StudioVersion	Block	condition	correct	Exptarget	Exptarget2	Exptarget3	List1	List1.Cycle	List1.Sample	List2	List2.Cycle	List2.Sample	List3	List3.Cycle	List3.Sample	Procedure	Running	TextDisplay2.ACC	TextDisplay2.CRESP	TextDisplay2.DurationError	TextDisplay2.OnsetDelay	TextDisplay2.OnsetTime	TextDisplay2.OnsetToOnsetTime	TextDisplay2.RESP	TextDisplay2.RT	TextDisplay2.RTTime	TextDisplay6.ACC	TextDisplay6.CRESP	TextDisplay6.DurationError	TextDisplay6.OnsetDelay	TextDisplay6.OnsetTime	TextDisplay6.OnsetToOnsetTime	TextDisplay6.RESP	TextDisplay6.RT
좌우반구com(split BVF)_1	27	1	<?xml version="1.0"?>\n<Clock xmlns:dt="urn:schemas-microsoft-com:datatypes"><Description dt:dt="string">E-Prime Primary Realtime Clock</Description><StartTime><Timestamp dt:dt="int">0</Timestamp><DateUtc dt:dt="string">2021-06-04T09:14:30Z</DateUtc></StartTime><FrequencyChanges><FrequencyChange><Frequency dt:dt="r8">2699970000</Frequency><Timestamp dt:dt="r8">37780791170558</Timestamp><Current d…	좌우반구com(split BVF)_1-027-1	60.021	1.0.0.163	1	-1513535258	Professional	2.0.10.242	2.0.10.353	06-04-2021	2021-06-04 오전 9:14:31	18:14:31	2.0.10.248	43	1	{/}	가격	가	격	59	1	43	NULL	NULL	NULL	NULL	NULL	NULL	KSY	List1	0		0	0	123747	183		0	0	1	{/}	0	3	123930	0	{/}	324
좌우반구com(split BVF)_1	27	1	<?xml version="1.0"?>\n<Clock xmlns:dt="urn:schemas-microsoft-com:datatypes"><Description dt:dt="string">E-Prime Primary Realtime Clock</Description><StartTime><Timestamp dt:dt="int">0</Timestamp><DateUtc dt:dt="string">2021-06-04T09:14:30Z</DateUtc></StartTime><FrequencyChanges><FrequencyChange><Frequency dt:dt="r8">2699970000</Frequency><Timestamp dt:dt="r8">37780791170558</Timestamp><Current d…	좌우반구com(split BVF)_1-027-1	60.021	1.0.0.163	1	-1513535258	Professional	2.0.10.242	2.0.10.353	06-04-2021	2021-06-04 오전 9:14:31	18:14:31	2.0.10.248	315	1	{/}	가을	가	을	NULL	NULL	NULL	NULL	NULL	NULL	65	1	51	KSY	List3	0		0	-1	909954	183		0	0	1	{/}	1	3	910137	0	{/}	220
좌우반구com(split BVF)_1	27	1	<?xml version="1.0"?>\n<Clock xmlns:dt="urn:schemas-microsoft-com:datatypes"><Description dt:dt="string">E-Prime Primary Realtime Clock</Description><StartTime><Timestamp dt:dt="int">0</Timestamp><DateUtc dt:dt="string">2021-06-04T09:14:30Z</DateUtc></StartTime><FrequencyChanges><FrequencyChange><Frequency dt:dt="r8">2699970000</Frequency><Timestamp dt:dt="r8">37780791170558</Timestamp><Current d…	좌우반구com(split BVF)_1-027-1	60.021	1.0.0.163	1	-1513535258	Professional	2.0.10.242	2.0.10.353	06-04-2021	2021-06-04 오전 9:14:31	18:14:31	2.0.10.248	77	1	{/}	간섭	간	섭	77	1	77	NULL	NULL	NULL	NULL	NULL	NULL	KSY	List1	0		0	-1	211599	183		0	0	1	{/}	1	3	211782	0	{/}	247
좌우반구com(split BVF)_1	27	1	<?xml version="1.0"?>\n<Clock xmlns:dt="urn:schemas-microsoft-com:datatypes"><Description dt:dt="string">E-Prime Primary Realtime Clock</Description><StartTime><Timestamp dt:dt="int">0</Timestamp><DateUtc dt:dt="string">2021-06-04T09:14:30Z</DateUtc></StartTime><FrequencyChanges><FrequencyChange><Frequency dt:dt="r8">2699970000</Frequency><Timestamp dt:dt="r8">37780791170558</Timestamp><Current d…	좌우반구com(split BVF)_1-027-1	60.021	1.0.0.163	1	-1513535258	Professional	2.0.10.242	2.0.10.353	06-04-2021	2021-06-04 오전 9:14:31	18:14:31	2.0.10.248	369	2	z	간습	간	습	NULL	NULL	NULL	NULL	NULL	NULL	58	1	105	KSY3	List3	NULL	NULL	NULL	NULL	NULL	NULL	NULL	NULL	NULL	0	z	0	4	1050755	0	{/}	655
좌우반구com(split BVF)_1	27	1	<?xml version="1.0"?>\n<Clock xmlns:dt="urn:schemas-microsoft-com:datatypes"><Description dt:dt="string">E-Prime Primary Realtime Clock</Description><StartTime><Timestamp dt:dt="int">0</Timestamp><DateUtc dt:dt="string">2021-06-04T09:14:30Z</DateUtc></StartTime><FrequencyChanges><FrequencyChange><Frequency dt:dt="r8">2699970000</Frequency><Timestamp dt:dt="r8">37780791170558</Timestamp><Current d…	좌우반구com(split BVF)_1-027-1	60.021	1.0.0.163	1	-1513535258	Professional	2.0.10.242	2.0.10.353	06-04-2021	2021-06-04 오전 9:14:31	18:14:31	2.0.10.248	61	2	z	감환	감	환	32	1	61	NULL	NULL	NULL	NULL	NULL	NULL	KSY3	List1	NULL	NULL	NULL	NULL	NULL	NULL	NULL	NULL	NULL	1	z	0	3	170080	0	z	373
좌우반구com(split BVF)_1	27	1	<?xml version="1.0"?>\n<Clock xmlns:dt="urn:schemas-microsoft-com:datatypes"><Description dt:dt="string">E-Prime Primary Realtime Clock</Description><StartTime><Timestamp dt:dt="int">0</Timestamp><DateUtc dt:dt="string">2021-06-04T09:14:30Z</DateUtc></StartTime><FrequencyChanges><FrequencyChange><Frequency dt:dt="r8">2699970000</Frequency><Timestamp dt:dt="r8">37780791170558</Timestamp><Current d…	좌우반구com(split BVF)_1-027-1	60.021	1.0.0.163	1	-1513535258	Professional	2.0.10.242	2.0.10.353	06-04-2021	2021-06-04 오전 9:14:31	18:14:31	2.0.10.248	307	1	{/}	강도	강	도	NULL	NULL	NULL	NULL	NULL	NULL	98	1	43	KSY	List3	0		0	-1	889611	183		0	0	1	{/}	1	3	889794	0	{/}	268
좌우반구com(split BVF)_1	27	1	<?xml version="1.0"?>\n<Clock xmlns:dt="urn:schemas-microsoft-com:datatypes"><Description dt:dt="string">E-Prime Primary Realtime Clock</Description><StartTime><Timestamp dt:dt="int">0</Timestamp><DateUtc dt:dt="string">2021-06-04T09:14:30Z</DateUtc></StartTime><FrequencyChanges><FrequencyChange><Frequency dt:dt="r8">2699970000</Frequency><Timestamp dt:dt="r8">37780791170558</Timestamp><Current d…	좌우반구com(split BVF)_1-027-1	60.021	1.0.0.163	1	-1513535258	Professional	2.0.10.242	2.0.10.353	06-04-2021	2021-06-04 오전 9:14:31	18:14:31	2.0.10.248	181	2	z	강례	강	례	NULL	NULL	NULL	91	1	49	NULL	NULL	NULL	KSY2	List2	NULL	NULL	NULL	NULL	NULL	NULL	NULL	NULL	NULL	0	z	0	4	544116	0	{/}	396
좌우반구com(split BVF)_1	27	1	<?xml version="1.0"?>\n<Clock xmlns:dt="urn:schemas-microsoft-com:datatypes"><Description dt:dt="string">E-Prime Primary Realtime Clock</Description><StartTime><Timestamp dt:dt="int">0</Timestamp><DateUtc dt:dt="string">2021-06-04T09:14:30Z</DateUtc></StartTime><FrequencyChanges><FrequencyChange><Frequency dt:dt="r8">2699970000</Frequency><Timestamp dt:dt="r8">37780791170558</Timestamp><Current d…	좌우반구com(split BVF)_1-027-1	60.021	1.0.0.163	1	-1513535258	Professional	2.0.10.242	2.0.10.353	06-04-2021	2021-06-04 오전 9:14:31	18:14:31	2.0.10.248	27	2	z	강방	강	방	49	1	27	NULL	NULL	NULL	NULL	NULL	NULL	KSY3	List1	NULL	NULL	NULL	NULL	NULL	NULL	NULL	NULL	NULL	1	z	0	3	81095	0	z	494
좌우반구com(split BVF)_1	27	1	<?xml version="1.0"?>\n<Clock xmlns:dt="urn:schemas-microsoft-com:datatypes"><Description dt:dt="string">E-Prime Primary Realtime Clock</Description><StartTime><Timestamp dt:dt="int">0</Timestamp><DateUtc dt:dt="string">2021-06-04T09:14:30Z</DateUtc></StartTime><FrequencyChanges><FrequencyChange><Frequency dt:dt="r8">2699970000</Frequency><Timestamp dt:dt="r8">37780791170558</Timestamp><Current d…	좌우반구com(split BVF)_1-027-1	60.021	1.0.0.163	1	-1513535258	Professional	2.0.10.242	2.0.10.353	06-04-2021	2021-06-04 오전 9:14:31	18:14:31	2.0.10.248	101	1	{/}	개념	개	념	26	1	101	NULL	NULL	NULL	NULL	NULL	NULL	KSY	List1	0		0	-1	274827	183		0	0	1	{/}	0	3	275010	0	{/}	274
좌우반구com(split BVF)_1	27	1	<?xml version="1.0"?>\n<Clock xmlns:dt="urn:schemas-microsoft-com:datatypes"><Description dt:dt="string">E-Prime Primary Realtime Clock</Description><StartTime><Timestamp dt:dt="int">0</Timestamp><DateUtc dt:dt="string">2021-06-04T09:14:30Z</DateUtc></StartTime><FrequencyChanges><FrequencyChange><Frequency dt:dt="r8">2699970000</Frequency><Timestamp dt:dt="r8">37780791170558</Timestamp><Current d…	좌우반구com(split BVF)_1-027-1	60.021	1.0.0.163	1	-1513535258	Professional	2.0.10.242	2.0.10.353	06-04-2021	2021-06-04 오전 9:14:31	18:14:31	2.0.10.248	187	2	z	개례	개	례	NULL	NULL	NULL	45	1	55	NULL	NULL	NULL	KSY3	List2	NULL	NULL	NULL	NULL	NULL	NULL	NULL	NULL	NULL	1	z	0	3	559760	0	z	352
좌우반구com(split BVF)_1	27	1	<?xml version="1.0"?>\n<Clock xmlns:dt="urn:schemas-microsoft-com:datatypes"><Description dt:dt="string">E-Prime Primary Realtime Clock</Description><StartTime><Timestamp dt:dt="int">0</Timestamp><DateUtc dt:dt="string">2021-06-04T09:14:30Z</DateUtc></StartTime><FrequencyChanges><FrequencyChange><Frequency dt:dt="r8">2699970000</Frequency><Timestamp dt:dt="r8">37780791170558</Timestamp><Current d…	좌우반구com(split BVF)_1-027-1	60.021	1.0.0.163	1	-1513535258	Professional	2.0.10.242	2.0.10.353	06-04-2021	2021-06-04 오전 9:14:31	18:14:31	2.0.10.248	302	1	{/}	개인	개	인	NULL	NULL	NULL	NULL	NULL	NULL	101	1	38	KSY	List3	0		0	-1	876782	184		0	0	1	{/}	0	4	876966	0	{/}	335
좌우반구com(split BVF)_1	27	1	<?xml version="1.0"?>\n<Clock xmlns:dt="urn:schemas-microsoft-com:datatypes"><Description dt:dt="string">E-Prime Primary Realtime Clock</Description><StartTime><Timestamp dt:dt="int">0</Timestamp><DateUtc dt:dt="string">2021-06-04T09:14:30Z</DateUtc></StartTime><FrequencyChanges><FrequencyChange><Frequency dt:dt="r8">2699970000</Frequency><Timestamp dt:dt="r8">37780791170558</Timestamp><Current d…	좌우반구com(split BVF)_1-027-1	60.021	1.0.0.163	1	-1513535258	Professional	2.0.10.242	2.0.10.353	06-04-2021	2021-06-04 오전 9:14:31	18:14:31	2.0.10.248	226	2	z	개협	개	협	NULL	NULL	NULL	21	1	94	NULL	NULL	NULL	KSY2	List2	NULL	NULL	NULL	NULL	NULL	NULL	NULL	NULL	NULL	1	z	0	3	661191	0	z	592
좌우반구com(split BVF)_1	27	1	<?xml version="1.0"?>\n<Clock xmlns:dt="urn:schemas-microsoft-com:datatypes"><Description dt:dt="string">E-Prime Primary Realtime Clock</Description><StartTime><Timestamp dt:dt="int">0</Timestamp><DateUtc dt:dt="string">2021-06-04T09:14:30Z</DateUtc></StartTime><FrequencyChanges><FrequencyChange><Frequency dt:dt="r8">2699970000</Frequency><Timestamp dt:dt="r8">37780791170558</Timestamp><Current d…	좌우반구com(split BVF)_1-027-1	60.021	1.0.0.163	1	-1513535258	Professional	2.0.10.242	2.0.10.353	06-04-2021	2021-06-04 오전 9:14:31	18:14:31	2.0.10.248	66	2	z	거생	거	생	47	1	66	NULL	NULL	NULL	NULL	NULL	NULL	KSY3	List1	NULL	NULL	NULL	NULL	NULL	NULL	NULL	NULL	NULL	1	z	0	3	183209	0	z	516
좌우반구com(split BVF)_1	27	1	<?xml version="1.0"?>\n<Clock xmlns:dt="urn:schemas-microsoft-com:datatypes"><Description dt:dt="string">E-Prime Primary Realtime Clock</Description><StartTime><Timestamp dt:dt="int">0</Timestamp><DateUtc dt:dt="string">2021-06-04T09:14:30Z</DateUtc></StartTime><FrequencyChanges><FrequencyChange><Frequency dt:dt="r8">2699970000</Frequency><Timestamp dt:dt="r8">37780791170558</Timestamp><Current d…	좌우반구com(split BVF)_1-027-1	60.021	1.0.0.163	1	-1513535258	Professional	2.0.10.242	2.0.10.353	06-04-2021	2021-06-04 오전 9:14:31	18:14:31	2.0.10.248	314	1	{/}	걱정	걱	정	NULL	NULL	NULL	NULL	NULL	NULL	122	1	50	KSY	List3	0		0	0	907472	183		0	0	1	{/}	0	3	907655	0	{/}	280
좌우반구com(split BVF)_1	27	1	<?xml version="1.0"?>\n<Clock xmlns:dt="urn:schemas-microsoft-com:datatypes"><Description dt:dt="string">E-Prime Primary Realtime Clock</Description><StartTime><Timestamp dt:dt="int">0</Timestamp><DateUtc dt:dt="string">2021-06-04T09:14:30Z</DateUtc></StartTime><FrequencyChanges><FrequencyChange><Frequency dt:dt="r8">2699970000</Frequency><Timestamp dt:dt="r8">37780791170558</Timestamp><Current d…	좌우반구com(split BVF)_1-027-1	60.021	1.0.0.163	1	-1513535258	Professional	2.0.10.242	2.0.10.353	06-04-2021	2021-06-04 오전 9:14:31	18:14:31	2.0.10.248	123	2	z	걱최	걱	최	23	1	123	NULL	NULL	NULL	NULL	NULL	NULL	KSY3	List1	NULL	NULL	NULL	NULL	NULL	NULL	NULL	NULL	NULL	1	z	0	3	332590	0	z	436
좌우반구com(split BVF)_1	27	1	<?xml version="1.0"?>\n<Clock xmlns:dt="urn:schemas-microsoft-com:datatypes"><Description dt:dt="string">E-Prime Primary Realtime Clock</Description><StartTime><Timestamp dt:dt="int">0</Timestamp><DateUtc dt:dt="string">2021-06-04T09:14:30Z</DateUtc></StartTime><FrequencyChanges><FrequencyChange><Frequency dt:dt="r8">2699970000</Frequency><Timestamp dt:dt="r8">37780791170558</Timestamp><Current d…	좌우반구com(split BVF)_1-027-1	60.021	1.0.0.163	1	-1513535258	Professional	2.0.10.242	2.0.10.353	06-04-2021	2021-06-04 오전 9:14:31	18:14:31	2.0.10.248	390	2	z	건적	건	적	NULL	NULL	NULL	NULL	NULL	NULL	66	1	126	KSY3	List3	NULL	NULL	NULL	NULL	NULL	NULL	NULL	NULL	NULL	1	z	0	3	1106918	0	z	491
좌우반구com(split BVF)_1	27	1	<?xml version="1.0"?>\n<Clock xmlns:dt="urn:schemas-microsoft-com:datatypes"><Description dt:dt="string">E-Prime Primary Realtime Clock</Description><StartTime><Timestamp dt:dt="int">0</Timestamp><DateUtc dt:dt="string">2021-06-04T09:14:30Z</DateUtc></StartTime><FrequencyChanges><FrequencyChange><Frequency dt:dt="r8">2699970000</Frequency><Timestamp dt:dt="r8">37780791170558</Timestamp><Current d…	좌우반구com(split BVF)_1-027-1	60.021	1.0.0.163	1	-1513535258	Professional	2.0.10.242	2.0.10.353	06-04-2021	2021-06-04 오전 9:14:31	18:14:31	2.0.10.248	166	2	z	검강	검	강	NULL	NULL	NULL	80	1	34	NULL	NULL	NULL	KSY2	List2	NULL	NULL	NULL	NULL	NULL	NULL	NULL	NULL	NULL	1	z	0	3	504696	0	z	441
좌우반구com(split BVF)_1	27	1	<?xml version="1.0"?>\n<Clock xmlns:dt="urn:schemas-microsoft-com:datatypes"><Description dt:dt="string">E-Prime Primary Realtime Clock</Description><StartTime><Timestamp dt:dt="int">0</Timestamp><DateUtc dt:dt="string">2021-06-04T09:14:30Z</DateUtc></StartTime><FrequencyChanges><FrequencyChange><Frequency dt:dt="r8">2699970000</Frequency><Timestamp dt:dt="r8">37780791170558</Timestamp><Current d…	좌우반구com(split BVF)_1-027-1	60.021	1.0.0.163	1	-1513535258	Professional	2.0.10.242	2.0.10.353	06-04-2021	2021-06-04 오전 9:14:31	18:14:31	2.0.10.248	277	1	{/}	검색	검	색	NULL	NULL	NULL	NULL	NULL	NULL	103	1	13	KSY	List3	0		0	-1	810922	183		0	0	1	{/}	1	3	811105	0	{/}	252
좌우반구com(split BVF)_1	27	1	<?xml version="1.0"?>\n<Clock xmlns:dt="urn:schemas-microsoft-com:datatypes"><Description dt:dt="string">E-Prime Primary Realtime Clock</Description><StartTime><Timestamp dt:dt="int">0</Timestamp><DateUtc dt:dt="string">2021-06-04T09:14:30Z</DateUtc></StartTime><FrequencyChanges><FrequencyChange><Frequency dt:dt="r8">2699970000</Frequency><Timestamp dt:dt="r8">37780791170558</Timestamp><Current d…	좌우반구com(split BVF)_1-027-1	60.021	1.0.0.163	1	-1513535258	Professional	2.0.10.242	2.0.10.353	06-04-2021	2021-06-04 오전 9:14:31	18:14:31	2.0.10.248	59	2	z	검죽	검	죽	80	1	59	NULL	NULL	NULL	NULL	NULL	NULL	KSY	List1	0		1	-1	164815	184		0	0	1	z	0	4	164999	0	z	321
좌우반구com(split BVF)_1	27	1	<?xml version="1.0"?>\n<Clock xmlns:dt="urn:schemas-microsoft-com:datatypes"><Description dt:dt="string">E-Prime Primary Realtime Clock</Description><StartTime><Timestamp dt:dt="int">0</Timestamp><DateUtc dt:dt="string">2021-06-04T09:14:30Z</DateUtc></StartTime><FrequencyChanges><FrequencyChange><Frequency dt:dt="r8">2699970000</Frequency><Timestamp dt:dt="r8">37780791170558</Timestamp><Current d…	좌우반구com(split BVF)_1-027-1	60.021	1.0.0.163	1	-1513535258	Professional	2.0.10.242	2.0.10.353	06-04-2021	2021-06-04 오전 9:14:31	18:14:31	2.0.10.248	108	2	z	검환	검	환	68	1	108	NULL	NULL	NULL	NULL	NULL	NULL	KSY3	List1	NULL	NULL	NULL	NULL	NULL	NULL	NULL	NULL	NULL	1	z	1	3	293020	0	z	392
좌우반구com(split BVF)_1	27	1	<?xml version="1.0"?>\n<Clock xmlns:dt="urn:schemas-microsoft-com:datatypes"><Description dt:dt="string">E-Prime Primary Realtime Clock</Description><StartTime><Timestamp dt:dt="int">0</Timestamp><DateUtc dt:dt="string">2021-06-04T09:14:30Z</DateUtc></StartTime><FrequencyChanges><FrequencyChange><Frequency dt:dt="r8">2699970000</Frequency><Timestamp dt:dt="r8">37780791170558</Timestamp><Current d…	좌우반구com(split BVF)_1-027-1	60.021	1.0.0.163	1	-1513535258	Professional	2.0.10.242	2.0.10.353	06-04-2021	2021-06-04 오전 9:14:31	18:14:31	2.0.10.248	232	2	z	격례	격	례	NULL	NULL	NULL	75	1	100	NULL	NULL	NULL	KSY3	List2	NULL	NULL	NULL	NULL	NULL	NULL	NULL	NULL	NULL	1	z	0	3	676986	0	z	519
좌우반구com(split BVF)_1	27	1	<?xml version="1.0"?>\n<Clock xmlns:dt="urn:schemas-microsoft-com:datatypes"><Description dt:dt="string">E-Prime Primary Realtime Clock</Description><StartTime><Timestamp dt:dt="int">0</Timestamp><DateUtc dt:dt="string">2021-06-04T09:14:30Z</DateUtc></StartTime><FrequencyChanges><FrequencyChange><Frequency dt:dt="r8">2699970000</Frequency><Timestamp dt:dt="r8">37780791170558</Timestamp><Current d…	좌우반구com(split BVF)_1-027-1	60.021	1.0.0.163	1	-1513535258	Professional	2.0.10.242	2.0.10.353	06-04-2021	2021-06-04 오전 9:14:31	18:14:31	2.0.10.248	229	1	{/}	결과	결	과	NULL	NULL	NULL	60	1	97	NULL	NULL	NULL	KSY	List2	0		0	-1	669172	183		0	0	1	{/}	0	3	669355	0	{/}	278
좌우반구com(split BVF)_1	27	1	<?xml version="1.0"?>\n<Clock xmlns:dt="urn:schemas-microsoft-com:datatypes"><Description dt:dt="string">E-Prime Primary Realtime Clock</Description><StartTime><Timestamp dt:dt="int">0</Timestamp><DateUtc dt:dt="string">2021-06-04T09:14:30Z</DateUtc></StartTime><FrequencyChanges><FrequencyChange><Frequency dt:dt="r8">2699970000</Frequency><Timestamp dt:dt="r8">37780791170558</Timestamp><Current d…	좌우반구com(split BVF)_1-027-1	60.021	1.0.0.163	1	-1513535258	Professional	2.0.10.242	2.0.10.353	06-04-2021	2021-06-04 오전 9:14:31	18:14:31	2.0.10.248	121	1	{/}	결국	결	국	30	1	121	NULL	NULL	NULL	NULL	NULL	NULL	KSY	List1	0		0	-1	327375	183		0	0	1	{/}	1	3	327558	0	{/}	310
좌우반구com(split BVF)_1	27	1	<?xml version="1.0"?>\n<Clock xmlns:dt="urn:schemas-microsoft-com:datatypes"><Description dt:dt="string">E-Prime Primary Realtime Clock</Description><StartTime><Timestamp dt:dt="int">0</Timestamp><DateUtc dt:dt="string">2021-06-04T09:14:30Z</DateUtc></StartTime><FrequencyChanges><FrequencyChange><Frequency dt:dt="r8">2699970000</Frequency><Timestamp dt:dt="r8">37780791170558</Timestamp><Current d…	좌우반구com(split BVF)_1-027-1	60.021	1.0.0.163	1	-1513535258	Professional	2.0.10.242	2.0.10.353	06-04-2021	2021-06-04 오전 9:14:31	18:14:31	2.0.10.248	39	1	{/}	결정	결	정	88	1	39	NULL	NULL	NULL	NULL	NULL	NULL	KSY	List1	0		1	-1	113283	184		0	0	1	{/}	0	4	113467	0	{/}	339
좌우반구com(split BVF)_1	27	1	<?xml version="1.0"?>\n<Clock xmlns:dt="urn:schemas-microsoft-com:datatypes"><Description dt:dt="string">E-Prime Primary Realtime Clock</Description><StartTime><Timestamp dt:dt="int">0</Timestamp><DateUtc dt:dt="string">2021-06-04T09:14:30Z</DateUtc></StartTime><FrequencyChanges><FrequencyChange><Frequency dt:dt="r8">2699970000</Frequency><Timestamp dt:dt="r8">37780791170558</Timestamp><Current d…	좌우반구com(split BVF)_1-027-1	60.021	1.0.0.163	1	-1513535258	Professional	2.0.10.242	2.0.10.353	06-04-2021	2021-06-04 오전 9:14:31	18:14:31	2.0.10.248	25	2	z	결지	결	지	36	1	25	NULL	NULL	NULL	NULL	NULL	NULL	KSY	List1	0		0	-1	75680	183		0	0	1	z	1	3	75863	0	z	408
좌우반구com(split BVF)_1	27	1	<?xml version="1.0"?>\n<Clock xmlns:dt="urn:schemas-microsoft-com:datatypes"><Description dt:dt="string">E-Prime Primary Realtime Clock</Description><StartTime><Timestamp dt:dt="int">0</Timestamp><DateUtc dt:dt="string">2021-06-04T09:14:30Z</DateUtc></StartTime><FrequencyChanges><FrequencyChange><Frequency dt:dt="r8">2699970000</Frequency><Timestamp dt:dt="r8">37780791170558</Timestamp><Current d…	좌우반구com(split BVF)_1-027-1	60.021	1.0.0.163	1	-1513535258	Professional	2.0.10.242	2.0.10.353	06-04-2021	2021-06-04 오전 9:14:31	18:14:31	2.0.10.248	158	2	z	결협	결	협	NULL	NULL	NULL	97	1	26	NULL	NULL	NULL	KSY3	List2	NULL	NULL	NULL	NULL	NULL	NULL	NULL	NULL	NULL	1	z	0	3	483587	0	z	527
좌우반구com(split BVF)_1	27	1	<?xml version="1.0"?>\n<Clock xmlns:dt="urn:schemas-microsoft-com:datatypes"><Description dt:dt="string">E-Prime Primary Realtime Clock</Description><StartTime><Timestamp dt:dt="int">0</Timestamp><DateUtc dt:dt="string">2021-06-04T09:14:30Z</DateUtc></StartTime><FrequencyChanges><FrequencyChange><Frequency dt:dt="r8">2699970000</Frequency><Timestamp dt:dt="r8">37780791170558</Timestamp><Current d…	좌우반구com(split BVF)_1-027-1	60.021	1.0.0.163	1	-1513535258	Professional	2.0.10.242	2.0.10.353	06-04-2021	2021-06-04 오전 9:14:31	18:14:31	2.0.10.248	336	1	{/}	경비	경	비	NULL	NULL	NULL	NULL	NULL	NULL	47	1	72	KSY	List3	0		0	-1	963835	183		0	0	1	{/}	1	3	964018	0	{/}	299
좌우반구com(split BVF)_1	27	1	<?xml version="1.0"?>\n<Clock xmlns:dt="urn:schemas-microsoft-com:datatypes"><Description dt:dt="string">E-Prime Primary Realtime Clock</Description><StartTime><Timestamp dt:dt="int">0</Timestamp><DateUtc dt:dt="string">2021-06-04T09:14:30Z</DateUtc></StartTime><FrequencyChanges><FrequencyChange><Frequency dt:dt="r8">2699970000</Frequency><Timestamp dt:dt="r8">37780791170558</Timestamp><Current d…	좌우반구com(split BVF)_1-027-1	60.021	1.0.0.163	1	-1513535258	Professional	2.0.10.242	2.0.10.353	06-04-2021	2021-06-04 오전 9:14:31	18:14:31	2.0.10.248	254	1	{/}	경험	경	험	NULL	NULL	NULL	49	1	122	NULL	NULL	NULL	KSY	List2	0		0	0	733833	183		0	0	1	{/}	0	3	734016	0	{/}	278
좌우반구com(split BVF)_1	27	1	<?xml version="1.0"?>\n<Clock xmlns:dt="urn:schemas-microsoft-com:datatypes"><Description dt:dt="string">E-Prime Primary Realtime Clock</Description><StartTime><Timestamp dt:dt="int">0</Timestamp><DateUtc dt:dt="string">2021-06-04T09:14:30Z</DateUtc></StartTime><FrequencyChanges><FrequencyChange><Frequency dt:dt="r8">2699970000</Frequency><Timestamp dt:dt="r8">37780791170558</Timestamp><Current d…	좌우반구com(split BVF)_1-027-1	60.021	1.0.0.163	1	-1513535258	Professional	2.0.10.242	2.0.10.353	06-04-2021	2021-06-04 오전 9:14:31	18:14:31	2.0.10.248	267	1	{/}	경호	경	호	NULL	NULL	NULL	NULL	NULL	NULL	13	1	3	KSY	List3	0		0	-1	784198	183		0	0	1	{/}	1	3	784381	0	{/}	424
좌우반구com(split BVF)_1	27	1	<?xml version="1.0"?>\n<Clock xmlns:dt="urn:schemas-microsoft-com:datatypes"><Description dt:dt="string">E-Prime Primary Realtime Clock</Description><StartTime><Timestamp dt:dt="int">0</Timestamp><DateUtc dt:dt="string">2021-06-04T09:14:30Z</DateUtc></StartTime><FrequencyChanges><FrequencyChange><Frequency dt:dt="r8">2699970000</Frequency><Timestamp dt:dt="r8">37780791170558</Timestamp><Current d…	좌우반구com(split BVF)_1-027-1	60.021	1.0.0.163	1	-1513535258	Professional	2.0.10.242	2.0.10.353	06-04-2021	2021-06-04 오전 9:14:31	18:14:31	2.0.10.248	182	1	{/}	계기	계	기	NULL	NULL	NULL	2	1	50	NULL	NULL	NULL	KSY	List2	0		0	0	546532	183		0	0	1	{/}	0	3	546715	0	{/}	362
좌우반구com(split BVF)_1	27	1	<?xml version="1.0"?>\n<Clock xmlns:dt="urn:schemas-microsoft-com:datatypes"><Description dt:dt="string">E-Prime Primary Realtime Clock</Description><StartTime><Timestamp dt:dt="int">0</Timestamp><DateUtc dt:dt="string">2021-06-04T09:14:30Z</DateUtc></StartTime><FrequencyChanges><FrequencyChange><Frequency dt:dt="r8">2699970000</Frequency><Timestamp dt:dt="r8">37780791170558</Timestamp><Current d…	좌우반구com(split BVF)_1-027-1	60.021	1.0.0.163	1	-1513535258	Professional	2.0.10.242	2.0.10.353	06-04-2021	2021-06-04 오전 9:14:31	18:14:31	2.0.10.248	115	2	z	계님	계	님	128	1	115	NULL	NULL	NULL	NULL	NULL	NULL	KSY2	List1	NULL	NULL	NULL	NULL	NULL	NULL	NULL	NULL	NULL	0	z	1	3	311647	0	{/}	432
좌우반구com(split BVF)_1	27	1	<?xml version="1.0"?>\n<Clock xmlns:dt="urn:schemas-microsoft-com:datatypes"><Description dt:dt="string">E-Prime Primary Realtime Clock</Description><StartTime><Timestamp dt:dt="int">0</Timestamp><DateUtc dt:dt="string">2021-06-04T09:14:30Z</DateUtc></StartTime><FrequencyChanges><FrequencyChange><Frequency dt:dt="r8">2699970000</Frequency><Timestamp dt:dt="r8">37780791170558</Timestamp><Current d…	좌우반구com(split BVF)_1-027-1	60.021	1.0.0.163	1	-1513535258	Professional	2.0.10.242	2.0.10.353	06-04-2021	2021-06-04 오전 9:14:31	18:14:31	2.0.10.248	393	2	z	계락	계	락	NULL	NULL	NULL	NULL	NULL	NULL	31	1	129	KSY	List3	0		0	-1	1114649	183		0	0	1	z	0	3	1114832	0	z	517
좌우반구com(split BVF)_1	27	1	<?xml version="1.0"?>\n<Clock xmlns:dt="urn:schemas-microsoft-com:datatypes"><Description dt:dt="string">E-Prime Primary Realtime Clock</Description><StartTime><Timestamp dt:dt="int">0</Timestamp><DateUtc dt:dt="string">2021-06-04T09:14:30Z</DateUtc></StartTime><FrequencyChanges><FrequencyChange><Frequency dt:dt="r8">2699970000</Frequency><Timestamp dt:dt="r8">37780791170558</Timestamp><Current d…	좌우반구com(split BVF)_1-027-1	60.021	1.0.0.163	1	-1513535258	Professional	2.0.10.242	2.0.10.353	06-04-2021	2021-06-04 오전 9:14:31	18:14:31	2.0.10.248	145	1	{/}	계수	계	수	NULL	NULL	NULL	22	1	13	NULL	NULL	NULL	KSY	List2	0		0	-1	449182	184		0	0	1	{/}	0	4	449366	0	{/}	404
좌우반구com(split BVF)_1	27	1	<?xml version="1.0"?>\n<Clock xmlns:dt="urn:schemas-microsoft-com:datatypes"><Description dt:dt="string">E-Prime Primary Realtime Clock</Description><StartTime><Timestamp dt:dt="int">0</Timestamp><DateUtc dt:dt="string">2021-06-04T09:14:30Z</DateUtc></StartTime><FrequencyChanges><FrequencyChange><Frequency dt:dt="r8">2699970000</Frequency><Timestamp dt:dt="r8">37780791170558</Timestamp><Current d…	좌우반구com(split BVF)_1-027-1	60.021	1.0.0.163	1	-1513535258	Professional	2.0.10.242	2.0.10.353	06-04-2021	2021-06-04 오전 9:14:31	18:14:31	2.0.10.248	224	2	z	계여	계	여	NULL	NULL	NULL	26	1	92	NULL	NULL	NULL	KSY	List2	0		0	-1	655693	184		0	0	1	z	0	4	655877	0	z	380
좌우반구com(split BVF)_1	27	1	<?xml version="1.0"?>\n<Clock xmlns:dt="urn:schemas-microsoft-com:datatypes"><Description dt:dt="string">E-Prime Primary Realtime Clock</Description><StartTime><Timestamp dt:dt="int">0</Timestamp><DateUtc dt:dt="string">2021-06-04T09:14:30Z</DateUtc></StartTime><FrequencyChanges><FrequencyChange><Frequency dt:dt="r8">2699970000</Frequency><Timestamp dt:dt="r8">37780791170558</Timestamp><Current d…	좌우반구com(split BVF)_1-027-1	60.021	1.0.0.163	1	-1513535258	Professional	2.0.10.242	2.0.10.353	06-04-2021	2021-06-04 오전 9:14:31	18:14:31	2.0.10.248	94	2	z	고률	고	률	74	1	94	NULL	NULL	NULL	NULL	NULL	NULL	KSY3	List1	NULL	NULL	NULL	NULL	NULL	NULL	NULL	NULL	NULL	1	z	0	3	256883	0	z	315
좌우반구com(split BVF)_1	27	1	<?xml version="1.0"?>\n<Clock xmlns:dt="urn:schemas-microsoft-com:datatypes"><Description dt:dt="string">E-Prime Primary Realtime Clock</Description><StartTime><Timestamp dt:dt="int">0</Timestamp><DateUtc dt:dt="string">2021-06-04T09:14:30Z</DateUtc></StartTime><FrequencyChanges><FrequencyChange><Frequency dt:dt="r8">2699970000</Frequency><Timestamp dt:dt="r8">37780791170558</Timestamp><Current d…	좌우반구com(split BVF)_1-027-1	60.021	1.0.0.163	1	-1513535258	Professional	2.0.10.242	2.0.10.353	06-04-2021	2021-06-04 오전 9:14:31	18:14:31	2.0.10.248	175	2	z	고청	고	청	NULL	NULL	NULL	20	1	43	NULL	NULL	NULL	KSY2	List2	NULL	NULL	NULL	NULL	NULL	NULL	NULL	NULL	NULL	0	z	0	4	528005	0	{/}	436
좌우반구com(split BVF)_1	27	1	<?xml version="1.0"?>\n<Clock xmlns:dt="urn:schemas-microsoft-com:datatypes"><Description dt:dt="string">E-Prime Primary Realtime Clock</Description><StartTime><Timestamp dt:dt="int">0</Timestamp><DateUtc dt:dt="string">2021-06-04T09:14:30Z</DateUtc></StartTime><FrequencyChanges><FrequencyChange><Frequency dt:dt="r8">2699970000</Frequency><Timestamp dt:dt="r8">37780791170558</Timestamp><Current d…	좌우반구com(split BVF)_1-027-1	60.021	1.0.0.163	1	-1513535258	Professional	2.0.10.242	2.0.10.353	06-04-2021	2021-06-04 오전 9:14:31	18:14:31	2.0.10.248	240	1	{/}	공기	공	기	NULL	NULL	NULL	70	1	108	NULL	NULL	NULL	KSY	List2	0		0	-1	697462	183		0	0	1	{/}	0	3	697645	0	{/}	245
좌우반구com(split BVF)_1	27	1	<?xml version="1.0"?>\n<Clock xmlns:dt="urn:schemas-microsoft-com:datatypes"><Description dt:dt="string">E-Prime Primary Realtime Clock</Description><StartTime><Timestamp dt:dt="int">0</Timestamp><DateUtc dt:dt="string">2021-06-04T09:14:30Z</DateUtc></StartTime><FrequencyChanges><FrequencyChange><Frequency dt:dt="r8">2699970000</Frequency><Timestamp dt:dt="r8">37780791170558</Timestamp><Current d…	좌우반구com(split BVF)_1-027-1	60.021	1.0.0.163	1	-1513535258	Professional	2.0.10.242	2.0.10.353	06-04-2021	2021-06-04 오전 9:14:31	18:14:31	2.0.10.248	191	1	{/}	공백	공	백	NULL	NULL	NULL	110	1	59	NULL	NULL	NULL	KSY	List2	0		0	-1	569940	183		0	0	1	{/}	0	3	570123	0	{/}	325
좌우반구com(split BVF)_1	27	1	<?xml version="1.0"?>\n<Clock xmlns:dt="urn:schemas-microsoft-com:datatypes"><Description dt:dt="string">E-Prime Primary Realtime Clock</Description><StartTime><Timestamp dt:dt="int">0</Timestamp><DateUtc dt:dt="string">2021-06-04T09:14:30Z</DateUtc></StartTime><FrequencyChanges><FrequencyChange><Frequency dt:dt="r8">2699970000</Frequency><Timestamp dt:dt="r8">37780791170558</Timestamp><Current d…	좌우반구com(split BVF)_1-027-1	60.021	1.0.0.163	1	-1513535258	Professional	2.0.10.242	2.0.10.353	06-04-2021	2021-06-04 오전 9:14:31	18:14:31	2.0.10.248	171	1	{/}	공포	공	포	NULL	NULL	NULL	108	1	39	NULL	NULL	NULL	KSY	List2	0		0	0	517642	183		0	0	1	{/}	0	3	517825	0	{/}	285
좌우반구com(split BVF)_1	27	1	<?xml version="1.0"?>\n<Clock xmlns:dt="urn:schemas-microsoft-com:datatypes"><Description dt:dt="string">E-Prime Primary Realtime Clock</Description><StartTime><Timestamp dt:dt="int">0</Timestamp><DateUtc dt:dt="string">2021-06-04T09:14:30Z</DateUtc></StartTime><FrequencyChanges><FrequencyChange><Frequency dt:dt="r8">2699970000</Frequency><Timestamp dt:dt="r8">37780791170558</Timestamp><Current d…	좌우반구com(split BVF)_1-027-1	60.021	1.0.0.163	1	-1513535258	Professional	2.0.10.242	2.0.10.353	06-04-2021	2021-06-04 오전 9:14:31	18:14:31	2.0.10.248	257	2	z	과법	과	법	NULL	NULL	NULL	43	1	125	NULL	NULL	NULL	KSY3	List2	NULL	NULL	NULL	NULL	NULL	NULL	NULL	NULL	NULL	0	z	0	3	741580	0	{/}	566
좌우반구com(split BVF)_1	27	1	<?xml version="1.0"?>\n<Clock xmlns:dt="urn:schemas-microsoft-com:datatypes"><Description dt:dt="string">E-Prime Primary Realtime Clock</Description><StartTime><Timestamp dt:dt="int">0</Timestamp><DateUtc dt:dt="string">2021-06-04T09:14:30Z</DateUtc></StartTime><FrequencyChanges><FrequencyChange><Frequency dt:dt="r8">2699970000</Frequency><Timestamp dt:dt="r8">37780791170558</Timestamp><Current d…	좌우반구com(split BVF)_1-027-1	60.021	1.0.0.163	1	-1513535258	Professional	2.0.10.242	2.0.10.353	06-04-2021	2021-06-04 오전 9:14:31	18:14:31	2.0.10.248	357	1	{/}	과정	과	정	NULL	NULL	NULL	NULL	NULL	NULL	60	1	93	KSY	List3	0		1	-1	1018049	184		0	0	1	{/}	0	4	1018233	0	{/}	234
좌우반구com(split BVF)_1	27	1	<?xml version="1.0"?>\n<Clock xmlns:dt="urn:schemas-microsoft-com:datatypes"><Description dt:dt="string">E-Prime Primary Realtime Clock</Description><StartTime><Timestamp dt:dt="int">0</Timestamp><DateUtc dt:dt="string">2021-06-04T09:14:30Z</DateUtc></StartTime><FrequencyChanges><FrequencyChange><Frequency dt:dt="r8">2699970000</Frequency><Timestamp dt:dt="r8">37780791170558</Timestamp><Current d…	좌우반구com(split BVF)_1-027-1	60.021	1.0.0.163	1	-1513535258	Professional	2.0.10.242	2.0.10.353	06-04-2021	2021-06-04 오전 9:14:31	18:14:31	2.0.10.248	317	1	{/}	관계	관	계	NULL	NULL	NULL	NULL	NULL	NULL	94	1	53	KSY	List3	0		0	0	914836	183		0	0	1	{/}	0	3	915019	0	{/}	177
좌우반구com(split BVF)_1	27	1	<?xml version="1.0"?>\n<Clock xmlns:dt="urn:schemas-microsoft-com:datatypes"><Description dt:dt="string">E-Prime Primary Realtime Clock</Description><StartTime><Timestamp dt:dt="int">0</Timestamp><DateUtc dt:dt="string">2021-06-04T09:14:30Z</DateUtc></StartTime><FrequencyChanges><FrequencyChange><Frequency dt:dt="r8">2699970000</Frequency><Timestamp dt:dt="r8">37780791170558</Timestamp><Current d…	좌우반구com(split BVF)_1-027-1	60.021	1.0.0.163	1	-1513535258	Professional	2.0.10.242	2.0.10.353	06-04-2021	2021-06-04 오전 9:14:31	18:14:31	2.0.10.248	344	1	{/}	관측	관	측	NULL	NULL	NULL	NULL	NULL	NULL	57	1	80	KSY	List3	0		0	-1	984328	183		0	0	1	{/}	1	3	984511	0	{/}	509
좌우반구com(split BVF)_1	27	1	<?xml version="1.0"?>\n<Clock xmlns:dt="urn:schemas-microsoft-com:datatypes"><Description dt:dt="string">E-Prime Primary Realtime Clock</Description><StartTime><Timestamp dt:dt="int">0</Timestamp><DateUtc dt:dt="string">2021-06-04T09:14:30Z</DateUtc></StartTime><FrequencyChanges><FrequencyChange><Frequency dt:dt="r8">2699970000</Frequency><Timestamp dt:dt="r8">37780791170558</Timestamp><Current d…	좌우반구com(split BVF)_1-027-1	60.021	1.0.0.163	1	-1513535258	Professional	2.0.10.242	2.0.10.353	06-04-2021	2021-06-04 오전 9:14:31	18:14:31	2.0.10.248	284	1	{/}	광장	광	장	NULL	NULL	NULL	NULL	NULL	NULL	125	1	20	KSY	List3	0		0	-1	828699	183		0	0	1	{/}	1	3	828882	0	{/}	411
좌우반구com(split BVF)_1	27	1	<?xml version="1.0"?>\n<Clock xmlns:dt="urn:schemas-microsoft-com:datatypes"><Description dt:dt="string">E-Prime Primary Realtime Clock</Description><StartTime><Timestamp dt:dt="int">0</Timestamp><DateUtc dt:dt="string">2021-06-04T09:14:30Z</DateUtc></StartTime><FrequencyChanges><FrequencyChange><Frequency dt:dt="r8">2699970000</Frequency><Timestamp dt:dt="r8">37780791170558</Timestamp><Current d…	좌우반구com(split BVF)_1-027-1	60.021	1.0.0.163	1	-1513535258	Professional	2.0.10.242	2.0.10.353	06-04-2021	2021-06-04 오전 9:14:31	18:14:31	2.0.10.248	298	2	z	교느	교	느	NULL	NULL	NULL	NULL	NULL	NULL	55	1	34	KSY3	List3	NULL	NULL	NULL	NULL	NULL	NULL	NULL	NULL	NULL	1	z	1	3	866069	0	z	615
좌우반구com(split BVF)_1	27	1	<?xml version="1.0"?>\n<Clock xmlns:dt="urn:schemas-microsoft-com:datatypes"><Description dt:dt="string">E-Prime Primary Realtime Clock</Description><StartTime><Timestamp dt:dt="int">0</Timestamp><DateUtc dt:dt="string">2021-06-04T09:14:30Z</DateUtc></StartTime><FrequencyChanges><FrequencyChange><Frequency dt:dt="r8">2699970000</Frequency><Timestamp dt:dt="r8">37780791170558</Timestamp><Current d…	좌우반구com(split BVF)_1-027-1	60.021	1.0.0.163	1	-1513535258	Professional	2.0.10.242	2.0.10.353	06-04-2021	2021-06-04 오전 9:14:31	18:14:31	2.0.10.248	383	2	z	교휘	교	휘	NULL	NULL	NULL	NULL	NULL	NULL	130	1	119	KSY	List3	0		0	-1	1088125	183		0	0	1	z	1	3	1088308	0	z	350
좌우반구com(split BVF)_1	27	1	<?xml version="1.0"?>\n<Clock xmlns:dt="urn:schemas-microsoft-com:datatypes"><Description dt:dt="string">E-Prime Primary Realtime Clock</Description><StartTime><Timestamp dt:dt="int">0</Timestamp><DateUtc dt:dt="string">2021-06-04T09:14:30Z</DateUtc></StartTime><FrequencyChanges><FrequencyChange><Frequency dt:dt="r8">2699970000</Frequency><Timestamp dt:dt="r8">37780791170558</Timestamp><Current d…	좌우반구com(split BVF)_1-027-1	60.021	1.0.0.163	1	-1513535258	Professional	2.0.10.242	2.0.10.353	06-04-2021	2021-06-04 오전 9:14:31	18:14:31	2.0.10.248	235	1	{/}	구조	구	조	NULL	NULL	NULL	8	1	103	NULL	NULL	NULL	KSY	List2	0		0	0	684650	183		0	0	1	{/}	0	3	684833	0	{/}	224
좌우반구com(split BVF)_1	27	1	<?xml version="1.0"?>\n<Clock xmlns:dt="urn:schemas-microsoft-com:datatypes"><Description dt:dt="string">E-Prime Primary Realtime Clock</Description><StartTime><Timestamp dt:dt="int">0</Timestamp><DateUtc dt:dt="string">2021-06-04T09:14:30Z</DateUtc></StartTime><FrequencyChanges><FrequencyChange><Frequency dt:dt="r8">2699970000</Frequency><Timestamp dt:dt="r8">37780791170558</Timestamp><Current d…	좌우반구com(split BVF)_1-027-1	60.021	1.0.0.163	1	-1513535258	Professional	2.0.10.242	2.0.10.353	06-04-2021	2021-06-04 오전 9:14:31	18:14:31	2.0.10.248	109	2	z	국득	국	득	104	1	109	NULL	NULL	NULL	NULL	NULL	NULL	KSY3	List1	NULL	NULL	NULL	NULL	NULL	NULL	NULL	NULL	NULL	1	z	0	4	295620	0	z	490
좌우반구com(split BVF)_1	27	1	<?xml version="1.0"?>\n<Clock xmlns:dt="urn:schemas-microsoft-com:datatypes"><Description dt:dt="string">E-Prime Primary Realtime Clock</Description><StartTime><Timestamp dt:dt="int">0</Timestamp><DateUtc dt:dt="string">2021-06-04T09:14:30Z</DateUtc></StartTime><FrequencyChanges><FrequencyChange><Frequency dt:dt="r8">2699970000</Frequency><Timestamp dt:dt="r8">37780791170558</Timestamp><Current d…	좌우반구com(split BVF)_1-027-1	60.021	1.0.0.163	1	-1513535258	Professional	2.0.10.242	2.0.10.353	06-04-2021	2021-06-04 오전 9:14:31	18:14:31	2.0.10.248	154	2	z	국반	국	반	NULL	NULL	NULL	5	1	22	NULL	NULL	NULL	KSY	List2	0		0	-1	472591	183		0	0	1	z	0	3	472774	0	z	445
좌우반구com(split BVF)_1	27	1	<?xml version="1.0"?>\n<Clock xmlns:dt="urn:schemas-microsoft-com:datatypes"><Description dt:dt="string">E-Prime Primary Realtime Clock</Description><StartTime><Timestamp dt:dt="int">0</Timestamp><DateUtc dt:dt="string">2021-06-04T09:14:30Z</DateUtc></StartTime><FrequencyChanges><FrequencyChange><Frequency dt:dt="r8">2699970000</Frequency><Timestamp dt:dt="r8">37780791170558</Timestamp><Current d…	좌우반구com(split BVF)_1-027-1	60.021	1.0.0.163	1	-1513535258	Professional	2.0.10.242	2.0.10.353	06-04-2021	2021-06-04 오전 9:14:31	18:14:31	2.0.10.248	97	1	{/}	군청	군	청	60	1	97	NULL	NULL	NULL	NULL	NULL	NULL	KSY	List1	0		0	-1	264464	183		0	0	1	{/}	0	3	264647	0	{/}	269
좌우반구com(split BVF)_1	27	1	<?xml version="1.0"?>\n<Clock xmlns:dt="urn:schemas-microsoft-com:datatypes"><Description dt:dt="string">E-Prime Primary Realtime Clock</Description><StartTime><Timestamp dt:dt="int">0</Timestamp><DateUtc dt:dt="string">2021-06-04T09:14:30Z</DateUtc></StartTime><FrequencyChanges><FrequencyChange><Frequency dt:dt="r8">2699970000</Frequency><Timestamp dt:dt="r8">37780791170558</Timestamp><Current d…	좌우반구com(split BVF)_1-027-1	60.021	1.0.0.163	1	-1513535258	Professional	2.0.10.242	2.0.10.353	06-04-2021	2021-06-04 오전 9:14:31	18:14:31	2.0.10.248	12	1	{/}	궤도	궤	도	120	1	12	NULL	NULL	NULL	NULL	NULL	NULL	KSY	List1	0		0	-1	40942	183		0	0	1	{/}	1	3	41125	0	{/}	354
좌우반구com(split BVF)_1	27	1	<?xml version="1.0"?>\n<Clock xmlns:dt="urn:schemas-microsoft-com:datatypes"><Description dt:dt="string">E-Prime Primary Realtime Clock</Description><StartTime><Timestamp dt:dt="int">0</Timestamp><DateUtc dt:dt="string">2021-06-04T09:14:30Z</DateUtc></StartTime><FrequencyChanges><FrequencyChange><Frequency dt:dt="r8">2699970000</Frequency><Timestamp dt:dt="r8">37780791170558</Timestamp><Current d…	좌우반구com(split BVF)_1-027-1	60.021	1.0.0.163	1	-1513535258	Professional	2.0.10.242	2.0.10.353	06-04-2021	2021-06-04 오전 9:14:31	18:14:31	2.0.10.248	331	2	z	궤희	궤	희	NULL	NULL	NULL	NULL	NULL	NULL	59	1	67	KSY2	List3	NULL	NULL	NULL	NULL	NULL	NULL	NULL	NULL	NULL	1	z	0	4	950840	0	z	500
좌우반구com(split BVF)_1	27	1	<?xml version="1.0"?>\n<Clock xmlns:dt="urn:schemas-microsoft-com:datatypes"><Description dt:dt="string">E-Prime Primary Realtime Clock</Description><StartTime><Timestamp dt:dt="int">0</Timestamp><DateUtc dt:dt="string">2021-06-04T09:14:30Z</DateUtc></StartTime><FrequencyChanges><FrequencyChange><Frequency dt:dt="r8">2699970000</Frequency><Timestamp dt:dt="r8">37780791170558</Timestamp><Current d…	좌우반구com(split BVF)_1-027-1	60.021	1.0.0.163	1	-1513535258	Professional	2.0.10.242	2.0.10.353	06-04-2021	2021-06-04 오전 9:14:31	18:14:31	2.0.10.248	309	1	{/}	그림	그	림	NULL	NULL	NULL	NULL	NULL	NULL	119	1	45	KSY	List3	0		0	0	894643	183		0	0	1	{/}	0	3	894826	0	{/}	297
좌우반구com(split BVF)_1	27	1	<?xml version="1.0"?>\n<Clock xmlns:dt="urn:schemas-microsoft-com:datatypes"><Description dt:dt="string">E-Prime Primary Realtime Clock</Description><StartTime><Timestamp dt:dt="int">0</Timestamp><DateUtc dt:dt="string">2021-06-04T09:14:30Z</DateUtc></StartTime><FrequencyChanges><FrequencyChange><Frequency dt:dt="r8">2699970000</Frequency><Timestamp dt:dt="r8">37780791170558</Timestamp><Current d…	좌우반구com(split BVF)_1-027-1	60.021	1.0.0.163	1	-1513535258	Professional	2.0.10.242	2.0.10.353	06-04-2021	2021-06-04 오전 9:14:31	18:14:31	2.0.10.248	335	2	z	그법	그	법	NULL	NULL	NULL	NULL	NULL	NULL	42	1	71	KSY2	List3	NULL	NULL	NULL	NULL	NULL	NULL	NULL	NULL	NULL	1	z	0	4	961353	0	z	458
좌우반구com(split BVF)_1	27	1	<?xml version="1.0"?>\n<Clock xmlns:dt="urn:schemas-microsoft-com:datatypes"><Description dt:dt="string">E-Prime Primary Realtime Clock</Description><StartTime><Timestamp dt:dt="int">0</Timestamp><DateUtc dt:dt="string">2021-06-04T09:14:30Z</DateUtc></StartTime><FrequencyChanges><FrequencyChange><Frequency dt:dt="r8">2699970000</Frequency><Timestamp dt:dt="r8">37780791170558</Timestamp><Current d…	좌우반구com(split BVF)_1-027-1	60.021	1.0.0.163	1	-1513535258	Professional	2.0.10.242	2.0.10.353	06-04-2021	2021-06-04 오전 9:14:31	18:14:31	2.0.10.248	18	2	z	그소	그	소	25	1	18	NULL	NULL	NULL	NULL	NULL	NULL	KSY2	List1	NULL	NULL	NULL	NULL	NULL	NULL	NULL	NULL	NULL	1	z	0	4	56787	0	z	516
좌우반구com(split BVF)_1	27	1	<?xml version="1.0"?>\n<Clock xmlns:dt="urn:schemas-microsoft-com:datatypes"><Description dt:dt="string">E-Prime Primary Realtime Clock</Description><StartTime><Timestamp dt:dt="int">0</Timestamp><DateUtc dt:dt="string">2021-06-04T09:14:30Z</DateUtc></StartTime><FrequencyChanges><FrequencyChange><Frequency dt:dt="r8">2699970000</Frequency><Timestamp dt:dt="r8">37780791170558</Timestamp><Current d…	좌우반구com(split BVF)_1-027-1	60.021	1.0.0.163	1	-1513535258	Professional	2.0.10.242	2.0.10.353	06-04-2021	2021-06-04 오전 9:14:31	18:14:31	2.0.10.248	157	2	z	그종	그	종	NULL	NULL	NULL	65	1	25	NULL	NULL	NULL	KSY	List2	0		0	0	480855	183		0	0	1	z	0	3	481038	0	z	348
좌우반구com(split BVF)_1	27	1	<?xml version="1.0"?>\n<Clock xmlns:dt="urn:schemas-microsoft-com:datatypes"><Description dt:dt="string">E-Prime Primary Realtime Clock</Description><StartTime><Timestamp dt:dt="int">0</Timestamp><DateUtc dt:dt="string">2021-06-04T09:14:30Z</DateUtc></StartTime><FrequencyChanges><FrequencyChange><Frequency dt:dt="r8">2699970000</Frequency><Timestamp dt:dt="r8">37780791170558</Timestamp><Current d…	좌우반구com(split BVF)_1-027-1	60.021	1.0.0.163	1	-1513535258	Professional	2.0.10.242	2.0.10.353	06-04-2021	2021-06-04 오전 9:14:31	18:14:31	2.0.10.248	239	1	{/}	급여	급	여	NULL	NULL	NULL	125	1	107	NULL	NULL	NULL	KSY	List2	0		0	-1	694963	183		0	0	1	{/}	0	3	695146	0	{/}	293
좌우반구com(split BVF)_1	27	1	<?xml version="1.0"?>\n<Clock xmlns:dt="urn:schemas-microsoft-com:datatypes"><Description dt:dt="string">E-Prime Primary Realtime Clock</Description><StartTime><Timestamp dt:dt="int">0</Timestamp><DateUtc dt:dt="string">2021-06-04T09:14:30Z</DateUtc></StartTime><FrequencyChanges><FrequencyChange><Frequency dt:dt="r8">2699970000</Frequency><Timestamp dt:dt="r8">37780791170558</Timestamp><Current d…	좌우반구com(split BVF)_1-027-1	60.021	1.0.0.163	1	-1513535258	Professional	2.0.10.242	2.0.10.353	06-04-2021	2021-06-04 오전 9:14:31	18:14:31	2.0.10.248	356	1	{/}	기록	기	록	NULL	NULL	NULL	NULL	NULL	NULL	86	1	92	KSY	List3	0		1	-1	1015600	184		0	0	1	{/}	0	4	1015784	0	{/}	245
좌우반구com(split BVF)_1	27	1	<?xml version="1.0"?>\n<Clock xmlns:dt="urn:schemas-microsoft-com:datatypes"><Description dt:dt="string">E-Prime Primary Realtime Clock</Description><StartTime><Timestamp dt:dt="int">0</Timestamp><DateUtc dt:dt="string">2021-06-04T09:14:30Z</DateUtc></StartTime><FrequencyChanges><FrequencyChange><Frequency dt:dt="r8">2699970000</Frequency><Timestamp dt:dt="r8">37780791170558</Timestamp><Current d…	좌우반구com(split BVF)_1-027-1	60.021	1.0.0.163	1	-1513535258	Professional	2.0.10.242	2.0.10.353	06-04-2021	2021-06-04 오전 9:14:31	18:14:31	2.0.10.248	345	1	{/}	기름	기	름	NULL	NULL	NULL	NULL	NULL	NULL	102	1	81	KSY	List3	0		0	0	987044	183		0	0	1	{/}	0	3	987227	0	{/}	280
좌우반구com(split BVF)_1	27	1	<?xml version="1.0"?>\n<Clock xmlns:dt="urn:schemas-microsoft-com:datatypes"><Description dt:dt="string">E-Prime Primary Realtime Clock</Description><StartTime><Timestamp dt:dt="int">0</Timestamp><DateUtc dt:dt="string">2021-06-04T09:14:30Z</DateUtc></StartTime><FrequencyChanges><FrequencyChange><Frequency dt:dt="r8">2699970000</Frequency><Timestamp dt:dt="r8">37780791170558</Timestamp><Current d…	좌우반구com(split BVF)_1-027-1	60.021	1.0.0.163	1	-1513535258	Professional	2.0.10.242	2.0.10.353	06-04-2021	2021-06-04 오전 9:14:31	18:14:31	2.0.10.248	381	1	{/}	기술	기	술	NULL	NULL	NULL	NULL	NULL	NULL	114	1	117	KSY	List3	0		0	0	1083027	183		0	0	1	{/}	0	3	1083210	0	{/}	384
좌우반구com(split BVF)_1	27	1	<?xml version="1.0"?>\n<Clock xmlns:dt="urn:schemas-microsoft-com:datatypes"><Description dt:dt="string">E-Prime Primary Realtime Clock</Description><StartTime><Timestamp dt:dt="int">0</Timestamp><DateUtc dt:dt="string">2021-06-04T09:14:30Z</DateUtc></StartTime><FrequencyChanges><FrequencyChange><Frequency dt:dt="r8">2699970000</Frequency><Timestamp dt:dt="r8">37780791170558</Timestamp><Current d…	좌우반구com(split BVF)_1-027-1	60.021	1.0.0.163	1	-1513535258	Professional	2.0.10.242	2.0.10.353	06-04-2021	2021-06-04 오전 9:14:31	18:14:31	2.0.10.248	48	1	{/}	기운	기	운	29	1	48	NULL	NULL	NULL	NULL	NULL	NULL	KSY	List1	0		0	-1	136592	183		0	0	1	{/}	1	3	136775	0	{/}	282
좌우반구com(split BVF)_1	27	1	<?xml version="1.0"?>\n<Clock xmlns:dt="urn:schemas-microsoft-com:datatypes"><Description dt:dt="string">E-Prime Primary Realtime Clock</Description><StartTime><Timestamp dt:dt="int">0</Timestamp><DateUtc dt:dt="string">2021-06-04T09:14:30Z</DateUtc></StartTime><FrequencyChanges><FrequencyChange><Frequency dt:dt="r8">2699970000</Frequency><Timestamp dt:dt="r8">37780791170558</Timestamp><Current d…	좌우반구com(split BVF)_1-027-1	60.021	1.0.0.163	1	-1513535258	Professional	2.0.10.242	2.0.10.353	06-04-2021	2021-06-04 오전 9:14:31	18:14:31	2.0.10.248	350	1	{/}	기준	기	준	NULL	NULL	NULL	NULL	NULL	NULL	99	1	86	KSY	List3	0		0	-1	999956	183		0	0	1	{/}	0	3	1000139	0	{/}	240
좌우반구com(split BVF)_1	27	1	<?xml version="1.0"?>\n<Clock xmlns:dt="urn:schemas-microsoft-com:datatypes"><Description dt:dt="string">E-Prime Primary Realtime Clock</Description><StartTime><Timestamp dt:dt="int">0</Timestamp><DateUtc dt:dt="string">2021-06-04T09:14:30Z</DateUtc></StartTime><FrequencyChanges><FrequencyChange><Frequency dt:dt="r8">2699970000</Frequency><Timestamp dt:dt="r8">37780791170558</Timestamp><Current d…	좌우반구com(split BVF)_1-027-1	60.021	1.0.0.163	1	-1513535258	Professional	2.0.10.242	2.0.10.353	06-04-2021	2021-06-04 오전 9:14:31	18:14:31	2.0.10.248	358	1	{/}	기차	기	차	NULL	NULL	NULL	NULL	NULL	NULL	108	1	94	KSY	List3	0		0	-1	1020482	183		0	0	1	{/}	1	3	1020665	0	{/}	420
좌우반구com(split BVF)_1	27	1	<?xml version="1.0"?>\n<Clock xmlns:dt="urn:schemas-microsoft-com:datatypes"><Description dt:dt="string">E-Prime Primary Realtime Clock</Description><StartTime><Timestamp dt:dt="int">0</Timestamp><DateUtc dt:dt="string">2021-06-04T09:14:30Z</DateUtc></StartTime><FrequencyChanges><FrequencyChange><Frequency dt:dt="r8">2699970000</Frequency><Timestamp dt:dt="r8">37780791170558</Timestamp><Current d…	좌우반구com(split BVF)_1-027-1	60.021	1.0.0.163	1	-1513535258	Professional	2.0.10.242	2.0.10.353	06-04-2021	2021-06-04 오전 9:14:31	18:14:31	2.0.10.248	89	1	{/}	기회	기	회	11	1	89	NULL	NULL	NULL	NULL	NULL	NULL	KSY	List1	0		0	-1	243238	183		0	0	1	{/}	1	3	243421	0	{/}	306
좌우반구com(split BVF)_1	27	1	<?xml version="1.0"?>\n<Clock xmlns:dt="urn:schemas-microsoft-com:datatypes"><Description dt:dt="string">E-Prime Primary Realtime Clock</Description><StartTime><Timestamp dt:dt="int">0</Timestamp><DateUtc dt:dt="string">2021-06-04T09:14:30Z</DateUtc></StartTime><FrequencyChanges><FrequencyChange><Frequency dt:dt="r8">2699970000</Frequency><Timestamp dt:dt="r8">37780791170558</Timestamp><Current d…	좌우반구com(split BVF)_1-027-1	60.021	1.0.0.163	1	-1513535258	Professional	2.0.10.242	2.0.10.353	06-04-2021	2021-06-04 오전 9:14:31	18:14:31	2.0.10.248	305	2	z	껍목	껍	목	NULL	NULL	NULL	NULL	NULL	NULL	107	1	41	KSY2	List3	NULL	NULL	NULL	NULL	NULL	NULL	NULL	NULL	NULL	1	z	0	4	884680	0	z	396
좌우반구com(split BVF)_1	27	1	<?xml version="1.0"?>\n<Clock xmlns:dt="urn:schemas-microsoft-com:datatypes"><Description dt:dt="string">E-Prime Primary Realtime Clock</Description><StartTime><Timestamp dt:dt="int">0</Timestamp><DateUtc dt:dt="string">2021-06-04T09:14:30Z</DateUtc></StartTime><FrequencyChanges><FrequencyChange><Frequency dt:dt="r8">2699970000</Frequency><Timestamp dt:dt="r8">37780791170558</Timestamp><Current d…	좌우반구com(split BVF)_1-027-1	60.021	1.0.0.163	1	-1513535258	Professional	2.0.10.242	2.0.10.353	06-04-2021	2021-06-04 오전 9:14:31	18:14:31	2.0.10.248	19	2	z	껍밀	껍	밀	119	1	19	NULL	NULL	NULL	NULL	NULL	NULL	KSY	List1	0		0	-1	59319	183		0	0	1	z	0	3	59502	0	z	377
좌우반구com(split BVF)_1	27	1	<?xml version="1.0"?>\n<Clock xmlns:dt="urn:schemas-microsoft-com:datatypes"><Description dt:dt="string">E-Prime Primary Realtime Clock</Description><StartTime><Timestamp dt:dt="int">0</Timestamp><DateUtc dt:dt="string">2021-06-04T09:14:30Z</DateUtc></StartTime><FrequencyChanges><FrequencyChange><Frequency dt:dt="r8">2699970000</Frequency><Timestamp dt:dt="r8">37780791170558</Timestamp><Current d…	좌우반구com(split BVF)_1-027-1	60.021	1.0.0.163	1	-1513535258	Professional	2.0.10.242	2.0.10.353	06-04-2021	2021-06-04 오전 9:14:31	18:14:31	2.0.10.248	198	1	{/}	껍질	껍	질	NULL	NULL	NULL	3	1	66	NULL	NULL	NULL	KSY	List2	0		0	0	587984	183		0	0	1	{/}	0	3	588167	0	{/}	225
좌우반구com(split BVF)_1	27	1	<?xml version="1.0"?>\n<Clock xmlns:dt="urn:schemas-microsoft-com:datatypes"><Description dt:dt="string">E-Prime Primary Realtime Clock</Description><StartTime><Timestamp dt:dt="int">0</Timestamp><DateUtc dt:dt="string">2021-06-04T09:14:30Z</DateUtc></StartTime><FrequencyChanges><FrequencyChange><Frequency dt:dt="r8">2699970000</Frequency><Timestamp dt:dt="r8">37780791170558</Timestamp><Current d…	좌우반구com(split BVF)_1-027-1	60.021	1.0.0.163	1	-1513535258	Professional	2.0.10.242	2.0.10.353	06-04-2021	2021-06-04 오전 9:14:31	18:14:31	2.0.10.248	147	2	z	껍퇴	껍	퇴	NULL	NULL	NULL	58	1	15	NULL	NULL	NULL	KSY	List2	0		0	0	454614	183		0	0	1	z	0	3	454797	0	z	352
좌우반구com(split BVF)_1	27	1	<?xml version="1.0"?>\n<Clock xmlns:dt="urn:schemas-microsoft-com:datatypes"><Description dt:dt="string">E-Prime Primary Realtime Clock</Description><StartTime><Timestamp dt:dt="int">0</Timestamp><DateUtc dt:dt="string">2021-06-04T09:14:30Z</DateUtc></StartTime><FrequencyChanges><FrequencyChange><Frequency dt:dt="r8">2699970000</Frequency><Timestamp dt:dt="r8">37780791170558</Timestamp><Current d…	좌우반구com(split BVF)_1-027-1	60.021	1.0.0.163	1	-1513535258	Professional	2.0.10.242	2.0.10.353	06-04-2021	2021-06-04 오전 9:14:31	18:14:31	2.0.10.248	131	2	z	나개	나	개	90	1	131	NULL	NULL	NULL	NULL	NULL	NULL	KSY3	List1	NULL	NULL	NULL	NULL	NULL	NULL	NULL	NULL	NULL	1	z	1	3	353832	0	z	347
좌우반구com(split BVF)_1	27	1	<?xml version="1.0"?>\n<Clock xmlns:dt="urn:schemas-microsoft-com:datatypes"><Description dt:dt="string">E-Prime Primary Realtime Clock</Description><StartTime><Timestamp dt:dt="int">0</Timestamp><DateUtc dt:dt="string">2021-06-04T09:14:30Z</DateUtc></StartTime><FrequencyChanges><FrequencyChange><Frequency dt:dt="r8">2699970000</Frequency><Timestamp dt:dt="r8">37780791170558</Timestamp><Current d…	좌우반구com(split BVF)_1-027-1	60.021	1.0.0.163	1	-1513535258	Professional	2.0.10.242	2.0.10.353	06-04-2021	2021-06-04 오전 9:14:31	18:14:31	2.0.10.248	49	1	{/}	내일	내	일	126	1	49	NULL	NULL	NULL	NULL	NULL	NULL	KSY	List1	0		1	-1	139074	184		0	0	1	{/}	0	4	139258	0	{/}	236
좌우반구com(split BVF)_1	27	1	<?xml version="1.0"?>\n<Clock xmlns:dt="urn:schemas-microsoft-com:datatypes"><Description dt:dt="string">E-Prime Primary Realtime Clock</Description><StartTime><Timestamp dt:dt="int">0</Timestamp><DateUtc dt:dt="string">2021-06-04T09:14:30Z</DateUtc></StartTime><FrequencyChanges><FrequencyChange><Frequency dt:dt="r8">2699970000</Frequency><Timestamp dt:dt="r8">37780791170558</Timestamp><Current d…	좌우반구com(split BVF)_1-027-1	60.021	1.0.0.163	1	-1513535258	Professional	2.0.10.242	2.0.10.353	06-04-2021	2021-06-04 오전 9:14:31	18:14:31	2.0.10.248	271	2	z	내죽	내	죽	NULL	NULL	NULL	NULL	NULL	NULL	29	1	7	KSY2	List3	NULL	NULL	NULL	NULL	NULL	NULL	NULL	NULL	NULL	1	z	1	3	795394	0	z	483
좌우반구com(split BVF)_1	27	1	<?xml version="1.0"?>\n<Clock xmlns:dt="urn:schemas-microsoft-com:datatypes"><Description dt:dt="string">E-Prime Primary Realtime Clock</Description><StartTime><Timestamp dt:dt="int">0</Timestamp><DateUtc dt:dt="string">2021-06-04T09:14:30Z</DateUtc></StartTime><FrequencyChanges><FrequencyChange><Frequency dt:dt="r8">2699970000</Frequency><Timestamp dt:dt="r8">37780791170558</Timestamp><Current d…	좌우반구com(split BVF)_1-027-1	60.021	1.0.0.163	1	-1513535258	Professional	2.0.10.242	2.0.10.353	06-04-2021	2021-06-04 오전 9:14:31	18:14:31	2.0.10.248	362	2	z	내표	내	표	NULL	NULL	NULL	NULL	NULL	NULL	1	1	98	KSY	List3	0		0	-1	1031278	183		0	0	1	z	1	3	1031461	0	z	493
좌우반구com(split BVF)_1	27	1	<?xml version="1.0"?>\n<Clock xmlns:dt="urn:schemas-microsoft-com:datatypes"><Description dt:dt="string">E-Prime Primary Realtime Clock</Description><StartTime><Timestamp dt:dt="int">0</Timestamp><DateUtc dt:dt="string">2021-06-04T09:14:30Z</DateUtc></StartTime><FrequencyChanges><FrequencyChange><Frequency dt:dt="r8">2699970000</Frequency><Timestamp dt:dt="r8">37780791170558</Timestamp><Current d…	좌우반구com(split BVF)_1-027-1	60.021	1.0.0.163	1	-1513535258	Professional	2.0.10.242	2.0.10.353	06-04-2021	2021-06-04 오전 9:14:31	18:14:31	2.0.10.248	35	2	z	념속	념	속	21	1	35	NULL	NULL	NULL	NULL	NULL	NULL	KSY3	List1	NULL	NULL	NULL	NULL	NULL	NULL	NULL	NULL	NULL	1	z	0	3	102587	0	z	491
좌우반구com(split BVF)_1	27	1	<?xml version="1.0"?>\n<Clock xmlns:dt="urn:schemas-microsoft-com:datatypes"><Description dt:dt="string">E-Prime Primary Realtime Clock</Description><StartTime><Timestamp dt:dt="int">0</Timestamp><DateUtc dt:dt="string">2021-06-04T09:14:30Z</DateUtc></StartTime><FrequencyChanges><FrequencyChange><Frequency dt:dt="r8">2699970000</Frequency><Timestamp dt:dt="r8">37780791170558</Timestamp><Current d…	좌우반구com(split BVF)_1-027-1	60.021	1.0.0.163	1	-1513535258	Professional	2.0.10.242	2.0.10.353	06-04-2021	2021-06-04 오전 9:14:31	18:14:31	2.0.10.248	287	2	z	념실	념	실	NULL	NULL	NULL	NULL	NULL	NULL	73	1	23	KSY3	List3	NULL	NULL	NULL	NULL	NULL	NULL	NULL	NULL	NULL	1	z	0	3	836680	0	z	399
좌우반구com(split BVF)_1	27	1	<?xml version="1.0"?>\n<Clock xmlns:dt="urn:schemas-microsoft-com:datatypes"><Description dt:dt="string">E-Prime Primary Realtime Clock</Description><StartTime><Timestamp dt:dt="int">0</Timestamp><DateUtc dt:dt="string">2021-06-04T09:14:30Z</DateUtc></StartTime><FrequencyChanges><FrequencyChange><Frequency dt:dt="r8">2699970000</Frequency><Timestamp dt:dt="r8">37780791170558</Timestamp><Current d…	좌우반구com(split BVF)_1-027-1	60.021	1.0.0.163	1	-1513535258	Professional	2.0.10.242	2.0.10.353	06-04-2021	2021-06-04 오전 9:14:31	18:14:31	2.0.10.248	285	2	z	념효	념	효	NULL	NULL	NULL	NULL	NULL	NULL	11	1	21	KSY3	List3	NULL	NULL	NULL	NULL	NULL	NULL	NULL	NULL	NULL	1	z	1	3	831498	0	z	427
좌우반구com(split BVF)_1	27	1	<?xml version="1.0"?>\n<Clock xmlns:dt="urn:schemas-microsoft-com:datatypes"><Description dt:dt="string">E-Prime Primary Realtime Clock</Description><StartTime><Timestamp dt:dt="int">0</Timestamp><DateUtc dt:dt="string">2021-06-04T09:14:30Z</DateUtc></StartTime><FrequencyChanges><FrequencyChange><Frequency dt:dt="r8">2699970000</Frequency><Timestamp dt:dt="r8">37780791170558</Timestamp><Current d…	좌우반구com(split BVF)_1-027-1	60.021	1.0.0.163	1	-1513535258	Professional	2.0.10.242	2.0.10.353	06-04-2021	2021-06-04 오전 9:14:31	18:14:31	2.0.10.248	46	1	{/}	노조	노	조	52	1	46	NULL	NULL	NULL	NULL	NULL	NULL	KSY	List1	0		0	-1	131377	183		0	0	1	{/}	1	3	131560	0	{/}	302
좌우반구com(split BVF)_1	27	1	<?xml version="1.0"?>\n<Clock xmlns:dt="urn:schemas-microsoft-com:datatypes"><Description dt:dt="string">E-Prime Primary Realtime Clock</Description><StartTime><Timestamp dt:dt="int">0</Timestamp><DateUtc dt:dt="string">2021-06-04T09:14:30Z</DateUtc></StartTime><FrequencyChanges><FrequencyChange><Frequency dt:dt="r8">2699970000</Frequency><Timestamp dt:dt="r8">37780791170558</Timestamp><Current d…	좌우반구com(split BVF)_1-027-1	60.021	1.0.0.163	1	-1513535258	Professional	2.0.10.242	2.0.10.353	06-04-2021	2021-06-04 오전 9:14:31	18:14:31	2.0.10.248	246	1	{/}	논란	논	란	NULL	NULL	NULL	122	1	114	NULL	NULL	NULL	KSY	List2	0		0	-1	712840	183		0	0	1	{/}	0	3	713023	0	{/}	311
좌우반구com(split BVF)_1	27	1	<?xml version="1.0"?>\n<Clock xmlns:dt="urn:schemas-microsoft-com:datatypes"><Description dt:dt="string">E-Prime Primary Realtime Clock</Description><StartTime><Timestamp dt:dt="int">0</Timestamp><DateUtc dt:dt="string">2021-06-04T09:14:30Z</DateUtc></StartTime><FrequencyChanges><FrequencyChange><Frequency dt:dt="r8">2699970000</Frequency><Timestamp dt:dt="r8">37780791170558</Timestamp><Current d…	좌우반구com(split BVF)_1-027-1	60.021	1.0.0.163	1	-1513535258	Professional	2.0.10.242	2.0.10.353	06-04-2021	2021-06-04 오전 9:14:31	18:14:31	2.0.10.248	81	2	z	논무	논	무	91	1	81	NULL	NULL	NULL	NULL	NULL	NULL	KSY2	List1	NULL	NULL	NULL	NULL	NULL	NULL	NULL	NULL	NULL	1	z	0	4	221929	0	z	756
좌우반구com(split BVF)_1	27	1	<?xml version="1.0"?>\n<Clock xmlns:dt="urn:schemas-microsoft-com:datatypes"><Description dt:dt="string">E-Prime Primary Realtime Clock</Description><StartTime><Timestamp dt:dt="int">0</Timestamp><DateUtc dt:dt="string">2021-06-04T09:14:30Z</DateUtc></StartTime><FrequencyChanges><FrequencyChange><Frequency dt:dt="r8">2699970000</Frequency><Timestamp dt:dt="r8">37780791170558</Timestamp><Current d…	좌우반구com(split BVF)_1-027-1	60.021	1.0.0.163	1	-1513535258	Professional	2.0.10.242	2.0.10.353	06-04-2021	2021-06-04 오전 9:14:31	18:14:31	2.0.10.248	150	1	{/}	느낌	느	낌	NULL	NULL	NULL	72	1	18	NULL	NULL	NULL	KSY	List2	0		1	-1	462144	184		0	0	1	{/}	0	4	462328	0	{/}	290
좌우반구com(split BVF)_1	27	1	<?xml version="1.0"?>\n<Clock xmlns:dt="urn:schemas-microsoft-com:datatypes"><Description dt:dt="string">E-Prime Primary Realtime Clock</Description><StartTime><Timestamp dt:dt="int">0</Timestamp><DateUtc dt:dt="string">2021-06-04T09:14:30Z</DateUtc></StartTime><FrequencyChanges><FrequencyChange><Frequency dt:dt="r8">2699970000</Frequency><Timestamp dt:dt="r8">37780791170558</Timestamp><Current d…	좌우반구com(split BVF)_1-027-1	60.021	1.0.0.163	1	-1513535258	Professional	2.0.10.242	2.0.10.353	06-04-2021	2021-06-04 오전 9:14:31	18:14:31	2.0.10.248	152	2	z	느속	느	속	NULL	NULL	NULL	88	1	20	NULL	NULL	NULL	KSY3	List2	NULL	NULL	NULL	NULL	NULL	NULL	NULL	NULL	NULL	1	z	0	3	467326	0	z	511
좌우반구com(split BVF)_1	27	1	<?xml version="1.0"?>\n<Clock xmlns:dt="urn:schemas-microsoft-com:datatypes"><Description dt:dt="string">E-Prime Primary Realtime Clock</Description><StartTime><Timestamp dt:dt="int">0</Timestamp><DateUtc dt:dt="string">2021-06-04T09:14:30Z</DateUtc></StartTime><FrequencyChanges><FrequencyChange><Frequency dt:dt="r8">2699970000</Frequency><Timestamp dt:dt="r8">37780791170558</Timestamp><Current d…	좌우반구com(split BVF)_1-027-1	60.021	1.0.0.163	1	-1513535258	Professional	2.0.10.242	2.0.10.353	06-04-2021	2021-06-04 오전 9:14:31	18:14:31	2.0.10.248	91	2	z	느스	느	스	24	1	91	NULL	NULL	NULL	NULL	NULL	NULL	KSY2	List1	NULL	NULL	NULL	NULL	NULL	NULL	NULL	NULL	NULL	1	z	1	3	248519	0	z	405
좌우반구com(split BVF)_1	27	1	<?xml version="1.0"?>\n<Clock xmlns:dt="urn:schemas-microsoft-com:datatypes"><Description dt:dt="string">E-Prime Primary Realtime Clock</Description><StartTime><Timestamp dt:dt="int">0</Timestamp><DateUtc dt:dt="string">2021-06-04T09:14:30Z</DateUtc></StartTime><FrequencyChanges><FrequencyChange><Frequency dt:dt="r8">2699970000</Frequency><Timestamp dt:dt="r8">37780791170558</Timestamp><Current d…	좌우반구com(split BVF)_1-027-1	60.021	1.0.0.163	1	-1513535258	Professional	2.0.10.242	2.0.10.353	06-04-2021	2021-06-04 오전 9:14:31	18:14:31	2.0.10.248	23	2	z	느체	느	체	48	1	23	NULL	NULL	NULL	NULL	NULL	NULL	KSY	List1	0		0	-1	70115	184		0	0	1	z	0	4	70299	0	z	331
좌우반구com(split BVF)_1	27	1	<?xml version="1.0"?>\n<Clock xmlns:dt="urn:schemas-microsoft-com:datatypes"><Description dt:dt="string">E-Prime Primary Realtime Clock</Description><StartTime><Timestamp dt:dt="int">0</Timestamp><DateUtc dt:dt="string">2021-06-04T09:14:30Z</DateUtc></StartTime><FrequencyChanges><FrequencyChange><Frequency dt:dt="r8">2699970000</Frequency><Timestamp dt:dt="r8">37780791170558</Timestamp><Current d…	좌우반구com(split BVF)_1-027-1	60.021	1.0.0.163	1	-1513535258	Professional	2.0.10.242	2.0.10.353	06-04-2021	2021-06-04 오전 9:14:31	18:14:31	2.0.10.248	303	2	z	님우	님	우	NULL	NULL	NULL	NULL	NULL	NULL	97	1	39	KSY	List3	0		0	-1	879315	183		0	0	1	z	0	3	879498	0	z	418
좌우반구com(split BVF)_1	27	1	<?xml version="1.0"?>\n<Clock xmlns:dt="urn:schemas-microsoft-com:datatypes"><Description dt:dt="string">E-Prime Primary Realtime Clock</Description><StartTime><Timestamp dt:dt="int">0</Timestamp><DateUtc dt:dt="string">2021-06-04T09:14:30Z</DateUtc></StartTime><FrequencyChanges><FrequencyChange><Frequency dt:dt="r8">2699970000</Frequency><Timestamp dt:dt="r8">37780791170558</Timestamp><Current d…	좌우반구com(split BVF)_1-027-1	60.021	1.0.0.163	1	-1513535258	Professional	2.0.10.242	2.0.10.353	06-04-2021	2021-06-04 오전 9:14:31	18:14:31	2.0.10.248	5	2	z	단률	단	률	103	1	5	NULL	NULL	NULL	NULL	NULL	NULL	KSY3	List1	NULL	NULL	NULL	NULL	NULL	NULL	NULL	NULL	NULL	1	z	0	4	22799	0	z	509
좌우반구com(split BVF)_1	27	1	<?xml version="1.0"?>\n<Clock xmlns:dt="urn:schemas-microsoft-com:datatypes"><Description dt:dt="string">E-Prime Primary Realtime Clock</Description><StartTime><Timestamp dt:dt="int">0</Timestamp><DateUtc dt:dt="string">2021-06-04T09:14:30Z</DateUtc></StartTime><FrequencyChanges><FrequencyChange><Frequency dt:dt="r8">2699970000</Frequency><Timestamp dt:dt="r8">37780791170558</Timestamp><Current d…	좌우반구com(split BVF)_1-027-1	60.021	1.0.0.163	1	-1513535258	Professional	2.0.10.242	2.0.10.353	06-04-2021	2021-06-04 오전 9:14:31	18:14:31	2.0.10.248	82	1	{/}	단어	단	어	81	1	82	NULL	NULL	NULL	NULL	NULL	NULL	KSY	List1	0		0	-1	224711	183		0	0	1	{/}	1	3	224894	0	{/}	289
좌우반구com(split BVF)_1	27	1	<?xml version="1.0"?>\n<Clock xmlns:dt="urn:schemas-microsoft-com:datatypes"><Description dt:dt="string">E-Prime Primary Realtime Clock</Description><StartTime><Timestamp dt:dt="int">0</Timestamp><DateUtc dt:dt="string">2021-06-04T09:14:30Z</DateUtc></StartTime><FrequencyChanges><FrequencyChange><Frequency dt:dt="r8">2699970000</Frequency><Timestamp dt:dt="r8">37780791170558</Timestamp><Current d…	좌우반구com(split BVF)_1-027-1	60.021	1.0.0.163	1	-1513535258	Professional	2.0.10.242	2.0.10.353	06-04-2021	2021-06-04 오전 9:14:31	18:14:31	2.0.10.248	339	1	{/}	단위	단	위	NULL	NULL	NULL	NULL	NULL	NULL	49	1	75	KSY	List3	0		0	-1	971216	183		0	0	1	{/}	1	3	971399	0	{/}	236
좌우반구com(split BVF)_1	27	1	<?xml version="1.0"?>\n<Clock xmlns:dt="urn:schemas-microsoft-com:datatypes"><Description dt:dt="string">E-Prime Primary Realtime Clock</Description><StartTime><Timestamp dt:dt="int">0</Timestamp><DateUtc dt:dt="string">2021-06-04T09:14:30Z</DateUtc></StartTime><FrequencyChanges><FrequencyChange><Frequency dt:dt="r8">2699970000</Frequency><Timestamp dt:dt="r8">37780791170558</Timestamp><Current d…	좌우반구com(split BVF)_1-027-1	60.021	1.0.0.163	1	-1513535258	Professional	2.0.10.242	2.0.10.353	06-04-2021	2021-06-04 오전 9:14:31	18:14:31	2.0.10.248	213	1	{/}	담화	담	화	NULL	NULL	NULL	25	1	81	NULL	NULL	NULL	KSY	List2	0		0	-1	626770	183		0	0	1	{/}	1	3	626953	0	{/}	325
좌우반구com(split BVF)_1	27	1	<?xml version="1.0"?>\n<Clock xmlns:dt="urn:schemas-microsoft-com:datatypes"><Description dt:dt="string">E-Prime Primary Realtime Clock</Description><StartTime><Timestamp dt:dt="int">0</Timestamp><DateUtc dt:dt="string">2021-06-04T09:14:30Z</DateUtc></StartTime><FrequencyChanges><FrequencyChange><Frequency dt:dt="r8">2699970000</Frequency><Timestamp dt:dt="r8">37780791170558</Timestamp><Current d…	좌우반구com(split BVF)_1-027-1	60.021	1.0.0.163	1	-1513535258	Professional	2.0.10.242	2.0.10.353	06-04-2021	2021-06-04 오전 9:14:31	18:14:31	2.0.10.248	148	1	{/}	대문	대	문	NULL	NULL	NULL	55	1	16	NULL	NULL	NULL	KSY	List2	0		0	-1	457163	183		0	0	1	{/}	0	3	457346	0	{/}	308
좌우반구com(split BVF)_1	27	1	<?xml version="1.0"?>\n<Clock xmlns:dt="urn:schemas-microsoft-com:datatypes"><Description dt:dt="string">E-Prime Primary Realtime Clock</Description><StartTime><Timestamp dt:dt="int">0</Timestamp><DateUtc dt:dt="string">2021-06-04T09:14:30Z</DateUtc></StartTime><FrequencyChanges><FrequencyChange><Frequency dt:dt="r8">2699970000</Frequency><Timestamp dt:dt="r8">37780791170558</Timestamp><Current d…	좌우반구com(split BVF)_1-027-1	60.021	1.0.0.163	1	-1513535258	Professional	2.0.10.242	2.0.10.353	06-04-2021	2021-06-04 오전 9:14:31	18:14:31	2.0.10.248	337	1	{/}	대중	대	중	NULL	NULL	NULL	NULL	NULL	NULL	18	1	73	KSY	List3	0		1	-1	966334	184		0	0	1	{/}	0	4	966518	0	{/}	213
좌우반구com(split BVF)_1	27	1	<?xml version="1.0"?>\n<Clock xmlns:dt="urn:schemas-microsoft-com:datatypes"><Description dt:dt="string">E-Prime Primary Realtime Clock</Description><StartTime><Timestamp dt:dt="int">0</Timestamp><DateUtc dt:dt="string">2021-06-04T09:14:30Z</DateUtc></StartTime><FrequencyChanges><FrequencyChange><Frequency dt:dt="r8">2699970000</Frequency><Timestamp dt:dt="r8">37780791170558</Timestamp><Current d…	좌우반구com(split BVF)_1-027-1	60.021	1.0.0.163	1	-1513535258	Professional	2.0.10.242	2.0.10.353	06-04-2021	2021-06-04 오전 9:14:31	18:14:31	2.0.10.248	72	1	{/}	도박	도	박	10	1	72	NULL	NULL	NULL	NULL	NULL	NULL	KSY	List1	0		0	-1	198870	183		0	0	1	{/}	1	3	199053	0	{/}	328
좌우반구com(split BVF)_1	27	1	<?xml version="1.0"?>\n<Clock xmlns:dt="urn:schemas-microsoft-com:datatypes"><Description dt:dt="string">E-Prime Primary Realtime Clock</Description><StartTime><Timestamp dt:dt="int">0</Timestamp><DateUtc dt:dt="string">2021-06-04T09:14:30Z</DateUtc></StartTime><FrequencyChanges><FrequencyChange><Frequency dt:dt="r8">2699970000</Frequency><Timestamp dt:dt="r8">37780791170558</Timestamp><Current d…	좌우반구com(split BVF)_1-027-1	60.021	1.0.0.163	1	-1513535258	Professional	2.0.10.242	2.0.10.353	06-04-2021	2021-06-04 오전 9:14:31	18:14:31	2.0.10.248	57	2	z	도휘	도	휘	65	1	57	NULL	NULL	NULL	NULL	NULL	NULL	KSY3	List1	NULL	NULL	NULL	NULL	NULL	NULL	NULL	NULL	NULL	1	z	0	3	159617	0	z	349
좌우반구com(split BVF)_1	27	1	<?xml version="1.0"?>\n<Clock xmlns:dt="urn:schemas-microsoft-com:datatypes"><Description dt:dt="string">E-Prime Primary Realtime Clock</Description><StartTime><Timestamp dt:dt="int">0</Timestamp><DateUtc dt:dt="string">2021-06-04T09:14:30Z</DateUtc></StartTime><FrequencyChanges><FrequencyChange><Frequency dt:dt="r8">2699970000</Frequency><Timestamp dt:dt="r8">37780791170558</Timestamp><Current d…	좌우반구com(split BVF)_1-027-1	60.021	1.0.0.163	1	-1513535258	Professional	2.0.10.242	2.0.10.353	06-04-2021	2021-06-04 오전 9:14:31	18:14:31	2.0.10.248	185	1	{/}	동의	동	의	NULL	NULL	NULL	59	1	53	NULL	NULL	NULL	KSY	List2	0		0	-1	554212	183		0	0	0	{/}	1	3	554395	0	z	557
좌우반구com(split BVF)_1	27	1	<?xml version="1.0"?>\n<Clock xmlns:dt="urn:schemas-microsoft-com:datatypes"><Description dt:dt="string">E-Prime Primary Realtime Clock</Description><StartTime><Timestamp dt:dt="int">0</Timestamp><DateUtc dt:dt="string">2021-06-04T09:14:30Z</DateUtc></StartTime><FrequencyChanges><FrequencyChange><Frequency dt:dt="r8">2699970000</Frequency><Timestamp dt:dt="r8">37780791170558</Timestamp><Current d…	좌우반구com(split BVF)_1-027-1	60.021	1.0.0.163	1	-1513535258	Professional	2.0.10.242	2.0.10.353	06-04-2021	2021-06-04 오전 9:14:31	18:14:31	2.0.10.248	161	2	z	득관	득	관	NULL	NULL	NULL	127	1	29	NULL	NULL	NULL	KSY2	List2	NULL	NULL	NULL	NULL	NULL	NULL	NULL	NULL	NULL	1	z	0	3	491634	0	z	455
좌우반구com(split BVF)_1	27	1	<?xml version="1.0"?>\n<Clock xmlns:dt="urn:schemas-microsoft-com:datatypes"><Description dt:dt="string">E-Prime Primary Realtime Clock</Description><StartTime><Timestamp dt:dt="int">0</Timestamp><DateUtc dt:dt="string">2021-06-04T09:14:30Z</DateUtc></StartTime><FrequencyChanges><FrequencyChange><Frequency dt:dt="r8">2699970000</Frequency><Timestamp dt:dt="r8">37780791170558</Timestamp><Current d…	좌우반구com(split BVF)_1-027-1	60.021	1.0.0.163	1	-1513535258	Professional	2.0.10.242	2.0.10.353	06-04-2021	2021-06-04 오전 9:14:31	18:14:31	2.0.10.248	6	2	z	득동	득	동	38	1	6	NULL	NULL	NULL	NULL	NULL	NULL	KSY2	List1	NULL	NULL	NULL	NULL	NULL	NULL	NULL	NULL	NULL	0	z	1	3	25514	0	{/}	445
좌우반구com(split BVF)_1	27	1	<?xml version="1.0"?>\n<Clock xmlns:dt="urn:schemas-microsoft-com:datatypes"><Description dt:dt="string">E-Prime Primary Realtime Clock</Description><StartTime><Timestamp dt:dt="int">0</Timestamp><DateUtc dt:dt="string">2021-06-04T09:14:30Z</DateUtc></StartTime><FrequencyChanges><FrequencyChange><Frequency dt:dt="r8">2699970000</Frequency><Timestamp dt:dt="r8">37780791170558</Timestamp><Current d…	좌우반구com(split BVF)_1-027-1	60.021	1.0.0.163	1	-1513535258	Professional	2.0.10.242	2.0.10.353	06-04-2021	2021-06-04 오전 9:14:31	18:14:31	2.0.10.248	179	2	z	득생	득	생	NULL	NULL	NULL	36	1	47	NULL	NULL	NULL	KSY2	List2	NULL	NULL	NULL	NULL	NULL	NULL	NULL	NULL	NULL	1	z	0	3	538734	0	z	542
좌우반구com(split BVF)_1	27	1	<?xml version="1.0"?>\n<Clock xmlns:dt="urn:schemas-microsoft-com:datatypes"><Description dt:dt="string">E-Prime Primary Realtime Clock</Description><StartTime><Timestamp dt:dt="int">0</Timestamp><DateUtc dt:dt="string">2021-06-04T09:14:30Z</DateUtc></StartTime><FrequencyChanges><FrequencyChange><Frequency dt:dt="r8">2699970000</Frequency><Timestamp dt:dt="r8">37780791170558</Timestamp><Current d…	좌우반구com(split BVF)_1-027-1	60.021	1.0.0.163	1	-1513535258	Professional	2.0.10.242	2.0.10.353	06-04-2021	2021-06-04 오전 9:14:31	18:14:31	2.0.10.248	361	2	z	득외	득	외	NULL	NULL	NULL	NULL	NULL	NULL	121	1	97	KSY3	List3	NULL	NULL	NULL	NULL	NULL	NULL	NULL	NULL	NULL	1	z	0	3	1028829	0	z	431
좌우반구com(split BVF)_1	27	1	<?xml version="1.0"?>\n<Clock xmlns:dt="urn:schemas-microsoft-com:datatypes"><Description dt:dt="string">E-Prime Primary Realtime Clock</Description><StartTime><Timestamp dt:dt="int">0</Timestamp><DateUtc dt:dt="string">2021-06-04T09:14:30Z</DateUtc></StartTime><FrequencyChanges><FrequencyChange><Frequency dt:dt="r8">2699970000</Frequency><Timestamp dt:dt="r8">37780791170558</Timestamp><Current d…	좌우반구com(split BVF)_1-027-1	60.021	1.0.0.163	1	-1513535258	Professional	2.0.10.242	2.0.10.353	06-04-2021	2021-06-04 오전 9:14:31	18:14:31	2.0.10.248	294	2	z	란공	란	공	NULL	NULL	NULL	NULL	NULL	NULL	113	1	30	KSY	List3	0		0	-1	855573	183		0	0	1	z	1	3	855756	0	z	290
좌우반구com(split BVF)_1	27	1	<?xml version="1.0"?>\n<Clock xmlns:dt="urn:schemas-microsoft-com:datatypes"><Description dt:dt="string">E-Prime Primary Realtime Clock</Description><StartTime><Timestamp dt:dt="int">0</Timestamp><DateUtc dt:dt="string">2021-06-04T09:14:30Z</DateUtc></StartTime><FrequencyChanges><FrequencyChange><Frequency dt:dt="r8">2699970000</Frequency><Timestamp dt:dt="r8">37780791170558</Timestamp><Current d…	좌우반구com(split BVF)_1-027-1	60.021	1.0.0.163	1	-1513535258	Professional	2.0.10.242	2.0.10.353	06-04-2021	2021-06-04 오전 9:14:31	18:14:31	2.0.10.248	206	2	z	량필	량	필	NULL	NULL	NULL	87	1	74	NULL	NULL	NULL	KSY3	List2	NULL	NULL	NULL	NULL	NULL	NULL	NULL	NULL	NULL	1	z	1	3	608543	0	z	361
좌우반구com(split BVF)_1	27	1	<?xml version="1.0"?>\n<Clock xmlns:dt="urn:schemas-microsoft-com:datatypes"><Description dt:dt="string">E-Prime Primary Realtime Clock</Description><StartTime><Timestamp dt:dt="int">0</Timestamp><DateUtc dt:dt="string">2021-06-04T09:14:30Z</DateUtc></StartTime><FrequencyChanges><FrequencyChange><Frequency dt:dt="r8">2699970000</Frequency><Timestamp dt:dt="r8">37780791170558</Timestamp><Current d…	좌우반구com(split BVF)_1-027-1	60.021	1.0.0.163	1	-1513535258	Professional	2.0.10.242	2.0.10.353	06-04-2021	2021-06-04 오전 9:14:31	18:14:31	2.0.10.248	272	2	z	려제	려	제	NULL	NULL	NULL	NULL	NULL	NULL	71	1	8	KSY2	List3	NULL	NULL	NULL	NULL	NULL	NULL	NULL	NULL	NULL	1	z	0	4	798077	0	z	408
좌우반구com(split BVF)_1	27	1	<?xml version="1.0"?>\n<Clock xmlns:dt="urn:schemas-microsoft-com:datatypes"><Description dt:dt="string">E-Prime Primary Realtime Clock</Description><StartTime><Timestamp dt:dt="int">0</Timestamp><DateUtc dt:dt="string">2021-06-04T09:14:30Z</DateUtc></StartTime><FrequencyChanges><FrequencyChange><Frequency dt:dt="r8">2699970000</Frequency><Timestamp dt:dt="r8">37780791170558</Timestamp><Current d…	좌우반구com(split BVF)_1-027-1	60.021	1.0.0.163	1	-1513535258	Professional	2.0.10.242	2.0.10.353	06-04-2021	2021-06-04 오전 9:14:31	18:14:31	2.0.10.248	75	2	z	려최	려	최	31	1	75	NULL	NULL	NULL	NULL	NULL	NULL	KSY	List1	0		0	0	206501	183		0	0	1	z	0	3	206684	0	z	313
좌우반구com(split BVF)_1	27	1	<?xml version="1.0"?>\n<Clock xmlns:dt="urn:schemas-microsoft-com:datatypes"><Description dt:dt="string">E-Prime Primary Realtime Clock</Description><StartTime><Timestamp dt:dt="int">0</Timestamp><DateUtc dt:dt="string">2021-06-04T09:14:30Z</DateUtc></StartTime><FrequencyChanges><FrequencyChange><Frequency dt:dt="r8">2699970000</Frequency><Timestamp dt:dt="r8">37780791170558</Timestamp><Current d…	좌우반구com(split BVF)_1-027-1	60.021	1.0.0.163	1	-1513535258	Professional	2.0.10.242	2.0.10.353	06-04-2021	2021-06-04 오전 9:14:31	18:14:31	2.0.10.248	9	2	z	려희	려	희	20	1	9	NULL	NULL	NULL	NULL	NULL	NULL	KSY	List1	0		0	-1	33345	183		0	0	1	z	0	3	33528	0	z	327
좌우반구com(split BVF)_1	27	1	<?xml version="1.0"?>\n<Clock xmlns:dt="urn:schemas-microsoft-com:datatypes"><Description dt:dt="string">E-Prime Primary Realtime Clock</Description><StartTime><Timestamp dt:dt="int">0</Timestamp><DateUtc dt:dt="string">2021-06-04T09:14:30Z</DateUtc></StartTime><FrequencyChanges><FrequencyChange><Frequency dt:dt="r8">2699970000</Frequency><Timestamp dt:dt="r8">37780791170558</Timestamp><Current d…	좌우반구com(split BVF)_1-027-1	60.021	1.0.0.163	1	-1513535258	Professional	2.0.10.242	2.0.10.353	06-04-2021	2021-06-04 오전 9:14:31	18:14:31	2.0.10.248	196	2	z	력름	력	름	NULL	NULL	NULL	93	1	64	NULL	NULL	NULL	KSY3	List2	NULL	NULL	NULL	NULL	NULL	NULL	NULL	NULL	NULL	1	z	0	3	583002	0	z	352
좌우반구com(split BVF)_1	27	1	<?xml version="1.0"?>\n<Clock xmlns:dt="urn:schemas-microsoft-com:datatypes"><Description dt:dt="string">E-Prime Primary Realtime Clock</Description><StartTime><Timestamp dt:dt="int">0</Timestamp><DateUtc dt:dt="string">2021-06-04T09:14:30Z</DateUtc></StartTime><FrequencyChanges><FrequencyChange><Frequency dt:dt="r8">2699970000</Frequency><Timestamp dt:dt="r8">37780791170558</Timestamp><Current d…	좌우반구com(split BVF)_1-027-1	60.021	1.0.0.163	1	-1513535258	Professional	2.0.10.242	2.0.10.353	06-04-2021	2021-06-04 오전 9:14:31	18:14:31	2.0.10.248	127	2	z	례부	례	부	95	1	127	NULL	NULL	NULL	NULL	NULL	NULL	KSY	List1	0		0	-1	342953	183		0	0	1	z	1	3	343136	0	z	355
좌우반구com(split BVF)_1	27	1	<?xml version="1.0"?>\n<Clock xmlns:dt="urn:schemas-microsoft-com:datatypes"><Description dt:dt="string">E-Prime Primary Realtime Clock</Description><StartTime><Timestamp dt:dt="int">0</Timestamp><DateUtc dt:dt="string">2021-06-04T09:14:30Z</DateUtc></StartTime><FrequencyChanges><FrequencyChange><Frequency dt:dt="r8">2699970000</Frequency><Timestamp dt:dt="r8">37780791170558</Timestamp><Current d…	좌우반구com(split BVF)_1-027-1	60.021	1.0.0.163	1	-1513535258	Professional	2.0.10.242	2.0.10.353	06-04-2021	2021-06-04 오전 9:14:31	18:14:31	2.0.10.248	31	2	z	록어	록	어	40	1	31	NULL	NULL	NULL	NULL	NULL	NULL	KSY2	List1	NULL	NULL	NULL	NULL	NULL	NULL	NULL	NULL	NULL	1	z	0	4	91708	0	z	434
좌우반구com(split BVF)_1	27	1	<?xml version="1.0"?>\n<Clock xmlns:dt="urn:schemas-microsoft-com:datatypes"><Description dt:dt="string">E-Prime Primary Realtime Clock</Description><StartTime><Timestamp dt:dt="int">0</Timestamp><DateUtc dt:dt="string">2021-06-04T09:14:30Z</DateUtc></StartTime><FrequencyChanges><FrequencyChange><Frequency dt:dt="r8">2699970000</Frequency><Timestamp dt:dt="r8">37780791170558</Timestamp><Current d…	좌우반구com(split BVF)_1-027-1	60.021	1.0.0.163	1	-1513535258	Professional	2.0.10.242	2.0.10.353	06-04-2021	2021-06-04 오전 9:14:31	18:14:31	2.0.10.248	4	2	z	류궤	류	궤	55	1	4	NULL	NULL	NULL	NULL	NULL	NULL	KSY	List1	0		0	-1	20066	183		0	0	1	z	1	3	20249	0	z	346
좌우반구com(split BVF)_1	27	1	<?xml version="1.0"?>\n<Clock xmlns:dt="urn:schemas-microsoft-com:datatypes"><Description dt:dt="string">E-Prime Primary Realtime Clock</Description><StartTime><Timestamp dt:dt="int">0</Timestamp><DateUtc dt:dt="string">2021-06-04T09:14:30Z</DateUtc></StartTime><FrequencyChanges><FrequencyChange><Frequency dt:dt="r8">2699970000</Frequency><Timestamp dt:dt="r8">37780791170558</Timestamp><Current d…	좌우반구com(split BVF)_1-027-1	60.021	1.0.0.163	1	-1513535258	Professional	2.0.10.242	2.0.10.353	06-04-2021	2021-06-04 오전 9:14:31	18:14:31	2.0.10.248	209	2	z	류란	류	란	NULL	NULL	NULL	6	1	77	NULL	NULL	NULL	KSY3	List2	NULL	NULL	NULL	NULL	NULL	NULL	NULL	NULL	NULL	1	z	1	3	616440	0	z	384
좌우반구com(split BVF)_1	27	1	<?xml version="1.0"?>\n<Clock xmlns:dt="urn:schemas-microsoft-com:datatypes"><Description dt:dt="string">E-Prime Primary Realtime Clock</Description><StartTime><Timestamp dt:dt="int">0</Timestamp><DateUtc dt:dt="string">2021-06-04T09:14:30Z</DateUtc></StartTime><FrequencyChanges><FrequencyChange><Frequency dt:dt="r8">2699970000</Frequency><Timestamp dt:dt="r8">37780791170558</Timestamp><Current d…	좌우반구com(split BVF)_1-027-1	60.021	1.0.0.163	1	-1513535258	Professional	2.0.10.242	2.0.10.353	06-04-2021	2021-06-04 오전 9:14:31	18:14:31	2.0.10.248	173	2	z	류포	류	포	NULL	NULL	NULL	33	1	41	NULL	NULL	NULL	KSY	List2	0		0	-1	522673	184		0	0	1	z	0	4	522857	0	z	384
좌우반구com(split BVF)_1	27	1	<?xml version="1.0"?>\n<Clock xmlns:dt="urn:schemas-microsoft-com:datatypes"><Description dt:dt="string">E-Prime Primary Realtime Clock</Description><StartTime><Timestamp dt:dt="int">0</Timestamp><DateUtc dt:dt="string">2021-06-04T09:14:30Z</DateUtc></StartTime><FrequencyChanges><FrequencyChange><Frequency dt:dt="r8">2699970000</Frequency><Timestamp dt:dt="r8">37780791170558</Timestamp><Current d…	좌우반구com(split BVF)_1-027-1	60.021	1.0.0.163	1	-1513535258	Professional	2.0.10.242	2.0.10.353	06-04-2021	2021-06-04 오전 9:14:31	18:14:31	2.0.10.248	296	2	z	률법	률	법	NULL	NULL	NULL	NULL	NULL	NULL	9	1	32	KSY	List3	0		1	-1	860671	184		0	0	1	z	0	4	860855	0	z	429
좌우반구com(split BVF)_1	27	1	<?xml version="1.0"?>\n<Clock xmlns:dt="urn:schemas-microsoft-com:datatypes"><Description dt:dt="string">E-Prime Primary Realtime Clock</Description><StartTime><Timestamp dt:dt="int">0</Timestamp><DateUtc dt:dt="string">2021-06-04T09:14:30Z</DateUtc></StartTime><FrequencyChanges><FrequencyChange><Frequency dt:dt="r8">2699970000</Frequency><Timestamp dt:dt="r8">37780791170558</Timestamp><Current d…	좌우반구com(split BVF)_1-027-1	60.021	1.0.0.163	1	-1513535258	Professional	2.0.10.242	2.0.10.353	06-04-2021	2021-06-04 오전 9:14:31	18:14:31	2.0.10.248	372	2	z	률법	률	법	NULL	NULL	NULL	NULL	NULL	NULL	67	1	108	KSY3	List3	NULL	NULL	NULL	NULL	NULL	NULL	NULL	NULL	NULL	1	z	0	4	1058869	0	z	502
좌우반구com(split BVF)_1	27	1	<?xml version="1.0"?>\n<Clock xmlns:dt="urn:schemas-microsoft-com:datatypes"><Description dt:dt="string">E-Prime Primary Realtime Clock</Description><StartTime><Timestamp dt:dt="int">0</Timestamp><DateUtc dt:dt="string">2021-06-04T09:14:30Z</DateUtc></StartTime><FrequencyChanges><FrequencyChange><Frequency dt:dt="r8">2699970000</Frequency><Timestamp dt:dt="r8">37780791170558</Timestamp><Current d…	좌우반구com(split BVF)_1-027-1	60.021	1.0.0.163	1	-1513535258	Professional	2.0.10.242	2.0.10.353	06-04-2021	2021-06-04 오전 9:14:31	18:14:31	2.0.10.248	132	2	z	률시	률	시	2	1	132	NULL	NULL	NULL	NULL	NULL	NULL	KSY	List1	0		1	-1	356198	184		0	0	1	z	0	4	356382	0	z	295
좌우반구com(split BVF)_1	27	1	<?xml version="1.0"?>\n<Clock xmlns:dt="urn:schemas-microsoft-com:datatypes"><Description dt:dt="string">E-Prime Primary Realtime Clock</Description><StartTime><Timestamp dt:dt="int">0</Timestamp><DateUtc dt:dt="string">2021-06-04T09:14:30Z</DateUtc></StartTime><FrequencyChanges><FrequencyChange><Frequency dt:dt="r8">2699970000</Frequency><Timestamp dt:dt="r8">37780791170558</Timestamp><Current d…	좌우반구com(split BVF)_1-027-1	60.021	1.0.0.163	1	-1513535258	Professional	2.0.10.242	2.0.10.353	06-04-2021	2021-06-04 오전 9:14:31	18:14:31	2.0.10.248	275	2	z	률훈	률	훈	NULL	NULL	NULL	NULL	NULL	NULL	45	1	11	KSY2	List3	NULL	NULL	NULL	NULL	NULL	NULL	NULL	NULL	NULL	1	z	0	3	805774	0	z	483
좌우반구com(split BVF)_1	27	1	<?xml version="1.0"?>\n<Clock xmlns:dt="urn:schemas-microsoft-com:datatypes"><Description dt:dt="string">E-Prime Primary Realtime Clock</Description><StartTime><Timestamp dt:dt="int">0</Timestamp><DateUtc dt:dt="string">2021-06-04T09:14:30Z</DateUtc></StartTime><FrequencyChanges><FrequencyChange><Frequency dt:dt="r8">2699970000</Frequency><Timestamp dt:dt="r8">37780791170558</Timestamp><Current d…	좌우반구com(split BVF)_1-027-1	60.021	1.0.0.163	1	-1513535258	Professional	2.0.10.242	2.0.10.353	06-04-2021	2021-06-04 오전 9:14:31	18:14:31	2.0.10.248	14	2	z	름결	름	결	118	1	14	NULL	NULL	NULL	NULL	NULL	NULL	KSY	List1	0		0	-1	46057	183		0	0	1	z	0	3	46240	0	z	311
좌우반구com(split BVF)_1	27	1	<?xml version="1.0"?>\n<Clock xmlns:dt="urn:schemas-microsoft-com:datatypes"><Description dt:dt="string">E-Prime Primary Realtime Clock</Description><StartTime><Timestamp dt:dt="int">0</Timestamp><DateUtc dt:dt="string">2021-06-04T09:14:30Z</DateUtc></StartTime><FrequencyChanges><FrequencyChange><Frequency dt:dt="r8">2699970000</Frequency><Timestamp dt:dt="r8">37780791170558</Timestamp><Current d…	좌우반구com(split BVF)_1-027-1	60.021	1.0.0.163	1	-1513535258	Professional	2.0.10.242	2.0.10.353	06-04-2021	2021-06-04 오전 9:14:31	18:14:31	2.0.10.248	384	2	z	름무	름	무	NULL	NULL	NULL	NULL	NULL	NULL	70	1	120	KSY2	List3	NULL	NULL	NULL	NULL	NULL	NULL	NULL	NULL	NULL	1	z	0	3	1090874	0	z	512
좌우반구com(split BVF)_1	27	1	<?xml version="1.0"?>\n<Clock xmlns:dt="urn:schemas-microsoft-com:datatypes"><Description dt:dt="string">E-Prime Primary Realtime Clock</Description><StartTime><Timestamp dt:dt="int">0</Timestamp><DateUtc dt:dt="string">2021-06-04T09:14:30Z</DateUtc></StartTime><FrequencyChanges><FrequencyChange><Frequency dt:dt="r8">2699970000</Frequency><Timestamp dt:dt="r8">37780791170558</Timestamp><Current d…	좌우반구com(split BVF)_1-027-1	60.021	1.0.0.163	1	-1513535258	Professional	2.0.10.242	2.0.10.353	06-04-2021	2021-06-04 오전 9:14:31	18:14:31	2.0.10.248	84	2	z	리열	리	열	99	1	84	NULL	NULL	NULL	NULL	NULL	NULL	KSY3	List1	NULL	NULL	NULL	NULL	NULL	NULL	NULL	NULL	NULL	1	z	0	4	229943	0	z	622
좌우반구com(split BVF)_1	27	1	<?xml version="1.0"?>\n<Clock xmlns:dt="urn:schemas-microsoft-com:datatypes"><Description dt:dt="string">E-Prime Primary Realtime Clock</Description><StartTime><Timestamp dt:dt="int">0</Timestamp><DateUtc dt:dt="string">2021-06-04T09:14:30Z</DateUtc></StartTime><FrequencyChanges><FrequencyChange><Frequency dt:dt="r8">2699970000</Frequency><Timestamp dt:dt="r8">37780791170558</Timestamp><Current d…	좌우반구com(split BVF)_1-027-1	60.021	1.0.0.163	1	-1513535258	Professional	2.0.10.242	2.0.10.353	06-04-2021	2021-06-04 오전 9:14:31	18:14:31	2.0.10.248	251	2	z	림밀	림	밀	NULL	NULL	NULL	47	1	119	NULL	NULL	NULL	KSY	List2	0		0	0	725819	183		0	0	1	z	0	3	726002	0	z	357
좌우반구com(split BVF)_1	27	1	<?xml version="1.0"?>\n<Clock xmlns:dt="urn:schemas-microsoft-com:datatypes"><Description dt:dt="string">E-Prime Primary Realtime Clock</Description><StartTime><Timestamp dt:dt="int">0</Timestamp><DateUtc dt:dt="string">2021-06-04T09:14:30Z</DateUtc></StartTime><FrequencyChanges><FrequencyChange><Frequency dt:dt="r8">2699970000</Frequency><Timestamp dt:dt="r8">37780791170558</Timestamp><Current d…	좌우반구com(split BVF)_1-027-1	60.021	1.0.0.163	1	-1513535258	Professional	2.0.10.242	2.0.10.353	06-04-2021	2021-06-04 오전 9:14:31	18:14:31	2.0.10.248	385	2	z	마요	마	요	NULL	NULL	NULL	NULL	NULL	NULL	25	1	121	KSY	List3	0		1	-1	1093406	184		0	0	0	z	0	4	1093590	0	{/}	544
좌우반구com(split BVF)_1	27	1	<?xml version="1.0"?>\n<Clock xmlns:dt="urn:schemas-microsoft-com:datatypes"><Description dt:dt="string">E-Prime Primary Realtime Clock</Description><StartTime><Timestamp dt:dt="int">0</Timestamp><DateUtc dt:dt="string">2021-06-04T09:14:30Z</DateUtc></StartTime><FrequencyChanges><FrequencyChange><Frequency dt:dt="r8">2699970000</Frequency><Timestamp dt:dt="r8">37780791170558</Timestamp><Current d…	좌우반구com(split BVF)_1-027-1	60.021	1.0.0.163	1	-1513535258	Professional	2.0.10.242	2.0.10.353	06-04-2021	2021-06-04 오전 9:14:31	18:14:31	2.0.10.248	342	2	z	망습	망	습	NULL	NULL	NULL	NULL	NULL	NULL	111	1	78	KSY3	List3	NULL	NULL	NULL	NULL	NULL	NULL	NULL	NULL	NULL	0	z	0	3	979080	0	{/}	619
좌우반구com(split BVF)_1	27	1	<?xml version="1.0"?>\n<Clock xmlns:dt="urn:schemas-microsoft-com:datatypes"><Description dt:dt="string">E-Prime Primary Realtime Clock</Description><StartTime><Timestamp dt:dt="int">0</Timestamp><DateUtc dt:dt="string">2021-06-04T09:14:30Z</DateUtc></StartTime><FrequencyChanges><FrequencyChange><Frequency dt:dt="r8">2699970000</Frequency><Timestamp dt:dt="r8">37780791170558</Timestamp><Current d…	좌우반구com(split BVF)_1-027-1	60.021	1.0.0.163	1	-1513535258	Professional	2.0.10.242	2.0.10.353	06-04-2021	2021-06-04 오전 9:14:31	18:14:31	2.0.10.248	334	1	{/}	망신	망	신	NULL	NULL	NULL	NULL	NULL	NULL	127	1	70	KSY	List3	0		0	0	958704	183		0	0	1	{/}	0	3	958887	0	{/}	268
좌우반구com(split BVF)_1	27	1	<?xml version="1.0"?>\n<Clock xmlns:dt="urn:schemas-microsoft-com:datatypes"><Description dt:dt="string">E-Prime Primary Realtime Clock</Description><StartTime><Timestamp dt:dt="int">0</Timestamp><DateUtc dt:dt="string">2021-06-04T09:14:30Z</DateUtc></StartTime><FrequencyChanges><FrequencyChange><Frequency dt:dt="r8">2699970000</Frequency><Timestamp dt:dt="r8">37780791170558</Timestamp><Current d…	좌우반구com(split BVF)_1-027-1	60.021	1.0.0.163	1	-1513535258	Professional	2.0.10.242	2.0.10.353	06-04-2021	2021-06-04 오전 9:14:31	18:14:31	2.0.10.248	283	1	{/}	매력	매	력	NULL	NULL	NULL	NULL	NULL	NULL	37	1	19	KSY	List3	0		0	-1	826200	183		0	0	1	{/}	1	3	826383	0	{/}	292
좌우반구com(split BVF)_1	27	1	<?xml version="1.0"?>\n<Clock xmlns:dt="urn:schemas-microsoft-com:datatypes"><Description dt:dt="string">E-Prime Primary Realtime Clock</Description><StartTime><Timestamp dt:dt="int">0</Timestamp><DateUtc dt:dt="string">2021-06-04T09:14:30Z</DateUtc></StartTime><FrequencyChanges><FrequencyChange><Frequency dt:dt="r8">2699970000</Frequency><Timestamp dt:dt="r8">37780791170558</Timestamp><Current d…	좌우반구com(split BVF)_1-027-1	60.021	1.0.0.163	1	-1513535258	Professional	2.0.10.242	2.0.10.353	06-04-2021	2021-06-04 오전 9:14:31	18:14:31	2.0.10.248	103	2	z	매소	매	소	69	1	103	NULL	NULL	NULL	NULL	NULL	NULL	KSY3	List1	NULL	NULL	NULL	NULL	NULL	NULL	NULL	NULL	NULL	1	z	1	3	280158	0	z	491
좌우반구com(split BVF)_1	27	1	<?xml version="1.0"?>\n<Clock xmlns:dt="urn:schemas-microsoft-com:datatypes"><Description dt:dt="string">E-Prime Primary Realtime Clock</Description><StartTime><Timestamp dt:dt="int">0</Timestamp><DateUtc dt:dt="string">2021-06-04T09:14:30Z</DateUtc></StartTime><FrequencyChanges><FrequencyChange><Frequency dt:dt="r8">2699970000</Frequency><Timestamp dt:dt="r8">37780791170558</Timestamp><Current d…	좌우반구com(split BVF)_1-027-1	60.021	1.0.0.163	1	-1513535258	Professional	2.0.10.242	2.0.10.353	06-04-2021	2021-06-04 오전 9:14:31	18:14:31	2.0.10.248	325	1	{/}	모습	모	습	NULL	NULL	NULL	NULL	NULL	NULL	27	1	61	KSY	List3	0		0	0	934979	183		0	0	1	{/}	0	3	935162	0	{/}	220
좌우반구com(split BVF)_1	27	1	<?xml version="1.0"?>\n<Clock xmlns:dt="urn:schemas-microsoft-com:datatypes"><Description dt:dt="string">E-Prime Primary Realtime Clock</Description><StartTime><Timestamp dt:dt="int">0</Timestamp><DateUtc dt:dt="string">2021-06-04T09:14:30Z</DateUtc></StartTime><FrequencyChanges><FrequencyChange><Frequency dt:dt="r8">2699970000</Frequency><Timestamp dt:dt="r8">37780791170558</Timestamp><Current d…	좌우반구com(split BVF)_1-027-1	60.021	1.0.0.163	1	-1513535258	Professional	2.0.10.242	2.0.10.353	06-04-2021	2021-06-04 오전 9:14:31	18:14:31	2.0.10.248	149	1	{/}	모형	모	형	NULL	NULL	NULL	44	1	17	NULL	NULL	NULL	KSY	List2	0		0	0	459679	183		0	0	1	{/}	0	3	459862	0	{/}	260
좌우반구com(split BVF)_1	27	1	<?xml version="1.0"?>\n<Clock xmlns:dt="urn:schemas-microsoft-com:datatypes"><Description dt:dt="string">E-Prime Primary Realtime Clock</Description><StartTime><Timestamp dt:dt="int">0</Timestamp><DateUtc dt:dt="string">2021-06-04T09:14:30Z</DateUtc></StartTime><FrequencyChanges><FrequencyChange><Frequency dt:dt="r8">2699970000</Frequency><Timestamp dt:dt="r8">37780791170558</Timestamp><Current d…	좌우반구com(split BVF)_1-027-1	60.021	1.0.0.163	1	-1513535258	Professional	2.0.10.242	2.0.10.353	06-04-2021	2021-06-04 오전 9:14:31	18:14:31	2.0.10.248	38	2	z	목력	목	력	92	1	38	NULL	NULL	NULL	NULL	NULL	NULL	KSY2	List1	NULL	NULL	NULL	NULL	NULL	NULL	NULL	NULL	NULL	0	z	0	3	110418	0	{/}	844
좌우반구com(split BVF)_1	27	1	<?xml version="1.0"?>\n<Clock xmlns:dt="urn:schemas-microsoft-com:datatypes"><Description dt:dt="string">E-Prime Primary Realtime Clock</Description><StartTime><Timestamp dt:dt="int">0</Timestamp><DateUtc dt:dt="string">2021-06-04T09:14:30Z</DateUtc></StartTime><FrequencyChanges><FrequencyChange><Frequency dt:dt="r8">2699970000</Frequency><Timestamp dt:dt="r8">37780791170558</Timestamp><Current d…	좌우반구com(split BVF)_1-027-1	60.021	1.0.0.163	1	-1513535258	Professional	2.0.10.242	2.0.10.353	06-04-2021	2021-06-04 오전 9:14:31	18:14:31	2.0.10.248	220	1	{/}	목록	목	록	NULL	NULL	NULL	84	1	88	NULL	NULL	NULL	KSY	List2	0		0	-1	645047	183		0	0	1	{/}	1	3	645230	0	{/}	313
좌우반구com(split BVF)_1	27	1	<?xml version="1.0"?>\n<Clock xmlns:dt="urn:schemas-microsoft-com:datatypes"><Description dt:dt="string">E-Prime Primary Realtime Clock</Description><StartTime><Timestamp dt:dt="int">0</Timestamp><DateUtc dt:dt="string">2021-06-04T09:14:30Z</DateUtc></StartTime><FrequencyChanges><FrequencyChange><Frequency dt:dt="r8">2699970000</Frequency><Timestamp dt:dt="r8">37780791170558</Timestamp><Current d…	좌우반구com(split BVF)_1-027-1	60.021	1.0.0.163	1	-1513535258	Professional	2.0.10.242	2.0.10.353	06-04-2021	2021-06-04 오전 9:14:31	18:14:31	2.0.10.248	396	1	{/}	목적	목	적	NULL	NULL	NULL	NULL	NULL	NULL	43	1	132	KSY	List3	0		0	-1	1122796	183		0	0	1	{/}	1	3	1122979	0	{/}	464
좌우반구com(split BVF)_1	27	1	<?xml version="1.0"?>\n<Clock xmlns:dt="urn:schemas-microsoft-com:datatypes"><Description dt:dt="string">E-Prime Primary Realtime Clock</Description><StartTime><Timestamp dt:dt="int">0</Timestamp><DateUtc dt:dt="string">2021-06-04T09:14:30Z</DateUtc></StartTime><FrequencyChanges><FrequencyChange><Frequency dt:dt="r8">2699970000</Frequency><Timestamp dt:dt="r8">37780791170558</Timestamp><Current d…	좌우반구com(split BVF)_1-027-1	60.021	1.0.0.163	1	-1513535258	Professional	2.0.10.242	2.0.10.353	06-04-2021	2021-06-04 오전 9:14:31	18:14:31	2.0.10.248	122	2	z	목퇴	목	퇴	72	1	122	NULL	NULL	NULL	NULL	NULL	NULL	KSY	List1	0		0	-1	329891	183		0	0	1	z	0	3	330074	0	z	316
좌우반구com(split BVF)_1	27	1	<?xml version="1.0"?>\n<Clock xmlns:dt="urn:schemas-microsoft-com:datatypes"><Description dt:dt="string">E-Prime Primary Realtime Clock</Description><StartTime><Timestamp dt:dt="int">0</Timestamp><DateUtc dt:dt="string">2021-06-04T09:14:30Z</DateUtc></StartTime><FrequencyChanges><FrequencyChange><Frequency dt:dt="r8">2699970000</Frequency><Timestamp dt:dt="r8">37780791170558</Timestamp><Current d…	좌우반구com(split BVF)_1-027-1	60.021	1.0.0.163	1	-1513535258	Professional	2.0.10.242	2.0.10.353	06-04-2021	2021-06-04 오전 9:14:31	18:14:31	2.0.10.248	68	2	z	무록	무	록	75	1	68	NULL	NULL	NULL	NULL	NULL	NULL	KSY3	List1	NULL	NULL	NULL	NULL	NULL	NULL	NULL	NULL	NULL	1	z	1	3	188740	0	z	433
좌우반구com(split BVF)_1	27	1	<?xml version="1.0"?>\n<Clock xmlns:dt="urn:schemas-microsoft-com:datatypes"><Description dt:dt="string">E-Prime Primary Realtime Clock</Description><StartTime><Timestamp dt:dt="int">0</Timestamp><DateUtc dt:dt="string">2021-06-04T09:14:30Z</DateUtc></StartTime><FrequencyChanges><FrequencyChange><Frequency dt:dt="r8">2699970000</Frequency><Timestamp dt:dt="r8">37780791170558</Timestamp><Current d…	좌우반구com(split BVF)_1-027-1	60.021	1.0.0.163	1	-1513535258	Professional	2.0.10.242	2.0.10.353	06-04-2021	2021-06-04 오전 9:14:31	18:14:31	2.0.10.248	347	1	{/}	무엇	무	엇	NULL	NULL	NULL	NULL	NULL	NULL	22	1	83	KSY	List3	0		1	-1	992075	184		0	0	1	{/}	0	4	992259	0	{/}	267
좌우반구com(split BVF)_1	27	1	<?xml version="1.0"?>\n<Clock xmlns:dt="urn:schemas-microsoft-com:datatypes"><Description dt:dt="string">E-Prime Primary Realtime Clock</Description><StartTime><Timestamp dt:dt="int">0</Timestamp><DateUtc dt:dt="string">2021-06-04T09:14:30Z</DateUtc></StartTime><FrequencyChanges><FrequencyChange><Frequency dt:dt="r8">2699970000</Frequency><Timestamp dt:dt="r8">37780791170558</Timestamp><Current d…	좌우반구com(split BVF)_1-027-1	60.021	1.0.0.163	1	-1513535258	Professional	2.0.10.242	2.0.10.353	06-04-2021	2021-06-04 오전 9:14:31	18:14:31	2.0.10.248	306	1	{/}	무형	무	형	NULL	NULL	NULL	NULL	NULL	NULL	89	1	42	KSY	List3	0		1	-1	887095	184		0	0	1	{/}	0	4	887279	0	{/}	309
좌우반구com(split BVF)_1	27	1	<?xml version="1.0"?>\n<Clock xmlns:dt="urn:schemas-microsoft-com:datatypes"><Description dt:dt="string">E-Prime Primary Realtime Clock</Description><StartTime><Timestamp dt:dt="int">0</Timestamp><DateUtc dt:dt="string">2021-06-04T09:14:30Z</DateUtc></StartTime><FrequencyChanges><FrequencyChange><Frequency dt:dt="r8">2699970000</Frequency><Timestamp dt:dt="r8">37780791170558</Timestamp><Current d…	좌우반구com(split BVF)_1-027-1	60.021	1.0.0.163	1	-1513535258	Professional	2.0.10.242	2.0.10.353	06-04-2021	2021-06-04 오전 9:14:31	18:14:31	2.0.10.248	204	1	{/}	물건	물	건	NULL	NULL	NULL	27	1	72	NULL	NULL	NULL	KSY	List2	0		0	0	603312	183		0	0	1	{/}	0	3	603495	0	{/}	249
좌우반구com(split BVF)_1	27	1	<?xml version="1.0"?>\n<Clock xmlns:dt="urn:schemas-microsoft-com:datatypes"><Description dt:dt="string">E-Prime Primary Realtime Clock</Description><StartTime><Timestamp dt:dt="int">0</Timestamp><DateUtc dt:dt="string">2021-06-04T09:14:30Z</DateUtc></StartTime><FrequencyChanges><FrequencyChange><Frequency dt:dt="r8">2699970000</Frequency><Timestamp dt:dt="r8">37780791170558</Timestamp><Current d…	좌우반구com(split BVF)_1-027-1	60.021	1.0.0.163	1	-1513535258	Professional	2.0.10.242	2.0.10.353	06-04-2021	2021-06-04 오전 9:14:31	18:14:31	2.0.10.248	293	2	z	미략	미	략	NULL	NULL	NULL	NULL	NULL	NULL	118	1	29	KSY2	List3	NULL	NULL	NULL	NULL	NULL	NULL	NULL	NULL	NULL	0	z	0	3	852891	0	{/}	660
좌우반구com(split BVF)_1	27	1	<?xml version="1.0"?>\n<Clock xmlns:dt="urn:schemas-microsoft-com:datatypes"><Description dt:dt="string">E-Prime Primary Realtime Clock</Description><StartTime><Timestamp dt:dt="int">0</Timestamp><DateUtc dt:dt="string">2021-06-04T09:14:30Z</DateUtc></StartTime><FrequencyChanges><FrequencyChange><Frequency dt:dt="r8">2699970000</Frequency><Timestamp dt:dt="r8">37780791170558</Timestamp><Current d…	좌우반구com(split BVF)_1-027-1	60.021	1.0.0.163	1	-1513535258	Professional	2.0.10.242	2.0.10.353	06-04-2021	2021-06-04 오전 9:14:31	18:14:31	2.0.10.248	90	1	{/}	밀수	밀	수	73	1	90	NULL	NULL	NULL	NULL	NULL	NULL	KSY	List1	0		0	0	245754	183		0	0	1	{/}	0	3	245937	0	{/}	386
좌우반구com(split BVF)_1	27	1	<?xml version="1.0"?>\n<Clock xmlns:dt="urn:schemas-microsoft-com:datatypes"><Description dt:dt="string">E-Prime Primary Realtime Clock</Description><StartTime><Timestamp dt:dt="int">0</Timestamp><DateUtc dt:dt="string">2021-06-04T09:14:30Z</DateUtc></StartTime><FrequencyChanges><FrequencyChange><Frequency dt:dt="r8">2699970000</Frequency><Timestamp dt:dt="r8">37780791170558</Timestamp><Current d…	좌우반구com(split BVF)_1-027-1	60.021	1.0.0.163	1	-1513535258	Professional	2.0.10.242	2.0.10.353	06-04-2021	2021-06-04 오전 9:14:31	18:14:31	2.0.10.248	354	2	z	밀헤	밀	헤	NULL	NULL	NULL	NULL	NULL	NULL	10	1	90	KSY2	List3	NULL	NULL	NULL	NULL	NULL	NULL	NULL	NULL	NULL	1	z	0	3	1010452	0	z	542
좌우반구com(split BVF)_1	27	1	<?xml version="1.0"?>\n<Clock xmlns:dt="urn:schemas-microsoft-com:datatypes"><Description dt:dt="string">E-Prime Primary Realtime Clock</Description><StartTime><Timestamp dt:dt="int">0</Timestamp><DateUtc dt:dt="string">2021-06-04T09:14:30Z</DateUtc></StartTime><FrequencyChanges><FrequencyChange><Frequency dt:dt="r8">2699970000</Frequency><Timestamp dt:dt="r8">37780791170558</Timestamp><Current d…	좌우반구com(split BVF)_1-027-1	60.021	1.0.0.163	1	-1513535258	Professional	2.0.10.242	2.0.10.353	06-04-2021	2021-06-04 오전 9:14:31	18:14:31	2.0.10.248	186	2	z	박낌	박	낌	NULL	NULL	NULL	13	1	54	NULL	NULL	NULL	KSY3	List2	NULL	NULL	NULL	NULL	NULL	NULL	NULL	NULL	NULL	1	z	0	3	557161	0	z	399
좌우반구com(split BVF)_1	27	1	<?xml version="1.0"?>\n<Clock xmlns:dt="urn:schemas-microsoft-com:datatypes"><Description dt:dt="string">E-Prime Primary Realtime Clock</Description><StartTime><Timestamp dt:dt="int">0</Timestamp><DateUtc dt:dt="string">2021-06-04T09:14:30Z</DateUtc></StartTime><FrequencyChanges><FrequencyChange><Frequency dt:dt="r8">2699970000</Frequency><Timestamp dt:dt="r8">37780791170558</Timestamp><Current d…	좌우반구com(split BVF)_1-027-1	60.021	1.0.0.163	1	-1513535258	Professional	2.0.10.242	2.0.10.353	06-04-2021	2021-06-04 오전 9:14:31	18:14:31	2.0.10.248	273	1	{/}	반응	반	응	NULL	NULL	NULL	NULL	NULL	NULL	15	1	9	KSY	List3	0		0	-1	800509	183		0	0	1	{/}	1	3	800692	0	{/}	297
좌우반구com(split BVF)_1	27	1	<?xml version="1.0"?>\n<Clock xmlns:dt="urn:schemas-microsoft-com:datatypes"><Description dt:dt="string">E-Prime Primary Realtime Clock</Description><StartTime><Timestamp dt:dt="int">0</Timestamp><DateUtc dt:dt="string">2021-06-04T09:14:30Z</DateUtc></StartTime><FrequencyChanges><FrequencyChange><Frequency dt:dt="r8">2699970000</Frequency><Timestamp dt:dt="r8">37780791170558</Timestamp><Current d…	좌우반구com(split BVF)_1-027-1	60.021	1.0.0.163	1	-1513535258	Professional	2.0.10.242	2.0.10.353	06-04-2021	2021-06-04 오전 9:14:31	18:14:31	2.0.10.248	40	1	{/}	발길	발	길	127	1	40	NULL	NULL	NULL	NULL	NULL	NULL	KSY	List1	0		0	0	115833	183		0	0	1	{/}	0	3	116016	0	{/}	550
좌우반구com(split BVF)_1	27	1	<?xml version="1.0"?>\n<Clock xmlns:dt="urn:schemas-microsoft-com:datatypes"><Description dt:dt="string">E-Prime Primary Realtime Clock</Description><StartTime><Timestamp dt:dt="int">0</Timestamp><DateUtc dt:dt="string">2021-06-04T09:14:30Z</DateUtc></StartTime><FrequencyChanges><FrequencyChange><Frequency dt:dt="r8">2699970000</Frequency><Timestamp dt:dt="r8">37780791170558</Timestamp><Current d…	좌우반구com(split BVF)_1-027-1	60.021	1.0.0.163	1	-1513535258	Professional	2.0.10.242	2.0.10.353	06-04-2021	2021-06-04 오전 9:14:31	18:14:31	2.0.10.248	221	2	z	발보	발	보	NULL	NULL	NULL	92	1	89	NULL	NULL	NULL	KSY	List2	0		0	0	647563	183		0	0	1	z	0	3	647746	0	z	501
좌우반구com(split BVF)_1	27	1	<?xml version="1.0"?>\n<Clock xmlns:dt="urn:schemas-microsoft-com:datatypes"><Description dt:dt="string">E-Prime Primary Realtime Clock</Description><StartTime><Timestamp dt:dt="int">0</Timestamp><DateUtc dt:dt="string">2021-06-04T09:14:30Z</DateUtc></StartTime><FrequencyChanges><FrequencyChange><Frequency dt:dt="r8">2699970000</Frequency><Timestamp dt:dt="r8">37780791170558</Timestamp><Current d…	좌우반구com(split BVF)_1-027-1	60.021	1.0.0.163	1	-1513535258	Professional	2.0.10.242	2.0.10.353	06-04-2021	2021-06-04 오전 9:14:31	18:14:31	2.0.10.248	280	2	z	발횟	발	횟	NULL	NULL	NULL	NULL	NULL	NULL	82	1	16	KSY2	List3	NULL	NULL	NULL	NULL	NULL	NULL	NULL	NULL	NULL	1	z	0	3	818586	0	z	477
좌우반구com(split BVF)_1	27	1	<?xml version="1.0"?>\n<Clock xmlns:dt="urn:schemas-microsoft-com:datatypes"><Description dt:dt="string">E-Prime Primary Realtime Clock</Description><StartTime><Timestamp dt:dt="int">0</Timestamp><DateUtc dt:dt="string">2021-06-04T09:14:30Z</DateUtc></StartTime><FrequencyChanges><FrequencyChange><Frequency dt:dt="r8">2699970000</Frequency><Timestamp dt:dt="r8">37780791170558</Timestamp><Current d…	좌우반구com(split BVF)_1-027-1	60.021	1.0.0.163	1	-1513535258	Professional	2.0.10.242	2.0.10.353	06-04-2021	2021-06-04 오전 9:14:31	18:14:31	2.0.10.248	217	1	{/}	방법	방	법	NULL	NULL	NULL	11	1	85	NULL	NULL	NULL	KSY	List2	0		0	0	637150	183		0	0	1	{/}	0	3	637333	0	{/}	330
좌우반구com(split BVF)_1	27	1	<?xml version="1.0"?>\n<Clock xmlns:dt="urn:schemas-microsoft-com:datatypes"><Description dt:dt="string">E-Prime Primary Realtime Clock</Description><StartTime><Timestamp dt:dt="int">0</Timestamp><DateUtc dt:dt="string">2021-06-04T09:14:30Z</DateUtc></StartTime><FrequencyChanges><FrequencyChange><Frequency dt:dt="r8">2699970000</Frequency><Timestamp dt:dt="r8">37780791170558</Timestamp><Current d…	좌우반구com(split BVF)_1-027-1	60.021	1.0.0.163	1	-1513535258	Professional	2.0.10.242	2.0.10.353	06-04-2021	2021-06-04 오전 9:14:31	18:14:31	2.0.10.248	140	2	z	배심	배	심	NULL	NULL	NULL	94	1	8	NULL	NULL	NULL	KSY	List2	0		1	-1	436553	184		0	0	0	z	0	4	436737	0	{/}	434
좌우반구com(split BVF)_1	27	1	<?xml version="1.0"?>\n<Clock xmlns:dt="urn:schemas-microsoft-com:datatypes"><Description dt:dt="string">E-Prime Primary Realtime Clock</Description><StartTime><Timestamp dt:dt="int">0</Timestamp><DateUtc dt:dt="string">2021-06-04T09:14:30Z</DateUtc></StartTime><FrequencyChanges><FrequencyChange><Frequency dt:dt="r8">2699970000</Frequency><Timestamp dt:dt="r8">37780791170558</Timestamp><Current d…	좌우반구com(split BVF)_1-027-1	60.021	1.0.0.163	1	-1513535258	Professional	2.0.10.242	2.0.10.353	06-04-2021	2021-06-04 오전 9:14:31	18:14:31	2.0.10.248	170	2	z	버구	버	구	NULL	NULL	NULL	101	1	38	NULL	NULL	NULL	KSY2	List2	NULL	NULL	NULL	NULL	NULL	NULL	NULL	NULL	NULL	1	z	0	4	515093	0	z	524
좌우반구com(split BVF)_1	27	1	<?xml version="1.0"?>\n<Clock xmlns:dt="urn:schemas-microsoft-com:datatypes"><Description dt:dt="string">E-Prime Primary Realtime Clock</Description><StartTime><Timestamp dt:dt="int">0</Timestamp><DateUtc dt:dt="string">2021-06-04T09:14:30Z</DateUtc></StartTime><FrequencyChanges><FrequencyChange><Frequency dt:dt="r8">2699970000</Frequency><Timestamp dt:dt="r8">37780791170558</Timestamp><Current d…	좌우반구com(split BVF)_1-027-1	60.021	1.0.0.163	1	-1513535258	Professional	2.0.10.242	2.0.10.353	06-04-2021	2021-06-04 오전 9:14:31	18:14:31	2.0.10.248	376	1	{/}	버스	버	스	NULL	NULL	NULL	NULL	NULL	NULL	28	1	112	KSY	List3	0		0	-1	1069798	183		0	0	1	{/}	1	3	1069981	0	{/}	375
좌우반구com(split BVF)_1	27	1	<?xml version="1.0"?>\n<Clock xmlns:dt="urn:schemas-microsoft-com:datatypes"><Description dt:dt="string">E-Prime Primary Realtime Clock</Description><StartTime><Timestamp dt:dt="int">0</Timestamp><DateUtc dt:dt="string">2021-06-04T09:14:30Z</DateUtc></StartTime><FrequencyChanges><FrequencyChange><Frequency dt:dt="r8">2699970000</Frequency><Timestamp dt:dt="r8">37780791170558</Timestamp><Current d…	좌우반구com(split BVF)_1-027-1	60.021	1.0.0.163	1	-1513535258	Professional	2.0.10.242	2.0.10.353	06-04-2021	2021-06-04 오전 9:14:31	18:14:31	2.0.10.248	13	2	z	버현	버	현	114	1	13	NULL	NULL	NULL	NULL	NULL	NULL	KSY	List1	0		0	-1	43491	184		0	0	1	z	0	4	43675	0	z	358
좌우반구com(split BVF)_1	27	1	<?xml version="1.0"?>\n<Clock xmlns:dt="urn:schemas-microsoft-com:datatypes"><Description dt:dt="string">E-Prime Primary Realtime Clock</Description><StartTime><Timestamp dt:dt="int">0</Timestamp><DateUtc dt:dt="string">2021-06-04T09:14:30Z</DateUtc></StartTime><FrequencyChanges><FrequencyChange><Frequency dt:dt="r8">2699970000</Frequency><Timestamp dt:dt="r8">37780791170558</Timestamp><Current d…	좌우반구com(split BVF)_1-027-1	60.021	1.0.0.163	1	-1513535258	Professional	2.0.10.242	2.0.10.353	06-04-2021	2021-06-04 오전 9:14:31	18:14:31	2.0.10.248	188	2	z	법낌	법	낌	NULL	NULL	NULL	78	1	56	NULL	NULL	NULL	KSY2	List2	NULL	NULL	NULL	NULL	NULL	NULL	NULL	NULL	NULL	1	z	0	3	562309	0	z	499
좌우반구com(split BVF)_1	27	1	<?xml version="1.0"?>\n<Clock xmlns:dt="urn:schemas-microsoft-com:datatypes"><Description dt:dt="string">E-Prime Primary Realtime Clock</Description><StartTime><Timestamp dt:dt="int">0</Timestamp><DateUtc dt:dt="string">2021-06-04T09:14:30Z</DateUtc></StartTime><FrequencyChanges><FrequencyChange><Frequency dt:dt="r8">2699970000</Frequency><Timestamp dt:dt="r8">37780791170558</Timestamp><Current d…	좌우반구com(split BVF)_1-027-1	60.021	1.0.0.163	1	-1513535258	Professional	2.0.10.242	2.0.10.353	06-04-2021	2021-06-04 오전 9:14:31	18:14:31	2.0.10.248	70	1	{/}	별개	별	개	121	1	70	NULL	NULL	NULL	NULL	NULL	NULL	KSY	List1	0		0	0	193739	183		0	0	1	{/}	0	3	193922	0	{/}	354
좌우반구com(split BVF)_1	27	1	<?xml version="1.0"?>\n<Clock xmlns:dt="urn:schemas-microsoft-com:datatypes"><Description dt:dt="string">E-Prime Primary Realtime Clock</Description><StartTime><Timestamp dt:dt="int">0</Timestamp><DateUtc dt:dt="string">2021-06-04T09:14:30Z</DateUtc></StartTime><FrequencyChanges><FrequencyChange><Frequency dt:dt="r8">2699970000</Frequency><Timestamp dt:dt="r8">37780791170558</Timestamp><Current d…	좌우반구com(split BVF)_1-027-1	60.021	1.0.0.163	1	-1513535258	Professional	2.0.10.242	2.0.10.353	06-04-2021	2021-06-04 오전 9:14:31	18:14:31	2.0.10.248	236	1	{/}	별미	별	미	NULL	NULL	NULL	63	1	104	NULL	NULL	NULL	KSY	List2	0		0	-1	687082	184		0	0	1	{/}	0	4	687266	0	{/}	350
좌우반구com(split BVF)_1	27	1	<?xml version="1.0"?>\n<Clock xmlns:dt="urn:schemas-microsoft-com:datatypes"><Description dt:dt="string">E-Prime Primary Realtime Clock</Description><StartTime><Timestamp dt:dt="int">0</Timestamp><DateUtc dt:dt="string">2021-06-04T09:14:30Z</DateUtc></StartTime><FrequencyChanges><FrequencyChange><Frequency dt:dt="r8">2699970000</Frequency><Timestamp dt:dt="r8">37780791170558</Timestamp><Current d…	좌우반구com(split BVF)_1-027-1	60.021	1.0.0.163	1	-1513535258	Professional	2.0.10.242	2.0.10.353	06-04-2021	2021-06-04 오전 9:14:31	18:14:31	2.0.10.248	382	1	{/}	보고	보	고	NULL	NULL	NULL	NULL	NULL	NULL	3	1	118	KSY	List3	0		0	-1	1085609	183		0	0	1	{/}	1	3	1085792	0	{/}	314
좌우반구com(split BVF)_1	27	1	<?xml version="1.0"?>\n<Clock xmlns:dt="urn:schemas-microsoft-com:datatypes"><Description dt:dt="string">E-Prime Primary Realtime Clock</Description><StartTime><Timestamp dt:dt="int">0</Timestamp><DateUtc dt:dt="string">2021-06-04T09:14:30Z</DateUtc></StartTime><FrequencyChanges><FrequencyChange><Frequency dt:dt="r8">2699970000</Frequency><Timestamp dt:dt="r8">37780791170558</Timestamp><Current d…	좌우반구com(split BVF)_1-027-1	60.021	1.0.0.163	1	-1513535258	Professional	2.0.10.242	2.0.10.353	06-04-2021	2021-06-04 오전 9:14:31	18:14:31	2.0.10.248	291	1	{/}	본인	본	인	NULL	NULL	NULL	NULL	NULL	NULL	33	1	27	KSY	List3	0		1	-1	847159	184		0	0	1	{/}	0	4	847343	0	{/}	246
좌우반구com(split BVF)_1	27	1	<?xml version="1.0"?>\n<Clock xmlns:dt="urn:schemas-microsoft-com:datatypes"><Description dt:dt="string">E-Prime Primary Realtime Clock</Description><StartTime><Timestamp dt:dt="int">0</Timestamp><DateUtc dt:dt="string">2021-06-04T09:14:30Z</DateUtc></StartTime><FrequencyChanges><FrequencyChange><Frequency dt:dt="r8">2699970000</Frequency><Timestamp dt:dt="r8">37780791170558</Timestamp><Current d…	좌우반구com(split BVF)_1-027-1	60.021	1.0.0.163	1	-1513535258	Professional	2.0.10.242	2.0.10.353	06-04-2021	2021-06-04 오전 9:14:31	18:14:31	2.0.10.248	387	2	z	본중	본	중	NULL	NULL	NULL	NULL	NULL	NULL	24	1	123	KSY	List3	0		0	-1	1098721	183		0	0	1	z	1	3	1098904	0	z	449
좌우반구com(split BVF)_1	27	1	<?xml version="1.0"?>\n<Clock xmlns:dt="urn:schemas-microsoft-com:datatypes"><Description dt:dt="string">E-Prime Primary Realtime Clock</Description><StartTime><Timestamp dt:dt="int">0</Timestamp><DateUtc dt:dt="string">2021-06-04T09:14:30Z</DateUtc></StartTime><FrequencyChanges><FrequencyChange><Frequency dt:dt="r8">2699970000</Frequency><Timestamp dt:dt="r8">37780791170558</Timestamp><Current d…	좌우반구com(split BVF)_1-027-1	60.021	1.0.0.163	1	-1513535258	Professional	2.0.10.242	2.0.10.353	06-04-2021	2021-06-04 오전 9:14:31	18:14:31	2.0.10.248	60	1	{/}	봉사	봉	사	63	1	60	NULL	NULL	NULL	NULL	NULL	NULL	KSY	List1	0		0	-1	167331	183		0	0	1	{/}	1	3	167514	0	{/}	364
좌우반구com(split BVF)_1	27	1	<?xml version="1.0"?>\n<Clock xmlns:dt="urn:schemas-microsoft-com:datatypes"><Description dt:dt="string">E-Prime Primary Realtime Clock</Description><StartTime><Timestamp dt:dt="int">0</Timestamp><DateUtc dt:dt="string">2021-06-04T09:14:30Z</DateUtc></StartTime><FrequencyChanges><FrequencyChange><Frequency dt:dt="r8">2699970000</Frequency><Timestamp dt:dt="r8">37780791170558</Timestamp><Current d…	좌우반구com(split BVF)_1-027-1	60.021	1.0.0.163	1	-1513535258	Professional	2.0.10.242	2.0.10.353	06-04-2021	2021-06-04 오전 9:14:31	18:14:31	2.0.10.248	193	2	z	봉택	봉	택	NULL	NULL	NULL	120	1	61	NULL	NULL	NULL	KSY	List2	0		0	-1	575055	183		0	0	1	z	0	3	575238	0	z	365
좌우반구com(split BVF)_1	27	1	<?xml version="1.0"?>\n<Clock xmlns:dt="urn:schemas-microsoft-com:datatypes"><Description dt:dt="string">E-Prime Primary Realtime Clock</Description><StartTime><Timestamp dt:dt="int">0</Timestamp><DateUtc dt:dt="string">2021-06-04T09:14:30Z</DateUtc></StartTime><FrequencyChanges><FrequencyChange><Frequency dt:dt="r8">2699970000</Frequency><Timestamp dt:dt="r8">37780791170558</Timestamp><Current d…	좌우반구com(split BVF)_1-027-1	60.021	1.0.0.163	1	-1513535258	Professional	2.0.10.242	2.0.10.353	06-04-2021	2021-06-04 오전 9:14:31	18:14:31	2.0.10.248	130	1	{/}	부대	부	대	33	1	130	NULL	NULL	NULL	NULL	NULL	NULL	KSY2	List1	NULL	NULL	NULL	NULL	NULL	NULL	NULL	NULL	NULL	1	{/}	0	3	351200	0	{/}	431
좌우반구com(split BVF)_1	27	1	<?xml version="1.0"?>\n<Clock xmlns:dt="urn:schemas-microsoft-com:datatypes"><Description dt:dt="string">E-Prime Primary Realtime Clock</Description><StartTime><Timestamp dt:dt="int">0</Timestamp><DateUtc dt:dt="string">2021-06-04T09:14:30Z</DateUtc></StartTime><FrequencyChanges><FrequencyChange><Frequency dt:dt="r8">2699970000</Frequency><Timestamp dt:dt="r8">37780791170558</Timestamp><Current d…	좌우반구com(split BVF)_1-027-1	60.021	1.0.0.163	1	-1513535258	Professional	2.0.10.242	2.0.10.353	06-04-2021	2021-06-04 오전 9:14:31	18:14:31	2.0.10.248	374	1	{/}	부스	부	스	NULL	NULL	NULL	NULL	NULL	NULL	129	1	110	KSY2	List3	NULL	NULL	NULL	NULL	NULL	NULL	NULL	NULL	NULL	1	{/}	1	3	1064333	0	{/}	565
좌우반구com(split BVF)_1	27	1	<?xml version="1.0"?>\n<Clock xmlns:dt="urn:schemas-microsoft-com:datatypes"><Description dt:dt="string">E-Prime Primary Realtime Clock</Description><StartTime><Timestamp dt:dt="int">0</Timestamp><DateUtc dt:dt="string">2021-06-04T09:14:30Z</DateUtc></StartTime><FrequencyChanges><FrequencyChange><Frequency dt:dt="r8">2699970000</Frequency><Timestamp dt:dt="r8">37780791170558</Timestamp><Current d…	좌우반구com(split BVF)_1-027-1	60.021	1.0.0.163	1	-1513535258	Professional	2.0.10.242	2.0.10.353	06-04-2021	2021-06-04 오전 9:14:31	18:14:31	2.0.10.248	153	2	z	분낌	분	낌	NULL	NULL	NULL	14	1	21	NULL	NULL	NULL	KSY3	List2	NULL	NULL	NULL	NULL	NULL	NULL	NULL	NULL	NULL	1	z	0	4	470042	0	z	535
좌우반구com(split BVF)_1	27	1	<?xml version="1.0"?>\n<Clock xmlns:dt="urn:schemas-microsoft-com:datatypes"><Description dt:dt="string">E-Prime Primary Realtime Clock</Description><StartTime><Timestamp dt:dt="int">0</Timestamp><DateUtc dt:dt="string">2021-06-04T09:14:30Z</DateUtc></StartTime><FrequencyChanges><FrequencyChange><Frequency dt:dt="r8">2699970000</Frequency><Timestamp dt:dt="r8">37780791170558</Timestamp><Current d…	좌우반구com(split BVF)_1-027-1	60.021	1.0.0.163	1	-1513535258	Professional	2.0.10.242	2.0.10.353	06-04-2021	2021-06-04 오전 9:14:31	18:14:31	2.0.10.248	338	1	{/}	분류	분	류	NULL	NULL	NULL	NULL	NULL	NULL	83	1	74	KSY2	List3	NULL	NULL	NULL	NULL	NULL	NULL	NULL	NULL	NULL	1	{/}	1	3	968933	0	{/}	270
좌우반구com(split BVF)_1	27	1	<?xml version="1.0"?>\n<Clock xmlns:dt="urn:schemas-microsoft-com:datatypes"><Description dt:dt="string">E-Prime Primary Realtime Clock</Description><StartTime><Timestamp dt:dt="int">0</Timestamp><DateUtc dt:dt="string">2021-06-04T09:14:30Z</DateUtc></StartTime><FrequencyChanges><FrequencyChange><Frequency dt:dt="r8">2699970000</Frequency><Timestamp dt:dt="r8">37780791170558</Timestamp><Current d…	좌우반구com(split BVF)_1-027-1	60.021	1.0.0.163	1	-1513535258	Professional	2.0.10.242	2.0.10.353	06-04-2021	2021-06-04 오전 9:14:31	18:14:31	2.0.10.248	391	1	{/}	분석	분	석	NULL	NULL	NULL	NULL	NULL	NULL	87	1	127	KSY2	List3	NULL	NULL	NULL	NULL	NULL	NULL	NULL	NULL	NULL	1	{/}	1	3	1109617	0	{/}	320
좌우반구com(split BVF)_1	27	1	<?xml version="1.0"?>\n<Clock xmlns:dt="urn:schemas-microsoft-com:datatypes"><Description dt:dt="string">E-Prime Primary Realtime Clock</Description><StartTime><Timestamp dt:dt="int">0</Timestamp><DateUtc dt:dt="string">2021-06-04T09:14:30Z</DateUtc></StartTime><FrequencyChanges><FrequencyChange><Frequency dt:dt="r8">2699970000</Frequency><Timestamp dt:dt="r8">37780791170558</Timestamp><Current d…	좌우반구com(split BVF)_1-027-1	60.021	1.0.0.163	1	-1513535258	Professional	2.0.10.242	2.0.10.353	06-04-2021	2021-06-04 오전 9:14:31	18:14:31	2.0.10.248	136	1	{/}	분포	분	포	NULL	NULL	NULL	121	1	4	NULL	NULL	NULL	KSY2	List2	NULL	NULL	NULL	NULL	NULL	NULL	NULL	NULL	NULL	1	{/}	0	3	426307	0	{/}	364
좌우반구com(split BVF)_1	27	1	<?xml version="1.0"?>\n<Clock xmlns:dt="urn:schemas-microsoft-com:datatypes"><Description dt:dt="string">E-Prime Primary Realtime Clock</Description><StartTime><Timestamp dt:dt="int">0</Timestamp><DateUtc dt:dt="string">2021-06-04T09:14:30Z</DateUtc></StartTime><FrequencyChanges><FrequencyChange><Frequency dt:dt="r8">2699970000</Frequency><Timestamp dt:dt="r8">37780791170558</Timestamp><Current d…	좌우반구com(split BVF)_1-027-1	60.021	1.0.0.163	1	-1513535258	Professional	2.0.10.242	2.0.10.353	06-04-2021	2021-06-04 오전 9:14:31	18:14:31	2.0.10.248	278	1	{/}	비교	비	교	NULL	NULL	NULL	NULL	NULL	NULL	6	1	14	KSY2	List3	NULL	NULL	NULL	NULL	NULL	NULL	NULL	NULL	NULL	1	{/}	0	4	813555	0	{/}	338
좌우반구com(split BVF)_1	27	1	<?xml version="1.0"?>\n<Clock xmlns:dt="urn:schemas-microsoft-com:datatypes"><Description dt:dt="string">E-Prime Primary Realtime Clock</Description><StartTime><Timestamp dt:dt="int">0</Timestamp><DateUtc dt:dt="string">2021-06-04T09:14:30Z</DateUtc></StartTime><FrequencyChanges><FrequencyChange><Frequency dt:dt="r8">2699970000</Frequency><Timestamp dt:dt="r8">37780791170558</Timestamp><Current d…	좌우반구com(split BVF)_1-027-1	60.021	1.0.0.163	1	-1513535258	Professional	2.0.10.242	2.0.10.353	06-04-2021	2021-06-04 오전 9:14:31	18:14:31	2.0.10.248	160	2	z	비껍	비	껍	NULL	NULL	NULL	86	1	28	NULL	NULL	NULL	KSY2	List2	NULL	NULL	NULL	NULL	NULL	NULL	NULL	NULL	NULL	0	z	0	3	488885	0	{/}	544
좌우반구com(split BVF)_1	27	1	<?xml version="1.0"?>\n<Clock xmlns:dt="urn:schemas-microsoft-com:datatypes"><Description dt:dt="string">E-Prime Primary Realtime Clock</Description><StartTime><Timestamp dt:dt="int">0</Timestamp><DateUtc dt:dt="string">2021-06-04T09:14:30Z</DateUtc></StartTime><FrequencyChanges><FrequencyChange><Frequency dt:dt="r8">2699970000</Frequency><Timestamp dt:dt="r8">37780791170558</Timestamp><Current d…	좌우반구com(split BVF)_1-027-1	60.021	1.0.0.163	1	-1513535258	Professional	2.0.10.242	2.0.10.353	06-04-2021	2021-06-04 오전 9:14:31	18:14:31	2.0.10.248	174	2	z	비략	비	략	NULL	NULL	NULL	54	1	42	NULL	NULL	NULL	KSY	List2	0		0	0	525256	183		0	0	1	z	0	3	525439	0	z	360
좌우반구com(split BVF)_1	27	1	<?xml version="1.0"?>\n<Clock xmlns:dt="urn:schemas-microsoft-com:datatypes"><Description dt:dt="string">E-Prime Primary Realtime Clock</Description><StartTime><Timestamp dt:dt="int">0</Timestamp><DateUtc dt:dt="string">2021-06-04T09:14:30Z</DateUtc></StartTime><FrequencyChanges><FrequencyChange><Frequency dt:dt="r8">2699970000</Frequency><Timestamp dt:dt="r8">37780791170558</Timestamp><Current d…	좌우반구com(split BVF)_1-027-1	60.021	1.0.0.163	1	-1513535258	Professional	2.0.10.242	2.0.10.353	06-04-2021	2021-06-04 오전 9:14:31	18:14:31	2.0.10.248	2	1	{/}	비상	비	상	122	1	2	NULL	NULL	NULL	NULL	NULL	NULL	KSY2	List1	NULL	NULL	NULL	NULL	NULL	NULL	NULL	NULL	NULL	1	{/}	0	4	15185	0	{/}	326
좌우반구com(split BVF)_1	27	1	<?xml version="1.0"?>\n<Clock xmlns:dt="urn:schemas-microsoft-com:datatypes"><Description dt:dt="string">E-Prime Primary Realtime Clock</Description><StartTime><Timestamp dt:dt="int">0</Timestamp><DateUtc dt:dt="string">2021-06-04T09:14:30Z</DateUtc></StartTime><FrequencyChanges><FrequencyChange><Frequency dt:dt="r8">2699970000</Frequency><Timestamp dt:dt="r8">37780791170558</Timestamp><Current d…	좌우반구com(split BVF)_1-027-1	60.021	1.0.0.163	1	-1513535258	Professional	2.0.10.242	2.0.10.353	06-04-2021	2021-06-04 오전 9:14:31	18:14:31	2.0.10.248	142	1	{/}	비용	비	용	NULL	NULL	NULL	77	1	10	NULL	NULL	NULL	KSY2	List2	NULL	NULL	NULL	NULL	NULL	NULL	NULL	NULL	NULL	1	{/}	0	3	441868	0	{/}	278
좌우반구com(split BVF)_1	27	1	<?xml version="1.0"?>\n<Clock xmlns:dt="urn:schemas-microsoft-com:datatypes"><Description dt:dt="string">E-Prime Primary Realtime Clock</Description><StartTime><Timestamp dt:dt="int">0</Timestamp><DateUtc dt:dt="string">2021-06-04T09:14:30Z</DateUtc></StartTime><FrequencyChanges><FrequencyChange><Frequency dt:dt="r8">2699970000</Frequency><Timestamp dt:dt="r8">37780791170558</Timestamp><Current d…	좌우반구com(split BVF)_1-027-1	60.021	1.0.0.163	1	-1513535258	Professional	2.0.10.242	2.0.10.353	06-04-2021	2021-06-04 오전 9:14:31	18:14:31	2.0.10.248	343	1	{/}	비판	비	판	NULL	NULL	NULL	NULL	NULL	NULL	124	1	79	KSY2	List3	NULL	NULL	NULL	NULL	NULL	NULL	NULL	NULL	NULL	1	{/}	0	4	981896	0	{/}	403
좌우반구com(split BVF)_1	27	1	<?xml version="1.0"?>\n<Clock xmlns:dt="urn:schemas-microsoft-com:datatypes"><Description dt:dt="string">E-Prime Primary Realtime Clock</Description><StartTime><Timestamp dt:dt="int">0</Timestamp><DateUtc dt:dt="string">2021-06-04T09:14:30Z</DateUtc></StartTime><FrequencyChanges><FrequencyChange><Frequency dt:dt="r8">2699970000</Frequency><Timestamp dt:dt="r8">37780791170558</Timestamp><Current d…	좌우반구com(split BVF)_1-027-1	60.021	1.0.0.163	1	-1513535258	Professional	2.0.10.242	2.0.10.353	06-04-2021	2021-06-04 오전 9:14:31	18:14:31	2.0.10.248	156	1	{/}	빈도	빈	도	NULL	NULL	NULL	61	1	24	NULL	NULL	NULL	KSY2	List2	NULL	NULL	NULL	NULL	NULL	NULL	NULL	NULL	NULL	1	{/}	0	3	478389	0	{/}	446
좌우반구com(split BVF)_1	27	1	<?xml version="1.0"?>\n<Clock xmlns:dt="urn:schemas-microsoft-com:datatypes"><Description dt:dt="string">E-Prime Primary Realtime Clock</Description><StartTime><Timestamp dt:dt="int">0</Timestamp><DateUtc dt:dt="string">2021-06-04T09:14:30Z</DateUtc></StartTime><FrequencyChanges><FrequencyChange><Frequency dt:dt="r8">2699970000</Frequency><Timestamp dt:dt="r8">37780791170558</Timestamp><Current d…	좌우반구com(split BVF)_1-027-1	60.021	1.0.0.163	1	-1513535258	Professional	2.0.10.242	2.0.10.353	06-04-2021	2021-06-04 오전 9:14:31	18:14:31	2.0.10.248	172	2	z	빈략	빈	략	NULL	NULL	NULL	24	1	40	NULL	NULL	NULL	KSY3	List2	NULL	NULL	NULL	NULL	NULL	NULL	NULL	NULL	NULL	1	z	1	3	520307	0	z	350
좌우반구com(split BVF)_1	27	1	<?xml version="1.0"?>\n<Clock xmlns:dt="urn:schemas-microsoft-com:datatypes"><Description dt:dt="string">E-Prime Primary Realtime Clock</Description><StartTime><Timestamp dt:dt="int">0</Timestamp><DateUtc dt:dt="string">2021-06-04T09:14:30Z</DateUtc></StartTime><FrequencyChanges><FrequencyChange><Frequency dt:dt="r8">2699970000</Frequency><Timestamp dt:dt="r8">37780791170558</Timestamp><Current d…	좌우반구com(split BVF)_1-027-1	60.021	1.0.0.163	1	-1513535258	Professional	2.0.10.242	2.0.10.353	06-04-2021	2021-06-04 오전 9:14:31	18:14:31	2.0.10.248	85	2	z	빈비	빈	비	71	1	85	NULL	NULL	NULL	NULL	NULL	NULL	KSY3	List1	NULL	NULL	NULL	NULL	NULL	NULL	NULL	NULL	NULL	1	z	0	3	232758	0	z	461
좌우반구com(split BVF)_1	27	1	<?xml version="1.0"?>\n<Clock xmlns:dt="urn:schemas-microsoft-com:datatypes"><Description dt:dt="string">E-Prime Primary Realtime Clock</Description><StartTime><Timestamp dt:dt="int">0</Timestamp><DateUtc dt:dt="string">2021-06-04T09:14:30Z</DateUtc></StartTime><FrequencyChanges><FrequencyChange><Frequency dt:dt="r8">2699970000</Frequency><Timestamp dt:dt="r8">37780791170558</Timestamp><Current d…	좌우반구com(split BVF)_1-027-1	60.021	1.0.0.163	1	-1513535258	Professional	2.0.10.242	2.0.10.353	06-04-2021	2021-06-04 오전 9:14:31	18:14:31	2.0.10.248	164	2	z	빈종	빈	종	NULL	NULL	NULL	81	1	32	NULL	NULL	NULL	KSY	List2	0		0	0	499365	183		0	0	1	z	0	3	499548	0	z	357
좌우반구com(split BVF)_1	27	1	<?xml version="1.0"?>\n<Clock xmlns:dt="urn:schemas-microsoft-com:datatypes"><Description dt:dt="string">E-Prime Primary Realtime Clock</Description><StartTime><Timestamp dt:dt="int">0</Timestamp><DateUtc dt:dt="string">2021-06-04T09:14:30Z</DateUtc></StartTime><FrequencyChanges><FrequencyChange><Frequency dt:dt="r8">2699970000</Frequency><Timestamp dt:dt="r8">37780791170558</Timestamp><Current d…	좌우반구com(split BVF)_1-027-1	60.021	1.0.0.163	1	-1513535258	Professional	2.0.10.242	2.0.10.353	06-04-2021	2021-06-04 오전 9:14:31	18:14:31	2.0.10.248	118	1	{/}	사건	사	건	22	1	118	NULL	NULL	NULL	NULL	NULL	NULL	KSY2	List1	NULL	NULL	NULL	NULL	NULL	NULL	NULL	NULL	NULL	1	{/}	0	3	319661	0	{/}	433
좌우반구com(split BVF)_1	27	1	<?xml version="1.0"?>\n<Clock xmlns:dt="urn:schemas-microsoft-com:datatypes"><Description dt:dt="string">E-Prime Primary Realtime Clock</Description><StartTime><Timestamp dt:dt="int">0</Timestamp><DateUtc dt:dt="string">2021-06-04T09:14:30Z</DateUtc></StartTime><FrequencyChanges><FrequencyChange><Frequency dt:dt="r8">2699970000</Frequency><Timestamp dt:dt="r8">37780791170558</Timestamp><Current d…	좌우반구com(split BVF)_1-027-1	60.021	1.0.0.163	1	-1513535258	Professional	2.0.10.242	2.0.10.353	06-04-2021	2021-06-04 오전 9:14:31	18:14:31	2.0.10.248	86	1	{/}	사과	사	과	46	1	86	NULL	NULL	NULL	NULL	NULL	NULL	KSY2	List1	NULL	NULL	NULL	NULL	NULL	NULL	NULL	NULL	NULL	1	{/}	0	3	235424	0	{/}	355
좌우반구com(split BVF)_1	27	1	<?xml version="1.0"?>\n<Clock xmlns:dt="urn:schemas-microsoft-com:datatypes"><Description dt:dt="string">E-Prime Primary Realtime Clock</Description><StartTime><Timestamp dt:dt="int">0</Timestamp><DateUtc dt:dt="string">2021-06-04T09:14:30Z</DateUtc></StartTime><FrequencyChanges><FrequencyChange><Frequency dt:dt="r8">2699970000</Frequency><Timestamp dt:dt="r8">37780791170558</Timestamp><Current d…	좌우반구com(split BVF)_1-027-1	60.021	1.0.0.163	1	-1513535258	Professional	2.0.10.242	2.0.10.353	06-04-2021	2021-06-04 오전 9:14:31	18:14:31	2.0.10.248	233	1	{/}	사례	사	례	NULL	NULL	NULL	74	1	101	NULL	NULL	NULL	KSY2	List2	NULL	NULL	NULL	NULL	NULL	NULL	NULL	NULL	NULL	1	{/}	0	4	679702	0	{/}	346
좌우반구com(split BVF)_1	27	1	<?xml version="1.0"?>\n<Clock xmlns:dt="urn:schemas-microsoft-com:datatypes"><Description dt:dt="string">E-Prime Primary Realtime Clock</Description><StartTime><Timestamp dt:dt="int">0</Timestamp><DateUtc dt:dt="string">2021-06-04T09:14:30Z</DateUtc></StartTime><FrequencyChanges><FrequencyChange><Frequency dt:dt="r8">2699970000</Frequency><Timestamp dt:dt="r8">37780791170558</Timestamp><Current d…	좌우반구com(split BVF)_1-027-1	60.021	1.0.0.163	1	-1513535258	Professional	2.0.10.242	2.0.10.353	06-04-2021	2021-06-04 오전 9:14:31	18:14:31	2.0.10.248	348	1	{/}	사상	사	상	NULL	NULL	NULL	NULL	NULL	NULL	72	1	84	KSY2	List3	NULL	NULL	NULL	NULL	NULL	NULL	NULL	NULL	NULL	1	{/}	1	3	994724	0	{/}	519
좌우반구com(split BVF)_1	27	1	<?xml version="1.0"?>\n<Clock xmlns:dt="urn:schemas-microsoft-com:datatypes"><Description dt:dt="string">E-Prime Primary Realtime Clock</Description><StartTime><Timestamp dt:dt="int">0</Timestamp><DateUtc dt:dt="string">2021-06-04T09:14:30Z</DateUtc></StartTime><FrequencyChanges><FrequencyChange><Frequency dt:dt="r8">2699970000</Frequency><Timestamp dt:dt="r8">37780791170558</Timestamp><Current d…	좌우반구com(split BVF)_1-027-1	60.021	1.0.0.163	1	-1513535258	Professional	2.0.10.242	2.0.10.353	06-04-2021	2021-06-04 오전 9:14:31	18:14:31	2.0.10.248	105	1	{/}	사안	사	안	8	1	105	NULL	NULL	NULL	NULL	NULL	NULL	KSY2	List1	NULL	NULL	NULL	NULL	NULL	NULL	NULL	NULL	NULL	1	{/}	0	3	285373	0	{/}	320
좌우반구com(split BVF)_1	27	1	<?xml version="1.0"?>\n<Clock xmlns:dt="urn:schemas-microsoft-com:datatypes"><Description dt:dt="string">E-Prime Primary Realtime Clock</Description><StartTime><Timestamp dt:dt="int">0</Timestamp><DateUtc dt:dt="string">2021-06-04T09:14:30Z</DateUtc></StartTime><FrequencyChanges><FrequencyChange><Frequency dt:dt="r8">2699970000</Frequency><Timestamp dt:dt="r8">37780791170558</Timestamp><Current d…	좌우반구com(split BVF)_1-027-1	60.021	1.0.0.163	1	-1513535258	Professional	2.0.10.242	2.0.10.353	06-04-2021	2021-06-04 오전 9:14:31	18:14:31	2.0.10.248	304	1	{/}	사이	사	이	NULL	NULL	NULL	NULL	NULL	NULL	44	1	40	KSY2	List3	NULL	NULL	NULL	NULL	NULL	NULL	NULL	NULL	NULL	1	{/}	0	3	882114	0	{/}	361
좌우반구com(split BVF)_1	27	1	<?xml version="1.0"?>\n<Clock xmlns:dt="urn:schemas-microsoft-com:datatypes"><Description dt:dt="string">E-Prime Primary Realtime Clock</Description><StartTime><Timestamp dt:dt="int">0</Timestamp><DateUtc dt:dt="string">2021-06-04T09:14:30Z</DateUtc></StartTime><FrequencyChanges><FrequencyChange><Frequency dt:dt="r8">2699970000</Frequency><Timestamp dt:dt="r8">37780791170558</Timestamp><Current d…	좌우반구com(split BVF)_1-027-1	60.021	1.0.0.163	1	-1513535258	Professional	2.0.10.242	2.0.10.353	06-04-2021	2021-06-04 오전 9:14:31	18:14:31	2.0.10.248	282	1	{/}	사전	사	전	NULL	NULL	NULL	NULL	NULL	NULL	50	1	18	KSY2	List3	NULL	NULL	NULL	NULL	NULL	NULL	NULL	NULL	NULL	1	{/}	0	4	823768	0	{/}	418
좌우반구com(split BVF)_1	27	1	<?xml version="1.0"?>\n<Clock xmlns:dt="urn:schemas-microsoft-com:datatypes"><Description dt:dt="string">E-Prime Primary Realtime Clock</Description><StartTime><Timestamp dt:dt="int">0</Timestamp><DateUtc dt:dt="string">2021-06-04T09:14:30Z</DateUtc></StartTime><FrequencyChanges><FrequencyChange><Frequency dt:dt="r8">2699970000</Frequency><Timestamp dt:dt="r8">37780791170558</Timestamp><Current d…	좌우반구com(split BVF)_1-027-1	60.021	1.0.0.163	1	-1513535258	Professional	2.0.10.242	2.0.10.353	06-04-2021	2021-06-04 오전 9:14:31	18:14:31	2.0.10.248	203	1	{/}	사진	사	진	NULL	NULL	NULL	73	1	71	NULL	NULL	NULL	KSY2	List2	NULL	NULL	NULL	NULL	NULL	NULL	NULL	NULL	NULL	1	{/}	0	3	600946	0	{/}	343
좌우반구com(split BVF)_1	27	1	<?xml version="1.0"?>\n<Clock xmlns:dt="urn:schemas-microsoft-com:datatypes"><Description dt:dt="string">E-Prime Primary Realtime Clock</Description><StartTime><Timestamp dt:dt="int">0</Timestamp><DateUtc dt:dt="string">2021-06-04T09:14:30Z</DateUtc></StartTime><FrequencyChanges><FrequencyChange><Frequency dt:dt="r8">2699970000</Frequency><Timestamp dt:dt="r8">37780791170558</Timestamp><Current d…	좌우반구com(split BVF)_1-027-1	60.021	1.0.0.163	1	-1513535258	Professional	2.0.10.242	2.0.10.353	06-04-2021	2021-06-04 오전 9:14:31	18:14:31	2.0.10.248	365	1	{/}	상관	상	관	NULL	NULL	NULL	NULL	NULL	NULL	126	1	101	KSY2	List3	NULL	NULL	NULL	NULL	NULL	NULL	NULL	NULL	NULL	1	{/}	0	4	1039409	0	{/}	545
좌우반구com(split BVF)_1	27	1	<?xml version="1.0"?>\n<Clock xmlns:dt="urn:schemas-microsoft-com:datatypes"><Description dt:dt="string">E-Prime Primary Realtime Clock</Description><StartTime><Timestamp dt:dt="int">0</Timestamp><DateUtc dt:dt="string">2021-06-04T09:14:30Z</DateUtc></StartTime><FrequencyChanges><FrequencyChange><Frequency dt:dt="r8">2699970000</Frequency><Timestamp dt:dt="r8">37780791170558</Timestamp><Current d…	좌우반구com(split BVF)_1-027-1	60.021	1.0.0.163	1	-1513535258	Professional	2.0.10.242	2.0.10.353	06-04-2021	2021-06-04 오전 9:14:31	18:14:31	2.0.10.248	1	1	{/}	상태	상	태	13	1	1	NULL	NULL	NULL	NULL	NULL	NULL	KSY2	List1	NULL	NULL	NULL	NULL	NULL	NULL	NULL	NULL	NULL	1	{/}	1	3	12535	0	{/}	440
좌우반구com(split BVF)_1	27	1	<?xml version="1.0"?>\n<Clock xmlns:dt="urn:schemas-microsoft-com:datatypes"><Description dt:dt="string">E-Prime Primary Realtime Clock</Description><StartTime><Timestamp dt:dt="int">0</Timestamp><DateUtc dt:dt="string">2021-06-04T09:14:30Z</DateUtc></StartTime><FrequencyChanges><FrequencyChange><Frequency dt:dt="r8">2699970000</Frequency><Timestamp dt:dt="r8">37780791170558</Timestamp><Current d…	좌우반구com(split BVF)_1-027-1	60.021	1.0.0.163	1	-1513535258	Professional	2.0.10.242	2.0.10.353	06-04-2021	2021-06-04 오전 9:14:31	18:14:31	2.0.10.248	329	1	{/}	색상	색	상	NULL	NULL	NULL	NULL	NULL	NULL	112	1	65	KSY2	List3	NULL	NULL	NULL	NULL	NULL	NULL	NULL	NULL	NULL	1	{/}	0	4	945642	0	{/}	321
좌우반구com(split BVF)_1	27	1	<?xml version="1.0"?>\n<Clock xmlns:dt="urn:schemas-microsoft-com:datatypes"><Description dt:dt="string">E-Prime Primary Realtime Clock</Description><StartTime><Timestamp dt:dt="int">0</Timestamp><DateUtc dt:dt="string">2021-06-04T09:14:30Z</DateUtc></StartTime><FrequencyChanges><FrequencyChange><Frequency dt:dt="r8">2699970000</Frequency><Timestamp dt:dt="r8">37780791170558</Timestamp><Current d…	좌우반구com(split BVF)_1-027-1	60.021	1.0.0.163	1	-1513535258	Professional	2.0.10.242	2.0.10.353	06-04-2021	2021-06-04 오전 9:14:31	18:14:31	2.0.10.248	32	1	{/}	생선	생	선	111	1	32	NULL	NULL	NULL	NULL	NULL	NULL	KSY2	List1	NULL	NULL	NULL	NULL	NULL	NULL	NULL	NULL	NULL	1	{/}	0	3	94340	0	{/}	377
좌우반구com(split BVF)_1	27	1	<?xml version="1.0"?>\n<Clock xmlns:dt="urn:schemas-microsoft-com:datatypes"><Description dt:dt="string">E-Prime Primary Realtime Clock</Description><StartTime><Timestamp dt:dt="int">0</Timestamp><DateUtc dt:dt="string">2021-06-04T09:14:30Z</DateUtc></StartTime><FrequencyChanges><FrequencyChange><Frequency dt:dt="r8">2699970000</Frequency><Timestamp dt:dt="r8">37780791170558</Timestamp><Current d…	좌우반구com(split BVF)_1-027-1	60.021	1.0.0.163	1	-1513535258	Professional	2.0.10.242	2.0.10.353	06-04-2021	2021-06-04 오전 9:14:31	18:14:31	2.0.10.248	367	2	z	생희	생	희	NULL	NULL	NULL	NULL	NULL	NULL	8	1	103	KSY3	List3	NULL	NULL	NULL	NULL	NULL	NULL	NULL	NULL	NULL	1	z	1	3	1044973	0	z	605
좌우반구com(split BVF)_1	27	1	<?xml version="1.0"?>\n<Clock xmlns:dt="urn:schemas-microsoft-com:datatypes"><Description dt:dt="string">E-Prime Primary Realtime Clock</Description><StartTime><Timestamp dt:dt="int">0</Timestamp><DateUtc dt:dt="string">2021-06-04T09:14:30Z</DateUtc></StartTime><FrequencyChanges><FrequencyChange><Frequency dt:dt="r8">2699970000</Frequency><Timestamp dt:dt="r8">37780791170558</Timestamp><Current d…	좌우반구com(split BVF)_1-027-1	60.021	1.0.0.163	1	-1513535258	Professional	2.0.10.242	2.0.10.353	06-04-2021	2021-06-04 오전 9:14:31	18:14:31	2.0.10.248	380	2	z	석감	석	감	NULL	NULL	NULL	NULL	NULL	NULL	54	1	116	KSY	List3	0		0	-1	1080361	183		0	0	1	z	1	3	1080544	0	z	459
좌우반구com(split BVF)_1	27	1	<?xml version="1.0"?>\n<Clock xmlns:dt="urn:schemas-microsoft-com:datatypes"><Description dt:dt="string">E-Prime Primary Realtime Clock</Description><StartTime><Timestamp dt:dt="int">0</Timestamp><DateUtc dt:dt="string">2021-06-04T09:14:30Z</DateUtc></StartTime><FrequencyChanges><FrequencyChange><Frequency dt:dt="r8">2699970000</Frequency><Timestamp dt:dt="r8">37780791170558</Timestamp><Current d…	좌우반구com(split BVF)_1-027-1	60.021	1.0.0.163	1	-1513535258	Professional	2.0.10.242	2.0.10.353	06-04-2021	2021-06-04 오전 9:14:31	18:14:31	2.0.10.248	69	1	{/}	선배	선	배	106	1	69	NULL	NULL	NULL	NULL	NULL	NULL	KSY2	List1	NULL	NULL	NULL	NULL	NULL	NULL	NULL	NULL	NULL	1	{/}	0	3	191373	0	{/}	348
좌우반구com(split BVF)_1	27	1	<?xml version="1.0"?>\n<Clock xmlns:dt="urn:schemas-microsoft-com:datatypes"><Description dt:dt="string">E-Prime Primary Realtime Clock</Description><StartTime><Timestamp dt:dt="int">0</Timestamp><DateUtc dt:dt="string">2021-06-04T09:14:30Z</DateUtc></StartTime><FrequencyChanges><FrequencyChange><Frequency dt:dt="r8">2699970000</Frequency><Timestamp dt:dt="r8">37780791170558</Timestamp><Current d…	좌우반구com(split BVF)_1-027-1	60.021	1.0.0.163	1	-1513535258	Professional	2.0.10.242	2.0.10.353	06-04-2021	2021-06-04 오전 9:14:31	18:14:31	2.0.10.248	324	1	{/}	선택	선	택	NULL	NULL	NULL	NULL	NULL	NULL	69	1	60	KSY2	List3	NULL	NULL	NULL	NULL	NULL	NULL	NULL	NULL	NULL	1	{/}	0	4	932663	0	{/}	301
좌우반구com(split BVF)_1	27	1	<?xml version="1.0"?>\n<Clock xmlns:dt="urn:schemas-microsoft-com:datatypes"><Description dt:dt="string">E-Prime Primary Realtime Clock</Description><StartTime><Timestamp dt:dt="int">0</Timestamp><DateUtc dt:dt="string">2021-06-04T09:14:30Z</DateUtc></StartTime><FrequencyChanges><FrequencyChange><Frequency dt:dt="r8">2699970000</Frequency><Timestamp dt:dt="r8">37780791170558</Timestamp><Current d…	좌우반구com(split BVF)_1-027-1	60.021	1.0.0.163	1	-1513535258	Professional	2.0.10.242	2.0.10.353	06-04-2021	2021-06-04 오전 9:14:31	18:14:31	2.0.10.248	319	2	z	설결	설	결	NULL	NULL	NULL	NULL	NULL	NULL	96	1	55	KSY2	List3	NULL	NULL	NULL	NULL	NULL	NULL	NULL	NULL	NULL	0	z	1	3	919917	0	{/}	629
좌우반구com(split BVF)_1	27	1	<?xml version="1.0"?>\n<Clock xmlns:dt="urn:schemas-microsoft-com:datatypes"><Description dt:dt="string">E-Prime Primary Realtime Clock</Description><StartTime><Timestamp dt:dt="int">0</Timestamp><DateUtc dt:dt="string">2021-06-04T09:14:30Z</DateUtc></StartTime><FrequencyChanges><FrequencyChange><Frequency dt:dt="r8">2699970000</Frequency><Timestamp dt:dt="r8">37780791170558</Timestamp><Current d…	좌우반구com(split BVF)_1-027-1	60.021	1.0.0.163	1	-1513535258	Professional	2.0.10.242	2.0.10.353	06-04-2021	2021-06-04 오전 9:14:31	18:14:31	2.0.10.248	320	1	{/}	설명	설	명	NULL	NULL	NULL	NULL	NULL	NULL	38	1	56	KSY2	List3	NULL	NULL	NULL	NULL	NULL	NULL	NULL	NULL	NULL	1	{/}	0	4	922750	0	{/}	278
좌우반구com(split BVF)_1	27	1	<?xml version="1.0"?>\n<Clock xmlns:dt="urn:schemas-microsoft-com:datatypes"><Description dt:dt="string">E-Prime Primary Realtime Clock</Description><StartTime><Timestamp dt:dt="int">0</Timestamp><DateUtc dt:dt="string">2021-06-04T09:14:30Z</DateUtc></StartTime><FrequencyChanges><FrequencyChange><Frequency dt:dt="r8">2699970000</Frequency><Timestamp dt:dt="r8">37780791170558</Timestamp><Current d…	좌우반구com(split BVF)_1-027-1	60.021	1.0.0.163	1	-1513535258	Professional	2.0.10.242	2.0.10.353	06-04-2021	2021-06-04 오전 9:14:31	18:14:31	2.0.10.248	247	1	{/}	설문	설	문	NULL	NULL	NULL	7	1	115	NULL	NULL	NULL	KSY2	List2	NULL	NULL	NULL	NULL	NULL	NULL	NULL	NULL	NULL	1	{/}	0	3	715539	0	{/}	696
좌우반구com(split BVF)_1	27	1	<?xml version="1.0"?>\n<Clock xmlns:dt="urn:schemas-microsoft-com:datatypes"><Description dt:dt="string">E-Prime Primary Realtime Clock</Description><StartTime><Timestamp dt:dt="int">0</Timestamp><DateUtc dt:dt="string">2021-06-04T09:14:30Z</DateUtc></StartTime><FrequencyChanges><FrequencyChange><Frequency dt:dt="r8">2699970000</Frequency><Timestamp dt:dt="r8">37780791170558</Timestamp><Current d…	좌우반구com(split BVF)_1-027-1	60.021	1.0.0.163	1	-1513535258	Professional	2.0.10.242	2.0.10.353	06-04-2021	2021-06-04 오전 9:14:31	18:14:31	2.0.10.248	330	2	z	설색	설	색	NULL	NULL	NULL	NULL	NULL	NULL	74	1	66	KSY3	List3	NULL	NULL	NULL	NULL	NULL	NULL	NULL	NULL	NULL	1	z	0	3	948174	0	z	472
좌우반구com(split BVF)_1	27	1	<?xml version="1.0"?>\n<Clock xmlns:dt="urn:schemas-microsoft-com:datatypes"><Description dt:dt="string">E-Prime Primary Realtime Clock</Description><StartTime><Timestamp dt:dt="int">0</Timestamp><DateUtc dt:dt="string">2021-06-04T09:14:30Z</DateUtc></StartTime><FrequencyChanges><FrequencyChange><Frequency dt:dt="r8">2699970000</Frequency><Timestamp dt:dt="r8">37780791170558</Timestamp><Current d…	좌우반구com(split BVF)_1-027-1	60.021	1.0.0.163	1	-1513535258	Professional	2.0.10.242	2.0.10.353	06-04-2021	2021-06-04 오전 9:14:31	18:14:31	2.0.10.248	42	2	z	섭습	섭	습	61	1	42	NULL	NULL	NULL	NULL	NULL	NULL	KSY	List1	0		0	-1	121214	183		0	0	1	z	0	3	121397	0	z	337
좌우반구com(split BVF)_1	27	1	<?xml version="1.0"?>\n<Clock xmlns:dt="urn:schemas-microsoft-com:datatypes"><Description dt:dt="string">E-Prime Primary Realtime Clock</Description><StartTime><Timestamp dt:dt="int">0</Timestamp><DateUtc dt:dt="string">2021-06-04T09:14:30Z</DateUtc></StartTime><FrequencyChanges><FrequencyChange><Frequency dt:dt="r8">2699970000</Frequency><Timestamp dt:dt="r8">37780791170558</Timestamp><Current d…	좌우반구com(split BVF)_1-027-1	60.021	1.0.0.163	1	-1513535258	Professional	2.0.10.242	2.0.10.353	06-04-2021	2021-06-04 오전 9:14:31	18:14:31	2.0.10.248	346	1	{/}	성공	성	공	NULL	NULL	NULL	NULL	NULL	NULL	131	1	82	KSY2	List3	NULL	NULL	NULL	NULL	NULL	NULL	NULL	NULL	NULL	1	{/}	1	3	989709	0	{/}	344
좌우반구com(split BVF)_1	27	1	<?xml version="1.0"?>\n<Clock xmlns:dt="urn:schemas-microsoft-com:datatypes"><Description dt:dt="string">E-Prime Primary Realtime Clock</Description><StartTime><Timestamp dt:dt="int">0</Timestamp><DateUtc dt:dt="string">2021-06-04T09:14:30Z</DateUtc></StartTime><FrequencyChanges><FrequencyChange><Frequency dt:dt="r8">2699970000</Frequency><Timestamp dt:dt="r8">37780791170558</Timestamp><Current d…	좌우반구com(split BVF)_1-027-1	60.021	1.0.0.163	1	-1513535258	Professional	2.0.10.242	2.0.10.353	06-04-2021	2021-06-04 오전 9:14:31	18:14:31	2.0.10.248	281	1	{/}	세상	세	상	NULL	NULL	NULL	NULL	NULL	NULL	110	1	17	KSY2	List3	NULL	NULL	NULL	NULL	NULL	NULL	NULL	NULL	NULL	1	{/}	1	3	821268	0	{/}	289
좌우반구com(split BVF)_1	27	1	<?xml version="1.0"?>\n<Clock xmlns:dt="urn:schemas-microsoft-com:datatypes"><Description dt:dt="string">E-Prime Primary Realtime Clock</Description><StartTime><Timestamp dt:dt="int">0</Timestamp><DateUtc dt:dt="string">2021-06-04T09:14:30Z</DateUtc></StartTime><FrequencyChanges><FrequencyChange><Frequency dt:dt="r8">2699970000</Frequency><Timestamp dt:dt="r8">37780791170558</Timestamp><Current d…	좌우반구com(split BVF)_1-027-1	60.021	1.0.0.163	1	-1513535258	Professional	2.0.10.242	2.0.10.353	06-04-2021	2021-06-04 오전 9:14:31	18:14:31	2.0.10.248	249	1	{/}	소리	소	리	NULL	NULL	NULL	23	1	117	NULL	NULL	NULL	KSY2	List2	NULL	NULL	NULL	NULL	NULL	NULL	NULL	NULL	NULL	1	{/}	0	3	720937	0	{/}	285
좌우반구com(split BVF)_1	27	1	<?xml version="1.0"?>\n<Clock xmlns:dt="urn:schemas-microsoft-com:datatypes"><Description dt:dt="string">E-Prime Primary Realtime Clock</Description><StartTime><Timestamp dt:dt="int">0</Timestamp><DateUtc dt:dt="string">2021-06-04T09:14:30Z</DateUtc></StartTime><FrequencyChanges><FrequencyChange><Frequency dt:dt="r8">2699970000</Frequency><Timestamp dt:dt="r8">37780791170558</Timestamp><Current d…	좌우반구com(split BVF)_1-027-1	60.021	1.0.0.163	1	-1513535258	Professional	2.0.10.242	2.0.10.353	06-04-2021	2021-06-04 오전 9:14:31	18:14:31	2.0.10.248	65	1	{/}	소송	소	송	6	1	65	NULL	NULL	NULL	NULL	NULL	NULL	KSY2	List1	NULL	NULL	NULL	NULL	NULL	NULL	NULL	NULL	NULL	1	{/}	0	4	180577	0	{/}	425
좌우반구com(split BVF)_1	27	1	<?xml version="1.0"?>\n<Clock xmlns:dt="urn:schemas-microsoft-com:datatypes"><Description dt:dt="string">E-Prime Primary Realtime Clock</Description><StartTime><Timestamp dt:dt="int">0</Timestamp><DateUtc dt:dt="string">2021-06-04T09:14:30Z</DateUtc></StartTime><FrequencyChanges><FrequencyChange><Frequency dt:dt="r8">2699970000</Frequency><Timestamp dt:dt="r8">37780791170558</Timestamp><Current d…	좌우반구com(split BVF)_1-027-1	60.021	1.0.0.163	1	-1513535258	Professional	2.0.10.242	2.0.10.353	06-04-2021	2021-06-04 오전 9:14:31	18:14:31	2.0.10.248	100	1	{/}	속도	속	도	5	1	100	NULL	NULL	NULL	NULL	NULL	NULL	KSY2	List1	NULL	NULL	NULL	NULL	NULL	NULL	NULL	NULL	NULL	1	{/}	1	3	272494	0	{/}	313
좌우반구com(split BVF)_1	27	1	<?xml version="1.0"?>\n<Clock xmlns:dt="urn:schemas-microsoft-com:datatypes"><Description dt:dt="string">E-Prime Primary Realtime Clock</Description><StartTime><Timestamp dt:dt="int">0</Timestamp><DateUtc dt:dt="string">2021-06-04T09:14:30Z</DateUtc></StartTime><FrequencyChanges><FrequencyChange><Frequency dt:dt="r8">2699970000</Frequency><Timestamp dt:dt="r8">37780791170558</Timestamp><Current d…	좌우반구com(split BVF)_1-027-1	60.021	1.0.0.163	1	-1513535258	Professional	2.0.10.242	2.0.10.353	06-04-2021	2021-06-04 오전 9:14:31	18:14:31	2.0.10.248	116	2	z	송스	송	스	3	1	116	NULL	NULL	NULL	NULL	NULL	NULL	KSY3	List1	NULL	NULL	NULL	NULL	NULL	NULL	NULL	NULL	NULL	1	z	0	4	314280	0	z	499
좌우반구com(split BVF)_1	27	1	<?xml version="1.0"?>\n<Clock xmlns:dt="urn:schemas-microsoft-com:datatypes"><Description dt:dt="string">E-Prime Primary Realtime Clock</Description><StartTime><Timestamp dt:dt="int">0</Timestamp><DateUtc dt:dt="string">2021-06-04T09:14:30Z</DateUtc></StartTime><FrequencyChanges><FrequencyChange><Frequency dt:dt="r8">2699970000</Frequency><Timestamp dt:dt="r8">37780791170558</Timestamp><Current d…	좌우반구com(split BVF)_1-027-1	60.021	1.0.0.163	1	-1513535258	Professional	2.0.10.242	2.0.10.353	06-04-2021	2021-06-04 오전 9:14:31	18:14:31	2.0.10.248	218	2	z	송익	송	익	NULL	NULL	NULL	129	1	86	NULL	NULL	NULL	KSY2	List2	NULL	NULL	NULL	NULL	NULL	NULL	NULL	NULL	NULL	1	z	0	4	639866	0	z	536
좌우반구com(split BVF)_1	27	1	<?xml version="1.0"?>\n<Clock xmlns:dt="urn:schemas-microsoft-com:datatypes"><Description dt:dt="string">E-Prime Primary Realtime Clock</Description><StartTime><Timestamp dt:dt="int">0</Timestamp><DateUtc dt:dt="string">2021-06-04T09:14:30Z</DateUtc></StartTime><FrequencyChanges><FrequencyChange><Frequency dt:dt="r8">2699970000</Frequency><Timestamp dt:dt="r8">37780791170558</Timestamp><Current d…	좌우반구com(split BVF)_1-027-1	60.021	1.0.0.163	1	-1513535258	Professional	2.0.10.242	2.0.10.353	06-04-2021	2021-06-04 오전 9:14:31	18:14:31	2.0.10.248	248	1	{/}	수고	수	고	NULL	NULL	NULL	30	1	116	NULL	NULL	NULL	KSY2	List2	NULL	NULL	NULL	NULL	NULL	NULL	NULL	NULL	NULL	1	{/}	0	3	718438	0	{/}	300
좌우반구com(split BVF)_1	27	1	<?xml version="1.0"?>\n<Clock xmlns:dt="urn:schemas-microsoft-com:datatypes"><Description dt:dt="string">E-Prime Primary Realtime Clock</Description><StartTime><Timestamp dt:dt="int">0</Timestamp><DateUtc dt:dt="string">2021-06-04T09:14:30Z</DateUtc></StartTime><FrequencyChanges><FrequencyChange><Frequency dt:dt="r8">2699970000</Frequency><Timestamp dt:dt="r8">37780791170558</Timestamp><Current d…	좌우반구com(split BVF)_1-027-1	60.021	1.0.0.163	1	-1513535258	Professional	2.0.10.242	2.0.10.353	06-04-2021	2021-06-04 오전 9:14:31	18:14:31	2.0.10.248	151	1	{/}	수단	수	단	NULL	NULL	NULL	100	1	19	NULL	NULL	NULL	KSY2	List2	NULL	NULL	NULL	NULL	NULL	NULL	NULL	NULL	NULL	1	{/}	0	3	464827	0	{/}	297
좌우반구com(split BVF)_1	27	1	<?xml version="1.0"?>\n<Clock xmlns:dt="urn:schemas-microsoft-com:datatypes"><Description dt:dt="string">E-Prime Primary Realtime Clock</Description><StartTime><Timestamp dt:dt="int">0</Timestamp><DateUtc dt:dt="string">2021-06-04T09:14:30Z</DateUtc></StartTime><FrequencyChanges><FrequencyChange><Frequency dt:dt="r8">2699970000</Frequency><Timestamp dt:dt="r8">37780791170558</Timestamp><Current d…	좌우반구com(split BVF)_1-027-1	60.021	1.0.0.163	1	-1513535258	Professional	2.0.10.242	2.0.10.353	06-04-2021	2021-06-04 오전 9:14:31	18:14:31	2.0.10.248	10	1	{/}	수준	수	준	18	1	10	NULL	NULL	NULL	NULL	NULL	NULL	KSY2	List1	NULL	NULL	NULL	NULL	NULL	NULL	NULL	NULL	NULL	1	{/}	0	4	36061	0	{/}	390
좌우반구com(split BVF)_1	27	1	<?xml version="1.0"?>\n<Clock xmlns:dt="urn:schemas-microsoft-com:datatypes"><Description dt:dt="string">E-Prime Primary Realtime Clock</Description><StartTime><Timestamp dt:dt="int">0</Timestamp><DateUtc dt:dt="string">2021-06-04T09:14:30Z</DateUtc></StartTime><FrequencyChanges><FrequencyChange><Frequency dt:dt="r8">2699970000</Frequency><Timestamp dt:dt="r8">37780791170558</Timestamp><Current d…	좌우반구com(split BVF)_1-027-1	60.021	1.0.0.163	1	-1513535258	Professional	2.0.10.242	2.0.10.353	06-04-2021	2021-06-04 오전 9:14:31	18:14:31	2.0.10.248	225	2	z	숙국	숙	국	NULL	NULL	NULL	31	1	93	NULL	NULL	NULL	KSY2	List2	NULL	NULL	NULL	NULL	NULL	NULL	NULL	NULL	NULL	0	z	0	3	658459	0	{/}	524
좌우반구com(split BVF)_1	27	1	<?xml version="1.0"?>\n<Clock xmlns:dt="urn:schemas-microsoft-com:datatypes"><Description dt:dt="string">E-Prime Primary Realtime Clock</Description><StartTime><Timestamp dt:dt="int">0</Timestamp><DateUtc dt:dt="string">2021-06-04T09:14:30Z</DateUtc></StartTime><FrequencyChanges><FrequencyChange><Frequency dt:dt="r8">2699970000</Frequency><Timestamp dt:dt="r8">37780791170558</Timestamp><Current d…	좌우반구com(split BVF)_1-027-1	60.021	1.0.0.163	1	-1513535258	Professional	2.0.10.242	2.0.10.353	06-04-2021	2021-06-04 오전 9:14:31	18:14:31	2.0.10.248	67	2	z	숙발	숙	발	110	1	67	NULL	NULL	NULL	NULL	NULL	NULL	KSY2	List1	NULL	NULL	NULL	NULL	NULL	NULL	NULL	NULL	NULL	1	z	0	4	185925	0	z	610
좌우반구com(split BVF)_1	27	1	<?xml version="1.0"?>\n<Clock xmlns:dt="urn:schemas-microsoft-com:datatypes"><Description dt:dt="string">E-Prime Primary Realtime Clock</Description><StartTime><Timestamp dt:dt="int">0</Timestamp><DateUtc dt:dt="string">2021-06-04T09:14:30Z</DateUtc></StartTime><FrequencyChanges><FrequencyChange><Frequency dt:dt="r8">2699970000</Frequency><Timestamp dt:dt="r8">37780791170558</Timestamp><Current d…	좌우반구com(split BVF)_1-027-1	60.021	1.0.0.163	1	-1513535258	Professional	2.0.10.242	2.0.10.353	06-04-2021	2021-06-04 오전 9:14:31	18:14:31	2.0.10.248	120	1	{/}	숙소	숙	소	1	1	120	NULL	NULL	NULL	NULL	NULL	NULL	KSY2	List1	NULL	NULL	NULL	NULL	NULL	NULL	NULL	NULL	NULL	1	{/}	1	3	324959	0	{/}	399
좌우반구com(split BVF)_1	27	1	<?xml version="1.0"?>\n<Clock xmlns:dt="urn:schemas-microsoft-com:datatypes"><Description dt:dt="string">E-Prime Primary Realtime Clock</Description><StartTime><Timestamp dt:dt="int">0</Timestamp><DateUtc dt:dt="string">2021-06-04T09:14:30Z</DateUtc></StartTime><FrequencyChanges><FrequencyChange><Frequency dt:dt="r8">2699970000</Frequency><Timestamp dt:dt="r8">37780791170558</Timestamp><Current d…	좌우반구com(split BVF)_1-027-1	60.021	1.0.0.163	1	-1513535258	Professional	2.0.10.242	2.0.10.353	06-04-2021	2021-06-04 오전 9:14:31	18:14:31	2.0.10.248	111	2	z	술감	술	감	70	1	111	NULL	NULL	NULL	NULL	NULL	NULL	KSY2	List1	NULL	NULL	NULL	NULL	NULL	NULL	NULL	NULL	NULL	1	z	0	4	301018	0	z	540
좌우반구com(split BVF)_1	27	1	<?xml version="1.0"?>\n<Clock xmlns:dt="urn:schemas-microsoft-com:datatypes"><Description dt:dt="string">E-Prime Primary Realtime Clock</Description><StartTime><Timestamp dt:dt="int">0</Timestamp><DateUtc dt:dt="string">2021-06-04T09:14:30Z</DateUtc></StartTime><FrequencyChanges><FrequencyChange><Frequency dt:dt="r8">2699970000</Frequency><Timestamp dt:dt="r8">37780791170558</Timestamp><Current d…	좌우반구com(split BVF)_1-027-1	60.021	1.0.0.163	1	-1513535258	Professional	2.0.10.242	2.0.10.353	06-04-2021	2021-06-04 오전 9:14:31	18:14:31	2.0.10.248	128	2	z	스위	스	위	108	1	128	NULL	NULL	NULL	NULL	NULL	NULL	KSY2	List1	NULL	NULL	NULL	NULL	NULL	NULL	NULL	NULL	NULL	1	z	1	3	345685	0	z	457
좌우반구com(split BVF)_1	27	1	<?xml version="1.0"?>\n<Clock xmlns:dt="urn:schemas-microsoft-com:datatypes"><Description dt:dt="string">E-Prime Primary Realtime Clock</Description><StartTime><Timestamp dt:dt="int">0</Timestamp><DateUtc dt:dt="string">2021-06-04T09:14:30Z</DateUtc></StartTime><FrequencyChanges><FrequencyChange><Frequency dt:dt="r8">2699970000</Frequency><Timestamp dt:dt="r8">37780791170558</Timestamp><Current d…	좌우반구com(split BVF)_1-027-1	60.021	1.0.0.163	1	-1513535258	Professional	2.0.10.242	2.0.10.353	06-04-2021	2021-06-04 오전 9:14:31	18:14:31	2.0.10.248	26	2	z	스진	스	진	100	1	26	NULL	NULL	NULL	NULL	NULL	NULL	KSY3	List1	NULL	NULL	NULL	NULL	NULL	NULL	NULL	NULL	NULL	1	z	0	3	78479	0	z	415
좌우반구com(split BVF)_1	27	1	<?xml version="1.0"?>\n<Clock xmlns:dt="urn:schemas-microsoft-com:datatypes"><Description dt:dt="string">E-Prime Primary Realtime Clock</Description><StartTime><Timestamp dt:dt="int">0</Timestamp><DateUtc dt:dt="string">2021-06-04T09:14:30Z</DateUtc></StartTime><FrequencyChanges><FrequencyChange><Frequency dt:dt="r8">2699970000</Frequency><Timestamp dt:dt="r8">37780791170558</Timestamp><Current d…	좌우반구com(split BVF)_1-027-1	60.021	1.0.0.163	1	-1513535258	Professional	2.0.10.242	2.0.10.353	06-04-2021	2021-06-04 오전 9:14:31	18:14:31	2.0.10.248	228	2	z	스향	스	향	NULL	NULL	NULL	132	1	96	NULL	NULL	NULL	KSY2	List2	NULL	NULL	NULL	NULL	NULL	NULL	NULL	NULL	NULL	1	z	0	4	666773	0	z	380
좌우반구com(split BVF)_1	27	1	<?xml version="1.0"?>\n<Clock xmlns:dt="urn:schemas-microsoft-com:datatypes"><Description dt:dt="string">E-Prime Primary Realtime Clock</Description><StartTime><Timestamp dt:dt="int">0</Timestamp><DateUtc dt:dt="string">2021-06-04T09:14:30Z</DateUtc></StartTime><FrequencyChanges><FrequencyChange><Frequency dt:dt="r8">2699970000</Frequency><Timestamp dt:dt="r8">37780791170558</Timestamp><Current d…	좌우반구com(split BVF)_1-027-1	60.021	1.0.0.163	1	-1513535258	Professional	2.0.10.242	2.0.10.353	06-04-2021	2021-06-04 오전 9:14:31	18:14:31	2.0.10.248	394	2	z	습나	습	나	NULL	NULL	NULL	NULL	NULL	NULL	90	1	130	KSY2	List3	NULL	NULL	NULL	NULL	NULL	NULL	NULL	NULL	NULL	1	z	0	3	1117548	0	z	373
좌우반구com(split BVF)_1	27	1	<?xml version="1.0"?>\n<Clock xmlns:dt="urn:schemas-microsoft-com:datatypes"><Description dt:dt="string">E-Prime Primary Realtime Clock</Description><StartTime><Timestamp dt:dt="int">0</Timestamp><DateUtc dt:dt="string">2021-06-04T09:14:30Z</DateUtc></StartTime><FrequencyChanges><FrequencyChange><Frequency dt:dt="r8">2699970000</Frequency><Timestamp dt:dt="r8">37780791170558</Timestamp><Current d…	좌우반구com(split BVF)_1-027-1	60.021	1.0.0.163	1	-1513535258	Professional	2.0.10.242	2.0.10.353	06-04-2021	2021-06-04 오전 9:14:31	18:14:31	2.0.10.248	274	2	z	습필	습	필	NULL	NULL	NULL	NULL	NULL	NULL	81	1	10	KSY	List3	0		0	-1	803008	184		0	0	1	z	0	4	803192	0	z	377
좌우반구com(split BVF)_1	27	1	<?xml version="1.0"?>\n<Clock xmlns:dt="urn:schemas-microsoft-com:datatypes"><Description dt:dt="string">E-Prime Primary Realtime Clock</Description><StartTime><Timestamp dt:dt="int">0</Timestamp><DateUtc dt:dt="string">2021-06-04T09:14:30Z</DateUtc></StartTime><FrequencyChanges><FrequencyChange><Frequency dt:dt="r8">2699970000</Frequency><Timestamp dt:dt="r8">37780791170558</Timestamp><Current d…	좌우반구com(split BVF)_1-027-1	60.021	1.0.0.163	1	-1513535258	Professional	2.0.10.242	2.0.10.353	06-04-2021	2021-06-04 오전 9:14:31	18:14:31	2.0.10.248	80	1	{/}	시간	시	간	67	1	80	NULL	NULL	NULL	NULL	NULL	NULL	KSY2	List1	NULL	NULL	NULL	NULL	NULL	NULL	NULL	NULL	NULL	1	{/}	0	3	219463	0	{/}	271
좌우반구com(split BVF)_1	27	1	<?xml version="1.0"?>\n<Clock xmlns:dt="urn:schemas-microsoft-com:datatypes"><Description dt:dt="string">E-Prime Primary Realtime Clock</Description><StartTime><Timestamp dt:dt="int">0</Timestamp><DateUtc dt:dt="string">2021-06-04T09:14:30Z</DateUtc></StartTime><FrequencyChanges><FrequencyChange><Frequency dt:dt="r8">2699970000</Frequency><Timestamp dt:dt="r8">37780791170558</Timestamp><Current d…	좌우반구com(split BVF)_1-027-1	60.021	1.0.0.163	1	-1513535258	Professional	2.0.10.242	2.0.10.353	06-04-2021	2021-06-04 오전 9:14:31	18:14:31	2.0.10.248	212	1	{/}	시기	시	기	NULL	NULL	NULL	109	1	80	NULL	NULL	NULL	KSY2	List2	NULL	NULL	NULL	NULL	NULL	NULL	NULL	NULL	NULL	1	{/}	0	4	624388	0	{/}	364
좌우반구com(split BVF)_1	27	1	<?xml version="1.0"?>\n<Clock xmlns:dt="urn:schemas-microsoft-com:datatypes"><Description dt:dt="string">E-Prime Primary Realtime Clock</Description><StartTime><Timestamp dt:dt="int">0</Timestamp><DateUtc dt:dt="string">2021-06-04T09:14:30Z</DateUtc></StartTime><FrequencyChanges><FrequencyChange><Frequency dt:dt="r8">2699970000</Frequency><Timestamp dt:dt="r8">37780791170558</Timestamp><Current d…	좌우반구com(split BVF)_1-027-1	60.021	1.0.0.163	1	-1513535258	Professional	2.0.10.242	2.0.10.353	06-04-2021	2021-06-04 오전 9:14:31	18:14:31	2.0.10.248	30	1	{/}	시대	시	대	85	1	30	NULL	NULL	NULL	NULL	NULL	NULL	KSY2	List1	NULL	NULL	NULL	NULL	NULL	NULL	NULL	NULL	NULL	1	{/}	0	3	89125	0	{/}	377
좌우반구com(split BVF)_1	27	1	<?xml version="1.0"?>\n<Clock xmlns:dt="urn:schemas-microsoft-com:datatypes"><Description dt:dt="string">E-Prime Primary Realtime Clock</Description><StartTime><Timestamp dt:dt="int">0</Timestamp><DateUtc dt:dt="string">2021-06-04T09:14:30Z</DateUtc></StartTime><FrequencyChanges><FrequencyChange><Frequency dt:dt="r8">2699970000</Frequency><Timestamp dt:dt="r8">37780791170558</Timestamp><Current d…	좌우반구com(split BVF)_1-027-1	60.021	1.0.0.163	1	-1513535258	Professional	2.0.10.242	2.0.10.353	06-04-2021	2021-06-04 오전 9:14:31	18:14:31	2.0.10.248	169	1	{/}	시도	시	도	NULL	NULL	NULL	68	1	37	NULL	NULL	NULL	KSY2	List2	NULL	NULL	NULL	NULL	NULL	NULL	NULL	NULL	NULL	1	{/}	0	3	512577	0	{/}	312
좌우반구com(split BVF)_1	27	1	<?xml version="1.0"?>\n<Clock xmlns:dt="urn:schemas-microsoft-com:datatypes"><Description dt:dt="string">E-Prime Primary Realtime Clock</Description><StartTime><Timestamp dt:dt="int">0</Timestamp><DateUtc dt:dt="string">2021-06-04T09:14:30Z</DateUtc></StartTime><FrequencyChanges><FrequencyChange><Frequency dt:dt="r8">2699970000</Frequency><Timestamp dt:dt="r8">37780791170558</Timestamp><Current d…	좌우반구com(split BVF)_1-027-1	60.021	1.0.0.163	1	-1513535258	Professional	2.0.10.242	2.0.10.353	06-04-2021	2021-06-04 오전 9:14:31	18:14:31	2.0.10.248	263	2	z	시질	시	질	NULL	NULL	NULL	46	1	131	NULL	NULL	NULL	KSY	List2	0		1	-1	757224	184		0	0	1	z	0	4	757408	0	z	417
좌우반구com(split BVF)_1	27	1	<?xml version="1.0"?>\n<Clock xmlns:dt="urn:schemas-microsoft-com:datatypes"><Description dt:dt="string">E-Prime Primary Realtime Clock</Description><StartTime><Timestamp dt:dt="int">0</Timestamp><DateUtc dt:dt="string">2021-06-04T09:14:30Z</DateUtc></StartTime><FrequencyChanges><FrequencyChange><Frequency dt:dt="r8">2699970000</Frequency><Timestamp dt:dt="r8">37780791170558</Timestamp><Current d…	좌우반구com(split BVF)_1-027-1	60.021	1.0.0.163	1	-1513535258	Professional	2.0.10.242	2.0.10.353	06-04-2021	2021-06-04 오전 9:14:31	18:14:31	2.0.10.248	51	1	{/}	식비	식	비	14	1	51	NULL	NULL	NULL	NULL	NULL	NULL	KSY2	List1	NULL	NULL	NULL	NULL	NULL	NULL	NULL	NULL	NULL	1	{/}	0	3	144139	0	{/}	306
좌우반구com(split BVF)_1	27	1	<?xml version="1.0"?>\n<Clock xmlns:dt="urn:schemas-microsoft-com:datatypes"><Description dt:dt="string">E-Prime Primary Realtime Clock</Description><StartTime><Timestamp dt:dt="int">0</Timestamp><DateUtc dt:dt="string">2021-06-04T09:14:30Z</DateUtc></StartTime><FrequencyChanges><FrequencyChange><Frequency dt:dt="r8">2699970000</Frequency><Timestamp dt:dt="r8">37780791170558</Timestamp><Current d…	좌우반구com(split BVF)_1-027-1	60.021	1.0.0.163	1	-1513535258	Professional	2.0.10.242	2.0.10.353	06-04-2021	2021-06-04 오전 9:14:31	18:14:31	2.0.10.248	22	2	z	식차	식	차	17	1	22	NULL	NULL	NULL	NULL	NULL	NULL	KSY	List1	0		0	0	67500	183		0	0	1	z	0	3	67683	0	z	412
좌우반구com(split BVF)_1	27	1	<?xml version="1.0"?>\n<Clock xmlns:dt="urn:schemas-microsoft-com:datatypes"><Description dt:dt="string">E-Prime Primary Realtime Clock</Description><StartTime><Timestamp dt:dt="int">0</Timestamp><DateUtc dt:dt="string">2021-06-04T09:14:30Z</DateUtc></StartTime><FrequencyChanges><FrequencyChange><Frequency dt:dt="r8">2699970000</Frequency><Timestamp dt:dt="r8">37780791170558</Timestamp><Current d…	좌우반구com(split BVF)_1-027-1	60.021	1.0.0.163	1	-1513535258	Professional	2.0.10.242	2.0.10.353	06-04-2021	2021-06-04 오전 9:14:31	18:14:31	2.0.10.248	241	1	{/}	식탁	식	탁	NULL	NULL	NULL	52	1	109	NULL	NULL	NULL	KSY2	List2	NULL	NULL	NULL	NULL	NULL	NULL	NULL	NULL	NULL	1	{/}	1	3	700094	0	{/}	304
좌우반구com(split BVF)_1	27	1	<?xml version="1.0"?>\n<Clock xmlns:dt="urn:schemas-microsoft-com:datatypes"><Description dt:dt="string">E-Prime Primary Realtime Clock</Description><StartTime><Timestamp dt:dt="int">0</Timestamp><DateUtc dt:dt="string">2021-06-04T09:14:30Z</DateUtc></StartTime><FrequencyChanges><FrequencyChange><Frequency dt:dt="r8">2699970000</Frequency><Timestamp dt:dt="r8">37780791170558</Timestamp><Current d…	좌우반구com(split BVF)_1-027-1	60.021	1.0.0.163	1	-1513535258	Professional	2.0.10.242	2.0.10.353	06-04-2021	2021-06-04 오전 9:14:31	18:14:31	2.0.10.248	36	2	z	실락	실	락	84	1	36	NULL	NULL	NULL	NULL	NULL	NULL	KSY	List1	0		1	-1	105086	184		0	0	1	z	0	4	105270	0	z	384
좌우반구com(split BVF)_1	27	1	<?xml version="1.0"?>\n<Clock xmlns:dt="urn:schemas-microsoft-com:datatypes"><Description dt:dt="string">E-Prime Primary Realtime Clock</Description><StartTime><Timestamp dt:dt="int">0</Timestamp><DateUtc dt:dt="string">2021-06-04T09:14:30Z</DateUtc></StartTime><FrequencyChanges><FrequencyChange><Frequency dt:dt="r8">2699970000</Frequency><Timestamp dt:dt="r8">37780791170558</Timestamp><Current d…	좌우반구com(split BVF)_1-027-1	60.021	1.0.0.163	1	-1513535258	Professional	2.0.10.242	2.0.10.353	06-04-2021	2021-06-04 오전 9:14:31	18:14:31	2.0.10.248	321	2	z	실작	실	작	NULL	NULL	NULL	NULL	NULL	NULL	4	1	57	KSY3	List3	NULL	NULL	NULL	NULL	NULL	NULL	NULL	NULL	NULL	0	z	0	3	925232	0	{/}	270
좌우반구com(split BVF)_1	27	1	<?xml version="1.0"?>\n<Clock xmlns:dt="urn:schemas-microsoft-com:datatypes"><Description dt:dt="string">E-Prime Primary Realtime Clock</Description><StartTime><Timestamp dt:dt="int">0</Timestamp><DateUtc dt:dt="string">2021-06-04T09:14:30Z</DateUtc></StartTime><FrequencyChanges><FrequencyChange><Frequency dt:dt="r8">2699970000</Frequency><Timestamp dt:dt="r8">37780791170558</Timestamp><Current d…	좌우반구com(split BVF)_1-027-1	60.021	1.0.0.163	1	-1513535258	Professional	2.0.10.242	2.0.10.353	06-04-2021	2021-06-04 오전 9:14:31	18:14:31	2.0.10.248	386	1	{/}	실험	실	험	NULL	NULL	NULL	NULL	NULL	NULL	100	1	122	KSY2	List3	NULL	NULL	NULL	NULL	NULL	NULL	NULL	NULL	NULL	1	{/}	0	4	1096339	0	{/}	367
좌우반구com(split BVF)_1	27	1	<?xml version="1.0"?>\n<Clock xmlns:dt="urn:schemas-microsoft-com:datatypes"><Description dt:dt="string">E-Prime Primary Realtime Clock</Description><StartTime><Timestamp dt:dt="int">0</Timestamp><DateUtc dt:dt="string">2021-06-04T09:14:30Z</DateUtc></StartTime><FrequencyChanges><FrequencyChange><Frequency dt:dt="r8">2699970000</Frequency><Timestamp dt:dt="r8">37780791170558</Timestamp><Current d…	좌우반구com(split BVF)_1-027-1	60.021	1.0.0.163	1	-1513535258	Professional	2.0.10.242	2.0.10.353	06-04-2021	2021-06-04 오전 9:14:31	18:14:31	2.0.10.248	190	1	{/}	심복	심	복	NULL	NULL	NULL	124	1	58	NULL	NULL	NULL	KSY2	List2	NULL	NULL	NULL	NULL	NULL	NULL	NULL	NULL	NULL	0	{/}	0	4	567558	0	z	366
좌우반구com(split BVF)_1	27	1	<?xml version="1.0"?>\n<Clock xmlns:dt="urn:schemas-microsoft-com:datatypes"><Description dt:dt="string">E-Prime Primary Realtime Clock</Description><StartTime><Timestamp dt:dt="int">0</Timestamp><DateUtc dt:dt="string">2021-06-04T09:14:30Z</DateUtc></StartTime><FrequencyChanges><FrequencyChange><Frequency dt:dt="r8">2699970000</Frequency><Timestamp dt:dt="r8">37780791170558</Timestamp><Current d…	좌우반구com(split BVF)_1-027-1	60.021	1.0.0.163	1	-1513535258	Professional	2.0.10.242	2.0.10.353	06-04-2021	2021-06-04 오전 9:14:31	18:14:31	2.0.10.248	201	1	{/}	심신	심	신	NULL	NULL	NULL	69	1	69	NULL	NULL	NULL	KSY2	List2	NULL	NULL	NULL	NULL	NULL	NULL	NULL	NULL	NULL	1	{/}	0	4	595748	0	{/}	397
좌우반구com(split BVF)_1	27	1	<?xml version="1.0"?>\n<Clock xmlns:dt="urn:schemas-microsoft-com:datatypes"><Description dt:dt="string">E-Prime Primary Realtime Clock</Description><StartTime><Timestamp dt:dt="int">0</Timestamp><DateUtc dt:dt="string">2021-06-04T09:14:30Z</DateUtc></StartTime><FrequencyChanges><FrequencyChange><Frequency dt:dt="r8">2699970000</Frequency><Timestamp dt:dt="r8">37780791170558</Timestamp><Current d…	좌우반구com(split BVF)_1-027-1	60.021	1.0.0.163	1	-1513535258	Professional	2.0.10.242	2.0.10.353	06-04-2021	2021-06-04 오전 9:14:31	18:14:31	2.0.10.248	79	2	z	압례	압	례	58	1	79	NULL	NULL	NULL	NULL	NULL	NULL	KSY2	List1	NULL	NULL	NULL	NULL	NULL	NULL	NULL	NULL	NULL	1	z	0	4	216731	0	z	532
좌우반구com(split BVF)_1	27	1	<?xml version="1.0"?>\n<Clock xmlns:dt="urn:schemas-microsoft-com:datatypes"><Description dt:dt="string">E-Prime Primary Realtime Clock</Description><StartTime><Timestamp dt:dt="int">0</Timestamp><DateUtc dt:dt="string">2021-06-04T09:14:30Z</DateUtc></StartTime><FrequencyChanges><FrequencyChange><Frequency dt:dt="r8">2699970000</Frequency><Timestamp dt:dt="r8">37780791170558</Timestamp><Current d…	좌우반구com(split BVF)_1-027-1	60.021	1.0.0.163	1	-1513535258	Professional	2.0.10.242	2.0.10.353	06-04-2021	2021-06-04 오전 9:14:31	18:14:31	2.0.10.248	134	1	{/}	압축	압	축	NULL	NULL	NULL	96	1	2	NULL	NULL	NULL	KSY2	List2	NULL	NULL	NULL	NULL	NULL	NULL	NULL	NULL	NULL	1	{/}	0	3	420809	0	{/}	408
좌우반구com(split BVF)_1	27	1	<?xml version="1.0"?>\n<Clock xmlns:dt="urn:schemas-microsoft-com:datatypes"><Description dt:dt="string">E-Prime Primary Realtime Clock</Description><StartTime><Timestamp dt:dt="int">0</Timestamp><DateUtc dt:dt="string">2021-06-04T09:14:30Z</DateUtc></StartTime><FrequencyChanges><FrequencyChange><Frequency dt:dt="r8">2699970000</Frequency><Timestamp dt:dt="r8">37780791170558</Timestamp><Current d…	좌우반구com(split BVF)_1-027-1	60.021	1.0.0.163	1	-1513535258	Professional	2.0.10.242	2.0.10.353	06-04-2021	2021-06-04 오전 9:14:31	18:14:31	2.0.10.248	53	2	z	양간	양	간	124	1	53	NULL	NULL	NULL	NULL	NULL	NULL	KSY2	List1	NULL	NULL	NULL	NULL	NULL	NULL	NULL	NULL	NULL	1	z	0	3	149204	0	z	492
좌우반구com(split BVF)_1	27	1	<?xml version="1.0"?>\n<Clock xmlns:dt="urn:schemas-microsoft-com:datatypes"><Description dt:dt="string">E-Prime Primary Realtime Clock</Description><StartTime><Timestamp dt:dt="int">0</Timestamp><DateUtc dt:dt="string">2021-06-04T09:14:30Z</DateUtc></StartTime><FrequencyChanges><FrequencyChange><Frequency dt:dt="r8">2699970000</Frequency><Timestamp dt:dt="r8">37780791170558</Timestamp><Current d…	좌우반구com(split BVF)_1-027-1	60.021	1.0.0.163	1	-1513535258	Professional	2.0.10.242	2.0.10.353	06-04-2021	2021-06-04 오전 9:14:31	18:14:31	2.0.10.248	183	2	z	양급	양	급	NULL	NULL	NULL	95	1	51	NULL	NULL	NULL	KSY	List2	0		1	-1	549097	184		0	0	1	z	0	4	549281	0	z	336
좌우반구com(split BVF)_1	27	1	<?xml version="1.0"?>\n<Clock xmlns:dt="urn:schemas-microsoft-com:datatypes"><Description dt:dt="string">E-Prime Primary Realtime Clock</Description><StartTime><Timestamp dt:dt="int">0</Timestamp><DateUtc dt:dt="string">2021-06-04T09:14:30Z</DateUtc></StartTime><FrequencyChanges><FrequencyChange><Frequency dt:dt="r8">2699970000</Frequency><Timestamp dt:dt="r8">37780791170558</Timestamp><Current d…	좌우반구com(split BVF)_1-027-1	60.021	1.0.0.163	1	-1513535258	Professional	2.0.10.242	2.0.10.353	06-04-2021	2021-06-04 오전 9:14:31	18:14:31	2.0.10.248	237	1	{/}	양념	양	념	NULL	NULL	NULL	12	1	105	NULL	NULL	NULL	KSY2	List2	NULL	NULL	NULL	NULL	NULL	NULL	NULL	NULL	NULL	1	{/}	0	4	689815	0	{/}	521
좌우반구com(split BVF)_1	27	1	<?xml version="1.0"?>\n<Clock xmlns:dt="urn:schemas-microsoft-com:datatypes"><Description dt:dt="string">E-Prime Primary Realtime Clock</Description><StartTime><Timestamp dt:dt="int">0</Timestamp><DateUtc dt:dt="string">2021-06-04T09:14:30Z</DateUtc></StartTime><FrequencyChanges><FrequencyChange><Frequency dt:dt="r8">2699970000</Frequency><Timestamp dt:dt="r8">37780791170558</Timestamp><Current d…	좌우반구com(split BVF)_1-027-1	60.021	1.0.0.163	1	-1513535258	Professional	2.0.10.242	2.0.10.353	06-04-2021	2021-06-04 오전 9:14:31	18:14:31	2.0.10.248	349	2	z	양최	양	최	NULL	NULL	NULL	NULL	NULL	NULL	79	1	85	KSY2	List3	NULL	NULL	NULL	NULL	NULL	NULL	NULL	NULL	NULL	1	z	0	3	997440	0	z	488
좌우반구com(split BVF)_1	27	1	<?xml version="1.0"?>\n<Clock xmlns:dt="urn:schemas-microsoft-com:datatypes"><Description dt:dt="string">E-Prime Primary Realtime Clock</Description><StartTime><Timestamp dt:dt="int">0</Timestamp><DateUtc dt:dt="string">2021-06-04T09:14:30Z</DateUtc></StartTime><FrequencyChanges><FrequencyChange><Frequency dt:dt="r8">2699970000</Frequency><Timestamp dt:dt="r8">37780791170558</Timestamp><Current d…	좌우반구com(split BVF)_1-027-1	60.021	1.0.0.163	1	-1513535258	Professional	2.0.10.242	2.0.10.353	06-04-2021	2021-06-04 오전 9:14:31	18:14:31	2.0.10.248	268	1	{/}	어휘	어	휘	NULL	NULL	NULL	NULL	NULL	NULL	19	1	4	KSY2	List3	NULL	NULL	NULL	NULL	NULL	NULL	NULL	NULL	NULL	1	{/}	0	3	787014	0	{/}	378
좌우반구com(split BVF)_1	27	1	<?xml version="1.0"?>\n<Clock xmlns:dt="urn:schemas-microsoft-com:datatypes"><Description dt:dt="string">E-Prime Primary Realtime Clock</Description><StartTime><Timestamp dt:dt="int">0</Timestamp><DateUtc dt:dt="string">2021-06-04T09:14:30Z</DateUtc></StartTime><FrequencyChanges><FrequencyChange><Frequency dt:dt="r8">2699970000</Frequency><Timestamp dt:dt="r8">37780791170558</Timestamp><Current d…	좌우반구com(split BVF)_1-027-1	60.021	1.0.0.163	1	-1513535258	Professional	2.0.10.242	2.0.10.353	06-04-2021	2021-06-04 오전 9:14:31	18:14:31	2.0.10.248	388	2	z	엄도	엄	도	NULL	NULL	NULL	NULL	NULL	NULL	128	1	124	KSY3	List3	NULL	NULL	NULL	NULL	NULL	NULL	NULL	NULL	NULL	1	z	0	4	1101554	0	z	548
좌우반구com(split BVF)_1	27	1	<?xml version="1.0"?>\n<Clock xmlns:dt="urn:schemas-microsoft-com:datatypes"><Description dt:dt="string">E-Prime Primary Realtime Clock</Description><StartTime><Timestamp dt:dt="int">0</Timestamp><DateUtc dt:dt="string">2021-06-04T09:14:30Z</DateUtc></StartTime><FrequencyChanges><FrequencyChange><Frequency dt:dt="r8">2699970000</Frequency><Timestamp dt:dt="r8">37780791170558</Timestamp><Current d…	좌우반구com(split BVF)_1-027-1	60.021	1.0.0.163	1	-1513535258	Professional	2.0.10.242	2.0.10.353	06-04-2021	2021-06-04 오전 9:14:31	18:14:31	2.0.10.248	260	1	{/}	엄마	엄	마	NULL	NULL	NULL	89	1	128	NULL	NULL	NULL	KSY2	List2	NULL	NULL	NULL	NULL	NULL	NULL	NULL	NULL	NULL	1	{/}	0	3	749477	0	{/}	605
좌우반구com(split BVF)_1	27	1	<?xml version="1.0"?>\n<Clock xmlns:dt="urn:schemas-microsoft-com:datatypes"><Description dt:dt="string">E-Prime Primary Realtime Clock</Description><StartTime><Timestamp dt:dt="int">0</Timestamp><DateUtc dt:dt="string">2021-06-04T09:14:30Z</DateUtc></StartTime><FrequencyChanges><FrequencyChange><Frequency dt:dt="r8">2699970000</Frequency><Timestamp dt:dt="r8">37780791170558</Timestamp><Current d…	좌우반구com(split BVF)_1-027-1	60.021	1.0.0.163	1	-1513535258	Professional	2.0.10.242	2.0.10.353	06-04-2021	2021-06-04 오전 9:14:31	18:14:31	2.0.10.248	56	2	z	엇압	엇	압	64	1	56	NULL	NULL	NULL	NULL	NULL	NULL	KSY3	List1	NULL	NULL	NULL	NULL	NULL	NULL	NULL	NULL	NULL	1	z	0	3	157085	0	z	336
좌우반구com(split BVF)_1	27	1	<?xml version="1.0"?>\n<Clock xmlns:dt="urn:schemas-microsoft-com:datatypes"><Description dt:dt="string">E-Prime Primary Realtime Clock</Description><StartTime><Timestamp dt:dt="int">0</Timestamp><DateUtc dt:dt="string">2021-06-04T09:14:30Z</DateUtc></StartTime><FrequencyChanges><FrequencyChange><Frequency dt:dt="r8">2699970000</Frequency><Timestamp dt:dt="r8">37780791170558</Timestamp><Current d…	좌우반구com(split BVF)_1-027-1	60.021	1.0.0.163	1	-1513535258	Professional	2.0.10.242	2.0.10.353	06-04-2021	2021-06-04 오전 9:14:31	18:14:31	2.0.10.248	377	2	z	여별	여	별	NULL	NULL	NULL	NULL	NULL	NULL	117	1	113	KSY3	List3	NULL	NULL	NULL	NULL	NULL	NULL	NULL	NULL	NULL	1	z	0	4	1072564	0	z	496
좌우반구com(split BVF)_1	27	1	<?xml version="1.0"?>\n<Clock xmlns:dt="urn:schemas-microsoft-com:datatypes"><Description dt:dt="string">E-Prime Primary Realtime Clock</Description><StartTime><Timestamp dt:dt="int">0</Timestamp><DateUtc dt:dt="string">2021-06-04T09:14:30Z</DateUtc></StartTime><FrequencyChanges><FrequencyChange><Frequency dt:dt="r8">2699970000</Frequency><Timestamp dt:dt="r8">37780791170558</Timestamp><Current d…	좌우반구com(split BVF)_1-027-1	60.021	1.0.0.163	1	-1513535258	Professional	2.0.10.242	2.0.10.353	06-04-2021	2021-06-04 오전 9:14:31	18:14:31	2.0.10.248	155	2	z	여본	여	본	NULL	NULL	NULL	32	1	23	NULL	NULL	NULL	KSY	List2	0		0	-1	475240	183		0	0	1	z	0	3	475423	0	z	771
좌우반구com(split BVF)_1	27	1	<?xml version="1.0"?>\n<Clock xmlns:dt="urn:schemas-microsoft-com:datatypes"><Description dt:dt="string">E-Prime Primary Realtime Clock</Description><StartTime><Timestamp dt:dt="int">0</Timestamp><DateUtc dt:dt="string">2021-06-04T09:14:30Z</DateUtc></StartTime><FrequencyChanges><FrequencyChange><Frequency dt:dt="r8">2699970000</Frequency><Timestamp dt:dt="r8">37780791170558</Timestamp><Current d…	좌우반구com(split BVF)_1-027-1	60.021	1.0.0.163	1	-1513535258	Professional	2.0.10.242	2.0.10.353	06-04-2021	2021-06-04 오전 9:14:31	18:14:31	2.0.10.248	216	1	{/}	여생	여	생	NULL	NULL	NULL	118	1	84	NULL	NULL	NULL	KSY2	List2	NULL	NULL	NULL	NULL	NULL	NULL	NULL	NULL	NULL	1	{/}	1	3	634667	0	{/}	461
좌우반구com(split BVF)_1	27	1	<?xml version="1.0"?>\n<Clock xmlns:dt="urn:schemas-microsoft-com:datatypes"><Description dt:dt="string">E-Prime Primary Realtime Clock</Description><StartTime><Timestamp dt:dt="int">0</Timestamp><DateUtc dt:dt="string">2021-06-04T09:14:30Z</DateUtc></StartTime><FrequencyChanges><FrequencyChange><Frequency dt:dt="r8">2699970000</Frequency><Timestamp dt:dt="r8">37780791170558</Timestamp><Current d…	좌우반구com(split BVF)_1-027-1	60.021	1.0.0.163	1	-1513535258	Professional	2.0.10.242	2.0.10.353	06-04-2021	2021-06-04 오전 9:14:31	18:14:31	2.0.10.248	295	2	z	열례	열	례	NULL	NULL	NULL	NULL	NULL	NULL	68	1	31	KSY	List3	0		1	-1	858072	184		0	0	1	z	0	4	858256	0	z	389
좌우반구com(split BVF)_1	27	1	<?xml version="1.0"?>\n<Clock xmlns:dt="urn:schemas-microsoft-com:datatypes"><Description dt:dt="string">E-Prime Primary Realtime Clock</Description><StartTime><Timestamp dt:dt="int">0</Timestamp><DateUtc dt:dt="string">2021-06-04T09:14:30Z</DateUtc></StartTime><FrequencyChanges><FrequencyChange><Frequency dt:dt="r8">2699970000</Frequency><Timestamp dt:dt="r8">37780791170558</Timestamp><Current d…	좌우반구com(split BVF)_1-027-1	60.021	1.0.0.163	1	-1513535258	Professional	2.0.10.242	2.0.10.353	06-04-2021	2021-06-04 오전 9:14:31	18:14:31	2.0.10.248	370	2	z	열박	열	박	NULL	NULL	NULL	NULL	NULL	NULL	20	1	106	KSY	List3	0		0	-1	1053437	183		0	0	1	z	1	3	1053620	0	z	399
좌우반구com(split BVF)_1	27	1	<?xml version="1.0"?>\n<Clock xmlns:dt="urn:schemas-microsoft-com:datatypes"><Description dt:dt="string">E-Prime Primary Realtime Clock</Description><StartTime><Timestamp dt:dt="int">0</Timestamp><DateUtc dt:dt="string">2021-06-04T09:14:30Z</DateUtc></StartTime><FrequencyChanges><FrequencyChange><Frequency dt:dt="r8">2699970000</Frequency><Timestamp dt:dt="r8">37780791170558</Timestamp><Current d…	좌우반구com(split BVF)_1-027-1	60.021	1.0.0.163	1	-1513535258	Professional	2.0.10.242	2.0.10.353	06-04-2021	2021-06-04 오전 9:14:31	18:14:31	2.0.10.248	15	2	z	열응	열	응	96	1	15	NULL	NULL	NULL	NULL	NULL	NULL	KSY2	List1	NULL	NULL	NULL	NULL	NULL	NULL	NULL	NULL	NULL	0	z	0	3	48756	0	{/}	718
좌우반구com(split BVF)_1	27	1	<?xml version="1.0"?>\n<Clock xmlns:dt="urn:schemas-microsoft-com:datatypes"><Description dt:dt="string">E-Prime Primary Realtime Clock</Description><StartTime><Timestamp dt:dt="int">0</Timestamp><DateUtc dt:dt="string">2021-06-04T09:14:30Z</DateUtc></StartTime><FrequencyChanges><FrequencyChange><Frequency dt:dt="r8">2699970000</Frequency><Timestamp dt:dt="r8">37780791170558</Timestamp><Current d…	좌우반구com(split BVF)_1-027-1	60.021	1.0.0.163	1	-1513535258	Professional	2.0.10.242	2.0.10.353	06-04-2021	2021-06-04 오전 9:14:31	18:14:31	2.0.10.248	326	1	{/}	열정	열	정	NULL	NULL	NULL	NULL	NULL	NULL	46	1	62	KSY2	List3	NULL	NULL	NULL	NULL	NULL	NULL	NULL	NULL	NULL	1	{/}	0	4	937578	0	{/}	321
좌우반구com(split BVF)_1	27	1	<?xml version="1.0"?>\n<Clock xmlns:dt="urn:schemas-microsoft-com:datatypes"><Description dt:dt="string">E-Prime Primary Realtime Clock</Description><StartTime><Timestamp dt:dt="int">0</Timestamp><DateUtc dt:dt="string">2021-06-04T09:14:30Z</DateUtc></StartTime><FrequencyChanges><FrequencyChange><Frequency dt:dt="r8">2699970000</Frequency><Timestamp dt:dt="r8">37780791170558</Timestamp><Current d…	좌우반구com(split BVF)_1-027-1	60.021	1.0.0.163	1	-1513535258	Professional	2.0.10.242	2.0.10.353	06-04-2021	2021-06-04 오전 9:14:31	18:14:31	2.0.10.248	318	1	{/}	오류	오	류	NULL	NULL	NULL	NULL	NULL	NULL	95	1	54	KSY2	List3	NULL	NULL	NULL	NULL	NULL	NULL	NULL	NULL	NULL	1	{/}	1	3	917401	0	{/}	315
좌우반구com(split BVF)_1	27	1	<?xml version="1.0"?>\n<Clock xmlns:dt="urn:schemas-microsoft-com:datatypes"><Description dt:dt="string">E-Prime Primary Realtime Clock</Description><StartTime><Timestamp dt:dt="int">0</Timestamp><DateUtc dt:dt="string">2021-06-04T09:14:30Z</DateUtc></StartTime><FrequencyChanges><FrequencyChange><Frequency dt:dt="r8">2699970000</Frequency><Timestamp dt:dt="r8">37780791170558</Timestamp><Current d…	좌우반구com(split BVF)_1-027-1	60.021	1.0.0.163	1	-1513535258	Professional	2.0.10.242	2.0.10.353	06-04-2021	2021-06-04 오전 9:14:31	18:14:31	2.0.10.248	351	1	{/}	오해	오	해	NULL	NULL	NULL	NULL	NULL	NULL	17	1	87	KSY2	List3	NULL	NULL	NULL	NULL	NULL	NULL	NULL	NULL	NULL	1	{/}	1	3	1002588	0	{/}	295
좌우반구com(split BVF)_1	27	1	<?xml version="1.0"?>\n<Clock xmlns:dt="urn:schemas-microsoft-com:datatypes"><Description dt:dt="string">E-Prime Primary Realtime Clock</Description><StartTime><Timestamp dt:dt="int">0</Timestamp><DateUtc dt:dt="string">2021-06-04T09:14:30Z</DateUtc></StartTime><FrequencyChanges><FrequencyChange><Frequency dt:dt="r8">2699970000</Frequency><Timestamp dt:dt="r8">37780791170558</Timestamp><Current d…	좌우반구com(split BVF)_1-027-1	60.021	1.0.0.163	1	-1513535258	Professional	2.0.10.242	2.0.10.353	06-04-2021	2021-06-04 오전 9:14:31	18:14:31	2.0.10.248	207	2	z	외보	외	보	NULL	NULL	NULL	105	1	75	NULL	NULL	NULL	KSY2	List2	NULL	NULL	NULL	NULL	NULL	NULL	NULL	NULL	NULL	0	z	0	3	611109	0	{/}	371
좌우반구com(split BVF)_1	27	1	<?xml version="1.0"?>\n<Clock xmlns:dt="urn:schemas-microsoft-com:datatypes"><Description dt:dt="string">E-Prime Primary Realtime Clock</Description><StartTime><Timestamp dt:dt="int">0</Timestamp><DateUtc dt:dt="string">2021-06-04T09:14:30Z</DateUtc></StartTime><FrequencyChanges><FrequencyChange><Frequency dt:dt="r8">2699970000</Frequency><Timestamp dt:dt="r8">37780791170558</Timestamp><Current d…	좌우반구com(split BVF)_1-027-1	60.021	1.0.0.163	1	-1513535258	Professional	2.0.10.242	2.0.10.353	06-04-2021	2021-06-04 오전 9:14:31	18:14:31	2.0.10.248	176	1	{/}	외부	외	부	NULL	NULL	NULL	85	1	44	NULL	NULL	NULL	KSY2	List2	NULL	NULL	NULL	NULL	NULL	NULL	NULL	NULL	NULL	1	{/}	0	3	530637	0	{/}	438
좌우반구com(split BVF)_1	27	1	<?xml version="1.0"?>\n<Clock xmlns:dt="urn:schemas-microsoft-com:datatypes"><Description dt:dt="string">E-Prime Primary Realtime Clock</Description><StartTime><Timestamp dt:dt="int">0</Timestamp><DateUtc dt:dt="string">2021-06-04T09:14:30Z</DateUtc></StartTime><FrequencyChanges><FrequencyChange><Frequency dt:dt="r8">2699970000</Frequency><Timestamp dt:dt="r8">37780791170558</Timestamp><Current d…	좌우반구com(split BVF)_1-027-1	60.021	1.0.0.163	1	-1513535258	Professional	2.0.10.242	2.0.10.353	06-04-2021	2021-06-04 오전 9:14:31	18:14:31	2.0.10.248	261	2	z	요명	요	명	NULL	NULL	NULL	53	1	129	NULL	NULL	NULL	KSY3	List2	NULL	NULL	NULL	NULL	NULL	NULL	NULL	NULL	NULL	1	z	0	3	752276	0	z	402
좌우반구com(split BVF)_1	27	1	<?xml version="1.0"?>\n<Clock xmlns:dt="urn:schemas-microsoft-com:datatypes"><Description dt:dt="string">E-Prime Primary Realtime Clock</Description><StartTime><Timestamp dt:dt="int">0</Timestamp><DateUtc dt:dt="string">2021-06-04T09:14:30Z</DateUtc></StartTime><FrequencyChanges><FrequencyChange><Frequency dt:dt="r8">2699970000</Frequency><Timestamp dt:dt="r8">37780791170558</Timestamp><Current d…	좌우반구com(split BVF)_1-027-1	60.021	1.0.0.163	1	-1513535258	Professional	2.0.10.242	2.0.10.353	06-04-2021	2021-06-04 오전 9:14:31	18:14:31	2.0.10.248	45	1	{/}	요소	요	소	112	1	45	NULL	NULL	NULL	NULL	NULL	NULL	KSY2	List1	NULL	NULL	NULL	NULL	NULL	NULL	NULL	NULL	NULL	1	{/}	0	3	129011	0	{/}	342
좌우반구com(split BVF)_1	27	1	<?xml version="1.0"?>\n<Clock xmlns:dt="urn:schemas-microsoft-com:datatypes"><Description dt:dt="string">E-Prime Primary Realtime Clock</Description><StartTime><Timestamp dt:dt="int">0</Timestamp><DateUtc dt:dt="string">2021-06-04T09:14:30Z</DateUtc></StartTime><FrequencyChanges><FrequencyChange><Frequency dt:dt="r8">2699970000</Frequency><Timestamp dt:dt="r8">37780791170558</Timestamp><Current d…	좌우반구com(split BVF)_1-027-1	60.021	1.0.0.163	1	-1513535258	Professional	2.0.10.242	2.0.10.353	06-04-2021	2021-06-04 오전 9:14:31	18:14:31	2.0.10.248	378	1	{/}	요청	요	청	NULL	NULL	NULL	NULL	NULL	NULL	56	1	114	KSY2	List3	NULL	NULL	NULL	NULL	NULL	NULL	NULL	NULL	NULL	1	{/}	0	4	1075263	0	{/}	389
좌우반구com(split BVF)_1	27	1	<?xml version="1.0"?>\n<Clock xmlns:dt="urn:schemas-microsoft-com:datatypes"><Description dt:dt="string">E-Prime Primary Realtime Clock</Description><StartTime><Timestamp dt:dt="int">0</Timestamp><DateUtc dt:dt="string">2021-06-04T09:14:30Z</DateUtc></StartTime><FrequencyChanges><FrequencyChange><Frequency dt:dt="r8">2699970000</Frequency><Timestamp dt:dt="r8">37780791170558</Timestamp><Current d…	좌우반구com(split BVF)_1-027-1	60.021	1.0.0.163	1	-1513535258	Professional	2.0.10.242	2.0.10.353	06-04-2021	2021-06-04 오전 9:14:31	18:14:31	2.0.10.248	242	2	z	용스	용	스	NULL	NULL	NULL	19	1	110	NULL	NULL	NULL	KSY3	List2	NULL	NULL	NULL	NULL	NULL	NULL	NULL	NULL	NULL	1	z	1	3	702593	0	z	381
좌우반구com(split BVF)_1	27	1	<?xml version="1.0"?>\n<Clock xmlns:dt="urn:schemas-microsoft-com:datatypes"><Description dt:dt="string">E-Prime Primary Realtime Clock</Description><StartTime><Timestamp dt:dt="int">0</Timestamp><DateUtc dt:dt="string">2021-06-04T09:14:30Z</DateUtc></StartTime><FrequencyChanges><FrequencyChange><Frequency dt:dt="r8">2699970000</Frequency><Timestamp dt:dt="r8">37780791170558</Timestamp><Current d…	좌우반구com(split BVF)_1-027-1	60.021	1.0.0.163	1	-1513535258	Professional	2.0.10.242	2.0.10.353	06-04-2021	2021-06-04 오전 9:14:31	18:14:31	2.0.10.248	141	1	{/}	용어	용	어	NULL	NULL	NULL	48	1	9	NULL	NULL	NULL	KSY2	List2	NULL	NULL	NULL	NULL	NULL	NULL	NULL	NULL	NULL	1	{/}	0	3	439369	0	{/}	297
좌우반구com(split BVF)_1	27	1	<?xml version="1.0"?>\n<Clock xmlns:dt="urn:schemas-microsoft-com:datatypes"><Description dt:dt="string">E-Prime Primary Realtime Clock</Description><StartTime><Timestamp dt:dt="int">0</Timestamp><DateUtc dt:dt="string">2021-06-04T09:14:30Z</DateUtc></StartTime><FrequencyChanges><FrequencyChange><Frequency dt:dt="r8">2699970000</Frequency><Timestamp dt:dt="r8">37780791170558</Timestamp><Current d…	좌우반구com(split BVF)_1-027-1	60.021	1.0.0.163	1	-1513535258	Professional	2.0.10.242	2.0.10.353	06-04-2021	2021-06-04 오전 9:14:31	18:14:31	2.0.10.248	114	1	{/}	우려	우	려	87	1	114	NULL	NULL	NULL	NULL	NULL	NULL	KSY2	List1	NULL	NULL	NULL	NULL	NULL	NULL	NULL	NULL	NULL	1	{/}	0	4	308932	0	{/}	517
좌우반구com(split BVF)_1	27	1	<?xml version="1.0"?>\n<Clock xmlns:dt="urn:schemas-microsoft-com:datatypes"><Description dt:dt="string">E-Prime Primary Realtime Clock</Description><StartTime><Timestamp dt:dt="int">0</Timestamp><DateUtc dt:dt="string">2021-06-04T09:14:30Z</DateUtc></StartTime><FrequencyChanges><FrequencyChange><Frequency dt:dt="r8">2699970000</Frequency><Timestamp dt:dt="r8">37780791170558</Timestamp><Current d…	좌우반구com(split BVF)_1-027-1	60.021	1.0.0.163	1	-1513535258	Professional	2.0.10.242	2.0.10.353	06-04-2021	2021-06-04 오전 9:14:31	18:14:31	2.0.10.248	252	2	z	운국	운	국	NULL	NULL	NULL	50	1	120	NULL	NULL	NULL	KSY3	List2	NULL	NULL	NULL	NULL	NULL	NULL	NULL	NULL	NULL	1	z	0	4	728568	0	z	494
좌우반구com(split BVF)_1	27	1	<?xml version="1.0"?>\n<Clock xmlns:dt="urn:schemas-microsoft-com:datatypes"><Description dt:dt="string">E-Prime Primary Realtime Clock</Description><StartTime><Timestamp dt:dt="int">0</Timestamp><DateUtc dt:dt="string">2021-06-04T09:14:30Z</DateUtc></StartTime><FrequencyChanges><FrequencyChange><Frequency dt:dt="r8">2699970000</Frequency><Timestamp dt:dt="r8">37780791170558</Timestamp><Current d…	좌우반구com(split BVF)_1-027-1	60.021	1.0.0.163	1	-1513535258	Professional	2.0.10.242	2.0.10.353	06-04-2021	2021-06-04 오전 9:14:31	18:14:31	2.0.10.248	144	2	z	운속	운	속	NULL	NULL	NULL	42	1	12	NULL	NULL	NULL	KSY	List2	0		0	-1	446633	184		0	0	0	z	0	4	446817	0	{/}	345
좌우반구com(split BVF)_1	27	1	<?xml version="1.0"?>\n<Clock xmlns:dt="urn:schemas-microsoft-com:datatypes"><Description dt:dt="string">E-Prime Primary Realtime Clock</Description><StartTime><Timestamp dt:dt="int">0</Timestamp><DateUtc dt:dt="string">2021-06-04T09:14:30Z</DateUtc></StartTime><FrequencyChanges><FrequencyChange><Frequency dt:dt="r8">2699970000</Frequency><Timestamp dt:dt="r8">37780791170558</Timestamp><Current d…	좌우반구com(split BVF)_1-027-1	60.021	1.0.0.163	1	-1513535258	Professional	2.0.10.242	2.0.10.353	06-04-2021	2021-06-04 오전 9:14:31	18:14:31	2.0.10.248	392	1	{/}	원리	원	리	NULL	NULL	NULL	NULL	NULL	NULL	92	1	128	KSY2	List3	NULL	NULL	NULL	NULL	NULL	NULL	NULL	NULL	NULL	1	{/}	0	3	1112150	0	{/}	473
좌우반구com(split BVF)_1	27	1	<?xml version="1.0"?>\n<Clock xmlns:dt="urn:schemas-microsoft-com:datatypes"><Description dt:dt="string">E-Prime Primary Realtime Clock</Description><StartTime><Timestamp dt:dt="int">0</Timestamp><DateUtc dt:dt="string">2021-06-04T09:14:30Z</DateUtc></StartTime><FrequencyChanges><FrequencyChange><Frequency dt:dt="r8">2699970000</Frequency><Timestamp dt:dt="r8">37780791170558</Timestamp><Current d…	좌우반구com(split BVF)_1-027-1	60.021	1.0.0.163	1	-1513535258	Professional	2.0.10.242	2.0.10.353	06-04-2021	2021-06-04 오전 9:14:31	18:14:31	2.0.10.248	312	1	{/}	원인	원	인	NULL	NULL	NULL	NULL	NULL	NULL	26	1	48	KSY2	List3	NULL	NULL	NULL	NULL	NULL	NULL	NULL	NULL	NULL	1	{/}	1	3	902573	0	{/}	280
좌우반구com(split BVF)_1	27	1	<?xml version="1.0"?>\n<Clock xmlns:dt="urn:schemas-microsoft-com:datatypes"><Description dt:dt="string">E-Prime Primary Realtime Clock</Description><StartTime><Timestamp dt:dt="int">0</Timestamp><DateUtc dt:dt="string">2021-06-04T09:14:30Z</DateUtc></StartTime><FrequencyChanges><FrequencyChange><Frequency dt:dt="r8">2699970000</Frequency><Timestamp dt:dt="r8">37780791170558</Timestamp><Current d…	좌우반구com(split BVF)_1-027-1	60.021	1.0.0.163	1	-1513535258	Professional	2.0.10.242	2.0.10.353	06-04-2021	2021-06-04 오전 9:14:31	18:14:31	2.0.10.248	310	1	{/}	원장	원	장	NULL	NULL	NULL	NULL	NULL	NULL	14	1	46	KSY2	List3	NULL	NULL	NULL	NULL	NULL	NULL	NULL	NULL	NULL	1	{/}	0	3	897325	0	{/}	351
좌우반구com(split BVF)_1	27	1	<?xml version="1.0"?>\n<Clock xmlns:dt="urn:schemas-microsoft-com:datatypes"><Description dt:dt="string">E-Prime Primary Realtime Clock</Description><StartTime><Timestamp dt:dt="int">0</Timestamp><DateUtc dt:dt="string">2021-06-04T09:14:30Z</DateUtc></StartTime><FrequencyChanges><FrequencyChange><Frequency dt:dt="r8">2699970000</Frequency><Timestamp dt:dt="r8">37780791170558</Timestamp><Current d…	좌우반구com(split BVF)_1-027-1	60.021	1.0.0.163	1	-1513535258	Professional	2.0.10.242	2.0.10.353	06-04-2021	2021-06-04 오전 9:14:31	18:14:31	2.0.10.248	20	2	z	원착	원	착	132	1	20	NULL	NULL	NULL	NULL	NULL	NULL	KSY2	List1	NULL	NULL	NULL	NULL	NULL	NULL	NULL	NULL	NULL	0	z	0	3	62085	0	{/}	702
좌우반구com(split BVF)_1	27	1	<?xml version="1.0"?>\n<Clock xmlns:dt="urn:schemas-microsoft-com:datatypes"><Description dt:dt="string">E-Prime Primary Realtime Clock</Description><StartTime><Timestamp dt:dt="int">0</Timestamp><DateUtc dt:dt="string">2021-06-04T09:14:30Z</DateUtc></StartTime><FrequencyChanges><FrequencyChange><Frequency dt:dt="r8">2699970000</Frequency><Timestamp dt:dt="r8">37780791170558</Timestamp><Current d…	좌우반구com(split BVF)_1-027-1	60.021	1.0.0.163	1	-1513535258	Professional	2.0.10.242	2.0.10.353	06-04-2021	2021-06-04 오전 9:14:31	18:14:31	2.0.10.248	21	1	{/}	원형	원	형	28	1	21	NULL	NULL	NULL	NULL	NULL	NULL	KSY2	List1	NULL	NULL	NULL	NULL	NULL	NULL	NULL	NULL	NULL	1	{/}	0	3	64984	0	{/}	505
좌우반구com(split BVF)_1	27	1	<?xml version="1.0"?>\n<Clock xmlns:dt="urn:schemas-microsoft-com:datatypes"><Description dt:dt="string">E-Prime Primary Realtime Clock</Description><StartTime><Timestamp dt:dt="int">0</Timestamp><DateUtc dt:dt="string">2021-06-04T09:14:30Z</DateUtc></StartTime><FrequencyChanges><FrequencyChange><Frequency dt:dt="r8">2699970000</Frequency><Timestamp dt:dt="r8">37780791170558</Timestamp><Current d…	좌우반구com(split BVF)_1-027-1	60.021	1.0.0.163	1	-1513535258	Professional	2.0.10.242	2.0.10.353	06-04-2021	2021-06-04 오전 9:14:31	18:14:31	2.0.10.248	227	2	z	위절	위	절	NULL	NULL	NULL	111	1	95	NULL	NULL	NULL	KSY2	List2	NULL	NULL	NULL	NULL	NULL	NULL	NULL	NULL	NULL	1	z	1	3	663990	0	z	585
좌우반구com(split BVF)_1	27	1	<?xml version="1.0"?>\n<Clock xmlns:dt="urn:schemas-microsoft-com:datatypes"><Description dt:dt="string">E-Prime Primary Realtime Clock</Description><StartTime><Timestamp dt:dt="int">0</Timestamp><DateUtc dt:dt="string">2021-06-04T09:14:30Z</DateUtc></StartTime><FrequencyChanges><FrequencyChange><Frequency dt:dt="r8">2699970000</Frequency><Timestamp dt:dt="r8">37780791170558</Timestamp><Current d…	좌우반구com(split BVF)_1-027-1	60.021	1.0.0.163	1	-1513535258	Professional	2.0.10.242	2.0.10.353	06-04-2021	2021-06-04 오전 9:14:31	18:14:31	2.0.10.248	231	1	{/}	유형	유	형	NULL	NULL	NULL	123	1	99	NULL	NULL	NULL	KSY2	List2	NULL	NULL	NULL	NULL	NULL	NULL	NULL	NULL	NULL	1	{/}	0	4	674437	0	{/}	354
좌우반구com(split BVF)_1	27	1	<?xml version="1.0"?>\n<Clock xmlns:dt="urn:schemas-microsoft-com:datatypes"><Description dt:dt="string">E-Prime Primary Realtime Clock</Description><StartTime><Timestamp dt:dt="int">0</Timestamp><DateUtc dt:dt="string">2021-06-04T09:14:30Z</DateUtc></StartTime><FrequencyChanges><FrequencyChange><Frequency dt:dt="r8">2699970000</Frequency><Timestamp dt:dt="r8">37780791170558</Timestamp><Current d…	좌우반구com(split BVF)_1-027-1	60.021	1.0.0.163	1	-1513535258	Professional	2.0.10.242	2.0.10.353	06-04-2021	2021-06-04 오전 9:14:31	18:14:31	2.0.10.248	104	1	{/}	음식	음	식	37	1	104	NULL	NULL	NULL	NULL	NULL	NULL	KSY2	List1	NULL	NULL	NULL	NULL	NULL	NULL	NULL	NULL	NULL	1	{/}	1	3	282857	0	{/}	317
좌우반구com(split BVF)_1	27	1	<?xml version="1.0"?>\n<Clock xmlns:dt="urn:schemas-microsoft-com:datatypes"><Description dt:dt="string">E-Prime Primary Realtime Clock</Description><StartTime><Timestamp dt:dt="int">0</Timestamp><DateUtc dt:dt="string">2021-06-04T09:14:30Z</DateUtc></StartTime><FrequencyChanges><FrequencyChange><Frequency dt:dt="r8">2699970000</Frequency><Timestamp dt:dt="r8">37780791170558</Timestamp><Current d…	좌우반구com(split BVF)_1-027-1	60.021	1.0.0.163	1	-1513535258	Professional	2.0.10.242	2.0.10.353	06-04-2021	2021-06-04 오전 9:14:31	18:14:31	2.0.10.248	373	2	z	음안	음	안	NULL	NULL	NULL	NULL	NULL	NULL	85	1	109	KSY	List3	0		0	-1	1061401	183		0	0	1	z	1	3	1061584	0	z	538
좌우반구com(split BVF)_1	27	1	<?xml version="1.0"?>\n<Clock xmlns:dt="urn:schemas-microsoft-com:datatypes"><Description dt:dt="string">E-Prime Primary Realtime Clock</Description><StartTime><Timestamp dt:dt="int">0</Timestamp><DateUtc dt:dt="string">2021-06-04T09:14:30Z</DateUtc></StartTime><FrequencyChanges><FrequencyChange><Frequency dt:dt="r8">2699970000</Frequency><Timestamp dt:dt="r8">37780791170558</Timestamp><Current d…	좌우반구com(split BVF)_1-027-1	60.021	1.0.0.163	1	-1513535258	Professional	2.0.10.242	2.0.10.353	06-04-2021	2021-06-04 오전 9:14:31	18:14:31	2.0.10.248	199	2	z	응어	응	어	NULL	NULL	NULL	102	1	67	NULL	NULL	NULL	KSY3	List2	NULL	NULL	NULL	NULL	NULL	NULL	NULL	NULL	NULL	0	z	1	3	590599	0	{/}	368
좌우반구com(split BVF)_1	27	1	<?xml version="1.0"?>\n<Clock xmlns:dt="urn:schemas-microsoft-com:datatypes"><Description dt:dt="string">E-Prime Primary Realtime Clock</Description><StartTime><Timestamp dt:dt="int">0</Timestamp><DateUtc dt:dt="string">2021-06-04T09:14:30Z</DateUtc></StartTime><FrequencyChanges><FrequencyChange><Frequency dt:dt="r8">2699970000</Frequency><Timestamp dt:dt="r8">37780791170558</Timestamp><Current d…	좌우반구com(split BVF)_1-027-1	60.021	1.0.0.163	1	-1513535258	Professional	2.0.10.242	2.0.10.353	06-04-2021	2021-06-04 오전 9:14:31	18:14:31	2.0.10.248	395	2	z	의마	의	마	NULL	NULL	NULL	NULL	NULL	NULL	53	1	131	KSY3	List3	NULL	NULL	NULL	NULL	NULL	NULL	NULL	NULL	NULL	1	z	1	3	1120130	0	z	639
좌우반구com(split BVF)_1	27	1	<?xml version="1.0"?>\n<Clock xmlns:dt="urn:schemas-microsoft-com:datatypes"><Description dt:dt="string">E-Prime Primary Realtime Clock</Description><StartTime><Timestamp dt:dt="int">0</Timestamp><DateUtc dt:dt="string">2021-06-04T09:14:30Z</DateUtc></StartTime><FrequencyChanges><FrequencyChange><Frequency dt:dt="r8">2699970000</Frequency><Timestamp dt:dt="r8">37780791170558</Timestamp><Current d…	좌우반구com(split BVF)_1-027-1	60.021	1.0.0.163	1	-1513535258	Professional	2.0.10.242	2.0.10.353	06-04-2021	2021-06-04 오전 9:14:31	18:14:31	2.0.10.248	279	1	{/}	의미	의	미	NULL	NULL	NULL	NULL	NULL	NULL	21	1	15	KSY2	List3	NULL	NULL	NULL	NULL	NULL	NULL	NULL	NULL	NULL	1	{/}	0	3	816087	0	{/}	302
좌우반구com(split BVF)_1	27	1	<?xml version="1.0"?>\n<Clock xmlns:dt="urn:schemas-microsoft-com:datatypes"><Description dt:dt="string">E-Prime Primary Realtime Clock</Description><StartTime><Timestamp dt:dt="int">0</Timestamp><DateUtc dt:dt="string">2021-06-04T09:14:30Z</DateUtc></StartTime><FrequencyChanges><FrequencyChange><Frequency dt:dt="r8">2699970000</Frequency><Timestamp dt:dt="r8">37780791170558</Timestamp><Current d…	좌우반구com(split BVF)_1-027-1	60.021	1.0.0.163	1	-1513535258	Professional	2.0.10.242	2.0.10.353	06-04-2021	2021-06-04 오전 9:14:31	18:14:31	2.0.10.248	264	2	z	의필	의	필	NULL	NULL	NULL	64	1	132	NULL	NULL	NULL	KSY	List2	0		0	-1	759840	183		0	0	1	z	1	3	760023	0	z	327
좌우반구com(split BVF)_1	27	1	<?xml version="1.0"?>\n<Clock xmlns:dt="urn:schemas-microsoft-com:datatypes"><Description dt:dt="string">E-Prime Primary Realtime Clock</Description><StartTime><Timestamp dt:dt="int">0</Timestamp><DateUtc dt:dt="string">2021-06-04T09:14:30Z</DateUtc></StartTime><FrequencyChanges><FrequencyChange><Frequency dt:dt="r8">2699970000</Frequency><Timestamp dt:dt="r8">37780791170558</Timestamp><Current d…	좌우반구com(split BVF)_1-027-1	60.021	1.0.0.163	1	-1513535258	Professional	2.0.10.242	2.0.10.353	06-04-2021	2021-06-04 오전 9:14:31	18:14:31	2.0.10.248	76	2	z	이느	이	느	97	1	76	NULL	NULL	NULL	NULL	NULL	NULL	KSY3	List1	NULL	NULL	NULL	NULL	NULL	NULL	NULL	NULL	NULL	1	z	0	3	209200	0	z	381
좌우반구com(split BVF)_1	27	1	<?xml version="1.0"?>\n<Clock xmlns:dt="urn:schemas-microsoft-com:datatypes"><Description dt:dt="string">E-Prime Primary Realtime Clock</Description><StartTime><Timestamp dt:dt="int">0</Timestamp><DateUtc dt:dt="string">2021-06-04T09:14:30Z</DateUtc></StartTime><FrequencyChanges><FrequencyChange><Frequency dt:dt="r8">2699970000</Frequency><Timestamp dt:dt="r8">37780791170558</Timestamp><Current d…	좌우반구com(split BVF)_1-027-1	60.021	1.0.0.163	1	-1513535258	Professional	2.0.10.242	2.0.10.353	06-04-2021	2021-06-04 오전 9:14:31	18:14:31	2.0.10.248	379	1	{/}	이득	이	득	NULL	NULL	NULL	NULL	NULL	NULL	80	1	115	KSY2	List3	NULL	NULL	NULL	NULL	NULL	NULL	NULL	NULL	NULL	1	{/}	0	3	1077862	0	{/}	468
좌우반구com(split BVF)_1	27	1	<?xml version="1.0"?>\n<Clock xmlns:dt="urn:schemas-microsoft-com:datatypes"><Description dt:dt="string">E-Prime Primary Realtime Clock</Description><StartTime><Timestamp dt:dt="int">0</Timestamp><DateUtc dt:dt="string">2021-06-04T09:14:30Z</DateUtc></StartTime><FrequencyChanges><FrequencyChange><Frequency dt:dt="r8">2699970000</Frequency><Timestamp dt:dt="r8">37780791170558</Timestamp><Current d…	좌우반구com(split BVF)_1-027-1	60.021	1.0.0.163	1	-1513535258	Professional	2.0.10.242	2.0.10.353	06-04-2021	2021-06-04 오전 9:14:31	18:14:31	2.0.10.248	106	1	{/}	이유	이	유	54	1	106	NULL	NULL	NULL	NULL	NULL	NULL	KSY2	List1	NULL	NULL	NULL	NULL	NULL	NULL	NULL	NULL	NULL	1	{/}	0	3	287889	0	{/}	244
좌우반구com(split BVF)_1	27	1	<?xml version="1.0"?>\n<Clock xmlns:dt="urn:schemas-microsoft-com:datatypes"><Description dt:dt="string">E-Prime Primary Realtime Clock</Description><StartTime><Timestamp dt:dt="int">0</Timestamp><DateUtc dt:dt="string">2021-06-04T09:14:30Z</DateUtc></StartTime><FrequencyChanges><FrequencyChange><Frequency dt:dt="r8">2699970000</Frequency><Timestamp dt:dt="r8">37780791170558</Timestamp><Current d…	좌우반구com(split BVF)_1-027-1	60.021	1.0.0.163	1	-1513535258	Professional	2.0.10.242	2.0.10.353	06-04-2021	2021-06-04 오전 9:14:31	18:14:31	2.0.10.248	92	1	{/}	이전	이	전	42	1	92	NULL	NULL	NULL	NULL	NULL	NULL	KSY3	List1	NULL	NULL	NULL	NULL	NULL	NULL	NULL	NULL	NULL	1	{/}	1	3	251118	0	{/}	415
좌우반구com(split BVF)_1	27	1	<?xml version="1.0"?>\n<Clock xmlns:dt="urn:schemas-microsoft-com:datatypes"><Description dt:dt="string">E-Prime Primary Realtime Clock</Description><StartTime><Timestamp dt:dt="int">0</Timestamp><DateUtc dt:dt="string">2021-06-04T09:14:30Z</DateUtc></StartTime><FrequencyChanges><FrequencyChange><Frequency dt:dt="r8">2699970000</Frequency><Timestamp dt:dt="r8">37780791170558</Timestamp><Current d…	좌우반구com(split BVF)_1-027-1	60.021	1.0.0.163	1	-1513535258	Professional	2.0.10.242	2.0.10.353	06-04-2021	2021-06-04 오전 9:14:31	18:14:31	2.0.10.248	311	2	z	익궤	익	궤	NULL	NULL	NULL	NULL	NULL	NULL	39	1	47	KSY2	List3	NULL	NULL	NULL	NULL	NULL	NULL	NULL	NULL	NULL	1	z	1	3	899874	0	z	490
좌우반구com(split BVF)_1	27	1	<?xml version="1.0"?>\n<Clock xmlns:dt="urn:schemas-microsoft-com:datatypes"><Description dt:dt="string">E-Prime Primary Realtime Clock</Description><StartTime><Timestamp dt:dt="int">0</Timestamp><DateUtc dt:dt="string">2021-06-04T09:14:30Z</DateUtc></StartTime><FrequencyChanges><FrequencyChange><Frequency dt:dt="r8">2699970000</Frequency><Timestamp dt:dt="r8">37780791170558</Timestamp><Current d…	좌우반구com(split BVF)_1-027-1	60.021	1.0.0.163	1	-1513535258	Professional	2.0.10.242	2.0.10.353	06-04-2021	2021-06-04 오전 9:14:31	18:14:31	2.0.10.248	139	2	z	익력	익	력	NULL	NULL	NULL	34	1	7	NULL	NULL	NULL	KSY2	List2	NULL	NULL	NULL	NULL	NULL	NULL	NULL	NULL	NULL	0	z	1	3	433954	0	{/}	578
좌우반구com(split BVF)_1	27	1	<?xml version="1.0"?>\n<Clock xmlns:dt="urn:schemas-microsoft-com:datatypes"><Description dt:dt="string">E-Prime Primary Realtime Clock</Description><StartTime><Timestamp dt:dt="int">0</Timestamp><DateUtc dt:dt="string">2021-06-04T09:14:30Z</DateUtc></StartTime><FrequencyChanges><FrequencyChange><Frequency dt:dt="r8">2699970000</Frequency><Timestamp dt:dt="r8">37780791170558</Timestamp><Current d…	좌우반구com(split BVF)_1-027-1	60.021	1.0.0.163	1	-1513535258	Professional	2.0.10.242	2.0.10.353	06-04-2021	2021-06-04 오전 9:14:31	18:14:31	2.0.10.248	352	1	{/}	인간	인	간	NULL	NULL	NULL	NULL	NULL	NULL	63	1	88	KSY3	List3	NULL	NULL	NULL	NULL	NULL	NULL	NULL	NULL	NULL	0	{/}	1	3	1005087	0	z	429
좌우반구com(split BVF)_1	27	1	<?xml version="1.0"?>\n<Clock xmlns:dt="urn:schemas-microsoft-com:datatypes"><Description dt:dt="string">E-Prime Primary Realtime Clock</Description><StartTime><Timestamp dt:dt="int">0</Timestamp><DateUtc dt:dt="string">2021-06-04T09:14:30Z</DateUtc></StartTime><FrequencyChanges><FrequencyChange><Frequency dt:dt="r8">2699970000</Frequency><Timestamp dt:dt="r8">37780791170558</Timestamp><Current d…	좌우반구com(split BVF)_1-027-1	60.021	1.0.0.163	1	-1513535258	Professional	2.0.10.242	2.0.10.353	06-04-2021	2021-06-04 오전 9:14:31	18:14:31	2.0.10.248	316	1	{/}	인사	인	사	NULL	NULL	NULL	NULL	NULL	NULL	41	1	52	KSY3	List3	NULL	NULL	NULL	NULL	NULL	NULL	NULL	NULL	NULL	1	{/}	0	3	912553	0	{/}	267
좌우반구com(split BVF)_1	27	1	<?xml version="1.0"?>\n<Clock xmlns:dt="urn:schemas-microsoft-com:datatypes"><Description dt:dt="string">E-Prime Primary Realtime Clock</Description><StartTime><Timestamp dt:dt="int">0</Timestamp><DateUtc dt:dt="string">2021-06-04T09:14:30Z</DateUtc></StartTime><FrequencyChanges><FrequencyChange><Frequency dt:dt="r8">2699970000</Frequency><Timestamp dt:dt="r8">37780791170558</Timestamp><Current d…	좌우반구com(split BVF)_1-027-1	60.021	1.0.0.163	1	-1513535258	Professional	2.0.10.242	2.0.10.353	06-04-2021	2021-06-04 오전 9:14:31	18:14:31	2.0.10.248	78	1	{/}	인생	인	생	76	1	78	NULL	NULL	NULL	NULL	NULL	NULL	KSY3	List1	NULL	NULL	NULL	NULL	NULL	NULL	NULL	NULL	NULL	1	{/}	1	3	214231	0	{/}	292
좌우반구com(split BVF)_1	27	1	<?xml version="1.0"?>\n<Clock xmlns:dt="urn:schemas-microsoft-com:datatypes"><Description dt:dt="string">E-Prime Primary Realtime Clock</Description><StartTime><Timestamp dt:dt="int">0</Timestamp><DateUtc dt:dt="string">2021-06-04T09:14:30Z</DateUtc></StartTime><FrequencyChanges><FrequencyChange><Frequency dt:dt="r8">2699970000</Frequency><Timestamp dt:dt="r8">37780791170558</Timestamp><Current d…	좌우반구com(split BVF)_1-027-1	60.021	1.0.0.163	1	-1513535258	Professional	2.0.10.242	2.0.10.353	06-04-2021	2021-06-04 오전 9:14:31	18:14:31	2.0.10.248	222	1	{/}	인연	인	연	NULL	NULL	NULL	98	1	90	NULL	NULL	NULL	KSY3	List2	NULL	NULL	NULL	NULL	NULL	NULL	NULL	NULL	NULL	0	{/}	0	3	650445	0	z	538
좌우반구com(split BVF)_1	27	1	<?xml version="1.0"?>\n<Clock xmlns:dt="urn:schemas-microsoft-com:datatypes"><Description dt:dt="string">E-Prime Primary Realtime Clock</Description><StartTime><Timestamp dt:dt="int">0</Timestamp><DateUtc dt:dt="string">2021-06-04T09:14:30Z</DateUtc></StartTime><FrequencyChanges><FrequencyChange><Frequency dt:dt="r8">2699970000</Frequency><Timestamp dt:dt="r8">37780791170558</Timestamp><Current d…	좌우반구com(split BVF)_1-027-1	60.021	1.0.0.163	1	-1513535258	Professional	2.0.10.242	2.0.10.353	06-04-2021	2021-06-04 오전 9:14:31	18:14:31	2.0.10.248	159	2	z	일려	일	려	NULL	NULL	NULL	82	1	27	NULL	NULL	NULL	KSY	List2	0		0	-1	486136	183		0	0	1	z	1	3	486319	0	z	356
좌우반구com(split BVF)_1	27	1	<?xml version="1.0"?>\n<Clock xmlns:dt="urn:schemas-microsoft-com:datatypes"><Description dt:dt="string">E-Prime Primary Realtime Clock</Description><StartTime><Timestamp dt:dt="int">0</Timestamp><DateUtc dt:dt="string">2021-06-04T09:14:30Z</DateUtc></StartTime><FrequencyChanges><FrequencyChange><Frequency dt:dt="r8">2699970000</Frequency><Timestamp dt:dt="r8">37780791170558</Timestamp><Current d…	좌우반구com(split BVF)_1-027-1	60.021	1.0.0.163	1	-1513535258	Professional	2.0.10.242	2.0.10.353	06-04-2021	2021-06-04 오전 9:14:31	18:14:31	2.0.10.248	33	2	z	일섭	일	섭	56	1	33	NULL	NULL	NULL	NULL	NULL	NULL	KSY2	List1	NULL	NULL	NULL	NULL	NULL	NULL	NULL	NULL	NULL	1	z	0	4	96923	0	z	521
좌우반구com(split BVF)_1	27	1	<?xml version="1.0"?>\n<Clock xmlns:dt="urn:schemas-microsoft-com:datatypes"><Description dt:dt="string">E-Prime Primary Realtime Clock</Description><StartTime><Timestamp dt:dt="int">0</Timestamp><DateUtc dt:dt="string">2021-06-04T09:14:30Z</DateUtc></StartTime><FrequencyChanges><FrequencyChange><Frequency dt:dt="r8">2699970000</Frequency><Timestamp dt:dt="r8">37780791170558</Timestamp><Current d…	좌우반구com(split BVF)_1-027-1	60.021	1.0.0.163	1	-1513535258	Professional	2.0.10.242	2.0.10.353	06-04-2021	2021-06-04 오전 9:14:31	18:14:31	2.0.10.248	41	2	z	임택	임	택	102	1	41	NULL	NULL	NULL	NULL	NULL	NULL	KSY2	List1	NULL	NULL	NULL	NULL	NULL	NULL	NULL	NULL	NULL	1	z	0	3	118765	0	z	425
좌우반구com(split BVF)_1	27	1	<?xml version="1.0"?>\n<Clock xmlns:dt="urn:schemas-microsoft-com:datatypes"><Description dt:dt="string">E-Prime Primary Realtime Clock</Description><StartTime><Timestamp dt:dt="int">0</Timestamp><DateUtc dt:dt="string">2021-06-04T09:14:30Z</DateUtc></StartTime><FrequencyChanges><FrequencyChange><Frequency dt:dt="r8">2699970000</Frequency><Timestamp dt:dt="r8">37780791170558</Timestamp><Current d…	좌우반구com(split BVF)_1-027-1	60.021	1.0.0.163	1	-1513535258	Professional	2.0.10.242	2.0.10.353	06-04-2021	2021-06-04 오전 9:14:31	18:14:31	2.0.10.248	262	1	{/}	입구	입	구	NULL	NULL	NULL	37	1	130	NULL	NULL	NULL	KSY3	List2	NULL	NULL	NULL	NULL	NULL	NULL	NULL	NULL	NULL	1	{/}	0	3	754875	0	{/}	336
좌우반구com(split BVF)_1	27	1	<?xml version="1.0"?>\n<Clock xmlns:dt="urn:schemas-microsoft-com:datatypes"><Description dt:dt="string">E-Prime Primary Realtime Clock</Description><StartTime><Timestamp dt:dt="int">0</Timestamp><DateUtc dt:dt="string">2021-06-04T09:14:30Z</DateUtc></StartTime><FrequencyChanges><FrequencyChange><Frequency dt:dt="r8">2699970000</Frequency><Timestamp dt:dt="r8">37780791170558</Timestamp><Current d…	좌우반구com(split BVF)_1-027-1	60.021	1.0.0.163	1	-1513535258	Professional	2.0.10.242	2.0.10.353	06-04-2021	2021-06-04 오전 9:14:31	18:14:31	2.0.10.248	353	2	z	입목	입	목	NULL	NULL	NULL	NULL	NULL	NULL	120	1	89	KSY3	List3	NULL	NULL	NULL	NULL	NULL	NULL	NULL	NULL	NULL	1	z	0	3	1007720	0	z	530
좌우반구com(split BVF)_1	27	1	<?xml version="1.0"?>\n<Clock xmlns:dt="urn:schemas-microsoft-com:datatypes"><Description dt:dt="string">E-Prime Primary Realtime Clock</Description><StartTime><Timestamp dt:dt="int">0</Timestamp><DateUtc dt:dt="string">2021-06-04T09:14:30Z</DateUtc></StartTime><FrequencyChanges><FrequencyChange><Frequency dt:dt="r8">2699970000</Frequency><Timestamp dt:dt="r8">37780791170558</Timestamp><Current d…	좌우반구com(split BVF)_1-027-1	60.021	1.0.0.163	1	-1513535258	Professional	2.0.10.242	2.0.10.353	06-04-2021	2021-06-04 오전 9:14:31	18:14:31	2.0.10.248	266	2	z	입화	입	화	NULL	NULL	NULL	NULL	NULL	NULL	104	1	2	KSY3	List3	NULL	NULL	NULL	NULL	NULL	NULL	NULL	NULL	NULL	0	z	0	3	781449	0	{/}	725
좌우반구com(split BVF)_1	27	1	<?xml version="1.0"?>\n<Clock xmlns:dt="urn:schemas-microsoft-com:datatypes"><Description dt:dt="string">E-Prime Primary Realtime Clock</Description><StartTime><Timestamp dt:dt="int">0</Timestamp><DateUtc dt:dt="string">2021-06-04T09:14:30Z</DateUtc></StartTime><FrequencyChanges><FrequencyChange><Frequency dt:dt="r8">2699970000</Frequency><Timestamp dt:dt="r8">37780791170558</Timestamp><Current d…	좌우반구com(split BVF)_1-027-1	60.021	1.0.0.163	1	-1513535258	Professional	2.0.10.242	2.0.10.353	06-04-2021	2021-06-04 오전 9:14:31	18:14:31	2.0.10.248	355	2	z	자름	자	름	NULL	NULL	NULL	NULL	NULL	NULL	2	1	91	KSY2	List3	NULL	NULL	NULL	NULL	NULL	NULL	NULL	NULL	NULL	0	z	0	3	1013201	0	{/}	371
좌우반구com(split BVF)_1	27	1	<?xml version="1.0"?>\n<Clock xmlns:dt="urn:schemas-microsoft-com:datatypes"><Description dt:dt="string">E-Prime Primary Realtime Clock</Description><StartTime><Timestamp dt:dt="int">0</Timestamp><DateUtc dt:dt="string">2021-06-04T09:14:30Z</DateUtc></StartTime><FrequencyChanges><FrequencyChange><Frequency dt:dt="r8">2699970000</Frequency><Timestamp dt:dt="r8">37780791170558</Timestamp><Current d…	좌우반구com(split BVF)_1-027-1	60.021	1.0.0.163	1	-1513535258	Professional	2.0.10.242	2.0.10.353	06-04-2021	2021-06-04 오전 9:14:31	18:14:31	2.0.10.248	308	1	{/}	자리	자	리	NULL	NULL	NULL	NULL	NULL	NULL	115	1	44	KSY3	List3	NULL	NULL	NULL	NULL	NULL	NULL	NULL	NULL	NULL	1	{/}	1	3	892260	0	{/}	370
좌우반구com(split BVF)_1	27	1	<?xml version="1.0"?>\n<Clock xmlns:dt="urn:schemas-microsoft-com:datatypes"><Description dt:dt="string">E-Prime Primary Realtime Clock</Description><StartTime><Timestamp dt:dt="int">0</Timestamp><DateUtc dt:dt="string">2021-06-04T09:14:30Z</DateUtc></StartTime><FrequencyChanges><FrequencyChange><Frequency dt:dt="r8">2699970000</Frequency><Timestamp dt:dt="r8">37780791170558</Timestamp><Current d…	좌우반구com(split BVF)_1-027-1	60.021	1.0.0.163	1	-1513535258	Professional	2.0.10.242	2.0.10.353	06-04-2021	2021-06-04 오전 9:14:31	18:14:31	2.0.10.248	117	1	{/}	자본	자	본	16	1	117	NULL	NULL	NULL	NULL	NULL	NULL	KSY3	List1	NULL	NULL	NULL	NULL	NULL	NULL	NULL	NULL	NULL	1	{/}	0	4	316979	0	{/}	488
좌우반구com(split BVF)_1	27	1	<?xml version="1.0"?>\n<Clock xmlns:dt="urn:schemas-microsoft-com:datatypes"><Description dt:dt="string">E-Prime Primary Realtime Clock</Description><StartTime><Timestamp dt:dt="int">0</Timestamp><DateUtc dt:dt="string">2021-06-04T09:14:30Z</DateUtc></StartTime><FrequencyChanges><FrequencyChange><Frequency dt:dt="r8">2699970000</Frequency><Timestamp dt:dt="r8">37780791170558</Timestamp><Current d…	좌우반구com(split BVF)_1-027-1	60.021	1.0.0.163	1	-1513535258	Professional	2.0.10.242	2.0.10.353	06-04-2021	2021-06-04 오전 9:14:31	18:14:31	2.0.10.248	177	1	{/}	자체	자	체	NULL	NULL	NULL	90	1	45	NULL	NULL	NULL	KSY3	List2	NULL	NULL	NULL	NULL	NULL	NULL	NULL	NULL	NULL	0	{/}	0	4	533270	0	z	723
좌우반구com(split BVF)_1	27	1	<?xml version="1.0"?>\n<Clock xmlns:dt="urn:schemas-microsoft-com:datatypes"><Description dt:dt="string">E-Prime Primary Realtime Clock</Description><StartTime><Timestamp dt:dt="int">0</Timestamp><DateUtc dt:dt="string">2021-06-04T09:14:30Z</DateUtc></StartTime><FrequencyChanges><FrequencyChange><Frequency dt:dt="r8">2699970000</Frequency><Timestamp dt:dt="r8">37780791170558</Timestamp><Current d…	좌우반구com(split BVF)_1-027-1	60.021	1.0.0.163	1	-1513535258	Professional	2.0.10.242	2.0.10.353	06-04-2021	2021-06-04 오전 9:14:31	18:14:31	2.0.10.248	363	2	z	작락	작	락	NULL	NULL	NULL	NULL	NULL	NULL	52	1	99	KSY	List3	0		0	-1	1033977	183		0	0	1	z	1	3	1034160	0	z	483
좌우반구com(split BVF)_1	27	1	<?xml version="1.0"?>\n<Clock xmlns:dt="urn:schemas-microsoft-com:datatypes"><Description dt:dt="string">E-Prime Primary Realtime Clock</Description><StartTime><Timestamp dt:dt="int">0</Timestamp><DateUtc dt:dt="string">2021-06-04T09:14:30Z</DateUtc></StartTime><FrequencyChanges><FrequencyChange><Frequency dt:dt="r8">2699970000</Frequency><Timestamp dt:dt="r8">37780791170558</Timestamp><Current d…	좌우반구com(split BVF)_1-027-1	60.021	1.0.0.163	1	-1513535258	Professional	2.0.10.242	2.0.10.353	06-04-2021	2021-06-04 오전 9:14:31	18:14:31	2.0.10.248	167	1	{/}	작품	작	품	NULL	NULL	NULL	15	1	35	NULL	NULL	NULL	KSY3	List2	NULL	NULL	NULL	NULL	NULL	NULL	NULL	NULL	NULL	1	{/}	1	3	507345	0	{/}	339
좌우반구com(split BVF)_1	27	1	<?xml version="1.0"?>\n<Clock xmlns:dt="urn:schemas-microsoft-com:datatypes"><Description dt:dt="string">E-Prime Primary Realtime Clock</Description><StartTime><Timestamp dt:dt="int">0</Timestamp><DateUtc dt:dt="string">2021-06-04T09:14:30Z</DateUtc></StartTime><FrequencyChanges><FrequencyChange><Frequency dt:dt="r8">2699970000</Frequency><Timestamp dt:dt="r8">37780791170558</Timestamp><Current d…	좌우반구com(split BVF)_1-027-1	60.021	1.0.0.163	1	-1513535258	Professional	2.0.10.242	2.0.10.353	06-04-2021	2021-06-04 오전 9:14:31	18:14:31	2.0.10.248	168	1	{/}	재계	재	계	NULL	NULL	NULL	29	1	36	NULL	NULL	NULL	KSY3	List2	NULL	NULL	NULL	NULL	NULL	NULL	NULL	NULL	NULL	0	{/}	0	4	509878	0	z	499
좌우반구com(split BVF)_1	27	1	<?xml version="1.0"?>\n<Clock xmlns:dt="urn:schemas-microsoft-com:datatypes"><Description dt:dt="string">E-Prime Primary Realtime Clock</Description><StartTime><Timestamp dt:dt="int">0</Timestamp><DateUtc dt:dt="string">2021-06-04T09:14:30Z</DateUtc></StartTime><FrequencyChanges><FrequencyChange><Frequency dt:dt="r8">2699970000</Frequency><Timestamp dt:dt="r8">37780791170558</Timestamp><Current d…	좌우반구com(split BVF)_1-027-1	60.021	1.0.0.163	1	-1513535258	Professional	2.0.10.242	2.0.10.353	06-04-2021	2021-06-04 오전 9:14:31	18:14:31	2.0.10.248	146	2	z	적태	적	태	NULL	NULL	NULL	17	1	14	NULL	NULL	NULL	KSY2	List2	NULL	NULL	NULL	NULL	NULL	NULL	NULL	NULL	NULL	1	z	0	4	451965	0	z	637
좌우반구com(split BVF)_1	27	1	<?xml version="1.0"?>\n<Clock xmlns:dt="urn:schemas-microsoft-com:datatypes"><Description dt:dt="string">E-Prime Primary Realtime Clock</Description><StartTime><Timestamp dt:dt="int">0</Timestamp><DateUtc dt:dt="string">2021-06-04T09:14:30Z</DateUtc></StartTime><FrequencyChanges><FrequencyChange><Frequency dt:dt="r8">2699970000</Frequency><Timestamp dt:dt="r8">37780791170558</Timestamp><Current d…	좌우반구com(split BVF)_1-027-1	60.021	1.0.0.163	1	-1513535258	Professional	2.0.10.242	2.0.10.353	06-04-2021	2021-06-04 오전 9:14:31	18:14:31	2.0.10.248	96	1	{/}	전략	전	략	51	1	96	NULL	NULL	NULL	NULL	NULL	NULL	KSY3	List1	NULL	NULL	NULL	NULL	NULL	NULL	NULL	NULL	NULL	1	{/}	0	3	262048	0	{/}	397
좌우반구com(split BVF)_1	27	1	<?xml version="1.0"?>\n<Clock xmlns:dt="urn:schemas-microsoft-com:datatypes"><Description dt:dt="string">E-Prime Primary Realtime Clock</Description><StartTime><Timestamp dt:dt="int">0</Timestamp><DateUtc dt:dt="string">2021-06-04T09:14:30Z</DateUtc></StartTime><FrequencyChanges><FrequencyChange><Frequency dt:dt="r8">2699970000</Frequency><Timestamp dt:dt="r8">37780791170558</Timestamp><Current d…	좌우반구com(split BVF)_1-027-1	60.021	1.0.0.163	1	-1513535258	Professional	2.0.10.242	2.0.10.353	06-04-2021	2021-06-04 오전 9:14:31	18:14:31	2.0.10.248	253	1	{/}	전통	전	통	NULL	NULL	NULL	35	1	121	NULL	NULL	NULL	KSY3	List2	NULL	NULL	NULL	NULL	NULL	NULL	NULL	NULL	NULL	1	{/}	0	4	731267	0	{/}	555
좌우반구com(split BVF)_1	27	1	<?xml version="1.0"?>\n<Clock xmlns:dt="urn:schemas-microsoft-com:datatypes"><Description dt:dt="string">E-Prime Primary Realtime Clock</Description><StartTime><Timestamp dt:dt="int">0</Timestamp><DateUtc dt:dt="string">2021-06-04T09:14:30Z</DateUtc></StartTime><FrequencyChanges><FrequencyChange><Frequency dt:dt="r8">2699970000</Frequency><Timestamp dt:dt="r8">37780791170558</Timestamp><Current d…	좌우반구com(split BVF)_1-027-1	60.021	1.0.0.163	1	-1513535258	Professional	2.0.10.242	2.0.10.353	06-04-2021	2021-06-04 오전 9:14:31	18:14:31	2.0.10.248	28	2	z	전필	전	필	41	1	28	NULL	NULL	NULL	NULL	NULL	NULL	KSY	List1	0		0	0	83611	183		0	0	1	z	0	3	83794	0	z	324
좌우반구com(split BVF)_1	27	1	<?xml version="1.0"?>\n<Clock xmlns:dt="urn:schemas-microsoft-com:datatypes"><Description dt:dt="string">E-Prime Primary Realtime Clock</Description><StartTime><Timestamp dt:dt="int">0</Timestamp><DateUtc dt:dt="string">2021-06-04T09:14:30Z</DateUtc></StartTime><FrequencyChanges><FrequencyChange><Frequency dt:dt="r8">2699970000</Frequency><Timestamp dt:dt="r8">37780791170558</Timestamp><Current d…	좌우반구com(split BVF)_1-027-1	60.021	1.0.0.163	1	-1513535258	Professional	2.0.10.242	2.0.10.353	06-04-2021	2021-06-04 오전 9:14:31	18:14:31	2.0.10.248	34	1	{/}	절감	절	감	45	1	34	NULL	NULL	NULL	NULL	NULL	NULL	KSY3	List1	NULL	NULL	NULL	NULL	NULL	NULL	NULL	NULL	NULL	0	{/}	0	3	99638	0	z	752
좌우반구com(split BVF)_1	27	1	<?xml version="1.0"?>\n<Clock xmlns:dt="urn:schemas-microsoft-com:datatypes"><Description dt:dt="string">E-Prime Primary Realtime Clock</Description><StartTime><Timestamp dt:dt="int">0</Timestamp><DateUtc dt:dt="string">2021-06-04T09:14:30Z</DateUtc></StartTime><FrequencyChanges><FrequencyChange><Frequency dt:dt="r8">2699970000</Frequency><Timestamp dt:dt="r8">37780791170558</Timestamp><Current d…	좌우반구com(split BVF)_1-027-1	60.021	1.0.0.163	1	-1513535258	Professional	2.0.10.242	2.0.10.353	06-04-2021	2021-06-04 오전 9:14:31	18:14:31	2.0.10.248	71	2	z	절보	절	보	101	1	71	NULL	NULL	NULL	NULL	NULL	NULL	KSY3	List1	NULL	NULL	NULL	NULL	NULL	NULL	NULL	NULL	NULL	1	z	0	3	196471	0	z	369
좌우반구com(split BVF)_1	27	1	<?xml version="1.0"?>\n<Clock xmlns:dt="urn:schemas-microsoft-com:datatypes"><Description dt:dt="string">E-Prime Primary Realtime Clock</Description><StartTime><Timestamp dt:dt="int">0</Timestamp><DateUtc dt:dt="string">2021-06-04T09:14:30Z</DateUtc></StartTime><FrequencyChanges><FrequencyChange><Frequency dt:dt="r8">2699970000</Frequency><Timestamp dt:dt="r8">37780791170558</Timestamp><Current d…	좌우반구com(split BVF)_1-027-1	60.021	1.0.0.163	1	-1513535258	Professional	2.0.10.242	2.0.10.353	06-04-2021	2021-06-04 오전 9:14:31	18:14:31	2.0.10.248	368	2	z	절속	절	속	NULL	NULL	NULL	NULL	NULL	NULL	84	1	104	KSY3	List3	NULL	NULL	NULL	NULL	NULL	NULL	NULL	NULL	NULL	0	z	0	3	1047789	0	{/}	765
좌우반구com(split BVF)_1	27	1	<?xml version="1.0"?>\n<Clock xmlns:dt="urn:schemas-microsoft-com:datatypes"><Description dt:dt="string">E-Prime Primary Realtime Clock</Description><StartTime><Timestamp dt:dt="int">0</Timestamp><DateUtc dt:dt="string">2021-06-04T09:14:30Z</DateUtc></StartTime><FrequencyChanges><FrequencyChange><Frequency dt:dt="r8">2699970000</Frequency><Timestamp dt:dt="r8">37780791170558</Timestamp><Current d…	좌우반구com(split BVF)_1-027-1	60.021	1.0.0.163	1	-1513535258	Professional	2.0.10.242	2.0.10.353	06-04-2021	2021-06-04 오전 9:14:31	18:14:31	2.0.10.248	112	1	{/}	절차	절	차	131	1	112	NULL	NULL	NULL	NULL	NULL	NULL	KSY3	List1	NULL	NULL	NULL	NULL	NULL	NULL	NULL	NULL	NULL	1	{/}	0	4	303767	0	{/}	387
좌우반구com(split BVF)_1	27	1	<?xml version="1.0"?>\n<Clock xmlns:dt="urn:schemas-microsoft-com:datatypes"><Description dt:dt="string">E-Prime Primary Realtime Clock</Description><StartTime><Timestamp dt:dt="int">0</Timestamp><DateUtc dt:dt="string">2021-06-04T09:14:30Z</DateUtc></StartTime><FrequencyChanges><FrequencyChange><Frequency dt:dt="r8">2699970000</Frequency><Timestamp dt:dt="r8">37780791170558</Timestamp><Current d…	좌우반구com(split BVF)_1-027-1	60.021	1.0.0.163	1	-1513535258	Professional	2.0.10.242	2.0.10.353	06-04-2021	2021-06-04 오전 9:14:31	18:14:31	2.0.10.248	55	1	{/}	정도	정	도	94	1	55	NULL	NULL	NULL	NULL	NULL	NULL	KSY3	List1	NULL	NULL	NULL	NULL	NULL	NULL	NULL	NULL	NULL	1	{/}	0	3	154569	0	{/}	320
좌우반구com(split BVF)_1	27	1	<?xml version="1.0"?>\n<Clock xmlns:dt="urn:schemas-microsoft-com:datatypes"><Description dt:dt="string">E-Prime Primary Realtime Clock</Description><StartTime><Timestamp dt:dt="int">0</Timestamp><DateUtc dt:dt="string">2021-06-04T09:14:30Z</DateUtc></StartTime><FrequencyChanges><FrequencyChange><Frequency dt:dt="r8">2699970000</Frequency><Timestamp dt:dt="r8">37780791170558</Timestamp><Current d…	좌우반구com(split BVF)_1-027-1	60.021	1.0.0.163	1	-1513535258	Professional	2.0.10.242	2.0.10.353	06-04-2021	2021-06-04 오전 9:14:31	18:14:31	2.0.10.248	197	1	{/}	정오	정	오	NULL	NULL	NULL	107	1	65	NULL	NULL	NULL	KSY3	List2	NULL	NULL	NULL	NULL	NULL	NULL	NULL	NULL	NULL	1	{/}	1	3	585551	0	{/}	413
좌우반구com(split BVF)_1	27	1	<?xml version="1.0"?>\n<Clock xmlns:dt="urn:schemas-microsoft-com:datatypes"><Description dt:dt="string">E-Prime Primary Realtime Clock</Description><StartTime><Timestamp dt:dt="int">0</Timestamp><DateUtc dt:dt="string">2021-06-04T09:14:30Z</DateUtc></StartTime><FrequencyChanges><FrequencyChange><Frequency dt:dt="r8">2699970000</Frequency><Timestamp dt:dt="r8">37780791170558</Timestamp><Current d…	좌우반구com(split BVF)_1-027-1	60.021	1.0.0.163	1	-1513535258	Professional	2.0.10.242	2.0.10.353	06-04-2021	2021-06-04 오전 9:14:31	18:14:31	2.0.10.248	95	1	{/}	정책	정	책	9	1	95	NULL	NULL	NULL	NULL	NULL	NULL	KSY3	List1	NULL	NULL	NULL	NULL	NULL	NULL	NULL	NULL	NULL	0	{/}	0	3	259399	0	z	454
좌우반구com(split BVF)_1	27	1	<?xml version="1.0"?>\n<Clock xmlns:dt="urn:schemas-microsoft-com:datatypes"><Description dt:dt="string">E-Prime Primary Realtime Clock</Description><StartTime><Timestamp dt:dt="int">0</Timestamp><DateUtc dt:dt="string">2021-06-04T09:14:30Z</DateUtc></StartTime><FrequencyChanges><FrequencyChange><Frequency dt:dt="r8">2699970000</Frequency><Timestamp dt:dt="r8">37780791170558</Timestamp><Current d…	좌우반구com(split BVF)_1-027-1	60.021	1.0.0.163	1	-1513535258	Professional	2.0.10.242	2.0.10.353	06-04-2021	2021-06-04 오전 9:14:31	18:14:31	2.0.10.248	93	2	z	제경	제	경	109	1	93	NULL	NULL	NULL	NULL	NULL	NULL	KSY2	List1	NULL	NULL	NULL	NULL	NULL	NULL	NULL	NULL	NULL	0	z	0	3	253734	0	{/}	954
좌우반구com(split BVF)_1	27	1	<?xml version="1.0"?>\n<Clock xmlns:dt="urn:schemas-microsoft-com:datatypes"><Description dt:dt="string">E-Prime Primary Realtime Clock</Description><StartTime><Timestamp dt:dt="int">0</Timestamp><DateUtc dt:dt="string">2021-06-04T09:14:30Z</DateUtc></StartTime><FrequencyChanges><FrequencyChange><Frequency dt:dt="r8">2699970000</Frequency><Timestamp dt:dt="r8">37780791170558</Timestamp><Current d…	좌우반구com(split BVF)_1-027-1	60.021	1.0.0.163	1	-1513535258	Professional	2.0.10.242	2.0.10.353	06-04-2021	2021-06-04 오전 9:14:31	18:14:31	2.0.10.248	375	1	{/}	제도	제	도	NULL	NULL	NULL	NULL	NULL	NULL	75	1	111	KSY3	List3	NULL	NULL	NULL	NULL	NULL	NULL	NULL	NULL	NULL	1	{/}	0	3	1067099	0	{/}	672
좌우반구com(split BVF)_1	27	1	<?xml version="1.0"?>\n<Clock xmlns:dt="urn:schemas-microsoft-com:datatypes"><Description dt:dt="string">E-Prime Primary Realtime Clock</Description><StartTime><Timestamp dt:dt="int">0</Timestamp><DateUtc dt:dt="string">2021-06-04T09:14:30Z</DateUtc></StartTime><FrequencyChanges><FrequencyChange><Frequency dt:dt="r8">2699970000</Frequency><Timestamp dt:dt="r8">37780791170558</Timestamp><Current d…	좌우반구com(split BVF)_1-027-1	60.021	1.0.0.163	1	-1513535258	Professional	2.0.10.242	2.0.10.353	06-04-2021	2021-06-04 오전 9:14:31	18:14:31	2.0.10.248	366	2	z	제란	제	란	NULL	NULL	NULL	NULL	NULL	NULL	7	1	102	KSY	List3	0		1	-1	1041974	184		0	0	1	z	0	4	1042158	0	z	612
좌우반구com(split BVF)_1	27	1	<?xml version="1.0"?>\n<Clock xmlns:dt="urn:schemas-microsoft-com:datatypes"><Description dt:dt="string">E-Prime Primary Realtime Clock</Description><StartTime><Timestamp dt:dt="int">0</Timestamp><DateUtc dt:dt="string">2021-06-04T09:14:30Z</DateUtc></StartTime><FrequencyChanges><FrequencyChange><Frequency dt:dt="r8">2699970000</Frequency><Timestamp dt:dt="r8">37780791170558</Timestamp><Current d…	좌우반구com(split BVF)_1-027-1	60.021	1.0.0.163	1	-1513535258	Professional	2.0.10.242	2.0.10.353	06-04-2021	2021-06-04 오전 9:14:31	18:14:31	2.0.10.248	322	1	{/}	제안	제	안	NULL	NULL	NULL	NULL	NULL	NULL	40	1	58	KSY3	List3	NULL	NULL	NULL	NULL	NULL	NULL	NULL	NULL	NULL	1	{/}	0	3	927698	0	{/}	306
좌우반구com(split BVF)_1	27	1	<?xml version="1.0"?>\n<Clock xmlns:dt="urn:schemas-microsoft-com:datatypes"><Description dt:dt="string">E-Prime Primary Realtime Clock</Description><StartTime><Timestamp dt:dt="int">0</Timestamp><DateUtc dt:dt="string">2021-06-04T09:14:30Z</DateUtc></StartTime><FrequencyChanges><FrequencyChange><Frequency dt:dt="r8">2699970000</Frequency><Timestamp dt:dt="r8">37780791170558</Timestamp><Current d…	좌우반구com(split BVF)_1-027-1	60.021	1.0.0.163	1	-1513535258	Professional	2.0.10.242	2.0.10.353	06-04-2021	2021-06-04 오전 9:14:31	18:14:31	2.0.10.248	98	1	{/}	제품	제	품	79	1	98	NULL	NULL	NULL	NULL	NULL	NULL	KSY3	List1	NULL	NULL	NULL	NULL	NULL	NULL	NULL	NULL	NULL	1	{/}	0	3	267113	0	{/}	526
좌우반구com(split BVF)_1	27	1	<?xml version="1.0"?>\n<Clock xmlns:dt="urn:schemas-microsoft-com:datatypes"><Description dt:dt="string">E-Prime Primary Realtime Clock</Description><StartTime><Timestamp dt:dt="int">0</Timestamp><DateUtc dt:dt="string">2021-06-04T09:14:30Z</DateUtc></StartTime><FrequencyChanges><FrequencyChange><Frequency dt:dt="r8">2699970000</Frequency><Timestamp dt:dt="r8">37780791170558</Timestamp><Current d…	좌우반구com(split BVF)_1-027-1	60.021	1.0.0.163	1	-1513535258	Professional	2.0.10.242	2.0.10.353	06-04-2021	2021-06-04 오전 9:14:31	18:14:31	2.0.10.248	178	1	{/}	조건	조	건	NULL	NULL	NULL	79	1	46	NULL	NULL	NULL	KSY3	List2	NULL	NULL	NULL	NULL	NULL	NULL	NULL	NULL	NULL	1	{/}	0	3	536202	0	{/}	327
좌우반구com(split BVF)_1	27	1	<?xml version="1.0"?>\n<Clock xmlns:dt="urn:schemas-microsoft-com:datatypes"><Description dt:dt="string">E-Prime Primary Realtime Clock</Description><StartTime><Timestamp dt:dt="int">0</Timestamp><DateUtc dt:dt="string">2021-06-04T09:14:30Z</DateUtc></StartTime><FrequencyChanges><FrequencyChange><Frequency dt:dt="r8">2699970000</Frequency><Timestamp dt:dt="r8">37780791170558</Timestamp><Current d…	좌우반구com(split BVF)_1-027-1	60.021	1.0.0.163	1	-1513535258	Professional	2.0.10.242	2.0.10.353	06-04-2021	2021-06-04 오전 9:14:31	18:14:31	2.0.10.248	300	1	{/}	조례	조	례	NULL	NULL	NULL	NULL	NULL	NULL	88	1	36	KSY3	List3	NULL	NULL	NULL	NULL	NULL	NULL	NULL	NULL	NULL	1	{/}	0	3	871534	0	{/}	542
좌우반구com(split BVF)_1	27	1	<?xml version="1.0"?>\n<Clock xmlns:dt="urn:schemas-microsoft-com:datatypes"><Description dt:dt="string">E-Prime Primary Realtime Clock</Description><StartTime><Timestamp dt:dt="int">0</Timestamp><DateUtc dt:dt="string">2021-06-04T09:14:30Z</DateUtc></StartTime><FrequencyChanges><FrequencyChange><Frequency dt:dt="r8">2699970000</Frequency><Timestamp dt:dt="r8">37780791170558</Timestamp><Current d…	좌우반구com(split BVF)_1-027-1	60.021	1.0.0.163	1	-1513535258	Professional	2.0.10.242	2.0.10.353	06-04-2021	2021-06-04 오전 9:14:31	18:14:31	2.0.10.248	126	1	{/}	조직	조	직	93	1	126	NULL	NULL	NULL	NULL	NULL	NULL	KSY3	List1	NULL	NULL	NULL	NULL	NULL	NULL	NULL	NULL	NULL	1	{/}	1	3	340620	0	{/}	304
좌우반구com(split BVF)_1	27	1	<?xml version="1.0"?>\n<Clock xmlns:dt="urn:schemas-microsoft-com:datatypes"><Description dt:dt="string">E-Prime Primary Realtime Clock</Description><StartTime><Timestamp dt:dt="int">0</Timestamp><DateUtc dt:dt="string">2021-06-04T09:14:30Z</DateUtc></StartTime><FrequencyChanges><FrequencyChange><Frequency dt:dt="r8">2699970000</Frequency><Timestamp dt:dt="r8">37780791170558</Timestamp><Current d…	좌우반구com(split BVF)_1-027-1	60.021	1.0.0.163	1	-1513535258	Professional	2.0.10.242	2.0.10.353	06-04-2021	2021-06-04 오전 9:14:31	18:14:31	2.0.10.248	50	1	{/}	종류	종	류	116	1	50	NULL	NULL	NULL	NULL	NULL	NULL	KSY3	List1	NULL	NULL	NULL	NULL	NULL	NULL	NULL	NULL	NULL	1	{/}	0	3	141690	0	{/}	249
좌우반구com(split BVF)_1	27	1	<?xml version="1.0"?>\n<Clock xmlns:dt="urn:schemas-microsoft-com:datatypes"><Description dt:dt="string">E-Prime Primary Realtime Clock</Description><StartTime><Timestamp dt:dt="int">0</Timestamp><DateUtc dt:dt="string">2021-06-04T09:14:30Z</DateUtc></StartTime><FrequencyChanges><FrequencyChange><Frequency dt:dt="r8">2699970000</Frequency><Timestamp dt:dt="r8">37780791170558</Timestamp><Current d…	좌우반구com(split BVF)_1-027-1	60.021	1.0.0.163	1	-1513535258	Professional	2.0.10.242	2.0.10.353	06-04-2021	2021-06-04 오전 9:14:31	18:14:31	2.0.10.248	269	2	z	종백	종	백	NULL	NULL	NULL	NULL	NULL	NULL	12	1	5	KSY2	List3	NULL	NULL	NULL	NULL	NULL	NULL	NULL	NULL	NULL	1	z	0	3	789596	0	z	770
좌우반구com(split BVF)_1	27	1	<?xml version="1.0"?>\n<Clock xmlns:dt="urn:schemas-microsoft-com:datatypes"><Description dt:dt="string">E-Prime Primary Realtime Clock</Description><StartTime><Timestamp dt:dt="int">0</Timestamp><DateUtc dt:dt="string">2021-06-04T09:14:30Z</DateUtc></StartTime><FrequencyChanges><FrequencyChange><Frequency dt:dt="r8">2699970000</Frequency><Timestamp dt:dt="r8">37780791170558</Timestamp><Current d…	좌우반구com(split BVF)_1-027-1	60.021	1.0.0.163	1	-1513535258	Professional	2.0.10.242	2.0.10.353	06-04-2021	2021-06-04 오전 9:14:31	18:14:31	2.0.10.248	340	2	z	죽거	죽	거	NULL	NULL	NULL	NULL	NULL	NULL	105	1	76	KSY3	List3	NULL	NULL	NULL	NULL	NULL	NULL	NULL	NULL	NULL	0	z	0	4	973832	0	{/}	274
좌우반구com(split BVF)_1	27	1	<?xml version="1.0"?>\n<Clock xmlns:dt="urn:schemas-microsoft-com:datatypes"><Description dt:dt="string">E-Prime Primary Realtime Clock</Description><StartTime><Timestamp dt:dt="int">0</Timestamp><DateUtc dt:dt="string">2021-06-04T09:14:30Z</DateUtc></StartTime><FrequencyChanges><FrequencyChange><Frequency dt:dt="r8">2699970000</Frequency><Timestamp dt:dt="r8">37780791170558</Timestamp><Current d…	좌우반구com(split BVF)_1-027-1	60.021	1.0.0.163	1	-1513535258	Professional	2.0.10.242	2.0.10.353	06-04-2021	2021-06-04 오전 9:14:31	18:14:31	2.0.10.248	323	1	{/}	죽음	죽	음	NULL	NULL	NULL	NULL	NULL	NULL	61	1	59	KSY3	List3	NULL	NULL	NULL	NULL	NULL	NULL	NULL	NULL	NULL	1	{/}	0	4	930214	0	{/}	239
좌우반구com(split BVF)_1	27	1	<?xml version="1.0"?>\n<Clock xmlns:dt="urn:schemas-microsoft-com:datatypes"><Description dt:dt="string">E-Prime Primary Realtime Clock</Description><StartTime><Timestamp dt:dt="int">0</Timestamp><DateUtc dt:dt="string">2021-06-04T09:14:30Z</DateUtc></StartTime><FrequencyChanges><FrequencyChange><Frequency dt:dt="r8">2699970000</Frequency><Timestamp dt:dt="r8">37780791170558</Timestamp><Current d…	좌우반구com(split BVF)_1-027-1	60.021	1.0.0.163	1	-1513535258	Professional	2.0.10.242	2.0.10.353	06-04-2021	2021-06-04 오전 9:14:31	18:14:31	2.0.10.248	3	1	{/}	준거	준	거	39	1	3	NULL	NULL	NULL	NULL	NULL	NULL	KSY3	List1	NULL	NULL	NULL	NULL	NULL	NULL	NULL	NULL	NULL	1	{/}	0	3	17717	0	{/}	333
좌우반구com(split BVF)_1	27	1	<?xml version="1.0"?>\n<Clock xmlns:dt="urn:schemas-microsoft-com:datatypes"><Description dt:dt="string">E-Prime Primary Realtime Clock</Description><StartTime><Timestamp dt:dt="int">0</Timestamp><DateUtc dt:dt="string">2021-06-04T09:14:30Z</DateUtc></StartTime><FrequencyChanges><FrequencyChange><Frequency dt:dt="r8">2699970000</Frequency><Timestamp dt:dt="r8">37780791170558</Timestamp><Current d…	좌우반구com(split BVF)_1-027-1	60.021	1.0.0.163	1	-1513535258	Professional	2.0.10.242	2.0.10.353	06-04-2021	2021-06-04 오전 9:14:31	18:14:31	2.0.10.248	129	2	z	증력	증	력	129	1	129	NULL	NULL	NULL	NULL	NULL	NULL	KSY2	List1	NULL	NULL	NULL	NULL	NULL	NULL	NULL	NULL	NULL	0	z	0	3	348351	0	{/}	646
좌우반구com(split BVF)_1	27	1	<?xml version="1.0"?>\n<Clock xmlns:dt="urn:schemas-microsoft-com:datatypes"><Description dt:dt="string">E-Prime Primary Realtime Clock</Description><StartTime><Timestamp dt:dt="int">0</Timestamp><DateUtc dt:dt="string">2021-06-04T09:14:30Z</DateUtc></StartTime><FrequencyChanges><FrequencyChange><Frequency dt:dt="r8">2699970000</Frequency><Timestamp dt:dt="r8">37780791170558</Timestamp><Current d…	좌우반구com(split BVF)_1-027-1	60.021	1.0.0.163	1	-1513535258	Professional	2.0.10.242	2.0.10.353	06-04-2021	2021-06-04 오전 9:14:31	18:14:31	2.0.10.248	138	1	{/}	증인	증	인	NULL	NULL	NULL	114	1	6	NULL	NULL	NULL	KSY3	List2	NULL	NULL	NULL	NULL	NULL	NULL	NULL	NULL	NULL	1	{/}	0	4	431389	0	{/}	357
좌우반구com(split BVF)_1	27	1	<?xml version="1.0"?>\n<Clock xmlns:dt="urn:schemas-microsoft-com:datatypes"><Description dt:dt="string">E-Prime Primary Realtime Clock</Description><StartTime><Timestamp dt:dt="int">0</Timestamp><DateUtc dt:dt="string">2021-06-04T09:14:30Z</DateUtc></StartTime><FrequencyChanges><FrequencyChange><Frequency dt:dt="r8">2699970000</Frequency><Timestamp dt:dt="r8">37780791170558</Timestamp><Current d…	좌우반구com(split BVF)_1-027-1	60.021	1.0.0.163	1	-1513535258	Professional	2.0.10.242	2.0.10.353	06-04-2021	2021-06-04 오전 9:14:31	18:14:31	2.0.10.248	230	2	z	지님	지	님	NULL	NULL	NULL	119	1	98	NULL	NULL	NULL	KSY2	List2	NULL	NULL	NULL	NULL	NULL	NULL	NULL	NULL	NULL	1	z	0	4	671838	0	z	403
좌우반구com(split BVF)_1	27	1	<?xml version="1.0"?>\n<Clock xmlns:dt="urn:schemas-microsoft-com:datatypes"><Description dt:dt="string">E-Prime Primary Realtime Clock</Description><StartTime><Timestamp dt:dt="int">0</Timestamp><DateUtc dt:dt="string">2021-06-04T09:14:30Z</DateUtc></StartTime><FrequencyChanges><FrequencyChange><Frequency dt:dt="r8">2699970000</Frequency><Timestamp dt:dt="r8">37780791170558</Timestamp><Current d…	좌우반구com(split BVF)_1-027-1	60.021	1.0.0.163	1	-1513535258	Professional	2.0.10.242	2.0.10.353	06-04-2021	2021-06-04 오전 9:14:31	18:14:31	2.0.10.248	44	1	{/}	지적	지	적	105	1	44	NULL	NULL	NULL	NULL	NULL	NULL	KSY3	List1	NULL	NULL	NULL	NULL	NULL	NULL	NULL	NULL	NULL	1	{/}	0	3	126462	0	{/}	353
좌우반구com(split BVF)_1	27	1	<?xml version="1.0"?>\n<Clock xmlns:dt="urn:schemas-microsoft-com:datatypes"><Description dt:dt="string">E-Prime Primary Realtime Clock</Description><StartTime><Timestamp dt:dt="int">0</Timestamp><DateUtc dt:dt="string">2021-06-04T09:14:30Z</DateUtc></StartTime><FrequencyChanges><FrequencyChange><Frequency dt:dt="r8">2699970000</Frequency><Timestamp dt:dt="r8">37780791170558</Timestamp><Current d…	좌우반구com(split BVF)_1-027-1	60.021	1.0.0.163	1	-1513535258	Professional	2.0.10.242	2.0.10.353	06-04-2021	2021-06-04 오전 9:14:31	18:14:31	2.0.10.248	184	1	{/}	지표	지	표	NULL	NULL	NULL	113	1	52	NULL	NULL	NULL	KSY3	List2	NULL	NULL	NULL	NULL	NULL	NULL	NULL	NULL	NULL	1	{/}	0	3	551813	0	{/}	388
좌우반구com(split BVF)_1	27	1	<?xml version="1.0"?>\n<Clock xmlns:dt="urn:schemas-microsoft-com:datatypes"><Description dt:dt="string">E-Prime Primary Realtime Clock</Description><StartTime><Timestamp dt:dt="int">0</Timestamp><DateUtc dt:dt="string">2021-06-04T09:14:30Z</DateUtc></StartTime><FrequencyChanges><FrequencyChange><Frequency dt:dt="r8">2699970000</Frequency><Timestamp dt:dt="r8">37780791170558</Timestamp><Current d…	좌우반구com(split BVF)_1-027-1	60.021	1.0.0.163	1	-1513535258	Professional	2.0.10.242	2.0.10.353	06-04-2021	2021-06-04 오전 9:14:31	18:14:31	2.0.10.248	290	1	{/}	지혜	지	헤	NULL	NULL	NULL	NULL	NULL	NULL	123	1	26	KSY3	List3	NULL	NULL	NULL	NULL	NULL	NULL	NULL	NULL	NULL	1	{/}	0	3	844577	0	{/}	556
좌우반구com(split BVF)_1	27	1	<?xml version="1.0"?>\n<Clock xmlns:dt="urn:schemas-microsoft-com:datatypes"><Description dt:dt="string">E-Prime Primary Realtime Clock</Description><StartTime><Timestamp dt:dt="int">0</Timestamp><DateUtc dt:dt="string">2021-06-04T09:14:30Z</DateUtc></StartTime><FrequencyChanges><FrequencyChange><Frequency dt:dt="r8">2699970000</Frequency><Timestamp dt:dt="r8">37780791170558</Timestamp><Current d…	좌우반구com(split BVF)_1-027-1	60.021	1.0.0.163	1	-1513535258	Professional	2.0.10.242	2.0.10.353	06-04-2021	2021-06-04 오전 9:14:31	18:14:31	2.0.10.248	276	2	z	직매	직	매	NULL	NULL	NULL	NULL	NULL	NULL	16	1	12	KSY3	List3	NULL	NULL	NULL	NULL	NULL	NULL	NULL	NULL	NULL	1	z	1	3	808456	0	z	456
좌우반구com(split BVF)_1	27	1	<?xml version="1.0"?>\n<Clock xmlns:dt="urn:schemas-microsoft-com:datatypes"><Description dt:dt="string">E-Prime Primary Realtime Clock</Description><StartTime><Timestamp dt:dt="int">0</Timestamp><DateUtc dt:dt="string">2021-06-04T09:14:30Z</DateUtc></StartTime><FrequencyChanges><FrequencyChange><Frequency dt:dt="r8">2699970000</Frequency><Timestamp dt:dt="r8">37780791170558</Timestamp><Current d…	좌우반구com(split BVF)_1-027-1	60.021	1.0.0.163	1	-1513535258	Professional	2.0.10.242	2.0.10.353	06-04-2021	2021-06-04 오전 9:14:31	18:14:31	2.0.10.248	163	1	{/}	직장	직	장	NULL	NULL	NULL	67	1	31	NULL	NULL	NULL	KSY3	List2	NULL	NULL	NULL	NULL	NULL	NULL	NULL	NULL	NULL	1	{/}	0	4	496916	0	{/}	426
좌우반구com(split BVF)_1	27	1	<?xml version="1.0"?>\n<Clock xmlns:dt="urn:schemas-microsoft-com:datatypes"><Description dt:dt="string">E-Prime Primary Realtime Clock</Description><StartTime><Timestamp dt:dt="int">0</Timestamp><DateUtc dt:dt="string">2021-06-04T09:14:30Z</DateUtc></StartTime><FrequencyChanges><FrequencyChange><Frequency dt:dt="r8">2699970000</Frequency><Timestamp dt:dt="r8">37780791170558</Timestamp><Current d…	좌우반구com(split BVF)_1-027-1	60.021	1.0.0.163	1	-1513535258	Professional	2.0.10.242	2.0.10.353	06-04-2021	2021-06-04 오전 9:14:31	18:14:31	2.0.10.248	299	2	z	진회	진	회	NULL	NULL	NULL	NULL	NULL	NULL	35	1	35	KSY2	List3	NULL	NULL	NULL	NULL	NULL	NULL	NULL	NULL	NULL	0	z	0	3	868885	0	{/}	451
좌우반구com(split BVF)_1	27	1	<?xml version="1.0"?>\n<Clock xmlns:dt="urn:schemas-microsoft-com:datatypes"><Description dt:dt="string">E-Prime Primary Realtime Clock</Description><StartTime><Timestamp dt:dt="int">0</Timestamp><DateUtc dt:dt="string">2021-06-04T09:14:30Z</DateUtc></StartTime><FrequencyChanges><FrequencyChange><Frequency dt:dt="r8">2699970000</Frequency><Timestamp dt:dt="r8">37780791170558</Timestamp><Current d…	좌우반구com(split BVF)_1-027-1	60.021	1.0.0.163	1	-1513535258	Professional	2.0.10.242	2.0.10.353	06-04-2021	2021-06-04 오전 9:14:31	18:14:31	2.0.10.248	211	1	{/}	질서	질	서	NULL	NULL	NULL	57	1	79	NULL	NULL	NULL	KSY3	List2	NULL	NULL	NULL	NULL	NULL	NULL	NULL	NULL	NULL	1	{/}	0	3	621822	0	{/}	356
좌우반구com(split BVF)_1	27	1	<?xml version="1.0"?>\n<Clock xmlns:dt="urn:schemas-microsoft-com:datatypes"><Description dt:dt="string">E-Prime Primary Realtime Clock</Description><StartTime><Timestamp dt:dt="int">0</Timestamp><DateUtc dt:dt="string">2021-06-04T09:14:30Z</DateUtc></StartTime><FrequencyChanges><FrequencyChange><Frequency dt:dt="r8">2699970000</Frequency><Timestamp dt:dt="r8">37780791170558</Timestamp><Current d…	좌우반구com(split BVF)_1-027-1	60.021	1.0.0.163	1	-1513535258	Professional	2.0.10.242	2.0.10.353	06-04-2021	2021-06-04 오전 9:14:31	18:14:31	2.0.10.248	313	1	{/}	차량	차	량	NULL	NULL	NULL	NULL	NULL	NULL	93	1	49	KSY3	List3	NULL	NULL	NULL	NULL	NULL	NULL	NULL	NULL	NULL	0	{/}	0	3	905056	0	z	397
좌우반구com(split BVF)_1	27	1	<?xml version="1.0"?>\n<Clock xmlns:dt="urn:schemas-microsoft-com:datatypes"><Description dt:dt="string">E-Prime Primary Realtime Clock</Description><StartTime><Timestamp dt:dt="int">0</Timestamp><DateUtc dt:dt="string">2021-06-04T09:14:30Z</DateUtc></StartTime><FrequencyChanges><FrequencyChange><Frequency dt:dt="r8">2699970000</Frequency><Timestamp dt:dt="r8">37780791170558</Timestamp><Current d…	좌우반구com(split BVF)_1-027-1	60.021	1.0.0.163	1	-1513535258	Professional	2.0.10.242	2.0.10.353	06-04-2021	2021-06-04 오전 9:14:31	18:14:31	2.0.10.248	270	1	{/}	차익	차	익	NULL	NULL	NULL	NULL	NULL	NULL	116	1	6	KSY3	List3	NULL	NULL	NULL	NULL	NULL	NULL	NULL	NULL	NULL	1	{/}	0	3	792562	0	{/}	627
좌우반구com(split BVF)_1	27	1	<?xml version="1.0"?>\n<Clock xmlns:dt="urn:schemas-microsoft-com:datatypes"><Description dt:dt="string">E-Prime Primary Realtime Clock</Description><StartTime><Timestamp dt:dt="int">0</Timestamp><DateUtc dt:dt="string">2021-06-04T09:14:30Z</DateUtc></StartTime><FrequencyChanges><FrequencyChange><Frequency dt:dt="r8">2699970000</Frequency><Timestamp dt:dt="r8">37780791170558</Timestamp><Current d…	좌우반구com(split BVF)_1-027-1	60.021	1.0.0.163	1	-1513535258	Professional	2.0.10.242	2.0.10.353	06-04-2021	2021-06-04 오전 9:14:31	18:14:31	2.0.10.248	135	2	z	착반	착	반	NULL	NULL	NULL	76	1	3	NULL	NULL	NULL	KSY2	List2	NULL	NULL	NULL	NULL	NULL	NULL	NULL	NULL	NULL	1	z	0	4	423425	0	z	681
좌우반구com(split BVF)_1	27	1	<?xml version="1.0"?>\n<Clock xmlns:dt="urn:schemas-microsoft-com:datatypes"><Description dt:dt="string">E-Prime Primary Realtime Clock</Description><StartTime><Timestamp dt:dt="int">0</Timestamp><DateUtc dt:dt="string">2021-06-04T09:14:30Z</DateUtc></StartTime><FrequencyChanges><FrequencyChange><Frequency dt:dt="r8">2699970000</Frequency><Timestamp dt:dt="r8">37780791170558</Timestamp><Current d…	좌우반구com(split BVF)_1-027-1	60.021	1.0.0.163	1	-1513535258	Professional	2.0.10.242	2.0.10.353	06-04-2021	2021-06-04 오전 9:14:31	18:14:31	2.0.10.248	74	1	{/}	책임	책	임	43	1	74	NULL	NULL	NULL	NULL	NULL	NULL	KSY3	List1	NULL	NULL	NULL	NULL	NULL	NULL	NULL	NULL	NULL	1	{/}	0	4	204152	0	{/}	328
좌우반구com(split BVF)_1	27	1	<?xml version="1.0"?>\n<Clock xmlns:dt="urn:schemas-microsoft-com:datatypes"><Description dt:dt="string">E-Prime Primary Realtime Clock</Description><StartTime><Timestamp dt:dt="int">0</Timestamp><DateUtc dt:dt="string">2021-06-04T09:14:30Z</DateUtc></StartTime><FrequencyChanges><FrequencyChange><Frequency dt:dt="r8">2699970000</Frequency><Timestamp dt:dt="r8">37780791170558</Timestamp><Current d…	좌우반구com(split BVF)_1-027-1	60.021	1.0.0.163	1	-1513535258	Professional	2.0.10.242	2.0.10.353	06-04-2021	2021-06-04 오전 9:14:31	18:14:31	2.0.10.248	301	2	z	책희	책	희	NULL	NULL	NULL	NULL	NULL	NULL	91	1	37	KSY3	List3	NULL	NULL	NULL	NULL	NULL	NULL	NULL	NULL	NULL	1	z	0	3	874283	0	z	481
좌우반구com(split BVF)_1	27	1	<?xml version="1.0"?>\n<Clock xmlns:dt="urn:schemas-microsoft-com:datatypes"><Description dt:dt="string">E-Prime Primary Realtime Clock</Description><StartTime><Timestamp dt:dt="int">0</Timestamp><DateUtc dt:dt="string">2021-06-04T09:14:30Z</DateUtc></StartTime><FrequencyChanges><FrequencyChange><Frequency dt:dt="r8">2699970000</Frequency><Timestamp dt:dt="r8">37780791170558</Timestamp><Current d…	좌우반구com(split BVF)_1-027-1	60.021	1.0.0.163	1	-1513535258	Professional	2.0.10.242	2.0.10.353	06-04-2021	2021-06-04 오전 9:14:31	18:14:31	2.0.10.248	11	2	z	청휘	청	휘	115	1	11	NULL	NULL	NULL	NULL	NULL	NULL	KSY	List1	0		1	-1	38476	184		0	0	1	z	0	4	38660	0	z	259
좌우반구com(split BVF)_1	27	1	<?xml version="1.0"?>\n<Clock xmlns:dt="urn:schemas-microsoft-com:datatypes"><Description dt:dt="string">E-Prime Primary Realtime Clock</Description><StartTime><Timestamp dt:dt="int">0</Timestamp><DateUtc dt:dt="string">2021-06-04T09:14:30Z</DateUtc></StartTime><FrequencyChanges><FrequencyChange><Frequency dt:dt="r8">2699970000</Frequency><Timestamp dt:dt="r8">37780791170558</Timestamp><Current d…	좌우반구com(split BVF)_1-027-1	60.021	1.0.0.163	1	-1513535258	Professional	2.0.10.242	2.0.10.353	06-04-2021	2021-06-04 오전 9:14:31	18:14:31	2.0.10.248	215	2	z	체행	체	행	NULL	NULL	NULL	126	1	83	NULL	NULL	NULL	KSY	List2	0		0	-1	631935	183		0	0	1	z	0	3	632118	0	z	353
좌우반구com(split BVF)_1	27	1	<?xml version="1.0"?>\n<Clock xmlns:dt="urn:schemas-microsoft-com:datatypes"><Description dt:dt="string">E-Prime Primary Realtime Clock</Description><StartTime><Timestamp dt:dt="int">0</Timestamp><DateUtc dt:dt="string">2021-06-04T09:14:30Z</DateUtc></StartTime><FrequencyChanges><FrequencyChange><Frequency dt:dt="r8">2699970000</Frequency><Timestamp dt:dt="r8">37780791170558</Timestamp><Current d…	좌우반구com(split BVF)_1-027-1	60.021	1.0.0.163	1	-1513535258	Professional	2.0.10.242	2.0.10.353	06-04-2021	2021-06-04 오전 9:14:31	18:14:31	2.0.10.248	62	1	{/}	체험	체	험	57	1	62	NULL	NULL	NULL	NULL	NULL	NULL	KSY3	List1	NULL	NULL	NULL	NULL	NULL	NULL	NULL	NULL	NULL	0	{/}	0	4	172663	0	z	360
좌우반구com(split BVF)_1	27	1	<?xml version="1.0"?>\n<Clock xmlns:dt="urn:schemas-microsoft-com:datatypes"><Description dt:dt="string">E-Prime Primary Realtime Clock</Description><StartTime><Timestamp dt:dt="int">0</Timestamp><DateUtc dt:dt="string">2021-06-04T09:14:30Z</DateUtc></StartTime><FrequencyChanges><FrequencyChange><Frequency dt:dt="r8">2699970000</Frequency><Timestamp dt:dt="r8">37780791170558</Timestamp><Current d…	좌우반구com(split BVF)_1-027-1	60.021	1.0.0.163	1	-1513535258	Professional	2.0.10.242	2.0.10.353	06-04-2021	2021-06-04 오전 9:14:31	18:14:31	2.0.10.248	208	1	{/}	최고	최	고	NULL	NULL	NULL	41	1	76	NULL	NULL	NULL	KSY3	List2	NULL	NULL	NULL	NULL	NULL	NULL	NULL	NULL	NULL	1	{/}	0	4	613675	0	{/}	565
좌우반구com(split BVF)_1	27	1	<?xml version="1.0"?>\n<Clock xmlns:dt="urn:schemas-microsoft-com:datatypes"><Description dt:dt="string">E-Prime Primary Realtime Clock</Description><StartTime><Timestamp dt:dt="int">0</Timestamp><DateUtc dt:dt="string">2021-06-04T09:14:30Z</DateUtc></StartTime><FrequencyChanges><FrequencyChange><Frequency dt:dt="r8">2699970000</Frequency><Timestamp dt:dt="r8">37780791170558</Timestamp><Current d…	좌우반구com(split BVF)_1-027-1	60.021	1.0.0.163	1	-1513535258	Professional	2.0.10.242	2.0.10.353	06-04-2021	2021-06-04 오전 9:14:31	18:14:31	2.0.10.248	250	2	z	최여	최	여	NULL	NULL	NULL	39	1	118	NULL	NULL	NULL	KSY	List2	0		0	-1	723236	183		0	0	1	z	1	3	723419	0	z	380
좌우반구com(split BVF)_1	27	1	<?xml version="1.0"?>\n<Clock xmlns:dt="urn:schemas-microsoft-com:datatypes"><Description dt:dt="string">E-Prime Primary Realtime Clock</Description><StartTime><Timestamp dt:dt="int">0</Timestamp><DateUtc dt:dt="string">2021-06-04T09:14:30Z</DateUtc></StartTime><FrequencyChanges><FrequencyChange><Frequency dt:dt="r8">2699970000</Frequency><Timestamp dt:dt="r8">37780791170558</Timestamp><Current d…	좌우반구com(split BVF)_1-027-1	60.021	1.0.0.163	1	-1513535258	Professional	2.0.10.242	2.0.10.353	06-04-2021	2021-06-04 오전 9:14:31	18:14:31	2.0.10.248	200	2	z	최횟	최	횟	NULL	NULL	NULL	130	1	68	NULL	NULL	NULL	KSY	List2	0		0	-1	592982	183		0	0	1	z	0	3	593165	0	z	389
좌우반구com(split BVF)_1	27	1	<?xml version="1.0"?>\n<Clock xmlns:dt="urn:schemas-microsoft-com:datatypes"><Description dt:dt="string">E-Prime Primary Realtime Clock</Description><StartTime><Timestamp dt:dt="int">0</Timestamp><DateUtc dt:dt="string">2021-06-04T09:14:30Z</DateUtc></StartTime><FrequencyChanges><FrequencyChange><Frequency dt:dt="r8">2699970000</Frequency><Timestamp dt:dt="r8">37780791170558</Timestamp><Current d…	좌우반구com(split BVF)_1-027-1	60.021	1.0.0.163	1	-1513535258	Professional	2.0.10.242	2.0.10.353	06-04-2021	2021-06-04 오전 9:14:31	18:14:31	2.0.10.248	58	2	z	축허	축	허	44	1	58	NULL	NULL	NULL	NULL	NULL	NULL	KSY2	List1	NULL	NULL	NULL	NULL	NULL	NULL	NULL	NULL	NULL	0	z	1	3	162166	0	{/}	623
좌우반구com(split BVF)_1	27	1	<?xml version="1.0"?>\n<Clock xmlns:dt="urn:schemas-microsoft-com:datatypes"><Description dt:dt="string">E-Prime Primary Realtime Clock</Description><StartTime><Timestamp dt:dt="int">0</Timestamp><DateUtc dt:dt="string">2021-06-04T09:14:30Z</DateUtc></StartTime><FrequencyChanges><FrequencyChange><Frequency dt:dt="r8">2699970000</Frequency><Timestamp dt:dt="r8">37780791170558</Timestamp><Current d…	좌우반구com(split BVF)_1-027-1	60.021	1.0.0.163	1	-1513535258	Professional	2.0.10.242	2.0.10.353	06-04-2021	2021-06-04 오전 9:14:31	18:14:31	2.0.10.248	47	2	z	축헤	축	헤	89	1	47	NULL	NULL	NULL	NULL	NULL	NULL	KSY2	List1	NULL	NULL	NULL	NULL	NULL	NULL	NULL	NULL	NULL	1	z	0	4	134060	0	z	517
좌우반구com(split BVF)_1	27	1	<?xml version="1.0"?>\n<Clock xmlns:dt="urn:schemas-microsoft-com:datatypes"><Description dt:dt="string">E-Prime Primary Realtime Clock</Description><StartTime><Timestamp dt:dt="int">0</Timestamp><DateUtc dt:dt="string">2021-06-04T09:14:30Z</DateUtc></StartTime><FrequencyChanges><FrequencyChange><Frequency dt:dt="r8">2699970000</Frequency><Timestamp dt:dt="r8">37780791170558</Timestamp><Current d…	좌우반구com(split BVF)_1-027-1	60.021	1.0.0.163	1	-1513535258	Professional	2.0.10.242	2.0.10.353	06-04-2021	2021-06-04 오전 9:14:31	18:14:31	2.0.10.248	205	2	z	축희	축	희	NULL	NULL	NULL	9	1	73	NULL	NULL	NULL	KSY3	List2	NULL	NULL	NULL	NULL	NULL	NULL	NULL	NULL	NULL	1	z	0	3	605944	0	z	392
좌우반구com(split BVF)_1	27	1	<?xml version="1.0"?>\n<Clock xmlns:dt="urn:schemas-microsoft-com:datatypes"><Description dt:dt="string">E-Prime Primary Realtime Clock</Description><StartTime><Timestamp dt:dt="int">0</Timestamp><DateUtc dt:dt="string">2021-06-04T09:14:30Z</DateUtc></StartTime><FrequencyChanges><FrequencyChange><Frequency dt:dt="r8">2699970000</Frequency><Timestamp dt:dt="r8">37780791170558</Timestamp><Current d…	좌우반구com(split BVF)_1-027-1	60.021	1.0.0.163	1	-1513535258	Professional	2.0.10.242	2.0.10.353	06-04-2021	2021-06-04 오전 9:14:31	18:14:31	2.0.10.248	292	2	z	측개	측	개	NULL	NULL	NULL	NULL	NULL	NULL	5	1	28	KSY2	List3	NULL	NULL	NULL	NULL	NULL	NULL	NULL	NULL	NULL	0	z	0	3	849792	0	{/}	893
좌우반구com(split BVF)_1	27	1	<?xml version="1.0"?>\n<Clock xmlns:dt="urn:schemas-microsoft-com:datatypes"><Description dt:dt="string">E-Prime Primary Realtime Clock</Description><StartTime><Timestamp dt:dt="int">0</Timestamp><DateUtc dt:dt="string">2021-06-04T09:14:30Z</DateUtc></StartTime><FrequencyChanges><FrequencyChange><Frequency dt:dt="r8">2699970000</Frequency><Timestamp dt:dt="r8">37780791170558</Timestamp><Current d…	좌우반구com(split BVF)_1-027-1	60.021	1.0.0.163	1	-1513535258	Professional	2.0.10.242	2.0.10.353	06-04-2021	2021-06-04 오전 9:14:31	18:14:31	2.0.10.248	162	1	{/}	치안	치	안	NULL	NULL	NULL	38	1	30	NULL	NULL	NULL	KSY3	List2	NULL	NULL	NULL	NULL	NULL	NULL	NULL	NULL	NULL	0	{/}	0	3	494300	0	z	418
좌우반구com(split BVF)_1	27	1	<?xml version="1.0"?>\n<Clock xmlns:dt="urn:schemas-microsoft-com:datatypes"><Description dt:dt="string">E-Prime Primary Realtime Clock</Description><StartTime><Timestamp dt:dt="int">0</Timestamp><DateUtc dt:dt="string">2021-06-04T09:14:30Z</DateUtc></StartTime><FrequencyChanges><FrequencyChange><Frequency dt:dt="r8">2699970000</Frequency><Timestamp dt:dt="r8">37780791170558</Timestamp><Current d…	좌우반구com(split BVF)_1-027-1	60.021	1.0.0.163	1	-1513535258	Professional	2.0.10.242	2.0.10.353	06-04-2021	2021-06-04 오전 9:14:31	18:14:31	2.0.10.248	113	2	z	치책	치	책	12	1	113	NULL	NULL	NULL	NULL	NULL	NULL	KSY	List1	0		0	-1	306166	183		0	0	1	z	0	3	306349	0	z	384
좌우반구com(split BVF)_1	27	1	<?xml version="1.0"?>\n<Clock xmlns:dt="urn:schemas-microsoft-com:datatypes"><Description dt:dt="string">E-Prime Primary Realtime Clock</Description><StartTime><Timestamp dt:dt="int">0</Timestamp><DateUtc dt:dt="string">2021-06-04T09:14:30Z</DateUtc></StartTime><FrequencyChanges><FrequencyChange><Frequency dt:dt="r8">2699970000</Frequency><Timestamp dt:dt="r8">37780791170558</Timestamp><Current d…	좌우반구com(split BVF)_1-027-1	60.021	1.0.0.163	1	-1513535258	Professional	2.0.10.242	2.0.10.353	06-04-2021	2021-06-04 오전 9:14:31	18:14:31	2.0.10.248	360	2	z	치향	치	향	NULL	NULL	NULL	NULL	NULL	NULL	77	1	96	KSY	List3	0		1	-1	1025913	184		0	0	1	z	0	4	1026097	0	z	522
좌우반구com(split BVF)_1	27	1	<?xml version="1.0"?>\n<Clock xmlns:dt="urn:schemas-microsoft-com:datatypes"><Description dt:dt="string">E-Prime Primary Realtime Clock</Description><StartTime><Timestamp dt:dt="int">0</Timestamp><DateUtc dt:dt="string">2021-06-04T09:14:30Z</DateUtc></StartTime><FrequencyChanges><FrequencyChange><Frequency dt:dt="r8">2699970000</Frequency><Timestamp dt:dt="r8">37780791170558</Timestamp><Current d…	좌우반구com(split BVF)_1-027-1	60.021	1.0.0.163	1	-1513535258	Professional	2.0.10.242	2.0.10.353	06-04-2021	2021-06-04 오전 9:14:31	18:14:31	2.0.10.248	210	1	{/}	타격	타	격	NULL	NULL	NULL	40	1	78	NULL	NULL	NULL	KSY3	List2	NULL	NULL	NULL	NULL	NULL	NULL	NULL	NULL	NULL	1	{/}	0	3	619023	0	{/}	602
좌우반구com(split BVF)_1	27	1	<?xml version="1.0"?>\n<Clock xmlns:dt="urn:schemas-microsoft-com:datatypes"><Description dt:dt="string">E-Prime Primary Realtime Clock</Description><StartTime><Timestamp dt:dt="int">0</Timestamp><DateUtc dt:dt="string">2021-06-04T09:14:30Z</DateUtc></StartTime><FrequencyChanges><FrequencyChange><Frequency dt:dt="r8">2699970000</Frequency><Timestamp dt:dt="r8">37780791170558</Timestamp><Current d…	좌우반구com(split BVF)_1-027-1	60.021	1.0.0.163	1	-1513535258	Professional	2.0.10.242	2.0.10.353	06-04-2021	2021-06-04 오전 9:14:31	18:14:31	2.0.10.248	202	1	{/}	탈퇴	탈	퇴	NULL	NULL	NULL	51	1	70	NULL	NULL	NULL	KSY3	List2	NULL	NULL	NULL	NULL	NULL	NULL	NULL	NULL	NULL	0	{/}	0	4	598347	0	z	390
좌우반구com(split BVF)_1	27	1	<?xml version="1.0"?>\n<Clock xmlns:dt="urn:schemas-microsoft-com:datatypes"><Description dt:dt="string">E-Prime Primary Realtime Clock</Description><StartTime><Timestamp dt:dt="int">0</Timestamp><DateUtc dt:dt="string">2021-06-04T09:14:30Z</DateUtc></StartTime><FrequencyChanges><FrequencyChange><Frequency dt:dt="r8">2699970000</Frequency><Timestamp dt:dt="r8">37780791170558</Timestamp><Current d…	좌우반구com(split BVF)_1-027-1	60.021	1.0.0.163	1	-1513535258	Professional	2.0.10.242	2.0.10.353	06-04-2021	2021-06-04 오전 9:14:31	18:14:31	2.0.10.248	64	2	z	태스	태	스	34	1	64	NULL	NULL	NULL	NULL	NULL	NULL	KSY	List1	0		0	-1	177811	183		0	0	1	z	0	3	177994	0	z	379
좌우반구com(split BVF)_1	27	1	<?xml version="1.0"?>\n<Clock xmlns:dt="urn:schemas-microsoft-com:datatypes"><Description dt:dt="string">E-Prime Primary Realtime Clock</Description><StartTime><Timestamp dt:dt="int">0</Timestamp><DateUtc dt:dt="string">2021-06-04T09:14:30Z</DateUtc></StartTime><FrequencyChanges><FrequencyChange><Frequency dt:dt="r8">2699970000</Frequency><Timestamp dt:dt="r8">37780791170558</Timestamp><Current d…	좌우반구com(split BVF)_1-027-1	60.021	1.0.0.163	1	-1513535258	Professional	2.0.10.242	2.0.10.353	06-04-2021	2021-06-04 오전 9:14:31	18:14:31	2.0.10.248	286	1	{/}	택시	택	시	NULL	NULL	NULL	NULL	NULL	NULL	62	1	22	KSY3	List3	NULL	NULL	NULL	NULL	NULL	NULL	NULL	NULL	NULL	1	{/}	0	4	834131	0	{/}	346
좌우반구com(split BVF)_1	27	1	<?xml version="1.0"?>\n<Clock xmlns:dt="urn:schemas-microsoft-com:datatypes"><Description dt:dt="string">E-Prime Primary Realtime Clock</Description><StartTime><Timestamp dt:dt="int">0</Timestamp><DateUtc dt:dt="string">2021-06-04T09:14:30Z</DateUtc></StartTime><FrequencyChanges><FrequencyChange><Frequency dt:dt="r8">2699970000</Frequency><Timestamp dt:dt="r8">37780791170558</Timestamp><Current d…	좌우반구com(split BVF)_1-027-1	60.021	1.0.0.163	1	-1513535258	Professional	2.0.10.242	2.0.10.353	06-04-2021	2021-06-04 오전 9:14:31	18:14:31	2.0.10.248	37	2	z	택정	택	정	15	1	37	NULL	NULL	NULL	NULL	NULL	NULL	KSY	List1	0		0	-1	107669	183		0	0	1	z	0	3	107852	0	z	362
좌우반구com(split BVF)_1	27	1	<?xml version="1.0"?>\n<Clock xmlns:dt="urn:schemas-microsoft-com:datatypes"><Description dt:dt="string">E-Prime Primary Realtime Clock</Description><StartTime><Timestamp dt:dt="int">0</Timestamp><DateUtc dt:dt="string">2021-06-04T09:14:30Z</DateUtc></StartTime><FrequencyChanges><FrequencyChange><Frequency dt:dt="r8">2699970000</Frequency><Timestamp dt:dt="r8">37780791170558</Timestamp><Current d…	좌우반구com(split BVF)_1-027-1	60.021	1.0.0.163	1	-1513535258	Professional	2.0.10.242	2.0.10.353	06-04-2021	2021-06-04 오전 9:14:31	18:14:31	2.0.10.248	73	2	z	통락	통	락	62	1	73	NULL	NULL	NULL	NULL	NULL	NULL	KSY3	List1	NULL	NULL	NULL	NULL	NULL	NULL	NULL	NULL	NULL	1	z	0	3	201586	0	z	372
좌우반구com(split BVF)_1	27	1	<?xml version="1.0"?>\n<Clock xmlns:dt="urn:schemas-microsoft-com:datatypes"><Description dt:dt="string">E-Prime Primary Realtime Clock</Description><StartTime><Timestamp dt:dt="int">0</Timestamp><DateUtc dt:dt="string">2021-06-04T09:14:30Z</DateUtc></StartTime><FrequencyChanges><FrequencyChange><Frequency dt:dt="r8">2699970000</Frequency><Timestamp dt:dt="r8">37780791170558</Timestamp><Current d…	좌우반구com(split BVF)_1-027-1	60.021	1.0.0.163	1	-1513535258	Professional	2.0.10.242	2.0.10.353	06-04-2021	2021-06-04 오전 9:14:31	18:14:31	2.0.10.248	189	2	z	통록	통	록	NULL	NULL	NULL	28	1	57	NULL	NULL	NULL	KSY2	List2	NULL	NULL	NULL	NULL	NULL	NULL	NULL	NULL	NULL	0	z	1	3	565008	0	{/}	344
좌우반구com(split BVF)_1	27	1	<?xml version="1.0"?>\n<Clock xmlns:dt="urn:schemas-microsoft-com:datatypes"><Description dt:dt="string">E-Prime Primary Realtime Clock</Description><StartTime><Timestamp dt:dt="int">0</Timestamp><DateUtc dt:dt="string">2021-06-04T09:14:30Z</DateUtc></StartTime><FrequencyChanges><FrequencyChange><Frequency dt:dt="r8">2699970000</Frequency><Timestamp dt:dt="r8">37780791170558</Timestamp><Current d…	좌우반구com(split BVF)_1-027-1	60.021	1.0.0.163	1	-1513535258	Professional	2.0.10.242	2.0.10.353	06-04-2021	2021-06-04 오전 9:14:31	18:14:31	2.0.10.248	29	2	z	통류	통	류	123	1	29	NULL	NULL	NULL	NULL	NULL	NULL	KSY2	List1	NULL	NULL	NULL	NULL	NULL	NULL	NULL	NULL	NULL	0	z	1	3	86326	0	{/}	592
좌우반구com(split BVF)_1	27	1	<?xml version="1.0"?>\n<Clock xmlns:dt="urn:schemas-microsoft-com:datatypes"><Description dt:dt="string">E-Prime Primary Realtime Clock</Description><StartTime><Timestamp dt:dt="int">0</Timestamp><DateUtc dt:dt="string">2021-06-04T09:14:30Z</DateUtc></StartTime><FrequencyChanges><FrequencyChange><Frequency dt:dt="r8">2699970000</Frequency><Timestamp dt:dt="r8">37780791170558</Timestamp><Current d…	좌우반구com(split BVF)_1-027-1	60.021	1.0.0.163	1	-1513535258	Professional	2.0.10.242	2.0.10.353	06-04-2021	2021-06-04 오전 9:14:31	18:14:31	2.0.10.248	88	2	z	퇴착	퇴	착	98	1	88	NULL	NULL	NULL	NULL	NULL	NULL	KSY2	List1	NULL	NULL	NULL	NULL	NULL	NULL	NULL	NULL	NULL	0	z	0	3	240572	0	{/}	649
좌우반구com(split BVF)_1	27	1	<?xml version="1.0"?>\n<Clock xmlns:dt="urn:schemas-microsoft-com:datatypes"><Description dt:dt="string">E-Prime Primary Realtime Clock</Description><StartTime><Timestamp dt:dt="int">0</Timestamp><DateUtc dt:dt="string">2021-06-04T09:14:30Z</DateUtc></StartTime><FrequencyChanges><FrequencyChange><Frequency dt:dt="r8">2699970000</Frequency><Timestamp dt:dt="r8">37780791170558</Timestamp><Current d…	좌우반구com(split BVF)_1-027-1	60.021	1.0.0.163	1	-1513535258	Professional	2.0.10.242	2.0.10.353	06-04-2021	2021-06-04 오전 9:14:31	18:14:31	2.0.10.248	243	1	{/}	판단	판	단	NULL	NULL	NULL	106	1	111	NULL	NULL	NULL	KSY3	List2	NULL	NULL	NULL	NULL	NULL	NULL	NULL	NULL	NULL	1	{/}	0	3	705176	0	{/}	526
좌우반구com(split BVF)_1	27	1	<?xml version="1.0"?>\n<Clock xmlns:dt="urn:schemas-microsoft-com:datatypes"><Description dt:dt="string">E-Prime Primary Realtime Clock</Description><StartTime><Timestamp dt:dt="int">0</Timestamp><DateUtc dt:dt="string">2021-06-04T09:14:30Z</DateUtc></StartTime><FrequencyChanges><FrequencyChange><Frequency dt:dt="r8">2699970000</Frequency><Timestamp dt:dt="r8">37780791170558</Timestamp><Current d…	좌우반구com(split BVF)_1-027-1	60.021	1.0.0.163	1	-1513535258	Professional	2.0.10.242	2.0.10.353	06-04-2021	2021-06-04 오전 9:14:31	18:14:31	2.0.10.248	8	1	{/}	판매	판	매	19	1	8	NULL	NULL	NULL	NULL	NULL	NULL	KSY3	List1	NULL	NULL	NULL	NULL	NULL	NULL	NULL	NULL	NULL	1	{/}	0	3	30729	0	{/}	590
좌우반구com(split BVF)_1	27	1	<?xml version="1.0"?>\n<Clock xmlns:dt="urn:schemas-microsoft-com:datatypes"><Description dt:dt="string">E-Prime Primary Realtime Clock</Description><StartTime><Timestamp dt:dt="int">0</Timestamp><DateUtc dt:dt="string">2021-06-04T09:14:30Z</DateUtc></StartTime><FrequencyChanges><FrequencyChange><Frequency dt:dt="r8">2699970000</Frequency><Timestamp dt:dt="r8">37780791170558</Timestamp><Current d…	좌우반구com(split BVF)_1-027-1	60.021	1.0.0.163	1	-1513535258	Professional	2.0.10.242	2.0.10.353	06-04-2021	2021-06-04 오전 9:14:31	18:14:31	2.0.10.248	265	1	{/}	표현	표	현	NULL	NULL	NULL	NULL	NULL	NULL	76	1	1	KSY3	List3	NULL	NULL	NULL	NULL	NULL	NULL	NULL	NULL	NULL	1	{/}	0	3	778350	0	{/}	904
좌우반구com(split BVF)_1	27	1	<?xml version="1.0"?>\n<Clock xmlns:dt="urn:schemas-microsoft-com:datatypes"><Description dt:dt="string">E-Prime Primary Realtime Clock</Description><StartTime><Timestamp dt:dt="int">0</Timestamp><DateUtc dt:dt="string">2021-06-04T09:14:30Z</DateUtc></StartTime><FrequencyChanges><FrequencyChange><Frequency dt:dt="r8">2699970000</Frequency><Timestamp dt:dt="r8">37780791170558</Timestamp><Current d…	좌우반구com(split BVF)_1-027-1	60.021	1.0.0.163	1	-1513535258	Professional	2.0.10.242	2.0.10.353	06-04-2021	2021-06-04 오전 9:14:31	18:14:31	2.0.10.248	124	2	z	품결	품	결	7	1	124	NULL	NULL	NULL	NULL	NULL	NULL	KSY2	List1	NULL	NULL	NULL	NULL	NULL	NULL	NULL	NULL	NULL	0	z	0	3	335239	0	{/}	668
좌우반구com(split BVF)_1	27	1	<?xml version="1.0"?>\n<Clock xmlns:dt="urn:schemas-microsoft-com:datatypes"><Description dt:dt="string">E-Prime Primary Realtime Clock</Description><StartTime><Timestamp dt:dt="int">0</Timestamp><DateUtc dt:dt="string">2021-06-04T09:14:30Z</DateUtc></StartTime><FrequencyChanges><FrequencyChange><Frequency dt:dt="r8">2699970000</Frequency><Timestamp dt:dt="r8">37780791170558</Timestamp><Current d…	좌우반구com(split BVF)_1-027-1	60.021	1.0.0.163	1	-1513535258	Professional	2.0.10.242	2.0.10.353	06-04-2021	2021-06-04 오전 9:14:31	18:14:31	2.0.10.248	54	2	z	필관	필	관	82	1	54	NULL	NULL	NULL	NULL	NULL	NULL	KSY2	List1	NULL	NULL	NULL	NULL	NULL	NULL	NULL	NULL	NULL	1	z	1	3	151903	0	z	472
좌우반구com(split BVF)_1	27	1	<?xml version="1.0"?>\n<Clock xmlns:dt="urn:schemas-microsoft-com:datatypes"><Description dt:dt="string">E-Prime Primary Realtime Clock</Description><StartTime><Timestamp dt:dt="int">0</Timestamp><DateUtc dt:dt="string">2021-06-04T09:14:30Z</DateUtc></StartTime><FrequencyChanges><FrequencyChange><Frequency dt:dt="r8">2699970000</Frequency><Timestamp dt:dt="r8">37780791170558</Timestamp><Current d…	좌우반구com(split BVF)_1-027-1	60.021	1.0.0.163	1	-1513535258	Professional	2.0.10.242	2.0.10.353	06-04-2021	2021-06-04 오전 9:14:31	18:14:31	2.0.10.248	125	1	{/}	필수	필	수	86	1	125	NULL	NULL	NULL	NULL	NULL	NULL	KSY3	List1	NULL	NULL	NULL	NULL	NULL	NULL	NULL	NULL	NULL	1	{/}	0	4	338105	0	{/}	307
좌우반구com(split BVF)_1	27	1	<?xml version="1.0"?>\n<Clock xmlns:dt="urn:schemas-microsoft-com:datatypes"><Description dt:dt="string">E-Prime Primary Realtime Clock</Description><StartTime><Timestamp dt:dt="int">0</Timestamp><DateUtc dt:dt="string">2021-06-04T09:14:30Z</DateUtc></StartTime><FrequencyChanges><FrequencyChange><Frequency dt:dt="r8">2699970000</Frequency><Timestamp dt:dt="r8">37780791170558</Timestamp><Current d…	좌우반구com(split BVF)_1-027-1	60.021	1.0.0.163	1	-1513535258	Professional	2.0.10.242	2.0.10.353	06-04-2021	2021-06-04 오전 9:14:31	18:14:31	2.0.10.248	332	1	{/}	핑계	핑	계	NULL	NULL	NULL	NULL	NULL	NULL	23	1	68	KSY3	List3	NULL	NULL	NULL	NULL	NULL	NULL	NULL	NULL	NULL	0	{/}	0	3	953539	0	z	410
좌우반구com(split BVF)_1	27	1	<?xml version="1.0"?>\n<Clock xmlns:dt="urn:schemas-microsoft-com:datatypes"><Description dt:dt="string">E-Prime Primary Realtime Clock</Description><StartTime><Timestamp dt:dt="int">0</Timestamp><DateUtc dt:dt="string">2021-06-04T09:14:30Z</DateUtc></StartTime><FrequencyChanges><FrequencyChange><Frequency dt:dt="r8">2699970000</Frequency><Timestamp dt:dt="r8">37780791170558</Timestamp><Current d…	좌우반구com(split BVF)_1-027-1	60.021	1.0.0.163	1	-1513535258	Professional	2.0.10.242	2.0.10.353	06-04-2021	2021-06-04 오전 9:14:31	18:14:31	2.0.10.248	16	2	z	핑품	핑	품	125	1	16	NULL	NULL	NULL	NULL	NULL	NULL	KSY	List1	0		0	0	51489	183		0	0	1	z	0	3	51672	0	z	327
좌우반구com(split BVF)_1	27	1	<?xml version="1.0"?>\n<Clock xmlns:dt="urn:schemas-microsoft-com:datatypes"><Description dt:dt="string">E-Prime Primary Realtime Clock</Description><StartTime><Timestamp dt:dt="int">0</Timestamp><DateUtc dt:dt="string">2021-06-04T09:14:30Z</DateUtc></StartTime><FrequencyChanges><FrequencyChange><Frequency dt:dt="r8">2699970000</Frequency><Timestamp dt:dt="r8">37780791170558</Timestamp><Current d…	좌우반구com(split BVF)_1-027-1	60.021	1.0.0.163	1	-1513535258	Professional	2.0.10.242	2.0.10.353	06-04-2021	2021-06-04 오전 9:14:31	18:14:31	2.0.10.248	328	1	{/}	하나	하	나	NULL	NULL	NULL	NULL	NULL	NULL	64	1	64	KSY3	List3	NULL	NULL	NULL	NULL	NULL	NULL	NULL	NULL	NULL	1	{/}	0	4	942743	0	{/}	693
좌우반구com(split BVF)_1	27	1	<?xml version="1.0"?>\n<Clock xmlns:dt="urn:schemas-microsoft-com:datatypes"><Description dt:dt="string">E-Prime Primary Realtime Clock</Description><StartTime><Timestamp dt:dt="int">0</Timestamp><DateUtc dt:dt="string">2021-06-04T09:14:30Z</DateUtc></StartTime><FrequencyChanges><FrequencyChange><Frequency dt:dt="r8">2699970000</Frequency><Timestamp dt:dt="r8">37780791170558</Timestamp><Current d…	좌우반구com(split BVF)_1-027-1	60.021	1.0.0.163	1	-1513535258	Professional	2.0.10.242	2.0.10.353	06-04-2021	2021-06-04 오전 9:14:31	18:14:31	2.0.10.248	256	1	{/}	한계	한	계	NULL	NULL	NULL	83	1	124	NULL	NULL	NULL	KSY3	List2	NULL	NULL	NULL	NULL	NULL	NULL	NULL	NULL	NULL	1	{/}	0	3	739014	0	{/}	360
좌우반구com(split BVF)_1	27	1	<?xml version="1.0"?>\n<Clock xmlns:dt="urn:schemas-microsoft-com:datatypes"><Description dt:dt="string">E-Prime Primary Realtime Clock</Description><StartTime><Timestamp dt:dt="int">0</Timestamp><DateUtc dt:dt="string">2021-06-04T09:14:30Z</DateUtc></StartTime><FrequencyChanges><FrequencyChange><Frequency dt:dt="r8">2699970000</Frequency><Timestamp dt:dt="r8">37780791170558</Timestamp><Current d…	좌우반구com(split BVF)_1-027-1	60.021	1.0.0.163	1	-1513535258	Professional	2.0.10.242	2.0.10.353	06-04-2021	2021-06-04 오전 9:14:31	18:14:31	2.0.10.248	364	1	{/}	핵심	핵	심	NULL	NULL	NULL	NULL	NULL	NULL	34	1	100	KSY3	List3	NULL	NULL	NULL	NULL	NULL	NULL	NULL	NULL	NULL	1	{/}	0	3	1036843	0	{/}	359
좌우반구com(split BVF)_1	27	1	<?xml version="1.0"?>\n<Clock xmlns:dt="urn:schemas-microsoft-com:datatypes"><Description dt:dt="string">E-Prime Primary Realtime Clock</Description><StartTime><Timestamp dt:dt="int">0</Timestamp><DateUtc dt:dt="string">2021-06-04T09:14:30Z</DateUtc></StartTime><FrequencyChanges><FrequencyChange><Frequency dt:dt="r8">2699970000</Frequency><Timestamp dt:dt="r8">37780791170558</Timestamp><Current d…	좌우반구com(split BVF)_1-027-1	60.021	1.0.0.163	1	-1513535258	Professional	2.0.10.242	2.0.10.353	06-04-2021	2021-06-04 오전 9:14:31	18:14:31	2.0.10.248	7	2	z	핵외	핵	외	66	1	7	NULL	NULL	NULL	NULL	NULL	NULL	KSY	List1	0		0	-1	27980	183		0	0	1	z	1	3	28163	0	z	372
좌우반구com(split BVF)_1	27	1	<?xml version="1.0"?>\n<Clock xmlns:dt="urn:schemas-microsoft-com:datatypes"><Description dt:dt="string">E-Prime Primary Realtime Clock</Description><StartTime><Timestamp dt:dt="int">0</Timestamp><DateUtc dt:dt="string">2021-06-04T09:14:30Z</DateUtc></StartTime><FrequencyChanges><FrequencyChange><Frequency dt:dt="r8">2699970000</Frequency><Timestamp dt:dt="r8">37780791170558</Timestamp><Current d…	좌우반구com(split BVF)_1-027-1	60.021	1.0.0.163	1	-1513535258	Professional	2.0.10.242	2.0.10.353	06-04-2021	2021-06-04 오전 9:14:31	18:14:31	2.0.10.248	389	2	z	핵정	핵	정	NULL	NULL	NULL	NULL	NULL	NULL	48	1	125	KSY	List3	0		0	-1	1104119	184		0	0	1	z	0	4	1104303	0	z	403
좌우반구com(split BVF)_1	27	1	<?xml version="1.0"?>\n<Clock xmlns:dt="urn:schemas-microsoft-com:datatypes"><Description dt:dt="string">E-Prime Primary Realtime Clock</Description><StartTime><Timestamp dt:dt="int">0</Timestamp><DateUtc dt:dt="string">2021-06-04T09:14:30Z</DateUtc></StartTime><FrequencyChanges><FrequencyChange><Frequency dt:dt="r8">2699970000</Frequency><Timestamp dt:dt="r8">37780791170558</Timestamp><Current d…	좌우반구com(split BVF)_1-027-1	60.021	1.0.0.163	1	-1513535258	Professional	2.0.10.242	2.0.10.353	06-04-2021	2021-06-04 오전 9:14:31	18:14:31	2.0.10.248	289	1	{/}	행보	행	보	NULL	NULL	NULL	NULL	NULL	NULL	109	1	25	KSY3	List3	NULL	NULL	NULL	NULL	NULL	NULL	NULL	NULL	NULL	1	{/}	0	3	841928	0	{/}	447
좌우반구com(split BVF)_1	27	1	<?xml version="1.0"?>\n<Clock xmlns:dt="urn:schemas-microsoft-com:datatypes"><Description dt:dt="string">E-Prime Primary Realtime Clock</Description><StartTime><Timestamp dt:dt="int">0</Timestamp><DateUtc dt:dt="string">2021-06-04T09:14:30Z</DateUtc></StartTime><FrequencyChanges><FrequencyChange><Frequency dt:dt="r8">2699970000</Frequency><Timestamp dt:dt="r8">37780791170558</Timestamp><Current d…	좌우반구com(split BVF)_1-027-1	60.021	1.0.0.163	1	-1513535258	Professional	2.0.10.242	2.0.10.353	06-04-2021	2021-06-04 오전 9:14:31	18:14:31	2.0.10.248	244	1	{/}	행운	행	운	NULL	NULL	NULL	18	1	112	NULL	NULL	NULL	KSY3	List2	NULL	NULL	NULL	NULL	NULL	NULL	NULL	NULL	NULL	1	{/}	0	3	707908	0	{/}	309
좌우반구com(split BVF)_1	27	1	<?xml version="1.0"?>\n<Clock xmlns:dt="urn:schemas-microsoft-com:datatypes"><Description dt:dt="string">E-Prime Primary Realtime Clock</Description><StartTime><Timestamp dt:dt="int">0</Timestamp><DateUtc dt:dt="string">2021-06-04T09:14:30Z</DateUtc></StartTime><FrequencyChanges><FrequencyChange><Frequency dt:dt="r8">2699970000</Frequency><Timestamp dt:dt="r8">37780791170558</Timestamp><Current d…	좌우반구com(split BVF)_1-027-1	60.021	1.0.0.163	1	-1513535258	Professional	2.0.10.242	2.0.10.353	06-04-2021	2021-06-04 오전 9:14:31	18:14:31	2.0.10.248	219	2	z	행회	행	회	NULL	NULL	NULL	115	1	87	NULL	NULL	NULL	KSY	List2	0		0	0	642415	183		0	0	1	z	0	3	642598	0	z	425
좌우반구com(split BVF)_1	27	1	<?xml version="1.0"?>\n<Clock xmlns:dt="urn:schemas-microsoft-com:datatypes"><Description dt:dt="string">E-Prime Primary Realtime Clock</Description><StartTime><Timestamp dt:dt="int">0</Timestamp><DateUtc dt:dt="string">2021-06-04T09:14:30Z</DateUtc></StartTime><FrequencyChanges><FrequencyChange><Frequency dt:dt="r8">2699970000</Frequency><Timestamp dt:dt="r8">37780791170558</Timestamp><Current d…	좌우반구com(split BVF)_1-027-1	60.021	1.0.0.163	1	-1513535258	Professional	2.0.10.242	2.0.10.353	06-04-2021	2021-06-04 오전 9:14:31	18:14:31	2.0.10.248	165	1	{/}	향수	향	수	NULL	NULL	NULL	4	1	33	NULL	NULL	NULL	KSY3	List2	NULL	NULL	NULL	NULL	NULL	NULL	NULL	NULL	NULL	1	{/}	0	3	502114	0	{/}	374
좌우반구com(split BVF)_1	27	1	<?xml version="1.0"?>\n<Clock xmlns:dt="urn:schemas-microsoft-com:datatypes"><Description dt:dt="string">E-Prime Primary Realtime Clock</Description><StartTime><Timestamp dt:dt="int">0</Timestamp><DateUtc dt:dt="string">2021-06-04T09:14:30Z</DateUtc></StartTime><FrequencyChanges><FrequencyChange><Frequency dt:dt="r8">2699970000</Frequency><Timestamp dt:dt="r8">37780791170558</Timestamp><Current d…	좌우반구com(split BVF)_1-027-1	60.021	1.0.0.163	1	-1513535258	Professional	2.0.10.242	2.0.10.353	06-04-2021	2021-06-04 오전 9:14:31	18:14:31	2.0.10.248	371	2	z	향엄	향	엄	NULL	NULL	NULL	NULL	NULL	NULL	132	1	107	KSY	List3	0		0	-1	1056036	183		0	0	1	z	1	3	1056219	0	z	447
좌우반구com(split BVF)_1	27	1	<?xml version="1.0"?>\n<Clock xmlns:dt="urn:schemas-microsoft-com:datatypes"><Description dt:dt="string">E-Prime Primary Realtime Clock</Description><StartTime><Timestamp dt:dt="int">0</Timestamp><DateUtc dt:dt="string">2021-06-04T09:14:30Z</DateUtc></StartTime><FrequencyChanges><FrequencyChange><Frequency dt:dt="r8">2699970000</Frequency><Timestamp dt:dt="r8">37780791170558</Timestamp><Current d…	좌우반구com(split BVF)_1-027-1	60.021	1.0.0.163	1	-1513535258	Professional	2.0.10.242	2.0.10.353	06-04-2021	2021-06-04 오전 9:14:31	18:14:31	2.0.10.248	234	2	z	허낌	허	낌	NULL	NULL	NULL	128	1	102	NULL	NULL	NULL	KSY3	List2	NULL	NULL	NULL	NULL	NULL	NULL	NULL	NULL	NULL	1	z	0	4	682251	0	z	380
좌우반구com(split BVF)_1	27	1	<?xml version="1.0"?>\n<Clock xmlns:dt="urn:schemas-microsoft-com:datatypes"><Description dt:dt="string">E-Prime Primary Realtime Clock</Description><StartTime><Timestamp dt:dt="int">0</Timestamp><DateUtc dt:dt="string">2021-06-04T09:14:30Z</DateUtc></StartTime><FrequencyChanges><FrequencyChange><Frequency dt:dt="r8">2699970000</Frequency><Timestamp dt:dt="r8">37780791170558</Timestamp><Current d…	좌우반구com(split BVF)_1-027-1	60.021	1.0.0.163	1	-1513535258	Professional	2.0.10.242	2.0.10.353	06-04-2021	2021-06-04 오전 9:14:31	18:14:31	2.0.10.248	327	1	{/}	허락	허	락	NULL	NULL	NULL	NULL	NULL	NULL	106	1	63	KSY3	List3	NULL	NULL	NULL	NULL	NULL	NULL	NULL	NULL	NULL	0	{/}	0	3	940110	0	z	438
좌우반구com(split BVF)_1	27	1	<?xml version="1.0"?>\n<Clock xmlns:dt="urn:schemas-microsoft-com:datatypes"><Description dt:dt="string">E-Prime Primary Realtime Clock</Description><StartTime><Timestamp dt:dt="int">0</Timestamp><DateUtc dt:dt="string">2021-06-04T09:14:30Z</DateUtc></StartTime><FrequencyChanges><FrequencyChange><Frequency dt:dt="r8">2699970000</Frequency><Timestamp dt:dt="r8">37780791170558</Timestamp><Current d…	좌우반구com(split BVF)_1-027-1	60.021	1.0.0.163	1	-1513535258	Professional	2.0.10.242	2.0.10.353	06-04-2021	2021-06-04 오전 9:14:31	18:14:31	2.0.10.248	137	2	z	허빈	허	빈	NULL	NULL	NULL	66	1	5	NULL	NULL	NULL	KSY	List2	0		0	0	428690	183		0	0	1	z	0	3	428873	0	z	316
좌우반구com(split BVF)_1	27	1	<?xml version="1.0"?>\n<Clock xmlns:dt="urn:schemas-microsoft-com:datatypes"><Description dt:dt="string">E-Prime Primary Realtime Clock</Description><StartTime><Timestamp dt:dt="int">0</Timestamp><DateUtc dt:dt="string">2021-06-04T09:14:30Z</DateUtc></StartTime><FrequencyChanges><FrequencyChange><Frequency dt:dt="r8">2699970000</Frequency><Timestamp dt:dt="r8">37780791170558</Timestamp><Current d…	좌우반구com(split BVF)_1-027-1	60.021	1.0.0.163	1	-1513535258	Professional	2.0.10.242	2.0.10.353	06-04-2021	2021-06-04 오전 9:14:31	18:14:31	2.0.10.248	133	2	z	헤오	헤	오	NULL	NULL	NULL	1	1	1	NULL	NULL	NULL	KSY3	List2	NULL	NULL	NULL	NULL	NULL	NULL	NULL	NULL	NULL	0	z	0	3	418143	0	{/}	471
좌우반구com(split BVF)_1	27	1	<?xml version="1.0"?>\n<Clock xmlns:dt="urn:schemas-microsoft-com:datatypes"><Description dt:dt="string">E-Prime Primary Realtime Clock</Description><StartTime><Timestamp dt:dt="int">0</Timestamp><DateUtc dt:dt="string">2021-06-04T09:14:30Z</DateUtc></StartTime><FrequencyChanges><FrequencyChange><Frequency dt:dt="r8">2699970000</Frequency><Timestamp dt:dt="r8">37780791170558</Timestamp><Current d…	좌우반구com(split BVF)_1-027-1	60.021	1.0.0.163	1	-1513535258	Professional	2.0.10.242	2.0.10.353	06-04-2021	2021-06-04 오전 9:14:31	18:14:31	2.0.10.248	195	1	{/}	현상	현	상	NULL	NULL	NULL	117	1	63	NULL	NULL	NULL	KSY3	List2	NULL	NULL	NULL	NULL	NULL	NULL	NULL	NULL	NULL	1	{/}	1	3	580486	0	{/}	306
좌우반구com(split BVF)_1	27	1	<?xml version="1.0"?>\n<Clock xmlns:dt="urn:schemas-microsoft-com:datatypes"><Description dt:dt="string">E-Prime Primary Realtime Clock</Description><StartTime><Timestamp dt:dt="int">0</Timestamp><DateUtc dt:dt="string">2021-06-04T09:14:30Z</DateUtc></StartTime><FrequencyChanges><FrequencyChange><Frequency dt:dt="r8">2699970000</Frequency><Timestamp dt:dt="r8">37780791170558</Timestamp><Current d…	좌우반구com(split BVF)_1-027-1	60.021	1.0.0.163	1	-1513535258	Professional	2.0.10.242	2.0.10.353	06-04-2021	2021-06-04 오전 9:14:31	18:14:31	2.0.10.248	143	1	{/}	협력	협	력	NULL	NULL	NULL	10	1	11	NULL	NULL	NULL	KSY3	List2	NULL	NULL	NULL	NULL	NULL	NULL	NULL	NULL	NULL	1	{/}	0	4	444351	0	{/}	263
좌우반구com(split BVF)_1	27	1	<?xml version="1.0"?>\n<Clock xmlns:dt="urn:schemas-microsoft-com:datatypes"><Description dt:dt="string">E-Prime Primary Realtime Clock</Description><StartTime><Timestamp dt:dt="int">0</Timestamp><DateUtc dt:dt="string">2021-06-04T09:14:30Z</DateUtc></StartTime><FrequencyChanges><FrequencyChange><Frequency dt:dt="r8">2699970000</Frequency><Timestamp dt:dt="r8">37780791170558</Timestamp><Current d…	좌우반구com(split BVF)_1-027-1	60.021	1.0.0.163	1	-1513535258	Professional	2.0.10.242	2.0.10.353	06-04-2021	2021-06-04 오전 9:14:31	18:14:31	2.0.10.248	107	2	z	협체	협	체	130	1	107	NULL	NULL	NULL	NULL	NULL	NULL	KSY2	List1	NULL	NULL	NULL	NULL	NULL	NULL	NULL	NULL	NULL	0	z	0	3	290338	0	{/}	474
좌우반구com(split BVF)_1	27	1	<?xml version="1.0"?>\n<Clock xmlns:dt="urn:schemas-microsoft-com:datatypes"><Description dt:dt="string">E-Prime Primary Realtime Clock</Description><StartTime><Timestamp dt:dt="int">0</Timestamp><DateUtc dt:dt="string">2021-06-04T09:14:30Z</DateUtc></StartTime><FrequencyChanges><FrequencyChange><Frequency dt:dt="r8">2699970000</Frequency><Timestamp dt:dt="r8">37780791170558</Timestamp><Current d…	좌우반구com(split BVF)_1-027-1	60.021	1.0.0.163	1	-1513535258	Professional	2.0.10.242	2.0.10.353	06-04-2021	2021-06-04 오전 9:14:31	18:14:31	2.0.10.248	192	1	{/}	형님	형	님	NULL	NULL	NULL	16	1	60	NULL	NULL	NULL	KSY3	List2	NULL	NULL	NULL	NULL	NULL	NULL	NULL	NULL	NULL	1	{/}	0	4	572656	0	{/}	385
좌우반구com(split BVF)_1	27	1	<?xml version="1.0"?>\n<Clock xmlns:dt="urn:schemas-microsoft-com:datatypes"><Description dt:dt="string">E-Prime Primary Realtime Clock</Description><StartTime><Timestamp dt:dt="int">0</Timestamp><DateUtc dt:dt="string">2021-06-04T09:14:30Z</DateUtc></StartTime><FrequencyChanges><FrequencyChange><Frequency dt:dt="r8">2699970000</Frequency><Timestamp dt:dt="r8">37780791170558</Timestamp><Current d…	좌우반구com(split BVF)_1-027-1	60.021	1.0.0.163	1	-1513535258	Professional	2.0.10.242	2.0.10.353	06-04-2021	2021-06-04 오전 9:14:31	18:14:31	2.0.10.248	238	2	z	형스	형	스	NULL	NULL	NULL	62	1	106	NULL	NULL	NULL	KSY2	List2	NULL	NULL	NULL	NULL	NULL	NULL	NULL	NULL	NULL	1	z	1	3	692530	0	z	406
좌우반구com(split BVF)_1	27	1	<?xml version="1.0"?>\n<Clock xmlns:dt="urn:schemas-microsoft-com:datatypes"><Description dt:dt="string">E-Prime Primary Realtime Clock</Description><StartTime><Timestamp dt:dt="int">0</Timestamp><DateUtc dt:dt="string">2021-06-04T09:14:30Z</DateUtc></StartTime><FrequencyChanges><FrequencyChange><Frequency dt:dt="r8">2699970000</Frequency><Timestamp dt:dt="r8">37780791170558</Timestamp><Current d…	좌우반구com(split BVF)_1-027-1	60.021	1.0.0.163	1	-1513535258	Professional	2.0.10.242	2.0.10.353	06-04-2021	2021-06-04 오전 9:14:31	18:14:31	2.0.10.248	297	1	{/}	형태	형	태	NULL	NULL	NULL	NULL	NULL	NULL	78	1	33	KSY3	List3	NULL	NULL	NULL	NULL	NULL	NULL	NULL	NULL	NULL	1	{/}	0	3	863487	0	{/}	381
좌우반구com(split BVF)_1	27	1	<?xml version="1.0"?>\n<Clock xmlns:dt="urn:schemas-microsoft-com:datatypes"><Description dt:dt="string">E-Prime Primary Realtime Clock</Description><StartTime><Timestamp dt:dt="int">0</Timestamp><DateUtc dt:dt="string">2021-06-04T09:14:30Z</DateUtc></StartTime><FrequencyChanges><FrequencyChange><Frequency dt:dt="r8">2699970000</Frequency><Timestamp dt:dt="r8">37780791170558</Timestamp><Current d…	좌우반구com(split BVF)_1-027-1	60.021	1.0.0.163	1	-1513535258	Professional	2.0.10.242	2.0.10.353	06-04-2021	2021-06-04 오전 9:14:31	18:14:31	2.0.10.248	180	1	{/}	화력	화	력	NULL	NULL	NULL	131	1	48	NULL	NULL	NULL	KSY3	List2	NULL	NULL	NULL	NULL	NULL	NULL	NULL	NULL	NULL	1	{/}	1	3	541483	0	{/}	430
좌우반구com(split BVF)_1	27	1	<?xml version="1.0"?>\n<Clock xmlns:dt="urn:schemas-microsoft-com:datatypes"><Description dt:dt="string">E-Prime Primary Realtime Clock</Description><StartTime><Timestamp dt:dt="int">0</Timestamp><DateUtc dt:dt="string">2021-06-04T09:14:30Z</DateUtc></StartTime><FrequencyChanges><FrequencyChange><Frequency dt:dt="r8">2699970000</Frequency><Timestamp dt:dt="r8">37780791170558</Timestamp><Current d…	좌우반구com(split BVF)_1-027-1	60.021	1.0.0.163	1	-1513535258	Professional	2.0.10.242	2.0.10.353	06-04-2021	2021-06-04 오전 9:14:31	18:14:31	2.0.10.248	63	1	{/}	확률	확	률	117	1	63	NULL	NULL	NULL	NULL	NULL	NULL	KSY3	List1	NULL	NULL	NULL	NULL	NULL	NULL	NULL	NULL	NULL	0	{/}	1	3	175228	0	z	561
좌우반구com(split BVF)_1	27	1	<?xml version="1.0"?>\n<Clock xmlns:dt="urn:schemas-microsoft-com:datatypes"><Description dt:dt="string">E-Prime Primary Realtime Clock</Description><StartTime><Timestamp dt:dt="int">0</Timestamp><DateUtc dt:dt="string">2021-06-04T09:14:30Z</DateUtc></StartTime><FrequencyChanges><FrequencyChange><Frequency dt:dt="r8">2699970000</Frequency><Timestamp dt:dt="r8">37780791170558</Timestamp><Current d…	좌우반구com(split BVF)_1-027-1	60.021	1.0.0.163	1	-1513535258	Professional	2.0.10.242	2.0.10.353	06-04-2021	2021-06-04 오전 9:14:31	18:14:31	2.0.10.248	99	2	z	확압	확	압	53	1	99	NULL	NULL	NULL	NULL	NULL	NULL	KSY3	List1	NULL	NULL	NULL	NULL	NULL	NULL	NULL	NULL	NULL	0	z	0	3	269845	0	{/}	447
좌우반구com(split BVF)_1	27	1	<?xml version="1.0"?>\n<Clock xmlns:dt="urn:schemas-microsoft-com:datatypes"><Description dt:dt="string">E-Prime Primary Realtime Clock</Description><StartTime><Timestamp dt:dt="int">0</Timestamp><DateUtc dt:dt="string">2021-06-04T09:14:30Z</DateUtc></StartTime><FrequencyChanges><FrequencyChange><Frequency dt:dt="r8">2699970000</Frequency><Timestamp dt:dt="r8">37780791170558</Timestamp><Current d…	좌우반구com(split BVF)_1-027-1	60.021	1.0.0.163	1	-1513535258	Professional	2.0.10.242	2.0.10.353	06-04-2021	2021-06-04 오전 9:14:31	18:14:31	2.0.10.248	52	2	z	확축	확	축	35	1	52	NULL	NULL	NULL	NULL	NULL	NULL	KSY3	List1	NULL	NULL	NULL	NULL	NULL	NULL	NULL	NULL	NULL	1	z	1	3	146638	0	z	368
좌우반구com(split BVF)_1	27	1	<?xml version="1.0"?>\n<Clock xmlns:dt="urn:schemas-microsoft-com:datatypes"><Description dt:dt="string">E-Prime Primary Realtime Clock</Description><StartTime><Timestamp dt:dt="int">0</Timestamp><DateUtc dt:dt="string">2021-06-04T09:14:30Z</DateUtc></StartTime><FrequencyChanges><FrequencyChange><Frequency dt:dt="r8">2699970000</Frequency><Timestamp dt:dt="r8">37780791170558</Timestamp><Current d…	좌우반구com(split BVF)_1-027-1	60.021	1.0.0.163	1	-1513535258	Professional	2.0.10.242	2.0.10.353	06-04-2021	2021-06-04 오전 9:14:31	18:14:31	2.0.10.248	223	1	{/}	환경	환	경	NULL	NULL	NULL	112	1	91	NULL	NULL	NULL	KSY3	List2	NULL	NULL	NULL	NULL	NULL	NULL	NULL	NULL	NULL	0	{/}	1	3	653177	0	z	494
좌우반구com(split BVF)_1	27	1	<?xml version="1.0"?>\n<Clock xmlns:dt="urn:schemas-microsoft-com:datatypes"><Description dt:dt="string">E-Prime Primary Realtime Clock</Description><StartTime><Timestamp dt:dt="int">0</Timestamp><DateUtc dt:dt="string">2021-06-04T09:14:30Z</DateUtc></StartTime><FrequencyChanges><FrequencyChange><Frequency dt:dt="r8">2699970000</Frequency><Timestamp dt:dt="r8">37780791170558</Timestamp><Current d…	좌우반구com(split BVF)_1-027-1	60.021	1.0.0.163	1	-1513535258	Professional	2.0.10.242	2.0.10.353	06-04-2021	2021-06-04 오전 9:14:31	18:14:31	2.0.10.248	17	2	z	횟광	횟	광	78	1	17	NULL	NULL	NULL	NULL	NULL	NULL	KSY3	List1	NULL	NULL	NULL	NULL	NULL	NULL	NULL	NULL	NULL	1	z	0	3	54204	0	z	381
좌우반구com(split BVF)_1	27	1	<?xml version="1.0"?>\n<Clock xmlns:dt="urn:schemas-microsoft-com:datatypes"><Description dt:dt="string">E-Prime Primary Realtime Clock</Description><StartTime><Timestamp dt:dt="int">0</Timestamp><DateUtc dt:dt="string">2021-06-04T09:14:30Z</DateUtc></StartTime><FrequencyChanges><FrequencyChange><Frequency dt:dt="r8">2699970000</Frequency><Timestamp dt:dt="r8">37780791170558</Timestamp><Current d…	좌우반구com(split BVF)_1-027-1	60.021	1.0.0.163	1	-1513535258	Professional	2.0.10.242	2.0.10.353	06-04-2021	2021-06-04 오전 9:14:31	18:14:31	2.0.10.248	214	2	z	횟색	횟	색	NULL	NULL	NULL	104	1	82	NULL	NULL	NULL	KSY3	List2	NULL	NULL	NULL	NULL	NULL	NULL	NULL	NULL	NULL	1	z	0	3	629486	0	z	425
좌우반구com(split BVF)_1	27	1	<?xml version="1.0"?>\n<Clock xmlns:dt="urn:schemas-microsoft-com:datatypes"><Description dt:dt="string">E-Prime Primary Realtime Clock</Description><StartTime><Timestamp dt:dt="int">0</Timestamp><DateUtc dt:dt="string">2021-06-04T09:14:30Z</DateUtc></StartTime><FrequencyChanges><FrequencyChange><Frequency dt:dt="r8">2699970000</Frequency><Timestamp dt:dt="r8">37780791170558</Timestamp><Current d…	좌우반구com(split BVF)_1-027-1	60.021	1.0.0.163	1	-1513535258	Professional	2.0.10.242	2.0.10.353	06-04-2021	2021-06-04 오전 9:14:31	18:14:31	2.0.10.248	259	1	{/}	횟수	횟	수	NULL	NULL	NULL	103	1	127	NULL	NULL	NULL	KSY3	List2	NULL	NULL	NULL	NULL	NULL	NULL	NULL	NULL	NULL	1	{/}	0	3	746911	0	{/}	364
좌우반구com(split BVF)_1	27	1	<?xml version="1.0"?>\n<Clock xmlns:dt="urn:schemas-microsoft-com:datatypes"><Description dt:dt="string">E-Prime Primary Realtime Clock</Description><StartTime><Timestamp dt:dt="int">0</Timestamp><DateUtc dt:dt="string">2021-06-04T09:14:30Z</DateUtc></StartTime><FrequencyChanges><FrequencyChange><Frequency dt:dt="r8">2699970000</Frequency><Timestamp dt:dt="r8">37780791170558</Timestamp><Current d…	좌우반구com(split BVF)_1-027-1	60.021	1.0.0.163	1	-1513535258	Professional	2.0.10.242	2.0.10.353	06-04-2021	2021-06-04 오전 9:14:31	18:14:31	2.0.10.248	255	1	{/}	효과	효	과	NULL	NULL	NULL	56	1	123	NULL	NULL	NULL	KSY3	List2	NULL	NULL	NULL	NULL	NULL	NULL	NULL	NULL	NULL	1	{/}	0	3	736498	0	{/}	308
좌우반구com(split BVF)_1	27	1	<?xml version="1.0"?>\n<Clock xmlns:dt="urn:schemas-microsoft-com:datatypes"><Description dt:dt="string">E-Prime Primary Realtime Clock</Description><StartTime><Timestamp dt:dt="int">0</Timestamp><DateUtc dt:dt="string">2021-06-04T09:14:30Z</DateUtc></StartTime><FrequencyChanges><FrequencyChange><Frequency dt:dt="r8">2699970000</Frequency><Timestamp dt:dt="r8">37780791170558</Timestamp><Current d…	좌우반구com(split BVF)_1-027-1	60.021	1.0.0.163	1	-1513535258	Professional	2.0.10.242	2.0.10.353	06-04-2021	2021-06-04 오전 9:14:31	18:14:31	2.0.10.248	110	2	z	효미	효	미	107	1	110	NULL	NULL	NULL	NULL	NULL	NULL	KSY2	List1	NULL	NULL	NULL	NULL	NULL	NULL	NULL	NULL	NULL	1	z	0	4	298319	0	z	494
좌우반구com(split BVF)_1	27	1	<?xml version="1.0"?>\n<Clock xmlns:dt="urn:schemas-microsoft-com:datatypes"><Description dt:dt="string">E-Prime Primary Realtime Clock</Description><StartTime><Timestamp dt:dt="int">0</Timestamp><DateUtc dt:dt="string">2021-06-04T09:14:30Z</DateUtc></StartTime><FrequencyChanges><FrequencyChange><Frequency dt:dt="r8">2699970000</Frequency><Timestamp dt:dt="r8">37780791170558</Timestamp><Current d…	좌우반구com(split BVF)_1-027-1	60.021	1.0.0.163	1	-1513535258	Professional	2.0.10.242	2.0.10.353	06-04-2021	2021-06-04 오전 9:14:31	18:14:31	2.0.10.248	194	2	z	효탈	효	탈	NULL	NULL	NULL	116	1	62	NULL	NULL	NULL	KSY2	List2	NULL	NULL	NULL	NULL	NULL	NULL	NULL	NULL	NULL	1	z	0	3	577804	0	z	484
좌우반구com(split BVF)_1	27	1	<?xml version="1.0"?>\n<Clock xmlns:dt="urn:schemas-microsoft-com:datatypes"><Description dt:dt="string">E-Prime Primary Realtime Clock</Description><StartTime><Timestamp dt:dt="int">0</Timestamp><DateUtc dt:dt="string">2021-06-04T09:14:30Z</DateUtc></StartTime><FrequencyChanges><FrequencyChange><Frequency dt:dt="r8">2699970000</Frequency><Timestamp dt:dt="r8">37780791170558</Timestamp><Current d…	좌우반구com(split BVF)_1-027-1	60.021	1.0.0.163	1	-1513535258	Professional	2.0.10.242	2.0.10.353	06-04-2021	2021-06-04 오전 9:14:31	18:14:31	2.0.10.248	83	2	z	효헤	효	헤	83	1	83	NULL	NULL	NULL	NULL	NULL	NULL	KSY	List1	0		0	0	227194	183		0	0	1	z	0	3	227377	0	z	358
좌우반구com(split BVF)_1	27	1	<?xml version="1.0"?>\n<Clock xmlns:dt="urn:schemas-microsoft-com:datatypes"><Description dt:dt="string">E-Prime Primary Realtime Clock</Description><StartTime><Timestamp dt:dt="int">0</Timestamp><DateUtc dt:dt="string">2021-06-04T09:14:30Z</DateUtc></StartTime><FrequencyChanges><FrequencyChange><Frequency dt:dt="r8">2699970000</Frequency><Timestamp dt:dt="r8">37780791170558</Timestamp><Current d…	좌우반구com(split BVF)_1-027-1	60.021	1.0.0.163	1	-1513535258	Professional	2.0.10.242	2.0.10.353	06-04-2021	2021-06-04 오전 9:14:31	18:14:31	2.0.10.248	258	2	z	후검	후	검	NULL	NULL	NULL	71	1	126	NULL	NULL	NULL	KSY	List2	0		0	-1	744162	183		0	0	1	z	1	3	744345	0	z	373
좌우반구com(split BVF)_1	27	1	<?xml version="1.0"?>\n<Clock xmlns:dt="urn:schemas-microsoft-com:datatypes"><Description dt:dt="string">E-Prime Primary Realtime Clock</Description><StartTime><Timestamp dt:dt="int">0</Timestamp><DateUtc dt:dt="string">2021-06-04T09:14:30Z</DateUtc></StartTime><FrequencyChanges><FrequencyChange><Frequency dt:dt="r8">2699970000</Frequency><Timestamp dt:dt="r8">37780791170558</Timestamp><Current d…	좌우반구com(split BVF)_1-027-1	60.021	1.0.0.163	1	-1513535258	Professional	2.0.10.242	2.0.10.353	06-04-2021	2021-06-04 오전 9:14:31	18:14:31	2.0.10.248	119	1	{/}	후대	후	대	27	1	119	NULL	NULL	NULL	NULL	NULL	NULL	KSY3	List1	NULL	NULL	NULL	NULL	NULL	NULL	NULL	NULL	NULL	1	{/}	0	4	322294	0	{/}	456
좌우반구com(split BVF)_1	27	1	<?xml version="1.0"?>\n<Clock xmlns:dt="urn:schemas-microsoft-com:datatypes"><Description dt:dt="string">E-Prime Primary Realtime Clock</Description><StartTime><Timestamp dt:dt="int">0</Timestamp><DateUtc dt:dt="string">2021-06-04T09:14:30Z</DateUtc></StartTime><FrequencyChanges><FrequencyChange><Frequency dt:dt="r8">2699970000</Frequency><Timestamp dt:dt="r8">37780791170558</Timestamp><Current d…	좌우반구com(split BVF)_1-027-1	60.021	1.0.0.163	1	-1513535258	Professional	2.0.10.242	2.0.10.353	06-04-2021	2021-06-04 오전 9:14:31	18:14:31	2.0.10.248	341	1	{/}	후자	후	자	NULL	NULL	NULL	NULL	NULL	NULL	30	1	77	KSY3	List3	NULL	NULL	NULL	NULL	NULL	NULL	NULL	NULL	NULL	1	{/}	1	3	976314	0	{/}	569
좌우반구com(split BVF)_1	27	1	<?xml version="1.0"?>\n<Clock xmlns:dt="urn:schemas-microsoft-com:datatypes"><Description dt:dt="string">E-Prime Primary Realtime Clock</Description><StartTime><Timestamp dt:dt="int">0</Timestamp><DateUtc dt:dt="string">2021-06-04T09:14:30Z</DateUtc></StartTime><FrequencyChanges><FrequencyChange><Frequency dt:dt="r8">2699970000</Frequency><Timestamp dt:dt="r8">37780791170558</Timestamp><Current d…	좌우반구com(split BVF)_1-027-1	60.021	1.0.0.163	1	-1513535258	Professional	2.0.10.242	2.0.10.353	06-04-2021	2021-06-04 오전 9:14:31	18:14:31	2.0.10.248	333	2	z	훈걱	훈	걱	NULL	NULL	NULL	NULL	NULL	NULL	36	1	69	KSY3	List3	NULL	NULL	NULL	NULL	NULL	NULL	NULL	NULL	NULL	1	z	0	4	956155	0	z	539
좌우반구com(split BVF)_1	27	1	<?xml version="1.0"?>\n<Clock xmlns:dt="urn:schemas-microsoft-com:datatypes"><Description dt:dt="string">E-Prime Primary Realtime Clock</Description><StartTime><Timestamp dt:dt="int">0</Timestamp><DateUtc dt:dt="string">2021-06-04T09:14:30Z</DateUtc></StartTime><FrequencyChanges><FrequencyChange><Frequency dt:dt="r8">2699970000</Frequency><Timestamp dt:dt="r8">37780791170558</Timestamp><Current d…	좌우반구com(split BVF)_1-027-1	60.021	1.0.0.163	1	-1513535258	Professional	2.0.10.242	2.0.10.353	06-04-2021	2021-06-04 오전 9:14:31	18:14:31	2.0.10.248	245	2	z	훈차	훈	차	NULL	NULL	NULL	99	1	113	NULL	NULL	NULL	KSY	List2	0		0	-1	710241	183		0	0	1	z	0	3	710424	0	z	392
좌우반구com(split BVF)_1	27	1	<?xml version="1.0"?>\n<Clock xmlns:dt="urn:schemas-microsoft-com:datatypes"><Description dt:dt="string">E-Prime Primary Realtime Clock</Description><StartTime><Timestamp dt:dt="int">0</Timestamp><DateUtc dt:dt="string">2021-06-04T09:14:30Z</DateUtc></StartTime><FrequencyChanges><FrequencyChange><Frequency dt:dt="r8">2699970000</Frequency><Timestamp dt:dt="r8">37780791170558</Timestamp><Current d…	좌우반구com(split BVF)_1-027-1	60.021	1.0.0.163	1	-1513535258	Professional	2.0.10.242	2.0.10.353	06-04-2021	2021-06-04 오전 9:14:31	18:14:31	2.0.10.248	288	2	z	휘섭	휘	섭	NULL	NULL	NULL	NULL	NULL	NULL	32	1	24	KSY2	List3	NULL	NULL	NULL	NULL	NULL	NULL	NULL	NULL	NULL	1	z	0	3	839279	0	z	447
좌우반구com(split BVF)_1	27	1	<?xml version="1.0"?>\n<Clock xmlns:dt="urn:schemas-microsoft-com:datatypes"><Description dt:dt="string">E-Prime Primary Realtime Clock</Description><StartTime><Timestamp dt:dt="int">0</Timestamp><DateUtc dt:dt="string">2021-06-04T09:14:30Z</DateUtc></StartTime><FrequencyChanges><FrequencyChange><Frequency dt:dt="r8">2699970000</Frequency><Timestamp dt:dt="r8">37780791170558</Timestamp><Current d…	좌우반구com(split BVF)_1-027-1	60.021	1.0.0.163	1	-1513535258	Professional	2.0.10.242	2.0.10.353	06-04-2021	2021-06-04 오전 9:14:31	18:14:31	2.0.10.248	359	2	z	희강	희	강	NULL	NULL	NULL	NULL	NULL	NULL	51	1	95	KSY3	List3	NULL	NULL	NULL	NULL	NULL	NULL	NULL	NULL	NULL	1	z	0	4	1023298	0	z	592
좌우반구com(split BVF)_1	27	1	<?xml version="1.0"?>\n<Clock xmlns:dt="urn:schemas-microsoft-com:datatypes"><Description dt:dt="string">E-Prime Primary Realtime Clock</Description><StartTime><Timestamp dt:dt="int">0</Timestamp><DateUtc dt:dt="string">2021-06-04T09:14:30Z</DateUtc></StartTime><FrequencyChanges><FrequencyChange><Frequency dt:dt="r8">2699970000</Frequency><Timestamp dt:dt="r8">37780791170558</Timestamp><Current d…	좌우반구com(split BVF)_1-027-1	60.021	1.0.0.163	1	-1513535258	Professional	2.0.10.242	2.0.10.353	06-04-2021	2021-06-04 오전 9:14:31	18:14:31	2.0.10.248	102	1	{/}	희망	희	망	4	1	102	NULL	NULL	NULL	NULL	NULL	NULL	KSY3	List1	NULL	NULL	NULL	NULL	NULL	NULL	NULL	NULL	NULL	1	{/}	0	4	277493	0	{/}	457
좌우반구com(split BVF)_1	27	1	<?xml version="1.0"?>\n<Clock xmlns:dt="urn:schemas-microsoft-com:datatypes"><Description dt:dt="string">E-Prime Primary Realtime Clock</Description><StartTime><Timestamp dt:dt="int">0</Timestamp><DateUtc dt:dt="string">2021-06-04T09:14:30Z</DateUtc></StartTime><FrequencyChanges><FrequencyChange><Frequency dt:dt="r8">2699970000</Frequency><Timestamp dt:dt="r8">37780791170558</Timestamp><Current d…	좌우반구com(split BVF)_1-027-1	60.021	1.0.0.163	1	-1513535258	Professional	2.0.10.242	2.0.10.353	06-04-2021	2021-06-04 오전 9:14:31	18:14:31	2.0.10.248	24	2	z	희외	희	외	50	1	24	NULL	NULL	NULL	NULL	NULL	NULL	KSY	List1	0		0	0	72648	183		0	0	1	z	0	3	72831	0	z	833
좌우반구com(split BVF)_1	27	1	<?xml version="1.0"?>\n<Clock xmlns:dt="urn:schemas-microsoft-com:datatypes"><Description dt:dt="string">E-Prime Primary Realtime Clock</Description><StartTime><Timestamp dt:dt="int">0</Timestamp><DateUtc dt:dt="string">2021-06-04T09:14:30Z</DateUtc></StartTime><FrequencyChanges><FrequencyChange><Frequency dt:dt="r8">2699970000</Frequency><Timestamp dt:dt="r8">37780791170558</Timestamp><Current d…	좌우반구com(split BVF)_1-027-1	60.021	1.0.0.163	1	-1513535258	Professional	2.0.10.242	2.0.10.353	06-04-2021	2021-06-04 오전 9:14:31	18:14:31	2.0.10.248	87	2	z	희응	희	응	113	1	87	NULL	NULL	NULL	NULL	NULL	NULL	KSY3	List1	NULL	NULL	NULL	NULL	NULL	NULL	NULL	NULL	NULL	1	z	0	3	237973	0	z	400
[truncated: 1 more columns]
