# Supplementary material for: Decoding foveal word recognition: the role of interhemispheric inhibition in bilateral hemispheric processing
Source: Front Psychol. 2023 Nov 30;14:1293529. doi: 10.3389/fpsyg.2023.1293529 (PMC10720635; doi:10.3389/fpsyg.2023.1293529)
Supplement: Supplementary file 1 [file Data_Sheet_1.ZIP › data/Exp2/BVF_017.txt]

STRING	INTEGER	INTEGER	STRING	STRING	STRING	STRING	STRING	STRING	STRING	STRING	STRING	STRING	STRING	STRING	STRING	INTEGER	STRING	STRING	STRING	STRING	STRING	STRING	STRING	STRING	STRING	STRING	STRING	STRING	STRING	STRING	STRING	STRING	STRING	STRING	STRING	STRING	STRING	STRING	STRING	STRING	STRING	STRING	STRING	STRING	STRING	STRING	STRING	STRING	STRING
EXPNAME	SUBJECT	SESSION	VARIABLE	VARIABLE	VARIABLE	VARIABLE	VARIABLE	VARIABLE	VARIABLE	VARIABLE	VARIABLE	VARIABLE	VARIABLE	VARIABLE	VARIABLE	LOG_LEVEL	VARIABLE	VARIABLE	VARIABLE	VARIABLE	VARIABLE	VARIABLE	VARIABLE	VARIABLE	VARIABLE	VARIABLE	VARIABLE	VARIABLE	VARIABLE	VARIABLE	VARIABLE	VARIABLE	VARIABLE	VARIABLE	VARIABLE	VARIABLE	VARIABLE	VARIABLE	VARIABLE	VARIABLE	VARIABLE	VARIABLE	VARIABLE	VARIABLE	VARIABLE	VARIABLE	VARIABLE	VARIABLE	VARIABLE
1	1	1	1	1	1	1	1	1	1	1	1	1	1	1	1	2	2	2	2	2	2	2	2	2	2	2	2	2	2	2	2	2	2	2	2	2	2	2	2	2	2	2	2	2	2	2	2	2	2
ExperimentName	Subject	Session	Clock.Information	DataFile.Basename	Display.RefreshRate	ExperimentVersion	Group	RandomSeed	RuntimeCapabilities	RuntimeVersion	RuntimeVersionExpected	SessionDate	SessionStartDateTimeUtc	SessionTime	StudioVersion	Block	condition	correct	Exptarget	Exptarget2	Exptarget3	List1	List1.Cycle	List1.Sample	List2	List2.Cycle	List2.Sample	List3	List3.Cycle	List3.Sample	Procedure	Running	TextDisplay2.ACC	TextDisplay2.CRESP	TextDisplay2.DurationError	TextDisplay2.OnsetDelay	TextDisplay2.OnsetTime	TextDisplay2.OnsetToOnsetTime	TextDisplay2.RESP	TextDisplay2.RT	TextDisplay2.RTTime	TextDisplay6.ACC	TextDisplay6.CRESP	TextDisplay6.DurationError	TextDisplay6.OnsetDelay	TextDisplay6.OnsetTime	TextDisplay6.OnsetToOnsetTime	TextDisplay6.RESP	TextDisplay6.RT
좌우반구com(split BVF)_2	17	1	<?xml version="1.0"?>\n<Clock xmlns:dt="urn:schemas-microsoft-com:datatypes"><Description dt:dt="string">E-Prime Primary Realtime Clock</Description><StartTime><Timestamp dt:dt="int">0</Timestamp><DateUtc dt:dt="string">2020-11-14T01:34:28Z</DateUtc></StartTime><FrequencyChanges><FrequencyChange><Frequency dt:dt="r8">2699980000</Frequency><Timestamp dt:dt="r8">3.23646007209389E+15</Timestamp><Cur…	좌우반구com(split BVF)_2-017-1	60.021	1.0.0.167	1	870366768	Professional	2.0.10.242	2.0.10.353	11-14-2020	2020-11-14 오전 1:34:28	10:34:28	2.0.10.248	359	1	z	가격	가	격	NULL	NULL	NULL	NULL	NULL	NULL	127	1	95	KSY3	List3	NULL	NULL	NULL	NULL	NULL	NULL	NULL	NULL	NULL	1	z	0	4	992102	0	z	335
좌우반구com(split BVF)_2	17	1	<?xml version="1.0"?>\n<Clock xmlns:dt="urn:schemas-microsoft-com:datatypes"><Description dt:dt="string">E-Prime Primary Realtime Clock</Description><StartTime><Timestamp dt:dt="int">0</Timestamp><DateUtc dt:dt="string">2020-11-14T01:34:28Z</DateUtc></StartTime><FrequencyChanges><FrequencyChange><Frequency dt:dt="r8">2699980000</Frequency><Timestamp dt:dt="r8">3.23646007209389E+15</Timestamp><Cur…	좌우반구com(split BVF)_2-017-1	60.021	1.0.0.167	1	870366768	Professional	2.0.10.242	2.0.10.353	11-14-2020	2020-11-14 오전 1:34:28	10:34:28	2.0.10.248	87	1	z	가을	가	을	92	1	87	NULL	NULL	NULL	NULL	NULL	NULL	KSY3	List1	NULL	NULL	NULL	NULL	NULL	NULL	NULL	NULL	NULL	1	z	0	3	250648	0	z	276
좌우반구com(split BVF)_2	17	1	<?xml version="1.0"?>\n<Clock xmlns:dt="urn:schemas-microsoft-com:datatypes"><Description dt:dt="string">E-Prime Primary Realtime Clock</Description><StartTime><Timestamp dt:dt="int">0</Timestamp><DateUtc dt:dt="string">2020-11-14T01:34:28Z</DateUtc></StartTime><FrequencyChanges><FrequencyChange><Frequency dt:dt="r8">2699980000</Frequency><Timestamp dt:dt="r8">3.23646007209389E+15</Timestamp><Cur…	좌우반구com(split BVF)_2-017-1	60.021	1.0.0.167	1	870366768	Professional	2.0.10.242	2.0.10.353	11-14-2020	2020-11-14 오전 1:34:28	10:34:28	2.0.10.248	361	1	z	간섭	간	섭	NULL	NULL	NULL	NULL	NULL	NULL	9	1	97	KSY3	List3	NULL	NULL	NULL	NULL	NULL	NULL	NULL	NULL	NULL	1	z	0	3	997083	0	z	344
좌우반구com(split BVF)_2	17	1	<?xml version="1.0"?>\n<Clock xmlns:dt="urn:schemas-microsoft-com:datatypes"><Description dt:dt="string">E-Prime Primary Realtime Clock</Description><StartTime><Timestamp dt:dt="int">0</Timestamp><DateUtc dt:dt="string">2020-11-14T01:34:28Z</DateUtc></StartTime><FrequencyChanges><FrequencyChange><Frequency dt:dt="r8">2699980000</Frequency><Timestamp dt:dt="r8">3.23646007209389E+15</Timestamp><Cur…	좌우반구com(split BVF)_2-017-1	60.021	1.0.0.167	1	870366768	Professional	2.0.10.242	2.0.10.353	11-14-2020	2020-11-14 오전 1:34:28	10:34:28	2.0.10.248	58	2	{/}	간습	간	습	62	1	58	NULL	NULL	NULL	NULL	NULL	NULL	KSY2	List1	NULL	NULL	NULL	NULL	NULL	NULL	NULL	NULL	NULL	1	{/}	1	3	174408	0	{/}	379
좌우반구com(split BVF)_2	17	1	<?xml version="1.0"?>\n<Clock xmlns:dt="urn:schemas-microsoft-com:datatypes"><Description dt:dt="string">E-Prime Primary Realtime Clock</Description><StartTime><Timestamp dt:dt="int">0</Timestamp><DateUtc dt:dt="string">2020-11-14T01:34:28Z</DateUtc></StartTime><FrequencyChanges><FrequencyChange><Frequency dt:dt="r8">2699980000</Frequency><Timestamp dt:dt="r8">3.23646007209389E+15</Timestamp><Cur…	좌우반구com(split BVF)_2-017-1	60.021	1.0.0.167	1	870366768	Professional	2.0.10.242	2.0.10.353	11-14-2020	2020-11-14 오전 1:34:28	10:34:28	2.0.10.248	297	2	{/}	감환	감	환	NULL	NULL	NULL	NULL	NULL	NULL	111	1	33	KSY2	List3	NULL	NULL	NULL	NULL	NULL	NULL	NULL	NULL	NULL	1	{/}	0	3	830709	0	{/}	346
좌우반구com(split BVF)_2	17	1	<?xml version="1.0"?>\n<Clock xmlns:dt="urn:schemas-microsoft-com:datatypes"><Description dt:dt="string">E-Prime Primary Realtime Clock</Description><StartTime><Timestamp dt:dt="int">0</Timestamp><DateUtc dt:dt="string">2020-11-14T01:34:28Z</DateUtc></StartTime><FrequencyChanges><FrequencyChange><Frequency dt:dt="r8">2699980000</Frequency><Timestamp dt:dt="r8">3.23646007209389E+15</Timestamp><Cur…	좌우반구com(split BVF)_2-017-1	60.021	1.0.0.167	1	870366768	Professional	2.0.10.242	2.0.10.353	11-14-2020	2020-11-14 오전 1:34:28	10:34:28	2.0.10.248	132	1	z	강도	강	도	40	1	132	NULL	NULL	NULL	NULL	NULL	NULL	KSY3	List1	NULL	NULL	NULL	NULL	NULL	NULL	NULL	NULL	NULL	1	z	1	3	368989	0	z	416
좌우반구com(split BVF)_2	17	1	<?xml version="1.0"?>\n<Clock xmlns:dt="urn:schemas-microsoft-com:datatypes"><Description dt:dt="string">E-Prime Primary Realtime Clock</Description><StartTime><Timestamp dt:dt="int">0</Timestamp><DateUtc dt:dt="string">2020-11-14T01:34:28Z</DateUtc></StartTime><FrequencyChanges><FrequencyChange><Frequency dt:dt="r8">2699980000</Frequency><Timestamp dt:dt="r8">3.23646007209389E+15</Timestamp><Cur…	좌우반구com(split BVF)_2-017-1	60.021	1.0.0.167	1	870366768	Professional	2.0.10.242	2.0.10.353	11-14-2020	2020-11-14 오전 1:34:28	10:34:28	2.0.10.248	351	2	{/}	강례	강	례	NULL	NULL	NULL	NULL	NULL	NULL	90	1	87	KSY	List3	0		1	-1	971392	184		0	0	1	{/}	0	4	971576	0	{/}	332
좌우반구com(split BVF)_2	17	1	<?xml version="1.0"?>\n<Clock xmlns:dt="urn:schemas-microsoft-com:datatypes"><Description dt:dt="string">E-Prime Primary Realtime Clock</Description><StartTime><Timestamp dt:dt="int">0</Timestamp><DateUtc dt:dt="string">2020-11-14T01:34:28Z</DateUtc></StartTime><FrequencyChanges><FrequencyChange><Frequency dt:dt="r8">2699980000</Frequency><Timestamp dt:dt="r8">3.23646007209389E+15</Timestamp><Cur…	좌우반구com(split BVF)_2-017-1	60.021	1.0.0.167	1	870366768	Professional	2.0.10.242	2.0.10.353	11-14-2020	2020-11-14 오전 1:34:28	10:34:28	2.0.10.248	388	2	{/}	강방	강	방	NULL	NULL	NULL	NULL	NULL	NULL	103	1	124	KSY2	List3	NULL	NULL	NULL	NULL	NULL	NULL	NULL	NULL	NULL	1	{/}	0	4	1067392	0	{/}	467
좌우반구com(split BVF)_2	17	1	<?xml version="1.0"?>\n<Clock xmlns:dt="urn:schemas-microsoft-com:datatypes"><Description dt:dt="string">E-Prime Primary Realtime Clock</Description><StartTime><Timestamp dt:dt="int">0</Timestamp><DateUtc dt:dt="string">2020-11-14T01:34:28Z</DateUtc></StartTime><FrequencyChanges><FrequencyChange><Frequency dt:dt="r8">2699980000</Frequency><Timestamp dt:dt="r8">3.23646007209389E+15</Timestamp><Cur…	좌우반구com(split BVF)_2-017-1	60.021	1.0.0.167	1	870366768	Professional	2.0.10.242	2.0.10.353	11-14-2020	2020-11-14 오전 1:34:28	10:34:28	2.0.10.248	116	1	z	개념	개	념	103	1	116	NULL	NULL	NULL	NULL	NULL	NULL	KSY3	List1	NULL	NULL	NULL	NULL	NULL	NULL	NULL	NULL	NULL	1	z	1	3	326921	0	z	312
좌우반구com(split BVF)_2	17	1	<?xml version="1.0"?>\n<Clock xmlns:dt="urn:schemas-microsoft-com:datatypes"><Description dt:dt="string">E-Prime Primary Realtime Clock</Description><StartTime><Timestamp dt:dt="int">0</Timestamp><DateUtc dt:dt="string">2020-11-14T01:34:28Z</DateUtc></StartTime><FrequencyChanges><FrequencyChange><Frequency dt:dt="r8">2699980000</Frequency><Timestamp dt:dt="r8">3.23646007209389E+15</Timestamp><Cur…	좌우반구com(split BVF)_2-017-1	60.021	1.0.0.167	1	870366768	Professional	2.0.10.242	2.0.10.353	11-14-2020	2020-11-14 오전 1:34:28	10:34:28	2.0.10.248	149	2	{/}	개례	개	례	NULL	NULL	NULL	33	1	17	NULL	NULL	NULL	KSY2	List2	NULL	NULL	NULL	NULL	NULL	NULL	NULL	NULL	NULL	1	{/}	0	3	433150	0	{/}	439
좌우반구com(split BVF)_2	17	1	<?xml version="1.0"?>\n<Clock xmlns:dt="urn:schemas-microsoft-com:datatypes"><Description dt:dt="string">E-Prime Primary Realtime Clock</Description><StartTime><Timestamp dt:dt="int">0</Timestamp><DateUtc dt:dt="string">2020-11-14T01:34:28Z</DateUtc></StartTime><FrequencyChanges><FrequencyChange><Frequency dt:dt="r8">2699980000</Frequency><Timestamp dt:dt="r8">3.23646007209389E+15</Timestamp><Cur…	좌우반구com(split BVF)_2-017-1	60.021	1.0.0.167	1	870366768	Professional	2.0.10.242	2.0.10.353	11-14-2020	2020-11-14 오전 1:34:28	10:34:28	2.0.10.248	261	1	z	개인	개	인	NULL	NULL	NULL	57	1	129	NULL	NULL	NULL	KSY3	List2	NULL	NULL	NULL	NULL	NULL	NULL	NULL	NULL	NULL	0	z	0	3	726346	0	{/}	589
좌우반구com(split BVF)_2	17	1	<?xml version="1.0"?>\n<Clock xmlns:dt="urn:schemas-microsoft-com:datatypes"><Description dt:dt="string">E-Prime Primary Realtime Clock</Description><StartTime><Timestamp dt:dt="int">0</Timestamp><DateUtc dt:dt="string">2020-11-14T01:34:28Z</DateUtc></StartTime><FrequencyChanges><FrequencyChange><Frequency dt:dt="r8">2699980000</Frequency><Timestamp dt:dt="r8">3.23646007209389E+15</Timestamp><Cur…	좌우반구com(split BVF)_2-017-1	60.021	1.0.0.167	1	870366768	Professional	2.0.10.242	2.0.10.353	11-14-2020	2020-11-14 오전 1:34:28	10:34:28	2.0.10.248	303	2	{/}	개협	개	협	NULL	NULL	NULL	NULL	NULL	NULL	40	1	39	KSY	List3	0		0	-1	847053	183		0	0	1	{/}	1	3	847236	0	{/}	338
좌우반구com(split BVF)_2	17	1	<?xml version="1.0"?>\n<Clock xmlns:dt="urn:schemas-microsoft-com:datatypes"><Description dt:dt="string">E-Prime Primary Realtime Clock</Description><StartTime><Timestamp dt:dt="int">0</Timestamp><DateUtc dt:dt="string">2020-11-14T01:34:28Z</DateUtc></StartTime><FrequencyChanges><FrequencyChange><Frequency dt:dt="r8">2699980000</Frequency><Timestamp dt:dt="r8">3.23646007209389E+15</Timestamp><Cur…	좌우반구com(split BVF)_2-017-1	60.021	1.0.0.167	1	870366768	Professional	2.0.10.242	2.0.10.353	11-14-2020	2020-11-14 오전 1:34:28	10:34:28	2.0.10.248	249	2	{/}	거생	거	생	NULL	NULL	NULL	127	1	117	NULL	NULL	NULL	KSY2	List2	NULL	NULL	NULL	NULL	NULL	NULL	NULL	NULL	NULL	0	{/}	1	3	693674	0	z	531
좌우반구com(split BVF)_2	17	1	<?xml version="1.0"?>\n<Clock xmlns:dt="urn:schemas-microsoft-com:datatypes"><Description dt:dt="string">E-Prime Primary Realtime Clock</Description><StartTime><Timestamp dt:dt="int">0</Timestamp><DateUtc dt:dt="string">2020-11-14T01:34:28Z</DateUtc></StartTime><FrequencyChanges><FrequencyChange><Frequency dt:dt="r8">2699980000</Frequency><Timestamp dt:dt="r8">3.23646007209389E+15</Timestamp><Cur…	좌우반구com(split BVF)_2-017-1	60.021	1.0.0.167	1	870366768	Professional	2.0.10.242	2.0.10.353	11-14-2020	2020-11-14 오전 1:34:28	10:34:28	2.0.10.248	65	1	z	걱정	걱	정	31	1	65	NULL	NULL	NULL	NULL	NULL	NULL	KSY3	List1	NULL	NULL	NULL	NULL	NULL	NULL	NULL	NULL	NULL	1	z	0	4	192969	0	z	307
좌우반구com(split BVF)_2	17	1	<?xml version="1.0"?>\n<Clock xmlns:dt="urn:schemas-microsoft-com:datatypes"><Description dt:dt="string">E-Prime Primary Realtime Clock</Description><StartTime><Timestamp dt:dt="int">0</Timestamp><DateUtc dt:dt="string">2020-11-14T01:34:28Z</DateUtc></StartTime><FrequencyChanges><FrequencyChange><Frequency dt:dt="r8">2699980000</Frequency><Timestamp dt:dt="r8">3.23646007209389E+15</Timestamp><Cur…	좌우반구com(split BVF)_2-017-1	60.021	1.0.0.167	1	870366768	Professional	2.0.10.242	2.0.10.353	11-14-2020	2020-11-14 오전 1:34:28	10:34:28	2.0.10.248	226	2	{/}	걱최	걱	최	NULL	NULL	NULL	16	1	94	NULL	NULL	NULL	KSY2	List2	NULL	NULL	NULL	NULL	NULL	NULL	NULL	NULL	NULL	1	{/}	0	3	633179	0	{/}	407
좌우반구com(split BVF)_2	17	1	<?xml version="1.0"?>\n<Clock xmlns:dt="urn:schemas-microsoft-com:datatypes"><Description dt:dt="string">E-Prime Primary Realtime Clock</Description><StartTime><Timestamp dt:dt="int">0</Timestamp><DateUtc dt:dt="string">2020-11-14T01:34:28Z</DateUtc></StartTime><FrequencyChanges><FrequencyChange><Frequency dt:dt="r8">2699980000</Frequency><Timestamp dt:dt="r8">3.23646007209389E+15</Timestamp><Cur…	좌우반구com(split BVF)_2-017-1	60.021	1.0.0.167	1	870366768	Professional	2.0.10.242	2.0.10.353	11-14-2020	2020-11-14 오전 1:34:28	10:34:28	2.0.10.248	122	2	{/}	건적	건	적	14	1	122	NULL	NULL	NULL	NULL	NULL	NULL	KSY2	List1	NULL	NULL	NULL	NULL	NULL	NULL	NULL	NULL	NULL	0	{/}	1	3	342465	0	z	534
좌우반구com(split BVF)_2	17	1	<?xml version="1.0"?>\n<Clock xmlns:dt="urn:schemas-microsoft-com:datatypes"><Description dt:dt="string">E-Prime Primary Realtime Clock</Description><StartTime><Timestamp dt:dt="int">0</Timestamp><DateUtc dt:dt="string">2020-11-14T01:34:28Z</DateUtc></StartTime><FrequencyChanges><FrequencyChange><Frequency dt:dt="r8">2699980000</Frequency><Timestamp dt:dt="r8">3.23646007209389E+15</Timestamp><Cur…	좌우반구com(split BVF)_2-017-1	60.021	1.0.0.167	1	870366768	Professional	2.0.10.242	2.0.10.353	11-14-2020	2020-11-14 오전 1:34:28	10:34:28	2.0.10.248	126	2	{/}	검강	검	강	17	1	126	NULL	NULL	NULL	NULL	NULL	NULL	KSY	List1	0		0	-1	353245	183		0	0	1	{/}	0	3	353428	0	{/}	426
좌우반구com(split BVF)_2	17	1	<?xml version="1.0"?>\n<Clock xmlns:dt="urn:schemas-microsoft-com:datatypes"><Description dt:dt="string">E-Prime Primary Realtime Clock</Description><StartTime><Timestamp dt:dt="int">0</Timestamp><DateUtc dt:dt="string">2020-11-14T01:34:28Z</DateUtc></StartTime><FrequencyChanges><FrequencyChange><Frequency dt:dt="r8">2699980000</Frequency><Timestamp dt:dt="r8">3.23646007209389E+15</Timestamp><Cur…	좌우반구com(split BVF)_2-017-1	60.021	1.0.0.167	1	870366768	Professional	2.0.10.242	2.0.10.353	11-14-2020	2020-11-14 오전 1:34:28	10:34:28	2.0.10.248	301	1	z	검색	검	색	NULL	NULL	NULL	NULL	NULL	NULL	44	1	37	KSY3	List3	NULL	NULL	NULL	NULL	NULL	NULL	NULL	NULL	NULL	0	z	1	3	841538	0	{/}	508
좌우반구com(split BVF)_2	17	1	<?xml version="1.0"?>\n<Clock xmlns:dt="urn:schemas-microsoft-com:datatypes"><Description dt:dt="string">E-Prime Primary Realtime Clock</Description><StartTime><Timestamp dt:dt="int">0</Timestamp><DateUtc dt:dt="string">2020-11-14T01:34:28Z</DateUtc></StartTime><FrequencyChanges><FrequencyChange><Frequency dt:dt="r8">2699980000</Frequency><Timestamp dt:dt="r8">3.23646007209389E+15</Timestamp><Cur…	좌우반구com(split BVF)_2-017-1	60.021	1.0.0.167	1	870366768	Professional	2.0.10.242	2.0.10.353	11-14-2020	2020-11-14 오전 1:34:28	10:34:28	2.0.10.248	178	2	{/}	검죽	검	죽	NULL	NULL	NULL	93	1	46	NULL	NULL	NULL	KSY3	List2	NULL	NULL	NULL	NULL	NULL	NULL	NULL	NULL	NULL	1	{/}	0	3	509223	0	{/}	380
좌우반구com(split BVF)_2	17	1	<?xml version="1.0"?>\n<Clock xmlns:dt="urn:schemas-microsoft-com:datatypes"><Description dt:dt="string">E-Prime Primary Realtime Clock</Description><StartTime><Timestamp dt:dt="int">0</Timestamp><DateUtc dt:dt="string">2020-11-14T01:34:28Z</DateUtc></StartTime><FrequencyChanges><FrequencyChange><Frequency dt:dt="r8">2699980000</Frequency><Timestamp dt:dt="r8">3.23646007209389E+15</Timestamp><Cur…	좌우반구com(split BVF)_2-017-1	60.021	1.0.0.167	1	870366768	Professional	2.0.10.242	2.0.10.353	11-14-2020	2020-11-14 오전 1:34:28	10:34:28	2.0.10.248	253	2	{/}	검환	검	환	NULL	NULL	NULL	106	1	121	NULL	NULL	NULL	KSY2	List2	NULL	NULL	NULL	NULL	NULL	NULL	NULL	NULL	NULL	0	{/}	0	3	704087	0		0
좌우반구com(split BVF)_2	17	1	<?xml version="1.0"?>\n<Clock xmlns:dt="urn:schemas-microsoft-com:datatypes"><Description dt:dt="string">E-Prime Primary Realtime Clock</Description><StartTime><Timestamp dt:dt="int">0</Timestamp><DateUtc dt:dt="string">2020-11-14T01:34:28Z</DateUtc></StartTime><FrequencyChanges><FrequencyChange><Frequency dt:dt="r8">2699980000</Frequency><Timestamp dt:dt="r8">3.23646007209389E+15</Timestamp><Cur…	좌우반구com(split BVF)_2-017-1	60.021	1.0.0.167	1	870366768	Professional	2.0.10.242	2.0.10.353	11-14-2020	2020-11-14 오전 1:34:28	10:34:28	2.0.10.248	264	2	{/}	격례	격	례	NULL	NULL	NULL	26	1	132	NULL	NULL	NULL	KSY2	List2	NULL	NULL	NULL	NULL	NULL	NULL	NULL	NULL	NULL	1	{/}	0	3	734543	0	{/}	789
좌우반구com(split BVF)_2	17	1	<?xml version="1.0"?>\n<Clock xmlns:dt="urn:schemas-microsoft-com:datatypes"><Description dt:dt="string">E-Prime Primary Realtime Clock</Description><StartTime><Timestamp dt:dt="int">0</Timestamp><DateUtc dt:dt="string">2020-11-14T01:34:28Z</DateUtc></StartTime><FrequencyChanges><FrequencyChange><Frequency dt:dt="r8">2699980000</Frequency><Timestamp dt:dt="r8">3.23646007209389E+15</Timestamp><Cur…	좌우반구com(split BVF)_2-017-1	60.021	1.0.0.167	1	870366768	Professional	2.0.10.242	2.0.10.353	11-14-2020	2020-11-14 오전 1:34:28	10:34:28	2.0.10.248	366	1	z	결과	결	과	NULL	NULL	NULL	NULL	NULL	NULL	56	1	102	KSY3	List3	NULL	NULL	NULL	NULL	NULL	NULL	NULL	NULL	NULL	1	z	0	3	1010212	0	z	250
좌우반구com(split BVF)_2	17	1	<?xml version="1.0"?>\n<Clock xmlns:dt="urn:schemas-microsoft-com:datatypes"><Description dt:dt="string">E-Prime Primary Realtime Clock</Description><StartTime><Timestamp dt:dt="int">0</Timestamp><DateUtc dt:dt="string">2020-11-14T01:34:28Z</DateUtc></StartTime><FrequencyChanges><FrequencyChange><Frequency dt:dt="r8">2699980000</Frequency><Timestamp dt:dt="r8">3.23646007209389E+15</Timestamp><Cur…	좌우반구com(split BVF)_2-017-1	60.021	1.0.0.167	1	870366768	Professional	2.0.10.242	2.0.10.353	11-14-2020	2020-11-14 오전 1:34:28	10:34:28	2.0.10.248	343	1	z	결국	결	국	NULL	NULL	NULL	NULL	NULL	NULL	46	1	79	KSY3	List3	NULL	NULL	NULL	NULL	NULL	NULL	NULL	NULL	NULL	1	z	0	3	950833	0	z	470
좌우반구com(split BVF)_2	17	1	<?xml version="1.0"?>\n<Clock xmlns:dt="urn:schemas-microsoft-com:datatypes"><Description dt:dt="string">E-Prime Primary Realtime Clock</Description><StartTime><Timestamp dt:dt="int">0</Timestamp><DateUtc dt:dt="string">2020-11-14T01:34:28Z</DateUtc></StartTime><FrequencyChanges><FrequencyChange><Frequency dt:dt="r8">2699980000</Frequency><Timestamp dt:dt="r8">3.23646007209389E+15</Timestamp><Cur…	좌우반구com(split BVF)_2-017-1	60.021	1.0.0.167	1	870366768	Professional	2.0.10.242	2.0.10.353	11-14-2020	2020-11-14 오전 1:34:28	10:34:28	2.0.10.248	164	1	z	결정	결	정	NULL	NULL	NULL	39	1	32	NULL	NULL	NULL	KSY3	List2	NULL	NULL	NULL	NULL	NULL	NULL	NULL	NULL	NULL	1	z	1	3	472269	0	z	465
좌우반구com(split BVF)_2	17	1	<?xml version="1.0"?>\n<Clock xmlns:dt="urn:schemas-microsoft-com:datatypes"><Description dt:dt="string">E-Prime Primary Realtime Clock</Description><StartTime><Timestamp dt:dt="int">0</Timestamp><DateUtc dt:dt="string">2020-11-14T01:34:28Z</DateUtc></StartTime><FrequencyChanges><FrequencyChange><Frequency dt:dt="r8">2699980000</Frequency><Timestamp dt:dt="r8">3.23646007209389E+15</Timestamp><Cur…	좌우반구com(split BVF)_2-017-1	60.021	1.0.0.167	1	870366768	Professional	2.0.10.242	2.0.10.353	11-14-2020	2020-11-14 오전 1:34:28	10:34:28	2.0.10.248	144	2	{/}	결지	결	지	NULL	NULL	NULL	121	1	12	NULL	NULL	NULL	KSY3	List2	NULL	NULL	NULL	NULL	NULL	NULL	NULL	NULL	NULL	1	{/}	0	3	420238	0	{/}	424
좌우반구com(split BVF)_2	17	1	<?xml version="1.0"?>\n<Clock xmlns:dt="urn:schemas-microsoft-com:datatypes"><Description dt:dt="string">E-Prime Primary Realtime Clock</Description><StartTime><Timestamp dt:dt="int">0</Timestamp><DateUtc dt:dt="string">2020-11-14T01:34:28Z</DateUtc></StartTime><FrequencyChanges><FrequencyChange><Frequency dt:dt="r8">2699980000</Frequency><Timestamp dt:dt="r8">3.23646007209389E+15</Timestamp><Cur…	좌우반구com(split BVF)_2-017-1	60.021	1.0.0.167	1	870366768	Professional	2.0.10.242	2.0.10.353	11-14-2020	2020-11-14 오전 1:34:28	10:34:28	2.0.10.248	32	2	{/}	결협	결	협	81	1	32	NULL	NULL	NULL	NULL	NULL	NULL	KSY2	List1	NULL	NULL	NULL	NULL	NULL	NULL	NULL	NULL	NULL	1	{/}	0	4	105000	0	{/}	458
좌우반구com(split BVF)_2	17	1	<?xml version="1.0"?>\n<Clock xmlns:dt="urn:schemas-microsoft-com:datatypes"><Description dt:dt="string">E-Prime Primary Realtime Clock</Description><StartTime><Timestamp dt:dt="int">0</Timestamp><DateUtc dt:dt="string">2020-11-14T01:34:28Z</DateUtc></StartTime><FrequencyChanges><FrequencyChange><Frequency dt:dt="r8">2699980000</Frequency><Timestamp dt:dt="r8">3.23646007209389E+15</Timestamp><Cur…	좌우반구com(split BVF)_2-017-1	60.021	1.0.0.167	1	870366768	Professional	2.0.10.242	2.0.10.353	11-14-2020	2020-11-14 오전 1:34:28	10:34:28	2.0.10.248	136	1	z	경비	경	비	NULL	NULL	NULL	123	1	4	NULL	NULL	NULL	KSY3	List2	NULL	NULL	NULL	NULL	NULL	NULL	NULL	NULL	NULL	1	z	1	3	399878	0	z	382
좌우반구com(split BVF)_2	17	1	<?xml version="1.0"?>\n<Clock xmlns:dt="urn:schemas-microsoft-com:datatypes"><Description dt:dt="string">E-Prime Primary Realtime Clock</Description><StartTime><Timestamp dt:dt="int">0</Timestamp><DateUtc dt:dt="string">2020-11-14T01:34:28Z</DateUtc></StartTime><FrequencyChanges><FrequencyChange><Frequency dt:dt="r8">2699980000</Frequency><Timestamp dt:dt="r8">3.23646007209389E+15</Timestamp><Cur…	좌우반구com(split BVF)_2-017-1	60.021	1.0.0.167	1	870366768	Professional	2.0.10.242	2.0.10.353	11-14-2020	2020-11-14 오전 1:34:28	10:34:28	2.0.10.248	47	1	z	경험	경	험	122	1	47	NULL	NULL	NULL	NULL	NULL	NULL	KSY3	List1	NULL	NULL	NULL	NULL	NULL	NULL	NULL	NULL	NULL	1	z	0	3	145352	0	z	337
좌우반구com(split BVF)_2	17	1	<?xml version="1.0"?>\n<Clock xmlns:dt="urn:schemas-microsoft-com:datatypes"><Description dt:dt="string">E-Prime Primary Realtime Clock</Description><StartTime><Timestamp dt:dt="int">0</Timestamp><DateUtc dt:dt="string">2020-11-14T01:34:28Z</DateUtc></StartTime><FrequencyChanges><FrequencyChange><Frequency dt:dt="r8">2699980000</Frequency><Timestamp dt:dt="r8">3.23646007209389E+15</Timestamp><Cur…	좌우반구com(split BVF)_2-017-1	60.021	1.0.0.167	1	870366768	Professional	2.0.10.242	2.0.10.353	11-14-2020	2020-11-14 오전 1:34:28	10:34:28	2.0.10.248	12	1	z	경호	경	호	39	1	12	NULL	NULL	NULL	NULL	NULL	NULL	KSY3	List1	NULL	NULL	NULL	NULL	NULL	NULL	NULL	NULL	NULL	1	z	0	3	52285	0	z	526
좌우반구com(split BVF)_2	17	1	<?xml version="1.0"?>\n<Clock xmlns:dt="urn:schemas-microsoft-com:datatypes"><Description dt:dt="string">E-Prime Primary Realtime Clock</Description><StartTime><Timestamp dt:dt="int">0</Timestamp><DateUtc dt:dt="string">2020-11-14T01:34:28Z</DateUtc></StartTime><FrequencyChanges><FrequencyChange><Frequency dt:dt="r8">2699980000</Frequency><Timestamp dt:dt="r8">3.23646007209389E+15</Timestamp><Cur…	좌우반구com(split BVF)_2-017-1	60.021	1.0.0.167	1	870366768	Professional	2.0.10.242	2.0.10.353	11-14-2020	2020-11-14 오전 1:34:28	10:34:28	2.0.10.248	101	1	z	계기	계	기	4	1	101	NULL	NULL	NULL	NULL	NULL	NULL	KSY3	List1	NULL	NULL	NULL	NULL	NULL	NULL	NULL	NULL	NULL	1	z	0	3	287285	0	z	364
좌우반구com(split BVF)_2	17	1	<?xml version="1.0"?>\n<Clock xmlns:dt="urn:schemas-microsoft-com:datatypes"><Description dt:dt="string">E-Prime Primary Realtime Clock</Description><StartTime><Timestamp dt:dt="int">0</Timestamp><DateUtc dt:dt="string">2020-11-14T01:34:28Z</DateUtc></StartTime><FrequencyChanges><FrequencyChange><Frequency dt:dt="r8">2699980000</Frequency><Timestamp dt:dt="r8">3.23646007209389E+15</Timestamp><Cur…	좌우반구com(split BVF)_2-017-1	60.021	1.0.0.167	1	870366768	Professional	2.0.10.242	2.0.10.353	11-14-2020	2020-11-14 오전 1:34:28	10:34:28	2.0.10.248	260	2	{/}	계님	계	님	NULL	NULL	NULL	3	1	128	NULL	NULL	NULL	KSY	List2	0		0	0	723614	183		0	0	1	{/}	0	3	723797	0	{/}	343
좌우반구com(split BVF)_2	17	1	<?xml version="1.0"?>\n<Clock xmlns:dt="urn:schemas-microsoft-com:datatypes"><Description dt:dt="string">E-Prime Primary Realtime Clock</Description><StartTime><Timestamp dt:dt="int">0</Timestamp><DateUtc dt:dt="string">2020-11-14T01:34:28Z</DateUtc></StartTime><FrequencyChanges><FrequencyChange><Frequency dt:dt="r8">2699980000</Frequency><Timestamp dt:dt="r8">3.23646007209389E+15</Timestamp><Cur…	좌우반구com(split BVF)_2-017-1	60.021	1.0.0.167	1	870366768	Professional	2.0.10.242	2.0.10.353	11-14-2020	2020-11-14 오전 1:34:28	10:34:28	2.0.10.248	271	2	{/}	계락	계	락	NULL	NULL	NULL	NULL	NULL	NULL	70	1	7	KSY3	List3	NULL	NULL	NULL	NULL	NULL	NULL	NULL	NULL	NULL	1	{/}	1	3	763316	0	{/}	451
좌우반구com(split BVF)_2	17	1	<?xml version="1.0"?>\n<Clock xmlns:dt="urn:schemas-microsoft-com:datatypes"><Description dt:dt="string">E-Prime Primary Realtime Clock</Description><StartTime><Timestamp dt:dt="int">0</Timestamp><DateUtc dt:dt="string">2020-11-14T01:34:28Z</DateUtc></StartTime><FrequencyChanges><FrequencyChange><Frequency dt:dt="r8">2699980000</Frequency><Timestamp dt:dt="r8">3.23646007209389E+15</Timestamp><Cur…	좌우반구com(split BVF)_2-017-1	60.021	1.0.0.167	1	870366768	Professional	2.0.10.242	2.0.10.353	11-14-2020	2020-11-14 오전 1:34:28	10:34:28	2.0.10.248	82	1	z	계수	계	수	28	1	82	NULL	NULL	NULL	NULL	NULL	NULL	KSY3	List1	NULL	NULL	NULL	NULL	NULL	NULL	NULL	NULL	NULL	1	z	1	3	237086	0	z	675
좌우반구com(split BVF)_2	17	1	<?xml version="1.0"?>\n<Clock xmlns:dt="urn:schemas-microsoft-com:datatypes"><Description dt:dt="string">E-Prime Primary Realtime Clock</Description><StartTime><Timestamp dt:dt="int">0</Timestamp><DateUtc dt:dt="string">2020-11-14T01:34:28Z</DateUtc></StartTime><FrequencyChanges><FrequencyChange><Frequency dt:dt="r8">2699980000</Frequency><Timestamp dt:dt="r8">3.23646007209389E+15</Timestamp><Cur…	좌우반구com(split BVF)_2-017-1	60.021	1.0.0.167	1	870366768	Professional	2.0.10.242	2.0.10.353	11-14-2020	2020-11-14 오전 1:34:28	10:34:28	2.0.10.248	7	2	{/}	계여	계	여	24	1	7	NULL	NULL	NULL	NULL	NULL	NULL	KSY3	List1	NULL	NULL	NULL	NULL	NULL	NULL	NULL	NULL	NULL	1	{/}	0	3	39023	0	{/}	591
좌우반구com(split BVF)_2	17	1	<?xml version="1.0"?>\n<Clock xmlns:dt="urn:schemas-microsoft-com:datatypes"><Description dt:dt="string">E-Prime Primary Realtime Clock</Description><StartTime><Timestamp dt:dt="int">0</Timestamp><DateUtc dt:dt="string">2020-11-14T01:34:28Z</DateUtc></StartTime><FrequencyChanges><FrequencyChange><Frequency dt:dt="r8">2699980000</Frequency><Timestamp dt:dt="r8">3.23646007209389E+15</Timestamp><Cur…	좌우반구com(split BVF)_2-017-1	60.021	1.0.0.167	1	870366768	Professional	2.0.10.242	2.0.10.353	11-14-2020	2020-11-14 오전 1:34:28	10:34:28	2.0.10.248	134	2	{/}	고률	고	률	NULL	NULL	NULL	111	1	2	NULL	NULL	NULL	KSY2	List2	NULL	NULL	NULL	NULL	NULL	NULL	NULL	NULL	NULL	1	{/}	0	3	394297	0	{/}	773
좌우반구com(split BVF)_2	17	1	<?xml version="1.0"?>\n<Clock xmlns:dt="urn:schemas-microsoft-com:datatypes"><Description dt:dt="string">E-Prime Primary Realtime Clock</Description><StartTime><Timestamp dt:dt="int">0</Timestamp><DateUtc dt:dt="string">2020-11-14T01:34:28Z</DateUtc></StartTime><FrequencyChanges><FrequencyChange><Frequency dt:dt="r8">2699980000</Frequency><Timestamp dt:dt="r8">3.23646007209389E+15</Timestamp><Cur…	좌우반구com(split BVF)_2-017-1	60.021	1.0.0.167	1	870366768	Professional	2.0.10.242	2.0.10.353	11-14-2020	2020-11-14 오전 1:34:28	10:34:28	2.0.10.248	323	2	{/}	고청	고	청	NULL	NULL	NULL	NULL	NULL	NULL	88	1	59	KSY	List3	0		0	0	898252	183		0	0	1	{/}	0	3	898435	0	{/}	530
좌우반구com(split BVF)_2	17	1	<?xml version="1.0"?>\n<Clock xmlns:dt="urn:schemas-microsoft-com:datatypes"><Description dt:dt="string">E-Prime Primary Realtime Clock</Description><StartTime><Timestamp dt:dt="int">0</Timestamp><DateUtc dt:dt="string">2020-11-14T01:34:28Z</DateUtc></StartTime><FrequencyChanges><FrequencyChange><Frequency dt:dt="r8">2699980000</Frequency><Timestamp dt:dt="r8">3.23646007209389E+15</Timestamp><Cur…	좌우반구com(split BVF)_2-017-1	60.021	1.0.0.167	1	870366768	Professional	2.0.10.242	2.0.10.353	11-14-2020	2020-11-14 오전 1:34:28	10:34:28	2.0.10.248	142	1	z	공기	공	기	NULL	NULL	NULL	30	1	10	NULL	NULL	NULL	KSY3	List2	NULL	NULL	NULL	NULL	NULL	NULL	NULL	NULL	NULL	1	z	1	3	415156	0	z	348
좌우반구com(split BVF)_2	17	1	<?xml version="1.0"?>\n<Clock xmlns:dt="urn:schemas-microsoft-com:datatypes"><Description dt:dt="string">E-Prime Primary Realtime Clock</Description><StartTime><Timestamp dt:dt="int">0</Timestamp><DateUtc dt:dt="string">2020-11-14T01:34:28Z</DateUtc></StartTime><FrequencyChanges><FrequencyChange><Frequency dt:dt="r8">2699980000</Frequency><Timestamp dt:dt="r8">3.23646007209389E+15</Timestamp><Cur…	좌우반구com(split BVF)_2-017-1	60.021	1.0.0.167	1	870366768	Professional	2.0.10.242	2.0.10.353	11-14-2020	2020-11-14 오전 1:34:28	10:34:28	2.0.10.248	84	1	z	공백	공	백	121	1	84	NULL	NULL	NULL	NULL	NULL	NULL	KSY3	List1	NULL	NULL	NULL	NULL	NULL	NULL	NULL	NULL	NULL	1	z	0	3	242551	0	z	424
좌우반구com(split BVF)_2	17	1	<?xml version="1.0"?>\n<Clock xmlns:dt="urn:schemas-microsoft-com:datatypes"><Description dt:dt="string">E-Prime Primary Realtime Clock</Description><StartTime><Timestamp dt:dt="int">0</Timestamp><DateUtc dt:dt="string">2020-11-14T01:34:28Z</DateUtc></StartTime><FrequencyChanges><FrequencyChange><Frequency dt:dt="r8">2699980000</Frequency><Timestamp dt:dt="r8">3.23646007209389E+15</Timestamp><Cur…	좌우반구com(split BVF)_2-017-1	60.021	1.0.0.167	1	870366768	Professional	2.0.10.242	2.0.10.353	11-14-2020	2020-11-14 오전 1:34:28	10:34:28	2.0.10.248	228	1	z	공포	공	포	NULL	NULL	NULL	38	1	96	NULL	NULL	NULL	KSY3	List2	NULL	NULL	NULL	NULL	NULL	NULL	NULL	NULL	NULL	1	z	0	4	638361	0	z	350
좌우반구com(split BVF)_2	17	1	<?xml version="1.0"?>\n<Clock xmlns:dt="urn:schemas-microsoft-com:datatypes"><Description dt:dt="string">E-Prime Primary Realtime Clock</Description><StartTime><Timestamp dt:dt="int">0</Timestamp><DateUtc dt:dt="string">2020-11-14T01:34:28Z</DateUtc></StartTime><FrequencyChanges><FrequencyChange><Frequency dt:dt="r8">2699980000</Frequency><Timestamp dt:dt="r8">3.23646007209389E+15</Timestamp><Cur…	좌우반구com(split BVF)_2-017-1	60.021	1.0.0.167	1	870366768	Professional	2.0.10.242	2.0.10.353	11-14-2020	2020-11-14 오전 1:34:28	10:34:28	2.0.10.248	335	2	{/}	과법	과	법	NULL	NULL	NULL	NULL	NULL	NULL	38	1	71	KSY2	List3	NULL	NULL	NULL	NULL	NULL	NULL	NULL	NULL	NULL	1	{/}	0	3	929874	0	{/}	398
좌우반구com(split BVF)_2	17	1	<?xml version="1.0"?>\n<Clock xmlns:dt="urn:schemas-microsoft-com:datatypes"><Description dt:dt="string">E-Prime Primary Realtime Clock</Description><StartTime><Timestamp dt:dt="int">0</Timestamp><DateUtc dt:dt="string">2020-11-14T01:34:28Z</DateUtc></StartTime><FrequencyChanges><FrequencyChange><Frequency dt:dt="r8">2699980000</Frequency><Timestamp dt:dt="r8">3.23646007209389E+15</Timestamp><Cur…	좌우반구com(split BVF)_2-017-1	60.021	1.0.0.167	1	870366768	Professional	2.0.10.242	2.0.10.353	11-14-2020	2020-11-14 오전 1:34:28	10:34:28	2.0.10.248	17	1	z	과정	과	정	8	1	17	NULL	NULL	NULL	NULL	NULL	NULL	KSY3	List1	NULL	NULL	NULL	NULL	NULL	NULL	NULL	NULL	NULL	1	z	1	3	65530	0	z	273
좌우반구com(split BVF)_2	17	1	<?xml version="1.0"?>\n<Clock xmlns:dt="urn:schemas-microsoft-com:datatypes"><Description dt:dt="string">E-Prime Primary Realtime Clock</Description><StartTime><Timestamp dt:dt="int">0</Timestamp><DateUtc dt:dt="string">2020-11-14T01:34:28Z</DateUtc></StartTime><FrequencyChanges><FrequencyChange><Frequency dt:dt="r8">2699980000</Frequency><Timestamp dt:dt="r8">3.23646007209389E+15</Timestamp><Cur…	좌우반구com(split BVF)_2-017-1	60.021	1.0.0.167	1	870366768	Professional	2.0.10.242	2.0.10.353	11-14-2020	2020-11-14 오전 1:34:28	10:34:28	2.0.10.248	273	1	z	관계	관	계	NULL	NULL	NULL	NULL	NULL	NULL	99	1	9	KSY3	List3	NULL	NULL	NULL	NULL	NULL	NULL	NULL	NULL	NULL	1	z	0	4	768698	0	z	645
좌우반구com(split BVF)_2	17	1	<?xml version="1.0"?>\n<Clock xmlns:dt="urn:schemas-microsoft-com:datatypes"><Description dt:dt="string">E-Prime Primary Realtime Clock</Description><StartTime><Timestamp dt:dt="int">0</Timestamp><DateUtc dt:dt="string">2020-11-14T01:34:28Z</DateUtc></StartTime><FrequencyChanges><FrequencyChange><Frequency dt:dt="r8">2699980000</Frequency><Timestamp dt:dt="r8">3.23646007209389E+15</Timestamp><Cur…	좌우반구com(split BVF)_2-017-1	60.021	1.0.0.167	1	870366768	Professional	2.0.10.242	2.0.10.353	11-14-2020	2020-11-14 오전 1:34:28	10:34:28	2.0.10.248	222	1	z	관측	관	측	NULL	NULL	NULL	55	1	90	NULL	NULL	NULL	KSY3	List2	NULL	NULL	NULL	NULL	NULL	NULL	NULL	NULL	NULL	1	z	1	3	622949	0	z	508
좌우반구com(split BVF)_2	17	1	<?xml version="1.0"?>\n<Clock xmlns:dt="urn:schemas-microsoft-com:datatypes"><Description dt:dt="string">E-Prime Primary Realtime Clock</Description><StartTime><Timestamp dt:dt="int">0</Timestamp><DateUtc dt:dt="string">2020-11-14T01:34:28Z</DateUtc></StartTime><FrequencyChanges><FrequencyChange><Frequency dt:dt="r8">2699980000</Frequency><Timestamp dt:dt="r8">3.23646007209389E+15</Timestamp><Cur…	좌우반구com(split BVF)_2-017-1	60.021	1.0.0.167	1	870366768	Professional	2.0.10.242	2.0.10.353	11-14-2020	2020-11-14 오전 1:34:28	10:34:28	2.0.10.248	138	1	z	광장	광	장	NULL	NULL	NULL	62	1	6	NULL	NULL	NULL	KSY3	List2	NULL	NULL	NULL	NULL	NULL	NULL	NULL	NULL	NULL	1	z	0	3	404960	0	z	320
좌우반구com(split BVF)_2	17	1	<?xml version="1.0"?>\n<Clock xmlns:dt="urn:schemas-microsoft-com:datatypes"><Description dt:dt="string">E-Prime Primary Realtime Clock</Description><StartTime><Timestamp dt:dt="int">0</Timestamp><DateUtc dt:dt="string">2020-11-14T01:34:28Z</DateUtc></StartTime><FrequencyChanges><FrequencyChange><Frequency dt:dt="r8">2699980000</Frequency><Timestamp dt:dt="r8">3.23646007209389E+15</Timestamp><Cur…	좌우반구com(split BVF)_2-017-1	60.021	1.0.0.167	1	870366768	Professional	2.0.10.242	2.0.10.353	11-14-2020	2020-11-14 오전 1:34:28	10:34:28	2.0.10.248	51	2	{/}	교느	교	느	23	1	51	NULL	NULL	NULL	NULL	NULL	NULL	KSY2	List1	NULL	NULL	NULL	NULL	NULL	NULL	NULL	NULL	NULL	1	{/}	0	3	156265	0	{/}	404
좌우반구com(split BVF)_2	17	1	<?xml version="1.0"?>\n<Clock xmlns:dt="urn:schemas-microsoft-com:datatypes"><Description dt:dt="string">E-Prime Primary Realtime Clock</Description><StartTime><Timestamp dt:dt="int">0</Timestamp><DateUtc dt:dt="string">2020-11-14T01:34:28Z</DateUtc></StartTime><FrequencyChanges><FrequencyChange><Frequency dt:dt="r8">2699980000</Frequency><Timestamp dt:dt="r8">3.23646007209389E+15</Timestamp><Cur…	좌우반구com(split BVF)_2-017-1	60.021	1.0.0.167	1	870366768	Professional	2.0.10.242	2.0.10.353	11-14-2020	2020-11-14 오전 1:34:28	10:34:28	2.0.10.248	125	2	{/}	교휘	교	휘	104	1	125	NULL	NULL	NULL	NULL	NULL	NULL	KSY3	List1	NULL	NULL	NULL	NULL	NULL	NULL	NULL	NULL	NULL	1	{/}	0	3	350579	0	{/}	643
좌우반구com(split BVF)_2	17	1	<?xml version="1.0"?>\n<Clock xmlns:dt="urn:schemas-microsoft-com:datatypes"><Description dt:dt="string">E-Prime Primary Realtime Clock</Description><StartTime><Timestamp dt:dt="int">0</Timestamp><DateUtc dt:dt="string">2020-11-14T01:34:28Z</DateUtc></StartTime><FrequencyChanges><FrequencyChange><Frequency dt:dt="r8">2699980000</Frequency><Timestamp dt:dt="r8">3.23646007209389E+15</Timestamp><Cur…	좌우반구com(split BVF)_2-017-1	60.021	1.0.0.167	1	870366768	Professional	2.0.10.242	2.0.10.353	11-14-2020	2020-11-14 오전 1:34:28	10:34:28	2.0.10.248	216	1	z	구조	구	조	NULL	NULL	NULL	1	1	84	NULL	NULL	NULL	KSY3	List2	NULL	NULL	NULL	NULL	NULL	NULL	NULL	NULL	NULL	1	z	1	3	607721	0	z	385
좌우반구com(split BVF)_2	17	1	<?xml version="1.0"?>\n<Clock xmlns:dt="urn:schemas-microsoft-com:datatypes"><Description dt:dt="string">E-Prime Primary Realtime Clock</Description><StartTime><Timestamp dt:dt="int">0</Timestamp><DateUtc dt:dt="string">2020-11-14T01:34:28Z</DateUtc></StartTime><FrequencyChanges><FrequencyChange><Frequency dt:dt="r8">2699980000</Frequency><Timestamp dt:dt="r8">3.23646007209389E+15</Timestamp><Cur…	좌우반구com(split BVF)_2-017-1	60.021	1.0.0.167	1	870366768	Professional	2.0.10.242	2.0.10.353	11-14-2020	2020-11-14 오전 1:34:28	10:34:28	2.0.10.248	331	2	{/}	국득	국	득	NULL	NULL	NULL	NULL	NULL	NULL	31	1	67	KSY2	List3	NULL	NULL	NULL	NULL	NULL	NULL	NULL	NULL	NULL	1	{/}	0	3	919394	0	{/}	530
좌우반구com(split BVF)_2	17	1	<?xml version="1.0"?>\n<Clock xmlns:dt="urn:schemas-microsoft-com:datatypes"><Description dt:dt="string">E-Prime Primary Realtime Clock</Description><StartTime><Timestamp dt:dt="int">0</Timestamp><DateUtc dt:dt="string">2020-11-14T01:34:28Z</DateUtc></StartTime><FrequencyChanges><FrequencyChange><Frequency dt:dt="r8">2699980000</Frequency><Timestamp dt:dt="r8">3.23646007209389E+15</Timestamp><Cur…	좌우반구com(split BVF)_2-017-1	60.021	1.0.0.167	1	870366768	Professional	2.0.10.242	2.0.10.353	11-14-2020	2020-11-14 오전 1:34:28	10:34:28	2.0.10.248	332	2	{/}	국반	국	반	NULL	NULL	NULL	NULL	NULL	NULL	100	1	68	KSY3	List3	NULL	NULL	NULL	NULL	NULL	NULL	NULL	NULL	NULL	1	{/}	0	4	922127	0	{/}	445
좌우반구com(split BVF)_2	17	1	<?xml version="1.0"?>\n<Clock xmlns:dt="urn:schemas-microsoft-com:datatypes"><Description dt:dt="string">E-Prime Primary Realtime Clock</Description><StartTime><Timestamp dt:dt="int">0</Timestamp><DateUtc dt:dt="string">2020-11-14T01:34:28Z</DateUtc></StartTime><FrequencyChanges><FrequencyChange><Frequency dt:dt="r8">2699980000</Frequency><Timestamp dt:dt="r8">3.23646007209389E+15</Timestamp><Cur…	좌우반구com(split BVF)_2-017-1	60.021	1.0.0.167	1	870366768	Professional	2.0.10.242	2.0.10.353	11-14-2020	2020-11-14 오전 1:34:28	10:34:28	2.0.10.248	186	1	z	군청	군	청	NULL	NULL	NULL	15	1	54	NULL	NULL	NULL	KSY3	List2	NULL	NULL	NULL	NULL	NULL	NULL	NULL	NULL	NULL	0	z	0	3	530249	0	{/}	458
좌우반구com(split BVF)_2	17	1	<?xml version="1.0"?>\n<Clock xmlns:dt="urn:schemas-microsoft-com:datatypes"><Description dt:dt="string">E-Prime Primary Realtime Clock</Description><StartTime><Timestamp dt:dt="int">0</Timestamp><DateUtc dt:dt="string">2020-11-14T01:34:28Z</DateUtc></StartTime><FrequencyChanges><FrequencyChange><Frequency dt:dt="r8">2699980000</Frequency><Timestamp dt:dt="r8">3.23646007209389E+15</Timestamp><Cur…	좌우반구com(split BVF)_2-017-1	60.021	1.0.0.167	1	870366768	Professional	2.0.10.242	2.0.10.353	11-14-2020	2020-11-14 오전 1:34:28	10:34:28	2.0.10.248	320	1	z	궤도	궤	도	NULL	NULL	NULL	NULL	NULL	NULL	125	1	56	KSY3	List3	NULL	NULL	NULL	NULL	NULL	NULL	NULL	NULL	NULL	1	z	0	4	890938	0	z	411
좌우반구com(split BVF)_2	17	1	<?xml version="1.0"?>\n<Clock xmlns:dt="urn:schemas-microsoft-com:datatypes"><Description dt:dt="string">E-Prime Primary Realtime Clock</Description><StartTime><Timestamp dt:dt="int">0</Timestamp><DateUtc dt:dt="string">2020-11-14T01:34:28Z</DateUtc></StartTime><FrequencyChanges><FrequencyChange><Frequency dt:dt="r8">2699980000</Frequency><Timestamp dt:dt="r8">3.23646007209389E+15</Timestamp><Cur…	좌우반구com(split BVF)_2-017-1	60.021	1.0.0.167	1	870366768	Professional	2.0.10.242	2.0.10.353	11-14-2020	2020-11-14 오전 1:34:28	10:34:28	2.0.10.248	209	2	{/}	궤희	궤	희	NULL	NULL	NULL	82	1	77	NULL	NULL	NULL	KSY	List2	0		0	-1	589661	183		0	0	1	{/}	1	3	589844	0	{/}	305
좌우반구com(split BVF)_2	17	1	<?xml version="1.0"?>\n<Clock xmlns:dt="urn:schemas-microsoft-com:datatypes"><Description dt:dt="string">E-Prime Primary Realtime Clock</Description><StartTime><Timestamp dt:dt="int">0</Timestamp><DateUtc dt:dt="string">2020-11-14T01:34:28Z</DateUtc></StartTime><FrequencyChanges><FrequencyChange><Frequency dt:dt="r8">2699980000</Frequency><Timestamp dt:dt="r8">3.23646007209389E+15</Timestamp><Cur…	좌우반구com(split BVF)_2-017-1	60.021	1.0.0.167	1	870366768	Professional	2.0.10.242	2.0.10.353	11-14-2020	2020-11-14 오전 1:34:28	10:34:28	2.0.10.248	348	1	z	그림	그	림	NULL	NULL	NULL	NULL	NULL	NULL	92	1	84	KSY3	List3	NULL	NULL	NULL	NULL	NULL	NULL	NULL	NULL	NULL	1	z	0	3	963712	0	z	462
좌우반구com(split BVF)_2	17	1	<?xml version="1.0"?>\n<Clock xmlns:dt="urn:schemas-microsoft-com:datatypes"><Description dt:dt="string">E-Prime Primary Realtime Clock</Description><StartTime><Timestamp dt:dt="int">0</Timestamp><DateUtc dt:dt="string">2020-11-14T01:34:28Z</DateUtc></StartTime><FrequencyChanges><FrequencyChange><Frequency dt:dt="r8">2699980000</Frequency><Timestamp dt:dt="r8">3.23646007209389E+15</Timestamp><Cur…	좌우반구com(split BVF)_2-017-1	60.021	1.0.0.167	1	870366768	Professional	2.0.10.242	2.0.10.353	11-14-2020	2020-11-14 오전 1:34:28	10:34:28	2.0.10.248	317	2	{/}	그법	그	법	NULL	NULL	NULL	NULL	NULL	NULL	41	1	53	KSY	List3	0		0	0	883174	183		0	0	1	{/}	0	3	883357	0	{/}	401
좌우반구com(split BVF)_2	17	1	<?xml version="1.0"?>\n<Clock xmlns:dt="urn:schemas-microsoft-com:datatypes"><Description dt:dt="string">E-Prime Primary Realtime Clock</Description><StartTime><Timestamp dt:dt="int">0</Timestamp><DateUtc dt:dt="string">2020-11-14T01:34:28Z</DateUtc></StartTime><FrequencyChanges><FrequencyChange><Frequency dt:dt="r8">2699980000</Frequency><Timestamp dt:dt="r8">3.23646007209389E+15</Timestamp><Cur…	좌우반구com(split BVF)_2-017-1	60.021	1.0.0.167	1	870366768	Professional	2.0.10.242	2.0.10.353	11-14-2020	2020-11-14 오전 1:34:28	10:34:28	2.0.10.248	155	2	{/}	그소	그	소	NULL	NULL	NULL	108	1	23	NULL	NULL	NULL	KSY	List2	0		0	0	448828	183		0	0	1	{/}	0	3	449011	0	{/}	402
좌우반구com(split BVF)_2	17	1	<?xml version="1.0"?>\n<Clock xmlns:dt="urn:schemas-microsoft-com:datatypes"><Description dt:dt="string">E-Prime Primary Realtime Clock</Description><StartTime><Timestamp dt:dt="int">0</Timestamp><DateUtc dt:dt="string">2020-11-14T01:34:28Z</DateUtc></StartTime><FrequencyChanges><FrequencyChange><Frequency dt:dt="r8">2699980000</Frequency><Timestamp dt:dt="r8">3.23646007209389E+15</Timestamp><Cur…	좌우반구com(split BVF)_2-017-1	60.021	1.0.0.167	1	870366768	Professional	2.0.10.242	2.0.10.353	11-14-2020	2020-11-14 오전 1:34:28	10:34:28	2.0.10.248	102	2	{/}	그종	그	종	118	1	102	NULL	NULL	NULL	NULL	NULL	NULL	KSY3	List1	NULL	NULL	NULL	NULL	NULL	NULL	NULL	NULL	NULL	1	{/}	0	3	289851	0	{/}	428
좌우반구com(split BVF)_2	17	1	<?xml version="1.0"?>\n<Clock xmlns:dt="urn:schemas-microsoft-com:datatypes"><Description dt:dt="string">E-Prime Primary Realtime Clock</Description><StartTime><Timestamp dt:dt="int">0</Timestamp><DateUtc dt:dt="string">2020-11-14T01:34:28Z</DateUtc></StartTime><FrequencyChanges><FrequencyChange><Frequency dt:dt="r8">2699980000</Frequency><Timestamp dt:dt="r8">3.23646007209389E+15</Timestamp><Cur…	좌우반구com(split BVF)_2-017-1	60.021	1.0.0.167	1	870366768	Professional	2.0.10.242	2.0.10.353	11-14-2020	2020-11-14 오전 1:34:28	10:34:28	2.0.10.248	171	1	z	급여	급	여	NULL	NULL	NULL	98	1	39	NULL	NULL	NULL	KSY3	List2	NULL	NULL	NULL	NULL	NULL	NULL	NULL	NULL	NULL	1	z	0	4	490580	0	z	490
좌우반구com(split BVF)_2	17	1	<?xml version="1.0"?>\n<Clock xmlns:dt="urn:schemas-microsoft-com:datatypes"><Description dt:dt="string">E-Prime Primary Realtime Clock</Description><StartTime><Timestamp dt:dt="int">0</Timestamp><DateUtc dt:dt="string">2020-11-14T01:34:28Z</DateUtc></StartTime><FrequencyChanges><FrequencyChange><Frequency dt:dt="r8">2699980000</Frequency><Timestamp dt:dt="r8">3.23646007209389E+15</Timestamp><Cur…	좌우반구com(split BVF)_2-017-1	60.021	1.0.0.167	1	870366768	Professional	2.0.10.242	2.0.10.353	11-14-2020	2020-11-14 오전 1:34:28	10:34:28	2.0.10.248	229	1	z	기록	기	록	NULL	NULL	NULL	67	1	97	NULL	NULL	NULL	KSY3	List2	NULL	NULL	NULL	NULL	NULL	NULL	NULL	NULL	NULL	1	z	0	4	640910	0	z	333
좌우반구com(split BVF)_2	17	1	<?xml version="1.0"?>\n<Clock xmlns:dt="urn:schemas-microsoft-com:datatypes"><Description dt:dt="string">E-Prime Primary Realtime Clock</Description><StartTime><Timestamp dt:dt="int">0</Timestamp><DateUtc dt:dt="string">2020-11-14T01:34:28Z</DateUtc></StartTime><FrequencyChanges><FrequencyChange><Frequency dt:dt="r8">2699980000</Frequency><Timestamp dt:dt="r8">3.23646007209389E+15</Timestamp><Cur…	좌우반구com(split BVF)_2-017-1	60.021	1.0.0.167	1	870366768	Professional	2.0.10.242	2.0.10.353	11-14-2020	2020-11-14 오전 1:34:28	10:34:28	2.0.10.248	379	1	z	기름	기	름	NULL	NULL	NULL	NULL	NULL	NULL	118	1	115	KSY3	List3	NULL	NULL	NULL	NULL	NULL	NULL	NULL	NULL	NULL	0	z	0	4	1043867	0	{/}	424
좌우반구com(split BVF)_2	17	1	<?xml version="1.0"?>\n<Clock xmlns:dt="urn:schemas-microsoft-com:datatypes"><Description dt:dt="string">E-Prime Primary Realtime Clock</Description><StartTime><Timestamp dt:dt="int">0</Timestamp><DateUtc dt:dt="string">2020-11-14T01:34:28Z</DateUtc></StartTime><FrequencyChanges><FrequencyChange><Frequency dt:dt="r8">2699980000</Frequency><Timestamp dt:dt="r8">3.23646007209389E+15</Timestamp><Cur…	좌우반구com(split BVF)_2-017-1	60.021	1.0.0.167	1	870366768	Professional	2.0.10.242	2.0.10.353	11-14-2020	2020-11-14 오전 1:34:28	10:34:28	2.0.10.248	49	1	z	기술	기	술	63	1	49	NULL	NULL	NULL	NULL	NULL	NULL	KSY3	List1	NULL	NULL	NULL	NULL	NULL	NULL	NULL	NULL	NULL	1	z	0	4	150684	0	z	736
좌우반구com(split BVF)_2	17	1	<?xml version="1.0"?>\n<Clock xmlns:dt="urn:schemas-microsoft-com:datatypes"><Description dt:dt="string">E-Prime Primary Realtime Clock</Description><StartTime><Timestamp dt:dt="int">0</Timestamp><DateUtc dt:dt="string">2020-11-14T01:34:28Z</DateUtc></StartTime><FrequencyChanges><FrequencyChange><Frequency dt:dt="r8">2699980000</Frequency><Timestamp dt:dt="r8">3.23646007209389E+15</Timestamp><Cur…	좌우반구com(split BVF)_2-017-1	60.021	1.0.0.167	1	870366768	Professional	2.0.10.242	2.0.10.353	11-14-2020	2020-11-14 오전 1:34:28	10:34:28	2.0.10.248	283	1	z	기운	기	운	NULL	NULL	NULL	NULL	NULL	NULL	59	1	19	KSY3	List3	NULL	NULL	NULL	NULL	NULL	NULL	NULL	NULL	NULL	1	z	0	3	794555	0	z	331
좌우반구com(split BVF)_2	17	1	<?xml version="1.0"?>\n<Clock xmlns:dt="urn:schemas-microsoft-com:datatypes"><Description dt:dt="string">E-Prime Primary Realtime Clock</Description><StartTime><Timestamp dt:dt="int">0</Timestamp><DateUtc dt:dt="string">2020-11-14T01:34:28Z</DateUtc></StartTime><FrequencyChanges><FrequencyChange><Frequency dt:dt="r8">2699980000</Frequency><Timestamp dt:dt="r8">3.23646007209389E+15</Timestamp><Cur…	좌우반구com(split BVF)_2-017-1	60.021	1.0.0.167	1	870366768	Professional	2.0.10.242	2.0.10.353	11-14-2020	2020-11-14 오전 1:34:28	10:34:28	2.0.10.248	35	1	z	기준	기	준	80	1	35	NULL	NULL	NULL	NULL	NULL	NULL	KSY3	List1	NULL	NULL	NULL	NULL	NULL	NULL	NULL	NULL	NULL	1	z	0	4	113297	0	z	377
좌우반구com(split BVF)_2	17	1	<?xml version="1.0"?>\n<Clock xmlns:dt="urn:schemas-microsoft-com:datatypes"><Description dt:dt="string">E-Prime Primary Realtime Clock</Description><StartTime><Timestamp dt:dt="int">0</Timestamp><DateUtc dt:dt="string">2020-11-14T01:34:28Z</DateUtc></StartTime><FrequencyChanges><FrequencyChange><Frequency dt:dt="r8">2699980000</Frequency><Timestamp dt:dt="r8">3.23646007209389E+15</Timestamp><Cur…	좌우반구com(split BVF)_2-017-1	60.021	1.0.0.167	1	870366768	Professional	2.0.10.242	2.0.10.353	11-14-2020	2020-11-14 오전 1:34:28	10:34:28	2.0.10.248	59	1	z	기차	기	차	6	1	59	NULL	NULL	NULL	NULL	NULL	NULL	KSY3	List1	NULL	NULL	NULL	NULL	NULL	NULL	NULL	NULL	NULL	1	z	0	3	176991	0	z	441
좌우반구com(split BVF)_2	17	1	<?xml version="1.0"?>\n<Clock xmlns:dt="urn:schemas-microsoft-com:datatypes"><Description dt:dt="string">E-Prime Primary Realtime Clock</Description><StartTime><Timestamp dt:dt="int">0</Timestamp><DateUtc dt:dt="string">2020-11-14T01:34:28Z</DateUtc></StartTime><FrequencyChanges><FrequencyChange><Frequency dt:dt="r8">2699980000</Frequency><Timestamp dt:dt="r8">3.23646007209389E+15</Timestamp><Cur…	좌우반구com(split BVF)_2-017-1	60.021	1.0.0.167	1	870366768	Professional	2.0.10.242	2.0.10.353	11-14-2020	2020-11-14 오전 1:34:28	10:34:28	2.0.10.248	54	1	z	기회	기	회	77	1	54	NULL	NULL	NULL	NULL	NULL	NULL	KSY3	List1	NULL	NULL	NULL	NULL	NULL	NULL	NULL	NULL	NULL	1	z	1	3	163962	0	z	433
좌우반구com(split BVF)_2	17	1	<?xml version="1.0"?>\n<Clock xmlns:dt="urn:schemas-microsoft-com:datatypes"><Description dt:dt="string">E-Prime Primary Realtime Clock</Description><StartTime><Timestamp dt:dt="int">0</Timestamp><DateUtc dt:dt="string">2020-11-14T01:34:28Z</DateUtc></StartTime><FrequencyChanges><FrequencyChange><Frequency dt:dt="r8">2699980000</Frequency><Timestamp dt:dt="r8">3.23646007209389E+15</Timestamp><Cur…	좌우반구com(split BVF)_2-017-1	60.021	1.0.0.167	1	870366768	Professional	2.0.10.242	2.0.10.353	11-14-2020	2020-11-14 오전 1:34:28	10:34:28	2.0.10.248	123	2	{/}	껍목	껍	목	115	1	123	NULL	NULL	NULL	NULL	NULL	NULL	KSY	List1	0		0	0	345015	183		0	0	1	{/}	0	3	345198	0	{/}	347
좌우반구com(split BVF)_2	17	1	<?xml version="1.0"?>\n<Clock xmlns:dt="urn:schemas-microsoft-com:datatypes"><Description dt:dt="string">E-Prime Primary Realtime Clock</Description><StartTime><Timestamp dt:dt="int">0</Timestamp><DateUtc dt:dt="string">2020-11-14T01:34:28Z</DateUtc></StartTime><FrequencyChanges><FrequencyChange><Frequency dt:dt="r8">2699980000</Frequency><Timestamp dt:dt="r8">3.23646007209389E+15</Timestamp><Cur…	좌우반구com(split BVF)_2-017-1	60.021	1.0.0.167	1	870366768	Professional	2.0.10.242	2.0.10.353	11-14-2020	2020-11-14 오전 1:34:28	10:34:28	2.0.10.248	22	2	{/}	껍밀	껍	밀	102	1	22	NULL	NULL	NULL	NULL	NULL	NULL	KSY3	List1	NULL	NULL	NULL	NULL	NULL	NULL	NULL	NULL	NULL	1	{/}	0	4	78526	0	{/}	486
좌우반구com(split BVF)_2	17	1	<?xml version="1.0"?>\n<Clock xmlns:dt="urn:schemas-microsoft-com:datatypes"><Description dt:dt="string">E-Prime Primary Realtime Clock</Description><StartTime><Timestamp dt:dt="int">0</Timestamp><DateUtc dt:dt="string">2020-11-14T01:34:28Z</DateUtc></StartTime><FrequencyChanges><FrequencyChange><Frequency dt:dt="r8">2699980000</Frequency><Timestamp dt:dt="r8">3.23646007209389E+15</Timestamp><Cur…	좌우반구com(split BVF)_2-017-1	60.021	1.0.0.167	1	870366768	Professional	2.0.10.242	2.0.10.353	11-14-2020	2020-11-14 오전 1:34:28	10:34:28	2.0.10.248	163	1	z	껍질	껍	질	NULL	NULL	NULL	10	1	31	NULL	NULL	NULL	KSY3	List2	NULL	NULL	NULL	NULL	NULL	NULL	NULL	NULL	NULL	1	z	0	3	469587	0	z	475
좌우반구com(split BVF)_2	17	1	<?xml version="1.0"?>\n<Clock xmlns:dt="urn:schemas-microsoft-com:datatypes"><Description dt:dt="string">E-Prime Primary Realtime Clock</Description><StartTime><Timestamp dt:dt="int">0</Timestamp><DateUtc dt:dt="string">2020-11-14T01:34:28Z</DateUtc></StartTime><FrequencyChanges><FrequencyChange><Frequency dt:dt="r8">2699980000</Frequency><Timestamp dt:dt="r8">3.23646007209389E+15</Timestamp><Cur…	좌우반구com(split BVF)_2-017-1	60.021	1.0.0.167	1	870366768	Professional	2.0.10.242	2.0.10.353	11-14-2020	2020-11-14 오전 1:34:28	10:34:28	2.0.10.248	29	2	{/}	껍퇴	껍	퇴	53	1	29	NULL	NULL	NULL	NULL	NULL	NULL	KSY3	List1	NULL	NULL	NULL	NULL	NULL	NULL	NULL	NULL	NULL	1	{/}	0	4	97336	0	{/}	353
좌우반구com(split BVF)_2	17	1	<?xml version="1.0"?>\n<Clock xmlns:dt="urn:schemas-microsoft-com:datatypes"><Description dt:dt="string">E-Prime Primary Realtime Clock</Description><StartTime><Timestamp dt:dt="int">0</Timestamp><DateUtc dt:dt="string">2020-11-14T01:34:28Z</DateUtc></StartTime><FrequencyChanges><FrequencyChange><Frequency dt:dt="r8">2699980000</Frequency><Timestamp dt:dt="r8">3.23646007209389E+15</Timestamp><Cur…	좌우반구com(split BVF)_2-017-1	60.021	1.0.0.167	1	870366768	Professional	2.0.10.242	2.0.10.353	11-14-2020	2020-11-14 오전 1:34:28	10:34:28	2.0.10.248	329	2	{/}	나개	나	개	NULL	NULL	NULL	NULL	NULL	NULL	8	1	65	KSY2	List3	NULL	NULL	NULL	NULL	NULL	NULL	NULL	NULL	NULL	1	{/}	1	3	914079	0	{/}	454
좌우반구com(split BVF)_2	17	1	<?xml version="1.0"?>\n<Clock xmlns:dt="urn:schemas-microsoft-com:datatypes"><Description dt:dt="string">E-Prime Primary Realtime Clock</Description><StartTime><Timestamp dt:dt="int">0</Timestamp><DateUtc dt:dt="string">2020-11-14T01:34:28Z</DateUtc></StartTime><FrequencyChanges><FrequencyChange><Frequency dt:dt="r8">2699980000</Frequency><Timestamp dt:dt="r8">3.23646007209389E+15</Timestamp><Cur…	좌우반구com(split BVF)_2-017-1	60.021	1.0.0.167	1	870366768	Professional	2.0.10.242	2.0.10.353	11-14-2020	2020-11-14 오전 1:34:28	10:34:28	2.0.10.248	257	1	z	내일	내	일	NULL	NULL	NULL	49	1	125	NULL	NULL	NULL	KSY3	List2	NULL	NULL	NULL	NULL	NULL	NULL	NULL	NULL	NULL	1	z	0	3	716033	0	z	335
좌우반구com(split BVF)_2	17	1	<?xml version="1.0"?>\n<Clock xmlns:dt="urn:schemas-microsoft-com:datatypes"><Description dt:dt="string">E-Prime Primary Realtime Clock</Description><StartTime><Timestamp dt:dt="int">0</Timestamp><DateUtc dt:dt="string">2020-11-14T01:34:28Z</DateUtc></StartTime><FrequencyChanges><FrequencyChange><Frequency dt:dt="r8">2699980000</Frequency><Timestamp dt:dt="r8">3.23646007209389E+15</Timestamp><Cur…	좌우반구com(split BVF)_2-017-1	60.021	1.0.0.167	1	870366768	Professional	2.0.10.242	2.0.10.353	11-14-2020	2020-11-14 오전 1:34:28	10:34:28	2.0.10.248	160	2	{/}	내죽	내	죽	NULL	NULL	NULL	7	1	28	NULL	NULL	NULL	KSY	List2	0		0	0	461757	183		0	0	1	{/}	0	3	461940	0	{/}	360
좌우반구com(split BVF)_2	17	1	<?xml version="1.0"?>\n<Clock xmlns:dt="urn:schemas-microsoft-com:datatypes"><Description dt:dt="string">E-Prime Primary Realtime Clock</Description><StartTime><Timestamp dt:dt="int">0</Timestamp><DateUtc dt:dt="string">2020-11-14T01:34:28Z</DateUtc></StartTime><FrequencyChanges><FrequencyChange><Frequency dt:dt="r8">2699980000</Frequency><Timestamp dt:dt="r8">3.23646007209389E+15</Timestamp><Cur…	좌우반구com(split BVF)_2-017-1	60.021	1.0.0.167	1	870366768	Professional	2.0.10.242	2.0.10.353	11-14-2020	2020-11-14 오전 1:34:28	10:34:28	2.0.10.248	83	2	{/}	내표	내	표	86	1	83	NULL	NULL	NULL	NULL	NULL	NULL	KSY3	List1	NULL	NULL	NULL	NULL	NULL	NULL	NULL	NULL	NULL	1	{/}	0	4	239969	0	{/}	383
좌우반구com(split BVF)_2	17	1	<?xml version="1.0"?>\n<Clock xmlns:dt="urn:schemas-microsoft-com:datatypes"><Description dt:dt="string">E-Prime Primary Realtime Clock</Description><StartTime><Timestamp dt:dt="int">0</Timestamp><DateUtc dt:dt="string">2020-11-14T01:34:28Z</DateUtc></StartTime><FrequencyChanges><FrequencyChange><Frequency dt:dt="r8">2699980000</Frequency><Timestamp dt:dt="r8">3.23646007209389E+15</Timestamp><Cur…	좌우반구com(split BVF)_2-017-1	60.021	1.0.0.167	1	870366768	Professional	2.0.10.242	2.0.10.353	11-14-2020	2020-11-14 오전 1:34:28	10:34:28	2.0.10.248	241	2	{/}	념속	념	속	NULL	NULL	NULL	80	1	109	NULL	NULL	NULL	KSY2	List2	NULL	NULL	NULL	NULL	NULL	NULL	NULL	NULL	NULL	1	{/}	0	4	672582	0	{/}	453
좌우반구com(split BVF)_2	17	1	<?xml version="1.0"?>\n<Clock xmlns:dt="urn:schemas-microsoft-com:datatypes"><Description dt:dt="string">E-Prime Primary Realtime Clock</Description><StartTime><Timestamp dt:dt="int">0</Timestamp><DateUtc dt:dt="string">2020-11-14T01:34:28Z</DateUtc></StartTime><FrequencyChanges><FrequencyChange><Frequency dt:dt="r8">2699980000</Frequency><Timestamp dt:dt="r8">3.23646007209389E+15</Timestamp><Cur…	좌우반구com(split BVF)_2-017-1	60.021	1.0.0.167	1	870366768	Professional	2.0.10.242	2.0.10.353	11-14-2020	2020-11-14 오전 1:34:28	10:34:28	2.0.10.248	1	2	{/}	념실	념	실	83	1	1	NULL	NULL	NULL	NULL	NULL	NULL	KSY2	List1	NULL	NULL	NULL	NULL	NULL	NULL	NULL	NULL	NULL	1	{/}	0	3	22929	0	{/}	594
좌우반구com(split BVF)_2	17	1	<?xml version="1.0"?>\n<Clock xmlns:dt="urn:schemas-microsoft-com:datatypes"><Description dt:dt="string">E-Prime Primary Realtime Clock</Description><StartTime><Timestamp dt:dt="int">0</Timestamp><DateUtc dt:dt="string">2020-11-14T01:34:28Z</DateUtc></StartTime><FrequencyChanges><FrequencyChange><Frequency dt:dt="r8">2699980000</Frequency><Timestamp dt:dt="r8">3.23646007209389E+15</Timestamp><Cur…	좌우반구com(split BVF)_2-017-1	60.021	1.0.0.167	1	870366768	Professional	2.0.10.242	2.0.10.353	11-14-2020	2020-11-14 오전 1:34:28	10:34:28	2.0.10.248	60	2	{/}	념효	념	효	100	1	60	NULL	NULL	NULL	NULL	NULL	NULL	KSY2	List1	NULL	NULL	NULL	NULL	NULL	NULL	NULL	NULL	NULL	1	{/}	0	3	179640	0	{/}	394
좌우반구com(split BVF)_2	17	1	<?xml version="1.0"?>\n<Clock xmlns:dt="urn:schemas-microsoft-com:datatypes"><Description dt:dt="string">E-Prime Primary Realtime Clock</Description><StartTime><Timestamp dt:dt="int">0</Timestamp><DateUtc dt:dt="string">2020-11-14T01:34:28Z</DateUtc></StartTime><FrequencyChanges><FrequencyChange><Frequency dt:dt="r8">2699980000</Frequency><Timestamp dt:dt="r8">3.23646007209389E+15</Timestamp><Cur…	좌우반구com(split BVF)_2-017-1	60.021	1.0.0.167	1	870366768	Professional	2.0.10.242	2.0.10.353	11-14-2020	2020-11-14 오전 1:34:28	10:34:28	2.0.10.248	276	1	z	노조	노	조	NULL	NULL	NULL	NULL	NULL	NULL	109	1	12	KSY3	List3	NULL	NULL	NULL	NULL	NULL	NULL	NULL	NULL	NULL	1	z	0	3	776645	0	z	386
좌우반구com(split BVF)_2	17	1	<?xml version="1.0"?>\n<Clock xmlns:dt="urn:schemas-microsoft-com:datatypes"><Description dt:dt="string">E-Prime Primary Realtime Clock</Description><StartTime><Timestamp dt:dt="int">0</Timestamp><DateUtc dt:dt="string">2020-11-14T01:34:28Z</DateUtc></StartTime><FrequencyChanges><FrequencyChange><Frequency dt:dt="r8">2699980000</Frequency><Timestamp dt:dt="r8">3.23646007209389E+15</Timestamp><Cur…	좌우반구com(split BVF)_2-017-1	60.021	1.0.0.167	1	870366768	Professional	2.0.10.242	2.0.10.353	11-14-2020	2020-11-14 오전 1:34:28	10:34:28	2.0.10.248	106	1	z	논란	논	란	119	1	106	NULL	NULL	NULL	NULL	NULL	NULL	KSY3	List1	NULL	NULL	NULL	NULL	NULL	NULL	NULL	NULL	NULL	1	z	0	3	300064	0	z	550
좌우반구com(split BVF)_2	17	1	<?xml version="1.0"?>\n<Clock xmlns:dt="urn:schemas-microsoft-com:datatypes"><Description dt:dt="string">E-Prime Primary Realtime Clock</Description><StartTime><Timestamp dt:dt="int">0</Timestamp><DateUtc dt:dt="string">2020-11-14T01:34:28Z</DateUtc></StartTime><FrequencyChanges><FrequencyChange><Frequency dt:dt="r8">2699980000</Frequency><Timestamp dt:dt="r8">3.23646007209389E+15</Timestamp><Cur…	좌우반구com(split BVF)_2-017-1	60.021	1.0.0.167	1	870366768	Professional	2.0.10.242	2.0.10.353	11-14-2020	2020-11-14 오전 1:34:28	10:34:28	2.0.10.248	45	2	{/}	논무	논	무	87	1	45	NULL	NULL	NULL	NULL	NULL	NULL	KSY	List1	0		0	-1	139854	183		0	0	1	{/}	0	3	140037	0	{/}	308
좌우반구com(split BVF)_2	17	1	<?xml version="1.0"?>\n<Clock xmlns:dt="urn:schemas-microsoft-com:datatypes"><Description dt:dt="string">E-Prime Primary Realtime Clock</Description><StartTime><Timestamp dt:dt="int">0</Timestamp><DateUtc dt:dt="string">2020-11-14T01:34:28Z</DateUtc></StartTime><FrequencyChanges><FrequencyChange><Frequency dt:dt="r8">2699980000</Frequency><Timestamp dt:dt="r8">3.23646007209389E+15</Timestamp><Cur…	좌우반구com(split BVF)_2-017-1	60.021	1.0.0.167	1	870366768	Professional	2.0.10.242	2.0.10.353	11-14-2020	2020-11-14 오전 1:34:28	10:34:28	2.0.10.248	19	1	z	느낌	느	낌	76	1	19	NULL	NULL	NULL	NULL	NULL	NULL	KSY3	List1	NULL	NULL	NULL	NULL	NULL	NULL	NULL	NULL	NULL	1	z	0	4	70529	0	z	305
좌우반구com(split BVF)_2	17	1	<?xml version="1.0"?>\n<Clock xmlns:dt="urn:schemas-microsoft-com:datatypes"><Description dt:dt="string">E-Prime Primary Realtime Clock</Description><StartTime><Timestamp dt:dt="int">0</Timestamp><DateUtc dt:dt="string">2020-11-14T01:34:28Z</DateUtc></StartTime><FrequencyChanges><FrequencyChange><Frequency dt:dt="r8">2699980000</Frequency><Timestamp dt:dt="r8">3.23646007209389E+15</Timestamp><Cur…	좌우반구com(split BVF)_2-017-1	60.021	1.0.0.167	1	870366768	Professional	2.0.10.242	2.0.10.353	11-14-2020	2020-11-14 오전 1:34:28	10:34:28	2.0.10.248	18	2	{/}	느속	느	속	12	1	18	NULL	NULL	NULL	NULL	NULL	NULL	KSY2	List1	NULL	NULL	NULL	NULL	NULL	NULL	NULL	NULL	NULL	1	{/}	0	3	67996	0	{/}	334
좌우반구com(split BVF)_2	17	1	<?xml version="1.0"?>\n<Clock xmlns:dt="urn:schemas-microsoft-com:datatypes"><Description dt:dt="string">E-Prime Primary Realtime Clock</Description><StartTime><Timestamp dt:dt="int">0</Timestamp><DateUtc dt:dt="string">2020-11-14T01:34:28Z</DateUtc></StartTime><FrequencyChanges><FrequencyChange><Frequency dt:dt="r8">2699980000</Frequency><Timestamp dt:dt="r8">3.23646007209389E+15</Timestamp><Cur…	좌우반구com(split BVF)_2-017-1	60.021	1.0.0.167	1	870366768	Professional	2.0.10.242	2.0.10.353	11-14-2020	2020-11-14 오전 1:34:28	10:34:28	2.0.10.248	277	2	{/}	느스	느	스	NULL	NULL	NULL	NULL	NULL	NULL	105	1	13	KSY	List3	0		0	-1	779044	183		0	0	1	{/}	0	3	779227	0	{/}	308
좌우반구com(split BVF)_2	17	1	<?xml version="1.0"?>\n<Clock xmlns:dt="urn:schemas-microsoft-com:datatypes"><Description dt:dt="string">E-Prime Primary Realtime Clock</Description><StartTime><Timestamp dt:dt="int">0</Timestamp><DateUtc dt:dt="string">2020-11-14T01:34:28Z</DateUtc></StartTime><FrequencyChanges><FrequencyChange><Frequency dt:dt="r8">2699980000</Frequency><Timestamp dt:dt="r8">3.23646007209389E+15</Timestamp><Cur…	좌우반구com(split BVF)_2-017-1	60.021	1.0.0.167	1	870366768	Professional	2.0.10.242	2.0.10.353	11-14-2020	2020-11-14 오전 1:34:28	10:34:28	2.0.10.248	41	2	{/}	느체	느	체	65	1	41	NULL	NULL	NULL	NULL	NULL	NULL	KSY3	List1	NULL	NULL	NULL	NULL	NULL	NULL	NULL	NULL	NULL	1	{/}	0	3	129391	0	{/}	477
좌우반구com(split BVF)_2	17	1	<?xml version="1.0"?>\n<Clock xmlns:dt="urn:schemas-microsoft-com:datatypes"><Description dt:dt="string">E-Prime Primary Realtime Clock</Description><StartTime><Timestamp dt:dt="int">0</Timestamp><DateUtc dt:dt="string">2020-11-14T01:34:28Z</DateUtc></StartTime><FrequencyChanges><FrequencyChange><Frequency dt:dt="r8">2699980000</Frequency><Timestamp dt:dt="r8">3.23646007209389E+15</Timestamp><Cur…	좌우반구com(split BVF)_2-017-1	60.021	1.0.0.167	1	870366768	Professional	2.0.10.242	2.0.10.353	11-14-2020	2020-11-14 오전 1:34:28	10:34:28	2.0.10.248	154	2	{/}	님우	님	우	NULL	NULL	NULL	125	1	22	NULL	NULL	NULL	KSY3	List2	NULL	NULL	NULL	NULL	NULL	NULL	NULL	NULL	NULL	1	{/}	0	3	446312	0	{/}	492
좌우반구com(split BVF)_2	17	1	<?xml version="1.0"?>\n<Clock xmlns:dt="urn:schemas-microsoft-com:datatypes"><Description dt:dt="string">E-Prime Primary Realtime Clock</Description><StartTime><Timestamp dt:dt="int">0</Timestamp><DateUtc dt:dt="string">2020-11-14T01:34:28Z</DateUtc></StartTime><FrequencyChanges><FrequencyChange><Frequency dt:dt="r8">2699980000</Frequency><Timestamp dt:dt="r8">3.23646007209389E+15</Timestamp><Cur…	좌우반구com(split BVF)_2-017-1	60.021	1.0.0.167	1	870366768	Professional	2.0.10.242	2.0.10.353	11-14-2020	2020-11-14 오전 1:34:28	10:34:28	2.0.10.248	117	2	{/}	단률	단	률	49	1	117	NULL	NULL	NULL	NULL	NULL	NULL	KSY2	List1	NULL	NULL	NULL	NULL	NULL	NULL	NULL	NULL	NULL	1	{/}	0	3	329437	0	{/}	515
좌우반구com(split BVF)_2	17	1	<?xml version="1.0"?>\n<Clock xmlns:dt="urn:schemas-microsoft-com:datatypes"><Description dt:dt="string">E-Prime Primary Realtime Clock</Description><StartTime><Timestamp dt:dt="int">0</Timestamp><DateUtc dt:dt="string">2020-11-14T01:34:28Z</DateUtc></StartTime><FrequencyChanges><FrequencyChange><Frequency dt:dt="r8">2699980000</Frequency><Timestamp dt:dt="r8">3.23646007209389E+15</Timestamp><Cur…	좌우반구com(split BVF)_2-017-1	60.021	1.0.0.167	1	870366768	Professional	2.0.10.242	2.0.10.353	11-14-2020	2020-11-14 오전 1:34:28	10:34:28	2.0.10.248	187	1	z	단어	단	어	NULL	NULL	NULL	69	1	55	NULL	NULL	NULL	KSY3	List2	NULL	NULL	NULL	NULL	NULL	NULL	NULL	NULL	NULL	1	z	0	4	532915	0	z	293
좌우반구com(split BVF)_2	17	1	<?xml version="1.0"?>\n<Clock xmlns:dt="urn:schemas-microsoft-com:datatypes"><Description dt:dt="string">E-Prime Primary Realtime Clock</Description><StartTime><Timestamp dt:dt="int">0</Timestamp><DateUtc dt:dt="string">2020-11-14T01:34:28Z</DateUtc></StartTime><FrequencyChanges><FrequencyChange><Frequency dt:dt="r8">2699980000</Frequency><Timestamp dt:dt="r8">3.23646007209389E+15</Timestamp><Cur…	좌우반구com(split BVF)_2-017-1	60.021	1.0.0.167	1	870366768	Professional	2.0.10.242	2.0.10.353	11-14-2020	2020-11-14 오전 1:34:28	10:34:28	2.0.10.248	66	1	z	단위	단	위	106	1	66	NULL	NULL	NULL	NULL	NULL	NULL	KSY3	List1	NULL	NULL	NULL	NULL	NULL	NULL	NULL	NULL	NULL	1	z	0	3	195484	0	z	469
좌우반구com(split BVF)_2	17	1	<?xml version="1.0"?>\n<Clock xmlns:dt="urn:schemas-microsoft-com:datatypes"><Description dt:dt="string">E-Prime Primary Realtime Clock</Description><StartTime><Timestamp dt:dt="int">0</Timestamp><DateUtc dt:dt="string">2020-11-14T01:34:28Z</DateUtc></StartTime><FrequencyChanges><FrequencyChange><Frequency dt:dt="r8">2699980000</Frequency><Timestamp dt:dt="r8">3.23646007209389E+15</Timestamp><Cur…	좌우반구com(split BVF)_2-017-1	60.021	1.0.0.167	1	870366768	Professional	2.0.10.242	2.0.10.353	11-14-2020	2020-11-14 오전 1:34:28	10:34:28	2.0.10.248	172	1	z	담화	담	화	NULL	NULL	NULL	124	1	40	NULL	NULL	NULL	KSY3	List2	NULL	NULL	NULL	NULL	NULL	NULL	NULL	NULL	NULL	1	z	0	3	493262	0	z	389
좌우반구com(split BVF)_2	17	1	<?xml version="1.0"?>\n<Clock xmlns:dt="urn:schemas-microsoft-com:datatypes"><Description dt:dt="string">E-Prime Primary Realtime Clock</Description><StartTime><Timestamp dt:dt="int">0</Timestamp><DateUtc dt:dt="string">2020-11-14T01:34:28Z</DateUtc></StartTime><FrequencyChanges><FrequencyChange><Frequency dt:dt="r8">2699980000</Frequency><Timestamp dt:dt="r8">3.23646007209389E+15</Timestamp><Cur…	좌우반구com(split BVF)_2-017-1	60.021	1.0.0.167	1	870366768	Professional	2.0.10.242	2.0.10.353	11-14-2020	2020-11-14 오전 1:34:28	10:34:28	2.0.10.248	74	1	z	대문	대	문	88	1	74	NULL	NULL	NULL	NULL	NULL	NULL	KSY3	List1	NULL	NULL	NULL	NULL	NULL	NULL	NULL	NULL	NULL	1	z	1	3	216460	0	z	484
좌우반구com(split BVF)_2	17	1	<?xml version="1.0"?>\n<Clock xmlns:dt="urn:schemas-microsoft-com:datatypes"><Description dt:dt="string">E-Prime Primary Realtime Clock</Description><StartTime><Timestamp dt:dt="int">0</Timestamp><DateUtc dt:dt="string">2020-11-14T01:34:28Z</DateUtc></StartTime><FrequencyChanges><FrequencyChange><Frequency dt:dt="r8">2699980000</Frequency><Timestamp dt:dt="r8">3.23646007209389E+15</Timestamp><Cur…	좌우반구com(split BVF)_2-017-1	60.021	1.0.0.167	1	870366768	Professional	2.0.10.242	2.0.10.353	11-14-2020	2020-11-14 오전 1:34:28	10:34:28	2.0.10.248	291	1	z	대중	대	중	NULL	NULL	NULL	NULL	NULL	NULL	36	1	27	KSY3	List3	NULL	NULL	NULL	NULL	NULL	NULL	NULL	NULL	NULL	1	z	0	3	815298	0	z	472
좌우반구com(split BVF)_2	17	1	<?xml version="1.0"?>\n<Clock xmlns:dt="urn:schemas-microsoft-com:datatypes"><Description dt:dt="string">E-Prime Primary Realtime Clock</Description><StartTime><Timestamp dt:dt="int">0</Timestamp><DateUtc dt:dt="string">2020-11-14T01:34:28Z</DateUtc></StartTime><FrequencyChanges><FrequencyChange><Frequency dt:dt="r8">2699980000</Frequency><Timestamp dt:dt="r8">3.23646007209389E+15</Timestamp><Cur…	좌우반구com(split BVF)_2-017-1	60.021	1.0.0.167	1	870366768	Professional	2.0.10.242	2.0.10.353	11-14-2020	2020-11-14 오전 1:34:28	10:34:28	2.0.10.248	63	1	z	도박	도	박	13	1	63	NULL	NULL	NULL	NULL	NULL	NULL	KSY3	List1	NULL	NULL	NULL	NULL	NULL	NULL	NULL	NULL	NULL	1	z	0	4	187654	0	z	372
좌우반구com(split BVF)_2	17	1	<?xml version="1.0"?>\n<Clock xmlns:dt="urn:schemas-microsoft-com:datatypes"><Description dt:dt="string">E-Prime Primary Realtime Clock</Description><StartTime><Timestamp dt:dt="int">0</Timestamp><DateUtc dt:dt="string">2020-11-14T01:34:28Z</DateUtc></StartTime><FrequencyChanges><FrequencyChange><Frequency dt:dt="r8">2699980000</Frequency><Timestamp dt:dt="r8">3.23646007209389E+15</Timestamp><Cur…	좌우반구com(split BVF)_2-017-1	60.021	1.0.0.167	1	870366768	Professional	2.0.10.242	2.0.10.353	11-14-2020	2020-11-14 오전 1:34:28	10:34:28	2.0.10.248	342	2	{/}	도휘	도	휘	NULL	NULL	NULL	NULL	NULL	NULL	1	1	78	KSY2	List3	NULL	NULL	NULL	NULL	NULL	NULL	NULL	NULL	NULL	1	{/}	0	3	947984	0	{/}	646
좌우반구com(split BVF)_2	17	1	<?xml version="1.0"?>\n<Clock xmlns:dt="urn:schemas-microsoft-com:datatypes"><Description dt:dt="string">E-Prime Primary Realtime Clock</Description><StartTime><Timestamp dt:dt="int">0</Timestamp><DateUtc dt:dt="string">2020-11-14T01:34:28Z</DateUtc></StartTime><FrequencyChanges><FrequencyChange><Frequency dt:dt="r8">2699980000</Frequency><Timestamp dt:dt="r8">3.23646007209389E+15</Timestamp><Cur…	좌우반구com(split BVF)_2-017-1	60.021	1.0.0.167	1	870366768	Professional	2.0.10.242	2.0.10.353	11-14-2020	2020-11-14 오전 1:34:28	10:34:28	2.0.10.248	217	1	z	동의	동	의	NULL	NULL	NULL	5	1	85	NULL	NULL	NULL	KSY3	List2	NULL	NULL	NULL	NULL	NULL	NULL	NULL	NULL	NULL	1	z	0	3	610304	0	z	280
좌우반구com(split BVF)_2	17	1	<?xml version="1.0"?>\n<Clock xmlns:dt="urn:schemas-microsoft-com:datatypes"><Description dt:dt="string">E-Prime Primary Realtime Clock</Description><StartTime><Timestamp dt:dt="int">0</Timestamp><DateUtc dt:dt="string">2020-11-14T01:34:28Z</DateUtc></StartTime><FrequencyChanges><FrequencyChange><Frequency dt:dt="r8">2699980000</Frequency><Timestamp dt:dt="r8">3.23646007209389E+15</Timestamp><Cur…	좌우반구com(split BVF)_2-017-1	60.021	1.0.0.167	1	870366768	Professional	2.0.10.242	2.0.10.353	11-14-2020	2020-11-14 오전 1:34:28	10:34:28	2.0.10.248	173	2	{/}	득관	득	관	NULL	NULL	NULL	102	1	41	NULL	NULL	NULL	KSY	List2	0		0	-1	495678	183		0	0	1	{/}	0	3	495861	0	{/}	406
좌우반구com(split BVF)_2	17	1	<?xml version="1.0"?>\n<Clock xmlns:dt="urn:schemas-microsoft-com:datatypes"><Description dt:dt="string">E-Prime Primary Realtime Clock</Description><StartTime><Timestamp dt:dt="int">0</Timestamp><DateUtc dt:dt="string">2020-11-14T01:34:28Z</DateUtc></StartTime><FrequencyChanges><FrequencyChange><Frequency dt:dt="r8">2699980000</Frequency><Timestamp dt:dt="r8">3.23646007209389E+15</Timestamp><Cur…	좌우반구com(split BVF)_2-017-1	60.021	1.0.0.167	1	870366768	Professional	2.0.10.242	2.0.10.353	11-14-2020	2020-11-14 오전 1:34:28	10:34:28	2.0.10.248	295	2	{/}	득동	득	동	NULL	NULL	NULL	NULL	NULL	NULL	96	1	31	KSY	List3	0		0	0	825378	183		0	0	1	{/}	0	3	825561	0	{/}	325
좌우반구com(split BVF)_2	17	1	<?xml version="1.0"?>\n<Clock xmlns:dt="urn:schemas-microsoft-com:datatypes"><Description dt:dt="string">E-Prime Primary Realtime Clock</Description><StartTime><Timestamp dt:dt="int">0</Timestamp><DateUtc dt:dt="string">2020-11-14T01:34:28Z</DateUtc></StartTime><FrequencyChanges><FrequencyChange><Frequency dt:dt="r8">2699980000</Frequency><Timestamp dt:dt="r8">3.23646007209389E+15</Timestamp><Cur…	좌우반구com(split BVF)_2-017-1	60.021	1.0.0.167	1	870366768	Professional	2.0.10.242	2.0.10.353	11-14-2020	2020-11-14 오전 1:34:28	10:34:28	2.0.10.248	355	2	{/}	득생	득	생	NULL	NULL	NULL	NULL	NULL	NULL	114	1	91	KSY	List3	0		1	-1	981655	184		0	0	1	{/}	0	4	981839	0	{/}	398
좌우반구com(split BVF)_2	17	1	<?xml version="1.0"?>\n<Clock xmlns:dt="urn:schemas-microsoft-com:datatypes"><Description dt:dt="string">E-Prime Primary Realtime Clock</Description><StartTime><Timestamp dt:dt="int">0</Timestamp><DateUtc dt:dt="string">2020-11-14T01:34:28Z</DateUtc></StartTime><FrequencyChanges><FrequencyChange><Frequency dt:dt="r8">2699980000</Frequency><Timestamp dt:dt="r8">3.23646007209389E+15</Timestamp><Cur…	좌우반구com(split BVF)_2-017-1	60.021	1.0.0.167	1	870366768	Professional	2.0.10.242	2.0.10.353	11-14-2020	2020-11-14 오전 1:34:28	10:34:28	2.0.10.248	202	2	{/}	득외	득	외	NULL	NULL	NULL	115	1	70	NULL	NULL	NULL	KSY2	List2	NULL	NULL	NULL	NULL	NULL	NULL	NULL	NULL	NULL	1	{/}	0	4	571418	0	{/}	467
좌우반구com(split BVF)_2	17	1	<?xml version="1.0"?>\n<Clock xmlns:dt="urn:schemas-microsoft-com:datatypes"><Description dt:dt="string">E-Prime Primary Realtime Clock</Description><StartTime><Timestamp dt:dt="int">0</Timestamp><DateUtc dt:dt="string">2020-11-14T01:34:28Z</DateUtc></StartTime><FrequencyChanges><FrequencyChange><Frequency dt:dt="r8">2699980000</Frequency><Timestamp dt:dt="r8">3.23646007209389E+15</Timestamp><Cur…	좌우반구com(split BVF)_2-017-1	60.021	1.0.0.167	1	870366768	Professional	2.0.10.242	2.0.10.353	11-14-2020	2020-11-14 오전 1:34:28	10:34:28	2.0.10.248	161	2	{/}	란공	란	공	NULL	NULL	NULL	46	1	29	NULL	NULL	NULL	KSY3	List2	NULL	NULL	NULL	NULL	NULL	NULL	NULL	NULL	NULL	1	{/}	0	4	464506	0	{/}	363
좌우반구com(split BVF)_2	17	1	<?xml version="1.0"?>\n<Clock xmlns:dt="urn:schemas-microsoft-com:datatypes"><Description dt:dt="string">E-Prime Primary Realtime Clock</Description><StartTime><Timestamp dt:dt="int">0</Timestamp><DateUtc dt:dt="string">2020-11-14T01:34:28Z</DateUtc></StartTime><FrequencyChanges><FrequencyChange><Frequency dt:dt="r8">2699980000</Frequency><Timestamp dt:dt="r8">3.23646007209389E+15</Timestamp><Cur…	좌우반구com(split BVF)_2-017-1	60.021	1.0.0.167	1	870366768	Professional	2.0.10.242	2.0.10.353	11-14-2020	2020-11-14 오전 1:34:28	10:34:28	2.0.10.248	288	2	{/}	량필	량	필	NULL	NULL	NULL	NULL	NULL	NULL	60	1	24	KSY2	List3	NULL	NULL	NULL	NULL	NULL	NULL	NULL	NULL	NULL	1	{/}	1	3	807467	0	{/}	348
좌우반구com(split BVF)_2	17	1	<?xml version="1.0"?>\n<Clock xmlns:dt="urn:schemas-microsoft-com:datatypes"><Description dt:dt="string">E-Prime Primary Realtime Clock</Description><StartTime><Timestamp dt:dt="int">0</Timestamp><DateUtc dt:dt="string">2020-11-14T01:34:28Z</DateUtc></StartTime><FrequencyChanges><FrequencyChange><Frequency dt:dt="r8">2699980000</Frequency><Timestamp dt:dt="r8">3.23646007209389E+15</Timestamp><Cur…	좌우반구com(split BVF)_2-017-1	60.021	1.0.0.167	1	870366768	Professional	2.0.10.242	2.0.10.353	11-14-2020	2020-11-14 오전 1:34:28	10:34:28	2.0.10.248	152	2	{/}	려제	려	제	NULL	NULL	NULL	21	1	20	NULL	NULL	NULL	KSY	List2	0		1	-1	440897	184		0	0	1	{/}	0	4	441081	0	{/}	326
좌우반구com(split BVF)_2	17	1	<?xml version="1.0"?>\n<Clock xmlns:dt="urn:schemas-microsoft-com:datatypes"><Description dt:dt="string">E-Prime Primary Realtime Clock</Description><StartTime><Timestamp dt:dt="int">0</Timestamp><DateUtc dt:dt="string">2020-11-14T01:34:28Z</DateUtc></StartTime><FrequencyChanges><FrequencyChange><Frequency dt:dt="r8">2699980000</Frequency><Timestamp dt:dt="r8">3.23646007209389E+15</Timestamp><Cur…	좌우반구com(split BVF)_2-017-1	60.021	1.0.0.167	1	870366768	Professional	2.0.10.242	2.0.10.353	11-14-2020	2020-11-14 오전 1:34:28	10:34:28	2.0.10.248	245	2	{/}	려최	려	최	NULL	NULL	NULL	114	1	113	NULL	NULL	NULL	KSY3	List2	NULL	NULL	NULL	NULL	NULL	NULL	NULL	NULL	NULL	1	{/}	0	4	683245	0	{/}	331
좌우반구com(split BVF)_2	17	1	<?xml version="1.0"?>\n<Clock xmlns:dt="urn:schemas-microsoft-com:datatypes"><Description dt:dt="string">E-Prime Primary Realtime Clock</Description><StartTime><Timestamp dt:dt="int">0</Timestamp><DateUtc dt:dt="string">2020-11-14T01:34:28Z</DateUtc></StartTime><FrequencyChanges><FrequencyChange><Frequency dt:dt="r8">2699980000</Frequency><Timestamp dt:dt="r8">3.23646007209389E+15</Timestamp><Cur…	좌우반구com(split BVF)_2-017-1	60.021	1.0.0.167	1	870366768	Professional	2.0.10.242	2.0.10.353	11-14-2020	2020-11-14 오전 1:34:28	10:34:28	2.0.10.248	307	2	{/}	려희	려	희	NULL	NULL	NULL	NULL	NULL	NULL	4	1	43	KSY3	List3	NULL	NULL	NULL	NULL	NULL	NULL	NULL	NULL	NULL	1	{/}	0	3	857616	0	{/}	293
좌우반구com(split BVF)_2	17	1	<?xml version="1.0"?>\n<Clock xmlns:dt="urn:schemas-microsoft-com:datatypes"><Description dt:dt="string">E-Prime Primary Realtime Clock</Description><StartTime><Timestamp dt:dt="int">0</Timestamp><DateUtc dt:dt="string">2020-11-14T01:34:28Z</DateUtc></StartTime><FrequencyChanges><FrequencyChange><Frequency dt:dt="r8">2699980000</Frequency><Timestamp dt:dt="r8">3.23646007209389E+15</Timestamp><Cur…	좌우반구com(split BVF)_2-017-1	60.021	1.0.0.167	1	870366768	Professional	2.0.10.242	2.0.10.353	11-14-2020	2020-11-14 오전 1:34:28	10:34:28	2.0.10.248	112	2	{/}	력름	력	름	78	1	112	NULL	NULL	NULL	NULL	NULL	NULL	KSY2	List1	NULL	NULL	NULL	NULL	NULL	NULL	NULL	NULL	NULL	1	{/}	0	4	316675	0	{/}	379
좌우반구com(split BVF)_2	17	1	<?xml version="1.0"?>\n<Clock xmlns:dt="urn:schemas-microsoft-com:datatypes"><Description dt:dt="string">E-Prime Primary Realtime Clock</Description><StartTime><Timestamp dt:dt="int">0</Timestamp><DateUtc dt:dt="string">2020-11-14T01:34:28Z</DateUtc></StartTime><FrequencyChanges><FrequencyChange><Frequency dt:dt="r8">2699980000</Frequency><Timestamp dt:dt="r8">3.23646007209389E+15</Timestamp><Cur…	좌우반구com(split BVF)_2-017-1	60.021	1.0.0.167	1	870366768	Professional	2.0.10.242	2.0.10.353	11-14-2020	2020-11-14 오전 1:34:28	10:34:28	2.0.10.248	292	2	{/}	례부	례	부	NULL	NULL	NULL	NULL	NULL	NULL	11	1	28	KSY3	List3	NULL	NULL	NULL	NULL	NULL	NULL	NULL	NULL	NULL	1	{/}	0	3	817980	0	{/}	331
좌우반구com(split BVF)_2	17	1	<?xml version="1.0"?>\n<Clock xmlns:dt="urn:schemas-microsoft-com:datatypes"><Description dt:dt="string">E-Prime Primary Realtime Clock</Description><StartTime><Timestamp dt:dt="int">0</Timestamp><DateUtc dt:dt="string">2020-11-14T01:34:28Z</DateUtc></StartTime><FrequencyChanges><FrequencyChange><Frequency dt:dt="r8">2699980000</Frequency><Timestamp dt:dt="r8">3.23646007209389E+15</Timestamp><Cur…	좌우반구com(split BVF)_2-017-1	60.021	1.0.0.167	1	870366768	Professional	2.0.10.242	2.0.10.353	11-14-2020	2020-11-14 오전 1:34:28	10:34:28	2.0.10.248	312	2	{/}	록어	록	어	NULL	NULL	NULL	NULL	NULL	NULL	98	1	48	KSY	List3	0		0	-1	870178	184		0	0	1	{/}	0	4	870362	0	{/}	283
좌우반구com(split BVF)_2	17	1	<?xml version="1.0"?>\n<Clock xmlns:dt="urn:schemas-microsoft-com:datatypes"><Description dt:dt="string">E-Prime Primary Realtime Clock</Description><StartTime><Timestamp dt:dt="int">0</Timestamp><DateUtc dt:dt="string">2020-11-14T01:34:28Z</DateUtc></StartTime><FrequencyChanges><FrequencyChange><Frequency dt:dt="r8">2699980000</Frequency><Timestamp dt:dt="r8">3.23646007209389E+15</Timestamp><Cur…	좌우반구com(split BVF)_2-017-1	60.021	1.0.0.167	1	870366768	Professional	2.0.10.242	2.0.10.353	11-14-2020	2020-11-14 오전 1:34:28	10:34:28	2.0.10.248	151	2	{/}	류궤	류	궤	NULL	NULL	NULL	74	1	19	NULL	NULL	NULL	KSY3	List2	NULL	NULL	NULL	NULL	NULL	NULL	NULL	NULL	NULL	1	{/}	1	3	438448	0	{/}	421
좌우반구com(split BVF)_2	17	1	<?xml version="1.0"?>\n<Clock xmlns:dt="urn:schemas-microsoft-com:datatypes"><Description dt:dt="string">E-Prime Primary Realtime Clock</Description><StartTime><Timestamp dt:dt="int">0</Timestamp><DateUtc dt:dt="string">2020-11-14T01:34:28Z</DateUtc></StartTime><FrequencyChanges><FrequencyChange><Frequency dt:dt="r8">2699980000</Frequency><Timestamp dt:dt="r8">3.23646007209389E+15</Timestamp><Cur…	좌우반구com(split BVF)_2-017-1	60.021	1.0.0.167	1	870366768	Professional	2.0.10.242	2.0.10.353	11-14-2020	2020-11-14 오전 1:34:28	10:34:28	2.0.10.248	235	2	{/}	류란	류	란	NULL	NULL	NULL	34	1	103	NULL	NULL	NULL	KSY2	List2	NULL	NULL	NULL	NULL	NULL	NULL	NULL	NULL	NULL	1	{/}	1	3	656787	0	{/}	403
좌우반구com(split BVF)_2	17	1	<?xml version="1.0"?>\n<Clock xmlns:dt="urn:schemas-microsoft-com:datatypes"><Description dt:dt="string">E-Prime Primary Realtime Clock</Description><StartTime><Timestamp dt:dt="int">0</Timestamp><DateUtc dt:dt="string">2020-11-14T01:34:28Z</DateUtc></StartTime><FrequencyChanges><FrequencyChange><Frequency dt:dt="r8">2699980000</Frequency><Timestamp dt:dt="r8">3.23646007209389E+15</Timestamp><Cur…	좌우반구com(split BVF)_2-017-1	60.021	1.0.0.167	1	870366768	Professional	2.0.10.242	2.0.10.353	11-14-2020	2020-11-14 오전 1:34:28	10:34:28	2.0.10.248	8	2	{/}	류포	류	포	96	1	8	NULL	NULL	NULL	NULL	NULL	NULL	KSY3	List1	NULL	NULL	NULL	NULL	NULL	NULL	NULL	NULL	NULL	1	{/}	0	3	41822	0	{/}	344
좌우반구com(split BVF)_2	17	1	<?xml version="1.0"?>\n<Clock xmlns:dt="urn:schemas-microsoft-com:datatypes"><Description dt:dt="string">E-Prime Primary Realtime Clock</Description><StartTime><Timestamp dt:dt="int">0</Timestamp><DateUtc dt:dt="string">2020-11-14T01:34:28Z</DateUtc></StartTime><FrequencyChanges><FrequencyChange><Frequency dt:dt="r8">2699980000</Frequency><Timestamp dt:dt="r8">3.23646007209389E+15</Timestamp><Cur…	좌우반구com(split BVF)_2-017-1	60.021	1.0.0.167	1	870366768	Professional	2.0.10.242	2.0.10.353	11-14-2020	2020-11-14 오전 1:34:28	10:34:28	2.0.10.248	10	2	{/}	률법	률	법	90	1	10	NULL	NULL	NULL	NULL	NULL	NULL	KSY2	List1	NULL	NULL	NULL	NULL	NULL	NULL	NULL	NULL	NULL	1	{/}	0	4	46904	0	{/}	679
좌우반구com(split BVF)_2	17	1	<?xml version="1.0"?>\n<Clock xmlns:dt="urn:schemas-microsoft-com:datatypes"><Description dt:dt="string">E-Prime Primary Realtime Clock</Description><StartTime><Timestamp dt:dt="int">0</Timestamp><DateUtc dt:dt="string">2020-11-14T01:34:28Z</DateUtc></StartTime><FrequencyChanges><FrequencyChange><Frequency dt:dt="r8">2699980000</Frequency><Timestamp dt:dt="r8">3.23646007209389E+15</Timestamp><Cur…	좌우반구com(split BVF)_2-017-1	60.021	1.0.0.167	1	870366768	Professional	2.0.10.242	2.0.10.353	11-14-2020	2020-11-14 오전 1:34:28	10:34:28	2.0.10.248	168	2	{/}	률법	률	법	NULL	NULL	NULL	35	1	36	NULL	NULL	NULL	KSY3	List2	NULL	NULL	NULL	NULL	NULL	NULL	NULL	NULL	NULL	1	{/}	0	4	482433	0	{/}	349
좌우반구com(split BVF)_2	17	1	<?xml version="1.0"?>\n<Clock xmlns:dt="urn:schemas-microsoft-com:datatypes"><Description dt:dt="string">E-Prime Primary Realtime Clock</Description><StartTime><Timestamp dt:dt="int">0</Timestamp><DateUtc dt:dt="string">2020-11-14T01:34:28Z</DateUtc></StartTime><FrequencyChanges><FrequencyChange><Frequency dt:dt="r8">2699980000</Frequency><Timestamp dt:dt="r8">3.23646007209389E+15</Timestamp><Cur…	좌우반구com(split BVF)_2-017-1	60.021	1.0.0.167	1	870366768	Professional	2.0.10.242	2.0.10.353	11-14-2020	2020-11-14 오전 1:34:28	10:34:28	2.0.10.248	179	2	{/}	률시	률	시	NULL	NULL	NULL	45	1	47	NULL	NULL	NULL	KSY3	List2	NULL	NULL	NULL	NULL	NULL	NULL	NULL	NULL	NULL	1	{/}	1	3	511805	0	{/}	360
좌우반구com(split BVF)_2	17	1	<?xml version="1.0"?>\n<Clock xmlns:dt="urn:schemas-microsoft-com:datatypes"><Description dt:dt="string">E-Prime Primary Realtime Clock</Description><StartTime><Timestamp dt:dt="int">0</Timestamp><DateUtc dt:dt="string">2020-11-14T01:34:28Z</DateUtc></StartTime><FrequencyChanges><FrequencyChange><Frequency dt:dt="r8">2699980000</Frequency><Timestamp dt:dt="r8">3.23646007209389E+15</Timestamp><Cur…	좌우반구com(split BVF)_2-017-1	60.021	1.0.0.167	1	870366768	Professional	2.0.10.242	2.0.10.353	11-14-2020	2020-11-14 오전 1:34:28	10:34:28	2.0.10.248	93	2	{/}	률훈	률	훈	45	1	93	NULL	NULL	NULL	NULL	NULL	NULL	KSY	List1	0		0	-1	266076	183		0	0	1	{/}	0	3	266259	0	{/}	326
좌우반구com(split BVF)_2	17	1	<?xml version="1.0"?>\n<Clock xmlns:dt="urn:schemas-microsoft-com:datatypes"><Description dt:dt="string">E-Prime Primary Realtime Clock</Description><StartTime><Timestamp dt:dt="int">0</Timestamp><DateUtc dt:dt="string">2020-11-14T01:34:28Z</DateUtc></StartTime><FrequencyChanges><FrequencyChange><Frequency dt:dt="r8">2699980000</Frequency><Timestamp dt:dt="r8">3.23646007209389E+15</Timestamp><Cur…	좌우반구com(split BVF)_2-017-1	60.021	1.0.0.167	1	870366768	Professional	2.0.10.242	2.0.10.353	11-14-2020	2020-11-14 오전 1:34:28	10:34:28	2.0.10.248	158	2	{/}	름결	름	결	NULL	NULL	NULL	59	1	26	NULL	NULL	NULL	KSY3	List2	NULL	NULL	NULL	NULL	NULL	NULL	NULL	NULL	NULL	1	{/}	0	3	456675	0	{/}	419
좌우반구com(split BVF)_2	17	1	<?xml version="1.0"?>\n<Clock xmlns:dt="urn:schemas-microsoft-com:datatypes"><Description dt:dt="string">E-Prime Primary Realtime Clock</Description><StartTime><Timestamp dt:dt="int">0</Timestamp><DateUtc dt:dt="string">2020-11-14T01:34:28Z</DateUtc></StartTime><FrequencyChanges><FrequencyChange><Frequency dt:dt="r8">2699980000</Frequency><Timestamp dt:dt="r8">3.23646007209389E+15</Timestamp><Cur…	좌우반구com(split BVF)_2-017-1	60.021	1.0.0.167	1	870366768	Professional	2.0.10.242	2.0.10.353	11-14-2020	2020-11-14 오전 1:34:28	10:34:28	2.0.10.248	225	2	{/}	름무	름	무	NULL	NULL	NULL	50	1	93	NULL	NULL	NULL	KSY	List2	0		0	0	630497	183		0	0	1	{/}	0	3	630680	0	{/}	305
좌우반구com(split BVF)_2	17	1	<?xml version="1.0"?>\n<Clock xmlns:dt="urn:schemas-microsoft-com:datatypes"><Description dt:dt="string">E-Prime Primary Realtime Clock</Description><StartTime><Timestamp dt:dt="int">0</Timestamp><DateUtc dt:dt="string">2020-11-14T01:34:28Z</DateUtc></StartTime><FrequencyChanges><FrequencyChange><Frequency dt:dt="r8">2699980000</Frequency><Timestamp dt:dt="r8">3.23646007209389E+15</Timestamp><Cur…	좌우반구com(split BVF)_2-017-1	60.021	1.0.0.167	1	870366768	Professional	2.0.10.242	2.0.10.353	11-14-2020	2020-11-14 오전 1:34:28	10:34:28	2.0.10.248	191	2	{/}	리열	리	열	NULL	NULL	NULL	130	1	59	NULL	NULL	NULL	KSY2	List2	NULL	NULL	NULL	NULL	NULL	NULL	NULL	NULL	NULL	0	{/}	0	3	543211	0	z	288
좌우반구com(split BVF)_2	17	1	<?xml version="1.0"?>\n<Clock xmlns:dt="urn:schemas-microsoft-com:datatypes"><Description dt:dt="string">E-Prime Primary Realtime Clock</Description><StartTime><Timestamp dt:dt="int">0</Timestamp><DateUtc dt:dt="string">2020-11-14T01:34:28Z</DateUtc></StartTime><FrequencyChanges><FrequencyChange><Frequency dt:dt="r8">2699980000</Frequency><Timestamp dt:dt="r8">3.23646007209389E+15</Timestamp><Cur…	좌우반구com(split BVF)_2-017-1	60.021	1.0.0.167	1	870366768	Professional	2.0.10.242	2.0.10.353	11-14-2020	2020-11-14 오전 1:34:28	10:34:28	2.0.10.248	43	2	{/}	림밀	림	밀	42	1	43	NULL	NULL	NULL	NULL	NULL	NULL	KSY3	List1	NULL	NULL	NULL	NULL	NULL	NULL	NULL	NULL	NULL	1	{/}	0	3	134639	0	{/}	461
좌우반구com(split BVF)_2	17	1	<?xml version="1.0"?>\n<Clock xmlns:dt="urn:schemas-microsoft-com:datatypes"><Description dt:dt="string">E-Prime Primary Realtime Clock</Description><StartTime><Timestamp dt:dt="int">0</Timestamp><DateUtc dt:dt="string">2020-11-14T01:34:28Z</DateUtc></StartTime><FrequencyChanges><FrequencyChange><Frequency dt:dt="r8">2699980000</Frequency><Timestamp dt:dt="r8">3.23646007209389E+15</Timestamp><Cur…	좌우반구com(split BVF)_2-017-1	60.021	1.0.0.167	1	870366768	Professional	2.0.10.242	2.0.10.353	11-14-2020	2020-11-14 오전 1:34:28	10:34:28	2.0.10.248	302	2	{/}	마요	마	요	NULL	NULL	NULL	NULL	NULL	NULL	51	1	38	KSY3	List3	NULL	NULL	NULL	NULL	NULL	NULL	NULL	NULL	NULL	1	{/}	0	3	844254	0	{/}	776
좌우반구com(split BVF)_2	17	1	<?xml version="1.0"?>\n<Clock xmlns:dt="urn:schemas-microsoft-com:datatypes"><Description dt:dt="string">E-Prime Primary Realtime Clock</Description><StartTime><Timestamp dt:dt="int">0</Timestamp><DateUtc dt:dt="string">2020-11-14T01:34:28Z</DateUtc></StartTime><FrequencyChanges><FrequencyChange><Frequency dt:dt="r8">2699980000</Frequency><Timestamp dt:dt="r8">3.23646007209389E+15</Timestamp><Cur…	좌우반구com(split BVF)_2-017-1	60.021	1.0.0.167	1	870366768	Professional	2.0.10.242	2.0.10.353	11-14-2020	2020-11-14 오전 1:34:28	10:34:28	2.0.10.248	328	2	{/}	망습	망	습	NULL	NULL	NULL	NULL	NULL	NULL	7	1	64	KSY2	List3	NULL	NULL	NULL	NULL	NULL	NULL	NULL	NULL	NULL	1	{/}	1	3	911480	0	{/}	397
좌우반구com(split BVF)_2	17	1	<?xml version="1.0"?>\n<Clock xmlns:dt="urn:schemas-microsoft-com:datatypes"><Description dt:dt="string">E-Prime Primary Realtime Clock</Description><StartTime><Timestamp dt:dt="int">0</Timestamp><DateUtc dt:dt="string">2020-11-14T01:34:28Z</DateUtc></StartTime><FrequencyChanges><FrequencyChange><Frequency dt:dt="r8">2699980000</Frequency><Timestamp dt:dt="r8">3.23646007209389E+15</Timestamp><Cur…	좌우반구com(split BVF)_2-017-1	60.021	1.0.0.167	1	870366768	Professional	2.0.10.242	2.0.10.353	11-14-2020	2020-11-14 오전 1:34:28	10:34:28	2.0.10.248	374	1	z	망신	망	신	NULL	NULL	NULL	NULL	NULL	NULL	45	1	110	KSY3	List3	NULL	NULL	NULL	NULL	NULL	NULL	NULL	NULL	NULL	1	z	0	3	1030921	0	z	370
좌우반구com(split BVF)_2	17	1	<?xml version="1.0"?>\n<Clock xmlns:dt="urn:schemas-microsoft-com:datatypes"><Description dt:dt="string">E-Prime Primary Realtime Clock</Description><StartTime><Timestamp dt:dt="int">0</Timestamp><DateUtc dt:dt="string">2020-11-14T01:34:28Z</DateUtc></StartTime><FrequencyChanges><FrequencyChange><Frequency dt:dt="r8">2699980000</Frequency><Timestamp dt:dt="r8">3.23646007209389E+15</Timestamp><Cur…	좌우반구com(split BVF)_2-017-1	60.021	1.0.0.167	1	870366768	Professional	2.0.10.242	2.0.10.353	11-14-2020	2020-11-14 오전 1:34:28	10:34:28	2.0.10.248	365	1	z	매력	매	력	NULL	NULL	NULL	NULL	NULL	NULL	120	1	101	KSY3	List3	NULL	NULL	NULL	NULL	NULL	NULL	NULL	NULL	NULL	1	z	0	4	1007680	0	z	325
좌우반구com(split BVF)_2	17	1	<?xml version="1.0"?>\n<Clock xmlns:dt="urn:schemas-microsoft-com:datatypes"><Description dt:dt="string">E-Prime Primary Realtime Clock</Description><StartTime><Timestamp dt:dt="int">0</Timestamp><DateUtc dt:dt="string">2020-11-14T01:34:28Z</DateUtc></StartTime><FrequencyChanges><FrequencyChange><Frequency dt:dt="r8">2699980000</Frequency><Timestamp dt:dt="r8">3.23646007209389E+15</Timestamp><Cur…	좌우반구com(split BVF)_2-017-1	60.021	1.0.0.167	1	870366768	Professional	2.0.10.242	2.0.10.353	11-14-2020	2020-11-14 오전 1:34:28	10:34:28	2.0.10.248	48	2	{/}	매소	매	소	22	1	48	NULL	NULL	NULL	NULL	NULL	NULL	KSY2	List1	NULL	NULL	NULL	NULL	NULL	NULL	NULL	NULL	NULL	1	{/}	0	4	147885	0	{/}	604
좌우반구com(split BVF)_2	17	1	<?xml version="1.0"?>\n<Clock xmlns:dt="urn:schemas-microsoft-com:datatypes"><Description dt:dt="string">E-Prime Primary Realtime Clock</Description><StartTime><Timestamp dt:dt="int">0</Timestamp><DateUtc dt:dt="string">2020-11-14T01:34:28Z</DateUtc></StartTime><FrequencyChanges><FrequencyChange><Frequency dt:dt="r8">2699980000</Frequency><Timestamp dt:dt="r8">3.23646007209389E+15</Timestamp><Cur…	좌우반구com(split BVF)_2-017-1	60.021	1.0.0.167	1	870366768	Professional	2.0.10.242	2.0.10.353	11-14-2020	2020-11-14 오전 1:34:28	10:34:28	2.0.10.248	383	1	z	모습	모	습	NULL	NULL	NULL	NULL	NULL	NULL	13	1	119	KSY3	List3	NULL	NULL	NULL	NULL	NULL	NULL	NULL	NULL	NULL	1	z	0	3	1054563	0	z	271
좌우반구com(split BVF)_2	17	1	<?xml version="1.0"?>\n<Clock xmlns:dt="urn:schemas-microsoft-com:datatypes"><Description dt:dt="string">E-Prime Primary Realtime Clock</Description><StartTime><Timestamp dt:dt="int">0</Timestamp><DateUtc dt:dt="string">2020-11-14T01:34:28Z</DateUtc></StartTime><FrequencyChanges><FrequencyChange><Frequency dt:dt="r8">2699980000</Frequency><Timestamp dt:dt="r8">3.23646007209389E+15</Timestamp><Cur…	좌우반구com(split BVF)_2-017-1	60.021	1.0.0.167	1	870366768	Professional	2.0.10.242	2.0.10.353	11-14-2020	2020-11-14 오전 1:34:28	10:34:28	2.0.10.248	350	1	z	모형	모	형	NULL	NULL	NULL	NULL	NULL	NULL	85	1	86	KSY3	List3	NULL	NULL	NULL	NULL	NULL	NULL	NULL	NULL	NULL	1	z	0	4	969027	0	z	338
좌우반구com(split BVF)_2	17	1	<?xml version="1.0"?>\n<Clock xmlns:dt="urn:schemas-microsoft-com:datatypes"><Description dt:dt="string">E-Prime Primary Realtime Clock</Description><StartTime><Timestamp dt:dt="int">0</Timestamp><DateUtc dt:dt="string">2020-11-14T01:34:28Z</DateUtc></StartTime><FrequencyChanges><FrequencyChange><Frequency dt:dt="r8">2699980000</Frequency><Timestamp dt:dt="r8">3.23646007209389E+15</Timestamp><Cur…	좌우반구com(split BVF)_2-017-1	60.021	1.0.0.167	1	870366768	Professional	2.0.10.242	2.0.10.353	11-14-2020	2020-11-14 오전 1:34:28	10:34:28	2.0.10.248	206	2	{/}	목력	목	력	NULL	NULL	NULL	72	1	74	NULL	NULL	NULL	KSY	List2	0		0	-1	581614	183		0	0	1	{/}	0	3	581797	0	{/}	687
좌우반구com(split BVF)_2	17	1	<?xml version="1.0"?>\n<Clock xmlns:dt="urn:schemas-microsoft-com:datatypes"><Description dt:dt="string">E-Prime Primary Realtime Clock</Description><StartTime><Timestamp dt:dt="int">0</Timestamp><DateUtc dt:dt="string">2020-11-14T01:34:28Z</DateUtc></StartTime><FrequencyChanges><FrequencyChange><Frequency dt:dt="r8">2699980000</Frequency><Timestamp dt:dt="r8">3.23646007209389E+15</Timestamp><Cur…	좌우반구com(split BVF)_2-017-1	60.021	1.0.0.167	1	870366768	Professional	2.0.10.242	2.0.10.353	11-14-2020	2020-11-14 오전 1:34:28	10:34:28	2.0.10.248	25	1	z	목록	목	록	111	1	25	NULL	NULL	NULL	NULL	NULL	NULL	KSY3	List1	NULL	NULL	NULL	NULL	NULL	NULL	NULL	NULL	NULL	1	z	0	4	86973	0	z	312
좌우반구com(split BVF)_2	17	1	<?xml version="1.0"?>\n<Clock xmlns:dt="urn:schemas-microsoft-com:datatypes"><Description dt:dt="string">E-Prime Primary Realtime Clock</Description><StartTime><Timestamp dt:dt="int">0</Timestamp><DateUtc dt:dt="string">2020-11-14T01:34:28Z</DateUtc></StartTime><FrequencyChanges><FrequencyChange><Frequency dt:dt="r8">2699980000</Frequency><Timestamp dt:dt="r8">3.23646007209389E+15</Timestamp><Cur…	좌우반구com(split BVF)_2-017-1	60.021	1.0.0.167	1	870366768	Professional	2.0.10.242	2.0.10.353	11-14-2020	2020-11-14 오전 1:34:28	10:34:28	2.0.10.248	243	1	z	목적	목	적	NULL	NULL	NULL	104	1	111	NULL	NULL	NULL	KSY3	List2	NULL	NULL	NULL	NULL	NULL	NULL	NULL	NULL	NULL	1	z	1	3	677763	0	z	351
좌우반구com(split BVF)_2	17	1	<?xml version="1.0"?>\n<Clock xmlns:dt="urn:schemas-microsoft-com:datatypes"><Description dt:dt="string">E-Prime Primary Realtime Clock</Description><StartTime><Timestamp dt:dt="int">0</Timestamp><DateUtc dt:dt="string">2020-11-14T01:34:28Z</DateUtc></StartTime><FrequencyChanges><FrequencyChange><Frequency dt:dt="r8">2699980000</Frequency><Timestamp dt:dt="r8">3.23646007209389E+15</Timestamp><Cur…	좌우반구com(split BVF)_2-017-1	60.021	1.0.0.167	1	870366768	Professional	2.0.10.242	2.0.10.353	11-14-2020	2020-11-14 오전 1:34:28	10:34:28	2.0.10.248	265	2	{/}	목퇴	목	퇴	NULL	NULL	NULL	NULL	NULL	NULL	89	1	1	KSY3	List3	NULL	NULL	NULL	NULL	NULL	NULL	NULL	NULL	NULL	1	{/}	1	3	747888	0	{/}	392
좌우반구com(split BVF)_2	17	1	<?xml version="1.0"?>\n<Clock xmlns:dt="urn:schemas-microsoft-com:datatypes"><Description dt:dt="string">E-Prime Primary Realtime Clock</Description><StartTime><Timestamp dt:dt="int">0</Timestamp><DateUtc dt:dt="string">2020-11-14T01:34:28Z</DateUtc></StartTime><FrequencyChanges><FrequencyChange><Frequency dt:dt="r8">2699980000</Frequency><Timestamp dt:dt="r8">3.23646007209389E+15</Timestamp><Cur…	좌우반구com(split BVF)_2-017-1	60.021	1.0.0.167	1	870366768	Professional	2.0.10.242	2.0.10.353	11-14-2020	2020-11-14 오전 1:34:28	10:34:28	2.0.10.248	86	2	{/}	무록	무	록	43	1	86	NULL	NULL	NULL	NULL	NULL	NULL	KSY2	List1	NULL	NULL	NULL	NULL	NULL	NULL	NULL	NULL	NULL	1	{/}	0	3	247899	0	{/}	549
좌우반구com(split BVF)_2	17	1	<?xml version="1.0"?>\n<Clock xmlns:dt="urn:schemas-microsoft-com:datatypes"><Description dt:dt="string">E-Prime Primary Realtime Clock</Description><StartTime><Timestamp dt:dt="int">0</Timestamp><DateUtc dt:dt="string">2020-11-14T01:34:28Z</DateUtc></StartTime><FrequencyChanges><FrequencyChange><Frequency dt:dt="r8">2699980000</Frequency><Timestamp dt:dt="r8">3.23646007209389E+15</Timestamp><Cur…	좌우반구com(split BVF)_2-017-1	60.021	1.0.0.167	1	870366768	Professional	2.0.10.242	2.0.10.353	11-14-2020	2020-11-14 오전 1:34:28	10:34:28	2.0.10.248	239	1	z	무엇	무	엇	NULL	NULL	NULL	51	1	107	NULL	NULL	NULL	KSY3	List2	NULL	NULL	NULL	NULL	NULL	NULL	NULL	NULL	NULL	1	z	0	3	667067	0	z	421
좌우반구com(split BVF)_2	17	1	<?xml version="1.0"?>\n<Clock xmlns:dt="urn:schemas-microsoft-com:datatypes"><Description dt:dt="string">E-Prime Primary Realtime Clock</Description><StartTime><Timestamp dt:dt="int">0</Timestamp><DateUtc dt:dt="string">2020-11-14T01:34:28Z</DateUtc></StartTime><FrequencyChanges><FrequencyChange><Frequency dt:dt="r8">2699980000</Frequency><Timestamp dt:dt="r8">3.23646007209389E+15</Timestamp><Cur…	좌우반구com(split BVF)_2-017-1	60.021	1.0.0.167	1	870366768	Professional	2.0.10.242	2.0.10.353	11-14-2020	2020-11-14 오전 1:34:28	10:34:28	2.0.10.248	169	1	z	무형	무	형	NULL	NULL	NULL	91	1	37	NULL	NULL	NULL	KSY3	List2	NULL	NULL	NULL	NULL	NULL	NULL	NULL	NULL	NULL	1	z	0	4	484982	0	z	678
좌우반구com(split BVF)_2	17	1	<?xml version="1.0"?>\n<Clock xmlns:dt="urn:schemas-microsoft-com:datatypes"><Description dt:dt="string">E-Prime Primary Realtime Clock</Description><StartTime><Timestamp dt:dt="int">0</Timestamp><DateUtc dt:dt="string">2020-11-14T01:34:28Z</DateUtc></StartTime><FrequencyChanges><FrequencyChange><Frequency dt:dt="r8">2699980000</Frequency><Timestamp dt:dt="r8">3.23646007209389E+15</Timestamp><Cur…	좌우반구com(split BVF)_2-017-1	60.021	1.0.0.167	1	870366768	Professional	2.0.10.242	2.0.10.353	11-14-2020	2020-11-14 오전 1:34:28	10:34:28	2.0.10.248	127	1	z	물건	물	건	59	1	127	NULL	NULL	NULL	NULL	NULL	NULL	KSY3	List1	NULL	NULL	NULL	NULL	NULL	NULL	NULL	NULL	NULL	1	z	0	4	356061	0	z	419
좌우반구com(split BVF)_2	17	1	<?xml version="1.0"?>\n<Clock xmlns:dt="urn:schemas-microsoft-com:datatypes"><Description dt:dt="string">E-Prime Primary Realtime Clock</Description><StartTime><Timestamp dt:dt="int">0</Timestamp><DateUtc dt:dt="string">2020-11-14T01:34:28Z</DateUtc></StartTime><FrequencyChanges><FrequencyChange><Frequency dt:dt="r8">2699980000</Frequency><Timestamp dt:dt="r8">3.23646007209389E+15</Timestamp><Cur…	좌우반구com(split BVF)_2-017-1	60.021	1.0.0.167	1	870366768	Professional	2.0.10.242	2.0.10.353	11-14-2020	2020-11-14 오전 1:34:28	10:34:28	2.0.10.248	85	2	{/}	미략	미	략	34	1	85	NULL	NULL	NULL	NULL	NULL	NULL	KSY	List1	0		0	-1	245000	183		0	0	1	{/}	1	3	245183	0	{/}	511
좌우반구com(split BVF)_2	17	1	<?xml version="1.0"?>\n<Clock xmlns:dt="urn:schemas-microsoft-com:datatypes"><Description dt:dt="string">E-Prime Primary Realtime Clock</Description><StartTime><Timestamp dt:dt="int">0</Timestamp><DateUtc dt:dt="string">2020-11-14T01:34:28Z</DateUtc></StartTime><FrequencyChanges><FrequencyChange><Frequency dt:dt="r8">2699980000</Frequency><Timestamp dt:dt="r8">3.23646007209389E+15</Timestamp><Cur…	좌우반구com(split BVF)_2-017-1	60.021	1.0.0.167	1	870366768	Professional	2.0.10.242	2.0.10.353	11-14-2020	2020-11-14 오전 1:34:28	10:34:28	2.0.10.248	258	1	z	밀수	밀	수	NULL	NULL	NULL	105	1	126	NULL	NULL	NULL	KSY3	List2	NULL	NULL	NULL	NULL	NULL	NULL	NULL	NULL	NULL	1	z	1	3	718565	0	z	499
좌우반구com(split BVF)_2	17	1	<?xml version="1.0"?>\n<Clock xmlns:dt="urn:schemas-microsoft-com:datatypes"><Description dt:dt="string">E-Prime Primary Realtime Clock</Description><StartTime><Timestamp dt:dt="int">0</Timestamp><DateUtc dt:dt="string">2020-11-14T01:34:28Z</DateUtc></StartTime><FrequencyChanges><FrequencyChange><Frequency dt:dt="r8">2699980000</Frequency><Timestamp dt:dt="r8">3.23646007209389E+15</Timestamp><Cur…	좌우반구com(split BVF)_2-017-1	60.021	1.0.0.167	1	870366768	Professional	2.0.10.242	2.0.10.353	11-14-2020	2020-11-14 오전 1:34:28	10:34:28	2.0.10.248	305	2	{/}	밀헤	밀	헤	NULL	NULL	NULL	NULL	NULL	NULL	6	1	41	KSY	List3	0		0	-1	852301	184		0	0	1	{/}	0	4	852485	0	{/}	280
좌우반구com(split BVF)_2	17	1	<?xml version="1.0"?>\n<Clock xmlns:dt="urn:schemas-microsoft-com:datatypes"><Description dt:dt="string">E-Prime Primary Realtime Clock</Description><StartTime><Timestamp dt:dt="int">0</Timestamp><DateUtc dt:dt="string">2020-11-14T01:34:28Z</DateUtc></StartTime><FrequencyChanges><FrequencyChange><Frequency dt:dt="r8">2699980000</Frequency><Timestamp dt:dt="r8">3.23646007209389E+15</Timestamp><Cur…	좌우반구com(split BVF)_2-017-1	60.021	1.0.0.167	1	870366768	Professional	2.0.10.242	2.0.10.353	11-14-2020	2020-11-14 오전 1:34:28	10:34:28	2.0.10.248	344	2	{/}	박낌	박	낌	NULL	NULL	NULL	NULL	NULL	NULL	128	1	80	KSY2	List3	NULL	NULL	NULL	NULL	NULL	NULL	NULL	NULL	NULL	1	{/}	0	4	953499	0	{/}	329
좌우반구com(split BVF)_2	17	1	<?xml version="1.0"?>\n<Clock xmlns:dt="urn:schemas-microsoft-com:datatypes"><Description dt:dt="string">E-Prime Primary Realtime Clock</Description><StartTime><Timestamp dt:dt="int">0</Timestamp><DateUtc dt:dt="string">2020-11-14T01:34:28Z</DateUtc></StartTime><FrequencyChanges><FrequencyChange><Frequency dt:dt="r8">2699980000</Frequency><Timestamp dt:dt="r8">3.23646007209389E+15</Timestamp><Cur…	좌우반구com(split BVF)_2-017-1	60.021	1.0.0.167	1	870366768	Professional	2.0.10.242	2.0.10.353	11-14-2020	2020-11-14 오전 1:34:28	10:34:28	2.0.10.248	52	1	z	반응	반	응	5	1	52	NULL	NULL	NULL	NULL	NULL	NULL	KSY3	List1	NULL	NULL	NULL	NULL	NULL	NULL	NULL	NULL	NULL	1	z	0	3	158864	0	z	328
좌우반구com(split BVF)_2	17	1	<?xml version="1.0"?>\n<Clock xmlns:dt="urn:schemas-microsoft-com:datatypes"><Description dt:dt="string">E-Prime Primary Realtime Clock</Description><StartTime><Timestamp dt:dt="int">0</Timestamp><DateUtc dt:dt="string">2020-11-14T01:34:28Z</DateUtc></StartTime><FrequencyChanges><FrequencyChange><Frequency dt:dt="r8">2699980000</Frequency><Timestamp dt:dt="r8">3.23646007209389E+15</Timestamp><Cur…	좌우반구com(split BVF)_2-017-1	60.021	1.0.0.167	1	870366768	Professional	2.0.10.242	2.0.10.353	11-14-2020	2020-11-14 오전 1:34:28	10:34:28	2.0.10.248	129	1	z	발길	발	길	131	1	129	NULL	NULL	NULL	NULL	NULL	NULL	KSY3	List1	NULL	NULL	NULL	NULL	NULL	NULL	NULL	NULL	NULL	0	z	0	3	361209	0	{/}	364
좌우반구com(split BVF)_2	17	1	<?xml version="1.0"?>\n<Clock xmlns:dt="urn:schemas-microsoft-com:datatypes"><Description dt:dt="string">E-Prime Primary Realtime Clock</Description><StartTime><Timestamp dt:dt="int">0</Timestamp><DateUtc dt:dt="string">2020-11-14T01:34:28Z</DateUtc></StartTime><FrequencyChanges><FrequencyChange><Frequency dt:dt="r8">2699980000</Frequency><Timestamp dt:dt="r8">3.23646007209389E+15</Timestamp><Cur…	좌우반구com(split BVF)_2-017-1	60.021	1.0.0.167	1	870366768	Professional	2.0.10.242	2.0.10.353	11-14-2020	2020-11-14 오전 1:34:28	10:34:28	2.0.10.248	353	2	{/}	발보	발	보	NULL	NULL	NULL	NULL	NULL	NULL	94	1	89	KSY3	List3	NULL	NULL	NULL	NULL	NULL	NULL	NULL	NULL	NULL	1	{/}	0	3	976574	0	{/}	373
좌우반구com(split BVF)_2	17	1	<?xml version="1.0"?>\n<Clock xmlns:dt="urn:schemas-microsoft-com:datatypes"><Description dt:dt="string">E-Prime Primary Realtime Clock</Description><StartTime><Timestamp dt:dt="int">0</Timestamp><DateUtc dt:dt="string">2020-11-14T01:34:28Z</DateUtc></StartTime><FrequencyChanges><FrequencyChange><Frequency dt:dt="r8">2699980000</Frequency><Timestamp dt:dt="r8">3.23646007209389E+15</Timestamp><Cur…	좌우반구com(split BVF)_2-017-1	60.021	1.0.0.167	1	870366768	Professional	2.0.10.242	2.0.10.353	11-14-2020	2020-11-14 오전 1:34:28	10:34:28	2.0.10.248	55	2	{/}	발횟	발	횟	19	1	55	NULL	NULL	NULL	NULL	NULL	NULL	KSY	List1	0		1	-1	166411	184		0	0	1	{/}	0	4	166595	0	{/}	472
좌우반구com(split BVF)_2	17	1	<?xml version="1.0"?>\n<Clock xmlns:dt="urn:schemas-microsoft-com:datatypes"><Description dt:dt="string">E-Prime Primary Realtime Clock</Description><StartTime><Timestamp dt:dt="int">0</Timestamp><DateUtc dt:dt="string">2020-11-14T01:34:28Z</DateUtc></StartTime><FrequencyChanges><FrequencyChange><Frequency dt:dt="r8">2699980000</Frequency><Timestamp dt:dt="r8">3.23646007209389E+15</Timestamp><Cur…	좌우반구com(split BVF)_2-017-1	60.021	1.0.0.167	1	870366768	Professional	2.0.10.242	2.0.10.353	11-14-2020	2020-11-14 오전 1:34:28	10:34:28	2.0.10.248	391	1	z	방법	방	법	NULL	NULL	NULL	NULL	NULL	NULL	84	1	127	KSY3	List3	NULL	NULL	NULL	NULL	NULL	NULL	NULL	NULL	NULL	1	z	1	3	1075555	0	z	328
좌우반구com(split BVF)_2	17	1	<?xml version="1.0"?>\n<Clock xmlns:dt="urn:schemas-microsoft-com:datatypes"><Description dt:dt="string">E-Prime Primary Realtime Clock</Description><StartTime><Timestamp dt:dt="int">0</Timestamp><DateUtc dt:dt="string">2020-11-14T01:34:28Z</DateUtc></StartTime><FrequencyChanges><FrequencyChange><Frequency dt:dt="r8">2699980000</Frequency><Timestamp dt:dt="r8">3.23646007209389E+15</Timestamp><Cur…	좌우반구com(split BVF)_2-017-1	60.021	1.0.0.167	1	870366768	Professional	2.0.10.242	2.0.10.353	11-14-2020	2020-11-14 오전 1:34:28	10:34:28	2.0.10.248	15	2	{/}	배심	배	심	67	1	15	NULL	NULL	NULL	NULL	NULL	NULL	KSY3	List1	NULL	NULL	NULL	NULL	NULL	NULL	NULL	NULL	NULL	0	{/}	0	4	60066	0	z	737
좌우반구com(split BVF)_2	17	1	<?xml version="1.0"?>\n<Clock xmlns:dt="urn:schemas-microsoft-com:datatypes"><Description dt:dt="string">E-Prime Primary Realtime Clock</Description><StartTime><Timestamp dt:dt="int">0</Timestamp><DateUtc dt:dt="string">2020-11-14T01:34:28Z</DateUtc></StartTime><FrequencyChanges><FrequencyChange><Frequency dt:dt="r8">2699980000</Frequency><Timestamp dt:dt="r8">3.23646007209389E+15</Timestamp><Cur…	좌우반구com(split BVF)_2-017-1	60.021	1.0.0.167	1	870366768	Professional	2.0.10.242	2.0.10.353	11-14-2020	2020-11-14 오전 1:34:28	10:34:28	2.0.10.248	370	2	{/}	버구	버	구	NULL	NULL	NULL	NULL	NULL	NULL	25	1	106	KSY	List3	0		1	-1	1020458	184		0	0	1	{/}	0	4	1020642	0	{/}	394
좌우반구com(split BVF)_2	17	1	<?xml version="1.0"?>\n<Clock xmlns:dt="urn:schemas-microsoft-com:datatypes"><Description dt:dt="string">E-Prime Primary Realtime Clock</Description><StartTime><Timestamp dt:dt="int">0</Timestamp><DateUtc dt:dt="string">2020-11-14T01:34:28Z</DateUtc></StartTime><FrequencyChanges><FrequencyChange><Frequency dt:dt="r8">2699980000</Frequency><Timestamp dt:dt="r8">3.23646007209389E+15</Timestamp><Cur…	좌우반구com(split BVF)_2-017-1	60.021	1.0.0.167	1	870366768	Professional	2.0.10.242	2.0.10.353	11-14-2020	2020-11-14 오전 1:34:28	10:34:28	2.0.10.248	201	1	z	버스	버	스	NULL	NULL	NULL	132	1	69	NULL	NULL	NULL	KSY3	List2	NULL	NULL	NULL	NULL	NULL	NULL	NULL	NULL	NULL	1	z	0	3	568852	0	z	358
좌우반구com(split BVF)_2	17	1	<?xml version="1.0"?>\n<Clock xmlns:dt="urn:schemas-microsoft-com:datatypes"><Description dt:dt="string">E-Prime Primary Realtime Clock</Description><StartTime><Timestamp dt:dt="int">0</Timestamp><DateUtc dt:dt="string">2020-11-14T01:34:28Z</DateUtc></StartTime><FrequencyChanges><FrequencyChange><Frequency dt:dt="r8">2699980000</Frequency><Timestamp dt:dt="r8">3.23646007209389E+15</Timestamp><Cur…	좌우반구com(split BVF)_2-017-1	60.021	1.0.0.167	1	870366768	Professional	2.0.10.242	2.0.10.353	11-14-2020	2020-11-14 오전 1:34:28	10:34:28	2.0.10.248	207	2	{/}	버현	버	현	NULL	NULL	NULL	112	1	75	NULL	NULL	NULL	KSY3	List2	NULL	NULL	NULL	NULL	NULL	NULL	NULL	NULL	NULL	1	{/}	0	4	584680	0	{/}	372
좌우반구com(split BVF)_2	17	1	<?xml version="1.0"?>\n<Clock xmlns:dt="urn:schemas-microsoft-com:datatypes"><Description dt:dt="string">E-Prime Primary Realtime Clock</Description><StartTime><Timestamp dt:dt="int">0</Timestamp><DateUtc dt:dt="string">2020-11-14T01:34:28Z</DateUtc></StartTime><FrequencyChanges><FrequencyChange><Frequency dt:dt="r8">2699980000</Frequency><Timestamp dt:dt="r8">3.23646007209389E+15</Timestamp><Cur…	좌우반구com(split BVF)_2-017-1	60.021	1.0.0.167	1	870366768	Professional	2.0.10.242	2.0.10.353	11-14-2020	2020-11-14 오전 1:34:28	10:34:28	2.0.10.248	196	2	{/}	법낌	법	낌	NULL	NULL	NULL	126	1	64	NULL	NULL	NULL	KSY	List2	0		0	0	555757	183		0	0	1	{/}	0	3	555940	0	{/}	329
좌우반구com(split BVF)_2	17	1	<?xml version="1.0"?>\n<Clock xmlns:dt="urn:schemas-microsoft-com:datatypes"><Description dt:dt="string">E-Prime Primary Realtime Clock</Description><StartTime><Timestamp dt:dt="int">0</Timestamp><DateUtc dt:dt="string">2020-11-14T01:34:28Z</DateUtc></StartTime><FrequencyChanges><FrequencyChange><Frequency dt:dt="r8">2699980000</Frequency><Timestamp dt:dt="r8">3.23646007209389E+15</Timestamp><Cur…	좌우반구com(split BVF)_2-017-1	60.021	1.0.0.167	1	870366768	Professional	2.0.10.242	2.0.10.353	11-14-2020	2020-11-14 오전 1:34:28	10:34:28	2.0.10.248	20	1	z	별개	별	개	105	1	20	NULL	NULL	NULL	NULL	NULL	NULL	KSY3	List1	NULL	NULL	NULL	NULL	NULL	NULL	NULL	NULL	NULL	0	z	0	4	73028	0	{/}	530
좌우반구com(split BVF)_2	17	1	<?xml version="1.0"?>\n<Clock xmlns:dt="urn:schemas-microsoft-com:datatypes"><Description dt:dt="string">E-Prime Primary Realtime Clock</Description><StartTime><Timestamp dt:dt="int">0</Timestamp><DateUtc dt:dt="string">2020-11-14T01:34:28Z</DateUtc></StartTime><FrequencyChanges><FrequencyChange><Frequency dt:dt="r8">2699980000</Frequency><Timestamp dt:dt="r8">3.23646007209389E+15</Timestamp><Cur…	좌우반구com(split BVF)_2-017-1	60.021	1.0.0.167	1	870366768	Professional	2.0.10.242	2.0.10.353	11-14-2020	2020-11-14 오전 1:34:28	10:34:28	2.0.10.248	296	1	z	별미	별	미	NULL	NULL	NULL	NULL	NULL	NULL	5	1	32	KSY3	List3	NULL	NULL	NULL	NULL	NULL	NULL	NULL	NULL	NULL	1	z	1	3	828093	0	z	409
좌우반구com(split BVF)_2	17	1	<?xml version="1.0"?>\n<Clock xmlns:dt="urn:schemas-microsoft-com:datatypes"><Description dt:dt="string">E-Prime Primary Realtime Clock</Description><StartTime><Timestamp dt:dt="int">0</Timestamp><DateUtc dt:dt="string">2020-11-14T01:34:28Z</DateUtc></StartTime><FrequencyChanges><FrequencyChange><Frequency dt:dt="r8">2699980000</Frequency><Timestamp dt:dt="r8">3.23646007209389E+15</Timestamp><Cur…	좌우반구com(split BVF)_2-017-1	60.021	1.0.0.167	1	870366768	Professional	2.0.10.242	2.0.10.353	11-14-2020	2020-11-14 오전 1:34:28	10:34:28	2.0.10.248	240	1	z	보고	보	고	NULL	NULL	NULL	41	1	108	NULL	NULL	NULL	KSY3	List2	NULL	NULL	NULL	NULL	NULL	NULL	NULL	NULL	NULL	1	z	1	3	669699	0	z	685
좌우반구com(split BVF)_2	17	1	<?xml version="1.0"?>\n<Clock xmlns:dt="urn:schemas-microsoft-com:datatypes"><Description dt:dt="string">E-Prime Primary Realtime Clock</Description><StartTime><Timestamp dt:dt="int">0</Timestamp><DateUtc dt:dt="string">2020-11-14T01:34:28Z</DateUtc></StartTime><FrequencyChanges><FrequencyChange><Frequency dt:dt="r8">2699980000</Frequency><Timestamp dt:dt="r8">3.23646007209389E+15</Timestamp><Cur…	좌우반구com(split BVF)_2-017-1	60.021	1.0.0.167	1	870366768	Professional	2.0.10.242	2.0.10.353	11-14-2020	2020-11-14 오전 1:34:28	10:34:28	2.0.10.248	282	1	z	본인	본	인	NULL	NULL	NULL	NULL	NULL	NULL	34	1	18	KSY3	List3	NULL	NULL	NULL	NULL	NULL	NULL	NULL	NULL	NULL	1	z	0	3	792089	0	z	258
좌우반구com(split BVF)_2	17	1	<?xml version="1.0"?>\n<Clock xmlns:dt="urn:schemas-microsoft-com:datatypes"><Description dt:dt="string">E-Prime Primary Realtime Clock</Description><StartTime><Timestamp dt:dt="int">0</Timestamp><DateUtc dt:dt="string">2020-11-14T01:34:28Z</DateUtc></StartTime><FrequencyChanges><FrequencyChange><Frequency dt:dt="r8">2699980000</Frequency><Timestamp dt:dt="r8">3.23646007209389E+15</Timestamp><Cur…	좌우반구com(split BVF)_2-017-1	60.021	1.0.0.167	1	870366768	Professional	2.0.10.242	2.0.10.353	11-14-2020	2020-11-14 오전 1:34:28	10:34:28	2.0.10.248	141	2	{/}	본중	본	중	NULL	NULL	NULL	119	1	9	NULL	NULL	NULL	KSY3	List2	NULL	NULL	NULL	NULL	NULL	NULL	NULL	NULL	NULL	1	{/}	0	3	412574	0	{/}	375
좌우반구com(split BVF)_2	17	1	<?xml version="1.0"?>\n<Clock xmlns:dt="urn:schemas-microsoft-com:datatypes"><Description dt:dt="string">E-Prime Primary Realtime Clock</Description><StartTime><Timestamp dt:dt="int">0</Timestamp><DateUtc dt:dt="string">2020-11-14T01:34:28Z</DateUtc></StartTime><FrequencyChanges><FrequencyChange><Frequency dt:dt="r8">2699980000</Frequency><Timestamp dt:dt="r8">3.23646007209389E+15</Timestamp><Cur…	좌우반구com(split BVF)_2-017-1	60.021	1.0.0.167	1	870366768	Professional	2.0.10.242	2.0.10.353	11-14-2020	2020-11-14 오전 1:34:28	10:34:28	2.0.10.248	194	1	z	봉사	봉	사	NULL	NULL	NULL	36	1	62	NULL	NULL	NULL	KSY3	List2	NULL	NULL	NULL	NULL	NULL	NULL	NULL	NULL	NULL	1	z	0	3	550925	0	z	331
좌우반구com(split BVF)_2	17	1	<?xml version="1.0"?>\n<Clock xmlns:dt="urn:schemas-microsoft-com:datatypes"><Description dt:dt="string">E-Prime Primary Realtime Clock</Description><StartTime><Timestamp dt:dt="int">0</Timestamp><DateUtc dt:dt="string">2020-11-14T01:34:28Z</DateUtc></StartTime><FrequencyChanges><FrequencyChange><Frequency dt:dt="r8">2699980000</Frequency><Timestamp dt:dt="r8">3.23646007209389E+15</Timestamp><Cur…	좌우반구com(split BVF)_2-017-1	60.021	1.0.0.167	1	870366768	Professional	2.0.10.242	2.0.10.353	11-14-2020	2020-11-14 오전 1:34:28	10:34:28	2.0.10.248	197	2	{/}	봉택	봉	택	NULL	NULL	NULL	71	1	65	NULL	NULL	NULL	KSY3	List2	NULL	NULL	NULL	NULL	NULL	NULL	NULL	NULL	NULL	1	{/}	0	3	558472	0	{/}	473
좌우반구com(split BVF)_2	17	1	<?xml version="1.0"?>\n<Clock xmlns:dt="urn:schemas-microsoft-com:datatypes"><Description dt:dt="string">E-Prime Primary Realtime Clock</Description><StartTime><Timestamp dt:dt="int">0</Timestamp><DateUtc dt:dt="string">2020-11-14T01:34:28Z</DateUtc></StartTime><FrequencyChanges><FrequencyChange><Frequency dt:dt="r8">2699980000</Frequency><Timestamp dt:dt="r8">3.23646007209389E+15</Timestamp><Cur…	좌우반구com(split BVF)_2-017-1	60.021	1.0.0.167	1	870366768	Professional	2.0.10.242	2.0.10.353	11-14-2020	2020-11-14 오전 1:34:28	10:34:28	2.0.10.248	293	1	z	부대	부	대	NULL	NULL	NULL	NULL	NULL	NULL	26	1	29	KSY	List3	0		0	-1	820329	184		0	0	1	z	0	4	820513	0	z	305
좌우반구com(split BVF)_2	17	1	<?xml version="1.0"?>\n<Clock xmlns:dt="urn:schemas-microsoft-com:datatypes"><Description dt:dt="string">E-Prime Primary Realtime Clock</Description><StartTime><Timestamp dt:dt="int">0</Timestamp><DateUtc dt:dt="string">2020-11-14T01:34:28Z</DateUtc></StartTime><FrequencyChanges><FrequencyChange><Frequency dt:dt="r8">2699980000</Frequency><Timestamp dt:dt="r8">3.23646007209389E+15</Timestamp><Cur…	좌우반구com(split BVF)_2-017-1	60.021	1.0.0.167	1	870366768	Professional	2.0.10.242	2.0.10.353	11-14-2020	2020-11-14 오전 1:34:28	10:34:28	2.0.10.248	356	1	z	부스	부	스	NULL	NULL	NULL	NULL	NULL	NULL	102	1	92	KSY	List3	0		0	0	984255	183		0	0	1	z	0	3	984438	0	z	430
좌우반구com(split BVF)_2	17	1	<?xml version="1.0"?>\n<Clock xmlns:dt="urn:schemas-microsoft-com:datatypes"><Description dt:dt="string">E-Prime Primary Realtime Clock</Description><StartTime><Timestamp dt:dt="int">0</Timestamp><DateUtc dt:dt="string">2020-11-14T01:34:28Z</DateUtc></StartTime><FrequencyChanges><FrequencyChange><Frequency dt:dt="r8">2699980000</Frequency><Timestamp dt:dt="r8">3.23646007209389E+15</Timestamp><Cur…	좌우반구com(split BVF)_2-017-1	60.021	1.0.0.167	1	870366768	Professional	2.0.10.242	2.0.10.353	11-14-2020	2020-11-14 오전 1:34:28	10:34:28	2.0.10.248	363	2	{/}	분낌	분	낌	NULL	NULL	NULL	NULL	NULL	NULL	62	1	99	KSY2	List3	NULL	NULL	NULL	NULL	NULL	NULL	NULL	NULL	NULL	1	{/}	1	3	1002431	0	{/}	396
좌우반구com(split BVF)_2	17	1	<?xml version="1.0"?>\n<Clock xmlns:dt="urn:schemas-microsoft-com:datatypes"><Description dt:dt="string">E-Prime Primary Realtime Clock</Description><StartTime><Timestamp dt:dt="int">0</Timestamp><DateUtc dt:dt="string">2020-11-14T01:34:28Z</DateUtc></StartTime><FrequencyChanges><FrequencyChange><Frequency dt:dt="r8">2699980000</Frequency><Timestamp dt:dt="r8">3.23646007209389E+15</Timestamp><Cur…	좌우반구com(split BVF)_2-017-1	60.021	1.0.0.167	1	870366768	Professional	2.0.10.242	2.0.10.353	11-14-2020	2020-11-14 오전 1:34:28	10:34:28	2.0.10.248	324	1	z	분류	분	류	NULL	NULL	NULL	NULL	NULL	NULL	22	1	60	KSY	List3	0		0	-1	900984	183		0	0	1	z	0	3	901167	0	z	256
좌우반구com(split BVF)_2	17	1	<?xml version="1.0"?>\n<Clock xmlns:dt="urn:schemas-microsoft-com:datatypes"><Description dt:dt="string">E-Prime Primary Realtime Clock</Description><StartTime><Timestamp dt:dt="int">0</Timestamp><DateUtc dt:dt="string">2020-11-14T01:34:28Z</DateUtc></StartTime><FrequencyChanges><FrequencyChange><Frequency dt:dt="r8">2699980000</Frequency><Timestamp dt:dt="r8">3.23646007209389E+15</Timestamp><Cur…	좌우반구com(split BVF)_2-017-1	60.021	1.0.0.167	1	870366768	Professional	2.0.10.242	2.0.10.353	11-14-2020	2020-11-14 오전 1:34:28	10:34:28	2.0.10.248	352	1	z	분석	분	석	NULL	NULL	NULL	NULL	NULL	NULL	28	1	88	KSY	List3	0		0	-1	973925	183		0	0	1	z	0	3	974108	0	z	273
좌우반구com(split BVF)_2	17	1	<?xml version="1.0"?>\n<Clock xmlns:dt="urn:schemas-microsoft-com:datatypes"><Description dt:dt="string">E-Prime Primary Realtime Clock</Description><StartTime><Timestamp dt:dt="int">0</Timestamp><DateUtc dt:dt="string">2020-11-14T01:34:28Z</DateUtc></StartTime><FrequencyChanges><FrequencyChange><Frequency dt:dt="r8">2699980000</Frequency><Timestamp dt:dt="r8">3.23646007209389E+15</Timestamp><Cur…	좌우반구com(split BVF)_2-017-1	60.021	1.0.0.167	1	870366768	Professional	2.0.10.242	2.0.10.353	11-14-2020	2020-11-14 오전 1:34:28	10:34:28	2.0.10.248	36	1	z	분포	분	포	41	1	36	NULL	NULL	NULL	NULL	NULL	NULL	KSY	List1	0		0	-1	115696	183		0	0	1	z	0	3	115879	0	z	538
좌우반구com(split BVF)_2	17	1	<?xml version="1.0"?>\n<Clock xmlns:dt="urn:schemas-microsoft-com:datatypes"><Description dt:dt="string">E-Prime Primary Realtime Clock</Description><StartTime><Timestamp dt:dt="int">0</Timestamp><DateUtc dt:dt="string">2020-11-14T01:34:28Z</DateUtc></StartTime><FrequencyChanges><FrequencyChange><Frequency dt:dt="r8">2699980000</Frequency><Timestamp dt:dt="r8">3.23646007209389E+15</Timestamp><Cur…	좌우반구com(split BVF)_2-017-1	60.021	1.0.0.167	1	870366768	Professional	2.0.10.242	2.0.10.353	11-14-2020	2020-11-14 오전 1:34:28	10:34:28	2.0.10.248	336	1	z	비교	비	교	NULL	NULL	NULL	NULL	NULL	NULL	39	1	72	KSY	List3	0		0	0	932290	183		0	0	1	z	0	3	932473	0	z	235
좌우반구com(split BVF)_2	17	1	<?xml version="1.0"?>\n<Clock xmlns:dt="urn:schemas-microsoft-com:datatypes"><Description dt:dt="string">E-Prime Primary Realtime Clock</Description><StartTime><Timestamp dt:dt="int">0</Timestamp><DateUtc dt:dt="string">2020-11-14T01:34:28Z</DateUtc></StartTime><FrequencyChanges><FrequencyChange><Frequency dt:dt="r8">2699980000</Frequency><Timestamp dt:dt="r8">3.23646007209389E+15</Timestamp><Cur…	좌우반구com(split BVF)_2-017-1	60.021	1.0.0.167	1	870366768	Professional	2.0.10.242	2.0.10.353	11-14-2020	2020-11-14 오전 1:34:28	10:34:28	2.0.10.248	27	2	{/}	비껍	비	껍	130	1	27	NULL	NULL	NULL	NULL	NULL	NULL	KSY	List1	0		1	-1	91854	184		0	0	1	{/}	0	4	92038	0	{/}	356
좌우반구com(split BVF)_2	17	1	<?xml version="1.0"?>\n<Clock xmlns:dt="urn:schemas-microsoft-com:datatypes"><Description dt:dt="string">E-Prime Primary Realtime Clock</Description><StartTime><Timestamp dt:dt="int">0</Timestamp><DateUtc dt:dt="string">2020-11-14T01:34:28Z</DateUtc></StartTime><FrequencyChanges><FrequencyChange><Frequency dt:dt="r8">2699980000</Frequency><Timestamp dt:dt="r8">3.23646007209389E+15</Timestamp><Cur…	좌우반구com(split BVF)_2-017-1	60.021	1.0.0.167	1	870366768	Professional	2.0.10.242	2.0.10.353	11-14-2020	2020-11-14 오전 1:34:28	10:34:28	2.0.10.248	394	2	{/}	비략	비	략	NULL	NULL	NULL	NULL	NULL	NULL	83	1	130	KSY3	List3	NULL	NULL	NULL	NULL	NULL	NULL	NULL	NULL	NULL	1	{/}	1	3	1083119	0	{/}	851
좌우반구com(split BVF)_2	17	1	<?xml version="1.0"?>\n<Clock xmlns:dt="urn:schemas-microsoft-com:datatypes"><Description dt:dt="string">E-Prime Primary Realtime Clock</Description><StartTime><Timestamp dt:dt="int">0</Timestamp><DateUtc dt:dt="string">2020-11-14T01:34:28Z</DateUtc></StartTime><FrequencyChanges><FrequencyChange><Frequency dt:dt="r8">2699980000</Frequency><Timestamp dt:dt="r8">3.23646007209389E+15</Timestamp><Cur…	좌우반구com(split BVF)_2-017-1	60.021	1.0.0.167	1	870366768	Professional	2.0.10.242	2.0.10.353	11-14-2020	2020-11-14 오전 1:34:28	10:34:28	2.0.10.248	322	1	z	비상	비	상	NULL	NULL	NULL	NULL	NULL	NULL	124	1	58	KSY	List3	0		0	-1	895769	184		0	0	1	z	0	4	895953	0	z	284
좌우반구com(split BVF)_2	17	1	<?xml version="1.0"?>\n<Clock xmlns:dt="urn:schemas-microsoft-com:datatypes"><Description dt:dt="string">E-Prime Primary Realtime Clock</Description><StartTime><Timestamp dt:dt="int">0</Timestamp><DateUtc dt:dt="string">2020-11-14T01:34:28Z</DateUtc></StartTime><FrequencyChanges><FrequencyChange><Frequency dt:dt="r8">2699980000</Frequency><Timestamp dt:dt="r8">3.23646007209389E+15</Timestamp><Cur…	좌우반구com(split BVF)_2-017-1	60.021	1.0.0.167	1	870366768	Professional	2.0.10.242	2.0.10.353	11-14-2020	2020-11-14 오전 1:34:28	10:34:28	2.0.10.248	308	1	z	비용	비	용	NULL	NULL	NULL	NULL	NULL	NULL	95	1	44	KSY	List3	0		0	-1	859932	183		0	0	1	z	1	3	860115	0	z	326
좌우반구com(split BVF)_2	17	1	<?xml version="1.0"?>\n<Clock xmlns:dt="urn:schemas-microsoft-com:datatypes"><Description dt:dt="string">E-Prime Primary Realtime Clock</Description><StartTime><Timestamp dt:dt="int">0</Timestamp><DateUtc dt:dt="string">2020-11-14T01:34:28Z</DateUtc></StartTime><FrequencyChanges><FrequencyChange><Frequency dt:dt="r8">2699980000</Frequency><Timestamp dt:dt="r8">3.23646007209389E+15</Timestamp><Cur…	좌우반구com(split BVF)_2-017-1	60.021	1.0.0.167	1	870366768	Professional	2.0.10.242	2.0.10.353	11-14-2020	2020-11-14 오전 1:34:28	10:34:28	2.0.10.248	166	1	z	비판	비	판	NULL	NULL	NULL	110	1	34	NULL	NULL	NULL	KSY	List2	0		0	-1	477301	183		0	0	1	z	0	3	477484	0	z	305
좌우반구com(split BVF)_2	17	1	<?xml version="1.0"?>\n<Clock xmlns:dt="urn:schemas-microsoft-com:datatypes"><Description dt:dt="string">E-Prime Primary Realtime Clock</Description><StartTime><Timestamp dt:dt="int">0</Timestamp><DateUtc dt:dt="string">2020-11-14T01:34:28Z</DateUtc></StartTime><FrequencyChanges><FrequencyChange><Frequency dt:dt="r8">2699980000</Frequency><Timestamp dt:dt="r8">3.23646007209389E+15</Timestamp><Cur…	좌우반구com(split BVF)_2-017-1	60.021	1.0.0.167	1	870366768	Professional	2.0.10.242	2.0.10.353	11-14-2020	2020-11-14 오전 1:34:28	10:34:28	2.0.10.248	118	1	z	빈도	빈	도	112	1	118	NULL	NULL	NULL	NULL	NULL	NULL	KSY	List1	0		0	-1	331969	183		0	0	1	z	1	3	332152	0	z	310
좌우반구com(split BVF)_2	17	1	<?xml version="1.0"?>\n<Clock xmlns:dt="urn:schemas-microsoft-com:datatypes"><Description dt:dt="string">E-Prime Primary Realtime Clock</Description><StartTime><Timestamp dt:dt="int">0</Timestamp><DateUtc dt:dt="string">2020-11-14T01:34:28Z</DateUtc></StartTime><FrequencyChanges><FrequencyChange><Frequency dt:dt="r8">2699980000</Frequency><Timestamp dt:dt="r8">3.23646007209389E+15</Timestamp><Cur…	좌우반구com(split BVF)_2-017-1	60.021	1.0.0.167	1	870366768	Professional	2.0.10.242	2.0.10.353	11-14-2020	2020-11-14 오전 1:34:28	10:34:28	2.0.10.248	389	2	{/}	빈략	빈	략	NULL	NULL	NULL	NULL	NULL	NULL	27	1	125	KSY2	List3	NULL	NULL	NULL	NULL	NULL	NULL	NULL	NULL	NULL	1	{/}	1	3	1070057	0	{/}	609
좌우반구com(split BVF)_2	17	1	<?xml version="1.0"?>\n<Clock xmlns:dt="urn:schemas-microsoft-com:datatypes"><Description dt:dt="string">E-Prime Primary Realtime Clock</Description><StartTime><Timestamp dt:dt="int">0</Timestamp><DateUtc dt:dt="string">2020-11-14T01:34:28Z</DateUtc></StartTime><FrequencyChanges><FrequencyChange><Frequency dt:dt="r8">2699980000</Frequency><Timestamp dt:dt="r8">3.23646007209389E+15</Timestamp><Cur…	좌우반구com(split BVF)_2-017-1	60.021	1.0.0.167	1	870366768	Professional	2.0.10.242	2.0.10.353	11-14-2020	2020-11-14 오전 1:34:28	10:34:28	2.0.10.248	192	2	{/}	빈비	빈	비	NULL	NULL	NULL	4	1	60	NULL	NULL	NULL	KSY2	List2	NULL	NULL	NULL	NULL	NULL	NULL	NULL	NULL	NULL	0	{/}	1	3	545693	0	z	397
좌우반구com(split BVF)_2	17	1	<?xml version="1.0"?>\n<Clock xmlns:dt="urn:schemas-microsoft-com:datatypes"><Description dt:dt="string">E-Prime Primary Realtime Clock</Description><StartTime><Timestamp dt:dt="int">0</Timestamp><DateUtc dt:dt="string">2020-11-14T01:34:28Z</DateUtc></StartTime><FrequencyChanges><FrequencyChange><Frequency dt:dt="r8">2699980000</Frequency><Timestamp dt:dt="r8">3.23646007209389E+15</Timestamp><Cur…	좌우반구com(split BVF)_2-017-1	60.021	1.0.0.167	1	870366768	Professional	2.0.10.242	2.0.10.353	11-14-2020	2020-11-14 오전 1:34:28	10:34:28	2.0.10.248	100	2	{/}	빈종	빈	종	51	1	100	NULL	NULL	NULL	NULL	NULL	NULL	KSY3	List1	NULL	NULL	NULL	NULL	NULL	NULL	NULL	NULL	NULL	0	{/}	0	3	284303	0	z	777
좌우반구com(split BVF)_2	17	1	<?xml version="1.0"?>\n<Clock xmlns:dt="urn:schemas-microsoft-com:datatypes"><Description dt:dt="string">E-Prime Primary Realtime Clock</Description><StartTime><Timestamp dt:dt="int">0</Timestamp><DateUtc dt:dt="string">2020-11-14T01:34:28Z</DateUtc></StartTime><FrequencyChanges><FrequencyChange><Frequency dt:dt="r8">2699980000</Frequency><Timestamp dt:dt="r8">3.23646007209389E+15</Timestamp><Cur…	좌우반구com(split BVF)_2-017-1	60.021	1.0.0.167	1	870366768	Professional	2.0.10.242	2.0.10.353	11-14-2020	2020-11-14 오전 1:34:28	10:34:28	2.0.10.248	371	1	z	사건	사	건	NULL	NULL	NULL	NULL	NULL	NULL	108	1	107	KSY	List3	0		1	-1	1023057	184		0	0	1	z	0	4	1023241	0	z	266
좌우반구com(split BVF)_2	17	1	<?xml version="1.0"?>\n<Clock xmlns:dt="urn:schemas-microsoft-com:datatypes"><Description dt:dt="string">E-Prime Primary Realtime Clock</Description><StartTime><Timestamp dt:dt="int">0</Timestamp><DateUtc dt:dt="string">2020-11-14T01:34:28Z</DateUtc></StartTime><FrequencyChanges><FrequencyChange><Frequency dt:dt="r8">2699980000</Frequency><Timestamp dt:dt="r8">3.23646007209389E+15</Timestamp><Cur…	좌우반구com(split BVF)_2-017-1	60.021	1.0.0.167	1	870366768	Professional	2.0.10.242	2.0.10.353	11-14-2020	2020-11-14 오전 1:34:28	10:34:28	2.0.10.248	14	1	z	사과	사	과	27	1	14	NULL	NULL	NULL	NULL	NULL	NULL	KSY	List1	0		0	0	57467	183		0	0	1	z	0	3	57650	0	z	217
좌우반구com(split BVF)_2	17	1	<?xml version="1.0"?>\n<Clock xmlns:dt="urn:schemas-microsoft-com:datatypes"><Description dt:dt="string">E-Prime Primary Realtime Clock</Description><StartTime><Timestamp dt:dt="int">0</Timestamp><DateUtc dt:dt="string">2020-11-14T01:34:28Z</DateUtc></StartTime><FrequencyChanges><FrequencyChange><Frequency dt:dt="r8">2699980000</Frequency><Timestamp dt:dt="r8">3.23646007209389E+15</Timestamp><Cur…	좌우반구com(split BVF)_2-017-1	60.021	1.0.0.167	1	870366768	Professional	2.0.10.242	2.0.10.353	11-14-2020	2020-11-14 오전 1:34:28	10:34:28	2.0.10.248	236	1	z	사례	사	례	NULL	NULL	NULL	107	1	104	NULL	NULL	NULL	KSY	List2	0		0	-1	659203	183		0	0	1	z	1	3	659386	0	z	287
좌우반구com(split BVF)_2	17	1	<?xml version="1.0"?>\n<Clock xmlns:dt="urn:schemas-microsoft-com:datatypes"><Description dt:dt="string">E-Prime Primary Realtime Clock</Description><StartTime><Timestamp dt:dt="int">0</Timestamp><DateUtc dt:dt="string">2020-11-14T01:34:28Z</DateUtc></StartTime><FrequencyChanges><FrequencyChange><Frequency dt:dt="r8">2699980000</Frequency><Timestamp dt:dt="r8">3.23646007209389E+15</Timestamp><Cur…	좌우반구com(split BVF)_2-017-1	60.021	1.0.0.167	1	870366768	Professional	2.0.10.242	2.0.10.353	11-14-2020	2020-11-14 오전 1:34:28	10:34:28	2.0.10.248	107	1	z	사상	사	상	20	1	107	NULL	NULL	NULL	NULL	NULL	NULL	KSY	List1	0		0	0	302630	183		0	0	1	z	0	3	302813	0	z	409
좌우반구com(split BVF)_2	17	1	<?xml version="1.0"?>\n<Clock xmlns:dt="urn:schemas-microsoft-com:datatypes"><Description dt:dt="string">E-Prime Primary Realtime Clock</Description><StartTime><Timestamp dt:dt="int">0</Timestamp><DateUtc dt:dt="string">2020-11-14T01:34:28Z</DateUtc></StartTime><FrequencyChanges><FrequencyChange><Frequency dt:dt="r8">2699980000</Frequency><Timestamp dt:dt="r8">3.23646007209389E+15</Timestamp><Cur…	좌우반구com(split BVF)_2-017-1	60.021	1.0.0.167	1	870366768	Professional	2.0.10.242	2.0.10.353	11-14-2020	2020-11-14 오전 1:34:28	10:34:28	2.0.10.248	170	1	z	사안	사	안	NULL	NULL	NULL	118	1	38	NULL	NULL	NULL	KSY	List2	0		0	0	487681	183		0	0	0	z	0	3	487864	0	{/}	509
좌우반구com(split BVF)_2	17	1	<?xml version="1.0"?>\n<Clock xmlns:dt="urn:schemas-microsoft-com:datatypes"><Description dt:dt="string">E-Prime Primary Realtime Clock</Description><StartTime><Timestamp dt:dt="int">0</Timestamp><DateUtc dt:dt="string">2020-11-14T01:34:28Z</DateUtc></StartTime><FrequencyChanges><FrequencyChange><Frequency dt:dt="r8">2699980000</Frequency><Timestamp dt:dt="r8">3.23646007209389E+15</Timestamp><Cur…	좌우반구com(split BVF)_2-017-1	60.021	1.0.0.167	1	870366768	Professional	2.0.10.242	2.0.10.353	11-14-2020	2020-11-14 오전 1:34:28	10:34:28	2.0.10.248	223	1	z	사이	사	이	NULL	NULL	NULL	73	1	91	NULL	NULL	NULL	KSY	List2	0		0	-1	625482	183		0	0	1	z	0	3	625665	0	z	242
좌우반구com(split BVF)_2	17	1	<?xml version="1.0"?>\n<Clock xmlns:dt="urn:schemas-microsoft-com:datatypes"><Description dt:dt="string">E-Prime Primary Realtime Clock</Description><StartTime><Timestamp dt:dt="int">0</Timestamp><DateUtc dt:dt="string">2020-11-14T01:34:28Z</DateUtc></StartTime><FrequencyChanges><FrequencyChange><Frequency dt:dt="r8">2699980000</Frequency><Timestamp dt:dt="r8">3.23646007209389E+15</Timestamp><Cur…	좌우반구com(split BVF)_2-017-1	60.021	1.0.0.167	1	870366768	Professional	2.0.10.242	2.0.10.353	11-14-2020	2020-11-14 오전 1:34:28	10:34:28	2.0.10.248	246	1	z	사전	사	전	NULL	NULL	NULL	96	1	114	NULL	NULL	NULL	KSY	List2	0		0	-1	685594	183		0	0	1	z	0	3	685777	0	z	440
좌우반구com(split BVF)_2	17	1	<?xml version="1.0"?>\n<Clock xmlns:dt="urn:schemas-microsoft-com:datatypes"><Description dt:dt="string">E-Prime Primary Realtime Clock</Description><StartTime><Timestamp dt:dt="int">0</Timestamp><DateUtc dt:dt="string">2020-11-14T01:34:28Z</DateUtc></StartTime><FrequencyChanges><FrequencyChange><Frequency dt:dt="r8">2699980000</Frequency><Timestamp dt:dt="r8">3.23646007209389E+15</Timestamp><Cur…	좌우반구com(split BVF)_2-017-1	60.021	1.0.0.167	1	870366768	Professional	2.0.10.242	2.0.10.353	11-14-2020	2020-11-14 오전 1:34:28	10:34:28	2.0.10.248	78	1	z	사진	사	진	129	1	78	NULL	NULL	NULL	NULL	NULL	NULL	KSY	List1	0		0	0	226707	183		0	0	1	z	0	3	226890	0	z	271
좌우반구com(split BVF)_2	17	1	<?xml version="1.0"?>\n<Clock xmlns:dt="urn:schemas-microsoft-com:datatypes"><Description dt:dt="string">E-Prime Primary Realtime Clock</Description><StartTime><Timestamp dt:dt="int">0</Timestamp><DateUtc dt:dt="string">2020-11-14T01:34:28Z</DateUtc></StartTime><FrequencyChanges><FrequencyChange><Frequency dt:dt="r8">2699980000</Frequency><Timestamp dt:dt="r8">3.23646007209389E+15</Timestamp><Cur…	좌우반구com(split BVF)_2-017-1	60.021	1.0.0.167	1	870366768	Professional	2.0.10.242	2.0.10.353	11-14-2020	2020-11-14 오전 1:34:28	10:34:28	2.0.10.248	327	1	z	상관	상	관	NULL	NULL	NULL	NULL	NULL	NULL	53	1	63	KSY	List3	0		0	-1	908798	183		0	0	1	z	1	3	908981	0	z	296
좌우반구com(split BVF)_2	17	1	<?xml version="1.0"?>\n<Clock xmlns:dt="urn:schemas-microsoft-com:datatypes"><Description dt:dt="string">E-Prime Primary Realtime Clock</Description><StartTime><Timestamp dt:dt="int">0</Timestamp><DateUtc dt:dt="string">2020-11-14T01:34:28Z</DateUtc></StartTime><FrequencyChanges><FrequencyChange><Frequency dt:dt="r8">2699980000</Frequency><Timestamp dt:dt="r8">3.23646007209389E+15</Timestamp><Cur…	좌우반구com(split BVF)_2-017-1	60.021	1.0.0.167	1	870366768	Professional	2.0.10.242	2.0.10.353	11-14-2020	2020-11-14 오전 1:34:28	10:34:28	2.0.10.248	212	1	z	상태	상	태	NULL	NULL	NULL	76	1	80	NULL	NULL	NULL	KSY	List2	0		1	-1	597208	184		0	0	1	z	0	4	597392	0	z	284
좌우반구com(split BVF)_2	17	1	<?xml version="1.0"?>\n<Clock xmlns:dt="urn:schemas-microsoft-com:datatypes"><Description dt:dt="string">E-Prime Primary Realtime Clock</Description><StartTime><Timestamp dt:dt="int">0</Timestamp><DateUtc dt:dt="string">2020-11-14T01:34:28Z</DateUtc></StartTime><FrequencyChanges><FrequencyChange><Frequency dt:dt="r8">2699980000</Frequency><Timestamp dt:dt="r8">3.23646007209389E+15</Timestamp><Cur…	좌우반구com(split BVF)_2-017-1	60.021	1.0.0.167	1	870366768	Professional	2.0.10.242	2.0.10.353	11-14-2020	2020-11-14 오전 1:34:28	10:34:28	2.0.10.248	360	1	z	색상	색	상	NULL	NULL	NULL	NULL	NULL	NULL	29	1	96	KSY	List3	0		0	-1	994451	183		0	0	1	z	0	3	994634	0	z	250
좌우반구com(split BVF)_2	17	1	<?xml version="1.0"?>\n<Clock xmlns:dt="urn:schemas-microsoft-com:datatypes"><Description dt:dt="string">E-Prime Primary Realtime Clock</Description><StartTime><Timestamp dt:dt="int">0</Timestamp><DateUtc dt:dt="string">2020-11-14T01:34:28Z</DateUtc></StartTime><FrequencyChanges><FrequencyChange><Frequency dt:dt="r8">2699980000</Frequency><Timestamp dt:dt="r8">3.23646007209389E+15</Timestamp><Cur…	좌우반구com(split BVF)_2-017-1	60.021	1.0.0.167	1	870366768	Professional	2.0.10.242	2.0.10.353	11-14-2020	2020-11-14 오전 1:34:28	10:34:28	2.0.10.248	252	1	z	생선	생	선	NULL	NULL	NULL	40	1	120	NULL	NULL	NULL	KSY	List2	0		0	-1	701488	183		0	0	1	z	1	3	701671	0	z	211
좌우반구com(split BVF)_2	17	1	<?xml version="1.0"?>\n<Clock xmlns:dt="urn:schemas-microsoft-com:datatypes"><Description dt:dt="string">E-Prime Primary Realtime Clock</Description><StartTime><Timestamp dt:dt="int">0</Timestamp><DateUtc dt:dt="string">2020-11-14T01:34:28Z</DateUtc></StartTime><FrequencyChanges><FrequencyChange><Frequency dt:dt="r8">2699980000</Frequency><Timestamp dt:dt="r8">3.23646007209389E+15</Timestamp><Cur…	좌우반구com(split BVF)_2-017-1	60.021	1.0.0.167	1	870366768	Professional	2.0.10.242	2.0.10.353	11-14-2020	2020-11-14 오전 1:34:28	10:34:28	2.0.10.248	98	2	{/}	생희	생	희	82	1	98	NULL	NULL	NULL	NULL	NULL	NULL	KSY2	List1	NULL	NULL	NULL	NULL	NULL	NULL	NULL	NULL	NULL	1	{/}	0	3	279188	0	{/}	439
좌우반구com(split BVF)_2	17	1	<?xml version="1.0"?>\n<Clock xmlns:dt="urn:schemas-microsoft-com:datatypes"><Description dt:dt="string">E-Prime Primary Realtime Clock</Description><StartTime><Timestamp dt:dt="int">0</Timestamp><DateUtc dt:dt="string">2020-11-14T01:34:28Z</DateUtc></StartTime><FrequencyChanges><FrequencyChange><Frequency dt:dt="r8">2699980000</Frequency><Timestamp dt:dt="r8">3.23646007209389E+15</Timestamp><Cur…	좌우반구com(split BVF)_2-017-1	60.021	1.0.0.167	1	870366768	Professional	2.0.10.242	2.0.10.353	11-14-2020	2020-11-14 오전 1:34:28	10:34:28	2.0.10.248	270	2	{/}	석감	석	감	NULL	NULL	NULL	NULL	NULL	NULL	74	1	6	KSY3	List3	NULL	NULL	NULL	NULL	NULL	NULL	NULL	NULL	NULL	1	{/}	1	3	760717	0	{/}	402
좌우반구com(split BVF)_2	17	1	<?xml version="1.0"?>\n<Clock xmlns:dt="urn:schemas-microsoft-com:datatypes"><Description dt:dt="string">E-Prime Primary Realtime Clock</Description><StartTime><Timestamp dt:dt="int">0</Timestamp><DateUtc dt:dt="string">2020-11-14T01:34:28Z</DateUtc></StartTime><FrequencyChanges><FrequencyChange><Frequency dt:dt="r8">2699980000</Frequency><Timestamp dt:dt="r8">3.23646007209389E+15</Timestamp><Cur…	좌우반구com(split BVF)_2-017-1	60.021	1.0.0.167	1	870366768	Professional	2.0.10.242	2.0.10.353	11-14-2020	2020-11-14 오전 1:34:28	10:34:28	2.0.10.248	97	1	z	선배	선	배	16	1	97	NULL	NULL	NULL	NULL	NULL	NULL	KSY	List1	0		0	0	276406	183		0	0	1	z	0	3	276589	0	z	402
좌우반구com(split BVF)_2	17	1	<?xml version="1.0"?>\n<Clock xmlns:dt="urn:schemas-microsoft-com:datatypes"><Description dt:dt="string">E-Prime Primary Realtime Clock</Description><StartTime><Timestamp dt:dt="int">0</Timestamp><DateUtc dt:dt="string">2020-11-14T01:34:28Z</DateUtc></StartTime><FrequencyChanges><FrequencyChange><Frequency dt:dt="r8">2699980000</Frequency><Timestamp dt:dt="r8">3.23646007209389E+15</Timestamp><Cur…	좌우반구com(split BVF)_2-017-1	60.021	1.0.0.167	1	870366768	Professional	2.0.10.242	2.0.10.353	11-14-2020	2020-11-14 오전 1:34:28	10:34:28	2.0.10.248	94	1	z	선택	선	택	116	1	94	NULL	NULL	NULL	NULL	NULL	NULL	KSY	List1	0		1	-1	268608	184		0	0	1	z	0	4	268792	0	z	314
좌우반구com(split BVF)_2	17	1	<?xml version="1.0"?>\n<Clock xmlns:dt="urn:schemas-microsoft-com:datatypes"><Description dt:dt="string">E-Prime Primary Realtime Clock</Description><StartTime><Timestamp dt:dt="int">0</Timestamp><DateUtc dt:dt="string">2020-11-14T01:34:28Z</DateUtc></StartTime><FrequencyChanges><FrequencyChange><Frequency dt:dt="r8">2699980000</Frequency><Timestamp dt:dt="r8">3.23646007209389E+15</Timestamp><Cur…	좌우반구com(split BVF)_2-017-1	60.021	1.0.0.167	1	870366768	Professional	2.0.10.242	2.0.10.353	11-14-2020	2020-11-14 오전 1:34:28	10:34:28	2.0.10.248	338	2	{/}	설결	설	결	NULL	NULL	NULL	NULL	NULL	NULL	72	1	74	KSY	List3	0		0	-1	937188	183		0	0	1	{/}	0	3	937371	0	{/}	434
좌우반구com(split BVF)_2	17	1	<?xml version="1.0"?>\n<Clock xmlns:dt="urn:schemas-microsoft-com:datatypes"><Description dt:dt="string">E-Prime Primary Realtime Clock</Description><StartTime><Timestamp dt:dt="int">0</Timestamp><DateUtc dt:dt="string">2020-11-14T01:34:28Z</DateUtc></StartTime><FrequencyChanges><FrequencyChange><Frequency dt:dt="r8">2699980000</Frequency><Timestamp dt:dt="r8">3.23646007209389E+15</Timestamp><Cur…	좌우반구com(split BVF)_2-017-1	60.021	1.0.0.167	1	870366768	Professional	2.0.10.242	2.0.10.353	11-14-2020	2020-11-14 오전 1:34:28	10:34:28	2.0.10.248	333	1	z	설명	설	명	NULL	NULL	NULL	NULL	NULL	NULL	18	1	69	KSY	List3	0		1	-1	924592	184		0	0	1	z	0	4	924776	0	z	260
좌우반구com(split BVF)_2	17	1	<?xml version="1.0"?>\n<Clock xmlns:dt="urn:schemas-microsoft-com:datatypes"><Description dt:dt="string">E-Prime Primary Realtime Clock</Description><StartTime><Timestamp dt:dt="int">0</Timestamp><DateUtc dt:dt="string">2020-11-14T01:34:28Z</DateUtc></StartTime><FrequencyChanges><FrequencyChange><Frequency dt:dt="r8">2699980000</Frequency><Timestamp dt:dt="r8">3.23646007209389E+15</Timestamp><Cur…	좌우반구com(split BVF)_2-017-1	60.021	1.0.0.167	1	870366768	Professional	2.0.10.242	2.0.10.353	11-14-2020	2020-11-14 오전 1:34:28	10:34:28	2.0.10.248	204	1	z	설문	설	문	NULL	NULL	NULL	42	1	72	NULL	NULL	NULL	KSY	List2	0		0	-1	576516	183		0	0	1	z	0	3	576699	0	z	215
좌우반구com(split BVF)_2	17	1	<?xml version="1.0"?>\n<Clock xmlns:dt="urn:schemas-microsoft-com:datatypes"><Description dt:dt="string">E-Prime Primary Realtime Clock</Description><StartTime><Timestamp dt:dt="int">0</Timestamp><DateUtc dt:dt="string">2020-11-14T01:34:28Z</DateUtc></StartTime><FrequencyChanges><FrequencyChange><Frequency dt:dt="r8">2699980000</Frequency><Timestamp dt:dt="r8">3.23646007209389E+15</Timestamp><Cur…	좌우반구com(split BVF)_2-017-1	60.021	1.0.0.167	1	870366768	Professional	2.0.10.242	2.0.10.353	11-14-2020	2020-11-14 오전 1:34:28	10:34:28	2.0.10.248	46	2	{/}	설색	설	색	54	1	46	NULL	NULL	NULL	NULL	NULL	NULL	KSY2	List1	NULL	NULL	NULL	NULL	NULL	NULL	NULL	NULL	NULL	0	{/}	0	3	142553	0	z	592
좌우반구com(split BVF)_2	17	1	<?xml version="1.0"?>\n<Clock xmlns:dt="urn:schemas-microsoft-com:datatypes"><Description dt:dt="string">E-Prime Primary Realtime Clock</Description><StartTime><Timestamp dt:dt="int">0</Timestamp><DateUtc dt:dt="string">2020-11-14T01:34:28Z</DateUtc></StartTime><FrequencyChanges><FrequencyChange><Frequency dt:dt="r8">2699980000</Frequency><Timestamp dt:dt="r8">3.23646007209389E+15</Timestamp><Cur…	좌우반구com(split BVF)_2-017-1	60.021	1.0.0.167	1	870366768	Professional	2.0.10.242	2.0.10.353	11-14-2020	2020-11-14 오전 1:34:28	10:34:28	2.0.10.248	198	2	{/}	섭습	섭	습	NULL	NULL	NULL	129	1	66	NULL	NULL	NULL	KSY3	List2	NULL	NULL	NULL	NULL	NULL	NULL	NULL	NULL	NULL	1	{/}	0	4	561155	0	{/}	423
좌우반구com(split BVF)_2	17	1	<?xml version="1.0"?>\n<Clock xmlns:dt="urn:schemas-microsoft-com:datatypes"><Description dt:dt="string">E-Prime Primary Realtime Clock</Description><StartTime><Timestamp dt:dt="int">0</Timestamp><DateUtc dt:dt="string">2020-11-14T01:34:28Z</DateUtc></StartTime><FrequencyChanges><FrequencyChange><Frequency dt:dt="r8">2699980000</Frequency><Timestamp dt:dt="r8">3.23646007209389E+15</Timestamp><Cur…	좌우반구com(split BVF)_2-017-1	60.021	1.0.0.167	1	870366768	Professional	2.0.10.242	2.0.10.353	11-14-2020	2020-11-14 오전 1:34:28	10:34:28	2.0.10.248	190	1	z	성공	성	공	NULL	NULL	NULL	61	1	58	NULL	NULL	NULL	KSY	List2	0		0	-1	540545	184		0	0	1	z	0	4	540729	0	z	285
좌우반구com(split BVF)_2	17	1	<?xml version="1.0"?>\n<Clock xmlns:dt="urn:schemas-microsoft-com:datatypes"><Description dt:dt="string">E-Prime Primary Realtime Clock</Description><StartTime><Timestamp dt:dt="int">0</Timestamp><DateUtc dt:dt="string">2020-11-14T01:34:28Z</DateUtc></StartTime><FrequencyChanges><FrequencyChange><Frequency dt:dt="r8">2699980000</Frequency><Timestamp dt:dt="r8">3.23646007209389E+15</Timestamp><Cur…	좌우반구com(split BVF)_2-017-1	60.021	1.0.0.167	1	870366768	Professional	2.0.10.242	2.0.10.353	11-14-2020	2020-11-14 오전 1:34:28	10:34:28	2.0.10.248	321	1	z	세상	세	상	NULL	NULL	NULL	NULL	NULL	NULL	48	1	57	KSY	List3	0		0	-1	893370	183		0	0	1	z	1	3	893553	0	z	196
좌우반구com(split BVF)_2	17	1	<?xml version="1.0"?>\n<Clock xmlns:dt="urn:schemas-microsoft-com:datatypes"><Description dt:dt="string">E-Prime Primary Realtime Clock</Description><StartTime><Timestamp dt:dt="int">0</Timestamp><DateUtc dt:dt="string">2020-11-14T01:34:28Z</DateUtc></StartTime><FrequencyChanges><FrequencyChange><Frequency dt:dt="r8">2699980000</Frequency><Timestamp dt:dt="r8">3.23646007209389E+15</Timestamp><Cur…	좌우반구com(split BVF)_2-017-1	60.021	1.0.0.167	1	870366768	Professional	2.0.10.242	2.0.10.353	11-14-2020	2020-11-14 오전 1:34:28	10:34:28	2.0.10.248	287	1	z	소리	소	리	NULL	NULL	NULL	NULL	NULL	NULL	121	1	23	KSY	List3	0		0	-1	804718	184		0	0	1	z	0	4	804902	0	z	360
좌우반구com(split BVF)_2	17	1	<?xml version="1.0"?>\n<Clock xmlns:dt="urn:schemas-microsoft-com:datatypes"><Description dt:dt="string">E-Prime Primary Realtime Clock</Description><StartTime><Timestamp dt:dt="int">0</Timestamp><DateUtc dt:dt="string">2020-11-14T01:34:28Z</DateUtc></StartTime><FrequencyChanges><FrequencyChange><Frequency dt:dt="r8">2699980000</Frequency><Timestamp dt:dt="r8">3.23646007209389E+15</Timestamp><Cur…	좌우반구com(split BVF)_2-017-1	60.021	1.0.0.167	1	870366768	Professional	2.0.10.242	2.0.10.353	11-14-2020	2020-11-14 오전 1:34:28	10:34:28	2.0.10.248	89	1	z	소송	소	송	70	1	89	NULL	NULL	NULL	NULL	NULL	NULL	KSY	List1	0		1	-1	255546	184		0	0	1	z	0	4	255730	0	z	325
좌우반구com(split BVF)_2	17	1	<?xml version="1.0"?>\n<Clock xmlns:dt="urn:schemas-microsoft-com:datatypes"><Description dt:dt="string">E-Prime Primary Realtime Clock</Description><StartTime><Timestamp dt:dt="int">0</Timestamp><DateUtc dt:dt="string">2020-11-14T01:34:28Z</DateUtc></StartTime><FrequencyChanges><FrequencyChange><Frequency dt:dt="r8">2699980000</Frequency><Timestamp dt:dt="r8">3.23646007209389E+15</Timestamp><Cur…	좌우반구com(split BVF)_2-017-1	60.021	1.0.0.167	1	870366768	Professional	2.0.10.242	2.0.10.353	11-14-2020	2020-11-14 오전 1:34:28	10:34:28	2.0.10.248	103	1	z	속도	속	도	79	1	103	NULL	NULL	NULL	NULL	NULL	NULL	KSY	List1	0		0	-1	292300	183		0	0	1	z	1	3	292483	0	z	233
좌우반구com(split BVF)_2	17	1	<?xml version="1.0"?>\n<Clock xmlns:dt="urn:schemas-microsoft-com:datatypes"><Description dt:dt="string">E-Prime Primary Realtime Clock</Description><StartTime><Timestamp dt:dt="int">0</Timestamp><DateUtc dt:dt="string">2020-11-14T01:34:28Z</DateUtc></StartTime><FrequencyChanges><FrequencyChange><Frequency dt:dt="r8">2699980000</Frequency><Timestamp dt:dt="r8">3.23646007209389E+15</Timestamp><Cur…	좌우반구com(split BVF)_2-017-1	60.021	1.0.0.167	1	870366768	Professional	2.0.10.242	2.0.10.353	11-14-2020	2020-11-14 오전 1:34:28	10:34:28	2.0.10.248	73	2	{/}	송스	송	스	3	1	73	NULL	NULL	NULL	NULL	NULL	NULL	KSY2	List1	NULL	NULL	NULL	NULL	NULL	NULL	NULL	NULL	NULL	1	{/}	0	3	213828	0	{/}	431
좌우반구com(split BVF)_2	17	1	<?xml version="1.0"?>\n<Clock xmlns:dt="urn:schemas-microsoft-com:datatypes"><Description dt:dt="string">E-Prime Primary Realtime Clock</Description><StartTime><Timestamp dt:dt="int">0</Timestamp><DateUtc dt:dt="string">2020-11-14T01:34:28Z</DateUtc></StartTime><FrequencyChanges><FrequencyChange><Frequency dt:dt="r8">2699980000</Frequency><Timestamp dt:dt="r8">3.23646007209389E+15</Timestamp><Cur…	좌우반구com(split BVF)_2-017-1	60.021	1.0.0.167	1	870366768	Professional	2.0.10.242	2.0.10.353	11-14-2020	2020-11-14 오전 1:34:28	10:34:28	2.0.10.248	376	2	{/}	송익	송	익	NULL	NULL	NULL	NULL	NULL	NULL	75	1	112	KSY	List3	0		1	-1	1035786	184		0	0	1	{/}	0	4	1035970	0	{/}	449
좌우반구com(split BVF)_2	17	1	<?xml version="1.0"?>\n<Clock xmlns:dt="urn:schemas-microsoft-com:datatypes"><Description dt:dt="string">E-Prime Primary Realtime Clock</Description><StartTime><Timestamp dt:dt="int">0</Timestamp><DateUtc dt:dt="string">2020-11-14T01:34:28Z</DateUtc></StartTime><FrequencyChanges><FrequencyChange><Frequency dt:dt="r8">2699980000</Frequency><Timestamp dt:dt="r8">3.23646007209389E+15</Timestamp><Cur…	좌우반구com(split BVF)_2-017-1	60.021	1.0.0.167	1	870366768	Professional	2.0.10.242	2.0.10.353	11-14-2020	2020-11-14 오전 1:34:28	10:34:28	2.0.10.248	76	1	z	수고	수	고	95	1	76	NULL	NULL	NULL	NULL	NULL	NULL	KSY	List1	0		0	-1	221475	183		0	0	1	z	1	3	221658	0	z	384
좌우반구com(split BVF)_2	17	1	<?xml version="1.0"?>\n<Clock xmlns:dt="urn:schemas-microsoft-com:datatypes"><Description dt:dt="string">E-Prime Primary Realtime Clock</Description><StartTime><Timestamp dt:dt="int">0</Timestamp><DateUtc dt:dt="string">2020-11-14T01:34:28Z</DateUtc></StartTime><FrequencyChanges><FrequencyChange><Frequency dt:dt="r8">2699980000</Frequency><Timestamp dt:dt="r8">3.23646007209389E+15</Timestamp><Cur…	좌우반구com(split BVF)_2-017-1	60.021	1.0.0.167	1	870366768	Professional	2.0.10.242	2.0.10.353	11-14-2020	2020-11-14 오전 1:34:28	10:34:28	2.0.10.248	57	1	z	수단	수	단	2	1	57	NULL	NULL	NULL	NULL	NULL	NULL	KSY	List1	0		0	-1	171676	183		0	0	1	z	1	3	171859	0	z	354
좌우반구com(split BVF)_2	17	1	<?xml version="1.0"?>\n<Clock xmlns:dt="urn:schemas-microsoft-com:datatypes"><Description dt:dt="string">E-Prime Primary Realtime Clock</Description><StartTime><Timestamp dt:dt="int">0</Timestamp><DateUtc dt:dt="string">2020-11-14T01:34:28Z</DateUtc></StartTime><FrequencyChanges><FrequencyChange><Frequency dt:dt="r8">2699980000</Frequency><Timestamp dt:dt="r8">3.23646007209389E+15</Timestamp><Cur…	좌우반구com(split BVF)_2-017-1	60.021	1.0.0.167	1	870366768	Professional	2.0.10.242	2.0.10.353	11-14-2020	2020-11-14 오전 1:34:28	10:34:28	2.0.10.248	316	1	z	수준	수	준	NULL	NULL	NULL	NULL	NULL	NULL	87	1	52	KSY	List3	0		0	-1	880608	183		0	0	1	z	1	3	880791	0	z	371
좌우반구com(split BVF)_2	17	1	<?xml version="1.0"?>\n<Clock xmlns:dt="urn:schemas-microsoft-com:datatypes"><Description dt:dt="string">E-Prime Primary Realtime Clock</Description><StartTime><Timestamp dt:dt="int">0</Timestamp><DateUtc dt:dt="string">2020-11-14T01:34:28Z</DateUtc></StartTime><FrequencyChanges><FrequencyChange><Frequency dt:dt="r8">2699980000</Frequency><Timestamp dt:dt="r8">3.23646007209389E+15</Timestamp><Cur…	좌우반구com(split BVF)_2-017-1	60.021	1.0.0.167	1	870366768	Professional	2.0.10.242	2.0.10.353	11-14-2020	2020-11-14 오전 1:34:28	10:34:28	2.0.10.248	72	2	{/}	숙국	숙	국	84	1	72	NULL	NULL	NULL	NULL	NULL	NULL	KSY	List1	0		0	0	211129	183		0	0	1	{/}	0	3	211312	0	{/}	312
좌우반구com(split BVF)_2	17	1	<?xml version="1.0"?>\n<Clock xmlns:dt="urn:schemas-microsoft-com:datatypes"><Description dt:dt="string">E-Prime Primary Realtime Clock</Description><StartTime><Timestamp dt:dt="int">0</Timestamp><DateUtc dt:dt="string">2020-11-14T01:34:28Z</DateUtc></StartTime><FrequencyChanges><FrequencyChange><Frequency dt:dt="r8">2699980000</Frequency><Timestamp dt:dt="r8">3.23646007209389E+15</Timestamp><Cur…	좌우반구com(split BVF)_2-017-1	60.021	1.0.0.167	1	870366768	Professional	2.0.10.242	2.0.10.353	11-14-2020	2020-11-14 오전 1:34:28	10:34:28	2.0.10.248	61	2	{/}	숙발	숙	발	124	1	61	NULL	NULL	NULL	NULL	NULL	NULL	KSY	List1	0		0	0	182056	183		0	0	1	{/}	0	3	182239	0	{/}	449
좌우반구com(split BVF)_2	17	1	<?xml version="1.0"?>\n<Clock xmlns:dt="urn:schemas-microsoft-com:datatypes"><Description dt:dt="string">E-Prime Primary Realtime Clock</Description><StartTime><Timestamp dt:dt="int">0</Timestamp><DateUtc dt:dt="string">2020-11-14T01:34:28Z</DateUtc></StartTime><FrequencyChanges><FrequencyChange><Frequency dt:dt="r8">2699980000</Frequency><Timestamp dt:dt="r8">3.23646007209389E+15</Timestamp><Cur…	좌우반구com(split BVF)_2-017-1	60.021	1.0.0.167	1	870366768	Professional	2.0.10.242	2.0.10.353	11-14-2020	2020-11-14 오전 1:34:28	10:34:28	2.0.10.248	44	1	z	숙소	숙	소	32	1	44	NULL	NULL	NULL	NULL	NULL	NULL	KSY	List1	0		0	0	137122	183		0	0	1	z	0	3	137305	0	z	528
좌우반구com(split BVF)_2	17	1	<?xml version="1.0"?>\n<Clock xmlns:dt="urn:schemas-microsoft-com:datatypes"><Description dt:dt="string">E-Prime Primary Realtime Clock</Description><StartTime><Timestamp dt:dt="int">0</Timestamp><DateUtc dt:dt="string">2020-11-14T01:34:28Z</DateUtc></StartTime><FrequencyChanges><FrequencyChange><Frequency dt:dt="r8">2699980000</Frequency><Timestamp dt:dt="r8">3.23646007209389E+15</Timestamp><Cur…	좌우반구com(split BVF)_2-017-1	60.021	1.0.0.167	1	870366768	Professional	2.0.10.242	2.0.10.353	11-14-2020	2020-11-14 오전 1:34:28	10:34:28	2.0.10.248	56	2	{/}	술감	술	감	15	1	56	NULL	NULL	NULL	NULL	NULL	NULL	KSY	List1	0		0	0	169094	183		0	0	1	{/}	0	3	169277	0	{/}	382
좌우반구com(split BVF)_2	17	1	<?xml version="1.0"?>\n<Clock xmlns:dt="urn:schemas-microsoft-com:datatypes"><Description dt:dt="string">E-Prime Primary Realtime Clock</Description><StartTime><Timestamp dt:dt="int">0</Timestamp><DateUtc dt:dt="string">2020-11-14T01:34:28Z</DateUtc></StartTime><FrequencyChanges><FrequencyChange><Frequency dt:dt="r8">2699980000</Frequency><Timestamp dt:dt="r8">3.23646007209389E+15</Timestamp><Cur…	좌우반구com(split BVF)_2-017-1	60.021	1.0.0.167	1	870366768	Professional	2.0.10.242	2.0.10.353	11-14-2020	2020-11-14 오전 1:34:28	10:34:28	2.0.10.248	326	2	{/}	스위	스	위	NULL	NULL	NULL	NULL	NULL	NULL	19	1	62	KSY	List3	0		0	-1	906232	184		0	0	1	{/}	0	4	906416	0	{/}	357
좌우반구com(split BVF)_2	17	1	<?xml version="1.0"?>\n<Clock xmlns:dt="urn:schemas-microsoft-com:datatypes"><Description dt:dt="string">E-Prime Primary Realtime Clock</Description><StartTime><Timestamp dt:dt="int">0</Timestamp><DateUtc dt:dt="string">2020-11-14T01:34:28Z</DateUtc></StartTime><FrequencyChanges><FrequencyChange><Frequency dt:dt="r8">2699980000</Frequency><Timestamp dt:dt="r8">3.23646007209389E+15</Timestamp><Cur…	좌우반구com(split BVF)_2-017-1	60.021	1.0.0.167	1	870366768	Professional	2.0.10.242	2.0.10.353	11-14-2020	2020-11-14 오전 1:34:28	10:34:28	2.0.10.248	150	2	{/}	스진	스	진	NULL	NULL	NULL	37	1	18	NULL	NULL	NULL	KSY2	List2	NULL	NULL	NULL	NULL	NULL	NULL	NULL	NULL	NULL	1	{/}	0	3	435799	0	{/}	453
좌우반구com(split BVF)_2	17	1	<?xml version="1.0"?>\n<Clock xmlns:dt="urn:schemas-microsoft-com:datatypes"><Description dt:dt="string">E-Prime Primary Realtime Clock</Description><StartTime><Timestamp dt:dt="int">0</Timestamp><DateUtc dt:dt="string">2020-11-14T01:34:28Z</DateUtc></StartTime><FrequencyChanges><FrequencyChange><Frequency dt:dt="r8">2699980000</Frequency><Timestamp dt:dt="r8">3.23646007209389E+15</Timestamp><Cur…	좌우반구com(split BVF)_2-017-1	60.021	1.0.0.167	1	870366768	Professional	2.0.10.242	2.0.10.353	11-14-2020	2020-11-14 오전 1:34:28	10:34:28	2.0.10.248	284	2	{/}	스향	스	향	NULL	NULL	NULL	NULL	NULL	NULL	117	1	20	KSY	List3	0		1	-1	796904	184		0	0	1	{/}	0	4	797088	0	{/}	345
좌우반구com(split BVF)_2	17	1	<?xml version="1.0"?>\n<Clock xmlns:dt="urn:schemas-microsoft-com:datatypes"><Description dt:dt="string">E-Prime Primary Realtime Clock</Description><StartTime><Timestamp dt:dt="int">0</Timestamp><DateUtc dt:dt="string">2020-11-14T01:34:28Z</DateUtc></StartTime><FrequencyChanges><FrequencyChange><Frequency dt:dt="r8">2699980000</Frequency><Timestamp dt:dt="r8">3.23646007209389E+15</Timestamp><Cur…	좌우반구com(split BVF)_2-017-1	60.021	1.0.0.167	1	870366768	Professional	2.0.10.242	2.0.10.353	11-14-2020	2020-11-14 오전 1:34:28	10:34:28	2.0.10.248	16	2	{/}	습나	습	나	58	1	16	NULL	NULL	NULL	NULL	NULL	NULL	KSY	List1	0		0	0	62815	183		0	0	1	{/}	0	3	62998	0	{/}	324
좌우반구com(split BVF)_2	17	1	<?xml version="1.0"?>\n<Clock xmlns:dt="urn:schemas-microsoft-com:datatypes"><Description dt:dt="string">E-Prime Primary Realtime Clock</Description><StartTime><Timestamp dt:dt="int">0</Timestamp><DateUtc dt:dt="string">2020-11-14T01:34:28Z</DateUtc></StartTime><FrequencyChanges><FrequencyChange><Frequency dt:dt="r8">2699980000</Frequency><Timestamp dt:dt="r8">3.23646007209389E+15</Timestamp><Cur…	좌우반구com(split BVF)_2-017-1	60.021	1.0.0.167	1	870366768	Professional	2.0.10.242	2.0.10.353	11-14-2020	2020-11-14 오전 1:34:28	10:34:28	2.0.10.248	70	2	{/}	습필	습	필	29	1	70	NULL	NULL	NULL	NULL	NULL	NULL	KSY3	List1	NULL	NULL	NULL	NULL	NULL	NULL	NULL	NULL	NULL	1	{/}	0	4	205981	0	{/}	438
좌우반구com(split BVF)_2	17	1	<?xml version="1.0"?>\n<Clock xmlns:dt="urn:schemas-microsoft-com:datatypes"><Description dt:dt="string">E-Prime Primary Realtime Clock</Description><StartTime><Timestamp dt:dt="int">0</Timestamp><DateUtc dt:dt="string">2020-11-14T01:34:28Z</DateUtc></StartTime><FrequencyChanges><FrequencyChange><Frequency dt:dt="r8">2699980000</Frequency><Timestamp dt:dt="r8">3.23646007209389E+15</Timestamp><Cur…	좌우반구com(split BVF)_2-017-1	60.021	1.0.0.167	1	870366768	Professional	2.0.10.242	2.0.10.353	11-14-2020	2020-11-14 오전 1:34:28	10:34:28	2.0.10.248	104	1	z	시간	시	간	72	1	104	NULL	NULL	NULL	NULL	NULL	NULL	KSY	List1	0		1	-1	294732	184		0	0	1	z	0	4	294916	0	z	244
좌우반구com(split BVF)_2	17	1	<?xml version="1.0"?>\n<Clock xmlns:dt="urn:schemas-microsoft-com:datatypes"><Description dt:dt="string">E-Prime Primary Realtime Clock</Description><StartTime><Timestamp dt:dt="int">0</Timestamp><DateUtc dt:dt="string">2020-11-14T01:34:28Z</DateUtc></StartTime><FrequencyChanges><FrequencyChange><Frequency dt:dt="r8">2699980000</Frequency><Timestamp dt:dt="r8">3.23646007209389E+15</Timestamp><Cur…	좌우반구com(split BVF)_2-017-1	60.021	1.0.0.167	1	870366768	Professional	2.0.10.242	2.0.10.353	11-14-2020	2020-11-14 오전 1:34:28	10:34:28	2.0.10.248	9	1	z	시기	시	기	126	1	9	NULL	NULL	NULL	NULL	NULL	NULL	KSY	List1	0		0	-1	44188	183		0	0	1	z	0	3	44371	0	z	329
좌우반구com(split BVF)_2	17	1	<?xml version="1.0"?>\n<Clock xmlns:dt="urn:schemas-microsoft-com:datatypes"><Description dt:dt="string">E-Prime Primary Realtime Clock</Description><StartTime><Timestamp dt:dt="int">0</Timestamp><DateUtc dt:dt="string">2020-11-14T01:34:28Z</DateUtc></StartTime><FrequencyChanges><FrequencyChange><Frequency dt:dt="r8">2699980000</Frequency><Timestamp dt:dt="r8">3.23646007209389E+15</Timestamp><Cur…	좌우반구com(split BVF)_2-017-1	60.021	1.0.0.167	1	870366768	Professional	2.0.10.242	2.0.10.353	11-14-2020	2020-11-14 오전 1:34:28	10:34:28	2.0.10.248	220	1	z	시대	시	대	NULL	NULL	NULL	113	1	88	NULL	NULL	NULL	KSY	List2	0		0	-1	617751	184		0	0	1	z	0	4	617935	0	z	300
좌우반구com(split BVF)_2	17	1	<?xml version="1.0"?>\n<Clock xmlns:dt="urn:schemas-microsoft-com:datatypes"><Description dt:dt="string">E-Prime Primary Realtime Clock</Description><StartTime><Timestamp dt:dt="int">0</Timestamp><DateUtc dt:dt="string">2020-11-14T01:34:28Z</DateUtc></StartTime><FrequencyChanges><FrequencyChange><Frequency dt:dt="r8">2699980000</Frequency><Timestamp dt:dt="r8">3.23646007209389E+15</Timestamp><Cur…	좌우반구com(split BVF)_2-017-1	60.021	1.0.0.167	1	870366768	Professional	2.0.10.242	2.0.10.353	11-14-2020	2020-11-14 오전 1:34:28	10:34:28	2.0.10.248	156	1	z	시도	시	도	NULL	NULL	NULL	9	1	24	NULL	NULL	NULL	KSY	List2	0		0	-1	451427	183		0	0	1	z	0	3	451610	0	z	370
좌우반구com(split BVF)_2	17	1	<?xml version="1.0"?>\n<Clock xmlns:dt="urn:schemas-microsoft-com:datatypes"><Description dt:dt="string">E-Prime Primary Realtime Clock</Description><StartTime><Timestamp dt:dt="int">0</Timestamp><DateUtc dt:dt="string">2020-11-14T01:34:28Z</DateUtc></StartTime><FrequencyChanges><FrequencyChange><Frequency dt:dt="r8">2699980000</Frequency><Timestamp dt:dt="r8">3.23646007209389E+15</Timestamp><Cur…	좌우반구com(split BVF)_2-017-1	60.021	1.0.0.167	1	870366768	Professional	2.0.10.242	2.0.10.353	11-14-2020	2020-11-14 오전 1:34:28	10:34:28	2.0.10.248	254	2	{/}	시질	시	질	NULL	NULL	NULL	32	1	122	NULL	NULL	NULL	KSY3	List2	NULL	NULL	NULL	NULL	NULL	NULL	NULL	NULL	NULL	1	{/}	0	4	708286	0	{/}	522
좌우반구com(split BVF)_2	17	1	<?xml version="1.0"?>\n<Clock xmlns:dt="urn:schemas-microsoft-com:datatypes"><Description dt:dt="string">E-Prime Primary Realtime Clock</Description><StartTime><Timestamp dt:dt="int">0</Timestamp><DateUtc dt:dt="string">2020-11-14T01:34:28Z</DateUtc></StartTime><FrequencyChanges><FrequencyChange><Frequency dt:dt="r8">2699980000</Frequency><Timestamp dt:dt="r8">3.23646007209389E+15</Timestamp><Cur…	좌우반구com(split BVF)_2-017-1	60.021	1.0.0.167	1	870366768	Professional	2.0.10.242	2.0.10.353	11-14-2020	2020-11-14 오전 1:34:28	10:34:28	2.0.10.248	175	1	z	식비	식	비	NULL	NULL	NULL	81	1	43	NULL	NULL	NULL	KSY	List2	0		0	0	500993	183		0	0	1	z	0	3	501176	0	z	412
좌우반구com(split BVF)_2	17	1	<?xml version="1.0"?>\n<Clock xmlns:dt="urn:schemas-microsoft-com:datatypes"><Description dt:dt="string">E-Prime Primary Realtime Clock</Description><StartTime><Timestamp dt:dt="int">0</Timestamp><DateUtc dt:dt="string">2020-11-14T01:34:28Z</DateUtc></StartTime><FrequencyChanges><FrequencyChange><Frequency dt:dt="r8">2699980000</Frequency><Timestamp dt:dt="r8">3.23646007209389E+15</Timestamp><Cur…	좌우반구com(split BVF)_2-017-1	60.021	1.0.0.167	1	870366768	Professional	2.0.10.242	2.0.10.353	11-14-2020	2020-11-14 오전 1:34:28	10:34:28	2.0.10.248	2	2	{/}	식차	식	차	113	1	2	NULL	NULL	NULL	NULL	NULL	NULL	KSY3	List1	NULL	NULL	NULL	NULL	NULL	NULL	NULL	NULL	NULL	0	{/}	0	3	25728	0	z	344
좌우반구com(split BVF)_2	17	1	<?xml version="1.0"?>\n<Clock xmlns:dt="urn:schemas-microsoft-com:datatypes"><Description dt:dt="string">E-Prime Primary Realtime Clock</Description><StartTime><Timestamp dt:dt="int">0</Timestamp><DateUtc dt:dt="string">2020-11-14T01:34:28Z</DateUtc></StartTime><FrequencyChanges><FrequencyChange><Frequency dt:dt="r8">2699980000</Frequency><Timestamp dt:dt="r8">3.23646007209389E+15</Timestamp><Cur…	좌우반구com(split BVF)_2-017-1	60.021	1.0.0.167	1	870366768	Professional	2.0.10.242	2.0.10.353	11-14-2020	2020-11-14 오전 1:34:28	10:34:28	2.0.10.248	105	1	z	식탁	식	탁	46	1	105	NULL	NULL	NULL	NULL	NULL	NULL	KSY	List1	0		0	0	297182	183		0	0	1	z	0	3	297365	0	z	492
좌우반구com(split BVF)_2	17	1	<?xml version="1.0"?>\n<Clock xmlns:dt="urn:schemas-microsoft-com:datatypes"><Description dt:dt="string">E-Prime Primary Realtime Clock</Description><StartTime><Timestamp dt:dt="int">0</Timestamp><DateUtc dt:dt="string">2020-11-14T01:34:28Z</DateUtc></StartTime><FrequencyChanges><FrequencyChange><Frequency dt:dt="r8">2699980000</Frequency><Timestamp dt:dt="r8">3.23646007209389E+15</Timestamp><Cur…	좌우반구com(split BVF)_2-017-1	60.021	1.0.0.167	1	870366768	Professional	2.0.10.242	2.0.10.353	11-14-2020	2020-11-14 오전 1:34:28	10:34:28	2.0.10.248	50	2	{/}	실락	실	락	21	1	50	NULL	NULL	NULL	NULL	NULL	NULL	KSY3	List1	NULL	NULL	NULL	NULL	NULL	NULL	NULL	NULL	NULL	1	{/}	1	3	153632	0	{/}	435
좌우반구com(split BVF)_2	17	1	<?xml version="1.0"?>\n<Clock xmlns:dt="urn:schemas-microsoft-com:datatypes"><Description dt:dt="string">E-Prime Primary Realtime Clock</Description><StartTime><Timestamp dt:dt="int">0</Timestamp><DateUtc dt:dt="string">2020-11-14T01:34:28Z</DateUtc></StartTime><FrequencyChanges><FrequencyChange><Frequency dt:dt="r8">2699980000</Frequency><Timestamp dt:dt="r8">3.23646007209389E+15</Timestamp><Cur…	좌우반구com(split BVF)_2-017-1	60.021	1.0.0.167	1	870366768	Professional	2.0.10.242	2.0.10.353	11-14-2020	2020-11-14 오전 1:34:28	10:34:28	2.0.10.248	372	2	{/}	실작	실	작	NULL	NULL	NULL	NULL	NULL	NULL	107	1	108	KSY2	List3	NULL	NULL	NULL	NULL	NULL	NULL	NULL	NULL	NULL	1	{/}	1	3	1025706	0	{/}	394
좌우반구com(split BVF)_2	17	1	<?xml version="1.0"?>\n<Clock xmlns:dt="urn:schemas-microsoft-com:datatypes"><Description dt:dt="string">E-Prime Primary Realtime Clock</Description><StartTime><Timestamp dt:dt="int">0</Timestamp><DateUtc dt:dt="string">2020-11-14T01:34:28Z</DateUtc></StartTime><FrequencyChanges><FrequencyChange><Frequency dt:dt="r8">2699980000</Frequency><Timestamp dt:dt="r8">3.23646007209389E+15</Timestamp><Cur…	좌우반구com(split BVF)_2-017-1	60.021	1.0.0.167	1	870366768	Professional	2.0.10.242	2.0.10.353	11-14-2020	2020-11-14 오전 1:34:28	10:34:28	2.0.10.248	96	1	z	실험	실	험	36	1	96	NULL	NULL	NULL	NULL	NULL	NULL	KSY	List1	0		1	-1	273823	183		0	0	1	z	1	3	274006	0	z	377
좌우반구com(split BVF)_2	17	1	<?xml version="1.0"?>\n<Clock xmlns:dt="urn:schemas-microsoft-com:datatypes"><Description dt:dt="string">E-Prime Primary Realtime Clock</Description><StartTime><Timestamp dt:dt="int">0</Timestamp><DateUtc dt:dt="string">2020-11-14T01:34:28Z</DateUtc></StartTime><FrequencyChanges><FrequencyChange><Frequency dt:dt="r8">2699980000</Frequency><Timestamp dt:dt="r8">3.23646007209389E+15</Timestamp><Cur…	좌우반구com(split BVF)_2-017-1	60.021	1.0.0.167	1	870366768	Professional	2.0.10.242	2.0.10.353	11-14-2020	2020-11-14 오전 1:34:28	10:34:28	2.0.10.248	393	1	z	심복	심	복	NULL	NULL	NULL	NULL	NULL	NULL	66	1	129	KSY	List3	0		0	-1	1080387	183		0	0	0	z	1	3	1080570	0	{/}	352
좌우반구com(split BVF)_2	17	1	<?xml version="1.0"?>\n<Clock xmlns:dt="urn:schemas-microsoft-com:datatypes"><Description dt:dt="string">E-Prime Primary Realtime Clock</Description><StartTime><Timestamp dt:dt="int">0</Timestamp><DateUtc dt:dt="string">2020-11-14T01:34:28Z</DateUtc></StartTime><FrequencyChanges><FrequencyChange><Frequency dt:dt="r8">2699980000</Frequency><Timestamp dt:dt="r8">3.23646007209389E+15</Timestamp><Cur…	좌우반구com(split BVF)_2-017-1	60.021	1.0.0.167	1	870366768	Professional	2.0.10.242	2.0.10.353	11-14-2020	2020-11-14 오전 1:34:28	10:34:28	2.0.10.248	174	1	z	심신	심	신	NULL	NULL	NULL	2	1	42	NULL	NULL	NULL	KSY	List2	0		0	0	498294	183		0	0	1	z	0	3	498477	0	z	502
좌우반구com(split BVF)_2	17	1	<?xml version="1.0"?>\n<Clock xmlns:dt="urn:schemas-microsoft-com:datatypes"><Description dt:dt="string">E-Prime Primary Realtime Clock</Description><StartTime><Timestamp dt:dt="int">0</Timestamp><DateUtc dt:dt="string">2020-11-14T01:34:28Z</DateUtc></StartTime><FrequencyChanges><FrequencyChange><Frequency dt:dt="r8">2699980000</Frequency><Timestamp dt:dt="r8">3.23646007209389E+15</Timestamp><Cur…	좌우반구com(split BVF)_2-017-1	60.021	1.0.0.167	1	870366768	Professional	2.0.10.242	2.0.10.353	11-14-2020	2020-11-14 오전 1:34:28	10:34:28	2.0.10.248	313	2	{/}	압례	압	례	NULL	NULL	NULL	NULL	NULL	NULL	115	1	49	KSY	List3	0		0	0	872661	183		0	0	1	{/}	0	3	872844	0	{/}	529
좌우반구com(split BVF)_2	17	1	<?xml version="1.0"?>\n<Clock xmlns:dt="urn:schemas-microsoft-com:datatypes"><Description dt:dt="string">E-Prime Primary Realtime Clock</Description><StartTime><Timestamp dt:dt="int">0</Timestamp><DateUtc dt:dt="string">2020-11-14T01:34:28Z</DateUtc></StartTime><FrequencyChanges><FrequencyChange><Frequency dt:dt="r8">2699980000</Frequency><Timestamp dt:dt="r8">3.23646007209389E+15</Timestamp><Cur…	좌우반구com(split BVF)_2-017-1	60.021	1.0.0.167	1	870366768	Professional	2.0.10.242	2.0.10.353	11-14-2020	2020-11-14 오전 1:34:28	10:34:28	2.0.10.248	244	1	z	압축	압	축	NULL	NULL	NULL	48	1	112	NULL	NULL	NULL	KSY	List2	0		0	-1	680129	183		0	0	1	z	1	3	680312	0	z	729
좌우반구com(split BVF)_2	17	1	<?xml version="1.0"?>\n<Clock xmlns:dt="urn:schemas-microsoft-com:datatypes"><Description dt:dt="string">E-Prime Primary Realtime Clock</Description><StartTime><Timestamp dt:dt="int">0</Timestamp><DateUtc dt:dt="string">2020-11-14T01:34:28Z</DateUtc></StartTime><FrequencyChanges><FrequencyChange><Frequency dt:dt="r8">2699980000</Frequency><Timestamp dt:dt="r8">3.23646007209389E+15</Timestamp><Cur…	좌우반구com(split BVF)_2-017-1	60.021	1.0.0.167	1	870366768	Professional	2.0.10.242	2.0.10.353	11-14-2020	2020-11-14 오전 1:34:28	10:34:28	2.0.10.248	310	2	{/}	양간	양	간	NULL	NULL	NULL	NULL	NULL	NULL	131	1	46	KSY	List3	0		0	-1	864997	183		0	0	1	{/}	0	3	865180	0	{/}	379
좌우반구com(split BVF)_2	17	1	<?xml version="1.0"?>\n<Clock xmlns:dt="urn:schemas-microsoft-com:datatypes"><Description dt:dt="string">E-Prime Primary Realtime Clock</Description><StartTime><Timestamp dt:dt="int">0</Timestamp><DateUtc dt:dt="string">2020-11-14T01:34:28Z</DateUtc></StartTime><FrequencyChanges><FrequencyChange><Frequency dt:dt="r8">2699980000</Frequency><Timestamp dt:dt="r8">3.23646007209389E+15</Timestamp><Cur…	좌우반구com(split BVF)_2-017-1	60.021	1.0.0.167	1	870366768	Professional	2.0.10.242	2.0.10.353	11-14-2020	2020-11-14 오전 1:34:28	10:34:28	2.0.10.248	230	2	{/}	양급	양	급	NULL	NULL	NULL	8	1	98	NULL	NULL	NULL	KSY3	List2	NULL	NULL	NULL	NULL	NULL	NULL	NULL	NULL	NULL	1	{/}	0	3	643442	0	{/}	391
좌우반구com(split BVF)_2	17	1	<?xml version="1.0"?>\n<Clock xmlns:dt="urn:schemas-microsoft-com:datatypes"><Description dt:dt="string">E-Prime Primary Realtime Clock</Description><StartTime><Timestamp dt:dt="int">0</Timestamp><DateUtc dt:dt="string">2020-11-14T01:34:28Z</DateUtc></StartTime><FrequencyChanges><FrequencyChange><Frequency dt:dt="r8">2699980000</Frequency><Timestamp dt:dt="r8">3.23646007209389E+15</Timestamp><Cur…	좌우반구com(split BVF)_2-017-1	60.021	1.0.0.167	1	870366768	Professional	2.0.10.242	2.0.10.353	11-14-2020	2020-11-14 오전 1:34:28	10:34:28	2.0.10.248	369	1	z	양념	양	념	NULL	NULL	NULL	NULL	NULL	NULL	10	1	105	KSY	List3	0		0	0	1017943	183		0	0	1	z	0	3	1018126	0	z	317
좌우반구com(split BVF)_2	17	1	<?xml version="1.0"?>\n<Clock xmlns:dt="urn:schemas-microsoft-com:datatypes"><Description dt:dt="string">E-Prime Primary Realtime Clock</Description><StartTime><Timestamp dt:dt="int">0</Timestamp><DateUtc dt:dt="string">2020-11-14T01:34:28Z</DateUtc></StartTime><FrequencyChanges><FrequencyChange><Frequency dt:dt="r8">2699980000</Frequency><Timestamp dt:dt="r8">3.23646007209389E+15</Timestamp><Cur…	좌우반구com(split BVF)_2-017-1	60.021	1.0.0.167	1	870366768	Professional	2.0.10.242	2.0.10.353	11-14-2020	2020-11-14 오전 1:34:28	10:34:28	2.0.10.248	119	2	{/}	양최	양	최	125	1	119	NULL	NULL	NULL	NULL	NULL	NULL	KSY	List1	0		0	-1	334485	183		0	0	1	{/}	0	3	334668	0	{/}	418
좌우반구com(split BVF)_2	17	1	<?xml version="1.0"?>\n<Clock xmlns:dt="urn:schemas-microsoft-com:datatypes"><Description dt:dt="string">E-Prime Primary Realtime Clock</Description><StartTime><Timestamp dt:dt="int">0</Timestamp><DateUtc dt:dt="string">2020-11-14T01:34:28Z</DateUtc></StartTime><FrequencyChanges><FrequencyChange><Frequency dt:dt="r8">2699980000</Frequency><Timestamp dt:dt="r8">3.23646007209389E+15</Timestamp><Cur…	좌우반구com(split BVF)_2-017-1	60.021	1.0.0.167	1	870366768	Professional	2.0.10.242	2.0.10.353	11-14-2020	2020-11-14 오전 1:34:28	10:34:28	2.0.10.248	99	1	z	어휘	어	휘	99	1	99	NULL	NULL	NULL	NULL	NULL	NULL	KSY	List1	0		0	-1	281637	183		0	0	1	z	1	3	281820	0	z	285
좌우반구com(split BVF)_2	17	1	<?xml version="1.0"?>\n<Clock xmlns:dt="urn:schemas-microsoft-com:datatypes"><Description dt:dt="string">E-Prime Primary Realtime Clock</Description><StartTime><Timestamp dt:dt="int">0</Timestamp><DateUtc dt:dt="string">2020-11-14T01:34:28Z</DateUtc></StartTime><FrequencyChanges><FrequencyChange><Frequency dt:dt="r8">2699980000</Frequency><Timestamp dt:dt="r8">3.23646007209389E+15</Timestamp><Cur…	좌우반구com(split BVF)_2-017-1	60.021	1.0.0.167	1	870366768	Professional	2.0.10.242	2.0.10.353	11-14-2020	2020-11-14 오전 1:34:28	10:34:28	2.0.10.248	390	2	{/}	엄도	엄	도	NULL	NULL	NULL	NULL	NULL	NULL	91	1	126	KSY2	List3	NULL	NULL	NULL	NULL	NULL	NULL	NULL	NULL	NULL	1	{/}	0	3	1072873	0	{/}	481
좌우반구com(split BVF)_2	17	1	<?xml version="1.0"?>\n<Clock xmlns:dt="urn:schemas-microsoft-com:datatypes"><Description dt:dt="string">E-Prime Primary Realtime Clock</Description><StartTime><Timestamp dt:dt="int">0</Timestamp><DateUtc dt:dt="string">2020-11-14T01:34:28Z</DateUtc></StartTime><FrequencyChanges><FrequencyChange><Frequency dt:dt="r8">2699980000</Frequency><Timestamp dt:dt="r8">3.23646007209389E+15</Timestamp><Cur…	좌우반구com(split BVF)_2-017-1	60.021	1.0.0.167	1	870366768	Professional	2.0.10.242	2.0.10.353	11-14-2020	2020-11-14 오전 1:34:28	10:34:28	2.0.10.248	167	1	z	엄마	엄	마	NULL	NULL	NULL	12	1	35	NULL	NULL	NULL	KSY	List2	0		0	-1	479800	183		0	0	1	z	1	3	479983	0	z	253
좌우반구com(split BVF)_2	17	1	<?xml version="1.0"?>\n<Clock xmlns:dt="urn:schemas-microsoft-com:datatypes"><Description dt:dt="string">E-Prime Primary Realtime Clock</Description><StartTime><Timestamp dt:dt="int">0</Timestamp><DateUtc dt:dt="string">2020-11-14T01:34:28Z</DateUtc></StartTime><FrequencyChanges><FrequencyChange><Frequency dt:dt="r8">2699980000</Frequency><Timestamp dt:dt="r8">3.23646007209389E+15</Timestamp><Cur…	좌우반구com(split BVF)_2-017-1	60.021	1.0.0.167	1	870366768	Professional	2.0.10.242	2.0.10.353	11-14-2020	2020-11-14 오전 1:34:28	10:34:28	2.0.10.248	146	2	{/}	엇압	엇	압	NULL	NULL	NULL	11	1	14	NULL	NULL	NULL	KSY2	List2	NULL	NULL	NULL	NULL	NULL	NULL	NULL	NULL	NULL	1	{/}	0	3	425353	0	{/}	362
좌우반구com(split BVF)_2	17	1	<?xml version="1.0"?>\n<Clock xmlns:dt="urn:schemas-microsoft-com:datatypes"><Description dt:dt="string">E-Prime Primary Realtime Clock</Description><StartTime><Timestamp dt:dt="int">0</Timestamp><DateUtc dt:dt="string">2020-11-14T01:34:28Z</DateUtc></StartTime><FrequencyChanges><FrequencyChange><Frequency dt:dt="r8">2699980000</Frequency><Timestamp dt:dt="r8">3.23646007209389E+15</Timestamp><Cur…	좌우반구com(split BVF)_2-017-1	60.021	1.0.0.167	1	870366768	Professional	2.0.10.242	2.0.10.353	11-14-2020	2020-11-14 오전 1:34:28	10:34:28	2.0.10.248	262	2	{/}	여별	여	별	NULL	NULL	NULL	87	1	130	NULL	NULL	NULL	KSY2	List2	NULL	NULL	NULL	NULL	NULL	NULL	NULL	NULL	NULL	1	{/}	0	3	729145	0	{/}	502
좌우반구com(split BVF)_2	17	1	<?xml version="1.0"?>\n<Clock xmlns:dt="urn:schemas-microsoft-com:datatypes"><Description dt:dt="string">E-Prime Primary Realtime Clock</Description><StartTime><Timestamp dt:dt="int">0</Timestamp><DateUtc dt:dt="string">2020-11-14T01:34:28Z</DateUtc></StartTime><FrequencyChanges><FrequencyChange><Frequency dt:dt="r8">2699980000</Frequency><Timestamp dt:dt="r8">3.23646007209389E+15</Timestamp><Cur…	좌우반구com(split BVF)_2-017-1	60.021	1.0.0.167	1	870366768	Professional	2.0.10.242	2.0.10.353	11-14-2020	2020-11-14 오전 1:34:28	10:34:28	2.0.10.248	281	2	{/}	여본	여	본	NULL	NULL	NULL	NULL	NULL	NULL	20	1	17	KSY3	List3	NULL	NULL	NULL	NULL	NULL	NULL	NULL	NULL	NULL	0	{/}	0	3	789507	0	z	379
좌우반구com(split BVF)_2	17	1	<?xml version="1.0"?>\n<Clock xmlns:dt="urn:schemas-microsoft-com:datatypes"><Description dt:dt="string">E-Prime Primary Realtime Clock</Description><StartTime><Timestamp dt:dt="int">0</Timestamp><DateUtc dt:dt="string">2020-11-14T01:34:28Z</DateUtc></StartTime><FrequencyChanges><FrequencyChange><Frequency dt:dt="r8">2699980000</Frequency><Timestamp dt:dt="r8">3.23646007209389E+15</Timestamp><Cur…	좌우반구com(split BVF)_2-017-1	60.021	1.0.0.167	1	870366768	Professional	2.0.10.242	2.0.10.353	11-14-2020	2020-11-14 오전 1:34:28	10:34:28	2.0.10.248	367	1	z	여생	여	생	NULL	NULL	NULL	NULL	NULL	NULL	43	1	103	KSY	List3	0		0	-1	1012478	183		0	0	1	z	0	3	1012661	0	z	582
좌우반구com(split BVF)_2	17	1	<?xml version="1.0"?>\n<Clock xmlns:dt="urn:schemas-microsoft-com:datatypes"><Description dt:dt="string">E-Prime Primary Realtime Clock</Description><StartTime><Timestamp dt:dt="int">0</Timestamp><DateUtc dt:dt="string">2020-11-14T01:34:28Z</DateUtc></StartTime><FrequencyChanges><FrequencyChange><Frequency dt:dt="r8">2699980000</Frequency><Timestamp dt:dt="r8">3.23646007209389E+15</Timestamp><Cur…	좌우반구com(split BVF)_2-017-1	60.021	1.0.0.167	1	870366768	Professional	2.0.10.242	2.0.10.353	11-14-2020	2020-11-14 오전 1:34:28	10:34:28	2.0.10.248	130	2	{/}	열례	열	례	25	1	130	NULL	NULL	NULL	NULL	NULL	NULL	KSY3	List1	NULL	NULL	NULL	NULL	NULL	NULL	NULL	NULL	NULL	1	{/}	0	4	363775	0	{/}	375
좌우반구com(split BVF)_2	17	1	<?xml version="1.0"?>\n<Clock xmlns:dt="urn:schemas-microsoft-com:datatypes"><Description dt:dt="string">E-Prime Primary Realtime Clock</Description><StartTime><Timestamp dt:dt="int">0</Timestamp><DateUtc dt:dt="string">2020-11-14T01:34:28Z</DateUtc></StartTime><FrequencyChanges><FrequencyChange><Frequency dt:dt="r8">2699980000</Frequency><Timestamp dt:dt="r8">3.23646007209389E+15</Timestamp><Cur…	좌우반구com(split BVF)_2-017-1	60.021	1.0.0.167	1	870366768	Professional	2.0.10.242	2.0.10.353	11-14-2020	2020-11-14 오전 1:34:28	10:34:28	2.0.10.248	153	2	{/}	열박	열	박	NULL	NULL	NULL	13	1	21	NULL	NULL	NULL	KSY3	List2	NULL	NULL	NULL	NULL	NULL	NULL	NULL	NULL	NULL	1	{/}	0	3	443613	0	{/}	498
좌우반구com(split BVF)_2	17	1	<?xml version="1.0"?>\n<Clock xmlns:dt="urn:schemas-microsoft-com:datatypes"><Description dt:dt="string">E-Prime Primary Realtime Clock</Description><StartTime><Timestamp dt:dt="int">0</Timestamp><DateUtc dt:dt="string">2020-11-14T01:34:28Z</DateUtc></StartTime><FrequencyChanges><FrequencyChange><Frequency dt:dt="r8">2699980000</Frequency><Timestamp dt:dt="r8">3.23646007209389E+15</Timestamp><Cur…	좌우반구com(split BVF)_2-017-1	60.021	1.0.0.167	1	870366768	Professional	2.0.10.242	2.0.10.353	11-14-2020	2020-11-14 오전 1:34:28	10:34:28	2.0.10.248	110	2	{/}	열응	열	응	108	1	110	NULL	NULL	NULL	NULL	NULL	NULL	KSY	List1	0		1	-1	310743	184		0	0	1	{/}	0	4	310927	0	{/}	551
좌우반구com(split BVF)_2	17	1	<?xml version="1.0"?>\n<Clock xmlns:dt="urn:schemas-microsoft-com:datatypes"><Description dt:dt="string">E-Prime Primary Realtime Clock</Description><StartTime><Timestamp dt:dt="int">0</Timestamp><DateUtc dt:dt="string">2020-11-14T01:34:28Z</DateUtc></StartTime><FrequencyChanges><FrequencyChange><Frequency dt:dt="r8">2699980000</Frequency><Timestamp dt:dt="r8">3.23646007209389E+15</Timestamp><Cur…	좌우반구com(split BVF)_2-017-1	60.021	1.0.0.167	1	870366768	Professional	2.0.10.242	2.0.10.353	11-14-2020	2020-11-14 오전 1:34:28	10:34:28	2.0.10.248	392	1	z	열정	열	정	NULL	NULL	NULL	NULL	NULL	NULL	3	1	128	KSY	List3	0		0	0	1077905	183		0	0	1	z	0	3	1078088	0	z	282
좌우반구com(split BVF)_2	17	1	<?xml version="1.0"?>\n<Clock xmlns:dt="urn:schemas-microsoft-com:datatypes"><Description dt:dt="string">E-Prime Primary Realtime Clock</Description><StartTime><Timestamp dt:dt="int">0</Timestamp><DateUtc dt:dt="string">2020-11-14T01:34:28Z</DateUtc></StartTime><FrequencyChanges><FrequencyChange><Frequency dt:dt="r8">2699980000</Frequency><Timestamp dt:dt="r8">3.23646007209389E+15</Timestamp><Cur…	좌우반구com(split BVF)_2-017-1	60.021	1.0.0.167	1	870366768	Professional	2.0.10.242	2.0.10.353	11-14-2020	2020-11-14 오전 1:34:28	10:34:28	2.0.10.248	128	1	z	오류	오	류	107	1	128	NULL	NULL	NULL	NULL	NULL	NULL	KSY	List1	0		0	-1	358493	183		0	0	1	z	1	3	358676	0	z	333
좌우반구com(split BVF)_2	17	1	<?xml version="1.0"?>\n<Clock xmlns:dt="urn:schemas-microsoft-com:datatypes"><Description dt:dt="string">E-Prime Primary Realtime Clock</Description><StartTime><Timestamp dt:dt="int">0</Timestamp><DateUtc dt:dt="string">2020-11-14T01:34:28Z</DateUtc></StartTime><FrequencyChanges><FrequencyChange><Frequency dt:dt="r8">2699980000</Frequency><Timestamp dt:dt="r8">3.23646007209389E+15</Timestamp><Cur…	좌우반구com(split BVF)_2-017-1	60.021	1.0.0.167	1	870366768	Professional	2.0.10.242	2.0.10.353	11-14-2020	2020-11-14 오전 1:34:28	10:34:28	2.0.10.248	289	1	z	오해	오	해	NULL	NULL	NULL	NULL	NULL	NULL	12	1	25	KSY	List3	0		0	-1	809833	183		0	0	1	z	1	3	810016	0	z	345
좌우반구com(split BVF)_2	17	1	<?xml version="1.0"?>\n<Clock xmlns:dt="urn:schemas-microsoft-com:datatypes"><Description dt:dt="string">E-Prime Primary Realtime Clock</Description><StartTime><Timestamp dt:dt="int">0</Timestamp><DateUtc dt:dt="string">2020-11-14T01:34:28Z</DateUtc></StartTime><FrequencyChanges><FrequencyChange><Frequency dt:dt="r8">2699980000</Frequency><Timestamp dt:dt="r8">3.23646007209389E+15</Timestamp><Cur…	좌우반구com(split BVF)_2-017-1	60.021	1.0.0.167	1	870366768	Professional	2.0.10.242	2.0.10.353	11-14-2020	2020-11-14 오전 1:34:28	10:34:28	2.0.10.248	75	2	{/}	외보	외	보	101	1	75	NULL	NULL	NULL	NULL	NULL	NULL	KSY	List1	0		1	-1	218959	184		0	0	1	{/}	0	4	219143	0	{/}	321
좌우반구com(split BVF)_2	17	1	<?xml version="1.0"?>\n<Clock xmlns:dt="urn:schemas-microsoft-com:datatypes"><Description dt:dt="string">E-Prime Primary Realtime Clock</Description><StartTime><Timestamp dt:dt="int">0</Timestamp><DateUtc dt:dt="string">2020-11-14T01:34:28Z</DateUtc></StartTime><FrequencyChanges><FrequencyChange><Frequency dt:dt="r8">2699980000</Frequency><Timestamp dt:dt="r8">3.23646007209389E+15</Timestamp><Cur…	좌우반구com(split BVF)_2-017-1	60.021	1.0.0.167	1	870366768	Professional	2.0.10.242	2.0.10.353	11-14-2020	2020-11-14 오전 1:34:28	10:34:28	2.0.10.248	364	1	z	외부	외	부	NULL	NULL	NULL	NULL	NULL	NULL	35	1	100	KSY	List3	0		0	-1	1004847	183		0	0	0	z	1	3	1005030	0	{/}	453
좌우반구com(split BVF)_2	17	1	<?xml version="1.0"?>\n<Clock xmlns:dt="urn:schemas-microsoft-com:datatypes"><Description dt:dt="string">E-Prime Primary Realtime Clock</Description><StartTime><Timestamp dt:dt="int">0</Timestamp><DateUtc dt:dt="string">2020-11-14T01:34:28Z</DateUtc></StartTime><FrequencyChanges><FrequencyChange><Frequency dt:dt="r8">2699980000</Frequency><Timestamp dt:dt="r8">3.23646007209389E+15</Timestamp><Cur…	좌우반구com(split BVF)_2-017-1	60.021	1.0.0.167	1	870366768	Professional	2.0.10.242	2.0.10.353	11-14-2020	2020-11-14 오전 1:34:28	10:34:28	2.0.10.248	40	2	{/}	요명	요	명	120	1	40	NULL	NULL	NULL	NULL	NULL	NULL	KSY2	List1	NULL	NULL	NULL	NULL	NULL	NULL	NULL	NULL	NULL	1	{/}	0	3	126692	0	{/}	504
좌우반구com(split BVF)_2	17	1	<?xml version="1.0"?>\n<Clock xmlns:dt="urn:schemas-microsoft-com:datatypes"><Description dt:dt="string">E-Prime Primary Realtime Clock</Description><StartTime><Timestamp dt:dt="int">0</Timestamp><DateUtc dt:dt="string">2020-11-14T01:34:28Z</DateUtc></StartTime><FrequencyChanges><FrequencyChange><Frequency dt:dt="r8">2699980000</Frequency><Timestamp dt:dt="r8">3.23646007209389E+15</Timestamp><Cur…	좌우반구com(split BVF)_2-017-1	60.021	1.0.0.167	1	870366768	Professional	2.0.10.242	2.0.10.353	11-14-2020	2020-11-14 오전 1:34:28	10:34:28	2.0.10.248	337	1	z	요소	요	소	NULL	NULL	NULL	NULL	NULL	NULL	101	1	73	KSY	List3	0		0	-1	934722	183		0	0	1	z	1	3	934905	0	z	259
좌우반구com(split BVF)_2	17	1	<?xml version="1.0"?>\n<Clock xmlns:dt="urn:schemas-microsoft-com:datatypes"><Description dt:dt="string">E-Prime Primary Realtime Clock</Description><StartTime><Timestamp dt:dt="int">0</Timestamp><DateUtc dt:dt="string">2020-11-14T01:34:28Z</DateUtc></StartTime><FrequencyChanges><FrequencyChange><Frequency dt:dt="r8">2699980000</Frequency><Timestamp dt:dt="r8">3.23646007209389E+15</Timestamp><Cur…	좌우반구com(split BVF)_2-017-1	60.021	1.0.0.167	1	870366768	Professional	2.0.10.242	2.0.10.353	11-14-2020	2020-11-14 오전 1:34:28	10:34:28	2.0.10.248	311	1	z	요청	요	청	NULL	NULL	NULL	NULL	NULL	NULL	32	1	47	KSY	List3	0		0	-1	867579	184		0	0	1	z	0	4	867763	0	z	388
좌우반구com(split BVF)_2	17	1	<?xml version="1.0"?>\n<Clock xmlns:dt="urn:schemas-microsoft-com:datatypes"><Description dt:dt="string">E-Prime Primary Realtime Clock</Description><StartTime><Timestamp dt:dt="int">0</Timestamp><DateUtc dt:dt="string">2020-11-14T01:34:28Z</DateUtc></StartTime><FrequencyChanges><FrequencyChange><Frequency dt:dt="r8">2699980000</Frequency><Timestamp dt:dt="r8">3.23646007209389E+15</Timestamp><Cur…	좌우반구com(split BVF)_2-017-1	60.021	1.0.0.167	1	870366768	Professional	2.0.10.242	2.0.10.353	11-14-2020	2020-11-14 오전 1:34:28	10:34:28	2.0.10.248	135	2	{/}	용스	용	스	NULL	NULL	NULL	17	1	3	NULL	NULL	NULL	KSY2	List2	NULL	NULL	NULL	NULL	NULL	NULL	NULL	NULL	NULL	1	{/}	0	4	397263	0	{/}	409
좌우반구com(split BVF)_2	17	1	<?xml version="1.0"?>\n<Clock xmlns:dt="urn:schemas-microsoft-com:datatypes"><Description dt:dt="string">E-Prime Primary Realtime Clock</Description><StartTime><Timestamp dt:dt="int">0</Timestamp><DateUtc dt:dt="string">2020-11-14T01:34:28Z</DateUtc></StartTime><FrequencyChanges><FrequencyChange><Frequency dt:dt="r8">2699980000</Frequency><Timestamp dt:dt="r8">3.23646007209389E+15</Timestamp><Cur…	좌우반구com(split BVF)_2-017-1	60.021	1.0.0.167	1	870366768	Professional	2.0.10.242	2.0.10.353	11-14-2020	2020-11-14 오전 1:34:28	10:34:28	2.0.10.248	387	1	z	용어	용	어	NULL	NULL	NULL	NULL	NULL	NULL	73	1	123	KSY	List3	0		0	-1	1064526	183		0	0	1	z	0	3	1064709	0	z	485
좌우반구com(split BVF)_2	17	1	<?xml version="1.0"?>\n<Clock xmlns:dt="urn:schemas-microsoft-com:datatypes"><Description dt:dt="string">E-Prime Primary Realtime Clock</Description><StartTime><Timestamp dt:dt="int">0</Timestamp><DateUtc dt:dt="string">2020-11-14T01:34:28Z</DateUtc></StartTime><FrequencyChanges><FrequencyChange><Frequency dt:dt="r8">2699980000</Frequency><Timestamp dt:dt="r8">3.23646007209389E+15</Timestamp><Cur…	좌우반구com(split BVF)_2-017-1	60.021	1.0.0.167	1	870366768	Professional	2.0.10.242	2.0.10.353	11-14-2020	2020-11-14 오전 1:34:28	10:34:28	2.0.10.248	11	1	z	우려	우	려	71	1	11	NULL	NULL	NULL	NULL	NULL	NULL	KSY	List1	0		0	0	49603	183		0	0	1	z	0	3	49786	0	z	306
좌우반구com(split BVF)_2	17	1	<?xml version="1.0"?>\n<Clock xmlns:dt="urn:schemas-microsoft-com:datatypes"><Description dt:dt="string">E-Prime Primary Realtime Clock</Description><StartTime><Timestamp dt:dt="int">0</Timestamp><DateUtc dt:dt="string">2020-11-14T01:34:28Z</DateUtc></StartTime><FrequencyChanges><FrequencyChange><Frequency dt:dt="r8">2699980000</Frequency><Timestamp dt:dt="r8">3.23646007209389E+15</Timestamp><Cur…	좌우반구com(split BVF)_2-017-1	60.021	1.0.0.167	1	870366768	Professional	2.0.10.242	2.0.10.353	11-14-2020	2020-11-14 오전 1:34:28	10:34:28	2.0.10.248	306	2	{/}	운국	운	국	NULL	NULL	NULL	NULL	NULL	NULL	37	1	42	KSY2	List3	NULL	NULL	NULL	NULL	NULL	NULL	NULL	NULL	NULL	1	{/}	0	3	854967	0	{/}	447
좌우반구com(split BVF)_2	17	1	<?xml version="1.0"?>\n<Clock xmlns:dt="urn:schemas-microsoft-com:datatypes"><Description dt:dt="string">E-Prime Primary Realtime Clock</Description><StartTime><Timestamp dt:dt="int">0</Timestamp><DateUtc dt:dt="string">2020-11-14T01:34:28Z</DateUtc></StartTime><FrequencyChanges><FrequencyChange><Frequency dt:dt="r8">2699980000</Frequency><Timestamp dt:dt="r8">3.23646007209389E+15</Timestamp><Cur…	좌우반구com(split BVF)_2-017-1	60.021	1.0.0.167	1	870366768	Professional	2.0.10.242	2.0.10.353	11-14-2020	2020-11-14 오전 1:34:28	10:34:28	2.0.10.248	139	2	{/}	운속	운	속	NULL	NULL	NULL	131	1	7	NULL	NULL	NULL	KSY3	List2	NULL	NULL	NULL	NULL	NULL	NULL	NULL	NULL	NULL	1	{/}	0	3	407476	0	{/}	363
좌우반구com(split BVF)_2	17	1	<?xml version="1.0"?>\n<Clock xmlns:dt="urn:schemas-microsoft-com:datatypes"><Description dt:dt="string">E-Prime Primary Realtime Clock</Description><StartTime><Timestamp dt:dt="int">0</Timestamp><DateUtc dt:dt="string">2020-11-14T01:34:28Z</DateUtc></StartTime><FrequencyChanges><FrequencyChange><Frequency dt:dt="r8">2699980000</Frequency><Timestamp dt:dt="r8">3.23646007209389E+15</Timestamp><Cur…	좌우반구com(split BVF)_2-017-1	60.021	1.0.0.167	1	870366768	Professional	2.0.10.242	2.0.10.353	11-14-2020	2020-11-14 오전 1:34:28	10:34:28	2.0.10.248	120	1	z	원리	원	리	128	1	120	NULL	NULL	NULL	NULL	NULL	NULL	KSY	List1	0		0	0	337101	183		0	0	1	z	0	3	337284	0	z	450
좌우반구com(split BVF)_2	17	1	<?xml version="1.0"?>\n<Clock xmlns:dt="urn:schemas-microsoft-com:datatypes"><Description dt:dt="string">E-Prime Primary Realtime Clock</Description><StartTime><Timestamp dt:dt="int">0</Timestamp><DateUtc dt:dt="string">2020-11-14T01:34:28Z</DateUtc></StartTime><FrequencyChanges><FrequencyChange><Frequency dt:dt="r8">2699980000</Frequency><Timestamp dt:dt="r8">3.23646007209389E+15</Timestamp><Cur…	좌우반구com(split BVF)_2-017-1	60.021	1.0.0.167	1	870366768	Professional	2.0.10.242	2.0.10.353	11-14-2020	2020-11-14 오전 1:34:28	10:34:28	2.0.10.248	67	1	z	원인	원	인	69	1	67	NULL	NULL	NULL	NULL	NULL	NULL	KSY	List1	0		0	0	197967	183		0	0	1	z	0	3	198150	0	z	330
좌우반구com(split BVF)_2	17	1	<?xml version="1.0"?>\n<Clock xmlns:dt="urn:schemas-microsoft-com:datatypes"><Description dt:dt="string">E-Prime Primary Realtime Clock</Description><StartTime><Timestamp dt:dt="int">0</Timestamp><DateUtc dt:dt="string">2020-11-14T01:34:28Z</DateUtc></StartTime><FrequencyChanges><FrequencyChange><Frequency dt:dt="r8">2699980000</Frequency><Timestamp dt:dt="r8">3.23646007209389E+15</Timestamp><Cur…	좌우반구com(split BVF)_2-017-1	60.021	1.0.0.167	1	870366768	Professional	2.0.10.242	2.0.10.353	11-14-2020	2020-11-14 오전 1:34:28	10:34:28	2.0.10.248	42	1	z	원장	원	장	56	1	42	NULL	NULL	NULL	NULL	NULL	NULL	KSY	List1	0		0	-1	131890	183		0	0	1	z	1	3	132073	0	z	360
좌우반구com(split BVF)_2	17	1	<?xml version="1.0"?>\n<Clock xmlns:dt="urn:schemas-microsoft-com:datatypes"><Description dt:dt="string">E-Prime Primary Realtime Clock</Description><StartTime><Timestamp dt:dt="int">0</Timestamp><DateUtc dt:dt="string">2020-11-14T01:34:28Z</DateUtc></StartTime><FrequencyChanges><FrequencyChange><Frequency dt:dt="r8">2699980000</Frequency><Timestamp dt:dt="r8">3.23646007209389E+15</Timestamp><Cur…	좌우반구com(split BVF)_2-017-1	60.021	1.0.0.167	1	870366768	Professional	2.0.10.242	2.0.10.353	11-14-2020	2020-11-14 오전 1:34:28	10:34:28	2.0.10.248	115	2	{/}	원착	원	착	89	1	115	NULL	NULL	NULL	NULL	NULL	NULL	KSY	List1	0		0	-1	324222	183		0	0	0	{/}	1	3	324405	0	z	317
좌우반구com(split BVF)_2	17	1	<?xml version="1.0"?>\n<Clock xmlns:dt="urn:schemas-microsoft-com:datatypes"><Description dt:dt="string">E-Prime Primary Realtime Clock</Description><StartTime><Timestamp dt:dt="int">0</Timestamp><DateUtc dt:dt="string">2020-11-14T01:34:28Z</DateUtc></StartTime><FrequencyChanges><FrequencyChange><Frequency dt:dt="r8">2699980000</Frequency><Timestamp dt:dt="r8">3.23646007209389E+15</Timestamp><Cur…	좌우반구com(split BVF)_2-017-1	60.021	1.0.0.167	1	870366768	Professional	2.0.10.242	2.0.10.353	11-14-2020	2020-11-14 오전 1:34:28	10:34:28	2.0.10.248	224	1	z	원형	원	형	NULL	NULL	NULL	28	1	92	NULL	NULL	NULL	KSY	List2	0		0	-1	627931	183		0	0	1	z	1	3	628114	0	z	368
좌우반구com(split BVF)_2	17	1	<?xml version="1.0"?>\n<Clock xmlns:dt="urn:schemas-microsoft-com:datatypes"><Description dt:dt="string">E-Prime Primary Realtime Clock</Description><StartTime><Timestamp dt:dt="int">0</Timestamp><DateUtc dt:dt="string">2020-11-14T01:34:28Z</DateUtc></StartTime><FrequencyChanges><FrequencyChange><Frequency dt:dt="r8">2699980000</Frequency><Timestamp dt:dt="r8">3.23646007209389E+15</Timestamp><Cur…	좌우반구com(split BVF)_2-017-1	60.021	1.0.0.167	1	870366768	Professional	2.0.10.242	2.0.10.353	11-14-2020	2020-11-14 오전 1:34:28	10:34:28	2.0.10.248	385	2	{/}	위절	위	절	NULL	NULL	NULL	NULL	NULL	NULL	16	1	121	KSY	List3	0		0	0	1059345	183		0	0	1	{/}	0	3	1059528	0	{/}	395
좌우반구com(split BVF)_2	17	1	<?xml version="1.0"?>\n<Clock xmlns:dt="urn:schemas-microsoft-com:datatypes"><Description dt:dt="string">E-Prime Primary Realtime Clock</Description><StartTime><Timestamp dt:dt="int">0</Timestamp><DateUtc dt:dt="string">2020-11-14T01:34:28Z</DateUtc></StartTime><FrequencyChanges><FrequencyChange><Frequency dt:dt="r8">2699980000</Frequency><Timestamp dt:dt="r8">3.23646007209389E+15</Timestamp><Cur…	좌우반구com(split BVF)_2-017-1	60.021	1.0.0.167	1	870366768	Professional	2.0.10.242	2.0.10.353	11-14-2020	2020-11-14 오전 1:34:28	10:34:28	2.0.10.248	358	1	z	유형	유	형	NULL	NULL	NULL	NULL	NULL	NULL	132	1	94	KSY	List3	0		1	-1	989469	184		0	0	1	z	0	4	989653	0	z	254
좌우반구com(split BVF)_2	17	1	<?xml version="1.0"?>\n<Clock xmlns:dt="urn:schemas-microsoft-com:datatypes"><Description dt:dt="string">E-Prime Primary Realtime Clock</Description><StartTime><Timestamp dt:dt="int">0</Timestamp><DateUtc dt:dt="string">2020-11-14T01:34:28Z</DateUtc></StartTime><FrequencyChanges><FrequencyChange><Frequency dt:dt="r8">2699980000</Frequency><Timestamp dt:dt="r8">3.23646007209389E+15</Timestamp><Cur…	좌우반구com(split BVF)_2-017-1	60.021	1.0.0.167	1	870366768	Professional	2.0.10.242	2.0.10.353	11-14-2020	2020-11-14 오전 1:34:28	10:34:28	2.0.10.248	3	1	z	음식	음	식	11	1	3	NULL	NULL	NULL	NULL	NULL	NULL	KSY	List1	0		0	0	28094	183		0	0	1	z	0	3	28277	0	z	326
좌우반구com(split BVF)_2	17	1	<?xml version="1.0"?>\n<Clock xmlns:dt="urn:schemas-microsoft-com:datatypes"><Description dt:dt="string">E-Prime Primary Realtime Clock</Description><StartTime><Timestamp dt:dt="int">0</Timestamp><DateUtc dt:dt="string">2020-11-14T01:34:28Z</DateUtc></StartTime><FrequencyChanges><FrequencyChange><Frequency dt:dt="r8">2699980000</Frequency><Timestamp dt:dt="r8">3.23646007209389E+15</Timestamp><Cur…	좌우반구com(split BVF)_2-017-1	60.021	1.0.0.167	1	870366768	Professional	2.0.10.242	2.0.10.353	11-14-2020	2020-11-14 오전 1:34:28	10:34:28	2.0.10.248	23	2	{/}	음안	음	안	85	1	23	NULL	NULL	NULL	NULL	NULL	NULL	KSY3	List1	NULL	NULL	NULL	NULL	NULL	NULL	NULL	NULL	NULL	1	{/}	0	3	81208	0	{/}	522
좌우반구com(split BVF)_2	17	1	<?xml version="1.0"?>\n<Clock xmlns:dt="urn:schemas-microsoft-com:datatypes"><Description dt:dt="string">E-Prime Primary Realtime Clock</Description><StartTime><Timestamp dt:dt="int">0</Timestamp><DateUtc dt:dt="string">2020-11-14T01:34:28Z</DateUtc></StartTime><FrequencyChanges><FrequencyChange><Frequency dt:dt="r8">2699980000</Frequency><Timestamp dt:dt="r8">3.23646007209389E+15</Timestamp><Cur…	좌우반구com(split BVF)_2-017-1	60.021	1.0.0.167	1	870366768	Professional	2.0.10.242	2.0.10.353	11-14-2020	2020-11-14 오전 1:34:28	10:34:28	2.0.10.248	113	2	{/}	응어	응	어	50	1	113	NULL	NULL	NULL	NULL	NULL	NULL	KSY2	List1	NULL	NULL	NULL	NULL	NULL	NULL	NULL	NULL	NULL	0	{/}	0	3	319257	0	z	369
좌우반구com(split BVF)_2	17	1	<?xml version="1.0"?>\n<Clock xmlns:dt="urn:schemas-microsoft-com:datatypes"><Description dt:dt="string">E-Prime Primary Realtime Clock</Description><StartTime><Timestamp dt:dt="int">0</Timestamp><DateUtc dt:dt="string">2020-11-14T01:34:28Z</DateUtc></StartTime><FrequencyChanges><FrequencyChange><Frequency dt:dt="r8">2699980000</Frequency><Timestamp dt:dt="r8">3.23646007209389E+15</Timestamp><Cur…	좌우반구com(split BVF)_2-017-1	60.021	1.0.0.167	1	870366768	Professional	2.0.10.242	2.0.10.353	11-14-2020	2020-11-14 오전 1:34:28	10:34:28	2.0.10.248	133	2	{/}	의마	의	마	NULL	NULL	NULL	6	1	1	NULL	NULL	NULL	KSY2	List2	NULL	NULL	NULL	NULL	NULL	NULL	NULL	NULL	NULL	0	{/}	0	3	391848	0	z	246
좌우반구com(split BVF)_2	17	1	<?xml version="1.0"?>\n<Clock xmlns:dt="urn:schemas-microsoft-com:datatypes"><Description dt:dt="string">E-Prime Primary Realtime Clock</Description><StartTime><Timestamp dt:dt="int">0</Timestamp><DateUtc dt:dt="string">2020-11-14T01:34:28Z</DateUtc></StartTime><FrequencyChanges><FrequencyChange><Frequency dt:dt="r8">2699980000</Frequency><Timestamp dt:dt="r8">3.23646007209389E+15</Timestamp><Cur…	좌우반구com(split BVF)_2-017-1	60.021	1.0.0.167	1	870366768	Professional	2.0.10.242	2.0.10.353	11-14-2020	2020-11-14 오전 1:34:28	10:34:28	2.0.10.248	95	1	z	의미	의	미	127	1	95	NULL	NULL	NULL	NULL	NULL	NULL	KSY	List1	0		0	-1	271124	183		0	0	1	z	1	3	271307	0	z	498
좌우반구com(split BVF)_2	17	1	<?xml version="1.0"?>\n<Clock xmlns:dt="urn:schemas-microsoft-com:datatypes"><Description dt:dt="string">E-Prime Primary Realtime Clock</Description><StartTime><Timestamp dt:dt="int">0</Timestamp><DateUtc dt:dt="string">2020-11-14T01:34:28Z</DateUtc></StartTime><FrequencyChanges><FrequencyChange><Frequency dt:dt="r8">2699980000</Frequency><Timestamp dt:dt="r8">3.23646007209389E+15</Timestamp><Cur…	좌우반구com(split BVF)_2-017-1	60.021	1.0.0.167	1	870366768	Professional	2.0.10.242	2.0.10.353	11-14-2020	2020-11-14 오전 1:34:28	10:34:28	2.0.10.248	349	2	{/}	의필	의	필	NULL	NULL	NULL	NULL	NULL	NULL	122	1	85	KSY3	List3	NULL	NULL	NULL	NULL	NULL	NULL	NULL	NULL	NULL	1	{/}	0	4	966378	0	{/}	450
좌우반구com(split BVF)_2	17	1	<?xml version="1.0"?>\n<Clock xmlns:dt="urn:schemas-microsoft-com:datatypes"><Description dt:dt="string">E-Prime Primary Realtime Clock</Description><StartTime><Timestamp dt:dt="int">0</Timestamp><DateUtc dt:dt="string">2020-11-14T01:34:28Z</DateUtc></StartTime><FrequencyChanges><FrequencyChange><Frequency dt:dt="r8">2699980000</Frequency><Timestamp dt:dt="r8">3.23646007209389E+15</Timestamp><Cur…	좌우반구com(split BVF)_2-017-1	60.021	1.0.0.167	1	870366768	Professional	2.0.10.242	2.0.10.353	11-14-2020	2020-11-14 오전 1:34:28	10:34:28	2.0.10.248	218	2	{/}	이느	이	느	NULL	NULL	NULL	84	1	86	NULL	NULL	NULL	KSY2	List2	NULL	NULL	NULL	NULL	NULL	NULL	NULL	NULL	NULL	0	{/}	1	3	612786	0	z	383
좌우반구com(split BVF)_2	17	1	<?xml version="1.0"?>\n<Clock xmlns:dt="urn:schemas-microsoft-com:datatypes"><Description dt:dt="string">E-Prime Primary Realtime Clock</Description><StartTime><Timestamp dt:dt="int">0</Timestamp><DateUtc dt:dt="string">2020-11-14T01:34:28Z</DateUtc></StartTime><FrequencyChanges><FrequencyChange><Frequency dt:dt="r8">2699980000</Frequency><Timestamp dt:dt="r8">3.23646007209389E+15</Timestamp><Cur…	좌우반구com(split BVF)_2-017-1	60.021	1.0.0.167	1	870366768	Professional	2.0.10.242	2.0.10.353	11-14-2020	2020-11-14 오전 1:34:28	10:34:28	2.0.10.248	378	1	z	이득	이	득	NULL	NULL	NULL	NULL	NULL	NULL	77	1	114	KSY	List3	0		0	-1	1041101	183		0	0	1	z	1	3	1041284	0	z	377
좌우반구com(split BVF)_2	17	1	<?xml version="1.0"?>\n<Clock xmlns:dt="urn:schemas-microsoft-com:datatypes"><Description dt:dt="string">E-Prime Primary Realtime Clock</Description><StartTime><Timestamp dt:dt="int">0</Timestamp><DateUtc dt:dt="string">2020-11-14T01:34:28Z</DateUtc></StartTime><FrequencyChanges><FrequencyChange><Frequency dt:dt="r8">2699980000</Frequency><Timestamp dt:dt="r8">3.23646007209389E+15</Timestamp><Cur…	좌우반구com(split BVF)_2-017-1	60.021	1.0.0.167	1	870366768	Professional	2.0.10.242	2.0.10.353	11-14-2020	2020-11-14 오전 1:34:28	10:34:28	2.0.10.248	318	1	z	이유	이	유	NULL	NULL	NULL	NULL	NULL	NULL	17	1	54	KSY	List3	0		0	0	885773	183		0	0	1	z	1	3	885956	0	z	281
좌우반구com(split BVF)_2	17	1	<?xml version="1.0"?>\n<Clock xmlns:dt="urn:schemas-microsoft-com:datatypes"><Description dt:dt="string">E-Prime Primary Realtime Clock</Description><StartTime><Timestamp dt:dt="int">0</Timestamp><DateUtc dt:dt="string">2020-11-14T01:34:28Z</DateUtc></StartTime><FrequencyChanges><FrequencyChange><Frequency dt:dt="r8">2699980000</Frequency><Timestamp dt:dt="r8">3.23646007209389E+15</Timestamp><Cur…	좌우반구com(split BVF)_2-017-1	60.021	1.0.0.167	1	870366768	Professional	2.0.10.242	2.0.10.353	11-14-2020	2020-11-14 오전 1:34:28	10:34:28	2.0.10.248	267	1	z	이전	이	전	NULL	NULL	NULL	NULL	NULL	NULL	79	1	3	KSY2	List3	NULL	NULL	NULL	NULL	NULL	NULL	NULL	NULL	NULL	1	z	0	4	753037	0	z	338
좌우반구com(split BVF)_2	17	1	<?xml version="1.0"?>\n<Clock xmlns:dt="urn:schemas-microsoft-com:datatypes"><Description dt:dt="string">E-Prime Primary Realtime Clock</Description><StartTime><Timestamp dt:dt="int">0</Timestamp><DateUtc dt:dt="string">2020-11-14T01:34:28Z</DateUtc></StartTime><FrequencyChanges><FrequencyChange><Frequency dt:dt="r8">2699980000</Frequency><Timestamp dt:dt="r8">3.23646007209389E+15</Timestamp><Cur…	좌우반구com(split BVF)_2-017-1	60.021	1.0.0.167	1	870366768	Professional	2.0.10.242	2.0.10.353	11-14-2020	2020-11-14 오전 1:34:28	10:34:28	2.0.10.248	185	2	{/}	익궤	익	궤	NULL	NULL	NULL	109	1	53	NULL	NULL	NULL	KSY	List2	0		0	0	527567	183		0	0	1	{/}	0	3	527750	0	{/}	293
좌우반구com(split BVF)_2	17	1	<?xml version="1.0"?>\n<Clock xmlns:dt="urn:schemas-microsoft-com:datatypes"><Description dt:dt="string">E-Prime Primary Realtime Clock</Description><StartTime><Timestamp dt:dt="int">0</Timestamp><DateUtc dt:dt="string">2020-11-14T01:34:28Z</DateUtc></StartTime><FrequencyChanges><FrequencyChange><Frequency dt:dt="r8">2699980000</Frequency><Timestamp dt:dt="r8">3.23646007209389E+15</Timestamp><Cur…	좌우반구com(split BVF)_2-017-1	60.021	1.0.0.167	1	870366768	Professional	2.0.10.242	2.0.10.353	11-14-2020	2020-11-14 오전 1:34:28	10:34:28	2.0.10.248	237	2	{/}	익력	익	력	NULL	NULL	NULL	60	1	105	NULL	NULL	NULL	KSY	List2	0		0	0	661686	183		0	0	1	{/}	0	3	661869	0	{/}	444
좌우반구com(split BVF)_2	17	1	<?xml version="1.0"?>\n<Clock xmlns:dt="urn:schemas-microsoft-com:datatypes"><Description dt:dt="string">E-Prime Primary Realtime Clock</Description><StartTime><Timestamp dt:dt="int">0</Timestamp><DateUtc dt:dt="string">2020-11-14T01:34:28Z</DateUtc></StartTime><FrequencyChanges><FrequencyChange><Frequency dt:dt="r8">2699980000</Frequency><Timestamp dt:dt="r8">3.23646007209389E+15</Timestamp><Cur…	좌우반구com(split BVF)_2-017-1	60.021	1.0.0.167	1	870366768	Professional	2.0.10.242	2.0.10.353	11-14-2020	2020-11-14 오전 1:34:28	10:34:28	2.0.10.248	121	1	z	인간	인	간	55	1	121	NULL	NULL	NULL	NULL	NULL	NULL	KSY2	List1	NULL	NULL	NULL	NULL	NULL	NULL	NULL	NULL	NULL	1	z	0	3	339933	0	z	337
좌우반구com(split BVF)_2	17	1	<?xml version="1.0"?>\n<Clock xmlns:dt="urn:schemas-microsoft-com:datatypes"><Description dt:dt="string">E-Prime Primary Realtime Clock</Description><StartTime><Timestamp dt:dt="int">0</Timestamp><DateUtc dt:dt="string">2020-11-14T01:34:28Z</DateUtc></StartTime><FrequencyChanges><FrequencyChange><Frequency dt:dt="r8">2699980000</Frequency><Timestamp dt:dt="r8">3.23646007209389E+15</Timestamp><Cur…	좌우반구com(split BVF)_2-017-1	60.021	1.0.0.167	1	870366768	Professional	2.0.10.242	2.0.10.353	11-14-2020	2020-11-14 오전 1:34:28	10:34:28	2.0.10.248	181	1	z	인사	인	사	NULL	NULL	NULL	66	1	49	NULL	NULL	NULL	KSY2	List2	NULL	NULL	NULL	NULL	NULL	NULL	NULL	NULL	NULL	1	z	0	3	517087	0	z	408
좌우반구com(split BVF)_2	17	1	<?xml version="1.0"?>\n<Clock xmlns:dt="urn:schemas-microsoft-com:datatypes"><Description dt:dt="string">E-Prime Primary Realtime Clock</Description><StartTime><Timestamp dt:dt="int">0</Timestamp><DateUtc dt:dt="string">2020-11-14T01:34:28Z</DateUtc></StartTime><FrequencyChanges><FrequencyChange><Frequency dt:dt="r8">2699980000</Frequency><Timestamp dt:dt="r8">3.23646007209389E+15</Timestamp><Cur…	좌우반구com(split BVF)_2-017-1	60.021	1.0.0.167	1	870366768	Professional	2.0.10.242	2.0.10.353	11-14-2020	2020-11-14 오전 1:34:28	10:34:28	2.0.10.248	238	1	z	인생	인	생	NULL	NULL	NULL	128	1	106	NULL	NULL	NULL	KSY2	List2	NULL	NULL	NULL	NULL	NULL	NULL	NULL	NULL	NULL	1	z	0	3	664518	0	z	350
좌우반구com(split BVF)_2	17	1	<?xml version="1.0"?>\n<Clock xmlns:dt="urn:schemas-microsoft-com:datatypes"><Description dt:dt="string">E-Prime Primary Realtime Clock</Description><StartTime><Timestamp dt:dt="int">0</Timestamp><DateUtc dt:dt="string">2020-11-14T01:34:28Z</DateUtc></StartTime><FrequencyChanges><FrequencyChange><Frequency dt:dt="r8">2699980000</Frequency><Timestamp dt:dt="r8">3.23646007209389E+15</Timestamp><Cur…	좌우반구com(split BVF)_2-017-1	60.021	1.0.0.167	1	870366768	Professional	2.0.10.242	2.0.10.353	11-14-2020	2020-11-14 오전 1:34:28	10:34:28	2.0.10.248	275	1	z	인연	인	연	NULL	NULL	NULL	NULL	NULL	NULL	30	1	11	KSY2	List3	NULL	NULL	NULL	NULL	NULL	NULL	NULL	NULL	NULL	1	z	1	3	774112	0	z	341
좌우반구com(split BVF)_2	17	1	<?xml version="1.0"?>\n<Clock xmlns:dt="urn:schemas-microsoft-com:datatypes"><Description dt:dt="string">E-Prime Primary Realtime Clock</Description><StartTime><Timestamp dt:dt="int">0</Timestamp><DateUtc dt:dt="string">2020-11-14T01:34:28Z</DateUtc></StartTime><FrequencyChanges><FrequencyChange><Frequency dt:dt="r8">2699980000</Frequency><Timestamp dt:dt="r8">3.23646007209389E+15</Timestamp><Cur…	좌우반구com(split BVF)_2-017-1	60.021	1.0.0.167	1	870366768	Professional	2.0.10.242	2.0.10.353	11-14-2020	2020-11-14 오전 1:34:28	10:34:28	2.0.10.248	341	2	{/}	일려	일	려	NULL	NULL	NULL	NULL	NULL	NULL	130	1	77	KSY3	List3	NULL	NULL	NULL	NULL	NULL	NULL	NULL	NULL	NULL	1	{/}	0	3	945418	0	{/}	362
좌우반구com(split BVF)_2	17	1	<?xml version="1.0"?>\n<Clock xmlns:dt="urn:schemas-microsoft-com:datatypes"><Description dt:dt="string">E-Prime Primary Realtime Clock</Description><StartTime><Timestamp dt:dt="int">0</Timestamp><DateUtc dt:dt="string">2020-11-14T01:34:28Z</DateUtc></StartTime><FrequencyChanges><FrequencyChange><Frequency dt:dt="r8">2699980000</Frequency><Timestamp dt:dt="r8">3.23646007209389E+15</Timestamp><Cur…	좌우반구com(split BVF)_2-017-1	60.021	1.0.0.167	1	870366768	Professional	2.0.10.242	2.0.10.353	11-14-2020	2020-11-14 오전 1:34:28	10:34:28	2.0.10.248	182	2	{/}	일섭	일	섭	NULL	NULL	NULL	70	1	50	NULL	NULL	NULL	KSY	List2	0		1	-1	519519	184		0	0	1	{/}	0	4	519703	0	{/}	470
좌우반구com(split BVF)_2	17	1	<?xml version="1.0"?>\n<Clock xmlns:dt="urn:schemas-microsoft-com:datatypes"><Description dt:dt="string">E-Prime Primary Realtime Clock</Description><StartTime><Timestamp dt:dt="int">0</Timestamp><DateUtc dt:dt="string">2020-11-14T01:34:28Z</DateUtc></StartTime><FrequencyChanges><FrequencyChange><Frequency dt:dt="r8">2699980000</Frequency><Timestamp dt:dt="r8">3.23646007209389E+15</Timestamp><Cur…	좌우반구com(split BVF)_2-017-1	60.021	1.0.0.167	1	870366768	Professional	2.0.10.242	2.0.10.353	11-14-2020	2020-11-14 오전 1:34:28	10:34:28	2.0.10.248	184	2	{/}	임택	임	택	NULL	NULL	NULL	116	1	52	NULL	NULL	NULL	KSY	List2	0		0	0	525001	183		0	0	1	{/}	0	3	525184	0	{/}	371
좌우반구com(split BVF)_2	17	1	<?xml version="1.0"?>\n<Clock xmlns:dt="urn:schemas-microsoft-com:datatypes"><Description dt:dt="string">E-Prime Primary Realtime Clock</Description><StartTime><Timestamp dt:dt="int">0</Timestamp><DateUtc dt:dt="string">2020-11-14T01:34:28Z</DateUtc></StartTime><FrequencyChanges><FrequencyChange><Frequency dt:dt="r8">2699980000</Frequency><Timestamp dt:dt="r8">3.23646007209389E+15</Timestamp><Cur…	좌우반구com(split BVF)_2-017-1	60.021	1.0.0.167	1	870366768	Professional	2.0.10.242	2.0.10.353	11-14-2020	2020-11-14 오전 1:34:28	10:34:28	2.0.10.248	280	1	z	입구	입	구	NULL	NULL	NULL	NULL	NULL	NULL	68	1	16	KSY2	List3	NULL	NULL	NULL	NULL	NULL	NULL	NULL	NULL	NULL	1	z	1	3	787024	0	z	287
좌우반구com(split BVF)_2	17	1	<?xml version="1.0"?>\n<Clock xmlns:dt="urn:schemas-microsoft-com:datatypes"><Description dt:dt="string">E-Prime Primary Realtime Clock</Description><StartTime><Timestamp dt:dt="int">0</Timestamp><DateUtc dt:dt="string">2020-11-14T01:34:28Z</DateUtc></StartTime><FrequencyChanges><FrequencyChange><Frequency dt:dt="r8">2699980000</Frequency><Timestamp dt:dt="r8">3.23646007209389E+15</Timestamp><Cur…	좌우반구com(split BVF)_2-017-1	60.021	1.0.0.167	1	870366768	Professional	2.0.10.242	2.0.10.353	11-14-2020	2020-11-14 오전 1:34:28	10:34:28	2.0.10.248	148	2	{/}	입목	입	목	NULL	NULL	NULL	103	1	16	NULL	NULL	NULL	KSY2	List2	NULL	NULL	NULL	NULL	NULL	NULL	NULL	NULL	NULL	0	{/}	0	4	430518	0	z	430
좌우반구com(split BVF)_2	17	1	<?xml version="1.0"?>\n<Clock xmlns:dt="urn:schemas-microsoft-com:datatypes"><Description dt:dt="string">E-Prime Primary Realtime Clock</Description><StartTime><Timestamp dt:dt="int">0</Timestamp><DateUtc dt:dt="string">2020-11-14T01:34:28Z</DateUtc></StartTime><FrequencyChanges><FrequencyChange><Frequency dt:dt="r8">2699980000</Frequency><Timestamp dt:dt="r8">3.23646007209389E+15</Timestamp><Cur…	좌우반구com(split BVF)_2-017-1	60.021	1.0.0.167	1	870366768	Professional	2.0.10.242	2.0.10.353	11-14-2020	2020-11-14 오전 1:34:28	10:34:28	2.0.10.248	88	2	{/}	입화	입	화	93	1	88	NULL	NULL	NULL	NULL	NULL	NULL	KSY2	List1	NULL	NULL	NULL	NULL	NULL	NULL	NULL	NULL	NULL	1	{/}	0	4	253131	0	{/}	391
좌우반구com(split BVF)_2	17	1	<?xml version="1.0"?>\n<Clock xmlns:dt="urn:schemas-microsoft-com:datatypes"><Description dt:dt="string">E-Prime Primary Realtime Clock</Description><StartTime><Timestamp dt:dt="int">0</Timestamp><DateUtc dt:dt="string">2020-11-14T01:34:28Z</DateUtc></StartTime><FrequencyChanges><FrequencyChange><Frequency dt:dt="r8">2699980000</Frequency><Timestamp dt:dt="r8">3.23646007209389E+15</Timestamp><Cur…	좌우반구com(split BVF)_2-017-1	60.021	1.0.0.167	1	870366768	Professional	2.0.10.242	2.0.10.353	11-14-2020	2020-11-14 오전 1:34:28	10:34:28	2.0.10.248	231	2	{/}	자름	자	름	NULL	NULL	NULL	43	1	99	NULL	NULL	NULL	KSY	List2	0		0	-1	645858	183		0	0	1	{/}	0	3	646041	0	{/}	555
좌우반구com(split BVF)_2	17	1	<?xml version="1.0"?>\n<Clock xmlns:dt="urn:schemas-microsoft-com:datatypes"><Description dt:dt="string">E-Prime Primary Realtime Clock</Description><StartTime><Timestamp dt:dt="int">0</Timestamp><DateUtc dt:dt="string">2020-11-14T01:34:28Z</DateUtc></StartTime><FrequencyChanges><FrequencyChange><Frequency dt:dt="r8">2699980000</Frequency><Timestamp dt:dt="r8">3.23646007209389E+15</Timestamp><Cur…	좌우반구com(split BVF)_2-017-1	60.021	1.0.0.167	1	870366768	Professional	2.0.10.242	2.0.10.353	11-14-2020	2020-11-14 오전 1:34:28	10:34:28	2.0.10.248	234	1	z	자리	자	리	NULL	NULL	NULL	117	1	102	NULL	NULL	NULL	KSY2	List2	NULL	NULL	NULL	NULL	NULL	NULL	NULL	NULL	NULL	1	z	0	3	654205	0	z	380
좌우반구com(split BVF)_2	17	1	<?xml version="1.0"?>\n<Clock xmlns:dt="urn:schemas-microsoft-com:datatypes"><Description dt:dt="string">E-Prime Primary Realtime Clock</Description><StartTime><Timestamp dt:dt="int">0</Timestamp><DateUtc dt:dt="string">2020-11-14T01:34:28Z</DateUtc></StartTime><FrequencyChanges><FrequencyChange><Frequency dt:dt="r8">2699980000</Frequency><Timestamp dt:dt="r8">3.23646007209389E+15</Timestamp><Cur…	좌우반구com(split BVF)_2-017-1	60.021	1.0.0.167	1	870366768	Professional	2.0.10.242	2.0.10.353	11-14-2020	2020-11-14 오전 1:34:28	10:34:28	2.0.10.248	263	1	z	자본	자	본	NULL	NULL	NULL	78	1	131	NULL	NULL	NULL	KSY2	List2	NULL	NULL	NULL	NULL	NULL	NULL	NULL	NULL	NULL	0	z	0	3	731844	0	{/}	491
좌우반구com(split BVF)_2	17	1	<?xml version="1.0"?>\n<Clock xmlns:dt="urn:schemas-microsoft-com:datatypes"><Description dt:dt="string">E-Prime Primary Realtime Clock</Description><StartTime><Timestamp dt:dt="int">0</Timestamp><DateUtc dt:dt="string">2020-11-14T01:34:28Z</DateUtc></StartTime><FrequencyChanges><FrequencyChange><Frequency dt:dt="r8">2699980000</Frequency><Timestamp dt:dt="r8">3.23646007209389E+15</Timestamp><Cur…	좌우반구com(split BVF)_2-017-1	60.021	1.0.0.167	1	870366768	Professional	2.0.10.242	2.0.10.353	11-14-2020	2020-11-14 오전 1:34:28	10:34:28	2.0.10.248	189	1	z	자체	자	체	NULL	NULL	NULL	89	1	57	NULL	NULL	NULL	KSY2	List2	NULL	NULL	NULL	NULL	NULL	NULL	NULL	NULL	NULL	1	z	0	3	538063	0	z	468
좌우반구com(split BVF)_2	17	1	<?xml version="1.0"?>\n<Clock xmlns:dt="urn:schemas-microsoft-com:datatypes"><Description dt:dt="string">E-Prime Primary Realtime Clock</Description><StartTime><Timestamp dt:dt="int">0</Timestamp><DateUtc dt:dt="string">2020-11-14T01:34:28Z</DateUtc></StartTime><FrequencyChanges><FrequencyChange><Frequency dt:dt="r8">2699980000</Frequency><Timestamp dt:dt="r8">3.23646007209389E+15</Timestamp><Cur…	좌우반구com(split BVF)_2-017-1	60.021	1.0.0.167	1	870366768	Professional	2.0.10.242	2.0.10.353	11-14-2020	2020-11-14 오전 1:34:28	10:34:28	2.0.10.248	124	2	{/}	작락	작	락	10	1	124	NULL	NULL	NULL	NULL	NULL	NULL	KSY3	List1	NULL	NULL	NULL	NULL	NULL	NULL	NULL	NULL	NULL	1	{/}	0	3	347747	0	{/}	635
좌우반구com(split BVF)_2	17	1	<?xml version="1.0"?>\n<Clock xmlns:dt="urn:schemas-microsoft-com:datatypes"><Description dt:dt="string">E-Prime Primary Realtime Clock</Description><StartTime><Timestamp dt:dt="int">0</Timestamp><DateUtc dt:dt="string">2020-11-14T01:34:28Z</DateUtc></StartTime><FrequencyChanges><FrequencyChange><Frequency dt:dt="r8">2699980000</Frequency><Timestamp dt:dt="r8">3.23646007209389E+15</Timestamp><Cur…	좌우반구com(split BVF)_2-017-1	60.021	1.0.0.167	1	870366768	Professional	2.0.10.242	2.0.10.353	11-14-2020	2020-11-14 오전 1:34:28	10:34:28	2.0.10.248	183	1	z	작품	작	품	NULL	NULL	NULL	25	1	51	NULL	NULL	NULL	KSY2	List2	NULL	NULL	NULL	NULL	NULL	NULL	NULL	NULL	NULL	1	z	1	3	522368	0	z	612
좌우반구com(split BVF)_2	17	1	<?xml version="1.0"?>\n<Clock xmlns:dt="urn:schemas-microsoft-com:datatypes"><Description dt:dt="string">E-Prime Primary Realtime Clock</Description><StartTime><Timestamp dt:dt="int">0</Timestamp><DateUtc dt:dt="string">2020-11-14T01:34:28Z</DateUtc></StartTime><FrequencyChanges><FrequencyChange><Frequency dt:dt="r8">2699980000</Frequency><Timestamp dt:dt="r8">3.23646007209389E+15</Timestamp><Cur…	좌우반구com(split BVF)_2-017-1	60.021	1.0.0.167	1	870366768	Professional	2.0.10.242	2.0.10.353	11-14-2020	2020-11-14 오전 1:34:28	10:34:28	2.0.10.248	339	1	z	재계	재	계	NULL	NULL	NULL	NULL	NULL	NULL	49	1	75	KSY2	List3	NULL	NULL	NULL	NULL	NULL	NULL	NULL	NULL	NULL	0	z	0	4	940004	0	{/}	456
좌우반구com(split BVF)_2	17	1	<?xml version="1.0"?>\n<Clock xmlns:dt="urn:schemas-microsoft-com:datatypes"><Description dt:dt="string">E-Prime Primary Realtime Clock</Description><StartTime><Timestamp dt:dt="int">0</Timestamp><DateUtc dt:dt="string">2020-11-14T01:34:28Z</DateUtc></StartTime><FrequencyChanges><FrequencyChange><Frequency dt:dt="r8">2699980000</Frequency><Timestamp dt:dt="r8">3.23646007209389E+15</Timestamp><Cur…	좌우반구com(split BVF)_2-017-1	60.021	1.0.0.167	1	870366768	Professional	2.0.10.242	2.0.10.353	11-14-2020	2020-11-14 오전 1:34:28	10:34:28	2.0.10.248	268	2	{/}	적태	적	태	NULL	NULL	NULL	NULL	NULL	NULL	119	1	4	KSY	List3	0		0	0	755386	183		0	0	1	{/}	0	3	755569	0	{/}	318
좌우반구com(split BVF)_2	17	1	<?xml version="1.0"?>\n<Clock xmlns:dt="urn:schemas-microsoft-com:datatypes"><Description dt:dt="string">E-Prime Primary Realtime Clock</Description><StartTime><Timestamp dt:dt="int">0</Timestamp><DateUtc dt:dt="string">2020-11-14T01:34:28Z</DateUtc></StartTime><FrequencyChanges><FrequencyChange><Frequency dt:dt="r8">2699980000</Frequency><Timestamp dt:dt="r8">3.23646007209389E+15</Timestamp><Cur…	좌우반구com(split BVF)_2-017-1	60.021	1.0.0.167	1	870366768	Professional	2.0.10.242	2.0.10.353	11-14-2020	2020-11-14 오전 1:34:28	10:34:28	2.0.10.248	77	1	z	전략	전	략	60	1	77	NULL	NULL	NULL	NULL	NULL	NULL	KSY2	List1	NULL	NULL	NULL	NULL	NULL	NULL	NULL	NULL	NULL	1	z	0	4	224241	0	z	442
좌우반구com(split BVF)_2	17	1	<?xml version="1.0"?>\n<Clock xmlns:dt="urn:schemas-microsoft-com:datatypes"><Description dt:dt="string">E-Prime Primary Realtime Clock</Description><StartTime><Timestamp dt:dt="int">0</Timestamp><DateUtc dt:dt="string">2020-11-14T01:34:28Z</DateUtc></StartTime><FrequencyChanges><FrequencyChange><Frequency dt:dt="r8">2699980000</Frequency><Timestamp dt:dt="r8">3.23646007209389E+15</Timestamp><Cur…	좌우반구com(split BVF)_2-017-1	60.021	1.0.0.167	1	870366768	Professional	2.0.10.242	2.0.10.353	11-14-2020	2020-11-14 오전 1:34:28	10:34:28	2.0.10.248	290	1	z	전통	전	통	NULL	NULL	NULL	NULL	NULL	NULL	57	1	26	KSY2	List3	NULL	NULL	NULL	NULL	NULL	NULL	NULL	NULL	NULL	1	z	1	3	812565	0	z	537
좌우반구com(split BVF)_2	17	1	<?xml version="1.0"?>\n<Clock xmlns:dt="urn:schemas-microsoft-com:datatypes"><Description dt:dt="string">E-Prime Primary Realtime Clock</Description><StartTime><Timestamp dt:dt="int">0</Timestamp><DateUtc dt:dt="string">2020-11-14T01:34:28Z</DateUtc></StartTime><FrequencyChanges><FrequencyChange><Frequency dt:dt="r8">2699980000</Frequency><Timestamp dt:dt="r8">3.23646007209389E+15</Timestamp><Cur…	좌우반구com(split BVF)_2-017-1	60.021	1.0.0.167	1	870366768	Professional	2.0.10.242	2.0.10.353	11-14-2020	2020-11-14 오전 1:34:28	10:34:28	2.0.10.248	368	2	{/}	전필	전	필	NULL	NULL	NULL	NULL	NULL	NULL	64	1	104	KSY3	List3	NULL	NULL	NULL	NULL	NULL	NULL	NULL	NULL	NULL	0	{/}	1	3	1015443	0	z	488
좌우반구com(split BVF)_2	17	1	<?xml version="1.0"?>\n<Clock xmlns:dt="urn:schemas-microsoft-com:datatypes"><Description dt:dt="string">E-Prime Primary Realtime Clock</Description><StartTime><Timestamp dt:dt="int">0</Timestamp><DateUtc dt:dt="string">2020-11-14T01:34:28Z</DateUtc></StartTime><FrequencyChanges><FrequencyChange><Frequency dt:dt="r8">2699980000</Frequency><Timestamp dt:dt="r8">3.23646007209389E+15</Timestamp><Cur…	좌우반구com(split BVF)_2-017-1	60.021	1.0.0.167	1	870366768	Professional	2.0.10.242	2.0.10.353	11-14-2020	2020-11-14 오전 1:34:28	10:34:28	2.0.10.248	330	1	z	절감	절	감	NULL	NULL	NULL	NULL	NULL	NULL	55	1	66	KSY2	List3	NULL	NULL	NULL	NULL	NULL	NULL	NULL	NULL	NULL	0	z	1	3	916728	0	{/}	460
좌우반구com(split BVF)_2	17	1	<?xml version="1.0"?>\n<Clock xmlns:dt="urn:schemas-microsoft-com:datatypes"><Description dt:dt="string">E-Prime Primary Realtime Clock</Description><StartTime><Timestamp dt:dt="int">0</Timestamp><DateUtc dt:dt="string">2020-11-14T01:34:28Z</DateUtc></StartTime><FrequencyChanges><FrequencyChange><Frequency dt:dt="r8">2699980000</Frequency><Timestamp dt:dt="r8">3.23646007209389E+15</Timestamp><Cur…	좌우반구com(split BVF)_2-017-1	60.021	1.0.0.167	1	870366768	Professional	2.0.10.242	2.0.10.353	11-14-2020	2020-11-14 오전 1:34:28	10:34:28	2.0.10.248	39	2	{/}	절보	절	보	68	1	39	NULL	NULL	NULL	NULL	NULL	NULL	KSY2	List1	NULL	NULL	NULL	NULL	NULL	NULL	NULL	NULL	NULL	1	{/}	0	3	123943	0	{/}	549
좌우반구com(split BVF)_2	17	1	<?xml version="1.0"?>\n<Clock xmlns:dt="urn:schemas-microsoft-com:datatypes"><Description dt:dt="string">E-Prime Primary Realtime Clock</Description><StartTime><Timestamp dt:dt="int">0</Timestamp><DateUtc dt:dt="string">2020-11-14T01:34:28Z</DateUtc></StartTime><FrequencyChanges><FrequencyChange><Frequency dt:dt="r8">2699980000</Frequency><Timestamp dt:dt="r8">3.23646007209389E+15</Timestamp><Cur…	좌우반구com(split BVF)_2-017-1	60.021	1.0.0.167	1	870366768	Professional	2.0.10.242	2.0.10.353	11-14-2020	2020-11-14 오전 1:34:28	10:34:28	2.0.10.248	30	2	{/}	절속	절	속	47	1	30	NULL	NULL	NULL	NULL	NULL	NULL	KSY2	List1	NULL	NULL	NULL	NULL	NULL	NULL	NULL	NULL	NULL	0	{/}	0	3	99885	0	z	435
좌우반구com(split BVF)_2	17	1	<?xml version="1.0"?>\n<Clock xmlns:dt="urn:schemas-microsoft-com:datatypes"><Description dt:dt="string">E-Prime Primary Realtime Clock</Description><StartTime><Timestamp dt:dt="int">0</Timestamp><DateUtc dt:dt="string">2020-11-14T01:34:28Z</DateUtc></StartTime><FrequencyChanges><FrequencyChange><Frequency dt:dt="r8">2699980000</Frequency><Timestamp dt:dt="r8">3.23646007209389E+15</Timestamp><Cur…	좌우반구com(split BVF)_2-017-1	60.021	1.0.0.167	1	870366768	Professional	2.0.10.242	2.0.10.353	11-14-2020	2020-11-14 오전 1:34:28	10:34:28	2.0.10.248	208	1	z	절차	절	차	NULL	NULL	NULL	77	1	76	NULL	NULL	NULL	KSY2	List2	NULL	NULL	NULL	NULL	NULL	NULL	NULL	NULL	NULL	1	z	0	3	587262	0	z	372
좌우반구com(split BVF)_2	17	1	<?xml version="1.0"?>\n<Clock xmlns:dt="urn:schemas-microsoft-com:datatypes"><Description dt:dt="string">E-Prime Primary Realtime Clock</Description><StartTime><Timestamp dt:dt="int">0</Timestamp><DateUtc dt:dt="string">2020-11-14T01:34:28Z</DateUtc></StartTime><FrequencyChanges><FrequencyChange><Frequency dt:dt="r8">2699980000</Frequency><Timestamp dt:dt="r8">3.23646007209389E+15</Timestamp><Cur…	좌우반구com(split BVF)_2-017-1	60.021	1.0.0.167	1	870366768	Professional	2.0.10.242	2.0.10.353	11-14-2020	2020-11-14 오전 1:34:28	10:34:28	2.0.10.248	381	1	z	정도	정	도	NULL	NULL	NULL	NULL	NULL	NULL	76	1	117	KSY2	List3	NULL	NULL	NULL	NULL	NULL	NULL	NULL	NULL	NULL	1	z	1	3	1049381	0	z	311
좌우반구com(split BVF)_2	17	1	<?xml version="1.0"?>\n<Clock xmlns:dt="urn:schemas-microsoft-com:datatypes"><Description dt:dt="string">E-Prime Primary Realtime Clock</Description><StartTime><Timestamp dt:dt="int">0</Timestamp><DateUtc dt:dt="string">2020-11-14T01:34:28Z</DateUtc></StartTime><FrequencyChanges><FrequencyChange><Frequency dt:dt="r8">2699980000</Frequency><Timestamp dt:dt="r8">3.23646007209389E+15</Timestamp><Cur…	좌우반구com(split BVF)_2-017-1	60.021	1.0.0.167	1	870366768	Professional	2.0.10.242	2.0.10.353	11-14-2020	2020-11-14 오전 1:34:28	10:34:28	2.0.10.248	233	1	z	정오	정	오	NULL	NULL	NULL	95	1	101	NULL	NULL	NULL	KSY2	List2	NULL	NULL	NULL	NULL	NULL	NULL	NULL	NULL	NULL	0	z	0	4	651573	0	{/}	436
좌우반구com(split BVF)_2	17	1	<?xml version="1.0"?>\n<Clock xmlns:dt="urn:schemas-microsoft-com:datatypes"><Description dt:dt="string">E-Prime Primary Realtime Clock</Description><StartTime><Timestamp dt:dt="int">0</Timestamp><DateUtc dt:dt="string">2020-11-14T01:34:28Z</DateUtc></StartTime><FrequencyChanges><FrequencyChange><Frequency dt:dt="r8">2699980000</Frequency><Timestamp dt:dt="r8">3.23646007209389E+15</Timestamp><Cur…	좌우반구com(split BVF)_2-017-1	60.021	1.0.0.167	1	870366768	Professional	2.0.10.242	2.0.10.353	11-14-2020	2020-11-14 오전 1:34:28	10:34:28	2.0.10.248	114	1	z	정책	정	책	114	1	114	NULL	NULL	NULL	NULL	NULL	NULL	KSY2	List1	NULL	NULL	NULL	NULL	NULL	NULL	NULL	NULL	NULL	1	z	0	3	321823	0	z	375
좌우반구com(split BVF)_2	17	1	<?xml version="1.0"?>\n<Clock xmlns:dt="urn:schemas-microsoft-com:datatypes"><Description dt:dt="string">E-Prime Primary Realtime Clock</Description><StartTime><Timestamp dt:dt="int">0</Timestamp><DateUtc dt:dt="string">2020-11-14T01:34:28Z</DateUtc></StartTime><FrequencyChanges><FrequencyChange><Frequency dt:dt="r8">2699980000</Frequency><Timestamp dt:dt="r8">3.23646007209389E+15</Timestamp><Cur…	좌우반구com(split BVF)_2-017-1	60.021	1.0.0.167	1	870366768	Professional	2.0.10.242	2.0.10.353	11-14-2020	2020-11-14 오전 1:34:28	10:34:28	2.0.10.248	81	2	{/}	제경	제	경	117	1	81	NULL	NULL	NULL	NULL	NULL	NULL	KSY	List1	0		0	-1	234354	183		0	0	1	{/}	0	3	234537	0	{/}	343
좌우반구com(split BVF)_2	17	1	<?xml version="1.0"?>\n<Clock xmlns:dt="urn:schemas-microsoft-com:datatypes"><Description dt:dt="string">E-Prime Primary Realtime Clock</Description><StartTime><Timestamp dt:dt="int">0</Timestamp><DateUtc dt:dt="string">2020-11-14T01:34:28Z</DateUtc></StartTime><FrequencyChanges><FrequencyChange><Frequency dt:dt="r8">2699980000</Frequency><Timestamp dt:dt="r8">3.23646007209389E+15</Timestamp><Cur…	좌우반구com(split BVF)_2-017-1	60.021	1.0.0.167	1	870366768	Professional	2.0.10.242	2.0.10.353	11-14-2020	2020-11-14 오전 1:34:28	10:34:28	2.0.10.248	34	1	z	제도	제	도	109	1	34	NULL	NULL	NULL	NULL	NULL	NULL	KSY2	List1	NULL	NULL	NULL	NULL	NULL	NULL	NULL	NULL	NULL	1	z	1	3	110414	0	z	677
좌우반구com(split BVF)_2	17	1	<?xml version="1.0"?>\n<Clock xmlns:dt="urn:schemas-microsoft-com:datatypes"><Description dt:dt="string">E-Prime Primary Realtime Clock</Description><StartTime><Timestamp dt:dt="int">0</Timestamp><DateUtc dt:dt="string">2020-11-14T01:34:28Z</DateUtc></StartTime><FrequencyChanges><FrequencyChange><Frequency dt:dt="r8">2699980000</Frequency><Timestamp dt:dt="r8">3.23646007209389E+15</Timestamp><Cur…	좌우반구com(split BVF)_2-017-1	60.021	1.0.0.167	1	870366768	Professional	2.0.10.242	2.0.10.353	11-14-2020	2020-11-14 오전 1:34:28	10:34:28	2.0.10.248	213	2	{/}	제란	제	란	NULL	NULL	NULL	24	1	81	NULL	NULL	NULL	KSY3	List2	NULL	NULL	NULL	NULL	NULL	NULL	NULL	NULL	NULL	1	{/}	0	3	599874	0	{/}	344
좌우반구com(split BVF)_2	17	1	<?xml version="1.0"?>\n<Clock xmlns:dt="urn:schemas-microsoft-com:datatypes"><Description dt:dt="string">E-Prime Primary Realtime Clock</Description><StartTime><Timestamp dt:dt="int">0</Timestamp><DateUtc dt:dt="string">2020-11-14T01:34:28Z</DateUtc></StartTime><FrequencyChanges><FrequencyChange><Frequency dt:dt="r8">2699980000</Frequency><Timestamp dt:dt="r8">3.23646007209389E+15</Timestamp><Cur…	좌우반구com(split BVF)_2-017-1	60.021	1.0.0.167	1	870366768	Professional	2.0.10.242	2.0.10.353	11-14-2020	2020-11-14 오전 1:34:28	10:34:28	2.0.10.248	384	1	z	제안	제	안	NULL	NULL	NULL	NULL	NULL	NULL	78	1	120	KSY2	List3	NULL	NULL	NULL	NULL	NULL	NULL	NULL	NULL	NULL	1	z	0	3	1057045	0	z	277
좌우반구com(split BVF)_2	17	1	<?xml version="1.0"?>\n<Clock xmlns:dt="urn:schemas-microsoft-com:datatypes"><Description dt:dt="string">E-Prime Primary Realtime Clock</Description><StartTime><Timestamp dt:dt="int">0</Timestamp><DateUtc dt:dt="string">2020-11-14T01:34:28Z</DateUtc></StartTime><FrequencyChanges><FrequencyChange><Frequency dt:dt="r8">2699980000</Frequency><Timestamp dt:dt="r8">3.23646007209389E+15</Timestamp><Cur…	좌우반구com(split BVF)_2-017-1	60.021	1.0.0.167	1	870366768	Professional	2.0.10.242	2.0.10.353	11-14-2020	2020-11-14 오전 1:34:28	10:34:28	2.0.10.248	255	1	z	제품	제	품	NULL	NULL	NULL	94	1	123	NULL	NULL	NULL	KSY2	List2	NULL	NULL	NULL	NULL	NULL	NULL	NULL	NULL	NULL	1	z	0	3	711018	0	z	315
좌우반구com(split BVF)_2	17	1	<?xml version="1.0"?>\n<Clock xmlns:dt="urn:schemas-microsoft-com:datatypes"><Description dt:dt="string">E-Prime Primary Realtime Clock</Description><StartTime><Timestamp dt:dt="int">0</Timestamp><DateUtc dt:dt="string">2020-11-14T01:34:28Z</DateUtc></StartTime><FrequencyChanges><FrequencyChange><Frequency dt:dt="r8">2699980000</Frequency><Timestamp dt:dt="r8">3.23646007209389E+15</Timestamp><Cur…	좌우반구com(split BVF)_2-017-1	60.021	1.0.0.167	1	870366768	Professional	2.0.10.242	2.0.10.353	11-14-2020	2020-11-14 오전 1:34:28	10:34:28	2.0.10.248	286	1	z	조건	조	건	NULL	NULL	NULL	NULL	NULL	NULL	2	1	22	KSY2	List3	NULL	NULL	NULL	NULL	NULL	NULL	NULL	NULL	NULL	1	z	1	3	802402	0	z	292
좌우반구com(split BVF)_2	17	1	<?xml version="1.0"?>\n<Clock xmlns:dt="urn:schemas-microsoft-com:datatypes"><Description dt:dt="string">E-Prime Primary Realtime Clock</Description><StartTime><Timestamp dt:dt="int">0</Timestamp><DateUtc dt:dt="string">2020-11-14T01:34:28Z</DateUtc></StartTime><FrequencyChanges><FrequencyChange><Frequency dt:dt="r8">2699980000</Frequency><Timestamp dt:dt="r8">3.23646007209389E+15</Timestamp><Cur…	좌우반구com(split BVF)_2-017-1	60.021	1.0.0.167	1	870366768	Professional	2.0.10.242	2.0.10.353	11-14-2020	2020-11-14 오전 1:34:28	10:34:28	2.0.10.248	111	1	z	조례	조	례	48	1	111	NULL	NULL	NULL	NULL	NULL	NULL	KSY2	List1	NULL	NULL	NULL	NULL	NULL	NULL	NULL	NULL	NULL	1	z	0	4	313676	0	z	794
좌우반구com(split BVF)_2	17	1	<?xml version="1.0"?>\n<Clock xmlns:dt="urn:schemas-microsoft-com:datatypes"><Description dt:dt="string">E-Prime Primary Realtime Clock</Description><StartTime><Timestamp dt:dt="int">0</Timestamp><DateUtc dt:dt="string">2020-11-14T01:34:28Z</DateUtc></StartTime><FrequencyChanges><FrequencyChange><Frequency dt:dt="r8">2699980000</Frequency><Timestamp dt:dt="r8">3.23646007209389E+15</Timestamp><Cur…	좌우반구com(split BVF)_2-017-1	60.021	1.0.0.167	1	870366768	Professional	2.0.10.242	2.0.10.353	11-14-2020	2020-11-14 오전 1:34:28	10:34:28	2.0.10.248	251	1	z	조직	조	직	NULL	NULL	NULL	68	1	119	NULL	NULL	NULL	KSY2	List2	NULL	NULL	NULL	NULL	NULL	NULL	NULL	NULL	NULL	1	z	0	3	699039	0	z	424
좌우반구com(split BVF)_2	17	1	<?xml version="1.0"?>\n<Clock xmlns:dt="urn:schemas-microsoft-com:datatypes"><Description dt:dt="string">E-Prime Primary Realtime Clock</Description><StartTime><Timestamp dt:dt="int">0</Timestamp><DateUtc dt:dt="string">2020-11-14T01:34:28Z</DateUtc></StartTime><FrequencyChanges><FrequencyChange><Frequency dt:dt="r8">2699980000</Frequency><Timestamp dt:dt="r8">3.23646007209389E+15</Timestamp><Cur…	좌우반구com(split BVF)_2-017-1	60.021	1.0.0.167	1	870366768	Professional	2.0.10.242	2.0.10.353	11-14-2020	2020-11-14 오전 1:34:28	10:34:28	2.0.10.248	299	1	z	종류	종	류	NULL	NULL	NULL	NULL	NULL	NULL	80	1	35	KSY2	List3	NULL	NULL	NULL	NULL	NULL	NULL	NULL	NULL	NULL	0	z	0	4	835791	0	{/}	920
좌우반구com(split BVF)_2	17	1	<?xml version="1.0"?>\n<Clock xmlns:dt="urn:schemas-microsoft-com:datatypes"><Description dt:dt="string">E-Prime Primary Realtime Clock</Description><StartTime><Timestamp dt:dt="int">0</Timestamp><DateUtc dt:dt="string">2020-11-14T01:34:28Z</DateUtc></StartTime><FrequencyChanges><FrequencyChange><Frequency dt:dt="r8">2699980000</Frequency><Timestamp dt:dt="r8">3.23646007209389E+15</Timestamp><Cur…	좌우반구com(split BVF)_2-017-1	60.021	1.0.0.167	1	870366768	Professional	2.0.10.242	2.0.10.353	11-14-2020	2020-11-14 오전 1:34:28	10:34:28	2.0.10.248	304	2	{/}	종백	종	백	NULL	NULL	NULL	NULL	NULL	NULL	104	1	40	KSY	List3	0		0	0	849586	183		0	0	1	{/}	0	3	849769	0	{/}	509
좌우반구com(split BVF)_2	17	1	<?xml version="1.0"?>\n<Clock xmlns:dt="urn:schemas-microsoft-com:datatypes"><Description dt:dt="string">E-Prime Primary Realtime Clock</Description><StartTime><Timestamp dt:dt="int">0</Timestamp><DateUtc dt:dt="string">2020-11-14T01:34:28Z</DateUtc></StartTime><FrequencyChanges><FrequencyChange><Frequency dt:dt="r8">2699980000</Frequency><Timestamp dt:dt="r8">3.23646007209389E+15</Timestamp><Cur…	좌우반구com(split BVF)_2-017-1	60.021	1.0.0.167	1	870366768	Professional	2.0.10.242	2.0.10.353	11-14-2020	2020-11-14 오전 1:34:28	10:34:28	2.0.10.248	214	2	{/}	죽거	죽	거	NULL	NULL	NULL	27	1	82	NULL	NULL	NULL	KSY2	List2	NULL	NULL	NULL	NULL	NULL	NULL	NULL	NULL	NULL	1	{/}	1	3	602423	0	{/}	563
좌우반구com(split BVF)_2	17	1	<?xml version="1.0"?>\n<Clock xmlns:dt="urn:schemas-microsoft-com:datatypes"><Description dt:dt="string">E-Prime Primary Realtime Clock</Description><StartTime><Timestamp dt:dt="int">0</Timestamp><DateUtc dt:dt="string">2020-11-14T01:34:28Z</DateUtc></StartTime><FrequencyChanges><FrequencyChange><Frequency dt:dt="r8">2699980000</Frequency><Timestamp dt:dt="r8">3.23646007209389E+15</Timestamp><Cur…	좌우반구com(split BVF)_2-017-1	60.021	1.0.0.167	1	870366768	Professional	2.0.10.242	2.0.10.353	11-14-2020	2020-11-14 오전 1:34:28	10:34:28	2.0.10.248	205	1	z	죽음	죽	음	NULL	NULL	NULL	65	1	73	NULL	NULL	NULL	KSY2	List2	NULL	NULL	NULL	NULL	NULL	NULL	NULL	NULL	NULL	1	z	0	3	579115	0	z	489
좌우반구com(split BVF)_2	17	1	<?xml version="1.0"?>\n<Clock xmlns:dt="urn:schemas-microsoft-com:datatypes"><Description dt:dt="string">E-Prime Primary Realtime Clock</Description><StartTime><Timestamp dt:dt="int">0</Timestamp><DateUtc dt:dt="string">2020-11-14T01:34:28Z</DateUtc></StartTime><FrequencyChanges><FrequencyChange><Frequency dt:dt="r8">2699980000</Frequency><Timestamp dt:dt="r8">3.23646007209389E+15</Timestamp><Cur…	좌우반구com(split BVF)_2-017-1	60.021	1.0.0.167	1	870366768	Professional	2.0.10.242	2.0.10.353	11-14-2020	2020-11-14 오전 1:34:28	10:34:28	2.0.10.248	137	1	z	준거	준	거	NULL	NULL	NULL	20	1	5	NULL	NULL	NULL	KSY2	List2	NULL	NULL	NULL	NULL	NULL	NULL	NULL	NULL	NULL	0	z	0	3	402461	0	{/}	299
좌우반구com(split BVF)_2	17	1	<?xml version="1.0"?>\n<Clock xmlns:dt="urn:schemas-microsoft-com:datatypes"><Description dt:dt="string">E-Prime Primary Realtime Clock</Description><StartTime><Timestamp dt:dt="int">0</Timestamp><DateUtc dt:dt="string">2020-11-14T01:34:28Z</DateUtc></StartTime><FrequencyChanges><FrequencyChange><Frequency dt:dt="r8">2699980000</Frequency><Timestamp dt:dt="r8">3.23646007209389E+15</Timestamp><Cur…	좌우반구com(split BVF)_2-017-1	60.021	1.0.0.167	1	870366768	Professional	2.0.10.242	2.0.10.353	11-14-2020	2020-11-14 오전 1:34:28	10:34:28	2.0.10.248	24	2	{/}	증력	증	력	97	1	24	NULL	NULL	NULL	NULL	NULL	NULL	KSY	List1	0		0	-1	83757	184		0	0	1	{/}	0	4	83941	0	{/}	837
좌우반구com(split BVF)_2	17	1	<?xml version="1.0"?>\n<Clock xmlns:dt="urn:schemas-microsoft-com:datatypes"><Description dt:dt="string">E-Prime Primary Realtime Clock</Description><StartTime><Timestamp dt:dt="int">0</Timestamp><DateUtc dt:dt="string">2020-11-14T01:34:28Z</DateUtc></StartTime><FrequencyChanges><FrequencyChange><Frequency dt:dt="r8">2699980000</Frequency><Timestamp dt:dt="r8">3.23646007209389E+15</Timestamp><Cur…	좌우반구com(split BVF)_2-017-1	60.021	1.0.0.167	1	870366768	Professional	2.0.10.242	2.0.10.353	11-14-2020	2020-11-14 오전 1:34:28	10:34:28	2.0.10.248	347	1	z	증인	증	인	NULL	NULL	NULL	NULL	NULL	NULL	23	1	83	KSY2	List3	NULL	NULL	NULL	NULL	NULL	NULL	NULL	NULL	NULL	1	z	1	3	961079	0	z	423
좌우반구com(split BVF)_2	17	1	<?xml version="1.0"?>\n<Clock xmlns:dt="urn:schemas-microsoft-com:datatypes"><Description dt:dt="string">E-Prime Primary Realtime Clock</Description><StartTime><Timestamp dt:dt="int">0</Timestamp><DateUtc dt:dt="string">2020-11-14T01:34:28Z</DateUtc></StartTime><FrequencyChanges><FrequencyChange><Frequency dt:dt="r8">2699980000</Frequency><Timestamp dt:dt="r8">3.23646007209389E+15</Timestamp><Cur…	좌우반구com(split BVF)_2-017-1	60.021	1.0.0.167	1	870366768	Professional	2.0.10.242	2.0.10.353	11-14-2020	2020-11-14 오전 1:34:28	10:34:28	2.0.10.248	373	2	{/}	지님	지	님	NULL	NULL	NULL	NULL	NULL	NULL	54	1	109	KSY	List3	0		0	-1	1028122	184		0	0	1	{/}	0	4	1028306	0	{/}	418
좌우반구com(split BVF)_2	17	1	<?xml version="1.0"?>\n<Clock xmlns:dt="urn:schemas-microsoft-com:datatypes"><Description dt:dt="string">E-Prime Primary Realtime Clock</Description><StartTime><Timestamp dt:dt="int">0</Timestamp><DateUtc dt:dt="string">2020-11-14T01:34:28Z</DateUtc></StartTime><FrequencyChanges><FrequencyChange><Frequency dt:dt="r8">2699980000</Frequency><Timestamp dt:dt="r8">3.23646007209389E+15</Timestamp><Cur…	좌우반구com(split BVF)_2-017-1	60.021	1.0.0.167	1	870366768	Professional	2.0.10.242	2.0.10.353	11-14-2020	2020-11-14 오전 1:34:28	10:34:28	2.0.10.248	315	1	z	지적	지	적	NULL	NULL	NULL	NULL	NULL	NULL	58	1	51	KSY2	List3	NULL	NULL	NULL	NULL	NULL	NULL	NULL	NULL	NULL	1	z	0	3	878242	0	z	339
좌우반구com(split BVF)_2	17	1	<?xml version="1.0"?>\n<Clock xmlns:dt="urn:schemas-microsoft-com:datatypes"><Description dt:dt="string">E-Prime Primary Realtime Clock</Description><StartTime><Timestamp dt:dt="int">0</Timestamp><DateUtc dt:dt="string">2020-11-14T01:34:28Z</DateUtc></StartTime><FrequencyChanges><FrequencyChange><Frequency dt:dt="r8">2699980000</Frequency><Timestamp dt:dt="r8">3.23646007209389E+15</Timestamp><Cur…	좌우반구com(split BVF)_2-017-1	60.021	1.0.0.167	1	870366768	Professional	2.0.10.242	2.0.10.353	11-14-2020	2020-11-14 오전 1:34:28	10:34:28	2.0.10.248	340	1	z	지표	지	표	NULL	NULL	NULL	NULL	NULL	NULL	123	1	76	KSY2	List3	NULL	NULL	NULL	NULL	NULL	NULL	NULL	NULL	NULL	1	z	1	3	942669	0	z	551
좌우반구com(split BVF)_2	17	1	<?xml version="1.0"?>\n<Clock xmlns:dt="urn:schemas-microsoft-com:datatypes"><Description dt:dt="string">E-Prime Primary Realtime Clock</Description><StartTime><Timestamp dt:dt="int">0</Timestamp><DateUtc dt:dt="string">2020-11-14T01:34:28Z</DateUtc></StartTime><FrequencyChanges><FrequencyChange><Frequency dt:dt="r8">2699980000</Frequency><Timestamp dt:dt="r8">3.23646007209389E+15</Timestamp><Cur…	좌우반구com(split BVF)_2-017-1	60.021	1.0.0.167	1	870366768	Professional	2.0.10.242	2.0.10.353	11-14-2020	2020-11-14 오전 1:34:28	10:34:28	2.0.10.248	319	1	z	지혜	지	혜	NULL	NULL	NULL	NULL	NULL	NULL	81	1	55	KSY2	List3	NULL	NULL	NULL	NULL	NULL	NULL	NULL	NULL	NULL	1	z	0	4	888439	0	z	302
좌우반구com(split BVF)_2	17	1	<?xml version="1.0"?>\n<Clock xmlns:dt="urn:schemas-microsoft-com:datatypes"><Description dt:dt="string">E-Prime Primary Realtime Clock</Description><StartTime><Timestamp dt:dt="int">0</Timestamp><DateUtc dt:dt="string">2020-11-14T01:34:28Z</DateUtc></StartTime><FrequencyChanges><FrequencyChange><Frequency dt:dt="r8">2699980000</Frequency><Timestamp dt:dt="r8">3.23646007209389E+15</Timestamp><Cur…	좌우반구com(split BVF)_2-017-1	60.021	1.0.0.167	1	870366768	Professional	2.0.10.242	2.0.10.353	11-14-2020	2020-11-14 오전 1:34:28	10:34:28	2.0.10.248	278	2	{/}	직매	직	매	NULL	NULL	NULL	NULL	NULL	NULL	126	1	14	KSY2	List3	NULL	NULL	NULL	NULL	NULL	NULL	NULL	NULL	NULL	1	{/}	0	3	781743	0	{/}	400
좌우반구com(split BVF)_2	17	1	<?xml version="1.0"?>\n<Clock xmlns:dt="urn:schemas-microsoft-com:datatypes"><Description dt:dt="string">E-Prime Primary Realtime Clock</Description><StartTime><Timestamp dt:dt="int">0</Timestamp><DateUtc dt:dt="string">2020-11-14T01:34:28Z</DateUtc></StartTime><FrequencyChanges><FrequencyChange><Frequency dt:dt="r8">2699980000</Frequency><Timestamp dt:dt="r8">3.23646007209389E+15</Timestamp><Cur…	좌우반구com(split BVF)_2-017-1	60.021	1.0.0.167	1	870366768	Professional	2.0.10.242	2.0.10.353	11-14-2020	2020-11-14 오전 1:34:28	10:34:28	2.0.10.248	147	1	z	직장	직	장	NULL	NULL	NULL	79	1	15	NULL	NULL	NULL	KSY2	List2	NULL	NULL	NULL	NULL	NULL	NULL	NULL	NULL	NULL	1	z	0	4	427919	0	z	397
좌우반구com(split BVF)_2	17	1	<?xml version="1.0"?>\n<Clock xmlns:dt="urn:schemas-microsoft-com:datatypes"><Description dt:dt="string">E-Prime Primary Realtime Clock</Description><StartTime><Timestamp dt:dt="int">0</Timestamp><DateUtc dt:dt="string">2020-11-14T01:34:28Z</DateUtc></StartTime><FrequencyChanges><FrequencyChange><Frequency dt:dt="r8">2699980000</Frequency><Timestamp dt:dt="r8">3.23646007209389E+15</Timestamp><Cur…	좌우반구com(split BVF)_2-017-1	60.021	1.0.0.167	1	870366768	Professional	2.0.10.242	2.0.10.353	11-14-2020	2020-11-14 오전 1:34:28	10:34:28	2.0.10.248	33	2	{/}	진회	진	회	57	1	33	NULL	NULL	NULL	NULL	NULL	NULL	KSY	List1	0		0	-1	107482	183		0	0	1	{/}	1	3	107665	0	{/}	556
좌우반구com(split BVF)_2	17	1	<?xml version="1.0"?>\n<Clock xmlns:dt="urn:schemas-microsoft-com:datatypes"><Description dt:dt="string">E-Prime Primary Realtime Clock</Description><StartTime><Timestamp dt:dt="int">0</Timestamp><DateUtc dt:dt="string">2020-11-14T01:34:28Z</DateUtc></StartTime><FrequencyChanges><FrequencyChange><Frequency dt:dt="r8">2699980000</Frequency><Timestamp dt:dt="r8">3.23646007209389E+15</Timestamp><Cur…	좌우반구com(split BVF)_2-017-1	60.021	1.0.0.167	1	870366768	Professional	2.0.10.242	2.0.10.353	11-14-2020	2020-11-14 오전 1:34:28	10:34:28	2.0.10.248	382	1	z	질서	질	서	NULL	NULL	NULL	NULL	NULL	NULL	86	1	118	KSY2	List3	NULL	NULL	NULL	NULL	NULL	NULL	NULL	NULL	NULL	1	z	1	3	1051897	0	z	458
좌우반구com(split BVF)_2	17	1	<?xml version="1.0"?>\n<Clock xmlns:dt="urn:schemas-microsoft-com:datatypes"><Description dt:dt="string">E-Prime Primary Realtime Clock</Description><StartTime><Timestamp dt:dt="int">0</Timestamp><DateUtc dt:dt="string">2020-11-14T01:34:28Z</DateUtc></StartTime><FrequencyChanges><FrequencyChange><Frequency dt:dt="r8">2699980000</Frequency><Timestamp dt:dt="r8">3.23646007209389E+15</Timestamp><Cur…	좌우반구com(split BVF)_2-017-1	60.021	1.0.0.167	1	870366768	Professional	2.0.10.242	2.0.10.353	11-14-2020	2020-11-14 오전 1:34:28	10:34:28	2.0.10.248	395	1	z	차량	차	량	NULL	NULL	NULL	NULL	NULL	NULL	69	1	131	KSY2	List3	NULL	NULL	NULL	NULL	NULL	NULL	NULL	NULL	NULL	1	z	1	3	1086168	0	z	482
좌우반구com(split BVF)_2	17	1	<?xml version="1.0"?>\n<Clock xmlns:dt="urn:schemas-microsoft-com:datatypes"><Description dt:dt="string">E-Prime Primary Realtime Clock</Description><StartTime><Timestamp dt:dt="int">0</Timestamp><DateUtc dt:dt="string">2020-11-14T01:34:28Z</DateUtc></StartTime><FrequencyChanges><FrequencyChange><Frequency dt:dt="r8">2699980000</Frequency><Timestamp dt:dt="r8">3.23646007209389E+15</Timestamp><Cur…	좌우반구com(split BVF)_2-017-1	60.021	1.0.0.167	1	870366768	Professional	2.0.10.242	2.0.10.353	11-14-2020	2020-11-14 오전 1:34:28	10:34:28	2.0.10.248	354	1	z	차익	차	익	NULL	NULL	NULL	NULL	NULL	NULL	82	1	90	KSY2	List3	NULL	NULL	NULL	NULL	NULL	NULL	NULL	NULL	NULL	0	z	0	3	979156	0	{/}	479
좌우반구com(split BVF)_2	17	1	<?xml version="1.0"?>\n<Clock xmlns:dt="urn:schemas-microsoft-com:datatypes"><Description dt:dt="string">E-Prime Primary Realtime Clock</Description><StartTime><Timestamp dt:dt="int">0</Timestamp><DateUtc dt:dt="string">2020-11-14T01:34:28Z</DateUtc></StartTime><FrequencyChanges><FrequencyChange><Frequency dt:dt="r8">2699980000</Frequency><Timestamp dt:dt="r8">3.23646007209389E+15</Timestamp><Cur…	좌우반구com(split BVF)_2-017-1	60.021	1.0.0.167	1	870366768	Professional	2.0.10.242	2.0.10.353	11-14-2020	2020-11-14 오전 1:34:28	10:34:28	2.0.10.248	386	2	{/}	착반	착	반	NULL	NULL	NULL	NULL	NULL	NULL	116	1	122	KSY	List3	0		0	0	1061944	183		0	0	1	{/}	0	3	1062127	0	{/}	387
좌우반구com(split BVF)_2	17	1	<?xml version="1.0"?>\n<Clock xmlns:dt="urn:schemas-microsoft-com:datatypes"><Description dt:dt="string">E-Prime Primary Realtime Clock</Description><StartTime><Timestamp dt:dt="int">0</Timestamp><DateUtc dt:dt="string">2020-11-14T01:34:28Z</DateUtc></StartTime><FrequencyChanges><FrequencyChange><Frequency dt:dt="r8">2699980000</Frequency><Timestamp dt:dt="r8">3.23646007209389E+15</Timestamp><Cur…	좌우반구com(split BVF)_2-017-1	60.021	1.0.0.167	1	870366768	Professional	2.0.10.242	2.0.10.353	11-14-2020	2020-11-14 오전 1:34:28	10:34:28	2.0.10.248	4	1	z	책임	책	임	94	1	4	NULL	NULL	NULL	NULL	NULL	NULL	KSY2	List1	NULL	NULL	NULL	NULL	NULL	NULL	NULL	NULL	NULL	1	z	1	3	30809	0	z	348
좌우반구com(split BVF)_2	17	1	<?xml version="1.0"?>\n<Clock xmlns:dt="urn:schemas-microsoft-com:datatypes"><Description dt:dt="string">E-Prime Primary Realtime Clock</Description><StartTime><Timestamp dt:dt="int">0</Timestamp><DateUtc dt:dt="string">2020-11-14T01:34:28Z</DateUtc></StartTime><FrequencyChanges><FrequencyChange><Frequency dt:dt="r8">2699980000</Frequency><Timestamp dt:dt="r8">3.23646007209389E+15</Timestamp><Cur…	좌우반구com(split BVF)_2-017-1	60.021	1.0.0.167	1	870366768	Professional	2.0.10.242	2.0.10.353	11-14-2020	2020-11-14 오전 1:34:28	10:34:28	2.0.10.248	69	2	{/}	책희	책	희	26	1	69	NULL	NULL	NULL	NULL	NULL	NULL	KSY2	List1	NULL	NULL	NULL	NULL	NULL	NULL	NULL	NULL	NULL	1	{/}	0	4	203232	0	{/}	554
좌우반구com(split BVF)_2	17	1	<?xml version="1.0"?>\n<Clock xmlns:dt="urn:schemas-microsoft-com:datatypes"><Description dt:dt="string">E-Prime Primary Realtime Clock</Description><StartTime><Timestamp dt:dt="int">0</Timestamp><DateUtc dt:dt="string">2020-11-14T01:34:28Z</DateUtc></StartTime><FrequencyChanges><FrequencyChange><Frequency dt:dt="r8">2699980000</Frequency><Timestamp dt:dt="r8">3.23646007209389E+15</Timestamp><Cur…	좌우반구com(split BVF)_2-017-1	60.021	1.0.0.167	1	870366768	Professional	2.0.10.242	2.0.10.353	11-14-2020	2020-11-14 오전 1:34:28	10:34:28	2.0.10.248	362	2	{/}	청휘	청	휘	NULL	NULL	NULL	NULL	NULL	NULL	106	1	98	KSY3	List3	NULL	NULL	NULL	NULL	NULL	NULL	NULL	NULL	NULL	1	{/}	1	3	999632	0	{/}	595
좌우반구com(split BVF)_2	17	1	<?xml version="1.0"?>\n<Clock xmlns:dt="urn:schemas-microsoft-com:datatypes"><Description dt:dt="string">E-Prime Primary Realtime Clock</Description><StartTime><Timestamp dt:dt="int">0</Timestamp><DateUtc dt:dt="string">2020-11-14T01:34:28Z</DateUtc></StartTime><FrequencyChanges><FrequencyChange><Frequency dt:dt="r8">2699980000</Frequency><Timestamp dt:dt="r8">3.23646007209389E+15</Timestamp><Cur…	좌우반구com(split BVF)_2-017-1	60.021	1.0.0.167	1	870366768	Professional	2.0.10.242	2.0.10.353	11-14-2020	2020-11-14 오전 1:34:28	10:34:28	2.0.10.248	377	2	{/}	체행	체	행	NULL	NULL	NULL	NULL	NULL	NULL	97	1	113	KSY3	List3	NULL	NULL	NULL	NULL	NULL	NULL	NULL	NULL	NULL	1	{/}	0	4	1038619	0	{/}	471
좌우반구com(split BVF)_2	17	1	<?xml version="1.0"?>\n<Clock xmlns:dt="urn:schemas-microsoft-com:datatypes"><Description dt:dt="string">E-Prime Primary Realtime Clock</Description><StartTime><Timestamp dt:dt="int">0</Timestamp><DateUtc dt:dt="string">2020-11-14T01:34:28Z</DateUtc></StartTime><FrequencyChanges><FrequencyChange><Frequency dt:dt="r8">2699980000</Frequency><Timestamp dt:dt="r8">3.23646007209389E+15</Timestamp><Cur…	좌우반구com(split BVF)_2-017-1	60.021	1.0.0.167	1	870366768	Professional	2.0.10.242	2.0.10.353	11-14-2020	2020-11-14 오전 1:34:28	10:34:28	2.0.10.248	80	1	z	체험	체	험	38	1	80	NULL	NULL	NULL	NULL	NULL	NULL	KSY2	List1	NULL	NULL	NULL	NULL	NULL	NULL	NULL	NULL	NULL	1	z	1	3	231921	0	z	406
좌우반구com(split BVF)_2	17	1	<?xml version="1.0"?>\n<Clock xmlns:dt="urn:schemas-microsoft-com:datatypes"><Description dt:dt="string">E-Prime Primary Realtime Clock</Description><StartTime><Timestamp dt:dt="int">0</Timestamp><DateUtc dt:dt="string">2020-11-14T01:34:28Z</DateUtc></StartTime><FrequencyChanges><FrequencyChange><Frequency dt:dt="r8">2699980000</Frequency><Timestamp dt:dt="r8">3.23646007209389E+15</Timestamp><Cur…	좌우반구com(split BVF)_2-017-1	60.021	1.0.0.167	1	870366768	Professional	2.0.10.242	2.0.10.353	11-14-2020	2020-11-14 오전 1:34:28	10:34:28	2.0.10.248	346	1	z	최고	최	고	NULL	NULL	NULL	NULL	NULL	NULL	15	1	82	KSY2	List3	NULL	NULL	NULL	NULL	NULL	NULL	NULL	NULL	NULL	1	z	0	3	958580	0	z	304
좌우반구com(split BVF)_2	17	1	<?xml version="1.0"?>\n<Clock xmlns:dt="urn:schemas-microsoft-com:datatypes"><Description dt:dt="string">E-Prime Primary Realtime Clock</Description><StartTime><Timestamp dt:dt="int">0</Timestamp><DateUtc dt:dt="string">2020-11-14T01:34:28Z</DateUtc></StartTime><FrequencyChanges><FrequencyChange><Frequency dt:dt="r8">2699980000</Frequency><Timestamp dt:dt="r8">3.23646007209389E+15</Timestamp><Cur…	좌우반구com(split BVF)_2-017-1	60.021	1.0.0.167	1	870366768	Professional	2.0.10.242	2.0.10.353	11-14-2020	2020-11-14 오전 1:34:28	10:34:28	2.0.10.248	232	2	{/}	최여	최	여	NULL	NULL	NULL	63	1	100	NULL	NULL	NULL	KSY3	List2	NULL	NULL	NULL	NULL	NULL	NULL	NULL	NULL	NULL	1	{/}	0	3	648790	0	{/}	587
좌우반구com(split BVF)_2	17	1	<?xml version="1.0"?>\n<Clock xmlns:dt="urn:schemas-microsoft-com:datatypes"><Description dt:dt="string">E-Prime Primary Realtime Clock</Description><StartTime><Timestamp dt:dt="int">0</Timestamp><DateUtc dt:dt="string">2020-11-14T01:34:28Z</DateUtc></StartTime><FrequencyChanges><FrequencyChange><Frequency dt:dt="r8">2699980000</Frequency><Timestamp dt:dt="r8">3.23646007209389E+15</Timestamp><Cur…	좌우반구com(split BVF)_2-017-1	60.021	1.0.0.167	1	870366768	Professional	2.0.10.242	2.0.10.353	11-14-2020	2020-11-14 오전 1:34:28	10:34:28	2.0.10.248	247	2	{/}	최횟	최	횟	NULL	NULL	NULL	31	1	115	NULL	NULL	NULL	KSY3	List2	NULL	NULL	NULL	NULL	NULL	NULL	NULL	NULL	NULL	1	{/}	0	3	688426	0	{/}	470
좌우반구com(split BVF)_2	17	1	<?xml version="1.0"?>\n<Clock xmlns:dt="urn:schemas-microsoft-com:datatypes"><Description dt:dt="string">E-Prime Primary Realtime Clock</Description><StartTime><Timestamp dt:dt="int">0</Timestamp><DateUtc dt:dt="string">2020-11-14T01:34:28Z</DateUtc></StartTime><FrequencyChanges><FrequencyChange><Frequency dt:dt="r8">2699980000</Frequency><Timestamp dt:dt="r8">3.23646007209389E+15</Timestamp><Cur…	좌우반구com(split BVF)_2-017-1	60.021	1.0.0.167	1	870366768	Professional	2.0.10.242	2.0.10.353	11-14-2020	2020-11-14 오전 1:34:28	10:34:28	2.0.10.248	71	2	{/}	축허	축	허	64	1	71	NULL	NULL	NULL	NULL	NULL	NULL	KSY	List1	0		0	0	208430	183		0	0	1	{/}	0	3	208613	0	{/}	491
좌우반구com(split BVF)_2	17	1	<?xml version="1.0"?>\n<Clock xmlns:dt="urn:schemas-microsoft-com:datatypes"><Description dt:dt="string">E-Prime Primary Realtime Clock</Description><StartTime><Timestamp dt:dt="int">0</Timestamp><DateUtc dt:dt="string">2020-11-14T01:34:28Z</DateUtc></StartTime><FrequencyChanges><FrequencyChange><Frequency dt:dt="r8">2699980000</Frequency><Timestamp dt:dt="r8">3.23646007209389E+15</Timestamp><Cur…	좌우반구com(split BVF)_2-017-1	60.021	1.0.0.167	1	870366768	Professional	2.0.10.242	2.0.10.353	11-14-2020	2020-11-14 오전 1:34:28	10:34:28	2.0.10.248	210	2	{/}	축헤	축	헤	NULL	NULL	NULL	56	1	78	NULL	NULL	NULL	KSY	List2	0		0	-1	592160	184		0	0	1	{/}	0	4	592344	0	{/}	314
좌우반구com(split BVF)_2	17	1	<?xml version="1.0"?>\n<Clock xmlns:dt="urn:schemas-microsoft-com:datatypes"><Description dt:dt="string">E-Prime Primary Realtime Clock</Description><StartTime><Timestamp dt:dt="int">0</Timestamp><DateUtc dt:dt="string">2020-11-14T01:34:28Z</DateUtc></StartTime><FrequencyChanges><FrequencyChange><Frequency dt:dt="r8">2699980000</Frequency><Timestamp dt:dt="r8">3.23646007209389E+15</Timestamp><Cur…	좌우반구com(split BVF)_2-017-1	60.021	1.0.0.167	1	870366768	Professional	2.0.10.242	2.0.10.353	11-14-2020	2020-11-14 오전 1:34:28	10:34:28	2.0.10.248	176	2	{/}	축희	축	희	NULL	NULL	NULL	75	1	44	NULL	NULL	NULL	KSY2	List2	NULL	NULL	NULL	NULL	NULL	NULL	NULL	NULL	NULL	1	{/}	0	4	503792	0	{/}	731
좌우반구com(split BVF)_2	17	1	<?xml version="1.0"?>\n<Clock xmlns:dt="urn:schemas-microsoft-com:datatypes"><Description dt:dt="string">E-Prime Primary Realtime Clock</Description><StartTime><Timestamp dt:dt="int">0</Timestamp><DateUtc dt:dt="string">2020-11-14T01:34:28Z</DateUtc></StartTime><FrequencyChanges><FrequencyChange><Frequency dt:dt="r8">2699980000</Frequency><Timestamp dt:dt="r8">3.23646007209389E+15</Timestamp><Cur…	좌우반구com(split BVF)_2-017-1	60.021	1.0.0.167	1	870366768	Professional	2.0.10.242	2.0.10.353	11-14-2020	2020-11-14 오전 1:34:28	10:34:28	2.0.10.248	38	2	{/}	측개	측	개	7	1	38	NULL	NULL	NULL	NULL	NULL	NULL	KSY	List1	0		0	0	121111	183		0	0	1	{/}	0	3	121294	0	{/}	448
좌우반구com(split BVF)_2	17	1	<?xml version="1.0"?>\n<Clock xmlns:dt="urn:schemas-microsoft-com:datatypes"><Description dt:dt="string">E-Prime Primary Realtime Clock</Description><StartTime><Timestamp dt:dt="int">0</Timestamp><DateUtc dt:dt="string">2020-11-14T01:34:28Z</DateUtc></StartTime><FrequencyChanges><FrequencyChange><Frequency dt:dt="r8">2699980000</Frequency><Timestamp dt:dt="r8">3.23646007209389E+15</Timestamp><Cur…	좌우반구com(split BVF)_2-017-1	60.021	1.0.0.167	1	870366768	Professional	2.0.10.242	2.0.10.353	11-14-2020	2020-11-14 오전 1:34:28	10:34:28	2.0.10.248	5	1	z	치안	치	안	44	1	5	NULL	NULL	NULL	NULL	NULL	NULL	KSY2	List1	NULL	NULL	NULL	NULL	NULL	NULL	NULL	NULL	NULL	0	z	1	3	33358	0	{/}	800
좌우반구com(split BVF)_2	17	1	<?xml version="1.0"?>\n<Clock xmlns:dt="urn:schemas-microsoft-com:datatypes"><Description dt:dt="string">E-Prime Primary Realtime Clock</Description><StartTime><Timestamp dt:dt="int">0</Timestamp><DateUtc dt:dt="string">2020-11-14T01:34:28Z</DateUtc></StartTime><FrequencyChanges><FrequencyChange><Frequency dt:dt="r8">2699980000</Frequency><Timestamp dt:dt="r8">3.23646007209389E+15</Timestamp><Cur…	좌우반구com(split BVF)_2-017-1	60.021	1.0.0.167	1	870366768	Professional	2.0.10.242	2.0.10.353	11-14-2020	2020-11-14 오전 1:34:28	10:34:28	2.0.10.248	285	2	{/}	치책	치	책	NULL	NULL	NULL	NULL	NULL	NULL	33	1	21	KSY3	List3	NULL	NULL	NULL	NULL	NULL	NULL	NULL	NULL	NULL	1	{/}	0	4	799637	0	{/}	568
좌우반구com(split BVF)_2	17	1	<?xml version="1.0"?>\n<Clock xmlns:dt="urn:schemas-microsoft-com:datatypes"><Description dt:dt="string">E-Prime Primary Realtime Clock</Description><StartTime><Timestamp dt:dt="int">0</Timestamp><DateUtc dt:dt="string">2020-11-14T01:34:28Z</DateUtc></StartTime><FrequencyChanges><FrequencyChange><Frequency dt:dt="r8">2699980000</Frequency><Timestamp dt:dt="r8">3.23646007209389E+15</Timestamp><Cur…	좌우반구com(split BVF)_2-017-1	60.021	1.0.0.167	1	870366768	Professional	2.0.10.242	2.0.10.353	11-14-2020	2020-11-14 오전 1:34:28	10:34:28	2.0.10.248	325	2	{/}	치향	치	향	NULL	NULL	NULL	NULL	NULL	NULL	52	1	61	KSY3	List3	NULL	NULL	NULL	NULL	NULL	NULL	NULL	NULL	NULL	1	{/}	1	3	903616	0	{/}	597
좌우반구com(split BVF)_2	17	1	<?xml version="1.0"?>\n<Clock xmlns:dt="urn:schemas-microsoft-com:datatypes"><Description dt:dt="string">E-Prime Primary Realtime Clock</Description><StartTime><Timestamp dt:dt="int">0</Timestamp><DateUtc dt:dt="string">2020-11-14T01:34:28Z</DateUtc></StartTime><FrequencyChanges><FrequencyChange><Frequency dt:dt="r8">2699980000</Frequency><Timestamp dt:dt="r8">3.23646007209389E+15</Timestamp><Cur…	좌우반구com(split BVF)_2-017-1	60.021	1.0.0.167	1	870366768	Professional	2.0.10.242	2.0.10.353	11-14-2020	2020-11-14 오전 1:34:28	10:34:28	2.0.10.248	64	1	z	타격	타	격	35	1	64	NULL	NULL	NULL	NULL	NULL	NULL	KSY2	List1	NULL	NULL	NULL	NULL	NULL	NULL	NULL	NULL	NULL	1	z	0	3	190236	0	z	526
좌우반구com(split BVF)_2	17	1	<?xml version="1.0"?>\n<Clock xmlns:dt="urn:schemas-microsoft-com:datatypes"><Description dt:dt="string">E-Prime Primary Realtime Clock</Description><StartTime><Timestamp dt:dt="int">0</Timestamp><DateUtc dt:dt="string">2020-11-14T01:34:28Z</DateUtc></StartTime><FrequencyChanges><FrequencyChange><Frequency dt:dt="r8">2699980000</Frequency><Timestamp dt:dt="r8">3.23646007209389E+15</Timestamp><Cur…	좌우반구com(split BVF)_2-017-1	60.021	1.0.0.167	1	870366768	Professional	2.0.10.242	2.0.10.353	11-14-2020	2020-11-14 오전 1:34:28	10:34:28	2.0.10.248	314	1	z	탈퇴	탈	퇴	NULL	NULL	NULL	NULL	NULL	NULL	61	1	50	KSY2	List3	NULL	NULL	NULL	NULL	NULL	NULL	NULL	NULL	NULL	1	z	1	3	875576	0	z	453
좌우반구com(split BVF)_2	17	1	<?xml version="1.0"?>\n<Clock xmlns:dt="urn:schemas-microsoft-com:datatypes"><Description dt:dt="string">E-Prime Primary Realtime Clock</Description><StartTime><Timestamp dt:dt="int">0</Timestamp><DateUtc dt:dt="string">2020-11-14T01:34:28Z</DateUtc></StartTime><FrequencyChanges><FrequencyChange><Frequency dt:dt="r8">2699980000</Frequency><Timestamp dt:dt="r8">3.23646007209389E+15</Timestamp><Cur…	좌우반구com(split BVF)_2-017-1	60.021	1.0.0.167	1	870366768	Professional	2.0.10.242	2.0.10.353	11-14-2020	2020-11-14 오전 1:34:28	10:34:28	2.0.10.248	157	2	{/}	태스	태	스	NULL	NULL	NULL	85	1	25	NULL	NULL	NULL	KSY3	List2	NULL	NULL	NULL	NULL	NULL	NULL	NULL	NULL	NULL	1	{/}	0	3	454176	0	{/}	301
좌우반구com(split BVF)_2	17	1	<?xml version="1.0"?>\n<Clock xmlns:dt="urn:schemas-microsoft-com:datatypes"><Description dt:dt="string">E-Prime Primary Realtime Clock</Description><StartTime><Timestamp dt:dt="int">0</Timestamp><DateUtc dt:dt="string">2020-11-14T01:34:28Z</DateUtc></StartTime><FrequencyChanges><FrequencyChange><Frequency dt:dt="r8">2699980000</Frequency><Timestamp dt:dt="r8">3.23646007209389E+15</Timestamp><Cur…	좌우반구com(split BVF)_2-017-1	60.021	1.0.0.167	1	870366768	Professional	2.0.10.242	2.0.10.353	11-14-2020	2020-11-14 오전 1:34:28	10:34:28	2.0.10.248	162	1	z	택시	택	시	NULL	NULL	NULL	22	1	30	NULL	NULL	NULL	KSY2	List2	NULL	NULL	NULL	NULL	NULL	NULL	NULL	NULL	NULL	1	z	0	3	467071	0	z	309
좌우반구com(split BVF)_2	17	1	<?xml version="1.0"?>\n<Clock xmlns:dt="urn:schemas-microsoft-com:datatypes"><Description dt:dt="string">E-Prime Primary Realtime Clock</Description><StartTime><Timestamp dt:dt="int">0</Timestamp><DateUtc dt:dt="string">2020-11-14T01:34:28Z</DateUtc></StartTime><FrequencyChanges><FrequencyChange><Frequency dt:dt="r8">2699980000</Frequency><Timestamp dt:dt="r8">3.23646007209389E+15</Timestamp><Cur…	좌우반구com(split BVF)_2-017-1	60.021	1.0.0.167	1	870366768	Professional	2.0.10.242	2.0.10.353	11-14-2020	2020-11-14 오전 1:34:28	10:34:28	2.0.10.248	159	2	{/}	택정	택	정	NULL	NULL	NULL	122	1	27	NULL	NULL	NULL	KSY3	List2	NULL	NULL	NULL	NULL	NULL	NULL	NULL	NULL	NULL	1	{/}	0	4	459291	0	{/}	441
좌우반구com(split BVF)_2	17	1	<?xml version="1.0"?>\n<Clock xmlns:dt="urn:schemas-microsoft-com:datatypes"><Description dt:dt="string">E-Prime Primary Realtime Clock</Description><StartTime><Timestamp dt:dt="int">0</Timestamp><DateUtc dt:dt="string">2020-11-14T01:34:28Z</DateUtc></StartTime><FrequencyChanges><FrequencyChange><Frequency dt:dt="r8">2699980000</Frequency><Timestamp dt:dt="r8">3.23646007209389E+15</Timestamp><Cur…	좌우반구com(split BVF)_2-017-1	60.021	1.0.0.167	1	870366768	Professional	2.0.10.242	2.0.10.353	11-14-2020	2020-11-14 오전 1:34:28	10:34:28	2.0.10.248	272	2	{/}	통락	통	락	NULL	NULL	NULL	NULL	NULL	NULL	67	1	8	KSY2	List3	NULL	NULL	NULL	NULL	NULL	NULL	NULL	NULL	NULL	1	{/}	1	3	765965	0	{/}	538
좌우반구com(split BVF)_2	17	1	<?xml version="1.0"?>\n<Clock xmlns:dt="urn:schemas-microsoft-com:datatypes"><Description dt:dt="string">E-Prime Primary Realtime Clock</Description><StartTime><Timestamp dt:dt="int">0</Timestamp><DateUtc dt:dt="string">2020-11-14T01:34:28Z</DateUtc></StartTime><FrequencyChanges><FrequencyChange><Frequency dt:dt="r8">2699980000</Frequency><Timestamp dt:dt="r8">3.23646007209389E+15</Timestamp><Cur…	좌우반구com(split BVF)_2-017-1	60.021	1.0.0.167	1	870366768	Professional	2.0.10.242	2.0.10.353	11-14-2020	2020-11-14 오전 1:34:28	10:34:28	2.0.10.248	309	2	{/}	통록	통	록	NULL	NULL	NULL	NULL	NULL	NULL	71	1	45	KSY	List3	0		1	-1	862464	184		0	0	1	{/}	0	4	862648	0	{/}	325
좌우반구com(split BVF)_2	17	1	<?xml version="1.0"?>\n<Clock xmlns:dt="urn:schemas-microsoft-com:datatypes"><Description dt:dt="string">E-Prime Primary Realtime Clock</Description><StartTime><Timestamp dt:dt="int">0</Timestamp><DateUtc dt:dt="string">2020-11-14T01:34:28Z</DateUtc></StartTime><FrequencyChanges><FrequencyChange><Frequency dt:dt="r8">2699980000</Frequency><Timestamp dt:dt="r8">3.23646007209389E+15</Timestamp><Cur…	좌우반구com(split BVF)_2-017-1	60.021	1.0.0.167	1	870366768	Professional	2.0.10.242	2.0.10.353	11-14-2020	2020-11-14 오전 1:34:28	10:34:28	2.0.10.248	248	2	{/}	통류	통	류	NULL	NULL	NULL	90	1	116	NULL	NULL	NULL	KSY	List2	0		0	0	690909	183		0	0	1	{/}	0	3	691092	0	{/}	382
좌우반구com(split BVF)_2	17	1	<?xml version="1.0"?>\n<Clock xmlns:dt="urn:schemas-microsoft-com:datatypes"><Description dt:dt="string">E-Prime Primary Realtime Clock</Description><StartTime><Timestamp dt:dt="int">0</Timestamp><DateUtc dt:dt="string">2020-11-14T01:34:28Z</DateUtc></StartTime><FrequencyChanges><FrequencyChange><Frequency dt:dt="r8">2699980000</Frequency><Timestamp dt:dt="r8">3.23646007209389E+15</Timestamp><Cur…	좌우반구com(split BVF)_2-017-1	60.021	1.0.0.167	1	870366768	Professional	2.0.10.242	2.0.10.353	11-14-2020	2020-11-14 오전 1:34:28	10:34:28	2.0.10.248	145	2	{/}	퇴착	퇴	착	NULL	NULL	NULL	47	1	13	NULL	NULL	NULL	KSY	List2	0		0	-1	422687	183		0	0	0	{/}	0	3	422870	0	z	286
좌우반구com(split BVF)_2	17	1	<?xml version="1.0"?>\n<Clock xmlns:dt="urn:schemas-microsoft-com:datatypes"><Description dt:dt="string">E-Prime Primary Realtime Clock</Description><StartTime><Timestamp dt:dt="int">0</Timestamp><DateUtc dt:dt="string">2020-11-14T01:34:28Z</DateUtc></StartTime><FrequencyChanges><FrequencyChange><Frequency dt:dt="r8">2699980000</Frequency><Timestamp dt:dt="r8">3.23646007209389E+15</Timestamp><Cur…	좌우반구com(split BVF)_2-017-1	60.021	1.0.0.167	1	870366768	Professional	2.0.10.242	2.0.10.353	11-14-2020	2020-11-14 오전 1:34:28	10:34:28	2.0.10.248	242	1	z	판단	판	단	NULL	NULL	NULL	86	1	110	NULL	NULL	NULL	KSY2	List2	NULL	NULL	NULL	NULL	NULL	NULL	NULL	NULL	NULL	1	z	0	3	675231	0	z	329
좌우반구com(split BVF)_2	17	1	<?xml version="1.0"?>\n<Clock xmlns:dt="urn:schemas-microsoft-com:datatypes"><Description dt:dt="string">E-Prime Primary Realtime Clock</Description><StartTime><Timestamp dt:dt="int">0</Timestamp><DateUtc dt:dt="string">2020-11-14T01:34:28Z</DateUtc></StartTime><FrequencyChanges><FrequencyChange><Frequency dt:dt="r8">2699980000</Frequency><Timestamp dt:dt="r8">3.23646007209389E+15</Timestamp><Cur…	좌우반구com(split BVF)_2-017-1	60.021	1.0.0.167	1	870366768	Professional	2.0.10.242	2.0.10.353	11-14-2020	2020-11-14 오전 1:34:28	10:34:28	2.0.10.248	90	1	z	판매	판	매	132	1	90	NULL	NULL	NULL	NULL	NULL	NULL	KSY2	List1	NULL	NULL	NULL	NULL	NULL	NULL	NULL	NULL	NULL	1	z	0	3	258262	0	z	414
좌우반구com(split BVF)_2	17	1	<?xml version="1.0"?>\n<Clock xmlns:dt="urn:schemas-microsoft-com:datatypes"><Description dt:dt="string">E-Prime Primary Realtime Clock</Description><StartTime><Timestamp dt:dt="int">0</Timestamp><DateUtc dt:dt="string">2020-11-14T01:34:28Z</DateUtc></StartTime><FrequencyChanges><FrequencyChange><Frequency dt:dt="r8">2699980000</Frequency><Timestamp dt:dt="r8">3.23646007209389E+15</Timestamp><Cur…	좌우반구com(split BVF)_2-017-1	60.021	1.0.0.167	1	870366768	Professional	2.0.10.242	2.0.10.353	11-14-2020	2020-11-14 오전 1:34:28	10:34:28	2.0.10.248	266	1	z	표현	표	현	NULL	NULL	NULL	NULL	NULL	NULL	14	1	2	KSY2	List3	NULL	NULL	NULL	NULL	NULL	NULL	NULL	NULL	NULL	1	z	1	3	750487	0	z	352
좌우반구com(split BVF)_2	17	1	<?xml version="1.0"?>\n<Clock xmlns:dt="urn:schemas-microsoft-com:datatypes"><Description dt:dt="string">E-Prime Primary Realtime Clock</Description><StartTime><Timestamp dt:dt="int">0</Timestamp><DateUtc dt:dt="string">2020-11-14T01:34:28Z</DateUtc></StartTime><FrequencyChanges><FrequencyChange><Frequency dt:dt="r8">2699980000</Frequency><Timestamp dt:dt="r8">3.23646007209389E+15</Timestamp><Cur…	좌우반구com(split BVF)_2-017-1	60.021	1.0.0.167	1	870366768	Professional	2.0.10.242	2.0.10.353	11-14-2020	2020-11-14 오전 1:34:28	10:34:28	2.0.10.248	108	2	{/}	품결	품	결	123	1	108	NULL	NULL	NULL	NULL	NULL	NULL	KSY	List1	0		0	-1	305245	184		0	0	1	{/}	0	4	305429	0	{/}	633
좌우반구com(split BVF)_2	17	1	<?xml version="1.0"?>\n<Clock xmlns:dt="urn:schemas-microsoft-com:datatypes"><Description dt:dt="string">E-Prime Primary Realtime Clock</Description><StartTime><Timestamp dt:dt="int">0</Timestamp><DateUtc dt:dt="string">2020-11-14T01:34:28Z</DateUtc></StartTime><FrequencyChanges><FrequencyChange><Frequency dt:dt="r8">2699980000</Frequency><Timestamp dt:dt="r8">3.23646007209389E+15</Timestamp><Cur…	좌우반구com(split BVF)_2-017-1	60.021	1.0.0.167	1	870366768	Professional	2.0.10.242	2.0.10.353	11-14-2020	2020-11-14 오전 1:34:28	10:34:28	2.0.10.248	193	2	{/}	필관	필	관	NULL	NULL	NULL	52	1	61	NULL	NULL	NULL	KSY	List2	0		0	-1	548109	184		0	0	1	{/}	0	4	548293	0	{/}	431
좌우반구com(split BVF)_2	17	1	<?xml version="1.0"?>\n<Clock xmlns:dt="urn:schemas-microsoft-com:datatypes"><Description dt:dt="string">E-Prime Primary Realtime Clock</Description><StartTime><Timestamp dt:dt="int">0</Timestamp><DateUtc dt:dt="string">2020-11-14T01:34:28Z</DateUtc></StartTime><FrequencyChanges><FrequencyChange><Frequency dt:dt="r8">2699980000</Frequency><Timestamp dt:dt="r8">3.23646007209389E+15</Timestamp><Cur…	좌우반구com(split BVF)_2-017-1	60.021	1.0.0.167	1	870366768	Professional	2.0.10.242	2.0.10.353	11-14-2020	2020-11-14 오전 1:34:28	10:34:28	2.0.10.248	221	1	z	필수	필	수	NULL	NULL	NULL	97	1	89	NULL	NULL	NULL	KSY2	List2	NULL	NULL	NULL	NULL	NULL	NULL	NULL	NULL	NULL	1	z	0	4	620434	0	z	316
좌우반구com(split BVF)_2	17	1	<?xml version="1.0"?>\n<Clock xmlns:dt="urn:schemas-microsoft-com:datatypes"><Description dt:dt="string">E-Prime Primary Realtime Clock</Description><StartTime><Timestamp dt:dt="int">0</Timestamp><DateUtc dt:dt="string">2020-11-14T01:34:28Z</DateUtc></StartTime><FrequencyChanges><FrequencyChange><Frequency dt:dt="r8">2699980000</Frequency><Timestamp dt:dt="r8">3.23646007209389E+15</Timestamp><Cur…	좌우반구com(split BVF)_2-017-1	60.021	1.0.0.167	1	870366768	Professional	2.0.10.242	2.0.10.353	11-14-2020	2020-11-14 오전 1:34:28	10:34:28	2.0.10.248	259	1	z	핑계	핑	계	NULL	NULL	NULL	101	1	127	NULL	NULL	NULL	KSY2	List2	NULL	NULL	NULL	NULL	NULL	NULL	NULL	NULL	NULL	1	z	1	3	721264	0	z	333
좌우반구com(split BVF)_2	17	1	<?xml version="1.0"?>\n<Clock xmlns:dt="urn:schemas-microsoft-com:datatypes"><Description dt:dt="string">E-Prime Primary Realtime Clock</Description><StartTime><Timestamp dt:dt="int">0</Timestamp><DateUtc dt:dt="string">2020-11-14T01:34:28Z</DateUtc></StartTime><FrequencyChanges><FrequencyChange><Frequency dt:dt="r8">2699980000</Frequency><Timestamp dt:dt="r8">3.23646007209389E+15</Timestamp><Cur…	좌우반구com(split BVF)_2-017-1	60.021	1.0.0.167	1	870366768	Professional	2.0.10.242	2.0.10.353	11-14-2020	2020-11-14 오전 1:34:28	10:34:28	2.0.10.248	62	2	{/}	핑품	핑	품	66	1	62	NULL	NULL	NULL	NULL	NULL	NULL	KSY3	List1	NULL	NULL	NULL	NULL	NULL	NULL	NULL	NULL	NULL	1	{/}	0	3	184888	0	{/}	560
좌우반구com(split BVF)_2	17	1	<?xml version="1.0"?>\n<Clock xmlns:dt="urn:schemas-microsoft-com:datatypes"><Description dt:dt="string">E-Prime Primary Realtime Clock</Description><StartTime><Timestamp dt:dt="int">0</Timestamp><DateUtc dt:dt="string">2020-11-14T01:34:28Z</DateUtc></StartTime><FrequencyChanges><FrequencyChange><Frequency dt:dt="r8">2699980000</Frequency><Timestamp dt:dt="r8">3.23646007209389E+15</Timestamp><Cur…	좌우반구com(split BVF)_2-017-1	60.021	1.0.0.167	1	870366768	Professional	2.0.10.242	2.0.10.353	11-14-2020	2020-11-14 오전 1:34:28	10:34:28	2.0.10.248	177	1	z	하나	하	나	NULL	NULL	NULL	14	1	45	NULL	NULL	NULL	KSY2	List2	NULL	NULL	NULL	NULL	NULL	NULL	NULL	NULL	NULL	1	z	0	3	506724	0	z	296
좌우반구com(split BVF)_2	17	1	<?xml version="1.0"?>\n<Clock xmlns:dt="urn:schemas-microsoft-com:datatypes"><Description dt:dt="string">E-Prime Primary Realtime Clock</Description><StartTime><Timestamp dt:dt="int">0</Timestamp><DateUtc dt:dt="string">2020-11-14T01:34:28Z</DateUtc></StartTime><FrequencyChanges><FrequencyChange><Frequency dt:dt="r8">2699980000</Frequency><Timestamp dt:dt="r8">3.23646007209389E+15</Timestamp><Cur…	좌우반구com(split BVF)_2-017-1	60.021	1.0.0.167	1	870366768	Professional	2.0.10.242	2.0.10.353	11-14-2020	2020-11-14 오전 1:34:28	10:34:28	2.0.10.248	131	1	z	한계	한	계	33	1	131	NULL	NULL	NULL	NULL	NULL	NULL	KSY2	List1	NULL	NULL	NULL	NULL	NULL	NULL	NULL	NULL	NULL	0	z	0	3	366357	0	{/}	424
좌우반구com(split BVF)_2	17	1	<?xml version="1.0"?>\n<Clock xmlns:dt="urn:schemas-microsoft-com:datatypes"><Description dt:dt="string">E-Prime Primary Realtime Clock</Description><StartTime><Timestamp dt:dt="int">0</Timestamp><DateUtc dt:dt="string">2020-11-14T01:34:28Z</DateUtc></StartTime><FrequencyChanges><FrequencyChange><Frequency dt:dt="r8">2699980000</Frequency><Timestamp dt:dt="r8">3.23646007209389E+15</Timestamp><Cur…	좌우반구com(split BVF)_2-017-1	60.021	1.0.0.167	1	870366768	Professional	2.0.10.242	2.0.10.353	11-14-2020	2020-11-14 오전 1:34:28	10:34:28	2.0.10.248	31	1	z	핵심	핵	심	98	1	31	NULL	NULL	NULL	NULL	NULL	NULL	KSY2	List1	NULL	NULL	NULL	NULL	NULL	NULL	NULL	NULL	NULL	1	z	0	3	102517	0	z	277
좌우반구com(split BVF)_2	17	1	<?xml version="1.0"?>\n<Clock xmlns:dt="urn:schemas-microsoft-com:datatypes"><Description dt:dt="string">E-Prime Primary Realtime Clock</Description><StartTime><Timestamp dt:dt="int">0</Timestamp><DateUtc dt:dt="string">2020-11-14T01:34:28Z</DateUtc></StartTime><FrequencyChanges><FrequencyChange><Frequency dt:dt="r8">2699980000</Frequency><Timestamp dt:dt="r8">3.23646007209389E+15</Timestamp><Cur…	좌우반구com(split BVF)_2-017-1	60.021	1.0.0.167	1	870366768	Professional	2.0.10.242	2.0.10.353	11-14-2020	2020-11-14 오전 1:34:28	10:34:28	2.0.10.248	334	2	{/}	핵외	핵	외	NULL	NULL	NULL	NULL	NULL	NULL	113	1	70	KSY3	List3	NULL	NULL	NULL	NULL	NULL	NULL	NULL	NULL	NULL	1	{/}	1	3	927241	0	{/}	429
좌우반구com(split BVF)_2	17	1	<?xml version="1.0"?>\n<Clock xmlns:dt="urn:schemas-microsoft-com:datatypes"><Description dt:dt="string">E-Prime Primary Realtime Clock</Description><StartTime><Timestamp dt:dt="int">0</Timestamp><DateUtc dt:dt="string">2020-11-14T01:34:28Z</DateUtc></StartTime><FrequencyChanges><FrequencyChange><Frequency dt:dt="r8">2699980000</Frequency><Timestamp dt:dt="r8">3.23646007209389E+15</Timestamp><Cur…	좌우반구com(split BVF)_2-017-1	60.021	1.0.0.167	1	870366768	Professional	2.0.10.242	2.0.10.353	11-14-2020	2020-11-14 오전 1:34:28	10:34:28	2.0.10.248	227	2	{/}	핵정	핵	정	NULL	NULL	NULL	88	1	95	NULL	NULL	NULL	KSY3	List2	NULL	NULL	NULL	NULL	NULL	NULL	NULL	NULL	NULL	1	{/}	0	3	635795	0	{/}	369
좌우반구com(split BVF)_2	17	1	<?xml version="1.0"?>\n<Clock xmlns:dt="urn:schemas-microsoft-com:datatypes"><Description dt:dt="string">E-Prime Primary Realtime Clock</Description><StartTime><Timestamp dt:dt="int">0</Timestamp><DateUtc dt:dt="string">2020-11-14T01:34:28Z</DateUtc></StartTime><FrequencyChanges><FrequencyChange><Frequency dt:dt="r8">2699980000</Frequency><Timestamp dt:dt="r8">3.23646007209389E+15</Timestamp><Cur…	좌우반구com(split BVF)_2-017-1	60.021	1.0.0.167	1	870366768	Professional	2.0.10.242	2.0.10.353	11-14-2020	2020-11-14 오전 1:34:28	10:34:28	2.0.10.248	21	1	z	행보	행	보	1	1	21	NULL	NULL	NULL	NULL	NULL	NULL	KSY2	List1	NULL	NULL	NULL	NULL	NULL	NULL	NULL	NULL	NULL	0	z	0	3	75760	0	{/}	557
좌우반구com(split BVF)_2	17	1	<?xml version="1.0"?>\n<Clock xmlns:dt="urn:schemas-microsoft-com:datatypes"><Description dt:dt="string">E-Prime Primary Realtime Clock</Description><StartTime><Timestamp dt:dt="int">0</Timestamp><DateUtc dt:dt="string">2020-11-14T01:34:28Z</DateUtc></StartTime><FrequencyChanges><FrequencyChange><Frequency dt:dt="r8">2699980000</Frequency><Timestamp dt:dt="r8">3.23646007209389E+15</Timestamp><Cur…	좌우반구com(split BVF)_2-017-1	60.021	1.0.0.167	1	870366768	Professional	2.0.10.242	2.0.10.353	11-14-2020	2020-11-14 오전 1:34:28	10:34:28	2.0.10.248	375	1	z	행운	행	운	NULL	NULL	NULL	NULL	NULL	NULL	21	1	111	KSY2	List3	NULL	NULL	NULL	NULL	NULL	NULL	NULL	NULL	NULL	1	z	0	3	1033487	0	z	276
좌우반구com(split BVF)_2	17	1	<?xml version="1.0"?>\n<Clock xmlns:dt="urn:schemas-microsoft-com:datatypes"><Description dt:dt="string">E-Prime Primary Realtime Clock</Description><StartTime><Timestamp dt:dt="int">0</Timestamp><DateUtc dt:dt="string">2020-11-14T01:34:28Z</DateUtc></StartTime><FrequencyChanges><FrequencyChange><Frequency dt:dt="r8">2699980000</Frequency><Timestamp dt:dt="r8">3.23646007209389E+15</Timestamp><Cur…	좌우반구com(split BVF)_2-017-1	60.021	1.0.0.167	1	870366768	Professional	2.0.10.242	2.0.10.353	11-14-2020	2020-11-14 오전 1:34:28	10:34:28	2.0.10.248	345	2	{/}	행회	행	회	NULL	NULL	NULL	NULL	NULL	NULL	93	1	81	KSY3	List3	NULL	NULL	NULL	NULL	NULL	NULL	NULL	NULL	NULL	1	{/}	0	3	956031	0	{/}	341
좌우반구com(split BVF)_2	17	1	<?xml version="1.0"?>\n<Clock xmlns:dt="urn:schemas-microsoft-com:datatypes"><Description dt:dt="string">E-Prime Primary Realtime Clock</Description><StartTime><Timestamp dt:dt="int">0</Timestamp><DateUtc dt:dt="string">2020-11-14T01:34:28Z</DateUtc></StartTime><FrequencyChanges><FrequencyChange><Frequency dt:dt="r8">2699980000</Frequency><Timestamp dt:dt="r8">3.23646007209389E+15</Timestamp><Cur…	좌우반구com(split BVF)_2-017-1	60.021	1.0.0.167	1	870366768	Professional	2.0.10.242	2.0.10.353	11-14-2020	2020-11-14 오전 1:34:28	10:34:28	2.0.10.248	28	1	z	향수	향	수	52	1	28	NULL	NULL	NULL	NULL	NULL	NULL	KSY2	List1	NULL	NULL	NULL	NULL	NULL	NULL	NULL	NULL	NULL	1	z	1	3	94603	0	z	527
좌우반구com(split BVF)_2	17	1	<?xml version="1.0"?>\n<Clock xmlns:dt="urn:schemas-microsoft-com:datatypes"><Description dt:dt="string">E-Prime Primary Realtime Clock</Description><StartTime><Timestamp dt:dt="int">0</Timestamp><DateUtc dt:dt="string">2020-11-14T01:34:28Z</DateUtc></StartTime><FrequencyChanges><FrequencyChange><Frequency dt:dt="r8">2699980000</Frequency><Timestamp dt:dt="r8">3.23646007209389E+15</Timestamp><Cur…	좌우반구com(split BVF)_2-017-1	60.021	1.0.0.167	1	870366768	Professional	2.0.10.242	2.0.10.353	11-14-2020	2020-11-14 오전 1:34:28	10:34:28	2.0.10.248	68	2	{/}	향엄	향	엄	110	1	68	NULL	NULL	NULL	NULL	NULL	NULL	KSY3	List1	NULL	NULL	NULL	NULL	NULL	NULL	NULL	NULL	NULL	1	{/}	1	3	200682	0	{/}	342
좌우반구com(split BVF)_2	17	1	<?xml version="1.0"?>\n<Clock xmlns:dt="urn:schemas-microsoft-com:datatypes"><Description dt:dt="string">E-Prime Primary Realtime Clock</Description><StartTime><Timestamp dt:dt="int">0</Timestamp><DateUtc dt:dt="string">2020-11-14T01:34:28Z</DateUtc></StartTime><FrequencyChanges><FrequencyChange><Frequency dt:dt="r8">2699980000</Frequency><Timestamp dt:dt="r8">3.23646007209389E+15</Timestamp><Cur…	좌우반구com(split BVF)_2-017-1	60.021	1.0.0.167	1	870366768	Professional	2.0.10.242	2.0.10.353	11-14-2020	2020-11-14 오전 1:34:28	10:34:28	2.0.10.248	250	2	{/}	허낌	허	낌	NULL	NULL	NULL	64	1	118	NULL	NULL	NULL	KSY2	List2	NULL	NULL	NULL	NULL	NULL	NULL	NULL	NULL	NULL	1	{/}	0	4	696407	0	{/}	431
좌우반구com(split BVF)_2	17	1	<?xml version="1.0"?>\n<Clock xmlns:dt="urn:schemas-microsoft-com:datatypes"><Description dt:dt="string">E-Prime Primary Realtime Clock</Description><StartTime><Timestamp dt:dt="int">0</Timestamp><DateUtc dt:dt="string">2020-11-14T01:34:28Z</DateUtc></StartTime><FrequencyChanges><FrequencyChange><Frequency dt:dt="r8">2699980000</Frequency><Timestamp dt:dt="r8">3.23646007209389E+15</Timestamp><Cur…	좌우반구com(split BVF)_2-017-1	60.021	1.0.0.167	1	870366768	Professional	2.0.10.242	2.0.10.353	11-14-2020	2020-11-14 오전 1:34:28	10:34:28	2.0.10.248	380	1	z	허락	허	락	NULL	NULL	NULL	NULL	NULL	NULL	110	1	116	KSY2	List3	NULL	NULL	NULL	NULL	NULL	NULL	NULL	NULL	NULL	1	z	0	3	1046499	0	z	687
좌우반구com(split BVF)_2	17	1	<?xml version="1.0"?>\n<Clock xmlns:dt="urn:schemas-microsoft-com:datatypes"><Description dt:dt="string">E-Prime Primary Realtime Clock</Description><StartTime><Timestamp dt:dt="int">0</Timestamp><DateUtc dt:dt="string">2020-11-14T01:34:28Z</DateUtc></StartTime><FrequencyChanges><FrequencyChange><Frequency dt:dt="r8">2699980000</Frequency><Timestamp dt:dt="r8">3.23646007209389E+15</Timestamp><Cur…	좌우반구com(split BVF)_2-017-1	60.021	1.0.0.167	1	870366768	Professional	2.0.10.242	2.0.10.353	11-14-2020	2020-11-14 오전 1:34:28	10:34:28	2.0.10.248	200	2	{/}	허빈	허	빈	NULL	NULL	NULL	120	1	68	NULL	NULL	NULL	KSY3	List2	NULL	NULL	NULL	NULL	NULL	NULL	NULL	NULL	NULL	1	{/}	0	3	566336	0	{/}	316
좌우반구com(split BVF)_2	17	1	<?xml version="1.0"?>\n<Clock xmlns:dt="urn:schemas-microsoft-com:datatypes"><Description dt:dt="string">E-Prime Primary Realtime Clock</Description><StartTime><Timestamp dt:dt="int">0</Timestamp><DateUtc dt:dt="string">2020-11-14T01:34:28Z</DateUtc></StartTime><FrequencyChanges><FrequencyChange><Frequency dt:dt="r8">2699980000</Frequency><Timestamp dt:dt="r8">3.23646007209389E+15</Timestamp><Cur…	좌우반구com(split BVF)_2-017-1	60.021	1.0.0.167	1	870366768	Professional	2.0.10.242	2.0.10.353	11-14-2020	2020-11-14 오전 1:34:28	10:34:28	2.0.10.248	26	2	{/}	헤오	헤	오	91	1	26	NULL	NULL	NULL	NULL	NULL	NULL	KSY2	List1	NULL	NULL	NULL	NULL	NULL	NULL	NULL	NULL	NULL	1	{/}	0	4	89489	0	{/}	353
좌우반구com(split BVF)_2	17	1	<?xml version="1.0"?>\n<Clock xmlns:dt="urn:schemas-microsoft-com:datatypes"><Description dt:dt="string">E-Prime Primary Realtime Clock</Description><StartTime><Timestamp dt:dt="int">0</Timestamp><DateUtc dt:dt="string">2020-11-14T01:34:28Z</DateUtc></StartTime><FrequencyChanges><FrequencyChange><Frequency dt:dt="r8">2699980000</Frequency><Timestamp dt:dt="r8">3.23646007209389E+15</Timestamp><Cur…	좌우반구com(split BVF)_2-017-1	60.021	1.0.0.167	1	870366768	Professional	2.0.10.242	2.0.10.353	11-14-2020	2020-11-14 오전 1:34:28	10:34:28	2.0.10.248	140	1	z	현상	현	상	NULL	NULL	NULL	19	1	8	NULL	NULL	NULL	KSY2	List2	NULL	NULL	NULL	NULL	NULL	NULL	NULL	NULL	NULL	1	z	0	4	410042	0	z	323
좌우반구com(split BVF)_2	17	1	<?xml version="1.0"?>\n<Clock xmlns:dt="urn:schemas-microsoft-com:datatypes"><Description dt:dt="string">E-Prime Primary Realtime Clock</Description><StartTime><Timestamp dt:dt="int">0</Timestamp><DateUtc dt:dt="string">2020-11-14T01:34:28Z</DateUtc></StartTime><FrequencyChanges><FrequencyChange><Frequency dt:dt="r8">2699980000</Frequency><Timestamp dt:dt="r8">3.23646007209389E+15</Timestamp><Cur…	좌우반구com(split BVF)_2-017-1	60.021	1.0.0.167	1	870366768	Professional	2.0.10.242	2.0.10.353	11-14-2020	2020-11-14 오전 1:34:28	10:34:28	2.0.10.248	279	1	z	협력	협	력	NULL	NULL	NULL	NULL	NULL	NULL	112	1	15	KSY2	List3	NULL	NULL	NULL	NULL	NULL	NULL	NULL	NULL	NULL	1	z	0	3	784342	0	z	473
좌우반구com(split BVF)_2	17	1	<?xml version="1.0"?>\n<Clock xmlns:dt="urn:schemas-microsoft-com:datatypes"><Description dt:dt="string">E-Prime Primary Realtime Clock</Description><StartTime><Timestamp dt:dt="int">0</Timestamp><DateUtc dt:dt="string">2020-11-14T01:34:28Z</DateUtc></StartTime><FrequencyChanges><FrequencyChange><Frequency dt:dt="r8">2699980000</Frequency><Timestamp dt:dt="r8">3.23646007209389E+15</Timestamp><Cur…	좌우반구com(split BVF)_2-017-1	60.021	1.0.0.167	1	870366768	Professional	2.0.10.242	2.0.10.353	11-14-2020	2020-11-14 오전 1:34:28	10:34:28	2.0.10.248	37	2	{/}	협체	협	체	73	1	37	NULL	NULL	NULL	NULL	NULL	NULL	KSY	List1	0		0	-1	118445	183		0	0	1	{/}	0	3	118628	0	{/}	472
좌우반구com(split BVF)_2	17	1	<?xml version="1.0"?>\n<Clock xmlns:dt="urn:schemas-microsoft-com:datatypes"><Description dt:dt="string">E-Prime Primary Realtime Clock</Description><StartTime><Timestamp dt:dt="int">0</Timestamp><DateUtc dt:dt="string">2020-11-14T01:34:28Z</DateUtc></StartTime><FrequencyChanges><FrequencyChange><Frequency dt:dt="r8">2699980000</Frequency><Timestamp dt:dt="r8">3.23646007209389E+15</Timestamp><Cur…	좌우반구com(split BVF)_2-017-1	60.021	1.0.0.167	1	870366768	Professional	2.0.10.242	2.0.10.353	11-14-2020	2020-11-14 오전 1:34:28	10:34:28	2.0.10.248	199	1	z	형님	형	님	NULL	NULL	NULL	100	1	67	NULL	NULL	NULL	KSY2	List2	NULL	NULL	NULL	NULL	NULL	NULL	NULL	NULL	NULL	1	z	0	3	563787	0	z	343
좌우반구com(split BVF)_2	17	1	<?xml version="1.0"?>\n<Clock xmlns:dt="urn:schemas-microsoft-com:datatypes"><Description dt:dt="string">E-Prime Primary Realtime Clock</Description><StartTime><Timestamp dt:dt="int">0</Timestamp><DateUtc dt:dt="string">2020-11-14T01:34:28Z</DateUtc></StartTime><FrequencyChanges><FrequencyChange><Frequency dt:dt="r8">2699980000</Frequency><Timestamp dt:dt="r8">3.23646007209389E+15</Timestamp><Cur…	좌우반구com(split BVF)_2-017-1	60.021	1.0.0.167	1	870366768	Professional	2.0.10.242	2.0.10.353	11-14-2020	2020-11-14 오전 1:34:28	10:34:28	2.0.10.248	274	2	{/}	형스	형	스	NULL	NULL	NULL	NULL	NULL	NULL	47	1	10	KSY	List3	0		1	-1	771363	184		0	0	1	{/}	0	4	771547	0	{/}	364
좌우반구com(split BVF)_2	17	1	<?xml version="1.0"?>\n<Clock xmlns:dt="urn:schemas-microsoft-com:datatypes"><Description dt:dt="string">E-Prime Primary Realtime Clock</Description><StartTime><Timestamp dt:dt="int">0</Timestamp><DateUtc dt:dt="string">2020-11-14T01:34:28Z</DateUtc></StartTime><FrequencyChanges><FrequencyChange><Frequency dt:dt="r8">2699980000</Frequency><Timestamp dt:dt="r8">3.23646007209389E+15</Timestamp><Cur…	좌우반구com(split BVF)_2-017-1	60.021	1.0.0.167	1	870366768	Professional	2.0.10.242	2.0.10.353	11-14-2020	2020-11-14 오전 1:34:28	10:34:28	2.0.10.248	165	1	z	형태	형	태	NULL	NULL	NULL	44	1	33	NULL	NULL	NULL	KSY2	List2	NULL	NULL	NULL	NULL	NULL	NULL	NULL	NULL	NULL	1	z	0	3	474935	0	z	350
좌우반구com(split BVF)_2	17	1	<?xml version="1.0"?>\n<Clock xmlns:dt="urn:schemas-microsoft-com:datatypes"><Description dt:dt="string">E-Prime Primary Realtime Clock</Description><StartTime><Timestamp dt:dt="int">0</Timestamp><DateUtc dt:dt="string">2020-11-14T01:34:28Z</DateUtc></StartTime><FrequencyChanges><FrequencyChange><Frequency dt:dt="r8">2699980000</Frequency><Timestamp dt:dt="r8">3.23646007209389E+15</Timestamp><Cur…	좌우반구com(split BVF)_2-017-1	60.021	1.0.0.167	1	870366768	Professional	2.0.10.242	2.0.10.353	11-14-2020	2020-11-14 오전 1:34:28	10:34:28	2.0.10.248	6	1	z	화력	화	력	30	1	6	NULL	NULL	NULL	NULL	NULL	NULL	KSY2	List1	NULL	NULL	NULL	NULL	NULL	NULL	NULL	NULL	NULL	1	z	1	3	36357	0	z	465
좌우반구com(split BVF)_2	17	1	<?xml version="1.0"?>\n<Clock xmlns:dt="urn:schemas-microsoft-com:datatypes"><Description dt:dt="string">E-Prime Primary Realtime Clock</Description><StartTime><Timestamp dt:dt="int">0</Timestamp><DateUtc dt:dt="string">2020-11-14T01:34:28Z</DateUtc></StartTime><FrequencyChanges><FrequencyChange><Frequency dt:dt="r8">2699980000</Frequency><Timestamp dt:dt="r8">3.23646007209389E+15</Timestamp><Cur…	좌우반구com(split BVF)_2-017-1	60.021	1.0.0.167	1	870366768	Professional	2.0.10.242	2.0.10.353	11-14-2020	2020-11-14 오전 1:34:28	10:34:28	2.0.10.248	256	1	z	확률	확	률	NULL	NULL	NULL	92	1	124	NULL	NULL	NULL	KSY2	List2	NULL	NULL	NULL	NULL	NULL	NULL	NULL	NULL	NULL	1	z	0	3	713534	0	z	290
좌우반구com(split BVF)_2	17	1	<?xml version="1.0"?>\n<Clock xmlns:dt="urn:schemas-microsoft-com:datatypes"><Description dt:dt="string">E-Prime Primary Realtime Clock</Description><StartTime><Timestamp dt:dt="int">0</Timestamp><DateUtc dt:dt="string">2020-11-14T01:34:28Z</DateUtc></StartTime><FrequencyChanges><FrequencyChange><Frequency dt:dt="r8">2699980000</Frequency><Timestamp dt:dt="r8">3.23646007209389E+15</Timestamp><Cur…	좌우반구com(split BVF)_2-017-1	60.021	1.0.0.167	1	870366768	Professional	2.0.10.242	2.0.10.353	11-14-2020	2020-11-14 오전 1:34:28	10:34:28	2.0.10.248	91	2	{/}	확압	확	압	9	1	91	NULL	NULL	NULL	NULL	NULL	NULL	KSY2	List1	NULL	NULL	NULL	NULL	NULL	NULL	NULL	NULL	NULL	1	{/}	0	3	260878	0	{/}	524
좌우반구com(split BVF)_2	17	1	<?xml version="1.0"?>\n<Clock xmlns:dt="urn:schemas-microsoft-com:datatypes"><Description dt:dt="string">E-Prime Primary Realtime Clock</Description><StartTime><Timestamp dt:dt="int">0</Timestamp><DateUtc dt:dt="string">2020-11-14T01:34:28Z</DateUtc></StartTime><FrequencyChanges><FrequencyChange><Frequency dt:dt="r8">2699980000</Frequency><Timestamp dt:dt="r8">3.23646007209389E+15</Timestamp><Cur…	좌우반구com(split BVF)_2-017-1	60.021	1.0.0.167	1	870366768	Professional	2.0.10.242	2.0.10.353	11-14-2020	2020-11-14 오전 1:34:28	10:34:28	2.0.10.248	203	2	{/}	확축	확	축	NULL	NULL	NULL	18	1	71	NULL	NULL	NULL	KSY2	List2	NULL	NULL	NULL	NULL	NULL	NULL	NULL	NULL	NULL	1	{/}	0	3	574083	0	{/}	415
좌우반구com(split BVF)_2	17	1	<?xml version="1.0"?>\n<Clock xmlns:dt="urn:schemas-microsoft-com:datatypes"><Description dt:dt="string">E-Prime Primary Realtime Clock</Description><StartTime><Timestamp dt:dt="int">0</Timestamp><DateUtc dt:dt="string">2020-11-14T01:34:28Z</DateUtc></StartTime><FrequencyChanges><FrequencyChange><Frequency dt:dt="r8">2699980000</Frequency><Timestamp dt:dt="r8">3.23646007209389E+15</Timestamp><Cur…	좌우반구com(split BVF)_2-017-1	60.021	1.0.0.167	1	870366768	Professional	2.0.10.242	2.0.10.353	11-14-2020	2020-11-14 오전 1:34:28	10:34:28	2.0.10.248	92	1	z	환경	환	경	61	1	92	NULL	NULL	NULL	NULL	NULL	NULL	KSY2	List1	NULL	NULL	NULL	NULL	NULL	NULL	NULL	NULL	NULL	1	z	0	3	263610	0	z	453
좌우반구com(split BVF)_2	17	1	<?xml version="1.0"?>\n<Clock xmlns:dt="urn:schemas-microsoft-com:datatypes"><Description dt:dt="string">E-Prime Primary Realtime Clock</Description><StartTime><Timestamp dt:dt="int">0</Timestamp><DateUtc dt:dt="string">2020-11-14T01:34:28Z</DateUtc></StartTime><FrequencyChanges><FrequencyChange><Frequency dt:dt="r8">2699980000</Frequency><Timestamp dt:dt="r8">3.23646007209389E+15</Timestamp><Cur…	좌우반구com(split BVF)_2-017-1	60.021	1.0.0.167	1	870366768	Professional	2.0.10.242	2.0.10.353	11-14-2020	2020-11-14 오전 1:34:28	10:34:28	2.0.10.248	298	2	{/}	횟광	횟	광	NULL	NULL	NULL	NULL	NULL	NULL	50	1	34	KSY2	List3	NULL	NULL	NULL	NULL	NULL	NULL	NULL	NULL	NULL	1	{/}	0	3	833258	0	{/}	324
좌우반구com(split BVF)_2	17	1	<?xml version="1.0"?>\n<Clock xmlns:dt="urn:schemas-microsoft-com:datatypes"><Description dt:dt="string">E-Prime Primary Realtime Clock</Description><StartTime><Timestamp dt:dt="int">0</Timestamp><DateUtc dt:dt="string">2020-11-14T01:34:28Z</DateUtc></StartTime><FrequencyChanges><FrequencyChange><Frequency dt:dt="r8">2699980000</Frequency><Timestamp dt:dt="r8">3.23646007209389E+15</Timestamp><Cur…	좌우반구com(split BVF)_2-017-1	60.021	1.0.0.167	1	870366768	Professional	2.0.10.242	2.0.10.353	11-14-2020	2020-11-14 오전 1:34:28	10:34:28	2.0.10.248	13	2	{/}	횟색	횟	색	18	1	13	NULL	NULL	NULL	NULL	NULL	NULL	KSY2	List1	NULL	NULL	NULL	NULL	NULL	NULL	NULL	NULL	NULL	1	{/}	1	3	55017	0	{/}	437
좌우반구com(split BVF)_2	17	1	<?xml version="1.0"?>\n<Clock xmlns:dt="urn:schemas-microsoft-com:datatypes"><Description dt:dt="string">E-Prime Primary Realtime Clock</Description><StartTime><Timestamp dt:dt="int">0</Timestamp><DateUtc dt:dt="string">2020-11-14T01:34:28Z</DateUtc></StartTime><FrequencyChanges><FrequencyChange><Frequency dt:dt="r8">2699980000</Frequency><Timestamp dt:dt="r8">3.23646007209389E+15</Timestamp><Cur…	좌우반구com(split BVF)_2-017-1	60.021	1.0.0.167	1	870366768	Professional	2.0.10.242	2.0.10.353	11-14-2020	2020-11-14 오전 1:34:28	10:34:28	2.0.10.248	357	1	z	횟수	횟	수	NULL	NULL	NULL	NULL	NULL	NULL	129	1	93	KSY2	List3	NULL	NULL	NULL	NULL	NULL	NULL	NULL	NULL	NULL	1	z	0	3	987070	0	z	389
좌우반구com(split BVF)_2	17	1	<?xml version="1.0"?>\n<Clock xmlns:dt="urn:schemas-microsoft-com:datatypes"><Description dt:dt="string">E-Prime Primary Realtime Clock</Description><StartTime><Timestamp dt:dt="int">0</Timestamp><DateUtc dt:dt="string">2020-11-14T01:34:28Z</DateUtc></StartTime><FrequencyChanges><FrequencyChange><Frequency dt:dt="r8">2699980000</Frequency><Timestamp dt:dt="r8">3.23646007209389E+15</Timestamp><Cur…	좌우반구com(split BVF)_2-017-1	60.021	1.0.0.167	1	870366768	Professional	2.0.10.242	2.0.10.353	11-14-2020	2020-11-14 오전 1:34:28	10:34:28	2.0.10.248	215	1	z	효과	효	과	NULL	NULL	NULL	83	1	83	NULL	NULL	NULL	KSY2	List2	NULL	NULL	NULL	NULL	NULL	NULL	NULL	NULL	NULL	1	z	0	3	605189	0	z	334
좌우반구com(split BVF)_2	17	1	<?xml version="1.0"?>\n<Clock xmlns:dt="urn:schemas-microsoft-com:datatypes"><Description dt:dt="string">E-Prime Primary Realtime Clock</Description><StartTime><Timestamp dt:dt="int">0</Timestamp><DateUtc dt:dt="string">2020-11-14T01:34:28Z</DateUtc></StartTime><FrequencyChanges><FrequencyChange><Frequency dt:dt="r8">2699980000</Frequency><Timestamp dt:dt="r8">3.23646007209389E+15</Timestamp><Cur…	좌우반구com(split BVF)_2-017-1	60.021	1.0.0.167	1	870366768	Professional	2.0.10.242	2.0.10.353	11-14-2020	2020-11-14 오전 1:34:28	10:34:28	2.0.10.248	143	2	{/}	효미	효	미	NULL	NULL	NULL	29	1	11	NULL	NULL	NULL	KSY	List2	0		0	-1	417522	183		0	0	1	{/}	1	3	417705	0	{/}	332
좌우반구com(split BVF)_2	17	1	<?xml version="1.0"?>\n<Clock xmlns:dt="urn:schemas-microsoft-com:datatypes"><Description dt:dt="string">E-Prime Primary Realtime Clock</Description><StartTime><Timestamp dt:dt="int">0</Timestamp><DateUtc dt:dt="string">2020-11-14T01:34:28Z</DateUtc></StartTime><FrequencyChanges><FrequencyChange><Frequency dt:dt="r8">2699980000</Frequency><Timestamp dt:dt="r8">3.23646007209389E+15</Timestamp><Cur…	좌우반구com(split BVF)_2-017-1	60.021	1.0.0.167	1	870366768	Professional	2.0.10.242	2.0.10.353	11-14-2020	2020-11-14 오전 1:34:28	10:34:28	2.0.10.248	211	2	{/}	효탈	효	탈	NULL	NULL	NULL	53	1	79	NULL	NULL	NULL	KSY	List2	0		0	-1	594676	183		0	0	1	{/}	1	3	594859	0	{/}	336
좌우반구com(split BVF)_2	17	1	<?xml version="1.0"?>\n<Clock xmlns:dt="urn:schemas-microsoft-com:datatypes"><Description dt:dt="string">E-Prime Primary Realtime Clock</Description><StartTime><Timestamp dt:dt="int">0</Timestamp><DateUtc dt:dt="string">2020-11-14T01:34:28Z</DateUtc></StartTime><FrequencyChanges><FrequencyChange><Frequency dt:dt="r8">2699980000</Frequency><Timestamp dt:dt="r8">3.23646007209389E+15</Timestamp><Cur…	좌우반구com(split BVF)_2-017-1	60.021	1.0.0.167	1	870366768	Professional	2.0.10.242	2.0.10.353	11-14-2020	2020-11-14 오전 1:34:28	10:34:28	2.0.10.248	300	2	{/}	효헤	효	헤	NULL	NULL	NULL	NULL	NULL	NULL	42	1	36	KSY3	List3	NULL	NULL	NULL	NULL	NULL	NULL	NULL	NULL	NULL	1	{/}	0	3	838906	0	{/}	421
좌우반구com(split BVF)_2	17	1	<?xml version="1.0"?>\n<Clock xmlns:dt="urn:schemas-microsoft-com:datatypes"><Description dt:dt="string">E-Prime Primary Realtime Clock</Description><StartTime><Timestamp dt:dt="int">0</Timestamp><DateUtc dt:dt="string">2020-11-14T01:34:28Z</DateUtc></StartTime><FrequencyChanges><FrequencyChange><Frequency dt:dt="r8">2699980000</Frequency><Timestamp dt:dt="r8">3.23646007209389E+15</Timestamp><Cur…	좌우반구com(split BVF)_2-017-1	60.021	1.0.0.167	1	870366768	Professional	2.0.10.242	2.0.10.353	11-14-2020	2020-11-14 오전 1:34:28	10:34:28	2.0.10.248	269	2	{/}	후검	후	검	NULL	NULL	NULL	NULL	NULL	NULL	65	1	5	KSY3	List3	NULL	NULL	NULL	NULL	NULL	NULL	NULL	NULL	NULL	1	{/}	0	4	758085	0	{/}	435
좌우반구com(split BVF)_2	17	1	<?xml version="1.0"?>\n<Clock xmlns:dt="urn:schemas-microsoft-com:datatypes"><Description dt:dt="string">E-Prime Primary Realtime Clock</Description><StartTime><Timestamp dt:dt="int">0</Timestamp><DateUtc dt:dt="string">2020-11-14T01:34:28Z</DateUtc></StartTime><FrequencyChanges><FrequencyChange><Frequency dt:dt="r8">2699980000</Frequency><Timestamp dt:dt="r8">3.23646007209389E+15</Timestamp><Cur…	좌우반구com(split BVF)_2-017-1	60.021	1.0.0.167	1	870366768	Professional	2.0.10.242	2.0.10.353	11-14-2020	2020-11-14 오전 1:34:28	10:34:28	2.0.10.248	79	1	z	후대	후	대	37	1	79	NULL	NULL	NULL	NULL	NULL	NULL	KSY2	List1	NULL	NULL	NULL	NULL	NULL	NULL	NULL	NULL	NULL	0	z	0	4	229356	0	{/}	358
좌우반구com(split BVF)_2	17	1	<?xml version="1.0"?>\n<Clock xmlns:dt="urn:schemas-microsoft-com:datatypes"><Description dt:dt="string">E-Prime Primary Realtime Clock</Description><StartTime><Timestamp dt:dt="int">0</Timestamp><DateUtc dt:dt="string">2020-11-14T01:34:28Z</DateUtc></StartTime><FrequencyChanges><FrequencyChange><Frequency dt:dt="r8">2699980000</Frequency><Timestamp dt:dt="r8">3.23646007209389E+15</Timestamp><Cur…	좌우반구com(split BVF)_2-017-1	60.021	1.0.0.167	1	870366768	Professional	2.0.10.242	2.0.10.353	11-14-2020	2020-11-14 오전 1:34:28	10:34:28	2.0.10.248	188	1	z	후자	후	자	NULL	NULL	NULL	54	1	56	NULL	NULL	NULL	KSY2	List2	NULL	NULL	NULL	NULL	NULL	NULL	NULL	NULL	NULL	1	z	0	4	535414	0	z	445
좌우반구com(split BVF)_2	17	1	<?xml version="1.0"?>\n<Clock xmlns:dt="urn:schemas-microsoft-com:datatypes"><Description dt:dt="string">E-Prime Primary Realtime Clock</Description><StartTime><Timestamp dt:dt="int">0</Timestamp><DateUtc dt:dt="string">2020-11-14T01:34:28Z</DateUtc></StartTime><FrequencyChanges><FrequencyChange><Frequency dt:dt="r8">2699980000</Frequency><Timestamp dt:dt="r8">3.23646007209389E+15</Timestamp><Cur…	좌우반구com(split BVF)_2-017-1	60.021	1.0.0.167	1	870366768	Professional	2.0.10.242	2.0.10.353	11-14-2020	2020-11-14 오전 1:34:28	10:34:28	2.0.10.248	219	2	{/}	훈걱	훈	걱	NULL	NULL	NULL	58	1	87	NULL	NULL	NULL	KSY2	List2	NULL	NULL	NULL	NULL	NULL	NULL	NULL	NULL	NULL	1	{/}	0	4	615369	0	{/}	361
좌우반구com(split BVF)_2	17	1	<?xml version="1.0"?>\n<Clock xmlns:dt="urn:schemas-microsoft-com:datatypes"><Description dt:dt="string">E-Prime Primary Realtime Clock</Description><StartTime><Timestamp dt:dt="int">0</Timestamp><DateUtc dt:dt="string">2020-11-14T01:34:28Z</DateUtc></StartTime><FrequencyChanges><FrequencyChange><Frequency dt:dt="r8">2699980000</Frequency><Timestamp dt:dt="r8">3.23646007209389E+15</Timestamp><Cur…	좌우반구com(split BVF)_2-017-1	60.021	1.0.0.167	1	870366768	Professional	2.0.10.242	2.0.10.353	11-14-2020	2020-11-14 오전 1:34:28	10:34:28	2.0.10.248	180	2	{/}	훈차	훈	차	NULL	NULL	NULL	23	1	48	NULL	NULL	NULL	KSY3	List2	NULL	NULL	NULL	NULL	NULL	NULL	NULL	NULL	NULL	1	{/}	0	3	514371	0	{/}	520
좌우반구com(split BVF)_2	17	1	<?xml version="1.0"?>\n<Clock xmlns:dt="urn:schemas-microsoft-com:datatypes"><Description dt:dt="string">E-Prime Primary Realtime Clock</Description><StartTime><Timestamp dt:dt="int">0</Timestamp><DateUtc dt:dt="string">2020-11-14T01:34:28Z</DateUtc></StartTime><FrequencyChanges><FrequencyChange><Frequency dt:dt="r8">2699980000</Frequency><Timestamp dt:dt="r8">3.23646007209389E+15</Timestamp><Cur…	좌우반구com(split BVF)_2-017-1	60.021	1.0.0.167	1	870366768	Professional	2.0.10.242	2.0.10.353	11-14-2020	2020-11-14 오전 1:34:28	10:34:28	2.0.10.248	396	2	{/}	휘섭	휘	섭	NULL	NULL	NULL	NULL	NULL	NULL	63	1	132	KSY	List3	0		1	-1	1088667	184		0	0	1	{/}	0	4	1088851	0	{/}	343
좌우반구com(split BVF)_2	17	1	<?xml version="1.0"?>\n<Clock xmlns:dt="urn:schemas-microsoft-com:datatypes"><Description dt:dt="string">E-Prime Primary Realtime Clock</Description><StartTime><Timestamp dt:dt="int">0</Timestamp><DateUtc dt:dt="string">2020-11-14T01:34:28Z</DateUtc></StartTime><FrequencyChanges><FrequencyChange><Frequency dt:dt="r8">2699980000</Frequency><Timestamp dt:dt="r8">3.23646007209389E+15</Timestamp><Cur…	좌우반구com(split BVF)_2-017-1	60.021	1.0.0.167	1	870366768	Professional	2.0.10.242	2.0.10.353	11-14-2020	2020-11-14 오전 1:34:28	10:34:28	2.0.10.248	109	2	{/}	희강	희	강	74	1	109	NULL	NULL	NULL	NULL	NULL	NULL	KSY2	List1	NULL	NULL	NULL	NULL	NULL	NULL	NULL	NULL	NULL	1	{/}	0	3	308261	0	{/}	458
좌우반구com(split BVF)_2	17	1	<?xml version="1.0"?>\n<Clock xmlns:dt="urn:schemas-microsoft-com:datatypes"><Description dt:dt="string">E-Prime Primary Realtime Clock</Description><StartTime><Timestamp dt:dt="int">0</Timestamp><DateUtc dt:dt="string">2020-11-14T01:34:28Z</DateUtc></StartTime><FrequencyChanges><FrequencyChange><Frequency dt:dt="r8">2699980000</Frequency><Timestamp dt:dt="r8">3.23646007209389E+15</Timestamp><Cur…	좌우반구com(split BVF)_2-017-1	60.021	1.0.0.167	1	870366768	Professional	2.0.10.242	2.0.10.353	11-14-2020	2020-11-14 오전 1:34:28	10:34:28	2.0.10.248	195	1	z	희망	희	망	NULL	NULL	NULL	99	1	63	NULL	NULL	NULL	KSY2	List2	NULL	NULL	NULL	NULL	NULL	NULL	NULL	NULL	NULL	1	z	0	3	553457	0	z	289
좌우반구com(split BVF)_2	17	1	<?xml version="1.0"?>\n<Clock xmlns:dt="urn:schemas-microsoft-com:datatypes"><Description dt:dt="string">E-Prime Primary Realtime Clock</Description><StartTime><Timestamp dt:dt="int">0</Timestamp><DateUtc dt:dt="string">2020-11-14T01:34:28Z</DateUtc></StartTime><FrequencyChanges><FrequencyChange><Frequency dt:dt="r8">2699980000</Frequency><Timestamp dt:dt="r8">3.23646007209389E+15</Timestamp><Cur…	좌우반구com(split BVF)_2-017-1	60.021	1.0.0.167	1	870366768	Professional	2.0.10.242	2.0.10.353	11-14-2020	2020-11-14 오전 1:34:28	10:34:28	2.0.10.248	53	2	{/}	희외	희	외	75	1	53	NULL	NULL	NULL	NULL	NULL	NULL	KSY3	List1	NULL	NULL	NULL	NULL	NULL	NULL	NULL	NULL	NULL	1	{/}	1	3	161396	0	{/}	359
좌우반구com(split BVF)_2	17	1	<?xml version="1.0"?>\n<Clock xmlns:dt="urn:schemas-microsoft-com:datatypes"><Description dt:dt="string">E-Prime Primary Realtime Clock</Description><StartTime><Timestamp dt:dt="int">0</Timestamp><DateUtc dt:dt="string">2020-11-14T01:34:28Z</DateUtc></StartTime><FrequencyChanges><FrequencyChange><Frequency dt:dt="r8">2699980000</Frequency><Timestamp dt:dt="r8">3.23646007209389E+15</Timestamp><Cur…	좌우반구com(split BVF)_2-017-1	60.021	1.0.0.167	1	870366768	Professional	2.0.10.242	2.0.10.353	11-14-2020	2020-11-14 오전 1:34:28	10:34:28	2.0.10.248	294	2	{/}	희응	희	응	NULL	NULL	NULL	NULL	NULL	NULL	24	1	30	KSY2	List3	NULL	NULL	NULL	NULL	NULL	NULL	NULL	NULL	NULL	1	{/}	0	4	823012	0	{/}	338
[truncated: 1 more columns]
