# Supplementary material for: Decoding foveal word recognition: the role of interhemispheric inhibition in bilateral hemispheric processing
Source: Front Psychol. 2023 Nov 30;14:1293529. doi: 10.3389/fpsyg.2023.1293529 (PMC10720635; doi:10.3389/fpsyg.2023.1293529)
Supplement: Supplementary file 1 [file Data_Sheet_1.ZIP › data/Exp2/BVF_034.txt]

STRING	INTEGER	INTEGER	STRING	STRING	STRING	STRING	STRING	STRING	STRING	STRING	STRING	STRING	STRING	STRING	STRING	INTEGER	STRING	STRING	STRING	STRING	STRING	STRING	STRING	STRING	STRING	STRING	STRING	STRING	STRING	STRING	STRING	STRING	STRING	STRING	STRING	STRING	STRING	STRING	STRING	STRING	STRING	STRING	STRING	STRING	STRING	STRING	STRING	STRING	STRING
EXPNAME	SUBJECT	SESSION	VARIABLE	VARIABLE	VARIABLE	VARIABLE	VARIABLE	VARIABLE	VARIABLE	VARIABLE	VARIABLE	VARIABLE	VARIABLE	VARIABLE	VARIABLE	LOG_LEVEL	VARIABLE	VARIABLE	VARIABLE	VARIABLE	VARIABLE	VARIABLE	VARIABLE	VARIABLE	VARIABLE	VARIABLE	VARIABLE	VARIABLE	VARIABLE	VARIABLE	VARIABLE	VARIABLE	VARIABLE	VARIABLE	VARIABLE	VARIABLE	VARIABLE	VARIABLE	VARIABLE	VARIABLE	VARIABLE	VARIABLE	VARIABLE	VARIABLE	VARIABLE	VARIABLE	VARIABLE	VARIABLE	VARIABLE
1	1	1	1	1	1	1	1	1	1	1	1	1	1	1	1	2	2	2	2	2	2	2	2	2	2	2	2	2	2	2	2	2	2	2	2	2	2	2	2	2	2	2	2	2	2	2	2	2	2
ExperimentName	Subject	Session	Clock.Information	DataFile.Basename	Display.RefreshRate	ExperimentVersion	Group	RandomSeed	RuntimeCapabilities	RuntimeVersion	RuntimeVersionExpected	SessionDate	SessionStartDateTimeUtc	SessionTime	StudioVersion	Block	condition	correct	Exptarget	Exptarget2	Exptarget3	List1	List1.Cycle	List1.Sample	List2	List2.Cycle	List2.Sample	List3	List3.Cycle	List3.Sample	Procedure	Running	TextDisplay2.ACC	TextDisplay2.CRESP	TextDisplay2.DurationError	TextDisplay2.OnsetDelay	TextDisplay2.OnsetTime	TextDisplay2.OnsetToOnsetTime	TextDisplay2.RESP	TextDisplay2.RT	TextDisplay2.RTTime	TextDisplay6.ACC	TextDisplay6.CRESP	TextDisplay6.DurationError	TextDisplay6.OnsetDelay	TextDisplay6.OnsetTime	TextDisplay6.OnsetToOnsetTime	TextDisplay6.RESP	TextDisplay6.RT
좌우반구com(split BVF)_1	34	1	<?xml version="1.0"?>\n<Clock xmlns:dt="urn:schemas-microsoft-com:datatypes"><Description dt:dt="string">E-Prime Primary Realtime Clock</Description><StartTime><Timestamp dt:dt="int">0</Timestamp><DateUtc dt:dt="string">2021-06-10T06:21:24Z</DateUtc></StartTime><FrequencyChanges><FrequencyChange><Frequency dt:dt="r8">2699990000</Frequency><Timestamp dt:dt="r8">5542081343946</Timestamp><Current dt…	좌우반구com(split BVF)_1-034-1	60.021	1.0.0.165	1	2124058677	Professional	2.0.10.242	2.0.10.353	06-10-2021	2021-06-10 오전 6:21:25	15:21:25	2.0.10.248	19	1	z	가격	가	격	59	1	19	NULL	NULL	NULL	NULL	NULL	NULL	KSY	List1	0		0	-1	74657	183		0	0	1	z	0	3	74840	0	z	388
좌우반구com(split BVF)_1	34	1	<?xml version="1.0"?>\n<Clock xmlns:dt="urn:schemas-microsoft-com:datatypes"><Description dt:dt="string">E-Prime Primary Realtime Clock</Description><StartTime><Timestamp dt:dt="int">0</Timestamp><DateUtc dt:dt="string">2021-06-10T06:21:24Z</DateUtc></StartTime><FrequencyChanges><FrequencyChange><Frequency dt:dt="r8">2699990000</Frequency><Timestamp dt:dt="r8">5542081343946</Timestamp><Current dt…	좌우반구com(split BVF)_1-034-1	60.021	1.0.0.165	1	2124058677	Professional	2.0.10.242	2.0.10.353	06-10-2021	2021-06-10 오전 6:21:25	15:21:25	2.0.10.248	380	1	z	가을	가	을	NULL	NULL	NULL	NULL	NULL	NULL	65	1	116	KSY	List3	0		1	-1	1201037	184		0	0	1	z	0	4	1201221	0	z	359
좌우반구com(split BVF)_1	34	1	<?xml version="1.0"?>\n<Clock xmlns:dt="urn:schemas-microsoft-com:datatypes"><Description dt:dt="string">E-Prime Primary Realtime Clock</Description><StartTime><Timestamp dt:dt="int">0</Timestamp><DateUtc dt:dt="string">2021-06-10T06:21:24Z</DateUtc></StartTime><FrequencyChanges><FrequencyChange><Frequency dt:dt="r8">2699990000</Frequency><Timestamp dt:dt="r8">5542081343946</Timestamp><Current dt…	좌우반구com(split BVF)_1-034-1	60.021	1.0.0.165	1	2124058677	Professional	2.0.10.242	2.0.10.353	06-10-2021	2021-06-10 오전 6:21:25	15:21:25	2.0.10.248	99	1	z	간섭	간	섭	77	1	99	NULL	NULL	NULL	NULL	NULL	NULL	KSY	List1	0		1	-1	289663	184		0	0	1	z	0	4	289847	0	z	493
좌우반구com(split BVF)_1	34	1	<?xml version="1.0"?>\n<Clock xmlns:dt="urn:schemas-microsoft-com:datatypes"><Description dt:dt="string">E-Prime Primary Realtime Clock</Description><StartTime><Timestamp dt:dt="int">0</Timestamp><DateUtc dt:dt="string">2021-06-10T06:21:24Z</DateUtc></StartTime><FrequencyChanges><FrequencyChange><Frequency dt:dt="r8">2699990000</Frequency><Timestamp dt:dt="r8">5542081343946</Timestamp><Current dt…	좌우반구com(split BVF)_1-034-1	60.021	1.0.0.165	1	2124058677	Professional	2.0.10.242	2.0.10.353	06-10-2021	2021-06-10 오전 6:21:25	15:21:25	2.0.10.248	377	2	{/}	간습	간	습	NULL	NULL	NULL	NULL	NULL	NULL	58	1	113	KSY3	List3	NULL	NULL	NULL	NULL	NULL	NULL	NULL	NULL	NULL	1	{/}	1	3	1193123	0	{/}	471
좌우반구com(split BVF)_1	34	1	<?xml version="1.0"?>\n<Clock xmlns:dt="urn:schemas-microsoft-com:datatypes"><Description dt:dt="string">E-Prime Primary Realtime Clock</Description><StartTime><Timestamp dt:dt="int">0</Timestamp><DateUtc dt:dt="string">2021-06-10T06:21:24Z</DateUtc></StartTime><FrequencyChanges><FrequencyChange><Frequency dt:dt="r8">2699990000</Frequency><Timestamp dt:dt="r8">5542081343946</Timestamp><Current dt…	좌우반구com(split BVF)_1-034-1	60.021	1.0.0.165	1	2124058677	Professional	2.0.10.242	2.0.10.353	06-10-2021	2021-06-10 오전 6:21:25	15:21:25	2.0.10.248	22	2	{/}	감환	감	환	32	1	22	NULL	NULL	NULL	NULL	NULL	NULL	KSY3	List1	NULL	NULL	NULL	NULL	NULL	NULL	NULL	NULL	NULL	0	{/}	0	4	83071	0	z	437
좌우반구com(split BVF)_1	34	1	<?xml version="1.0"?>\n<Clock xmlns:dt="urn:schemas-microsoft-com:datatypes"><Description dt:dt="string">E-Prime Primary Realtime Clock</Description><StartTime><Timestamp dt:dt="int">0</Timestamp><DateUtc dt:dt="string">2021-06-10T06:21:24Z</DateUtc></StartTime><FrequencyChanges><FrequencyChange><Frequency dt:dt="r8">2699990000</Frequency><Timestamp dt:dt="r8">5542081343946</Timestamp><Current dt…	좌우반구com(split BVF)_1-034-1	60.021	1.0.0.165	1	2124058677	Professional	2.0.10.242	2.0.10.353	06-10-2021	2021-06-10 오전 6:21:25	15:21:25	2.0.10.248	345	1	z	강도	강	도	NULL	NULL	NULL	NULL	NULL	NULL	98	1	81	KSY	List3	0		0	-1	1107454	183		0	0	1	z	1	3	1107637	0	z	425
좌우반구com(split BVF)_1	34	1	<?xml version="1.0"?>\n<Clock xmlns:dt="urn:schemas-microsoft-com:datatypes"><Description dt:dt="string">E-Prime Primary Realtime Clock</Description><StartTime><Timestamp dt:dt="int">0</Timestamp><DateUtc dt:dt="string">2021-06-10T06:21:24Z</DateUtc></StartTime><FrequencyChanges><FrequencyChange><Frequency dt:dt="r8">2699990000</Frequency><Timestamp dt:dt="r8">5542081343946</Timestamp><Current dt…	좌우반구com(split BVF)_1-034-1	60.021	1.0.0.165	1	2124058677	Professional	2.0.10.242	2.0.10.353	06-10-2021	2021-06-10 오전 6:21:25	15:21:25	2.0.10.248	150	2	{/}	강례	강	례	NULL	NULL	NULL	91	1	18	NULL	NULL	NULL	KSY2	List2	NULL	NULL	NULL	NULL	NULL	NULL	NULL	NULL	NULL	0	{/}	0	3	532493	0	z	538
좌우반구com(split BVF)_1	34	1	<?xml version="1.0"?>\n<Clock xmlns:dt="urn:schemas-microsoft-com:datatypes"><Description dt:dt="string">E-Prime Primary Realtime Clock</Description><StartTime><Timestamp dt:dt="int">0</Timestamp><DateUtc dt:dt="string">2021-06-10T06:21:24Z</DateUtc></StartTime><FrequencyChanges><FrequencyChange><Frequency dt:dt="r8">2699990000</Frequency><Timestamp dt:dt="r8">5542081343946</Timestamp><Current dt…	좌우반구com(split BVF)_1-034-1	60.021	1.0.0.165	1	2124058677	Professional	2.0.10.242	2.0.10.353	06-10-2021	2021-06-10 오전 6:21:25	15:21:25	2.0.10.248	16	2	{/}	강방	강	방	49	1	16	NULL	NULL	NULL	NULL	NULL	NULL	KSY3	List1	NULL	NULL	NULL	NULL	NULL	NULL	NULL	NULL	NULL	1	{/}	0	3	66993	0	{/}	351
좌우반구com(split BVF)_1	34	1	<?xml version="1.0"?>\n<Clock xmlns:dt="urn:schemas-microsoft-com:datatypes"><Description dt:dt="string">E-Prime Primary Realtime Clock</Description><StartTime><Timestamp dt:dt="int">0</Timestamp><DateUtc dt:dt="string">2021-06-10T06:21:24Z</DateUtc></StartTime><FrequencyChanges><FrequencyChange><Frequency dt:dt="r8">2699990000</Frequency><Timestamp dt:dt="r8">5542081343946</Timestamp><Current dt…	좌우반구com(split BVF)_1-034-1	60.021	1.0.0.165	1	2124058677	Professional	2.0.10.242	2.0.10.353	06-10-2021	2021-06-10 오전 6:21:25	15:21:25	2.0.10.248	116	1	z	개념	개	념	26	1	116	NULL	NULL	NULL	NULL	NULL	NULL	KSY	List1	0		0	-1	336280	183		0	0	1	z	1	3	336463	0	z	446
좌우반구com(split BVF)_1	34	1	<?xml version="1.0"?>\n<Clock xmlns:dt="urn:schemas-microsoft-com:datatypes"><Description dt:dt="string">E-Prime Primary Realtime Clock</Description><StartTime><Timestamp dt:dt="int">0</Timestamp><DateUtc dt:dt="string">2021-06-10T06:21:24Z</DateUtc></StartTime><FrequencyChanges><FrequencyChange><Frequency dt:dt="r8">2699990000</Frequency><Timestamp dt:dt="r8">5542081343946</Timestamp><Current dt…	좌우반구com(split BVF)_1-034-1	60.021	1.0.0.165	1	2124058677	Professional	2.0.10.242	2.0.10.353	06-10-2021	2021-06-10 오전 6:21:25	15:21:25	2.0.10.248	146	2	{/}	개례	개	례	NULL	NULL	NULL	45	1	14	NULL	NULL	NULL	KSY3	List2	NULL	NULL	NULL	NULL	NULL	NULL	NULL	NULL	NULL	1	{/}	0	3	522180	0	{/}	485
좌우반구com(split BVF)_1	34	1	<?xml version="1.0"?>\n<Clock xmlns:dt="urn:schemas-microsoft-com:datatypes"><Description dt:dt="string">E-Prime Primary Realtime Clock</Description><StartTime><Timestamp dt:dt="int">0</Timestamp><DateUtc dt:dt="string">2021-06-10T06:21:24Z</DateUtc></StartTime><FrequencyChanges><FrequencyChange><Frequency dt:dt="r8">2699990000</Frequency><Timestamp dt:dt="r8">5542081343946</Timestamp><Current dt…	좌우반구com(split BVF)_1-034-1	60.021	1.0.0.165	1	2124058677	Professional	2.0.10.242	2.0.10.353	06-10-2021	2021-06-10 오전 6:21:25	15:21:25	2.0.10.248	396	1	z	개인	개	인	NULL	NULL	NULL	NULL	NULL	NULL	101	1	132	KSY	List3	0		0	-1	1242889	183		0	0	1	z	0	3	1243072	0	z	337
좌우반구com(split BVF)_1	34	1	<?xml version="1.0"?>\n<Clock xmlns:dt="urn:schemas-microsoft-com:datatypes"><Description dt:dt="string">E-Prime Primary Realtime Clock</Description><StartTime><Timestamp dt:dt="int">0</Timestamp><DateUtc dt:dt="string">2021-06-10T06:21:24Z</DateUtc></StartTime><FrequencyChanges><FrequencyChange><Frequency dt:dt="r8">2699990000</Frequency><Timestamp dt:dt="r8">5542081343946</Timestamp><Current dt…	좌우반구com(split BVF)_1-034-1	60.021	1.0.0.165	1	2124058677	Professional	2.0.10.242	2.0.10.353	06-10-2021	2021-06-10 오전 6:21:25	15:21:25	2.0.10.248	223	2	{/}	개협	개	협	NULL	NULL	NULL	21	1	91	NULL	NULL	NULL	KSY2	List2	NULL	NULL	NULL	NULL	NULL	NULL	NULL	NULL	NULL	1	{/}	0	3	726807	0	{/}	460
좌우반구com(split BVF)_1	34	1	<?xml version="1.0"?>\n<Clock xmlns:dt="urn:schemas-microsoft-com:datatypes"><Description dt:dt="string">E-Prime Primary Realtime Clock</Description><StartTime><Timestamp dt:dt="int">0</Timestamp><DateUtc dt:dt="string">2021-06-10T06:21:24Z</DateUtc></StartTime><FrequencyChanges><FrequencyChange><Frequency dt:dt="r8">2699990000</Frequency><Timestamp dt:dt="r8">5542081343946</Timestamp><Current dt…	좌우반구com(split BVF)_1-034-1	60.021	1.0.0.165	1	2124058677	Professional	2.0.10.242	2.0.10.353	06-10-2021	2021-06-10 오전 6:21:25	15:21:25	2.0.10.248	114	2	{/}	거생	거	생	47	1	114	NULL	NULL	NULL	NULL	NULL	NULL	KSY3	List1	NULL	NULL	NULL	NULL	NULL	NULL	NULL	NULL	NULL	1	{/}	0	3	331132	0	{/}	497
좌우반구com(split BVF)_1	34	1	<?xml version="1.0"?>\n<Clock xmlns:dt="urn:schemas-microsoft-com:datatypes"><Description dt:dt="string">E-Prime Primary Realtime Clock</Description><StartTime><Timestamp dt:dt="int">0</Timestamp><DateUtc dt:dt="string">2021-06-10T06:21:24Z</DateUtc></StartTime><FrequencyChanges><FrequencyChange><Frequency dt:dt="r8">2699990000</Frequency><Timestamp dt:dt="r8">5542081343946</Timestamp><Current dt…	좌우반구com(split BVF)_1-034-1	60.021	1.0.0.165	1	2124058677	Professional	2.0.10.242	2.0.10.353	06-10-2021	2021-06-10 오전 6:21:25	15:21:25	2.0.10.248	283	1	z	걱정	걱	정	NULL	NULL	NULL	NULL	NULL	NULL	122	1	19	KSY	List3	0		0	0	941697	183		0	0	1	z	0	3	941880	0	z	377
좌우반구com(split BVF)_1	34	1	<?xml version="1.0"?>\n<Clock xmlns:dt="urn:schemas-microsoft-com:datatypes"><Description dt:dt="string">E-Prime Primary Realtime Clock</Description><StartTime><Timestamp dt:dt="int">0</Timestamp><DateUtc dt:dt="string">2021-06-10T06:21:24Z</DateUtc></StartTime><FrequencyChanges><FrequencyChange><Frequency dt:dt="r8">2699990000</Frequency><Timestamp dt:dt="r8">5542081343946</Timestamp><Current dt…	좌우반구com(split BVF)_1-034-1	60.021	1.0.0.165	1	2124058677	Professional	2.0.10.242	2.0.10.353	06-10-2021	2021-06-10 오전 6:21:25	15:21:25	2.0.10.248	105	2	{/}	걱최	걱	최	23	1	105	NULL	NULL	NULL	NULL	NULL	NULL	KSY3	List1	NULL	NULL	NULL	NULL	NULL	NULL	NULL	NULL	NULL	1	{/}	0	3	306324	0	{/}	544
좌우반구com(split BVF)_1	34	1	<?xml version="1.0"?>\n<Clock xmlns:dt="urn:schemas-microsoft-com:datatypes"><Description dt:dt="string">E-Prime Primary Realtime Clock</Description><StartTime><Timestamp dt:dt="int">0</Timestamp><DateUtc dt:dt="string">2021-06-10T06:21:24Z</DateUtc></StartTime><FrequencyChanges><FrequencyChange><Frequency dt:dt="r8">2699990000</Frequency><Timestamp dt:dt="r8">5542081343946</Timestamp><Current dt…	좌우반구com(split BVF)_1-034-1	60.021	1.0.0.165	1	2124058677	Professional	2.0.10.242	2.0.10.353	06-10-2021	2021-06-10 오전 6:21:25	15:21:25	2.0.10.248	371	2	{/}	건적	건	적	NULL	NULL	NULL	NULL	NULL	NULL	66	1	107	KSY3	List3	NULL	NULL	NULL	NULL	NULL	NULL	NULL	NULL	NULL	1	{/}	0	3	1177079	0	{/}	860
좌우반구com(split BVF)_1	34	1	<?xml version="1.0"?>\n<Clock xmlns:dt="urn:schemas-microsoft-com:datatypes"><Description dt:dt="string">E-Prime Primary Realtime Clock</Description><StartTime><Timestamp dt:dt="int">0</Timestamp><DateUtc dt:dt="string">2021-06-10T06:21:24Z</DateUtc></StartTime><FrequencyChanges><FrequencyChange><Frequency dt:dt="r8">2699990000</Frequency><Timestamp dt:dt="r8">5542081343946</Timestamp><Current dt…	좌우반구com(split BVF)_1-034-1	60.021	1.0.0.165	1	2124058677	Professional	2.0.10.242	2.0.10.353	06-10-2021	2021-06-10 오전 6:21:25	15:21:25	2.0.10.248	202	2	{/}	검강	검	강	NULL	NULL	NULL	80	1	70	NULL	NULL	NULL	KSY2	List2	NULL	NULL	NULL	NULL	NULL	NULL	NULL	NULL	NULL	1	{/}	0	4	670744	0	{/}	660
좌우반구com(split BVF)_1	34	1	<?xml version="1.0"?>\n<Clock xmlns:dt="urn:schemas-microsoft-com:datatypes"><Description dt:dt="string">E-Prime Primary Realtime Clock</Description><StartTime><Timestamp dt:dt="int">0</Timestamp><DateUtc dt:dt="string">2021-06-10T06:21:24Z</DateUtc></StartTime><FrequencyChanges><FrequencyChange><Frequency dt:dt="r8">2699990000</Frequency><Timestamp dt:dt="r8">5542081343946</Timestamp><Current dt…	좌우반구com(split BVF)_1-034-1	60.021	1.0.0.165	1	2124058677	Professional	2.0.10.242	2.0.10.353	06-10-2021	2021-06-10 오전 6:21:25	15:21:25	2.0.10.248	381	1	z	검색	검	색	NULL	NULL	NULL	NULL	NULL	NULL	103	1	117	KSY	List3	0		0	-1	1203603	183		0	0	1	z	1	3	1203786	0	z	248
좌우반구com(split BVF)_1	34	1	<?xml version="1.0"?>\n<Clock xmlns:dt="urn:schemas-microsoft-com:datatypes"><Description dt:dt="string">E-Prime Primary Realtime Clock</Description><StartTime><Timestamp dt:dt="int">0</Timestamp><DateUtc dt:dt="string">2021-06-10T06:21:24Z</DateUtc></StartTime><FrequencyChanges><FrequencyChange><Frequency dt:dt="r8">2699990000</Frequency><Timestamp dt:dt="r8">5542081343946</Timestamp><Current dt…	좌우반구com(split BVF)_1-034-1	60.021	1.0.0.165	1	2124058677	Professional	2.0.10.242	2.0.10.353	06-10-2021	2021-06-10 오전 6:21:25	15:21:25	2.0.10.248	125	2	{/}	검죽	검	죽	80	1	125	NULL	NULL	NULL	NULL	NULL	NULL	KSY	List1	0		0	0	361588	183		0	0	1	{/}	0	3	361771	0	{/}	690
좌우반구com(split BVF)_1	34	1	<?xml version="1.0"?>\n<Clock xmlns:dt="urn:schemas-microsoft-com:datatypes"><Description dt:dt="string">E-Prime Primary Realtime Clock</Description><StartTime><Timestamp dt:dt="int">0</Timestamp><DateUtc dt:dt="string">2021-06-10T06:21:24Z</DateUtc></StartTime><FrequencyChanges><FrequencyChange><Frequency dt:dt="r8">2699990000</Frequency><Timestamp dt:dt="r8">5542081343946</Timestamp><Current dt…	좌우반구com(split BVF)_1-034-1	60.021	1.0.0.165	1	2124058677	Professional	2.0.10.242	2.0.10.353	06-10-2021	2021-06-10 오전 6:21:25	15:21:25	2.0.10.248	112	2	{/}	검환	검	환	68	1	112	NULL	NULL	NULL	NULL	NULL	NULL	KSY3	List1	NULL	NULL	NULL	NULL	NULL	NULL	NULL	NULL	NULL	1	{/}	0	3	325817	0	{/}	514
좌우반구com(split BVF)_1	34	1	<?xml version="1.0"?>\n<Clock xmlns:dt="urn:schemas-microsoft-com:datatypes"><Description dt:dt="string">E-Prime Primary Realtime Clock</Description><StartTime><Timestamp dt:dt="int">0</Timestamp><DateUtc dt:dt="string">2021-06-10T06:21:24Z</DateUtc></StartTime><FrequencyChanges><FrequencyChange><Frequency dt:dt="r8">2699990000</Frequency><Timestamp dt:dt="r8">5542081343946</Timestamp><Current dt…	좌우반구com(split BVF)_1-034-1	60.021	1.0.0.165	1	2124058677	Professional	2.0.10.242	2.0.10.353	06-10-2021	2021-06-10 오전 6:21:25	15:21:25	2.0.10.248	260	2	{/}	격례	격	례	NULL	NULL	NULL	75	1	128	NULL	NULL	NULL	KSY3	List2	NULL	NULL	NULL	NULL	NULL	NULL	NULL	NULL	NULL	1	{/}	0	4	825372	0	{/}	829
좌우반구com(split BVF)_1	34	1	<?xml version="1.0"?>\n<Clock xmlns:dt="urn:schemas-microsoft-com:datatypes"><Description dt:dt="string">E-Prime Primary Realtime Clock</Description><StartTime><Timestamp dt:dt="int">0</Timestamp><DateUtc dt:dt="string">2021-06-10T06:21:24Z</DateUtc></StartTime><FrequencyChanges><FrequencyChange><Frequency dt:dt="r8">2699990000</Frequency><Timestamp dt:dt="r8">5542081343946</Timestamp><Current dt…	좌우반구com(split BVF)_1-034-1	60.021	1.0.0.165	1	2124058677	Professional	2.0.10.242	2.0.10.353	06-10-2021	2021-06-10 오전 6:21:25	15:21:25	2.0.10.248	243	1	z	결과	결	과	NULL	NULL	NULL	60	1	111	NULL	NULL	NULL	KSY	List2	0		0	-1	780038	183		0	0	1	z	0	3	780221	0	z	373
좌우반구com(split BVF)_1	34	1	<?xml version="1.0"?>\n<Clock xmlns:dt="urn:schemas-microsoft-com:datatypes"><Description dt:dt="string">E-Prime Primary Realtime Clock</Description><StartTime><Timestamp dt:dt="int">0</Timestamp><DateUtc dt:dt="string">2021-06-10T06:21:24Z</DateUtc></StartTime><FrequencyChanges><FrequencyChange><Frequency dt:dt="r8">2699990000</Frequency><Timestamp dt:dt="r8">5542081343946</Timestamp><Current dt…	좌우반구com(split BVF)_1-034-1	60.021	1.0.0.165	1	2124058677	Professional	2.0.10.242	2.0.10.353	06-10-2021	2021-06-10 오전 6:21:25	15:21:25	2.0.10.248	36	1	z	결국	결	국	30	1	36	NULL	NULL	NULL	NULL	NULL	NULL	KSY	List1	0		0	-1	121107	183		0	0	1	z	1	3	121290	0	z	296
좌우반구com(split BVF)_1	34	1	<?xml version="1.0"?>\n<Clock xmlns:dt="urn:schemas-microsoft-com:datatypes"><Description dt:dt="string">E-Prime Primary Realtime Clock</Description><StartTime><Timestamp dt:dt="int">0</Timestamp><DateUtc dt:dt="string">2021-06-10T06:21:24Z</DateUtc></StartTime><FrequencyChanges><FrequencyChange><Frequency dt:dt="r8">2699990000</Frequency><Timestamp dt:dt="r8">5542081343946</Timestamp><Current dt…	좌우반구com(split BVF)_1-034-1	60.021	1.0.0.165	1	2124058677	Professional	2.0.10.242	2.0.10.353	06-10-2021	2021-06-10 오전 6:21:25	15:21:25	2.0.10.248	81	1	z	결정	결	정	88	1	81	NULL	NULL	NULL	NULL	NULL	NULL	KSY	List1	0		1	-1	241247	184		0	0	1	z	0	4	241431	0	z	414
좌우반구com(split BVF)_1	34	1	<?xml version="1.0"?>\n<Clock xmlns:dt="urn:schemas-microsoft-com:datatypes"><Description dt:dt="string">E-Prime Primary Realtime Clock</Description><StartTime><Timestamp dt:dt="int">0</Timestamp><DateUtc dt:dt="string">2021-06-10T06:21:24Z</DateUtc></StartTime><FrequencyChanges><FrequencyChange><Frequency dt:dt="r8">2699990000</Frequency><Timestamp dt:dt="r8">5542081343946</Timestamp><Current dt…	좌우반구com(split BVF)_1-034-1	60.021	1.0.0.165	1	2124058677	Professional	2.0.10.242	2.0.10.353	06-10-2021	2021-06-10 오전 6:21:25	15:21:25	2.0.10.248	88	2	{/}	결지	결	지	36	1	88	NULL	NULL	NULL	NULL	NULL	NULL	KSY	List1	0		0	-1	259774	183		0	0	1	{/}	1	3	259957	0	{/}	384
좌우반구com(split BVF)_1	34	1	<?xml version="1.0"?>\n<Clock xmlns:dt="urn:schemas-microsoft-com:datatypes"><Description dt:dt="string">E-Prime Primary Realtime Clock</Description><StartTime><Timestamp dt:dt="int">0</Timestamp><DateUtc dt:dt="string">2021-06-10T06:21:24Z</DateUtc></StartTime><FrequencyChanges><FrequencyChange><Frequency dt:dt="r8">2699990000</Frequency><Timestamp dt:dt="r8">5542081343946</Timestamp><Current dt…	좌우반구com(split BVF)_1-034-1	60.021	1.0.0.165	1	2124058677	Professional	2.0.10.242	2.0.10.353	06-10-2021	2021-06-10 오전 6:21:25	15:21:25	2.0.10.248	183	2	{/}	결협	결	협	NULL	NULL	NULL	97	1	51	NULL	NULL	NULL	KSY3	List2	NULL	NULL	NULL	NULL	NULL	NULL	NULL	NULL	NULL	1	{/}	1	3	620278	0	{/}	503
좌우반구com(split BVF)_1	34	1	<?xml version="1.0"?>\n<Clock xmlns:dt="urn:schemas-microsoft-com:datatypes"><Description dt:dt="string">E-Prime Primary Realtime Clock</Description><StartTime><Timestamp dt:dt="int">0</Timestamp><DateUtc dt:dt="string">2021-06-10T06:21:24Z</DateUtc></StartTime><FrequencyChanges><FrequencyChange><Frequency dt:dt="r8">2699990000</Frequency><Timestamp dt:dt="r8">5542081343946</Timestamp><Current dt…	좌우반구com(split BVF)_1-034-1	60.021	1.0.0.165	1	2124058677	Professional	2.0.10.242	2.0.10.353	06-10-2021	2021-06-10 오전 6:21:25	15:21:25	2.0.10.248	277	1	z	경비	경	비	NULL	NULL	NULL	NULL	NULL	NULL	47	1	13	KSY	List3	0		0	-1	925119	184		0	0	1	z	0	4	925303	0	z	347
좌우반구com(split BVF)_1	34	1	<?xml version="1.0"?>\n<Clock xmlns:dt="urn:schemas-microsoft-com:datatypes"><Description dt:dt="string">E-Prime Primary Realtime Clock</Description><StartTime><Timestamp dt:dt="int">0</Timestamp><DateUtc dt:dt="string">2021-06-10T06:21:24Z</DateUtc></StartTime><FrequencyChanges><FrequencyChange><Frequency dt:dt="r8">2699990000</Frequency><Timestamp dt:dt="r8">5542081343946</Timestamp><Current dt…	좌우반구com(split BVF)_1-034-1	60.021	1.0.0.165	1	2124058677	Professional	2.0.10.242	2.0.10.353	06-10-2021	2021-06-10 오전 6:21:25	15:21:25	2.0.10.248	201	1	z	경험	경	험	NULL	NULL	NULL	49	1	69	NULL	NULL	NULL	KSY	List2	0		0	0	668045	183		0	0	1	z	0	3	668228	0	z	312
좌우반구com(split BVF)_1	34	1	<?xml version="1.0"?>\n<Clock xmlns:dt="urn:schemas-microsoft-com:datatypes"><Description dt:dt="string">E-Prime Primary Realtime Clock</Description><StartTime><Timestamp dt:dt="int">0</Timestamp><DateUtc dt:dt="string">2021-06-10T06:21:24Z</DateUtc></StartTime><FrequencyChanges><FrequencyChange><Frequency dt:dt="r8">2699990000</Frequency><Timestamp dt:dt="r8">5542081343946</Timestamp><Current dt…	좌우반구com(split BVF)_1-034-1	60.021	1.0.0.165	1	2124058677	Professional	2.0.10.242	2.0.10.353	06-10-2021	2021-06-10 오전 6:21:25	15:21:25	2.0.10.248	373	1	z	경호	경	호	NULL	NULL	NULL	NULL	NULL	NULL	13	1	109	KSY	List3	0		0	-1	1182644	183		0	0	1	z	0	3	1182827	0	z	387
좌우반구com(split BVF)_1	34	1	<?xml version="1.0"?>\n<Clock xmlns:dt="urn:schemas-microsoft-com:datatypes"><Description dt:dt="string">E-Prime Primary Realtime Clock</Description><StartTime><Timestamp dt:dt="int">0</Timestamp><DateUtc dt:dt="string">2021-06-10T06:21:24Z</DateUtc></StartTime><FrequencyChanges><FrequencyChange><Frequency dt:dt="r8">2699990000</Frequency><Timestamp dt:dt="r8">5542081343946</Timestamp><Current dt…	좌우반구com(split BVF)_1-034-1	60.021	1.0.0.165	1	2124058677	Professional	2.0.10.242	2.0.10.353	06-10-2021	2021-06-10 오전 6:21:25	15:21:25	2.0.10.248	200	1	z	계기	계	기	NULL	NULL	NULL	2	1	68	NULL	NULL	NULL	KSY	List2	0		0	0	665496	183		0	0	1	z	0	3	665679	0	z	341
좌우반구com(split BVF)_1	34	1	<?xml version="1.0"?>\n<Clock xmlns:dt="urn:schemas-microsoft-com:datatypes"><Description dt:dt="string">E-Prime Primary Realtime Clock</Description><StartTime><Timestamp dt:dt="int">0</Timestamp><DateUtc dt:dt="string">2021-06-10T06:21:24Z</DateUtc></StartTime><FrequencyChanges><FrequencyChange><Frequency dt:dt="r8">2699990000</Frequency><Timestamp dt:dt="r8">5542081343946</Timestamp><Current dt…	좌우반구com(split BVF)_1-034-1	60.021	1.0.0.165	1	2124058677	Professional	2.0.10.242	2.0.10.353	06-10-2021	2021-06-10 오전 6:21:25	15:21:25	2.0.10.248	128	2	{/}	계님	계	님	128	1	128	NULL	NULL	NULL	NULL	NULL	NULL	KSY2	List1	NULL	NULL	NULL	NULL	NULL	NULL	NULL	NULL	NULL	1	{/}	0	4	370135	0	{/}	1171
좌우반구com(split BVF)_1	34	1	<?xml version="1.0"?>\n<Clock xmlns:dt="urn:schemas-microsoft-com:datatypes"><Description dt:dt="string">E-Prime Primary Realtime Clock</Description><StartTime><Timestamp dt:dt="int">0</Timestamp><DateUtc dt:dt="string">2021-06-10T06:21:24Z</DateUtc></StartTime><FrequencyChanges><FrequencyChange><Frequency dt:dt="r8">2699990000</Frequency><Timestamp dt:dt="r8">5542081343946</Timestamp><Current dt…	좌우반구com(split BVF)_1-034-1	60.021	1.0.0.165	1	2124058677	Professional	2.0.10.242	2.0.10.353	06-10-2021	2021-06-10 오전 6:21:25	15:21:25	2.0.10.248	388	2	{/}	계락	계	락	NULL	NULL	NULL	NULL	NULL	NULL	31	1	124	KSY	List3	0		0	-1	1221363	184		0	0	0	{/}	0	4	1221547	0	z	638
좌우반구com(split BVF)_1	34	1	<?xml version="1.0"?>\n<Clock xmlns:dt="urn:schemas-microsoft-com:datatypes"><Description dt:dt="string">E-Prime Primary Realtime Clock</Description><StartTime><Timestamp dt:dt="int">0</Timestamp><DateUtc dt:dt="string">2021-06-10T06:21:24Z</DateUtc></StartTime><FrequencyChanges><FrequencyChange><Frequency dt:dt="r8">2699990000</Frequency><Timestamp dt:dt="r8">5542081343946</Timestamp><Current dt…	좌우반구com(split BVF)_1-034-1	60.021	1.0.0.165	1	2124058677	Professional	2.0.10.242	2.0.10.353	06-10-2021	2021-06-10 오전 6:21:25	15:21:25	2.0.10.248	208	1	z	계수	계	수	NULL	NULL	NULL	22	1	76	NULL	NULL	NULL	KSY	List2	0		1	-1	686871	184		0	0	0	z	0	4	687055	0	{/}	599
좌우반구com(split BVF)_1	34	1	<?xml version="1.0"?>\n<Clock xmlns:dt="urn:schemas-microsoft-com:datatypes"><Description dt:dt="string">E-Prime Primary Realtime Clock</Description><StartTime><Timestamp dt:dt="int">0</Timestamp><DateUtc dt:dt="string">2021-06-10T06:21:24Z</DateUtc></StartTime><FrequencyChanges><FrequencyChange><Frequency dt:dt="r8">2699990000</Frequency><Timestamp dt:dt="r8">5542081343946</Timestamp><Current dt…	좌우반구com(split BVF)_1-034-1	60.021	1.0.0.165	1	2124058677	Professional	2.0.10.242	2.0.10.353	06-10-2021	2021-06-10 오전 6:21:25	15:21:25	2.0.10.248	209	2	{/}	계여	계	여	NULL	NULL	NULL	26	1	77	NULL	NULL	NULL	KSY	List2	0		1	-1	689670	184		0	0	1	{/}	0	4	689854	0	{/}	431
좌우반구com(split BVF)_1	34	1	<?xml version="1.0"?>\n<Clock xmlns:dt="urn:schemas-microsoft-com:datatypes"><Description dt:dt="string">E-Prime Primary Realtime Clock</Description><StartTime><Timestamp dt:dt="int">0</Timestamp><DateUtc dt:dt="string">2021-06-10T06:21:24Z</DateUtc></StartTime><FrequencyChanges><FrequencyChange><Frequency dt:dt="r8">2699990000</Frequency><Timestamp dt:dt="r8">5542081343946</Timestamp><Current dt…	좌우반구com(split BVF)_1-034-1	60.021	1.0.0.165	1	2124058677	Professional	2.0.10.242	2.0.10.353	06-10-2021	2021-06-10 오전 6:21:25	15:21:25	2.0.10.248	11	2	{/}	고률	고	률	74	1	11	NULL	NULL	NULL	NULL	NULL	NULL	KSY3	List1	NULL	NULL	NULL	NULL	NULL	NULL	NULL	NULL	NULL	1	{/}	0	3	53631	0	{/}	402
좌우반구com(split BVF)_1	34	1	<?xml version="1.0"?>\n<Clock xmlns:dt="urn:schemas-microsoft-com:datatypes"><Description dt:dt="string">E-Prime Primary Realtime Clock</Description><StartTime><Timestamp dt:dt="int">0</Timestamp><DateUtc dt:dt="string">2021-06-10T06:21:24Z</DateUtc></StartTime><FrequencyChanges><FrequencyChange><Frequency dt:dt="r8">2699990000</Frequency><Timestamp dt:dt="r8">5542081343946</Timestamp><Current dt…	좌우반구com(split BVF)_1-034-1	60.021	1.0.0.165	1	2124058677	Professional	2.0.10.242	2.0.10.353	06-10-2021	2021-06-10 오전 6:21:25	15:21:25	2.0.10.248	256	2	{/}	고청	고	청	NULL	NULL	NULL	20	1	124	NULL	NULL	NULL	KSY2	List2	NULL	NULL	NULL	NULL	NULL	NULL	NULL	NULL	NULL	0	{/}	1	3	814342	0	z	606
좌우반구com(split BVF)_1	34	1	<?xml version="1.0"?>\n<Clock xmlns:dt="urn:schemas-microsoft-com:datatypes"><Description dt:dt="string">E-Prime Primary Realtime Clock</Description><StartTime><Timestamp dt:dt="int">0</Timestamp><DateUtc dt:dt="string">2021-06-10T06:21:24Z</DateUtc></StartTime><FrequencyChanges><FrequencyChange><Frequency dt:dt="r8">2699990000</Frequency><Timestamp dt:dt="r8">5542081343946</Timestamp><Current dt…	좌우반구com(split BVF)_1-034-1	60.021	1.0.0.165	1	2124058677	Professional	2.0.10.242	2.0.10.353	06-10-2021	2021-06-10 오전 6:21:25	15:21:25	2.0.10.248	230	1	z	공기	공	기	NULL	NULL	NULL	70	1	98	NULL	NULL	NULL	KSY	List2	0		1	-1	745000	184		0	0	1	z	0	4	745184	0	z	333
좌우반구com(split BVF)_1	34	1	<?xml version="1.0"?>\n<Clock xmlns:dt="urn:schemas-microsoft-com:datatypes"><Description dt:dt="string">E-Prime Primary Realtime Clock</Description><StartTime><Timestamp dt:dt="int">0</Timestamp><DateUtc dt:dt="string">2021-06-10T06:21:24Z</DateUtc></StartTime><FrequencyChanges><FrequencyChange><Frequency dt:dt="r8">2699990000</Frequency><Timestamp dt:dt="r8">5542081343946</Timestamp><Current dt…	좌우반구com(split BVF)_1-034-1	60.021	1.0.0.165	1	2124058677	Professional	2.0.10.242	2.0.10.353	06-10-2021	2021-06-10 오전 6:21:25	15:21:25	2.0.10.248	250	1	z	공백	공	백	NULL	NULL	NULL	110	1	118	NULL	NULL	NULL	KSY	List2	0		0	-1	798098	183		0	0	1	z	1	3	798281	0	z	427
좌우반구com(split BVF)_1	34	1	<?xml version="1.0"?>\n<Clock xmlns:dt="urn:schemas-microsoft-com:datatypes"><Description dt:dt="string">E-Prime Primary Realtime Clock</Description><StartTime><Timestamp dt:dt="int">0</Timestamp><DateUtc dt:dt="string">2021-06-10T06:21:24Z</DateUtc></StartTime><FrequencyChanges><FrequencyChange><Frequency dt:dt="r8">2699990000</Frequency><Timestamp dt:dt="r8">5542081343946</Timestamp><Current dt…	좌우반구com(split BVF)_1-034-1	60.021	1.0.0.165	1	2124058677	Professional	2.0.10.242	2.0.10.353	06-10-2021	2021-06-10 오전 6:21:25	15:21:25	2.0.10.248	149	1	z	공포	공	포	NULL	NULL	NULL	108	1	17	NULL	NULL	NULL	KSY	List2	0		0	-1	529844	183		0	0	1	z	1	3	530027	0	z	269
좌우반구com(split BVF)_1	34	1	<?xml version="1.0"?>\n<Clock xmlns:dt="urn:schemas-microsoft-com:datatypes"><Description dt:dt="string">E-Prime Primary Realtime Clock</Description><StartTime><Timestamp dt:dt="int">0</Timestamp><DateUtc dt:dt="string">2021-06-10T06:21:24Z</DateUtc></StartTime><FrequencyChanges><FrequencyChange><Frequency dt:dt="r8">2699990000</Frequency><Timestamp dt:dt="r8">5542081343946</Timestamp><Current dt…	좌우반구com(split BVF)_1-034-1	60.021	1.0.0.165	1	2124058677	Professional	2.0.10.242	2.0.10.353	06-10-2021	2021-06-10 오전 6:21:25	15:21:25	2.0.10.248	147	2	{/}	과법	과	법	NULL	NULL	NULL	43	1	15	NULL	NULL	NULL	KSY3	List2	NULL	NULL	NULL	NULL	NULL	NULL	NULL	NULL	NULL	1	{/}	0	4	524863	0	{/}	392
좌우반구com(split BVF)_1	34	1	<?xml version="1.0"?>\n<Clock xmlns:dt="urn:schemas-microsoft-com:datatypes"><Description dt:dt="string">E-Prime Primary Realtime Clock</Description><StartTime><Timestamp dt:dt="int">0</Timestamp><DateUtc dt:dt="string">2021-06-10T06:21:24Z</DateUtc></StartTime><FrequencyChanges><FrequencyChange><Frequency dt:dt="r8">2699990000</Frequency><Timestamp dt:dt="r8">5542081343946</Timestamp><Current dt…	좌우반구com(split BVF)_1-034-1	60.021	1.0.0.165	1	2124058677	Professional	2.0.10.242	2.0.10.353	06-10-2021	2021-06-10 오전 6:21:25	15:21:25	2.0.10.248	348	1	z	과정	과	정	NULL	NULL	NULL	NULL	NULL	NULL	60	1	84	KSY	List3	0		0	0	1115285	183		0	0	1	z	0	3	1115468	0	z	383
좌우반구com(split BVF)_1	34	1	<?xml version="1.0"?>\n<Clock xmlns:dt="urn:schemas-microsoft-com:datatypes"><Description dt:dt="string">E-Prime Primary Realtime Clock</Description><StartTime><Timestamp dt:dt="int">0</Timestamp><DateUtc dt:dt="string">2021-06-10T06:21:24Z</DateUtc></StartTime><FrequencyChanges><FrequencyChange><Frequency dt:dt="r8">2699990000</Frequency><Timestamp dt:dt="r8">5542081343946</Timestamp><Current dt…	좌우반구com(split BVF)_1-034-1	60.021	1.0.0.165	1	2124058677	Professional	2.0.10.242	2.0.10.353	06-10-2021	2021-06-10 오전 6:21:25	15:21:25	2.0.10.248	322	1	z	관계	관	계	NULL	NULL	NULL	NULL	NULL	NULL	94	1	58	KSY	List3	0		1	-1	1046842	184		0	0	1	z	0	4	1047026	0	z	380
좌우반구com(split BVF)_1	34	1	<?xml version="1.0"?>\n<Clock xmlns:dt="urn:schemas-microsoft-com:datatypes"><Description dt:dt="string">E-Prime Primary Realtime Clock</Description><StartTime><Timestamp dt:dt="int">0</Timestamp><DateUtc dt:dt="string">2021-06-10T06:21:24Z</DateUtc></StartTime><FrequencyChanges><FrequencyChange><Frequency dt:dt="r8">2699990000</Frequency><Timestamp dt:dt="r8">5542081343946</Timestamp><Current dt…	좌우반구com(split BVF)_1-034-1	60.021	1.0.0.165	1	2124058677	Professional	2.0.10.242	2.0.10.353	06-10-2021	2021-06-10 오전 6:21:25	15:21:25	2.0.10.248	324	1	z	관측	관	측	NULL	NULL	NULL	NULL	NULL	NULL	57	1	60	KSY	List3	0		0	-1	1051957	184		0	0	1	z	0	4	1052141	0	z	352
좌우반구com(split BVF)_1	34	1	<?xml version="1.0"?>\n<Clock xmlns:dt="urn:schemas-microsoft-com:datatypes"><Description dt:dt="string">E-Prime Primary Realtime Clock</Description><StartTime><Timestamp dt:dt="int">0</Timestamp><DateUtc dt:dt="string">2021-06-10T06:21:24Z</DateUtc></StartTime><FrequencyChanges><FrequencyChange><Frequency dt:dt="r8">2699990000</Frequency><Timestamp dt:dt="r8">5542081343946</Timestamp><Current dt…	좌우반구com(split BVF)_1-034-1	60.021	1.0.0.165	1	2124058677	Professional	2.0.10.242	2.0.10.353	06-10-2021	2021-06-10 오전 6:21:25	15:21:25	2.0.10.248	273	1	z	광장	광	장	NULL	NULL	NULL	NULL	NULL	NULL	125	1	9	KSY	List3	0		1	-1	914223	183		0	0	1	z	1	3	914406	0	z	385
좌우반구com(split BVF)_1	34	1	<?xml version="1.0"?>\n<Clock xmlns:dt="urn:schemas-microsoft-com:datatypes"><Description dt:dt="string">E-Prime Primary Realtime Clock</Description><StartTime><Timestamp dt:dt="int">0</Timestamp><DateUtc dt:dt="string">2021-06-10T06:21:24Z</DateUtc></StartTime><FrequencyChanges><FrequencyChange><Frequency dt:dt="r8">2699990000</Frequency><Timestamp dt:dt="r8">5542081343946</Timestamp><Current dt…	좌우반구com(split BVF)_1-034-1	60.021	1.0.0.165	1	2124058677	Professional	2.0.10.242	2.0.10.353	06-10-2021	2021-06-10 오전 6:21:25	15:21:25	2.0.10.248	358	2	{/}	교느	교	느	NULL	NULL	NULL	NULL	NULL	NULL	55	1	94	KSY3	List3	NULL	NULL	NULL	NULL	NULL	NULL	NULL	NULL	NULL	1	{/}	0	3	1142075	0	{/}	480
좌우반구com(split BVF)_1	34	1	<?xml version="1.0"?>\n<Clock xmlns:dt="urn:schemas-microsoft-com:datatypes"><Description dt:dt="string">E-Prime Primary Realtime Clock</Description><StartTime><Timestamp dt:dt="int">0</Timestamp><DateUtc dt:dt="string">2021-06-10T06:21:24Z</DateUtc></StartTime><FrequencyChanges><FrequencyChange><Frequency dt:dt="r8">2699990000</Frequency><Timestamp dt:dt="r8">5542081343946</Timestamp><Current dt…	좌우반구com(split BVF)_1-034-1	60.021	1.0.0.165	1	2124058677	Professional	2.0.10.242	2.0.10.353	06-10-2021	2021-06-10 오전 6:21:25	15:21:25	2.0.10.248	295	2	{/}	교휘	교	휘	NULL	NULL	NULL	NULL	NULL	NULL	130	1	31	KSY	List3	0		1	-1	974318	184		0	0	1	{/}	0	4	974502	0	{/}	441
좌우반구com(split BVF)_1	34	1	<?xml version="1.0"?>\n<Clock xmlns:dt="urn:schemas-microsoft-com:datatypes"><Description dt:dt="string">E-Prime Primary Realtime Clock</Description><StartTime><Timestamp dt:dt="int">0</Timestamp><DateUtc dt:dt="string">2021-06-10T06:21:24Z</DateUtc></StartTime><FrequencyChanges><FrequencyChange><Frequency dt:dt="r8">2699990000</Frequency><Timestamp dt:dt="r8">5542081343946</Timestamp><Current dt…	좌우반구com(split BVF)_1-034-1	60.021	1.0.0.165	1	2124058677	Professional	2.0.10.242	2.0.10.353	06-10-2021	2021-06-10 오전 6:21:25	15:21:25	2.0.10.248	148	1	z	구조	구	조	NULL	NULL	NULL	8	1	16	NULL	NULL	NULL	KSY	List2	0		1	-1	527278	184		0	0	1	z	0	4	527462	0	z	357
좌우반구com(split BVF)_1	34	1	<?xml version="1.0"?>\n<Clock xmlns:dt="urn:schemas-microsoft-com:datatypes"><Description dt:dt="string">E-Prime Primary Realtime Clock</Description><StartTime><Timestamp dt:dt="int">0</Timestamp><DateUtc dt:dt="string">2021-06-10T06:21:24Z</DateUtc></StartTime><FrequencyChanges><FrequencyChange><Frequency dt:dt="r8">2699990000</Frequency><Timestamp dt:dt="r8">5542081343946</Timestamp><Current dt…	좌우반구com(split BVF)_1-034-1	60.021	1.0.0.165	1	2124058677	Professional	2.0.10.242	2.0.10.353	06-10-2021	2021-06-10 오전 6:21:25	15:21:25	2.0.10.248	25	2	{/}	국득	국	득	104	1	25	NULL	NULL	NULL	NULL	NULL	NULL	KSY3	List1	NULL	NULL	NULL	NULL	NULL	NULL	NULL	NULL	NULL	1	{/}	1	3	91134	0	{/}	410
좌우반구com(split BVF)_1	34	1	<?xml version="1.0"?>\n<Clock xmlns:dt="urn:schemas-microsoft-com:datatypes"><Description dt:dt="string">E-Prime Primary Realtime Clock</Description><StartTime><Timestamp dt:dt="int">0</Timestamp><DateUtc dt:dt="string">2021-06-10T06:21:24Z</DateUtc></StartTime><FrequencyChanges><FrequencyChange><Frequency dt:dt="r8">2699990000</Frequency><Timestamp dt:dt="r8">5542081343946</Timestamp><Current dt…	좌우반구com(split BVF)_1-034-1	60.021	1.0.0.165	1	2124058677	Professional	2.0.10.242	2.0.10.353	06-10-2021	2021-06-10 오전 6:21:25	15:21:25	2.0.10.248	241	2	{/}	국반	국	반	NULL	NULL	NULL	5	1	109	NULL	NULL	NULL	KSY	List2	0		0	-1	774740	183		0	0	1	{/}	0	3	774923	0	{/}	583
좌우반구com(split BVF)_1	34	1	<?xml version="1.0"?>\n<Clock xmlns:dt="urn:schemas-microsoft-com:datatypes"><Description dt:dt="string">E-Prime Primary Realtime Clock</Description><StartTime><Timestamp dt:dt="int">0</Timestamp><DateUtc dt:dt="string">2021-06-10T06:21:24Z</DateUtc></StartTime><FrequencyChanges><FrequencyChange><Frequency dt:dt="r8">2699990000</Frequency><Timestamp dt:dt="r8">5542081343946</Timestamp><Current dt…	좌우반구com(split BVF)_1-034-1	60.021	1.0.0.165	1	2124058677	Professional	2.0.10.242	2.0.10.353	06-10-2021	2021-06-10 오전 6:21:25	15:21:25	2.0.10.248	42	1	z	군청	군	청	60	1	42	NULL	NULL	NULL	NULL	NULL	NULL	KSY	List1	0		0	0	137035	183		0	0	1	z	0	3	137218	0	z	417
좌우반구com(split BVF)_1	34	1	<?xml version="1.0"?>\n<Clock xmlns:dt="urn:schemas-microsoft-com:datatypes"><Description dt:dt="string">E-Prime Primary Realtime Clock</Description><StartTime><Timestamp dt:dt="int">0</Timestamp><DateUtc dt:dt="string">2021-06-10T06:21:24Z</DateUtc></StartTime><FrequencyChanges><FrequencyChange><Frequency dt:dt="r8">2699990000</Frequency><Timestamp dt:dt="r8">5542081343946</Timestamp><Current dt…	좌우반구com(split BVF)_1-034-1	60.021	1.0.0.165	1	2124058677	Professional	2.0.10.242	2.0.10.353	06-10-2021	2021-06-10 오전 6:21:25	15:21:25	2.0.10.248	107	1	z	궤도	궤	도	120	1	107	NULL	NULL	NULL	NULL	NULL	NULL	KSY	List1	0		0	-1	311639	183		0	0	1	z	0	3	311822	0	z	485
좌우반구com(split BVF)_1	34	1	<?xml version="1.0"?>\n<Clock xmlns:dt="urn:schemas-microsoft-com:datatypes"><Description dt:dt="string">E-Prime Primary Realtime Clock</Description><StartTime><Timestamp dt:dt="int">0</Timestamp><DateUtc dt:dt="string">2021-06-10T06:21:24Z</DateUtc></StartTime><FrequencyChanges><FrequencyChange><Frequency dt:dt="r8">2699990000</Frequency><Timestamp dt:dt="r8">5542081343946</Timestamp><Current dt…	좌우반구com(split BVF)_1-034-1	60.021	1.0.0.165	1	2124058677	Professional	2.0.10.242	2.0.10.353	06-10-2021	2021-06-10 오전 6:21:25	15:21:25	2.0.10.248	349	2	{/}	궤희	궤	희	NULL	NULL	NULL	NULL	NULL	NULL	59	1	85	KSY2	List3	NULL	NULL	NULL	NULL	NULL	NULL	NULL	NULL	NULL	1	{/}	1	3	1118050	0	{/}	409
좌우반구com(split BVF)_1	34	1	<?xml version="1.0"?>\n<Clock xmlns:dt="urn:schemas-microsoft-com:datatypes"><Description dt:dt="string">E-Prime Primary Realtime Clock</Description><StartTime><Timestamp dt:dt="int">0</Timestamp><DateUtc dt:dt="string">2021-06-10T06:21:24Z</DateUtc></StartTime><FrequencyChanges><FrequencyChange><Frequency dt:dt="r8">2699990000</Frequency><Timestamp dt:dt="r8">5542081343946</Timestamp><Current dt…	좌우반구com(split BVF)_1-034-1	60.021	1.0.0.165	1	2124058677	Professional	2.0.10.242	2.0.10.353	06-10-2021	2021-06-10 오전 6:21:25	15:21:25	2.0.10.248	276	1	z	그림	그	림	NULL	NULL	NULL	NULL	NULL	NULL	119	1	12	KSY	List3	0		0	0	922454	183		0	0	1	z	0	3	922637	0	z	466
좌우반구com(split BVF)_1	34	1	<?xml version="1.0"?>\n<Clock xmlns:dt="urn:schemas-microsoft-com:datatypes"><Description dt:dt="string">E-Prime Primary Realtime Clock</Description><StartTime><Timestamp dt:dt="int">0</Timestamp><DateUtc dt:dt="string">2021-06-10T06:21:24Z</DateUtc></StartTime><FrequencyChanges><FrequencyChange><Frequency dt:dt="r8">2699990000</Frequency><Timestamp dt:dt="r8">5542081343946</Timestamp><Current dt…	좌우반구com(split BVF)_1-034-1	60.021	1.0.0.165	1	2124058677	Professional	2.0.10.242	2.0.10.353	06-10-2021	2021-06-10 오전 6:21:25	15:21:25	2.0.10.248	390	2	{/}	그법	그	법	NULL	NULL	NULL	NULL	NULL	NULL	42	1	126	KSY2	List3	NULL	NULL	NULL	NULL	NULL	NULL	NULL	NULL	NULL	1	{/}	0	4	1227095	0	{/}	426
좌우반구com(split BVF)_1	34	1	<?xml version="1.0"?>\n<Clock xmlns:dt="urn:schemas-microsoft-com:datatypes"><Description dt:dt="string">E-Prime Primary Realtime Clock</Description><StartTime><Timestamp dt:dt="int">0</Timestamp><DateUtc dt:dt="string">2021-06-10T06:21:24Z</DateUtc></StartTime><FrequencyChanges><FrequencyChange><Frequency dt:dt="r8">2699990000</Frequency><Timestamp dt:dt="r8">5542081343946</Timestamp><Current dt…	좌우반구com(split BVF)_1-034-1	60.021	1.0.0.165	1	2124058677	Professional	2.0.10.242	2.0.10.353	06-10-2021	2021-06-10 오전 6:21:25	15:21:25	2.0.10.248	15	2	{/}	그소	그	소	25	1	15	NULL	NULL	NULL	NULL	NULL	NULL	KSY2	List1	NULL	NULL	NULL	NULL	NULL	NULL	NULL	NULL	NULL	1	{/}	1	3	64227	0	{/}	561
좌우반구com(split BVF)_1	34	1	<?xml version="1.0"?>\n<Clock xmlns:dt="urn:schemas-microsoft-com:datatypes"><Description dt:dt="string">E-Prime Primary Realtime Clock</Description><StartTime><Timestamp dt:dt="int">0</Timestamp><DateUtc dt:dt="string">2021-06-10T06:21:24Z</DateUtc></StartTime><FrequencyChanges><FrequencyChange><Frequency dt:dt="r8">2699990000</Frequency><Timestamp dt:dt="r8">5542081343946</Timestamp><Current dt…	좌우반구com(split BVF)_1-034-1	60.021	1.0.0.165	1	2124058677	Professional	2.0.10.242	2.0.10.353	06-10-2021	2021-06-10 오전 6:21:25	15:21:25	2.0.10.248	244	2	{/}	그종	그	종	NULL	NULL	NULL	65	1	112	NULL	NULL	NULL	KSY	List2	0		0	0	782604	183		0	0	1	{/}	0	3	782787	0	{/}	433
좌우반구com(split BVF)_1	34	1	<?xml version="1.0"?>\n<Clock xmlns:dt="urn:schemas-microsoft-com:datatypes"><Description dt:dt="string">E-Prime Primary Realtime Clock</Description><StartTime><Timestamp dt:dt="int">0</Timestamp><DateUtc dt:dt="string">2021-06-10T06:21:24Z</DateUtc></StartTime><FrequencyChanges><FrequencyChange><Frequency dt:dt="r8">2699990000</Frequency><Timestamp dt:dt="r8">5542081343946</Timestamp><Current dt…	좌우반구com(split BVF)_1-034-1	60.021	1.0.0.165	1	2124058677	Professional	2.0.10.242	2.0.10.353	06-10-2021	2021-06-10 오전 6:21:25	15:21:25	2.0.10.248	255	1	z	급여	급	여	NULL	NULL	NULL	125	1	123	NULL	NULL	NULL	KSY	List2	0		0	-1	811460	183		0	0	1	z	1	3	811643	0	z	495
좌우반구com(split BVF)_1	34	1	<?xml version="1.0"?>\n<Clock xmlns:dt="urn:schemas-microsoft-com:datatypes"><Description dt:dt="string">E-Prime Primary Realtime Clock</Description><StartTime><Timestamp dt:dt="int">0</Timestamp><DateUtc dt:dt="string">2021-06-10T06:21:24Z</DateUtc></StartTime><FrequencyChanges><FrequencyChange><Frequency dt:dt="r8">2699990000</Frequency><Timestamp dt:dt="r8">5542081343946</Timestamp><Current dt…	좌우반구com(split BVF)_1-034-1	60.021	1.0.0.165	1	2124058677	Professional	2.0.10.242	2.0.10.353	06-10-2021	2021-06-10 오전 6:21:25	15:21:25	2.0.10.248	301	1	z	기록	기	록	NULL	NULL	NULL	NULL	NULL	NULL	86	1	37	KSY	List3	0		0	-1	990479	184		0	0	1	z	0	4	990663	0	z	511
좌우반구com(split BVF)_1	34	1	<?xml version="1.0"?>\n<Clock xmlns:dt="urn:schemas-microsoft-com:datatypes"><Description dt:dt="string">E-Prime Primary Realtime Clock</Description><StartTime><Timestamp dt:dt="int">0</Timestamp><DateUtc dt:dt="string">2021-06-10T06:21:24Z</DateUtc></StartTime><FrequencyChanges><FrequencyChange><Frequency dt:dt="r8">2699990000</Frequency><Timestamp dt:dt="r8">5542081343946</Timestamp><Current dt…	좌우반구com(split BVF)_1-034-1	60.021	1.0.0.165	1	2124058677	Professional	2.0.10.242	2.0.10.353	06-10-2021	2021-06-10 오전 6:21:25	15:21:25	2.0.10.248	393	1	z	기름	기	름	NULL	NULL	NULL	NULL	NULL	NULL	102	1	129	KSY	List3	0		0	0	1234992	183		0	0	1	z	0	3	1235175	0	z	394
좌우반구com(split BVF)_1	34	1	<?xml version="1.0"?>\n<Clock xmlns:dt="urn:schemas-microsoft-com:datatypes"><Description dt:dt="string">E-Prime Primary Realtime Clock</Description><StartTime><Timestamp dt:dt="int">0</Timestamp><DateUtc dt:dt="string">2021-06-10T06:21:24Z</DateUtc></StartTime><FrequencyChanges><FrequencyChange><Frequency dt:dt="r8">2699990000</Frequency><Timestamp dt:dt="r8">5542081343946</Timestamp><Current dt…	좌우반구com(split BVF)_1-034-1	60.021	1.0.0.165	1	2124058677	Professional	2.0.10.242	2.0.10.353	06-10-2021	2021-06-10 오전 6:21:25	15:21:25	2.0.10.248	330	1	z	기술	기	술	NULL	NULL	NULL	NULL	NULL	NULL	114	1	66	KSY	List3	0		0	-1	1067818	184		0	0	1	z	0	4	1068002	0	z	410
좌우반구com(split BVF)_1	34	1	<?xml version="1.0"?>\n<Clock xmlns:dt="urn:schemas-microsoft-com:datatypes"><Description dt:dt="string">E-Prime Primary Realtime Clock</Description><StartTime><Timestamp dt:dt="int">0</Timestamp><DateUtc dt:dt="string">2021-06-10T06:21:24Z</DateUtc></StartTime><FrequencyChanges><FrequencyChange><Frequency dt:dt="r8">2699990000</Frequency><Timestamp dt:dt="r8">5542081343946</Timestamp><Current dt…	좌우반구com(split BVF)_1-034-1	60.021	1.0.0.165	1	2124058677	Professional	2.0.10.242	2.0.10.353	06-10-2021	2021-06-10 오전 6:21:25	15:21:25	2.0.10.248	5	1	z	기운	기	운	29	1	5	NULL	NULL	NULL	NULL	NULL	NULL	KSY	List1	0		0	-1	37870	183		0	0	1	z	1	3	38053	0	z	354
좌우반구com(split BVF)_1	34	1	<?xml version="1.0"?>\n<Clock xmlns:dt="urn:schemas-microsoft-com:datatypes"><Description dt:dt="string">E-Prime Primary Realtime Clock</Description><StartTime><Timestamp dt:dt="int">0</Timestamp><DateUtc dt:dt="string">2021-06-10T06:21:24Z</DateUtc></StartTime><FrequencyChanges><FrequencyChange><Frequency dt:dt="r8">2699990000</Frequency><Timestamp dt:dt="r8">5542081343946</Timestamp><Current dt…	좌우반구com(split BVF)_1-034-1	60.021	1.0.0.165	1	2124058677	Professional	2.0.10.242	2.0.10.353	06-10-2021	2021-06-10 오전 6:21:25	15:21:25	2.0.10.248	306	1	z	기준	기	준	NULL	NULL	NULL	NULL	NULL	NULL	99	1	42	KSY	List3	0		1	-1	1003924	184		0	0	1	z	0	4	1004108	0	z	394
좌우반구com(split BVF)_1	34	1	<?xml version="1.0"?>\n<Clock xmlns:dt="urn:schemas-microsoft-com:datatypes"><Description dt:dt="string">E-Prime Primary Realtime Clock</Description><StartTime><Timestamp dt:dt="int">0</Timestamp><DateUtc dt:dt="string">2021-06-10T06:21:24Z</DateUtc></StartTime><FrequencyChanges><FrequencyChange><Frequency dt:dt="r8">2699990000</Frequency><Timestamp dt:dt="r8">5542081343946</Timestamp><Current dt…	좌우반구com(split BVF)_1-034-1	60.021	1.0.0.165	1	2124058677	Professional	2.0.10.242	2.0.10.353	06-10-2021	2021-06-10 오전 6:21:25	15:21:25	2.0.10.248	280	1	z	기차	기	차	NULL	NULL	NULL	NULL	NULL	NULL	108	1	16	KSY	List3	0		0	0	933300	183		0	0	1	z	0	3	933483	0	z	524
좌우반구com(split BVF)_1	34	1	<?xml version="1.0"?>\n<Clock xmlns:dt="urn:schemas-microsoft-com:datatypes"><Description dt:dt="string">E-Prime Primary Realtime Clock</Description><StartTime><Timestamp dt:dt="int">0</Timestamp><DateUtc dt:dt="string">2021-06-10T06:21:24Z</DateUtc></StartTime><FrequencyChanges><FrequencyChange><Frequency dt:dt="r8">2699990000</Frequency><Timestamp dt:dt="r8">5542081343946</Timestamp><Current dt…	좌우반구com(split BVF)_1-034-1	60.021	1.0.0.165	1	2124058677	Professional	2.0.10.242	2.0.10.353	06-10-2021	2021-06-10 오전 6:21:25	15:21:25	2.0.10.248	91	1	z	기회	기	회	11	1	91	NULL	NULL	NULL	NULL	NULL	NULL	KSY	List1	0		0	-1	268121	183		0	0	1	z	1	3	268304	0	z	391
좌우반구com(split BVF)_1	34	1	<?xml version="1.0"?>\n<Clock xmlns:dt="urn:schemas-microsoft-com:datatypes"><Description dt:dt="string">E-Prime Primary Realtime Clock</Description><StartTime><Timestamp dt:dt="int">0</Timestamp><DateUtc dt:dt="string">2021-06-10T06:21:24Z</DateUtc></StartTime><FrequencyChanges><FrequencyChange><Frequency dt:dt="r8">2699990000</Frequency><Timestamp dt:dt="r8">5542081343946</Timestamp><Current dt…	좌우반구com(split BVF)_1-034-1	60.021	1.0.0.165	1	2124058677	Professional	2.0.10.242	2.0.10.353	06-10-2021	2021-06-10 오전 6:21:25	15:21:25	2.0.10.248	355	2	{/}	껍목	껍	목	NULL	NULL	NULL	NULL	NULL	NULL	107	1	91	KSY2	List3	NULL	NULL	NULL	NULL	NULL	NULL	NULL	NULL	NULL	1	{/}	0	4	1133945	0	{/}	380
좌우반구com(split BVF)_1	34	1	<?xml version="1.0"?>\n<Clock xmlns:dt="urn:schemas-microsoft-com:datatypes"><Description dt:dt="string">E-Prime Primary Realtime Clock</Description><StartTime><Timestamp dt:dt="int">0</Timestamp><DateUtc dt:dt="string">2021-06-10T06:21:24Z</DateUtc></StartTime><FrequencyChanges><FrequencyChange><Frequency dt:dt="r8">2699990000</Frequency><Timestamp dt:dt="r8">5542081343946</Timestamp><Current dt…	좌우반구com(split BVF)_1-034-1	60.021	1.0.0.165	1	2124058677	Professional	2.0.10.242	2.0.10.353	06-10-2021	2021-06-10 오전 6:21:25	15:21:25	2.0.10.248	69	2	{/}	껍밀	껍	밀	119	1	69	NULL	NULL	NULL	NULL	NULL	NULL	KSY	List1	0		1	-1	209475	184		0	0	1	{/}	0	4	209659	0	{/}	339
좌우반구com(split BVF)_1	34	1	<?xml version="1.0"?>\n<Clock xmlns:dt="urn:schemas-microsoft-com:datatypes"><Description dt:dt="string">E-Prime Primary Realtime Clock</Description><StartTime><Timestamp dt:dt="int">0</Timestamp><DateUtc dt:dt="string">2021-06-10T06:21:24Z</DateUtc></StartTime><FrequencyChanges><FrequencyChange><Frequency dt:dt="r8">2699990000</Frequency><Timestamp dt:dt="r8">5542081343946</Timestamp><Current dt…	좌우반구com(split BVF)_1-034-1	60.021	1.0.0.165	1	2124058677	Professional	2.0.10.242	2.0.10.353	06-10-2021	2021-06-10 오전 6:21:25	15:21:25	2.0.10.248	257	1	z	껍질	껍	질	NULL	NULL	NULL	3	1	125	NULL	NULL	NULL	KSY	List2	0		0	0	816975	183		0	0	1	z	0	3	817158	0	z	339
좌우반구com(split BVF)_1	34	1	<?xml version="1.0"?>\n<Clock xmlns:dt="urn:schemas-microsoft-com:datatypes"><Description dt:dt="string">E-Prime Primary Realtime Clock</Description><StartTime><Timestamp dt:dt="int">0</Timestamp><DateUtc dt:dt="string">2021-06-10T06:21:24Z</DateUtc></StartTime><FrequencyChanges><FrequencyChange><Frequency dt:dt="r8">2699990000</Frequency><Timestamp dt:dt="r8">5542081343946</Timestamp><Current dt…	좌우반구com(split BVF)_1-034-1	60.021	1.0.0.165	1	2124058677	Professional	2.0.10.242	2.0.10.353	06-10-2021	2021-06-10 오전 6:21:25	15:21:25	2.0.10.248	166	2	{/}	껍퇴	껍	퇴	NULL	NULL	NULL	58	1	34	NULL	NULL	NULL	KSY	List2	0		0	0	574412	183		0	0	1	{/}	0	3	574595	0	{/}	509
좌우반구com(split BVF)_1	34	1	<?xml version="1.0"?>\n<Clock xmlns:dt="urn:schemas-microsoft-com:datatypes"><Description dt:dt="string">E-Prime Primary Realtime Clock</Description><StartTime><Timestamp dt:dt="int">0</Timestamp><DateUtc dt:dt="string">2021-06-10T06:21:24Z</DateUtc></StartTime><FrequencyChanges><FrequencyChange><Frequency dt:dt="r8">2699990000</Frequency><Timestamp dt:dt="r8">5542081343946</Timestamp><Current dt…	좌우반구com(split BVF)_1-034-1	60.021	1.0.0.165	1	2124058677	Professional	2.0.10.242	2.0.10.353	06-10-2021	2021-06-10 오전 6:21:25	15:21:25	2.0.10.248	92	2	{/}	나개	나	개	90	1	92	NULL	NULL	NULL	NULL	NULL	NULL	KSY3	List1	NULL	NULL	NULL	NULL	NULL	NULL	NULL	NULL	NULL	1	{/}	1	3	270903	0	{/}	400
좌우반구com(split BVF)_1	34	1	<?xml version="1.0"?>\n<Clock xmlns:dt="urn:schemas-microsoft-com:datatypes"><Description dt:dt="string">E-Prime Primary Realtime Clock</Description><StartTime><Timestamp dt:dt="int">0</Timestamp><DateUtc dt:dt="string">2021-06-10T06:21:24Z</DateUtc></StartTime><FrequencyChanges><FrequencyChange><Frequency dt:dt="r8">2699990000</Frequency><Timestamp dt:dt="r8">5542081343946</Timestamp><Current dt…	좌우반구com(split BVF)_1-034-1	60.021	1.0.0.165	1	2124058677	Professional	2.0.10.242	2.0.10.353	06-10-2021	2021-06-10 오전 6:21:25	15:21:25	2.0.10.248	104	1	z	내일	내	일	126	1	104	NULL	NULL	NULL	NULL	NULL	NULL	KSY	List1	0		0	-1	303542	183		0	0	1	z	0	3	303725	0	z	391
좌우반구com(split BVF)_1	34	1	<?xml version="1.0"?>\n<Clock xmlns:dt="urn:schemas-microsoft-com:datatypes"><Description dt:dt="string">E-Prime Primary Realtime Clock</Description><StartTime><Timestamp dt:dt="int">0</Timestamp><DateUtc dt:dt="string">2021-06-10T06:21:24Z</DateUtc></StartTime><FrequencyChanges><FrequencyChange><Frequency dt:dt="r8">2699990000</Frequency><Timestamp dt:dt="r8">5542081343946</Timestamp><Current dt…	좌우반구com(split BVF)_1-034-1	60.021	1.0.0.165	1	2124058677	Professional	2.0.10.242	2.0.10.353	06-10-2021	2021-06-10 오전 6:21:25	15:21:25	2.0.10.248	385	2	{/}	내죽	내	죽	NULL	NULL	NULL	NULL	NULL	NULL	29	1	121	KSY2	List3	NULL	NULL	NULL	NULL	NULL	NULL	NULL	NULL	NULL	1	{/}	0	3	1213916	0	{/}	272
좌우반구com(split BVF)_1	34	1	<?xml version="1.0"?>\n<Clock xmlns:dt="urn:schemas-microsoft-com:datatypes"><Description dt:dt="string">E-Prime Primary Realtime Clock</Description><StartTime><Timestamp dt:dt="int">0</Timestamp><DateUtc dt:dt="string">2021-06-10T06:21:24Z</DateUtc></StartTime><FrequencyChanges><FrequencyChange><Frequency dt:dt="r8">2699990000</Frequency><Timestamp dt:dt="r8">5542081343946</Timestamp><Current dt…	좌우반구com(split BVF)_1-034-1	60.021	1.0.0.165	1	2124058677	Professional	2.0.10.242	2.0.10.353	06-10-2021	2021-06-10 오전 6:21:25	15:21:25	2.0.10.248	391	2	{/}	내표	내	표	NULL	NULL	NULL	NULL	NULL	NULL	1	1	127	KSY	List3	0		0	0	1229544	183		0	0	0	{/}	0	3	1229727	0	z	588
좌우반구com(split BVF)_1	34	1	<?xml version="1.0"?>\n<Clock xmlns:dt="urn:schemas-microsoft-com:datatypes"><Description dt:dt="string">E-Prime Primary Realtime Clock</Description><StartTime><Timestamp dt:dt="int">0</Timestamp><DateUtc dt:dt="string">2021-06-10T06:21:24Z</DateUtc></StartTime><FrequencyChanges><FrequencyChange><Frequency dt:dt="r8">2699990000</Frequency><Timestamp dt:dt="r8">5542081343946</Timestamp><Current dt…	좌우반구com(split BVF)_1-034-1	60.021	1.0.0.165	1	2124058677	Professional	2.0.10.242	2.0.10.353	06-10-2021	2021-06-10 오전 6:21:25	15:21:25	2.0.10.248	29	2	{/}	념속	념	속	21	1	29	NULL	NULL	NULL	NULL	NULL	NULL	KSY3	List1	NULL	NULL	NULL	NULL	NULL	NULL	NULL	NULL	NULL	1	{/}	0	3	102414	0	{/}	346
좌우반구com(split BVF)_1	34	1	<?xml version="1.0"?>\n<Clock xmlns:dt="urn:schemas-microsoft-com:datatypes"><Description dt:dt="string">E-Prime Primary Realtime Clock</Description><StartTime><Timestamp dt:dt="int">0</Timestamp><DateUtc dt:dt="string">2021-06-10T06:21:24Z</DateUtc></StartTime><FrequencyChanges><FrequencyChange><Frequency dt:dt="r8">2699990000</Frequency><Timestamp dt:dt="r8">5542081343946</Timestamp><Current dt…	좌우반구com(split BVF)_1-034-1	60.021	1.0.0.165	1	2124058677	Professional	2.0.10.242	2.0.10.353	06-10-2021	2021-06-10 오전 6:21:25	15:21:25	2.0.10.248	331	2	{/}	념실	념	실	NULL	NULL	NULL	NULL	NULL	NULL	73	1	67	KSY3	List3	NULL	NULL	NULL	NULL	NULL	NULL	NULL	NULL	NULL	1	{/}	0	3	1070617	0	{/}	388
좌우반구com(split BVF)_1	34	1	<?xml version="1.0"?>\n<Clock xmlns:dt="urn:schemas-microsoft-com:datatypes"><Description dt:dt="string">E-Prime Primary Realtime Clock</Description><StartTime><Timestamp dt:dt="int">0</Timestamp><DateUtc dt:dt="string">2021-06-10T06:21:24Z</DateUtc></StartTime><FrequencyChanges><FrequencyChange><Frequency dt:dt="r8">2699990000</Frequency><Timestamp dt:dt="r8">5542081343946</Timestamp><Current dt…	좌우반구com(split BVF)_1-034-1	60.021	1.0.0.165	1	2124058677	Professional	2.0.10.242	2.0.10.353	06-10-2021	2021-06-10 오전 6:21:25	15:21:25	2.0.10.248	382	2	{/}	념효	념	효	NULL	NULL	NULL	NULL	NULL	NULL	11	1	118	KSY3	List3	NULL	NULL	NULL	NULL	NULL	NULL	NULL	NULL	NULL	1	{/}	0	3	1206235	0	{/}	334
좌우반구com(split BVF)_1	34	1	<?xml version="1.0"?>\n<Clock xmlns:dt="urn:schemas-microsoft-com:datatypes"><Description dt:dt="string">E-Prime Primary Realtime Clock</Description><StartTime><Timestamp dt:dt="int">0</Timestamp><DateUtc dt:dt="string">2021-06-10T06:21:24Z</DateUtc></StartTime><FrequencyChanges><FrequencyChange><Frequency dt:dt="r8">2699990000</Frequency><Timestamp dt:dt="r8">5542081343946</Timestamp><Current dt…	좌우반구com(split BVF)_1-034-1	60.021	1.0.0.165	1	2124058677	Professional	2.0.10.242	2.0.10.353	06-10-2021	2021-06-10 오전 6:21:25	15:21:25	2.0.10.248	34	1	z	노조	노	조	52	1	34	NULL	NULL	NULL	NULL	NULL	NULL	KSY	List1	0		0	-1	115709	183		0	0	1	z	1	3	115892	0	z	595
좌우반구com(split BVF)_1	34	1	<?xml version="1.0"?>\n<Clock xmlns:dt="urn:schemas-microsoft-com:datatypes"><Description dt:dt="string">E-Prime Primary Realtime Clock</Description><StartTime><Timestamp dt:dt="int">0</Timestamp><DateUtc dt:dt="string">2021-06-10T06:21:24Z</DateUtc></StartTime><FrequencyChanges><FrequencyChange><Frequency dt:dt="r8">2699990000</Frequency><Timestamp dt:dt="r8">5542081343946</Timestamp><Current dt…	좌우반구com(split BVF)_1-034-1	60.021	1.0.0.165	1	2124058677	Professional	2.0.10.242	2.0.10.353	06-10-2021	2021-06-10 오전 6:21:25	15:21:25	2.0.10.248	227	1	z	논란	논	란	NULL	NULL	NULL	122	1	95	NULL	NULL	NULL	KSY	List2	0		0	-1	737270	183		0	0	1	z	0	3	737453	0	z	382
좌우반구com(split BVF)_1	34	1	<?xml version="1.0"?>\n<Clock xmlns:dt="urn:schemas-microsoft-com:datatypes"><Description dt:dt="string">E-Prime Primary Realtime Clock</Description><StartTime><Timestamp dt:dt="int">0</Timestamp><DateUtc dt:dt="string">2021-06-10T06:21:24Z</DateUtc></StartTime><FrequencyChanges><FrequencyChange><Frequency dt:dt="r8">2699990000</Frequency><Timestamp dt:dt="r8">5542081343946</Timestamp><Current dt…	좌우반구com(split BVF)_1-034-1	60.021	1.0.0.165	1	2124058677	Professional	2.0.10.242	2.0.10.353	06-10-2021	2021-06-10 오전 6:21:25	15:21:25	2.0.10.248	97	2	{/}	논무	논	무	91	1	97	NULL	NULL	NULL	NULL	NULL	NULL	KSY2	List1	NULL	NULL	NULL	NULL	NULL	NULL	NULL	NULL	NULL	1	{/}	0	4	284399	0	{/}	429
좌우반구com(split BVF)_1	34	1	<?xml version="1.0"?>\n<Clock xmlns:dt="urn:schemas-microsoft-com:datatypes"><Description dt:dt="string">E-Prime Primary Realtime Clock</Description><StartTime><Timestamp dt:dt="int">0</Timestamp><DateUtc dt:dt="string">2021-06-10T06:21:24Z</DateUtc></StartTime><FrequencyChanges><FrequencyChange><Frequency dt:dt="r8">2699990000</Frequency><Timestamp dt:dt="r8">5542081343946</Timestamp><Current dt…	좌우반구com(split BVF)_1-034-1	60.021	1.0.0.165	1	2124058677	Professional	2.0.10.242	2.0.10.353	06-10-2021	2021-06-10 오전 6:21:25	15:21:25	2.0.10.248	160	1	z	느낌	느	낌	NULL	NULL	NULL	72	1	28	NULL	NULL	NULL	KSY	List2	0		1	-1	558950	184		0	0	1	z	0	4	559134	0	z	341
좌우반구com(split BVF)_1	34	1	<?xml version="1.0"?>\n<Clock xmlns:dt="urn:schemas-microsoft-com:datatypes"><Description dt:dt="string">E-Prime Primary Realtime Clock</Description><StartTime><Timestamp dt:dt="int">0</Timestamp><DateUtc dt:dt="string">2021-06-10T06:21:24Z</DateUtc></StartTime><FrequencyChanges><FrequencyChange><Frequency dt:dt="r8">2699990000</Frequency><Timestamp dt:dt="r8">5542081343946</Timestamp><Current dt…	좌우반구com(split BVF)_1-034-1	60.021	1.0.0.165	1	2124058677	Professional	2.0.10.242	2.0.10.353	06-10-2021	2021-06-10 오전 6:21:25	15:21:25	2.0.10.248	242	2	{/}	느속	느	속	NULL	NULL	NULL	88	1	110	NULL	NULL	NULL	KSY3	List2	NULL	NULL	NULL	NULL	NULL	NULL	NULL	NULL	NULL	1	{/}	1	3	777705	0	{/}	309
좌우반구com(split BVF)_1	34	1	<?xml version="1.0"?>\n<Clock xmlns:dt="urn:schemas-microsoft-com:datatypes"><Description dt:dt="string">E-Prime Primary Realtime Clock</Description><StartTime><Timestamp dt:dt="int">0</Timestamp><DateUtc dt:dt="string">2021-06-10T06:21:24Z</DateUtc></StartTime><FrequencyChanges><FrequencyChange><Frequency dt:dt="r8">2699990000</Frequency><Timestamp dt:dt="r8">5542081343946</Timestamp><Current dt…	좌우반구com(split BVF)_1-034-1	60.021	1.0.0.165	1	2124058677	Professional	2.0.10.242	2.0.10.353	06-10-2021	2021-06-10 오전 6:21:25	15:21:25	2.0.10.248	68	2	{/}	느스	느	스	24	1	68	NULL	NULL	NULL	NULL	NULL	NULL	KSY2	List1	NULL	NULL	NULL	NULL	NULL	NULL	NULL	NULL	NULL	1	{/}	1	3	207126	0	{/}	336
좌우반구com(split BVF)_1	34	1	<?xml version="1.0"?>\n<Clock xmlns:dt="urn:schemas-microsoft-com:datatypes"><Description dt:dt="string">E-Prime Primary Realtime Clock</Description><StartTime><Timestamp dt:dt="int">0</Timestamp><DateUtc dt:dt="string">2021-06-10T06:21:24Z</DateUtc></StartTime><FrequencyChanges><FrequencyChange><Frequency dt:dt="r8">2699990000</Frequency><Timestamp dt:dt="r8">5542081343946</Timestamp><Current dt…	좌우반구com(split BVF)_1-034-1	60.021	1.0.0.165	1	2124058677	Professional	2.0.10.242	2.0.10.353	06-10-2021	2021-06-10 오전 6:21:25	15:21:25	2.0.10.248	13	2	{/}	느체	느	체	48	1	13	NULL	NULL	NULL	NULL	NULL	NULL	KSY	List1	0		0	0	58813	183		0	0	1	{/}	0	3	58996	0	{/}	358
좌우반구com(split BVF)_1	34	1	<?xml version="1.0"?>\n<Clock xmlns:dt="urn:schemas-microsoft-com:datatypes"><Description dt:dt="string">E-Prime Primary Realtime Clock</Description><StartTime><Timestamp dt:dt="int">0</Timestamp><DateUtc dt:dt="string">2021-06-10T06:21:24Z</DateUtc></StartTime><FrequencyChanges><FrequencyChange><Frequency dt:dt="r8">2699990000</Frequency><Timestamp dt:dt="r8">5542081343946</Timestamp><Current dt…	좌우반구com(split BVF)_1-034-1	60.021	1.0.0.165	1	2124058677	Professional	2.0.10.242	2.0.10.353	06-10-2021	2021-06-10 오전 6:21:25	15:21:25	2.0.10.248	318	2	{/}	님우	님	우	NULL	NULL	NULL	NULL	NULL	NULL	97	1	54	KSY	List3	0		0	-1	1036196	183		0	0	1	{/}	1	3	1036379	0	{/}	412
좌우반구com(split BVF)_1	34	1	<?xml version="1.0"?>\n<Clock xmlns:dt="urn:schemas-microsoft-com:datatypes"><Description dt:dt="string">E-Prime Primary Realtime Clock</Description><StartTime><Timestamp dt:dt="int">0</Timestamp><DateUtc dt:dt="string">2021-06-10T06:21:24Z</DateUtc></StartTime><FrequencyChanges><FrequencyChange><Frequency dt:dt="r8">2699990000</Frequency><Timestamp dt:dt="r8">5542081343946</Timestamp><Current dt…	좌우반구com(split BVF)_1-034-1	60.021	1.0.0.165	1	2124058677	Professional	2.0.10.242	2.0.10.353	06-10-2021	2021-06-10 오전 6:21:25	15:21:25	2.0.10.248	94	2	{/}	단률	단	률	103	1	94	NULL	NULL	NULL	NULL	NULL	NULL	KSY3	List1	NULL	NULL	NULL	NULL	NULL	NULL	NULL	NULL	NULL	1	{/}	0	4	276202	0	{/}	540
좌우반구com(split BVF)_1	34	1	<?xml version="1.0"?>\n<Clock xmlns:dt="urn:schemas-microsoft-com:datatypes"><Description dt:dt="string">E-Prime Primary Realtime Clock</Description><StartTime><Timestamp dt:dt="int">0</Timestamp><DateUtc dt:dt="string">2021-06-10T06:21:24Z</DateUtc></StartTime><FrequencyChanges><FrequencyChange><Frequency dt:dt="r8">2699990000</Frequency><Timestamp dt:dt="r8">5542081343946</Timestamp><Current dt…	좌우반구com(split BVF)_1-034-1	60.021	1.0.0.165	1	2124058677	Professional	2.0.10.242	2.0.10.353	06-10-2021	2021-06-10 오전 6:21:25	15:21:25	2.0.10.248	72	1	z	단어	단	어	81	1	72	NULL	NULL	NULL	NULL	NULL	NULL	KSY	List1	0		0	0	217323	183		0	0	1	z	0	3	217506	0	z	451
좌우반구com(split BVF)_1	34	1	<?xml version="1.0"?>\n<Clock xmlns:dt="urn:schemas-microsoft-com:datatypes"><Description dt:dt="string">E-Prime Primary Realtime Clock</Description><StartTime><Timestamp dt:dt="int">0</Timestamp><DateUtc dt:dt="string">2021-06-10T06:21:24Z</DateUtc></StartTime><FrequencyChanges><FrequencyChange><Frequency dt:dt="r8">2699990000</Frequency><Timestamp dt:dt="r8">5542081343946</Timestamp><Current dt…	좌우반구com(split BVF)_1-034-1	60.021	1.0.0.165	1	2124058677	Professional	2.0.10.242	2.0.10.353	06-10-2021	2021-06-10 오전 6:21:25	15:21:25	2.0.10.248	366	1	z	단위	단	위	NULL	NULL	NULL	NULL	NULL	NULL	49	1	102	KSY	List3	0		0	0	1163651	183		0	0	1	z	0	3	1163834	0	z	368
좌우반구com(split BVF)_1	34	1	<?xml version="1.0"?>\n<Clock xmlns:dt="urn:schemas-microsoft-com:datatypes"><Description dt:dt="string">E-Prime Primary Realtime Clock</Description><StartTime><Timestamp dt:dt="int">0</Timestamp><DateUtc dt:dt="string">2021-06-10T06:21:24Z</DateUtc></StartTime><FrequencyChanges><FrequencyChange><Frequency dt:dt="r8">2699990000</Frequency><Timestamp dt:dt="r8">5542081343946</Timestamp><Current dt…	좌우반구com(split BVF)_1-034-1	60.021	1.0.0.165	1	2124058677	Professional	2.0.10.242	2.0.10.353	06-10-2021	2021-06-10 오전 6:21:25	15:21:25	2.0.10.248	205	1	z	담화	담	화	NULL	NULL	NULL	25	1	73	NULL	NULL	NULL	KSY	List2	0		1	-1	678807	184		0	0	1	z	0	4	678991	0	z	381
좌우반구com(split BVF)_1	34	1	<?xml version="1.0"?>\n<Clock xmlns:dt="urn:schemas-microsoft-com:datatypes"><Description dt:dt="string">E-Prime Primary Realtime Clock</Description><StartTime><Timestamp dt:dt="int">0</Timestamp><DateUtc dt:dt="string">2021-06-10T06:21:24Z</DateUtc></StartTime><FrequencyChanges><FrequencyChange><Frequency dt:dt="r8">2699990000</Frequency><Timestamp dt:dt="r8">5542081343946</Timestamp><Current dt…	좌우반구com(split BVF)_1-034-1	60.021	1.0.0.165	1	2124058677	Professional	2.0.10.242	2.0.10.353	06-10-2021	2021-06-10 오전 6:21:25	15:21:25	2.0.10.248	184	1	z	대문	대	문	NULL	NULL	NULL	55	1	52	NULL	NULL	NULL	KSY	List2	0		0	-1	622794	183		0	0	1	z	1	3	622977	0	z	388
좌우반구com(split BVF)_1	34	1	<?xml version="1.0"?>\n<Clock xmlns:dt="urn:schemas-microsoft-com:datatypes"><Description dt:dt="string">E-Prime Primary Realtime Clock</Description><StartTime><Timestamp dt:dt="int">0</Timestamp><DateUtc dt:dt="string">2021-06-10T06:21:24Z</DateUtc></StartTime><FrequencyChanges><FrequencyChange><Frequency dt:dt="r8">2699990000</Frequency><Timestamp dt:dt="r8">5542081343946</Timestamp><Current dt…	좌우반구com(split BVF)_1-034-1	60.021	1.0.0.165	1	2124058677	Professional	2.0.10.242	2.0.10.353	06-10-2021	2021-06-10 오전 6:21:25	15:21:25	2.0.10.248	376	1	z	대중	대	중	NULL	NULL	NULL	NULL	NULL	NULL	18	1	112	KSY	List3	0		0	-1	1190391	183		0	0	1	z	0	3	1190574	0	z	348
좌우반구com(split BVF)_1	34	1	<?xml version="1.0"?>\n<Clock xmlns:dt="urn:schemas-microsoft-com:datatypes"><Description dt:dt="string">E-Prime Primary Realtime Clock</Description><StartTime><Timestamp dt:dt="int">0</Timestamp><DateUtc dt:dt="string">2021-06-10T06:21:24Z</DateUtc></StartTime><FrequencyChanges><FrequencyChange><Frequency dt:dt="r8">2699990000</Frequency><Timestamp dt:dt="r8">5542081343946</Timestamp><Current dt…	좌우반구com(split BVF)_1-034-1	60.021	1.0.0.165	1	2124058677	Professional	2.0.10.242	2.0.10.353	06-10-2021	2021-06-10 오전 6:21:25	15:21:25	2.0.10.248	40	1	z	도박	도	박	10	1	40	NULL	NULL	NULL	NULL	NULL	NULL	KSY	List1	0		0	-1	131870	183		0	0	1	z	0	3	132053	0	z	325
좌우반구com(split BVF)_1	34	1	<?xml version="1.0"?>\n<Clock xmlns:dt="urn:schemas-microsoft-com:datatypes"><Description dt:dt="string">E-Prime Primary Realtime Clock</Description><StartTime><Timestamp dt:dt="int">0</Timestamp><DateUtc dt:dt="string">2021-06-10T06:21:24Z</DateUtc></StartTime><FrequencyChanges><FrequencyChange><Frequency dt:dt="r8">2699990000</Frequency><Timestamp dt:dt="r8">5542081343946</Timestamp><Current dt…	좌우반구com(split BVF)_1-034-1	60.021	1.0.0.165	1	2124058677	Professional	2.0.10.242	2.0.10.353	06-10-2021	2021-06-10 오전 6:21:25	15:21:25	2.0.10.248	126	2	{/}	도휘	도	휘	65	1	126	NULL	NULL	NULL	NULL	NULL	NULL	KSY3	List1	NULL	NULL	NULL	NULL	NULL	NULL	NULL	NULL	NULL	1	{/}	0	3	364670	0	{/}	420
좌우반구com(split BVF)_1	34	1	<?xml version="1.0"?>\n<Clock xmlns:dt="urn:schemas-microsoft-com:datatypes"><Description dt:dt="string">E-Prime Primary Realtime Clock</Description><StartTime><Timestamp dt:dt="int">0</Timestamp><DateUtc dt:dt="string">2021-06-10T06:21:24Z</DateUtc></StartTime><FrequencyChanges><FrequencyChange><Frequency dt:dt="r8">2699990000</Frequency><Timestamp dt:dt="r8">5542081343946</Timestamp><Current dt…	좌우반구com(split BVF)_1-034-1	60.021	1.0.0.165	1	2124058677	Professional	2.0.10.242	2.0.10.353	06-10-2021	2021-06-10 오전 6:21:25	15:21:25	2.0.10.248	179	1	z	동의	동	의	NULL	NULL	NULL	59	1	47	NULL	NULL	NULL	KSY	List2	0		0	0	609216	183		0	0	1	z	0	3	609399	0	z	367
좌우반구com(split BVF)_1	34	1	<?xml version="1.0"?>\n<Clock xmlns:dt="urn:schemas-microsoft-com:datatypes"><Description dt:dt="string">E-Prime Primary Realtime Clock</Description><StartTime><Timestamp dt:dt="int">0</Timestamp><DateUtc dt:dt="string">2021-06-10T06:21:24Z</DateUtc></StartTime><FrequencyChanges><FrequencyChange><Frequency dt:dt="r8">2699990000</Frequency><Timestamp dt:dt="r8">5542081343946</Timestamp><Current dt…	좌우반구com(split BVF)_1-034-1	60.021	1.0.0.165	1	2124058677	Professional	2.0.10.242	2.0.10.353	06-10-2021	2021-06-10 오전 6:21:25	15:21:25	2.0.10.248	236	2	{/}	득관	득	관	NULL	NULL	NULL	127	1	104	NULL	NULL	NULL	KSY2	List2	NULL	NULL	NULL	NULL	NULL	NULL	NULL	NULL	NULL	1	{/}	0	4	761095	0	{/}	373
좌우반구com(split BVF)_1	34	1	<?xml version="1.0"?>\n<Clock xmlns:dt="urn:schemas-microsoft-com:datatypes"><Description dt:dt="string">E-Prime Primary Realtime Clock</Description><StartTime><Timestamp dt:dt="int">0</Timestamp><DateUtc dt:dt="string">2021-06-10T06:21:24Z</DateUtc></StartTime><FrequencyChanges><FrequencyChange><Frequency dt:dt="r8">2699990000</Frequency><Timestamp dt:dt="r8">5542081343946</Timestamp><Current dt…	좌우반구com(split BVF)_1-034-1	60.021	1.0.0.165	1	2124058677	Professional	2.0.10.242	2.0.10.353	06-10-2021	2021-06-10 오전 6:21:25	15:21:25	2.0.10.248	60	2	{/}	득동	득	동	38	1	60	NULL	NULL	NULL	NULL	NULL	NULL	KSY2	List1	NULL	NULL	NULL	NULL	NULL	NULL	NULL	NULL	NULL	1	{/}	0	3	185567	0	{/}	447
좌우반구com(split BVF)_1	34	1	<?xml version="1.0"?>\n<Clock xmlns:dt="urn:schemas-microsoft-com:datatypes"><Description dt:dt="string">E-Prime Primary Realtime Clock</Description><StartTime><Timestamp dt:dt="int">0</Timestamp><DateUtc dt:dt="string">2021-06-10T06:21:24Z</DateUtc></StartTime><FrequencyChanges><FrequencyChange><Frequency dt:dt="r8">2699990000</Frequency><Timestamp dt:dt="r8">5542081343946</Timestamp><Current dt…	좌우반구com(split BVF)_1-034-1	60.021	1.0.0.165	1	2124058677	Professional	2.0.10.242	2.0.10.353	06-10-2021	2021-06-10 오전 6:21:25	15:21:25	2.0.10.248	169	2	{/}	득생	득	생	NULL	NULL	NULL	36	1	37	NULL	NULL	NULL	KSY2	List2	NULL	NULL	NULL	NULL	NULL	NULL	NULL	NULL	NULL	1	{/}	0	3	582525	0	{/}	561
좌우반구com(split BVF)_1	34	1	<?xml version="1.0"?>\n<Clock xmlns:dt="urn:schemas-microsoft-com:datatypes"><Description dt:dt="string">E-Prime Primary Realtime Clock</Description><StartTime><Timestamp dt:dt="int">0</Timestamp><DateUtc dt:dt="string">2021-06-10T06:21:24Z</DateUtc></StartTime><FrequencyChanges><FrequencyChange><Frequency dt:dt="r8">2699990000</Frequency><Timestamp dt:dt="r8">5542081343946</Timestamp><Current dt…	좌우반구com(split BVF)_1-034-1	60.021	1.0.0.165	1	2124058677	Professional	2.0.10.242	2.0.10.353	06-10-2021	2021-06-10 오전 6:21:25	15:21:25	2.0.10.248	395	2	{/}	득외	득	외	NULL	NULL	NULL	NULL	NULL	NULL	121	1	131	KSY3	List3	NULL	NULL	NULL	NULL	NULL	NULL	NULL	NULL	NULL	1	{/}	0	3	1240340	0	{/}	526
좌우반구com(split BVF)_1	34	1	<?xml version="1.0"?>\n<Clock xmlns:dt="urn:schemas-microsoft-com:datatypes"><Description dt:dt="string">E-Prime Primary Realtime Clock</Description><StartTime><Timestamp dt:dt="int">0</Timestamp><DateUtc dt:dt="string">2021-06-10T06:21:24Z</DateUtc></StartTime><FrequencyChanges><FrequencyChange><Frequency dt:dt="r8">2699990000</Frequency><Timestamp dt:dt="r8">5542081343946</Timestamp><Current dt…	좌우반구com(split BVF)_1-034-1	60.021	1.0.0.165	1	2124058677	Professional	2.0.10.242	2.0.10.353	06-10-2021	2021-06-10 오전 6:21:25	15:21:25	2.0.10.248	328	2	{/}	란공	란	공	NULL	NULL	NULL	NULL	NULL	NULL	113	1	64	KSY	List3	0		0	-1	1062437	183		0	0	1	{/}	0	3	1062620	0	{/}	378
좌우반구com(split BVF)_1	34	1	<?xml version="1.0"?>\n<Clock xmlns:dt="urn:schemas-microsoft-com:datatypes"><Description dt:dt="string">E-Prime Primary Realtime Clock</Description><StartTime><Timestamp dt:dt="int">0</Timestamp><DateUtc dt:dt="string">2021-06-10T06:21:24Z</DateUtc></StartTime><FrequencyChanges><FrequencyChange><Frequency dt:dt="r8">2699990000</Frequency><Timestamp dt:dt="r8">5542081343946</Timestamp><Current dt…	좌우반구com(split BVF)_1-034-1	60.021	1.0.0.165	1	2124058677	Professional	2.0.10.242	2.0.10.353	06-10-2021	2021-06-10 오전 6:21:25	15:21:25	2.0.10.248	235	2	{/}	량필	량	필	NULL	NULL	NULL	87	1	103	NULL	NULL	NULL	KSY3	List2	NULL	NULL	NULL	NULL	NULL	NULL	NULL	NULL	NULL	1	{/}	0	4	758496	0	{/}	397
좌우반구com(split BVF)_1	34	1	<?xml version="1.0"?>\n<Clock xmlns:dt="urn:schemas-microsoft-com:datatypes"><Description dt:dt="string">E-Prime Primary Realtime Clock</Description><StartTime><Timestamp dt:dt="int">0</Timestamp><DateUtc dt:dt="string">2021-06-10T06:21:24Z</DateUtc></StartTime><FrequencyChanges><FrequencyChange><Frequency dt:dt="r8">2699990000</Frequency><Timestamp dt:dt="r8">5542081343946</Timestamp><Current dt…	좌우반구com(split BVF)_1-034-1	60.021	1.0.0.165	1	2124058677	Professional	2.0.10.242	2.0.10.353	06-10-2021	2021-06-10 오전 6:21:25	15:21:25	2.0.10.248	313	2	{/}	려제	려	제	NULL	NULL	NULL	NULL	NULL	NULL	71	1	49	KSY2	List3	NULL	NULL	NULL	NULL	NULL	NULL	NULL	NULL	NULL	1	{/}	0	4	1022918	0	{/}	551
좌우반구com(split BVF)_1	34	1	<?xml version="1.0"?>\n<Clock xmlns:dt="urn:schemas-microsoft-com:datatypes"><Description dt:dt="string">E-Prime Primary Realtime Clock</Description><StartTime><Timestamp dt:dt="int">0</Timestamp><DateUtc dt:dt="string">2021-06-10T06:21:24Z</DateUtc></StartTime><FrequencyChanges><FrequencyChange><Frequency dt:dt="r8">2699990000</Frequency><Timestamp dt:dt="r8">5542081343946</Timestamp><Current dt…	좌우반구com(split BVF)_1-034-1	60.021	1.0.0.165	1	2124058677	Professional	2.0.10.242	2.0.10.353	06-10-2021	2021-06-10 오전 6:21:25	15:21:25	2.0.10.248	71	2	{/}	려최	려	최	31	1	71	NULL	NULL	NULL	NULL	NULL	NULL	KSY	List1	0		1	-1	214790	184		0	0	1	{/}	0	4	214974	0	{/}	331
좌우반구com(split BVF)_1	34	1	<?xml version="1.0"?>\n<Clock xmlns:dt="urn:schemas-microsoft-com:datatypes"><Description dt:dt="string">E-Prime Primary Realtime Clock</Description><StartTime><Timestamp dt:dt="int">0</Timestamp><DateUtc dt:dt="string">2021-06-10T06:21:24Z</DateUtc></StartTime><FrequencyChanges><FrequencyChange><Frequency dt:dt="r8">2699990000</Frequency><Timestamp dt:dt="r8">5542081343946</Timestamp><Current dt…	좌우반구com(split BVF)_1-034-1	60.021	1.0.0.165	1	2124058677	Professional	2.0.10.242	2.0.10.353	06-10-2021	2021-06-10 오전 6:21:25	15:21:25	2.0.10.248	6	2	{/}	려희	려	희	20	1	6	NULL	NULL	NULL	NULL	NULL	NULL	KSY	List1	0		0	-1	40419	184		0	0	1	{/}	0	4	40603	0	{/}	354
좌우반구com(split BVF)_1	34	1	<?xml version="1.0"?>\n<Clock xmlns:dt="urn:schemas-microsoft-com:datatypes"><Description dt:dt="string">E-Prime Primary Realtime Clock</Description><StartTime><Timestamp dt:dt="int">0</Timestamp><DateUtc dt:dt="string">2021-06-10T06:21:24Z</DateUtc></StartTime><FrequencyChanges><FrequencyChange><Frequency dt:dt="r8">2699990000</Frequency><Timestamp dt:dt="r8">5542081343946</Timestamp><Current dt…	좌우반구com(split BVF)_1-034-1	60.021	1.0.0.165	1	2124058677	Professional	2.0.10.242	2.0.10.353	06-10-2021	2021-06-10 오전 6:21:25	15:21:25	2.0.10.248	177	2	{/}	력름	력	름	NULL	NULL	NULL	93	1	45	NULL	NULL	NULL	KSY3	List2	NULL	NULL	NULL	NULL	NULL	NULL	NULL	NULL	NULL	1	{/}	1	3	603884	0	{/}	482
좌우반구com(split BVF)_1	34	1	<?xml version="1.0"?>\n<Clock xmlns:dt="urn:schemas-microsoft-com:datatypes"><Description dt:dt="string">E-Prime Primary Realtime Clock</Description><StartTime><Timestamp dt:dt="int">0</Timestamp><DateUtc dt:dt="string">2021-06-10T06:21:24Z</DateUtc></StartTime><FrequencyChanges><FrequencyChange><Frequency dt:dt="r8">2699990000</Frequency><Timestamp dt:dt="r8">5542081343946</Timestamp><Current dt…	좌우반구com(split BVF)_1-034-1	60.021	1.0.0.165	1	2124058677	Professional	2.0.10.242	2.0.10.353	06-10-2021	2021-06-10 오전 6:21:25	15:21:25	2.0.10.248	61	2	{/}	례부	례	부	95	1	61	NULL	NULL	NULL	NULL	NULL	NULL	KSY	List1	0		0	-1	188033	183		0	0	1	{/}	1	3	188216	0	{/}	599
좌우반구com(split BVF)_1	34	1	<?xml version="1.0"?>\n<Clock xmlns:dt="urn:schemas-microsoft-com:datatypes"><Description dt:dt="string">E-Prime Primary Realtime Clock</Description><StartTime><Timestamp dt:dt="int">0</Timestamp><DateUtc dt:dt="string">2021-06-10T06:21:24Z</DateUtc></StartTime><FrequencyChanges><FrequencyChange><Frequency dt:dt="r8">2699990000</Frequency><Timestamp dt:dt="r8">5542081343946</Timestamp><Current dt…	좌우반구com(split BVF)_1-034-1	60.021	1.0.0.165	1	2124058677	Professional	2.0.10.242	2.0.10.353	06-10-2021	2021-06-10 오전 6:21:25	15:21:25	2.0.10.248	117	2	{/}	록어	록	어	40	1	117	NULL	NULL	NULL	NULL	NULL	NULL	KSY2	List1	NULL	NULL	NULL	NULL	NULL	NULL	NULL	NULL	NULL	1	{/}	1	3	339112	0	{/}	512
좌우반구com(split BVF)_1	34	1	<?xml version="1.0"?>\n<Clock xmlns:dt="urn:schemas-microsoft-com:datatypes"><Description dt:dt="string">E-Prime Primary Realtime Clock</Description><StartTime><Timestamp dt:dt="int">0</Timestamp><DateUtc dt:dt="string">2021-06-10T06:21:24Z</DateUtc></StartTime><FrequencyChanges><FrequencyChange><Frequency dt:dt="r8">2699990000</Frequency><Timestamp dt:dt="r8">5542081343946</Timestamp><Current dt…	좌우반구com(split BVF)_1-034-1	60.021	1.0.0.165	1	2124058677	Professional	2.0.10.242	2.0.10.353	06-10-2021	2021-06-10 오전 6:21:25	15:21:25	2.0.10.248	131	2	{/}	류궤	류	궤	55	1	131	NULL	NULL	NULL	NULL	NULL	NULL	KSY	List1	0		0	-1	378665	183		0	0	1	{/}	0	3	378848	0	{/}	346
좌우반구com(split BVF)_1	34	1	<?xml version="1.0"?>\n<Clock xmlns:dt="urn:schemas-microsoft-com:datatypes"><Description dt:dt="string">E-Prime Primary Realtime Clock</Description><StartTime><Timestamp dt:dt="int">0</Timestamp><DateUtc dt:dt="string">2021-06-10T06:21:24Z</DateUtc></StartTime><FrequencyChanges><FrequencyChange><Frequency dt:dt="r8">2699990000</Frequency><Timestamp dt:dt="r8">5542081343946</Timestamp><Current dt…	좌우반구com(split BVF)_1-034-1	60.021	1.0.0.165	1	2124058677	Professional	2.0.10.242	2.0.10.353	06-10-2021	2021-06-10 오전 6:21:25	15:21:25	2.0.10.248	162	2	{/}	류란	류	란	NULL	NULL	NULL	6	1	30	NULL	NULL	NULL	KSY3	List2	NULL	NULL	NULL	NULL	NULL	NULL	NULL	NULL	NULL	1	{/}	0	3	564332	0	{/}	354
좌우반구com(split BVF)_1	34	1	<?xml version="1.0"?>\n<Clock xmlns:dt="urn:schemas-microsoft-com:datatypes"><Description dt:dt="string">E-Prime Primary Realtime Clock</Description><StartTime><Timestamp dt:dt="int">0</Timestamp><DateUtc dt:dt="string">2021-06-10T06:21:24Z</DateUtc></StartTime><FrequencyChanges><FrequencyChange><Frequency dt:dt="r8">2699990000</Frequency><Timestamp dt:dt="r8">5542081343946</Timestamp><Current dt…	좌우반구com(split BVF)_1-034-1	60.021	1.0.0.165	1	2124058677	Professional	2.0.10.242	2.0.10.353	06-10-2021	2021-06-10 오전 6:21:25	15:21:25	2.0.10.248	178	2	{/}	류포	류	포	NULL	NULL	NULL	33	1	46	NULL	NULL	NULL	KSY	List2	0		1	-1	606383	184		0	0	1	{/}	0	4	606567	0	{/}	630
좌우반구com(split BVF)_1	34	1	<?xml version="1.0"?>\n<Clock xmlns:dt="urn:schemas-microsoft-com:datatypes"><Description dt:dt="string">E-Prime Primary Realtime Clock</Description><StartTime><Timestamp dt:dt="int">0</Timestamp><DateUtc dt:dt="string">2021-06-10T06:21:24Z</DateUtc></StartTime><FrequencyChanges><FrequencyChange><Frequency dt:dt="r8">2699990000</Frequency><Timestamp dt:dt="r8">5542081343946</Timestamp><Current dt…	좌우반구com(split BVF)_1-034-1	60.021	1.0.0.165	1	2124058677	Professional	2.0.10.242	2.0.10.353	06-10-2021	2021-06-10 오전 6:21:25	15:21:25	2.0.10.248	278	2	{/}	률법	률	법	NULL	NULL	NULL	NULL	NULL	NULL	67	1	14	KSY3	List3	NULL	NULL	NULL	NULL	NULL	NULL	NULL	NULL	NULL	0	{/}	0	4	927852	0	z	717
좌우반구com(split BVF)_1	34	1	<?xml version="1.0"?>\n<Clock xmlns:dt="urn:schemas-microsoft-com:datatypes"><Description dt:dt="string">E-Prime Primary Realtime Clock</Description><StartTime><Timestamp dt:dt="int">0</Timestamp><DateUtc dt:dt="string">2021-06-10T06:21:24Z</DateUtc></StartTime><FrequencyChanges><FrequencyChange><Frequency dt:dt="r8">2699990000</Frequency><Timestamp dt:dt="r8">5542081343946</Timestamp><Current dt…	좌우반구com(split BVF)_1-034-1	60.021	1.0.0.165	1	2124058677	Professional	2.0.10.242	2.0.10.353	06-10-2021	2021-06-10 오전 6:21:25	15:21:25	2.0.10.248	299	2	{/}	률법	률	법	NULL	NULL	NULL	NULL	NULL	NULL	9	1	35	KSY	List3	0		0	-1	984848	183		0	0	0	{/}	0	3	985031	0	z	487
좌우반구com(split BVF)_1	34	1	<?xml version="1.0"?>\n<Clock xmlns:dt="urn:schemas-microsoft-com:datatypes"><Description dt:dt="string">E-Prime Primary Realtime Clock</Description><StartTime><Timestamp dt:dt="int">0</Timestamp><DateUtc dt:dt="string">2021-06-10T06:21:24Z</DateUtc></StartTime><FrequencyChanges><FrequencyChange><Frequency dt:dt="r8">2699990000</Frequency><Timestamp dt:dt="r8">5542081343946</Timestamp><Current dt…	좌우반구com(split BVF)_1-034-1	60.021	1.0.0.165	1	2124058677	Professional	2.0.10.242	2.0.10.353	06-10-2021	2021-06-10 오전 6:21:25	15:21:25	2.0.10.248	57	2	{/}	률시	률	시	2	1	57	NULL	NULL	NULL	NULL	NULL	NULL	KSY	List1	0		0	-1	177470	184		0	0	1	{/}	0	4	177654	0	{/}	382
좌우반구com(split BVF)_1	34	1	<?xml version="1.0"?>\n<Clock xmlns:dt="urn:schemas-microsoft-com:datatypes"><Description dt:dt="string">E-Prime Primary Realtime Clock</Description><StartTime><Timestamp dt:dt="int">0</Timestamp><DateUtc dt:dt="string">2021-06-10T06:21:24Z</DateUtc></StartTime><FrequencyChanges><FrequencyChange><Frequency dt:dt="r8">2699990000</Frequency><Timestamp dt:dt="r8">5542081343946</Timestamp><Current dt…	좌우반구com(split BVF)_1-034-1	60.021	1.0.0.165	1	2124058677	Professional	2.0.10.242	2.0.10.353	06-10-2021	2021-06-10 오전 6:21:25	15:21:25	2.0.10.248	347	2	{/}	률훈	률	훈	NULL	NULL	NULL	NULL	NULL	NULL	45	1	83	KSY2	List3	NULL	NULL	NULL	NULL	NULL	NULL	NULL	NULL	NULL	1	{/}	1	3	1112835	0	{/}	434
좌우반구com(split BVF)_1	34	1	<?xml version="1.0"?>\n<Clock xmlns:dt="urn:schemas-microsoft-com:datatypes"><Description dt:dt="string">E-Prime Primary Realtime Clock</Description><StartTime><Timestamp dt:dt="int">0</Timestamp><DateUtc dt:dt="string">2021-06-10T06:21:24Z</DateUtc></StartTime><FrequencyChanges><FrequencyChange><Frequency dt:dt="r8">2699990000</Frequency><Timestamp dt:dt="r8">5542081343946</Timestamp><Current dt…	좌우반구com(split BVF)_1-034-1	60.021	1.0.0.165	1	2124058677	Professional	2.0.10.242	2.0.10.353	06-10-2021	2021-06-10 오전 6:21:25	15:21:25	2.0.10.248	45	2	{/}	름결	름	결	118	1	45	NULL	NULL	NULL	NULL	NULL	NULL	KSY	List1	0		0	-1	145015	183		0	0	1	{/}	1	3	145198	0	{/}	329
좌우반구com(split BVF)_1	34	1	<?xml version="1.0"?>\n<Clock xmlns:dt="urn:schemas-microsoft-com:datatypes"><Description dt:dt="string">E-Prime Primary Realtime Clock</Description><StartTime><Timestamp dt:dt="int">0</Timestamp><DateUtc dt:dt="string">2021-06-10T06:21:24Z</DateUtc></StartTime><FrequencyChanges><FrequencyChange><Frequency dt:dt="r8">2699990000</Frequency><Timestamp dt:dt="r8">5542081343946</Timestamp><Current dt…	좌우반구com(split BVF)_1-034-1	60.021	1.0.0.165	1	2124058677	Professional	2.0.10.242	2.0.10.353	06-10-2021	2021-06-10 오전 6:21:25	15:21:25	2.0.10.248	320	2	{/}	름무	름	무	NULL	NULL	NULL	NULL	NULL	NULL	70	1	56	KSY2	List3	NULL	NULL	NULL	NULL	NULL	NULL	NULL	NULL	NULL	1	{/}	1	3	1041694	0	{/}	527
좌우반구com(split BVF)_1	34	1	<?xml version="1.0"?>\n<Clock xmlns:dt="urn:schemas-microsoft-com:datatypes"><Description dt:dt="string">E-Prime Primary Realtime Clock</Description><StartTime><Timestamp dt:dt="int">0</Timestamp><DateUtc dt:dt="string">2021-06-10T06:21:24Z</DateUtc></StartTime><FrequencyChanges><FrequencyChange><Frequency dt:dt="r8">2699990000</Frequency><Timestamp dt:dt="r8">5542081343946</Timestamp><Current dt…	좌우반구com(split BVF)_1-034-1	60.021	1.0.0.165	1	2124058677	Professional	2.0.10.242	2.0.10.353	06-10-2021	2021-06-10 오전 6:21:25	15:21:25	2.0.10.248	44	2	{/}	리열	리	열	99	1	44	NULL	NULL	NULL	NULL	NULL	NULL	KSY3	List1	NULL	NULL	NULL	NULL	NULL	NULL	NULL	NULL	NULL	1	{/}	1	3	142399	0	{/}	592
좌우반구com(split BVF)_1	34	1	<?xml version="1.0"?>\n<Clock xmlns:dt="urn:schemas-microsoft-com:datatypes"><Description dt:dt="string">E-Prime Primary Realtime Clock</Description><StartTime><Timestamp dt:dt="int">0</Timestamp><DateUtc dt:dt="string">2021-06-10T06:21:24Z</DateUtc></StartTime><FrequencyChanges><FrequencyChange><Frequency dt:dt="r8">2699990000</Frequency><Timestamp dt:dt="r8">5542081343946</Timestamp><Current dt…	좌우반구com(split BVF)_1-034-1	60.021	1.0.0.165	1	2124058677	Professional	2.0.10.242	2.0.10.353	06-10-2021	2021-06-10 오전 6:21:25	15:21:25	2.0.10.248	194	2	{/}	림밀	림	밀	NULL	NULL	NULL	47	1	62	NULL	NULL	NULL	KSY	List2	0		0	0	648802	183		0	0	1	{/}	0	3	648985	0	{/}	365
좌우반구com(split BVF)_1	34	1	<?xml version="1.0"?>\n<Clock xmlns:dt="urn:schemas-microsoft-com:datatypes"><Description dt:dt="string">E-Prime Primary Realtime Clock</Description><StartTime><Timestamp dt:dt="int">0</Timestamp><DateUtc dt:dt="string">2021-06-10T06:21:24Z</DateUtc></StartTime><FrequencyChanges><FrequencyChange><Frequency dt:dt="r8">2699990000</Frequency><Timestamp dt:dt="r8">5542081343946</Timestamp><Current dt…	좌우반구com(split BVF)_1-034-1	60.021	1.0.0.165	1	2124058677	Professional	2.0.10.242	2.0.10.353	06-10-2021	2021-06-10 오전 6:21:25	15:21:25	2.0.10.248	312	2	{/}	마요	마	요	NULL	NULL	NULL	NULL	NULL	NULL	25	1	48	KSY	List3	0		0	-1	1020002	183		0	0	1	{/}	0	3	1020185	0	{/}	532
좌우반구com(split BVF)_1	34	1	<?xml version="1.0"?>\n<Clock xmlns:dt="urn:schemas-microsoft-com:datatypes"><Description dt:dt="string">E-Prime Primary Realtime Clock</Description><StartTime><Timestamp dt:dt="int">0</Timestamp><DateUtc dt:dt="string">2021-06-10T06:21:24Z</DateUtc></StartTime><FrequencyChanges><FrequencyChange><Frequency dt:dt="r8">2699990000</Frequency><Timestamp dt:dt="r8">5542081343946</Timestamp><Current dt…	좌우반구com(split BVF)_1-034-1	60.021	1.0.0.165	1	2124058677	Professional	2.0.10.242	2.0.10.353	06-10-2021	2021-06-10 오전 6:21:25	15:21:25	2.0.10.248	281	2	{/}	망습	망	습	NULL	NULL	NULL	NULL	NULL	NULL	111	1	17	KSY3	List3	NULL	NULL	NULL	NULL	NULL	NULL	NULL	NULL	NULL	1	{/}	0	3	936215	0	{/}	448
좌우반구com(split BVF)_1	34	1	<?xml version="1.0"?>\n<Clock xmlns:dt="urn:schemas-microsoft-com:datatypes"><Description dt:dt="string">E-Prime Primary Realtime Clock</Description><StartTime><Timestamp dt:dt="int">0</Timestamp><DateUtc dt:dt="string">2021-06-10T06:21:24Z</DateUtc></StartTime><FrequencyChanges><FrequencyChange><Frequency dt:dt="r8">2699990000</Frequency><Timestamp dt:dt="r8">5542081343946</Timestamp><Current dt…	좌우반구com(split BVF)_1-034-1	60.021	1.0.0.165	1	2124058677	Professional	2.0.10.242	2.0.10.353	06-10-2021	2021-06-10 오전 6:21:25	15:21:25	2.0.10.248	292	1	z	망신	망	신	NULL	NULL	NULL	NULL	NULL	NULL	127	1	28	KSY	List3	0		0	0	966155	183		0	0	1	z	0	3	966338	0	z	596
좌우반구com(split BVF)_1	34	1	<?xml version="1.0"?>\n<Clock xmlns:dt="urn:schemas-microsoft-com:datatypes"><Description dt:dt="string">E-Prime Primary Realtime Clock</Description><StartTime><Timestamp dt:dt="int">0</Timestamp><DateUtc dt:dt="string">2021-06-10T06:21:24Z</DateUtc></StartTime><FrequencyChanges><FrequencyChange><Frequency dt:dt="r8">2699990000</Frequency><Timestamp dt:dt="r8">5542081343946</Timestamp><Current dt…	좌우반구com(split BVF)_1-034-1	60.021	1.0.0.165	1	2124058677	Professional	2.0.10.242	2.0.10.353	06-10-2021	2021-06-10 오전 6:21:25	15:21:25	2.0.10.248	316	1	z	매력	매	력	NULL	NULL	NULL	NULL	NULL	NULL	37	1	52	KSY	List3	0		0	-1	1030848	183		0	0	1	z	1	3	1031031	0	z	410
좌우반구com(split BVF)_1	34	1	<?xml version="1.0"?>\n<Clock xmlns:dt="urn:schemas-microsoft-com:datatypes"><Description dt:dt="string">E-Prime Primary Realtime Clock</Description><StartTime><Timestamp dt:dt="int">0</Timestamp><DateUtc dt:dt="string">2021-06-10T06:21:24Z</DateUtc></StartTime><FrequencyChanges><FrequencyChange><Frequency dt:dt="r8">2699990000</Frequency><Timestamp dt:dt="r8">5542081343946</Timestamp><Current dt…	좌우반구com(split BVF)_1-034-1	60.021	1.0.0.165	1	2124058677	Professional	2.0.10.242	2.0.10.353	06-10-2021	2021-06-10 오전 6:21:25	15:21:25	2.0.10.248	21	2	{/}	매소	매	소	69	1	21	NULL	NULL	NULL	NULL	NULL	NULL	KSY3	List1	NULL	NULL	NULL	NULL	NULL	NULL	NULL	NULL	NULL	1	{/}	0	3	80005	0	{/}	859
좌우반구com(split BVF)_1	34	1	<?xml version="1.0"?>\n<Clock xmlns:dt="urn:schemas-microsoft-com:datatypes"><Description dt:dt="string">E-Prime Primary Realtime Clock</Description><StartTime><Timestamp dt:dt="int">0</Timestamp><DateUtc dt:dt="string">2021-06-10T06:21:24Z</DateUtc></StartTime><FrequencyChanges><FrequencyChange><Frequency dt:dt="r8">2699990000</Frequency><Timestamp dt:dt="r8">5542081343946</Timestamp><Current dt…	좌우반구com(split BVF)_1-034-1	60.021	1.0.0.165	1	2124058677	Professional	2.0.10.242	2.0.10.353	06-10-2021	2021-06-10 오전 6:21:25	15:21:25	2.0.10.248	329	1	z	모습	모	습	NULL	NULL	NULL	NULL	NULL	NULL	27	1	65	KSY	List3	0		0	-1	1065019	184		0	0	1	z	0	4	1065203	0	z	596
좌우반구com(split BVF)_1	34	1	<?xml version="1.0"?>\n<Clock xmlns:dt="urn:schemas-microsoft-com:datatypes"><Description dt:dt="string">E-Prime Primary Realtime Clock</Description><StartTime><Timestamp dt:dt="int">0</Timestamp><DateUtc dt:dt="string">2021-06-10T06:21:24Z</DateUtc></StartTime><FrequencyChanges><FrequencyChange><Frequency dt:dt="r8">2699990000</Frequency><Timestamp dt:dt="r8">5542081343946</Timestamp><Current dt…	좌우반구com(split BVF)_1-034-1	60.021	1.0.0.165	1	2124058677	Professional	2.0.10.242	2.0.10.353	06-10-2021	2021-06-10 오전 6:21:25	15:21:25	2.0.10.248	170	1	z	모형	모	형	NULL	NULL	NULL	44	1	38	NULL	NULL	NULL	KSY	List2	0		0	0	585108	183		0	0	1	z	0	3	585291	0	z	451
좌우반구com(split BVF)_1	34	1	<?xml version="1.0"?>\n<Clock xmlns:dt="urn:schemas-microsoft-com:datatypes"><Description dt:dt="string">E-Prime Primary Realtime Clock</Description><StartTime><Timestamp dt:dt="int">0</Timestamp><DateUtc dt:dt="string">2021-06-10T06:21:24Z</DateUtc></StartTime><FrequencyChanges><FrequencyChange><Frequency dt:dt="r8">2699990000</Frequency><Timestamp dt:dt="r8">5542081343946</Timestamp><Current dt…	좌우반구com(split BVF)_1-034-1	60.021	1.0.0.165	1	2124058677	Professional	2.0.10.242	2.0.10.353	06-10-2021	2021-06-10 오전 6:21:25	15:21:25	2.0.10.248	63	2	{/}	목력	목	력	92	1	63	NULL	NULL	NULL	NULL	NULL	NULL	KSY2	List1	NULL	NULL	NULL	NULL	NULL	NULL	NULL	NULL	NULL	1	{/}	0	3	193831	0	{/}	495
좌우반구com(split BVF)_1	34	1	<?xml version="1.0"?>\n<Clock xmlns:dt="urn:schemas-microsoft-com:datatypes"><Description dt:dt="string">E-Prime Primary Realtime Clock</Description><StartTime><Timestamp dt:dt="int">0</Timestamp><DateUtc dt:dt="string">2021-06-10T06:21:24Z</DateUtc></StartTime><FrequencyChanges><FrequencyChange><Frequency dt:dt="r8">2699990000</Frequency><Timestamp dt:dt="r8">5542081343946</Timestamp><Current dt…	좌우반구com(split BVF)_1-034-1	60.021	1.0.0.165	1	2124058677	Professional	2.0.10.242	2.0.10.353	06-10-2021	2021-06-10 오전 6:21:25	15:21:25	2.0.10.248	173	1	z	목록	목	록	NULL	NULL	NULL	84	1	41	NULL	NULL	NULL	KSY	List2	0		0	-1	592905	183		0	0	1	z	0	3	593088	0	z	496
좌우반구com(split BVF)_1	34	1	<?xml version="1.0"?>\n<Clock xmlns:dt="urn:schemas-microsoft-com:datatypes"><Description dt:dt="string">E-Prime Primary Realtime Clock</Description><StartTime><Timestamp dt:dt="int">0</Timestamp><DateUtc dt:dt="string">2021-06-10T06:21:24Z</DateUtc></StartTime><FrequencyChanges><FrequencyChange><Frequency dt:dt="r8">2699990000</Frequency><Timestamp dt:dt="r8">5542081343946</Timestamp><Current dt…	좌우반구com(split BVF)_1-034-1	60.021	1.0.0.165	1	2124058677	Professional	2.0.10.242	2.0.10.353	06-10-2021	2021-06-10 오전 6:21:25	15:21:25	2.0.10.248	326	1	z	목적	목	적	NULL	NULL	NULL	NULL	NULL	NULL	43	1	62	KSY	List3	0		0	-1	1057172	183		0	0	1	z	0	3	1057355	0	z	314
좌우반구com(split BVF)_1	34	1	<?xml version="1.0"?>\n<Clock xmlns:dt="urn:schemas-microsoft-com:datatypes"><Description dt:dt="string">E-Prime Primary Realtime Clock</Description><StartTime><Timestamp dt:dt="int">0</Timestamp><DateUtc dt:dt="string">2021-06-10T06:21:24Z</DateUtc></StartTime><FrequencyChanges><FrequencyChange><Frequency dt:dt="r8">2699990000</Frequency><Timestamp dt:dt="r8">5542081343946</Timestamp><Current dt…	좌우반구com(split BVF)_1-034-1	60.021	1.0.0.165	1	2124058677	Professional	2.0.10.242	2.0.10.353	06-10-2021	2021-06-10 오전 6:21:25	15:21:25	2.0.10.248	73	2	{/}	목퇴	목	퇴	72	1	73	NULL	NULL	NULL	NULL	NULL	NULL	KSY	List1	0		0	0	219972	183		0	0	1	{/}	0	3	220155	0	{/}	413
좌우반구com(split BVF)_1	34	1	<?xml version="1.0"?>\n<Clock xmlns:dt="urn:schemas-microsoft-com:datatypes"><Description dt:dt="string">E-Prime Primary Realtime Clock</Description><StartTime><Timestamp dt:dt="int">0</Timestamp><DateUtc dt:dt="string">2021-06-10T06:21:24Z</DateUtc></StartTime><FrequencyChanges><FrequencyChange><Frequency dt:dt="r8">2699990000</Frequency><Timestamp dt:dt="r8">5542081343946</Timestamp><Current dt…	좌우반구com(split BVF)_1-034-1	60.021	1.0.0.165	1	2124058677	Professional	2.0.10.242	2.0.10.353	06-10-2021	2021-06-10 오전 6:21:25	15:21:25	2.0.10.248	66	2	{/}	무록	무	록	75	1	66	NULL	NULL	NULL	NULL	NULL	NULL	KSY3	List1	NULL	NULL	NULL	NULL	NULL	NULL	NULL	NULL	NULL	1	{/}	0	3	201795	0	{/}	532
좌우반구com(split BVF)_1	34	1	<?xml version="1.0"?>\n<Clock xmlns:dt="urn:schemas-microsoft-com:datatypes"><Description dt:dt="string">E-Prime Primary Realtime Clock</Description><StartTime><Timestamp dt:dt="int">0</Timestamp><DateUtc dt:dt="string">2021-06-10T06:21:24Z</DateUtc></StartTime><FrequencyChanges><FrequencyChange><Frequency dt:dt="r8">2699990000</Frequency><Timestamp dt:dt="r8">5542081343946</Timestamp><Current dt…	좌우반구com(split BVF)_1-034-1	60.021	1.0.0.165	1	2124058677	Professional	2.0.10.242	2.0.10.353	06-10-2021	2021-06-10 오전 6:21:25	15:21:25	2.0.10.248	375	1	z	무엇	무	엇	NULL	NULL	NULL	NULL	NULL	NULL	22	1	111	KSY	List3	0		0	-1	1187875	184		0	0	1	z	0	4	1188059	0	z	319
좌우반구com(split BVF)_1	34	1	<?xml version="1.0"?>\n<Clock xmlns:dt="urn:schemas-microsoft-com:datatypes"><Description dt:dt="string">E-Prime Primary Realtime Clock</Description><StartTime><Timestamp dt:dt="int">0</Timestamp><DateUtc dt:dt="string">2021-06-10T06:21:24Z</DateUtc></StartTime><FrequencyChanges><FrequencyChange><Frequency dt:dt="r8">2699990000</Frequency><Timestamp dt:dt="r8">5542081343946</Timestamp><Current dt…	좌우반구com(split BVF)_1-034-1	60.021	1.0.0.165	1	2124058677	Professional	2.0.10.242	2.0.10.353	06-10-2021	2021-06-10 오전 6:21:25	15:21:25	2.0.10.248	308	1	z	무형	무	형	NULL	NULL	NULL	NULL	NULL	NULL	89	1	44	KSY	List3	0		0	-1	1009306	183		0	0	1	z	0	3	1009489	0	z	340
좌우반구com(split BVF)_1	34	1	<?xml version="1.0"?>\n<Clock xmlns:dt="urn:schemas-microsoft-com:datatypes"><Description dt:dt="string">E-Prime Primary Realtime Clock</Description><StartTime><Timestamp dt:dt="int">0</Timestamp><DateUtc dt:dt="string">2021-06-10T06:21:24Z</DateUtc></StartTime><FrequencyChanges><FrequencyChange><Frequency dt:dt="r8">2699990000</Frequency><Timestamp dt:dt="r8">5542081343946</Timestamp><Current dt…	좌우반구com(split BVF)_1-034-1	60.021	1.0.0.165	1	2124058677	Professional	2.0.10.242	2.0.10.353	06-10-2021	2021-06-10 오전 6:21:25	15:21:25	2.0.10.248	139	1	z	물건	물	건	NULL	NULL	NULL	27	1	7	NULL	NULL	NULL	KSY	List2	0		0	-1	503137	183		0	0	1	z	0	3	503320	0	z	368
좌우반구com(split BVF)_1	34	1	<?xml version="1.0"?>\n<Clock xmlns:dt="urn:schemas-microsoft-com:datatypes"><Description dt:dt="string">E-Prime Primary Realtime Clock</Description><StartTime><Timestamp dt:dt="int">0</Timestamp><DateUtc dt:dt="string">2021-06-10T06:21:24Z</DateUtc></StartTime><FrequencyChanges><FrequencyChange><Frequency dt:dt="r8">2699990000</Frequency><Timestamp dt:dt="r8">5542081343946</Timestamp><Current dt…	좌우반구com(split BVF)_1-034-1	60.021	1.0.0.165	1	2124058677	Professional	2.0.10.242	2.0.10.353	06-10-2021	2021-06-10 오전 6:21:25	15:21:25	2.0.10.248	300	2	{/}	미략	미	략	NULL	NULL	NULL	NULL	NULL	NULL	118	1	36	KSY2	List3	NULL	NULL	NULL	NULL	NULL	NULL	NULL	NULL	NULL	1	{/}	0	3	987730	0	{/}	732
좌우반구com(split BVF)_1	34	1	<?xml version="1.0"?>\n<Clock xmlns:dt="urn:schemas-microsoft-com:datatypes"><Description dt:dt="string">E-Prime Primary Realtime Clock</Description><StartTime><Timestamp dt:dt="int">0</Timestamp><DateUtc dt:dt="string">2021-06-10T06:21:24Z</DateUtc></StartTime><FrequencyChanges><FrequencyChange><Frequency dt:dt="r8">2699990000</Frequency><Timestamp dt:dt="r8">5542081343946</Timestamp><Current dt…	좌우반구com(split BVF)_1-034-1	60.021	1.0.0.165	1	2124058677	Professional	2.0.10.242	2.0.10.353	06-10-2021	2021-06-10 오전 6:21:25	15:21:25	2.0.10.248	93	1	z	밀수	밀	수	73	1	93	NULL	NULL	NULL	NULL	NULL	NULL	KSY	List1	0		0	-1	273319	184		0	0	1	z	0	4	273503	0	z	485
좌우반구com(split BVF)_1	34	1	<?xml version="1.0"?>\n<Clock xmlns:dt="urn:schemas-microsoft-com:datatypes"><Description dt:dt="string">E-Prime Primary Realtime Clock</Description><StartTime><Timestamp dt:dt="int">0</Timestamp><DateUtc dt:dt="string">2021-06-10T06:21:24Z</DateUtc></StartTime><FrequencyChanges><FrequencyChange><Frequency dt:dt="r8">2699990000</Frequency><Timestamp dt:dt="r8">5542081343946</Timestamp><Current dt…	좌우반구com(split BVF)_1-034-1	60.021	1.0.0.165	1	2124058677	Professional	2.0.10.242	2.0.10.353	06-10-2021	2021-06-10 오전 6:21:25	15:21:25	2.0.10.248	307	2	{/}	밀헤	밀	헤	NULL	NULL	NULL	NULL	NULL	NULL	10	1	43	KSY2	List3	NULL	NULL	NULL	NULL	NULL	NULL	NULL	NULL	NULL	1	{/}	0	3	1006707	0	{/}	579
좌우반구com(split BVF)_1	34	1	<?xml version="1.0"?>\n<Clock xmlns:dt="urn:schemas-microsoft-com:datatypes"><Description dt:dt="string">E-Prime Primary Realtime Clock</Description><StartTime><Timestamp dt:dt="int">0</Timestamp><DateUtc dt:dt="string">2021-06-10T06:21:24Z</DateUtc></StartTime><FrequencyChanges><FrequencyChange><Frequency dt:dt="r8">2699990000</Frequency><Timestamp dt:dt="r8">5542081343946</Timestamp><Current dt…	좌우반구com(split BVF)_1-034-1	60.021	1.0.0.165	1	2124058677	Professional	2.0.10.242	2.0.10.353	06-10-2021	2021-06-10 오전 6:21:25	15:21:25	2.0.10.248	251	2	{/}	박낌	박	낌	NULL	NULL	NULL	13	1	119	NULL	NULL	NULL	KSY3	List2	NULL	NULL	NULL	NULL	NULL	NULL	NULL	NULL	NULL	1	{/}	0	3	800914	0	{/}	400
좌우반구com(split BVF)_1	34	1	<?xml version="1.0"?>\n<Clock xmlns:dt="urn:schemas-microsoft-com:datatypes"><Description dt:dt="string">E-Prime Primary Realtime Clock</Description><StartTime><Timestamp dt:dt="int">0</Timestamp><DateUtc dt:dt="string">2021-06-10T06:21:24Z</DateUtc></StartTime><FrequencyChanges><FrequencyChange><Frequency dt:dt="r8">2699990000</Frequency><Timestamp dt:dt="r8">5542081343946</Timestamp><Current dt…	좌우반구com(split BVF)_1-034-1	60.021	1.0.0.165	1	2124058677	Professional	2.0.10.242	2.0.10.353	06-10-2021	2021-06-10 오전 6:21:25	15:21:25	2.0.10.248	288	1	z	반응	반	응	NULL	NULL	NULL	NULL	NULL	NULL	15	1	24	KSY	List3	0		0	0	955109	183		0	0	1	z	0	3	955292	0	z	387
좌우반구com(split BVF)_1	34	1	<?xml version="1.0"?>\n<Clock xmlns:dt="urn:schemas-microsoft-com:datatypes"><Description dt:dt="string">E-Prime Primary Realtime Clock</Description><StartTime><Timestamp dt:dt="int">0</Timestamp><DateUtc dt:dt="string">2021-06-10T06:21:24Z</DateUtc></StartTime><FrequencyChanges><FrequencyChange><Frequency dt:dt="r8">2699990000</Frequency><Timestamp dt:dt="r8">5542081343946</Timestamp><Current dt…	좌우반구com(split BVF)_1-034-1	60.021	1.0.0.165	1	2124058677	Professional	2.0.10.242	2.0.10.353	06-10-2021	2021-06-10 오전 6:21:25	15:21:25	2.0.10.248	95	1	z	발길	발	길	127	1	95	NULL	NULL	NULL	NULL	NULL	NULL	KSY	List1	0		0	-1	278767	184		0	0	1	z	0	4	278951	0	z	479
좌우반구com(split BVF)_1	34	1	<?xml version="1.0"?>\n<Clock xmlns:dt="urn:schemas-microsoft-com:datatypes"><Description dt:dt="string">E-Prime Primary Realtime Clock</Description><StartTime><Timestamp dt:dt="int">0</Timestamp><DateUtc dt:dt="string">2021-06-10T06:21:24Z</DateUtc></StartTime><FrequencyChanges><FrequencyChange><Frequency dt:dt="r8">2699990000</Frequency><Timestamp dt:dt="r8">5542081343946</Timestamp><Current dt…	좌우반구com(split BVF)_1-034-1	60.021	1.0.0.165	1	2124058677	Professional	2.0.10.242	2.0.10.353	06-10-2021	2021-06-10 오전 6:21:25	15:21:25	2.0.10.248	248	2	{/}	발보	발	보	NULL	NULL	NULL	92	1	116	NULL	NULL	NULL	KSY	List2	0		0	-1	792950	183		0	0	1	{/}	0	3	793133	0	{/}	381
좌우반구com(split BVF)_1	34	1	<?xml version="1.0"?>\n<Clock xmlns:dt="urn:schemas-microsoft-com:datatypes"><Description dt:dt="string">E-Prime Primary Realtime Clock</Description><StartTime><Timestamp dt:dt="int">0</Timestamp><DateUtc dt:dt="string">2021-06-10T06:21:24Z</DateUtc></StartTime><FrequencyChanges><FrequencyChange><Frequency dt:dt="r8">2699990000</Frequency><Timestamp dt:dt="r8">5542081343946</Timestamp><Current dt…	좌우반구com(split BVF)_1-034-1	60.021	1.0.0.165	1	2124058677	Professional	2.0.10.242	2.0.10.353	06-10-2021	2021-06-10 오전 6:21:25	15:21:25	2.0.10.248	272	2	{/}	발횟	발	횟	NULL	NULL	NULL	NULL	NULL	NULL	82	1	8	KSY2	List3	NULL	NULL	NULL	NULL	NULL	NULL	NULL	NULL	NULL	1	{/}	1	3	911757	0	{/}	450
좌우반구com(split BVF)_1	34	1	<?xml version="1.0"?>\n<Clock xmlns:dt="urn:schemas-microsoft-com:datatypes"><Description dt:dt="string">E-Prime Primary Realtime Clock</Description><StartTime><Timestamp dt:dt="int">0</Timestamp><DateUtc dt:dt="string">2021-06-10T06:21:24Z</DateUtc></StartTime><FrequencyChanges><FrequencyChange><Frequency dt:dt="r8">2699990000</Frequency><Timestamp dt:dt="r8">5542081343946</Timestamp><Current dt…	좌우반구com(split BVF)_1-034-1	60.021	1.0.0.165	1	2124058677	Professional	2.0.10.242	2.0.10.353	06-10-2021	2021-06-10 오전 6:21:25	15:21:25	2.0.10.248	199	1	z	방법	방	법	NULL	NULL	NULL	11	1	67	NULL	NULL	NULL	KSY	List2	0		0	-1	662763	184		0	0	1	z	0	4	662947	0	z	536
좌우반구com(split BVF)_1	34	1	<?xml version="1.0"?>\n<Clock xmlns:dt="urn:schemas-microsoft-com:datatypes"><Description dt:dt="string">E-Prime Primary Realtime Clock</Description><StartTime><Timestamp dt:dt="int">0</Timestamp><DateUtc dt:dt="string">2021-06-10T06:21:24Z</DateUtc></StartTime><FrequencyChanges><FrequencyChange><Frequency dt:dt="r8">2699990000</Frequency><Timestamp dt:dt="r8">5542081343946</Timestamp><Current dt…	좌우반구com(split BVF)_1-034-1	60.021	1.0.0.165	1	2124058677	Professional	2.0.10.242	2.0.10.353	06-10-2021	2021-06-10 오전 6:21:25	15:21:25	2.0.10.248	237	2	{/}	배심	배	심	NULL	NULL	NULL	94	1	105	NULL	NULL	NULL	KSY	List2	0		0	-1	763494	183		0	0	1	{/}	0	3	763677	0	{/}	727
좌우반구com(split BVF)_1	34	1	<?xml version="1.0"?>\n<Clock xmlns:dt="urn:schemas-microsoft-com:datatypes"><Description dt:dt="string">E-Prime Primary Realtime Clock</Description><StartTime><Timestamp dt:dt="int">0</Timestamp><DateUtc dt:dt="string">2021-06-10T06:21:24Z</DateUtc></StartTime><FrequencyChanges><FrequencyChange><Frequency dt:dt="r8">2699990000</Frequency><Timestamp dt:dt="r8">5542081343946</Timestamp><Current dt…	좌우반구com(split BVF)_1-034-1	60.021	1.0.0.165	1	2124058677	Professional	2.0.10.242	2.0.10.353	06-10-2021	2021-06-10 오전 6:21:25	15:21:25	2.0.10.248	258	2	{/}	버구	버	구	NULL	NULL	NULL	101	1	126	NULL	NULL	NULL	KSY2	List2	NULL	NULL	NULL	NULL	NULL	NULL	NULL	NULL	NULL	1	{/}	0	3	819707	0	{/}	601
좌우반구com(split BVF)_1	34	1	<?xml version="1.0"?>\n<Clock xmlns:dt="urn:schemas-microsoft-com:datatypes"><Description dt:dt="string">E-Prime Primary Realtime Clock</Description><StartTime><Timestamp dt:dt="int">0</Timestamp><DateUtc dt:dt="string">2021-06-10T06:21:24Z</DateUtc></StartTime><FrequencyChanges><FrequencyChange><Frequency dt:dt="r8">2699990000</Frequency><Timestamp dt:dt="r8">5542081343946</Timestamp><Current dt…	좌우반구com(split BVF)_1-034-1	60.021	1.0.0.165	1	2124058677	Professional	2.0.10.242	2.0.10.353	06-10-2021	2021-06-10 오전 6:21:25	15:21:25	2.0.10.248	394	1	z	버스	버	스	NULL	NULL	NULL	NULL	NULL	NULL	28	1	130	KSY	List3	0		0	-1	1237591	183		0	0	1	z	0	3	1237774	0	z	357
좌우반구com(split BVF)_1	34	1	<?xml version="1.0"?>\n<Clock xmlns:dt="urn:schemas-microsoft-com:datatypes"><Description dt:dt="string">E-Prime Primary Realtime Clock</Description><StartTime><Timestamp dt:dt="int">0</Timestamp><DateUtc dt:dt="string">2021-06-10T06:21:24Z</DateUtc></StartTime><FrequencyChanges><FrequencyChange><Frequency dt:dt="r8">2699990000</Frequency><Timestamp dt:dt="r8">5542081343946</Timestamp><Current dt…	좌우반구com(split BVF)_1-034-1	60.021	1.0.0.165	1	2124058677	Professional	2.0.10.242	2.0.10.353	06-10-2021	2021-06-10 오전 6:21:25	15:21:25	2.0.10.248	87	2	{/}	버현	버	현	114	1	87	NULL	NULL	NULL	NULL	NULL	NULL	KSY	List1	0		0	-1	257175	183		0	0	1	{/}	1	3	257358	0	{/}	399
좌우반구com(split BVF)_1	34	1	<?xml version="1.0"?>\n<Clock xmlns:dt="urn:schemas-microsoft-com:datatypes"><Description dt:dt="string">E-Prime Primary Realtime Clock</Description><StartTime><Timestamp dt:dt="int">0</Timestamp><DateUtc dt:dt="string">2021-06-10T06:21:24Z</DateUtc></StartTime><FrequencyChanges><FrequencyChange><Frequency dt:dt="r8">2699990000</Frequency><Timestamp dt:dt="r8">5542081343946</Timestamp><Current dt…	좌우반구com(split BVF)_1-034-1	60.021	1.0.0.165	1	2124058677	Professional	2.0.10.242	2.0.10.353	06-10-2021	2021-06-10 오전 6:21:25	15:21:25	2.0.10.248	188	2	{/}	법낌	법	낌	NULL	NULL	NULL	78	1	56	NULL	NULL	NULL	KSY2	List2	NULL	NULL	NULL	NULL	NULL	NULL	NULL	NULL	NULL	1	{/}	1	3	633340	0	{/}	506
좌우반구com(split BVF)_1	34	1	<?xml version="1.0"?>\n<Clock xmlns:dt="urn:schemas-microsoft-com:datatypes"><Description dt:dt="string">E-Prime Primary Realtime Clock</Description><StartTime><Timestamp dt:dt="int">0</Timestamp><DateUtc dt:dt="string">2021-06-10T06:21:24Z</DateUtc></StartTime><FrequencyChanges><FrequencyChange><Frequency dt:dt="r8">2699990000</Frequency><Timestamp dt:dt="r8">5542081343946</Timestamp><Current dt…	좌우반구com(split BVF)_1-034-1	60.021	1.0.0.165	1	2124058677	Professional	2.0.10.242	2.0.10.353	06-10-2021	2021-06-10 오전 6:21:25	15:21:25	2.0.10.248	113	1	z	별개	별	개	121	1	113	NULL	NULL	NULL	NULL	NULL	NULL	KSY	List1	0		0	0	328350	183		0	0	1	z	0	3	328533	0	z	390
좌우반구com(split BVF)_1	34	1	<?xml version="1.0"?>\n<Clock xmlns:dt="urn:schemas-microsoft-com:datatypes"><Description dt:dt="string">E-Prime Primary Realtime Clock</Description><StartTime><Timestamp dt:dt="int">0</Timestamp><DateUtc dt:dt="string">2021-06-10T06:21:24Z</DateUtc></StartTime><FrequencyChanges><FrequencyChange><Frequency dt:dt="r8">2699990000</Frequency><Timestamp dt:dt="r8">5542081343946</Timestamp><Current dt…	좌우반구com(split BVF)_1-034-1	60.021	1.0.0.165	1	2124058677	Professional	2.0.10.242	2.0.10.353	06-10-2021	2021-06-10 오전 6:21:25	15:21:25	2.0.10.248	133	1	z	별미	별	미	NULL	NULL	NULL	63	1	1	NULL	NULL	NULL	KSY	List2	0		0	-1	486676	184		0	0	1	z	0	4	486860	0	z	972
좌우반구com(split BVF)_1	34	1	<?xml version="1.0"?>\n<Clock xmlns:dt="urn:schemas-microsoft-com:datatypes"><Description dt:dt="string">E-Prime Primary Realtime Clock</Description><StartTime><Timestamp dt:dt="int">0</Timestamp><DateUtc dt:dt="string">2021-06-10T06:21:24Z</DateUtc></StartTime><FrequencyChanges><FrequencyChange><Frequency dt:dt="r8">2699990000</Frequency><Timestamp dt:dt="r8">5542081343946</Timestamp><Current dt…	좌우반구com(split BVF)_1-034-1	60.021	1.0.0.165	1	2124058677	Professional	2.0.10.242	2.0.10.353	06-10-2021	2021-06-10 오전 6:21:25	15:21:25	2.0.10.248	270	1	z	보고	보	고	NULL	NULL	NULL	NULL	NULL	NULL	3	1	6	KSY	List3	0		0	-1	906376	183		0	0	1	z	1	3	906559	0	z	433
좌우반구com(split BVF)_1	34	1	<?xml version="1.0"?>\n<Clock xmlns:dt="urn:schemas-microsoft-com:datatypes"><Description dt:dt="string">E-Prime Primary Realtime Clock</Description><StartTime><Timestamp dt:dt="int">0</Timestamp><DateUtc dt:dt="string">2021-06-10T06:21:24Z</DateUtc></StartTime><FrequencyChanges><FrequencyChange><Frequency dt:dt="r8">2699990000</Frequency><Timestamp dt:dt="r8">5542081343946</Timestamp><Current dt…	좌우반구com(split BVF)_1-034-1	60.021	1.0.0.165	1	2124058677	Professional	2.0.10.242	2.0.10.353	06-10-2021	2021-06-10 오전 6:21:25	15:21:25	2.0.10.248	335	1	z	본인	본	인	NULL	NULL	NULL	NULL	NULL	NULL	33	1	71	KSY	List3	0		0	-1	1081030	183		0	0	1	z	1	3	1081213	0	z	504
좌우반구com(split BVF)_1	34	1	<?xml version="1.0"?>\n<Clock xmlns:dt="urn:schemas-microsoft-com:datatypes"><Description dt:dt="string">E-Prime Primary Realtime Clock</Description><StartTime><Timestamp dt:dt="int">0</Timestamp><DateUtc dt:dt="string">2021-06-10T06:21:24Z</DateUtc></StartTime><FrequencyChanges><FrequencyChange><Frequency dt:dt="r8">2699990000</Frequency><Timestamp dt:dt="r8">5542081343946</Timestamp><Current dt…	좌우반구com(split BVF)_1-034-1	60.021	1.0.0.165	1	2124058677	Professional	2.0.10.242	2.0.10.353	06-10-2021	2021-06-10 오전 6:21:25	15:21:25	2.0.10.248	361	2	{/}	본중	본	중	NULL	NULL	NULL	NULL	NULL	NULL	24	1	97	KSY	List3	0		0	-1	1149789	183		0	0	1	{/}	0	3	1149972	0	{/}	455
좌우반구com(split BVF)_1	34	1	<?xml version="1.0"?>\n<Clock xmlns:dt="urn:schemas-microsoft-com:datatypes"><Description dt:dt="string">E-Prime Primary Realtime Clock</Description><StartTime><Timestamp dt:dt="int">0</Timestamp><DateUtc dt:dt="string">2021-06-10T06:21:24Z</DateUtc></StartTime><FrequencyChanges><FrequencyChange><Frequency dt:dt="r8">2699990000</Frequency><Timestamp dt:dt="r8">5542081343946</Timestamp><Current dt…	좌우반구com(split BVF)_1-034-1	60.021	1.0.0.165	1	2124058677	Professional	2.0.10.242	2.0.10.353	06-10-2021	2021-06-10 오전 6:21:25	15:21:25	2.0.10.248	64	1	z	봉사	봉	사	63	1	64	NULL	NULL	NULL	NULL	NULL	NULL	KSY	List1	0		0	-1	196347	183		0	0	1	z	0	3	196530	0	z	405
좌우반구com(split BVF)_1	34	1	<?xml version="1.0"?>\n<Clock xmlns:dt="urn:schemas-microsoft-com:datatypes"><Description dt:dt="string">E-Prime Primary Realtime Clock</Description><StartTime><Timestamp dt:dt="int">0</Timestamp><DateUtc dt:dt="string">2021-06-10T06:21:24Z</DateUtc></StartTime><FrequencyChanges><FrequencyChange><Frequency dt:dt="r8">2699990000</Frequency><Timestamp dt:dt="r8">5542081343946</Timestamp><Current dt…	좌우반구com(split BVF)_1-034-1	60.021	1.0.0.165	1	2124058677	Professional	2.0.10.242	2.0.10.353	06-10-2021	2021-06-10 오전 6:21:25	15:21:25	2.0.10.248	182	2	{/}	봉택	봉	택	NULL	NULL	NULL	120	1	50	NULL	NULL	NULL	KSY	List2	0		0	-1	617496	183		0	0	1	{/}	0	3	617679	0	{/}	398
좌우반구com(split BVF)_1	34	1	<?xml version="1.0"?>\n<Clock xmlns:dt="urn:schemas-microsoft-com:datatypes"><Description dt:dt="string">E-Prime Primary Realtime Clock</Description><StartTime><Timestamp dt:dt="int">0</Timestamp><DateUtc dt:dt="string">2021-06-10T06:21:24Z</DateUtc></StartTime><FrequencyChanges><FrequencyChange><Frequency dt:dt="r8">2699990000</Frequency><Timestamp dt:dt="r8">5542081343946</Timestamp><Current dt…	좌우반구com(split BVF)_1-034-1	60.021	1.0.0.165	1	2124058677	Professional	2.0.10.242	2.0.10.353	06-10-2021	2021-06-10 오전 6:21:25	15:21:25	2.0.10.248	3	1	z	부대	부	대	33	1	3	NULL	NULL	NULL	NULL	NULL	NULL	KSY2	List1	NULL	NULL	NULL	NULL	NULL	NULL	NULL	NULL	NULL	1	z	1	3	32305	0	z	600
좌우반구com(split BVF)_1	34	1	<?xml version="1.0"?>\n<Clock xmlns:dt="urn:schemas-microsoft-com:datatypes"><Description dt:dt="string">E-Prime Primary Realtime Clock</Description><StartTime><Timestamp dt:dt="int">0</Timestamp><DateUtc dt:dt="string">2021-06-10T06:21:24Z</DateUtc></StartTime><FrequencyChanges><FrequencyChange><Frequency dt:dt="r8">2699990000</Frequency><Timestamp dt:dt="r8">5542081343946</Timestamp><Current dt…	좌우반구com(split BVF)_1-034-1	60.021	1.0.0.165	1	2124058677	Professional	2.0.10.242	2.0.10.353	06-10-2021	2021-06-10 오전 6:21:25	15:21:25	2.0.10.248	384	1	z	부스	부	스	NULL	NULL	NULL	NULL	NULL	NULL	129	1	120	KSY2	List3	NULL	NULL	NULL	NULL	NULL	NULL	NULL	NULL	NULL	0	z	0	3	1211367	0	{/}	354
좌우반구com(split BVF)_1	34	1	<?xml version="1.0"?>\n<Clock xmlns:dt="urn:schemas-microsoft-com:datatypes"><Description dt:dt="string">E-Prime Primary Realtime Clock</Description><StartTime><Timestamp dt:dt="int">0</Timestamp><DateUtc dt:dt="string">2021-06-10T06:21:24Z</DateUtc></StartTime><FrequencyChanges><FrequencyChange><Frequency dt:dt="r8">2699990000</Frequency><Timestamp dt:dt="r8">5542081343946</Timestamp><Current dt…	좌우반구com(split BVF)_1-034-1	60.021	1.0.0.165	1	2124058677	Professional	2.0.10.242	2.0.10.353	06-10-2021	2021-06-10 오전 6:21:25	15:21:25	2.0.10.248	186	2	{/}	분낌	분	낌	NULL	NULL	NULL	14	1	54	NULL	NULL	NULL	KSY3	List2	NULL	NULL	NULL	NULL	NULL	NULL	NULL	NULL	NULL	1	{/}	1	3	628142	0	{/}	391
좌우반구com(split BVF)_1	34	1	<?xml version="1.0"?>\n<Clock xmlns:dt="urn:schemas-microsoft-com:datatypes"><Description dt:dt="string">E-Prime Primary Realtime Clock</Description><StartTime><Timestamp dt:dt="int">0</Timestamp><DateUtc dt:dt="string">2021-06-10T06:21:24Z</DateUtc></StartTime><FrequencyChanges><FrequencyChange><Frequency dt:dt="r8">2699990000</Frequency><Timestamp dt:dt="r8">5542081343946</Timestamp><Current dt…	좌우반구com(split BVF)_1-034-1	60.021	1.0.0.165	1	2124058677	Professional	2.0.10.242	2.0.10.353	06-10-2021	2021-06-10 오전 6:21:25	15:21:25	2.0.10.248	383	1	z	분류	분	류	NULL	NULL	NULL	NULL	NULL	NULL	83	1	119	KSY2	List3	NULL	NULL	NULL	NULL	NULL	NULL	NULL	NULL	NULL	1	z	0	3	1208768	0	z	388
좌우반구com(split BVF)_1	34	1	<?xml version="1.0"?>\n<Clock xmlns:dt="urn:schemas-microsoft-com:datatypes"><Description dt:dt="string">E-Prime Primary Realtime Clock</Description><StartTime><Timestamp dt:dt="int">0</Timestamp><DateUtc dt:dt="string">2021-06-10T06:21:24Z</DateUtc></StartTime><FrequencyChanges><FrequencyChange><Frequency dt:dt="r8">2699990000</Frequency><Timestamp dt:dt="r8">5542081343946</Timestamp><Current dt…	좌우반구com(split BVF)_1-034-1	60.021	1.0.0.165	1	2124058677	Professional	2.0.10.242	2.0.10.353	06-10-2021	2021-06-10 오전 6:21:25	15:21:25	2.0.10.248	387	1	z	분석	분	석	NULL	NULL	NULL	NULL	NULL	NULL	87	1	123	KSY2	List3	NULL	NULL	NULL	NULL	NULL	NULL	NULL	NULL	NULL	1	z	0	3	1218964	0	z	381
좌우반구com(split BVF)_1	34	1	<?xml version="1.0"?>\n<Clock xmlns:dt="urn:schemas-microsoft-com:datatypes"><Description dt:dt="string">E-Prime Primary Realtime Clock</Description><StartTime><Timestamp dt:dt="int">0</Timestamp><DateUtc dt:dt="string">2021-06-10T06:21:24Z</DateUtc></StartTime><FrequencyChanges><FrequencyChange><Frequency dt:dt="r8">2699990000</Frequency><Timestamp dt:dt="r8">5542081343946</Timestamp><Current dt…	좌우반구com(split BVF)_1-034-1	60.021	1.0.0.165	1	2124058677	Professional	2.0.10.242	2.0.10.353	06-10-2021	2021-06-10 오전 6:21:25	15:21:25	2.0.10.248	247	1	z	분포	분	포	NULL	NULL	NULL	121	1	115	NULL	NULL	NULL	KSY2	List2	NULL	NULL	NULL	NULL	NULL	NULL	NULL	NULL	NULL	1	z	0	3	790401	0	z	534
좌우반구com(split BVF)_1	34	1	<?xml version="1.0"?>\n<Clock xmlns:dt="urn:schemas-microsoft-com:datatypes"><Description dt:dt="string">E-Prime Primary Realtime Clock</Description><StartTime><Timestamp dt:dt="int">0</Timestamp><DateUtc dt:dt="string">2021-06-10T06:21:24Z</DateUtc></StartTime><FrequencyChanges><FrequencyChange><Frequency dt:dt="r8">2699990000</Frequency><Timestamp dt:dt="r8">5542081343946</Timestamp><Current dt…	좌우반구com(split BVF)_1-034-1	60.021	1.0.0.165	1	2124058677	Professional	2.0.10.242	2.0.10.353	06-10-2021	2021-06-10 오전 6:21:25	15:21:25	2.0.10.248	337	1	z	비교	비	교	NULL	NULL	NULL	NULL	NULL	NULL	6	1	73	KSY2	List3	NULL	NULL	NULL	NULL	NULL	NULL	NULL	NULL	NULL	1	z	0	3	1086628	0	z	329
좌우반구com(split BVF)_1	34	1	<?xml version="1.0"?>\n<Clock xmlns:dt="urn:schemas-microsoft-com:datatypes"><Description dt:dt="string">E-Prime Primary Realtime Clock</Description><StartTime><Timestamp dt:dt="int">0</Timestamp><DateUtc dt:dt="string">2021-06-10T06:21:24Z</DateUtc></StartTime><FrequencyChanges><FrequencyChange><Frequency dt:dt="r8">2699990000</Frequency><Timestamp dt:dt="r8">5542081343946</Timestamp><Current dt…	좌우반구com(split BVF)_1-034-1	60.021	1.0.0.165	1	2124058677	Professional	2.0.10.242	2.0.10.353	06-10-2021	2021-06-10 오전 6:21:25	15:21:25	2.0.10.248	263	2	{/}	비껍	비	껍	NULL	NULL	NULL	86	1	131	NULL	NULL	NULL	KSY2	List2	NULL	NULL	NULL	NULL	NULL	NULL	NULL	NULL	NULL	1	{/}	1	3	833635	0	{/}	424
좌우반구com(split BVF)_1	34	1	<?xml version="1.0"?>\n<Clock xmlns:dt="urn:schemas-microsoft-com:datatypes"><Description dt:dt="string">E-Prime Primary Realtime Clock</Description><StartTime><Timestamp dt:dt="int">0</Timestamp><DateUtc dt:dt="string">2021-06-10T06:21:24Z</DateUtc></StartTime><FrequencyChanges><FrequencyChange><Frequency dt:dt="r8">2699990000</Frequency><Timestamp dt:dt="r8">5542081343946</Timestamp><Current dt…	좌우반구com(split BVF)_1-034-1	60.021	1.0.0.165	1	2124058677	Professional	2.0.10.242	2.0.10.353	06-10-2021	2021-06-10 오전 6:21:25	15:21:25	2.0.10.248	189	2	{/}	비략	비	략	NULL	NULL	NULL	54	1	57	NULL	NULL	NULL	KSY	List2	0		0	-1	635856	183		0	0	1	{/}	1	3	636039	0	{/}	282
좌우반구com(split BVF)_1	34	1	<?xml version="1.0"?>\n<Clock xmlns:dt="urn:schemas-microsoft-com:datatypes"><Description dt:dt="string">E-Prime Primary Realtime Clock</Description><StartTime><Timestamp dt:dt="int">0</Timestamp><DateUtc dt:dt="string">2021-06-10T06:21:24Z</DateUtc></StartTime><FrequencyChanges><FrequencyChange><Frequency dt:dt="r8">2699990000</Frequency><Timestamp dt:dt="r8">5542081343946</Timestamp><Current dt…	좌우반구com(split BVF)_1-034-1	60.021	1.0.0.165	1	2124058677	Professional	2.0.10.242	2.0.10.353	06-10-2021	2021-06-10 오전 6:21:25	15:21:25	2.0.10.248	31	1	z	비상	비	상	122	1	31	NULL	NULL	NULL	NULL	NULL	NULL	KSY2	List1	NULL	NULL	NULL	NULL	NULL	NULL	NULL	NULL	NULL	1	z	0	4	107529	0	z	441
좌우반구com(split BVF)_1	34	1	<?xml version="1.0"?>\n<Clock xmlns:dt="urn:schemas-microsoft-com:datatypes"><Description dt:dt="string">E-Prime Primary Realtime Clock</Description><StartTime><Timestamp dt:dt="int">0</Timestamp><DateUtc dt:dt="string">2021-06-10T06:21:24Z</DateUtc></StartTime><FrequencyChanges><FrequencyChange><Frequency dt:dt="r8">2699990000</Frequency><Timestamp dt:dt="r8">5542081343946</Timestamp><Current dt…	좌우반구com(split BVF)_1-034-1	60.021	1.0.0.165	1	2124058677	Professional	2.0.10.242	2.0.10.353	06-10-2021	2021-06-10 오전 6:21:25	15:21:25	2.0.10.248	231	1	z	비용	비	용	NULL	NULL	NULL	77	1	99	NULL	NULL	NULL	KSY2	List2	NULL	NULL	NULL	NULL	NULL	NULL	NULL	NULL	NULL	1	z	0	3	747716	0	z	418
좌우반구com(split BVF)_1	34	1	<?xml version="1.0"?>\n<Clock xmlns:dt="urn:schemas-microsoft-com:datatypes"><Description dt:dt="string">E-Prime Primary Realtime Clock</Description><StartTime><Timestamp dt:dt="int">0</Timestamp><DateUtc dt:dt="string">2021-06-10T06:21:24Z</DateUtc></StartTime><FrequencyChanges><FrequencyChange><Frequency dt:dt="r8">2699990000</Frequency><Timestamp dt:dt="r8">5542081343946</Timestamp><Current dt…	좌우반구com(split BVF)_1-034-1	60.021	1.0.0.165	1	2124058677	Professional	2.0.10.242	2.0.10.353	06-10-2021	2021-06-10 오전 6:21:25	15:21:25	2.0.10.248	296	1	z	비판	비	판	NULL	NULL	NULL	NULL	NULL	NULL	124	1	32	KSY2	List3	NULL	NULL	NULL	NULL	NULL	NULL	NULL	NULL	NULL	1	z	0	4	977151	0	z	463
좌우반구com(split BVF)_1	34	1	<?xml version="1.0"?>\n<Clock xmlns:dt="urn:schemas-microsoft-com:datatypes"><Description dt:dt="string">E-Prime Primary Realtime Clock</Description><StartTime><Timestamp dt:dt="int">0</Timestamp><DateUtc dt:dt="string">2021-06-10T06:21:24Z</DateUtc></StartTime><FrequencyChanges><FrequencyChange><Frequency dt:dt="r8">2699990000</Frequency><Timestamp dt:dt="r8">5542081343946</Timestamp><Current dt…	좌우반구com(split BVF)_1-034-1	60.021	1.0.0.165	1	2124058677	Professional	2.0.10.242	2.0.10.353	06-10-2021	2021-06-10 오전 6:21:25	15:21:25	2.0.10.248	232	1	z	빈도	빈	도	NULL	NULL	NULL	61	1	100	NULL	NULL	NULL	KSY2	List2	NULL	NULL	NULL	NULL	NULL	NULL	NULL	NULL	NULL	1	z	0	3	750332	0	z	271
좌우반구com(split BVF)_1	34	1	<?xml version="1.0"?>\n<Clock xmlns:dt="urn:schemas-microsoft-com:datatypes"><Description dt:dt="string">E-Prime Primary Realtime Clock</Description><StartTime><Timestamp dt:dt="int">0</Timestamp><DateUtc dt:dt="string">2021-06-10T06:21:24Z</DateUtc></StartTime><FrequencyChanges><FrequencyChange><Frequency dt:dt="r8">2699990000</Frequency><Timestamp dt:dt="r8">5542081343946</Timestamp><Current dt…	좌우반구com(split BVF)_1-034-1	60.021	1.0.0.165	1	2124058677	Professional	2.0.10.242	2.0.10.353	06-10-2021	2021-06-10 오전 6:21:25	15:21:25	2.0.10.248	187	2	{/}	빈략	빈	략	NULL	NULL	NULL	24	1	55	NULL	NULL	NULL	KSY3	List2	NULL	NULL	NULL	NULL	NULL	NULL	NULL	NULL	NULL	1	{/}	1	3	630741	0	{/}	401
좌우반구com(split BVF)_1	34	1	<?xml version="1.0"?>\n<Clock xmlns:dt="urn:schemas-microsoft-com:datatypes"><Description dt:dt="string">E-Prime Primary Realtime Clock</Description><StartTime><Timestamp dt:dt="int">0</Timestamp><DateUtc dt:dt="string">2021-06-10T06:21:24Z</DateUtc></StartTime><FrequencyChanges><FrequencyChange><Frequency dt:dt="r8">2699990000</Frequency><Timestamp dt:dt="r8">5542081343946</Timestamp><Current dt…	좌우반구com(split BVF)_1-034-1	60.021	1.0.0.165	1	2124058677	Professional	2.0.10.242	2.0.10.353	06-10-2021	2021-06-10 오전 6:21:25	15:21:25	2.0.10.248	75	2	{/}	빈비	빈	비	71	1	75	NULL	NULL	NULL	NULL	NULL	NULL	KSY3	List1	NULL	NULL	NULL	NULL	NULL	NULL	NULL	NULL	NULL	1	{/}	0	3	225453	0	{/}	634
좌우반구com(split BVF)_1	34	1	<?xml version="1.0"?>\n<Clock xmlns:dt="urn:schemas-microsoft-com:datatypes"><Description dt:dt="string">E-Prime Primary Realtime Clock</Description><StartTime><Timestamp dt:dt="int">0</Timestamp><DateUtc dt:dt="string">2021-06-10T06:21:24Z</DateUtc></StartTime><FrequencyChanges><FrequencyChange><Frequency dt:dt="r8">2699990000</Frequency><Timestamp dt:dt="r8">5542081343946</Timestamp><Current dt…	좌우반구com(split BVF)_1-034-1	60.021	1.0.0.165	1	2124058677	Professional	2.0.10.242	2.0.10.353	06-10-2021	2021-06-10 오전 6:21:25	15:21:25	2.0.10.248	151	2	{/}	빈종	빈	종	NULL	NULL	NULL	81	1	19	NULL	NULL	NULL	KSY	List2	0		0	-1	535042	184		0	0	1	{/}	0	4	535226	0	{/}	509
좌우반구com(split BVF)_1	34	1	<?xml version="1.0"?>\n<Clock xmlns:dt="urn:schemas-microsoft-com:datatypes"><Description dt:dt="string">E-Prime Primary Realtime Clock</Description><StartTime><Timestamp dt:dt="int">0</Timestamp><DateUtc dt:dt="string">2021-06-10T06:21:24Z</DateUtc></StartTime><FrequencyChanges><FrequencyChange><Frequency dt:dt="r8">2699990000</Frequency><Timestamp dt:dt="r8">5542081343946</Timestamp><Current dt…	좌우반구com(split BVF)_1-034-1	60.021	1.0.0.165	1	2124058677	Professional	2.0.10.242	2.0.10.353	06-10-2021	2021-06-10 오전 6:21:25	15:21:25	2.0.10.248	59	1	z	사건	사	건	22	1	59	NULL	NULL	NULL	NULL	NULL	NULL	KSY2	List1	NULL	NULL	NULL	NULL	NULL	NULL	NULL	NULL	NULL	1	z	0	3	182935	0	z	439
좌우반구com(split BVF)_1	34	1	<?xml version="1.0"?>\n<Clock xmlns:dt="urn:schemas-microsoft-com:datatypes"><Description dt:dt="string">E-Prime Primary Realtime Clock</Description><StartTime><Timestamp dt:dt="int">0</Timestamp><DateUtc dt:dt="string">2021-06-10T06:21:24Z</DateUtc></StartTime><FrequencyChanges><FrequencyChange><Frequency dt:dt="r8">2699990000</Frequency><Timestamp dt:dt="r8">5542081343946</Timestamp><Current dt…	좌우반구com(split BVF)_1-034-1	60.021	1.0.0.165	1	2124058677	Professional	2.0.10.242	2.0.10.353	06-10-2021	2021-06-10 오전 6:21:25	15:21:25	2.0.10.248	115	1	z	사과	사	과	46	1	115	NULL	NULL	NULL	NULL	NULL	NULL	KSY2	List1	NULL	NULL	NULL	NULL	NULL	NULL	NULL	NULL	NULL	1	z	0	3	333831	0	z	437
좌우반구com(split BVF)_1	34	1	<?xml version="1.0"?>\n<Clock xmlns:dt="urn:schemas-microsoft-com:datatypes"><Description dt:dt="string">E-Prime Primary Realtime Clock</Description><StartTime><Timestamp dt:dt="int">0</Timestamp><DateUtc dt:dt="string">2021-06-10T06:21:24Z</DateUtc></StartTime><FrequencyChanges><FrequencyChange><Frequency dt:dt="r8">2699990000</Frequency><Timestamp dt:dt="r8">5542081343946</Timestamp><Current dt…	좌우반구com(split BVF)_1-034-1	60.021	1.0.0.165	1	2124058677	Professional	2.0.10.242	2.0.10.353	06-10-2021	2021-06-10 오전 6:21:25	15:21:25	2.0.10.248	158	1	z	사례	사	례	NULL	NULL	NULL	74	1	26	NULL	NULL	NULL	KSY2	List2	NULL	NULL	NULL	NULL	NULL	NULL	NULL	NULL	NULL	1	z	0	3	553769	0	z	575
좌우반구com(split BVF)_1	34	1	<?xml version="1.0"?>\n<Clock xmlns:dt="urn:schemas-microsoft-com:datatypes"><Description dt:dt="string">E-Prime Primary Realtime Clock</Description><StartTime><Timestamp dt:dt="int">0</Timestamp><DateUtc dt:dt="string">2021-06-10T06:21:24Z</DateUtc></StartTime><FrequencyChanges><FrequencyChange><Frequency dt:dt="r8">2699990000</Frequency><Timestamp dt:dt="r8">5542081343946</Timestamp><Current dt…	좌우반구com(split BVF)_1-034-1	60.021	1.0.0.165	1	2124058677	Professional	2.0.10.242	2.0.10.353	06-10-2021	2021-06-10 오전 6:21:25	15:21:25	2.0.10.248	351	1	z	사상	사	상	NULL	NULL	NULL	NULL	NULL	NULL	72	1	87	KSY2	List3	NULL	NULL	NULL	NULL	NULL	NULL	NULL	NULL	NULL	1	z	0	3	1123415	0	z	396
좌우반구com(split BVF)_1	34	1	<?xml version="1.0"?>\n<Clock xmlns:dt="urn:schemas-microsoft-com:datatypes"><Description dt:dt="string">E-Prime Primary Realtime Clock</Description><StartTime><Timestamp dt:dt="int">0</Timestamp><DateUtc dt:dt="string">2021-06-10T06:21:24Z</DateUtc></StartTime><FrequencyChanges><FrequencyChange><Frequency dt:dt="r8">2699990000</Frequency><Timestamp dt:dt="r8">5542081343946</Timestamp><Current dt…	좌우반구com(split BVF)_1-034-1	60.021	1.0.0.165	1	2124058677	Professional	2.0.10.242	2.0.10.353	06-10-2021	2021-06-10 오전 6:21:25	15:21:25	2.0.10.248	122	1	z	사안	사	안	8	1	122	NULL	NULL	NULL	NULL	NULL	NULL	KSY2	List1	NULL	NULL	NULL	NULL	NULL	NULL	NULL	NULL	NULL	1	z	0	3	353707	0	z	562
좌우반구com(split BVF)_1	34	1	<?xml version="1.0"?>\n<Clock xmlns:dt="urn:schemas-microsoft-com:datatypes"><Description dt:dt="string">E-Prime Primary Realtime Clock</Description><StartTime><Timestamp dt:dt="int">0</Timestamp><DateUtc dt:dt="string">2021-06-10T06:21:24Z</DateUtc></StartTime><FrequencyChanges><FrequencyChange><Frequency dt:dt="r8">2699990000</Frequency><Timestamp dt:dt="r8">5542081343946</Timestamp><Current dt…	좌우반구com(split BVF)_1-034-1	60.021	1.0.0.165	1	2124058677	Professional	2.0.10.242	2.0.10.353	06-10-2021	2021-06-10 오전 6:21:25	15:21:25	2.0.10.248	334	1	z	사이	사	이	NULL	NULL	NULL	NULL	NULL	NULL	44	1	70	KSY2	List3	NULL	NULL	NULL	NULL	NULL	NULL	NULL	NULL	NULL	1	z	1	3	1078564	0	z	448
좌우반구com(split BVF)_1	34	1	<?xml version="1.0"?>\n<Clock xmlns:dt="urn:schemas-microsoft-com:datatypes"><Description dt:dt="string">E-Prime Primary Realtime Clock</Description><StartTime><Timestamp dt:dt="int">0</Timestamp><DateUtc dt:dt="string">2021-06-10T06:21:24Z</DateUtc></StartTime><FrequencyChanges><FrequencyChange><Frequency dt:dt="r8">2699990000</Frequency><Timestamp dt:dt="r8">5542081343946</Timestamp><Current dt…	좌우반구com(split BVF)_1-034-1	60.021	1.0.0.165	1	2124058677	Professional	2.0.10.242	2.0.10.353	06-10-2021	2021-06-10 오전 6:21:25	15:21:25	2.0.10.248	353	1	z	사전	사	전	NULL	NULL	NULL	NULL	NULL	NULL	50	1	89	KSY2	List3	NULL	NULL	NULL	NULL	NULL	NULL	NULL	NULL	NULL	1	z	1	3	1128596	0	z	377
좌우반구com(split BVF)_1	34	1	<?xml version="1.0"?>\n<Clock xmlns:dt="urn:schemas-microsoft-com:datatypes"><Description dt:dt="string">E-Prime Primary Realtime Clock</Description><StartTime><Timestamp dt:dt="int">0</Timestamp><DateUtc dt:dt="string">2021-06-10T06:21:24Z</DateUtc></StartTime><FrequencyChanges><FrequencyChange><Frequency dt:dt="r8">2699990000</Frequency><Timestamp dt:dt="r8">5542081343946</Timestamp><Current dt…	좌우반구com(split BVF)_1-034-1	60.021	1.0.0.165	1	2124058677	Professional	2.0.10.242	2.0.10.353	06-10-2021	2021-06-10 오전 6:21:25	15:21:25	2.0.10.248	174	1	z	사진	사	진	NULL	NULL	NULL	73	1	42	NULL	NULL	NULL	KSY2	List2	NULL	NULL	NULL	NULL	NULL	NULL	NULL	NULL	NULL	1	z	0	3	595787	0	z	459
좌우반구com(split BVF)_1	34	1	<?xml version="1.0"?>\n<Clock xmlns:dt="urn:schemas-microsoft-com:datatypes"><Description dt:dt="string">E-Prime Primary Realtime Clock</Description><StartTime><Timestamp dt:dt="int">0</Timestamp><DateUtc dt:dt="string">2021-06-10T06:21:24Z</DateUtc></StartTime><FrequencyChanges><FrequencyChange><Frequency dt:dt="r8">2699990000</Frequency><Timestamp dt:dt="r8">5542081343946</Timestamp><Current dt…	좌우반구com(split BVF)_1-034-1	60.021	1.0.0.165	1	2124058677	Professional	2.0.10.242	2.0.10.353	06-10-2021	2021-06-10 오전 6:21:25	15:21:25	2.0.10.248	360	1	z	상관	상	관	NULL	NULL	NULL	NULL	NULL	NULL	126	1	96	KSY2	List3	NULL	NULL	NULL	NULL	NULL	NULL	NULL	NULL	NULL	1	z	1	3	1147306	0	z	465
좌우반구com(split BVF)_1	34	1	<?xml version="1.0"?>\n<Clock xmlns:dt="urn:schemas-microsoft-com:datatypes"><Description dt:dt="string">E-Prime Primary Realtime Clock</Description><StartTime><Timestamp dt:dt="int">0</Timestamp><DateUtc dt:dt="string">2021-06-10T06:21:24Z</DateUtc></StartTime><FrequencyChanges><FrequencyChange><Frequency dt:dt="r8">2699990000</Frequency><Timestamp dt:dt="r8">5542081343946</Timestamp><Current dt…	좌우반구com(split BVF)_1-034-1	60.021	1.0.0.165	1	2124058677	Professional	2.0.10.242	2.0.10.353	06-10-2021	2021-06-10 오전 6:21:25	15:21:25	2.0.10.248	79	1	z	상태	상	태	13	1	79	NULL	NULL	NULL	NULL	NULL	NULL	KSY2	List1	NULL	NULL	NULL	NULL	NULL	NULL	NULL	NULL	NULL	1	z	0	4	236233	0	z	383
좌우반구com(split BVF)_1	34	1	<?xml version="1.0"?>\n<Clock xmlns:dt="urn:schemas-microsoft-com:datatypes"><Description dt:dt="string">E-Prime Primary Realtime Clock</Description><StartTime><Timestamp dt:dt="int">0</Timestamp><DateUtc dt:dt="string">2021-06-10T06:21:24Z</DateUtc></StartTime><FrequencyChanges><FrequencyChange><Frequency dt:dt="r8">2699990000</Frequency><Timestamp dt:dt="r8">5542081343946</Timestamp><Current dt…	좌우반구com(split BVF)_1-034-1	60.021	1.0.0.165	1	2124058677	Professional	2.0.10.242	2.0.10.353	06-10-2021	2021-06-10 오전 6:21:25	15:21:25	2.0.10.248	327	1	z	색상	색	상	NULL	NULL	NULL	NULL	NULL	NULL	112	1	63	KSY2	List3	NULL	NULL	NULL	NULL	NULL	NULL	NULL	NULL	NULL	1	z	0	3	1059871	0	z	552
좌우반구com(split BVF)_1	34	1	<?xml version="1.0"?>\n<Clock xmlns:dt="urn:schemas-microsoft-com:datatypes"><Description dt:dt="string">E-Prime Primary Realtime Clock</Description><StartTime><Timestamp dt:dt="int">0</Timestamp><DateUtc dt:dt="string">2021-06-10T06:21:24Z</DateUtc></StartTime><FrequencyChanges><FrequencyChange><Frequency dt:dt="r8">2699990000</Frequency><Timestamp dt:dt="r8">5542081343946</Timestamp><Current dt…	좌우반구com(split BVF)_1-034-1	60.021	1.0.0.165	1	2124058677	Professional	2.0.10.242	2.0.10.353	06-10-2021	2021-06-10 오전 6:21:25	15:21:25	2.0.10.248	56	1	z	생선	생	선	111	1	56	NULL	NULL	NULL	NULL	NULL	NULL	KSY2	List1	NULL	NULL	NULL	NULL	NULL	NULL	NULL	NULL	NULL	1	z	0	4	175138	0	z	319
좌우반구com(split BVF)_1	34	1	<?xml version="1.0"?>\n<Clock xmlns:dt="urn:schemas-microsoft-com:datatypes"><Description dt:dt="string">E-Prime Primary Realtime Clock</Description><StartTime><Timestamp dt:dt="int">0</Timestamp><DateUtc dt:dt="string">2021-06-10T06:21:24Z</DateUtc></StartTime><FrequencyChanges><FrequencyChange><Frequency dt:dt="r8">2699990000</Frequency><Timestamp dt:dt="r8">5542081343946</Timestamp><Current dt…	좌우반구com(split BVF)_1-034-1	60.021	1.0.0.165	1	2124058677	Professional	2.0.10.242	2.0.10.353	06-10-2021	2021-06-10 오전 6:21:25	15:21:25	2.0.10.248	340	2	{/}	생희	생	희	NULL	NULL	NULL	NULL	NULL	NULL	8	1	76	KSY3	List3	NULL	NULL	NULL	NULL	NULL	NULL	NULL	NULL	NULL	1	{/}	1	3	1094425	0	{/}	588
좌우반구com(split BVF)_1	34	1	<?xml version="1.0"?>\n<Clock xmlns:dt="urn:schemas-microsoft-com:datatypes"><Description dt:dt="string">E-Prime Primary Realtime Clock</Description><StartTime><Timestamp dt:dt="int">0</Timestamp><DateUtc dt:dt="string">2021-06-10T06:21:24Z</DateUtc></StartTime><FrequencyChanges><FrequencyChange><Frequency dt:dt="r8">2699990000</Frequency><Timestamp dt:dt="r8">5542081343946</Timestamp><Current dt…	좌우반구com(split BVF)_1-034-1	60.021	1.0.0.165	1	2124058677	Professional	2.0.10.242	2.0.10.353	06-10-2021	2021-06-10 오전 6:21:25	15:21:25	2.0.10.248	338	2	{/}	석감	석	감	NULL	NULL	NULL	NULL	NULL	NULL	54	1	74	KSY	List3	0		1	-1	1088977	184		0	0	1	{/}	0	4	1089161	0	{/}	363
좌우반구com(split BVF)_1	34	1	<?xml version="1.0"?>\n<Clock xmlns:dt="urn:schemas-microsoft-com:datatypes"><Description dt:dt="string">E-Prime Primary Realtime Clock</Description><StartTime><Timestamp dt:dt="int">0</Timestamp><DateUtc dt:dt="string">2021-06-10T06:21:24Z</DateUtc></StartTime><FrequencyChanges><FrequencyChange><Frequency dt:dt="r8">2699990000</Frequency><Timestamp dt:dt="r8">5542081343946</Timestamp><Current dt…	좌우반구com(split BVF)_1-034-1	60.021	1.0.0.165	1	2124058677	Professional	2.0.10.242	2.0.10.353	06-10-2021	2021-06-10 오전 6:21:25	15:21:25	2.0.10.248	96	1	z	선배	선	배	106	1	96	NULL	NULL	NULL	NULL	NULL	NULL	KSY2	List1	NULL	NULL	NULL	NULL	NULL	NULL	NULL	NULL	NULL	1	z	0	3	281633	0	z	570
좌우반구com(split BVF)_1	34	1	<?xml version="1.0"?>\n<Clock xmlns:dt="urn:schemas-microsoft-com:datatypes"><Description dt:dt="string">E-Prime Primary Realtime Clock</Description><StartTime><Timestamp dt:dt="int">0</Timestamp><DateUtc dt:dt="string">2021-06-10T06:21:24Z</DateUtc></StartTime><FrequencyChanges><FrequencyChange><Frequency dt:dt="r8">2699990000</Frequency><Timestamp dt:dt="r8">5542081343946</Timestamp><Current dt…	좌우반구com(split BVF)_1-034-1	60.021	1.0.0.165	1	2124058677	Professional	2.0.10.242	2.0.10.353	06-10-2021	2021-06-10 오전 6:21:25	15:21:25	2.0.10.248	284	1	z	선택	선	택	NULL	NULL	NULL	NULL	NULL	NULL	69	1	20	KSY2	List3	NULL	NULL	NULL	NULL	NULL	NULL	NULL	NULL	NULL	1	z	1	3	944462	0	z	470
좌우반구com(split BVF)_1	34	1	<?xml version="1.0"?>\n<Clock xmlns:dt="urn:schemas-microsoft-com:datatypes"><Description dt:dt="string">E-Prime Primary Realtime Clock</Description><StartTime><Timestamp dt:dt="int">0</Timestamp><DateUtc dt:dt="string">2021-06-10T06:21:24Z</DateUtc></StartTime><FrequencyChanges><FrequencyChange><Frequency dt:dt="r8">2699990000</Frequency><Timestamp dt:dt="r8">5542081343946</Timestamp><Current dt…	좌우반구com(split BVF)_1-034-1	60.021	1.0.0.165	1	2124058677	Professional	2.0.10.242	2.0.10.353	06-10-2021	2021-06-10 오전 6:21:25	15:21:25	2.0.10.248	357	2	{/}	설결	설	결	NULL	NULL	NULL	NULL	NULL	NULL	96	1	93	KSY2	List3	NULL	NULL	NULL	NULL	NULL	NULL	NULL	NULL	NULL	1	{/}	1	3	1139209	0	{/}	666
좌우반구com(split BVF)_1	34	1	<?xml version="1.0"?>\n<Clock xmlns:dt="urn:schemas-microsoft-com:datatypes"><Description dt:dt="string">E-Prime Primary Realtime Clock</Description><StartTime><Timestamp dt:dt="int">0</Timestamp><DateUtc dt:dt="string">2021-06-10T06:21:24Z</DateUtc></StartTime><FrequencyChanges><FrequencyChange><Frequency dt:dt="r8">2699990000</Frequency><Timestamp dt:dt="r8">5542081343946</Timestamp><Current dt…	좌우반구com(split BVF)_1-034-1	60.021	1.0.0.165	1	2124058677	Professional	2.0.10.242	2.0.10.353	06-10-2021	2021-06-10 오전 6:21:25	15:21:25	2.0.10.248	266	1	z	설명	설	명	NULL	NULL	NULL	NULL	NULL	NULL	38	1	2	KSY2	List3	NULL	NULL	NULL	NULL	NULL	NULL	NULL	NULL	NULL	1	z	0	4	895147	0	z	471
좌우반구com(split BVF)_1	34	1	<?xml version="1.0"?>\n<Clock xmlns:dt="urn:schemas-microsoft-com:datatypes"><Description dt:dt="string">E-Prime Primary Realtime Clock</Description><StartTime><Timestamp dt:dt="int">0</Timestamp><DateUtc dt:dt="string">2021-06-10T06:21:24Z</DateUtc></StartTime><FrequencyChanges><FrequencyChange><Frequency dt:dt="r8">2699990000</Frequency><Timestamp dt:dt="r8">5542081343946</Timestamp><Current dt…	좌우반구com(split BVF)_1-034-1	60.021	1.0.0.165	1	2124058677	Professional	2.0.10.242	2.0.10.353	06-10-2021	2021-06-10 오전 6:21:25	15:21:25	2.0.10.248	181	1	z	설문	설	문	NULL	NULL	NULL	7	1	49	NULL	NULL	NULL	KSY2	List2	NULL	NULL	NULL	NULL	NULL	NULL	NULL	NULL	NULL	1	z	0	3	614997	0	z	480
좌우반구com(split BVF)_1	34	1	<?xml version="1.0"?>\n<Clock xmlns:dt="urn:schemas-microsoft-com:datatypes"><Description dt:dt="string">E-Prime Primary Realtime Clock</Description><StartTime><Timestamp dt:dt="int">0</Timestamp><DateUtc dt:dt="string">2021-06-10T06:21:24Z</DateUtc></StartTime><FrequencyChanges><FrequencyChange><Frequency dt:dt="r8">2699990000</Frequency><Timestamp dt:dt="r8">5542081343946</Timestamp><Current dt…	좌우반구com(split BVF)_1-034-1	60.021	1.0.0.165	1	2124058677	Professional	2.0.10.242	2.0.10.353	06-10-2021	2021-06-10 오전 6:21:25	15:21:25	2.0.10.248	315	2	{/}	설색	설	색	NULL	NULL	NULL	NULL	NULL	NULL	74	1	51	KSY3	List3	NULL	NULL	NULL	NULL	NULL	NULL	NULL	NULL	NULL	1	{/}	1	3	1028282	0	{/}	549
좌우반구com(split BVF)_1	34	1	<?xml version="1.0"?>\n<Clock xmlns:dt="urn:schemas-microsoft-com:datatypes"><Description dt:dt="string">E-Prime Primary Realtime Clock</Description><StartTime><Timestamp dt:dt="int">0</Timestamp><DateUtc dt:dt="string">2021-06-10T06:21:24Z</DateUtc></StartTime><FrequencyChanges><FrequencyChange><Frequency dt:dt="r8">2699990000</Frequency><Timestamp dt:dt="r8">5542081343946</Timestamp><Current dt…	좌우반구com(split BVF)_1-034-1	60.021	1.0.0.165	1	2124058677	Professional	2.0.10.242	2.0.10.353	06-10-2021	2021-06-10 오전 6:21:25	15:21:25	2.0.10.248	98	2	{/}	섭습	섭	습	61	1	98	NULL	NULL	NULL	NULL	NULL	NULL	KSY	List1	0		0	0	286848	183		0	0	1	{/}	0	3	287031	0	{/}	615
좌우반구com(split BVF)_1	34	1	<?xml version="1.0"?>\n<Clock xmlns:dt="urn:schemas-microsoft-com:datatypes"><Description dt:dt="string">E-Prime Primary Realtime Clock</Description><StartTime><Timestamp dt:dt="int">0</Timestamp><DateUtc dt:dt="string">2021-06-10T06:21:24Z</DateUtc></StartTime><FrequencyChanges><FrequencyChange><Frequency dt:dt="r8">2699990000</Frequency><Timestamp dt:dt="r8">5542081343946</Timestamp><Current dt…	좌우반구com(split BVF)_1-034-1	60.021	1.0.0.165	1	2124058677	Professional	2.0.10.242	2.0.10.353	06-10-2021	2021-06-10 오전 6:21:25	15:21:25	2.0.10.248	352	1	z	성공	성	공	NULL	NULL	NULL	NULL	NULL	NULL	131	1	88	KSY2	List3	NULL	NULL	NULL	NULL	NULL	NULL	NULL	NULL	NULL	1	z	0	3	1126014	0	z	376
좌우반구com(split BVF)_1	34	1	<?xml version="1.0"?>\n<Clock xmlns:dt="urn:schemas-microsoft-com:datatypes"><Description dt:dt="string">E-Prime Primary Realtime Clock</Description><StartTime><Timestamp dt:dt="int">0</Timestamp><DateUtc dt:dt="string">2021-06-10T06:21:24Z</DateUtc></StartTime><FrequencyChanges><FrequencyChange><Frequency dt:dt="r8">2699990000</Frequency><Timestamp dt:dt="r8">5542081343946</Timestamp><Current dt…	좌우반구com(split BVF)_1-034-1	60.021	1.0.0.165	1	2124058677	Professional	2.0.10.242	2.0.10.353	06-10-2021	2021-06-10 오전 6:21:25	15:21:25	2.0.10.248	303	1	z	세상	세	상	NULL	NULL	NULL	NULL	NULL	NULL	110	1	39	KSY2	List3	NULL	NULL	NULL	NULL	NULL	NULL	NULL	NULL	NULL	1	z	1	3	996127	0	z	392
좌우반구com(split BVF)_1	34	1	<?xml version="1.0"?>\n<Clock xmlns:dt="urn:schemas-microsoft-com:datatypes"><Description dt:dt="string">E-Prime Primary Realtime Clock</Description><StartTime><Timestamp dt:dt="int">0</Timestamp><DateUtc dt:dt="string">2021-06-10T06:21:24Z</DateUtc></StartTime><FrequencyChanges><FrequencyChange><Frequency dt:dt="r8">2699990000</Frequency><Timestamp dt:dt="r8">5542081343946</Timestamp><Current dt…	좌우반구com(split BVF)_1-034-1	60.021	1.0.0.165	1	2124058677	Professional	2.0.10.242	2.0.10.353	06-10-2021	2021-06-10 오전 6:21:25	15:21:25	2.0.10.248	262	1	z	소리	소	리	NULL	NULL	NULL	23	1	130	NULL	NULL	NULL	KSY2	List2	NULL	NULL	NULL	NULL	NULL	NULL	NULL	NULL	NULL	1	z	0	4	830970	0	z	459
좌우반구com(split BVF)_1	34	1	<?xml version="1.0"?>\n<Clock xmlns:dt="urn:schemas-microsoft-com:datatypes"><Description dt:dt="string">E-Prime Primary Realtime Clock</Description><StartTime><Timestamp dt:dt="int">0</Timestamp><DateUtc dt:dt="string">2021-06-10T06:21:24Z</DateUtc></StartTime><FrequencyChanges><FrequencyChange><Frequency dt:dt="r8">2699990000</Frequency><Timestamp dt:dt="r8">5542081343946</Timestamp><Current dt…	좌우반구com(split BVF)_1-034-1	60.021	1.0.0.165	1	2124058677	Professional	2.0.10.242	2.0.10.353	06-10-2021	2021-06-10 오전 6:21:25	15:21:25	2.0.10.248	65	1	z	소송	소	송	6	1	65	NULL	NULL	NULL	NULL	NULL	NULL	KSY2	List1	NULL	NULL	NULL	NULL	NULL	NULL	NULL	NULL	NULL	1	z	0	3	199146	0	z	445
좌우반구com(split BVF)_1	34	1	<?xml version="1.0"?>\n<Clock xmlns:dt="urn:schemas-microsoft-com:datatypes"><Description dt:dt="string">E-Prime Primary Realtime Clock</Description><StartTime><Timestamp dt:dt="int">0</Timestamp><DateUtc dt:dt="string">2021-06-10T06:21:24Z</DateUtc></StartTime><FrequencyChanges><FrequencyChange><Frequency dt:dt="r8">2699990000</Frequency><Timestamp dt:dt="r8">5542081343946</Timestamp><Current dt…	좌우반구com(split BVF)_1-034-1	60.021	1.0.0.165	1	2124058677	Professional	2.0.10.242	2.0.10.353	06-10-2021	2021-06-10 오전 6:21:25	15:21:25	2.0.10.248	74	1	z	속도	속	도	5	1	74	NULL	NULL	NULL	NULL	NULL	NULL	KSY2	List1	NULL	NULL	NULL	NULL	NULL	NULL	NULL	NULL	NULL	1	z	0	4	222771	0	z	475
좌우반구com(split BVF)_1	34	1	<?xml version="1.0"?>\n<Clock xmlns:dt="urn:schemas-microsoft-com:datatypes"><Description dt:dt="string">E-Prime Primary Realtime Clock</Description><StartTime><Timestamp dt:dt="int">0</Timestamp><DateUtc dt:dt="string">2021-06-10T06:21:24Z</DateUtc></StartTime><FrequencyChanges><FrequencyChange><Frequency dt:dt="r8">2699990000</Frequency><Timestamp dt:dt="r8">5542081343946</Timestamp><Current dt…	좌우반구com(split BVF)_1-034-1	60.021	1.0.0.165	1	2124058677	Professional	2.0.10.242	2.0.10.353	06-10-2021	2021-06-10 오전 6:21:25	15:21:25	2.0.10.248	52	2	{/}	송스	송	스	3	1	52	NULL	NULL	NULL	NULL	NULL	NULL	KSY3	List1	NULL	NULL	NULL	NULL	NULL	NULL	NULL	NULL	NULL	1	{/}	0	3	164375	0	{/}	456
좌우반구com(split BVF)_1	34	1	<?xml version="1.0"?>\n<Clock xmlns:dt="urn:schemas-microsoft-com:datatypes"><Description dt:dt="string">E-Prime Primary Realtime Clock</Description><StartTime><Timestamp dt:dt="int">0</Timestamp><DateUtc dt:dt="string">2021-06-10T06:21:24Z</DateUtc></StartTime><FrequencyChanges><FrequencyChange><Frequency dt:dt="r8">2699990000</Frequency><Timestamp dt:dt="r8">5542081343946</Timestamp><Current dt…	좌우반구com(split BVF)_1-034-1	60.021	1.0.0.165	1	2124058677	Professional	2.0.10.242	2.0.10.353	06-10-2021	2021-06-10 오전 6:21:25	15:21:25	2.0.10.248	226	2	{/}	송익	송	익	NULL	NULL	NULL	129	1	94	NULL	NULL	NULL	KSY2	List2	NULL	NULL	NULL	NULL	NULL	NULL	NULL	NULL	NULL	1	{/}	0	3	734821	0	{/}	422
좌우반구com(split BVF)_1	34	1	<?xml version="1.0"?>\n<Clock xmlns:dt="urn:schemas-microsoft-com:datatypes"><Description dt:dt="string">E-Prime Primary Realtime Clock</Description><StartTime><Timestamp dt:dt="int">0</Timestamp><DateUtc dt:dt="string">2021-06-10T06:21:24Z</DateUtc></StartTime><FrequencyChanges><FrequencyChange><Frequency dt:dt="r8">2699990000</Frequency><Timestamp dt:dt="r8">5542081343946</Timestamp><Current dt…	좌우반구com(split BVF)_1-034-1	60.021	1.0.0.165	1	2124058677	Professional	2.0.10.242	2.0.10.353	06-10-2021	2021-06-10 오전 6:21:25	15:21:25	2.0.10.248	216	1	z	수고	수	고	NULL	NULL	NULL	30	1	84	NULL	NULL	NULL	KSY2	List2	NULL	NULL	NULL	NULL	NULL	NULL	NULL	NULL	NULL	1	z	0	3	708297	0	z	372
좌우반구com(split BVF)_1	34	1	<?xml version="1.0"?>\n<Clock xmlns:dt="urn:schemas-microsoft-com:datatypes"><Description dt:dt="string">E-Prime Primary Realtime Clock</Description><StartTime><Timestamp dt:dt="int">0</Timestamp><DateUtc dt:dt="string">2021-06-10T06:21:24Z</DateUtc></StartTime><FrequencyChanges><FrequencyChange><Frequency dt:dt="r8">2699990000</Frequency><Timestamp dt:dt="r8">5542081343946</Timestamp><Current dt…	좌우반구com(split BVF)_1-034-1	60.021	1.0.0.165	1	2124058677	Professional	2.0.10.242	2.0.10.353	06-10-2021	2021-06-10 오전 6:21:25	15:21:25	2.0.10.248	167	1	z	수단	수	단	NULL	NULL	NULL	100	1	35	NULL	NULL	NULL	KSY2	List2	NULL	NULL	NULL	NULL	NULL	NULL	NULL	NULL	NULL	1	z	1	3	577310	0	z	465
좌우반구com(split BVF)_1	34	1	<?xml version="1.0"?>\n<Clock xmlns:dt="urn:schemas-microsoft-com:datatypes"><Description dt:dt="string">E-Prime Primary Realtime Clock</Description><StartTime><Timestamp dt:dt="int">0</Timestamp><DateUtc dt:dt="string">2021-06-10T06:21:24Z</DateUtc></StartTime><FrequencyChanges><FrequencyChange><Frequency dt:dt="r8">2699990000</Frequency><Timestamp dt:dt="r8">5542081343946</Timestamp><Current dt…	좌우반구com(split BVF)_1-034-1	60.021	1.0.0.165	1	2124058677	Professional	2.0.10.242	2.0.10.353	06-10-2021	2021-06-10 오전 6:21:25	15:21:25	2.0.10.248	54	1	z	수준	수	준	18	1	54	NULL	NULL	NULL	NULL	NULL	NULL	KSY2	List1	NULL	NULL	NULL	NULL	NULL	NULL	NULL	NULL	NULL	1	z	0	4	169740	0	z	370
좌우반구com(split BVF)_1	34	1	<?xml version="1.0"?>\n<Clock xmlns:dt="urn:schemas-microsoft-com:datatypes"><Description dt:dt="string">E-Prime Primary Realtime Clock</Description><StartTime><Timestamp dt:dt="int">0</Timestamp><DateUtc dt:dt="string">2021-06-10T06:21:24Z</DateUtc></StartTime><FrequencyChanges><FrequencyChange><Frequency dt:dt="r8">2699990000</Frequency><Timestamp dt:dt="r8">5542081343946</Timestamp><Current dt…	좌우반구com(split BVF)_1-034-1	60.021	1.0.0.165	1	2124058677	Professional	2.0.10.242	2.0.10.353	06-10-2021	2021-06-10 오전 6:21:25	15:21:25	2.0.10.248	171	2	{/}	숙국	숙	국	NULL	NULL	NULL	31	1	39	NULL	NULL	NULL	KSY2	List2	NULL	NULL	NULL	NULL	NULL	NULL	NULL	NULL	NULL	1	{/}	0	3	587940	0	{/}	412
좌우반구com(split BVF)_1	34	1	<?xml version="1.0"?>\n<Clock xmlns:dt="urn:schemas-microsoft-com:datatypes"><Description dt:dt="string">E-Prime Primary Realtime Clock</Description><StartTime><Timestamp dt:dt="int">0</Timestamp><DateUtc dt:dt="string">2021-06-10T06:21:24Z</DateUtc></StartTime><FrequencyChanges><FrequencyChange><Frequency dt:dt="r8">2699990000</Frequency><Timestamp dt:dt="r8">5542081343946</Timestamp><Current dt…	좌우반구com(split BVF)_1-034-1	60.021	1.0.0.165	1	2124058677	Professional	2.0.10.242	2.0.10.353	06-10-2021	2021-06-10 오전 6:21:25	15:21:25	2.0.10.248	4	2	{/}	숙발	숙	발	110	1	4	NULL	NULL	NULL	NULL	NULL	NULL	KSY2	List1	NULL	NULL	NULL	NULL	NULL	NULL	NULL	NULL	NULL	1	{/}	0	4	35105	0	{/}	740
좌우반구com(split BVF)_1	34	1	<?xml version="1.0"?>\n<Clock xmlns:dt="urn:schemas-microsoft-com:datatypes"><Description dt:dt="string">E-Prime Primary Realtime Clock</Description><StartTime><Timestamp dt:dt="int">0</Timestamp><DateUtc dt:dt="string">2021-06-10T06:21:24Z</DateUtc></StartTime><FrequencyChanges><FrequencyChange><Frequency dt:dt="r8">2699990000</Frequency><Timestamp dt:dt="r8">5542081343946</Timestamp><Current dt…	좌우반구com(split BVF)_1-034-1	60.021	1.0.0.165	1	2124058677	Professional	2.0.10.242	2.0.10.353	06-10-2021	2021-06-10 오전 6:21:25	15:21:25	2.0.10.248	85	1	z	숙소	숙	소	1	1	85	NULL	NULL	NULL	NULL	NULL	NULL	KSY2	List1	NULL	NULL	NULL	NULL	NULL	NULL	NULL	NULL	NULL	1	z	0	3	252110	0	z	479
좌우반구com(split BVF)_1	34	1	<?xml version="1.0"?>\n<Clock xmlns:dt="urn:schemas-microsoft-com:datatypes"><Description dt:dt="string">E-Prime Primary Realtime Clock</Description><StartTime><Timestamp dt:dt="int">0</Timestamp><DateUtc dt:dt="string">2021-06-10T06:21:24Z</DateUtc></StartTime><FrequencyChanges><FrequencyChange><Frequency dt:dt="r8">2699990000</Frequency><Timestamp dt:dt="r8">5542081343946</Timestamp><Current dt…	좌우반구com(split BVF)_1-034-1	60.021	1.0.0.165	1	2124058677	Professional	2.0.10.242	2.0.10.353	06-10-2021	2021-06-10 오전 6:21:25	15:21:25	2.0.10.248	37	2	{/}	술감	술	감	70	1	37	NULL	NULL	NULL	NULL	NULL	NULL	KSY2	List1	NULL	NULL	NULL	NULL	NULL	NULL	NULL	NULL	NULL	0	{/}	1	3	123789	0	z	593
좌우반구com(split BVF)_1	34	1	<?xml version="1.0"?>\n<Clock xmlns:dt="urn:schemas-microsoft-com:datatypes"><Description dt:dt="string">E-Prime Primary Realtime Clock</Description><StartTime><Timestamp dt:dt="int">0</Timestamp><DateUtc dt:dt="string">2021-06-10T06:21:24Z</DateUtc></StartTime><FrequencyChanges><FrequencyChange><Frequency dt:dt="r8">2699990000</Frequency><Timestamp dt:dt="r8">5542081343946</Timestamp><Current dt…	좌우반구com(split BVF)_1-034-1	60.021	1.0.0.165	1	2124058677	Professional	2.0.10.242	2.0.10.353	06-10-2021	2021-06-10 오전 6:21:25	15:21:25	2.0.10.248	123	2	{/}	스위	스	위	108	1	123	NULL	NULL	NULL	NULL	NULL	NULL	KSY2	List1	NULL	NULL	NULL	NULL	NULL	NULL	NULL	NULL	NULL	1	{/}	0	3	356473	0	{/}	438
좌우반구com(split BVF)_1	34	1	<?xml version="1.0"?>\n<Clock xmlns:dt="urn:schemas-microsoft-com:datatypes"><Description dt:dt="string">E-Prime Primary Realtime Clock</Description><StartTime><Timestamp dt:dt="int">0</Timestamp><DateUtc dt:dt="string">2021-06-10T06:21:24Z</DateUtc></StartTime><FrequencyChanges><FrequencyChange><Frequency dt:dt="r8">2699990000</Frequency><Timestamp dt:dt="r8">5542081343946</Timestamp><Current dt…	좌우반구com(split BVF)_1-034-1	60.021	1.0.0.165	1	2124058677	Professional	2.0.10.242	2.0.10.353	06-10-2021	2021-06-10 오전 6:21:25	15:21:25	2.0.10.248	10	2	{/}	스진	스	진	100	1	10	NULL	NULL	NULL	NULL	NULL	NULL	KSY3	List1	NULL	NULL	NULL	NULL	NULL	NULL	NULL	NULL	NULL	1	{/}	0	3	51049	0	{/}	376
좌우반구com(split BVF)_1	34	1	<?xml version="1.0"?>\n<Clock xmlns:dt="urn:schemas-microsoft-com:datatypes"><Description dt:dt="string">E-Prime Primary Realtime Clock</Description><StartTime><Timestamp dt:dt="int">0</Timestamp><DateUtc dt:dt="string">2021-06-10T06:21:24Z</DateUtc></StartTime><FrequencyChanges><FrequencyChange><Frequency dt:dt="r8">2699990000</Frequency><Timestamp dt:dt="r8">5542081343946</Timestamp><Current dt…	좌우반구com(split BVF)_1-034-1	60.021	1.0.0.165	1	2124058677	Professional	2.0.10.242	2.0.10.353	06-10-2021	2021-06-10 오전 6:21:25	15:21:25	2.0.10.248	214	2	{/}	스향	스	향	NULL	NULL	NULL	132	1	82	NULL	NULL	NULL	KSY2	List2	NULL	NULL	NULL	NULL	NULL	NULL	NULL	NULL	NULL	1	{/}	1	3	703115	0	{/}	417
좌우반구com(split BVF)_1	34	1	<?xml version="1.0"?>\n<Clock xmlns:dt="urn:schemas-microsoft-com:datatypes"><Description dt:dt="string">E-Prime Primary Realtime Clock</Description><StartTime><Timestamp dt:dt="int">0</Timestamp><DateUtc dt:dt="string">2021-06-10T06:21:24Z</DateUtc></StartTime><FrequencyChanges><FrequencyChange><Frequency dt:dt="r8">2699990000</Frequency><Timestamp dt:dt="r8">5542081343946</Timestamp><Current dt…	좌우반구com(split BVF)_1-034-1	60.021	1.0.0.165	1	2124058677	Professional	2.0.10.242	2.0.10.353	06-10-2021	2021-06-10 오전 6:21:25	15:21:25	2.0.10.248	359	2	{/}	습나	습	나	NULL	NULL	NULL	NULL	NULL	NULL	90	1	95	KSY2	List3	NULL	NULL	NULL	NULL	NULL	NULL	NULL	NULL	NULL	1	{/}	0	3	1144757	0	{/}	342
좌우반구com(split BVF)_1	34	1	<?xml version="1.0"?>\n<Clock xmlns:dt="urn:schemas-microsoft-com:datatypes"><Description dt:dt="string">E-Prime Primary Realtime Clock</Description><StartTime><Timestamp dt:dt="int">0</Timestamp><DateUtc dt:dt="string">2021-06-10T06:21:24Z</DateUtc></StartTime><FrequencyChanges><FrequencyChange><Frequency dt:dt="r8">2699990000</Frequency><Timestamp dt:dt="r8">5542081343946</Timestamp><Current dt…	좌우반구com(split BVF)_1-034-1	60.021	1.0.0.165	1	2124058677	Professional	2.0.10.242	2.0.10.353	06-10-2021	2021-06-10 오전 6:21:25	15:21:25	2.0.10.248	305	2	{/}	습필	습	필	NULL	NULL	NULL	NULL	NULL	NULL	81	1	41	KSY	List3	0		0	0	1001259	183		0	0	1	{/}	0	3	1001442	0	{/}	457
좌우반구com(split BVF)_1	34	1	<?xml version="1.0"?>\n<Clock xmlns:dt="urn:schemas-microsoft-com:datatypes"><Description dt:dt="string">E-Prime Primary Realtime Clock</Description><StartTime><Timestamp dt:dt="int">0</Timestamp><DateUtc dt:dt="string">2021-06-10T06:21:24Z</DateUtc></StartTime><FrequencyChanges><FrequencyChange><Frequency dt:dt="r8">2699990000</Frequency><Timestamp dt:dt="r8">5542081343946</Timestamp><Current dt…	좌우반구com(split BVF)_1-034-1	60.021	1.0.0.165	1	2124058677	Professional	2.0.10.242	2.0.10.353	06-10-2021	2021-06-10 오전 6:21:25	15:21:25	2.0.10.248	78	1	z	시간	시	간	67	1	78	NULL	NULL	NULL	NULL	NULL	NULL	KSY2	List1	NULL	NULL	NULL	NULL	NULL	NULL	NULL	NULL	NULL	1	z	0	3	233717	0	z	320
좌우반구com(split BVF)_1	34	1	<?xml version="1.0"?>\n<Clock xmlns:dt="urn:schemas-microsoft-com:datatypes"><Description dt:dt="string">E-Prime Primary Realtime Clock</Description><StartTime><Timestamp dt:dt="int">0</Timestamp><DateUtc dt:dt="string">2021-06-10T06:21:24Z</DateUtc></StartTime><FrequencyChanges><FrequencyChange><Frequency dt:dt="r8">2699990000</Frequency><Timestamp dt:dt="r8">5542081343946</Timestamp><Current dt…	좌우반구com(split BVF)_1-034-1	60.021	1.0.0.165	1	2124058677	Professional	2.0.10.242	2.0.10.353	06-10-2021	2021-06-10 오전 6:21:25	15:21:25	2.0.10.248	168	1	z	시기	시	기	NULL	NULL	NULL	109	1	36	NULL	NULL	NULL	KSY2	List2	NULL	NULL	NULL	NULL	NULL	NULL	NULL	NULL	NULL	1	z	0	3	579976	0	z	342
좌우반구com(split BVF)_1	34	1	<?xml version="1.0"?>\n<Clock xmlns:dt="urn:schemas-microsoft-com:datatypes"><Description dt:dt="string">E-Prime Primary Realtime Clock</Description><StartTime><Timestamp dt:dt="int">0</Timestamp><DateUtc dt:dt="string">2021-06-10T06:21:24Z</DateUtc></StartTime><FrequencyChanges><FrequencyChange><Frequency dt:dt="r8">2699990000</Frequency><Timestamp dt:dt="r8">5542081343946</Timestamp><Current dt…	좌우반구com(split BVF)_1-034-1	60.021	1.0.0.165	1	2124058677	Professional	2.0.10.242	2.0.10.353	06-10-2021	2021-06-10 오전 6:21:25	15:21:25	2.0.10.248	35	1	z	시대	시	대	85	1	35	NULL	NULL	NULL	NULL	NULL	NULL	KSY2	List1	NULL	NULL	NULL	NULL	NULL	NULL	NULL	NULL	NULL	1	z	1	3	118691	0	z	396
좌우반구com(split BVF)_1	34	1	<?xml version="1.0"?>\n<Clock xmlns:dt="urn:schemas-microsoft-com:datatypes"><Description dt:dt="string">E-Prime Primary Realtime Clock</Description><StartTime><Timestamp dt:dt="int">0</Timestamp><DateUtc dt:dt="string">2021-06-10T06:21:24Z</DateUtc></StartTime><FrequencyChanges><FrequencyChange><Frequency dt:dt="r8">2699990000</Frequency><Timestamp dt:dt="r8">5542081343946</Timestamp><Current dt…	좌우반구com(split BVF)_1-034-1	60.021	1.0.0.165	1	2124058677	Professional	2.0.10.242	2.0.10.353	06-10-2021	2021-06-10 오전 6:21:25	15:21:25	2.0.10.248	137	1	z	시도	시	도	NULL	NULL	NULL	68	1	5	NULL	NULL	NULL	KSY2	List2	NULL	NULL	NULL	NULL	NULL	NULL	NULL	NULL	NULL	1	z	0	4	497956	0	z	389
좌우반구com(split BVF)_1	34	1	<?xml version="1.0"?>\n<Clock xmlns:dt="urn:schemas-microsoft-com:datatypes"><Description dt:dt="string">E-Prime Primary Realtime Clock</Description><StartTime><Timestamp dt:dt="int">0</Timestamp><DateUtc dt:dt="string">2021-06-10T06:21:24Z</DateUtc></StartTime><FrequencyChanges><FrequencyChange><Frequency dt:dt="r8">2699990000</Frequency><Timestamp dt:dt="r8">5542081343946</Timestamp><Current dt…	좌우반구com(split BVF)_1-034-1	60.021	1.0.0.165	1	2124058677	Professional	2.0.10.242	2.0.10.353	06-10-2021	2021-06-10 오전 6:21:25	15:21:25	2.0.10.248	156	2	{/}	시질	시	질	NULL	NULL	NULL	46	1	24	NULL	NULL	NULL	KSY	List2	0		0	-1	548354	183		0	0	1	{/}	1	3	548537	0	{/}	422
좌우반구com(split BVF)_1	34	1	<?xml version="1.0"?>\n<Clock xmlns:dt="urn:schemas-microsoft-com:datatypes"><Description dt:dt="string">E-Prime Primary Realtime Clock</Description><StartTime><Timestamp dt:dt="int">0</Timestamp><DateUtc dt:dt="string">2021-06-10T06:21:24Z</DateUtc></StartTime><FrequencyChanges><FrequencyChange><Frequency dt:dt="r8">2699990000</Frequency><Timestamp dt:dt="r8">5542081343946</Timestamp><Current dt…	좌우반구com(split BVF)_1-034-1	60.021	1.0.0.165	1	2124058677	Professional	2.0.10.242	2.0.10.353	06-10-2021	2021-06-10 오전 6:21:25	15:21:25	2.0.10.248	17	1	z	식비	식	비	14	1	17	NULL	NULL	NULL	NULL	NULL	NULL	KSY2	List1	NULL	NULL	NULL	NULL	NULL	NULL	NULL	NULL	NULL	1	z	0	3	69542	0	z	498
좌우반구com(split BVF)_1	34	1	<?xml version="1.0"?>\n<Clock xmlns:dt="urn:schemas-microsoft-com:datatypes"><Description dt:dt="string">E-Prime Primary Realtime Clock</Description><StartTime><Timestamp dt:dt="int">0</Timestamp><DateUtc dt:dt="string">2021-06-10T06:21:24Z</DateUtc></StartTime><FrequencyChanges><FrequencyChange><Frequency dt:dt="r8">2699990000</Frequency><Timestamp dt:dt="r8">5542081343946</Timestamp><Current dt…	좌우반구com(split BVF)_1-034-1	60.021	1.0.0.165	1	2124058677	Professional	2.0.10.242	2.0.10.353	06-10-2021	2021-06-10 오전 6:21:25	15:21:25	2.0.10.248	26	2	{/}	식차	식	차	17	1	26	NULL	NULL	NULL	NULL	NULL	NULL	KSY	List1	0		0	-1	93567	183		0	0	1	{/}	0	3	93750	0	{/}	758
좌우반구com(split BVF)_1	34	1	<?xml version="1.0"?>\n<Clock xmlns:dt="urn:schemas-microsoft-com:datatypes"><Description dt:dt="string">E-Prime Primary Realtime Clock</Description><StartTime><Timestamp dt:dt="int">0</Timestamp><DateUtc dt:dt="string">2021-06-10T06:21:24Z</DateUtc></StartTime><FrequencyChanges><FrequencyChange><Frequency dt:dt="r8">2699990000</Frequency><Timestamp dt:dt="r8">5542081343946</Timestamp><Current dt…	좌우반구com(split BVF)_1-034-1	60.021	1.0.0.165	1	2124058677	Professional	2.0.10.242	2.0.10.353	06-10-2021	2021-06-10 오전 6:21:25	15:21:25	2.0.10.248	259	1	z	식탁	식	탁	NULL	NULL	NULL	52	1	127	NULL	NULL	NULL	KSY2	List2	NULL	NULL	NULL	NULL	NULL	NULL	NULL	NULL	NULL	1	z	0	3	822506	0	z	655
좌우반구com(split BVF)_1	34	1	<?xml version="1.0"?>\n<Clock xmlns:dt="urn:schemas-microsoft-com:datatypes"><Description dt:dt="string">E-Prime Primary Realtime Clock</Description><StartTime><Timestamp dt:dt="int">0</Timestamp><DateUtc dt:dt="string">2021-06-10T06:21:24Z</DateUtc></StartTime><FrequencyChanges><FrequencyChange><Frequency dt:dt="r8">2699990000</Frequency><Timestamp dt:dt="r8">5542081343946</Timestamp><Current dt…	좌우반구com(split BVF)_1-034-1	60.021	1.0.0.165	1	2124058677	Professional	2.0.10.242	2.0.10.353	06-10-2021	2021-06-10 오전 6:21:25	15:21:25	2.0.10.248	83	2	{/}	실락	실	락	84	1	83	NULL	NULL	NULL	NULL	NULL	NULL	KSY	List1	0		0	-1	246729	183		0	0	1	{/}	0	3	246912	0	{/}	429
좌우반구com(split BVF)_1	34	1	<?xml version="1.0"?>\n<Clock xmlns:dt="urn:schemas-microsoft-com:datatypes"><Description dt:dt="string">E-Prime Primary Realtime Clock</Description><StartTime><Timestamp dt:dt="int">0</Timestamp><DateUtc dt:dt="string">2021-06-10T06:21:24Z</DateUtc></StartTime><FrequencyChanges><FrequencyChange><Frequency dt:dt="r8">2699990000</Frequency><Timestamp dt:dt="r8">5542081343946</Timestamp><Current dt…	좌우반구com(split BVF)_1-034-1	60.021	1.0.0.165	1	2124058677	Professional	2.0.10.242	2.0.10.353	06-10-2021	2021-06-10 오전 6:21:25	15:21:25	2.0.10.248	267	2	{/}	실작	실	작	NULL	NULL	NULL	NULL	NULL	NULL	4	1	3	KSY3	List3	NULL	NULL	NULL	NULL	NULL	NULL	NULL	NULL	NULL	1	{/}	1	3	897812	0	{/}	478
좌우반구com(split BVF)_1	34	1	<?xml version="1.0"?>\n<Clock xmlns:dt="urn:schemas-microsoft-com:datatypes"><Description dt:dt="string">E-Prime Primary Realtime Clock</Description><StartTime><Timestamp dt:dt="int">0</Timestamp><DateUtc dt:dt="string">2021-06-10T06:21:24Z</DateUtc></StartTime><FrequencyChanges><FrequencyChange><Frequency dt:dt="r8">2699990000</Frequency><Timestamp dt:dt="r8">5542081343946</Timestamp><Current dt…	좌우반구com(split BVF)_1-034-1	60.021	1.0.0.165	1	2124058677	Professional	2.0.10.242	2.0.10.353	06-10-2021	2021-06-10 오전 6:21:25	15:21:25	2.0.10.248	332	1	z	실험	실	험	NULL	NULL	NULL	NULL	NULL	NULL	100	1	68	KSY2	List3	NULL	NULL	NULL	NULL	NULL	NULL	NULL	NULL	NULL	1	z	0	4	1073200	0	z	460
좌우반구com(split BVF)_1	34	1	<?xml version="1.0"?>\n<Clock xmlns:dt="urn:schemas-microsoft-com:datatypes"><Description dt:dt="string">E-Prime Primary Realtime Clock</Description><StartTime><Timestamp dt:dt="int">0</Timestamp><DateUtc dt:dt="string">2021-06-10T06:21:24Z</DateUtc></StartTime><FrequencyChanges><FrequencyChange><Frequency dt:dt="r8">2699990000</Frequency><Timestamp dt:dt="r8">5542081343946</Timestamp><Current dt…	좌우반구com(split BVF)_1-034-1	60.021	1.0.0.165	1	2124058677	Professional	2.0.10.242	2.0.10.353	06-10-2021	2021-06-10 오전 6:21:25	15:21:25	2.0.10.248	192	1	z	심복	심	복	NULL	NULL	NULL	124	1	60	NULL	NULL	NULL	KSY2	List2	NULL	NULL	NULL	NULL	NULL	NULL	NULL	NULL	NULL	0	z	1	3	643753	0	{/}	444
좌우반구com(split BVF)_1	34	1	<?xml version="1.0"?>\n<Clock xmlns:dt="urn:schemas-microsoft-com:datatypes"><Description dt:dt="string">E-Prime Primary Realtime Clock</Description><StartTime><Timestamp dt:dt="int">0</Timestamp><DateUtc dt:dt="string">2021-06-10T06:21:24Z</DateUtc></StartTime><FrequencyChanges><FrequencyChange><Frequency dt:dt="r8">2699990000</Frequency><Timestamp dt:dt="r8">5542081343946</Timestamp><Current dt…	좌우반구com(split BVF)_1-034-1	60.021	1.0.0.165	1	2124058677	Professional	2.0.10.242	2.0.10.353	06-10-2021	2021-06-10 오전 6:21:25	15:21:25	2.0.10.248	224	1	z	심신	심	신	NULL	NULL	NULL	69	1	92	NULL	NULL	NULL	KSY2	List2	NULL	NULL	NULL	NULL	NULL	NULL	NULL	NULL	NULL	1	z	0	4	729473	0	z	522
좌우반구com(split BVF)_1	34	1	<?xml version="1.0"?>\n<Clock xmlns:dt="urn:schemas-microsoft-com:datatypes"><Description dt:dt="string">E-Prime Primary Realtime Clock</Description><StartTime><Timestamp dt:dt="int">0</Timestamp><DateUtc dt:dt="string">2021-06-10T06:21:24Z</DateUtc></StartTime><FrequencyChanges><FrequencyChange><Frequency dt:dt="r8">2699990000</Frequency><Timestamp dt:dt="r8">5542081343946</Timestamp><Current dt…	좌우반구com(split BVF)_1-034-1	60.021	1.0.0.165	1	2124058677	Professional	2.0.10.242	2.0.10.353	06-10-2021	2021-06-10 오전 6:21:25	15:21:25	2.0.10.248	106	2	{/}	압례	압	례	58	1	106	NULL	NULL	NULL	NULL	NULL	NULL	KSY2	List1	NULL	NULL	NULL	NULL	NULL	NULL	NULL	NULL	NULL	1	{/}	0	3	309073	0	{/}	547
좌우반구com(split BVF)_1	34	1	<?xml version="1.0"?>\n<Clock xmlns:dt="urn:schemas-microsoft-com:datatypes"><Description dt:dt="string">E-Prime Primary Realtime Clock</Description><StartTime><Timestamp dt:dt="int">0</Timestamp><DateUtc dt:dt="string">2021-06-10T06:21:24Z</DateUtc></StartTime><FrequencyChanges><FrequencyChange><Frequency dt:dt="r8">2699990000</Frequency><Timestamp dt:dt="r8">5542081343946</Timestamp><Current dt…	좌우반구com(split BVF)_1-034-1	60.021	1.0.0.165	1	2124058677	Professional	2.0.10.242	2.0.10.353	06-10-2021	2021-06-10 오전 6:21:25	15:21:25	2.0.10.248	175	1	z	압축	압	축	NULL	NULL	NULL	96	1	43	NULL	NULL	NULL	KSY2	List2	NULL	NULL	NULL	NULL	NULL	NULL	NULL	NULL	NULL	1	z	0	3	598453	0	z	473
좌우반구com(split BVF)_1	34	1	<?xml version="1.0"?>\n<Clock xmlns:dt="urn:schemas-microsoft-com:datatypes"><Description dt:dt="string">E-Prime Primary Realtime Clock</Description><StartTime><Timestamp dt:dt="int">0</Timestamp><DateUtc dt:dt="string">2021-06-10T06:21:24Z</DateUtc></StartTime><FrequencyChanges><FrequencyChange><Frequency dt:dt="r8">2699990000</Frequency><Timestamp dt:dt="r8">5542081343946</Timestamp><Current dt…	좌우반구com(split BVF)_1-034-1	60.021	1.0.0.165	1	2124058677	Professional	2.0.10.242	2.0.10.353	06-10-2021	2021-06-10 오전 6:21:25	15:21:25	2.0.10.248	55	2	{/}	양간	양	간	124	1	55	NULL	NULL	NULL	NULL	NULL	NULL	KSY2	List1	NULL	NULL	NULL	NULL	NULL	NULL	NULL	NULL	NULL	1	{/}	1	3	172305	0	{/}	621
좌우반구com(split BVF)_1	34	1	<?xml version="1.0"?>\n<Clock xmlns:dt="urn:schemas-microsoft-com:datatypes"><Description dt:dt="string">E-Prime Primary Realtime Clock</Description><StartTime><Timestamp dt:dt="int">0</Timestamp><DateUtc dt:dt="string">2021-06-10T06:21:24Z</DateUtc></StartTime><FrequencyChanges><FrequencyChange><Frequency dt:dt="r8">2699990000</Frequency><Timestamp dt:dt="r8">5542081343946</Timestamp><Current dt…	좌우반구com(split BVF)_1-034-1	60.021	1.0.0.165	1	2124058677	Professional	2.0.10.242	2.0.10.353	06-10-2021	2021-06-10 오전 6:21:25	15:21:25	2.0.10.248	152	2	{/}	양급	양	급	NULL	NULL	NULL	95	1	20	NULL	NULL	NULL	KSY	List2	0		0	-1	537758	183		0	0	1	{/}	0	3	537941	0	{/}	453
좌우반구com(split BVF)_1	34	1	<?xml version="1.0"?>\n<Clock xmlns:dt="urn:schemas-microsoft-com:datatypes"><Description dt:dt="string">E-Prime Primary Realtime Clock</Description><StartTime><Timestamp dt:dt="int">0</Timestamp><DateUtc dt:dt="string">2021-06-10T06:21:24Z</DateUtc></StartTime><FrequencyChanges><FrequencyChange><Frequency dt:dt="r8">2699990000</Frequency><Timestamp dt:dt="r8">5542081343946</Timestamp><Current dt…	좌우반구com(split BVF)_1-034-1	60.021	1.0.0.165	1	2124058677	Professional	2.0.10.242	2.0.10.353	06-10-2021	2021-06-10 오전 6:21:25	15:21:25	2.0.10.248	210	1	z	양념	양	념	NULL	NULL	NULL	12	1	78	NULL	NULL	NULL	KSY2	List2	NULL	NULL	NULL	NULL	NULL	NULL	NULL	NULL	NULL	1	z	0	3	692486	0	z	585
좌우반구com(split BVF)_1	34	1	<?xml version="1.0"?>\n<Clock xmlns:dt="urn:schemas-microsoft-com:datatypes"><Description dt:dt="string">E-Prime Primary Realtime Clock</Description><StartTime><Timestamp dt:dt="int">0</Timestamp><DateUtc dt:dt="string">2021-06-10T06:21:24Z</DateUtc></StartTime><FrequencyChanges><FrequencyChange><Frequency dt:dt="r8">2699990000</Frequency><Timestamp dt:dt="r8">5542081343946</Timestamp><Current dt…	좌우반구com(split BVF)_1-034-1	60.021	1.0.0.165	1	2124058677	Professional	2.0.10.242	2.0.10.353	06-10-2021	2021-06-10 오전 6:21:25	15:21:25	2.0.10.248	368	2	{/}	양최	양	최	NULL	NULL	NULL	NULL	NULL	NULL	79	1	104	KSY2	List3	NULL	NULL	NULL	NULL	NULL	NULL	NULL	NULL	NULL	1	{/}	1	3	1169115	0	{/}	505
좌우반구com(split BVF)_1	34	1	<?xml version="1.0"?>\n<Clock xmlns:dt="urn:schemas-microsoft-com:datatypes"><Description dt:dt="string">E-Prime Primary Realtime Clock</Description><StartTime><Timestamp dt:dt="int">0</Timestamp><DateUtc dt:dt="string">2021-06-10T06:21:24Z</DateUtc></StartTime><FrequencyChanges><FrequencyChange><Frequency dt:dt="r8">2699990000</Frequency><Timestamp dt:dt="r8">5542081343946</Timestamp><Current dt…	좌우반구com(split BVF)_1-034-1	60.021	1.0.0.165	1	2124058677	Professional	2.0.10.242	2.0.10.353	06-10-2021	2021-06-10 오전 6:21:25	15:21:25	2.0.10.248	310	1	z	어휘	어	휘	NULL	NULL	NULL	NULL	NULL	NULL	19	1	46	KSY2	List3	NULL	NULL	NULL	NULL	NULL	NULL	NULL	NULL	NULL	1	z	0	3	1014737	0	z	399
좌우반구com(split BVF)_1	34	1	<?xml version="1.0"?>\n<Clock xmlns:dt="urn:schemas-microsoft-com:datatypes"><Description dt:dt="string">E-Prime Primary Realtime Clock</Description><StartTime><Timestamp dt:dt="int">0</Timestamp><DateUtc dt:dt="string">2021-06-10T06:21:24Z</DateUtc></StartTime><FrequencyChanges><FrequencyChange><Frequency dt:dt="r8">2699990000</Frequency><Timestamp dt:dt="r8">5542081343946</Timestamp><Current dt…	좌우반구com(split BVF)_1-034-1	60.021	1.0.0.165	1	2124058677	Professional	2.0.10.242	2.0.10.353	06-10-2021	2021-06-10 오전 6:21:25	15:21:25	2.0.10.248	379	2	{/}	엄도	엄	도	NULL	NULL	NULL	NULL	NULL	NULL	128	1	115	KSY3	List3	NULL	NULL	NULL	NULL	NULL	NULL	NULL	NULL	NULL	1	{/}	0	3	1198588	0	{/}	422
좌우반구com(split BVF)_1	34	1	<?xml version="1.0"?>\n<Clock xmlns:dt="urn:schemas-microsoft-com:datatypes"><Description dt:dt="string">E-Prime Primary Realtime Clock</Description><StartTime><Timestamp dt:dt="int">0</Timestamp><DateUtc dt:dt="string">2021-06-10T06:21:24Z</DateUtc></StartTime><FrequencyChanges><FrequencyChange><Frequency dt:dt="r8">2699990000</Frequency><Timestamp dt:dt="r8">5542081343946</Timestamp><Current dt…	좌우반구com(split BVF)_1-034-1	60.021	1.0.0.165	1	2124058677	Professional	2.0.10.242	2.0.10.353	06-10-2021	2021-06-10 오전 6:21:25	15:21:25	2.0.10.248	155	1	z	엄마	엄	마	NULL	NULL	NULL	89	1	23	NULL	NULL	NULL	KSY2	List2	NULL	NULL	NULL	NULL	NULL	NULL	NULL	NULL	NULL	1	z	0	3	545905	0	z	422
좌우반구com(split BVF)_1	34	1	<?xml version="1.0"?>\n<Clock xmlns:dt="urn:schemas-microsoft-com:datatypes"><Description dt:dt="string">E-Prime Primary Realtime Clock</Description><StartTime><Timestamp dt:dt="int">0</Timestamp><DateUtc dt:dt="string">2021-06-10T06:21:24Z</DateUtc></StartTime><FrequencyChanges><FrequencyChange><Frequency dt:dt="r8">2699990000</Frequency><Timestamp dt:dt="r8">5542081343946</Timestamp><Current dt…	좌우반구com(split BVF)_1-034-1	60.021	1.0.0.165	1	2124058677	Professional	2.0.10.242	2.0.10.353	06-10-2021	2021-06-10 오전 6:21:25	15:21:25	2.0.10.248	89	2	{/}	엇압	엇	압	64	1	89	NULL	NULL	NULL	NULL	NULL	NULL	KSY3	List1	NULL	NULL	NULL	NULL	NULL	NULL	NULL	NULL	NULL	1	{/}	0	3	262540	0	{/}	484
좌우반구com(split BVF)_1	34	1	<?xml version="1.0"?>\n<Clock xmlns:dt="urn:schemas-microsoft-com:datatypes"><Description dt:dt="string">E-Prime Primary Realtime Clock</Description><StartTime><Timestamp dt:dt="int">0</Timestamp><DateUtc dt:dt="string">2021-06-10T06:21:24Z</DateUtc></StartTime><FrequencyChanges><FrequencyChange><Frequency dt:dt="r8">2699990000</Frequency><Timestamp dt:dt="r8">5542081343946</Timestamp><Current dt…	좌우반구com(split BVF)_1-034-1	60.021	1.0.0.165	1	2124058677	Professional	2.0.10.242	2.0.10.353	06-10-2021	2021-06-10 오전 6:21:25	15:21:25	2.0.10.248	342	2	{/}	여별	여	별	NULL	NULL	NULL	NULL	NULL	NULL	117	1	78	KSY3	List3	NULL	NULL	NULL	NULL	NULL	NULL	NULL	NULL	NULL	1	{/}	1	3	1099773	0	{/}	399
좌우반구com(split BVF)_1	34	1	<?xml version="1.0"?>\n<Clock xmlns:dt="urn:schemas-microsoft-com:datatypes"><Description dt:dt="string">E-Prime Primary Realtime Clock</Description><StartTime><Timestamp dt:dt="int">0</Timestamp><DateUtc dt:dt="string">2021-06-10T06:21:24Z</DateUtc></StartTime><FrequencyChanges><FrequencyChange><Frequency dt:dt="r8">2699990000</Frequency><Timestamp dt:dt="r8">5542081343946</Timestamp><Current dt…	좌우반구com(split BVF)_1-034-1	60.021	1.0.0.165	1	2124058677	Professional	2.0.10.242	2.0.10.353	06-10-2021	2021-06-10 오전 6:21:25	15:21:25	2.0.10.248	180	2	{/}	여본	여	본	NULL	NULL	NULL	32	1	48	NULL	NULL	NULL	KSY	List2	0		1	-1	611781	184		0	0	1	{/}	0	4	611965	0	{/}	826
좌우반구com(split BVF)_1	34	1	<?xml version="1.0"?>\n<Clock xmlns:dt="urn:schemas-microsoft-com:datatypes"><Description dt:dt="string">E-Prime Primary Realtime Clock</Description><StartTime><Timestamp dt:dt="int">0</Timestamp><DateUtc dt:dt="string">2021-06-10T06:21:24Z</DateUtc></StartTime><FrequencyChanges><FrequencyChange><Frequency dt:dt="r8">2699990000</Frequency><Timestamp dt:dt="r8">5542081343946</Timestamp><Current dt…	좌우반구com(split BVF)_1-034-1	60.021	1.0.0.165	1	2124058677	Professional	2.0.10.242	2.0.10.353	06-10-2021	2021-06-10 오전 6:21:25	15:21:25	2.0.10.248	203	1	z	여생	여	생	NULL	NULL	NULL	118	1	71	NULL	NULL	NULL	KSY2	List2	NULL	NULL	NULL	NULL	NULL	NULL	NULL	NULL	NULL	1	z	1	3	673609	0	z	636
좌우반구com(split BVF)_1	34	1	<?xml version="1.0"?>\n<Clock xmlns:dt="urn:schemas-microsoft-com:datatypes"><Description dt:dt="string">E-Prime Primary Realtime Clock</Description><StartTime><Timestamp dt:dt="int">0</Timestamp><DateUtc dt:dt="string">2021-06-10T06:21:24Z</DateUtc></StartTime><FrequencyChanges><FrequencyChange><Frequency dt:dt="r8">2699990000</Frequency><Timestamp dt:dt="r8">5542081343946</Timestamp><Current dt…	좌우반구com(split BVF)_1-034-1	60.021	1.0.0.165	1	2124058677	Professional	2.0.10.242	2.0.10.353	06-10-2021	2021-06-10 오전 6:21:25	15:21:25	2.0.10.248	275	2	{/}	열례	열	례	NULL	NULL	NULL	NULL	NULL	NULL	68	1	11	KSY	List3	0		0	0	919605	183		0	0	1	{/}	0	3	919788	0	{/}	644
좌우반구com(split BVF)_1	34	1	<?xml version="1.0"?>\n<Clock xmlns:dt="urn:schemas-microsoft-com:datatypes"><Description dt:dt="string">E-Prime Primary Realtime Clock</Description><StartTime><Timestamp dt:dt="int">0</Timestamp><DateUtc dt:dt="string">2021-06-10T06:21:24Z</DateUtc></StartTime><FrequencyChanges><FrequencyChange><Frequency dt:dt="r8">2699990000</Frequency><Timestamp dt:dt="r8">5542081343946</Timestamp><Current dt…	좌우반구com(split BVF)_1-034-1	60.021	1.0.0.165	1	2124058677	Professional	2.0.10.242	2.0.10.353	06-10-2021	2021-06-10 오전 6:21:25	15:21:25	2.0.10.248	282	2	{/}	열박	열	박	NULL	NULL	NULL	NULL	NULL	NULL	20	1	18	KSY	List3	0		1	-1	938681	183		0	0	1	{/}	1	3	938864	0	{/}	818
좌우반구com(split BVF)_1	34	1	<?xml version="1.0"?>\n<Clock xmlns:dt="urn:schemas-microsoft-com:datatypes"><Description dt:dt="string">E-Prime Primary Realtime Clock</Description><StartTime><Timestamp dt:dt="int">0</Timestamp><DateUtc dt:dt="string">2021-06-10T06:21:24Z</DateUtc></StartTime><FrequencyChanges><FrequencyChange><Frequency dt:dt="r8">2699990000</Frequency><Timestamp dt:dt="r8">5542081343946</Timestamp><Current dt…	좌우반구com(split BVF)_1-034-1	60.021	1.0.0.165	1	2124058677	Professional	2.0.10.242	2.0.10.353	06-10-2021	2021-06-10 오전 6:21:25	15:21:25	2.0.10.248	7	2	{/}	열응	열	응	96	1	7	NULL	NULL	NULL	NULL	NULL	NULL	KSY2	List1	NULL	NULL	NULL	NULL	NULL	NULL	NULL	NULL	NULL	1	{/}	0	4	43152	0	{/}	515
좌우반구com(split BVF)_1	34	1	<?xml version="1.0"?>\n<Clock xmlns:dt="urn:schemas-microsoft-com:datatypes"><Description dt:dt="string">E-Prime Primary Realtime Clock</Description><StartTime><Timestamp dt:dt="int">0</Timestamp><DateUtc dt:dt="string">2021-06-10T06:21:24Z</DateUtc></StartTime><FrequencyChanges><FrequencyChange><Frequency dt:dt="r8">2699990000</Frequency><Timestamp dt:dt="r8">5542081343946</Timestamp><Current dt…	좌우반구com(split BVF)_1-034-1	60.021	1.0.0.165	1	2124058677	Professional	2.0.10.242	2.0.10.353	06-10-2021	2021-06-10 오전 6:21:25	15:21:25	2.0.10.248	364	1	z	열정	열	정	NULL	NULL	NULL	NULL	NULL	NULL	46	1	100	KSY2	List3	NULL	NULL	NULL	NULL	NULL	NULL	NULL	NULL	NULL	1	z	0	3	1158319	0	z	467
좌우반구com(split BVF)_1	34	1	<?xml version="1.0"?>\n<Clock xmlns:dt="urn:schemas-microsoft-com:datatypes"><Description dt:dt="string">E-Prime Primary Realtime Clock</Description><StartTime><Timestamp dt:dt="int">0</Timestamp><DateUtc dt:dt="string">2021-06-10T06:21:24Z</DateUtc></StartTime><FrequencyChanges><FrequencyChange><Frequency dt:dt="r8">2699990000</Frequency><Timestamp dt:dt="r8">5542081343946</Timestamp><Current dt…	좌우반구com(split BVF)_1-034-1	60.021	1.0.0.165	1	2124058677	Professional	2.0.10.242	2.0.10.353	06-10-2021	2021-06-10 오전 6:21:25	15:21:25	2.0.10.248	367	1	z	오류	오	류	NULL	NULL	NULL	NULL	NULL	NULL	95	1	103	KSY2	List3	NULL	NULL	NULL	NULL	NULL	NULL	NULL	NULL	NULL	1	z	0	4	1166400	0	z	509
좌우반구com(split BVF)_1	34	1	<?xml version="1.0"?>\n<Clock xmlns:dt="urn:schemas-microsoft-com:datatypes"><Description dt:dt="string">E-Prime Primary Realtime Clock</Description><StartTime><Timestamp dt:dt="int">0</Timestamp><DateUtc dt:dt="string">2021-06-10T06:21:24Z</DateUtc></StartTime><FrequencyChanges><FrequencyChange><Frequency dt:dt="r8">2699990000</Frequency><Timestamp dt:dt="r8">5542081343946</Timestamp><Current dt…	좌우반구com(split BVF)_1-034-1	60.021	1.0.0.165	1	2124058677	Professional	2.0.10.242	2.0.10.353	06-10-2021	2021-06-10 오전 6:21:25	15:21:25	2.0.10.248	279	1	z	오해	오	해	NULL	NULL	NULL	NULL	NULL	NULL	17	1	15	KSY2	List3	NULL	NULL	NULL	NULL	NULL	NULL	NULL	NULL	NULL	1	z	0	3	930767	0	z	507
좌우반구com(split BVF)_1	34	1	<?xml version="1.0"?>\n<Clock xmlns:dt="urn:schemas-microsoft-com:datatypes"><Description dt:dt="string">E-Prime Primary Realtime Clock</Description><StartTime><Timestamp dt:dt="int">0</Timestamp><DateUtc dt:dt="string">2021-06-10T06:21:24Z</DateUtc></StartTime><FrequencyChanges><FrequencyChange><Frequency dt:dt="r8">2699990000</Frequency><Timestamp dt:dt="r8">5542081343946</Timestamp><Current dt…	좌우반구com(split BVF)_1-034-1	60.021	1.0.0.165	1	2124058677	Professional	2.0.10.242	2.0.10.353	06-10-2021	2021-06-10 오전 6:21:25	15:21:25	2.0.10.248	134	2	{/}	외보	외	보	NULL	NULL	NULL	105	1	2	NULL	NULL	NULL	KSY2	List2	NULL	NULL	NULL	NULL	NULL	NULL	NULL	NULL	NULL	1	{/}	0	4	490042	0	{/}	512
좌우반구com(split BVF)_1	34	1	<?xml version="1.0"?>\n<Clock xmlns:dt="urn:schemas-microsoft-com:datatypes"><Description dt:dt="string">E-Prime Primary Realtime Clock</Description><StartTime><Timestamp dt:dt="int">0</Timestamp><DateUtc dt:dt="string">2021-06-10T06:21:24Z</DateUtc></StartTime><FrequencyChanges><FrequencyChange><Frequency dt:dt="r8">2699990000</Frequency><Timestamp dt:dt="r8">5542081343946</Timestamp><Current dt…	좌우반구com(split BVF)_1-034-1	60.021	1.0.0.165	1	2124058677	Professional	2.0.10.242	2.0.10.353	06-10-2021	2021-06-10 오전 6:21:25	15:21:25	2.0.10.248	138	1	z	외부	외	부	NULL	NULL	NULL	85	1	6	NULL	NULL	NULL	KSY2	List2	NULL	NULL	NULL	NULL	NULL	NULL	NULL	NULL	NULL	1	z	0	4	500555	0	z	573
좌우반구com(split BVF)_1	34	1	<?xml version="1.0"?>\n<Clock xmlns:dt="urn:schemas-microsoft-com:datatypes"><Description dt:dt="string">E-Prime Primary Realtime Clock</Description><StartTime><Timestamp dt:dt="int">0</Timestamp><DateUtc dt:dt="string">2021-06-10T06:21:24Z</DateUtc></StartTime><FrequencyChanges><FrequencyChange><Frequency dt:dt="r8">2699990000</Frequency><Timestamp dt:dt="r8">5542081343946</Timestamp><Current dt…	좌우반구com(split BVF)_1-034-1	60.021	1.0.0.165	1	2124058677	Professional	2.0.10.242	2.0.10.353	06-10-2021	2021-06-10 오전 6:21:25	15:21:25	2.0.10.248	218	2	{/}	요명	요	명	NULL	NULL	NULL	53	1	86	NULL	NULL	NULL	KSY3	List2	NULL	NULL	NULL	NULL	NULL	NULL	NULL	NULL	NULL	1	{/}	0	3	713628	0	{/}	424
좌우반구com(split BVF)_1	34	1	<?xml version="1.0"?>\n<Clock xmlns:dt="urn:schemas-microsoft-com:datatypes"><Description dt:dt="string">E-Prime Primary Realtime Clock</Description><StartTime><Timestamp dt:dt="int">0</Timestamp><DateUtc dt:dt="string">2021-06-10T06:21:24Z</DateUtc></StartTime><FrequencyChanges><FrequencyChange><Frequency dt:dt="r8">2699990000</Frequency><Timestamp dt:dt="r8">5542081343946</Timestamp><Current dt…	좌우반구com(split BVF)_1-034-1	60.021	1.0.0.165	1	2124058677	Professional	2.0.10.242	2.0.10.353	06-10-2021	2021-06-10 오전 6:21:25	15:21:25	2.0.10.248	101	1	z	요소	요	소	112	1	101	NULL	NULL	NULL	NULL	NULL	NULL	KSY2	List1	NULL	NULL	NULL	NULL	NULL	NULL	NULL	NULL	NULL	1	z	0	3	295328	0	z	605
좌우반구com(split BVF)_1	34	1	<?xml version="1.0"?>\n<Clock xmlns:dt="urn:schemas-microsoft-com:datatypes"><Description dt:dt="string">E-Prime Primary Realtime Clock</Description><StartTime><Timestamp dt:dt="int">0</Timestamp><DateUtc dt:dt="string">2021-06-10T06:21:24Z</DateUtc></StartTime><FrequencyChanges><FrequencyChange><Frequency dt:dt="r8">2699990000</Frequency><Timestamp dt:dt="r8">5542081343946</Timestamp><Current dt…	좌우반구com(split BVF)_1-034-1	60.021	1.0.0.165	1	2124058677	Professional	2.0.10.242	2.0.10.353	06-10-2021	2021-06-10 오전 6:21:25	15:21:25	2.0.10.248	323	1	z	요청	요	청	NULL	NULL	NULL	NULL	NULL	NULL	56	1	59	KSY2	List3	NULL	NULL	NULL	NULL	NULL	NULL	NULL	NULL	NULL	1	z	0	3	1049608	0	z	333
좌우반구com(split BVF)_1	34	1	<?xml version="1.0"?>\n<Clock xmlns:dt="urn:schemas-microsoft-com:datatypes"><Description dt:dt="string">E-Prime Primary Realtime Clock</Description><StartTime><Timestamp dt:dt="int">0</Timestamp><DateUtc dt:dt="string">2021-06-10T06:21:24Z</DateUtc></StartTime><FrequencyChanges><FrequencyChange><Frequency dt:dt="r8">2699990000</Frequency><Timestamp dt:dt="r8">5542081343946</Timestamp><Current dt…	좌우반구com(split BVF)_1-034-1	60.021	1.0.0.165	1	2124058677	Professional	2.0.10.242	2.0.10.353	06-10-2021	2021-06-10 오전 6:21:25	15:21:25	2.0.10.248	193	2	{/}	용스	용	스	NULL	NULL	NULL	19	1	61	NULL	NULL	NULL	KSY3	List2	NULL	NULL	NULL	NULL	NULL	NULL	NULL	NULL	NULL	1	{/}	1	3	646402	0	{/}	381
좌우반구com(split BVF)_1	34	1	<?xml version="1.0"?>\n<Clock xmlns:dt="urn:schemas-microsoft-com:datatypes"><Description dt:dt="string">E-Prime Primary Realtime Clock</Description><StartTime><Timestamp dt:dt="int">0</Timestamp><DateUtc dt:dt="string">2021-06-10T06:21:24Z</DateUtc></StartTime><FrequencyChanges><FrequencyChange><Frequency dt:dt="r8">2699990000</Frequency><Timestamp dt:dt="r8">5542081343946</Timestamp><Current dt…	좌우반구com(split BVF)_1-034-1	60.021	1.0.0.165	1	2124058677	Professional	2.0.10.242	2.0.10.353	06-10-2021	2021-06-10 오전 6:21:25	15:21:25	2.0.10.248	219	1	z	용어	용	어	NULL	NULL	NULL	48	1	87	NULL	NULL	NULL	KSY2	List2	NULL	NULL	NULL	NULL	NULL	NULL	NULL	NULL	NULL	1	z	0	4	716261	0	z	451
좌우반구com(split BVF)_1	34	1	<?xml version="1.0"?>\n<Clock xmlns:dt="urn:schemas-microsoft-com:datatypes"><Description dt:dt="string">E-Prime Primary Realtime Clock</Description><StartTime><Timestamp dt:dt="int">0</Timestamp><DateUtc dt:dt="string">2021-06-10T06:21:24Z</DateUtc></StartTime><FrequencyChanges><FrequencyChange><Frequency dt:dt="r8">2699990000</Frequency><Timestamp dt:dt="r8">5542081343946</Timestamp><Current dt…	좌우반구com(split BVF)_1-034-1	60.021	1.0.0.165	1	2124058677	Professional	2.0.10.242	2.0.10.353	06-10-2021	2021-06-10 오전 6:21:25	15:21:25	2.0.10.248	14	1	z	우려	우	려	87	1	14	NULL	NULL	NULL	NULL	NULL	NULL	KSY2	List1	NULL	NULL	NULL	NULL	NULL	NULL	NULL	NULL	NULL	1	z	0	4	61562	0	z	465
좌우반구com(split BVF)_1	34	1	<?xml version="1.0"?>\n<Clock xmlns:dt="urn:schemas-microsoft-com:datatypes"><Description dt:dt="string">E-Prime Primary Realtime Clock</Description><StartTime><Timestamp dt:dt="int">0</Timestamp><DateUtc dt:dt="string">2021-06-10T06:21:24Z</DateUtc></StartTime><FrequencyChanges><FrequencyChange><Frequency dt:dt="r8">2699990000</Frequency><Timestamp dt:dt="r8">5542081343946</Timestamp><Current dt…	좌우반구com(split BVF)_1-034-1	60.021	1.0.0.165	1	2124058677	Professional	2.0.10.242	2.0.10.353	06-10-2021	2021-06-10 오전 6:21:25	15:21:25	2.0.10.248	145	2	{/}	운국	운	국	NULL	NULL	NULL	50	1	13	NULL	NULL	NULL	KSY3	List2	NULL	NULL	NULL	NULL	NULL	NULL	NULL	NULL	NULL	1	{/}	0	3	519531	0	{/}	444
좌우반구com(split BVF)_1	34	1	<?xml version="1.0"?>\n<Clock xmlns:dt="urn:schemas-microsoft-com:datatypes"><Description dt:dt="string">E-Prime Primary Realtime Clock</Description><StartTime><Timestamp dt:dt="int">0</Timestamp><DateUtc dt:dt="string">2021-06-10T06:21:24Z</DateUtc></StartTime><FrequencyChanges><FrequencyChange><Frequency dt:dt="r8">2699990000</Frequency><Timestamp dt:dt="r8">5542081343946</Timestamp><Current dt…	좌우반구com(split BVF)_1-034-1	60.021	1.0.0.165	1	2124058677	Professional	2.0.10.242	2.0.10.353	06-10-2021	2021-06-10 오전 6:21:25	15:21:25	2.0.10.248	140	2	{/}	운속	운	속	NULL	NULL	NULL	42	1	8	NULL	NULL	NULL	KSY	List2	0		0	0	505703	183		0	0	1	{/}	0	3	505886	0	{/}	466
좌우반구com(split BVF)_1	34	1	<?xml version="1.0"?>\n<Clock xmlns:dt="urn:schemas-microsoft-com:datatypes"><Description dt:dt="string">E-Prime Primary Realtime Clock</Description><StartTime><Timestamp dt:dt="int">0</Timestamp><DateUtc dt:dt="string">2021-06-10T06:21:24Z</DateUtc></StartTime><FrequencyChanges><FrequencyChange><Frequency dt:dt="r8">2699990000</Frequency><Timestamp dt:dt="r8">5542081343946</Timestamp><Current dt…	좌우반구com(split BVF)_1-034-1	60.021	1.0.0.165	1	2124058677	Professional	2.0.10.242	2.0.10.353	06-10-2021	2021-06-10 오전 6:21:25	15:21:25	2.0.10.248	325	1	z	원리	원	리	NULL	NULL	NULL	NULL	NULL	NULL	92	1	61	KSY2	List3	NULL	NULL	NULL	NULL	NULL	NULL	NULL	NULL	NULL	1	z	0	4	1054690	0	z	461
좌우반구com(split BVF)_1	34	1	<?xml version="1.0"?>\n<Clock xmlns:dt="urn:schemas-microsoft-com:datatypes"><Description dt:dt="string">E-Prime Primary Realtime Clock</Description><StartTime><Timestamp dt:dt="int">0</Timestamp><DateUtc dt:dt="string">2021-06-10T06:21:24Z</DateUtc></StartTime><FrequencyChanges><FrequencyChange><Frequency dt:dt="r8">2699990000</Frequency><Timestamp dt:dt="r8">5542081343946</Timestamp><Current dt…	좌우반구com(split BVF)_1-034-1	60.021	1.0.0.165	1	2124058677	Professional	2.0.10.242	2.0.10.353	06-10-2021	2021-06-10 오전 6:21:25	15:21:25	2.0.10.248	392	1	z	원인	원	인	NULL	NULL	NULL	NULL	NULL	NULL	26	1	128	KSY2	List3	NULL	NULL	NULL	NULL	NULL	NULL	NULL	NULL	NULL	1	z	0	3	1232526	0	z	451
좌우반구com(split BVF)_1	34	1	<?xml version="1.0"?>\n<Clock xmlns:dt="urn:schemas-microsoft-com:datatypes"><Description dt:dt="string">E-Prime Primary Realtime Clock</Description><StartTime><Timestamp dt:dt="int">0</Timestamp><DateUtc dt:dt="string">2021-06-10T06:21:24Z</DateUtc></StartTime><FrequencyChanges><FrequencyChange><Frequency dt:dt="r8">2699990000</Frequency><Timestamp dt:dt="r8">5542081343946</Timestamp><Current dt…	좌우반구com(split BVF)_1-034-1	60.021	1.0.0.165	1	2124058677	Professional	2.0.10.242	2.0.10.353	06-10-2021	2021-06-10 오전 6:21:25	15:21:25	2.0.10.248	356	1	z	원장	원	장	NULL	NULL	NULL	NULL	NULL	NULL	14	1	92	KSY2	List3	NULL	NULL	NULL	NULL	NULL	NULL	NULL	NULL	NULL	1	z	0	3	1136527	0	z	487
좌우반구com(split BVF)_1	34	1	<?xml version="1.0"?>\n<Clock xmlns:dt="urn:schemas-microsoft-com:datatypes"><Description dt:dt="string">E-Prime Primary Realtime Clock</Description><StartTime><Timestamp dt:dt="int">0</Timestamp><DateUtc dt:dt="string">2021-06-10T06:21:24Z</DateUtc></StartTime><FrequencyChanges><FrequencyChange><Frequency dt:dt="r8">2699990000</Frequency><Timestamp dt:dt="r8">5542081343946</Timestamp><Current dt…	좌우반구com(split BVF)_1-034-1	60.021	1.0.0.165	1	2124058677	Professional	2.0.10.242	2.0.10.353	06-10-2021	2021-06-10 오전 6:21:25	15:21:25	2.0.10.248	90	2	{/}	원착	원	착	132	1	90	NULL	NULL	NULL	NULL	NULL	NULL	KSY2	List1	NULL	NULL	NULL	NULL	NULL	NULL	NULL	NULL	NULL	1	{/}	0	3	265222	0	{/}	879
좌우반구com(split BVF)_1	34	1	<?xml version="1.0"?>\n<Clock xmlns:dt="urn:schemas-microsoft-com:datatypes"><Description dt:dt="string">E-Prime Primary Realtime Clock</Description><StartTime><Timestamp dt:dt="int">0</Timestamp><DateUtc dt:dt="string">2021-06-10T06:21:24Z</DateUtc></StartTime><FrequencyChanges><FrequencyChange><Frequency dt:dt="r8">2699990000</Frequency><Timestamp dt:dt="r8">5542081343946</Timestamp><Current dt…	좌우반구com(split BVF)_1-034-1	60.021	1.0.0.165	1	2124058677	Professional	2.0.10.242	2.0.10.353	06-10-2021	2021-06-10 오전 6:21:25	15:21:25	2.0.10.248	23	1	z	원형	원	형	28	1	23	NULL	NULL	NULL	NULL	NULL	NULL	KSY2	List1	NULL	NULL	NULL	NULL	NULL	NULL	NULL	NULL	NULL	1	z	0	3	85703	0	z	506
좌우반구com(split BVF)_1	34	1	<?xml version="1.0"?>\n<Clock xmlns:dt="urn:schemas-microsoft-com:datatypes"><Description dt:dt="string">E-Prime Primary Realtime Clock</Description><StartTime><Timestamp dt:dt="int">0</Timestamp><DateUtc dt:dt="string">2021-06-10T06:21:24Z</DateUtc></StartTime><FrequencyChanges><FrequencyChange><Frequency dt:dt="r8">2699990000</Frequency><Timestamp dt:dt="r8">5542081343946</Timestamp><Current dt…	좌우반구com(split BVF)_1-034-1	60.021	1.0.0.165	1	2124058677	Professional	2.0.10.242	2.0.10.353	06-10-2021	2021-06-10 오전 6:21:25	15:21:25	2.0.10.248	252	2	{/}	위절	위	절	NULL	NULL	NULL	111	1	120	NULL	NULL	NULL	KSY2	List2	NULL	NULL	NULL	NULL	NULL	NULL	NULL	NULL	NULL	1	{/}	0	3	803513	0	{/}	466
좌우반구com(split BVF)_1	34	1	<?xml version="1.0"?>\n<Clock xmlns:dt="urn:schemas-microsoft-com:datatypes"><Description dt:dt="string">E-Prime Primary Realtime Clock</Description><StartTime><Timestamp dt:dt="int">0</Timestamp><DateUtc dt:dt="string">2021-06-10T06:21:24Z</DateUtc></StartTime><FrequencyChanges><FrequencyChange><Frequency dt:dt="r8">2699990000</Frequency><Timestamp dt:dt="r8">5542081343946</Timestamp><Current dt…	좌우반구com(split BVF)_1-034-1	60.021	1.0.0.165	1	2124058677	Professional	2.0.10.242	2.0.10.353	06-10-2021	2021-06-10 오전 6:21:25	15:21:25	2.0.10.248	206	1	z	유형	유	형	NULL	NULL	NULL	123	1	74	NULL	NULL	NULL	KSY2	List2	NULL	NULL	NULL	NULL	NULL	NULL	NULL	NULL	NULL	1	z	0	3	681573	0	z	607
좌우반구com(split BVF)_1	34	1	<?xml version="1.0"?>\n<Clock xmlns:dt="urn:schemas-microsoft-com:datatypes"><Description dt:dt="string">E-Prime Primary Realtime Clock</Description><StartTime><Timestamp dt:dt="int">0</Timestamp><DateUtc dt:dt="string">2021-06-10T06:21:24Z</DateUtc></StartTime><FrequencyChanges><FrequencyChange><Frequency dt:dt="r8">2699990000</Frequency><Timestamp dt:dt="r8">5542081343946</Timestamp><Current dt…	좌우반구com(split BVF)_1-034-1	60.021	1.0.0.165	1	2124058677	Professional	2.0.10.242	2.0.10.353	06-10-2021	2021-06-10 오전 6:21:25	15:21:25	2.0.10.248	84	1	z	음식	음	식	37	1	84	NULL	NULL	NULL	NULL	NULL	NULL	KSY2	List1	NULL	NULL	NULL	NULL	NULL	NULL	NULL	NULL	NULL	1	z	1	3	249544	0	z	368
좌우반구com(split BVF)_1	34	1	<?xml version="1.0"?>\n<Clock xmlns:dt="urn:schemas-microsoft-com:datatypes"><Description dt:dt="string">E-Prime Primary Realtime Clock</Description><StartTime><Timestamp dt:dt="int">0</Timestamp><DateUtc dt:dt="string">2021-06-10T06:21:24Z</DateUtc></StartTime><FrequencyChanges><FrequencyChange><Frequency dt:dt="r8">2699990000</Frequency><Timestamp dt:dt="r8">5542081343946</Timestamp><Current dt…	좌우반구com(split BVF)_1-034-1	60.021	1.0.0.165	1	2124058677	Professional	2.0.10.242	2.0.10.353	06-10-2021	2021-06-10 오전 6:21:25	15:21:25	2.0.10.248	336	2	{/}	음안	음	안	NULL	NULL	NULL	NULL	NULL	NULL	85	1	72	KSY	List3	0		0	-1	1083729	183		0	0	1	{/}	1	3	1083912	0	{/}	511
좌우반구com(split BVF)_1	34	1	<?xml version="1.0"?>\n<Clock xmlns:dt="urn:schemas-microsoft-com:datatypes"><Description dt:dt="string">E-Prime Primary Realtime Clock</Description><StartTime><Timestamp dt:dt="int">0</Timestamp><DateUtc dt:dt="string">2021-06-10T06:21:24Z</DateUtc></StartTime><FrequencyChanges><FrequencyChange><Frequency dt:dt="r8">2699990000</Frequency><Timestamp dt:dt="r8">5542081343946</Timestamp><Current dt…	좌우반구com(split BVF)_1-034-1	60.021	1.0.0.165	1	2124058677	Professional	2.0.10.242	2.0.10.353	06-10-2021	2021-06-10 오전 6:21:25	15:21:25	2.0.10.248	217	2	{/}	응어	응	어	NULL	NULL	NULL	102	1	85	NULL	NULL	NULL	KSY3	List2	NULL	NULL	NULL	NULL	NULL	NULL	NULL	NULL	NULL	1	{/}	1	3	710879	0	{/}	543
좌우반구com(split BVF)_1	34	1	<?xml version="1.0"?>\n<Clock xmlns:dt="urn:schemas-microsoft-com:datatypes"><Description dt:dt="string">E-Prime Primary Realtime Clock</Description><StartTime><Timestamp dt:dt="int">0</Timestamp><DateUtc dt:dt="string">2021-06-10T06:21:24Z</DateUtc></StartTime><FrequencyChanges><FrequencyChange><Frequency dt:dt="r8">2699990000</Frequency><Timestamp dt:dt="r8">5542081343946</Timestamp><Current dt…	좌우반구com(split BVF)_1-034-1	60.021	1.0.0.165	1	2124058677	Professional	2.0.10.242	2.0.10.353	06-10-2021	2021-06-10 오전 6:21:25	15:21:25	2.0.10.248	287	2	{/}	의마	의	마	NULL	NULL	NULL	NULL	NULL	NULL	53	1	23	KSY3	List3	NULL	NULL	NULL	NULL	NULL	NULL	NULL	NULL	NULL	1	{/}	0	3	952543	0	{/}	552
좌우반구com(split BVF)_1	34	1	<?xml version="1.0"?>\n<Clock xmlns:dt="urn:schemas-microsoft-com:datatypes"><Description dt:dt="string">E-Prime Primary Realtime Clock</Description><StartTime><Timestamp dt:dt="int">0</Timestamp><DateUtc dt:dt="string">2021-06-10T06:21:24Z</DateUtc></StartTime><FrequencyChanges><FrequencyChange><Frequency dt:dt="r8">2699990000</Frequency><Timestamp dt:dt="r8">5542081343946</Timestamp><Current dt…	좌우반구com(split BVF)_1-034-1	60.021	1.0.0.165	1	2124058677	Professional	2.0.10.242	2.0.10.353	06-10-2021	2021-06-10 오전 6:21:25	15:21:25	2.0.10.248	370	1	z	의미	의	미	NULL	NULL	NULL	NULL	NULL	NULL	21	1	106	KSY2	List3	NULL	NULL	NULL	NULL	NULL	NULL	NULL	NULL	NULL	1	z	1	3	1174463	0	z	420
좌우반구com(split BVF)_1	34	1	<?xml version="1.0"?>\n<Clock xmlns:dt="urn:schemas-microsoft-com:datatypes"><Description dt:dt="string">E-Prime Primary Realtime Clock</Description><StartTime><Timestamp dt:dt="int">0</Timestamp><DateUtc dt:dt="string">2021-06-10T06:21:24Z</DateUtc></StartTime><FrequencyChanges><FrequencyChange><Frequency dt:dt="r8">2699990000</Frequency><Timestamp dt:dt="r8">5542081343946</Timestamp><Current dt…	좌우반구com(split BVF)_1-034-1	60.021	1.0.0.165	1	2124058677	Professional	2.0.10.242	2.0.10.353	06-10-2021	2021-06-10 오전 6:21:25	15:21:25	2.0.10.248	222	2	{/}	의필	의	필	NULL	NULL	NULL	64	1	90	NULL	NULL	NULL	KSY	List2	0		0	0	724025	183		0	0	1	{/}	0	3	724208	0	{/}	395
좌우반구com(split BVF)_1	34	1	<?xml version="1.0"?>\n<Clock xmlns:dt="urn:schemas-microsoft-com:datatypes"><Description dt:dt="string">E-Prime Primary Realtime Clock</Description><StartTime><Timestamp dt:dt="int">0</Timestamp><DateUtc dt:dt="string">2021-06-10T06:21:24Z</DateUtc></StartTime><FrequencyChanges><FrequencyChange><Frequency dt:dt="r8">2699990000</Frequency><Timestamp dt:dt="r8">5542081343946</Timestamp><Current dt…	좌우반구com(split BVF)_1-034-1	60.021	1.0.0.165	1	2124058677	Professional	2.0.10.242	2.0.10.353	06-10-2021	2021-06-10 오전 6:21:25	15:21:25	2.0.10.248	1	2	{/}	이느	이	느	97	1	1	NULL	NULL	NULL	NULL	NULL	NULL	KSY3	List1	NULL	NULL	NULL	NULL	NULL	NULL	NULL	NULL	NULL	1	{/}	0	3	26874	0	{/}	433
좌우반구com(split BVF)_1	34	1	<?xml version="1.0"?>\n<Clock xmlns:dt="urn:schemas-microsoft-com:datatypes"><Description dt:dt="string">E-Prime Primary Realtime Clock</Description><StartTime><Timestamp dt:dt="int">0</Timestamp><DateUtc dt:dt="string">2021-06-10T06:21:24Z</DateUtc></StartTime><FrequencyChanges><FrequencyChange><Frequency dt:dt="r8">2699990000</Frequency><Timestamp dt:dt="r8">5542081343946</Timestamp><Current dt…	좌우반구com(split BVF)_1-034-1	60.021	1.0.0.165	1	2124058677	Professional	2.0.10.242	2.0.10.353	06-10-2021	2021-06-10 오전 6:21:25	15:21:25	2.0.10.248	311	1	z	이득	이	득	NULL	NULL	NULL	NULL	NULL	NULL	80	1	47	KSY2	List3	NULL	NULL	NULL	NULL	NULL	NULL	NULL	NULL	NULL	1	z	0	3	1017336	0	z	649
좌우반구com(split BVF)_1	34	1	<?xml version="1.0"?>\n<Clock xmlns:dt="urn:schemas-microsoft-com:datatypes"><Description dt:dt="string">E-Prime Primary Realtime Clock</Description><StartTime><Timestamp dt:dt="int">0</Timestamp><DateUtc dt:dt="string">2021-06-10T06:21:24Z</DateUtc></StartTime><FrequencyChanges><FrequencyChange><Frequency dt:dt="r8">2699990000</Frequency><Timestamp dt:dt="r8">5542081343946</Timestamp><Current dt…	좌우반구com(split BVF)_1-034-1	60.021	1.0.0.165	1	2124058677	Professional	2.0.10.242	2.0.10.353	06-10-2021	2021-06-10 오전 6:21:25	15:21:25	2.0.10.248	20	1	z	이유	이	유	54	1	20	NULL	NULL	NULL	NULL	NULL	NULL	KSY2	List1	NULL	NULL	NULL	NULL	NULL	NULL	NULL	NULL	NULL	1	z	0	4	77423	0	z	382
좌우반구com(split BVF)_1	34	1	<?xml version="1.0"?>\n<Clock xmlns:dt="urn:schemas-microsoft-com:datatypes"><Description dt:dt="string">E-Prime Primary Realtime Clock</Description><StartTime><Timestamp dt:dt="int">0</Timestamp><DateUtc dt:dt="string">2021-06-10T06:21:24Z</DateUtc></StartTime><FrequencyChanges><FrequencyChange><Frequency dt:dt="r8">2699990000</Frequency><Timestamp dt:dt="r8">5542081343946</Timestamp><Current dt…	좌우반구com(split BVF)_1-034-1	60.021	1.0.0.165	1	2124058677	Professional	2.0.10.242	2.0.10.353	06-10-2021	2021-06-10 오전 6:21:25	15:21:25	2.0.10.248	48	1	z	이전	이	전	42	1	48	NULL	NULL	NULL	NULL	NULL	NULL	KSY3	List1	NULL	NULL	NULL	NULL	NULL	NULL	NULL	NULL	NULL	1	z	1	3	153162	0	z	469
좌우반구com(split BVF)_1	34	1	<?xml version="1.0"?>\n<Clock xmlns:dt="urn:schemas-microsoft-com:datatypes"><Description dt:dt="string">E-Prime Primary Realtime Clock</Description><StartTime><Timestamp dt:dt="int">0</Timestamp><DateUtc dt:dt="string">2021-06-10T06:21:24Z</DateUtc></StartTime><FrequencyChanges><FrequencyChange><Frequency dt:dt="r8">2699990000</Frequency><Timestamp dt:dt="r8">5542081343946</Timestamp><Current dt…	좌우반구com(split BVF)_1-034-1	60.021	1.0.0.165	1	2124058677	Professional	2.0.10.242	2.0.10.353	06-10-2021	2021-06-10 오전 6:21:25	15:21:25	2.0.10.248	344	2	{/}	익궤	익	궤	NULL	NULL	NULL	NULL	NULL	NULL	39	1	80	KSY2	List3	NULL	NULL	NULL	NULL	NULL	NULL	NULL	NULL	NULL	1	{/}	0	3	1104955	0	{/}	482
좌우반구com(split BVF)_1	34	1	<?xml version="1.0"?>\n<Clock xmlns:dt="urn:schemas-microsoft-com:datatypes"><Description dt:dt="string">E-Prime Primary Realtime Clock</Description><StartTime><Timestamp dt:dt="int">0</Timestamp><DateUtc dt:dt="string">2021-06-10T06:21:24Z</DateUtc></StartTime><FrequencyChanges><FrequencyChange><Frequency dt:dt="r8">2699990000</Frequency><Timestamp dt:dt="r8">5542081343946</Timestamp><Current dt…	좌우반구com(split BVF)_1-034-1	60.021	1.0.0.165	1	2124058677	Professional	2.0.10.242	2.0.10.353	06-10-2021	2021-06-10 오전 6:21:25	15:21:25	2.0.10.248	141	2	{/}	익력	익	력	NULL	NULL	NULL	34	1	9	NULL	NULL	NULL	KSY2	List2	NULL	NULL	NULL	NULL	NULL	NULL	NULL	NULL	NULL	0	{/}	0	4	508552	0	z	657
좌우반구com(split BVF)_1	34	1	<?xml version="1.0"?>\n<Clock xmlns:dt="urn:schemas-microsoft-com:datatypes"><Description dt:dt="string">E-Prime Primary Realtime Clock</Description><StartTime><Timestamp dt:dt="int">0</Timestamp><DateUtc dt:dt="string">2021-06-10T06:21:24Z</DateUtc></StartTime><FrequencyChanges><FrequencyChange><Frequency dt:dt="r8">2699990000</Frequency><Timestamp dt:dt="r8">5542081343946</Timestamp><Current dt…	좌우반구com(split BVF)_1-034-1	60.021	1.0.0.165	1	2124058677	Professional	2.0.10.242	2.0.10.353	06-10-2021	2021-06-10 오전 6:21:25	15:21:25	2.0.10.248	341	1	z	인간	인	간	NULL	NULL	NULL	NULL	NULL	NULL	63	1	77	KSY3	List3	NULL	NULL	NULL	NULL	NULL	NULL	NULL	NULL	NULL	1	z	0	4	1097208	0	z	373
좌우반구com(split BVF)_1	34	1	<?xml version="1.0"?>\n<Clock xmlns:dt="urn:schemas-microsoft-com:datatypes"><Description dt:dt="string">E-Prime Primary Realtime Clock</Description><StartTime><Timestamp dt:dt="int">0</Timestamp><DateUtc dt:dt="string">2021-06-10T06:21:24Z</DateUtc></StartTime><FrequencyChanges><FrequencyChange><Frequency dt:dt="r8">2699990000</Frequency><Timestamp dt:dt="r8">5542081343946</Timestamp><Current dt…	좌우반구com(split BVF)_1-034-1	60.021	1.0.0.165	1	2124058677	Professional	2.0.10.242	2.0.10.353	06-10-2021	2021-06-10 오전 6:21:25	15:21:25	2.0.10.248	363	1	z	인사	인	사	NULL	NULL	NULL	NULL	NULL	NULL	41	1	99	KSY3	List3	NULL	NULL	NULL	NULL	NULL	NULL	NULL	NULL	NULL	1	z	0	3	1155370	0	z	745
좌우반구com(split BVF)_1	34	1	<?xml version="1.0"?>\n<Clock xmlns:dt="urn:schemas-microsoft-com:datatypes"><Description dt:dt="string">E-Prime Primary Realtime Clock</Description><StartTime><Timestamp dt:dt="int">0</Timestamp><DateUtc dt:dt="string">2021-06-10T06:21:24Z</DateUtc></StartTime><FrequencyChanges><FrequencyChange><Frequency dt:dt="r8">2699990000</Frequency><Timestamp dt:dt="r8">5542081343946</Timestamp><Current dt…	좌우반구com(split BVF)_1-034-1	60.021	1.0.0.165	1	2124058677	Professional	2.0.10.242	2.0.10.353	06-10-2021	2021-06-10 오전 6:21:25	15:21:25	2.0.10.248	43	1	z	인생	인	생	76	1	43	NULL	NULL	NULL	NULL	NULL	NULL	KSY3	List1	NULL	NULL	NULL	NULL	NULL	NULL	NULL	NULL	NULL	1	z	0	4	139834	0	z	358
좌우반구com(split BVF)_1	34	1	<?xml version="1.0"?>\n<Clock xmlns:dt="urn:schemas-microsoft-com:datatypes"><Description dt:dt="string">E-Prime Primary Realtime Clock</Description><StartTime><Timestamp dt:dt="int">0</Timestamp><DateUtc dt:dt="string">2021-06-10T06:21:24Z</DateUtc></StartTime><FrequencyChanges><FrequencyChange><Frequency dt:dt="r8">2699990000</Frequency><Timestamp dt:dt="r8">5542081343946</Timestamp><Current dt…	좌우반구com(split BVF)_1-034-1	60.021	1.0.0.165	1	2124058677	Professional	2.0.10.242	2.0.10.353	06-10-2021	2021-06-10 오전 6:21:25	15:21:25	2.0.10.248	229	1	z	인연	인	연	NULL	NULL	NULL	98	1	97	NULL	NULL	NULL	KSY3	List2	NULL	NULL	NULL	NULL	NULL	NULL	NULL	NULL	NULL	1	z	0	3	742601	0	z	373
좌우반구com(split BVF)_1	34	1	<?xml version="1.0"?>\n<Clock xmlns:dt="urn:schemas-microsoft-com:datatypes"><Description dt:dt="string">E-Prime Primary Realtime Clock</Description><StartTime><Timestamp dt:dt="int">0</Timestamp><DateUtc dt:dt="string">2021-06-10T06:21:24Z</DateUtc></StartTime><FrequencyChanges><FrequencyChange><Frequency dt:dt="r8">2699990000</Frequency><Timestamp dt:dt="r8">5542081343946</Timestamp><Current dt…	좌우반구com(split BVF)_1-034-1	60.021	1.0.0.165	1	2124058677	Professional	2.0.10.242	2.0.10.353	06-10-2021	2021-06-10 오전 6:21:25	15:21:25	2.0.10.248	163	2	{/}	일려	일	려	NULL	NULL	NULL	82	1	31	NULL	NULL	NULL	KSY	List2	0		0	0	566698	183		0	0	1	{/}	0	3	566881	0	{/}	453
좌우반구com(split BVF)_1	34	1	<?xml version="1.0"?>\n<Clock xmlns:dt="urn:schemas-microsoft-com:datatypes"><Description dt:dt="string">E-Prime Primary Realtime Clock</Description><StartTime><Timestamp dt:dt="int">0</Timestamp><DateUtc dt:dt="string">2021-06-10T06:21:24Z</DateUtc></StartTime><FrequencyChanges><FrequencyChange><Frequency dt:dt="r8">2699990000</Frequency><Timestamp dt:dt="r8">5542081343946</Timestamp><Current dt…	좌우반구com(split BVF)_1-034-1	60.021	1.0.0.165	1	2124058677	Professional	2.0.10.242	2.0.10.353	06-10-2021	2021-06-10 오전 6:21:25	15:21:25	2.0.10.248	124	2	{/}	일섭	일	섭	56	1	124	NULL	NULL	NULL	NULL	NULL	NULL	KSY2	List1	NULL	NULL	NULL	NULL	NULL	NULL	NULL	NULL	NULL	1	{/}	0	3	359105	0	{/}	458
좌우반구com(split BVF)_1	34	1	<?xml version="1.0"?>\n<Clock xmlns:dt="urn:schemas-microsoft-com:datatypes"><Description dt:dt="string">E-Prime Primary Realtime Clock</Description><StartTime><Timestamp dt:dt="int">0</Timestamp><DateUtc dt:dt="string">2021-06-10T06:21:24Z</DateUtc></StartTime><FrequencyChanges><FrequencyChange><Frequency dt:dt="r8">2699990000</Frequency><Timestamp dt:dt="r8">5542081343946</Timestamp><Current dt…	좌우반구com(split BVF)_1-034-1	60.021	1.0.0.165	1	2124058677	Professional	2.0.10.242	2.0.10.353	06-10-2021	2021-06-10 오전 6:21:25	15:21:25	2.0.10.248	80	2	{/}	임택	임	택	102	1	80	NULL	NULL	NULL	NULL	NULL	NULL	KSY2	List1	NULL	NULL	NULL	NULL	NULL	NULL	NULL	NULL	NULL	1	{/}	0	3	238815	0	{/}	422
좌우반구com(split BVF)_1	34	1	<?xml version="1.0"?>\n<Clock xmlns:dt="urn:schemas-microsoft-com:datatypes"><Description dt:dt="string">E-Prime Primary Realtime Clock</Description><StartTime><Timestamp dt:dt="int">0</Timestamp><DateUtc dt:dt="string">2021-06-10T06:21:24Z</DateUtc></StartTime><FrequencyChanges><FrequencyChange><Frequency dt:dt="r8">2699990000</Frequency><Timestamp dt:dt="r8">5542081343946</Timestamp><Current dt…	좌우반구com(split BVF)_1-034-1	60.021	1.0.0.165	1	2124058677	Professional	2.0.10.242	2.0.10.353	06-10-2021	2021-06-10 오전 6:21:25	15:21:25	2.0.10.248	204	1	z	입구	입	구	NULL	NULL	NULL	37	1	72	NULL	NULL	NULL	KSY3	List2	NULL	NULL	NULL	NULL	NULL	NULL	NULL	NULL	NULL	1	z	0	4	676442	0	z	341
좌우반구com(split BVF)_1	34	1	<?xml version="1.0"?>\n<Clock xmlns:dt="urn:schemas-microsoft-com:datatypes"><Description dt:dt="string">E-Prime Primary Realtime Clock</Description><StartTime><Timestamp dt:dt="int">0</Timestamp><DateUtc dt:dt="string">2021-06-10T06:21:24Z</DateUtc></StartTime><FrequencyChanges><FrequencyChange><Frequency dt:dt="r8">2699990000</Frequency><Timestamp dt:dt="r8">5542081343946</Timestamp><Current dt…	좌우반구com(split BVF)_1-034-1	60.021	1.0.0.165	1	2124058677	Professional	2.0.10.242	2.0.10.353	06-10-2021	2021-06-10 오전 6:21:25	15:21:25	2.0.10.248	389	2	{/}	입목	입	목	NULL	NULL	NULL	NULL	NULL	NULL	120	1	125	KSY3	List3	NULL	NULL	NULL	NULL	NULL	NULL	NULL	NULL	NULL	1	{/}	0	3	1224379	0	{/}	518
좌우반구com(split BVF)_1	34	1	<?xml version="1.0"?>\n<Clock xmlns:dt="urn:schemas-microsoft-com:datatypes"><Description dt:dt="string">E-Prime Primary Realtime Clock</Description><StartTime><Timestamp dt:dt="int">0</Timestamp><DateUtc dt:dt="string">2021-06-10T06:21:24Z</DateUtc></StartTime><FrequencyChanges><FrequencyChange><Frequency dt:dt="r8">2699990000</Frequency><Timestamp dt:dt="r8">5542081343946</Timestamp><Current dt…	좌우반구com(split BVF)_1-034-1	60.021	1.0.0.165	1	2124058677	Professional	2.0.10.242	2.0.10.353	06-10-2021	2021-06-10 오전 6:21:25	15:21:25	2.0.10.248	291	2	{/}	입화	입	화	NULL	NULL	NULL	NULL	NULL	NULL	104	1	27	KSY3	List3	NULL	NULL	NULL	NULL	NULL	NULL	NULL	NULL	NULL	1	{/}	0	3	963339	0	{/}	804
좌우반구com(split BVF)_1	34	1	<?xml version="1.0"?>\n<Clock xmlns:dt="urn:schemas-microsoft-com:datatypes"><Description dt:dt="string">E-Prime Primary Realtime Clock</Description><StartTime><Timestamp dt:dt="int">0</Timestamp><DateUtc dt:dt="string">2021-06-10T06:21:24Z</DateUtc></StartTime><FrequencyChanges><FrequencyChange><Frequency dt:dt="r8">2699990000</Frequency><Timestamp dt:dt="r8">5542081343946</Timestamp><Current dt…	좌우반구com(split BVF)_1-034-1	60.021	1.0.0.165	1	2124058677	Professional	2.0.10.242	2.0.10.353	06-10-2021	2021-06-10 오전 6:21:25	15:21:25	2.0.10.248	319	2	{/}	자름	자	름	NULL	NULL	NULL	NULL	NULL	NULL	2	1	55	KSY2	List3	NULL	NULL	NULL	NULL	NULL	NULL	NULL	NULL	NULL	0	{/}	0	3	1038995	0	z	498
좌우반구com(split BVF)_1	34	1	<?xml version="1.0"?>\n<Clock xmlns:dt="urn:schemas-microsoft-com:datatypes"><Description dt:dt="string">E-Prime Primary Realtime Clock</Description><StartTime><Timestamp dt:dt="int">0</Timestamp><DateUtc dt:dt="string">2021-06-10T06:21:24Z</DateUtc></StartTime><FrequencyChanges><FrequencyChange><Frequency dt:dt="r8">2699990000</Frequency><Timestamp dt:dt="r8">5542081343946</Timestamp><Current dt…	좌우반구com(split BVF)_1-034-1	60.021	1.0.0.165	1	2124058677	Professional	2.0.10.242	2.0.10.353	06-10-2021	2021-06-10 오전 6:21:25	15:21:25	2.0.10.248	378	1	z	자리	자	리	NULL	NULL	NULL	NULL	NULL	NULL	115	1	114	KSY3	List3	NULL	NULL	NULL	NULL	NULL	NULL	NULL	NULL	NULL	1	z	0	3	1195789	0	z	597
좌우반구com(split BVF)_1	34	1	<?xml version="1.0"?>\n<Clock xmlns:dt="urn:schemas-microsoft-com:datatypes"><Description dt:dt="string">E-Prime Primary Realtime Clock</Description><StartTime><Timestamp dt:dt="int">0</Timestamp><DateUtc dt:dt="string">2021-06-10T06:21:24Z</DateUtc></StartTime><FrequencyChanges><FrequencyChange><Frequency dt:dt="r8">2699990000</Frequency><Timestamp dt:dt="r8">5542081343946</Timestamp><Current dt…	좌우반구com(split BVF)_1-034-1	60.021	1.0.0.165	1	2124058677	Professional	2.0.10.242	2.0.10.353	06-10-2021	2021-06-10 오전 6:21:25	15:21:25	2.0.10.248	8	1	z	자본	자	본	16	1	8	NULL	NULL	NULL	NULL	NULL	NULL	KSY3	List1	NULL	NULL	NULL	NULL	NULL	NULL	NULL	NULL	NULL	1	z	0	3	45867	0	z	384
좌우반구com(split BVF)_1	34	1	<?xml version="1.0"?>\n<Clock xmlns:dt="urn:schemas-microsoft-com:datatypes"><Description dt:dt="string">E-Prime Primary Realtime Clock</Description><StartTime><Timestamp dt:dt="int">0</Timestamp><DateUtc dt:dt="string">2021-06-10T06:21:24Z</DateUtc></StartTime><FrequencyChanges><FrequencyChange><Frequency dt:dt="r8">2699990000</Frequency><Timestamp dt:dt="r8">5542081343946</Timestamp><Current dt…	좌우반구com(split BVF)_1-034-1	60.021	1.0.0.165	1	2124058677	Professional	2.0.10.242	2.0.10.353	06-10-2021	2021-06-10 오전 6:21:25	15:21:25	2.0.10.248	198	1	z	자체	자	체	NULL	NULL	NULL	90	1	66	NULL	NULL	NULL	KSY3	List2	NULL	NULL	NULL	NULL	NULL	NULL	NULL	NULL	NULL	1	z	0	3	659631	0	z	1106
좌우반구com(split BVF)_1	34	1	<?xml version="1.0"?>\n<Clock xmlns:dt="urn:schemas-microsoft-com:datatypes"><Description dt:dt="string">E-Prime Primary Realtime Clock</Description><StartTime><Timestamp dt:dt="int">0</Timestamp><DateUtc dt:dt="string">2021-06-10T06:21:24Z</DateUtc></StartTime><FrequencyChanges><FrequencyChange><Frequency dt:dt="r8">2699990000</Frequency><Timestamp dt:dt="r8">5542081343946</Timestamp><Current dt…	좌우반구com(split BVF)_1-034-1	60.021	1.0.0.165	1	2124058677	Professional	2.0.10.242	2.0.10.353	06-10-2021	2021-06-10 오전 6:21:25	15:21:25	2.0.10.248	317	2	{/}	작락	작	락	NULL	NULL	NULL	NULL	NULL	NULL	52	1	53	KSY	List3	0		0	-1	1033464	183		0	0	1	{/}	0	3	1033647	0	{/}	526
좌우반구com(split BVF)_1	34	1	<?xml version="1.0"?>\n<Clock xmlns:dt="urn:schemas-microsoft-com:datatypes"><Description dt:dt="string">E-Prime Primary Realtime Clock</Description><StartTime><Timestamp dt:dt="int">0</Timestamp><DateUtc dt:dt="string">2021-06-10T06:21:24Z</DateUtc></StartTime><FrequencyChanges><FrequencyChange><Frequency dt:dt="r8">2699990000</Frequency><Timestamp dt:dt="r8">5542081343946</Timestamp><Current dt…	좌우반구com(split BVF)_1-034-1	60.021	1.0.0.165	1	2124058677	Professional	2.0.10.242	2.0.10.353	06-10-2021	2021-06-10 오전 6:21:25	15:21:25	2.0.10.248	153	1	z	작품	작	품	NULL	NULL	NULL	15	1	21	NULL	NULL	NULL	KSY3	List2	NULL	NULL	NULL	NULL	NULL	NULL	NULL	NULL	NULL	1	z	1	3	540590	0	z	393
좌우반구com(split BVF)_1	34	1	<?xml version="1.0"?>\n<Clock xmlns:dt="urn:schemas-microsoft-com:datatypes"><Description dt:dt="string">E-Prime Primary Realtime Clock</Description><StartTime><Timestamp dt:dt="int">0</Timestamp><DateUtc dt:dt="string">2021-06-10T06:21:24Z</DateUtc></StartTime><FrequencyChanges><FrequencyChange><Frequency dt:dt="r8">2699990000</Frequency><Timestamp dt:dt="r8">5542081343946</Timestamp><Current dt…	좌우반구com(split BVF)_1-034-1	60.021	1.0.0.165	1	2124058677	Professional	2.0.10.242	2.0.10.353	06-10-2021	2021-06-10 오전 6:21:25	15:21:25	2.0.10.248	233	1	z	재계	재	계	NULL	NULL	NULL	29	1	101	NULL	NULL	NULL	KSY3	List2	NULL	NULL	NULL	NULL	NULL	NULL	NULL	NULL	NULL	0	z	0	4	752798	0	{/}	502
좌우반구com(split BVF)_1	34	1	<?xml version="1.0"?>\n<Clock xmlns:dt="urn:schemas-microsoft-com:datatypes"><Description dt:dt="string">E-Prime Primary Realtime Clock</Description><StartTime><Timestamp dt:dt="int">0</Timestamp><DateUtc dt:dt="string">2021-06-10T06:21:24Z</DateUtc></StartTime><FrequencyChanges><FrequencyChange><Frequency dt:dt="r8">2699990000</Frequency><Timestamp dt:dt="r8">5542081343946</Timestamp><Current dt…	좌우반구com(split BVF)_1-034-1	60.021	1.0.0.165	1	2124058677	Professional	2.0.10.242	2.0.10.353	06-10-2021	2021-06-10 오전 6:21:25	15:21:25	2.0.10.248	142	2	{/}	적태	적	태	NULL	NULL	NULL	17	1	10	NULL	NULL	NULL	KSY2	List2	NULL	NULL	NULL	NULL	NULL	NULL	NULL	NULL	NULL	1	{/}	1	3	511417	0	{/}	462
좌우반구com(split BVF)_1	34	1	<?xml version="1.0"?>\n<Clock xmlns:dt="urn:schemas-microsoft-com:datatypes"><Description dt:dt="string">E-Prime Primary Realtime Clock</Description><StartTime><Timestamp dt:dt="int">0</Timestamp><DateUtc dt:dt="string">2021-06-10T06:21:24Z</DateUtc></StartTime><FrequencyChanges><FrequencyChange><Frequency dt:dt="r8">2699990000</Frequency><Timestamp dt:dt="r8">5542081343946</Timestamp><Current dt…	좌우반구com(split BVF)_1-034-1	60.021	1.0.0.165	1	2124058677	Professional	2.0.10.242	2.0.10.353	06-10-2021	2021-06-10 오전 6:21:25	15:21:25	2.0.10.248	109	1	z	전략	전	략	51	1	109	NULL	NULL	NULL	NULL	NULL	NULL	KSY3	List1	NULL	NULL	NULL	NULL	NULL	NULL	NULL	NULL	NULL	1	z	0	4	317254	0	z	573
좌우반구com(split BVF)_1	34	1	<?xml version="1.0"?>\n<Clock xmlns:dt="urn:schemas-microsoft-com:datatypes"><Description dt:dt="string">E-Prime Primary Realtime Clock</Description><StartTime><Timestamp dt:dt="int">0</Timestamp><DateUtc dt:dt="string">2021-06-10T06:21:24Z</DateUtc></StartTime><FrequencyChanges><FrequencyChange><Frequency dt:dt="r8">2699990000</Frequency><Timestamp dt:dt="r8">5542081343946</Timestamp><Current dt…	좌우반구com(split BVF)_1-034-1	60.021	1.0.0.165	1	2124058677	Professional	2.0.10.242	2.0.10.353	06-10-2021	2021-06-10 오전 6:21:25	15:21:25	2.0.10.248	211	1	z	전통	전	통	NULL	NULL	NULL	35	1	79	NULL	NULL	NULL	KSY3	List2	NULL	NULL	NULL	NULL	NULL	NULL	NULL	NULL	NULL	1	z	0	3	695268	0	z	368
좌우반구com(split BVF)_1	34	1	<?xml version="1.0"?>\n<Clock xmlns:dt="urn:schemas-microsoft-com:datatypes"><Description dt:dt="string">E-Prime Primary Realtime Clock</Description><StartTime><Timestamp dt:dt="int">0</Timestamp><DateUtc dt:dt="string">2021-06-10T06:21:24Z</DateUtc></StartTime><FrequencyChanges><FrequencyChange><Frequency dt:dt="r8">2699990000</Frequency><Timestamp dt:dt="r8">5542081343946</Timestamp><Current dt…	좌우반구com(split BVF)_1-034-1	60.021	1.0.0.165	1	2124058677	Professional	2.0.10.242	2.0.10.353	06-10-2021	2021-06-10 오전 6:21:25	15:21:25	2.0.10.248	70	2	{/}	전필	전	필	41	1	70	NULL	NULL	NULL	NULL	NULL	NULL	KSY	List1	0		0	0	212025	183		0	0	0	{/}	0	3	212208	0	z	570
좌우반구com(split BVF)_1	34	1	<?xml version="1.0"?>\n<Clock xmlns:dt="urn:schemas-microsoft-com:datatypes"><Description dt:dt="string">E-Prime Primary Realtime Clock</Description><StartTime><Timestamp dt:dt="int">0</Timestamp><DateUtc dt:dt="string">2021-06-10T06:21:24Z</DateUtc></StartTime><FrequencyChanges><FrequencyChange><Frequency dt:dt="r8">2699990000</Frequency><Timestamp dt:dt="r8">5542081343946</Timestamp><Current dt…	좌우반구com(split BVF)_1-034-1	60.021	1.0.0.165	1	2124058677	Professional	2.0.10.242	2.0.10.353	06-10-2021	2021-06-10 오전 6:21:25	15:21:25	2.0.10.248	108	1	z	절감	절	감	45	1	108	NULL	NULL	NULL	NULL	NULL	NULL	KSY3	List1	NULL	NULL	NULL	NULL	NULL	NULL	NULL	NULL	NULL	0	z	0	4	314505	0	{/}	546
좌우반구com(split BVF)_1	34	1	<?xml version="1.0"?>\n<Clock xmlns:dt="urn:schemas-microsoft-com:datatypes"><Description dt:dt="string">E-Prime Primary Realtime Clock</Description><StartTime><Timestamp dt:dt="int">0</Timestamp><DateUtc dt:dt="string">2021-06-10T06:21:24Z</DateUtc></StartTime><FrequencyChanges><FrequencyChange><Frequency dt:dt="r8">2699990000</Frequency><Timestamp dt:dt="r8">5542081343946</Timestamp><Current dt…	좌우반구com(split BVF)_1-034-1	60.021	1.0.0.165	1	2124058677	Professional	2.0.10.242	2.0.10.353	06-10-2021	2021-06-10 오전 6:21:25	15:21:25	2.0.10.248	51	2	{/}	절보	절	보	101	1	51	NULL	NULL	NULL	NULL	NULL	NULL	KSY3	List1	NULL	NULL	NULL	NULL	NULL	NULL	NULL	NULL	NULL	1	{/}	0	4	161543	0	{/}	635
좌우반구com(split BVF)_1	34	1	<?xml version="1.0"?>\n<Clock xmlns:dt="urn:schemas-microsoft-com:datatypes"><Description dt:dt="string">E-Prime Primary Realtime Clock</Description><StartTime><Timestamp dt:dt="int">0</Timestamp><DateUtc dt:dt="string">2021-06-10T06:21:24Z</DateUtc></StartTime><FrequencyChanges><FrequencyChange><Frequency dt:dt="r8">2699990000</Frequency><Timestamp dt:dt="r8">5542081343946</Timestamp><Current dt…	좌우반구com(split BVF)_1-034-1	60.021	1.0.0.165	1	2124058677	Professional	2.0.10.242	2.0.10.353	06-10-2021	2021-06-10 오전 6:21:25	15:21:25	2.0.10.248	304	2	{/}	절속	절	속	NULL	NULL	NULL	NULL	NULL	NULL	84	1	40	KSY3	List3	NULL	NULL	NULL	NULL	NULL	NULL	NULL	NULL	NULL	1	{/}	1	3	998726	0	{/}	512
좌우반구com(split BVF)_1	34	1	<?xml version="1.0"?>\n<Clock xmlns:dt="urn:schemas-microsoft-com:datatypes"><Description dt:dt="string">E-Prime Primary Realtime Clock</Description><StartTime><Timestamp dt:dt="int">0</Timestamp><DateUtc dt:dt="string">2021-06-10T06:21:24Z</DateUtc></StartTime><FrequencyChanges><FrequencyChange><Frequency dt:dt="r8">2699990000</Frequency><Timestamp dt:dt="r8">5542081343946</Timestamp><Current dt…	좌우반구com(split BVF)_1-034-1	60.021	1.0.0.165	1	2124058677	Professional	2.0.10.242	2.0.10.353	06-10-2021	2021-06-10 오전 6:21:25	15:21:25	2.0.10.248	28	1	z	절차	절	차	131	1	28	NULL	NULL	NULL	NULL	NULL	NULL	KSY3	List1	NULL	NULL	NULL	NULL	NULL	NULL	NULL	NULL	NULL	1	z	1	3	99531	0	z	688
좌우반구com(split BVF)_1	34	1	<?xml version="1.0"?>\n<Clock xmlns:dt="urn:schemas-microsoft-com:datatypes"><Description dt:dt="string">E-Prime Primary Realtime Clock</Description><StartTime><Timestamp dt:dt="int">0</Timestamp><DateUtc dt:dt="string">2021-06-10T06:21:24Z</DateUtc></StartTime><FrequencyChanges><FrequencyChange><Frequency dt:dt="r8">2699990000</Frequency><Timestamp dt:dt="r8">5542081343946</Timestamp><Current dt…	좌우반구com(split BVF)_1-034-1	60.021	1.0.0.165	1	2124058677	Professional	2.0.10.242	2.0.10.353	06-10-2021	2021-06-10 오전 6:21:25	15:21:25	2.0.10.248	33	1	z	정도	정	도	94	1	33	NULL	NULL	NULL	NULL	NULL	NULL	KSY3	List1	NULL	NULL	NULL	NULL	NULL	NULL	NULL	NULL	NULL	1	z	1	3	112893	0	z	794
좌우반구com(split BVF)_1	34	1	<?xml version="1.0"?>\n<Clock xmlns:dt="urn:schemas-microsoft-com:datatypes"><Description dt:dt="string">E-Prime Primary Realtime Clock</Description><StartTime><Timestamp dt:dt="int">0</Timestamp><DateUtc dt:dt="string">2021-06-10T06:21:24Z</DateUtc></StartTime><FrequencyChanges><FrequencyChange><Frequency dt:dt="r8">2699990000</Frequency><Timestamp dt:dt="r8">5542081343946</Timestamp><Current dt…	좌우반구com(split BVF)_1-034-1	60.021	1.0.0.165	1	2124058677	Professional	2.0.10.242	2.0.10.353	06-10-2021	2021-06-10 오전 6:21:25	15:21:25	2.0.10.248	190	1	z	정오	정	오	NULL	NULL	NULL	107	1	58	NULL	NULL	NULL	KSY3	List2	NULL	NULL	NULL	NULL	NULL	NULL	NULL	NULL	NULL	1	z	0	3	638522	0	z	475
좌우반구com(split BVF)_1	34	1	<?xml version="1.0"?>\n<Clock xmlns:dt="urn:schemas-microsoft-com:datatypes"><Description dt:dt="string">E-Prime Primary Realtime Clock</Description><StartTime><Timestamp dt:dt="int">0</Timestamp><DateUtc dt:dt="string">2021-06-10T06:21:24Z</DateUtc></StartTime><FrequencyChanges><FrequencyChange><Frequency dt:dt="r8">2699990000</Frequency><Timestamp dt:dt="r8">5542081343946</Timestamp><Current dt…	좌우반구com(split BVF)_1-034-1	60.021	1.0.0.165	1	2124058677	Professional	2.0.10.242	2.0.10.353	06-10-2021	2021-06-10 오전 6:21:25	15:21:25	2.0.10.248	77	1	z	정책	정	책	9	1	77	NULL	NULL	NULL	NULL	NULL	NULL	KSY3	List1	NULL	NULL	NULL	NULL	NULL	NULL	NULL	NULL	NULL	1	z	0	3	231184	0	z	327
좌우반구com(split BVF)_1	34	1	<?xml version="1.0"?>\n<Clock xmlns:dt="urn:schemas-microsoft-com:datatypes"><Description dt:dt="string">E-Prime Primary Realtime Clock</Description><StartTime><Timestamp dt:dt="int">0</Timestamp><DateUtc dt:dt="string">2021-06-10T06:21:24Z</DateUtc></StartTime><FrequencyChanges><FrequencyChange><Frequency dt:dt="r8">2699990000</Frequency><Timestamp dt:dt="r8">5542081343946</Timestamp><Current dt…	좌우반구com(split BVF)_1-034-1	60.021	1.0.0.165	1	2124058677	Professional	2.0.10.242	2.0.10.353	06-10-2021	2021-06-10 오전 6:21:25	15:21:25	2.0.10.248	46	2	{/}	제경	제	경	109	1	46	NULL	NULL	NULL	NULL	NULL	NULL	KSY2	List1	NULL	NULL	NULL	NULL	NULL	NULL	NULL	NULL	NULL	1	{/}	0	3	147731	0	{/}	492
좌우반구com(split BVF)_1	34	1	<?xml version="1.0"?>\n<Clock xmlns:dt="urn:schemas-microsoft-com:datatypes"><Description dt:dt="string">E-Prime Primary Realtime Clock</Description><StartTime><Timestamp dt:dt="int">0</Timestamp><DateUtc dt:dt="string">2021-06-10T06:21:24Z</DateUtc></StartTime><FrequencyChanges><FrequencyChange><Frequency dt:dt="r8">2699990000</Frequency><Timestamp dt:dt="r8">5542081343946</Timestamp><Current dt…	좌우반구com(split BVF)_1-034-1	60.021	1.0.0.165	1	2124058677	Professional	2.0.10.242	2.0.10.353	06-10-2021	2021-06-10 오전 6:21:25	15:21:25	2.0.10.248	386	1	z	제도	제	도	NULL	NULL	NULL	NULL	NULL	NULL	75	1	122	KSY3	List3	NULL	NULL	NULL	NULL	NULL	NULL	NULL	NULL	NULL	0	z	1	3	1216398	0	{/}	371
좌우반구com(split BVF)_1	34	1	<?xml version="1.0"?>\n<Clock xmlns:dt="urn:schemas-microsoft-com:datatypes"><Description dt:dt="string">E-Prime Primary Realtime Clock</Description><StartTime><Timestamp dt:dt="int">0</Timestamp><DateUtc dt:dt="string">2021-06-10T06:21:24Z</DateUtc></StartTime><FrequencyChanges><FrequencyChange><Frequency dt:dt="r8">2699990000</Frequency><Timestamp dt:dt="r8">5542081343946</Timestamp><Current dt…	좌우반구com(split BVF)_1-034-1	60.021	1.0.0.165	1	2124058677	Professional	2.0.10.242	2.0.10.353	06-10-2021	2021-06-10 오전 6:21:25	15:21:25	2.0.10.248	274	2	{/}	제란	제	란	NULL	NULL	NULL	NULL	NULL	NULL	7	1	10	KSY	List3	0		0	0	916806	183		0	0	1	{/}	0	3	916989	0	{/}	603
좌우반구com(split BVF)_1	34	1	<?xml version="1.0"?>\n<Clock xmlns:dt="urn:schemas-microsoft-com:datatypes"><Description dt:dt="string">E-Prime Primary Realtime Clock</Description><StartTime><Timestamp dt:dt="int">0</Timestamp><DateUtc dt:dt="string">2021-06-10T06:21:24Z</DateUtc></StartTime><FrequencyChanges><FrequencyChange><Frequency dt:dt="r8">2699990000</Frequency><Timestamp dt:dt="r8">5542081343946</Timestamp><Current dt…	좌우반구com(split BVF)_1-034-1	60.021	1.0.0.165	1	2124058677	Professional	2.0.10.242	2.0.10.353	06-10-2021	2021-06-10 오전 6:21:25	15:21:25	2.0.10.248	372	1	z	제안	제	안	NULL	NULL	NULL	NULL	NULL	NULL	40	1	108	KSY3	List3	NULL	NULL	NULL	NULL	NULL	NULL	NULL	NULL	NULL	1	z	0	4	1180145	0	z	473
좌우반구com(split BVF)_1	34	1	<?xml version="1.0"?>\n<Clock xmlns:dt="urn:schemas-microsoft-com:datatypes"><Description dt:dt="string">E-Prime Primary Realtime Clock</Description><StartTime><Timestamp dt:dt="int">0</Timestamp><DateUtc dt:dt="string">2021-06-10T06:21:24Z</DateUtc></StartTime><FrequencyChanges><FrequencyChange><Frequency dt:dt="r8">2699990000</Frequency><Timestamp dt:dt="r8">5542081343946</Timestamp><Current dt…	좌우반구com(split BVF)_1-034-1	60.021	1.0.0.165	1	2124058677	Professional	2.0.10.242	2.0.10.353	06-10-2021	2021-06-10 오전 6:21:25	15:21:25	2.0.10.248	58	1	z	제품	제	품	79	1	58	NULL	NULL	NULL	NULL	NULL	NULL	KSY3	List1	NULL	NULL	NULL	NULL	NULL	NULL	NULL	NULL	NULL	1	z	0	3	180236	0	z	498
좌우반구com(split BVF)_1	34	1	<?xml version="1.0"?>\n<Clock xmlns:dt="urn:schemas-microsoft-com:datatypes"><Description dt:dt="string">E-Prime Primary Realtime Clock</Description><StartTime><Timestamp dt:dt="int">0</Timestamp><DateUtc dt:dt="string">2021-06-10T06:21:24Z</DateUtc></StartTime><FrequencyChanges><FrequencyChange><Frequency dt:dt="r8">2699990000</Frequency><Timestamp dt:dt="r8">5542081343946</Timestamp><Current dt…	좌우반구com(split BVF)_1-034-1	60.021	1.0.0.165	1	2124058677	Professional	2.0.10.242	2.0.10.353	06-10-2021	2021-06-10 오전 6:21:25	15:21:25	2.0.10.248	221	1	z	조건	조	건	NULL	NULL	NULL	79	1	89	NULL	NULL	NULL	KSY3	List2	NULL	NULL	NULL	NULL	NULL	NULL	NULL	NULL	NULL	1	z	0	4	721576	0	z	431
좌우반구com(split BVF)_1	34	1	<?xml version="1.0"?>\n<Clock xmlns:dt="urn:schemas-microsoft-com:datatypes"><Description dt:dt="string">E-Prime Primary Realtime Clock</Description><StartTime><Timestamp dt:dt="int">0</Timestamp><DateUtc dt:dt="string">2021-06-10T06:21:24Z</DateUtc></StartTime><FrequencyChanges><FrequencyChange><Frequency dt:dt="r8">2699990000</Frequency><Timestamp dt:dt="r8">5542081343946</Timestamp><Current dt…	좌우반구com(split BVF)_1-034-1	60.021	1.0.0.165	1	2124058677	Professional	2.0.10.242	2.0.10.353	06-10-2021	2021-06-10 오전 6:21:25	15:21:25	2.0.10.248	321	1	z	조례	조	례	NULL	NULL	NULL	NULL	NULL	NULL	88	1	57	KSY3	List3	NULL	NULL	NULL	NULL	NULL	NULL	NULL	NULL	NULL	1	z	0	4	1044427	0	z	396
좌우반구com(split BVF)_1	34	1	<?xml version="1.0"?>\n<Clock xmlns:dt="urn:schemas-microsoft-com:datatypes"><Description dt:dt="string">E-Prime Primary Realtime Clock</Description><StartTime><Timestamp dt:dt="int">0</Timestamp><DateUtc dt:dt="string">2021-06-10T06:21:24Z</DateUtc></StartTime><FrequencyChanges><FrequencyChange><Frequency dt:dt="r8">2699990000</Frequency><Timestamp dt:dt="r8">5542081343946</Timestamp><Current dt…	좌우반구com(split BVF)_1-034-1	60.021	1.0.0.165	1	2124058677	Professional	2.0.10.242	2.0.10.353	06-10-2021	2021-06-10 오전 6:21:25	15:21:25	2.0.10.248	120	1	z	조직	조	직	93	1	120	NULL	NULL	NULL	NULL	NULL	NULL	KSY3	List1	NULL	NULL	NULL	NULL	NULL	NULL	NULL	NULL	NULL	1	z	0	4	348376	0	z	415
좌우반구com(split BVF)_1	34	1	<?xml version="1.0"?>\n<Clock xmlns:dt="urn:schemas-microsoft-com:datatypes"><Description dt:dt="string">E-Prime Primary Realtime Clock</Description><StartTime><Timestamp dt:dt="int">0</Timestamp><DateUtc dt:dt="string">2021-06-10T06:21:24Z</DateUtc></StartTime><FrequencyChanges><FrequencyChange><Frequency dt:dt="r8">2699990000</Frequency><Timestamp dt:dt="r8">5542081343946</Timestamp><Current dt…	좌우반구com(split BVF)_1-034-1	60.021	1.0.0.165	1	2124058677	Professional	2.0.10.242	2.0.10.353	06-10-2021	2021-06-10 오전 6:21:25	15:21:25	2.0.10.248	38	1	z	종류	종	류	116	1	38	NULL	NULL	NULL	NULL	NULL	NULL	KSY3	List1	NULL	NULL	NULL	NULL	NULL	NULL	NULL	NULL	NULL	1	z	1	3	126588	0	z	416
좌우반구com(split BVF)_1	34	1	<?xml version="1.0"?>\n<Clock xmlns:dt="urn:schemas-microsoft-com:datatypes"><Description dt:dt="string">E-Prime Primary Realtime Clock</Description><StartTime><Timestamp dt:dt="int">0</Timestamp><DateUtc dt:dt="string">2021-06-10T06:21:24Z</DateUtc></StartTime><FrequencyChanges><FrequencyChange><Frequency dt:dt="r8">2699990000</Frequency><Timestamp dt:dt="r8">5542081343946</Timestamp><Current dt…	좌우반구com(split BVF)_1-034-1	60.021	1.0.0.165	1	2124058677	Professional	2.0.10.242	2.0.10.353	06-10-2021	2021-06-10 오전 6:21:25	15:21:25	2.0.10.248	362	2	{/}	종백	종	백	NULL	NULL	NULL	NULL	NULL	NULL	12	1	98	KSY2	List3	NULL	NULL	NULL	NULL	NULL	NULL	NULL	NULL	NULL	1	{/}	0	3	1152621	0	{/}	542
좌우반구com(split BVF)_1	34	1	<?xml version="1.0"?>\n<Clock xmlns:dt="urn:schemas-microsoft-com:datatypes"><Description dt:dt="string">E-Prime Primary Realtime Clock</Description><StartTime><Timestamp dt:dt="int">0</Timestamp><DateUtc dt:dt="string">2021-06-10T06:21:24Z</DateUtc></StartTime><FrequencyChanges><FrequencyChange><Frequency dt:dt="r8">2699990000</Frequency><Timestamp dt:dt="r8">5542081343946</Timestamp><Current dt…	좌우반구com(split BVF)_1-034-1	60.021	1.0.0.165	1	2124058677	Professional	2.0.10.242	2.0.10.353	06-10-2021	2021-06-10 오전 6:21:25	15:21:25	2.0.10.248	374	2	{/}	죽거	죽	거	NULL	NULL	NULL	NULL	NULL	NULL	105	1	110	KSY3	List3	NULL	NULL	NULL	NULL	NULL	NULL	NULL	NULL	NULL	1	{/}	1	3	1185409	0	{/}	457
좌우반구com(split BVF)_1	34	1	<?xml version="1.0"?>\n<Clock xmlns:dt="urn:schemas-microsoft-com:datatypes"><Description dt:dt="string">E-Prime Primary Realtime Clock</Description><StartTime><Timestamp dt:dt="int">0</Timestamp><DateUtc dt:dt="string">2021-06-10T06:21:24Z</DateUtc></StartTime><FrequencyChanges><FrequencyChange><Frequency dt:dt="r8">2699990000</Frequency><Timestamp dt:dt="r8">5542081343946</Timestamp><Current dt…	좌우반구com(split BVF)_1-034-1	60.021	1.0.0.165	1	2124058677	Professional	2.0.10.242	2.0.10.353	06-10-2021	2021-06-10 오전 6:21:25	15:21:25	2.0.10.248	297	1	z	죽음	죽	음	NULL	NULL	NULL	NULL	NULL	NULL	61	1	33	KSY3	List3	NULL	NULL	NULL	NULL	NULL	NULL	NULL	NULL	NULL	1	z	1	3	979816	0	z	390
좌우반구com(split BVF)_1	34	1	<?xml version="1.0"?>\n<Clock xmlns:dt="urn:schemas-microsoft-com:datatypes"><Description dt:dt="string">E-Prime Primary Realtime Clock</Description><StartTime><Timestamp dt:dt="int">0</Timestamp><DateUtc dt:dt="string">2021-06-10T06:21:24Z</DateUtc></StartTime><FrequencyChanges><FrequencyChange><Frequency dt:dt="r8">2699990000</Frequency><Timestamp dt:dt="r8">5542081343946</Timestamp><Current dt…	좌우반구com(split BVF)_1-034-1	60.021	1.0.0.165	1	2124058677	Professional	2.0.10.242	2.0.10.353	06-10-2021	2021-06-10 오전 6:21:25	15:21:25	2.0.10.248	47	1	z	준거	준	거	39	1	47	NULL	NULL	NULL	NULL	NULL	NULL	KSY3	List1	NULL	NULL	NULL	NULL	NULL	NULL	NULL	NULL	NULL	1	z	0	3	150430	0	z	529
좌우반구com(split BVF)_1	34	1	<?xml version="1.0"?>\n<Clock xmlns:dt="urn:schemas-microsoft-com:datatypes"><Description dt:dt="string">E-Prime Primary Realtime Clock</Description><StartTime><Timestamp dt:dt="int">0</Timestamp><DateUtc dt:dt="string">2021-06-10T06:21:24Z</DateUtc></StartTime><FrequencyChanges><FrequencyChange><Frequency dt:dt="r8">2699990000</Frequency><Timestamp dt:dt="r8">5542081343946</Timestamp><Current dt…	좌우반구com(split BVF)_1-034-1	60.021	1.0.0.165	1	2124058677	Professional	2.0.10.242	2.0.10.353	06-10-2021	2021-06-10 오전 6:21:25	15:21:25	2.0.10.248	62	2	{/}	증력	증	력	129	1	62	NULL	NULL	NULL	NULL	NULL	NULL	KSY2	List1	NULL	NULL	NULL	NULL	NULL	NULL	NULL	NULL	NULL	0	{/}	1	3	191015	0	z	615
좌우반구com(split BVF)_1	34	1	<?xml version="1.0"?>\n<Clock xmlns:dt="urn:schemas-microsoft-com:datatypes"><Description dt:dt="string">E-Prime Primary Realtime Clock</Description><StartTime><Timestamp dt:dt="int">0</Timestamp><DateUtc dt:dt="string">2021-06-10T06:21:24Z</DateUtc></StartTime><FrequencyChanges><FrequencyChange><Frequency dt:dt="r8">2699990000</Frequency><Timestamp dt:dt="r8">5542081343946</Timestamp><Current dt…	좌우반구com(split BVF)_1-034-1	60.021	1.0.0.165	1	2124058677	Professional	2.0.10.242	2.0.10.353	06-10-2021	2021-06-10 오전 6:21:25	15:21:25	2.0.10.248	144	1	z	증인	증	인	NULL	NULL	NULL	114	1	12	NULL	NULL	NULL	KSY3	List2	NULL	NULL	NULL	NULL	NULL	NULL	NULL	NULL	NULL	1	z	0	4	516716	0	z	620
좌우반구com(split BVF)_1	34	1	<?xml version="1.0"?>\n<Clock xmlns:dt="urn:schemas-microsoft-com:datatypes"><Description dt:dt="string">E-Prime Primary Realtime Clock</Description><StartTime><Timestamp dt:dt="int">0</Timestamp><DateUtc dt:dt="string">2021-06-10T06:21:24Z</DateUtc></StartTime><FrequencyChanges><FrequencyChange><Frequency dt:dt="r8">2699990000</Frequency><Timestamp dt:dt="r8">5542081343946</Timestamp><Current dt…	좌우반구com(split BVF)_1-034-1	60.021	1.0.0.165	1	2124058677	Professional	2.0.10.242	2.0.10.353	06-10-2021	2021-06-10 오전 6:21:25	15:21:25	2.0.10.248	240	2	{/}	지님	지	님	NULL	NULL	NULL	119	1	108	NULL	NULL	NULL	KSY2	List2	NULL	NULL	NULL	NULL	NULL	NULL	NULL	NULL	NULL	1	{/}	0	4	772241	0	{/}	474
좌우반구com(split BVF)_1	34	1	<?xml version="1.0"?>\n<Clock xmlns:dt="urn:schemas-microsoft-com:datatypes"><Description dt:dt="string">E-Prime Primary Realtime Clock</Description><StartTime><Timestamp dt:dt="int">0</Timestamp><DateUtc dt:dt="string">2021-06-10T06:21:24Z</DateUtc></StartTime><FrequencyChanges><FrequencyChange><Frequency dt:dt="r8">2699990000</Frequency><Timestamp dt:dt="r8">5542081343946</Timestamp><Current dt…	좌우반구com(split BVF)_1-034-1	60.021	1.0.0.165	1	2124058677	Professional	2.0.10.242	2.0.10.353	06-10-2021	2021-06-10 오전 6:21:25	15:21:25	2.0.10.248	132	1	z	지적	지	적	105	1	132	NULL	NULL	NULL	NULL	NULL	NULL	KSY3	List1	NULL	NULL	NULL	NULL	NULL	NULL	NULL	NULL	NULL	1	z	0	3	381397	0	z	469
좌우반구com(split BVF)_1	34	1	<?xml version="1.0"?>\n<Clock xmlns:dt="urn:schemas-microsoft-com:datatypes"><Description dt:dt="string">E-Prime Primary Realtime Clock</Description><StartTime><Timestamp dt:dt="int">0</Timestamp><DateUtc dt:dt="string">2021-06-10T06:21:24Z</DateUtc></StartTime><FrequencyChanges><FrequencyChange><Frequency dt:dt="r8">2699990000</Frequency><Timestamp dt:dt="r8">5542081343946</Timestamp><Current dt…	좌우반구com(split BVF)_1-034-1	60.021	1.0.0.165	1	2124058677	Professional	2.0.10.242	2.0.10.353	06-10-2021	2021-06-10 오전 6:21:25	15:21:25	2.0.10.248	143	1	z	지표	지	표	NULL	NULL	NULL	113	1	11	NULL	NULL	NULL	KSY3	List2	NULL	NULL	NULL	NULL	NULL	NULL	NULL	NULL	NULL	1	z	0	3	514083	0	z	437
좌우반구com(split BVF)_1	34	1	<?xml version="1.0"?>\n<Clock xmlns:dt="urn:schemas-microsoft-com:datatypes"><Description dt:dt="string">E-Prime Primary Realtime Clock</Description><StartTime><Timestamp dt:dt="int">0</Timestamp><DateUtc dt:dt="string">2021-06-10T06:21:24Z</DateUtc></StartTime><FrequencyChanges><FrequencyChange><Frequency dt:dt="r8">2699990000</Frequency><Timestamp dt:dt="r8">5542081343946</Timestamp><Current dt…	좌우반구com(split BVF)_1-034-1	60.021	1.0.0.165	1	2124058677	Professional	2.0.10.242	2.0.10.353	06-10-2021	2021-06-10 오전 6:21:25	15:21:25	2.0.10.248	268	1	z	지혜	지	혜	NULL	NULL	NULL	NULL	NULL	NULL	123	1	4	KSY3	List3	NULL	NULL	NULL	NULL	NULL	NULL	NULL	NULL	NULL	1	z	0	3	900495	0	z	430
좌우반구com(split BVF)_1	34	1	<?xml version="1.0"?>\n<Clock xmlns:dt="urn:schemas-microsoft-com:datatypes"><Description dt:dt="string">E-Prime Primary Realtime Clock</Description><StartTime><Timestamp dt:dt="int">0</Timestamp><DateUtc dt:dt="string">2021-06-10T06:21:24Z</DateUtc></StartTime><FrequencyChanges><FrequencyChange><Frequency dt:dt="r8">2699990000</Frequency><Timestamp dt:dt="r8">5542081343946</Timestamp><Current dt…	좌우반구com(split BVF)_1-034-1	60.021	1.0.0.165	1	2124058677	Professional	2.0.10.242	2.0.10.353	06-10-2021	2021-06-10 오전 6:21:25	15:21:25	2.0.10.248	269	2	{/}	직매	직	매	NULL	NULL	NULL	NULL	NULL	NULL	16	1	5	KSY3	List3	NULL	NULL	NULL	NULL	NULL	NULL	NULL	NULL	NULL	1	{/}	1	3	903127	0	{/}	1234
좌우반구com(split BVF)_1	34	1	<?xml version="1.0"?>\n<Clock xmlns:dt="urn:schemas-microsoft-com:datatypes"><Description dt:dt="string">E-Prime Primary Realtime Clock</Description><StartTime><Timestamp dt:dt="int">0</Timestamp><DateUtc dt:dt="string">2021-06-10T06:21:24Z</DateUtc></StartTime><FrequencyChanges><FrequencyChange><Frequency dt:dt="r8">2699990000</Frequency><Timestamp dt:dt="r8">5542081343946</Timestamp><Current dt…	좌우반구com(split BVF)_1-034-1	60.021	1.0.0.165	1	2124058677	Professional	2.0.10.242	2.0.10.353	06-10-2021	2021-06-10 오전 6:21:25	15:21:25	2.0.10.248	191	1	z	직장	직	장	NULL	NULL	NULL	67	1	59	NULL	NULL	NULL	KSY3	List2	NULL	NULL	NULL	NULL	NULL	NULL	NULL	NULL	NULL	1	z	1	3	641204	0	z	355
좌우반구com(split BVF)_1	34	1	<?xml version="1.0"?>\n<Clock xmlns:dt="urn:schemas-microsoft-com:datatypes"><Description dt:dt="string">E-Prime Primary Realtime Clock</Description><StartTime><Timestamp dt:dt="int">0</Timestamp><DateUtc dt:dt="string">2021-06-10T06:21:24Z</DateUtc></StartTime><FrequencyChanges><FrequencyChange><Frequency dt:dt="r8">2699990000</Frequency><Timestamp dt:dt="r8">5542081343946</Timestamp><Current dt…	좌우반구com(split BVF)_1-034-1	60.021	1.0.0.165	1	2124058677	Professional	2.0.10.242	2.0.10.353	06-10-2021	2021-06-10 오전 6:21:25	15:21:25	2.0.10.248	339	2	{/}	진회	진	회	NULL	NULL	NULL	NULL	NULL	NULL	35	1	75	KSY2	List3	NULL	NULL	NULL	NULL	NULL	NULL	NULL	NULL	NULL	1	{/}	1	3	1091726	0	{/}	491
좌우반구com(split BVF)_1	34	1	<?xml version="1.0"?>\n<Clock xmlns:dt="urn:schemas-microsoft-com:datatypes"><Description dt:dt="string">E-Prime Primary Realtime Clock</Description><StartTime><Timestamp dt:dt="int">0</Timestamp><DateUtc dt:dt="string">2021-06-10T06:21:24Z</DateUtc></StartTime><FrequencyChanges><FrequencyChange><Frequency dt:dt="r8">2699990000</Frequency><Timestamp dt:dt="r8">5542081343946</Timestamp><Current dt…	좌우반구com(split BVF)_1-034-1	60.021	1.0.0.165	1	2124058677	Professional	2.0.10.242	2.0.10.353	06-10-2021	2021-06-10 오전 6:21:25	15:21:25	2.0.10.248	196	1	z	질서	질	서	NULL	NULL	NULL	57	1	64	NULL	NULL	NULL	KSY3	List2	NULL	NULL	NULL	NULL	NULL	NULL	NULL	NULL	NULL	1	z	0	3	654433	0	z	420
좌우반구com(split BVF)_1	34	1	<?xml version="1.0"?>\n<Clock xmlns:dt="urn:schemas-microsoft-com:datatypes"><Description dt:dt="string">E-Prime Primary Realtime Clock</Description><StartTime><Timestamp dt:dt="int">0</Timestamp><DateUtc dt:dt="string">2021-06-10T06:21:24Z</DateUtc></StartTime><FrequencyChanges><FrequencyChange><Frequency dt:dt="r8">2699990000</Frequency><Timestamp dt:dt="r8">5542081343946</Timestamp><Current dt…	좌우반구com(split BVF)_1-034-1	60.021	1.0.0.165	1	2124058677	Professional	2.0.10.242	2.0.10.353	06-10-2021	2021-06-10 오전 6:21:25	15:21:25	2.0.10.248	365	1	z	차량	차	량	NULL	NULL	NULL	NULL	NULL	NULL	93	1	101	KSY3	List3	NULL	NULL	NULL	NULL	NULL	NULL	NULL	NULL	NULL	1	z	0	3	1160985	0	z	644
좌우반구com(split BVF)_1	34	1	<?xml version="1.0"?>\n<Clock xmlns:dt="urn:schemas-microsoft-com:datatypes"><Description dt:dt="string">E-Prime Primary Realtime Clock</Description><StartTime><Timestamp dt:dt="int">0</Timestamp><DateUtc dt:dt="string">2021-06-10T06:21:24Z</DateUtc></StartTime><FrequencyChanges><FrequencyChange><Frequency dt:dt="r8">2699990000</Frequency><Timestamp dt:dt="r8">5542081343946</Timestamp><Current dt…	좌우반구com(split BVF)_1-034-1	60.021	1.0.0.165	1	2124058677	Professional	2.0.10.242	2.0.10.353	06-10-2021	2021-06-10 오전 6:21:25	15:21:25	2.0.10.248	285	1	z	차익	차	익	NULL	NULL	NULL	NULL	NULL	NULL	116	1	21	KSY3	List3	NULL	NULL	NULL	NULL	NULL	NULL	NULL	NULL	NULL	1	z	0	3	947128	0	z	612
좌우반구com(split BVF)_1	34	1	<?xml version="1.0"?>\n<Clock xmlns:dt="urn:schemas-microsoft-com:datatypes"><Description dt:dt="string">E-Prime Primary Realtime Clock</Description><StartTime><Timestamp dt:dt="int">0</Timestamp><DateUtc dt:dt="string">2021-06-10T06:21:24Z</DateUtc></StartTime><FrequencyChanges><FrequencyChange><Frequency dt:dt="r8">2699990000</Frequency><Timestamp dt:dt="r8">5542081343946</Timestamp><Current dt…	좌우반구com(split BVF)_1-034-1	60.021	1.0.0.165	1	2124058677	Professional	2.0.10.242	2.0.10.353	06-10-2021	2021-06-10 오전 6:21:25	15:21:25	2.0.10.248	159	2	{/}	착반	착	반	NULL	NULL	NULL	76	1	27	NULL	NULL	NULL	KSY2	List2	NULL	NULL	NULL	NULL	NULL	NULL	NULL	NULL	NULL	1	{/}	0	3	556551	0	{/}	385
좌우반구com(split BVF)_1	34	1	<?xml version="1.0"?>\n<Clock xmlns:dt="urn:schemas-microsoft-com:datatypes"><Description dt:dt="string">E-Prime Primary Realtime Clock</Description><StartTime><Timestamp dt:dt="int">0</Timestamp><DateUtc dt:dt="string">2021-06-10T06:21:24Z</DateUtc></StartTime><FrequencyChanges><FrequencyChange><Frequency dt:dt="r8">2699990000</Frequency><Timestamp dt:dt="r8">5542081343946</Timestamp><Current dt…	좌우반구com(split BVF)_1-034-1	60.021	1.0.0.165	1	2124058677	Professional	2.0.10.242	2.0.10.353	06-10-2021	2021-06-10 오전 6:21:25	15:21:25	2.0.10.248	76	1	z	책임	책	임	43	1	76	NULL	NULL	NULL	NULL	NULL	NULL	KSY3	List1	NULL	NULL	NULL	NULL	NULL	NULL	NULL	NULL	NULL	1	z	1	3	228285	0	z	704
좌우반구com(split BVF)_1	34	1	<?xml version="1.0"?>\n<Clock xmlns:dt="urn:schemas-microsoft-com:datatypes"><Description dt:dt="string">E-Prime Primary Realtime Clock</Description><StartTime><Timestamp dt:dt="int">0</Timestamp><DateUtc dt:dt="string">2021-06-10T06:21:24Z</DateUtc></StartTime><FrequencyChanges><FrequencyChange><Frequency dt:dt="r8">2699990000</Frequency><Timestamp dt:dt="r8">5542081343946</Timestamp><Current dt…	좌우반구com(split BVF)_1-034-1	60.021	1.0.0.165	1	2124058677	Professional	2.0.10.242	2.0.10.353	06-10-2021	2021-06-10 오전 6:21:25	15:21:25	2.0.10.248	333	2	{/}	책희	책	희	NULL	NULL	NULL	NULL	NULL	NULL	91	1	69	KSY3	List3	NULL	NULL	NULL	NULL	NULL	NULL	NULL	NULL	NULL	1	{/}	1	3	1075865	0	{/}	499
좌우반구com(split BVF)_1	34	1	<?xml version="1.0"?>\n<Clock xmlns:dt="urn:schemas-microsoft-com:datatypes"><Description dt:dt="string">E-Prime Primary Realtime Clock</Description><StartTime><Timestamp dt:dt="int">0</Timestamp><DateUtc dt:dt="string">2021-06-10T06:21:24Z</DateUtc></StartTime><FrequencyChanges><FrequencyChange><Frequency dt:dt="r8">2699990000</Frequency><Timestamp dt:dt="r8">5542081343946</Timestamp><Current dt…	좌우반구com(split BVF)_1-034-1	60.021	1.0.0.165	1	2124058677	Professional	2.0.10.242	2.0.10.353	06-10-2021	2021-06-10 오전 6:21:25	15:21:25	2.0.10.248	41	2	{/}	청휘	청	휘	115	1	41	NULL	NULL	NULL	NULL	NULL	NULL	KSY	List1	0		1	-1	134402	184		0	0	1	{/}	0	4	134586	0	{/}	437
좌우반구com(split BVF)_1	34	1	<?xml version="1.0"?>\n<Clock xmlns:dt="urn:schemas-microsoft-com:datatypes"><Description dt:dt="string">E-Prime Primary Realtime Clock</Description><StartTime><Timestamp dt:dt="int">0</Timestamp><DateUtc dt:dt="string">2021-06-10T06:21:24Z</DateUtc></StartTime><FrequencyChanges><FrequencyChange><Frequency dt:dt="r8">2699990000</Frequency><Timestamp dt:dt="r8">5542081343946</Timestamp><Current dt…	좌우반구com(split BVF)_1-034-1	60.021	1.0.0.165	1	2124058677	Professional	2.0.10.242	2.0.10.353	06-10-2021	2021-06-10 오전 6:21:25	15:21:25	2.0.10.248	172	2	{/}	체행	체	행	NULL	NULL	NULL	126	1	40	NULL	NULL	NULL	KSY	List2	0		1	-1	590372	184		0	0	1	{/}	0	4	590556	0	{/}	332
좌우반구com(split BVF)_1	34	1	<?xml version="1.0"?>\n<Clock xmlns:dt="urn:schemas-microsoft-com:datatypes"><Description dt:dt="string">E-Prime Primary Realtime Clock</Description><StartTime><Timestamp dt:dt="int">0</Timestamp><DateUtc dt:dt="string">2021-06-10T06:21:24Z</DateUtc></StartTime><FrequencyChanges><FrequencyChange><Frequency dt:dt="r8">2699990000</Frequency><Timestamp dt:dt="r8">5542081343946</Timestamp><Current dt…	좌우반구com(split BVF)_1-034-1	60.021	1.0.0.165	1	2124058677	Professional	2.0.10.242	2.0.10.353	06-10-2021	2021-06-10 오전 6:21:25	15:21:25	2.0.10.248	118	1	z	체험	체	험	57	1	118	NULL	NULL	NULL	NULL	NULL	NULL	KSY3	List1	NULL	NULL	NULL	NULL	NULL	NULL	NULL	NULL	NULL	1	z	0	3	341828	0	z	999
좌우반구com(split BVF)_1	34	1	<?xml version="1.0"?>\n<Clock xmlns:dt="urn:schemas-microsoft-com:datatypes"><Description dt:dt="string">E-Prime Primary Realtime Clock</Description><StartTime><Timestamp dt:dt="int">0</Timestamp><DateUtc dt:dt="string">2021-06-10T06:21:24Z</DateUtc></StartTime><FrequencyChanges><FrequencyChange><Frequency dt:dt="r8">2699990000</Frequency><Timestamp dt:dt="r8">5542081343946</Timestamp><Current dt…	좌우반구com(split BVF)_1-034-1	60.021	1.0.0.165	1	2124058677	Professional	2.0.10.242	2.0.10.353	06-10-2021	2021-06-10 오전 6:21:25	15:21:25	2.0.10.248	195	1	z	최고	최	고	NULL	NULL	NULL	41	1	63	NULL	NULL	NULL	KSY3	List2	NULL	NULL	NULL	NULL	NULL	NULL	NULL	NULL	NULL	1	z	0	4	651551	0	z	686
좌우반구com(split BVF)_1	34	1	<?xml version="1.0"?>\n<Clock xmlns:dt="urn:schemas-microsoft-com:datatypes"><Description dt:dt="string">E-Prime Primary Realtime Clock</Description><StartTime><Timestamp dt:dt="int">0</Timestamp><DateUtc dt:dt="string">2021-06-10T06:21:24Z</DateUtc></StartTime><FrequencyChanges><FrequencyChange><Frequency dt:dt="r8">2699990000</Frequency><Timestamp dt:dt="r8">5542081343946</Timestamp><Current dt…	좌우반구com(split BVF)_1-034-1	60.021	1.0.0.165	1	2124058677	Professional	2.0.10.242	2.0.10.353	06-10-2021	2021-06-10 오전 6:21:25	15:21:25	2.0.10.248	249	2	{/}	최여	최	여	NULL	NULL	NULL	39	1	117	NULL	NULL	NULL	KSY	List2	0		1	-1	795532	184		0	0	1	{/}	0	4	795716	0	{/}	368
좌우반구com(split BVF)_1	34	1	<?xml version="1.0"?>\n<Clock xmlns:dt="urn:schemas-microsoft-com:datatypes"><Description dt:dt="string">E-Prime Primary Realtime Clock</Description><StartTime><Timestamp dt:dt="int">0</Timestamp><DateUtc dt:dt="string">2021-06-10T06:21:24Z</DateUtc></StartTime><FrequencyChanges><FrequencyChange><Frequency dt:dt="r8">2699990000</Frequency><Timestamp dt:dt="r8">5542081343946</Timestamp><Current dt…	좌우반구com(split BVF)_1-034-1	60.021	1.0.0.165	1	2124058677	Professional	2.0.10.242	2.0.10.353	06-10-2021	2021-06-10 오전 6:21:25	15:21:25	2.0.10.248	165	2	{/}	최횟	최	횟	NULL	NULL	NULL	130	1	33	NULL	NULL	NULL	KSY	List2	0		0	0	571896	183		0	0	1	{/}	0	3	572079	0	{/}	320
좌우반구com(split BVF)_1	34	1	<?xml version="1.0"?>\n<Clock xmlns:dt="urn:schemas-microsoft-com:datatypes"><Description dt:dt="string">E-Prime Primary Realtime Clock</Description><StartTime><Timestamp dt:dt="int">0</Timestamp><DateUtc dt:dt="string">2021-06-10T06:21:24Z</DateUtc></StartTime><FrequencyChanges><FrequencyChange><Frequency dt:dt="r8">2699990000</Frequency><Timestamp dt:dt="r8">5542081343946</Timestamp><Current dt…	좌우반구com(split BVF)_1-034-1	60.021	1.0.0.165	1	2124058677	Professional	2.0.10.242	2.0.10.353	06-10-2021	2021-06-10 오전 6:21:25	15:21:25	2.0.10.248	27	2	{/}	축허	축	허	44	1	27	NULL	NULL	NULL	NULL	NULL	NULL	KSY2	List1	NULL	NULL	NULL	NULL	NULL	NULL	NULL	NULL	NULL	1	{/}	0	3	96716	0	{/}	603
좌우반구com(split BVF)_1	34	1	<?xml version="1.0"?>\n<Clock xmlns:dt="urn:schemas-microsoft-com:datatypes"><Description dt:dt="string">E-Prime Primary Realtime Clock</Description><StartTime><Timestamp dt:dt="int">0</Timestamp><DateUtc dt:dt="string">2021-06-10T06:21:24Z</DateUtc></StartTime><FrequencyChanges><FrequencyChange><Frequency dt:dt="r8">2699990000</Frequency><Timestamp dt:dt="r8">5542081343946</Timestamp><Current dt…	좌우반구com(split BVF)_1-034-1	60.021	1.0.0.165	1	2124058677	Professional	2.0.10.242	2.0.10.353	06-10-2021	2021-06-10 오전 6:21:25	15:21:25	2.0.10.248	53	2	{/}	축헤	축	헤	89	1	53	NULL	NULL	NULL	NULL	NULL	NULL	KSY2	List1	NULL	NULL	NULL	NULL	NULL	NULL	NULL	NULL	NULL	1	{/}	0	4	167041	0	{/}	494
좌우반구com(split BVF)_1	34	1	<?xml version="1.0"?>\n<Clock xmlns:dt="urn:schemas-microsoft-com:datatypes"><Description dt:dt="string">E-Prime Primary Realtime Clock</Description><StartTime><Timestamp dt:dt="int">0</Timestamp><DateUtc dt:dt="string">2021-06-10T06:21:24Z</DateUtc></StartTime><FrequencyChanges><FrequencyChange><Frequency dt:dt="r8">2699990000</Frequency><Timestamp dt:dt="r8">5542081343946</Timestamp><Current dt…	좌우반구com(split BVF)_1-034-1	60.021	1.0.0.165	1	2124058677	Professional	2.0.10.242	2.0.10.353	06-10-2021	2021-06-10 오전 6:21:25	15:21:25	2.0.10.248	207	2	{/}	축희	축	희	NULL	NULL	NULL	9	1	75	NULL	NULL	NULL	KSY3	List2	NULL	NULL	NULL	NULL	NULL	NULL	NULL	NULL	NULL	1	{/}	0	3	684389	0	{/}	463
좌우반구com(split BVF)_1	34	1	<?xml version="1.0"?>\n<Clock xmlns:dt="urn:schemas-microsoft-com:datatypes"><Description dt:dt="string">E-Prime Primary Realtime Clock</Description><StartTime><Timestamp dt:dt="int">0</Timestamp><DateUtc dt:dt="string">2021-06-10T06:21:24Z</DateUtc></StartTime><FrequencyChanges><FrequencyChange><Frequency dt:dt="r8">2699990000</Frequency><Timestamp dt:dt="r8">5542081343946</Timestamp><Current dt…	좌우반구com(split BVF)_1-034-1	60.021	1.0.0.165	1	2124058677	Professional	2.0.10.242	2.0.10.353	06-10-2021	2021-06-10 오전 6:21:25	15:21:25	2.0.10.248	302	2	{/}	측개	측	개	NULL	NULL	NULL	NULL	NULL	NULL	5	1	38	KSY2	List3	NULL	NULL	NULL	NULL	NULL	NULL	NULL	NULL	NULL	1	{/}	0	3	993378	0	{/}	540
좌우반구com(split BVF)_1	34	1	<?xml version="1.0"?>\n<Clock xmlns:dt="urn:schemas-microsoft-com:datatypes"><Description dt:dt="string">E-Prime Primary Realtime Clock</Description><StartTime><Timestamp dt:dt="int">0</Timestamp><DateUtc dt:dt="string">2021-06-10T06:21:24Z</DateUtc></StartTime><FrequencyChanges><FrequencyChange><Frequency dt:dt="r8">2699990000</Frequency><Timestamp dt:dt="r8">5542081343946</Timestamp><Current dt…	좌우반구com(split BVF)_1-034-1	60.021	1.0.0.165	1	2124058677	Professional	2.0.10.242	2.0.10.353	06-10-2021	2021-06-10 오전 6:21:25	15:21:25	2.0.10.248	197	1	z	치안	치	안	NULL	NULL	NULL	38	1	65	NULL	NULL	NULL	KSY3	List2	NULL	NULL	NULL	NULL	NULL	NULL	NULL	NULL	NULL	1	z	0	4	657049	0	z	380
좌우반구com(split BVF)_1	34	1	<?xml version="1.0"?>\n<Clock xmlns:dt="urn:schemas-microsoft-com:datatypes"><Description dt:dt="string">E-Prime Primary Realtime Clock</Description><StartTime><Timestamp dt:dt="int">0</Timestamp><DateUtc dt:dt="string">2021-06-10T06:21:24Z</DateUtc></StartTime><FrequencyChanges><FrequencyChange><Frequency dt:dt="r8">2699990000</Frequency><Timestamp dt:dt="r8">5542081343946</Timestamp><Current dt…	좌우반구com(split BVF)_1-034-1	60.021	1.0.0.165	1	2124058677	Professional	2.0.10.242	2.0.10.353	06-10-2021	2021-06-10 오전 6:21:25	15:21:25	2.0.10.248	39	2	{/}	치책	치	책	12	1	39	NULL	NULL	NULL	NULL	NULL	NULL	KSY	List1	0		0	-1	129021	183		0	0	1	{/}	0	3	129204	0	{/}	643
좌우반구com(split BVF)_1	34	1	<?xml version="1.0"?>\n<Clock xmlns:dt="urn:schemas-microsoft-com:datatypes"><Description dt:dt="string">E-Prime Primary Realtime Clock</Description><StartTime><Timestamp dt:dt="int">0</Timestamp><DateUtc dt:dt="string">2021-06-10T06:21:24Z</DateUtc></StartTime><FrequencyChanges><FrequencyChange><Frequency dt:dt="r8">2699990000</Frequency><Timestamp dt:dt="r8">5542081343946</Timestamp><Current dt…	좌우반구com(split BVF)_1-034-1	60.021	1.0.0.165	1	2124058677	Professional	2.0.10.242	2.0.10.353	06-10-2021	2021-06-10 오전 6:21:25	15:21:25	2.0.10.248	350	2	{/}	치향	치	향	NULL	NULL	NULL	NULL	NULL	NULL	77	1	86	KSY	List3	0		0	0	1120483	183		0	0	1	{/}	0	3	1120666	0	{/}	553
좌우반구com(split BVF)_1	34	1	<?xml version="1.0"?>\n<Clock xmlns:dt="urn:schemas-microsoft-com:datatypes"><Description dt:dt="string">E-Prime Primary Realtime Clock</Description><StartTime><Timestamp dt:dt="int">0</Timestamp><DateUtc dt:dt="string">2021-06-10T06:21:24Z</DateUtc></StartTime><FrequencyChanges><FrequencyChange><Frequency dt:dt="r8">2699990000</Frequency><Timestamp dt:dt="r8">5542081343946</Timestamp><Current dt…	좌우반구com(split BVF)_1-034-1	60.021	1.0.0.165	1	2124058677	Professional	2.0.10.242	2.0.10.353	06-10-2021	2021-06-10 오전 6:21:25	15:21:25	2.0.10.248	239	1	z	타격	타	격	NULL	NULL	NULL	40	1	107	NULL	NULL	NULL	KSY3	List2	NULL	NULL	NULL	NULL	NULL	NULL	NULL	NULL	NULL	1	z	0	3	769525	0	z	509
좌우반구com(split BVF)_1	34	1	<?xml version="1.0"?>\n<Clock xmlns:dt="urn:schemas-microsoft-com:datatypes"><Description dt:dt="string">E-Prime Primary Realtime Clock</Description><StartTime><Timestamp dt:dt="int">0</Timestamp><DateUtc dt:dt="string">2021-06-10T06:21:24Z</DateUtc></StartTime><FrequencyChanges><FrequencyChange><Frequency dt:dt="r8">2699990000</Frequency><Timestamp dt:dt="r8">5542081343946</Timestamp><Current dt…	좌우반구com(split BVF)_1-034-1	60.021	1.0.0.165	1	2124058677	Professional	2.0.10.242	2.0.10.353	06-10-2021	2021-06-10 오전 6:21:25	15:21:25	2.0.10.248	254	1	z	탈퇴	탈	퇴	NULL	NULL	NULL	51	1	122	NULL	NULL	NULL	KSY3	List2	NULL	NULL	NULL	NULL	NULL	NULL	NULL	NULL	NULL	1	z	0	4	808978	0	z	456
좌우반구com(split BVF)_1	34	1	<?xml version="1.0"?>\n<Clock xmlns:dt="urn:schemas-microsoft-com:datatypes"><Description dt:dt="string">E-Prime Primary Realtime Clock</Description><StartTime><Timestamp dt:dt="int">0</Timestamp><DateUtc dt:dt="string">2021-06-10T06:21:24Z</DateUtc></StartTime><FrequencyChanges><FrequencyChange><Frequency dt:dt="r8">2699990000</Frequency><Timestamp dt:dt="r8">5542081343946</Timestamp><Current dt…	좌우반구com(split BVF)_1-034-1	60.021	1.0.0.165	1	2124058677	Professional	2.0.10.242	2.0.10.353	06-10-2021	2021-06-10 오전 6:21:25	15:21:25	2.0.10.248	127	2	{/}	태스	태	스	34	1	127	NULL	NULL	NULL	NULL	NULL	NULL	KSY	List1	0		0	-1	367102	184		0	0	1	{/}	0	4	367286	0	{/}	646
좌우반구com(split BVF)_1	34	1	<?xml version="1.0"?>\n<Clock xmlns:dt="urn:schemas-microsoft-com:datatypes"><Description dt:dt="string">E-Prime Primary Realtime Clock</Description><StartTime><Timestamp dt:dt="int">0</Timestamp><DateUtc dt:dt="string">2021-06-10T06:21:24Z</DateUtc></StartTime><FrequencyChanges><FrequencyChange><Frequency dt:dt="r8">2699990000</Frequency><Timestamp dt:dt="r8">5542081343946</Timestamp><Current dt…	좌우반구com(split BVF)_1-034-1	60.021	1.0.0.165	1	2124058677	Professional	2.0.10.242	2.0.10.353	06-10-2021	2021-06-10 오전 6:21:25	15:21:25	2.0.10.248	314	1	z	택시	택	시	NULL	NULL	NULL	NULL	NULL	NULL	62	1	50	KSY3	List3	NULL	NULL	NULL	NULL	NULL	NULL	NULL	NULL	NULL	1	z	0	4	1025667	0	z	413
좌우반구com(split BVF)_1	34	1	<?xml version="1.0"?>\n<Clock xmlns:dt="urn:schemas-microsoft-com:datatypes"><Description dt:dt="string">E-Prime Primary Realtime Clock</Description><StartTime><Timestamp dt:dt="int">0</Timestamp><DateUtc dt:dt="string">2021-06-10T06:21:24Z</DateUtc></StartTime><FrequencyChanges><FrequencyChange><Frequency dt:dt="r8">2699990000</Frequency><Timestamp dt:dt="r8">5542081343946</Timestamp><Current dt…	좌우반구com(split BVF)_1-034-1	60.021	1.0.0.165	1	2124058677	Professional	2.0.10.242	2.0.10.353	06-10-2021	2021-06-10 오전 6:21:25	15:21:25	2.0.10.248	32	2	{/}	택정	택	정	15	1	32	NULL	NULL	NULL	NULL	NULL	NULL	KSY	List1	0		1	-1	109994	184		0	0	1	{/}	0	4	110178	0	{/}	520
좌우반구com(split BVF)_1	34	1	<?xml version="1.0"?>\n<Clock xmlns:dt="urn:schemas-microsoft-com:datatypes"><Description dt:dt="string">E-Prime Primary Realtime Clock</Description><StartTime><Timestamp dt:dt="int">0</Timestamp><DateUtc dt:dt="string">2021-06-10T06:21:24Z</DateUtc></StartTime><FrequencyChanges><FrequencyChange><Frequency dt:dt="r8">2699990000</Frequency><Timestamp dt:dt="r8">5542081343946</Timestamp><Current dt…	좌우반구com(split BVF)_1-034-1	60.021	1.0.0.165	1	2124058677	Professional	2.0.10.242	2.0.10.353	06-10-2021	2021-06-10 오전 6:21:25	15:21:25	2.0.10.248	100	2	{/}	통락	통	락	62	1	100	NULL	NULL	NULL	NULL	NULL	NULL	KSY3	List1	NULL	NULL	NULL	NULL	NULL	NULL	NULL	NULL	NULL	1	{/}	0	4	292546	0	{/}	586
좌우반구com(split BVF)_1	34	1	<?xml version="1.0"?>\n<Clock xmlns:dt="urn:schemas-microsoft-com:datatypes"><Description dt:dt="string">E-Prime Primary Realtime Clock</Description><StartTime><Timestamp dt:dt="int">0</Timestamp><DateUtc dt:dt="string">2021-06-10T06:21:24Z</DateUtc></StartTime><FrequencyChanges><FrequencyChange><Frequency dt:dt="r8">2699990000</Frequency><Timestamp dt:dt="r8">5542081343946</Timestamp><Current dt…	좌우반구com(split BVF)_1-034-1	60.021	1.0.0.165	1	2124058677	Professional	2.0.10.242	2.0.10.353	06-10-2021	2021-06-10 오전 6:21:25	15:21:25	2.0.10.248	225	2	{/}	통록	통	록	NULL	NULL	NULL	28	1	93	NULL	NULL	NULL	KSY2	List2	NULL	NULL	NULL	NULL	NULL	NULL	NULL	NULL	NULL	1	{/}	0	3	732205	0	{/}	409
좌우반구com(split BVF)_1	34	1	<?xml version="1.0"?>\n<Clock xmlns:dt="urn:schemas-microsoft-com:datatypes"><Description dt:dt="string">E-Prime Primary Realtime Clock</Description><StartTime><Timestamp dt:dt="int">0</Timestamp><DateUtc dt:dt="string">2021-06-10T06:21:24Z</DateUtc></StartTime><FrequencyChanges><FrequencyChange><Frequency dt:dt="r8">2699990000</Frequency><Timestamp dt:dt="r8">5542081343946</Timestamp><Current dt…	좌우반구com(split BVF)_1-034-1	60.021	1.0.0.165	1	2124058677	Professional	2.0.10.242	2.0.10.353	06-10-2021	2021-06-10 오전 6:21:25	15:21:25	2.0.10.248	121	2	{/}	통류	통	류	123	1	121	NULL	NULL	NULL	NULL	NULL	NULL	KSY2	List1	NULL	NULL	NULL	NULL	NULL	NULL	NULL	NULL	NULL	1	{/}	1	3	350991	0	{/}	516
좌우반구com(split BVF)_1	34	1	<?xml version="1.0"?>\n<Clock xmlns:dt="urn:schemas-microsoft-com:datatypes"><Description dt:dt="string">E-Prime Primary Realtime Clock</Description><StartTime><Timestamp dt:dt="int">0</Timestamp><DateUtc dt:dt="string">2021-06-10T06:21:24Z</DateUtc></StartTime><FrequencyChanges><FrequencyChange><Frequency dt:dt="r8">2699990000</Frequency><Timestamp dt:dt="r8">5542081343946</Timestamp><Current dt…	좌우반구com(split BVF)_1-034-1	60.021	1.0.0.165	1	2124058677	Professional	2.0.10.242	2.0.10.353	06-10-2021	2021-06-10 오전 6:21:25	15:21:25	2.0.10.248	82	2	{/}	퇴착	퇴	착	98	1	82	NULL	NULL	NULL	NULL	NULL	NULL	KSY2	List1	NULL	NULL	NULL	NULL	NULL	NULL	NULL	NULL	NULL	0	{/}	1	3	244046	0	z	658
좌우반구com(split BVF)_1	34	1	<?xml version="1.0"?>\n<Clock xmlns:dt="urn:schemas-microsoft-com:datatypes"><Description dt:dt="string">E-Prime Primary Realtime Clock</Description><StartTime><Timestamp dt:dt="int">0</Timestamp><DateUtc dt:dt="string">2021-06-10T06:21:24Z</DateUtc></StartTime><FrequencyChanges><FrequencyChange><Frequency dt:dt="r8">2699990000</Frequency><Timestamp dt:dt="r8">5542081343946</Timestamp><Current dt…	좌우반구com(split BVF)_1-034-1	60.021	1.0.0.165	1	2124058677	Professional	2.0.10.242	2.0.10.353	06-10-2021	2021-06-10 오전 6:21:25	15:21:25	2.0.10.248	246	1	z	판단	판	단	NULL	NULL	NULL	106	1	114	NULL	NULL	NULL	KSY3	List2	NULL	NULL	NULL	NULL	NULL	NULL	NULL	NULL	NULL	0	z	1	3	787918	0	{/}	279
좌우반구com(split BVF)_1	34	1	<?xml version="1.0"?>\n<Clock xmlns:dt="urn:schemas-microsoft-com:datatypes"><Description dt:dt="string">E-Prime Primary Realtime Clock</Description><StartTime><Timestamp dt:dt="int">0</Timestamp><DateUtc dt:dt="string">2021-06-10T06:21:24Z</DateUtc></StartTime><FrequencyChanges><FrequencyChange><Frequency dt:dt="r8">2699990000</Frequency><Timestamp dt:dt="r8">5542081343946</Timestamp><Current dt…	좌우반구com(split BVF)_1-034-1	60.021	1.0.0.165	1	2124058677	Professional	2.0.10.242	2.0.10.353	06-10-2021	2021-06-10 오전 6:21:25	15:21:25	2.0.10.248	18	1	z	판매	판	매	19	1	18	NULL	NULL	NULL	NULL	NULL	NULL	KSY3	List1	NULL	NULL	NULL	NULL	NULL	NULL	NULL	NULL	NULL	1	z	0	3	72241	0	z	391
좌우반구com(split BVF)_1	34	1	<?xml version="1.0"?>\n<Clock xmlns:dt="urn:schemas-microsoft-com:datatypes"><Description dt:dt="string">E-Prime Primary Realtime Clock</Description><StartTime><Timestamp dt:dt="int">0</Timestamp><DateUtc dt:dt="string">2021-06-10T06:21:24Z</DateUtc></StartTime><FrequencyChanges><FrequencyChange><Frequency dt:dt="r8">2699990000</Frequency><Timestamp dt:dt="r8">5542081343946</Timestamp><Current dt…	좌우반구com(split BVF)_1-034-1	60.021	1.0.0.165	1	2124058677	Professional	2.0.10.242	2.0.10.353	06-10-2021	2021-06-10 오전 6:21:25	15:21:25	2.0.10.248	346	1	z	표현	표	현	NULL	NULL	NULL	NULL	NULL	NULL	76	1	82	KSY3	List3	NULL	NULL	NULL	NULL	NULL	NULL	NULL	NULL	NULL	1	z	0	4	1110270	0	z	368
좌우반구com(split BVF)_1	34	1	<?xml version="1.0"?>\n<Clock xmlns:dt="urn:schemas-microsoft-com:datatypes"><Description dt:dt="string">E-Prime Primary Realtime Clock</Description><StartTime><Timestamp dt:dt="int">0</Timestamp><DateUtc dt:dt="string">2021-06-10T06:21:24Z</DateUtc></StartTime><FrequencyChanges><FrequencyChange><Frequency dt:dt="r8">2699990000</Frequency><Timestamp dt:dt="r8">5542081343946</Timestamp><Current dt…	좌우반구com(split BVF)_1-034-1	60.021	1.0.0.165	1	2124058677	Professional	2.0.10.242	2.0.10.353	06-10-2021	2021-06-10 오전 6:21:25	15:21:25	2.0.10.248	110	2	{/}	품결	품	결	7	1	110	NULL	NULL	NULL	NULL	NULL	NULL	KSY2	List1	NULL	NULL	NULL	NULL	NULL	NULL	NULL	NULL	NULL	1	{/}	0	3	320036	0	{/}	879
좌우반구com(split BVF)_1	34	1	<?xml version="1.0"?>\n<Clock xmlns:dt="urn:schemas-microsoft-com:datatypes"><Description dt:dt="string">E-Prime Primary Realtime Clock</Description><StartTime><Timestamp dt:dt="int">0</Timestamp><DateUtc dt:dt="string">2021-06-10T06:21:24Z</DateUtc></StartTime><FrequencyChanges><FrequencyChange><Frequency dt:dt="r8">2699990000</Frequency><Timestamp dt:dt="r8">5542081343946</Timestamp><Current dt…	좌우반구com(split BVF)_1-034-1	60.021	1.0.0.165	1	2124058677	Professional	2.0.10.242	2.0.10.353	06-10-2021	2021-06-10 오전 6:21:25	15:21:25	2.0.10.248	12	2	{/}	필관	필	관	82	1	12	NULL	NULL	NULL	NULL	NULL	NULL	KSY2	List1	NULL	NULL	NULL	NULL	NULL	NULL	NULL	NULL	NULL	1	{/}	0	3	56230	0	{/}	571
좌우반구com(split BVF)_1	34	1	<?xml version="1.0"?>\n<Clock xmlns:dt="urn:schemas-microsoft-com:datatypes"><Description dt:dt="string">E-Prime Primary Realtime Clock</Description><StartTime><Timestamp dt:dt="int">0</Timestamp><DateUtc dt:dt="string">2021-06-10T06:21:24Z</DateUtc></StartTime><FrequencyChanges><FrequencyChange><Frequency dt:dt="r8">2699990000</Frequency><Timestamp dt:dt="r8">5542081343946</Timestamp><Current dt…	좌우반구com(split BVF)_1-034-1	60.021	1.0.0.165	1	2124058677	Professional	2.0.10.242	2.0.10.353	06-10-2021	2021-06-10 오전 6:21:25	15:21:25	2.0.10.248	86	1	z	필수	필	수	86	1	86	NULL	NULL	NULL	NULL	NULL	NULL	KSY3	List1	NULL	NULL	NULL	NULL	NULL	NULL	NULL	NULL	NULL	1	z	0	4	254793	0	z	356
좌우반구com(split BVF)_1	34	1	<?xml version="1.0"?>\n<Clock xmlns:dt="urn:schemas-microsoft-com:datatypes"><Description dt:dt="string">E-Prime Primary Realtime Clock</Description><StartTime><Timestamp dt:dt="int">0</Timestamp><DateUtc dt:dt="string">2021-06-10T06:21:24Z</DateUtc></StartTime><FrequencyChanges><FrequencyChange><Frequency dt:dt="r8">2699990000</Frequency><Timestamp dt:dt="r8">5542081343946</Timestamp><Current dt…	좌우반구com(split BVF)_1-034-1	60.021	1.0.0.165	1	2124058677	Professional	2.0.10.242	2.0.10.353	06-10-2021	2021-06-10 오전 6:21:25	15:21:25	2.0.10.248	298	1	z	핑계	핑	계	NULL	NULL	NULL	NULL	NULL	NULL	23	1	34	KSY3	List3	NULL	NULL	NULL	NULL	NULL	NULL	NULL	NULL	NULL	1	z	1	3	982415	0	z	407
좌우반구com(split BVF)_1	34	1	<?xml version="1.0"?>\n<Clock xmlns:dt="urn:schemas-microsoft-com:datatypes"><Description dt:dt="string">E-Prime Primary Realtime Clock</Description><StartTime><Timestamp dt:dt="int">0</Timestamp><DateUtc dt:dt="string">2021-06-10T06:21:24Z</DateUtc></StartTime><FrequencyChanges><FrequencyChange><Frequency dt:dt="r8">2699990000</Frequency><Timestamp dt:dt="r8">5542081343946</Timestamp><Current dt…	좌우반구com(split BVF)_1-034-1	60.021	1.0.0.165	1	2124058677	Professional	2.0.10.242	2.0.10.353	06-10-2021	2021-06-10 오전 6:21:25	15:21:25	2.0.10.248	67	2	{/}	핑품	핑	품	125	1	67	NULL	NULL	NULL	NULL	NULL	NULL	KSY	List1	0		0	-1	204344	183		0	0	1	{/}	1	3	204527	0	{/}	401
좌우반구com(split BVF)_1	34	1	<?xml version="1.0"?>\n<Clock xmlns:dt="urn:schemas-microsoft-com:datatypes"><Description dt:dt="string">E-Prime Primary Realtime Clock</Description><StartTime><Timestamp dt:dt="int">0</Timestamp><DateUtc dt:dt="string">2021-06-10T06:21:24Z</DateUtc></StartTime><FrequencyChanges><FrequencyChange><Frequency dt:dt="r8">2699990000</Frequency><Timestamp dt:dt="r8">5542081343946</Timestamp><Current dt…	좌우반구com(split BVF)_1-034-1	60.021	1.0.0.165	1	2124058677	Professional	2.0.10.242	2.0.10.353	06-10-2021	2021-06-10 오전 6:21:25	15:21:25	2.0.10.248	286	1	z	하나	하	나	NULL	NULL	NULL	NULL	NULL	NULL	64	1	22	KSY3	List3	NULL	NULL	NULL	NULL	NULL	NULL	NULL	NULL	NULL	1	z	0	3	949944	0	z	391
좌우반구com(split BVF)_1	34	1	<?xml version="1.0"?>\n<Clock xmlns:dt="urn:schemas-microsoft-com:datatypes"><Description dt:dt="string">E-Prime Primary Realtime Clock</Description><StartTime><Timestamp dt:dt="int">0</Timestamp><DateUtc dt:dt="string">2021-06-10T06:21:24Z</DateUtc></StartTime><FrequencyChanges><FrequencyChange><Frequency dt:dt="r8">2699990000</Frequency><Timestamp dt:dt="r8">5542081343946</Timestamp><Current dt…	좌우반구com(split BVF)_1-034-1	60.021	1.0.0.165	1	2124058677	Professional	2.0.10.242	2.0.10.353	06-10-2021	2021-06-10 오전 6:21:25	15:21:25	2.0.10.248	213	1	z	한계	한	계	NULL	NULL	NULL	83	1	81	NULL	NULL	NULL	KSY3	List2	NULL	NULL	NULL	NULL	NULL	NULL	NULL	NULL	NULL	1	z	0	3	700383	0	z	534
좌우반구com(split BVF)_1	34	1	<?xml version="1.0"?>\n<Clock xmlns:dt="urn:schemas-microsoft-com:datatypes"><Description dt:dt="string">E-Prime Primary Realtime Clock</Description><StartTime><Timestamp dt:dt="int">0</Timestamp><DateUtc dt:dt="string">2021-06-10T06:21:24Z</DateUtc></StartTime><FrequencyChanges><FrequencyChange><Frequency dt:dt="r8">2699990000</Frequency><Timestamp dt:dt="r8">5542081343946</Timestamp><Current dt…	좌우반구com(split BVF)_1-034-1	60.021	1.0.0.165	1	2124058677	Professional	2.0.10.242	2.0.10.353	06-10-2021	2021-06-10 오전 6:21:25	15:21:25	2.0.10.248	294	1	z	핵심	핵	심	NULL	NULL	NULL	NULL	NULL	NULL	34	1	30	KSY3	List3	NULL	NULL	NULL	NULL	NULL	NULL	NULL	NULL	NULL	1	z	0	4	971853	0	z	450
좌우반구com(split BVF)_1	34	1	<?xml version="1.0"?>\n<Clock xmlns:dt="urn:schemas-microsoft-com:datatypes"><Description dt:dt="string">E-Prime Primary Realtime Clock</Description><StartTime><Timestamp dt:dt="int">0</Timestamp><DateUtc dt:dt="string">2021-06-10T06:21:24Z</DateUtc></StartTime><FrequencyChanges><FrequencyChange><Frequency dt:dt="r8">2699990000</Frequency><Timestamp dt:dt="r8">5542081343946</Timestamp><Current dt…	좌우반구com(split BVF)_1-034-1	60.021	1.0.0.165	1	2124058677	Professional	2.0.10.242	2.0.10.353	06-10-2021	2021-06-10 오전 6:21:25	15:21:25	2.0.10.248	130	2	{/}	핵외	핵	외	66	1	130	NULL	NULL	NULL	NULL	NULL	NULL	KSY	List1	0		0	-1	375949	183		0	0	1	{/}	1	3	376132	0	{/}	518
좌우반구com(split BVF)_1	34	1	<?xml version="1.0"?>\n<Clock xmlns:dt="urn:schemas-microsoft-com:datatypes"><Description dt:dt="string">E-Prime Primary Realtime Clock</Description><StartTime><Timestamp dt:dt="int">0</Timestamp><DateUtc dt:dt="string">2021-06-10T06:21:24Z</DateUtc></StartTime><FrequencyChanges><FrequencyChange><Frequency dt:dt="r8">2699990000</Frequency><Timestamp dt:dt="r8">5542081343946</Timestamp><Current dt…	좌우반구com(split BVF)_1-034-1	60.021	1.0.0.165	1	2124058677	Professional	2.0.10.242	2.0.10.353	06-10-2021	2021-06-10 오전 6:21:25	15:21:25	2.0.10.248	290	2	{/}	핵정	핵	정	NULL	NULL	NULL	NULL	NULL	NULL	48	1	26	KSY	List3	0		0	0	960407	183		0	0	1	{/}	0	3	960590	0	{/}	552
좌우반구com(split BVF)_1	34	1	<?xml version="1.0"?>\n<Clock xmlns:dt="urn:schemas-microsoft-com:datatypes"><Description dt:dt="string">E-Prime Primary Realtime Clock</Description><StartTime><Timestamp dt:dt="int">0</Timestamp><DateUtc dt:dt="string">2021-06-10T06:21:24Z</DateUtc></StartTime><FrequencyChanges><FrequencyChange><Frequency dt:dt="r8">2699990000</Frequency><Timestamp dt:dt="r8">5542081343946</Timestamp><Current dt…	좌우반구com(split BVF)_1-034-1	60.021	1.0.0.165	1	2124058677	Professional	2.0.10.242	2.0.10.353	06-10-2021	2021-06-10 오전 6:21:25	15:21:25	2.0.10.248	293	1	z	행보	행	보	NULL	NULL	NULL	NULL	NULL	NULL	109	1	29	KSY3	List3	NULL	NULL	NULL	NULL	NULL	NULL	NULL	NULL	NULL	1	z	0	3	969137	0	z	509
좌우반구com(split BVF)_1	34	1	<?xml version="1.0"?>\n<Clock xmlns:dt="urn:schemas-microsoft-com:datatypes"><Description dt:dt="string">E-Prime Primary Realtime Clock</Description><StartTime><Timestamp dt:dt="int">0</Timestamp><DateUtc dt:dt="string">2021-06-10T06:21:24Z</DateUtc></StartTime><FrequencyChanges><FrequencyChange><Frequency dt:dt="r8">2699990000</Frequency><Timestamp dt:dt="r8">5542081343946</Timestamp><Current dt…	좌우반구com(split BVF)_1-034-1	60.021	1.0.0.165	1	2124058677	Professional	2.0.10.242	2.0.10.353	06-10-2021	2021-06-10 오전 6:21:25	15:21:25	2.0.10.248	215	1	z	행운	행	운	NULL	NULL	NULL	18	1	83	NULL	NULL	NULL	KSY3	List2	NULL	NULL	NULL	NULL	NULL	NULL	NULL	NULL	NULL	1	z	0	3	705731	0	z	361
좌우반구com(split BVF)_1	34	1	<?xml version="1.0"?>\n<Clock xmlns:dt="urn:schemas-microsoft-com:datatypes"><Description dt:dt="string">E-Prime Primary Realtime Clock</Description><StartTime><Timestamp dt:dt="int">0</Timestamp><DateUtc dt:dt="string">2021-06-10T06:21:24Z</DateUtc></StartTime><FrequencyChanges><FrequencyChange><Frequency dt:dt="r8">2699990000</Frequency><Timestamp dt:dt="r8">5542081343946</Timestamp><Current dt…	좌우반구com(split BVF)_1-034-1	60.021	1.0.0.165	1	2124058677	Professional	2.0.10.242	2.0.10.353	06-10-2021	2021-06-10 오전 6:21:25	15:21:25	2.0.10.248	135	2	{/}	행회	행	회	NULL	NULL	NULL	115	1	3	NULL	NULL	NULL	KSY	List2	0		0	-1	492574	183		0	0	1	{/}	1	3	492757	0	{/}	366
좌우반구com(split BVF)_1	34	1	<?xml version="1.0"?>\n<Clock xmlns:dt="urn:schemas-microsoft-com:datatypes"><Description dt:dt="string">E-Prime Primary Realtime Clock</Description><StartTime><Timestamp dt:dt="int">0</Timestamp><DateUtc dt:dt="string">2021-06-10T06:21:24Z</DateUtc></StartTime><FrequencyChanges><FrequencyChange><Frequency dt:dt="r8">2699990000</Frequency><Timestamp dt:dt="r8">5542081343946</Timestamp><Current dt…	좌우반구com(split BVF)_1-034-1	60.021	1.0.0.165	1	2124058677	Professional	2.0.10.242	2.0.10.353	06-10-2021	2021-06-10 오전 6:21:25	15:21:25	2.0.10.248	238	1	z	향수	향	수	NULL	NULL	NULL	4	1	106	NULL	NULL	NULL	KSY3	List2	NULL	NULL	NULL	NULL	NULL	NULL	NULL	NULL	NULL	1	z	1	3	766609	0	z	708
좌우반구com(split BVF)_1	34	1	<?xml version="1.0"?>\n<Clock xmlns:dt="urn:schemas-microsoft-com:datatypes"><Description dt:dt="string">E-Prime Primary Realtime Clock</Description><StartTime><Timestamp dt:dt="int">0</Timestamp><DateUtc dt:dt="string">2021-06-10T06:21:24Z</DateUtc></StartTime><FrequencyChanges><FrequencyChange><Frequency dt:dt="r8">2699990000</Frequency><Timestamp dt:dt="r8">5542081343946</Timestamp><Current dt…	좌우반구com(split BVF)_1-034-1	60.021	1.0.0.165	1	2124058677	Professional	2.0.10.242	2.0.10.353	06-10-2021	2021-06-10 오전 6:21:25	15:21:25	2.0.10.248	343	2	{/}	향엄	향	엄	NULL	NULL	NULL	NULL	NULL	NULL	132	1	79	KSY	List3	0		1	-1	1102189	184		0	0	1	{/}	0	4	1102373	0	{/}	372
좌우반구com(split BVF)_1	34	1	<?xml version="1.0"?>\n<Clock xmlns:dt="urn:schemas-microsoft-com:datatypes"><Description dt:dt="string">E-Prime Primary Realtime Clock</Description><StartTime><Timestamp dt:dt="int">0</Timestamp><DateUtc dt:dt="string">2021-06-10T06:21:24Z</DateUtc></StartTime><FrequencyChanges><FrequencyChange><Frequency dt:dt="r8">2699990000</Frequency><Timestamp dt:dt="r8">5542081343946</Timestamp><Current dt…	좌우반구com(split BVF)_1-034-1	60.021	1.0.0.165	1	2124058677	Professional	2.0.10.242	2.0.10.353	06-10-2021	2021-06-10 오전 6:21:25	15:21:25	2.0.10.248	212	2	{/}	허낌	허	낌	NULL	NULL	NULL	128	1	80	NULL	NULL	NULL	KSY3	List2	NULL	NULL	NULL	NULL	NULL	NULL	NULL	NULL	NULL	1	{/}	0	3	697834	0	{/}	355
좌우반구com(split BVF)_1	34	1	<?xml version="1.0"?>\n<Clock xmlns:dt="urn:schemas-microsoft-com:datatypes"><Description dt:dt="string">E-Prime Primary Realtime Clock</Description><StartTime><Timestamp dt:dt="int">0</Timestamp><DateUtc dt:dt="string">2021-06-10T06:21:24Z</DateUtc></StartTime><FrequencyChanges><FrequencyChange><Frequency dt:dt="r8">2699990000</Frequency><Timestamp dt:dt="r8">5542081343946</Timestamp><Current dt…	좌우반구com(split BVF)_1-034-1	60.021	1.0.0.165	1	2124058677	Professional	2.0.10.242	2.0.10.353	06-10-2021	2021-06-10 오전 6:21:25	15:21:25	2.0.10.248	369	1	z	허락	허	락	NULL	NULL	NULL	NULL	NULL	NULL	106	1	105	KSY3	List3	NULL	NULL	NULL	NULL	NULL	NULL	NULL	NULL	NULL	1	z	1	3	1171814	0	z	444
좌우반구com(split BVF)_1	34	1	<?xml version="1.0"?>\n<Clock xmlns:dt="urn:schemas-microsoft-com:datatypes"><Description dt:dt="string">E-Prime Primary Realtime Clock</Description><StartTime><Timestamp dt:dt="int">0</Timestamp><DateUtc dt:dt="string">2021-06-10T06:21:24Z</DateUtc></StartTime><FrequencyChanges><FrequencyChange><Frequency dt:dt="r8">2699990000</Frequency><Timestamp dt:dt="r8">5542081343946</Timestamp><Current dt…	좌우반구com(split BVF)_1-034-1	60.021	1.0.0.165	1	2124058677	Professional	2.0.10.242	2.0.10.353	06-10-2021	2021-06-10 오전 6:21:25	15:21:25	2.0.10.248	264	2	{/}	허빈	허	빈	NULL	NULL	NULL	66	1	132	NULL	NULL	NULL	KSY	List2	0		0	0	836085	183		0	0	1	{/}	0	3	836268	0	{/}	735
좌우반구com(split BVF)_1	34	1	<?xml version="1.0"?>\n<Clock xmlns:dt="urn:schemas-microsoft-com:datatypes"><Description dt:dt="string">E-Prime Primary Realtime Clock</Description><StartTime><Timestamp dt:dt="int">0</Timestamp><DateUtc dt:dt="string">2021-06-10T06:21:24Z</DateUtc></StartTime><FrequencyChanges><FrequencyChange><Frequency dt:dt="r8">2699990000</Frequency><Timestamp dt:dt="r8">5542081343946</Timestamp><Current dt…	좌우반구com(split BVF)_1-034-1	60.021	1.0.0.165	1	2124058677	Professional	2.0.10.242	2.0.10.353	06-10-2021	2021-06-10 오전 6:21:25	15:21:25	2.0.10.248	245	2	{/}	헤오	헤	오	NULL	NULL	NULL	1	1	113	NULL	NULL	NULL	KSY3	List2	NULL	NULL	NULL	NULL	NULL	NULL	NULL	NULL	NULL	1	{/}	1	3	785419	0	{/}	305
좌우반구com(split BVF)_1	34	1	<?xml version="1.0"?>\n<Clock xmlns:dt="urn:schemas-microsoft-com:datatypes"><Description dt:dt="string">E-Prime Primary Realtime Clock</Description><StartTime><Timestamp dt:dt="int">0</Timestamp><DateUtc dt:dt="string">2021-06-10T06:21:24Z</DateUtc></StartTime><FrequencyChanges><FrequencyChange><Frequency dt:dt="r8">2699990000</Frequency><Timestamp dt:dt="r8">5542081343946</Timestamp><Current dt…	좌우반구com(split BVF)_1-034-1	60.021	1.0.0.165	1	2124058677	Professional	2.0.10.242	2.0.10.353	06-10-2021	2021-06-10 오전 6:21:25	15:21:25	2.0.10.248	136	1	z	현상	현	상	NULL	NULL	NULL	117	1	4	NULL	NULL	NULL	KSY3	List2	NULL	NULL	NULL	NULL	NULL	NULL	NULL	NULL	NULL	1	z	0	3	495323	0	z	437
좌우반구com(split BVF)_1	34	1	<?xml version="1.0"?>\n<Clock xmlns:dt="urn:schemas-microsoft-com:datatypes"><Description dt:dt="string">E-Prime Primary Realtime Clock</Description><StartTime><Timestamp dt:dt="int">0</Timestamp><DateUtc dt:dt="string">2021-06-10T06:21:24Z</DateUtc></StartTime><FrequencyChanges><FrequencyChange><Frequency dt:dt="r8">2699990000</Frequency><Timestamp dt:dt="r8">5542081343946</Timestamp><Current dt…	좌우반구com(split BVF)_1-034-1	60.021	1.0.0.165	1	2124058677	Professional	2.0.10.242	2.0.10.353	06-10-2021	2021-06-10 오전 6:21:25	15:21:25	2.0.10.248	161	1	z	협력	협	력	NULL	NULL	NULL	10	1	29	NULL	NULL	NULL	KSY3	List2	NULL	NULL	NULL	NULL	NULL	NULL	NULL	NULL	NULL	1	z	0	4	561683	0	z	452
좌우반구com(split BVF)_1	34	1	<?xml version="1.0"?>\n<Clock xmlns:dt="urn:schemas-microsoft-com:datatypes"><Description dt:dt="string">E-Prime Primary Realtime Clock</Description><StartTime><Timestamp dt:dt="int">0</Timestamp><DateUtc dt:dt="string">2021-06-10T06:21:24Z</DateUtc></StartTime><FrequencyChanges><FrequencyChange><Frequency dt:dt="r8">2699990000</Frequency><Timestamp dt:dt="r8">5542081343946</Timestamp><Current dt…	좌우반구com(split BVF)_1-034-1	60.021	1.0.0.165	1	2124058677	Professional	2.0.10.242	2.0.10.353	06-10-2021	2021-06-10 오전 6:21:25	15:21:25	2.0.10.248	119	2	{/}	협체	협	체	130	1	119	NULL	NULL	NULL	NULL	NULL	NULL	KSY2	List1	NULL	NULL	NULL	NULL	NULL	NULL	NULL	NULL	NULL	0	{/}	0	3	345027	0	z	1149
좌우반구com(split BVF)_1	34	1	<?xml version="1.0"?>\n<Clock xmlns:dt="urn:schemas-microsoft-com:datatypes"><Description dt:dt="string">E-Prime Primary Realtime Clock</Description><StartTime><Timestamp dt:dt="int">0</Timestamp><DateUtc dt:dt="string">2021-06-10T06:21:24Z</DateUtc></StartTime><FrequencyChanges><FrequencyChange><Frequency dt:dt="r8">2699990000</Frequency><Timestamp dt:dt="r8">5542081343946</Timestamp><Current dt…	좌우반구com(split BVF)_1-034-1	60.021	1.0.0.165	1	2124058677	Professional	2.0.10.242	2.0.10.353	06-10-2021	2021-06-10 오전 6:21:25	15:21:25	2.0.10.248	220	1	z	형님	형	님	NULL	NULL	NULL	16	1	88	NULL	NULL	NULL	KSY3	List2	NULL	NULL	NULL	NULL	NULL	NULL	NULL	NULL	NULL	0	z	0	3	718910	0	{/}	469
좌우반구com(split BVF)_1	34	1	<?xml version="1.0"?>\n<Clock xmlns:dt="urn:schemas-microsoft-com:datatypes"><Description dt:dt="string">E-Prime Primary Realtime Clock</Description><StartTime><Timestamp dt:dt="int">0</Timestamp><DateUtc dt:dt="string">2021-06-10T06:21:24Z</DateUtc></StartTime><FrequencyChanges><FrequencyChange><Frequency dt:dt="r8">2699990000</Frequency><Timestamp dt:dt="r8">5542081343946</Timestamp><Current dt…	좌우반구com(split BVF)_1-034-1	60.021	1.0.0.165	1	2124058677	Professional	2.0.10.242	2.0.10.353	06-10-2021	2021-06-10 오전 6:21:25	15:21:25	2.0.10.248	185	2	{/}	형스	형	스	NULL	NULL	NULL	62	1	53	NULL	NULL	NULL	KSY2	List2	NULL	NULL	NULL	NULL	NULL	NULL	NULL	NULL	NULL	1	{/}	0	3	625560	0	{/}	375
좌우반구com(split BVF)_1	34	1	<?xml version="1.0"?>\n<Clock xmlns:dt="urn:schemas-microsoft-com:datatypes"><Description dt:dt="string">E-Prime Primary Realtime Clock</Description><StartTime><Timestamp dt:dt="int">0</Timestamp><DateUtc dt:dt="string">2021-06-10T06:21:24Z</DateUtc></StartTime><FrequencyChanges><FrequencyChange><Frequency dt:dt="r8">2699990000</Frequency><Timestamp dt:dt="r8">5542081343946</Timestamp><Current dt…	좌우반구com(split BVF)_1-034-1	60.021	1.0.0.165	1	2124058677	Professional	2.0.10.242	2.0.10.353	06-10-2021	2021-06-10 오전 6:21:25	15:21:25	2.0.10.248	265	1	z	형태	형	태	NULL	NULL	NULL	NULL	NULL	NULL	78	1	1	KSY3	List3	NULL	NULL	NULL	NULL	NULL	NULL	NULL	NULL	NULL	1	z	0	3	892231	0	z	721
좌우반구com(split BVF)_1	34	1	<?xml version="1.0"?>\n<Clock xmlns:dt="urn:schemas-microsoft-com:datatypes"><Description dt:dt="string">E-Prime Primary Realtime Clock</Description><StartTime><Timestamp dt:dt="int">0</Timestamp><DateUtc dt:dt="string">2021-06-10T06:21:24Z</DateUtc></StartTime><FrequencyChanges><FrequencyChange><Frequency dt:dt="r8">2699990000</Frequency><Timestamp dt:dt="r8">5542081343946</Timestamp><Current dt…	좌우반구com(split BVF)_1-034-1	60.021	1.0.0.165	1	2124058677	Professional	2.0.10.242	2.0.10.353	06-10-2021	2021-06-10 오전 6:21:25	15:21:25	2.0.10.248	253	1	z	화력	화	력	NULL	NULL	NULL	131	1	121	NULL	NULL	NULL	KSY3	List2	NULL	NULL	NULL	NULL	NULL	NULL	NULL	NULL	NULL	1	z	0	4	806179	0	z	598
좌우반구com(split BVF)_1	34	1	<?xml version="1.0"?>\n<Clock xmlns:dt="urn:schemas-microsoft-com:datatypes"><Description dt:dt="string">E-Prime Primary Realtime Clock</Description><StartTime><Timestamp dt:dt="int">0</Timestamp><DateUtc dt:dt="string">2021-06-10T06:21:24Z</DateUtc></StartTime><FrequencyChanges><FrequencyChange><Frequency dt:dt="r8">2699990000</Frequency><Timestamp dt:dt="r8">5542081343946</Timestamp><Current dt…	좌우반구com(split BVF)_1-034-1	60.021	1.0.0.165	1	2124058677	Professional	2.0.10.242	2.0.10.353	06-10-2021	2021-06-10 오전 6:21:25	15:21:25	2.0.10.248	9	1	z	확률	확	률	117	1	9	NULL	NULL	NULL	NULL	NULL	NULL	KSY3	List1	NULL	NULL	NULL	NULL	NULL	NULL	NULL	NULL	NULL	1	z	0	4	48450	0	z	401
좌우반구com(split BVF)_1	34	1	<?xml version="1.0"?>\n<Clock xmlns:dt="urn:schemas-microsoft-com:datatypes"><Description dt:dt="string">E-Prime Primary Realtime Clock</Description><StartTime><Timestamp dt:dt="int">0</Timestamp><DateUtc dt:dt="string">2021-06-10T06:21:24Z</DateUtc></StartTime><FrequencyChanges><FrequencyChange><Frequency dt:dt="r8">2699990000</Frequency><Timestamp dt:dt="r8">5542081343946</Timestamp><Current dt…	좌우반구com(split BVF)_1-034-1	60.021	1.0.0.165	1	2124058677	Professional	2.0.10.242	2.0.10.353	06-10-2021	2021-06-10 오전 6:21:25	15:21:25	2.0.10.248	50	2	{/}	확압	확	압	53	1	50	NULL	NULL	NULL	NULL	NULL	NULL	KSY3	List1	NULL	NULL	NULL	NULL	NULL	NULL	NULL	NULL	NULL	1	{/}	1	3	158460	0	{/}	875
좌우반구com(split BVF)_1	34	1	<?xml version="1.0"?>\n<Clock xmlns:dt="urn:schemas-microsoft-com:datatypes"><Description dt:dt="string">E-Prime Primary Realtime Clock</Description><StartTime><Timestamp dt:dt="int">0</Timestamp><DateUtc dt:dt="string">2021-06-10T06:21:24Z</DateUtc></StartTime><FrequencyChanges><FrequencyChange><Frequency dt:dt="r8">2699990000</Frequency><Timestamp dt:dt="r8">5542081343946</Timestamp><Current dt…	좌우반구com(split BVF)_1-034-1	60.021	1.0.0.165	1	2124058677	Professional	2.0.10.242	2.0.10.353	06-10-2021	2021-06-10 오전 6:21:25	15:21:25	2.0.10.248	103	2	{/}	확축	확	축	35	1	103	NULL	NULL	NULL	NULL	NULL	NULL	KSY3	List1	NULL	NULL	NULL	NULL	NULL	NULL	NULL	NULL	NULL	1	{/}	0	3	300876	0	{/}	640
좌우반구com(split BVF)_1	34	1	<?xml version="1.0"?>\n<Clock xmlns:dt="urn:schemas-microsoft-com:datatypes"><Description dt:dt="string">E-Prime Primary Realtime Clock</Description><StartTime><Timestamp dt:dt="int">0</Timestamp><DateUtc dt:dt="string">2021-06-10T06:21:24Z</DateUtc></StartTime><FrequencyChanges><FrequencyChange><Frequency dt:dt="r8">2699990000</Frequency><Timestamp dt:dt="r8">5542081343946</Timestamp><Current dt…	좌우반구com(split BVF)_1-034-1	60.021	1.0.0.165	1	2124058677	Professional	2.0.10.242	2.0.10.353	06-10-2021	2021-06-10 오전 6:21:25	15:21:25	2.0.10.248	176	1	z	환경	환	경	NULL	NULL	NULL	112	1	44	NULL	NULL	NULL	KSY3	List2	NULL	NULL	NULL	NULL	NULL	NULL	NULL	NULL	NULL	1	z	1	3	601135	0	z	543
좌우반구com(split BVF)_1	34	1	<?xml version="1.0"?>\n<Clock xmlns:dt="urn:schemas-microsoft-com:datatypes"><Description dt:dt="string">E-Prime Primary Realtime Clock</Description><StartTime><Timestamp dt:dt="int">0</Timestamp><DateUtc dt:dt="string">2021-06-10T06:21:24Z</DateUtc></StartTime><FrequencyChanges><FrequencyChange><Frequency dt:dt="r8">2699990000</Frequency><Timestamp dt:dt="r8">5542081343946</Timestamp><Current dt…	좌우반구com(split BVF)_1-034-1	60.021	1.0.0.165	1	2124058677	Professional	2.0.10.242	2.0.10.353	06-10-2021	2021-06-10 오전 6:21:25	15:21:25	2.0.10.248	24	2	{/}	횟광	횟	광	78	1	24	NULL	NULL	NULL	NULL	NULL	NULL	KSY3	List1	NULL	NULL	NULL	NULL	NULL	NULL	NULL	NULL	NULL	1	{/}	0	3	88419	0	{/}	510
좌우반구com(split BVF)_1	34	1	<?xml version="1.0"?>\n<Clock xmlns:dt="urn:schemas-microsoft-com:datatypes"><Description dt:dt="string">E-Prime Primary Realtime Clock</Description><StartTime><Timestamp dt:dt="int">0</Timestamp><DateUtc dt:dt="string">2021-06-10T06:21:24Z</DateUtc></StartTime><FrequencyChanges><FrequencyChange><Frequency dt:dt="r8">2699990000</Frequency><Timestamp dt:dt="r8">5542081343946</Timestamp><Current dt…	좌우반구com(split BVF)_1-034-1	60.021	1.0.0.165	1	2124058677	Professional	2.0.10.242	2.0.10.353	06-10-2021	2021-06-10 오전 6:21:25	15:21:25	2.0.10.248	157	2	{/}	횟색	횟	색	NULL	NULL	NULL	104	1	25	NULL	NULL	NULL	KSY3	List2	NULL	NULL	NULL	NULL	NULL	NULL	NULL	NULL	NULL	1	{/}	0	3	551170	0	{/}	397
좌우반구com(split BVF)_1	34	1	<?xml version="1.0"?>\n<Clock xmlns:dt="urn:schemas-microsoft-com:datatypes"><Description dt:dt="string">E-Prime Primary Realtime Clock</Description><StartTime><Timestamp dt:dt="int">0</Timestamp><DateUtc dt:dt="string">2021-06-10T06:21:24Z</DateUtc></StartTime><FrequencyChanges><FrequencyChange><Frequency dt:dt="r8">2699990000</Frequency><Timestamp dt:dt="r8">5542081343946</Timestamp><Current dt…	좌우반구com(split BVF)_1-034-1	60.021	1.0.0.165	1	2124058677	Professional	2.0.10.242	2.0.10.353	06-10-2021	2021-06-10 오전 6:21:25	15:21:25	2.0.10.248	228	1	z	횟수	횟	수	NULL	NULL	NULL	103	1	96	NULL	NULL	NULL	KSY3	List2	NULL	NULL	NULL	NULL	NULL	NULL	NULL	NULL	NULL	1	z	0	4	740036	0	z	358
좌우반구com(split BVF)_1	34	1	<?xml version="1.0"?>\n<Clock xmlns:dt="urn:schemas-microsoft-com:datatypes"><Description dt:dt="string">E-Prime Primary Realtime Clock</Description><StartTime><Timestamp dt:dt="int">0</Timestamp><DateUtc dt:dt="string">2021-06-10T06:21:24Z</DateUtc></StartTime><FrequencyChanges><FrequencyChange><Frequency dt:dt="r8">2699990000</Frequency><Timestamp dt:dt="r8">5542081343946</Timestamp><Current dt…	좌우반구com(split BVF)_1-034-1	60.021	1.0.0.165	1	2124058677	Professional	2.0.10.242	2.0.10.353	06-10-2021	2021-06-10 오전 6:21:25	15:21:25	2.0.10.248	261	1	z	효과	효	과	NULL	NULL	NULL	56	1	129	NULL	NULL	NULL	KSY3	List2	NULL	NULL	NULL	NULL	NULL	NULL	NULL	NULL	NULL	1	z	0	3	828404	0	z	365
좌우반구com(split BVF)_1	34	1	<?xml version="1.0"?>\n<Clock xmlns:dt="urn:schemas-microsoft-com:datatypes"><Description dt:dt="string">E-Prime Primary Realtime Clock</Description><StartTime><Timestamp dt:dt="int">0</Timestamp><DateUtc dt:dt="string">2021-06-10T06:21:24Z</DateUtc></StartTime><FrequencyChanges><FrequencyChange><Frequency dt:dt="r8">2699990000</Frequency><Timestamp dt:dt="r8">5542081343946</Timestamp><Current dt…	좌우반구com(split BVF)_1-034-1	60.021	1.0.0.165	1	2124058677	Professional	2.0.10.242	2.0.10.353	06-10-2021	2021-06-10 오전 6:21:25	15:21:25	2.0.10.248	111	2	{/}	효미	효	미	107	1	111	NULL	NULL	NULL	NULL	NULL	NULL	KSY2	List1	NULL	NULL	NULL	NULL	NULL	NULL	NULL	NULL	NULL	1	{/}	0	3	323118	0	{/}	493
좌우반구com(split BVF)_1	34	1	<?xml version="1.0"?>\n<Clock xmlns:dt="urn:schemas-microsoft-com:datatypes"><Description dt:dt="string">E-Prime Primary Realtime Clock</Description><StartTime><Timestamp dt:dt="int">0</Timestamp><DateUtc dt:dt="string">2021-06-10T06:21:24Z</DateUtc></StartTime><FrequencyChanges><FrequencyChange><Frequency dt:dt="r8">2699990000</Frequency><Timestamp dt:dt="r8">5542081343946</Timestamp><Current dt…	좌우반구com(split BVF)_1-034-1	60.021	1.0.0.165	1	2124058677	Professional	2.0.10.242	2.0.10.353	06-10-2021	2021-06-10 오전 6:21:25	15:21:25	2.0.10.248	154	2	{/}	효탈	효	탈	NULL	NULL	NULL	116	1	22	NULL	NULL	NULL	KSY2	List2	NULL	NULL	NULL	NULL	NULL	NULL	NULL	NULL	NULL	1	{/}	0	3	543189	0	{/}	514
좌우반구com(split BVF)_1	34	1	<?xml version="1.0"?>\n<Clock xmlns:dt="urn:schemas-microsoft-com:datatypes"><Description dt:dt="string">E-Prime Primary Realtime Clock</Description><StartTime><Timestamp dt:dt="int">0</Timestamp><DateUtc dt:dt="string">2021-06-10T06:21:24Z</DateUtc></StartTime><FrequencyChanges><FrequencyChange><Frequency dt:dt="r8">2699990000</Frequency><Timestamp dt:dt="r8">5542081343946</Timestamp><Current dt…	좌우반구com(split BVF)_1-034-1	60.021	1.0.0.165	1	2124058677	Professional	2.0.10.242	2.0.10.353	06-10-2021	2021-06-10 오전 6:21:25	15:21:25	2.0.10.248	129	2	{/}	효헤	효	헤	83	1	129	NULL	NULL	NULL	NULL	NULL	NULL	KSY	List1	0		0	-1	373317	183		0	0	1	{/}	0	3	373500	0	{/}	438
좌우반구com(split BVF)_1	34	1	<?xml version="1.0"?>\n<Clock xmlns:dt="urn:schemas-microsoft-com:datatypes"><Description dt:dt="string">E-Prime Primary Realtime Clock</Description><StartTime><Timestamp dt:dt="int">0</Timestamp><DateUtc dt:dt="string">2021-06-10T06:21:24Z</DateUtc></StartTime><FrequencyChanges><FrequencyChange><Frequency dt:dt="r8">2699990000</Frequency><Timestamp dt:dt="r8">5542081343946</Timestamp><Current dt…	좌우반구com(split BVF)_1-034-1	60.021	1.0.0.165	1	2124058677	Professional	2.0.10.242	2.0.10.353	06-10-2021	2021-06-10 오전 6:21:25	15:21:25	2.0.10.248	164	2	{/}	후검	후	검	NULL	NULL	NULL	71	1	32	NULL	NULL	NULL	KSY	List2	0		0	-1	569363	184		0	0	1	{/}	0	4	569547	0	{/}	326
좌우반구com(split BVF)_1	34	1	<?xml version="1.0"?>\n<Clock xmlns:dt="urn:schemas-microsoft-com:datatypes"><Description dt:dt="string">E-Prime Primary Realtime Clock</Description><StartTime><Timestamp dt:dt="int">0</Timestamp><DateUtc dt:dt="string">2021-06-10T06:21:24Z</DateUtc></StartTime><FrequencyChanges><FrequencyChange><Frequency dt:dt="r8">2699990000</Frequency><Timestamp dt:dt="r8">5542081343946</Timestamp><Current dt…	좌우반구com(split BVF)_1-034-1	60.021	1.0.0.165	1	2124058677	Professional	2.0.10.242	2.0.10.353	06-10-2021	2021-06-10 오전 6:21:25	15:21:25	2.0.10.248	2	1	z	후대	후	대	27	1	2	NULL	NULL	NULL	NULL	NULL	NULL	KSY3	List1	NULL	NULL	NULL	NULL	NULL	NULL	NULL	NULL	NULL	1	z	1	3	29506	0	z	594
좌우반구com(split BVF)_1	34	1	<?xml version="1.0"?>\n<Clock xmlns:dt="urn:schemas-microsoft-com:datatypes"><Description dt:dt="string">E-Prime Primary Realtime Clock</Description><StartTime><Timestamp dt:dt="int">0</Timestamp><DateUtc dt:dt="string">2021-06-10T06:21:24Z</DateUtc></StartTime><FrequencyChanges><FrequencyChange><Frequency dt:dt="r8">2699990000</Frequency><Timestamp dt:dt="r8">5542081343946</Timestamp><Current dt…	좌우반구com(split BVF)_1-034-1	60.021	1.0.0.165	1	2124058677	Professional	2.0.10.242	2.0.10.353	06-10-2021	2021-06-10 오전 6:21:25	15:21:25	2.0.10.248	271	1	z	후자	후	자	NULL	NULL	NULL	NULL	NULL	NULL	30	1	7	KSY3	List3	NULL	NULL	NULL	NULL	NULL	NULL	NULL	NULL	NULL	1	z	0	4	909192	0	z	367
좌우반구com(split BVF)_1	34	1	<?xml version="1.0"?>\n<Clock xmlns:dt="urn:schemas-microsoft-com:datatypes"><Description dt:dt="string">E-Prime Primary Realtime Clock</Description><StartTime><Timestamp dt:dt="int">0</Timestamp><DateUtc dt:dt="string">2021-06-10T06:21:24Z</DateUtc></StartTime><FrequencyChanges><FrequencyChange><Frequency dt:dt="r8">2699990000</Frequency><Timestamp dt:dt="r8">5542081343946</Timestamp><Current dt…	좌우반구com(split BVF)_1-034-1	60.021	1.0.0.165	1	2124058677	Professional	2.0.10.242	2.0.10.353	06-10-2021	2021-06-10 오전 6:21:25	15:21:25	2.0.10.248	289	2	{/}	훈걱	훈	걱	NULL	NULL	NULL	NULL	NULL	NULL	36	1	25	KSY3	List3	NULL	NULL	NULL	NULL	NULL	NULL	NULL	NULL	NULL	1	{/}	0	3	957891	0	{/}	500
좌우반구com(split BVF)_1	34	1	<?xml version="1.0"?>\n<Clock xmlns:dt="urn:schemas-microsoft-com:datatypes"><Description dt:dt="string">E-Prime Primary Realtime Clock</Description><StartTime><Timestamp dt:dt="int">0</Timestamp><DateUtc dt:dt="string">2021-06-10T06:21:24Z</DateUtc></StartTime><FrequencyChanges><FrequencyChange><Frequency dt:dt="r8">2699990000</Frequency><Timestamp dt:dt="r8">5542081343946</Timestamp><Current dt…	좌우반구com(split BVF)_1-034-1	60.021	1.0.0.165	1	2124058677	Professional	2.0.10.242	2.0.10.353	06-10-2021	2021-06-10 오전 6:21:25	15:21:25	2.0.10.248	234	2	{/}	훈차	훈	차	NULL	NULL	NULL	99	1	102	NULL	NULL	NULL	KSY	List2	0		1	-1	755313	184		0	0	1	{/}	0	4	755497	0	{/}	794
좌우반구com(split BVF)_1	34	1	<?xml version="1.0"?>\n<Clock xmlns:dt="urn:schemas-microsoft-com:datatypes"><Description dt:dt="string">E-Prime Primary Realtime Clock</Description><StartTime><Timestamp dt:dt="int">0</Timestamp><DateUtc dt:dt="string">2021-06-10T06:21:24Z</DateUtc></StartTime><FrequencyChanges><FrequencyChange><Frequency dt:dt="r8">2699990000</Frequency><Timestamp dt:dt="r8">5542081343946</Timestamp><Current dt…	좌우반구com(split BVF)_1-034-1	60.021	1.0.0.165	1	2124058677	Professional	2.0.10.242	2.0.10.353	06-10-2021	2021-06-10 오전 6:21:25	15:21:25	2.0.10.248	354	2	{/}	휘섭	휘	섭	NULL	NULL	NULL	NULL	NULL	NULL	32	1	90	KSY2	List3	NULL	NULL	NULL	NULL	NULL	NULL	NULL	NULL	NULL	1	{/}	0	3	1131179	0	{/}	564
좌우반구com(split BVF)_1	34	1	<?xml version="1.0"?>\n<Clock xmlns:dt="urn:schemas-microsoft-com:datatypes"><Description dt:dt="string">E-Prime Primary Realtime Clock</Description><StartTime><Timestamp dt:dt="int">0</Timestamp><DateUtc dt:dt="string">2021-06-10T06:21:24Z</DateUtc></StartTime><FrequencyChanges><FrequencyChange><Frequency dt:dt="r8">2699990000</Frequency><Timestamp dt:dt="r8">5542081343946</Timestamp><Current dt…	좌우반구com(split BVF)_1-034-1	60.021	1.0.0.165	1	2124058677	Professional	2.0.10.242	2.0.10.353	06-10-2021	2021-06-10 오전 6:21:25	15:21:25	2.0.10.248	309	2	{/}	희강	희	강	NULL	NULL	NULL	NULL	NULL	NULL	51	1	45	KSY3	List3	NULL	NULL	NULL	NULL	NULL	NULL	NULL	NULL	NULL	1	{/}	0	3	1012038	0	{/}	490
좌우반구com(split BVF)_1	34	1	<?xml version="1.0"?>\n<Clock xmlns:dt="urn:schemas-microsoft-com:datatypes"><Description dt:dt="string">E-Prime Primary Realtime Clock</Description><StartTime><Timestamp dt:dt="int">0</Timestamp><DateUtc dt:dt="string">2021-06-10T06:21:24Z</DateUtc></StartTime><FrequencyChanges><FrequencyChange><Frequency dt:dt="r8">2699990000</Frequency><Timestamp dt:dt="r8">5542081343946</Timestamp><Current dt…	좌우반구com(split BVF)_1-034-1	60.021	1.0.0.165	1	2124058677	Professional	2.0.10.242	2.0.10.353	06-10-2021	2021-06-10 오전 6:21:25	15:21:25	2.0.10.248	49	1	z	희망	희	망	4	1	49	NULL	NULL	NULL	NULL	NULL	NULL	KSY3	List1	NULL	NULL	NULL	NULL	NULL	NULL	NULL	NULL	NULL	1	z	0	3	155828	0	z	427
좌우반구com(split BVF)_1	34	1	<?xml version="1.0"?>\n<Clock xmlns:dt="urn:schemas-microsoft-com:datatypes"><Description dt:dt="string">E-Prime Primary Realtime Clock</Description><StartTime><Timestamp dt:dt="int">0</Timestamp><DateUtc dt:dt="string">2021-06-10T06:21:24Z</DateUtc></StartTime><FrequencyChanges><FrequencyChange><Frequency dt:dt="r8">2699990000</Frequency><Timestamp dt:dt="r8">5542081343946</Timestamp><Current dt…	좌우반구com(split BVF)_1-034-1	60.021	1.0.0.165	1	2124058677	Professional	2.0.10.242	2.0.10.353	06-10-2021	2021-06-10 오전 6:21:25	15:21:25	2.0.10.248	102	2	{/}	희외	희	외	50	1	102	NULL	NULL	NULL	NULL	NULL	NULL	KSY	List1	0		0	-1	297944	183		0	0	1	{/}	0	3	298127	0	{/}	549
좌우반구com(split BVF)_1	34	1	<?xml version="1.0"?>\n<Clock xmlns:dt="urn:schemas-microsoft-com:datatypes"><Description dt:dt="string">E-Prime Primary Realtime Clock</Description><StartTime><Timestamp dt:dt="int">0</Timestamp><DateUtc dt:dt="string">2021-06-10T06:21:24Z</DateUtc></StartTime><FrequencyChanges><FrequencyChange><Frequency dt:dt="r8">2699990000</Frequency><Timestamp dt:dt="r8">5542081343946</Timestamp><Current dt…	좌우반구com(split BVF)_1-034-1	60.021	1.0.0.165	1	2124058677	Professional	2.0.10.242	2.0.10.353	06-10-2021	2021-06-10 오전 6:21:25	15:21:25	2.0.10.248	30	2	{/}	희응	희	응	113	1	30	NULL	NULL	NULL	NULL	NULL	NULL	KSY3	List1	NULL	NULL	NULL	NULL	NULL	NULL	NULL	NULL	NULL	1	{/}	0	3	104963	0	{/}	366
[truncated: 1 more columns]
