# Supplementary material for: Decoding foveal word recognition: the role of interhemispheric inhibition in bilateral hemispheric processing
Source: Front Psychol. 2023 Nov 30;14:1293529. doi: 10.3389/fpsyg.2023.1293529 (PMC10720635; doi:10.3389/fpsyg.2023.1293529)
Supplement: Supplementary file 1 [file Data_Sheet_1.ZIP › data/Exp2/BVF_035.txt]

STRING	INTEGER	INTEGER	STRING	STRING	STRING	STRING	STRING	STRING	STRING	STRING	STRING	STRING	STRING	STRING	STRING	INTEGER	STRING	STRING	STRING	STRING	STRING	STRING	STRING	STRING	STRING	STRING	STRING	STRING	STRING	STRING	STRING	STRING	STRING	STRING	STRING	STRING	STRING	STRING	STRING	STRING	STRING	STRING	STRING	STRING	STRING	STRING	STRING	STRING	STRING
EXPNAME	SUBJECT	SESSION	VARIABLE	VARIABLE	VARIABLE	VARIABLE	VARIABLE	VARIABLE	VARIABLE	VARIABLE	VARIABLE	VARIABLE	VARIABLE	VARIABLE	VARIABLE	LOG_LEVEL	VARIABLE	VARIABLE	VARIABLE	VARIABLE	VARIABLE	VARIABLE	VARIABLE	VARIABLE	VARIABLE	VARIABLE	VARIABLE	VARIABLE	VARIABLE	VARIABLE	VARIABLE	VARIABLE	VARIABLE	VARIABLE	VARIABLE	VARIABLE	VARIABLE	VARIABLE	VARIABLE	VARIABLE	VARIABLE	VARIABLE	VARIABLE	VARIABLE	VARIABLE	VARIABLE	VARIABLE	VARIABLE	VARIABLE
1	1	1	1	1	1	1	1	1	1	1	1	1	1	1	1	2	2	2	2	2	2	2	2	2	2	2	2	2	2	2	2	2	2	2	2	2	2	2	2	2	2	2	2	2	2	2	2	2	2
ExperimentName	Subject	Session	Clock.Information	DataFile.Basename	Display.RefreshRate	ExperimentVersion	Group	RandomSeed	RuntimeCapabilities	RuntimeVersion	RuntimeVersionExpected	SessionDate	SessionStartDateTimeUtc	SessionTime	StudioVersion	Block	condition	correct	Exptarget	Exptarget2	Exptarget3	List1	List1.Cycle	List1.Sample	List2	List2.Cycle	List2.Sample	List3	List3.Cycle	List3.Sample	Procedure	Running	TextDisplay2.ACC	TextDisplay2.CRESP	TextDisplay2.DurationError	TextDisplay2.OnsetDelay	TextDisplay2.OnsetTime	TextDisplay2.OnsetToOnsetTime	TextDisplay2.RESP	TextDisplay2.RT	TextDisplay2.RTTime	TextDisplay6.ACC	TextDisplay6.CRESP	TextDisplay6.DurationError	TextDisplay6.OnsetDelay	TextDisplay6.OnsetTime	TextDisplay6.OnsetToOnsetTime	TextDisplay6.RESP	TextDisplay6.RT
좌우반구com(split BVF)_1	35	1	<?xml version="1.0"?>\n<Clock xmlns:dt="urn:schemas-microsoft-com:datatypes"><Description dt:dt="string">E-Prime Primary Realtime Clock</Description><StartTime><Timestamp dt:dt="int">0</Timestamp><DateUtc dt:dt="string">2021-06-10T06:48:56Z</DateUtc></StartTime><FrequencyChanges><FrequencyChange><Frequency dt:dt="r8">2699990000</Frequency><Timestamp dt:dt="r8">10002180854749</Timestamp><Current d…	좌우반구com(split BVF)_1-035-1	60.021	1.0.0.165	1	-263212705	Professional	2.0.10.242	2.0.10.353	06-10-2021	2021-06-10 오전 6:48:57	15:48:57	2.0.10.248	49	1	z	가격	가	격	59	1	49	NULL	NULL	NULL	NULL	NULL	NULL	KSY	List1	0		0	-1	171614	183		0	0	1	z	0	3	171797	0	z	409
좌우반구com(split BVF)_1	35	1	<?xml version="1.0"?>\n<Clock xmlns:dt="urn:schemas-microsoft-com:datatypes"><Description dt:dt="string">E-Prime Primary Realtime Clock</Description><StartTime><Timestamp dt:dt="int">0</Timestamp><DateUtc dt:dt="string">2021-06-10T06:48:56Z</DateUtc></StartTime><FrequencyChanges><FrequencyChange><Frequency dt:dt="r8">2699990000</Frequency><Timestamp dt:dt="r8">10002180854749</Timestamp><Current d…	좌우반구com(split BVF)_1-035-1	60.021	1.0.0.165	1	-263212705	Professional	2.0.10.242	2.0.10.353	06-10-2021	2021-06-10 오전 6:48:57	15:48:57	2.0.10.248	346	1	z	가을	가	을	NULL	NULL	NULL	NULL	NULL	NULL	65	1	82	KSY	List3	0		0	-1	1062212	183		0	0	1	z	0	3	1062395	0	z	321
좌우반구com(split BVF)_1	35	1	<?xml version="1.0"?>\n<Clock xmlns:dt="urn:schemas-microsoft-com:datatypes"><Description dt:dt="string">E-Prime Primary Realtime Clock</Description><StartTime><Timestamp dt:dt="int">0</Timestamp><DateUtc dt:dt="string">2021-06-10T06:48:56Z</DateUtc></StartTime><FrequencyChanges><FrequencyChange><Frequency dt:dt="r8">2699990000</Frequency><Timestamp dt:dt="r8">10002180854749</Timestamp><Current d…	좌우반구com(split BVF)_1-035-1	60.021	1.0.0.165	1	-263212705	Professional	2.0.10.242	2.0.10.353	06-10-2021	2021-06-10 오전 6:48:57	15:48:57	2.0.10.248	73	1	z	간섭	간	섭	77	1	73	NULL	NULL	NULL	NULL	NULL	NULL	KSY	List1	0		1	-1	236807	184		0	0	1	z	0	4	236991	0	z	366
좌우반구com(split BVF)_1	35	1	<?xml version="1.0"?>\n<Clock xmlns:dt="urn:schemas-microsoft-com:datatypes"><Description dt:dt="string">E-Prime Primary Realtime Clock</Description><StartTime><Timestamp dt:dt="int">0</Timestamp><DateUtc dt:dt="string">2021-06-10T06:48:56Z</DateUtc></StartTime><FrequencyChanges><FrequencyChange><Frequency dt:dt="r8">2699990000</Frequency><Timestamp dt:dt="r8">10002180854749</Timestamp><Current d…	좌우반구com(split BVF)_1-035-1	60.021	1.0.0.165	1	-263212705	Professional	2.0.10.242	2.0.10.353	06-10-2021	2021-06-10 오전 6:48:57	15:48:57	2.0.10.248	317	2	{/}	간습	간	습	NULL	NULL	NULL	NULL	NULL	NULL	58	1	53	KSY3	List3	NULL	NULL	NULL	NULL	NULL	NULL	NULL	NULL	NULL	1	{/}	0	3	984456	0	{/}	358
좌우반구com(split BVF)_1	35	1	<?xml version="1.0"?>\n<Clock xmlns:dt="urn:schemas-microsoft-com:datatypes"><Description dt:dt="string">E-Prime Primary Realtime Clock</Description><StartTime><Timestamp dt:dt="int">0</Timestamp><DateUtc dt:dt="string">2021-06-10T06:48:56Z</DateUtc></StartTime><FrequencyChanges><FrequencyChange><Frequency dt:dt="r8">2699990000</Frequency><Timestamp dt:dt="r8">10002180854749</Timestamp><Current d…	좌우반구com(split BVF)_1-035-1	60.021	1.0.0.165	1	-263212705	Professional	2.0.10.242	2.0.10.353	06-10-2021	2021-06-10 오전 6:48:57	15:48:57	2.0.10.248	86	2	{/}	감환	감	환	32	1	86	NULL	NULL	NULL	NULL	NULL	NULL	KSY3	List1	NULL	NULL	NULL	NULL	NULL	NULL	NULL	NULL	NULL	1	{/}	0	4	274011	0	{/}	609
좌우반구com(split BVF)_1	35	1	<?xml version="1.0"?>\n<Clock xmlns:dt="urn:schemas-microsoft-com:datatypes"><Description dt:dt="string">E-Prime Primary Realtime Clock</Description><StartTime><Timestamp dt:dt="int">0</Timestamp><DateUtc dt:dt="string">2021-06-10T06:48:56Z</DateUtc></StartTime><FrequencyChanges><FrequencyChange><Frequency dt:dt="r8">2699990000</Frequency><Timestamp dt:dt="r8">10002180854749</Timestamp><Current d…	좌우반구com(split BVF)_1-035-1	60.021	1.0.0.165	1	-263212705	Professional	2.0.10.242	2.0.10.353	06-10-2021	2021-06-10 오전 6:48:57	15:48:57	2.0.10.248	272	1	z	강도	강	도	NULL	NULL	NULL	NULL	NULL	NULL	98	1	8	KSY	List3	0		0	-1	862433	184		0	0	1	z	0	4	862617	0	z	319
좌우반구com(split BVF)_1	35	1	<?xml version="1.0"?>\n<Clock xmlns:dt="urn:schemas-microsoft-com:datatypes"><Description dt:dt="string">E-Prime Primary Realtime Clock</Description><StartTime><Timestamp dt:dt="int">0</Timestamp><DateUtc dt:dt="string">2021-06-10T06:48:56Z</DateUtc></StartTime><FrequencyChanges><FrequencyChange><Frequency dt:dt="r8">2699990000</Frequency><Timestamp dt:dt="r8">10002180854749</Timestamp><Current d…	좌우반구com(split BVF)_1-035-1	60.021	1.0.0.165	1	-263212705	Professional	2.0.10.242	2.0.10.353	06-10-2021	2021-06-10 오전 6:48:57	15:48:57	2.0.10.248	195	2	{/}	강례	강	례	NULL	NULL	NULL	91	1	63	NULL	NULL	NULL	KSY2	List2	NULL	NULL	NULL	NULL	NULL	NULL	NULL	NULL	NULL	1	{/}	0	3	606658	0	{/}	478
좌우반구com(split BVF)_1	35	1	<?xml version="1.0"?>\n<Clock xmlns:dt="urn:schemas-microsoft-com:datatypes"><Description dt:dt="string">E-Prime Primary Realtime Clock</Description><StartTime><Timestamp dt:dt="int">0</Timestamp><DateUtc dt:dt="string">2021-06-10T06:48:56Z</DateUtc></StartTime><FrequencyChanges><FrequencyChange><Frequency dt:dt="r8">2699990000</Frequency><Timestamp dt:dt="r8">10002180854749</Timestamp><Current d…	좌우반구com(split BVF)_1-035-1	60.021	1.0.0.165	1	-263212705	Professional	2.0.10.242	2.0.10.353	06-10-2021	2021-06-10 오전 6:48:57	15:48:57	2.0.10.248	43	2	{/}	강방	강	방	49	1	43	NULL	NULL	NULL	NULL	NULL	NULL	KSY3	List1	NULL	NULL	NULL	NULL	NULL	NULL	NULL	NULL	NULL	1	{/}	0	3	154803	0	{/}	860
좌우반구com(split BVF)_1	35	1	<?xml version="1.0"?>\n<Clock xmlns:dt="urn:schemas-microsoft-com:datatypes"><Description dt:dt="string">E-Prime Primary Realtime Clock</Description><StartTime><Timestamp dt:dt="int">0</Timestamp><DateUtc dt:dt="string">2021-06-10T06:48:56Z</DateUtc></StartTime><FrequencyChanges><FrequencyChange><Frequency dt:dt="r8">2699990000</Frequency><Timestamp dt:dt="r8">10002180854749</Timestamp><Current d…	좌우반구com(split BVF)_1-035-1	60.021	1.0.0.165	1	-263212705	Professional	2.0.10.242	2.0.10.353	06-10-2021	2021-06-10 오전 6:48:57	15:48:57	2.0.10.248	46	1	z	개념	개	념	26	1	46	NULL	NULL	NULL	NULL	NULL	NULL	KSY	List1	0		0	0	163334	183		0	0	1	z	0	3	163517	0	z	482
좌우반구com(split BVF)_1	35	1	<?xml version="1.0"?>\n<Clock xmlns:dt="urn:schemas-microsoft-com:datatypes"><Description dt:dt="string">E-Prime Primary Realtime Clock</Description><StartTime><Timestamp dt:dt="int">0</Timestamp><DateUtc dt:dt="string">2021-06-10T06:48:56Z</DateUtc></StartTime><FrequencyChanges><FrequencyChange><Frequency dt:dt="r8">2699990000</Frequency><Timestamp dt:dt="r8">10002180854749</Timestamp><Current d…	좌우반구com(split BVF)_1-035-1	60.021	1.0.0.165	1	-263212705	Professional	2.0.10.242	2.0.10.353	06-10-2021	2021-06-10 오전 6:48:57	15:48:57	2.0.10.248	256	2	{/}	개례	개	례	NULL	NULL	NULL	45	1	124	NULL	NULL	NULL	KSY3	List2	NULL	NULL	NULL	NULL	NULL	NULL	NULL	NULL	NULL	1	{/}	0	3	773315	0	{/}	559
좌우반구com(split BVF)_1	35	1	<?xml version="1.0"?>\n<Clock xmlns:dt="urn:schemas-microsoft-com:datatypes"><Description dt:dt="string">E-Prime Primary Realtime Clock</Description><StartTime><Timestamp dt:dt="int">0</Timestamp><DateUtc dt:dt="string">2021-06-10T06:48:56Z</DateUtc></StartTime><FrequencyChanges><FrequencyChange><Frequency dt:dt="r8">2699990000</Frequency><Timestamp dt:dt="r8">10002180854749</Timestamp><Current d…	좌우반구com(split BVF)_1-035-1	60.021	1.0.0.165	1	-263212705	Professional	2.0.10.242	2.0.10.353	06-10-2021	2021-06-10 오전 6:48:57	15:48:57	2.0.10.248	348	1	z	개인	개	인	NULL	NULL	NULL	NULL	NULL	NULL	101	1	84	KSY	List3	0		0	-1	1067310	183		0	0	1	z	1	3	1067493	0	z	295
좌우반구com(split BVF)_1	35	1	<?xml version="1.0"?>\n<Clock xmlns:dt="urn:schemas-microsoft-com:datatypes"><Description dt:dt="string">E-Prime Primary Realtime Clock</Description><StartTime><Timestamp dt:dt="int">0</Timestamp><DateUtc dt:dt="string">2021-06-10T06:48:56Z</DateUtc></StartTime><FrequencyChanges><FrequencyChange><Frequency dt:dt="r8">2699990000</Frequency><Timestamp dt:dt="r8">10002180854749</Timestamp><Current d…	좌우반구com(split BVF)_1-035-1	60.021	1.0.0.165	1	-263212705	Professional	2.0.10.242	2.0.10.353	06-10-2021	2021-06-10 오전 6:48:57	15:48:57	2.0.10.248	170	2	{/}	개협	개	협	NULL	NULL	NULL	21	1	38	NULL	NULL	NULL	KSY2	List2	NULL	NULL	NULL	NULL	NULL	NULL	NULL	NULL	NULL	1	{/}	0	4	537250	0	{/}	613
좌우반구com(split BVF)_1	35	1	<?xml version="1.0"?>\n<Clock xmlns:dt="urn:schemas-microsoft-com:datatypes"><Description dt:dt="string">E-Prime Primary Realtime Clock</Description><StartTime><Timestamp dt:dt="int">0</Timestamp><DateUtc dt:dt="string">2021-06-10T06:48:56Z</DateUtc></StartTime><FrequencyChanges><FrequencyChange><Frequency dt:dt="r8">2699990000</Frequency><Timestamp dt:dt="r8">10002180854749</Timestamp><Current d…	좌우반구com(split BVF)_1-035-1	60.021	1.0.0.165	1	-263212705	Professional	2.0.10.242	2.0.10.353	06-10-2021	2021-06-10 오전 6:48:57	15:48:57	2.0.10.248	27	2	{/}	거생	거	생	47	1	27	NULL	NULL	NULL	NULL	NULL	NULL	KSY3	List1	NULL	NULL	NULL	NULL	NULL	NULL	NULL	NULL	NULL	1	{/}	0	3	109553	0	{/}	551
좌우반구com(split BVF)_1	35	1	<?xml version="1.0"?>\n<Clock xmlns:dt="urn:schemas-microsoft-com:datatypes"><Description dt:dt="string">E-Prime Primary Realtime Clock</Description><StartTime><Timestamp dt:dt="int">0</Timestamp><DateUtc dt:dt="string">2021-06-10T06:48:56Z</DateUtc></StartTime><FrequencyChanges><FrequencyChange><Frequency dt:dt="r8">2699990000</Frequency><Timestamp dt:dt="r8">10002180854749</Timestamp><Current d…	좌우반구com(split BVF)_1-035-1	60.021	1.0.0.165	1	-263212705	Professional	2.0.10.242	2.0.10.353	06-10-2021	2021-06-10 오전 6:48:57	15:48:57	2.0.10.248	336	1	z	걱정	걱	정	NULL	NULL	NULL	NULL	NULL	NULL	122	1	72	KSY	List3	0		0	0	1035605	183		0	0	1	z	0	3	1035788	0	z	369
좌우반구com(split BVF)_1	35	1	<?xml version="1.0"?>\n<Clock xmlns:dt="urn:schemas-microsoft-com:datatypes"><Description dt:dt="string">E-Prime Primary Realtime Clock</Description><StartTime><Timestamp dt:dt="int">0</Timestamp><DateUtc dt:dt="string">2021-06-10T06:48:56Z</DateUtc></StartTime><FrequencyChanges><FrequencyChange><Frequency dt:dt="r8">2699990000</Frequency><Timestamp dt:dt="r8">10002180854749</Timestamp><Current d…	좌우반구com(split BVF)_1-035-1	60.021	1.0.0.165	1	-263212705	Professional	2.0.10.242	2.0.10.353	06-10-2021	2021-06-10 오전 6:48:57	15:48:57	2.0.10.248	130	2	{/}	걱최	걱	최	23	1	130	NULL	NULL	NULL	NULL	NULL	NULL	KSY3	List1	NULL	NULL	NULL	NULL	NULL	NULL	NULL	NULL	NULL	1	{/}	0	4	395001	0	{/}	425
좌우반구com(split BVF)_1	35	1	<?xml version="1.0"?>\n<Clock xmlns:dt="urn:schemas-microsoft-com:datatypes"><Description dt:dt="string">E-Prime Primary Realtime Clock</Description><StartTime><Timestamp dt:dt="int">0</Timestamp><DateUtc dt:dt="string">2021-06-10T06:48:56Z</DateUtc></StartTime><FrequencyChanges><FrequencyChange><Frequency dt:dt="r8">2699990000</Frequency><Timestamp dt:dt="r8">10002180854749</Timestamp><Current d…	좌우반구com(split BVF)_1-035-1	60.021	1.0.0.165	1	-263212705	Professional	2.0.10.242	2.0.10.353	06-10-2021	2021-06-10 오전 6:48:57	15:48:57	2.0.10.248	337	2	{/}	건적	건	적	NULL	NULL	NULL	NULL	NULL	NULL	66	1	73	KSY3	List3	NULL	NULL	NULL	NULL	NULL	NULL	NULL	NULL	NULL	0	{/}	0	4	1038354	0	z	627
좌우반구com(split BVF)_1	35	1	<?xml version="1.0"?>\n<Clock xmlns:dt="urn:schemas-microsoft-com:datatypes"><Description dt:dt="string">E-Prime Primary Realtime Clock</Description><StartTime><Timestamp dt:dt="int">0</Timestamp><DateUtc dt:dt="string">2021-06-10T06:48:56Z</DateUtc></StartTime><FrequencyChanges><FrequencyChange><Frequency dt:dt="r8">2699990000</Frequency><Timestamp dt:dt="r8">10002180854749</Timestamp><Current d…	좌우반구com(split BVF)_1-035-1	60.021	1.0.0.165	1	-263212705	Professional	2.0.10.242	2.0.10.353	06-10-2021	2021-06-10 오전 6:48:57	15:48:57	2.0.10.248	158	2	{/}	검강	검	강	NULL	NULL	NULL	80	1	26	NULL	NULL	NULL	KSY2	List2	NULL	NULL	NULL	NULL	NULL	NULL	NULL	NULL	NULL	1	{/}	1	3	503678	0	{/}	818
좌우반구com(split BVF)_1	35	1	<?xml version="1.0"?>\n<Clock xmlns:dt="urn:schemas-microsoft-com:datatypes"><Description dt:dt="string">E-Prime Primary Realtime Clock</Description><StartTime><Timestamp dt:dt="int">0</Timestamp><DateUtc dt:dt="string">2021-06-10T06:48:56Z</DateUtc></StartTime><FrequencyChanges><FrequencyChange><Frequency dt:dt="r8">2699990000</Frequency><Timestamp dt:dt="r8">10002180854749</Timestamp><Current d…	좌우반구com(split BVF)_1-035-1	60.021	1.0.0.165	1	-263212705	Professional	2.0.10.242	2.0.10.353	06-10-2021	2021-06-10 오전 6:48:57	15:48:57	2.0.10.248	349	1	z	검색	검	색	NULL	NULL	NULL	NULL	NULL	NULL	103	1	85	KSY	List3	0		0	-1	1069809	183		0	0	1	z	1	3	1069992	0	z	340
좌우반구com(split BVF)_1	35	1	<?xml version="1.0"?>\n<Clock xmlns:dt="urn:schemas-microsoft-com:datatypes"><Description dt:dt="string">E-Prime Primary Realtime Clock</Description><StartTime><Timestamp dt:dt="int">0</Timestamp><DateUtc dt:dt="string">2021-06-10T06:48:56Z</DateUtc></StartTime><FrequencyChanges><FrequencyChange><Frequency dt:dt="r8">2699990000</Frequency><Timestamp dt:dt="r8">10002180854749</Timestamp><Current d…	좌우반구com(split BVF)_1-035-1	60.021	1.0.0.165	1	-263212705	Professional	2.0.10.242	2.0.10.353	06-10-2021	2021-06-10 오전 6:48:57	15:48:57	2.0.10.248	64	2	{/}	검죽	검	죽	80	1	64	NULL	NULL	NULL	NULL	NULL	NULL	KSY	List1	0		1	-1	213282	184		0	0	1	{/}	0	4	213466	0	{/}	491
좌우반구com(split BVF)_1	35	1	<?xml version="1.0"?>\n<Clock xmlns:dt="urn:schemas-microsoft-com:datatypes"><Description dt:dt="string">E-Prime Primary Realtime Clock</Description><StartTime><Timestamp dt:dt="int">0</Timestamp><DateUtc dt:dt="string">2021-06-10T06:48:56Z</DateUtc></StartTime><FrequencyChanges><FrequencyChange><Frequency dt:dt="r8">2699990000</Frequency><Timestamp dt:dt="r8">10002180854749</Timestamp><Current d…	좌우반구com(split BVF)_1-035-1	60.021	1.0.0.165	1	-263212705	Professional	2.0.10.242	2.0.10.353	06-10-2021	2021-06-10 오전 6:48:57	15:48:57	2.0.10.248	13	2	{/}	검환	검	환	68	1	13	NULL	NULL	NULL	NULL	NULL	NULL	KSY3	List1	NULL	NULL	NULL	NULL	NULL	NULL	NULL	NULL	NULL	1	{/}	0	3	68684	0	{/}	780
좌우반구com(split BVF)_1	35	1	<?xml version="1.0"?>\n<Clock xmlns:dt="urn:schemas-microsoft-com:datatypes"><Description dt:dt="string">E-Prime Primary Realtime Clock</Description><StartTime><Timestamp dt:dt="int">0</Timestamp><DateUtc dt:dt="string">2021-06-10T06:48:56Z</DateUtc></StartTime><FrequencyChanges><FrequencyChange><Frequency dt:dt="r8">2699990000</Frequency><Timestamp dt:dt="r8">10002180854749</Timestamp><Current d…	좌우반구com(split BVF)_1-035-1	60.021	1.0.0.165	1	-263212705	Professional	2.0.10.242	2.0.10.353	06-10-2021	2021-06-10 오전 6:48:57	15:48:57	2.0.10.248	151	2	{/}	격례	격	례	NULL	NULL	NULL	75	1	19	NULL	NULL	NULL	KSY3	List2	NULL	NULL	NULL	NULL	NULL	NULL	NULL	NULL	NULL	0	{/}	0	3	483619	0	z	933
좌우반구com(split BVF)_1	35	1	<?xml version="1.0"?>\n<Clock xmlns:dt="urn:schemas-microsoft-com:datatypes"><Description dt:dt="string">E-Prime Primary Realtime Clock</Description><StartTime><Timestamp dt:dt="int">0</Timestamp><DateUtc dt:dt="string">2021-06-10T06:48:56Z</DateUtc></StartTime><FrequencyChanges><FrequencyChange><Frequency dt:dt="r8">2699990000</Frequency><Timestamp dt:dt="r8">10002180854749</Timestamp><Current d…	좌우반구com(split BVF)_1-035-1	60.021	1.0.0.165	1	-263212705	Professional	2.0.10.242	2.0.10.353	06-10-2021	2021-06-10 오전 6:48:57	15:48:57	2.0.10.248	144	1	z	결과	결	과	NULL	NULL	NULL	60	1	12	NULL	NULL	NULL	KSY	List2	0		0	-1	464959	183		0	0	1	z	0	3	465142	0	z	346
좌우반구com(split BVF)_1	35	1	<?xml version="1.0"?>\n<Clock xmlns:dt="urn:schemas-microsoft-com:datatypes"><Description dt:dt="string">E-Prime Primary Realtime Clock</Description><StartTime><Timestamp dt:dt="int">0</Timestamp><DateUtc dt:dt="string">2021-06-10T06:48:56Z</DateUtc></StartTime><FrequencyChanges><FrequencyChange><Frequency dt:dt="r8">2699990000</Frequency><Timestamp dt:dt="r8">10002180854749</Timestamp><Current d…	좌우반구com(split BVF)_1-035-1	60.021	1.0.0.165	1	-263212705	Professional	2.0.10.242	2.0.10.353	06-10-2021	2021-06-10 오전 6:48:57	15:48:57	2.0.10.248	69	1	z	결국	결	국	30	1	69	NULL	NULL	NULL	NULL	NULL	NULL	KSY	List1	0		0	-1	226344	184		0	0	1	z	0	4	226528	0	z	285
좌우반구com(split BVF)_1	35	1	<?xml version="1.0"?>\n<Clock xmlns:dt="urn:schemas-microsoft-com:datatypes"><Description dt:dt="string">E-Prime Primary Realtime Clock</Description><StartTime><Timestamp dt:dt="int">0</Timestamp><DateUtc dt:dt="string">2021-06-10T06:48:56Z</DateUtc></StartTime><FrequencyChanges><FrequencyChange><Frequency dt:dt="r8">2699990000</Frequency><Timestamp dt:dt="r8">10002180854749</Timestamp><Current d…	좌우반구com(split BVF)_1-035-1	60.021	1.0.0.165	1	-263212705	Professional	2.0.10.242	2.0.10.353	06-10-2021	2021-06-10 오전 6:48:57	15:48:57	2.0.10.248	53	1	z	결정	결	정	88	1	53	NULL	NULL	NULL	NULL	NULL	NULL	KSY	List1	0		0	-1	182910	183		0	0	1	z	0	3	183093	0	z	441
좌우반구com(split BVF)_1	35	1	<?xml version="1.0"?>\n<Clock xmlns:dt="urn:schemas-microsoft-com:datatypes"><Description dt:dt="string">E-Prime Primary Realtime Clock</Description><StartTime><Timestamp dt:dt="int">0</Timestamp><DateUtc dt:dt="string">2021-06-10T06:48:56Z</DateUtc></StartTime><FrequencyChanges><FrequencyChange><Frequency dt:dt="r8">2699990000</Frequency><Timestamp dt:dt="r8">10002180854749</Timestamp><Current d…	좌우반구com(split BVF)_1-035-1	60.021	1.0.0.165	1	-263212705	Professional	2.0.10.242	2.0.10.353	06-10-2021	2021-06-10 오전 6:48:57	15:48:57	2.0.10.248	103	2	{/}	결지	결	지	36	1	103	NULL	NULL	NULL	NULL	NULL	NULL	KSY	List1	0		0	0	320611	183		0	0	1	{/}	0	3	320794	0	{/}	505
좌우반구com(split BVF)_1	35	1	<?xml version="1.0"?>\n<Clock xmlns:dt="urn:schemas-microsoft-com:datatypes"><Description dt:dt="string">E-Prime Primary Realtime Clock</Description><StartTime><Timestamp dt:dt="int">0</Timestamp><DateUtc dt:dt="string">2021-06-10T06:48:56Z</DateUtc></StartTime><FrequencyChanges><FrequencyChange><Frequency dt:dt="r8">2699990000</Frequency><Timestamp dt:dt="r8">10002180854749</Timestamp><Current d…	좌우반구com(split BVF)_1-035-1	60.021	1.0.0.165	1	-263212705	Professional	2.0.10.242	2.0.10.353	06-10-2021	2021-06-10 오전 6:48:57	15:48:57	2.0.10.248	201	2	{/}	결협	결	협	NULL	NULL	NULL	97	1	69	NULL	NULL	NULL	KSY3	List2	NULL	NULL	NULL	NULL	NULL	NULL	NULL	NULL	NULL	1	{/}	0	3	622486	0	{/}	455
좌우반구com(split BVF)_1	35	1	<?xml version="1.0"?>\n<Clock xmlns:dt="urn:schemas-microsoft-com:datatypes"><Description dt:dt="string">E-Prime Primary Realtime Clock</Description><StartTime><Timestamp dt:dt="int">0</Timestamp><DateUtc dt:dt="string">2021-06-10T06:48:56Z</DateUtc></StartTime><FrequencyChanges><FrequencyChange><Frequency dt:dt="r8">2699990000</Frequency><Timestamp dt:dt="r8">10002180854749</Timestamp><Current d…	좌우반구com(split BVF)_1-035-1	60.021	1.0.0.165	1	-263212705	Professional	2.0.10.242	2.0.10.353	06-10-2021	2021-06-10 오전 6:48:57	15:48:57	2.0.10.248	276	1	z	경비	경	비	NULL	NULL	NULL	NULL	NULL	NULL	47	1	12	KSY	List3	0		0	-1	873213	183		0	0	1	z	0	3	873396	0	z	332
좌우반구com(split BVF)_1	35	1	<?xml version="1.0"?>\n<Clock xmlns:dt="urn:schemas-microsoft-com:datatypes"><Description dt:dt="string">E-Prime Primary Realtime Clock</Description><StartTime><Timestamp dt:dt="int">0</Timestamp><DateUtc dt:dt="string">2021-06-10T06:48:56Z</DateUtc></StartTime><FrequencyChanges><FrequencyChange><Frequency dt:dt="r8">2699990000</Frequency><Timestamp dt:dt="r8">10002180854749</Timestamp><Current d…	좌우반구com(split BVF)_1-035-1	60.021	1.0.0.165	1	-263212705	Professional	2.0.10.242	2.0.10.353	06-10-2021	2021-06-10 오전 6:48:57	15:48:57	2.0.10.248	135	1	z	경험	경	험	NULL	NULL	NULL	49	1	3	NULL	NULL	NULL	KSY	List2	0		1	-1	440484	184		0	0	1	z	0	4	440668	0	z	517
좌우반구com(split BVF)_1	35	1	<?xml version="1.0"?>\n<Clock xmlns:dt="urn:schemas-microsoft-com:datatypes"><Description dt:dt="string">E-Prime Primary Realtime Clock</Description><StartTime><Timestamp dt:dt="int">0</Timestamp><DateUtc dt:dt="string">2021-06-10T06:48:56Z</DateUtc></StartTime><FrequencyChanges><FrequencyChange><Frequency dt:dt="r8">2699990000</Frequency><Timestamp dt:dt="r8">10002180854749</Timestamp><Current d…	좌우반구com(split BVF)_1-035-1	60.021	1.0.0.165	1	-263212705	Professional	2.0.10.242	2.0.10.353	06-10-2021	2021-06-10 오전 6:48:57	15:48:57	2.0.10.248	376	1	z	경호	경	호	NULL	NULL	NULL	NULL	NULL	NULL	13	1	112	KSY	List3	0		0	0	1143533	183		0	0	1	z	0	3	1143716	0	z	407
좌우반구com(split BVF)_1	35	1	<?xml version="1.0"?>\n<Clock xmlns:dt="urn:schemas-microsoft-com:datatypes"><Description dt:dt="string">E-Prime Primary Realtime Clock</Description><StartTime><Timestamp dt:dt="int">0</Timestamp><DateUtc dt:dt="string">2021-06-10T06:48:56Z</DateUtc></StartTime><FrequencyChanges><FrequencyChange><Frequency dt:dt="r8">2699990000</Frequency><Timestamp dt:dt="r8">10002180854749</Timestamp><Current d…	좌우반구com(split BVF)_1-035-1	60.021	1.0.0.165	1	-263212705	Professional	2.0.10.242	2.0.10.353	06-10-2021	2021-06-10 오전 6:48:57	15:48:57	2.0.10.248	167	1	z	계기	계	기	NULL	NULL	NULL	2	1	35	NULL	NULL	NULL	KSY	List2	0		0	0	528753	183		0	0	1	z	0	3	528936	0	z	439
좌우반구com(split BVF)_1	35	1	<?xml version="1.0"?>\n<Clock xmlns:dt="urn:schemas-microsoft-com:datatypes"><Description dt:dt="string">E-Prime Primary Realtime Clock</Description><StartTime><Timestamp dt:dt="int">0</Timestamp><DateUtc dt:dt="string">2021-06-10T06:48:56Z</DateUtc></StartTime><FrequencyChanges><FrequencyChange><Frequency dt:dt="r8">2699990000</Frequency><Timestamp dt:dt="r8">10002180854749</Timestamp><Current d…	좌우반구com(split BVF)_1-035-1	60.021	1.0.0.165	1	-263212705	Professional	2.0.10.242	2.0.10.353	06-10-2021	2021-06-10 오전 6:48:57	15:48:57	2.0.10.248	92	2	{/}	계님	계	님	128	1	92	NULL	NULL	NULL	NULL	NULL	NULL	KSY2	List1	NULL	NULL	NULL	NULL	NULL	NULL	NULL	NULL	NULL	0	{/}	1	3	290371	0	z	897
좌우반구com(split BVF)_1	35	1	<?xml version="1.0"?>\n<Clock xmlns:dt="urn:schemas-microsoft-com:datatypes"><Description dt:dt="string">E-Prime Primary Realtime Clock</Description><StartTime><Timestamp dt:dt="int">0</Timestamp><DateUtc dt:dt="string">2021-06-10T06:48:56Z</DateUtc></StartTime><FrequencyChanges><FrequencyChange><Frequency dt:dt="r8">2699990000</Frequency><Timestamp dt:dt="r8">10002180854749</Timestamp><Current d…	좌우반구com(split BVF)_1-035-1	60.021	1.0.0.165	1	-263212705	Professional	2.0.10.242	2.0.10.353	06-10-2021	2021-06-10 오전 6:48:57	15:48:57	2.0.10.248	333	2	{/}	계락	계	락	NULL	NULL	NULL	NULL	NULL	NULL	31	1	69	KSY	List3	0		0	-1	1027724	183		0	0	0	{/}	1	3	1027907	0	z	314
좌우반구com(split BVF)_1	35	1	<?xml version="1.0"?>\n<Clock xmlns:dt="urn:schemas-microsoft-com:datatypes"><Description dt:dt="string">E-Prime Primary Realtime Clock</Description><StartTime><Timestamp dt:dt="int">0</Timestamp><DateUtc dt:dt="string">2021-06-10T06:48:56Z</DateUtc></StartTime><FrequencyChanges><FrequencyChange><Frequency dt:dt="r8">2699990000</Frequency><Timestamp dt:dt="r8">10002180854749</Timestamp><Current d…	좌우반구com(split BVF)_1-035-1	60.021	1.0.0.165	1	-263212705	Professional	2.0.10.242	2.0.10.353	06-10-2021	2021-06-10 오전 6:48:57	15:48:57	2.0.10.248	166	1	z	계수	계	수	NULL	NULL	NULL	22	1	34	NULL	NULL	NULL	KSY	List2	0		1	-1	525870	184		0	0	1	z	0	4	526054	0	z	673
좌우반구com(split BVF)_1	35	1	<?xml version="1.0"?>\n<Clock xmlns:dt="urn:schemas-microsoft-com:datatypes"><Description dt:dt="string">E-Prime Primary Realtime Clock</Description><StartTime><Timestamp dt:dt="int">0</Timestamp><DateUtc dt:dt="string">2021-06-10T06:48:56Z</DateUtc></StartTime><FrequencyChanges><FrequencyChange><Frequency dt:dt="r8">2699990000</Frequency><Timestamp dt:dt="r8">10002180854749</Timestamp><Current d…	좌우반구com(split BVF)_1-035-1	60.021	1.0.0.165	1	-263212705	Professional	2.0.10.242	2.0.10.353	06-10-2021	2021-06-10 오전 6:48:57	15:48:57	2.0.10.248	146	2	{/}	계여	계	여	NULL	NULL	NULL	26	1	14	NULL	NULL	NULL	KSY	List2	0		0	-1	469957	183		0	0	1	{/}	1	3	470140	0	{/}	394
좌우반구com(split BVF)_1	35	1	<?xml version="1.0"?>\n<Clock xmlns:dt="urn:schemas-microsoft-com:datatypes"><Description dt:dt="string">E-Prime Primary Realtime Clock</Description><StartTime><Timestamp dt:dt="int">0</Timestamp><DateUtc dt:dt="string">2021-06-10T06:48:56Z</DateUtc></StartTime><FrequencyChanges><FrequencyChange><Frequency dt:dt="r8">2699990000</Frequency><Timestamp dt:dt="r8">10002180854749</Timestamp><Current d…	좌우반구com(split BVF)_1-035-1	60.021	1.0.0.165	1	-263212705	Professional	2.0.10.242	2.0.10.353	06-10-2021	2021-06-10 오전 6:48:57	15:48:57	2.0.10.248	80	2	{/}	고률	고	률	74	1	80	NULL	NULL	NULL	NULL	NULL	NULL	KSY3	List1	NULL	NULL	NULL	NULL	NULL	NULL	NULL	NULL	NULL	1	{/}	0	4	256034	0	{/}	675
좌우반구com(split BVF)_1	35	1	<?xml version="1.0"?>\n<Clock xmlns:dt="urn:schemas-microsoft-com:datatypes"><Description dt:dt="string">E-Prime Primary Realtime Clock</Description><StartTime><Timestamp dt:dt="int">0</Timestamp><DateUtc dt:dt="string">2021-06-10T06:48:56Z</DateUtc></StartTime><FrequencyChanges><FrequencyChange><Frequency dt:dt="r8">2699990000</Frequency><Timestamp dt:dt="r8">10002180854749</Timestamp><Current d…	좌우반구com(split BVF)_1-035-1	60.021	1.0.0.165	1	-263212705	Professional	2.0.10.242	2.0.10.353	06-10-2021	2021-06-10 오전 6:48:57	15:48:57	2.0.10.248	162	2	{/}	고청	고	청	NULL	NULL	NULL	20	1	30	NULL	NULL	NULL	KSY2	List2	NULL	NULL	NULL	NULL	NULL	NULL	NULL	NULL	NULL	1	{/}	0	3	515224	0	{/}	599
좌우반구com(split BVF)_1	35	1	<?xml version="1.0"?>\n<Clock xmlns:dt="urn:schemas-microsoft-com:datatypes"><Description dt:dt="string">E-Prime Primary Realtime Clock</Description><StartTime><Timestamp dt:dt="int">0</Timestamp><DateUtc dt:dt="string">2021-06-10T06:48:56Z</DateUtc></StartTime><FrequencyChanges><FrequencyChange><Frequency dt:dt="r8">2699990000</Frequency><Timestamp dt:dt="r8">10002180854749</Timestamp><Current d…	좌우반구com(split BVF)_1-035-1	60.021	1.0.0.165	1	-263212705	Professional	2.0.10.242	2.0.10.353	06-10-2021	2021-06-10 오전 6:48:57	15:48:57	2.0.10.248	240	1	z	공기	공	기	NULL	NULL	NULL	70	1	108	NULL	NULL	NULL	KSY	List2	0		1	-1	728914	184		0	0	1	z	0	4	729098	0	z	257
좌우반구com(split BVF)_1	35	1	<?xml version="1.0"?>\n<Clock xmlns:dt="urn:schemas-microsoft-com:datatypes"><Description dt:dt="string">E-Prime Primary Realtime Clock</Description><StartTime><Timestamp dt:dt="int">0</Timestamp><DateUtc dt:dt="string">2021-06-10T06:48:56Z</DateUtc></StartTime><FrequencyChanges><FrequencyChange><Frequency dt:dt="r8">2699990000</Frequency><Timestamp dt:dt="r8">10002180854749</Timestamp><Current d…	좌우반구com(split BVF)_1-035-1	60.021	1.0.0.165	1	-263212705	Professional	2.0.10.242	2.0.10.353	06-10-2021	2021-06-10 오전 6:48:57	15:48:57	2.0.10.248	221	1	z	공백	공	백	NULL	NULL	NULL	110	1	89	NULL	NULL	NULL	KSY	List2	0		0	-1	676350	183		0	0	1	z	0	3	676533	0	z	303
좌우반구com(split BVF)_1	35	1	<?xml version="1.0"?>\n<Clock xmlns:dt="urn:schemas-microsoft-com:datatypes"><Description dt:dt="string">E-Prime Primary Realtime Clock</Description><StartTime><Timestamp dt:dt="int">0</Timestamp><DateUtc dt:dt="string">2021-06-10T06:48:56Z</DateUtc></StartTime><FrequencyChanges><FrequencyChange><Frequency dt:dt="r8">2699990000</Frequency><Timestamp dt:dt="r8">10002180854749</Timestamp><Current d…	좌우반구com(split BVF)_1-035-1	60.021	1.0.0.165	1	-263212705	Professional	2.0.10.242	2.0.10.353	06-10-2021	2021-06-10 오전 6:48:57	15:48:57	2.0.10.248	223	1	z	공포	공	포	NULL	NULL	NULL	108	1	91	NULL	NULL	NULL	KSY	List2	0		1	-1	681331	184		0	0	1	z	0	4	681515	0	z	441
좌우반구com(split BVF)_1	35	1	<?xml version="1.0"?>\n<Clock xmlns:dt="urn:schemas-microsoft-com:datatypes"><Description dt:dt="string">E-Prime Primary Realtime Clock</Description><StartTime><Timestamp dt:dt="int">0</Timestamp><DateUtc dt:dt="string">2021-06-10T06:48:56Z</DateUtc></StartTime><FrequencyChanges><FrequencyChange><Frequency dt:dt="r8">2699990000</Frequency><Timestamp dt:dt="r8">10002180854749</Timestamp><Current d…	좌우반구com(split BVF)_1-035-1	60.021	1.0.0.165	1	-263212705	Professional	2.0.10.242	2.0.10.353	06-10-2021	2021-06-10 오전 6:48:57	15:48:57	2.0.10.248	193	2	{/}	과법	과	법	NULL	NULL	NULL	43	1	61	NULL	NULL	NULL	KSY3	List2	NULL	NULL	NULL	NULL	NULL	NULL	NULL	NULL	NULL	1	{/}	0	3	601010	0	{/}	724
좌우반구com(split BVF)_1	35	1	<?xml version="1.0"?>\n<Clock xmlns:dt="urn:schemas-microsoft-com:datatypes"><Description dt:dt="string">E-Prime Primary Realtime Clock</Description><StartTime><Timestamp dt:dt="int">0</Timestamp><DateUtc dt:dt="string">2021-06-10T06:48:56Z</DateUtc></StartTime><FrequencyChanges><FrequencyChange><Frequency dt:dt="r8">2699990000</Frequency><Timestamp dt:dt="r8">10002180854749</Timestamp><Current d…	좌우반구com(split BVF)_1-035-1	60.021	1.0.0.165	1	-263212705	Professional	2.0.10.242	2.0.10.353	06-10-2021	2021-06-10 오전 6:48:57	15:48:57	2.0.10.248	311	1	z	과정	과	정	NULL	NULL	NULL	NULL	NULL	NULL	60	1	47	KSY	List3	0		0	0	968379	183		0	0	1	z	0	3	968562	0	z	396
좌우반구com(split BVF)_1	35	1	<?xml version="1.0"?>\n<Clock xmlns:dt="urn:schemas-microsoft-com:datatypes"><Description dt:dt="string">E-Prime Primary Realtime Clock</Description><StartTime><Timestamp dt:dt="int">0</Timestamp><DateUtc dt:dt="string">2021-06-10T06:48:56Z</DateUtc></StartTime><FrequencyChanges><FrequencyChange><Frequency dt:dt="r8">2699990000</Frequency><Timestamp dt:dt="r8">10002180854749</Timestamp><Current d…	좌우반구com(split BVF)_1-035-1	60.021	1.0.0.165	1	-263212705	Professional	2.0.10.242	2.0.10.353	06-10-2021	2021-06-10 오전 6:48:57	15:48:57	2.0.10.248	339	1	z	관계	관	계	NULL	NULL	NULL	NULL	NULL	NULL	94	1	75	KSY	List3	0		1	-1	1043668	184		0	0	1	z	0	4	1043852	0	z	369
좌우반구com(split BVF)_1	35	1	<?xml version="1.0"?>\n<Clock xmlns:dt="urn:schemas-microsoft-com:datatypes"><Description dt:dt="string">E-Prime Primary Realtime Clock</Description><StartTime><Timestamp dt:dt="int">0</Timestamp><DateUtc dt:dt="string">2021-06-10T06:48:56Z</DateUtc></StartTime><FrequencyChanges><FrequencyChange><Frequency dt:dt="r8">2699990000</Frequency><Timestamp dt:dt="r8">10002180854749</Timestamp><Current d…	좌우반구com(split BVF)_1-035-1	60.021	1.0.0.165	1	-263212705	Professional	2.0.10.242	2.0.10.353	06-10-2021	2021-06-10 오전 6:48:57	15:48:57	2.0.10.248	357	1	z	관측	관	측	NULL	NULL	NULL	NULL	NULL	NULL	57	1	93	KSY	List3	0		0	-1	1090885	183		0	0	1	z	0	3	1091068	0	z	728
좌우반구com(split BVF)_1	35	1	<?xml version="1.0"?>\n<Clock xmlns:dt="urn:schemas-microsoft-com:datatypes"><Description dt:dt="string">E-Prime Primary Realtime Clock</Description><StartTime><Timestamp dt:dt="int">0</Timestamp><DateUtc dt:dt="string">2021-06-10T06:48:56Z</DateUtc></StartTime><FrequencyChanges><FrequencyChange><Frequency dt:dt="r8">2699990000</Frequency><Timestamp dt:dt="r8">10002180854749</Timestamp><Current d…	좌우반구com(split BVF)_1-035-1	60.021	1.0.0.165	1	-263212705	Professional	2.0.10.242	2.0.10.353	06-10-2021	2021-06-10 오전 6:48:57	15:48:57	2.0.10.248	342	1	z	광장	광	장	NULL	NULL	NULL	NULL	NULL	NULL	125	1	78	KSY	List3	0		0	0	1051366	183		0	0	1	z	0	3	1051549	0	z	384
좌우반구com(split BVF)_1	35	1	<?xml version="1.0"?>\n<Clock xmlns:dt="urn:schemas-microsoft-com:datatypes"><Description dt:dt="string">E-Prime Primary Realtime Clock</Description><StartTime><Timestamp dt:dt="int">0</Timestamp><DateUtc dt:dt="string">2021-06-10T06:48:56Z</DateUtc></StartTime><FrequencyChanges><FrequencyChange><Frequency dt:dt="r8">2699990000</Frequency><Timestamp dt:dt="r8">10002180854749</Timestamp><Current d…	좌우반구com(split BVF)_1-035-1	60.021	1.0.0.165	1	-263212705	Professional	2.0.10.242	2.0.10.353	06-10-2021	2021-06-10 오전 6:48:57	15:48:57	2.0.10.248	285	2	{/}	교느	교	느	NULL	NULL	NULL	NULL	NULL	NULL	55	1	21	KSY3	List3	NULL	NULL	NULL	NULL	NULL	NULL	NULL	NULL	NULL	1	{/}	0	4	898071	0	{/}	451
좌우반구com(split BVF)_1	35	1	<?xml version="1.0"?>\n<Clock xmlns:dt="urn:schemas-microsoft-com:datatypes"><Description dt:dt="string">E-Prime Primary Realtime Clock</Description><StartTime><Timestamp dt:dt="int">0</Timestamp><DateUtc dt:dt="string">2021-06-10T06:48:56Z</DateUtc></StartTime><FrequencyChanges><FrequencyChange><Frequency dt:dt="r8">2699990000</Frequency><Timestamp dt:dt="r8">10002180854749</Timestamp><Current d…	좌우반구com(split BVF)_1-035-1	60.021	1.0.0.165	1	-263212705	Professional	2.0.10.242	2.0.10.353	06-10-2021	2021-06-10 오전 6:48:57	15:48:57	2.0.10.248	390	2	{/}	교휘	교	휘	NULL	NULL	NULL	NULL	NULL	NULL	130	1	126	KSY	List3	0		0	-1	1181969	183		0	0	1	{/}	0	3	1182152	0	{/}	450
좌우반구com(split BVF)_1	35	1	<?xml version="1.0"?>\n<Clock xmlns:dt="urn:schemas-microsoft-com:datatypes"><Description dt:dt="string">E-Prime Primary Realtime Clock</Description><StartTime><Timestamp dt:dt="int">0</Timestamp><DateUtc dt:dt="string">2021-06-10T06:48:56Z</DateUtc></StartTime><FrequencyChanges><FrequencyChange><Frequency dt:dt="r8">2699990000</Frequency><Timestamp dt:dt="r8">10002180854749</Timestamp><Current d…	좌우반구com(split BVF)_1-035-1	60.021	1.0.0.165	1	-263212705	Professional	2.0.10.242	2.0.10.353	06-10-2021	2021-06-10 오전 6:48:57	15:48:57	2.0.10.248	145	1	z	구조	구	조	NULL	NULL	NULL	8	1	13	NULL	NULL	NULL	KSY	List2	0		0	-1	467508	183		0	0	1	z	0	3	467691	0	z	245
좌우반구com(split BVF)_1	35	1	<?xml version="1.0"?>\n<Clock xmlns:dt="urn:schemas-microsoft-com:datatypes"><Description dt:dt="string">E-Prime Primary Realtime Clock</Description><StartTime><Timestamp dt:dt="int">0</Timestamp><DateUtc dt:dt="string">2021-06-10T06:48:56Z</DateUtc></StartTime><FrequencyChanges><FrequencyChange><Frequency dt:dt="r8">2699990000</Frequency><Timestamp dt:dt="r8">10002180854749</Timestamp><Current d…	좌우반구com(split BVF)_1-035-1	60.021	1.0.0.165	1	-263212705	Professional	2.0.10.242	2.0.10.353	06-10-2021	2021-06-10 오전 6:48:57	15:48:57	2.0.10.248	91	2	{/}	국득	국	득	104	1	91	NULL	NULL	NULL	NULL	NULL	NULL	KSY3	List1	NULL	NULL	NULL	NULL	NULL	NULL	NULL	NULL	NULL	1	{/}	0	3	287639	0	{/}	525
좌우반구com(split BVF)_1	35	1	<?xml version="1.0"?>\n<Clock xmlns:dt="urn:schemas-microsoft-com:datatypes"><Description dt:dt="string">E-Prime Primary Realtime Clock</Description><StartTime><Timestamp dt:dt="int">0</Timestamp><DateUtc dt:dt="string">2021-06-10T06:48:56Z</DateUtc></StartTime><FrequencyChanges><FrequencyChange><Frequency dt:dt="r8">2699990000</Frequency><Timestamp dt:dt="r8">10002180854749</Timestamp><Current d…	좌우반구com(split BVF)_1-035-1	60.021	1.0.0.165	1	-263212705	Professional	2.0.10.242	2.0.10.353	06-10-2021	2021-06-10 오전 6:48:57	15:48:57	2.0.10.248	264	2	{/}	국반	국	반	NULL	NULL	NULL	5	1	132	NULL	NULL	NULL	KSY	List2	0		0	0	795241	183		0	0	1	{/}	0	3	795424	0	{/}	474
좌우반구com(split BVF)_1	35	1	<?xml version="1.0"?>\n<Clock xmlns:dt="urn:schemas-microsoft-com:datatypes"><Description dt:dt="string">E-Prime Primary Realtime Clock</Description><StartTime><Timestamp dt:dt="int">0</Timestamp><DateUtc dt:dt="string">2021-06-10T06:48:56Z</DateUtc></StartTime><FrequencyChanges><FrequencyChange><Frequency dt:dt="r8">2699990000</Frequency><Timestamp dt:dt="r8">10002180854749</Timestamp><Current d…	좌우반구com(split BVF)_1-035-1	60.021	1.0.0.165	1	-263212705	Professional	2.0.10.242	2.0.10.353	06-10-2021	2021-06-10 오전 6:48:57	15:48:57	2.0.10.248	26	1	z	군청	군	청	60	1	26	NULL	NULL	NULL	NULL	NULL	NULL	KSY	List1	0		0	0	106571	183		0	0	1	z	0	3	106754	0	z	591
좌우반구com(split BVF)_1	35	1	<?xml version="1.0"?>\n<Clock xmlns:dt="urn:schemas-microsoft-com:datatypes"><Description dt:dt="string">E-Prime Primary Realtime Clock</Description><StartTime><Timestamp dt:dt="int">0</Timestamp><DateUtc dt:dt="string">2021-06-10T06:48:56Z</DateUtc></StartTime><FrequencyChanges><FrequencyChange><Frequency dt:dt="r8">2699990000</Frequency><Timestamp dt:dt="r8">10002180854749</Timestamp><Current d…	좌우반구com(split BVF)_1-035-1	60.021	1.0.0.165	1	-263212705	Professional	2.0.10.242	2.0.10.353	06-10-2021	2021-06-10 오전 6:48:57	15:48:57	2.0.10.248	123	1	z	궤도	궤	도	120	1	123	NULL	NULL	NULL	NULL	NULL	NULL	KSY	List1	0		0	-1	375191	183		0	0	1	z	0	3	375374	0	z	380
좌우반구com(split BVF)_1	35	1	<?xml version="1.0"?>\n<Clock xmlns:dt="urn:schemas-microsoft-com:datatypes"><Description dt:dt="string">E-Prime Primary Realtime Clock</Description><StartTime><Timestamp dt:dt="int">0</Timestamp><DateUtc dt:dt="string">2021-06-10T06:48:56Z</DateUtc></StartTime><FrequencyChanges><FrequencyChange><Frequency dt:dt="r8">2699990000</Frequency><Timestamp dt:dt="r8">10002180854749</Timestamp><Current d…	좌우반구com(split BVF)_1-035-1	60.021	1.0.0.165	1	-263212705	Professional	2.0.10.242	2.0.10.353	06-10-2021	2021-06-10 오전 6:48:57	15:48:57	2.0.10.248	344	2	{/}	궤희	궤	희	NULL	NULL	NULL	NULL	NULL	NULL	59	1	80	KSY2	List3	NULL	NULL	NULL	NULL	NULL	NULL	NULL	NULL	NULL	1	{/}	1	3	1056680	0	{/}	828
좌우반구com(split BVF)_1	35	1	<?xml version="1.0"?>\n<Clock xmlns:dt="urn:schemas-microsoft-com:datatypes"><Description dt:dt="string">E-Prime Primary Realtime Clock</Description><StartTime><Timestamp dt:dt="int">0</Timestamp><DateUtc dt:dt="string">2021-06-10T06:48:56Z</DateUtc></StartTime><FrequencyChanges><FrequencyChange><Frequency dt:dt="r8">2699990000</Frequency><Timestamp dt:dt="r8">10002180854749</Timestamp><Current d…	좌우반구com(split BVF)_1-035-1	60.021	1.0.0.165	1	-263212705	Professional	2.0.10.242	2.0.10.353	06-10-2021	2021-06-10 오전 6:48:57	15:48:57	2.0.10.248	334	1	z	그림	그	림	NULL	NULL	NULL	NULL	NULL	NULL	119	1	70	KSY	List3	0		0	-1	1030240	183		0	0	1	z	0	3	1030423	0	z	406
좌우반구com(split BVF)_1	35	1	<?xml version="1.0"?>\n<Clock xmlns:dt="urn:schemas-microsoft-com:datatypes"><Description dt:dt="string">E-Prime Primary Realtime Clock</Description><StartTime><Timestamp dt:dt="int">0</Timestamp><DateUtc dt:dt="string">2021-06-10T06:48:56Z</DateUtc></StartTime><FrequencyChanges><FrequencyChange><Frequency dt:dt="r8">2699990000</Frequency><Timestamp dt:dt="r8">10002180854749</Timestamp><Current d…	좌우반구com(split BVF)_1-035-1	60.021	1.0.0.165	1	-263212705	Professional	2.0.10.242	2.0.10.353	06-10-2021	2021-06-10 오전 6:48:57	15:48:57	2.0.10.248	293	2	{/}	그법	그	법	NULL	NULL	NULL	NULL	NULL	NULL	42	1	29	KSY2	List3	NULL	NULL	NULL	NULL	NULL	NULL	NULL	NULL	NULL	1	{/}	0	4	920263	0	{/}	576
좌우반구com(split BVF)_1	35	1	<?xml version="1.0"?>\n<Clock xmlns:dt="urn:schemas-microsoft-com:datatypes"><Description dt:dt="string">E-Prime Primary Realtime Clock</Description><StartTime><Timestamp dt:dt="int">0</Timestamp><DateUtc dt:dt="string">2021-06-10T06:48:56Z</DateUtc></StartTime><FrequencyChanges><FrequencyChange><Frequency dt:dt="r8">2699990000</Frequency><Timestamp dt:dt="r8">10002180854749</Timestamp><Current d…	좌우반구com(split BVF)_1-035-1	60.021	1.0.0.165	1	-263212705	Professional	2.0.10.242	2.0.10.353	06-10-2021	2021-06-10 오전 6:48:57	15:48:57	2.0.10.248	24	2	{/}	그소	그	소	25	1	24	NULL	NULL	NULL	NULL	NULL	NULL	KSY2	List1	NULL	NULL	NULL	NULL	NULL	NULL	NULL	NULL	NULL	1	{/}	0	3	101489	0	{/}	487
좌우반구com(split BVF)_1	35	1	<?xml version="1.0"?>\n<Clock xmlns:dt="urn:schemas-microsoft-com:datatypes"><Description dt:dt="string">E-Prime Primary Realtime Clock</Description><StartTime><Timestamp dt:dt="int">0</Timestamp><DateUtc dt:dt="string">2021-06-10T06:48:56Z</DateUtc></StartTime><FrequencyChanges><FrequencyChange><Frequency dt:dt="r8">2699990000</Frequency><Timestamp dt:dt="r8">10002180854749</Timestamp><Current d…	좌우반구com(split BVF)_1-035-1	60.021	1.0.0.165	1	-263212705	Professional	2.0.10.242	2.0.10.353	06-10-2021	2021-06-10 오전 6:48:57	15:48:57	2.0.10.248	257	2	{/}	그종	그	종	NULL	NULL	NULL	65	1	125	NULL	NULL	NULL	KSY	List2	0		0	0	775898	183		0	0	1	{/}	0	3	776081	0	{/}	361
좌우반구com(split BVF)_1	35	1	<?xml version="1.0"?>\n<Clock xmlns:dt="urn:schemas-microsoft-com:datatypes"><Description dt:dt="string">E-Prime Primary Realtime Clock</Description><StartTime><Timestamp dt:dt="int">0</Timestamp><DateUtc dt:dt="string">2021-06-10T06:48:56Z</DateUtc></StartTime><FrequencyChanges><FrequencyChange><Frequency dt:dt="r8">2699990000</Frequency><Timestamp dt:dt="r8">10002180854749</Timestamp><Current d…	좌우반구com(split BVF)_1-035-1	60.021	1.0.0.165	1	-263212705	Professional	2.0.10.242	2.0.10.353	06-10-2021	2021-06-10 오전 6:48:57	15:48:57	2.0.10.248	150	1	z	급여	급	여	NULL	NULL	NULL	125	1	18	NULL	NULL	NULL	KSY	List2	0		0	-1	480853	184		0	0	1	z	0	4	481037	0	z	387
좌우반구com(split BVF)_1	35	1	<?xml version="1.0"?>\n<Clock xmlns:dt="urn:schemas-microsoft-com:datatypes"><Description dt:dt="string">E-Prime Primary Realtime Clock</Description><StartTime><Timestamp dt:dt="int">0</Timestamp><DateUtc dt:dt="string">2021-06-10T06:48:56Z</DateUtc></StartTime><FrequencyChanges><FrequencyChange><Frequency dt:dt="r8">2699990000</Frequency><Timestamp dt:dt="r8">10002180854749</Timestamp><Current d…	좌우반구com(split BVF)_1-035-1	60.021	1.0.0.165	1	-263212705	Professional	2.0.10.242	2.0.10.353	06-10-2021	2021-06-10 오전 6:48:57	15:48:57	2.0.10.248	327	1	z	기록	기	록	NULL	NULL	NULL	NULL	NULL	NULL	86	1	63	KSY	List3	0		0	-1	1010580	184		0	0	1	z	0	4	1010764	0	z	385
좌우반구com(split BVF)_1	35	1	<?xml version="1.0"?>\n<Clock xmlns:dt="urn:schemas-microsoft-com:datatypes"><Description dt:dt="string">E-Prime Primary Realtime Clock</Description><StartTime><Timestamp dt:dt="int">0</Timestamp><DateUtc dt:dt="string">2021-06-10T06:48:56Z</DateUtc></StartTime><FrequencyChanges><FrequencyChange><Frequency dt:dt="r8">2699990000</Frequency><Timestamp dt:dt="r8">10002180854749</Timestamp><Current d…	좌우반구com(split BVF)_1-035-1	60.021	1.0.0.165	1	-263212705	Professional	2.0.10.242	2.0.10.353	06-10-2021	2021-06-10 오전 6:48:57	15:48:57	2.0.10.248	312	1	z	기름	기	름	NULL	NULL	NULL	NULL	NULL	NULL	102	1	48	KSY	List3	0		0	-1	970978	183		0	0	1	z	0	3	971161	0	z	293
좌우반구com(split BVF)_1	35	1	<?xml version="1.0"?>\n<Clock xmlns:dt="urn:schemas-microsoft-com:datatypes"><Description dt:dt="string">E-Prime Primary Realtime Clock</Description><StartTime><Timestamp dt:dt="int">0</Timestamp><DateUtc dt:dt="string">2021-06-10T06:48:56Z</DateUtc></StartTime><FrequencyChanges><FrequencyChange><Frequency dt:dt="r8">2699990000</Frequency><Timestamp dt:dt="r8">10002180854749</Timestamp><Current d…	좌우반구com(split BVF)_1-035-1	60.021	1.0.0.165	1	-263212705	Professional	2.0.10.242	2.0.10.353	06-10-2021	2021-06-10 오전 6:48:57	15:48:57	2.0.10.248	310	1	z	기술	기	술	NULL	NULL	NULL	NULL	NULL	NULL	114	1	46	KSY	List3	0		1	-1	965496	184		0	0	1	z	0	4	965680	0	z	671
좌우반구com(split BVF)_1	35	1	<?xml version="1.0"?>\n<Clock xmlns:dt="urn:schemas-microsoft-com:datatypes"><Description dt:dt="string">E-Prime Primary Realtime Clock</Description><StartTime><Timestamp dt:dt="int">0</Timestamp><DateUtc dt:dt="string">2021-06-10T06:48:56Z</DateUtc></StartTime><FrequencyChanges><FrequencyChange><Frequency dt:dt="r8">2699990000</Frequency><Timestamp dt:dt="r8">10002180854749</Timestamp><Current d…	좌우반구com(split BVF)_1-035-1	60.021	1.0.0.165	1	-263212705	Professional	2.0.10.242	2.0.10.353	06-10-2021	2021-06-10 오전 6:48:57	15:48:57	2.0.10.248	72	1	z	기운	기	운	29	1	72	NULL	NULL	NULL	NULL	NULL	NULL	KSY	List1	0		0	-1	234258	183		0	0	1	z	1	3	234441	0	z	340
좌우반구com(split BVF)_1	35	1	<?xml version="1.0"?>\n<Clock xmlns:dt="urn:schemas-microsoft-com:datatypes"><Description dt:dt="string">E-Prime Primary Realtime Clock</Description><StartTime><Timestamp dt:dt="int">0</Timestamp><DateUtc dt:dt="string">2021-06-10T06:48:56Z</DateUtc></StartTime><FrequencyChanges><FrequencyChange><Frequency dt:dt="r8">2699990000</Frequency><Timestamp dt:dt="r8">10002180854749</Timestamp><Current d…	좌우반구com(split BVF)_1-035-1	60.021	1.0.0.165	1	-263212705	Professional	2.0.10.242	2.0.10.353	06-10-2021	2021-06-10 오전 6:48:57	15:48:57	2.0.10.248	280	1	z	기준	기	준	NULL	NULL	NULL	NULL	NULL	NULL	99	1	16	KSY	List3	0		0	-1	884342	183		0	0	1	z	1	3	884525	0	z	387
좌우반구com(split BVF)_1	35	1	<?xml version="1.0"?>\n<Clock xmlns:dt="urn:schemas-microsoft-com:datatypes"><Description dt:dt="string">E-Prime Primary Realtime Clock</Description><StartTime><Timestamp dt:dt="int">0</Timestamp><DateUtc dt:dt="string">2021-06-10T06:48:56Z</DateUtc></StartTime><FrequencyChanges><FrequencyChange><Frequency dt:dt="r8">2699990000</Frequency><Timestamp dt:dt="r8">10002180854749</Timestamp><Current d…	좌우반구com(split BVF)_1-035-1	60.021	1.0.0.165	1	-263212705	Professional	2.0.10.242	2.0.10.353	06-10-2021	2021-06-10 오전 6:48:57	15:48:57	2.0.10.248	365	1	z	기차	기	차	NULL	NULL	NULL	NULL	NULL	NULL	108	1	101	KSY	List3	0		1	-1	1112560	184		0	0	1	z	0	4	1112744	0	z	323
좌우반구com(split BVF)_1	35	1	<?xml version="1.0"?>\n<Clock xmlns:dt="urn:schemas-microsoft-com:datatypes"><Description dt:dt="string">E-Prime Primary Realtime Clock</Description><StartTime><Timestamp dt:dt="int">0</Timestamp><DateUtc dt:dt="string">2021-06-10T06:48:56Z</DateUtc></StartTime><FrequencyChanges><FrequencyChange><Frequency dt:dt="r8">2699990000</Frequency><Timestamp dt:dt="r8">10002180854749</Timestamp><Current d…	좌우반구com(split BVF)_1-035-1	60.021	1.0.0.165	1	-263212705	Professional	2.0.10.242	2.0.10.353	06-10-2021	2021-06-10 오전 6:48:57	15:48:57	2.0.10.248	67	1	z	기회	기	회	11	1	67	NULL	NULL	NULL	NULL	NULL	NULL	KSY	List1	0		0	-1	221246	183		0	0	1	z	1	3	221429	0	z	369
좌우반구com(split BVF)_1	35	1	<?xml version="1.0"?>\n<Clock xmlns:dt="urn:schemas-microsoft-com:datatypes"><Description dt:dt="string">E-Prime Primary Realtime Clock</Description><StartTime><Timestamp dt:dt="int">0</Timestamp><DateUtc dt:dt="string">2021-06-10T06:48:56Z</DateUtc></StartTime><FrequencyChanges><FrequencyChange><Frequency dt:dt="r8">2699990000</Frequency><Timestamp dt:dt="r8">10002180854749</Timestamp><Current d…	좌우반구com(split BVF)_1-035-1	60.021	1.0.0.165	1	-263212705	Professional	2.0.10.242	2.0.10.353	06-10-2021	2021-06-10 오전 6:48:57	15:48:57	2.0.10.248	355	2	{/}	껍목	껍	목	NULL	NULL	NULL	NULL	NULL	NULL	107	1	91	KSY2	List3	NULL	NULL	NULL	NULL	NULL	NULL	NULL	NULL	NULL	1	{/}	0	3	1085420	0	{/}	408
좌우반구com(split BVF)_1	35	1	<?xml version="1.0"?>\n<Clock xmlns:dt="urn:schemas-microsoft-com:datatypes"><Description dt:dt="string">E-Prime Primary Realtime Clock</Description><StartTime><Timestamp dt:dt="int">0</Timestamp><DateUtc dt:dt="string">2021-06-10T06:48:56Z</DateUtc></StartTime><FrequencyChanges><FrequencyChange><Frequency dt:dt="r8">2699990000</Frequency><Timestamp dt:dt="r8">10002180854749</Timestamp><Current d…	좌우반구com(split BVF)_1-035-1	60.021	1.0.0.165	1	-263212705	Professional	2.0.10.242	2.0.10.353	06-10-2021	2021-06-10 오전 6:48:57	15:48:57	2.0.10.248	9	2	{/}	껍밀	껍	밀	119	1	9	NULL	NULL	NULL	NULL	NULL	NULL	KSY	List1	0		0	-1	57005	183		0	0	1	{/}	1	3	57188	0	{/}	389
좌우반구com(split BVF)_1	35	1	<?xml version="1.0"?>\n<Clock xmlns:dt="urn:schemas-microsoft-com:datatypes"><Description dt:dt="string">E-Prime Primary Realtime Clock</Description><StartTime><Timestamp dt:dt="int">0</Timestamp><DateUtc dt:dt="string">2021-06-10T06:48:56Z</DateUtc></StartTime><FrequencyChanges><FrequencyChange><Frequency dt:dt="r8">2699990000</Frequency><Timestamp dt:dt="r8">10002180854749</Timestamp><Current d…	좌우반구com(split BVF)_1-035-1	60.021	1.0.0.165	1	-263212705	Professional	2.0.10.242	2.0.10.353	06-10-2021	2021-06-10 오전 6:48:57	15:48:57	2.0.10.248	199	1	z	껍질	껍	질	NULL	NULL	NULL	3	1	67	NULL	NULL	NULL	KSY	List2	0		0	-1	616971	183		0	0	1	z	1	3	617154	0	z	435
좌우반구com(split BVF)_1	35	1	<?xml version="1.0"?>\n<Clock xmlns:dt="urn:schemas-microsoft-com:datatypes"><Description dt:dt="string">E-Prime Primary Realtime Clock</Description><StartTime><Timestamp dt:dt="int">0</Timestamp><DateUtc dt:dt="string">2021-06-10T06:48:56Z</DateUtc></StartTime><FrequencyChanges><FrequencyChange><Frequency dt:dt="r8">2699990000</Frequency><Timestamp dt:dt="r8">10002180854749</Timestamp><Current d…	좌우반구com(split BVF)_1-035-1	60.021	1.0.0.165	1	-263212705	Professional	2.0.10.242	2.0.10.353	06-10-2021	2021-06-10 오전 6:48:57	15:48:57	2.0.10.248	165	2	{/}	껍퇴	껍	퇴	NULL	NULL	NULL	58	1	33	NULL	NULL	NULL	KSY	List2	0		1	-1	523271	184		0	0	1	{/}	0	4	523455	0	{/}	392
좌우반구com(split BVF)_1	35	1	<?xml version="1.0"?>\n<Clock xmlns:dt="urn:schemas-microsoft-com:datatypes"><Description dt:dt="string">E-Prime Primary Realtime Clock</Description><StartTime><Timestamp dt:dt="int">0</Timestamp><DateUtc dt:dt="string">2021-06-10T06:48:56Z</DateUtc></StartTime><FrequencyChanges><FrequencyChange><Frequency dt:dt="r8">2699990000</Frequency><Timestamp dt:dt="r8">10002180854749</Timestamp><Current d…	좌우반구com(split BVF)_1-035-1	60.021	1.0.0.165	1	-263212705	Professional	2.0.10.242	2.0.10.353	06-10-2021	2021-06-10 오전 6:48:57	15:48:57	2.0.10.248	104	2	{/}	나개	나	개	90	1	104	NULL	NULL	NULL	NULL	NULL	NULL	KSY3	List1	NULL	NULL	NULL	NULL	NULL	NULL	NULL	NULL	NULL	1	{/}	0	3	323493	0	{/}	614
좌우반구com(split BVF)_1	35	1	<?xml version="1.0"?>\n<Clock xmlns:dt="urn:schemas-microsoft-com:datatypes"><Description dt:dt="string">E-Prime Primary Realtime Clock</Description><StartTime><Timestamp dt:dt="int">0</Timestamp><DateUtc dt:dt="string">2021-06-10T06:48:56Z</DateUtc></StartTime><FrequencyChanges><FrequencyChange><Frequency dt:dt="r8">2699990000</Frequency><Timestamp dt:dt="r8">10002180854749</Timestamp><Current d…	좌우반구com(split BVF)_1-035-1	60.021	1.0.0.165	1	-263212705	Professional	2.0.10.242	2.0.10.353	06-10-2021	2021-06-10 오전 6:48:57	15:48:57	2.0.10.248	118	1	z	내일	내	일	126	1	118	NULL	NULL	NULL	NULL	NULL	NULL	KSY	List1	0		0	-1	361646	183		0	0	1	z	0	3	361829	0	z	341
좌우반구com(split BVF)_1	35	1	<?xml version="1.0"?>\n<Clock xmlns:dt="urn:schemas-microsoft-com:datatypes"><Description dt:dt="string">E-Prime Primary Realtime Clock</Description><StartTime><Timestamp dt:dt="int">0</Timestamp><DateUtc dt:dt="string">2021-06-10T06:48:56Z</DateUtc></StartTime><FrequencyChanges><FrequencyChange><Frequency dt:dt="r8">2699990000</Frequency><Timestamp dt:dt="r8">10002180854749</Timestamp><Current d…	좌우반구com(split BVF)_1-035-1	60.021	1.0.0.165	1	-263212705	Professional	2.0.10.242	2.0.10.353	06-10-2021	2021-06-10 오전 6:48:57	15:48:57	2.0.10.248	274	2	{/}	내죽	내	죽	NULL	NULL	NULL	NULL	NULL	NULL	29	1	10	KSY2	List3	NULL	NULL	NULL	NULL	NULL	NULL	NULL	NULL	NULL	0	{/}	0	3	867648	0	z	960
좌우반구com(split BVF)_1	35	1	<?xml version="1.0"?>\n<Clock xmlns:dt="urn:schemas-microsoft-com:datatypes"><Description dt:dt="string">E-Prime Primary Realtime Clock</Description><StartTime><Timestamp dt:dt="int">0</Timestamp><DateUtc dt:dt="string">2021-06-10T06:48:56Z</DateUtc></StartTime><FrequencyChanges><FrequencyChange><Frequency dt:dt="r8">2699990000</Frequency><Timestamp dt:dt="r8">10002180854749</Timestamp><Current d…	좌우반구com(split BVF)_1-035-1	60.021	1.0.0.165	1	-263212705	Professional	2.0.10.242	2.0.10.353	06-10-2021	2021-06-10 오전 6:48:57	15:48:57	2.0.10.248	330	2	{/}	내표	내	표	NULL	NULL	NULL	NULL	NULL	NULL	1	1	66	KSY	List3	0		0	-1	1018494	183		0	0	0	{/}	1	3	1018677	0	z	824
좌우반구com(split BVF)_1	35	1	<?xml version="1.0"?>\n<Clock xmlns:dt="urn:schemas-microsoft-com:datatypes"><Description dt:dt="string">E-Prime Primary Realtime Clock</Description><StartTime><Timestamp dt:dt="int">0</Timestamp><DateUtc dt:dt="string">2021-06-10T06:48:56Z</DateUtc></StartTime><FrequencyChanges><FrequencyChange><Frequency dt:dt="r8">2699990000</Frequency><Timestamp dt:dt="r8">10002180854749</Timestamp><Current d…	좌우반구com(split BVF)_1-035-1	60.021	1.0.0.165	1	-263212705	Professional	2.0.10.242	2.0.10.353	06-10-2021	2021-06-10 오전 6:48:57	15:48:57	2.0.10.248	4	2	{/}	념속	념	속	21	1	4	NULL	NULL	NULL	NULL	NULL	NULL	KSY3	List1	NULL	NULL	NULL	NULL	NULL	NULL	NULL	NULL	NULL	1	{/}	0	4	43027	0	{/}	702
좌우반구com(split BVF)_1	35	1	<?xml version="1.0"?>\n<Clock xmlns:dt="urn:schemas-microsoft-com:datatypes"><Description dt:dt="string">E-Prime Primary Realtime Clock</Description><StartTime><Timestamp dt:dt="int">0</Timestamp><DateUtc dt:dt="string">2021-06-10T06:48:56Z</DateUtc></StartTime><FrequencyChanges><FrequencyChange><Frequency dt:dt="r8">2699990000</Frequency><Timestamp dt:dt="r8">10002180854749</Timestamp><Current d…	좌우반구com(split BVF)_1-035-1	60.021	1.0.0.165	1	-263212705	Professional	2.0.10.242	2.0.10.353	06-10-2021	2021-06-10 오전 6:48:57	15:48:57	2.0.10.248	361	2	{/}	념실	념	실	NULL	NULL	NULL	NULL	NULL	NULL	73	1	97	KSY3	List3	NULL	NULL	NULL	NULL	NULL	NULL	NULL	NULL	NULL	1	{/}	0	3	1101981	0	{/}	415
좌우반구com(split BVF)_1	35	1	<?xml version="1.0"?>\n<Clock xmlns:dt="urn:schemas-microsoft-com:datatypes"><Description dt:dt="string">E-Prime Primary Realtime Clock</Description><StartTime><Timestamp dt:dt="int">0</Timestamp><DateUtc dt:dt="string">2021-06-10T06:48:56Z</DateUtc></StartTime><FrequencyChanges><FrequencyChange><Frequency dt:dt="r8">2699990000</Frequency><Timestamp dt:dt="r8">10002180854749</Timestamp><Current d…	좌우반구com(split BVF)_1-035-1	60.021	1.0.0.165	1	-263212705	Professional	2.0.10.242	2.0.10.353	06-10-2021	2021-06-10 오전 6:48:57	15:48:57	2.0.10.248	345	2	{/}	념효	념	효	NULL	NULL	NULL	NULL	NULL	NULL	11	1	81	KSY3	List3	NULL	NULL	NULL	NULL	NULL	NULL	NULL	NULL	NULL	1	{/}	0	4	1059713	0	{/}	475
좌우반구com(split BVF)_1	35	1	<?xml version="1.0"?>\n<Clock xmlns:dt="urn:schemas-microsoft-com:datatypes"><Description dt:dt="string">E-Prime Primary Realtime Clock</Description><StartTime><Timestamp dt:dt="int">0</Timestamp><DateUtc dt:dt="string">2021-06-10T06:48:56Z</DateUtc></StartTime><FrequencyChanges><FrequencyChange><Frequency dt:dt="r8">2699990000</Frequency><Timestamp dt:dt="r8">10002180854749</Timestamp><Current d…	좌우반구com(split BVF)_1-035-1	60.021	1.0.0.165	1	-263212705	Professional	2.0.10.242	2.0.10.353	06-10-2021	2021-06-10 오전 6:48:57	15:48:57	2.0.10.248	79	1	z	노조	노	조	52	1	79	NULL	NULL	NULL	NULL	NULL	NULL	KSY	List1	0		0	0	253285	183		0	0	1	z	0	3	253468	0	z	361
좌우반구com(split BVF)_1	35	1	<?xml version="1.0"?>\n<Clock xmlns:dt="urn:schemas-microsoft-com:datatypes"><Description dt:dt="string">E-Prime Primary Realtime Clock</Description><StartTime><Timestamp dt:dt="int">0</Timestamp><DateUtc dt:dt="string">2021-06-10T06:48:56Z</DateUtc></StartTime><FrequencyChanges><FrequencyChange><Frequency dt:dt="r8">2699990000</Frequency><Timestamp dt:dt="r8">10002180854749</Timestamp><Current d…	좌우반구com(split BVF)_1-035-1	60.021	1.0.0.165	1	-263212705	Professional	2.0.10.242	2.0.10.353	06-10-2021	2021-06-10 오전 6:48:57	15:48:57	2.0.10.248	142	1	z	논란	논	란	NULL	NULL	NULL	122	1	10	NULL	NULL	NULL	KSY	List2	0		0	-1	459661	183		0	0	1	z	0	3	459844	0	z	436
좌우반구com(split BVF)_1	35	1	<?xml version="1.0"?>\n<Clock xmlns:dt="urn:schemas-microsoft-com:datatypes"><Description dt:dt="string">E-Prime Primary Realtime Clock</Description><StartTime><Timestamp dt:dt="int">0</Timestamp><DateUtc dt:dt="string">2021-06-10T06:48:56Z</DateUtc></StartTime><FrequencyChanges><FrequencyChange><Frequency dt:dt="r8">2699990000</Frequency><Timestamp dt:dt="r8">10002180854749</Timestamp><Current d…	좌우반구com(split BVF)_1-035-1	60.021	1.0.0.165	1	-263212705	Professional	2.0.10.242	2.0.10.353	06-10-2021	2021-06-10 오전 6:48:57	15:48:57	2.0.10.248	19	2	{/}	논무	논	무	91	1	19	NULL	NULL	NULL	NULL	NULL	NULL	KSY2	List1	NULL	NULL	NULL	NULL	NULL	NULL	NULL	NULL	NULL	1	{/}	0	4	86828	0	{/}	660
좌우반구com(split BVF)_1	35	1	<?xml version="1.0"?>\n<Clock xmlns:dt="urn:schemas-microsoft-com:datatypes"><Description dt:dt="string">E-Prime Primary Realtime Clock</Description><StartTime><Timestamp dt:dt="int">0</Timestamp><DateUtc dt:dt="string">2021-06-10T06:48:56Z</DateUtc></StartTime><FrequencyChanges><FrequencyChange><Frequency dt:dt="r8">2699990000</Frequency><Timestamp dt:dt="r8">10002180854749</Timestamp><Current d…	좌우반구com(split BVF)_1-035-1	60.021	1.0.0.165	1	-263212705	Professional	2.0.10.242	2.0.10.353	06-10-2021	2021-06-10 오전 6:48:57	15:48:57	2.0.10.248	169	1	z	느낌	느	낌	NULL	NULL	NULL	72	1	37	NULL	NULL	NULL	KSY	List2	0		1	-1	534267	184		0	0	1	z	0	4	534451	0	z	604
좌우반구com(split BVF)_1	35	1	<?xml version="1.0"?>\n<Clock xmlns:dt="urn:schemas-microsoft-com:datatypes"><Description dt:dt="string">E-Prime Primary Realtime Clock</Description><StartTime><Timestamp dt:dt="int">0</Timestamp><DateUtc dt:dt="string">2021-06-10T06:48:56Z</DateUtc></StartTime><FrequencyChanges><FrequencyChange><Frequency dt:dt="r8">2699990000</Frequency><Timestamp dt:dt="r8">10002180854749</Timestamp><Current d…	좌우반구com(split BVF)_1-035-1	60.021	1.0.0.165	1	-263212705	Professional	2.0.10.242	2.0.10.353	06-10-2021	2021-06-10 오전 6:48:57	15:48:57	2.0.10.248	209	2	{/}	느속	느	속	NULL	NULL	NULL	88	1	77	NULL	NULL	NULL	KSY3	List2	NULL	NULL	NULL	NULL	NULL	NULL	NULL	NULL	NULL	1	{/}	0	3	644045	0	{/}	496
좌우반구com(split BVF)_1	35	1	<?xml version="1.0"?>\n<Clock xmlns:dt="urn:schemas-microsoft-com:datatypes"><Description dt:dt="string">E-Prime Primary Realtime Clock</Description><StartTime><Timestamp dt:dt="int">0</Timestamp><DateUtc dt:dt="string">2021-06-10T06:48:56Z</DateUtc></StartTime><FrequencyChanges><FrequencyChange><Frequency dt:dt="r8">2699990000</Frequency><Timestamp dt:dt="r8">10002180854749</Timestamp><Current d…	좌우반구com(split BVF)_1-035-1	60.021	1.0.0.165	1	-263212705	Professional	2.0.10.242	2.0.10.353	06-10-2021	2021-06-10 오전 6:48:57	15:48:57	2.0.10.248	106	2	{/}	느스	느	스	24	1	106	NULL	NULL	NULL	NULL	NULL	NULL	KSY2	List1	NULL	NULL	NULL	NULL	NULL	NULL	NULL	NULL	NULL	1	{/}	0	3	329041	0	{/}	362
좌우반구com(split BVF)_1	35	1	<?xml version="1.0"?>\n<Clock xmlns:dt="urn:schemas-microsoft-com:datatypes"><Description dt:dt="string">E-Prime Primary Realtime Clock</Description><StartTime><Timestamp dt:dt="int">0</Timestamp><DateUtc dt:dt="string">2021-06-10T06:48:56Z</DateUtc></StartTime><FrequencyChanges><FrequencyChange><Frequency dt:dt="r8">2699990000</Frequency><Timestamp dt:dt="r8">10002180854749</Timestamp><Current d…	좌우반구com(split BVF)_1-035-1	60.021	1.0.0.165	1	-263212705	Professional	2.0.10.242	2.0.10.353	06-10-2021	2021-06-10 오전 6:48:57	15:48:57	2.0.10.248	114	2	{/}	느체	느	체	48	1	114	NULL	NULL	NULL	NULL	NULL	NULL	KSY	List1	0		0	0	350567	183		0	0	1	{/}	0	3	350750	0	{/}	365
좌우반구com(split BVF)_1	35	1	<?xml version="1.0"?>\n<Clock xmlns:dt="urn:schemas-microsoft-com:datatypes"><Description dt:dt="string">E-Prime Primary Realtime Clock</Description><StartTime><Timestamp dt:dt="int">0</Timestamp><DateUtc dt:dt="string">2021-06-10T06:48:56Z</DateUtc></StartTime><FrequencyChanges><FrequencyChange><Frequency dt:dt="r8">2699990000</Frequency><Timestamp dt:dt="r8">10002180854749</Timestamp><Current d…	좌우반구com(split BVF)_1-035-1	60.021	1.0.0.165	1	-263212705	Professional	2.0.10.242	2.0.10.353	06-10-2021	2021-06-10 오전 6:48:57	15:48:57	2.0.10.248	296	2	{/}	님우	님	우	NULL	NULL	NULL	NULL	NULL	NULL	97	1	32	KSY	List3	0		0	-1	928293	183		0	0	1	{/}	1	3	928476	0	{/}	395
좌우반구com(split BVF)_1	35	1	<?xml version="1.0"?>\n<Clock xmlns:dt="urn:schemas-microsoft-com:datatypes"><Description dt:dt="string">E-Prime Primary Realtime Clock</Description><StartTime><Timestamp dt:dt="int">0</Timestamp><DateUtc dt:dt="string">2021-06-10T06:48:56Z</DateUtc></StartTime><FrequencyChanges><FrequencyChange><Frequency dt:dt="r8">2699990000</Frequency><Timestamp dt:dt="r8">10002180854749</Timestamp><Current d…	좌우반구com(split BVF)_1-035-1	60.021	1.0.0.165	1	-263212705	Professional	2.0.10.242	2.0.10.353	06-10-2021	2021-06-10 오전 6:48:57	15:48:57	2.0.10.248	112	2	{/}	단률	단	률	103	1	112	NULL	NULL	NULL	NULL	NULL	NULL	KSY3	List1	NULL	NULL	NULL	NULL	NULL	NULL	NULL	NULL	NULL	1	{/}	0	3	345102	0	{/}	637
좌우반구com(split BVF)_1	35	1	<?xml version="1.0"?>\n<Clock xmlns:dt="urn:schemas-microsoft-com:datatypes"><Description dt:dt="string">E-Prime Primary Realtime Clock</Description><StartTime><Timestamp dt:dt="int">0</Timestamp><DateUtc dt:dt="string">2021-06-10T06:48:56Z</DateUtc></StartTime><FrequencyChanges><FrequencyChange><Frequency dt:dt="r8">2699990000</Frequency><Timestamp dt:dt="r8">10002180854749</Timestamp><Current d…	좌우반구com(split BVF)_1-035-1	60.021	1.0.0.165	1	-263212705	Professional	2.0.10.242	2.0.10.353	06-10-2021	2021-06-10 오전 6:48:57	15:48:57	2.0.10.248	54	1	z	단어	단	어	81	1	54	NULL	NULL	NULL	NULL	NULL	NULL	KSY	List1	0		0	-1	185559	183		0	0	1	z	0	3	185742	0	z	336
좌우반구com(split BVF)_1	35	1	<?xml version="1.0"?>\n<Clock xmlns:dt="urn:schemas-microsoft-com:datatypes"><Description dt:dt="string">E-Prime Primary Realtime Clock</Description><StartTime><Timestamp dt:dt="int">0</Timestamp><DateUtc dt:dt="string">2021-06-10T06:48:56Z</DateUtc></StartTime><FrequencyChanges><FrequencyChange><Frequency dt:dt="r8">2699990000</Frequency><Timestamp dt:dt="r8">10002180854749</Timestamp><Current d…	좌우반구com(split BVF)_1-035-1	60.021	1.0.0.165	1	-263212705	Professional	2.0.10.242	2.0.10.353	06-10-2021	2021-06-10 오전 6:48:57	15:48:57	2.0.10.248	329	1	z	단위	단	위	NULL	NULL	NULL	NULL	NULL	NULL	49	1	65	KSY	List3	0		0	0	1015862	183		0	0	1	z	0	3	1016045	0	z	424
좌우반구com(split BVF)_1	35	1	<?xml version="1.0"?>\n<Clock xmlns:dt="urn:schemas-microsoft-com:datatypes"><Description dt:dt="string">E-Prime Primary Realtime Clock</Description><StartTime><Timestamp dt:dt="int">0</Timestamp><DateUtc dt:dt="string">2021-06-10T06:48:56Z</DateUtc></StartTime><FrequencyChanges><FrequencyChange><Frequency dt:dt="r8">2699990000</Frequency><Timestamp dt:dt="r8">10002180854749</Timestamp><Current d…	좌우반구com(split BVF)_1-035-1	60.021	1.0.0.165	1	-263212705	Professional	2.0.10.242	2.0.10.353	06-10-2021	2021-06-10 오전 6:48:57	15:48:57	2.0.10.248	183	1	z	담화	담	화	NULL	NULL	NULL	25	1	51	NULL	NULL	NULL	KSY	List2	0		0	-1	573220	183		0	0	1	z	1	3	573403	0	z	451
좌우반구com(split BVF)_1	35	1	<?xml version="1.0"?>\n<Clock xmlns:dt="urn:schemas-microsoft-com:datatypes"><Description dt:dt="string">E-Prime Primary Realtime Clock</Description><StartTime><Timestamp dt:dt="int">0</Timestamp><DateUtc dt:dt="string">2021-06-10T06:48:56Z</DateUtc></StartTime><FrequencyChanges><FrequencyChange><Frequency dt:dt="r8">2699990000</Frequency><Timestamp dt:dt="r8">10002180854749</Timestamp><Current d…	좌우반구com(split BVF)_1-035-1	60.021	1.0.0.165	1	-263212705	Professional	2.0.10.242	2.0.10.353	06-10-2021	2021-06-10 오전 6:48:57	15:48:57	2.0.10.248	233	1	z	대문	대	문	NULL	NULL	NULL	55	1	101	NULL	NULL	NULL	KSY	List2	0		1	-1	709221	184		0	0	1	z	0	4	709405	0	z	446
좌우반구com(split BVF)_1	35	1	<?xml version="1.0"?>\n<Clock xmlns:dt="urn:schemas-microsoft-com:datatypes"><Description dt:dt="string">E-Prime Primary Realtime Clock</Description><StartTime><Timestamp dt:dt="int">0</Timestamp><DateUtc dt:dt="string">2021-06-10T06:48:56Z</DateUtc></StartTime><FrequencyChanges><FrequencyChange><Frequency dt:dt="r8">2699990000</Frequency><Timestamp dt:dt="r8">10002180854749</Timestamp><Current d…	좌우반구com(split BVF)_1-035-1	60.021	1.0.0.165	1	-263212705	Professional	2.0.10.242	2.0.10.353	06-10-2021	2021-06-10 오전 6:48:57	15:48:57	2.0.10.248	347	1	z	대중	대	중	NULL	NULL	NULL	NULL	NULL	NULL	18	1	83	KSY	List3	0		0	0	1064728	183		0	0	1	z	0	3	1064911	0	z	389
좌우반구com(split BVF)_1	35	1	<?xml version="1.0"?>\n<Clock xmlns:dt="urn:schemas-microsoft-com:datatypes"><Description dt:dt="string">E-Prime Primary Realtime Clock</Description><StartTime><Timestamp dt:dt="int">0</Timestamp><DateUtc dt:dt="string">2021-06-10T06:48:56Z</DateUtc></StartTime><FrequencyChanges><FrequencyChange><Frequency dt:dt="r8">2699990000</Frequency><Timestamp dt:dt="r8">10002180854749</Timestamp><Current d…	좌우반구com(split BVF)_1-035-1	60.021	1.0.0.165	1	-263212705	Professional	2.0.10.242	2.0.10.353	06-10-2021	2021-06-10 오전 6:48:57	15:48:57	2.0.10.248	35	1	z	도박	도	박	10	1	35	NULL	NULL	NULL	NULL	NULL	NULL	KSY	List1	0		0	-1	131328	184		0	0	1	z	0	4	131512	0	z	439
좌우반구com(split BVF)_1	35	1	<?xml version="1.0"?>\n<Clock xmlns:dt="urn:schemas-microsoft-com:datatypes"><Description dt:dt="string">E-Prime Primary Realtime Clock</Description><StartTime><Timestamp dt:dt="int">0</Timestamp><DateUtc dt:dt="string">2021-06-10T06:48:56Z</DateUtc></StartTime><FrequencyChanges><FrequencyChange><Frequency dt:dt="r8">2699990000</Frequency><Timestamp dt:dt="r8">10002180854749</Timestamp><Current d…	좌우반구com(split BVF)_1-035-1	60.021	1.0.0.165	1	-263212705	Professional	2.0.10.242	2.0.10.353	06-10-2021	2021-06-10 오전 6:48:57	15:48:57	2.0.10.248	41	2	{/}	도휘	도	휘	65	1	41	NULL	NULL	NULL	NULL	NULL	NULL	KSY3	List1	NULL	NULL	NULL	NULL	NULL	NULL	NULL	NULL	NULL	1	{/}	0	4	149239	0	{/}	648
좌우반구com(split BVF)_1	35	1	<?xml version="1.0"?>\n<Clock xmlns:dt="urn:schemas-microsoft-com:datatypes"><Description dt:dt="string">E-Prime Primary Realtime Clock</Description><StartTime><Timestamp dt:dt="int">0</Timestamp><DateUtc dt:dt="string">2021-06-10T06:48:56Z</DateUtc></StartTime><FrequencyChanges><FrequencyChange><Frequency dt:dt="r8">2699990000</Frequency><Timestamp dt:dt="r8">10002180854749</Timestamp><Current d…	좌우반구com(split BVF)_1-035-1	60.021	1.0.0.165	1	-263212705	Professional	2.0.10.242	2.0.10.353	06-10-2021	2021-06-10 오전 6:48:57	15:48:57	2.0.10.248	234	1	z	동의	동	의	NULL	NULL	NULL	59	1	102	NULL	NULL	NULL	KSY	List2	0		0	0	711871	183		0	0	1	z	0	3	712054	0	z	280
좌우반구com(split BVF)_1	35	1	<?xml version="1.0"?>\n<Clock xmlns:dt="urn:schemas-microsoft-com:datatypes"><Description dt:dt="string">E-Prime Primary Realtime Clock</Description><StartTime><Timestamp dt:dt="int">0</Timestamp><DateUtc dt:dt="string">2021-06-10T06:48:56Z</DateUtc></StartTime><FrequencyChanges><FrequencyChange><Frequency dt:dt="r8">2699990000</Frequency><Timestamp dt:dt="r8">10002180854749</Timestamp><Current d…	좌우반구com(split BVF)_1-035-1	60.021	1.0.0.165	1	-263212705	Professional	2.0.10.242	2.0.10.353	06-10-2021	2021-06-10 오전 6:48:57	15:48:57	2.0.10.248	138	2	{/}	득관	득	관	NULL	NULL	NULL	127	1	6	NULL	NULL	NULL	KSY2	List2	NULL	NULL	NULL	NULL	NULL	NULL	NULL	NULL	NULL	1	{/}	0	4	448815	0	{/}	770
좌우반구com(split BVF)_1	35	1	<?xml version="1.0"?>\n<Clock xmlns:dt="urn:schemas-microsoft-com:datatypes"><Description dt:dt="string">E-Prime Primary Realtime Clock</Description><StartTime><Timestamp dt:dt="int">0</Timestamp><DateUtc dt:dt="string">2021-06-10T06:48:56Z</DateUtc></StartTime><FrequencyChanges><FrequencyChange><Frequency dt:dt="r8">2699990000</Frequency><Timestamp dt:dt="r8">10002180854749</Timestamp><Current d…	좌우반구com(split BVF)_1-035-1	60.021	1.0.0.165	1	-263212705	Professional	2.0.10.242	2.0.10.353	06-10-2021	2021-06-10 오전 6:48:57	15:48:57	2.0.10.248	77	2	{/}	득동	득	동	38	1	77	NULL	NULL	NULL	NULL	NULL	NULL	KSY2	List1	NULL	NULL	NULL	NULL	NULL	NULL	NULL	NULL	NULL	1	{/}	0	4	248137	0	{/}	468
좌우반구com(split BVF)_1	35	1	<?xml version="1.0"?>\n<Clock xmlns:dt="urn:schemas-microsoft-com:datatypes"><Description dt:dt="string">E-Prime Primary Realtime Clock</Description><StartTime><Timestamp dt:dt="int">0</Timestamp><DateUtc dt:dt="string">2021-06-10T06:48:56Z</DateUtc></StartTime><FrequencyChanges><FrequencyChange><Frequency dt:dt="r8">2699990000</Frequency><Timestamp dt:dt="r8">10002180854749</Timestamp><Current d…	좌우반구com(split BVF)_1-035-1	60.021	1.0.0.165	1	-263212705	Professional	2.0.10.242	2.0.10.353	06-10-2021	2021-06-10 오전 6:48:57	15:48:57	2.0.10.248	253	2	{/}	득생	득	생	NULL	NULL	NULL	36	1	121	NULL	NULL	NULL	KSY2	List2	NULL	NULL	NULL	NULL	NULL	NULL	NULL	NULL	NULL	1	{/}	0	3	764718	0	{/}	852
좌우반구com(split BVF)_1	35	1	<?xml version="1.0"?>\n<Clock xmlns:dt="urn:schemas-microsoft-com:datatypes"><Description dt:dt="string">E-Prime Primary Realtime Clock</Description><StartTime><Timestamp dt:dt="int">0</Timestamp><DateUtc dt:dt="string">2021-06-10T06:48:56Z</DateUtc></StartTime><FrequencyChanges><FrequencyChange><Frequency dt:dt="r8">2699990000</Frequency><Timestamp dt:dt="r8">10002180854749</Timestamp><Current d…	좌우반구com(split BVF)_1-035-1	60.021	1.0.0.165	1	-263212705	Professional	2.0.10.242	2.0.10.353	06-10-2021	2021-06-10 오전 6:48:57	15:48:57	2.0.10.248	332	2	{/}	득외	득	외	NULL	NULL	NULL	NULL	NULL	NULL	121	1	68	KSY3	List3	NULL	NULL	NULL	NULL	NULL	NULL	NULL	NULL	NULL	0	{/}	0	3	1024592	0	z	1117
좌우반구com(split BVF)_1	35	1	<?xml version="1.0"?>\n<Clock xmlns:dt="urn:schemas-microsoft-com:datatypes"><Description dt:dt="string">E-Prime Primary Realtime Clock</Description><StartTime><Timestamp dt:dt="int">0</Timestamp><DateUtc dt:dt="string">2021-06-10T06:48:56Z</DateUtc></StartTime><FrequencyChanges><FrequencyChange><Frequency dt:dt="r8">2699990000</Frequency><Timestamp dt:dt="r8">10002180854749</Timestamp><Current d…	좌우반구com(split BVF)_1-035-1	60.021	1.0.0.165	1	-263212705	Professional	2.0.10.242	2.0.10.353	06-10-2021	2021-06-10 오전 6:48:57	15:48:57	2.0.10.248	318	2	{/}	란공	란	공	NULL	NULL	NULL	NULL	NULL	NULL	113	1	54	KSY	List3	0		0	0	986839	183		0	0	1	{/}	0	3	987022	0	{/}	504
좌우반구com(split BVF)_1	35	1	<?xml version="1.0"?>\n<Clock xmlns:dt="urn:schemas-microsoft-com:datatypes"><Description dt:dt="string">E-Prime Primary Realtime Clock</Description><StartTime><Timestamp dt:dt="int">0</Timestamp><DateUtc dt:dt="string">2021-06-10T06:48:56Z</DateUtc></StartTime><FrequencyChanges><FrequencyChange><Frequency dt:dt="r8">2699990000</Frequency><Timestamp dt:dt="r8">10002180854749</Timestamp><Current d…	좌우반구com(split BVF)_1-035-1	60.021	1.0.0.165	1	-263212705	Professional	2.0.10.242	2.0.10.353	06-10-2021	2021-06-10 오전 6:48:57	15:48:57	2.0.10.248	249	2	{/}	량필	량	필	NULL	NULL	NULL	87	1	117	NULL	NULL	NULL	KSY3	List2	NULL	NULL	NULL	NULL	NULL	NULL	NULL	NULL	NULL	1	{/}	0	4	753806	0	{/}	461
좌우반구com(split BVF)_1	35	1	<?xml version="1.0"?>\n<Clock xmlns:dt="urn:schemas-microsoft-com:datatypes"><Description dt:dt="string">E-Prime Primary Realtime Clock</Description><StartTime><Timestamp dt:dt="int">0</Timestamp><DateUtc dt:dt="string">2021-06-10T06:48:56Z</DateUtc></StartTime><FrequencyChanges><FrequencyChange><Frequency dt:dt="r8">2699990000</Frequency><Timestamp dt:dt="r8">10002180854749</Timestamp><Current d…	좌우반구com(split BVF)_1-035-1	60.021	1.0.0.165	1	-263212705	Professional	2.0.10.242	2.0.10.353	06-10-2021	2021-06-10 오전 6:48:57	15:48:57	2.0.10.248	338	2	{/}	려제	려	제	NULL	NULL	NULL	NULL	NULL	NULL	71	1	74	KSY2	List3	NULL	NULL	NULL	NULL	NULL	NULL	NULL	NULL	NULL	1	{/}	0	3	1041186	0	{/}	467
좌우반구com(split BVF)_1	35	1	<?xml version="1.0"?>\n<Clock xmlns:dt="urn:schemas-microsoft-com:datatypes"><Description dt:dt="string">E-Prime Primary Realtime Clock</Description><StartTime><Timestamp dt:dt="int">0</Timestamp><DateUtc dt:dt="string">2021-06-10T06:48:56Z</DateUtc></StartTime><FrequencyChanges><FrequencyChange><Frequency dt:dt="r8">2699990000</Frequency><Timestamp dt:dt="r8">10002180854749</Timestamp><Current d…	좌우반구com(split BVF)_1-035-1	60.021	1.0.0.165	1	-263212705	Professional	2.0.10.242	2.0.10.353	06-10-2021	2021-06-10 오전 6:48:57	15:48:57	2.0.10.248	125	2	{/}	려최	려	최	31	1	125	NULL	NULL	NULL	NULL	NULL	NULL	KSY	List1	0		0	-1	380456	183		0	0	1	{/}	0	3	380639	0	{/}	587
좌우반구com(split BVF)_1	35	1	<?xml version="1.0"?>\n<Clock xmlns:dt="urn:schemas-microsoft-com:datatypes"><Description dt:dt="string">E-Prime Primary Realtime Clock</Description><StartTime><Timestamp dt:dt="int">0</Timestamp><DateUtc dt:dt="string">2021-06-10T06:48:56Z</DateUtc></StartTime><FrequencyChanges><FrequencyChange><Frequency dt:dt="r8">2699990000</Frequency><Timestamp dt:dt="r8">10002180854749</Timestamp><Current d…	좌우반구com(split BVF)_1-035-1	60.021	1.0.0.165	1	-263212705	Professional	2.0.10.242	2.0.10.353	06-10-2021	2021-06-10 오전 6:48:57	15:48:57	2.0.10.248	16	2	{/}	려희	려	희	20	1	16	NULL	NULL	NULL	NULL	NULL	NULL	KSY	List1	0		0	-1	78564	183		0	0	1	{/}	0	3	78747	0	{/}	509
좌우반구com(split BVF)_1	35	1	<?xml version="1.0"?>\n<Clock xmlns:dt="urn:schemas-microsoft-com:datatypes"><Description dt:dt="string">E-Prime Primary Realtime Clock</Description><StartTime><Timestamp dt:dt="int">0</Timestamp><DateUtc dt:dt="string">2021-06-10T06:48:56Z</DateUtc></StartTime><FrequencyChanges><FrequencyChange><Frequency dt:dt="r8">2699990000</Frequency><Timestamp dt:dt="r8">10002180854749</Timestamp><Current d…	좌우반구com(split BVF)_1-035-1	60.021	1.0.0.165	1	-263212705	Professional	2.0.10.242	2.0.10.353	06-10-2021	2021-06-10 오전 6:48:57	15:48:57	2.0.10.248	186	2	{/}	력름	력	름	NULL	NULL	NULL	93	1	54	NULL	NULL	NULL	KSY3	List2	NULL	NULL	NULL	NULL	NULL	NULL	NULL	NULL	NULL	1	{/}	0	4	581251	0	{/}	547
좌우반구com(split BVF)_1	35	1	<?xml version="1.0"?>\n<Clock xmlns:dt="urn:schemas-microsoft-com:datatypes"><Description dt:dt="string">E-Prime Primary Realtime Clock</Description><StartTime><Timestamp dt:dt="int">0</Timestamp><DateUtc dt:dt="string">2021-06-10T06:48:56Z</DateUtc></StartTime><FrequencyChanges><FrequencyChange><Frequency dt:dt="r8">2699990000</Frequency><Timestamp dt:dt="r8">10002180854749</Timestamp><Current d…	좌우반구com(split BVF)_1-035-1	60.021	1.0.0.165	1	-263212705	Professional	2.0.10.242	2.0.10.353	06-10-2021	2021-06-10 오전 6:48:57	15:48:57	2.0.10.248	62	2	{/}	례부	례	부	95	1	62	NULL	NULL	NULL	NULL	NULL	NULL	KSY	List1	0		0	-1	207851	183		0	0	1	{/}	0	3	208034	0	{/}	348
좌우반구com(split BVF)_1	35	1	<?xml version="1.0"?>\n<Clock xmlns:dt="urn:schemas-microsoft-com:datatypes"><Description dt:dt="string">E-Prime Primary Realtime Clock</Description><StartTime><Timestamp dt:dt="int">0</Timestamp><DateUtc dt:dt="string">2021-06-10T06:48:56Z</DateUtc></StartTime><FrequencyChanges><FrequencyChange><Frequency dt:dt="r8">2699990000</Frequency><Timestamp dt:dt="r8">10002180854749</Timestamp><Current d…	좌우반구com(split BVF)_1-035-1	60.021	1.0.0.165	1	-263212705	Professional	2.0.10.242	2.0.10.353	06-10-2021	2021-06-10 오전 6:48:57	15:48:57	2.0.10.248	6	2	{/}	록어	록	어	40	1	6	NULL	NULL	NULL	NULL	NULL	NULL	KSY2	List1	NULL	NULL	NULL	NULL	NULL	NULL	NULL	NULL	NULL	1	{/}	0	4	48775	0	{/}	1010
좌우반구com(split BVF)_1	35	1	<?xml version="1.0"?>\n<Clock xmlns:dt="urn:schemas-microsoft-com:datatypes"><Description dt:dt="string">E-Prime Primary Realtime Clock</Description><StartTime><Timestamp dt:dt="int">0</Timestamp><DateUtc dt:dt="string">2021-06-10T06:48:56Z</DateUtc></StartTime><FrequencyChanges><FrequencyChange><Frequency dt:dt="r8">2699990000</Frequency><Timestamp dt:dt="r8">10002180854749</Timestamp><Current d…	좌우반구com(split BVF)_1-035-1	60.021	1.0.0.165	1	-263212705	Professional	2.0.10.242	2.0.10.353	06-10-2021	2021-06-10 오전 6:48:57	15:48:57	2.0.10.248	7	2	{/}	류궤	류	궤	55	1	7	NULL	NULL	NULL	NULL	NULL	NULL	KSY	List1	0		0	0	51807	183		0	0	1	{/}	0	3	51990	0	{/}	451
좌우반구com(split BVF)_1	35	1	<?xml version="1.0"?>\n<Clock xmlns:dt="urn:schemas-microsoft-com:datatypes"><Description dt:dt="string">E-Prime Primary Realtime Clock</Description><StartTime><Timestamp dt:dt="int">0</Timestamp><DateUtc dt:dt="string">2021-06-10T06:48:56Z</DateUtc></StartTime><FrequencyChanges><FrequencyChange><Frequency dt:dt="r8">2699990000</Frequency><Timestamp dt:dt="r8">10002180854749</Timestamp><Current d…	좌우반구com(split BVF)_1-035-1	60.021	1.0.0.165	1	-263212705	Professional	2.0.10.242	2.0.10.353	06-10-2021	2021-06-10 오전 6:48:57	15:48:57	2.0.10.248	219	2	{/}	류란	류	란	NULL	NULL	NULL	6	1	87	NULL	NULL	NULL	KSY3	List2	NULL	NULL	NULL	NULL	NULL	NULL	NULL	NULL	NULL	1	{/}	0	3	671102	0	{/}	414
좌우반구com(split BVF)_1	35	1	<?xml version="1.0"?>\n<Clock xmlns:dt="urn:schemas-microsoft-com:datatypes"><Description dt:dt="string">E-Prime Primary Realtime Clock</Description><StartTime><Timestamp dt:dt="int">0</Timestamp><DateUtc dt:dt="string">2021-06-10T06:48:56Z</DateUtc></StartTime><FrequencyChanges><FrequencyChange><Frequency dt:dt="r8">2699990000</Frequency><Timestamp dt:dt="r8">10002180854749</Timestamp><Current d…	좌우반구com(split BVF)_1-035-1	60.021	1.0.0.165	1	-263212705	Professional	2.0.10.242	2.0.10.353	06-10-2021	2021-06-10 오전 6:48:57	15:48:57	2.0.10.248	185	2	{/}	류포	류	포	NULL	NULL	NULL	33	1	53	NULL	NULL	NULL	KSY	List2	0		0	0	578452	183		0	0	1	{/}	0	3	578635	0	{/}	419
좌우반구com(split BVF)_1	35	1	<?xml version="1.0"?>\n<Clock xmlns:dt="urn:schemas-microsoft-com:datatypes"><Description dt:dt="string">E-Prime Primary Realtime Clock</Description><StartTime><Timestamp dt:dt="int">0</Timestamp><DateUtc dt:dt="string">2021-06-10T06:48:56Z</DateUtc></StartTime><FrequencyChanges><FrequencyChange><Frequency dt:dt="r8">2699990000</Frequency><Timestamp dt:dt="r8">10002180854749</Timestamp><Current d…	좌우반구com(split BVF)_1-035-1	60.021	1.0.0.165	1	-263212705	Professional	2.0.10.242	2.0.10.353	06-10-2021	2021-06-10 오전 6:48:57	15:48:57	2.0.10.248	314	2	{/}	률법	률	법	NULL	NULL	NULL	NULL	NULL	NULL	67	1	50	KSY3	List3	NULL	NULL	NULL	NULL	NULL	NULL	NULL	NULL	NULL	1	{/}	0	3	976426	0	{/}	428
좌우반구com(split BVF)_1	35	1	<?xml version="1.0"?>\n<Clock xmlns:dt="urn:schemas-microsoft-com:datatypes"><Description dt:dt="string">E-Prime Primary Realtime Clock</Description><StartTime><Timestamp dt:dt="int">0</Timestamp><DateUtc dt:dt="string">2021-06-10T06:48:56Z</DateUtc></StartTime><FrequencyChanges><FrequencyChange><Frequency dt:dt="r8">2699990000</Frequency><Timestamp dt:dt="r8">10002180854749</Timestamp><Current d…	좌우반구com(split BVF)_1-035-1	60.021	1.0.0.165	1	-263212705	Professional	2.0.10.242	2.0.10.353	06-10-2021	2021-06-10 오전 6:48:57	15:48:57	2.0.10.248	343	2	{/}	률법	률	법	NULL	NULL	NULL	NULL	NULL	NULL	9	1	79	KSY	List3	0		0	-1	1053948	183		0	0	1	{/}	1	3	1054131	0	{/}	354
좌우반구com(split BVF)_1	35	1	<?xml version="1.0"?>\n<Clock xmlns:dt="urn:schemas-microsoft-com:datatypes"><Description dt:dt="string">E-Prime Primary Realtime Clock</Description><StartTime><Timestamp dt:dt="int">0</Timestamp><DateUtc dt:dt="string">2021-06-10T06:48:56Z</DateUtc></StartTime><FrequencyChanges><FrequencyChange><Frequency dt:dt="r8">2699990000</Frequency><Timestamp dt:dt="r8">10002180854749</Timestamp><Current d…	좌우반구com(split BVF)_1-035-1	60.021	1.0.0.165	1	-263212705	Professional	2.0.10.242	2.0.10.353	06-10-2021	2021-06-10 오전 6:48:57	15:48:57	2.0.10.248	129	2	{/}	률시	률	시	2	1	129	NULL	NULL	NULL	NULL	NULL	NULL	KSY	List1	0		0	-1	391985	183		0	0	1	{/}	1	3	392168	0	{/}	626
좌우반구com(split BVF)_1	35	1	<?xml version="1.0"?>\n<Clock xmlns:dt="urn:schemas-microsoft-com:datatypes"><Description dt:dt="string">E-Prime Primary Realtime Clock</Description><StartTime><Timestamp dt:dt="int">0</Timestamp><DateUtc dt:dt="string">2021-06-10T06:48:56Z</DateUtc></StartTime><FrequencyChanges><FrequencyChange><Frequency dt:dt="r8">2699990000</Frequency><Timestamp dt:dt="r8">10002180854749</Timestamp><Current d…	좌우반구com(split BVF)_1-035-1	60.021	1.0.0.165	1	-263212705	Professional	2.0.10.242	2.0.10.353	06-10-2021	2021-06-10 오전 6:48:57	15:48:57	2.0.10.248	396	2	{/}	률훈	률	훈	NULL	NULL	NULL	NULL	NULL	NULL	45	1	132	KSY2	List3	NULL	NULL	NULL	NULL	NULL	NULL	NULL	NULL	NULL	1	{/}	0	3	1198113	0	{/}	385
좌우반구com(split BVF)_1	35	1	<?xml version="1.0"?>\n<Clock xmlns:dt="urn:schemas-microsoft-com:datatypes"><Description dt:dt="string">E-Prime Primary Realtime Clock</Description><StartTime><Timestamp dt:dt="int">0</Timestamp><DateUtc dt:dt="string">2021-06-10T06:48:56Z</DateUtc></StartTime><FrequencyChanges><FrequencyChange><Frequency dt:dt="r8">2699990000</Frequency><Timestamp dt:dt="r8">10002180854749</Timestamp><Current d…	좌우반구com(split BVF)_1-035-1	60.021	1.0.0.165	1	-263212705	Professional	2.0.10.242	2.0.10.353	06-10-2021	2021-06-10 오전 6:48:57	15:48:57	2.0.10.248	25	2	{/}	름결	름	결	118	1	25	NULL	NULL	NULL	NULL	NULL	NULL	KSY	List1	0		0	-1	103988	183		0	0	1	{/}	1	3	104171	0	{/}	381
좌우반구com(split BVF)_1	35	1	<?xml version="1.0"?>\n<Clock xmlns:dt="urn:schemas-microsoft-com:datatypes"><Description dt:dt="string">E-Prime Primary Realtime Clock</Description><StartTime><Timestamp dt:dt="int">0</Timestamp><DateUtc dt:dt="string">2021-06-10T06:48:56Z</DateUtc></StartTime><FrequencyChanges><FrequencyChange><Frequency dt:dt="r8">2699990000</Frequency><Timestamp dt:dt="r8">10002180854749</Timestamp><Current d…	좌우반구com(split BVF)_1-035-1	60.021	1.0.0.165	1	-263212705	Professional	2.0.10.242	2.0.10.353	06-10-2021	2021-06-10 오전 6:48:57	15:48:57	2.0.10.248	360	2	{/}	름무	름	무	NULL	NULL	NULL	NULL	NULL	NULL	70	1	96	KSY2	List3	NULL	NULL	NULL	NULL	NULL	NULL	NULL	NULL	NULL	1	{/}	0	3	1099332	0	{/}	440
좌우반구com(split BVF)_1	35	1	<?xml version="1.0"?>\n<Clock xmlns:dt="urn:schemas-microsoft-com:datatypes"><Description dt:dt="string">E-Prime Primary Realtime Clock</Description><StartTime><Timestamp dt:dt="int">0</Timestamp><DateUtc dt:dt="string">2021-06-10T06:48:56Z</DateUtc></StartTime><FrequencyChanges><FrequencyChange><Frequency dt:dt="r8">2699990000</Frequency><Timestamp dt:dt="r8">10002180854749</Timestamp><Current d…	좌우반구com(split BVF)_1-035-1	60.021	1.0.0.165	1	-263212705	Professional	2.0.10.242	2.0.10.353	06-10-2021	2021-06-10 오전 6:48:57	15:48:57	2.0.10.248	127	2	{/}	리열	리	열	99	1	127	NULL	NULL	NULL	NULL	NULL	NULL	KSY3	List1	NULL	NULL	NULL	NULL	NULL	NULL	NULL	NULL	NULL	0	{/}	1	3	386170	0	z	648
좌우반구com(split BVF)_1	35	1	<?xml version="1.0"?>\n<Clock xmlns:dt="urn:schemas-microsoft-com:datatypes"><Description dt:dt="string">E-Prime Primary Realtime Clock</Description><StartTime><Timestamp dt:dt="int">0</Timestamp><DateUtc dt:dt="string">2021-06-10T06:48:56Z</DateUtc></StartTime><FrequencyChanges><FrequencyChange><Frequency dt:dt="r8">2699990000</Frequency><Timestamp dt:dt="r8">10002180854749</Timestamp><Current d…	좌우반구com(split BVF)_1-035-1	60.021	1.0.0.165	1	-263212705	Professional	2.0.10.242	2.0.10.353	06-10-2021	2021-06-10 오전 6:48:57	15:48:57	2.0.10.248	190	2	{/}	림밀	림	밀	NULL	NULL	NULL	47	1	58	NULL	NULL	NULL	KSY	List2	0		0	-1	592430	183		0	0	1	{/}	0	3	592613	0	{/}	377
좌우반구com(split BVF)_1	35	1	<?xml version="1.0"?>\n<Clock xmlns:dt="urn:schemas-microsoft-com:datatypes"><Description dt:dt="string">E-Prime Primary Realtime Clock</Description><StartTime><Timestamp dt:dt="int">0</Timestamp><DateUtc dt:dt="string">2021-06-10T06:48:56Z</DateUtc></StartTime><FrequencyChanges><FrequencyChange><Frequency dt:dt="r8">2699990000</Frequency><Timestamp dt:dt="r8">10002180854749</Timestamp><Current d…	좌우반구com(split BVF)_1-035-1	60.021	1.0.0.165	1	-263212705	Professional	2.0.10.242	2.0.10.353	06-10-2021	2021-06-10 오전 6:48:57	15:48:57	2.0.10.248	266	2	{/}	마요	마	요	NULL	NULL	NULL	NULL	NULL	NULL	25	1	2	KSY	List3	0		1	-1	845489	184		0	0	0	{/}	0	4	845673	0	z	888
좌우반구com(split BVF)_1	35	1	<?xml version="1.0"?>\n<Clock xmlns:dt="urn:schemas-microsoft-com:datatypes"><Description dt:dt="string">E-Prime Primary Realtime Clock</Description><StartTime><Timestamp dt:dt="int">0</Timestamp><DateUtc dt:dt="string">2021-06-10T06:48:56Z</DateUtc></StartTime><FrequencyChanges><FrequencyChange><Frequency dt:dt="r8">2699990000</Frequency><Timestamp dt:dt="r8">10002180854749</Timestamp><Current d…	좌우반구com(split BVF)_1-035-1	60.021	1.0.0.165	1	-263212705	Professional	2.0.10.242	2.0.10.353	06-10-2021	2021-06-10 오전 6:48:57	15:48:57	2.0.10.248	289	2	{/}	망습	망	습	NULL	NULL	NULL	NULL	NULL	NULL	111	1	25	KSY3	List3	NULL	NULL	NULL	NULL	NULL	NULL	NULL	NULL	NULL	1	{/}	0	3	909000	0	{/}	592
좌우반구com(split BVF)_1	35	1	<?xml version="1.0"?>\n<Clock xmlns:dt="urn:schemas-microsoft-com:datatypes"><Description dt:dt="string">E-Prime Primary Realtime Clock</Description><StartTime><Timestamp dt:dt="int">0</Timestamp><DateUtc dt:dt="string">2021-06-10T06:48:56Z</DateUtc></StartTime><FrequencyChanges><FrequencyChange><Frequency dt:dt="r8">2699990000</Frequency><Timestamp dt:dt="r8">10002180854749</Timestamp><Current d…	좌우반구com(split BVF)_1-035-1	60.021	1.0.0.165	1	-263212705	Professional	2.0.10.242	2.0.10.353	06-10-2021	2021-06-10 오전 6:48:57	15:48:57	2.0.10.248	352	1	z	망신	망	신	NULL	NULL	NULL	NULL	NULL	NULL	127	1	88	KSY	List3	0		0	0	1077390	183		0	0	1	z	0	3	1077573	0	z	183
좌우반구com(split BVF)_1	35	1	<?xml version="1.0"?>\n<Clock xmlns:dt="urn:schemas-microsoft-com:datatypes"><Description dt:dt="string">E-Prime Primary Realtime Clock</Description><StartTime><Timestamp dt:dt="int">0</Timestamp><DateUtc dt:dt="string">2021-06-10T06:48:56Z</DateUtc></StartTime><FrequencyChanges><FrequencyChange><Frequency dt:dt="r8">2699990000</Frequency><Timestamp dt:dt="r8">10002180854749</Timestamp><Current d…	좌우반구com(split BVF)_1-035-1	60.021	1.0.0.165	1	-263212705	Professional	2.0.10.242	2.0.10.353	06-10-2021	2021-06-10 오전 6:48:57	15:48:57	2.0.10.248	273	1	z	매력	매	력	NULL	NULL	NULL	NULL	NULL	NULL	37	1	9	KSY	List3	0		0	-1	864949	183		0	0	1	z	1	3	865132	0	z	316
좌우반구com(split BVF)_1	35	1	<?xml version="1.0"?>\n<Clock xmlns:dt="urn:schemas-microsoft-com:datatypes"><Description dt:dt="string">E-Prime Primary Realtime Clock</Description><StartTime><Timestamp dt:dt="int">0</Timestamp><DateUtc dt:dt="string">2021-06-10T06:48:56Z</DateUtc></StartTime><FrequencyChanges><FrequencyChange><Frequency dt:dt="r8">2699990000</Frequency><Timestamp dt:dt="r8">10002180854749</Timestamp><Current d…	좌우반구com(split BVF)_1-035-1	60.021	1.0.0.165	1	-263212705	Professional	2.0.10.242	2.0.10.353	06-10-2021	2021-06-10 오전 6:48:57	15:48:57	2.0.10.248	59	2	{/}	매소	매	소	69	1	59	NULL	NULL	NULL	NULL	NULL	NULL	KSY3	List1	NULL	NULL	NULL	NULL	NULL	NULL	NULL	NULL	NULL	1	{/}	0	3	198904	0	{/}	1070
좌우반구com(split BVF)_1	35	1	<?xml version="1.0"?>\n<Clock xmlns:dt="urn:schemas-microsoft-com:datatypes"><Description dt:dt="string">E-Prime Primary Realtime Clock</Description><StartTime><Timestamp dt:dt="int">0</Timestamp><DateUtc dt:dt="string">2021-06-10T06:48:56Z</DateUtc></StartTime><FrequencyChanges><FrequencyChange><Frequency dt:dt="r8">2699990000</Frequency><Timestamp dt:dt="r8">10002180854749</Timestamp><Current d…	좌우반구com(split BVF)_1-035-1	60.021	1.0.0.165	1	-263212705	Professional	2.0.10.242	2.0.10.353	06-10-2021	2021-06-10 오전 6:48:57	15:48:57	2.0.10.248	278	1	z	모습	모	습	NULL	NULL	NULL	NULL	NULL	NULL	27	1	14	KSY	List3	0		0	-1	878794	183		0	0	1	z	1	3	878977	0	z	583
좌우반구com(split BVF)_1	35	1	<?xml version="1.0"?>\n<Clock xmlns:dt="urn:schemas-microsoft-com:datatypes"><Description dt:dt="string">E-Prime Primary Realtime Clock</Description><StartTime><Timestamp dt:dt="int">0</Timestamp><DateUtc dt:dt="string">2021-06-10T06:48:56Z</DateUtc></StartTime><FrequencyChanges><FrequencyChange><Frequency dt:dt="r8">2699990000</Frequency><Timestamp dt:dt="r8">10002180854749</Timestamp><Current d…	좌우반구com(split BVF)_1-035-1	60.021	1.0.0.165	1	-263212705	Professional	2.0.10.242	2.0.10.353	06-10-2021	2021-06-10 오전 6:48:57	15:48:57	2.0.10.248	200	1	z	모형	모	형	NULL	NULL	NULL	44	1	68	NULL	NULL	NULL	KSY	List2	0		0	0	619604	183		0	0	1	z	0	3	619787	0	z	498
좌우반구com(split BVF)_1	35	1	<?xml version="1.0"?>\n<Clock xmlns:dt="urn:schemas-microsoft-com:datatypes"><Description dt:dt="string">E-Prime Primary Realtime Clock</Description><StartTime><Timestamp dt:dt="int">0</Timestamp><DateUtc dt:dt="string">2021-06-10T06:48:56Z</DateUtc></StartTime><FrequencyChanges><FrequencyChange><Frequency dt:dt="r8">2699990000</Frequency><Timestamp dt:dt="r8">10002180854749</Timestamp><Current d…	좌우반구com(split BVF)_1-035-1	60.021	1.0.0.165	1	-263212705	Professional	2.0.10.242	2.0.10.353	06-10-2021	2021-06-10 오전 6:48:57	15:48:57	2.0.10.248	113	2	{/}	목력	목	력	92	1	113	NULL	NULL	NULL	NULL	NULL	NULL	KSY2	List1	NULL	NULL	NULL	NULL	NULL	NULL	NULL	NULL	NULL	1	{/}	0	3	347934	0	{/}	613
좌우반구com(split BVF)_1	35	1	<?xml version="1.0"?>\n<Clock xmlns:dt="urn:schemas-microsoft-com:datatypes"><Description dt:dt="string">E-Prime Primary Realtime Clock</Description><StartTime><Timestamp dt:dt="int">0</Timestamp><DateUtc dt:dt="string">2021-06-10T06:48:56Z</DateUtc></StartTime><FrequencyChanges><FrequencyChange><Frequency dt:dt="r8">2699990000</Frequency><Timestamp dt:dt="r8">10002180854749</Timestamp><Current d…	좌우반구com(split BVF)_1-035-1	60.021	1.0.0.165	1	-263212705	Professional	2.0.10.242	2.0.10.353	06-10-2021	2021-06-10 오전 6:48:57	15:48:57	2.0.10.248	216	1	z	목록	목	록	NULL	NULL	NULL	84	1	84	NULL	NULL	NULL	KSY	List2	0		0	-1	662938	183		0	0	1	z	0	3	663121	0	z	563
좌우반구com(split BVF)_1	35	1	<?xml version="1.0"?>\n<Clock xmlns:dt="urn:schemas-microsoft-com:datatypes"><Description dt:dt="string">E-Prime Primary Realtime Clock</Description><StartTime><Timestamp dt:dt="int">0</Timestamp><DateUtc dt:dt="string">2021-06-10T06:48:56Z</DateUtc></StartTime><FrequencyChanges><FrequencyChange><Frequency dt:dt="r8">2699990000</Frequency><Timestamp dt:dt="r8">10002180854749</Timestamp><Current d…	좌우반구com(split BVF)_1-035-1	60.021	1.0.0.165	1	-263212705	Professional	2.0.10.242	2.0.10.353	06-10-2021	2021-06-10 오전 6:48:57	15:48:57	2.0.10.248	270	1	z	목적	목	적	NULL	NULL	NULL	NULL	NULL	NULL	43	1	6	KSY	List3	0		0	-1	857302	183		0	0	1	z	0	3	857485	0	z	404
좌우반구com(split BVF)_1	35	1	<?xml version="1.0"?>\n<Clock xmlns:dt="urn:schemas-microsoft-com:datatypes"><Description dt:dt="string">E-Prime Primary Realtime Clock</Description><StartTime><Timestamp dt:dt="int">0</Timestamp><DateUtc dt:dt="string">2021-06-10T06:48:56Z</DateUtc></StartTime><FrequencyChanges><FrequencyChange><Frequency dt:dt="r8">2699990000</Frequency><Timestamp dt:dt="r8">10002180854749</Timestamp><Current d…	좌우반구com(split BVF)_1-035-1	60.021	1.0.0.165	1	-263212705	Professional	2.0.10.242	2.0.10.353	06-10-2021	2021-06-10 오전 6:48:57	15:48:57	2.0.10.248	2	2	{/}	목퇴	목	퇴	72	1	2	NULL	NULL	NULL	NULL	NULL	NULL	KSY	List1	0		1	-1	37095	184		0	0	0	{/}	0	4	37279	0	z	882
좌우반구com(split BVF)_1	35	1	<?xml version="1.0"?>\n<Clock xmlns:dt="urn:schemas-microsoft-com:datatypes"><Description dt:dt="string">E-Prime Primary Realtime Clock</Description><StartTime><Timestamp dt:dt="int">0</Timestamp><DateUtc dt:dt="string">2021-06-10T06:48:56Z</DateUtc></StartTime><FrequencyChanges><FrequencyChange><Frequency dt:dt="r8">2699990000</Frequency><Timestamp dt:dt="r8">10002180854749</Timestamp><Current d…	좌우반구com(split BVF)_1-035-1	60.021	1.0.0.165	1	-263212705	Professional	2.0.10.242	2.0.10.353	06-10-2021	2021-06-10 오전 6:48:57	15:48:57	2.0.10.248	124	2	{/}	무록	무	록	75	1	124	NULL	NULL	NULL	NULL	NULL	NULL	KSY3	List1	NULL	NULL	NULL	NULL	NULL	NULL	NULL	NULL	NULL	1	{/}	0	4	377957	0	{/}	485
좌우반구com(split BVF)_1	35	1	<?xml version="1.0"?>\n<Clock xmlns:dt="urn:schemas-microsoft-com:datatypes"><Description dt:dt="string">E-Prime Primary Realtime Clock</Description><StartTime><Timestamp dt:dt="int">0</Timestamp><DateUtc dt:dt="string">2021-06-10T06:48:56Z</DateUtc></StartTime><FrequencyChanges><FrequencyChange><Frequency dt:dt="r8">2699990000</Frequency><Timestamp dt:dt="r8">10002180854749</Timestamp><Current d…	좌우반구com(split BVF)_1-035-1	60.021	1.0.0.165	1	-263212705	Professional	2.0.10.242	2.0.10.353	06-10-2021	2021-06-10 오전 6:48:57	15:48:57	2.0.10.248	351	1	z	무엇	무	엇	NULL	NULL	NULL	NULL	NULL	NULL	22	1	87	KSY	List3	0		0	0	1074941	183		0	0	1	z	0	3	1075124	0	z	240
좌우반구com(split BVF)_1	35	1	<?xml version="1.0"?>\n<Clock xmlns:dt="urn:schemas-microsoft-com:datatypes"><Description dt:dt="string">E-Prime Primary Realtime Clock</Description><StartTime><Timestamp dt:dt="int">0</Timestamp><DateUtc dt:dt="string">2021-06-10T06:48:56Z</DateUtc></StartTime><FrequencyChanges><FrequencyChange><Frequency dt:dt="r8">2699990000</Frequency><Timestamp dt:dt="r8">10002180854749</Timestamp><Current d…	좌우반구com(split BVF)_1-035-1	60.021	1.0.0.165	1	-263212705	Professional	2.0.10.242	2.0.10.353	06-10-2021	2021-06-10 오전 6:48:57	15:48:57	2.0.10.248	303	1	z	무형	무	형	NULL	NULL	NULL	NULL	NULL	NULL	89	1	39	KSY	List3	0		0	-1	946803	183		0	0	1	z	1	3	946986	0	z	341
좌우반구com(split BVF)_1	35	1	<?xml version="1.0"?>\n<Clock xmlns:dt="urn:schemas-microsoft-com:datatypes"><Description dt:dt="string">E-Prime Primary Realtime Clock</Description><StartTime><Timestamp dt:dt="int">0</Timestamp><DateUtc dt:dt="string">2021-06-10T06:48:56Z</DateUtc></StartTime><FrequencyChanges><FrequencyChange><Frequency dt:dt="r8">2699990000</Frequency><Timestamp dt:dt="r8">10002180854749</Timestamp><Current d…	좌우반구com(split BVF)_1-035-1	60.021	1.0.0.165	1	-263212705	Professional	2.0.10.242	2.0.10.353	06-10-2021	2021-06-10 오전 6:48:57	15:48:57	2.0.10.248	259	1	z	물건	물	건	NULL	NULL	NULL	27	1	127	NULL	NULL	NULL	KSY	List2	0		0	0	781296	183		0	0	1	z	0	3	781479	0	z	435
좌우반구com(split BVF)_1	35	1	<?xml version="1.0"?>\n<Clock xmlns:dt="urn:schemas-microsoft-com:datatypes"><Description dt:dt="string">E-Prime Primary Realtime Clock</Description><StartTime><Timestamp dt:dt="int">0</Timestamp><DateUtc dt:dt="string">2021-06-10T06:48:56Z</DateUtc></StartTime><FrequencyChanges><FrequencyChange><Frequency dt:dt="r8">2699990000</Frequency><Timestamp dt:dt="r8">10002180854749</Timestamp><Current d…	좌우반구com(split BVF)_1-035-1	60.021	1.0.0.165	1	-263212705	Professional	2.0.10.242	2.0.10.353	06-10-2021	2021-06-10 오전 6:48:57	15:48:57	2.0.10.248	379	2	{/}	미략	미	략	NULL	NULL	NULL	NULL	NULL	NULL	118	1	115	KSY2	List3	NULL	NULL	NULL	NULL	NULL	NULL	NULL	NULL	NULL	1	{/}	1	3	1151646	0	{/}	845
좌우반구com(split BVF)_1	35	1	<?xml version="1.0"?>\n<Clock xmlns:dt="urn:schemas-microsoft-com:datatypes"><Description dt:dt="string">E-Prime Primary Realtime Clock</Description><StartTime><Timestamp dt:dt="int">0</Timestamp><DateUtc dt:dt="string">2021-06-10T06:48:56Z</DateUtc></StartTime><FrequencyChanges><FrequencyChange><Frequency dt:dt="r8">2699990000</Frequency><Timestamp dt:dt="r8">10002180854749</Timestamp><Current d…	좌우반구com(split BVF)_1-035-1	60.021	1.0.0.165	1	-263212705	Professional	2.0.10.242	2.0.10.353	06-10-2021	2021-06-10 오전 6:48:57	15:48:57	2.0.10.248	47	1	z	밀수	밀	수	73	1	47	NULL	NULL	NULL	NULL	NULL	NULL	KSY	List1	0		0	-1	166016	183		0	0	1	z	0	3	166199	0	z	479
좌우반구com(split BVF)_1	35	1	<?xml version="1.0"?>\n<Clock xmlns:dt="urn:schemas-microsoft-com:datatypes"><Description dt:dt="string">E-Prime Primary Realtime Clock</Description><StartTime><Timestamp dt:dt="int">0</Timestamp><DateUtc dt:dt="string">2021-06-10T06:48:56Z</DateUtc></StartTime><FrequencyChanges><FrequencyChange><Frequency dt:dt="r8">2699990000</Frequency><Timestamp dt:dt="r8">10002180854749</Timestamp><Current d…	좌우반구com(split BVF)_1-035-1	60.021	1.0.0.165	1	-263212705	Professional	2.0.10.242	2.0.10.353	06-10-2021	2021-06-10 오전 6:48:57	15:48:57	2.0.10.248	383	2	{/}	밀헤	밀	헤	NULL	NULL	NULL	NULL	NULL	NULL	10	1	119	KSY2	List3	NULL	NULL	NULL	NULL	NULL	NULL	NULL	NULL	NULL	1	{/}	0	3	1162626	0	{/}	424
좌우반구com(split BVF)_1	35	1	<?xml version="1.0"?>\n<Clock xmlns:dt="urn:schemas-microsoft-com:datatypes"><Description dt:dt="string">E-Prime Primary Realtime Clock</Description><StartTime><Timestamp dt:dt="int">0</Timestamp><DateUtc dt:dt="string">2021-06-10T06:48:56Z</DateUtc></StartTime><FrequencyChanges><FrequencyChange><Frequency dt:dt="r8">2699990000</Frequency><Timestamp dt:dt="r8">10002180854749</Timestamp><Current d…	좌우반구com(split BVF)_1-035-1	60.021	1.0.0.165	1	-263212705	Professional	2.0.10.242	2.0.10.353	06-10-2021	2021-06-10 오전 6:48:57	15:48:57	2.0.10.248	246	2	{/}	박낌	박	낌	NULL	NULL	NULL	13	1	114	NULL	NULL	NULL	KSY3	List2	NULL	NULL	NULL	NULL	NULL	NULL	NULL	NULL	NULL	1	{/}	0	3	744892	0	{/}	615
좌우반구com(split BVF)_1	35	1	<?xml version="1.0"?>\n<Clock xmlns:dt="urn:schemas-microsoft-com:datatypes"><Description dt:dt="string">E-Prime Primary Realtime Clock</Description><StartTime><Timestamp dt:dt="int">0</Timestamp><DateUtc dt:dt="string">2021-06-10T06:48:56Z</DateUtc></StartTime><FrequencyChanges><FrequencyChange><Frequency dt:dt="r8">2699990000</Frequency><Timestamp dt:dt="r8">10002180854749</Timestamp><Current d…	좌우반구com(split BVF)_1-035-1	60.021	1.0.0.165	1	-263212705	Professional	2.0.10.242	2.0.10.353	06-10-2021	2021-06-10 오전 6:48:57	15:48:57	2.0.10.248	378	1	z	반응	반	응	NULL	NULL	NULL	NULL	NULL	NULL	15	1	114	KSY	List3	0		0	-1	1148864	183		0	0	1	z	1	3	1149047	0	z	396
좌우반구com(split BVF)_1	35	1	<?xml version="1.0"?>\n<Clock xmlns:dt="urn:schemas-microsoft-com:datatypes"><Description dt:dt="string">E-Prime Primary Realtime Clock</Description><StartTime><Timestamp dt:dt="int">0</Timestamp><DateUtc dt:dt="string">2021-06-10T06:48:56Z</DateUtc></StartTime><FrequencyChanges><FrequencyChange><Frequency dt:dt="r8">2699990000</Frequency><Timestamp dt:dt="r8">10002180854749</Timestamp><Current d…	좌우반구com(split BVF)_1-035-1	60.021	1.0.0.165	1	-263212705	Professional	2.0.10.242	2.0.10.353	06-10-2021	2021-06-10 오전 6:48:57	15:48:57	2.0.10.248	90	1	z	발길	발	길	127	1	90	NULL	NULL	NULL	NULL	NULL	NULL	KSY	List1	0		0	0	284907	183		0	0	1	z	0	3	285090	0	z	354
좌우반구com(split BVF)_1	35	1	<?xml version="1.0"?>\n<Clock xmlns:dt="urn:schemas-microsoft-com:datatypes"><Description dt:dt="string">E-Prime Primary Realtime Clock</Description><StartTime><Timestamp dt:dt="int">0</Timestamp><DateUtc dt:dt="string">2021-06-10T06:48:56Z</DateUtc></StartTime><FrequencyChanges><FrequencyChange><Frequency dt:dt="r8">2699990000</Frequency><Timestamp dt:dt="r8">10002180854749</Timestamp><Current d…	좌우반구com(split BVF)_1-035-1	60.021	1.0.0.165	1	-263212705	Professional	2.0.10.242	2.0.10.353	06-10-2021	2021-06-10 오전 6:48:57	15:48:57	2.0.10.248	168	2	{/}	발보	발	보	NULL	NULL	NULL	92	1	36	NULL	NULL	NULL	KSY	List2	0		0	-1	531402	183		0	0	1	{/}	0	3	531585	0	{/}	662
좌우반구com(split BVF)_1	35	1	<?xml version="1.0"?>\n<Clock xmlns:dt="urn:schemas-microsoft-com:datatypes"><Description dt:dt="string">E-Prime Primary Realtime Clock</Description><StartTime><Timestamp dt:dt="int">0</Timestamp><DateUtc dt:dt="string">2021-06-10T06:48:56Z</DateUtc></StartTime><FrequencyChanges><FrequencyChange><Frequency dt:dt="r8">2699990000</Frequency><Timestamp dt:dt="r8">10002180854749</Timestamp><Current d…	좌우반구com(split BVF)_1-035-1	60.021	1.0.0.165	1	-263212705	Professional	2.0.10.242	2.0.10.353	06-10-2021	2021-06-10 오전 6:48:57	15:48:57	2.0.10.248	320	2	{/}	발횟	발	횟	NULL	NULL	NULL	NULL	NULL	NULL	82	1	56	KSY2	List3	NULL	NULL	NULL	NULL	NULL	NULL	NULL	NULL	NULL	1	{/}	0	3	992370	0	{/}	404
좌우반구com(split BVF)_1	35	1	<?xml version="1.0"?>\n<Clock xmlns:dt="urn:schemas-microsoft-com:datatypes"><Description dt:dt="string">E-Prime Primary Realtime Clock</Description><StartTime><Timestamp dt:dt="int">0</Timestamp><DateUtc dt:dt="string">2021-06-10T06:48:56Z</DateUtc></StartTime><FrequencyChanges><FrequencyChange><Frequency dt:dt="r8">2699990000</Frequency><Timestamp dt:dt="r8">10002180854749</Timestamp><Current d…	좌우반구com(split BVF)_1-035-1	60.021	1.0.0.165	1	-263212705	Professional	2.0.10.242	2.0.10.353	06-10-2021	2021-06-10 오전 6:48:57	15:48:57	2.0.10.248	217	1	z	방법	방	법	NULL	NULL	NULL	11	1	85	NULL	NULL	NULL	KSY	List2	0		0	0	665704	183		0	0	1	z	0	3	665887	0	z	285
좌우반구com(split BVF)_1	35	1	<?xml version="1.0"?>\n<Clock xmlns:dt="urn:schemas-microsoft-com:datatypes"><Description dt:dt="string">E-Prime Primary Realtime Clock</Description><StartTime><Timestamp dt:dt="int">0</Timestamp><DateUtc dt:dt="string">2021-06-10T06:48:56Z</DateUtc></StartTime><FrequencyChanges><FrequencyChange><Frequency dt:dt="r8">2699990000</Frequency><Timestamp dt:dt="r8">10002180854749</Timestamp><Current d…	좌우반구com(split BVF)_1-035-1	60.021	1.0.0.165	1	-263212705	Professional	2.0.10.242	2.0.10.353	06-10-2021	2021-06-10 오전 6:48:57	15:48:57	2.0.10.248	222	2	{/}	배심	배	심	NULL	NULL	NULL	94	1	90	NULL	NULL	NULL	KSY	List2	0		0	-1	678849	183		0	0	0	{/}	1	3	679032	0	z	284
좌우반구com(split BVF)_1	35	1	<?xml version="1.0"?>\n<Clock xmlns:dt="urn:schemas-microsoft-com:datatypes"><Description dt:dt="string">E-Prime Primary Realtime Clock</Description><StartTime><Timestamp dt:dt="int">0</Timestamp><DateUtc dt:dt="string">2021-06-10T06:48:56Z</DateUtc></StartTime><FrequencyChanges><FrequencyChange><Frequency dt:dt="r8">2699990000</Frequency><Timestamp dt:dt="r8">10002180854749</Timestamp><Current d…	좌우반구com(split BVF)_1-035-1	60.021	1.0.0.165	1	-263212705	Professional	2.0.10.242	2.0.10.353	06-10-2021	2021-06-10 오전 6:48:57	15:48:57	2.0.10.248	152	2	{/}	버구	버	구	NULL	NULL	NULL	101	1	20	NULL	NULL	NULL	KSY2	List2	NULL	NULL	NULL	NULL	NULL	NULL	NULL	NULL	NULL	1	{/}	0	3	486751	0	{/}	473
좌우반구com(split BVF)_1	35	1	<?xml version="1.0"?>\n<Clock xmlns:dt="urn:schemas-microsoft-com:datatypes"><Description dt:dt="string">E-Prime Primary Realtime Clock</Description><StartTime><Timestamp dt:dt="int">0</Timestamp><DateUtc dt:dt="string">2021-06-10T06:48:56Z</DateUtc></StartTime><FrequencyChanges><FrequencyChange><Frequency dt:dt="r8">2699990000</Frequency><Timestamp dt:dt="r8">10002180854749</Timestamp><Current d…	좌우반구com(split BVF)_1-035-1	60.021	1.0.0.165	1	-263212705	Professional	2.0.10.242	2.0.10.353	06-10-2021	2021-06-10 오전 6:48:57	15:48:57	2.0.10.248	300	1	z	버스	버	스	NULL	NULL	NULL	NULL	NULL	NULL	28	1	36	KSY	List3	0		0	0	938823	183		0	0	1	z	0	3	939006	0	z	425
좌우반구com(split BVF)_1	35	1	<?xml version="1.0"?>\n<Clock xmlns:dt="urn:schemas-microsoft-com:datatypes"><Description dt:dt="string">E-Prime Primary Realtime Clock</Description><StartTime><Timestamp dt:dt="int">0</Timestamp><DateUtc dt:dt="string">2021-06-10T06:48:56Z</DateUtc></StartTime><FrequencyChanges><FrequencyChange><Frequency dt:dt="r8">2699990000</Frequency><Timestamp dt:dt="r8">10002180854749</Timestamp><Current d…	좌우반구com(split BVF)_1-035-1	60.021	1.0.0.165	1	-263212705	Professional	2.0.10.242	2.0.10.353	06-10-2021	2021-06-10 오전 6:48:57	15:48:57	2.0.10.248	131	2	{/}	버현	버	현	114	1	131	NULL	NULL	NULL	NULL	NULL	NULL	KSY	List1	0		0	0	397450	183		0	0	1	{/}	0	3	397633	0	{/}	505
좌우반구com(split BVF)_1	35	1	<?xml version="1.0"?>\n<Clock xmlns:dt="urn:schemas-microsoft-com:datatypes"><Description dt:dt="string">E-Prime Primary Realtime Clock</Description><StartTime><Timestamp dt:dt="int">0</Timestamp><DateUtc dt:dt="string">2021-06-10T06:48:56Z</DateUtc></StartTime><FrequencyChanges><FrequencyChange><Frequency dt:dt="r8">2699990000</Frequency><Timestamp dt:dt="r8">10002180854749</Timestamp><Current d…	좌우반구com(split BVF)_1-035-1	60.021	1.0.0.165	1	-263212705	Professional	2.0.10.242	2.0.10.353	06-10-2021	2021-06-10 오전 6:48:57	15:48:57	2.0.10.248	149	2	{/}	법낌	법	낌	NULL	NULL	NULL	78	1	17	NULL	NULL	NULL	KSY2	List2	NULL	NULL	NULL	NULL	NULL	NULL	NULL	NULL	NULL	1	{/}	0	3	478254	0	{/}	578
좌우반구com(split BVF)_1	35	1	<?xml version="1.0"?>\n<Clock xmlns:dt="urn:schemas-microsoft-com:datatypes"><Description dt:dt="string">E-Prime Primary Realtime Clock</Description><StartTime><Timestamp dt:dt="int">0</Timestamp><DateUtc dt:dt="string">2021-06-10T06:48:56Z</DateUtc></StartTime><FrequencyChanges><FrequencyChange><Frequency dt:dt="r8">2699990000</Frequency><Timestamp dt:dt="r8">10002180854749</Timestamp><Current d…	좌우반구com(split BVF)_1-035-1	60.021	1.0.0.165	1	-263212705	Professional	2.0.10.242	2.0.10.353	06-10-2021	2021-06-10 오전 6:48:57	15:48:57	2.0.10.248	17	1	z	별개	별	개	121	1	17	NULL	NULL	NULL	NULL	NULL	NULL	KSY	List1	0		0	0	81280	183		0	0	1	z	0	3	81463	0	z	505
좌우반구com(split BVF)_1	35	1	<?xml version="1.0"?>\n<Clock xmlns:dt="urn:schemas-microsoft-com:datatypes"><Description dt:dt="string">E-Prime Primary Realtime Clock</Description><StartTime><Timestamp dt:dt="int">0</Timestamp><DateUtc dt:dt="string">2021-06-10T06:48:56Z</DateUtc></StartTime><FrequencyChanges><FrequencyChange><Frequency dt:dt="r8">2699990000</Frequency><Timestamp dt:dt="r8">10002180854749</Timestamp><Current d…	좌우반구com(split BVF)_1-035-1	60.021	1.0.0.165	1	-263212705	Professional	2.0.10.242	2.0.10.353	06-10-2021	2021-06-10 오전 6:48:57	15:48:57	2.0.10.248	251	1	z	별미	별	미	NULL	NULL	NULL	63	1	119	NULL	NULL	NULL	KSY	List2	0		0	0	759054	183		0	0	1	z	0	3	759237	0	z	614
좌우반구com(split BVF)_1	35	1	<?xml version="1.0"?>\n<Clock xmlns:dt="urn:schemas-microsoft-com:datatypes"><Description dt:dt="string">E-Prime Primary Realtime Clock</Description><StartTime><Timestamp dt:dt="int">0</Timestamp><DateUtc dt:dt="string">2021-06-10T06:48:56Z</DateUtc></StartTime><FrequencyChanges><FrequencyChange><Frequency dt:dt="r8">2699990000</Frequency><Timestamp dt:dt="r8">10002180854749</Timestamp><Current d…	좌우반구com(split BVF)_1-035-1	60.021	1.0.0.165	1	-263212705	Professional	2.0.10.242	2.0.10.353	06-10-2021	2021-06-10 오전 6:48:57	15:48:57	2.0.10.248	388	1	z	보고	보	고	NULL	NULL	NULL	NULL	NULL	NULL	3	1	124	KSY	List3	0		0	-1	1176371	183		0	0	1	z	1	3	1176554	0	z	568
좌우반구com(split BVF)_1	35	1	<?xml version="1.0"?>\n<Clock xmlns:dt="urn:schemas-microsoft-com:datatypes"><Description dt:dt="string">E-Prime Primary Realtime Clock</Description><StartTime><Timestamp dt:dt="int">0</Timestamp><DateUtc dt:dt="string">2021-06-10T06:48:56Z</DateUtc></StartTime><FrequencyChanges><FrequencyChange><Frequency dt:dt="r8">2699990000</Frequency><Timestamp dt:dt="r8">10002180854749</Timestamp><Current d…	좌우반구com(split BVF)_1-035-1	60.021	1.0.0.165	1	-263212705	Professional	2.0.10.242	2.0.10.353	06-10-2021	2021-06-10 오전 6:48:57	15:48:57	2.0.10.248	282	1	z	본인	본	인	NULL	NULL	NULL	NULL	NULL	NULL	33	1	18	KSY	List3	0		0	-1	889907	183		0	0	1	z	0	3	890090	0	z	318
좌우반구com(split BVF)_1	35	1	<?xml version="1.0"?>\n<Clock xmlns:dt="urn:schemas-microsoft-com:datatypes"><Description dt:dt="string">E-Prime Primary Realtime Clock</Description><StartTime><Timestamp dt:dt="int">0</Timestamp><DateUtc dt:dt="string">2021-06-10T06:48:56Z</DateUtc></StartTime><FrequencyChanges><FrequencyChange><Frequency dt:dt="r8">2699990000</Frequency><Timestamp dt:dt="r8">10002180854749</Timestamp><Current d…	좌우반구com(split BVF)_1-035-1	60.021	1.0.0.165	1	-263212705	Professional	2.0.10.242	2.0.10.353	06-10-2021	2021-06-10 오전 6:48:57	15:48:57	2.0.10.248	277	2	{/}	본중	본	중	NULL	NULL	NULL	NULL	NULL	NULL	24	1	13	KSY	List3	0		0	-1	875745	183		0	0	1	{/}	1	3	875928	0	{/}	840
좌우반구com(split BVF)_1	35	1	<?xml version="1.0"?>\n<Clock xmlns:dt="urn:schemas-microsoft-com:datatypes"><Description dt:dt="string">E-Prime Primary Realtime Clock</Description><StartTime><Timestamp dt:dt="int">0</Timestamp><DateUtc dt:dt="string">2021-06-10T06:48:56Z</DateUtc></StartTime><FrequencyChanges><FrequencyChange><Frequency dt:dt="r8">2699990000</Frequency><Timestamp dt:dt="r8">10002180854749</Timestamp><Current d…	좌우반구com(split BVF)_1-035-1	60.021	1.0.0.165	1	-263212705	Professional	2.0.10.242	2.0.10.353	06-10-2021	2021-06-10 오전 6:48:57	15:48:57	2.0.10.248	101	1	z	봉사	봉	사	63	1	101	NULL	NULL	NULL	NULL	NULL	NULL	KSY	List1	0		0	-1	315479	183		0	0	1	z	1	3	315662	0	z	293
좌우반구com(split BVF)_1	35	1	<?xml version="1.0"?>\n<Clock xmlns:dt="urn:schemas-microsoft-com:datatypes"><Description dt:dt="string">E-Prime Primary Realtime Clock</Description><StartTime><Timestamp dt:dt="int">0</Timestamp><DateUtc dt:dt="string">2021-06-10T06:48:56Z</DateUtc></StartTime><FrequencyChanges><FrequencyChange><Frequency dt:dt="r8">2699990000</Frequency><Timestamp dt:dt="r8">10002180854749</Timestamp><Current d…	좌우반구com(split BVF)_1-035-1	60.021	1.0.0.165	1	-263212705	Professional	2.0.10.242	2.0.10.353	06-10-2021	2021-06-10 오전 6:48:57	15:48:57	2.0.10.248	133	2	{/}	봉택	봉	택	NULL	NULL	NULL	120	1	1	NULL	NULL	NULL	KSY	List2	0		0	-1	435003	183		0	0	1	{/}	1	3	435186	0	{/}	615
좌우반구com(split BVF)_1	35	1	<?xml version="1.0"?>\n<Clock xmlns:dt="urn:schemas-microsoft-com:datatypes"><Description dt:dt="string">E-Prime Primary Realtime Clock</Description><StartTime><Timestamp dt:dt="int">0</Timestamp><DateUtc dt:dt="string">2021-06-10T06:48:56Z</DateUtc></StartTime><FrequencyChanges><FrequencyChange><Frequency dt:dt="r8">2699990000</Frequency><Timestamp dt:dt="r8">10002180854749</Timestamp><Current d…	좌우반구com(split BVF)_1-035-1	60.021	1.0.0.165	1	-263212705	Professional	2.0.10.242	2.0.10.353	06-10-2021	2021-06-10 오전 6:48:57	15:48:57	2.0.10.248	83	1	z	부대	부	대	33	1	83	NULL	NULL	NULL	NULL	NULL	NULL	KSY2	List1	NULL	NULL	NULL	NULL	NULL	NULL	NULL	NULL	NULL	1	z	1	3	265230	0	z	782
좌우반구com(split BVF)_1	35	1	<?xml version="1.0"?>\n<Clock xmlns:dt="urn:schemas-microsoft-com:datatypes"><Description dt:dt="string">E-Prime Primary Realtime Clock</Description><StartTime><Timestamp dt:dt="int">0</Timestamp><DateUtc dt:dt="string">2021-06-10T06:48:56Z</DateUtc></StartTime><FrequencyChanges><FrequencyChange><Frequency dt:dt="r8">2699990000</Frequency><Timestamp dt:dt="r8">10002180854749</Timestamp><Current d…	좌우반구com(split BVF)_1-035-1	60.021	1.0.0.165	1	-263212705	Professional	2.0.10.242	2.0.10.353	06-10-2021	2021-06-10 오전 6:48:57	15:48:57	2.0.10.248	268	1	z	부스	부	스	NULL	NULL	NULL	NULL	NULL	NULL	129	1	4	KSY2	List3	NULL	NULL	NULL	NULL	NULL	NULL	NULL	NULL	NULL	0	z	0	3	851754	0	{/}	552
좌우반구com(split BVF)_1	35	1	<?xml version="1.0"?>\n<Clock xmlns:dt="urn:schemas-microsoft-com:datatypes"><Description dt:dt="string">E-Prime Primary Realtime Clock</Description><StartTime><Timestamp dt:dt="int">0</Timestamp><DateUtc dt:dt="string">2021-06-10T06:48:56Z</DateUtc></StartTime><FrequencyChanges><FrequencyChange><Frequency dt:dt="r8">2699990000</Frequency><Timestamp dt:dt="r8">10002180854749</Timestamp><Current d…	좌우반구com(split BVF)_1-035-1	60.021	1.0.0.165	1	-263212705	Professional	2.0.10.242	2.0.10.353	06-10-2021	2021-06-10 오전 6:48:57	15:48:57	2.0.10.248	192	2	{/}	분낌	분	낌	NULL	NULL	NULL	14	1	60	NULL	NULL	NULL	KSY3	List2	NULL	NULL	NULL	NULL	NULL	NULL	NULL	NULL	NULL	1	{/}	0	4	598345	0	{/}	461
좌우반구com(split BVF)_1	35	1	<?xml version="1.0"?>\n<Clock xmlns:dt="urn:schemas-microsoft-com:datatypes"><Description dt:dt="string">E-Prime Primary Realtime Clock</Description><StartTime><Timestamp dt:dt="int">0</Timestamp><DateUtc dt:dt="string">2021-06-10T06:48:56Z</DateUtc></StartTime><FrequencyChanges><FrequencyChange><Frequency dt:dt="r8">2699990000</Frequency><Timestamp dt:dt="r8">10002180854749</Timestamp><Current d…	좌우반구com(split BVF)_1-035-1	60.021	1.0.0.165	1	-263212705	Professional	2.0.10.242	2.0.10.353	06-10-2021	2021-06-10 오전 6:48:57	15:48:57	2.0.10.248	394	1	z	분류	분	류	NULL	NULL	NULL	NULL	NULL	NULL	83	1	130	KSY2	List3	NULL	NULL	NULL	NULL	NULL	NULL	NULL	NULL	NULL	1	z	0	4	1192882	0	z	376
좌우반구com(split BVF)_1	35	1	<?xml version="1.0"?>\n<Clock xmlns:dt="urn:schemas-microsoft-com:datatypes"><Description dt:dt="string">E-Prime Primary Realtime Clock</Description><StartTime><Timestamp dt:dt="int">0</Timestamp><DateUtc dt:dt="string">2021-06-10T06:48:56Z</DateUtc></StartTime><FrequencyChanges><FrequencyChange><Frequency dt:dt="r8">2699990000</Frequency><Timestamp dt:dt="r8">10002180854749</Timestamp><Current d…	좌우반구com(split BVF)_1-035-1	60.021	1.0.0.165	1	-263212705	Professional	2.0.10.242	2.0.10.353	06-10-2021	2021-06-10 오전 6:48:57	15:48:57	2.0.10.248	301	1	z	분석	분	석	NULL	NULL	NULL	NULL	NULL	NULL	87	1	37	KSY2	List3	NULL	NULL	NULL	NULL	NULL	NULL	NULL	NULL	NULL	1	z	0	3	941638	0	z	441
좌우반구com(split BVF)_1	35	1	<?xml version="1.0"?>\n<Clock xmlns:dt="urn:schemas-microsoft-com:datatypes"><Description dt:dt="string">E-Prime Primary Realtime Clock</Description><StartTime><Timestamp dt:dt="int">0</Timestamp><DateUtc dt:dt="string">2021-06-10T06:48:56Z</DateUtc></StartTime><FrequencyChanges><FrequencyChange><Frequency dt:dt="r8">2699990000</Frequency><Timestamp dt:dt="r8">10002180854749</Timestamp><Current d…	좌우반구com(split BVF)_1-035-1	60.021	1.0.0.165	1	-263212705	Professional	2.0.10.242	2.0.10.353	06-10-2021	2021-06-10 오전 6:48:57	15:48:57	2.0.10.248	137	1	z	분포	분	포	NULL	NULL	NULL	121	1	5	NULL	NULL	NULL	KSY2	List2	NULL	NULL	NULL	NULL	NULL	NULL	NULL	NULL	NULL	1	z	0	3	446049	0	z	560
좌우반구com(split BVF)_1	35	1	<?xml version="1.0"?>\n<Clock xmlns:dt="urn:schemas-microsoft-com:datatypes"><Description dt:dt="string">E-Prime Primary Realtime Clock</Description><StartTime><Timestamp dt:dt="int">0</Timestamp><DateUtc dt:dt="string">2021-06-10T06:48:56Z</DateUtc></StartTime><FrequencyChanges><FrequencyChange><Frequency dt:dt="r8">2699990000</Frequency><Timestamp dt:dt="r8">10002180854749</Timestamp><Current d…	좌우반구com(split BVF)_1-035-1	60.021	1.0.0.165	1	-263212705	Professional	2.0.10.242	2.0.10.353	06-10-2021	2021-06-10 오전 6:48:57	15:48:57	2.0.10.248	393	1	z	비교	비	교	NULL	NULL	NULL	NULL	NULL	NULL	6	1	129	KSY2	List3	NULL	NULL	NULL	NULL	NULL	NULL	NULL	NULL	NULL	1	z	0	4	1190283	0	z	391
좌우반구com(split BVF)_1	35	1	<?xml version="1.0"?>\n<Clock xmlns:dt="urn:schemas-microsoft-com:datatypes"><Description dt:dt="string">E-Prime Primary Realtime Clock</Description><StartTime><Timestamp dt:dt="int">0</Timestamp><DateUtc dt:dt="string">2021-06-10T06:48:56Z</DateUtc></StartTime><FrequencyChanges><FrequencyChange><Frequency dt:dt="r8">2699990000</Frequency><Timestamp dt:dt="r8">10002180854749</Timestamp><Current d…	좌우반구com(split BVF)_1-035-1	60.021	1.0.0.165	1	-263212705	Professional	2.0.10.242	2.0.10.353	06-10-2021	2021-06-10 오전 6:48:57	15:48:57	2.0.10.248	160	2	{/}	비껍	비	껍	NULL	NULL	NULL	86	1	28	NULL	NULL	NULL	KSY2	List2	NULL	NULL	NULL	NULL	NULL	NULL	NULL	NULL	NULL	1	{/}	0	3	509443	0	{/}	485
좌우반구com(split BVF)_1	35	1	<?xml version="1.0"?>\n<Clock xmlns:dt="urn:schemas-microsoft-com:datatypes"><Description dt:dt="string">E-Prime Primary Realtime Clock</Description><StartTime><Timestamp dt:dt="int">0</Timestamp><DateUtc dt:dt="string">2021-06-10T06:48:56Z</DateUtc></StartTime><FrequencyChanges><FrequencyChange><Frequency dt:dt="r8">2699990000</Frequency><Timestamp dt:dt="r8">10002180854749</Timestamp><Current d…	좌우반구com(split BVF)_1-035-1	60.021	1.0.0.165	1	-263212705	Professional	2.0.10.242	2.0.10.353	06-10-2021	2021-06-10 오전 6:48:57	15:48:57	2.0.10.248	225	2	{/}	비략	비	략	NULL	NULL	NULL	54	1	93	NULL	NULL	NULL	KSY	List2	0		0	-1	686546	184		0	0	0	{/}	0	4	686730	0	z	682
좌우반구com(split BVF)_1	35	1	<?xml version="1.0"?>\n<Clock xmlns:dt="urn:schemas-microsoft-com:datatypes"><Description dt:dt="string">E-Prime Primary Realtime Clock</Description><StartTime><Timestamp dt:dt="int">0</Timestamp><DateUtc dt:dt="string">2021-06-10T06:48:56Z</DateUtc></StartTime><FrequencyChanges><FrequencyChange><Frequency dt:dt="r8">2699990000</Frequency><Timestamp dt:dt="r8">10002180854749</Timestamp><Current d…	좌우반구com(split BVF)_1-035-1	60.021	1.0.0.165	1	-263212705	Professional	2.0.10.242	2.0.10.353	06-10-2021	2021-06-10 오전 6:48:57	15:48:57	2.0.10.248	21	1	z	비상	비	상	122	1	21	NULL	NULL	NULL	NULL	NULL	NULL	KSY2	List1	NULL	NULL	NULL	NULL	NULL	NULL	NULL	NULL	NULL	1	z	0	4	93109	0	z	787
좌우반구com(split BVF)_1	35	1	<?xml version="1.0"?>\n<Clock xmlns:dt="urn:schemas-microsoft-com:datatypes"><Description dt:dt="string">E-Prime Primary Realtime Clock</Description><StartTime><Timestamp dt:dt="int">0</Timestamp><DateUtc dt:dt="string">2021-06-10T06:48:56Z</DateUtc></StartTime><FrequencyChanges><FrequencyChange><Frequency dt:dt="r8">2699990000</Frequency><Timestamp dt:dt="r8">10002180854749</Timestamp><Current d…	좌우반구com(split BVF)_1-035-1	60.021	1.0.0.165	1	-263212705	Professional	2.0.10.242	2.0.10.353	06-10-2021	2021-06-10 오전 6:48:57	15:48:57	2.0.10.248	202	1	z	비용	비	용	NULL	NULL	NULL	77	1	70	NULL	NULL	NULL	KSY2	List2	NULL	NULL	NULL	NULL	NULL	NULL	NULL	NULL	NULL	1	z	0	4	625152	0	z	389
좌우반구com(split BVF)_1	35	1	<?xml version="1.0"?>\n<Clock xmlns:dt="urn:schemas-microsoft-com:datatypes"><Description dt:dt="string">E-Prime Primary Realtime Clock</Description><StartTime><Timestamp dt:dt="int">0</Timestamp><DateUtc dt:dt="string">2021-06-10T06:48:56Z</DateUtc></StartTime><FrequencyChanges><FrequencyChange><Frequency dt:dt="r8">2699990000</Frequency><Timestamp dt:dt="r8">10002180854749</Timestamp><Current d…	좌우반구com(split BVF)_1-035-1	60.021	1.0.0.165	1	-263212705	Professional	2.0.10.242	2.0.10.353	06-10-2021	2021-06-10 오전 6:48:57	15:48:57	2.0.10.248	350	1	z	비판	비	판	NULL	NULL	NULL	NULL	NULL	NULL	124	1	86	KSY2	List3	NULL	NULL	NULL	NULL	NULL	NULL	NULL	NULL	NULL	1	z	1	3	1072541	0	z	383
좌우반구com(split BVF)_1	35	1	<?xml version="1.0"?>\n<Clock xmlns:dt="urn:schemas-microsoft-com:datatypes"><Description dt:dt="string">E-Prime Primary Realtime Clock</Description><StartTime><Timestamp dt:dt="int">0</Timestamp><DateUtc dt:dt="string">2021-06-10T06:48:56Z</DateUtc></StartTime><FrequencyChanges><FrequencyChange><Frequency dt:dt="r8">2699990000</Frequency><Timestamp dt:dt="r8">10002180854749</Timestamp><Current d…	좌우반구com(split BVF)_1-035-1	60.021	1.0.0.165	1	-263212705	Professional	2.0.10.242	2.0.10.353	06-10-2021	2021-06-10 오전 6:48:57	15:48:57	2.0.10.248	247	1	z	빈도	빈	도	NULL	NULL	NULL	61	1	115	NULL	NULL	NULL	KSY2	List2	NULL	NULL	NULL	NULL	NULL	NULL	NULL	NULL	NULL	1	z	0	4	747708	0	z	735
좌우반구com(split BVF)_1	35	1	<?xml version="1.0"?>\n<Clock xmlns:dt="urn:schemas-microsoft-com:datatypes"><Description dt:dt="string">E-Prime Primary Realtime Clock</Description><StartTime><Timestamp dt:dt="int">0</Timestamp><DateUtc dt:dt="string">2021-06-10T06:48:56Z</DateUtc></StartTime><FrequencyChanges><FrequencyChange><Frequency dt:dt="r8">2699990000</Frequency><Timestamp dt:dt="r8">10002180854749</Timestamp><Current d…	좌우반구com(split BVF)_1-035-1	60.021	1.0.0.165	1	-263212705	Professional	2.0.10.242	2.0.10.353	06-10-2021	2021-06-10 오전 6:48:57	15:48:57	2.0.10.248	136	2	{/}	빈략	빈	략	NULL	NULL	NULL	24	1	4	NULL	NULL	NULL	KSY3	List2	NULL	NULL	NULL	NULL	NULL	NULL	NULL	NULL	NULL	1	{/}	1	3	443383	0	{/}	466
좌우반구com(split BVF)_1	35	1	<?xml version="1.0"?>\n<Clock xmlns:dt="urn:schemas-microsoft-com:datatypes"><Description dt:dt="string">E-Prime Primary Realtime Clock</Description><StartTime><Timestamp dt:dt="int">0</Timestamp><DateUtc dt:dt="string">2021-06-10T06:48:56Z</DateUtc></StartTime><FrequencyChanges><FrequencyChange><Frequency dt:dt="r8">2699990000</Frequency><Timestamp dt:dt="r8">10002180854749</Timestamp><Current d…	좌우반구com(split BVF)_1-035-1	60.021	1.0.0.165	1	-263212705	Professional	2.0.10.242	2.0.10.353	06-10-2021	2021-06-10 오전 6:48:57	15:48:57	2.0.10.248	20	2	{/}	빈비	빈	비	71	1	20	NULL	NULL	NULL	NULL	NULL	NULL	KSY3	List1	NULL	NULL	NULL	NULL	NULL	NULL	NULL	NULL	NULL	1	{/}	0	3	89693	0	{/}	1219
좌우반구com(split BVF)_1	35	1	<?xml version="1.0"?>\n<Clock xmlns:dt="urn:schemas-microsoft-com:datatypes"><Description dt:dt="string">E-Prime Primary Realtime Clock</Description><StartTime><Timestamp dt:dt="int">0</Timestamp><DateUtc dt:dt="string">2021-06-10T06:48:56Z</DateUtc></StartTime><FrequencyChanges><FrequencyChange><Frequency dt:dt="r8">2699990000</Frequency><Timestamp dt:dt="r8">10002180854749</Timestamp><Current d…	좌우반구com(split BVF)_1-035-1	60.021	1.0.0.165	1	-263212705	Professional	2.0.10.242	2.0.10.353	06-10-2021	2021-06-10 오전 6:48:57	15:48:57	2.0.10.248	156	2	{/}	빈종	빈	종	NULL	NULL	NULL	81	1	24	NULL	NULL	NULL	KSY	List2	0		0	-1	497614	183		0	0	1	{/}	0	3	497797	0	{/}	691
좌우반구com(split BVF)_1	35	1	<?xml version="1.0"?>\n<Clock xmlns:dt="urn:schemas-microsoft-com:datatypes"><Description dt:dt="string">E-Prime Primary Realtime Clock</Description><StartTime><Timestamp dt:dt="int">0</Timestamp><DateUtc dt:dt="string">2021-06-10T06:48:56Z</DateUtc></StartTime><FrequencyChanges><FrequencyChange><Frequency dt:dt="r8">2699990000</Frequency><Timestamp dt:dt="r8">10002180854749</Timestamp><Current d…	좌우반구com(split BVF)_1-035-1	60.021	1.0.0.165	1	-263212705	Professional	2.0.10.242	2.0.10.353	06-10-2021	2021-06-10 오전 6:48:57	15:48:57	2.0.10.248	84	1	z	사건	사	건	22	1	84	NULL	NULL	NULL	NULL	NULL	NULL	KSY2	List1	NULL	NULL	NULL	NULL	NULL	NULL	NULL	NULL	NULL	1	z	0	4	268213	0	z	448
좌우반구com(split BVF)_1	35	1	<?xml version="1.0"?>\n<Clock xmlns:dt="urn:schemas-microsoft-com:datatypes"><Description dt:dt="string">E-Prime Primary Realtime Clock</Description><StartTime><Timestamp dt:dt="int">0</Timestamp><DateUtc dt:dt="string">2021-06-10T06:48:56Z</DateUtc></StartTime><FrequencyChanges><FrequencyChange><Frequency dt:dt="r8">2699990000</Frequency><Timestamp dt:dt="r8">10002180854749</Timestamp><Current d…	좌우반구com(split BVF)_1-035-1	60.021	1.0.0.165	1	-263212705	Professional	2.0.10.242	2.0.10.353	06-10-2021	2021-06-10 오전 6:48:57	15:48:57	2.0.10.248	117	1	z	사과	사	과	46	1	117	NULL	NULL	NULL	NULL	NULL	NULL	KSY2	List1	NULL	NULL	NULL	NULL	NULL	NULL	NULL	NULL	NULL	1	z	0	3	359280	0	z	346
좌우반구com(split BVF)_1	35	1	<?xml version="1.0"?>\n<Clock xmlns:dt="urn:schemas-microsoft-com:datatypes"><Description dt:dt="string">E-Prime Primary Realtime Clock</Description><StartTime><Timestamp dt:dt="int">0</Timestamp><DateUtc dt:dt="string">2021-06-10T06:48:56Z</DateUtc></StartTime><FrequencyChanges><FrequencyChange><Frequency dt:dt="r8">2699990000</Frequency><Timestamp dt:dt="r8">10002180854749</Timestamp><Current d…	좌우반구com(split BVF)_1-035-1	60.021	1.0.0.165	1	-263212705	Professional	2.0.10.242	2.0.10.353	06-10-2021	2021-06-10 오전 6:48:57	15:48:57	2.0.10.248	213	1	z	사례	사	례	NULL	NULL	NULL	74	1	81	NULL	NULL	NULL	KSY2	List2	NULL	NULL	NULL	NULL	NULL	NULL	NULL	NULL	NULL	1	z	0	3	655141	0	z	472
좌우반구com(split BVF)_1	35	1	<?xml version="1.0"?>\n<Clock xmlns:dt="urn:schemas-microsoft-com:datatypes"><Description dt:dt="string">E-Prime Primary Realtime Clock</Description><StartTime><Timestamp dt:dt="int">0</Timestamp><DateUtc dt:dt="string">2021-06-10T06:48:56Z</DateUtc></StartTime><FrequencyChanges><FrequencyChange><Frequency dt:dt="r8">2699990000</Frequency><Timestamp dt:dt="r8">10002180854749</Timestamp><Current d…	좌우반구com(split BVF)_1-035-1	60.021	1.0.0.165	1	-263212705	Professional	2.0.10.242	2.0.10.353	06-10-2021	2021-06-10 오전 6:48:57	15:48:57	2.0.10.248	290	1	z	사상	사	상	NULL	NULL	NULL	NULL	NULL	NULL	72	1	26	KSY2	List3	NULL	NULL	NULL	NULL	NULL	NULL	NULL	NULL	NULL	1	z	0	3	911799	0	z	680
좌우반구com(split BVF)_1	35	1	<?xml version="1.0"?>\n<Clock xmlns:dt="urn:schemas-microsoft-com:datatypes"><Description dt:dt="string">E-Prime Primary Realtime Clock</Description><StartTime><Timestamp dt:dt="int">0</Timestamp><DateUtc dt:dt="string">2021-06-10T06:48:56Z</DateUtc></StartTime><FrequencyChanges><FrequencyChange><Frequency dt:dt="r8">2699990000</Frequency><Timestamp dt:dt="r8">10002180854749</Timestamp><Current d…	좌우반구com(split BVF)_1-035-1	60.021	1.0.0.165	1	-263212705	Professional	2.0.10.242	2.0.10.353	06-10-2021	2021-06-10 오전 6:48:57	15:48:57	2.0.10.248	110	1	z	사안	사	안	8	1	110	NULL	NULL	NULL	NULL	NULL	NULL	KSY2	List1	NULL	NULL	NULL	NULL	NULL	NULL	NULL	NULL	NULL	0	z	1	3	339670	0	{/}	677
좌우반구com(split BVF)_1	35	1	<?xml version="1.0"?>\n<Clock xmlns:dt="urn:schemas-microsoft-com:datatypes"><Description dt:dt="string">E-Prime Primary Realtime Clock</Description><StartTime><Timestamp dt:dt="int">0</Timestamp><DateUtc dt:dt="string">2021-06-10T06:48:56Z</DateUtc></StartTime><FrequencyChanges><FrequencyChange><Frequency dt:dt="r8">2699990000</Frequency><Timestamp dt:dt="r8">10002180854749</Timestamp><Current d…	좌우반구com(split BVF)_1-035-1	60.021	1.0.0.165	1	-263212705	Professional	2.0.10.242	2.0.10.353	06-10-2021	2021-06-10 오전 6:48:57	15:48:57	2.0.10.248	291	1	z	사이	사	이	NULL	NULL	NULL	NULL	NULL	NULL	44	1	27	KSY2	List3	NULL	NULL	NULL	NULL	NULL	NULL	NULL	NULL	NULL	1	z	0	3	914681	0	z	686
좌우반구com(split BVF)_1	35	1	<?xml version="1.0"?>\n<Clock xmlns:dt="urn:schemas-microsoft-com:datatypes"><Description dt:dt="string">E-Prime Primary Realtime Clock</Description><StartTime><Timestamp dt:dt="int">0</Timestamp><DateUtc dt:dt="string">2021-06-10T06:48:56Z</DateUtc></StartTime><FrequencyChanges><FrequencyChange><Frequency dt:dt="r8">2699990000</Frequency><Timestamp dt:dt="r8">10002180854749</Timestamp><Current d…	좌우반구com(split BVF)_1-035-1	60.021	1.0.0.165	1	-263212705	Professional	2.0.10.242	2.0.10.353	06-10-2021	2021-06-10 오전 6:48:57	15:48:57	2.0.10.248	386	1	z	사전	사	전	NULL	NULL	NULL	NULL	NULL	NULL	50	1	122	KSY2	List3	NULL	NULL	NULL	NULL	NULL	NULL	NULL	NULL	NULL	1	z	0	3	1170823	0	z	771
좌우반구com(split BVF)_1	35	1	<?xml version="1.0"?>\n<Clock xmlns:dt="urn:schemas-microsoft-com:datatypes"><Description dt:dt="string">E-Prime Primary Realtime Clock</Description><StartTime><Timestamp dt:dt="int">0</Timestamp><DateUtc dt:dt="string">2021-06-10T06:48:56Z</DateUtc></StartTime><FrequencyChanges><FrequencyChange><Frequency dt:dt="r8">2699990000</Frequency><Timestamp dt:dt="r8">10002180854749</Timestamp><Current d…	좌우반구com(split BVF)_1-035-1	60.021	1.0.0.165	1	-263212705	Professional	2.0.10.242	2.0.10.353	06-10-2021	2021-06-10 오전 6:48:57	15:48:57	2.0.10.248	175	1	z	사진	사	진	NULL	NULL	NULL	73	1	43	NULL	NULL	NULL	KSY2	List2	NULL	NULL	NULL	NULL	NULL	NULL	NULL	NULL	NULL	1	z	1	3	551261	0	z	450
좌우반구com(split BVF)_1	35	1	<?xml version="1.0"?>\n<Clock xmlns:dt="urn:schemas-microsoft-com:datatypes"><Description dt:dt="string">E-Prime Primary Realtime Clock</Description><StartTime><Timestamp dt:dt="int">0</Timestamp><DateUtc dt:dt="string">2021-06-10T06:48:56Z</DateUtc></StartTime><FrequencyChanges><FrequencyChange><Frequency dt:dt="r8">2699990000</Frequency><Timestamp dt:dt="r8">10002180854749</Timestamp><Current d…	좌우반구com(split BVF)_1-035-1	60.021	1.0.0.165	1	-263212705	Professional	2.0.10.242	2.0.10.353	06-10-2021	2021-06-10 오전 6:48:57	15:48:57	2.0.10.248	362	1	z	상관	상	관	NULL	NULL	NULL	NULL	NULL	NULL	126	1	98	KSY2	List3	NULL	NULL	NULL	NULL	NULL	NULL	NULL	NULL	NULL	1	z	0	4	1104597	0	z	462
좌우반구com(split BVF)_1	35	1	<?xml version="1.0"?>\n<Clock xmlns:dt="urn:schemas-microsoft-com:datatypes"><Description dt:dt="string">E-Prime Primary Realtime Clock</Description><StartTime><Timestamp dt:dt="int">0</Timestamp><DateUtc dt:dt="string">2021-06-10T06:48:56Z</DateUtc></StartTime><FrequencyChanges><FrequencyChange><Frequency dt:dt="r8">2699990000</Frequency><Timestamp dt:dt="r8">10002180854749</Timestamp><Current d…	좌우반구com(split BVF)_1-035-1	60.021	1.0.0.165	1	-263212705	Professional	2.0.10.242	2.0.10.353	06-10-2021	2021-06-10 오전 6:48:57	15:48:57	2.0.10.248	18	1	z	상태	상	태	13	1	18	NULL	NULL	NULL	NULL	NULL	NULL	KSY2	List1	NULL	NULL	NULL	NULL	NULL	NULL	NULL	NULL	NULL	1	z	0	3	84162	0	z	470
좌우반구com(split BVF)_1	35	1	<?xml version="1.0"?>\n<Clock xmlns:dt="urn:schemas-microsoft-com:datatypes"><Description dt:dt="string">E-Prime Primary Realtime Clock</Description><StartTime><Timestamp dt:dt="int">0</Timestamp><DateUtc dt:dt="string">2021-06-10T06:48:56Z</DateUtc></StartTime><FrequencyChanges><FrequencyChange><Frequency dt:dt="r8">2699990000</Frequency><Timestamp dt:dt="r8">10002180854749</Timestamp><Current d…	좌우반구com(split BVF)_1-035-1	60.021	1.0.0.165	1	-263212705	Professional	2.0.10.242	2.0.10.353	06-10-2021	2021-06-10 오전 6:48:57	15:48:57	2.0.10.248	297	1	z	색상	색	상	NULL	NULL	NULL	NULL	NULL	NULL	112	1	33	KSY2	List3	NULL	NULL	NULL	NULL	NULL	NULL	NULL	NULL	NULL	1	z	1	3	931075	0	z	428
좌우반구com(split BVF)_1	35	1	<?xml version="1.0"?>\n<Clock xmlns:dt="urn:schemas-microsoft-com:datatypes"><Description dt:dt="string">E-Prime Primary Realtime Clock</Description><StartTime><Timestamp dt:dt="int">0</Timestamp><DateUtc dt:dt="string">2021-06-10T06:48:56Z</DateUtc></StartTime><FrequencyChanges><FrequencyChange><Frequency dt:dt="r8">2699990000</Frequency><Timestamp dt:dt="r8">10002180854749</Timestamp><Current d…	좌우반구com(split BVF)_1-035-1	60.021	1.0.0.165	1	-263212705	Professional	2.0.10.242	2.0.10.353	06-10-2021	2021-06-10 오전 6:48:57	15:48:57	2.0.10.248	14	1	z	생선	생	선	111	1	14	NULL	NULL	NULL	NULL	NULL	NULL	KSY2	List1	NULL	NULL	NULL	NULL	NULL	NULL	NULL	NULL	NULL	1	z	1	3	71666	0	z	990
좌우반구com(split BVF)_1	35	1	<?xml version="1.0"?>\n<Clock xmlns:dt="urn:schemas-microsoft-com:datatypes"><Description dt:dt="string">E-Prime Primary Realtime Clock</Description><StartTime><Timestamp dt:dt="int">0</Timestamp><DateUtc dt:dt="string">2021-06-10T06:48:56Z</DateUtc></StartTime><FrequencyChanges><FrequencyChange><Frequency dt:dt="r8">2699990000</Frequency><Timestamp dt:dt="r8">10002180854749</Timestamp><Current d…	좌우반구com(split BVF)_1-035-1	60.021	1.0.0.165	1	-263212705	Professional	2.0.10.242	2.0.10.353	06-10-2021	2021-06-10 오전 6:48:57	15:48:57	2.0.10.248	322	2	{/}	생희	생	희	NULL	NULL	NULL	NULL	NULL	NULL	8	1	58	KSY3	List3	NULL	NULL	NULL	NULL	NULL	NULL	NULL	NULL	NULL	1	{/}	0	4	997652	0	{/}	458
좌우반구com(split BVF)_1	35	1	<?xml version="1.0"?>\n<Clock xmlns:dt="urn:schemas-microsoft-com:datatypes"><Description dt:dt="string">E-Prime Primary Realtime Clock</Description><StartTime><Timestamp dt:dt="int">0</Timestamp><DateUtc dt:dt="string">2021-06-10T06:48:56Z</DateUtc></StartTime><FrequencyChanges><FrequencyChange><Frequency dt:dt="r8">2699990000</Frequency><Timestamp dt:dt="r8">10002180854749</Timestamp><Current d…	좌우반구com(split BVF)_1-035-1	60.021	1.0.0.165	1	-263212705	Professional	2.0.10.242	2.0.10.353	06-10-2021	2021-06-10 오전 6:48:57	15:48:57	2.0.10.248	292	2	{/}	석감	석	감	NULL	NULL	NULL	NULL	NULL	NULL	54	1	28	KSY	List3	0		0	-1	917380	184		0	0	1	{/}	0	4	917564	0	{/}	491
좌우반구com(split BVF)_1	35	1	<?xml version="1.0"?>\n<Clock xmlns:dt="urn:schemas-microsoft-com:datatypes"><Description dt:dt="string">E-Prime Primary Realtime Clock</Description><StartTime><Timestamp dt:dt="int">0</Timestamp><DateUtc dt:dt="string">2021-06-10T06:48:56Z</DateUtc></StartTime><FrequencyChanges><FrequencyChange><Frequency dt:dt="r8">2699990000</Frequency><Timestamp dt:dt="r8">10002180854749</Timestamp><Current d…	좌우반구com(split BVF)_1-035-1	60.021	1.0.0.165	1	-263212705	Professional	2.0.10.242	2.0.10.353	06-10-2021	2021-06-10 오전 6:48:57	15:48:57	2.0.10.248	36	1	z	선배	선	배	106	1	36	NULL	NULL	NULL	NULL	NULL	NULL	KSY2	List1	NULL	NULL	NULL	NULL	NULL	NULL	NULL	NULL	NULL	1	z	0	4	134161	0	z	526
좌우반구com(split BVF)_1	35	1	<?xml version="1.0"?>\n<Clock xmlns:dt="urn:schemas-microsoft-com:datatypes"><Description dt:dt="string">E-Prime Primary Realtime Clock</Description><StartTime><Timestamp dt:dt="int">0</Timestamp><DateUtc dt:dt="string">2021-06-10T06:48:56Z</DateUtc></StartTime><FrequencyChanges><FrequencyChange><Frequency dt:dt="r8">2699990000</Frequency><Timestamp dt:dt="r8">10002180854749</Timestamp><Current d…	좌우반구com(split BVF)_1-035-1	60.021	1.0.0.165	1	-263212705	Professional	2.0.10.242	2.0.10.353	06-10-2021	2021-06-10 오전 6:48:57	15:48:57	2.0.10.248	294	1	z	선택	선	택	NULL	NULL	NULL	NULL	NULL	NULL	69	1	30	KSY2	List3	NULL	NULL	NULL	NULL	NULL	NULL	NULL	NULL	NULL	1	z	0	3	923045	0	z	498
좌우반구com(split BVF)_1	35	1	<?xml version="1.0"?>\n<Clock xmlns:dt="urn:schemas-microsoft-com:datatypes"><Description dt:dt="string">E-Prime Primary Realtime Clock</Description><StartTime><Timestamp dt:dt="int">0</Timestamp><DateUtc dt:dt="string">2021-06-10T06:48:56Z</DateUtc></StartTime><FrequencyChanges><FrequencyChange><Frequency dt:dt="r8">2699990000</Frequency><Timestamp dt:dt="r8">10002180854749</Timestamp><Current d…	좌우반구com(split BVF)_1-035-1	60.021	1.0.0.165	1	-263212705	Professional	2.0.10.242	2.0.10.353	06-10-2021	2021-06-10 오전 6:48:57	15:48:57	2.0.10.248	308	2	{/}	설결	설	결	NULL	NULL	NULL	NULL	NULL	NULL	96	1	44	KSY2	List3	NULL	NULL	NULL	NULL	NULL	NULL	NULL	NULL	NULL	1	{/}	0	3	960165	0	{/}	513
좌우반구com(split BVF)_1	35	1	<?xml version="1.0"?>\n<Clock xmlns:dt="urn:schemas-microsoft-com:datatypes"><Description dt:dt="string">E-Prime Primary Realtime Clock</Description><StartTime><Timestamp dt:dt="int">0</Timestamp><DateUtc dt:dt="string">2021-06-10T06:48:56Z</DateUtc></StartTime><FrequencyChanges><FrequencyChange><Frequency dt:dt="r8">2699990000</Frequency><Timestamp dt:dt="r8">10002180854749</Timestamp><Current d…	좌우반구com(split BVF)_1-035-1	60.021	1.0.0.165	1	-263212705	Professional	2.0.10.242	2.0.10.353	06-10-2021	2021-06-10 오전 6:48:57	15:48:57	2.0.10.248	306	1	z	설명	설	명	NULL	NULL	NULL	NULL	NULL	NULL	38	1	42	KSY2	List3	NULL	NULL	NULL	NULL	NULL	NULL	NULL	NULL	NULL	1	z	0	3	954717	0	z	658
좌우반구com(split BVF)_1	35	1	<?xml version="1.0"?>\n<Clock xmlns:dt="urn:schemas-microsoft-com:datatypes"><Description dt:dt="string">E-Prime Primary Realtime Clock</Description><StartTime><Timestamp dt:dt="int">0</Timestamp><DateUtc dt:dt="string">2021-06-10T06:48:56Z</DateUtc></StartTime><FrequencyChanges><FrequencyChange><Frequency dt:dt="r8">2699990000</Frequency><Timestamp dt:dt="r8">10002180854749</Timestamp><Current d…	좌우반구com(split BVF)_1-035-1	60.021	1.0.0.165	1	-263212705	Professional	2.0.10.242	2.0.10.353	06-10-2021	2021-06-10 오전 6:48:57	15:48:57	2.0.10.248	224	1	z	설문	설	문	NULL	NULL	NULL	7	1	92	NULL	NULL	NULL	KSY2	List2	NULL	NULL	NULL	NULL	NULL	NULL	NULL	NULL	NULL	1	z	0	3	684164	0	z	368
좌우반구com(split BVF)_1	35	1	<?xml version="1.0"?>\n<Clock xmlns:dt="urn:schemas-microsoft-com:datatypes"><Description dt:dt="string">E-Prime Primary Realtime Clock</Description><StartTime><Timestamp dt:dt="int">0</Timestamp><DateUtc dt:dt="string">2021-06-10T06:48:56Z</DateUtc></StartTime><FrequencyChanges><FrequencyChange><Frequency dt:dt="r8">2699990000</Frequency><Timestamp dt:dt="r8">10002180854749</Timestamp><Current d…	좌우반구com(split BVF)_1-035-1	60.021	1.0.0.165	1	-263212705	Professional	2.0.10.242	2.0.10.353	06-10-2021	2021-06-10 오전 6:48:57	15:48:57	2.0.10.248	315	2	{/}	설색	설	색	NULL	NULL	NULL	NULL	NULL	NULL	74	1	51	KSY3	List3	NULL	NULL	NULL	NULL	NULL	NULL	NULL	NULL	NULL	1	{/}	1	3	979058	0	{/}	500
좌우반구com(split BVF)_1	35	1	<?xml version="1.0"?>\n<Clock xmlns:dt="urn:schemas-microsoft-com:datatypes"><Description dt:dt="string">E-Prime Primary Realtime Clock</Description><StartTime><Timestamp dt:dt="int">0</Timestamp><DateUtc dt:dt="string">2021-06-10T06:48:56Z</DateUtc></StartTime><FrequencyChanges><FrequencyChange><Frequency dt:dt="r8">2699990000</Frequency><Timestamp dt:dt="r8">10002180854749</Timestamp><Current d…	좌우반구com(split BVF)_1-035-1	60.021	1.0.0.165	1	-263212705	Professional	2.0.10.242	2.0.10.353	06-10-2021	2021-06-10 오전 6:48:57	15:48:57	2.0.10.248	48	2	{/}	섭습	섭	습	61	1	48	NULL	NULL	NULL	NULL	NULL	NULL	KSY	List1	0		0	-1	168698	184		0	0	1	{/}	0	4	168882	0	{/}	716
좌우반구com(split BVF)_1	35	1	<?xml version="1.0"?>\n<Clock xmlns:dt="urn:schemas-microsoft-com:datatypes"><Description dt:dt="string">E-Prime Primary Realtime Clock</Description><StartTime><Timestamp dt:dt="int">0</Timestamp><DateUtc dt:dt="string">2021-06-10T06:48:56Z</DateUtc></StartTime><FrequencyChanges><FrequencyChange><Frequency dt:dt="r8">2699990000</Frequency><Timestamp dt:dt="r8">10002180854749</Timestamp><Current d…	좌우반구com(split BVF)_1-035-1	60.021	1.0.0.165	1	-263212705	Professional	2.0.10.242	2.0.10.353	06-10-2021	2021-06-10 오전 6:48:57	15:48:57	2.0.10.248	302	1	z	성공	성	공	NULL	NULL	NULL	NULL	NULL	NULL	131	1	38	KSY2	List3	NULL	NULL	NULL	NULL	NULL	NULL	NULL	NULL	NULL	1	z	0	3	944287	0	z	496
좌우반구com(split BVF)_1	35	1	<?xml version="1.0"?>\n<Clock xmlns:dt="urn:schemas-microsoft-com:datatypes"><Description dt:dt="string">E-Prime Primary Realtime Clock</Description><StartTime><Timestamp dt:dt="int">0</Timestamp><DateUtc dt:dt="string">2021-06-10T06:48:56Z</DateUtc></StartTime><FrequencyChanges><FrequencyChange><Frequency dt:dt="r8">2699990000</Frequency><Timestamp dt:dt="r8">10002180854749</Timestamp><Current d…	좌우반구com(split BVF)_1-035-1	60.021	1.0.0.165	1	-263212705	Professional	2.0.10.242	2.0.10.353	06-10-2021	2021-06-10 오전 6:48:57	15:48:57	2.0.10.248	321	1	z	세상	세	상	NULL	NULL	NULL	NULL	NULL	NULL	110	1	57	KSY2	List3	NULL	NULL	NULL	NULL	NULL	NULL	NULL	NULL	NULL	1	z	0	3	994969	0	z	477
좌우반구com(split BVF)_1	35	1	<?xml version="1.0"?>\n<Clock xmlns:dt="urn:schemas-microsoft-com:datatypes"><Description dt:dt="string">E-Prime Primary Realtime Clock</Description><StartTime><Timestamp dt:dt="int">0</Timestamp><DateUtc dt:dt="string">2021-06-10T06:48:56Z</DateUtc></StartTime><FrequencyChanges><FrequencyChange><Frequency dt:dt="r8">2699990000</Frequency><Timestamp dt:dt="r8">10002180854749</Timestamp><Current d…	좌우반구com(split BVF)_1-035-1	60.021	1.0.0.165	1	-263212705	Professional	2.0.10.242	2.0.10.353	06-10-2021	2021-06-10 오전 6:48:57	15:48:57	2.0.10.248	208	1	z	소리	소	리	NULL	NULL	NULL	23	1	76	NULL	NULL	NULL	KSY2	List2	NULL	NULL	NULL	NULL	NULL	NULL	NULL	NULL	NULL	1	z	1	3	641462	0	z	375
좌우반구com(split BVF)_1	35	1	<?xml version="1.0"?>\n<Clock xmlns:dt="urn:schemas-microsoft-com:datatypes"><Description dt:dt="string">E-Prime Primary Realtime Clock</Description><StartTime><Timestamp dt:dt="int">0</Timestamp><DateUtc dt:dt="string">2021-06-10T06:48:56Z</DateUtc></StartTime><FrequencyChanges><FrequencyChange><Frequency dt:dt="r8">2699990000</Frequency><Timestamp dt:dt="r8">10002180854749</Timestamp><Current d…	좌우반구com(split BVF)_1-035-1	60.021	1.0.0.165	1	-263212705	Professional	2.0.10.242	2.0.10.353	06-10-2021	2021-06-10 오전 6:48:57	15:48:57	2.0.10.248	93	1	z	소송	소	송	6	1	93	NULL	NULL	NULL	NULL	NULL	NULL	KSY2	List1	NULL	NULL	NULL	NULL	NULL	NULL	NULL	NULL	NULL	1	z	1	3	293470	0	z	502
좌우반구com(split BVF)_1	35	1	<?xml version="1.0"?>\n<Clock xmlns:dt="urn:schemas-microsoft-com:datatypes"><Description dt:dt="string">E-Prime Primary Realtime Clock</Description><StartTime><Timestamp dt:dt="int">0</Timestamp><DateUtc dt:dt="string">2021-06-10T06:48:56Z</DateUtc></StartTime><FrequencyChanges><FrequencyChange><Frequency dt:dt="r8">2699990000</Frequency><Timestamp dt:dt="r8">10002180854749</Timestamp><Current d…	좌우반구com(split BVF)_1-035-1	60.021	1.0.0.165	1	-263212705	Professional	2.0.10.242	2.0.10.353	06-10-2021	2021-06-10 오전 6:48:57	15:48:57	2.0.10.248	55	1	z	속도	속	도	5	1	55	NULL	NULL	NULL	NULL	NULL	NULL	KSY2	List1	NULL	NULL	NULL	NULL	NULL	NULL	NULL	NULL	NULL	1	z	0	4	188275	0	z	347
좌우반구com(split BVF)_1	35	1	<?xml version="1.0"?>\n<Clock xmlns:dt="urn:schemas-microsoft-com:datatypes"><Description dt:dt="string">E-Prime Primary Realtime Clock</Description><StartTime><Timestamp dt:dt="int">0</Timestamp><DateUtc dt:dt="string">2021-06-10T06:48:56Z</DateUtc></StartTime><FrequencyChanges><FrequencyChange><Frequency dt:dt="r8">2699990000</Frequency><Timestamp dt:dt="r8">10002180854749</Timestamp><Current d…	좌우반구com(split BVF)_1-035-1	60.021	1.0.0.165	1	-263212705	Professional	2.0.10.242	2.0.10.353	06-10-2021	2021-06-10 오전 6:48:57	15:48:57	2.0.10.248	56	2	{/}	송스	송	스	3	1	56	NULL	NULL	NULL	NULL	NULL	NULL	KSY3	List1	NULL	NULL	NULL	NULL	NULL	NULL	NULL	NULL	NULL	1	{/}	0	4	190824	0	{/}	542
좌우반구com(split BVF)_1	35	1	<?xml version="1.0"?>\n<Clock xmlns:dt="urn:schemas-microsoft-com:datatypes"><Description dt:dt="string">E-Prime Primary Realtime Clock</Description><StartTime><Timestamp dt:dt="int">0</Timestamp><DateUtc dt:dt="string">2021-06-10T06:48:56Z</DateUtc></StartTime><FrequencyChanges><FrequencyChange><Frequency dt:dt="r8">2699990000</Frequency><Timestamp dt:dt="r8">10002180854749</Timestamp><Current d…	좌우반구com(split BVF)_1-035-1	60.021	1.0.0.165	1	-263212705	Professional	2.0.10.242	2.0.10.353	06-10-2021	2021-06-10 오전 6:48:57	15:48:57	2.0.10.248	211	2	{/}	송익	송	익	NULL	NULL	NULL	129	1	79	NULL	NULL	NULL	KSY2	List2	NULL	NULL	NULL	NULL	NULL	NULL	NULL	NULL	NULL	1	{/}	0	3	649476	0	{/}	457
좌우반구com(split BVF)_1	35	1	<?xml version="1.0"?>\n<Clock xmlns:dt="urn:schemas-microsoft-com:datatypes"><Description dt:dt="string">E-Prime Primary Realtime Clock</Description><StartTime><Timestamp dt:dt="int">0</Timestamp><DateUtc dt:dt="string">2021-06-10T06:48:56Z</DateUtc></StartTime><FrequencyChanges><FrequencyChange><Frequency dt:dt="r8">2699990000</Frequency><Timestamp dt:dt="r8">10002180854749</Timestamp><Current d…	좌우반구com(split BVF)_1-035-1	60.021	1.0.0.165	1	-263212705	Professional	2.0.10.242	2.0.10.353	06-10-2021	2021-06-10 오전 6:48:57	15:48:57	2.0.10.248	181	1	z	수고	수	고	NULL	NULL	NULL	30	1	49	NULL	NULL	NULL	KSY2	List2	NULL	NULL	NULL	NULL	NULL	NULL	NULL	NULL	NULL	1	z	0	3	567922	0	z	524
좌우반구com(split BVF)_1	35	1	<?xml version="1.0"?>\n<Clock xmlns:dt="urn:schemas-microsoft-com:datatypes"><Description dt:dt="string">E-Prime Primary Realtime Clock</Description><StartTime><Timestamp dt:dt="int">0</Timestamp><DateUtc dt:dt="string">2021-06-10T06:48:56Z</DateUtc></StartTime><FrequencyChanges><FrequencyChange><Frequency dt:dt="r8">2699990000</Frequency><Timestamp dt:dt="r8">10002180854749</Timestamp><Current d…	좌우반구com(split BVF)_1-035-1	60.021	1.0.0.165	1	-263212705	Professional	2.0.10.242	2.0.10.353	06-10-2021	2021-06-10 오전 6:48:57	15:48:57	2.0.10.248	255	1	z	수단	수	단	NULL	NULL	NULL	100	1	123	NULL	NULL	NULL	KSY2	List2	NULL	NULL	NULL	NULL	NULL	NULL	NULL	NULL	NULL	1	z	0	4	770450	0	z	656
좌우반구com(split BVF)_1	35	1	<?xml version="1.0"?>\n<Clock xmlns:dt="urn:schemas-microsoft-com:datatypes"><Description dt:dt="string">E-Prime Primary Realtime Clock</Description><StartTime><Timestamp dt:dt="int">0</Timestamp><DateUtc dt:dt="string">2021-06-10T06:48:56Z</DateUtc></StartTime><FrequencyChanges><FrequencyChange><Frequency dt:dt="r8">2699990000</Frequency><Timestamp dt:dt="r8">10002180854749</Timestamp><Current d…	좌우반구com(split BVF)_1-035-1	60.021	1.0.0.165	1	-263212705	Professional	2.0.10.242	2.0.10.353	06-10-2021	2021-06-10 오전 6:48:57	15:48:57	2.0.10.248	78	1	z	수준	수	준	18	1	78	NULL	NULL	NULL	NULL	NULL	NULL	KSY2	List1	NULL	NULL	NULL	NULL	NULL	NULL	NULL	NULL	NULL	1	z	0	3	250802	0	z	467
좌우반구com(split BVF)_1	35	1	<?xml version="1.0"?>\n<Clock xmlns:dt="urn:schemas-microsoft-com:datatypes"><Description dt:dt="string">E-Prime Primary Realtime Clock</Description><StartTime><Timestamp dt:dt="int">0</Timestamp><DateUtc dt:dt="string">2021-06-10T06:48:56Z</DateUtc></StartTime><FrequencyChanges><FrequencyChange><Frequency dt:dt="r8">2699990000</Frequency><Timestamp dt:dt="r8">10002180854749</Timestamp><Current d…	좌우반구com(split BVF)_1-035-1	60.021	1.0.0.165	1	-263212705	Professional	2.0.10.242	2.0.10.353	06-10-2021	2021-06-10 오전 6:48:57	15:48:57	2.0.10.248	248	2	{/}	숙국	숙	국	NULL	NULL	NULL	31	1	116	NULL	NULL	NULL	KSY2	List2	NULL	NULL	NULL	NULL	NULL	NULL	NULL	NULL	NULL	0	{/}	0	4	750657	0	z	938
좌우반구com(split BVF)_1	35	1	<?xml version="1.0"?>\n<Clock xmlns:dt="urn:schemas-microsoft-com:datatypes"><Description dt:dt="string">E-Prime Primary Realtime Clock</Description><StartTime><Timestamp dt:dt="int">0</Timestamp><DateUtc dt:dt="string">2021-06-10T06:48:56Z</DateUtc></StartTime><FrequencyChanges><FrequencyChange><Frequency dt:dt="r8">2699990000</Frequency><Timestamp dt:dt="r8">10002180854749</Timestamp><Current d…	좌우반구com(split BVF)_1-035-1	60.021	1.0.0.165	1	-263212705	Professional	2.0.10.242	2.0.10.353	06-10-2021	2021-06-10 오전 6:48:57	15:48:57	2.0.10.248	61	2	{/}	숙발	숙	발	110	1	61	NULL	NULL	NULL	NULL	NULL	NULL	KSY2	List1	NULL	NULL	NULL	NULL	NULL	NULL	NULL	NULL	NULL	1	{/}	0	3	205002	0	{/}	828
좌우반구com(split BVF)_1	35	1	<?xml version="1.0"?>\n<Clock xmlns:dt="urn:schemas-microsoft-com:datatypes"><Description dt:dt="string">E-Prime Primary Realtime Clock</Description><StartTime><Timestamp dt:dt="int">0</Timestamp><DateUtc dt:dt="string">2021-06-10T06:48:56Z</DateUtc></StartTime><FrequencyChanges><FrequencyChange><Frequency dt:dt="r8">2699990000</Frequency><Timestamp dt:dt="r8">10002180854749</Timestamp><Current d…	좌우반구com(split BVF)_1-035-1	60.021	1.0.0.165	1	-263212705	Professional	2.0.10.242	2.0.10.353	06-10-2021	2021-06-10 오전 6:48:57	15:48:57	2.0.10.248	105	1	z	숙소	숙	소	1	1	105	NULL	NULL	NULL	NULL	NULL	NULL	KSY2	List1	NULL	NULL	NULL	NULL	NULL	NULL	NULL	NULL	NULL	1	z	0	4	326309	0	z	526
좌우반구com(split BVF)_1	35	1	<?xml version="1.0"?>\n<Clock xmlns:dt="urn:schemas-microsoft-com:datatypes"><Description dt:dt="string">E-Prime Primary Realtime Clock</Description><StartTime><Timestamp dt:dt="int">0</Timestamp><DateUtc dt:dt="string">2021-06-10T06:48:56Z</DateUtc></StartTime><FrequencyChanges><FrequencyChange><Frequency dt:dt="r8">2699990000</Frequency><Timestamp dt:dt="r8">10002180854749</Timestamp><Current d…	좌우반구com(split BVF)_1-035-1	60.021	1.0.0.165	1	-263212705	Professional	2.0.10.242	2.0.10.353	06-10-2021	2021-06-10 오전 6:48:57	15:48:57	2.0.10.248	99	2	{/}	술감	술	감	70	1	99	NULL	NULL	NULL	NULL	NULL	NULL	KSY2	List1	NULL	NULL	NULL	NULL	NULL	NULL	NULL	NULL	NULL	1	{/}	0	3	309931	0	{/}	552
좌우반구com(split BVF)_1	35	1	<?xml version="1.0"?>\n<Clock xmlns:dt="urn:schemas-microsoft-com:datatypes"><Description dt:dt="string">E-Prime Primary Realtime Clock</Description><StartTime><Timestamp dt:dt="int">0</Timestamp><DateUtc dt:dt="string">2021-06-10T06:48:56Z</DateUtc></StartTime><FrequencyChanges><FrequencyChange><Frequency dt:dt="r8">2699990000</Frequency><Timestamp dt:dt="r8">10002180854749</Timestamp><Current d…	좌우반구com(split BVF)_1-035-1	60.021	1.0.0.165	1	-263212705	Professional	2.0.10.242	2.0.10.353	06-10-2021	2021-06-10 오전 6:48:57	15:48:57	2.0.10.248	96	2	{/}	스위	스	위	108	1	96	NULL	NULL	NULL	NULL	NULL	NULL	KSY2	List1	NULL	NULL	NULL	NULL	NULL	NULL	NULL	NULL	NULL	1	{/}	0	3	301684	0	{/}	488
좌우반구com(split BVF)_1	35	1	<?xml version="1.0"?>\n<Clock xmlns:dt="urn:schemas-microsoft-com:datatypes"><Description dt:dt="string">E-Prime Primary Realtime Clock</Description><StartTime><Timestamp dt:dt="int">0</Timestamp><DateUtc dt:dt="string">2021-06-10T06:48:56Z</DateUtc></StartTime><FrequencyChanges><FrequencyChange><Frequency dt:dt="r8">2699990000</Frequency><Timestamp dt:dt="r8">10002180854749</Timestamp><Current d…	좌우반구com(split BVF)_1-035-1	60.021	1.0.0.165	1	-263212705	Professional	2.0.10.242	2.0.10.353	06-10-2021	2021-06-10 오전 6:48:57	15:48:57	2.0.10.248	39	2	{/}	스진	스	진	100	1	39	NULL	NULL	NULL	NULL	NULL	NULL	KSY3	List1	NULL	NULL	NULL	NULL	NULL	NULL	NULL	NULL	NULL	0	{/}	1	3	142424	0	z	1223
좌우반구com(split BVF)_1	35	1	<?xml version="1.0"?>\n<Clock xmlns:dt="urn:schemas-microsoft-com:datatypes"><Description dt:dt="string">E-Prime Primary Realtime Clock</Description><StartTime><Timestamp dt:dt="int">0</Timestamp><DateUtc dt:dt="string">2021-06-10T06:48:56Z</DateUtc></StartTime><FrequencyChanges><FrequencyChange><Frequency dt:dt="r8">2699990000</Frequency><Timestamp dt:dt="r8">10002180854749</Timestamp><Current d…	좌우반구com(split BVF)_1-035-1	60.021	1.0.0.165	1	-263212705	Professional	2.0.10.242	2.0.10.353	06-10-2021	2021-06-10 오전 6:48:57	15:48:57	2.0.10.248	214	2	{/}	스향	스	향	NULL	NULL	NULL	132	1	82	NULL	NULL	NULL	KSY2	List2	NULL	NULL	NULL	NULL	NULL	NULL	NULL	NULL	NULL	1	{/}	0	3	657823	0	{/}	477
좌우반구com(split BVF)_1	35	1	<?xml version="1.0"?>\n<Clock xmlns:dt="urn:schemas-microsoft-com:datatypes"><Description dt:dt="string">E-Prime Primary Realtime Clock</Description><StartTime><Timestamp dt:dt="int">0</Timestamp><DateUtc dt:dt="string">2021-06-10T06:48:56Z</DateUtc></StartTime><FrequencyChanges><FrequencyChange><Frequency dt:dt="r8">2699990000</Frequency><Timestamp dt:dt="r8">10002180854749</Timestamp><Current d…	좌우반구com(split BVF)_1-035-1	60.021	1.0.0.165	1	-263212705	Professional	2.0.10.242	2.0.10.353	06-10-2021	2021-06-10 오전 6:48:57	15:48:57	2.0.10.248	288	2	{/}	습나	습	나	NULL	NULL	NULL	NULL	NULL	NULL	90	1	24	KSY2	List3	NULL	NULL	NULL	NULL	NULL	NULL	NULL	NULL	NULL	1	{/}	0	4	906268	0	{/}	531
좌우반구com(split BVF)_1	35	1	<?xml version="1.0"?>\n<Clock xmlns:dt="urn:schemas-microsoft-com:datatypes"><Description dt:dt="string">E-Prime Primary Realtime Clock</Description><StartTime><Timestamp dt:dt="int">0</Timestamp><DateUtc dt:dt="string">2021-06-10T06:48:56Z</DateUtc></StartTime><FrequencyChanges><FrequencyChange><Frequency dt:dt="r8">2699990000</Frequency><Timestamp dt:dt="r8">10002180854749</Timestamp><Current d…	좌우반구com(split BVF)_1-035-1	60.021	1.0.0.165	1	-263212705	Professional	2.0.10.242	2.0.10.353	06-10-2021	2021-06-10 오전 6:48:57	15:48:57	2.0.10.248	370	2	{/}	습필	습	필	NULL	NULL	NULL	NULL	NULL	NULL	81	1	106	KSY	List3	0		0	-1	1126422	183		0	0	1	{/}	1	3	1126605	0	{/}	358
좌우반구com(split BVF)_1	35	1	<?xml version="1.0"?>\n<Clock xmlns:dt="urn:schemas-microsoft-com:datatypes"><Description dt:dt="string">E-Prime Primary Realtime Clock</Description><StartTime><Timestamp dt:dt="int">0</Timestamp><DateUtc dt:dt="string">2021-06-10T06:48:56Z</DateUtc></StartTime><FrequencyChanges><FrequencyChange><Frequency dt:dt="r8">2699990000</Frequency><Timestamp dt:dt="r8">10002180854749</Timestamp><Current d…	좌우반구com(split BVF)_1-035-1	60.021	1.0.0.165	1	-263212705	Professional	2.0.10.242	2.0.10.353	06-10-2021	2021-06-10 오전 6:48:57	15:48:57	2.0.10.248	3	1	z	시간	시	간	67	1	3	NULL	NULL	NULL	NULL	NULL	NULL	KSY2	List1	NULL	NULL	NULL	NULL	NULL	NULL	NULL	NULL	NULL	1	z	0	3	40361	0	z	472
좌우반구com(split BVF)_1	35	1	<?xml version="1.0"?>\n<Clock xmlns:dt="urn:schemas-microsoft-com:datatypes"><Description dt:dt="string">E-Prime Primary Realtime Clock</Description><StartTime><Timestamp dt:dt="int">0</Timestamp><DateUtc dt:dt="string">2021-06-10T06:48:56Z</DateUtc></StartTime><FrequencyChanges><FrequencyChange><Frequency dt:dt="r8">2699990000</Frequency><Timestamp dt:dt="r8">10002180854749</Timestamp><Current d…	좌우반구com(split BVF)_1-035-1	60.021	1.0.0.165	1	-263212705	Professional	2.0.10.242	2.0.10.353	06-10-2021	2021-06-10 오전 6:48:57	15:48:57	2.0.10.248	182	1	z	시기	시	기	NULL	NULL	NULL	109	1	50	NULL	NULL	NULL	KSY2	List2	NULL	NULL	NULL	NULL	NULL	NULL	NULL	NULL	NULL	1	z	1	3	570654	0	z	553
좌우반구com(split BVF)_1	35	1	<?xml version="1.0"?>\n<Clock xmlns:dt="urn:schemas-microsoft-com:datatypes"><Description dt:dt="string">E-Prime Primary Realtime Clock</Description><StartTime><Timestamp dt:dt="int">0</Timestamp><DateUtc dt:dt="string">2021-06-10T06:48:56Z</DateUtc></StartTime><FrequencyChanges><FrequencyChange><Frequency dt:dt="r8">2699990000</Frequency><Timestamp dt:dt="r8">10002180854749</Timestamp><Current d…	좌우반구com(split BVF)_1-035-1	60.021	1.0.0.165	1	-263212705	Professional	2.0.10.242	2.0.10.353	06-10-2021	2021-06-10 오전 6:48:57	15:48:57	2.0.10.248	60	1	z	시대	시	대	85	1	60	NULL	NULL	NULL	NULL	NULL	NULL	KSY2	List1	NULL	NULL	NULL	NULL	NULL	NULL	NULL	NULL	NULL	1	z	0	4	202170	0	z	628
좌우반구com(split BVF)_1	35	1	<?xml version="1.0"?>\n<Clock xmlns:dt="urn:schemas-microsoft-com:datatypes"><Description dt:dt="string">E-Prime Primary Realtime Clock</Description><StartTime><Timestamp dt:dt="int">0</Timestamp><DateUtc dt:dt="string">2021-06-10T06:48:56Z</DateUtc></StartTime><FrequencyChanges><FrequencyChange><Frequency dt:dt="r8">2699990000</Frequency><Timestamp dt:dt="r8">10002180854749</Timestamp><Current d…	좌우반구com(split BVF)_1-035-1	60.021	1.0.0.165	1	-263212705	Professional	2.0.10.242	2.0.10.353	06-10-2021	2021-06-10 오전 6:48:57	15:48:57	2.0.10.248	228	1	z	시도	시	도	NULL	NULL	NULL	68	1	96	NULL	NULL	NULL	KSY2	List2	NULL	NULL	NULL	NULL	NULL	NULL	NULL	NULL	NULL	1	z	1	3	695326	0	z	518
좌우반구com(split BVF)_1	35	1	<?xml version="1.0"?>\n<Clock xmlns:dt="urn:schemas-microsoft-com:datatypes"><Description dt:dt="string">E-Prime Primary Realtime Clock</Description><StartTime><Timestamp dt:dt="int">0</Timestamp><DateUtc dt:dt="string">2021-06-10T06:48:56Z</DateUtc></StartTime><FrequencyChanges><FrequencyChange><Frequency dt:dt="r8">2699990000</Frequency><Timestamp dt:dt="r8">10002180854749</Timestamp><Current d…	좌우반구com(split BVF)_1-035-1	60.021	1.0.0.165	1	-263212705	Professional	2.0.10.242	2.0.10.353	06-10-2021	2021-06-10 오전 6:48:57	15:48:57	2.0.10.248	210	2	{/}	시질	시	질	NULL	NULL	NULL	46	1	78	NULL	NULL	NULL	KSY	List2	0		0	0	646561	183		0	0	1	{/}	0	3	646744	0	{/}	533
좌우반구com(split BVF)_1	35	1	<?xml version="1.0"?>\n<Clock xmlns:dt="urn:schemas-microsoft-com:datatypes"><Description dt:dt="string">E-Prime Primary Realtime Clock</Description><StartTime><Timestamp dt:dt="int">0</Timestamp><DateUtc dt:dt="string">2021-06-10T06:48:56Z</DateUtc></StartTime><FrequencyChanges><FrequencyChange><Frequency dt:dt="r8">2699990000</Frequency><Timestamp dt:dt="r8">10002180854749</Timestamp><Current d…	좌우반구com(split BVF)_1-035-1	60.021	1.0.0.165	1	-263212705	Professional	2.0.10.242	2.0.10.353	06-10-2021	2021-06-10 오전 6:48:57	15:48:57	2.0.10.248	76	1	z	식비	식	비	14	1	76	NULL	NULL	NULL	NULL	NULL	NULL	KSY2	List1	NULL	NULL	NULL	NULL	NULL	NULL	NULL	NULL	NULL	1	z	0	3	245504	0	z	437
좌우반구com(split BVF)_1	35	1	<?xml version="1.0"?>\n<Clock xmlns:dt="urn:schemas-microsoft-com:datatypes"><Description dt:dt="string">E-Prime Primary Realtime Clock</Description><StartTime><Timestamp dt:dt="int">0</Timestamp><DateUtc dt:dt="string">2021-06-10T06:48:56Z</DateUtc></StartTime><FrequencyChanges><FrequencyChange><Frequency dt:dt="r8">2699990000</Frequency><Timestamp dt:dt="r8">10002180854749</Timestamp><Current d…	좌우반구com(split BVF)_1-035-1	60.021	1.0.0.165	1	-263212705	Professional	2.0.10.242	2.0.10.353	06-10-2021	2021-06-10 오전 6:48:57	15:48:57	2.0.10.248	66	2	{/}	식차	식	차	17	1	66	NULL	NULL	NULL	NULL	NULL	NULL	KSY	List1	0		1	-1	218680	184		0	0	1	{/}	0	4	218864	0	{/}	357
좌우반구com(split BVF)_1	35	1	<?xml version="1.0"?>\n<Clock xmlns:dt="urn:schemas-microsoft-com:datatypes"><Description dt:dt="string">E-Prime Primary Realtime Clock</Description><StartTime><Timestamp dt:dt="int">0</Timestamp><DateUtc dt:dt="string">2021-06-10T06:48:56Z</DateUtc></StartTime><FrequencyChanges><FrequencyChange><Frequency dt:dt="r8">2699990000</Frequency><Timestamp dt:dt="r8">10002180854749</Timestamp><Current d…	좌우반구com(split BVF)_1-035-1	60.021	1.0.0.165	1	-263212705	Professional	2.0.10.242	2.0.10.353	06-10-2021	2021-06-10 오전 6:48:57	15:48:57	2.0.10.248	207	1	z	식탁	식	탁	NULL	NULL	NULL	52	1	75	NULL	NULL	NULL	KSY2	List2	NULL	NULL	NULL	NULL	NULL	NULL	NULL	NULL	NULL	1	z	0	4	638797	0	z	464
좌우반구com(split BVF)_1	35	1	<?xml version="1.0"?>\n<Clock xmlns:dt="urn:schemas-microsoft-com:datatypes"><Description dt:dt="string">E-Prime Primary Realtime Clock</Description><StartTime><Timestamp dt:dt="int">0</Timestamp><DateUtc dt:dt="string">2021-06-10T06:48:56Z</DateUtc></StartTime><FrequencyChanges><FrequencyChange><Frequency dt:dt="r8">2699990000</Frequency><Timestamp dt:dt="r8">10002180854749</Timestamp><Current d…	좌우반구com(split BVF)_1-035-1	60.021	1.0.0.165	1	-263212705	Professional	2.0.10.242	2.0.10.353	06-10-2021	2021-06-10 오전 6:48:57	15:48:57	2.0.10.248	82	2	{/}	실락	실	락	84	1	82	NULL	NULL	NULL	NULL	NULL	NULL	KSY	List1	0		0	-1	262265	183		0	0	1	{/}	0	3	262448	0	{/}	580
좌우반구com(split BVF)_1	35	1	<?xml version="1.0"?>\n<Clock xmlns:dt="urn:schemas-microsoft-com:datatypes"><Description dt:dt="string">E-Prime Primary Realtime Clock</Description><StartTime><Timestamp dt:dt="int">0</Timestamp><DateUtc dt:dt="string">2021-06-10T06:48:56Z</DateUtc></StartTime><FrequencyChanges><FrequencyChange><Frequency dt:dt="r8">2699990000</Frequency><Timestamp dt:dt="r8">10002180854749</Timestamp><Current d…	좌우반구com(split BVF)_1-035-1	60.021	1.0.0.165	1	-263212705	Professional	2.0.10.242	2.0.10.353	06-10-2021	2021-06-10 오전 6:48:57	15:48:57	2.0.10.248	335	2	{/}	실작	실	작	NULL	NULL	NULL	NULL	NULL	NULL	4	1	71	KSY3	List3	NULL	NULL	NULL	NULL	NULL	NULL	NULL	NULL	NULL	1	{/}	0	3	1033039	0	{/}	542
좌우반구com(split BVF)_1	35	1	<?xml version="1.0"?>\n<Clock xmlns:dt="urn:schemas-microsoft-com:datatypes"><Description dt:dt="string">E-Prime Primary Realtime Clock</Description><StartTime><Timestamp dt:dt="int">0</Timestamp><DateUtc dt:dt="string">2021-06-10T06:48:56Z</DateUtc></StartTime><FrequencyChanges><FrequencyChange><Frequency dt:dt="r8">2699990000</Frequency><Timestamp dt:dt="r8">10002180854749</Timestamp><Current d…	좌우반구com(split BVF)_1-035-1	60.021	1.0.0.165	1	-263212705	Professional	2.0.10.242	2.0.10.353	06-10-2021	2021-06-10 오전 6:48:57	15:48:57	2.0.10.248	354	1	z	실험	실	험	NULL	NULL	NULL	NULL	NULL	NULL	100	1	90	KSY2	List3	NULL	NULL	NULL	NULL	NULL	NULL	NULL	NULL	NULL	1	z	0	3	1082571	0	z	649
좌우반구com(split BVF)_1	35	1	<?xml version="1.0"?>\n<Clock xmlns:dt="urn:schemas-microsoft-com:datatypes"><Description dt:dt="string">E-Prime Primary Realtime Clock</Description><StartTime><Timestamp dt:dt="int">0</Timestamp><DateUtc dt:dt="string">2021-06-10T06:48:56Z</DateUtc></StartTime><FrequencyChanges><FrequencyChange><Frequency dt:dt="r8">2699990000</Frequency><Timestamp dt:dt="r8">10002180854749</Timestamp><Current d…	좌우반구com(split BVF)_1-035-1	60.021	1.0.0.165	1	-263212705	Professional	2.0.10.242	2.0.10.353	06-10-2021	2021-06-10 오전 6:48:57	15:48:57	2.0.10.248	173	1	z	심복	심	복	NULL	NULL	NULL	124	1	41	NULL	NULL	NULL	KSY2	List2	NULL	NULL	NULL	NULL	NULL	NULL	NULL	NULL	NULL	1	z	0	3	545447	0	z	768
좌우반구com(split BVF)_1	35	1	<?xml version="1.0"?>\n<Clock xmlns:dt="urn:schemas-microsoft-com:datatypes"><Description dt:dt="string">E-Prime Primary Realtime Clock</Description><StartTime><Timestamp dt:dt="int">0</Timestamp><DateUtc dt:dt="string">2021-06-10T06:48:56Z</DateUtc></StartTime><FrequencyChanges><FrequencyChange><Frequency dt:dt="r8">2699990000</Frequency><Timestamp dt:dt="r8">10002180854749</Timestamp><Current d…	좌우반구com(split BVF)_1-035-1	60.021	1.0.0.165	1	-263212705	Professional	2.0.10.242	2.0.10.353	06-10-2021	2021-06-10 오전 6:48:57	15:48:57	2.0.10.248	174	1	z	심신	심	신	NULL	NULL	NULL	69	1	42	NULL	NULL	NULL	KSY2	List2	NULL	NULL	NULL	NULL	NULL	NULL	NULL	NULL	NULL	1	z	1	3	548412	0	z	651
좌우반구com(split BVF)_1	35	1	<?xml version="1.0"?>\n<Clock xmlns:dt="urn:schemas-microsoft-com:datatypes"><Description dt:dt="string">E-Prime Primary Realtime Clock</Description><StartTime><Timestamp dt:dt="int">0</Timestamp><DateUtc dt:dt="string">2021-06-10T06:48:56Z</DateUtc></StartTime><FrequencyChanges><FrequencyChange><Frequency dt:dt="r8">2699990000</Frequency><Timestamp dt:dt="r8">10002180854749</Timestamp><Current d…	좌우반구com(split BVF)_1-035-1	60.021	1.0.0.165	1	-263212705	Professional	2.0.10.242	2.0.10.353	06-10-2021	2021-06-10 오전 6:48:57	15:48:57	2.0.10.248	108	2	{/}	압례	압	례	58	1	108	NULL	NULL	NULL	NULL	NULL	NULL	KSY2	List1	NULL	NULL	NULL	NULL	NULL	NULL	NULL	NULL	NULL	1	{/}	0	4	334206	0	{/}	461
좌우반구com(split BVF)_1	35	1	<?xml version="1.0"?>\n<Clock xmlns:dt="urn:schemas-microsoft-com:datatypes"><Description dt:dt="string">E-Prime Primary Realtime Clock</Description><StartTime><Timestamp dt:dt="int">0</Timestamp><DateUtc dt:dt="string">2021-06-10T06:48:56Z</DateUtc></StartTime><FrequencyChanges><FrequencyChange><Frequency dt:dt="r8">2699990000</Frequency><Timestamp dt:dt="r8">10002180854749</Timestamp><Current d…	좌우반구com(split BVF)_1-035-1	60.021	1.0.0.165	1	-263212705	Professional	2.0.10.242	2.0.10.353	06-10-2021	2021-06-10 오전 6:48:57	15:48:57	2.0.10.248	161	1	z	압축	압	축	NULL	NULL	NULL	96	1	29	NULL	NULL	NULL	KSY2	List2	NULL	NULL	NULL	NULL	NULL	NULL	NULL	NULL	NULL	1	z	1	3	512125	0	z	891
좌우반구com(split BVF)_1	35	1	<?xml version="1.0"?>\n<Clock xmlns:dt="urn:schemas-microsoft-com:datatypes"><Description dt:dt="string">E-Prime Primary Realtime Clock</Description><StartTime><Timestamp dt:dt="int">0</Timestamp><DateUtc dt:dt="string">2021-06-10T06:48:56Z</DateUtc></StartTime><FrequencyChanges><FrequencyChange><Frequency dt:dt="r8">2699990000</Frequency><Timestamp dt:dt="r8">10002180854749</Timestamp><Current d…	좌우반구com(split BVF)_1-035-1	60.021	1.0.0.165	1	-263212705	Professional	2.0.10.242	2.0.10.353	06-10-2021	2021-06-10 오전 6:48:57	15:48:57	2.0.10.248	42	2	{/}	양간	양	간	124	1	42	NULL	NULL	NULL	NULL	NULL	NULL	KSY2	List1	NULL	NULL	NULL	NULL	NULL	NULL	NULL	NULL	NULL	1	{/}	0	4	152088	0	{/}	519
좌우반구com(split BVF)_1	35	1	<?xml version="1.0"?>\n<Clock xmlns:dt="urn:schemas-microsoft-com:datatypes"><Description dt:dt="string">E-Prime Primary Realtime Clock</Description><StartTime><Timestamp dt:dt="int">0</Timestamp><DateUtc dt:dt="string">2021-06-10T06:48:56Z</DateUtc></StartTime><FrequencyChanges><FrequencyChange><Frequency dt:dt="r8">2699990000</Frequency><Timestamp dt:dt="r8">10002180854749</Timestamp><Current d…	좌우반구com(split BVF)_1-035-1	60.021	1.0.0.165	1	-263212705	Professional	2.0.10.242	2.0.10.353	06-10-2021	2021-06-10 오전 6:48:57	15:48:57	2.0.10.248	215	2	{/}	양급	양	급	NULL	NULL	NULL	95	1	83	NULL	NULL	NULL	KSY	List2	0		1	-1	660322	184		0	0	1	{/}	0	4	660506	0	{/}	418
좌우반구com(split BVF)_1	35	1	<?xml version="1.0"?>\n<Clock xmlns:dt="urn:schemas-microsoft-com:datatypes"><Description dt:dt="string">E-Prime Primary Realtime Clock</Description><StartTime><Timestamp dt:dt="int">0</Timestamp><DateUtc dt:dt="string">2021-06-10T06:48:56Z</DateUtc></StartTime><FrequencyChanges><FrequencyChange><Frequency dt:dt="r8">2699990000</Frequency><Timestamp dt:dt="r8">10002180854749</Timestamp><Current d…	좌우반구com(split BVF)_1-035-1	60.021	1.0.0.165	1	-263212705	Professional	2.0.10.242	2.0.10.353	06-10-2021	2021-06-10 오전 6:48:57	15:48:57	2.0.10.248	263	1	z	양념	양	념	NULL	NULL	NULL	12	1	131	NULL	NULL	NULL	KSY2	List2	NULL	NULL	NULL	NULL	NULL	NULL	NULL	NULL	NULL	1	z	1	3	792558	0	z	660
좌우반구com(split BVF)_1	35	1	<?xml version="1.0"?>\n<Clock xmlns:dt="urn:schemas-microsoft-com:datatypes"><Description dt:dt="string">E-Prime Primary Realtime Clock</Description><StartTime><Timestamp dt:dt="int">0</Timestamp><DateUtc dt:dt="string">2021-06-10T06:48:56Z</DateUtc></StartTime><FrequencyChanges><FrequencyChange><Frequency dt:dt="r8">2699990000</Frequency><Timestamp dt:dt="r8">10002180854749</Timestamp><Current d…	좌우반구com(split BVF)_1-035-1	60.021	1.0.0.165	1	-263212705	Professional	2.0.10.242	2.0.10.353	06-10-2021	2021-06-10 오전 6:48:57	15:48:57	2.0.10.248	359	2	{/}	양최	양	최	NULL	NULL	NULL	NULL	NULL	NULL	79	1	95	KSY2	List3	NULL	NULL	NULL	NULL	NULL	NULL	NULL	NULL	NULL	1	{/}	0	4	1096550	0	{/}	574
좌우반구com(split BVF)_1	35	1	<?xml version="1.0"?>\n<Clock xmlns:dt="urn:schemas-microsoft-com:datatypes"><Description dt:dt="string">E-Prime Primary Realtime Clock</Description><StartTime><Timestamp dt:dt="int">0</Timestamp><DateUtc dt:dt="string">2021-06-10T06:48:56Z</DateUtc></StartTime><FrequencyChanges><FrequencyChange><Frequency dt:dt="r8">2699990000</Frequency><Timestamp dt:dt="r8">10002180854749</Timestamp><Current d…	좌우반구com(split BVF)_1-035-1	60.021	1.0.0.165	1	-263212705	Professional	2.0.10.242	2.0.10.353	06-10-2021	2021-06-10 오전 6:48:57	15:48:57	2.0.10.248	353	1	z	어휘	어	휘	NULL	NULL	NULL	NULL	NULL	NULL	19	1	89	KSY2	List3	NULL	NULL	NULL	NULL	NULL	NULL	NULL	NULL	NULL	1	z	1	3	1079955	0	z	417
좌우반구com(split BVF)_1	35	1	<?xml version="1.0"?>\n<Clock xmlns:dt="urn:schemas-microsoft-com:datatypes"><Description dt:dt="string">E-Prime Primary Realtime Clock</Description><StartTime><Timestamp dt:dt="int">0</Timestamp><DateUtc dt:dt="string">2021-06-10T06:48:56Z</DateUtc></StartTime><FrequencyChanges><FrequencyChange><Frequency dt:dt="r8">2699990000</Frequency><Timestamp dt:dt="r8">10002180854749</Timestamp><Current d…	좌우반구com(split BVF)_1-035-1	60.021	1.0.0.165	1	-263212705	Professional	2.0.10.242	2.0.10.353	06-10-2021	2021-06-10 오전 6:48:57	15:48:57	2.0.10.248	384	2	{/}	엄도	엄	도	NULL	NULL	NULL	NULL	NULL	NULL	128	1	120	KSY3	List3	NULL	NULL	NULL	NULL	NULL	NULL	NULL	NULL	NULL	1	{/}	0	3	1165258	0	{/}	656
좌우반구com(split BVF)_1	35	1	<?xml version="1.0"?>\n<Clock xmlns:dt="urn:schemas-microsoft-com:datatypes"><Description dt:dt="string">E-Prime Primary Realtime Clock</Description><StartTime><Timestamp dt:dt="int">0</Timestamp><DateUtc dt:dt="string">2021-06-10T06:48:56Z</DateUtc></StartTime><FrequencyChanges><FrequencyChange><Frequency dt:dt="r8">2699990000</Frequency><Timestamp dt:dt="r8">10002180854749</Timestamp><Current d…	좌우반구com(split BVF)_1-035-1	60.021	1.0.0.165	1	-263212705	Professional	2.0.10.242	2.0.10.353	06-10-2021	2021-06-10 오전 6:48:57	15:48:57	2.0.10.248	178	1	z	엄마	엄	마	NULL	NULL	NULL	89	1	46	NULL	NULL	NULL	KSY2	List2	NULL	NULL	NULL	NULL	NULL	NULL	NULL	NULL	NULL	1	z	0	3	559375	0	z	471
좌우반구com(split BVF)_1	35	1	<?xml version="1.0"?>\n<Clock xmlns:dt="urn:schemas-microsoft-com:datatypes"><Description dt:dt="string">E-Prime Primary Realtime Clock</Description><StartTime><Timestamp dt:dt="int">0</Timestamp><DateUtc dt:dt="string">2021-06-10T06:48:56Z</DateUtc></StartTime><FrequencyChanges><FrequencyChange><Frequency dt:dt="r8">2699990000</Frequency><Timestamp dt:dt="r8">10002180854749</Timestamp><Current d…	좌우반구com(split BVF)_1-035-1	60.021	1.0.0.165	1	-263212705	Professional	2.0.10.242	2.0.10.353	06-10-2021	2021-06-10 오전 6:48:57	15:48:57	2.0.10.248	132	2	{/}	엇압	엇	압	64	1	132	NULL	NULL	NULL	NULL	NULL	NULL	KSY3	List1	NULL	NULL	NULL	NULL	NULL	NULL	NULL	NULL	NULL	1	{/}	0	3	400332	0	{/}	382
좌우반구com(split BVF)_1	35	1	<?xml version="1.0"?>\n<Clock xmlns:dt="urn:schemas-microsoft-com:datatypes"><Description dt:dt="string">E-Prime Primary Realtime Clock</Description><StartTime><Timestamp dt:dt="int">0</Timestamp><DateUtc dt:dt="string">2021-06-10T06:48:56Z</DateUtc></StartTime><FrequencyChanges><FrequencyChange><Frequency dt:dt="r8">2699990000</Frequency><Timestamp dt:dt="r8">10002180854749</Timestamp><Current d…	좌우반구com(split BVF)_1-035-1	60.021	1.0.0.165	1	-263212705	Professional	2.0.10.242	2.0.10.353	06-10-2021	2021-06-10 오전 6:48:57	15:48:57	2.0.10.248	374	2	{/}	여별	여	별	NULL	NULL	NULL	NULL	NULL	NULL	117	1	110	KSY3	List3	NULL	NULL	NULL	NULL	NULL	NULL	NULL	NULL	NULL	1	{/}	0	3	1137468	0	{/}	1191
좌우반구com(split BVF)_1	35	1	<?xml version="1.0"?>\n<Clock xmlns:dt="urn:schemas-microsoft-com:datatypes"><Description dt:dt="string">E-Prime Primary Realtime Clock</Description><StartTime><Timestamp dt:dt="int">0</Timestamp><DateUtc dt:dt="string">2021-06-10T06:48:56Z</DateUtc></StartTime><FrequencyChanges><FrequencyChange><Frequency dt:dt="r8">2699990000</Frequency><Timestamp dt:dt="r8">10002180854749</Timestamp><Current d…	좌우반구com(split BVF)_1-035-1	60.021	1.0.0.165	1	-263212705	Professional	2.0.10.242	2.0.10.353	06-10-2021	2021-06-10 오전 6:48:57	15:48:57	2.0.10.248	163	2	{/}	여본	여	본	NULL	NULL	NULL	32	1	31	NULL	NULL	NULL	KSY	List2	0		0	-1	517840	183		0	0	0	{/}	1	3	518023	0	z	520
좌우반구com(split BVF)_1	35	1	<?xml version="1.0"?>\n<Clock xmlns:dt="urn:schemas-microsoft-com:datatypes"><Description dt:dt="string">E-Prime Primary Realtime Clock</Description><StartTime><Timestamp dt:dt="int">0</Timestamp><DateUtc dt:dt="string">2021-06-10T06:48:56Z</DateUtc></StartTime><FrequencyChanges><FrequencyChange><Frequency dt:dt="r8">2699990000</Frequency><Timestamp dt:dt="r8">10002180854749</Timestamp><Current d…	좌우반구com(split BVF)_1-035-1	60.021	1.0.0.165	1	-263212705	Professional	2.0.10.242	2.0.10.353	06-10-2021	2021-06-10 오전 6:48:57	15:48:57	2.0.10.248	206	1	z	여생	여	생	NULL	NULL	NULL	118	1	74	NULL	NULL	NULL	KSY2	List2	NULL	NULL	NULL	NULL	NULL	NULL	NULL	NULL	NULL	1	z	1	3	636014	0	z	583
좌우반구com(split BVF)_1	35	1	<?xml version="1.0"?>\n<Clock xmlns:dt="urn:schemas-microsoft-com:datatypes"><Description dt:dt="string">E-Prime Primary Realtime Clock</Description><StartTime><Timestamp dt:dt="int">0</Timestamp><DateUtc dt:dt="string">2021-06-10T06:48:56Z</DateUtc></StartTime><FrequencyChanges><FrequencyChange><Frequency dt:dt="r8">2699990000</Frequency><Timestamp dt:dt="r8">10002180854749</Timestamp><Current d…	좌우반구com(split BVF)_1-035-1	60.021	1.0.0.165	1	-263212705	Professional	2.0.10.242	2.0.10.353	06-10-2021	2021-06-10 오전 6:48:57	15:48:57	2.0.10.248	267	2	{/}	열례	열	례	NULL	NULL	NULL	NULL	NULL	NULL	68	1	3	KSY	List3	0		0	-1	848588	184		0	0	1	{/}	0	4	848772	0	{/}	773
좌우반구com(split BVF)_1	35	1	<?xml version="1.0"?>\n<Clock xmlns:dt="urn:schemas-microsoft-com:datatypes"><Description dt:dt="string">E-Prime Primary Realtime Clock</Description><StartTime><Timestamp dt:dt="int">0</Timestamp><DateUtc dt:dt="string">2021-06-10T06:48:56Z</DateUtc></StartTime><FrequencyChanges><FrequencyChange><Frequency dt:dt="r8">2699990000</Frequency><Timestamp dt:dt="r8">10002180854749</Timestamp><Current d…	좌우반구com(split BVF)_1-035-1	60.021	1.0.0.165	1	-263212705	Professional	2.0.10.242	2.0.10.353	06-10-2021	2021-06-10 오전 6:48:57	15:48:57	2.0.10.248	377	2	{/}	열박	열	박	NULL	NULL	NULL	NULL	NULL	NULL	20	1	113	KSY	List3	0		1	-1	1146148	184		0	0	1	{/}	0	4	1146332	0	{/}	519
좌우반구com(split BVF)_1	35	1	<?xml version="1.0"?>\n<Clock xmlns:dt="urn:schemas-microsoft-com:datatypes"><Description dt:dt="string">E-Prime Primary Realtime Clock</Description><StartTime><Timestamp dt:dt="int">0</Timestamp><DateUtc dt:dt="string">2021-06-10T06:48:56Z</DateUtc></StartTime><FrequencyChanges><FrequencyChange><Frequency dt:dt="r8">2699990000</Frequency><Timestamp dt:dt="r8">10002180854749</Timestamp><Current d…	좌우반구com(split BVF)_1-035-1	60.021	1.0.0.165	1	-263212705	Professional	2.0.10.242	2.0.10.353	06-10-2021	2021-06-10 오전 6:48:57	15:48:57	2.0.10.248	74	2	{/}	열응	열	응	96	1	74	NULL	NULL	NULL	NULL	NULL	NULL	KSY2	List1	NULL	NULL	NULL	NULL	NULL	NULL	NULL	NULL	NULL	1	{/}	0	3	239556	0	{/}	465
좌우반구com(split BVF)_1	35	1	<?xml version="1.0"?>\n<Clock xmlns:dt="urn:schemas-microsoft-com:datatypes"><Description dt:dt="string">E-Prime Primary Realtime Clock</Description><StartTime><Timestamp dt:dt="int">0</Timestamp><DateUtc dt:dt="string">2021-06-10T06:48:56Z</DateUtc></StartTime><FrequencyChanges><FrequencyChange><Frequency dt:dt="r8">2699990000</Frequency><Timestamp dt:dt="r8">10002180854749</Timestamp><Current d…	좌우반구com(split BVF)_1-035-1	60.021	1.0.0.165	1	-263212705	Professional	2.0.10.242	2.0.10.353	06-10-2021	2021-06-10 오전 6:48:57	15:48:57	2.0.10.248	340	1	z	열정	열	정	NULL	NULL	NULL	NULL	NULL	NULL	46	1	76	KSY2	List3	NULL	NULL	NULL	NULL	NULL	NULL	NULL	NULL	NULL	1	z	1	3	1046417	0	z	348
좌우반구com(split BVF)_1	35	1	<?xml version="1.0"?>\n<Clock xmlns:dt="urn:schemas-microsoft-com:datatypes"><Description dt:dt="string">E-Prime Primary Realtime Clock</Description><StartTime><Timestamp dt:dt="int">0</Timestamp><DateUtc dt:dt="string">2021-06-10T06:48:56Z</DateUtc></StartTime><FrequencyChanges><FrequencyChange><Frequency dt:dt="r8">2699990000</Frequency><Timestamp dt:dt="r8">10002180854749</Timestamp><Current d…	좌우반구com(split BVF)_1-035-1	60.021	1.0.0.165	1	-263212705	Professional	2.0.10.242	2.0.10.353	06-10-2021	2021-06-10 오전 6:48:57	15:48:57	2.0.10.248	366	1	z	오류	오	류	NULL	NULL	NULL	NULL	NULL	NULL	95	1	102	KSY2	List3	NULL	NULL	NULL	NULL	NULL	NULL	NULL	NULL	NULL	1	z	0	3	1115276	0	z	559
좌우반구com(split BVF)_1	35	1	<?xml version="1.0"?>\n<Clock xmlns:dt="urn:schemas-microsoft-com:datatypes"><Description dt:dt="string">E-Prime Primary Realtime Clock</Description><StartTime><Timestamp dt:dt="int">0</Timestamp><DateUtc dt:dt="string">2021-06-10T06:48:56Z</DateUtc></StartTime><FrequencyChanges><FrequencyChange><Frequency dt:dt="r8">2699990000</Frequency><Timestamp dt:dt="r8">10002180854749</Timestamp><Current d…	좌우반구com(split BVF)_1-035-1	60.021	1.0.0.165	1	-263212705	Professional	2.0.10.242	2.0.10.353	06-10-2021	2021-06-10 오전 6:48:57	15:48:57	2.0.10.248	304	1	z	오해	오	해	NULL	NULL	NULL	NULL	NULL	NULL	17	1	40	KSY2	List3	NULL	NULL	NULL	NULL	NULL	NULL	NULL	NULL	NULL	1	z	1	3	949535	0	z	368
좌우반구com(split BVF)_1	35	1	<?xml version="1.0"?>\n<Clock xmlns:dt="urn:schemas-microsoft-com:datatypes"><Description dt:dt="string">E-Prime Primary Realtime Clock</Description><StartTime><Timestamp dt:dt="int">0</Timestamp><DateUtc dt:dt="string">2021-06-10T06:48:56Z</DateUtc></StartTime><FrequencyChanges><FrequencyChange><Frequency dt:dt="r8">2699990000</Frequency><Timestamp dt:dt="r8">10002180854749</Timestamp><Current d…	좌우반구com(split BVF)_1-035-1	60.021	1.0.0.165	1	-263212705	Professional	2.0.10.242	2.0.10.353	06-10-2021	2021-06-10 오전 6:48:57	15:48:57	2.0.10.248	171	2	{/}	외보	외	보	NULL	NULL	NULL	105	1	39	NULL	NULL	NULL	KSY2	List2	NULL	NULL	NULL	NULL	NULL	NULL	NULL	NULL	NULL	1	{/}	1	3	540065	0	{/}	598
좌우반구com(split BVF)_1	35	1	<?xml version="1.0"?>\n<Clock xmlns:dt="urn:schemas-microsoft-com:datatypes"><Description dt:dt="string">E-Prime Primary Realtime Clock</Description><StartTime><Timestamp dt:dt="int">0</Timestamp><DateUtc dt:dt="string">2021-06-10T06:48:56Z</DateUtc></StartTime><FrequencyChanges><FrequencyChange><Frequency dt:dt="r8">2699990000</Frequency><Timestamp dt:dt="r8">10002180854749</Timestamp><Current d…	좌우반구com(split BVF)_1-035-1	60.021	1.0.0.165	1	-263212705	Professional	2.0.10.242	2.0.10.353	06-10-2021	2021-06-10 오전 6:48:57	15:48:57	2.0.10.248	212	1	z	외부	외	부	NULL	NULL	NULL	85	1	80	NULL	NULL	NULL	KSY2	List2	NULL	NULL	NULL	NULL	NULL	NULL	NULL	NULL	NULL	1	z	0	3	652142	0	z	799
좌우반구com(split BVF)_1	35	1	<?xml version="1.0"?>\n<Clock xmlns:dt="urn:schemas-microsoft-com:datatypes"><Description dt:dt="string">E-Prime Primary Realtime Clock</Description><StartTime><Timestamp dt:dt="int">0</Timestamp><DateUtc dt:dt="string">2021-06-10T06:48:56Z</DateUtc></StartTime><FrequencyChanges><FrequencyChange><Frequency dt:dt="r8">2699990000</Frequency><Timestamp dt:dt="r8">10002180854749</Timestamp><Current d…	좌우반구com(split BVF)_1-035-1	60.021	1.0.0.165	1	-263212705	Professional	2.0.10.242	2.0.10.353	06-10-2021	2021-06-10 오전 6:48:57	15:48:57	2.0.10.248	232	2	{/}	요명	요	명	NULL	NULL	NULL	53	1	100	NULL	NULL	NULL	KSY3	List2	NULL	NULL	NULL	NULL	NULL	NULL	NULL	NULL	NULL	1	{/}	0	3	706589	0	{/}	606
좌우반구com(split BVF)_1	35	1	<?xml version="1.0"?>\n<Clock xmlns:dt="urn:schemas-microsoft-com:datatypes"><Description dt:dt="string">E-Prime Primary Realtime Clock</Description><StartTime><Timestamp dt:dt="int">0</Timestamp><DateUtc dt:dt="string">2021-06-10T06:48:56Z</DateUtc></StartTime><FrequencyChanges><FrequencyChange><Frequency dt:dt="r8">2699990000</Frequency><Timestamp dt:dt="r8">10002180854749</Timestamp><Current d…	좌우반구com(split BVF)_1-035-1	60.021	1.0.0.165	1	-263212705	Professional	2.0.10.242	2.0.10.353	06-10-2021	2021-06-10 오전 6:48:57	15:48:57	2.0.10.248	68	1	z	요소	요	소	112	1	68	NULL	NULL	NULL	NULL	NULL	NULL	KSY2	List1	NULL	NULL	NULL	NULL	NULL	NULL	NULL	NULL	NULL	1	z	0	3	223995	0	z	338
좌우반구com(split BVF)_1	35	1	<?xml version="1.0"?>\n<Clock xmlns:dt="urn:schemas-microsoft-com:datatypes"><Description dt:dt="string">E-Prime Primary Realtime Clock</Description><StartTime><Timestamp dt:dt="int">0</Timestamp><DateUtc dt:dt="string">2021-06-10T06:48:56Z</DateUtc></StartTime><FrequencyChanges><FrequencyChange><Frequency dt:dt="r8">2699990000</Frequency><Timestamp dt:dt="r8">10002180854749</Timestamp><Current d…	좌우반구com(split BVF)_1-035-1	60.021	1.0.0.165	1	-263212705	Professional	2.0.10.242	2.0.10.353	06-10-2021	2021-06-10 오전 6:48:57	15:48:57	2.0.10.248	382	1	z	요청	요	청	NULL	NULL	NULL	NULL	NULL	NULL	56	1	118	KSY2	List3	NULL	NULL	NULL	NULL	NULL	NULL	NULL	NULL	NULL	1	z	1	3	1159943	0	z	475
좌우반구com(split BVF)_1	35	1	<?xml version="1.0"?>\n<Clock xmlns:dt="urn:schemas-microsoft-com:datatypes"><Description dt:dt="string">E-Prime Primary Realtime Clock</Description><StartTime><Timestamp dt:dt="int">0</Timestamp><DateUtc dt:dt="string">2021-06-10T06:48:56Z</DateUtc></StartTime><FrequencyChanges><FrequencyChange><Frequency dt:dt="r8">2699990000</Frequency><Timestamp dt:dt="r8">10002180854749</Timestamp><Current d…	좌우반구com(split BVF)_1-035-1	60.021	1.0.0.165	1	-263212705	Professional	2.0.10.242	2.0.10.353	06-10-2021	2021-06-10 오전 6:48:57	15:48:57	2.0.10.248	198	2	{/}	용스	용	스	NULL	NULL	NULL	19	1	66	NULL	NULL	NULL	KSY3	List2	NULL	NULL	NULL	NULL	NULL	NULL	NULL	NULL	NULL	1	{/}	0	3	614572	0	{/}	385
좌우반구com(split BVF)_1	35	1	<?xml version="1.0"?>\n<Clock xmlns:dt="urn:schemas-microsoft-com:datatypes"><Description dt:dt="string">E-Prime Primary Realtime Clock</Description><StartTime><Timestamp dt:dt="int">0</Timestamp><DateUtc dt:dt="string">2021-06-10T06:48:56Z</DateUtc></StartTime><FrequencyChanges><FrequencyChange><Frequency dt:dt="r8">2699990000</Frequency><Timestamp dt:dt="r8">10002180854749</Timestamp><Current d…	좌우반구com(split BVF)_1-035-1	60.021	1.0.0.165	1	-263212705	Professional	2.0.10.242	2.0.10.353	06-10-2021	2021-06-10 오전 6:48:57	15:48:57	2.0.10.248	143	1	z	용어	용	어	NULL	NULL	NULL	48	1	11	NULL	NULL	NULL	KSY2	List2	NULL	NULL	NULL	NULL	NULL	NULL	NULL	NULL	NULL	1	z	1	3	462476	0	z	460
좌우반구com(split BVF)_1	35	1	<?xml version="1.0"?>\n<Clock xmlns:dt="urn:schemas-microsoft-com:datatypes"><Description dt:dt="string">E-Prime Primary Realtime Clock</Description><StartTime><Timestamp dt:dt="int">0</Timestamp><DateUtc dt:dt="string">2021-06-10T06:48:56Z</DateUtc></StartTime><FrequencyChanges><FrequencyChange><Frequency dt:dt="r8">2699990000</Frequency><Timestamp dt:dt="r8">10002180854749</Timestamp><Current d…	좌우반구com(split BVF)_1-035-1	60.021	1.0.0.165	1	-263212705	Professional	2.0.10.242	2.0.10.353	06-10-2021	2021-06-10 오전 6:48:57	15:48:57	2.0.10.248	122	1	z	우려	우	려	87	1	122	NULL	NULL	NULL	NULL	NULL	NULL	KSY2	List1	NULL	NULL	NULL	NULL	NULL	NULL	NULL	NULL	NULL	1	z	0	3	372642	0	z	528
좌우반구com(split BVF)_1	35	1	<?xml version="1.0"?>\n<Clock xmlns:dt="urn:schemas-microsoft-com:datatypes"><Description dt:dt="string">E-Prime Primary Realtime Clock</Description><StartTime><Timestamp dt:dt="int">0</Timestamp><DateUtc dt:dt="string">2021-06-10T06:48:56Z</DateUtc></StartTime><FrequencyChanges><FrequencyChange><Frequency dt:dt="r8">2699990000</Frequency><Timestamp dt:dt="r8">10002180854749</Timestamp><Current d…	좌우반구com(split BVF)_1-035-1	60.021	1.0.0.165	1	-263212705	Professional	2.0.10.242	2.0.10.353	06-10-2021	2021-06-10 오전 6:48:57	15:48:57	2.0.10.248	226	2	{/}	운국	운	국	NULL	NULL	NULL	50	1	94	NULL	NULL	NULL	KSY3	List2	NULL	NULL	NULL	NULL	NULL	NULL	NULL	NULL	NULL	1	{/}	0	3	689612	0	{/}	640
좌우반구com(split BVF)_1	35	1	<?xml version="1.0"?>\n<Clock xmlns:dt="urn:schemas-microsoft-com:datatypes"><Description dt:dt="string">E-Prime Primary Realtime Clock</Description><StartTime><Timestamp dt:dt="int">0</Timestamp><DateUtc dt:dt="string">2021-06-10T06:48:56Z</DateUtc></StartTime><FrequencyChanges><FrequencyChange><Frequency dt:dt="r8">2699990000</Frequency><Timestamp dt:dt="r8">10002180854749</Timestamp><Current d…	좌우반구com(split BVF)_1-035-1	60.021	1.0.0.165	1	-263212705	Professional	2.0.10.242	2.0.10.353	06-10-2021	2021-06-10 오전 6:48:57	15:48:57	2.0.10.248	148	2	{/}	운속	운	속	NULL	NULL	NULL	42	1	16	NULL	NULL	NULL	KSY	List2	0		1	-1	475488	184		0	0	1	{/}	0	4	475672	0	{/}	384
좌우반구com(split BVF)_1	35	1	<?xml version="1.0"?>\n<Clock xmlns:dt="urn:schemas-microsoft-com:datatypes"><Description dt:dt="string">E-Prime Primary Realtime Clock</Description><StartTime><Timestamp dt:dt="int">0</Timestamp><DateUtc dt:dt="string">2021-06-10T06:48:56Z</DateUtc></StartTime><FrequencyChanges><FrequencyChange><Frequency dt:dt="r8">2699990000</Frequency><Timestamp dt:dt="r8">10002180854749</Timestamp><Current d…	좌우반구com(split BVF)_1-035-1	60.021	1.0.0.165	1	-263212705	Professional	2.0.10.242	2.0.10.353	06-10-2021	2021-06-10 오전 6:48:57	15:48:57	2.0.10.248	316	1	z	원리	원	리	NULL	NULL	NULL	NULL	NULL	NULL	92	1	52	KSY2	List3	NULL	NULL	NULL	NULL	NULL	NULL	NULL	NULL	NULL	1	z	0	3	981757	0	z	490
좌우반구com(split BVF)_1	35	1	<?xml version="1.0"?>\n<Clock xmlns:dt="urn:schemas-microsoft-com:datatypes"><Description dt:dt="string">E-Prime Primary Realtime Clock</Description><StartTime><Timestamp dt:dt="int">0</Timestamp><DateUtc dt:dt="string">2021-06-10T06:48:56Z</DateUtc></StartTime><FrequencyChanges><FrequencyChange><Frequency dt:dt="r8">2699990000</Frequency><Timestamp dt:dt="r8">10002180854749</Timestamp><Current d…	좌우반구com(split BVF)_1-035-1	60.021	1.0.0.165	1	-263212705	Professional	2.0.10.242	2.0.10.353	06-10-2021	2021-06-10 오전 6:48:57	15:48:57	2.0.10.248	369	1	z	원인	원	인	NULL	NULL	NULL	NULL	NULL	NULL	26	1	105	KSY2	List3	NULL	NULL	NULL	NULL	NULL	NULL	NULL	NULL	NULL	1	z	1	3	1123756	0	z	648
좌우반구com(split BVF)_1	35	1	<?xml version="1.0"?>\n<Clock xmlns:dt="urn:schemas-microsoft-com:datatypes"><Description dt:dt="string">E-Prime Primary Realtime Clock</Description><StartTime><Timestamp dt:dt="int">0</Timestamp><DateUtc dt:dt="string">2021-06-10T06:48:56Z</DateUtc></StartTime><FrequencyChanges><FrequencyChange><Frequency dt:dt="r8">2699990000</Frequency><Timestamp dt:dt="r8">10002180854749</Timestamp><Current d…	좌우반구com(split BVF)_1-035-1	60.021	1.0.0.165	1	-263212705	Professional	2.0.10.242	2.0.10.353	06-10-2021	2021-06-10 오전 6:48:57	15:48:57	2.0.10.248	372	1	z	원장	원	장	NULL	NULL	NULL	NULL	NULL	NULL	14	1	108	KSY2	List3	NULL	NULL	NULL	NULL	NULL	NULL	NULL	NULL	NULL	1	z	0	4	1131854	0	z	749
좌우반구com(split BVF)_1	35	1	<?xml version="1.0"?>\n<Clock xmlns:dt="urn:schemas-microsoft-com:datatypes"><Description dt:dt="string">E-Prime Primary Realtime Clock</Description><StartTime><Timestamp dt:dt="int">0</Timestamp><DateUtc dt:dt="string">2021-06-10T06:48:56Z</DateUtc></StartTime><FrequencyChanges><FrequencyChange><Frequency dt:dt="r8">2699990000</Frequency><Timestamp dt:dt="r8">10002180854749</Timestamp><Current d…	좌우반구com(split BVF)_1-035-1	60.021	1.0.0.165	1	-263212705	Professional	2.0.10.242	2.0.10.353	06-10-2021	2021-06-10 오전 6:48:57	15:48:57	2.0.10.248	128	2	{/}	원착	원	착	132	1	128	NULL	NULL	NULL	NULL	NULL	NULL	KSY2	List1	NULL	NULL	NULL	NULL	NULL	NULL	NULL	NULL	NULL	1	{/}	1	3	389019	0	{/}	943
좌우반구com(split BVF)_1	35	1	<?xml version="1.0"?>\n<Clock xmlns:dt="urn:schemas-microsoft-com:datatypes"><Description dt:dt="string">E-Prime Primary Realtime Clock</Description><StartTime><Timestamp dt:dt="int">0</Timestamp><DateUtc dt:dt="string">2021-06-10T06:48:56Z</DateUtc></StartTime><FrequencyChanges><FrequencyChange><Frequency dt:dt="r8">2699990000</Frequency><Timestamp dt:dt="r8">10002180854749</Timestamp><Current d…	좌우반구com(split BVF)_1-035-1	60.021	1.0.0.165	1	-263212705	Professional	2.0.10.242	2.0.10.353	06-10-2021	2021-06-10 오전 6:48:57	15:48:57	2.0.10.248	70	1	z	원형	원	형	28	1	70	NULL	NULL	NULL	NULL	NULL	NULL	KSY2	List1	NULL	NULL	NULL	NULL	NULL	NULL	NULL	NULL	NULL	1	z	0	3	229010	0	z	459
좌우반구com(split BVF)_1	35	1	<?xml version="1.0"?>\n<Clock xmlns:dt="urn:schemas-microsoft-com:datatypes"><Description dt:dt="string">E-Prime Primary Realtime Clock</Description><StartTime><Timestamp dt:dt="int">0</Timestamp><DateUtc dt:dt="string">2021-06-10T06:48:56Z</DateUtc></StartTime><FrequencyChanges><FrequencyChange><Frequency dt:dt="r8">2699990000</Frequency><Timestamp dt:dt="r8">10002180854749</Timestamp><Current d…	좌우반구com(split BVF)_1-035-1	60.021	1.0.0.165	1	-263212705	Professional	2.0.10.242	2.0.10.353	06-10-2021	2021-06-10 오전 6:48:57	15:48:57	2.0.10.248	205	2	{/}	위절	위	절	NULL	NULL	NULL	111	1	73	NULL	NULL	NULL	KSY2	List2	NULL	NULL	NULL	NULL	NULL	NULL	NULL	NULL	NULL	1	{/}	0	3	633232	0	{/}	589
좌우반구com(split BVF)_1	35	1	<?xml version="1.0"?>\n<Clock xmlns:dt="urn:schemas-microsoft-com:datatypes"><Description dt:dt="string">E-Prime Primary Realtime Clock</Description><StartTime><Timestamp dt:dt="int">0</Timestamp><DateUtc dt:dt="string">2021-06-10T06:48:56Z</DateUtc></StartTime><FrequencyChanges><FrequencyChange><Frequency dt:dt="r8">2699990000</Frequency><Timestamp dt:dt="r8">10002180854749</Timestamp><Current d…	좌우반구com(split BVF)_1-035-1	60.021	1.0.0.165	1	-263212705	Professional	2.0.10.242	2.0.10.353	06-10-2021	2021-06-10 오전 6:48:57	15:48:57	2.0.10.248	159	1	z	유형	유	형	NULL	NULL	NULL	123	1	27	NULL	NULL	NULL	KSY2	List2	NULL	NULL	NULL	NULL	NULL	NULL	NULL	NULL	NULL	1	z	0	3	506694	0	z	554
좌우반구com(split BVF)_1	35	1	<?xml version="1.0"?>\n<Clock xmlns:dt="urn:schemas-microsoft-com:datatypes"><Description dt:dt="string">E-Prime Primary Realtime Clock</Description><StartTime><Timestamp dt:dt="int">0</Timestamp><DateUtc dt:dt="string">2021-06-10T06:48:56Z</DateUtc></StartTime><FrequencyChanges><FrequencyChange><Frequency dt:dt="r8">2699990000</Frequency><Timestamp dt:dt="r8">10002180854749</Timestamp><Current d…	좌우반구com(split BVF)_1-035-1	60.021	1.0.0.165	1	-263212705	Professional	2.0.10.242	2.0.10.353	06-10-2021	2021-06-10 오전 6:48:57	15:48:57	2.0.10.248	95	1	z	음식	음	식	37	1	95	NULL	NULL	NULL	NULL	NULL	NULL	KSY2	List1	NULL	NULL	NULL	NULL	NULL	NULL	NULL	NULL	NULL	1	z	0	4	299052	0	z	432
좌우반구com(split BVF)_1	35	1	<?xml version="1.0"?>\n<Clock xmlns:dt="urn:schemas-microsoft-com:datatypes"><Description dt:dt="string">E-Prime Primary Realtime Clock</Description><StartTime><Timestamp dt:dt="int">0</Timestamp><DateUtc dt:dt="string">2021-06-10T06:48:56Z</DateUtc></StartTime><FrequencyChanges><FrequencyChange><Frequency dt:dt="r8">2699990000</Frequency><Timestamp dt:dt="r8">10002180854749</Timestamp><Current d…	좌우반구com(split BVF)_1-035-1	60.021	1.0.0.165	1	-263212705	Professional	2.0.10.242	2.0.10.353	06-10-2021	2021-06-10 오전 6:48:57	15:48:57	2.0.10.248	385	2	{/}	음안	음	안	NULL	NULL	NULL	NULL	NULL	NULL	85	1	121	KSY	List3	0		0	0	1167941	183		0	0	1	{/}	0	3	1168124	0	{/}	502
좌우반구com(split BVF)_1	35	1	<?xml version="1.0"?>\n<Clock xmlns:dt="urn:schemas-microsoft-com:datatypes"><Description dt:dt="string">E-Prime Primary Realtime Clock</Description><StartTime><Timestamp dt:dt="int">0</Timestamp><DateUtc dt:dt="string">2021-06-10T06:48:56Z</DateUtc></StartTime><FrequencyChanges><FrequencyChange><Frequency dt:dt="r8">2699990000</Frequency><Timestamp dt:dt="r8">10002180854749</Timestamp><Current d…	좌우반구com(split BVF)_1-035-1	60.021	1.0.0.165	1	-263212705	Professional	2.0.10.242	2.0.10.353	06-10-2021	2021-06-10 오전 6:48:57	15:48:57	2.0.10.248	172	2	{/}	응어	응	어	NULL	NULL	NULL	102	1	40	NULL	NULL	NULL	KSY3	List2	NULL	NULL	NULL	NULL	NULL	NULL	NULL	NULL	NULL	0	{/}	1	3	542864	0	z	383
좌우반구com(split BVF)_1	35	1	<?xml version="1.0"?>\n<Clock xmlns:dt="urn:schemas-microsoft-com:datatypes"><Description dt:dt="string">E-Prime Primary Realtime Clock</Description><StartTime><Timestamp dt:dt="int">0</Timestamp><DateUtc dt:dt="string">2021-06-10T06:48:56Z</DateUtc></StartTime><FrequencyChanges><FrequencyChange><Frequency dt:dt="r8">2699990000</Frequency><Timestamp dt:dt="r8">10002180854749</Timestamp><Current d…	좌우반구com(split BVF)_1-035-1	60.021	1.0.0.165	1	-263212705	Professional	2.0.10.242	2.0.10.353	06-10-2021	2021-06-10 오전 6:48:57	15:48:57	2.0.10.248	284	2	{/}	의마	의	마	NULL	NULL	NULL	NULL	NULL	NULL	53	1	20	KSY3	List3	NULL	NULL	NULL	NULL	NULL	NULL	NULL	NULL	NULL	0	{/}	0	4	895272	0	z	592
좌우반구com(split BVF)_1	35	1	<?xml version="1.0"?>\n<Clock xmlns:dt="urn:schemas-microsoft-com:datatypes"><Description dt:dt="string">E-Prime Primary Realtime Clock</Description><StartTime><Timestamp dt:dt="int">0</Timestamp><DateUtc dt:dt="string">2021-06-10T06:48:56Z</DateUtc></StartTime><FrequencyChanges><FrequencyChange><Frequency dt:dt="r8">2699990000</Frequency><Timestamp dt:dt="r8">10002180854749</Timestamp><Current d…	좌우반구com(split BVF)_1-035-1	60.021	1.0.0.165	1	-263212705	Professional	2.0.10.242	2.0.10.353	06-10-2021	2021-06-10 오전 6:48:57	15:48:57	2.0.10.248	265	1	z	의미	의	미	NULL	NULL	NULL	NULL	NULL	NULL	21	1	1	KSY2	List3	NULL	NULL	NULL	NULL	NULL	NULL	NULL	NULL	NULL	1	z	0	3	843090	0	z	383
좌우반구com(split BVF)_1	35	1	<?xml version="1.0"?>\n<Clock xmlns:dt="urn:schemas-microsoft-com:datatypes"><Description dt:dt="string">E-Prime Primary Realtime Clock</Description><StartTime><Timestamp dt:dt="int">0</Timestamp><DateUtc dt:dt="string">2021-06-10T06:48:56Z</DateUtc></StartTime><FrequencyChanges><FrequencyChange><Frequency dt:dt="r8">2699990000</Frequency><Timestamp dt:dt="r8">10002180854749</Timestamp><Current d…	좌우반구com(split BVF)_1-035-1	60.021	1.0.0.165	1	-263212705	Professional	2.0.10.242	2.0.10.353	06-10-2021	2021-06-10 오전 6:48:57	15:48:57	2.0.10.248	227	2	{/}	의필	의	필	NULL	NULL	NULL	64	1	95	NULL	NULL	NULL	KSY	List2	0		0	0	692278	183		0	0	1	{/}	0	3	692461	0	{/}	655
좌우반구com(split BVF)_1	35	1	<?xml version="1.0"?>\n<Clock xmlns:dt="urn:schemas-microsoft-com:datatypes"><Description dt:dt="string">E-Prime Primary Realtime Clock</Description><StartTime><Timestamp dt:dt="int">0</Timestamp><DateUtc dt:dt="string">2021-06-10T06:48:56Z</DateUtc></StartTime><FrequencyChanges><FrequencyChange><Frequency dt:dt="r8">2699990000</Frequency><Timestamp dt:dt="r8">10002180854749</Timestamp><Current d…	좌우반구com(split BVF)_1-035-1	60.021	1.0.0.165	1	-263212705	Professional	2.0.10.242	2.0.10.353	06-10-2021	2021-06-10 오전 6:48:57	15:48:57	2.0.10.248	45	2	{/}	이느	이	느	97	1	45	NULL	NULL	NULL	NULL	NULL	NULL	KSY3	List1	NULL	NULL	NULL	NULL	NULL	NULL	NULL	NULL	NULL	1	{/}	0	3	160851	0	{/}	468
좌우반구com(split BVF)_1	35	1	<?xml version="1.0"?>\n<Clock xmlns:dt="urn:schemas-microsoft-com:datatypes"><Description dt:dt="string">E-Prime Primary Realtime Clock</Description><StartTime><Timestamp dt:dt="int">0</Timestamp><DateUtc dt:dt="string">2021-06-10T06:48:56Z</DateUtc></StartTime><FrequencyChanges><FrequencyChange><Frequency dt:dt="r8">2699990000</Frequency><Timestamp dt:dt="r8">10002180854749</Timestamp><Current d…	좌우반구com(split BVF)_1-035-1	60.021	1.0.0.165	1	-263212705	Professional	2.0.10.242	2.0.10.353	06-10-2021	2021-06-10 오전 6:48:57	15:48:57	2.0.10.248	309	1	z	이득	이	득	NULL	NULL	NULL	NULL	NULL	NULL	80	1	45	KSY2	List3	NULL	NULL	NULL	NULL	NULL	NULL	NULL	NULL	NULL	1	z	0	4	962881	0	z	597
좌우반구com(split BVF)_1	35	1	<?xml version="1.0"?>\n<Clock xmlns:dt="urn:schemas-microsoft-com:datatypes"><Description dt:dt="string">E-Prime Primary Realtime Clock</Description><StartTime><Timestamp dt:dt="int">0</Timestamp><DateUtc dt:dt="string">2021-06-10T06:48:56Z</DateUtc></StartTime><FrequencyChanges><FrequencyChange><Frequency dt:dt="r8">2699990000</Frequency><Timestamp dt:dt="r8">10002180854749</Timestamp><Current d…	좌우반구com(split BVF)_1-035-1	60.021	1.0.0.165	1	-263212705	Professional	2.0.10.242	2.0.10.353	06-10-2021	2021-06-10 오전 6:48:57	15:48:57	2.0.10.248	120	1	z	이유	이	유	54	1	120	NULL	NULL	NULL	NULL	NULL	NULL	KSY2	List1	NULL	NULL	NULL	NULL	NULL	NULL	NULL	NULL	NULL	1	z	0	3	366994	0	z	416
좌우반구com(split BVF)_1	35	1	<?xml version="1.0"?>\n<Clock xmlns:dt="urn:schemas-microsoft-com:datatypes"><Description dt:dt="string">E-Prime Primary Realtime Clock</Description><StartTime><Timestamp dt:dt="int">0</Timestamp><DateUtc dt:dt="string">2021-06-10T06:48:56Z</DateUtc></StartTime><FrequencyChanges><FrequencyChange><Frequency dt:dt="r8">2699990000</Frequency><Timestamp dt:dt="r8">10002180854749</Timestamp><Current d…	좌우반구com(split BVF)_1-035-1	60.021	1.0.0.165	1	-263212705	Professional	2.0.10.242	2.0.10.353	06-10-2021	2021-06-10 오전 6:48:57	15:48:57	2.0.10.248	63	1	z	이전	이	전	42	1	63	NULL	NULL	NULL	NULL	NULL	NULL	KSY3	List1	NULL	NULL	NULL	NULL	NULL	NULL	NULL	NULL	NULL	1	z	0	3	210583	0	z	679
좌우반구com(split BVF)_1	35	1	<?xml version="1.0"?>\n<Clock xmlns:dt="urn:schemas-microsoft-com:datatypes"><Description dt:dt="string">E-Prime Primary Realtime Clock</Description><StartTime><Timestamp dt:dt="int">0</Timestamp><DateUtc dt:dt="string">2021-06-10T06:48:56Z</DateUtc></StartTime><FrequencyChanges><FrequencyChange><Frequency dt:dt="r8">2699990000</Frequency><Timestamp dt:dt="r8">10002180854749</Timestamp><Current d…	좌우반구com(split BVF)_1-035-1	60.021	1.0.0.165	1	-263212705	Professional	2.0.10.242	2.0.10.353	06-10-2021	2021-06-10 오전 6:48:57	15:48:57	2.0.10.248	375	2	{/}	익궤	익	궤	NULL	NULL	NULL	NULL	NULL	NULL	39	1	111	KSY2	List3	NULL	NULL	NULL	NULL	NULL	NULL	NULL	NULL	NULL	1	{/}	0	3	1140867	0	{/}	640
좌우반구com(split BVF)_1	35	1	<?xml version="1.0"?>\n<Clock xmlns:dt="urn:schemas-microsoft-com:datatypes"><Description dt:dt="string">E-Prime Primary Realtime Clock</Description><StartTime><Timestamp dt:dt="int">0</Timestamp><DateUtc dt:dt="string">2021-06-10T06:48:56Z</DateUtc></StartTime><FrequencyChanges><FrequencyChange><Frequency dt:dt="r8">2699990000</Frequency><Timestamp dt:dt="r8">10002180854749</Timestamp><Current d…	좌우반구com(split BVF)_1-035-1	60.021	1.0.0.165	1	-263212705	Professional	2.0.10.242	2.0.10.353	06-10-2021	2021-06-10 오전 6:48:57	15:48:57	2.0.10.248	179	2	{/}	익력	익	력	NULL	NULL	NULL	34	1	47	NULL	NULL	NULL	KSY2	List2	NULL	NULL	NULL	NULL	NULL	NULL	NULL	NULL	NULL	0	{/}	0	3	562041	0	z	838
좌우반구com(split BVF)_1	35	1	<?xml version="1.0"?>\n<Clock xmlns:dt="urn:schemas-microsoft-com:datatypes"><Description dt:dt="string">E-Prime Primary Realtime Clock</Description><StartTime><Timestamp dt:dt="int">0</Timestamp><DateUtc dt:dt="string">2021-06-10T06:48:56Z</DateUtc></StartTime><FrequencyChanges><FrequencyChange><Frequency dt:dt="r8">2699990000</Frequency><Timestamp dt:dt="r8">10002180854749</Timestamp><Current d…	좌우반구com(split BVF)_1-035-1	60.021	1.0.0.165	1	-263212705	Professional	2.0.10.242	2.0.10.353	06-10-2021	2021-06-10 오전 6:48:57	15:48:57	2.0.10.248	358	1	z	인간	인	간	NULL	NULL	NULL	NULL	NULL	NULL	63	1	94	KSY3	List3	NULL	NULL	NULL	NULL	NULL	NULL	NULL	NULL	NULL	1	z	1	3	1094000	0	z	356
좌우반구com(split BVF)_1	35	1	<?xml version="1.0"?>\n<Clock xmlns:dt="urn:schemas-microsoft-com:datatypes"><Description dt:dt="string">E-Prime Primary Realtime Clock</Description><StartTime><Timestamp dt:dt="int">0</Timestamp><DateUtc dt:dt="string">2021-06-10T06:48:56Z</DateUtc></StartTime><FrequencyChanges><FrequencyChange><Frequency dt:dt="r8">2699990000</Frequency><Timestamp dt:dt="r8">10002180854749</Timestamp><Current d…	좌우반구com(split BVF)_1-035-1	60.021	1.0.0.165	1	-263212705	Professional	2.0.10.242	2.0.10.353	06-10-2021	2021-06-10 오전 6:48:57	15:48:57	2.0.10.248	325	1	z	인사	인	사	NULL	NULL	NULL	NULL	NULL	NULL	41	1	61	KSY3	List3	NULL	NULL	NULL	NULL	NULL	NULL	NULL	NULL	NULL	1	z	0	4	1005649	0	z	365
좌우반구com(split BVF)_1	35	1	<?xml version="1.0"?>\n<Clock xmlns:dt="urn:schemas-microsoft-com:datatypes"><Description dt:dt="string">E-Prime Primary Realtime Clock</Description><StartTime><Timestamp dt:dt="int">0</Timestamp><DateUtc dt:dt="string">2021-06-10T06:48:56Z</DateUtc></StartTime><FrequencyChanges><FrequencyChange><Frequency dt:dt="r8">2699990000</Frequency><Timestamp dt:dt="r8">10002180854749</Timestamp><Current d…	좌우반구com(split BVF)_1-035-1	60.021	1.0.0.165	1	-263212705	Professional	2.0.10.242	2.0.10.353	06-10-2021	2021-06-10 오전 6:48:57	15:48:57	2.0.10.248	22	1	z	인생	인	생	76	1	22	NULL	NULL	NULL	NULL	NULL	NULL	KSY3	List1	NULL	NULL	NULL	NULL	NULL	NULL	NULL	NULL	NULL	1	z	0	3	96091	0	z	477
좌우반구com(split BVF)_1	35	1	<?xml version="1.0"?>\n<Clock xmlns:dt="urn:schemas-microsoft-com:datatypes"><Description dt:dt="string">E-Prime Primary Realtime Clock</Description><StartTime><Timestamp dt:dt="int">0</Timestamp><DateUtc dt:dt="string">2021-06-10T06:48:56Z</DateUtc></StartTime><FrequencyChanges><FrequencyChange><Frequency dt:dt="r8">2699990000</Frequency><Timestamp dt:dt="r8">10002180854749</Timestamp><Current d…	좌우반구com(split BVF)_1-035-1	60.021	1.0.0.165	1	-263212705	Professional	2.0.10.242	2.0.10.353	06-10-2021	2021-06-10 오전 6:48:57	15:48:57	2.0.10.248	140	1	z	인연	인	연	NULL	NULL	NULL	98	1	8	NULL	NULL	NULL	KSY3	List2	NULL	NULL	NULL	NULL	NULL	NULL	NULL	NULL	NULL	1	z	0	4	454363	0	z	718
좌우반구com(split BVF)_1	35	1	<?xml version="1.0"?>\n<Clock xmlns:dt="urn:schemas-microsoft-com:datatypes"><Description dt:dt="string">E-Prime Primary Realtime Clock</Description><StartTime><Timestamp dt:dt="int">0</Timestamp><DateUtc dt:dt="string">2021-06-10T06:48:56Z</DateUtc></StartTime><FrequencyChanges><FrequencyChange><Frequency dt:dt="r8">2699990000</Frequency><Timestamp dt:dt="r8">10002180854749</Timestamp><Current d…	좌우반구com(split BVF)_1-035-1	60.021	1.0.0.165	1	-263212705	Professional	2.0.10.242	2.0.10.353	06-10-2021	2021-06-10 오전 6:48:57	15:48:57	2.0.10.248	187	2	{/}	일려	일	려	NULL	NULL	NULL	82	1	55	NULL	NULL	NULL	KSY	List2	0		1	-1	583816	184		0	0	1	{/}	0	4	584000	0	{/}	438
좌우반구com(split BVF)_1	35	1	<?xml version="1.0"?>\n<Clock xmlns:dt="urn:schemas-microsoft-com:datatypes"><Description dt:dt="string">E-Prime Primary Realtime Clock</Description><StartTime><Timestamp dt:dt="int">0</Timestamp><DateUtc dt:dt="string">2021-06-10T06:48:56Z</DateUtc></StartTime><FrequencyChanges><FrequencyChange><Frequency dt:dt="r8">2699990000</Frequency><Timestamp dt:dt="r8">10002180854749</Timestamp><Current d…	좌우반구com(split BVF)_1-035-1	60.021	1.0.0.165	1	-263212705	Professional	2.0.10.242	2.0.10.353	06-10-2021	2021-06-10 오전 6:48:57	15:48:57	2.0.10.248	28	2	{/}	일섭	일	섭	56	1	28	NULL	NULL	NULL	NULL	NULL	NULL	KSY2	List1	NULL	NULL	NULL	NULL	NULL	NULL	NULL	NULL	NULL	0	{/}	0	3	112302	0	z	761
좌우반구com(split BVF)_1	35	1	<?xml version="1.0"?>\n<Clock xmlns:dt="urn:schemas-microsoft-com:datatypes"><Description dt:dt="string">E-Prime Primary Realtime Clock</Description><StartTime><Timestamp dt:dt="int">0</Timestamp><DateUtc dt:dt="string">2021-06-10T06:48:56Z</DateUtc></StartTime><FrequencyChanges><FrequencyChange><Frequency dt:dt="r8">2699990000</Frequency><Timestamp dt:dt="r8">10002180854749</Timestamp><Current d…	좌우반구com(split BVF)_1-035-1	60.021	1.0.0.165	1	-263212705	Professional	2.0.10.242	2.0.10.353	06-10-2021	2021-06-10 오전 6:48:57	15:48:57	2.0.10.248	115	2	{/}	임택	임	택	102	1	115	NULL	NULL	NULL	NULL	NULL	NULL	KSY2	List1	NULL	NULL	NULL	NULL	NULL	NULL	NULL	NULL	NULL	1	{/}	0	4	353316	0	{/}	567
좌우반구com(split BVF)_1	35	1	<?xml version="1.0"?>\n<Clock xmlns:dt="urn:schemas-microsoft-com:datatypes"><Description dt:dt="string">E-Prime Primary Realtime Clock</Description><StartTime><Timestamp dt:dt="int">0</Timestamp><DateUtc dt:dt="string">2021-06-10T06:48:56Z</DateUtc></StartTime><FrequencyChanges><FrequencyChange><Frequency dt:dt="r8">2699990000</Frequency><Timestamp dt:dt="r8">10002180854749</Timestamp><Current d…	좌우반구com(split BVF)_1-035-1	60.021	1.0.0.165	1	-263212705	Professional	2.0.10.242	2.0.10.353	06-10-2021	2021-06-10 오전 6:48:57	15:48:57	2.0.10.248	254	1	z	입구	입	구	NULL	NULL	NULL	37	1	122	NULL	NULL	NULL	KSY3	List2	NULL	NULL	NULL	NULL	NULL	NULL	NULL	NULL	NULL	1	z	1	3	767767	0	z	475
좌우반구com(split BVF)_1	35	1	<?xml version="1.0"?>\n<Clock xmlns:dt="urn:schemas-microsoft-com:datatypes"><Description dt:dt="string">E-Prime Primary Realtime Clock</Description><StartTime><Timestamp dt:dt="int">0</Timestamp><DateUtc dt:dt="string">2021-06-10T06:48:56Z</DateUtc></StartTime><FrequencyChanges><FrequencyChange><Frequency dt:dt="r8">2699990000</Frequency><Timestamp dt:dt="r8">10002180854749</Timestamp><Current d…	좌우반구com(split BVF)_1-035-1	60.021	1.0.0.165	1	-263212705	Professional	2.0.10.242	2.0.10.353	06-10-2021	2021-06-10 오전 6:48:57	15:48:57	2.0.10.248	283	2	{/}	입목	입	목	NULL	NULL	NULL	NULL	NULL	NULL	120	1	19	KSY3	List3	NULL	NULL	NULL	NULL	NULL	NULL	NULL	NULL	NULL	0	{/}	0	3	892606	0	z	466
좌우반구com(split BVF)_1	35	1	<?xml version="1.0"?>\n<Clock xmlns:dt="urn:schemas-microsoft-com:datatypes"><Description dt:dt="string">E-Prime Primary Realtime Clock</Description><StartTime><Timestamp dt:dt="int">0</Timestamp><DateUtc dt:dt="string">2021-06-10T06:48:56Z</DateUtc></StartTime><FrequencyChanges><FrequencyChange><Frequency dt:dt="r8">2699990000</Frequency><Timestamp dt:dt="r8">10002180854749</Timestamp><Current d…	좌우반구com(split BVF)_1-035-1	60.021	1.0.0.165	1	-263212705	Professional	2.0.10.242	2.0.10.353	06-10-2021	2021-06-10 오전 6:48:57	15:48:57	2.0.10.248	279	2	{/}	입화	입	화	NULL	NULL	NULL	NULL	NULL	NULL	104	1	15	KSY3	List3	NULL	NULL	NULL	NULL	NULL	NULL	NULL	NULL	NULL	1	{/}	0	4	881760	0	{/}	568
좌우반구com(split BVF)_1	35	1	<?xml version="1.0"?>\n<Clock xmlns:dt="urn:schemas-microsoft-com:datatypes"><Description dt:dt="string">E-Prime Primary Realtime Clock</Description><StartTime><Timestamp dt:dt="int">0</Timestamp><DateUtc dt:dt="string">2021-06-10T06:48:56Z</DateUtc></StartTime><FrequencyChanges><FrequencyChange><Frequency dt:dt="r8">2699990000</Frequency><Timestamp dt:dt="r8">10002180854749</Timestamp><Current d…	좌우반구com(split BVF)_1-035-1	60.021	1.0.0.165	1	-263212705	Professional	2.0.10.242	2.0.10.353	06-10-2021	2021-06-10 오전 6:48:57	15:48:57	2.0.10.248	395	2	{/}	자름	자	름	NULL	NULL	NULL	NULL	NULL	NULL	2	1	131	KSY2	List3	NULL	NULL	NULL	NULL	NULL	NULL	NULL	NULL	NULL	0	{/}	0	3	1195464	0	z	450
좌우반구com(split BVF)_1	35	1	<?xml version="1.0"?>\n<Clock xmlns:dt="urn:schemas-microsoft-com:datatypes"><Description dt:dt="string">E-Prime Primary Realtime Clock</Description><StartTime><Timestamp dt:dt="int">0</Timestamp><DateUtc dt:dt="string">2021-06-10T06:48:56Z</DateUtc></StartTime><FrequencyChanges><FrequencyChange><Frequency dt:dt="r8">2699990000</Frequency><Timestamp dt:dt="r8">10002180854749</Timestamp><Current d…	좌우반구com(split BVF)_1-035-1	60.021	1.0.0.165	1	-263212705	Professional	2.0.10.242	2.0.10.353	06-10-2021	2021-06-10 오전 6:48:57	15:48:57	2.0.10.248	392	1	z	자리	자	리	NULL	NULL	NULL	NULL	NULL	NULL	115	1	128	KSY3	List3	NULL	NULL	NULL	NULL	NULL	NULL	NULL	NULL	NULL	1	z	0	3	1187567	0	z	515
좌우반구com(split BVF)_1	35	1	<?xml version="1.0"?>\n<Clock xmlns:dt="urn:schemas-microsoft-com:datatypes"><Description dt:dt="string">E-Prime Primary Realtime Clock</Description><StartTime><Timestamp dt:dt="int">0</Timestamp><DateUtc dt:dt="string">2021-06-10T06:48:56Z</DateUtc></StartTime><FrequencyChanges><FrequencyChange><Frequency dt:dt="r8">2699990000</Frequency><Timestamp dt:dt="r8">10002180854749</Timestamp><Current d…	좌우반구com(split BVF)_1-035-1	60.021	1.0.0.165	1	-263212705	Professional	2.0.10.242	2.0.10.353	06-10-2021	2021-06-10 오전 6:48:57	15:48:57	2.0.10.248	81	1	z	자본	자	본	16	1	81	NULL	NULL	NULL	NULL	NULL	NULL	KSY3	List1	NULL	NULL	NULL	NULL	NULL	NULL	NULL	NULL	NULL	1	z	0	3	258916	0	z	1328
좌우반구com(split BVF)_1	35	1	<?xml version="1.0"?>\n<Clock xmlns:dt="urn:schemas-microsoft-com:datatypes"><Description dt:dt="string">E-Prime Primary Realtime Clock</Description><StartTime><Timestamp dt:dt="int">0</Timestamp><DateUtc dt:dt="string">2021-06-10T06:48:56Z</DateUtc></StartTime><FrequencyChanges><FrequencyChange><Frequency dt:dt="r8">2699990000</Frequency><Timestamp dt:dt="r8">10002180854749</Timestamp><Current d…	좌우반구com(split BVF)_1-035-1	60.021	1.0.0.165	1	-263212705	Professional	2.0.10.242	2.0.10.353	06-10-2021	2021-06-10 오전 6:48:57	15:48:57	2.0.10.248	191	1	z	자체	자	체	NULL	NULL	NULL	90	1	59	NULL	NULL	NULL	KSY3	List2	NULL	NULL	NULL	NULL	NULL	NULL	NULL	NULL	NULL	0	z	0	4	595196	0	{/}	946
좌우반구com(split BVF)_1	35	1	<?xml version="1.0"?>\n<Clock xmlns:dt="urn:schemas-microsoft-com:datatypes"><Description dt:dt="string">E-Prime Primary Realtime Clock</Description><StartTime><Timestamp dt:dt="int">0</Timestamp><DateUtc dt:dt="string">2021-06-10T06:48:56Z</DateUtc></StartTime><FrequencyChanges><FrequencyChange><Frequency dt:dt="r8">2699990000</Frequency><Timestamp dt:dt="r8">10002180854749</Timestamp><Current d…	좌우반구com(split BVF)_1-035-1	60.021	1.0.0.165	1	-263212705	Professional	2.0.10.242	2.0.10.353	06-10-2021	2021-06-10 오전 6:48:57	15:48:57	2.0.10.248	367	2	{/}	작락	작	락	NULL	NULL	NULL	NULL	NULL	NULL	52	1	103	KSY	List3	0		0	0	1117859	183		0	0	1	{/}	0	3	1118042	0	{/}	659
좌우반구com(split BVF)_1	35	1	<?xml version="1.0"?>\n<Clock xmlns:dt="urn:schemas-microsoft-com:datatypes"><Description dt:dt="string">E-Prime Primary Realtime Clock</Description><StartTime><Timestamp dt:dt="int">0</Timestamp><DateUtc dt:dt="string">2021-06-10T06:48:56Z</DateUtc></StartTime><FrequencyChanges><FrequencyChange><Frequency dt:dt="r8">2699990000</Frequency><Timestamp dt:dt="r8">10002180854749</Timestamp><Current d…	좌우반구com(split BVF)_1-035-1	60.021	1.0.0.165	1	-263212705	Professional	2.0.10.242	2.0.10.353	06-10-2021	2021-06-10 오전 6:48:57	15:48:57	2.0.10.248	262	1	z	작품	작	품	NULL	NULL	NULL	15	1	130	NULL	NULL	NULL	KSY3	List2	NULL	NULL	NULL	NULL	NULL	NULL	NULL	NULL	NULL	1	z	1	3	789959	0	z	395
좌우반구com(split BVF)_1	35	1	<?xml version="1.0"?>\n<Clock xmlns:dt="urn:schemas-microsoft-com:datatypes"><Description dt:dt="string">E-Prime Primary Realtime Clock</Description><StartTime><Timestamp dt:dt="int">0</Timestamp><DateUtc dt:dt="string">2021-06-10T06:48:56Z</DateUtc></StartTime><FrequencyChanges><FrequencyChange><Frequency dt:dt="r8">2699990000</Frequency><Timestamp dt:dt="r8">10002180854749</Timestamp><Current d…	좌우반구com(split BVF)_1-035-1	60.021	1.0.0.165	1	-263212705	Professional	2.0.10.242	2.0.10.353	06-10-2021	2021-06-10 오전 6:48:57	15:48:57	2.0.10.248	188	1	z	재계	재	계	NULL	NULL	NULL	29	1	56	NULL	NULL	NULL	KSY3	List2	NULL	NULL	NULL	NULL	NULL	NULL	NULL	NULL	NULL	0	z	0	3	586632	0	{/}	902
좌우반구com(split BVF)_1	35	1	<?xml version="1.0"?>\n<Clock xmlns:dt="urn:schemas-microsoft-com:datatypes"><Description dt:dt="string">E-Prime Primary Realtime Clock</Description><StartTime><Timestamp dt:dt="int">0</Timestamp><DateUtc dt:dt="string">2021-06-10T06:48:56Z</DateUtc></StartTime><FrequencyChanges><FrequencyChange><Frequency dt:dt="r8">2699990000</Frequency><Timestamp dt:dt="r8">10002180854749</Timestamp><Current d…	좌우반구com(split BVF)_1-035-1	60.021	1.0.0.165	1	-263212705	Professional	2.0.10.242	2.0.10.353	06-10-2021	2021-06-10 오전 6:48:57	15:48:57	2.0.10.248	236	2	{/}	적태	적	태	NULL	NULL	NULL	17	1	104	NULL	NULL	NULL	KSY2	List2	NULL	NULL	NULL	NULL	NULL	NULL	NULL	NULL	NULL	1	{/}	0	3	718118	0	{/}	853
좌우반구com(split BVF)_1	35	1	<?xml version="1.0"?>\n<Clock xmlns:dt="urn:schemas-microsoft-com:datatypes"><Description dt:dt="string">E-Prime Primary Realtime Clock</Description><StartTime><Timestamp dt:dt="int">0</Timestamp><DateUtc dt:dt="string">2021-06-10T06:48:56Z</DateUtc></StartTime><FrequencyChanges><FrequencyChange><Frequency dt:dt="r8">2699990000</Frequency><Timestamp dt:dt="r8">10002180854749</Timestamp><Current d…	좌우반구com(split BVF)_1-035-1	60.021	1.0.0.165	1	-263212705	Professional	2.0.10.242	2.0.10.353	06-10-2021	2021-06-10 오전 6:48:57	15:48:57	2.0.10.248	52	1	z	전략	전	략	51	1	52	NULL	NULL	NULL	NULL	NULL	NULL	KSY3	List1	NULL	NULL	NULL	NULL	NULL	NULL	NULL	NULL	NULL	1	z	1	3	180427	0	z	459
좌우반구com(split BVF)_1	35	1	<?xml version="1.0"?>\n<Clock xmlns:dt="urn:schemas-microsoft-com:datatypes"><Description dt:dt="string">E-Prime Primary Realtime Clock</Description><StartTime><Timestamp dt:dt="int">0</Timestamp><DateUtc dt:dt="string">2021-06-10T06:48:56Z</DateUtc></StartTime><FrequencyChanges><FrequencyChange><Frequency dt:dt="r8">2699990000</Frequency><Timestamp dt:dt="r8">10002180854749</Timestamp><Current d…	좌우반구com(split BVF)_1-035-1	60.021	1.0.0.165	1	-263212705	Professional	2.0.10.242	2.0.10.353	06-10-2021	2021-06-10 오전 6:48:57	15:48:57	2.0.10.248	204	1	z	전통	전	통	NULL	NULL	NULL	35	1	72	NULL	NULL	NULL	KSY3	List2	NULL	NULL	NULL	NULL	NULL	NULL	NULL	NULL	NULL	1	z	0	4	630450	0	z	579
좌우반구com(split BVF)_1	35	1	<?xml version="1.0"?>\n<Clock xmlns:dt="urn:schemas-microsoft-com:datatypes"><Description dt:dt="string">E-Prime Primary Realtime Clock</Description><StartTime><Timestamp dt:dt="int">0</Timestamp><DateUtc dt:dt="string">2021-06-10T06:48:56Z</DateUtc></StartTime><FrequencyChanges><FrequencyChange><Frequency dt:dt="r8">2699990000</Frequency><Timestamp dt:dt="r8">10002180854749</Timestamp><Current d…	좌우반구com(split BVF)_1-035-1	60.021	1.0.0.165	1	-263212705	Professional	2.0.10.242	2.0.10.353	06-10-2021	2021-06-10 오전 6:48:57	15:48:57	2.0.10.248	88	2	{/}	전필	전	필	41	1	88	NULL	NULL	NULL	NULL	NULL	NULL	KSY	List1	0		0	-1	279525	184		0	0	0	{/}	0	4	279709	0	z	527
좌우반구com(split BVF)_1	35	1	<?xml version="1.0"?>\n<Clock xmlns:dt="urn:schemas-microsoft-com:datatypes"><Description dt:dt="string">E-Prime Primary Realtime Clock</Description><StartTime><Timestamp dt:dt="int">0</Timestamp><DateUtc dt:dt="string">2021-06-10T06:48:56Z</DateUtc></StartTime><FrequencyChanges><FrequencyChange><Frequency dt:dt="r8">2699990000</Frequency><Timestamp dt:dt="r8">10002180854749</Timestamp><Current d…	좌우반구com(split BVF)_1-035-1	60.021	1.0.0.165	1	-263212705	Professional	2.0.10.242	2.0.10.353	06-10-2021	2021-06-10 오전 6:48:57	15:48:57	2.0.10.248	121	1	z	절감	절	감	45	1	121	NULL	NULL	NULL	NULL	NULL	NULL	KSY3	List1	NULL	NULL	NULL	NULL	NULL	NULL	NULL	NULL	NULL	1	z	0	4	369610	0	z	824
좌우반구com(split BVF)_1	35	1	<?xml version="1.0"?>\n<Clock xmlns:dt="urn:schemas-microsoft-com:datatypes"><Description dt:dt="string">E-Prime Primary Realtime Clock</Description><StartTime><Timestamp dt:dt="int">0</Timestamp><DateUtc dt:dt="string">2021-06-10T06:48:56Z</DateUtc></StartTime><FrequencyChanges><FrequencyChange><Frequency dt:dt="r8">2699990000</Frequency><Timestamp dt:dt="r8">10002180854749</Timestamp><Current d…	좌우반구com(split BVF)_1-035-1	60.021	1.0.0.165	1	-263212705	Professional	2.0.10.242	2.0.10.353	06-10-2021	2021-06-10 오전 6:48:57	15:48:57	2.0.10.248	71	2	{/}	절보	절	보	101	1	71	NULL	NULL	NULL	NULL	NULL	NULL	KSY3	List1	NULL	NULL	NULL	NULL	NULL	NULL	NULL	NULL	NULL	1	{/}	0	4	231676	0	{/}	563
좌우반구com(split BVF)_1	35	1	<?xml version="1.0"?>\n<Clock xmlns:dt="urn:schemas-microsoft-com:datatypes"><Description dt:dt="string">E-Prime Primary Realtime Clock</Description><StartTime><Timestamp dt:dt="int">0</Timestamp><DateUtc dt:dt="string">2021-06-10T06:48:56Z</DateUtc></StartTime><FrequencyChanges><FrequencyChange><Frequency dt:dt="r8">2699990000</Frequency><Timestamp dt:dt="r8">10002180854749</Timestamp><Current d…	좌우반구com(split BVF)_1-035-1	60.021	1.0.0.165	1	-263212705	Professional	2.0.10.242	2.0.10.353	06-10-2021	2021-06-10 오전 6:48:57	15:48:57	2.0.10.248	269	2	{/}	절속	절	속	NULL	NULL	NULL	NULL	NULL	NULL	84	1	5	KSY3	List3	NULL	NULL	NULL	NULL	NULL	NULL	NULL	NULL	NULL	1	{/}	0	3	854503	0	{/}	778
좌우반구com(split BVF)_1	35	1	<?xml version="1.0"?>\n<Clock xmlns:dt="urn:schemas-microsoft-com:datatypes"><Description dt:dt="string">E-Prime Primary Realtime Clock</Description><StartTime><Timestamp dt:dt="int">0</Timestamp><DateUtc dt:dt="string">2021-06-10T06:48:56Z</DateUtc></StartTime><FrequencyChanges><FrequencyChange><Frequency dt:dt="r8">2699990000</Frequency><Timestamp dt:dt="r8">10002180854749</Timestamp><Current d…	좌우반구com(split BVF)_1-035-1	60.021	1.0.0.165	1	-263212705	Professional	2.0.10.242	2.0.10.353	06-10-2021	2021-06-10 오전 6:48:57	15:48:57	2.0.10.248	98	1	z	절차	절	차	131	1	98	NULL	NULL	NULL	NULL	NULL	NULL	KSY3	List1	NULL	NULL	NULL	NULL	NULL	NULL	NULL	NULL	NULL	1	z	1	3	307065	0	z	667
좌우반구com(split BVF)_1	35	1	<?xml version="1.0"?>\n<Clock xmlns:dt="urn:schemas-microsoft-com:datatypes"><Description dt:dt="string">E-Prime Primary Realtime Clock</Description><StartTime><Timestamp dt:dt="int">0</Timestamp><DateUtc dt:dt="string">2021-06-10T06:48:56Z</DateUtc></StartTime><FrequencyChanges><FrequencyChange><Frequency dt:dt="r8">2699990000</Frequency><Timestamp dt:dt="r8">10002180854749</Timestamp><Current d…	좌우반구com(split BVF)_1-035-1	60.021	1.0.0.165	1	-263212705	Professional	2.0.10.242	2.0.10.353	06-10-2021	2021-06-10 오전 6:48:57	15:48:57	2.0.10.248	102	1	z	정도	정	도	94	1	102	NULL	NULL	NULL	NULL	NULL	NULL	KSY3	List1	NULL	NULL	NULL	NULL	NULL	NULL	NULL	NULL	NULL	1	z	0	4	318162	0	z	425
좌우반구com(split BVF)_1	35	1	<?xml version="1.0"?>\n<Clock xmlns:dt="urn:schemas-microsoft-com:datatypes"><Description dt:dt="string">E-Prime Primary Realtime Clock</Description><StartTime><Timestamp dt:dt="int">0</Timestamp><DateUtc dt:dt="string">2021-06-10T06:48:56Z</DateUtc></StartTime><FrequencyChanges><FrequencyChange><Frequency dt:dt="r8">2699990000</Frequency><Timestamp dt:dt="r8">10002180854749</Timestamp><Current d…	좌우반구com(split BVF)_1-035-1	60.021	1.0.0.165	1	-263212705	Professional	2.0.10.242	2.0.10.353	06-10-2021	2021-06-10 오전 6:48:57	15:48:57	2.0.10.248	231	1	z	정오	정	오	NULL	NULL	NULL	107	1	99	NULL	NULL	NULL	KSY3	List2	NULL	NULL	NULL	NULL	NULL	NULL	NULL	NULL	NULL	1	z	0	4	703624	0	z	756
좌우반구com(split BVF)_1	35	1	<?xml version="1.0"?>\n<Clock xmlns:dt="urn:schemas-microsoft-com:datatypes"><Description dt:dt="string">E-Prime Primary Realtime Clock</Description><StartTime><Timestamp dt:dt="int">0</Timestamp><DateUtc dt:dt="string">2021-06-10T06:48:56Z</DateUtc></StartTime><FrequencyChanges><FrequencyChange><Frequency dt:dt="r8">2699990000</Frequency><Timestamp dt:dt="r8">10002180854749</Timestamp><Current d…	좌우반구com(split BVF)_1-035-1	60.021	1.0.0.165	1	-263212705	Professional	2.0.10.242	2.0.10.353	06-10-2021	2021-06-10 오전 6:48:57	15:48:57	2.0.10.248	65	1	z	정책	정	책	9	1	65	NULL	NULL	NULL	NULL	NULL	NULL	KSY3	List1	NULL	NULL	NULL	NULL	NULL	NULL	NULL	NULL	NULL	1	z	0	4	216165	0	z	496
좌우반구com(split BVF)_1	35	1	<?xml version="1.0"?>\n<Clock xmlns:dt="urn:schemas-microsoft-com:datatypes"><Description dt:dt="string">E-Prime Primary Realtime Clock</Description><StartTime><Timestamp dt:dt="int">0</Timestamp><DateUtc dt:dt="string">2021-06-10T06:48:56Z</DateUtc></StartTime><FrequencyChanges><FrequencyChange><Frequency dt:dt="r8">2699990000</Frequency><Timestamp dt:dt="r8">10002180854749</Timestamp><Current d…	좌우반구com(split BVF)_1-035-1	60.021	1.0.0.165	1	-263212705	Professional	2.0.10.242	2.0.10.353	06-10-2021	2021-06-10 오전 6:48:57	15:48:57	2.0.10.248	85	2	{/}	제경	제	경	109	1	85	NULL	NULL	NULL	NULL	NULL	NULL	KSY2	List1	NULL	NULL	NULL	NULL	NULL	NULL	NULL	NULL	NULL	0	{/}	0	4	270862	0	z	942
좌우반구com(split BVF)_1	35	1	<?xml version="1.0"?>\n<Clock xmlns:dt="urn:schemas-microsoft-com:datatypes"><Description dt:dt="string">E-Prime Primary Realtime Clock</Description><StartTime><Timestamp dt:dt="int">0</Timestamp><DateUtc dt:dt="string">2021-06-10T06:48:56Z</DateUtc></StartTime><FrequencyChanges><FrequencyChange><Frequency dt:dt="r8">2699990000</Frequency><Timestamp dt:dt="r8">10002180854749</Timestamp><Current d…	좌우반구com(split BVF)_1-035-1	60.021	1.0.0.165	1	-263212705	Professional	2.0.10.242	2.0.10.353	06-10-2021	2021-06-10 오전 6:48:57	15:48:57	2.0.10.248	324	1	z	제도	제	도	NULL	NULL	NULL	NULL	NULL	NULL	75	1	60	KSY3	List3	NULL	NULL	NULL	NULL	NULL	NULL	NULL	NULL	NULL	0	z	0	4	1003000	0	{/}	446
좌우반구com(split BVF)_1	35	1	<?xml version="1.0"?>\n<Clock xmlns:dt="urn:schemas-microsoft-com:datatypes"><Description dt:dt="string">E-Prime Primary Realtime Clock</Description><StartTime><Timestamp dt:dt="int">0</Timestamp><DateUtc dt:dt="string">2021-06-10T06:48:56Z</DateUtc></StartTime><FrequencyChanges><FrequencyChange><Frequency dt:dt="r8">2699990000</Frequency><Timestamp dt:dt="r8">10002180854749</Timestamp><Current d…	좌우반구com(split BVF)_1-035-1	60.021	1.0.0.165	1	-263212705	Professional	2.0.10.242	2.0.10.353	06-10-2021	2021-06-10 오전 6:48:57	15:48:57	2.0.10.248	364	2	{/}	제란	제	란	NULL	NULL	NULL	NULL	NULL	NULL	7	1	100	KSY	List3	0		0	0	1109895	183		0	0	1	{/}	0	3	1110078	0	{/}	469
좌우반구com(split BVF)_1	35	1	<?xml version="1.0"?>\n<Clock xmlns:dt="urn:schemas-microsoft-com:datatypes"><Description dt:dt="string">E-Prime Primary Realtime Clock</Description><StartTime><Timestamp dt:dt="int">0</Timestamp><DateUtc dt:dt="string">2021-06-10T06:48:56Z</DateUtc></StartTime><FrequencyChanges><FrequencyChange><Frequency dt:dt="r8">2699990000</Frequency><Timestamp dt:dt="r8">10002180854749</Timestamp><Current d…	좌우반구com(split BVF)_1-035-1	60.021	1.0.0.165	1	-263212705	Professional	2.0.10.242	2.0.10.353	06-10-2021	2021-06-10 오전 6:48:57	15:48:57	2.0.10.248	356	1	z	제안	제	안	NULL	NULL	NULL	NULL	NULL	NULL	40	1	92	KSY3	List3	NULL	NULL	NULL	NULL	NULL	NULL	NULL	NULL	NULL	1	z	0	3	1088036	0	z	824
좌우반구com(split BVF)_1	35	1	<?xml version="1.0"?>\n<Clock xmlns:dt="urn:schemas-microsoft-com:datatypes"><Description dt:dt="string">E-Prime Primary Realtime Clock</Description><StartTime><Timestamp dt:dt="int">0</Timestamp><DateUtc dt:dt="string">2021-06-10T06:48:56Z</DateUtc></StartTime><FrequencyChanges><FrequencyChange><Frequency dt:dt="r8">2699990000</Frequency><Timestamp dt:dt="r8">10002180854749</Timestamp><Current d…	좌우반구com(split BVF)_1-035-1	60.021	1.0.0.165	1	-263212705	Professional	2.0.10.242	2.0.10.353	06-10-2021	2021-06-10 오전 6:48:57	15:48:57	2.0.10.248	89	1	z	제품	제	품	79	1	89	NULL	NULL	NULL	NULL	NULL	NULL	KSY3	List1	NULL	NULL	NULL	NULL	NULL	NULL	NULL	NULL	NULL	1	z	0	3	282441	0	z	443
좌우반구com(split BVF)_1	35	1	<?xml version="1.0"?>\n<Clock xmlns:dt="urn:schemas-microsoft-com:datatypes"><Description dt:dt="string">E-Prime Primary Realtime Clock</Description><StartTime><Timestamp dt:dt="int">0</Timestamp><DateUtc dt:dt="string">2021-06-10T06:48:56Z</DateUtc></StartTime><FrequencyChanges><FrequencyChange><Frequency dt:dt="r8">2699990000</Frequency><Timestamp dt:dt="r8">10002180854749</Timestamp><Current d…	좌우반구com(split BVF)_1-035-1	60.021	1.0.0.165	1	-263212705	Professional	2.0.10.242	2.0.10.353	06-10-2021	2021-06-10 오전 6:48:57	15:48:57	2.0.10.248	244	1	z	조건	조	건	NULL	NULL	NULL	79	1	112	NULL	NULL	NULL	KSY3	List2	NULL	NULL	NULL	NULL	NULL	NULL	NULL	NULL	NULL	1	z	1	3	739377	0	z	426
좌우반구com(split BVF)_1	35	1	<?xml version="1.0"?>\n<Clock xmlns:dt="urn:schemas-microsoft-com:datatypes"><Description dt:dt="string">E-Prime Primary Realtime Clock</Description><StartTime><Timestamp dt:dt="int">0</Timestamp><DateUtc dt:dt="string">2021-06-10T06:48:56Z</DateUtc></StartTime><FrequencyChanges><FrequencyChange><Frequency dt:dt="r8">2699990000</Frequency><Timestamp dt:dt="r8">10002180854749</Timestamp><Current d…	좌우반구com(split BVF)_1-035-1	60.021	1.0.0.165	1	-263212705	Professional	2.0.10.242	2.0.10.353	06-10-2021	2021-06-10 오전 6:48:57	15:48:57	2.0.10.248	387	1	z	조례	조	례	NULL	NULL	NULL	NULL	NULL	NULL	88	1	123	KSY3	List3	NULL	NULL	NULL	NULL	NULL	NULL	NULL	NULL	NULL	0	z	0	3	1173805	0	{/}	549
좌우반구com(split BVF)_1	35	1	<?xml version="1.0"?>\n<Clock xmlns:dt="urn:schemas-microsoft-com:datatypes"><Description dt:dt="string">E-Prime Primary Realtime Clock</Description><StartTime><Timestamp dt:dt="int">0</Timestamp><DateUtc dt:dt="string">2021-06-10T06:48:56Z</DateUtc></StartTime><FrequencyChanges><FrequencyChange><Frequency dt:dt="r8">2699990000</Frequency><Timestamp dt:dt="r8">10002180854749</Timestamp><Current d…	좌우반구com(split BVF)_1-035-1	60.021	1.0.0.165	1	-263212705	Professional	2.0.10.242	2.0.10.353	06-10-2021	2021-06-10 오전 6:48:57	15:48:57	2.0.10.248	34	1	z	조직	조	직	93	1	34	NULL	NULL	NULL	NULL	NULL	NULL	KSY3	List1	NULL	NULL	NULL	NULL	NULL	NULL	NULL	NULL	NULL	1	z	0	3	128746	0	z	557
좌우반구com(split BVF)_1	35	1	<?xml version="1.0"?>\n<Clock xmlns:dt="urn:schemas-microsoft-com:datatypes"><Description dt:dt="string">E-Prime Primary Realtime Clock</Description><StartTime><Timestamp dt:dt="int">0</Timestamp><DateUtc dt:dt="string">2021-06-10T06:48:56Z</DateUtc></StartTime><FrequencyChanges><FrequencyChange><Frequency dt:dt="r8">2699990000</Frequency><Timestamp dt:dt="r8">10002180854749</Timestamp><Current d…	좌우반구com(split BVF)_1-035-1	60.021	1.0.0.165	1	-263212705	Professional	2.0.10.242	2.0.10.353	06-10-2021	2021-06-10 오전 6:48:57	15:48:57	2.0.10.248	44	1	z	종류	종	류	116	1	44	NULL	NULL	NULL	NULL	NULL	NULL	KSY3	List1	NULL	NULL	NULL	NULL	NULL	NULL	NULL	NULL	NULL	1	z	0	3	157869	0	z	786
좌우반구com(split BVF)_1	35	1	<?xml version="1.0"?>\n<Clock xmlns:dt="urn:schemas-microsoft-com:datatypes"><Description dt:dt="string">E-Prime Primary Realtime Clock</Description><StartTime><Timestamp dt:dt="int">0</Timestamp><DateUtc dt:dt="string">2021-06-10T06:48:56Z</DateUtc></StartTime><FrequencyChanges><FrequencyChange><Frequency dt:dt="r8">2699990000</Frequency><Timestamp dt:dt="r8">10002180854749</Timestamp><Current d…	좌우반구com(split BVF)_1-035-1	60.021	1.0.0.165	1	-263212705	Professional	2.0.10.242	2.0.10.353	06-10-2021	2021-06-10 오전 6:48:57	15:48:57	2.0.10.248	331	2	{/}	종백	종	백	NULL	NULL	NULL	NULL	NULL	NULL	12	1	67	KSY2	List3	NULL	NULL	NULL	NULL	NULL	NULL	NULL	NULL	NULL	1	{/}	0	4	1021710	0	{/}	679
좌우반구com(split BVF)_1	35	1	<?xml version="1.0"?>\n<Clock xmlns:dt="urn:schemas-microsoft-com:datatypes"><Description dt:dt="string">E-Prime Primary Realtime Clock</Description><StartTime><Timestamp dt:dt="int">0</Timestamp><DateUtc dt:dt="string">2021-06-10T06:48:56Z</DateUtc></StartTime><FrequencyChanges><FrequencyChange><Frequency dt:dt="r8">2699990000</Frequency><Timestamp dt:dt="r8">10002180854749</Timestamp><Current d…	좌우반구com(split BVF)_1-035-1	60.021	1.0.0.165	1	-263212705	Professional	2.0.10.242	2.0.10.353	06-10-2021	2021-06-10 오전 6:48:57	15:48:57	2.0.10.248	368	2	{/}	죽거	죽	거	NULL	NULL	NULL	NULL	NULL	NULL	105	1	104	KSY3	List3	NULL	NULL	NULL	NULL	NULL	NULL	NULL	NULL	NULL	1	{/}	1	3	1120907	0	{/}	640
좌우반구com(split BVF)_1	35	1	<?xml version="1.0"?>\n<Clock xmlns:dt="urn:schemas-microsoft-com:datatypes"><Description dt:dt="string">E-Prime Primary Realtime Clock</Description><StartTime><Timestamp dt:dt="int">0</Timestamp><DateUtc dt:dt="string">2021-06-10T06:48:56Z</DateUtc></StartTime><FrequencyChanges><FrequencyChange><Frequency dt:dt="r8">2699990000</Frequency><Timestamp dt:dt="r8">10002180854749</Timestamp><Current d…	좌우반구com(split BVF)_1-035-1	60.021	1.0.0.165	1	-263212705	Professional	2.0.10.242	2.0.10.353	06-10-2021	2021-06-10 오전 6:48:57	15:48:57	2.0.10.248	275	1	z	죽음	죽	음	NULL	NULL	NULL	NULL	NULL	NULL	61	1	11	KSY3	List3	NULL	NULL	NULL	NULL	NULL	NULL	NULL	NULL	NULL	1	z	0	4	870814	0	z	378
좌우반구com(split BVF)_1	35	1	<?xml version="1.0"?>\n<Clock xmlns:dt="urn:schemas-microsoft-com:datatypes"><Description dt:dt="string">E-Prime Primary Realtime Clock</Description><StartTime><Timestamp dt:dt="int">0</Timestamp><DateUtc dt:dt="string">2021-06-10T06:48:56Z</DateUtc></StartTime><FrequencyChanges><FrequencyChange><Frequency dt:dt="r8">2699990000</Frequency><Timestamp dt:dt="r8">10002180854749</Timestamp><Current d…	좌우반구com(split BVF)_1-035-1	60.021	1.0.0.165	1	-263212705	Professional	2.0.10.242	2.0.10.353	06-10-2021	2021-06-10 오전 6:48:57	15:48:57	2.0.10.248	31	1	z	준거	준	거	39	1	31	NULL	NULL	NULL	NULL	NULL	NULL	KSY3	List1	NULL	NULL	NULL	NULL	NULL	NULL	NULL	NULL	NULL	1	z	0	3	120649	0	z	622
좌우반구com(split BVF)_1	35	1	<?xml version="1.0"?>\n<Clock xmlns:dt="urn:schemas-microsoft-com:datatypes"><Description dt:dt="string">E-Prime Primary Realtime Clock</Description><StartTime><Timestamp dt:dt="int">0</Timestamp><DateUtc dt:dt="string">2021-06-10T06:48:56Z</DateUtc></StartTime><FrequencyChanges><FrequencyChange><Frequency dt:dt="r8">2699990000</Frequency><Timestamp dt:dt="r8">10002180854749</Timestamp><Current d…	좌우반구com(split BVF)_1-035-1	60.021	1.0.0.165	1	-263212705	Professional	2.0.10.242	2.0.10.353	06-10-2021	2021-06-10 오전 6:48:57	15:48:57	2.0.10.248	29	2	{/}	증력	증	력	129	1	29	NULL	NULL	NULL	NULL	NULL	NULL	KSY2	List1	NULL	NULL	NULL	NULL	NULL	NULL	NULL	NULL	NULL	0	{/}	1	3	115267	0	z	412
좌우반구com(split BVF)_1	35	1	<?xml version="1.0"?>\n<Clock xmlns:dt="urn:schemas-microsoft-com:datatypes"><Description dt:dt="string">E-Prime Primary Realtime Clock</Description><StartTime><Timestamp dt:dt="int">0</Timestamp><DateUtc dt:dt="string">2021-06-10T06:48:56Z</DateUtc></StartTime><FrequencyChanges><FrequencyChange><Frequency dt:dt="r8">2699990000</Frequency><Timestamp dt:dt="r8">10002180854749</Timestamp><Current d…	좌우반구com(split BVF)_1-035-1	60.021	1.0.0.165	1	-263212705	Professional	2.0.10.242	2.0.10.353	06-10-2021	2021-06-10 오전 6:48:57	15:48:57	2.0.10.248	177	1	z	증인	증	인	NULL	NULL	NULL	114	1	45	NULL	NULL	NULL	KSY3	List2	NULL	NULL	NULL	NULL	NULL	NULL	NULL	NULL	NULL	1	z	0	3	556543	0	z	625
좌우반구com(split BVF)_1	35	1	<?xml version="1.0"?>\n<Clock xmlns:dt="urn:schemas-microsoft-com:datatypes"><Description dt:dt="string">E-Prime Primary Realtime Clock</Description><StartTime><Timestamp dt:dt="int">0</Timestamp><DateUtc dt:dt="string">2021-06-10T06:48:56Z</DateUtc></StartTime><FrequencyChanges><FrequencyChange><Frequency dt:dt="r8">2699990000</Frequency><Timestamp dt:dt="r8">10002180854749</Timestamp><Current d…	좌우반구com(split BVF)_1-035-1	60.021	1.0.0.165	1	-263212705	Professional	2.0.10.242	2.0.10.353	06-10-2021	2021-06-10 오전 6:48:57	15:48:57	2.0.10.248	134	2	{/}	지님	지	님	NULL	NULL	NULL	119	1	2	NULL	NULL	NULL	KSY2	List2	NULL	NULL	NULL	NULL	NULL	NULL	NULL	NULL	NULL	1	{/}	0	3	438002	0	{/}	471
좌우반구com(split BVF)_1	35	1	<?xml version="1.0"?>\n<Clock xmlns:dt="urn:schemas-microsoft-com:datatypes"><Description dt:dt="string">E-Prime Primary Realtime Clock</Description><StartTime><Timestamp dt:dt="int">0</Timestamp><DateUtc dt:dt="string">2021-06-10T06:48:56Z</DateUtc></StartTime><FrequencyChanges><FrequencyChange><Frequency dt:dt="r8">2699990000</Frequency><Timestamp dt:dt="r8">10002180854749</Timestamp><Current d…	좌우반구com(split BVF)_1-035-1	60.021	1.0.0.165	1	-263212705	Professional	2.0.10.242	2.0.10.353	06-10-2021	2021-06-10 오전 6:48:57	15:48:57	2.0.10.248	97	1	z	지적	지	적	105	1	97	NULL	NULL	NULL	NULL	NULL	NULL	KSY3	List1	NULL	NULL	NULL	NULL	NULL	NULL	NULL	NULL	NULL	1	z	1	3	304366	0	z	502
좌우반구com(split BVF)_1	35	1	<?xml version="1.0"?>\n<Clock xmlns:dt="urn:schemas-microsoft-com:datatypes"><Description dt:dt="string">E-Prime Primary Realtime Clock</Description><StartTime><Timestamp dt:dt="int">0</Timestamp><DateUtc dt:dt="string">2021-06-10T06:48:56Z</DateUtc></StartTime><FrequencyChanges><FrequencyChange><Frequency dt:dt="r8">2699990000</Frequency><Timestamp dt:dt="r8">10002180854749</Timestamp><Current d…	좌우반구com(split BVF)_1-035-1	60.021	1.0.0.165	1	-263212705	Professional	2.0.10.242	2.0.10.353	06-10-2021	2021-06-10 오전 6:48:57	15:48:57	2.0.10.248	218	1	z	지표	지	표	NULL	NULL	NULL	113	1	86	NULL	NULL	NULL	KSY3	List2	NULL	NULL	NULL	NULL	NULL	NULL	NULL	NULL	NULL	1	z	1	3	668369	0	z	523
좌우반구com(split BVF)_1	35	1	<?xml version="1.0"?>\n<Clock xmlns:dt="urn:schemas-microsoft-com:datatypes"><Description dt:dt="string">E-Prime Primary Realtime Clock</Description><StartTime><Timestamp dt:dt="int">0</Timestamp><DateUtc dt:dt="string">2021-06-10T06:48:56Z</DateUtc></StartTime><FrequencyChanges><FrequencyChange><Frequency dt:dt="r8">2699990000</Frequency><Timestamp dt:dt="r8">10002180854749</Timestamp><Current d…	좌우반구com(split BVF)_1-035-1	60.021	1.0.0.165	1	-263212705	Professional	2.0.10.242	2.0.10.353	06-10-2021	2021-06-10 오전 6:48:57	15:48:57	2.0.10.248	287	1	z	지혜	지	혜	NULL	NULL	NULL	NULL	NULL	NULL	123	1	23	KSY3	List3	NULL	NULL	NULL	NULL	NULL	NULL	NULL	NULL	NULL	1	z	1	3	903385	0	z	687
좌우반구com(split BVF)_1	35	1	<?xml version="1.0"?>\n<Clock xmlns:dt="urn:schemas-microsoft-com:datatypes"><Description dt:dt="string">E-Prime Primary Realtime Clock</Description><StartTime><Timestamp dt:dt="int">0</Timestamp><DateUtc dt:dt="string">2021-06-10T06:48:56Z</DateUtc></StartTime><FrequencyChanges><FrequencyChange><Frequency dt:dt="r8">2699990000</Frequency><Timestamp dt:dt="r8">10002180854749</Timestamp><Current d…	좌우반구com(split BVF)_1-035-1	60.021	1.0.0.165	1	-263212705	Professional	2.0.10.242	2.0.10.353	06-10-2021	2021-06-10 오전 6:48:57	15:48:57	2.0.10.248	373	2	{/}	직매	직	매	NULL	NULL	NULL	NULL	NULL	NULL	16	1	109	KSY3	List3	NULL	NULL	NULL	NULL	NULL	NULL	NULL	NULL	NULL	1	{/}	1	3	1134802	0	{/}	467
좌우반구com(split BVF)_1	35	1	<?xml version="1.0"?>\n<Clock xmlns:dt="urn:schemas-microsoft-com:datatypes"><Description dt:dt="string">E-Prime Primary Realtime Clock</Description><StartTime><Timestamp dt:dt="int">0</Timestamp><DateUtc dt:dt="string">2021-06-10T06:48:56Z</DateUtc></StartTime><FrequencyChanges><FrequencyChange><Frequency dt:dt="r8">2699990000</Frequency><Timestamp dt:dt="r8">10002180854749</Timestamp><Current d…	좌우반구com(split BVF)_1-035-1	60.021	1.0.0.165	1	-263212705	Professional	2.0.10.242	2.0.10.353	06-10-2021	2021-06-10 오전 6:48:57	15:48:57	2.0.10.248	230	1	z	직장	직	장	NULL	NULL	NULL	67	1	98	NULL	NULL	NULL	KSY3	List2	NULL	NULL	NULL	NULL	NULL	NULL	NULL	NULL	NULL	1	z	0	3	700708	0	z	712
좌우반구com(split BVF)_1	35	1	<?xml version="1.0"?>\n<Clock xmlns:dt="urn:schemas-microsoft-com:datatypes"><Description dt:dt="string">E-Prime Primary Realtime Clock</Description><StartTime><Timestamp dt:dt="int">0</Timestamp><DateUtc dt:dt="string">2021-06-10T06:48:56Z</DateUtc></StartTime><FrequencyChanges><FrequencyChange><Frequency dt:dt="r8">2699990000</Frequency><Timestamp dt:dt="r8">10002180854749</Timestamp><Current d…	좌우반구com(split BVF)_1-035-1	60.021	1.0.0.165	1	-263212705	Professional	2.0.10.242	2.0.10.353	06-10-2021	2021-06-10 오전 6:48:57	15:48:57	2.0.10.248	391	2	{/}	진회	진	회	NULL	NULL	NULL	NULL	NULL	NULL	35	1	127	KSY2	List3	NULL	NULL	NULL	NULL	NULL	NULL	NULL	NULL	NULL	1	{/}	0	3	1184801	0	{/}	569
좌우반구com(split BVF)_1	35	1	<?xml version="1.0"?>\n<Clock xmlns:dt="urn:schemas-microsoft-com:datatypes"><Description dt:dt="string">E-Prime Primary Realtime Clock</Description><StartTime><Timestamp dt:dt="int">0</Timestamp><DateUtc dt:dt="string">2021-06-10T06:48:56Z</DateUtc></StartTime><FrequencyChanges><FrequencyChange><Frequency dt:dt="r8">2699990000</Frequency><Timestamp dt:dt="r8">10002180854749</Timestamp><Current d…	좌우반구com(split BVF)_1-035-1	60.021	1.0.0.165	1	-263212705	Professional	2.0.10.242	2.0.10.353	06-10-2021	2021-06-10 오전 6:48:57	15:48:57	2.0.10.248	154	1	z	질서	질	서	NULL	NULL	NULL	57	1	22	NULL	NULL	NULL	KSY3	List2	NULL	NULL	NULL	NULL	NULL	NULL	NULL	NULL	NULL	1	z	0	4	492183	0	z	785
좌우반구com(split BVF)_1	35	1	<?xml version="1.0"?>\n<Clock xmlns:dt="urn:schemas-microsoft-com:datatypes"><Description dt:dt="string">E-Prime Primary Realtime Clock</Description><StartTime><Timestamp dt:dt="int">0</Timestamp><DateUtc dt:dt="string">2021-06-10T06:48:56Z</DateUtc></StartTime><FrequencyChanges><FrequencyChange><Frequency dt:dt="r8">2699990000</Frequency><Timestamp dt:dt="r8">10002180854749</Timestamp><Current d…	좌우반구com(split BVF)_1-035-1	60.021	1.0.0.165	1	-263212705	Professional	2.0.10.242	2.0.10.353	06-10-2021	2021-06-10 오전 6:48:57	15:48:57	2.0.10.248	341	1	z	차량	차	량	NULL	NULL	NULL	NULL	NULL	NULL	93	1	77	KSY3	List3	NULL	NULL	NULL	NULL	NULL	NULL	NULL	NULL	NULL	0	z	0	4	1048967	0	{/}	374
좌우반구com(split BVF)_1	35	1	<?xml version="1.0"?>\n<Clock xmlns:dt="urn:schemas-microsoft-com:datatypes"><Description dt:dt="string">E-Prime Primary Realtime Clock</Description><StartTime><Timestamp dt:dt="int">0</Timestamp><DateUtc dt:dt="string">2021-06-10T06:48:56Z</DateUtc></StartTime><FrequencyChanges><FrequencyChange><Frequency dt:dt="r8">2699990000</Frequency><Timestamp dt:dt="r8">10002180854749</Timestamp><Current d…	좌우반구com(split BVF)_1-035-1	60.021	1.0.0.165	1	-263212705	Professional	2.0.10.242	2.0.10.353	06-10-2021	2021-06-10 오전 6:48:57	15:48:57	2.0.10.248	380	1	z	차익	차	익	NULL	NULL	NULL	NULL	NULL	NULL	116	1	116	KSY3	List3	NULL	NULL	NULL	NULL	NULL	NULL	NULL	NULL	NULL	1	z	1	3	1154695	0	z	372
좌우반구com(split BVF)_1	35	1	<?xml version="1.0"?>\n<Clock xmlns:dt="urn:schemas-microsoft-com:datatypes"><Description dt:dt="string">E-Prime Primary Realtime Clock</Description><StartTime><Timestamp dt:dt="int">0</Timestamp><DateUtc dt:dt="string">2021-06-10T06:48:56Z</DateUtc></StartTime><FrequencyChanges><FrequencyChange><Frequency dt:dt="r8">2699990000</Frequency><Timestamp dt:dt="r8">10002180854749</Timestamp><Current d…	좌우반구com(split BVF)_1-035-1	60.021	1.0.0.165	1	-263212705	Professional	2.0.10.242	2.0.10.353	06-10-2021	2021-06-10 오전 6:48:57	15:48:57	2.0.10.248	196	2	{/}	착반	착	반	NULL	NULL	NULL	76	1	64	NULL	NULL	NULL	KSY2	List2	NULL	NULL	NULL	NULL	NULL	NULL	NULL	NULL	NULL	1	{/}	0	4	609341	0	{/}	417
좌우반구com(split BVF)_1	35	1	<?xml version="1.0"?>\n<Clock xmlns:dt="urn:schemas-microsoft-com:datatypes"><Description dt:dt="string">E-Prime Primary Realtime Clock</Description><StartTime><Timestamp dt:dt="int">0</Timestamp><DateUtc dt:dt="string">2021-06-10T06:48:56Z</DateUtc></StartTime><FrequencyChanges><FrequencyChange><Frequency dt:dt="r8">2699990000</Frequency><Timestamp dt:dt="r8">10002180854749</Timestamp><Current d…	좌우반구com(split BVF)_1-035-1	60.021	1.0.0.165	1	-263212705	Professional	2.0.10.242	2.0.10.353	06-10-2021	2021-06-10 오전 6:48:57	15:48:57	2.0.10.248	8	1	z	책임	책	임	43	1	8	NULL	NULL	NULL	NULL	NULL	NULL	KSY3	List1	NULL	NULL	NULL	NULL	NULL	NULL	NULL	NULL	NULL	1	z	0	3	54639	0	z	346
좌우반구com(split BVF)_1	35	1	<?xml version="1.0"?>\n<Clock xmlns:dt="urn:schemas-microsoft-com:datatypes"><Description dt:dt="string">E-Prime Primary Realtime Clock</Description><StartTime><Timestamp dt:dt="int">0</Timestamp><DateUtc dt:dt="string">2021-06-10T06:48:56Z</DateUtc></StartTime><FrequencyChanges><FrequencyChange><Frequency dt:dt="r8">2699990000</Frequency><Timestamp dt:dt="r8">10002180854749</Timestamp><Current d…	좌우반구com(split BVF)_1-035-1	60.021	1.0.0.165	1	-263212705	Professional	2.0.10.242	2.0.10.353	06-10-2021	2021-06-10 오전 6:48:57	15:48:57	2.0.10.248	371	2	{/}	책희	책	희	NULL	NULL	NULL	NULL	NULL	NULL	91	1	107	KSY3	List3	NULL	NULL	NULL	NULL	NULL	NULL	NULL	NULL	NULL	1	{/}	0	3	1129171	0	{/}	480
좌우반구com(split BVF)_1	35	1	<?xml version="1.0"?>\n<Clock xmlns:dt="urn:schemas-microsoft-com:datatypes"><Description dt:dt="string">E-Prime Primary Realtime Clock</Description><StartTime><Timestamp dt:dt="int">0</Timestamp><DateUtc dt:dt="string">2021-06-10T06:48:56Z</DateUtc></StartTime><FrequencyChanges><FrequencyChange><Frequency dt:dt="r8">2699990000</Frequency><Timestamp dt:dt="r8">10002180854749</Timestamp><Current d…	좌우반구com(split BVF)_1-035-1	60.021	1.0.0.165	1	-263212705	Professional	2.0.10.242	2.0.10.353	06-10-2021	2021-06-10 오전 6:48:57	15:48:57	2.0.10.248	23	2	{/}	청휘	청	휘	115	1	23	NULL	NULL	NULL	NULL	NULL	NULL	KSY	List1	0		0	-1	98590	183		0	0	1	{/}	1	3	98773	0	{/}	521
좌우반구com(split BVF)_1	35	1	<?xml version="1.0"?>\n<Clock xmlns:dt="urn:schemas-microsoft-com:datatypes"><Description dt:dt="string">E-Prime Primary Realtime Clock</Description><StartTime><Timestamp dt:dt="int">0</Timestamp><DateUtc dt:dt="string">2021-06-10T06:48:56Z</DateUtc></StartTime><FrequencyChanges><FrequencyChange><Frequency dt:dt="r8">2699990000</Frequency><Timestamp dt:dt="r8">10002180854749</Timestamp><Current d…	좌우반구com(split BVF)_1-035-1	60.021	1.0.0.165	1	-263212705	Professional	2.0.10.242	2.0.10.353	06-10-2021	2021-06-10 오전 6:48:57	15:48:57	2.0.10.248	252	2	{/}	체행	체	행	NULL	NULL	NULL	126	1	120	NULL	NULL	NULL	KSY	List2	0		0	-1	761869	184		0	0	1	{/}	0	4	762053	0	{/}	469
좌우반구com(split BVF)_1	35	1	<?xml version="1.0"?>\n<Clock xmlns:dt="urn:schemas-microsoft-com:datatypes"><Description dt:dt="string">E-Prime Primary Realtime Clock</Description><StartTime><Timestamp dt:dt="int">0</Timestamp><DateUtc dt:dt="string">2021-06-10T06:48:56Z</DateUtc></StartTime><FrequencyChanges><FrequencyChange><Frequency dt:dt="r8">2699990000</Frequency><Timestamp dt:dt="r8">10002180854749</Timestamp><Current d…	좌우반구com(split BVF)_1-035-1	60.021	1.0.0.165	1	-263212705	Professional	2.0.10.242	2.0.10.353	06-10-2021	2021-06-10 오전 6:48:57	15:48:57	2.0.10.248	100	1	z	체험	체	험	57	1	100	NULL	NULL	NULL	NULL	NULL	NULL	KSY3	List1	NULL	NULL	NULL	NULL	NULL	NULL	NULL	NULL	NULL	1	z	0	3	312680	0	z	779
좌우반구com(split BVF)_1	35	1	<?xml version="1.0"?>\n<Clock xmlns:dt="urn:schemas-microsoft-com:datatypes"><Description dt:dt="string">E-Prime Primary Realtime Clock</Description><StartTime><Timestamp dt:dt="int">0</Timestamp><DateUtc dt:dt="string">2021-06-10T06:48:56Z</DateUtc></StartTime><FrequencyChanges><FrequencyChange><Frequency dt:dt="r8">2699990000</Frequency><Timestamp dt:dt="r8">10002180854749</Timestamp><Current d…	좌우반구com(split BVF)_1-035-1	60.021	1.0.0.165	1	-263212705	Professional	2.0.10.242	2.0.10.353	06-10-2021	2021-06-10 오전 6:48:57	15:48:57	2.0.10.248	242	1	z	최고	최	고	NULL	NULL	NULL	41	1	110	NULL	NULL	NULL	KSY3	List2	NULL	NULL	NULL	NULL	NULL	NULL	NULL	NULL	NULL	1	z	1	3	734179	0	z	392
좌우반구com(split BVF)_1	35	1	<?xml version="1.0"?>\n<Clock xmlns:dt="urn:schemas-microsoft-com:datatypes"><Description dt:dt="string">E-Prime Primary Realtime Clock</Description><StartTime><Timestamp dt:dt="int">0</Timestamp><DateUtc dt:dt="string">2021-06-10T06:48:56Z</DateUtc></StartTime><FrequencyChanges><FrequencyChange><Frequency dt:dt="r8">2699990000</Frequency><Timestamp dt:dt="r8">10002180854749</Timestamp><Current d…	좌우반구com(split BVF)_1-035-1	60.021	1.0.0.165	1	-263212705	Professional	2.0.10.242	2.0.10.353	06-10-2021	2021-06-10 오전 6:48:57	15:48:57	2.0.10.248	184	2	{/}	최여	최	여	NULL	NULL	NULL	39	1	52	NULL	NULL	NULL	KSY	List2	0		0	-1	575869	184		0	0	1	{/}	0	4	576053	0	{/}	385
좌우반구com(split BVF)_1	35	1	<?xml version="1.0"?>\n<Clock xmlns:dt="urn:schemas-microsoft-com:datatypes"><Description dt:dt="string">E-Prime Primary Realtime Clock</Description><StartTime><Timestamp dt:dt="int">0</Timestamp><DateUtc dt:dt="string">2021-06-10T06:48:56Z</DateUtc></StartTime><FrequencyChanges><FrequencyChange><Frequency dt:dt="r8">2699990000</Frequency><Timestamp dt:dt="r8">10002180854749</Timestamp><Current d…	좌우반구com(split BVF)_1-035-1	60.021	1.0.0.165	1	-263212705	Professional	2.0.10.242	2.0.10.353	06-10-2021	2021-06-10 오전 6:48:57	15:48:57	2.0.10.248	250	2	{/}	최횟	최	횟	NULL	NULL	NULL	130	1	118	NULL	NULL	NULL	KSY	List2	0		0	-1	756288	183		0	0	1	{/}	1	3	756471	0	{/}	563
좌우반구com(split BVF)_1	35	1	<?xml version="1.0"?>\n<Clock xmlns:dt="urn:schemas-microsoft-com:datatypes"><Description dt:dt="string">E-Prime Primary Realtime Clock</Description><StartTime><Timestamp dt:dt="int">0</Timestamp><DateUtc dt:dt="string">2021-06-10T06:48:56Z</DateUtc></StartTime><FrequencyChanges><FrequencyChange><Frequency dt:dt="r8">2699990000</Frequency><Timestamp dt:dt="r8">10002180854749</Timestamp><Current d…	좌우반구com(split BVF)_1-035-1	60.021	1.0.0.165	1	-263212705	Professional	2.0.10.242	2.0.10.353	06-10-2021	2021-06-10 오전 6:48:57	15:48:57	2.0.10.248	50	2	{/}	축허	축	허	44	1	50	NULL	NULL	NULL	NULL	NULL	NULL	KSY2	List1	NULL	NULL	NULL	NULL	NULL	NULL	NULL	NULL	NULL	1	{/}	0	3	174413	0	{/}	817
좌우반구com(split BVF)_1	35	1	<?xml version="1.0"?>\n<Clock xmlns:dt="urn:schemas-microsoft-com:datatypes"><Description dt:dt="string">E-Prime Primary Realtime Clock</Description><StartTime><Timestamp dt:dt="int">0</Timestamp><DateUtc dt:dt="string">2021-06-10T06:48:56Z</DateUtc></StartTime><FrequencyChanges><FrequencyChange><Frequency dt:dt="r8">2699990000</Frequency><Timestamp dt:dt="r8">10002180854749</Timestamp><Current d…	좌우반구com(split BVF)_1-035-1	60.021	1.0.0.165	1	-263212705	Professional	2.0.10.242	2.0.10.353	06-10-2021	2021-06-10 오전 6:48:57	15:48:57	2.0.10.248	51	2	{/}	축헤	축	헤	89	1	51	NULL	NULL	NULL	NULL	NULL	NULL	KSY2	List1	NULL	NULL	NULL	NULL	NULL	NULL	NULL	NULL	NULL	1	{/}	1	3	177428	0	{/}	794
좌우반구com(split BVF)_1	35	1	<?xml version="1.0"?>\n<Clock xmlns:dt="urn:schemas-microsoft-com:datatypes"><Description dt:dt="string">E-Prime Primary Realtime Clock</Description><StartTime><Timestamp dt:dt="int">0</Timestamp><DateUtc dt:dt="string">2021-06-10T06:48:56Z</DateUtc></StartTime><FrequencyChanges><FrequencyChange><Frequency dt:dt="r8">2699990000</Frequency><Timestamp dt:dt="r8">10002180854749</Timestamp><Current d…	좌우반구com(split BVF)_1-035-1	60.021	1.0.0.165	1	-263212705	Professional	2.0.10.242	2.0.10.353	06-10-2021	2021-06-10 오전 6:48:57	15:48:57	2.0.10.248	258	2	{/}	축희	축	희	NULL	NULL	NULL	9	1	126	NULL	NULL	NULL	KSY3	List2	NULL	NULL	NULL	NULL	NULL	NULL	NULL	NULL	NULL	1	{/}	0	4	778647	0	{/}	635
좌우반구com(split BVF)_1	35	1	<?xml version="1.0"?>\n<Clock xmlns:dt="urn:schemas-microsoft-com:datatypes"><Description dt:dt="string">E-Prime Primary Realtime Clock</Description><StartTime><Timestamp dt:dt="int">0</Timestamp><DateUtc dt:dt="string">2021-06-10T06:48:56Z</DateUtc></StartTime><FrequencyChanges><FrequencyChange><Frequency dt:dt="r8">2699990000</Frequency><Timestamp dt:dt="r8">10002180854749</Timestamp><Current d…	좌우반구com(split BVF)_1-035-1	60.021	1.0.0.165	1	-263212705	Professional	2.0.10.242	2.0.10.353	06-10-2021	2021-06-10 오전 6:48:57	15:48:57	2.0.10.248	323	2	{/}	측개	측	개	NULL	NULL	NULL	NULL	NULL	NULL	5	1	59	KSY2	List3	NULL	NULL	NULL	NULL	NULL	NULL	NULL	NULL	NULL	1	{/}	0	3	1000317	0	{/}	481
좌우반구com(split BVF)_1	35	1	<?xml version="1.0"?>\n<Clock xmlns:dt="urn:schemas-microsoft-com:datatypes"><Description dt:dt="string">E-Prime Primary Realtime Clock</Description><StartTime><Timestamp dt:dt="int">0</Timestamp><DateUtc dt:dt="string">2021-06-10T06:48:56Z</DateUtc></StartTime><FrequencyChanges><FrequencyChange><Frequency dt:dt="r8">2699990000</Frequency><Timestamp dt:dt="r8">10002180854749</Timestamp><Current d…	좌우반구com(split BVF)_1-035-1	60.021	1.0.0.165	1	-263212705	Professional	2.0.10.242	2.0.10.353	06-10-2021	2021-06-10 오전 6:48:57	15:48:57	2.0.10.248	189	1	z	치안	치	안	NULL	NULL	NULL	38	1	57	NULL	NULL	NULL	KSY3	List2	NULL	NULL	NULL	NULL	NULL	NULL	NULL	NULL	NULL	1	z	0	3	589731	0	z	675
좌우반구com(split BVF)_1	35	1	<?xml version="1.0"?>\n<Clock xmlns:dt="urn:schemas-microsoft-com:datatypes"><Description dt:dt="string">E-Prime Primary Realtime Clock</Description><StartTime><Timestamp dt:dt="int">0</Timestamp><DateUtc dt:dt="string">2021-06-10T06:48:56Z</DateUtc></StartTime><FrequencyChanges><FrequencyChange><Frequency dt:dt="r8">2699990000</Frequency><Timestamp dt:dt="r8">10002180854749</Timestamp><Current d…	좌우반구com(split BVF)_1-035-1	60.021	1.0.0.165	1	-263212705	Professional	2.0.10.242	2.0.10.353	06-10-2021	2021-06-10 오전 6:48:57	15:48:57	2.0.10.248	119	2	{/}	치책	치	책	12	1	119	NULL	NULL	NULL	NULL	NULL	NULL	KSY	List1	0		0	-1	364195	183		0	0	1	{/}	0	3	364378	0	{/}	408
좌우반구com(split BVF)_1	35	1	<?xml version="1.0"?>\n<Clock xmlns:dt="urn:schemas-microsoft-com:datatypes"><Description dt:dt="string">E-Prime Primary Realtime Clock</Description><StartTime><Timestamp dt:dt="int">0</Timestamp><DateUtc dt:dt="string">2021-06-10T06:48:56Z</DateUtc></StartTime><FrequencyChanges><FrequencyChange><Frequency dt:dt="r8">2699990000</Frequency><Timestamp dt:dt="r8">10002180854749</Timestamp><Current d…	좌우반구com(split BVF)_1-035-1	60.021	1.0.0.165	1	-263212705	Professional	2.0.10.242	2.0.10.353	06-10-2021	2021-06-10 오전 6:48:57	15:48:57	2.0.10.248	313	2	{/}	치향	치	향	NULL	NULL	NULL	NULL	NULL	NULL	77	1	49	KSY	List3	0		0	-1	973477	183		0	0	1	{/}	0	3	973660	0	{/}	570
좌우반구com(split BVF)_1	35	1	<?xml version="1.0"?>\n<Clock xmlns:dt="urn:schemas-microsoft-com:datatypes"><Description dt:dt="string">E-Prime Primary Realtime Clock</Description><StartTime><Timestamp dt:dt="int">0</Timestamp><DateUtc dt:dt="string">2021-06-10T06:48:56Z</DateUtc></StartTime><FrequencyChanges><FrequencyChange><Frequency dt:dt="r8">2699990000</Frequency><Timestamp dt:dt="r8">10002180854749</Timestamp><Current d…	좌우반구com(split BVF)_1-035-1	60.021	1.0.0.165	1	-263212705	Professional	2.0.10.242	2.0.10.353	06-10-2021	2021-06-10 오전 6:48:57	15:48:57	2.0.10.248	261	1	z	타격	타	격	NULL	NULL	NULL	40	1	129	NULL	NULL	NULL	KSY3	List2	NULL	NULL	NULL	NULL	NULL	NULL	NULL	NULL	NULL	1	z	0	3	787177	0	z	585
좌우반구com(split BVF)_1	35	1	<?xml version="1.0"?>\n<Clock xmlns:dt="urn:schemas-microsoft-com:datatypes"><Description dt:dt="string">E-Prime Primary Realtime Clock</Description><StartTime><Timestamp dt:dt="int">0</Timestamp><DateUtc dt:dt="string">2021-06-10T06:48:56Z</DateUtc></StartTime><FrequencyChanges><FrequencyChange><Frequency dt:dt="r8">2699990000</Frequency><Timestamp dt:dt="r8">10002180854749</Timestamp><Current d…	좌우반구com(split BVF)_1-035-1	60.021	1.0.0.165	1	-263212705	Professional	2.0.10.242	2.0.10.353	06-10-2021	2021-06-10 오전 6:48:57	15:48:57	2.0.10.248	237	1	z	탈퇴	탈	퇴	NULL	NULL	NULL	51	1	105	NULL	NULL	NULL	KSY3	List2	NULL	NULL	NULL	NULL	NULL	NULL	NULL	NULL	NULL	1	z	1	3	721167	0	z	444
좌우반구com(split BVF)_1	35	1	<?xml version="1.0"?>\n<Clock xmlns:dt="urn:schemas-microsoft-com:datatypes"><Description dt:dt="string">E-Prime Primary Realtime Clock</Description><StartTime><Timestamp dt:dt="int">0</Timestamp><DateUtc dt:dt="string">2021-06-10T06:48:56Z</DateUtc></StartTime><FrequencyChanges><FrequencyChange><Frequency dt:dt="r8">2699990000</Frequency><Timestamp dt:dt="r8">10002180854749</Timestamp><Current d…	좌우반구com(split BVF)_1-035-1	60.021	1.0.0.165	1	-263212705	Professional	2.0.10.242	2.0.10.353	06-10-2021	2021-06-10 오전 6:48:57	15:48:57	2.0.10.248	58	2	{/}	태스	태	스	34	1	58	NULL	NULL	NULL	NULL	NULL	NULL	KSY	List1	0		0	-1	196005	183		0	0	1	{/}	1	3	196188	0	{/}	514
좌우반구com(split BVF)_1	35	1	<?xml version="1.0"?>\n<Clock xmlns:dt="urn:schemas-microsoft-com:datatypes"><Description dt:dt="string">E-Prime Primary Realtime Clock</Description><StartTime><Timestamp dt:dt="int">0</Timestamp><DateUtc dt:dt="string">2021-06-10T06:48:56Z</DateUtc></StartTime><FrequencyChanges><FrequencyChange><Frequency dt:dt="r8">2699990000</Frequency><Timestamp dt:dt="r8">10002180854749</Timestamp><Current d…	좌우반구com(split BVF)_1-035-1	60.021	1.0.0.165	1	-263212705	Professional	2.0.10.242	2.0.10.353	06-10-2021	2021-06-10 오전 6:48:57	15:48:57	2.0.10.248	295	1	z	택시	택	시	NULL	NULL	NULL	NULL	NULL	NULL	62	1	31	KSY3	List3	NULL	NULL	NULL	NULL	NULL	NULL	NULL	NULL	NULL	1	z	0	3	925744	0	z	530
좌우반구com(split BVF)_1	35	1	<?xml version="1.0"?>\n<Clock xmlns:dt="urn:schemas-microsoft-com:datatypes"><Description dt:dt="string">E-Prime Primary Realtime Clock</Description><StartTime><Timestamp dt:dt="int">0</Timestamp><DateUtc dt:dt="string">2021-06-10T06:48:56Z</DateUtc></StartTime><FrequencyChanges><FrequencyChange><Frequency dt:dt="r8">2699990000</Frequency><Timestamp dt:dt="r8">10002180854749</Timestamp><Current d…	좌우반구com(split BVF)_1-035-1	60.021	1.0.0.165	1	-263212705	Professional	2.0.10.242	2.0.10.353	06-10-2021	2021-06-10 오전 6:48:57	15:48:57	2.0.10.248	33	2	{/}	택정	택	정	15	1	33	NULL	NULL	NULL	NULL	NULL	NULL	KSY	List1	0		0	0	126014	183		0	0	1	{/}	0	3	126197	0	{/}	346
좌우반구com(split BVF)_1	35	1	<?xml version="1.0"?>\n<Clock xmlns:dt="urn:schemas-microsoft-com:datatypes"><Description dt:dt="string">E-Prime Primary Realtime Clock</Description><StartTime><Timestamp dt:dt="int">0</Timestamp><DateUtc dt:dt="string">2021-06-10T06:48:56Z</DateUtc></StartTime><FrequencyChanges><FrequencyChange><Frequency dt:dt="r8">2699990000</Frequency><Timestamp dt:dt="r8">10002180854749</Timestamp><Current d…	좌우반구com(split BVF)_1-035-1	60.021	1.0.0.165	1	-263212705	Professional	2.0.10.242	2.0.10.353	06-10-2021	2021-06-10 오전 6:48:57	15:48:57	2.0.10.248	38	2	{/}	통락	통	락	62	1	38	NULL	NULL	NULL	NULL	NULL	NULL	KSY3	List1	NULL	NULL	NULL	NULL	NULL	NULL	NULL	NULL	NULL	1	{/}	0	4	139459	0	{/}	756
좌우반구com(split BVF)_1	35	1	<?xml version="1.0"?>\n<Clock xmlns:dt="urn:schemas-microsoft-com:datatypes"><Description dt:dt="string">E-Prime Primary Realtime Clock</Description><StartTime><Timestamp dt:dt="int">0</Timestamp><DateUtc dt:dt="string">2021-06-10T06:48:56Z</DateUtc></StartTime><FrequencyChanges><FrequencyChange><Frequency dt:dt="r8">2699990000</Frequency><Timestamp dt:dt="r8">10002180854749</Timestamp><Current d…	좌우반구com(split BVF)_1-035-1	60.021	1.0.0.165	1	-263212705	Professional	2.0.10.242	2.0.10.353	06-10-2021	2021-06-10 오전 6:48:57	15:48:57	2.0.10.248	235	2	{/}	통록	통	록	NULL	NULL	NULL	28	1	103	NULL	NULL	NULL	KSY2	List2	NULL	NULL	NULL	NULL	NULL	NULL	NULL	NULL	NULL	1	{/}	1	3	714536	0	{/}	1387
좌우반구com(split BVF)_1	35	1	<?xml version="1.0"?>\n<Clock xmlns:dt="urn:schemas-microsoft-com:datatypes"><Description dt:dt="string">E-Prime Primary Realtime Clock</Description><StartTime><Timestamp dt:dt="int">0</Timestamp><DateUtc dt:dt="string">2021-06-10T06:48:56Z</DateUtc></StartTime><FrequencyChanges><FrequencyChange><Frequency dt:dt="r8">2699990000</Frequency><Timestamp dt:dt="r8">10002180854749</Timestamp><Current d…	좌우반구com(split BVF)_1-035-1	60.021	1.0.0.165	1	-263212705	Professional	2.0.10.242	2.0.10.353	06-10-2021	2021-06-10 오전 6:48:57	15:48:57	2.0.10.248	109	2	{/}	통류	통	류	123	1	109	NULL	NULL	NULL	NULL	NULL	NULL	KSY2	List1	NULL	NULL	NULL	NULL	NULL	NULL	NULL	NULL	NULL	1	{/}	1	3	336871	0	{/}	596
좌우반구com(split BVF)_1	35	1	<?xml version="1.0"?>\n<Clock xmlns:dt="urn:schemas-microsoft-com:datatypes"><Description dt:dt="string">E-Prime Primary Realtime Clock</Description><StartTime><Timestamp dt:dt="int">0</Timestamp><DateUtc dt:dt="string">2021-06-10T06:48:56Z</DateUtc></StartTime><FrequencyChanges><FrequencyChange><Frequency dt:dt="r8">2699990000</Frequency><Timestamp dt:dt="r8">10002180854749</Timestamp><Current d…	좌우반구com(split BVF)_1-035-1	60.021	1.0.0.165	1	-263212705	Professional	2.0.10.242	2.0.10.353	06-10-2021	2021-06-10 오전 6:48:57	15:48:57	2.0.10.248	1	2	{/}	퇴착	퇴	착	98	1	1	NULL	NULL	NULL	NULL	NULL	NULL	KSY2	List1	NULL	NULL	NULL	NULL	NULL	NULL	NULL	NULL	NULL	0	{/}	1	3	34496	0	z	577
좌우반구com(split BVF)_1	35	1	<?xml version="1.0"?>\n<Clock xmlns:dt="urn:schemas-microsoft-com:datatypes"><Description dt:dt="string">E-Prime Primary Realtime Clock</Description><StartTime><Timestamp dt:dt="int">0</Timestamp><DateUtc dt:dt="string">2021-06-10T06:48:56Z</DateUtc></StartTime><FrequencyChanges><FrequencyChange><Frequency dt:dt="r8">2699990000</Frequency><Timestamp dt:dt="r8">10002180854749</Timestamp><Current d…	좌우반구com(split BVF)_1-035-1	60.021	1.0.0.165	1	-263212705	Professional	2.0.10.242	2.0.10.353	06-10-2021	2021-06-10 오전 6:48:57	15:48:57	2.0.10.248	180	1	z	판단	판	단	NULL	NULL	NULL	106	1	48	NULL	NULL	NULL	KSY3	List2	NULL	NULL	NULL	NULL	NULL	NULL	NULL	NULL	NULL	1	z	0	3	565090	0	z	636
좌우반구com(split BVF)_1	35	1	<?xml version="1.0"?>\n<Clock xmlns:dt="urn:schemas-microsoft-com:datatypes"><Description dt:dt="string">E-Prime Primary Realtime Clock</Description><StartTime><Timestamp dt:dt="int">0</Timestamp><DateUtc dt:dt="string">2021-06-10T06:48:56Z</DateUtc></StartTime><FrequencyChanges><FrequencyChange><Frequency dt:dt="r8">2699990000</Frequency><Timestamp dt:dt="r8">10002180854749</Timestamp><Current d…	좌우반구com(split BVF)_1-035-1	60.021	1.0.0.165	1	-263212705	Professional	2.0.10.242	2.0.10.353	06-10-2021	2021-06-10 오전 6:48:57	15:48:57	2.0.10.248	116	1	z	판매	판	매	19	1	116	NULL	NULL	NULL	NULL	NULL	NULL	KSY3	List1	NULL	NULL	NULL	NULL	NULL	NULL	NULL	NULL	NULL	1	z	0	3	356081	0	z	1002
좌우반구com(split BVF)_1	35	1	<?xml version="1.0"?>\n<Clock xmlns:dt="urn:schemas-microsoft-com:datatypes"><Description dt:dt="string">E-Prime Primary Realtime Clock</Description><StartTime><Timestamp dt:dt="int">0</Timestamp><DateUtc dt:dt="string">2021-06-10T06:48:56Z</DateUtc></StartTime><FrequencyChanges><FrequencyChange><Frequency dt:dt="r8">2699990000</Frequency><Timestamp dt:dt="r8">10002180854749</Timestamp><Current d…	좌우반구com(split BVF)_1-035-1	60.021	1.0.0.165	1	-263212705	Professional	2.0.10.242	2.0.10.353	06-10-2021	2021-06-10 오전 6:48:57	15:48:57	2.0.10.248	299	1	z	표현	표	현	NULL	NULL	NULL	NULL	NULL	NULL	76	1	35	KSY3	List3	NULL	NULL	NULL	NULL	NULL	NULL	NULL	NULL	NULL	1	z	0	3	936357	0	z	450
좌우반구com(split BVF)_1	35	1	<?xml version="1.0"?>\n<Clock xmlns:dt="urn:schemas-microsoft-com:datatypes"><Description dt:dt="string">E-Prime Primary Realtime Clock</Description><StartTime><Timestamp dt:dt="int">0</Timestamp><DateUtc dt:dt="string">2021-06-10T06:48:56Z</DateUtc></StartTime><FrequencyChanges><FrequencyChange><Frequency dt:dt="r8">2699990000</Frequency><Timestamp dt:dt="r8">10002180854749</Timestamp><Current d…	좌우반구com(split BVF)_1-035-1	60.021	1.0.0.165	1	-263212705	Professional	2.0.10.242	2.0.10.353	06-10-2021	2021-06-10 오전 6:48:57	15:48:57	2.0.10.248	40	2	{/}	품결	품	결	7	1	40	NULL	NULL	NULL	NULL	NULL	NULL	KSY2	List1	NULL	NULL	NULL	NULL	NULL	NULL	NULL	NULL	NULL	1	{/}	0	3	145840	0	{/}	1199
좌우반구com(split BVF)_1	35	1	<?xml version="1.0"?>\n<Clock xmlns:dt="urn:schemas-microsoft-com:datatypes"><Description dt:dt="string">E-Prime Primary Realtime Clock</Description><StartTime><Timestamp dt:dt="int">0</Timestamp><DateUtc dt:dt="string">2021-06-10T06:48:56Z</DateUtc></StartTime><FrequencyChanges><FrequencyChange><Frequency dt:dt="r8">2699990000</Frequency><Timestamp dt:dt="r8">10002180854749</Timestamp><Current d…	좌우반구com(split BVF)_1-035-1	60.021	1.0.0.165	1	-263212705	Professional	2.0.10.242	2.0.10.353	06-10-2021	2021-06-10 오전 6:48:57	15:48:57	2.0.10.248	94	2	{/}	필관	필	관	82	1	94	NULL	NULL	NULL	NULL	NULL	NULL	KSY2	List1	NULL	NULL	NULL	NULL	NULL	NULL	NULL	NULL	NULL	0	{/}	1	3	296169	0	z	675
좌우반구com(split BVF)_1	35	1	<?xml version="1.0"?>\n<Clock xmlns:dt="urn:schemas-microsoft-com:datatypes"><Description dt:dt="string">E-Prime Primary Realtime Clock</Description><StartTime><Timestamp dt:dt="int">0</Timestamp><DateUtc dt:dt="string">2021-06-10T06:48:56Z</DateUtc></StartTime><FrequencyChanges><FrequencyChange><Frequency dt:dt="r8">2699990000</Frequency><Timestamp dt:dt="r8">10002180854749</Timestamp><Current d…	좌우반구com(split BVF)_1-035-1	60.021	1.0.0.165	1	-263212705	Professional	2.0.10.242	2.0.10.353	06-10-2021	2021-06-10 오전 6:48:57	15:48:57	2.0.10.248	37	1	z	필수	필	수	86	1	37	NULL	NULL	NULL	NULL	NULL	NULL	KSY3	List1	NULL	NULL	NULL	NULL	NULL	NULL	NULL	NULL	NULL	1	z	0	3	136893	0	z	370
좌우반구com(split BVF)_1	35	1	<?xml version="1.0"?>\n<Clock xmlns:dt="urn:schemas-microsoft-com:datatypes"><Description dt:dt="string">E-Prime Primary Realtime Clock</Description><StartTime><Timestamp dt:dt="int">0</Timestamp><DateUtc dt:dt="string">2021-06-10T06:48:56Z</DateUtc></StartTime><FrequencyChanges><FrequencyChange><Frequency dt:dt="r8">2699990000</Frequency><Timestamp dt:dt="r8">10002180854749</Timestamp><Current d…	좌우반구com(split BVF)_1-035-1	60.021	1.0.0.165	1	-263212705	Professional	2.0.10.242	2.0.10.353	06-10-2021	2021-06-10 오전 6:48:57	15:48:57	2.0.10.248	328	1	z	핑계	핑	계	NULL	NULL	NULL	NULL	NULL	NULL	23	1	64	KSY3	List3	NULL	NULL	NULL	NULL	NULL	NULL	NULL	NULL	NULL	1	z	0	3	1013346	0	z	499
좌우반구com(split BVF)_1	35	1	<?xml version="1.0"?>\n<Clock xmlns:dt="urn:schemas-microsoft-com:datatypes"><Description dt:dt="string">E-Prime Primary Realtime Clock</Description><StartTime><Timestamp dt:dt="int">0</Timestamp><DateUtc dt:dt="string">2021-06-10T06:48:56Z</DateUtc></StartTime><FrequencyChanges><FrequencyChange><Frequency dt:dt="r8">2699990000</Frequency><Timestamp dt:dt="r8">10002180854749</Timestamp><Current d…	좌우반구com(split BVF)_1-035-1	60.021	1.0.0.165	1	-263212705	Professional	2.0.10.242	2.0.10.353	06-10-2021	2021-06-10 오전 6:48:57	15:48:57	2.0.10.248	32	2	{/}	핑품	핑	품	125	1	32	NULL	NULL	NULL	NULL	NULL	NULL	KSY	List1	0		0	-1	123281	183		0	0	1	{/}	1	3	123464	0	{/}	527
좌우반구com(split BVF)_1	35	1	<?xml version="1.0"?>\n<Clock xmlns:dt="urn:schemas-microsoft-com:datatypes"><Description dt:dt="string">E-Prime Primary Realtime Clock</Description><StartTime><Timestamp dt:dt="int">0</Timestamp><DateUtc dt:dt="string">2021-06-10T06:48:56Z</DateUtc></StartTime><FrequencyChanges><FrequencyChange><Frequency dt:dt="r8">2699990000</Frequency><Timestamp dt:dt="r8">10002180854749</Timestamp><Current d…	좌우반구com(split BVF)_1-035-1	60.021	1.0.0.165	1	-263212705	Professional	2.0.10.242	2.0.10.353	06-10-2021	2021-06-10 오전 6:48:57	15:48:57	2.0.10.248	363	1	z	하나	하	나	NULL	NULL	NULL	NULL	NULL	NULL	64	1	99	KSY3	List3	NULL	NULL	NULL	NULL	NULL	NULL	NULL	NULL	NULL	1	z	1	3	1107262	0	z	613
좌우반구com(split BVF)_1	35	1	<?xml version="1.0"?>\n<Clock xmlns:dt="urn:schemas-microsoft-com:datatypes"><Description dt:dt="string">E-Prime Primary Realtime Clock</Description><StartTime><Timestamp dt:dt="int">0</Timestamp><DateUtc dt:dt="string">2021-06-10T06:48:56Z</DateUtc></StartTime><FrequencyChanges><FrequencyChange><Frequency dt:dt="r8">2699990000</Frequency><Timestamp dt:dt="r8">10002180854749</Timestamp><Current d…	좌우반구com(split BVF)_1-035-1	60.021	1.0.0.165	1	-263212705	Professional	2.0.10.242	2.0.10.353	06-10-2021	2021-06-10 오전 6:48:57	15:48:57	2.0.10.248	153	1	z	한계	한	계	NULL	NULL	NULL	83	1	21	NULL	NULL	NULL	KSY3	List2	NULL	NULL	NULL	NULL	NULL	NULL	NULL	NULL	NULL	1	z	0	4	489434	0	z	542
좌우반구com(split BVF)_1	35	1	<?xml version="1.0"?>\n<Clock xmlns:dt="urn:schemas-microsoft-com:datatypes"><Description dt:dt="string">E-Prime Primary Realtime Clock</Description><StartTime><Timestamp dt:dt="int">0</Timestamp><DateUtc dt:dt="string">2021-06-10T06:48:56Z</DateUtc></StartTime><FrequencyChanges><FrequencyChange><Frequency dt:dt="r8">2699990000</Frequency><Timestamp dt:dt="r8">10002180854749</Timestamp><Current d…	좌우반구com(split BVF)_1-035-1	60.021	1.0.0.165	1	-263212705	Professional	2.0.10.242	2.0.10.353	06-10-2021	2021-06-10 오전 6:48:57	15:48:57	2.0.10.248	389	1	z	핵심	핵	심	NULL	NULL	NULL	NULL	NULL	NULL	34	1	125	KSY3	List3	NULL	NULL	NULL	NULL	NULL	NULL	NULL	NULL	NULL	1	z	0	3	1179320	0	z	626
좌우반구com(split BVF)_1	35	1	<?xml version="1.0"?>\n<Clock xmlns:dt="urn:schemas-microsoft-com:datatypes"><Description dt:dt="string">E-Prime Primary Realtime Clock</Description><StartTime><Timestamp dt:dt="int">0</Timestamp><DateUtc dt:dt="string">2021-06-10T06:48:56Z</DateUtc></StartTime><FrequencyChanges><FrequencyChange><Frequency dt:dt="r8">2699990000</Frequency><Timestamp dt:dt="r8">10002180854749</Timestamp><Current d…	좌우반구com(split BVF)_1-035-1	60.021	1.0.0.165	1	-263212705	Professional	2.0.10.242	2.0.10.353	06-10-2021	2021-06-10 오전 6:48:57	15:48:57	2.0.10.248	10	2	{/}	핵외	핵	외	66	1	10	NULL	NULL	NULL	NULL	NULL	NULL	KSY	List1	0		1	-1	59587	184		0	0	0	{/}	0	4	59771	0	z	542
좌우반구com(split BVF)_1	35	1	<?xml version="1.0"?>\n<Clock xmlns:dt="urn:schemas-microsoft-com:datatypes"><Description dt:dt="string">E-Prime Primary Realtime Clock</Description><StartTime><Timestamp dt:dt="int">0</Timestamp><DateUtc dt:dt="string">2021-06-10T06:48:56Z</DateUtc></StartTime><FrequencyChanges><FrequencyChange><Frequency dt:dt="r8">2699990000</Frequency><Timestamp dt:dt="r8">10002180854749</Timestamp><Current d…	좌우반구com(split BVF)_1-035-1	60.021	1.0.0.165	1	-263212705	Professional	2.0.10.242	2.0.10.353	06-10-2021	2021-06-10 오전 6:48:57	15:48:57	2.0.10.248	326	2	{/}	핵정	핵	정	NULL	NULL	NULL	NULL	NULL	NULL	48	1	62	KSY	List3	0		0	-1	1008031	183		0	0	1	{/}	1	3	1008214	0	{/}	351
좌우반구com(split BVF)_1	35	1	<?xml version="1.0"?>\n<Clock xmlns:dt="urn:schemas-microsoft-com:datatypes"><Description dt:dt="string">E-Prime Primary Realtime Clock</Description><StartTime><Timestamp dt:dt="int">0</Timestamp><DateUtc dt:dt="string">2021-06-10T06:48:56Z</DateUtc></StartTime><FrequencyChanges><FrequencyChange><Frequency dt:dt="r8">2699990000</Frequency><Timestamp dt:dt="r8">10002180854749</Timestamp><Current d…	좌우반구com(split BVF)_1-035-1	60.021	1.0.0.165	1	-263212705	Professional	2.0.10.242	2.0.10.353	06-10-2021	2021-06-10 오전 6:48:57	15:48:57	2.0.10.248	307	1	z	행보	행	보	NULL	NULL	NULL	NULL	NULL	NULL	109	1	43	KSY3	List3	NULL	NULL	NULL	NULL	NULL	NULL	NULL	NULL	NULL	1	z	0	4	957583	0	z	375
좌우반구com(split BVF)_1	35	1	<?xml version="1.0"?>\n<Clock xmlns:dt="urn:schemas-microsoft-com:datatypes"><Description dt:dt="string">E-Prime Primary Realtime Clock</Description><StartTime><Timestamp dt:dt="int">0</Timestamp><DateUtc dt:dt="string">2021-06-10T06:48:56Z</DateUtc></StartTime><FrequencyChanges><FrequencyChange><Frequency dt:dt="r8">2699990000</Frequency><Timestamp dt:dt="r8">10002180854749</Timestamp><Current d…	좌우반구com(split BVF)_1-035-1	60.021	1.0.0.165	1	-263212705	Professional	2.0.10.242	2.0.10.353	06-10-2021	2021-06-10 오전 6:48:57	15:48:57	2.0.10.248	239	1	z	행운	행	운	NULL	NULL	NULL	18	1	107	NULL	NULL	NULL	KSY3	List2	NULL	NULL	NULL	NULL	NULL	NULL	NULL	NULL	NULL	1	z	0	4	726499	0	z	400
좌우반구com(split BVF)_1	35	1	<?xml version="1.0"?>\n<Clock xmlns:dt="urn:schemas-microsoft-com:datatypes"><Description dt:dt="string">E-Prime Primary Realtime Clock</Description><StartTime><Timestamp dt:dt="int">0</Timestamp><DateUtc dt:dt="string">2021-06-10T06:48:56Z</DateUtc></StartTime><FrequencyChanges><FrequencyChange><Frequency dt:dt="r8">2699990000</Frequency><Timestamp dt:dt="r8">10002180854749</Timestamp><Current d…	좌우반구com(split BVF)_1-035-1	60.021	1.0.0.165	1	-263212705	Professional	2.0.10.242	2.0.10.353	06-10-2021	2021-06-10 오전 6:48:57	15:48:57	2.0.10.248	141	2	{/}	행회	행	회	NULL	NULL	NULL	115	1	9	NULL	NULL	NULL	KSY	List2	0		0	-1	457095	183		0	0	1	{/}	0	3	457278	0	{/}	371
좌우반구com(split BVF)_1	35	1	<?xml version="1.0"?>\n<Clock xmlns:dt="urn:schemas-microsoft-com:datatypes"><Description dt:dt="string">E-Prime Primary Realtime Clock</Description><StartTime><Timestamp dt:dt="int">0</Timestamp><DateUtc dt:dt="string">2021-06-10T06:48:56Z</DateUtc></StartTime><FrequencyChanges><FrequencyChange><Frequency dt:dt="r8">2699990000</Frequency><Timestamp dt:dt="r8">10002180854749</Timestamp><Current d…	좌우반구com(split BVF)_1-035-1	60.021	1.0.0.165	1	-263212705	Professional	2.0.10.242	2.0.10.353	06-10-2021	2021-06-10 오전 6:48:57	15:48:57	2.0.10.248	260	1	z	향수	향	수	NULL	NULL	NULL	4	1	128	NULL	NULL	NULL	KSY3	List2	NULL	NULL	NULL	NULL	NULL	NULL	NULL	NULL	NULL	1	z	1	3	784111	0	z	859
좌우반구com(split BVF)_1	35	1	<?xml version="1.0"?>\n<Clock xmlns:dt="urn:schemas-microsoft-com:datatypes"><Description dt:dt="string">E-Prime Primary Realtime Clock</Description><StartTime><Timestamp dt:dt="int">0</Timestamp><DateUtc dt:dt="string">2021-06-10T06:48:56Z</DateUtc></StartTime><FrequencyChanges><FrequencyChange><Frequency dt:dt="r8">2699990000</Frequency><Timestamp dt:dt="r8">10002180854749</Timestamp><Current d…	좌우반구com(split BVF)_1-035-1	60.021	1.0.0.165	1	-263212705	Professional	2.0.10.242	2.0.10.353	06-10-2021	2021-06-10 오전 6:48:57	15:48:57	2.0.10.248	286	2	{/}	향엄	향	엄	NULL	NULL	NULL	NULL	NULL	NULL	132	1	22	KSY	List3	0		1	-1	900536	184		0	0	1	{/}	0	4	900720	0	{/}	472
좌우반구com(split BVF)_1	35	1	<?xml version="1.0"?>\n<Clock xmlns:dt="urn:schemas-microsoft-com:datatypes"><Description dt:dt="string">E-Prime Primary Realtime Clock</Description><StartTime><Timestamp dt:dt="int">0</Timestamp><DateUtc dt:dt="string">2021-06-10T06:48:56Z</DateUtc></StartTime><FrequencyChanges><FrequencyChange><Frequency dt:dt="r8">2699990000</Frequency><Timestamp dt:dt="r8">10002180854749</Timestamp><Current d…	좌우반구com(split BVF)_1-035-1	60.021	1.0.0.165	1	-263212705	Professional	2.0.10.242	2.0.10.353	06-10-2021	2021-06-10 오전 6:48:57	15:48:57	2.0.10.248	229	2	{/}	허낌	허	낌	NULL	NULL	NULL	128	1	97	NULL	NULL	NULL	KSY3	List2	NULL	NULL	NULL	NULL	NULL	NULL	NULL	NULL	NULL	1	{/}	0	3	698042	0	{/}	466
좌우반구com(split BVF)_1	35	1	<?xml version="1.0"?>\n<Clock xmlns:dt="urn:schemas-microsoft-com:datatypes"><Description dt:dt="string">E-Prime Primary Realtime Clock</Description><StartTime><Timestamp dt:dt="int">0</Timestamp><DateUtc dt:dt="string">2021-06-10T06:48:56Z</DateUtc></StartTime><FrequencyChanges><FrequencyChange><Frequency dt:dt="r8">2699990000</Frequency><Timestamp dt:dt="r8">10002180854749</Timestamp><Current d…	좌우반구com(split BVF)_1-035-1	60.021	1.0.0.165	1	-263212705	Professional	2.0.10.242	2.0.10.353	06-10-2021	2021-06-10 오전 6:48:57	15:48:57	2.0.10.248	319	1	z	허락	허	락	NULL	NULL	NULL	NULL	NULL	NULL	106	1	55	KSY3	List3	NULL	NULL	NULL	NULL	NULL	NULL	NULL	NULL	NULL	1	z	0	3	989721	0	z	453
좌우반구com(split BVF)_1	35	1	<?xml version="1.0"?>\n<Clock xmlns:dt="urn:schemas-microsoft-com:datatypes"><Description dt:dt="string">E-Prime Primary Realtime Clock</Description><StartTime><Timestamp dt:dt="int">0</Timestamp><DateUtc dt:dt="string">2021-06-10T06:48:56Z</DateUtc></StartTime><FrequencyChanges><FrequencyChange><Frequency dt:dt="r8">2699990000</Frequency><Timestamp dt:dt="r8">10002180854749</Timestamp><Current d…	좌우반구com(split BVF)_1-035-1	60.021	1.0.0.165	1	-263212705	Professional	2.0.10.242	2.0.10.353	06-10-2021	2021-06-10 오전 6:48:57	15:48:57	2.0.10.248	197	2	{/}	허빈	허	빈	NULL	NULL	NULL	66	1	65	NULL	NULL	NULL	KSY	List2	0		0	-1	611773	183		0	0	1	{/}	0	3	611956	0	{/}	417
좌우반구com(split BVF)_1	35	1	<?xml version="1.0"?>\n<Clock xmlns:dt="urn:schemas-microsoft-com:datatypes"><Description dt:dt="string">E-Prime Primary Realtime Clock</Description><StartTime><Timestamp dt:dt="int">0</Timestamp><DateUtc dt:dt="string">2021-06-10T06:48:56Z</DateUtc></StartTime><FrequencyChanges><FrequencyChange><Frequency dt:dt="r8">2699990000</Frequency><Timestamp dt:dt="r8">10002180854749</Timestamp><Current d…	좌우반구com(split BVF)_1-035-1	60.021	1.0.0.165	1	-263212705	Professional	2.0.10.242	2.0.10.353	06-10-2021	2021-06-10 오전 6:48:57	15:48:57	2.0.10.248	176	2	{/}	헤오	헤	오	NULL	NULL	NULL	1	1	44	NULL	NULL	NULL	KSY3	List2	NULL	NULL	NULL	NULL	NULL	NULL	NULL	NULL	NULL	1	{/}	1	3	553910	0	{/}	433
좌우반구com(split BVF)_1	35	1	<?xml version="1.0"?>\n<Clock xmlns:dt="urn:schemas-microsoft-com:datatypes"><Description dt:dt="string">E-Prime Primary Realtime Clock</Description><StartTime><Timestamp dt:dt="int">0</Timestamp><DateUtc dt:dt="string">2021-06-10T06:48:56Z</DateUtc></StartTime><FrequencyChanges><FrequencyChange><Frequency dt:dt="r8">2699990000</Frequency><Timestamp dt:dt="r8">10002180854749</Timestamp><Current d…	좌우반구com(split BVF)_1-035-1	60.021	1.0.0.165	1	-263212705	Professional	2.0.10.242	2.0.10.353	06-10-2021	2021-06-10 오전 6:48:57	15:48:57	2.0.10.248	147	1	z	현상	현	상	NULL	NULL	NULL	117	1	15	NULL	NULL	NULL	KSY3	List2	NULL	NULL	NULL	NULL	NULL	NULL	NULL	NULL	NULL	1	z	1	3	472739	0	z	733
좌우반구com(split BVF)_1	35	1	<?xml version="1.0"?>\n<Clock xmlns:dt="urn:schemas-microsoft-com:datatypes"><Description dt:dt="string">E-Prime Primary Realtime Clock</Description><StartTime><Timestamp dt:dt="int">0</Timestamp><DateUtc dt:dt="string">2021-06-10T06:48:56Z</DateUtc></StartTime><FrequencyChanges><FrequencyChange><Frequency dt:dt="r8">2699990000</Frequency><Timestamp dt:dt="r8">10002180854749</Timestamp><Current d…	좌우반구com(split BVF)_1-035-1	60.021	1.0.0.165	1	-263212705	Professional	2.0.10.242	2.0.10.353	06-10-2021	2021-06-10 오전 6:48:57	15:48:57	2.0.10.248	243	1	z	협력	협	력	NULL	NULL	NULL	10	1	111	NULL	NULL	NULL	KSY3	List2	NULL	NULL	NULL	NULL	NULL	NULL	NULL	NULL	NULL	1	z	1	3	736778	0	z	401
좌우반구com(split BVF)_1	35	1	<?xml version="1.0"?>\n<Clock xmlns:dt="urn:schemas-microsoft-com:datatypes"><Description dt:dt="string">E-Prime Primary Realtime Clock</Description><StartTime><Timestamp dt:dt="int">0</Timestamp><DateUtc dt:dt="string">2021-06-10T06:48:56Z</DateUtc></StartTime><FrequencyChanges><FrequencyChange><Frequency dt:dt="r8">2699990000</Frequency><Timestamp dt:dt="r8">10002180854749</Timestamp><Current d…	좌우반구com(split BVF)_1-035-1	60.021	1.0.0.165	1	-263212705	Professional	2.0.10.242	2.0.10.353	06-10-2021	2021-06-10 오전 6:48:57	15:48:57	2.0.10.248	75	2	{/}	협체	협	체	130	1	75	NULL	NULL	NULL	NULL	NULL	NULL	KSY2	List1	NULL	NULL	NULL	NULL	NULL	NULL	NULL	NULL	NULL	1	{/}	0	3	242222	0	{/}	1079
좌우반구com(split BVF)_1	35	1	<?xml version="1.0"?>\n<Clock xmlns:dt="urn:schemas-microsoft-com:datatypes"><Description dt:dt="string">E-Prime Primary Realtime Clock</Description><StartTime><Timestamp dt:dt="int">0</Timestamp><DateUtc dt:dt="string">2021-06-10T06:48:56Z</DateUtc></StartTime><FrequencyChanges><FrequencyChange><Frequency dt:dt="r8">2699990000</Frequency><Timestamp dt:dt="r8">10002180854749</Timestamp><Current d…	좌우반구com(split BVF)_1-035-1	60.021	1.0.0.165	1	-263212705	Professional	2.0.10.242	2.0.10.353	06-10-2021	2021-06-10 오전 6:48:57	15:48:57	2.0.10.248	241	1	z	형님	형	님	NULL	NULL	NULL	16	1	109	NULL	NULL	NULL	KSY3	List2	NULL	NULL	NULL	NULL	NULL	NULL	NULL	NULL	NULL	1	z	0	4	731564	0	z	415
좌우반구com(split BVF)_1	35	1	<?xml version="1.0"?>\n<Clock xmlns:dt="urn:schemas-microsoft-com:datatypes"><Description dt:dt="string">E-Prime Primary Realtime Clock</Description><StartTime><Timestamp dt:dt="int">0</Timestamp><DateUtc dt:dt="string">2021-06-10T06:48:56Z</DateUtc></StartTime><FrequencyChanges><FrequencyChange><Frequency dt:dt="r8">2699990000</Frequency><Timestamp dt:dt="r8">10002180854749</Timestamp><Current d…	좌우반구com(split BVF)_1-035-1	60.021	1.0.0.165	1	-263212705	Professional	2.0.10.242	2.0.10.353	06-10-2021	2021-06-10 오전 6:48:57	15:48:57	2.0.10.248	238	2	{/}	형스	형	스	NULL	NULL	NULL	62	1	106	NULL	NULL	NULL	KSY2	List2	NULL	NULL	NULL	NULL	NULL	NULL	NULL	NULL	NULL	1	{/}	1	3	723816	0	{/}	475
좌우반구com(split BVF)_1	35	1	<?xml version="1.0"?>\n<Clock xmlns:dt="urn:schemas-microsoft-com:datatypes"><Description dt:dt="string">E-Prime Primary Realtime Clock</Description><StartTime><Timestamp dt:dt="int">0</Timestamp><DateUtc dt:dt="string">2021-06-10T06:48:56Z</DateUtc></StartTime><FrequencyChanges><FrequencyChange><Frequency dt:dt="r8">2699990000</Frequency><Timestamp dt:dt="r8">10002180854749</Timestamp><Current d…	좌우반구com(split BVF)_1-035-1	60.021	1.0.0.165	1	-263212705	Professional	2.0.10.242	2.0.10.353	06-10-2021	2021-06-10 오전 6:48:57	15:48:57	2.0.10.248	271	1	z	형태	형	태	NULL	NULL	NULL	NULL	NULL	NULL	78	1	7	KSY3	List3	NULL	NULL	NULL	NULL	NULL	NULL	NULL	NULL	NULL	1	z	0	3	860084	0	z	333
좌우반구com(split BVF)_1	35	1	<?xml version="1.0"?>\n<Clock xmlns:dt="urn:schemas-microsoft-com:datatypes"><Description dt:dt="string">E-Prime Primary Realtime Clock</Description><StartTime><Timestamp dt:dt="int">0</Timestamp><DateUtc dt:dt="string">2021-06-10T06:48:56Z</DateUtc></StartTime><FrequencyChanges><FrequencyChange><Frequency dt:dt="r8">2699990000</Frequency><Timestamp dt:dt="r8">10002180854749</Timestamp><Current d…	좌우반구com(split BVF)_1-035-1	60.021	1.0.0.165	1	-263212705	Professional	2.0.10.242	2.0.10.353	06-10-2021	2021-06-10 오전 6:48:57	15:48:57	2.0.10.248	164	1	z	화력	화	력	NULL	NULL	NULL	131	1	32	NULL	NULL	NULL	KSY3	List2	NULL	NULL	NULL	NULL	NULL	NULL	NULL	NULL	NULL	1	z	0	3	520739	0	z	508
좌우반구com(split BVF)_1	35	1	<?xml version="1.0"?>\n<Clock xmlns:dt="urn:schemas-microsoft-com:datatypes"><Description dt:dt="string">E-Prime Primary Realtime Clock</Description><StartTime><Timestamp dt:dt="int">0</Timestamp><DateUtc dt:dt="string">2021-06-10T06:48:56Z</DateUtc></StartTime><FrequencyChanges><FrequencyChange><Frequency dt:dt="r8">2699990000</Frequency><Timestamp dt:dt="r8">10002180854749</Timestamp><Current d…	좌우반구com(split BVF)_1-035-1	60.021	1.0.0.165	1	-263212705	Professional	2.0.10.242	2.0.10.353	06-10-2021	2021-06-10 오전 6:48:57	15:48:57	2.0.10.248	107	1	z	확률	확	률	117	1	107	NULL	NULL	NULL	NULL	NULL	NULL	KSY3	List1	NULL	NULL	NULL	NULL	NULL	NULL	NULL	NULL	NULL	1	z	0	4	331607	0	z	404
좌우반구com(split BVF)_1	35	1	<?xml version="1.0"?>\n<Clock xmlns:dt="urn:schemas-microsoft-com:datatypes"><Description dt:dt="string">E-Prime Primary Realtime Clock</Description><StartTime><Timestamp dt:dt="int">0</Timestamp><DateUtc dt:dt="string">2021-06-10T06:48:56Z</DateUtc></StartTime><FrequencyChanges><FrequencyChange><Frequency dt:dt="r8">2699990000</Frequency><Timestamp dt:dt="r8">10002180854749</Timestamp><Current d…	좌우반구com(split BVF)_1-035-1	60.021	1.0.0.165	1	-263212705	Professional	2.0.10.242	2.0.10.353	06-10-2021	2021-06-10 오전 6:48:57	15:48:57	2.0.10.248	30	2	{/}	확압	확	압	53	1	30	NULL	NULL	NULL	NULL	NULL	NULL	KSY3	List1	NULL	NULL	NULL	NULL	NULL	NULL	NULL	NULL	NULL	1	{/}	0	3	117883	0	{/}	564
좌우반구com(split BVF)_1	35	1	<?xml version="1.0"?>\n<Clock xmlns:dt="urn:schemas-microsoft-com:datatypes"><Description dt:dt="string">E-Prime Primary Realtime Clock</Description><StartTime><Timestamp dt:dt="int">0</Timestamp><DateUtc dt:dt="string">2021-06-10T06:48:56Z</DateUtc></StartTime><FrequencyChanges><FrequencyChange><Frequency dt:dt="r8">2699990000</Frequency><Timestamp dt:dt="r8">10002180854749</Timestamp><Current d…	좌우반구com(split BVF)_1-035-1	60.021	1.0.0.165	1	-263212705	Professional	2.0.10.242	2.0.10.353	06-10-2021	2021-06-10 오전 6:48:57	15:48:57	2.0.10.248	15	2	{/}	확축	확	축	35	1	15	NULL	NULL	NULL	NULL	NULL	NULL	KSY3	List1	NULL	NULL	NULL	NULL	NULL	NULL	NULL	NULL	NULL	1	{/}	0	3	74865	0	{/}	1679
좌우반구com(split BVF)_1	35	1	<?xml version="1.0"?>\n<Clock xmlns:dt="urn:schemas-microsoft-com:datatypes"><Description dt:dt="string">E-Prime Primary Realtime Clock</Description><StartTime><Timestamp dt:dt="int">0</Timestamp><DateUtc dt:dt="string">2021-06-10T06:48:56Z</DateUtc></StartTime><FrequencyChanges><FrequencyChange><Frequency dt:dt="r8">2699990000</Frequency><Timestamp dt:dt="r8">10002180854749</Timestamp><Current d…	좌우반구com(split BVF)_1-035-1	60.021	1.0.0.165	1	-263212705	Professional	2.0.10.242	2.0.10.353	06-10-2021	2021-06-10 오전 6:48:57	15:48:57	2.0.10.248	194	1	z	환경	환	경	NULL	NULL	NULL	112	1	62	NULL	NULL	NULL	KSY3	List2	NULL	NULL	NULL	NULL	NULL	NULL	NULL	NULL	NULL	1	z	0	4	603943	0	z	511
좌우반구com(split BVF)_1	35	1	<?xml version="1.0"?>\n<Clock xmlns:dt="urn:schemas-microsoft-com:datatypes"><Description dt:dt="string">E-Prime Primary Realtime Clock</Description><StartTime><Timestamp dt:dt="int">0</Timestamp><DateUtc dt:dt="string">2021-06-10T06:48:56Z</DateUtc></StartTime><FrequencyChanges><FrequencyChange><Frequency dt:dt="r8">2699990000</Frequency><Timestamp dt:dt="r8">10002180854749</Timestamp><Current d…	좌우반구com(split BVF)_1-035-1	60.021	1.0.0.165	1	-263212705	Professional	2.0.10.242	2.0.10.353	06-10-2021	2021-06-10 오전 6:48:57	15:48:57	2.0.10.248	5	2	{/}	횟광	횟	광	78	1	5	NULL	NULL	NULL	NULL	NULL	NULL	KSY3	List1	NULL	NULL	NULL	NULL	NULL	NULL	NULL	NULL	NULL	1	{/}	0	4	45926	0	{/}	651
좌우반구com(split BVF)_1	35	1	<?xml version="1.0"?>\n<Clock xmlns:dt="urn:schemas-microsoft-com:datatypes"><Description dt:dt="string">E-Prime Primary Realtime Clock</Description><StartTime><Timestamp dt:dt="int">0</Timestamp><DateUtc dt:dt="string">2021-06-10T06:48:56Z</DateUtc></StartTime><FrequencyChanges><FrequencyChange><Frequency dt:dt="r8">2699990000</Frequency><Timestamp dt:dt="r8">10002180854749</Timestamp><Current d…	좌우반구com(split BVF)_1-035-1	60.021	1.0.0.165	1	-263212705	Professional	2.0.10.242	2.0.10.353	06-10-2021	2021-06-10 오전 6:48:57	15:48:57	2.0.10.248	245	2	{/}	횟색	횟	색	NULL	NULL	NULL	104	1	113	NULL	NULL	NULL	KSY3	List2	NULL	NULL	NULL	NULL	NULL	NULL	NULL	NULL	NULL	1	{/}	0	4	742010	0	{/}	681
좌우반구com(split BVF)_1	35	1	<?xml version="1.0"?>\n<Clock xmlns:dt="urn:schemas-microsoft-com:datatypes"><Description dt:dt="string">E-Prime Primary Realtime Clock</Description><StartTime><Timestamp dt:dt="int">0</Timestamp><DateUtc dt:dt="string">2021-06-10T06:48:56Z</DateUtc></StartTime><FrequencyChanges><FrequencyChange><Frequency dt:dt="r8">2699990000</Frequency><Timestamp dt:dt="r8">10002180854749</Timestamp><Current d…	좌우반구com(split BVF)_1-035-1	60.021	1.0.0.165	1	-263212705	Professional	2.0.10.242	2.0.10.353	06-10-2021	2021-06-10 오전 6:48:57	15:48:57	2.0.10.248	220	1	z	횟수	횟	수	NULL	NULL	NULL	103	1	88	NULL	NULL	NULL	KSY3	List2	NULL	NULL	NULL	NULL	NULL	NULL	NULL	NULL	NULL	1	z	0	4	673718	0	z	614
좌우반구com(split BVF)_1	35	1	<?xml version="1.0"?>\n<Clock xmlns:dt="urn:schemas-microsoft-com:datatypes"><Description dt:dt="string">E-Prime Primary Realtime Clock</Description><StartTime><Timestamp dt:dt="int">0</Timestamp><DateUtc dt:dt="string">2021-06-10T06:48:56Z</DateUtc></StartTime><FrequencyChanges><FrequencyChange><Frequency dt:dt="r8">2699990000</Frequency><Timestamp dt:dt="r8">10002180854749</Timestamp><Current d…	좌우반구com(split BVF)_1-035-1	60.021	1.0.0.165	1	-263212705	Professional	2.0.10.242	2.0.10.353	06-10-2021	2021-06-10 오전 6:48:57	15:48:57	2.0.10.248	203	1	z	효과	효	과	NULL	NULL	NULL	56	1	71	NULL	NULL	NULL	KSY3	List2	NULL	NULL	NULL	NULL	NULL	NULL	NULL	NULL	NULL	1	z	0	4	627751	0	z	502
좌우반구com(split BVF)_1	35	1	<?xml version="1.0"?>\n<Clock xmlns:dt="urn:schemas-microsoft-com:datatypes"><Description dt:dt="string">E-Prime Primary Realtime Clock</Description><StartTime><Timestamp dt:dt="int">0</Timestamp><DateUtc dt:dt="string">2021-06-10T06:48:56Z</DateUtc></StartTime><FrequencyChanges><FrequencyChange><Frequency dt:dt="r8">2699990000</Frequency><Timestamp dt:dt="r8">10002180854749</Timestamp><Current d…	좌우반구com(split BVF)_1-035-1	60.021	1.0.0.165	1	-263212705	Professional	2.0.10.242	2.0.10.353	06-10-2021	2021-06-10 오전 6:48:57	15:48:57	2.0.10.248	126	2	{/}	효미	효	미	107	1	126	NULL	NULL	NULL	NULL	NULL	NULL	KSY2	List1	NULL	NULL	NULL	NULL	NULL	NULL	NULL	NULL	NULL	1	{/}	1	3	383421	0	{/}	549
좌우반구com(split BVF)_1	35	1	<?xml version="1.0"?>\n<Clock xmlns:dt="urn:schemas-microsoft-com:datatypes"><Description dt:dt="string">E-Prime Primary Realtime Clock</Description><StartTime><Timestamp dt:dt="int">0</Timestamp><DateUtc dt:dt="string">2021-06-10T06:48:56Z</DateUtc></StartTime><FrequencyChanges><FrequencyChange><Frequency dt:dt="r8">2699990000</Frequency><Timestamp dt:dt="r8">10002180854749</Timestamp><Current d…	좌우반구com(split BVF)_1-035-1	60.021	1.0.0.165	1	-263212705	Professional	2.0.10.242	2.0.10.353	06-10-2021	2021-06-10 오전 6:48:57	15:48:57	2.0.10.248	157	2	{/}	효탈	효	탈	NULL	NULL	NULL	116	1	25	NULL	NULL	NULL	KSY2	List2	NULL	NULL	NULL	NULL	NULL	NULL	NULL	NULL	NULL	1	{/}	0	3	500696	0	{/}	785
좌우반구com(split BVF)_1	35	1	<?xml version="1.0"?>\n<Clock xmlns:dt="urn:schemas-microsoft-com:datatypes"><Description dt:dt="string">E-Prime Primary Realtime Clock</Description><StartTime><Timestamp dt:dt="int">0</Timestamp><DateUtc dt:dt="string">2021-06-10T06:48:56Z</DateUtc></StartTime><FrequencyChanges><FrequencyChange><Frequency dt:dt="r8">2699990000</Frequency><Timestamp dt:dt="r8">10002180854749</Timestamp><Current d…	좌우반구com(split BVF)_1-035-1	60.021	1.0.0.165	1	-263212705	Professional	2.0.10.242	2.0.10.353	06-10-2021	2021-06-10 오전 6:48:57	15:48:57	2.0.10.248	57	2	{/}	효헤	효	헤	83	1	57	NULL	NULL	NULL	NULL	NULL	NULL	KSY	List1	0		1	-1	193389	184		0	0	0	{/}	0	4	193573	0	z	409
좌우반구com(split BVF)_1	35	1	<?xml version="1.0"?>\n<Clock xmlns:dt="urn:schemas-microsoft-com:datatypes"><Description dt:dt="string">E-Prime Primary Realtime Clock</Description><StartTime><Timestamp dt:dt="int">0</Timestamp><DateUtc dt:dt="string">2021-06-10T06:48:56Z</DateUtc></StartTime><FrequencyChanges><FrequencyChange><Frequency dt:dt="r8">2699990000</Frequency><Timestamp dt:dt="r8">10002180854749</Timestamp><Current d…	좌우반구com(split BVF)_1-035-1	60.021	1.0.0.165	1	-263212705	Professional	2.0.10.242	2.0.10.353	06-10-2021	2021-06-10 오전 6:48:57	15:48:57	2.0.10.248	155	2	{/}	후검	후	검	NULL	NULL	NULL	71	1	23	NULL	NULL	NULL	KSY	List2	0		0	0	494982	183		0	0	1	{/}	0	3	495165	0	{/}	435
좌우반구com(split BVF)_1	35	1	<?xml version="1.0"?>\n<Clock xmlns:dt="urn:schemas-microsoft-com:datatypes"><Description dt:dt="string">E-Prime Primary Realtime Clock</Description><StartTime><Timestamp dt:dt="int">0</Timestamp><DateUtc dt:dt="string">2021-06-10T06:48:56Z</DateUtc></StartTime><FrequencyChanges><FrequencyChange><Frequency dt:dt="r8">2699990000</Frequency><Timestamp dt:dt="r8">10002180854749</Timestamp><Current d…	좌우반구com(split BVF)_1-035-1	60.021	1.0.0.165	1	-263212705	Professional	2.0.10.242	2.0.10.353	06-10-2021	2021-06-10 오전 6:48:57	15:48:57	2.0.10.248	87	1	z	후대	후	대	27	1	87	NULL	NULL	NULL	NULL	NULL	NULL	KSY3	List1	NULL	NULL	NULL	NULL	NULL	NULL	NULL	NULL	NULL	1	z	0	3	276826	0	z	682
좌우반구com(split BVF)_1	35	1	<?xml version="1.0"?>\n<Clock xmlns:dt="urn:schemas-microsoft-com:datatypes"><Description dt:dt="string">E-Prime Primary Realtime Clock</Description><StartTime><Timestamp dt:dt="int">0</Timestamp><DateUtc dt:dt="string">2021-06-10T06:48:56Z</DateUtc></StartTime><FrequencyChanges><FrequencyChange><Frequency dt:dt="r8">2699990000</Frequency><Timestamp dt:dt="r8">10002180854749</Timestamp><Current d…	좌우반구com(split BVF)_1-035-1	60.021	1.0.0.165	1	-263212705	Professional	2.0.10.242	2.0.10.353	06-10-2021	2021-06-10 오전 6:48:57	15:48:57	2.0.10.248	281	1	z	후자	후	자	NULL	NULL	NULL	NULL	NULL	NULL	30	1	17	KSY3	List3	NULL	NULL	NULL	NULL	NULL	NULL	NULL	NULL	NULL	1	z	0	3	887108	0	z	788
좌우반구com(split BVF)_1	35	1	<?xml version="1.0"?>\n<Clock xmlns:dt="urn:schemas-microsoft-com:datatypes"><Description dt:dt="string">E-Prime Primary Realtime Clock</Description><StartTime><Timestamp dt:dt="int">0</Timestamp><DateUtc dt:dt="string">2021-06-10T06:48:56Z</DateUtc></StartTime><FrequencyChanges><FrequencyChange><Frequency dt:dt="r8">2699990000</Frequency><Timestamp dt:dt="r8">10002180854749</Timestamp><Current d…	좌우반구com(split BVF)_1-035-1	60.021	1.0.0.165	1	-263212705	Professional	2.0.10.242	2.0.10.353	06-10-2021	2021-06-10 오전 6:48:57	15:48:57	2.0.10.248	381	2	{/}	훈걱	훈	걱	NULL	NULL	NULL	NULL	NULL	NULL	36	1	117	KSY3	List3	NULL	NULL	NULL	NULL	NULL	NULL	NULL	NULL	NULL	1	{/}	0	3	1157261	0	{/}	485
좌우반구com(split BVF)_1	35	1	<?xml version="1.0"?>\n<Clock xmlns:dt="urn:schemas-microsoft-com:datatypes"><Description dt:dt="string">E-Prime Primary Realtime Clock</Description><StartTime><Timestamp dt:dt="int">0</Timestamp><DateUtc dt:dt="string">2021-06-10T06:48:56Z</DateUtc></StartTime><FrequencyChanges><FrequencyChange><Frequency dt:dt="r8">2699990000</Frequency><Timestamp dt:dt="r8">10002180854749</Timestamp><Current d…	좌우반구com(split BVF)_1-035-1	60.021	1.0.0.165	1	-263212705	Professional	2.0.10.242	2.0.10.353	06-10-2021	2021-06-10 오전 6:48:57	15:48:57	2.0.10.248	139	2	{/}	훈차	훈	차	NULL	NULL	NULL	99	1	7	NULL	NULL	NULL	KSY	List2	0		0	-1	451597	183		0	0	1	{/}	0	3	451780	0	{/}	381
좌우반구com(split BVF)_1	35	1	<?xml version="1.0"?>\n<Clock xmlns:dt="urn:schemas-microsoft-com:datatypes"><Description dt:dt="string">E-Prime Primary Realtime Clock</Description><StartTime><Timestamp dt:dt="int">0</Timestamp><DateUtc dt:dt="string">2021-06-10T06:48:56Z</DateUtc></StartTime><FrequencyChanges><FrequencyChange><Frequency dt:dt="r8">2699990000</Frequency><Timestamp dt:dt="r8">10002180854749</Timestamp><Current d…	좌우반구com(split BVF)_1-035-1	60.021	1.0.0.165	1	-263212705	Professional	2.0.10.242	2.0.10.353	06-10-2021	2021-06-10 오전 6:48:57	15:48:57	2.0.10.248	305	2	{/}	휘섭	휘	섭	NULL	NULL	NULL	NULL	NULL	NULL	32	1	41	KSY2	List3	NULL	NULL	NULL	NULL	NULL	NULL	NULL	NULL	NULL	1	{/}	0	3	952101	0	{/}	418
좌우반구com(split BVF)_1	35	1	<?xml version="1.0"?>\n<Clock xmlns:dt="urn:schemas-microsoft-com:datatypes"><Description dt:dt="string">E-Prime Primary Realtime Clock</Description><StartTime><Timestamp dt:dt="int">0</Timestamp><DateUtc dt:dt="string">2021-06-10T06:48:56Z</DateUtc></StartTime><FrequencyChanges><FrequencyChange><Frequency dt:dt="r8">2699990000</Frequency><Timestamp dt:dt="r8">10002180854749</Timestamp><Current d…	좌우반구com(split BVF)_1-035-1	60.021	1.0.0.165	1	-263212705	Professional	2.0.10.242	2.0.10.353	06-10-2021	2021-06-10 오전 6:48:57	15:48:57	2.0.10.248	298	2	{/}	희강	희	강	NULL	NULL	NULL	NULL	NULL	NULL	51	1	34	KSY3	List3	NULL	NULL	NULL	NULL	NULL	NULL	NULL	NULL	NULL	1	{/}	0	3	933708	0	{/}	451
좌우반구com(split BVF)_1	35	1	<?xml version="1.0"?>\n<Clock xmlns:dt="urn:schemas-microsoft-com:datatypes"><Description dt:dt="string">E-Prime Primary Realtime Clock</Description><StartTime><Timestamp dt:dt="int">0</Timestamp><DateUtc dt:dt="string">2021-06-10T06:48:56Z</DateUtc></StartTime><FrequencyChanges><FrequencyChange><Frequency dt:dt="r8">2699990000</Frequency><Timestamp dt:dt="r8">10002180854749</Timestamp><Current d…	좌우반구com(split BVF)_1-035-1	60.021	1.0.0.165	1	-263212705	Professional	2.0.10.242	2.0.10.353	06-10-2021	2021-06-10 오전 6:48:57	15:48:57	2.0.10.248	111	1	z	희망	희	망	4	1	111	NULL	NULL	NULL	NULL	NULL	NULL	KSY3	List1	NULL	NULL	NULL	NULL	NULL	NULL	NULL	NULL	NULL	1	z	0	4	342553	0	z	346
좌우반구com(split BVF)_1	35	1	<?xml version="1.0"?>\n<Clock xmlns:dt="urn:schemas-microsoft-com:datatypes"><Description dt:dt="string">E-Prime Primary Realtime Clock</Description><StartTime><Timestamp dt:dt="int">0</Timestamp><DateUtc dt:dt="string">2021-06-10T06:48:56Z</DateUtc></StartTime><FrequencyChanges><FrequencyChange><Frequency dt:dt="r8">2699990000</Frequency><Timestamp dt:dt="r8">10002180854749</Timestamp><Current d…	좌우반구com(split BVF)_1-035-1	60.021	1.0.0.165	1	-263212705	Professional	2.0.10.242	2.0.10.353	06-10-2021	2021-06-10 오전 6:48:57	15:48:57	2.0.10.248	11	2	{/}	희외	희	외	50	1	11	NULL	NULL	NULL	NULL	NULL	NULL	KSY	List1	0		1	-1	62336	184		0	0	1	{/}	0	4	62520	0	{/}	896
좌우반구com(split BVF)_1	35	1	<?xml version="1.0"?>\n<Clock xmlns:dt="urn:schemas-microsoft-com:datatypes"><Description dt:dt="string">E-Prime Primary Realtime Clock</Description><StartTime><Timestamp dt:dt="int">0</Timestamp><DateUtc dt:dt="string">2021-06-10T06:48:56Z</DateUtc></StartTime><FrequencyChanges><FrequencyChange><Frequency dt:dt="r8">2699990000</Frequency><Timestamp dt:dt="r8">10002180854749</Timestamp><Current d…	좌우반구com(split BVF)_1-035-1	60.021	1.0.0.165	1	-263212705	Professional	2.0.10.242	2.0.10.353	06-10-2021	2021-06-10 오전 6:48:57	15:48:57	2.0.10.248	12	2	{/}	희응	희	응	113	1	12	NULL	NULL	NULL	NULL	NULL	NULL	KSY3	List1	NULL	NULL	NULL	NULL	NULL	NULL	NULL	NULL	NULL	1	{/}	0	4	65619	0	{/}	870
[truncated: 1 more columns]
