# Supplementary material for: Decoding foveal word recognition: the role of interhemispheric inhibition in bilateral hemispheric processing
Source: Front Psychol. 2023 Nov 30;14:1293529. doi: 10.3389/fpsyg.2023.1293529 (PMC10720635; doi:10.3389/fpsyg.2023.1293529)
Supplement: Supplementary file 1 [file Data_Sheet_1.ZIP › data/Exp2/BVF_020.txt]

STRING	INTEGER	INTEGER	STRING	STRING	STRING	STRING	STRING	STRING	STRING	STRING	STRING	STRING	STRING	STRING	STRING	INTEGER	STRING	STRING	STRING	STRING	STRING	STRING	STRING	STRING	STRING	STRING	STRING	STRING	STRING	STRING	STRING	STRING	STRING	STRING	STRING	STRING	STRING	STRING	STRING	STRING	STRING	STRING	STRING	STRING	STRING	STRING	STRING	STRING	STRING
EXPNAME	SUBJECT	SESSION	VARIABLE	VARIABLE	VARIABLE	VARIABLE	VARIABLE	VARIABLE	VARIABLE	VARIABLE	VARIABLE	VARIABLE	VARIABLE	VARIABLE	VARIABLE	LOG_LEVEL	VARIABLE	VARIABLE	VARIABLE	VARIABLE	VARIABLE	VARIABLE	VARIABLE	VARIABLE	VARIABLE	VARIABLE	VARIABLE	VARIABLE	VARIABLE	VARIABLE	VARIABLE	VARIABLE	VARIABLE	VARIABLE	VARIABLE	VARIABLE	VARIABLE	VARIABLE	VARIABLE	VARIABLE	VARIABLE	VARIABLE	VARIABLE	VARIABLE	VARIABLE	VARIABLE	VARIABLE	VARIABLE	VARIABLE
1	1	1	1	1	1	1	1	1	1	1	1	1	1	1	1	2	2	2	2	2	2	2	2	2	2	2	2	2	2	2	2	2	2	2	2	2	2	2	2	2	2	2	2	2	2	2	2	2	2
ExperimentName	Subject	Session	Clock.Information	DataFile.Basename	Display.RefreshRate	ExperimentVersion	Group	RandomSeed	RuntimeCapabilities	RuntimeVersion	RuntimeVersionExpected	SessionDate	SessionStartDateTimeUtc	SessionTime	StudioVersion	Block	condition	correct	Exptarget	Exptarget2	Exptarget3	List1	List1.Cycle	List1.Sample	List2	List2.Cycle	List2.Sample	List3	List3.Cycle	List3.Sample	Procedure	Running	TextDisplay2.ACC	TextDisplay2.CRESP	TextDisplay2.DurationError	TextDisplay2.OnsetDelay	TextDisplay2.OnsetTime	TextDisplay2.OnsetToOnsetTime	TextDisplay2.RESP	TextDisplay2.RT	TextDisplay2.RTTime	TextDisplay6.ACC	TextDisplay6.CRESP	TextDisplay6.DurationError	TextDisplay6.OnsetDelay	TextDisplay6.OnsetTime	TextDisplay6.OnsetToOnsetTime	TextDisplay6.RESP	TextDisplay6.RT
좌우반구com(split BVF)_2	20	1	<?xml version="1.0"?>\n<Clock xmlns:dt="urn:schemas-microsoft-com:datatypes"><Description dt:dt="string">E-Prime Primary Realtime Clock</Description><StartTime><Timestamp dt:dt="int">0</Timestamp><DateUtc dt:dt="string">2020-11-18T07:00:40Z</DateUtc></StartTime><FrequencyChanges><FrequencyChange><Frequency dt:dt="r8">2699980000</Frequency><Timestamp dt:dt="r8">4.22244891176789E+15</Timestamp><Cur…	좌우반구com(split BVF)_2-020-1	60.021	1.0.0.165	1	-1625035054	Professional	2.0.10.242	2.0.10.353	11-18-2020	2020-11-18 오전 7:00:40	16:00:40	2.0.10.248	270	1	{/}	가격	가	격	NULL	NULL	NULL	NULL	NULL	NULL	127	1	6	KSY3	List3	NULL	NULL	NULL	NULL	NULL	NULL	NULL	NULL	NULL	1	{/}	0	4	1018792	0	{/}	269
좌우반구com(split BVF)_2	20	1	<?xml version="1.0"?>\n<Clock xmlns:dt="urn:schemas-microsoft-com:datatypes"><Description dt:dt="string">E-Prime Primary Realtime Clock</Description><StartTime><Timestamp dt:dt="int">0</Timestamp><DateUtc dt:dt="string">2020-11-18T07:00:40Z</DateUtc></StartTime><FrequencyChanges><FrequencyChange><Frequency dt:dt="r8">2699980000</Frequency><Timestamp dt:dt="r8">4.22244891176789E+15</Timestamp><Cur…	좌우반구com(split BVF)_2-020-1	60.021	1.0.0.165	1	-1625035054	Professional	2.0.10.242	2.0.10.353	11-18-2020	2020-11-18 오전 7:00:40	16:00:40	2.0.10.248	36	1	{/}	가을	가	을	92	1	36	NULL	NULL	NULL	NULL	NULL	NULL	KSY3	List1	NULL	NULL	NULL	NULL	NULL	NULL	NULL	NULL	NULL	1	{/}	0	4	118811	0	{/}	507
좌우반구com(split BVF)_2	20	1	<?xml version="1.0"?>\n<Clock xmlns:dt="urn:schemas-microsoft-com:datatypes"><Description dt:dt="string">E-Prime Primary Realtime Clock</Description><StartTime><Timestamp dt:dt="int">0</Timestamp><DateUtc dt:dt="string">2020-11-18T07:00:40Z</DateUtc></StartTime><FrequencyChanges><FrequencyChange><Frequency dt:dt="r8">2699980000</Frequency><Timestamp dt:dt="r8">4.22244891176789E+15</Timestamp><Cur…	좌우반구com(split BVF)_2-020-1	60.021	1.0.0.165	1	-1625035054	Professional	2.0.10.242	2.0.10.353	11-18-2020	2020-11-18 오전 7:00:40	16:00:40	2.0.10.248	314	1	{/}	간섭	간	섭	NULL	NULL	NULL	NULL	NULL	NULL	9	1	50	KSY3	List3	NULL	NULL	NULL	NULL	NULL	NULL	NULL	NULL	NULL	1	{/}	0	3	1135517	0	{/}	317
좌우반구com(split BVF)_2	20	1	<?xml version="1.0"?>\n<Clock xmlns:dt="urn:schemas-microsoft-com:datatypes"><Description dt:dt="string">E-Prime Primary Realtime Clock</Description><StartTime><Timestamp dt:dt="int">0</Timestamp><DateUtc dt:dt="string">2020-11-18T07:00:40Z</DateUtc></StartTime><FrequencyChanges><FrequencyChange><Frequency dt:dt="r8">2699980000</Frequency><Timestamp dt:dt="r8">4.22244891176789E+15</Timestamp><Cur…	좌우반구com(split BVF)_2-020-1	60.021	1.0.0.165	1	-1625035054	Professional	2.0.10.242	2.0.10.353	11-18-2020	2020-11-18 오전 7:00:40	16:00:40	2.0.10.248	94	2	z	간습	간	습	62	1	94	NULL	NULL	NULL	NULL	NULL	NULL	KSY2	List1	NULL	NULL	NULL	NULL	NULL	NULL	NULL	NULL	NULL	1	z	0	4	274839	0	z	491
좌우반구com(split BVF)_2	20	1	<?xml version="1.0"?>\n<Clock xmlns:dt="urn:schemas-microsoft-com:datatypes"><Description dt:dt="string">E-Prime Primary Realtime Clock</Description><StartTime><Timestamp dt:dt="int">0</Timestamp><DateUtc dt:dt="string">2020-11-18T07:00:40Z</DateUtc></StartTime><FrequencyChanges><FrequencyChange><Frequency dt:dt="r8">2699980000</Frequency><Timestamp dt:dt="r8">4.22244891176789E+15</Timestamp><Cur…	좌우반구com(split BVF)_2-020-1	60.021	1.0.0.165	1	-1625035054	Professional	2.0.10.242	2.0.10.353	11-18-2020	2020-11-18 오전 7:00:40	16:00:40	2.0.10.248	328	2	z	감환	감	환	NULL	NULL	NULL	NULL	NULL	NULL	111	1	64	KSY2	List3	NULL	NULL	NULL	NULL	NULL	NULL	NULL	NULL	NULL	0	z	0	4	1172504	0	{/}	348
좌우반구com(split BVF)_2	20	1	<?xml version="1.0"?>\n<Clock xmlns:dt="urn:schemas-microsoft-com:datatypes"><Description dt:dt="string">E-Prime Primary Realtime Clock</Description><StartTime><Timestamp dt:dt="int">0</Timestamp><DateUtc dt:dt="string">2020-11-18T07:00:40Z</DateUtc></StartTime><FrequencyChanges><FrequencyChange><Frequency dt:dt="r8">2699980000</Frequency><Timestamp dt:dt="r8">4.22244891176789E+15</Timestamp><Cur…	좌우반구com(split BVF)_2-020-1	60.021	1.0.0.165	1	-1625035054	Professional	2.0.10.242	2.0.10.353	11-18-2020	2020-11-18 오전 7:00:40	16:00:40	2.0.10.248	35	1	{/}	강도	강	도	40	1	35	NULL	NULL	NULL	NULL	NULL	NULL	KSY3	List1	NULL	NULL	NULL	NULL	NULL	NULL	NULL	NULL	NULL	1	{/}	0	3	116328	0	{/}	278
좌우반구com(split BVF)_2	20	1	<?xml version="1.0"?>\n<Clock xmlns:dt="urn:schemas-microsoft-com:datatypes"><Description dt:dt="string">E-Prime Primary Realtime Clock</Description><StartTime><Timestamp dt:dt="int">0</Timestamp><DateUtc dt:dt="string">2020-11-18T07:00:40Z</DateUtc></StartTime><FrequencyChanges><FrequencyChange><Frequency dt:dt="r8">2699980000</Frequency><Timestamp dt:dt="r8">4.22244891176789E+15</Timestamp><Cur…	좌우반구com(split BVF)_2-020-1	60.021	1.0.0.165	1	-1625035054	Professional	2.0.10.242	2.0.10.353	11-18-2020	2020-11-18 오전 7:00:40	16:00:40	2.0.10.248	338	2	z	강례	강	례	NULL	NULL	NULL	NULL	NULL	NULL	90	1	74	KSY	List3	0		0	0	1198445	183		0	0	1	z	0	3	1198628	0	z	430
좌우반구com(split BVF)_2	20	1	<?xml version="1.0"?>\n<Clock xmlns:dt="urn:schemas-microsoft-com:datatypes"><Description dt:dt="string">E-Prime Primary Realtime Clock</Description><StartTime><Timestamp dt:dt="int">0</Timestamp><DateUtc dt:dt="string">2020-11-18T07:00:40Z</DateUtc></StartTime><FrequencyChanges><FrequencyChange><Frequency dt:dt="r8">2699980000</Frequency><Timestamp dt:dt="r8">4.22244891176789E+15</Timestamp><Cur…	좌우반구com(split BVF)_2-020-1	60.021	1.0.0.165	1	-1625035054	Professional	2.0.10.242	2.0.10.353	11-18-2020	2020-11-18 오전 7:00:40	16:00:40	2.0.10.248	265	2	z	강방	강	방	NULL	NULL	NULL	NULL	NULL	NULL	103	1	1	KSY2	List3	NULL	NULL	NULL	NULL	NULL	NULL	NULL	NULL	NULL	1	z	0	3	1004980	0	z	1401
좌우반구com(split BVF)_2	20	1	<?xml version="1.0"?>\n<Clock xmlns:dt="urn:schemas-microsoft-com:datatypes"><Description dt:dt="string">E-Prime Primary Realtime Clock</Description><StartTime><Timestamp dt:dt="int">0</Timestamp><DateUtc dt:dt="string">2020-11-18T07:00:40Z</DateUtc></StartTime><FrequencyChanges><FrequencyChange><Frequency dt:dt="r8">2699980000</Frequency><Timestamp dt:dt="r8">4.22244891176789E+15</Timestamp><Cur…	좌우반구com(split BVF)_2-020-1	60.021	1.0.0.165	1	-1625035054	Professional	2.0.10.242	2.0.10.353	11-18-2020	2020-11-18 오전 7:00:40	16:00:40	2.0.10.248	87	1	{/}	개념	개	념	103	1	87	NULL	NULL	NULL	NULL	NULL	NULL	KSY3	List1	NULL	NULL	NULL	NULL	NULL	NULL	NULL	NULL	NULL	1	{/}	0	3	253646	0	{/}	620
좌우반구com(split BVF)_2	20	1	<?xml version="1.0"?>\n<Clock xmlns:dt="urn:schemas-microsoft-com:datatypes"><Description dt:dt="string">E-Prime Primary Realtime Clock</Description><StartTime><Timestamp dt:dt="int">0</Timestamp><DateUtc dt:dt="string">2020-11-18T07:00:40Z</DateUtc></StartTime><FrequencyChanges><FrequencyChange><Frequency dt:dt="r8">2699980000</Frequency><Timestamp dt:dt="r8">4.22244891176789E+15</Timestamp><Cur…	좌우반구com(split BVF)_2-020-1	60.021	1.0.0.165	1	-1625035054	Professional	2.0.10.242	2.0.10.353	11-18-2020	2020-11-18 오전 7:00:40	16:00:40	2.0.10.248	239	2	z	개례	개	례	NULL	NULL	NULL	33	1	107	NULL	NULL	NULL	KSY2	List2	NULL	NULL	NULL	NULL	NULL	NULL	NULL	NULL	NULL	1	z	0	3	788873	0	z	408
좌우반구com(split BVF)_2	20	1	<?xml version="1.0"?>\n<Clock xmlns:dt="urn:schemas-microsoft-com:datatypes"><Description dt:dt="string">E-Prime Primary Realtime Clock</Description><StartTime><Timestamp dt:dt="int">0</Timestamp><DateUtc dt:dt="string">2020-11-18T07:00:40Z</DateUtc></StartTime><FrequencyChanges><FrequencyChange><Frequency dt:dt="r8">2699980000</Frequency><Timestamp dt:dt="r8">4.22244891176789E+15</Timestamp><Cur…	좌우반구com(split BVF)_2-020-1	60.021	1.0.0.165	1	-1625035054	Professional	2.0.10.242	2.0.10.353	11-18-2020	2020-11-18 오전 7:00:40	16:00:40	2.0.10.248	213	1	{/}	개인	개	인	NULL	NULL	NULL	57	1	81	NULL	NULL	NULL	KSY3	List2	NULL	NULL	NULL	NULL	NULL	NULL	NULL	NULL	NULL	1	{/}	0	3	718931	0	{/}	453
좌우반구com(split BVF)_2	20	1	<?xml version="1.0"?>\n<Clock xmlns:dt="urn:schemas-microsoft-com:datatypes"><Description dt:dt="string">E-Prime Primary Realtime Clock</Description><StartTime><Timestamp dt:dt="int">0</Timestamp><DateUtc dt:dt="string">2020-11-18T07:00:40Z</DateUtc></StartTime><FrequencyChanges><FrequencyChange><Frequency dt:dt="r8">2699980000</Frequency><Timestamp dt:dt="r8">4.22244891176789E+15</Timestamp><Cur…	좌우반구com(split BVF)_2-020-1	60.021	1.0.0.165	1	-1625035054	Professional	2.0.10.242	2.0.10.353	11-18-2020	2020-11-18 오전 7:00:40	16:00:40	2.0.10.248	275	2	z	개협	개	협	NULL	NULL	NULL	NULL	NULL	NULL	40	1	11	KSY	List3	0		0	-1	1032037	183		0	0	1	z	0	3	1032220	0	z	502
좌우반구com(split BVF)_2	20	1	<?xml version="1.0"?>\n<Clock xmlns:dt="urn:schemas-microsoft-com:datatypes"><Description dt:dt="string">E-Prime Primary Realtime Clock</Description><StartTime><Timestamp dt:dt="int">0</Timestamp><DateUtc dt:dt="string">2020-11-18T07:00:40Z</DateUtc></StartTime><FrequencyChanges><FrequencyChange><Frequency dt:dt="r8">2699980000</Frequency><Timestamp dt:dt="r8">4.22244891176789E+15</Timestamp><Cur…	좌우반구com(split BVF)_2-020-1	60.021	1.0.0.165	1	-1625035054	Professional	2.0.10.242	2.0.10.353	11-18-2020	2020-11-18 오전 7:00:40	16:00:40	2.0.10.248	233	2	z	거생	거	생	NULL	NULL	NULL	127	1	101	NULL	NULL	NULL	KSY2	List2	NULL	NULL	NULL	NULL	NULL	NULL	NULL	NULL	NULL	1	z	1	3	772895	0	z	835
좌우반구com(split BVF)_2	20	1	<?xml version="1.0"?>\n<Clock xmlns:dt="urn:schemas-microsoft-com:datatypes"><Description dt:dt="string">E-Prime Primary Realtime Clock</Description><StartTime><Timestamp dt:dt="int">0</Timestamp><DateUtc dt:dt="string">2020-11-18T07:00:40Z</DateUtc></StartTime><FrequencyChanges><FrequencyChange><Frequency dt:dt="r8">2699980000</Frequency><Timestamp dt:dt="r8">4.22244891176789E+15</Timestamp><Cur…	좌우반구com(split BVF)_2-020-1	60.021	1.0.0.165	1	-1625035054	Professional	2.0.10.242	2.0.10.353	11-18-2020	2020-11-18 오전 7:00:40	16:00:40	2.0.10.248	32	1	{/}	걱정	걱	정	31	1	32	NULL	NULL	NULL	NULL	NULL	NULL	KSY3	List1	NULL	NULL	NULL	NULL	NULL	NULL	NULL	NULL	NULL	1	{/}	0	3	108414	0	{/}	318
좌우반구com(split BVF)_2	20	1	<?xml version="1.0"?>\n<Clock xmlns:dt="urn:schemas-microsoft-com:datatypes"><Description dt:dt="string">E-Prime Primary Realtime Clock</Description><StartTime><Timestamp dt:dt="int">0</Timestamp><DateUtc dt:dt="string">2020-11-18T07:00:40Z</DateUtc></StartTime><FrequencyChanges><FrequencyChange><Frequency dt:dt="r8">2699980000</Frequency><Timestamp dt:dt="r8">4.22244891176789E+15</Timestamp><Cur…	좌우반구com(split BVF)_2-020-1	60.021	1.0.0.165	1	-1625035054	Professional	2.0.10.242	2.0.10.353	11-18-2020	2020-11-18 오전 7:00:40	16:00:40	2.0.10.248	222	2	z	걱최	걱	최	NULL	NULL	NULL	16	1	90	NULL	NULL	NULL	KSY2	List2	NULL	NULL	NULL	NULL	NULL	NULL	NULL	NULL	NULL	1	z	1	3	743822	0	z	558
좌우반구com(split BVF)_2	20	1	<?xml version="1.0"?>\n<Clock xmlns:dt="urn:schemas-microsoft-com:datatypes"><Description dt:dt="string">E-Prime Primary Realtime Clock</Description><StartTime><Timestamp dt:dt="int">0</Timestamp><DateUtc dt:dt="string">2020-11-18T07:00:40Z</DateUtc></StartTime><FrequencyChanges><FrequencyChange><Frequency dt:dt="r8">2699980000</Frequency><Timestamp dt:dt="r8">4.22244891176789E+15</Timestamp><Cur…	좌우반구com(split BVF)_2-020-1	60.021	1.0.0.165	1	-1625035054	Professional	2.0.10.242	2.0.10.353	11-18-2020	2020-11-18 오전 7:00:40	16:00:40	2.0.10.248	88	2	z	건적	건	적	14	1	88	NULL	NULL	NULL	NULL	NULL	NULL	KSY2	List1	NULL	NULL	NULL	NULL	NULL	NULL	NULL	NULL	NULL	0	z	0	4	256462	0		0
좌우반구com(split BVF)_2	20	1	<?xml version="1.0"?>\n<Clock xmlns:dt="urn:schemas-microsoft-com:datatypes"><Description dt:dt="string">E-Prime Primary Realtime Clock</Description><StartTime><Timestamp dt:dt="int">0</Timestamp><DateUtc dt:dt="string">2020-11-18T07:00:40Z</DateUtc></StartTime><FrequencyChanges><FrequencyChange><Frequency dt:dt="r8">2699980000</Frequency><Timestamp dt:dt="r8">4.22244891176789E+15</Timestamp><Cur…	좌우반구com(split BVF)_2-020-1	60.021	1.0.0.165	1	-1625035054	Professional	2.0.10.242	2.0.10.353	11-18-2020	2020-11-18 오전 7:00:40	16:00:40	2.0.10.248	122	2	z	검강	검	강	17	1	122	NULL	NULL	NULL	NULL	NULL	NULL	KSY	List1	0		0	0	351395	183		0	0	1	z	0	3	351578	0	z	358
좌우반구com(split BVF)_2	20	1	<?xml version="1.0"?>\n<Clock xmlns:dt="urn:schemas-microsoft-com:datatypes"><Description dt:dt="string">E-Prime Primary Realtime Clock</Description><StartTime><Timestamp dt:dt="int">0</Timestamp><DateUtc dt:dt="string">2020-11-18T07:00:40Z</DateUtc></StartTime><FrequencyChanges><FrequencyChange><Frequency dt:dt="r8">2699980000</Frequency><Timestamp dt:dt="r8">4.22244891176789E+15</Timestamp><Cur…	좌우반구com(split BVF)_2-020-1	60.021	1.0.0.165	1	-1625035054	Professional	2.0.10.242	2.0.10.353	11-18-2020	2020-11-18 오전 7:00:40	16:00:40	2.0.10.248	324	1	{/}	검색	검	색	NULL	NULL	NULL	NULL	NULL	NULL	44	1	60	KSY3	List3	NULL	NULL	NULL	NULL	NULL	NULL	NULL	NULL	NULL	1	{/}	0	3	1161941	0	{/}	254
좌우반구com(split BVF)_2	20	1	<?xml version="1.0"?>\n<Clock xmlns:dt="urn:schemas-microsoft-com:datatypes"><Description dt:dt="string">E-Prime Primary Realtime Clock</Description><StartTime><Timestamp dt:dt="int">0</Timestamp><DateUtc dt:dt="string">2020-11-18T07:00:40Z</DateUtc></StartTime><FrequencyChanges><FrequencyChange><Frequency dt:dt="r8">2699980000</Frequency><Timestamp dt:dt="r8">4.22244891176789E+15</Timestamp><Cur…	좌우반구com(split BVF)_2-020-1	60.021	1.0.0.165	1	-1625035054	Professional	2.0.10.242	2.0.10.353	11-18-2020	2020-11-18 오전 7:00:40	16:00:40	2.0.10.248	183	2	z	검죽	검	죽	NULL	NULL	NULL	93	1	51	NULL	NULL	NULL	KSY3	List2	NULL	NULL	NULL	NULL	NULL	NULL	NULL	NULL	NULL	1	z	0	4	633895	0	z	1444
좌우반구com(split BVF)_2	20	1	<?xml version="1.0"?>\n<Clock xmlns:dt="urn:schemas-microsoft-com:datatypes"><Description dt:dt="string">E-Prime Primary Realtime Clock</Description><StartTime><Timestamp dt:dt="int">0</Timestamp><DateUtc dt:dt="string">2020-11-18T07:00:40Z</DateUtc></StartTime><FrequencyChanges><FrequencyChange><Frequency dt:dt="r8">2699980000</Frequency><Timestamp dt:dt="r8">4.22244891176789E+15</Timestamp><Cur…	좌우반구com(split BVF)_2-020-1	60.021	1.0.0.165	1	-1625035054	Professional	2.0.10.242	2.0.10.353	11-18-2020	2020-11-18 오전 7:00:40	16:00:40	2.0.10.248	143	2	z	검환	검	환	NULL	NULL	NULL	106	1	11	NULL	NULL	NULL	KSY2	List2	NULL	NULL	NULL	NULL	NULL	NULL	NULL	NULL	NULL	1	z	0	3	526766	0	z	425
좌우반구com(split BVF)_2	20	1	<?xml version="1.0"?>\n<Clock xmlns:dt="urn:schemas-microsoft-com:datatypes"><Description dt:dt="string">E-Prime Primary Realtime Clock</Description><StartTime><Timestamp dt:dt="int">0</Timestamp><DateUtc dt:dt="string">2020-11-18T07:00:40Z</DateUtc></StartTime><FrequencyChanges><FrequencyChange><Frequency dt:dt="r8">2699980000</Frequency><Timestamp dt:dt="r8">4.22244891176789E+15</Timestamp><Cur…	좌우반구com(split BVF)_2-020-1	60.021	1.0.0.165	1	-1625035054	Professional	2.0.10.242	2.0.10.353	11-18-2020	2020-11-18 오전 7:00:40	16:00:40	2.0.10.248	228	2	z	격례	격	례	NULL	NULL	NULL	26	1	96	NULL	NULL	NULL	KSY2	List2	NULL	NULL	NULL	NULL	NULL	NULL	NULL	NULL	NULL	1	z	0	3	759800	0	z	441
좌우반구com(split BVF)_2	20	1	<?xml version="1.0"?>\n<Clock xmlns:dt="urn:schemas-microsoft-com:datatypes"><Description dt:dt="string">E-Prime Primary Realtime Clock</Description><StartTime><Timestamp dt:dt="int">0</Timestamp><DateUtc dt:dt="string">2020-11-18T07:00:40Z</DateUtc></StartTime><FrequencyChanges><FrequencyChange><Frequency dt:dt="r8">2699980000</Frequency><Timestamp dt:dt="r8">4.22244891176789E+15</Timestamp><Cur…	좌우반구com(split BVF)_2-020-1	60.021	1.0.0.165	1	-1625035054	Professional	2.0.10.242	2.0.10.353	11-18-2020	2020-11-18 오전 7:00:40	16:00:40	2.0.10.248	357	1	{/}	결과	결	과	NULL	NULL	NULL	NULL	NULL	NULL	56	1	93	KSY3	List3	NULL	NULL	NULL	NULL	NULL	NULL	NULL	NULL	NULL	1	{/}	0	3	1248893	0	{/}	308
좌우반구com(split BVF)_2	20	1	<?xml version="1.0"?>\n<Clock xmlns:dt="urn:schemas-microsoft-com:datatypes"><Description dt:dt="string">E-Prime Primary Realtime Clock</Description><StartTime><Timestamp dt:dt="int">0</Timestamp><DateUtc dt:dt="string">2020-11-18T07:00:40Z</DateUtc></StartTime><FrequencyChanges><FrequencyChange><Frequency dt:dt="r8">2699980000</Frequency><Timestamp dt:dt="r8">4.22244891176789E+15</Timestamp><Cur…	좌우반구com(split BVF)_2-020-1	60.021	1.0.0.165	1	-1625035054	Professional	2.0.10.242	2.0.10.353	11-18-2020	2020-11-18 오전 7:00:40	16:00:40	2.0.10.248	375	1	{/}	결국	결	국	NULL	NULL	NULL	NULL	NULL	NULL	46	1	111	KSY3	List3	NULL	NULL	NULL	NULL	NULL	NULL	NULL	NULL	NULL	1	{/}	0	4	1295044	0	{/}	292
좌우반구com(split BVF)_2	20	1	<?xml version="1.0"?>\n<Clock xmlns:dt="urn:schemas-microsoft-com:datatypes"><Description dt:dt="string">E-Prime Primary Realtime Clock</Description><StartTime><Timestamp dt:dt="int">0</Timestamp><DateUtc dt:dt="string">2020-11-18T07:00:40Z</DateUtc></StartTime><FrequencyChanges><FrequencyChange><Frequency dt:dt="r8">2699980000</Frequency><Timestamp dt:dt="r8">4.22244891176789E+15</Timestamp><Cur…	좌우반구com(split BVF)_2-020-1	60.021	1.0.0.165	1	-1625035054	Professional	2.0.10.242	2.0.10.353	11-18-2020	2020-11-18 오전 7:00:40	16:00:40	2.0.10.248	164	1	{/}	결정	결	정	NULL	NULL	NULL	39	1	32	NULL	NULL	NULL	KSY3	List2	NULL	NULL	NULL	NULL	NULL	NULL	NULL	NULL	NULL	1	{/}	0	4	583013	0	{/}	273
좌우반구com(split BVF)_2	20	1	<?xml version="1.0"?>\n<Clock xmlns:dt="urn:schemas-microsoft-com:datatypes"><Description dt:dt="string">E-Prime Primary Realtime Clock</Description><StartTime><Timestamp dt:dt="int">0</Timestamp><DateUtc dt:dt="string">2020-11-18T07:00:40Z</DateUtc></StartTime><FrequencyChanges><FrequencyChange><Frequency dt:dt="r8">2699980000</Frequency><Timestamp dt:dt="r8">4.22244891176789E+15</Timestamp><Cur…	좌우반구com(split BVF)_2-020-1	60.021	1.0.0.165	1	-1625035054	Professional	2.0.10.242	2.0.10.353	11-18-2020	2020-11-18 오전 7:00:40	16:00:40	2.0.10.248	154	2	z	결지	결	지	NULL	NULL	NULL	121	1	22	NULL	NULL	NULL	KSY3	List2	NULL	NULL	NULL	NULL	NULL	NULL	NULL	NULL	NULL	1	z	0	3	555889	0	z	451
좌우반구com(split BVF)_2	20	1	<?xml version="1.0"?>\n<Clock xmlns:dt="urn:schemas-microsoft-com:datatypes"><Description dt:dt="string">E-Prime Primary Realtime Clock</Description><StartTime><Timestamp dt:dt="int">0</Timestamp><DateUtc dt:dt="string">2020-11-18T07:00:40Z</DateUtc></StartTime><FrequencyChanges><FrequencyChange><Frequency dt:dt="r8">2699980000</Frequency><Timestamp dt:dt="r8">4.22244891176789E+15</Timestamp><Cur…	좌우반구com(split BVF)_2-020-1	60.021	1.0.0.165	1	-1625035054	Professional	2.0.10.242	2.0.10.353	11-18-2020	2020-11-18 오전 7:00:40	16:00:40	2.0.10.248	66	2	z	결협	결	협	81	1	66	NULL	NULL	NULL	NULL	NULL	NULL	KSY2	List1	NULL	NULL	NULL	NULL	NULL	NULL	NULL	NULL	NULL	1	z	0	3	198066	0	z	865
좌우반구com(split BVF)_2	20	1	<?xml version="1.0"?>\n<Clock xmlns:dt="urn:schemas-microsoft-com:datatypes"><Description dt:dt="string">E-Prime Primary Realtime Clock</Description><StartTime><Timestamp dt:dt="int">0</Timestamp><DateUtc dt:dt="string">2020-11-18T07:00:40Z</DateUtc></StartTime><FrequencyChanges><FrequencyChange><Frequency dt:dt="r8">2699980000</Frequency><Timestamp dt:dt="r8">4.22244891176789E+15</Timestamp><Cur…	좌우반구com(split BVF)_2-020-1	60.021	1.0.0.165	1	-1625035054	Professional	2.0.10.242	2.0.10.353	11-18-2020	2020-11-18 오전 7:00:40	16:00:40	2.0.10.248	162	1	{/}	경비	경	비	NULL	NULL	NULL	123	1	30	NULL	NULL	NULL	KSY3	List2	NULL	NULL	NULL	NULL	NULL	NULL	NULL	NULL	NULL	1	{/}	0	3	577931	0	{/}	355
좌우반구com(split BVF)_2	20	1	<?xml version="1.0"?>\n<Clock xmlns:dt="urn:schemas-microsoft-com:datatypes"><Description dt:dt="string">E-Prime Primary Realtime Clock</Description><StartTime><Timestamp dt:dt="int">0</Timestamp><DateUtc dt:dt="string">2020-11-18T07:00:40Z</DateUtc></StartTime><FrequencyChanges><FrequencyChange><Frequency dt:dt="r8">2699980000</Frequency><Timestamp dt:dt="r8">4.22244891176789E+15</Timestamp><Cur…	좌우반구com(split BVF)_2-020-1	60.021	1.0.0.165	1	-1625035054	Professional	2.0.10.242	2.0.10.353	11-18-2020	2020-11-18 오전 7:00:40	16:00:40	2.0.10.248	101	1	{/}	경험	경	험	122	1	101	NULL	NULL	NULL	NULL	NULL	NULL	KSY3	List1	NULL	NULL	NULL	NULL	NULL	NULL	NULL	NULL	NULL	1	{/}	0	4	294432	0	{/}	369
좌우반구com(split BVF)_2	20	1	<?xml version="1.0"?>\n<Clock xmlns:dt="urn:schemas-microsoft-com:datatypes"><Description dt:dt="string">E-Prime Primary Realtime Clock</Description><StartTime><Timestamp dt:dt="int">0</Timestamp><DateUtc dt:dt="string">2020-11-18T07:00:40Z</DateUtc></StartTime><FrequencyChanges><FrequencyChange><Frequency dt:dt="r8">2699980000</Frequency><Timestamp dt:dt="r8">4.22244891176789E+15</Timestamp><Cur…	좌우반구com(split BVF)_2-020-1	60.021	1.0.0.165	1	-1625035054	Professional	2.0.10.242	2.0.10.353	11-18-2020	2020-11-18 오전 7:00:40	16:00:40	2.0.10.248	63	1	{/}	경호	경	호	39	1	63	NULL	NULL	NULL	NULL	NULL	NULL	KSY3	List1	NULL	NULL	NULL	NULL	NULL	NULL	NULL	NULL	NULL	1	{/}	0	4	189719	0	{/}	596
좌우반구com(split BVF)_2	20	1	<?xml version="1.0"?>\n<Clock xmlns:dt="urn:schemas-microsoft-com:datatypes"><Description dt:dt="string">E-Prime Primary Realtime Clock</Description><StartTime><Timestamp dt:dt="int">0</Timestamp><DateUtc dt:dt="string">2020-11-18T07:00:40Z</DateUtc></StartTime><FrequencyChanges><FrequencyChange><Frequency dt:dt="r8">2699980000</Frequency><Timestamp dt:dt="r8">4.22244891176789E+15</Timestamp><Cur…	좌우반구com(split BVF)_2-020-1	60.021	1.0.0.165	1	-1625035054	Professional	2.0.10.242	2.0.10.353	11-18-2020	2020-11-18 오전 7:00:40	16:00:40	2.0.10.248	46	1	{/}	계기	계	기	4	1	46	NULL	NULL	NULL	NULL	NULL	NULL	KSY3	List1	NULL	NULL	NULL	NULL	NULL	NULL	NULL	NULL	NULL	1	{/}	0	3	145068	0	{/}	336
좌우반구com(split BVF)_2	20	1	<?xml version="1.0"?>\n<Clock xmlns:dt="urn:schemas-microsoft-com:datatypes"><Description dt:dt="string">E-Prime Primary Realtime Clock</Description><StartTime><Timestamp dt:dt="int">0</Timestamp><DateUtc dt:dt="string">2020-11-18T07:00:40Z</DateUtc></StartTime><FrequencyChanges><FrequencyChange><Frequency dt:dt="r8">2699980000</Frequency><Timestamp dt:dt="r8">4.22244891176789E+15</Timestamp><Cur…	좌우반구com(split BVF)_2-020-1	60.021	1.0.0.165	1	-1625035054	Professional	2.0.10.242	2.0.10.353	11-18-2020	2020-11-18 오전 7:00:40	16:00:40	2.0.10.248	144	2	z	계님	계	님	NULL	NULL	NULL	3	1	12	NULL	NULL	NULL	KSY	List2	0		0	-1	529215	183		0	0	1	z	1	3	529398	0	z	368
좌우반구com(split BVF)_2	20	1	<?xml version="1.0"?>\n<Clock xmlns:dt="urn:schemas-microsoft-com:datatypes"><Description dt:dt="string">E-Prime Primary Realtime Clock</Description><StartTime><Timestamp dt:dt="int">0</Timestamp><DateUtc dt:dt="string">2020-11-18T07:00:40Z</DateUtc></StartTime><FrequencyChanges><FrequencyChange><Frequency dt:dt="r8">2699980000</Frequency><Timestamp dt:dt="r8">4.22244891176789E+15</Timestamp><Cur…	좌우반구com(split BVF)_2-020-1	60.021	1.0.0.165	1	-1625035054	Professional	2.0.10.242	2.0.10.353	11-18-2020	2020-11-18 오전 7:00:40	16:00:40	2.0.10.248	327	2	z	계락	계	락	NULL	NULL	NULL	NULL	NULL	NULL	70	1	63	KSY3	List3	NULL	NULL	NULL	NULL	NULL	NULL	NULL	NULL	NULL	1	z	0	3	1169588	0	z	719
좌우반구com(split BVF)_2	20	1	<?xml version="1.0"?>\n<Clock xmlns:dt="urn:schemas-microsoft-com:datatypes"><Description dt:dt="string">E-Prime Primary Realtime Clock</Description><StartTime><Timestamp dt:dt="int">0</Timestamp><DateUtc dt:dt="string">2020-11-18T07:00:40Z</DateUtc></StartTime><FrequencyChanges><FrequencyChange><Frequency dt:dt="r8">2699980000</Frequency><Timestamp dt:dt="r8">4.22244891176789E+15</Timestamp><Cur…	좌우반구com(split BVF)_2-020-1	60.021	1.0.0.165	1	-1625035054	Professional	2.0.10.242	2.0.10.353	11-18-2020	2020-11-18 오전 7:00:40	16:00:40	2.0.10.248	24	1	{/}	계수	계	수	28	1	24	NULL	NULL	NULL	NULL	NULL	NULL	KSY3	List1	NULL	NULL	NULL	NULL	NULL	NULL	NULL	NULL	NULL	1	{/}	0	3	86622	0	{/}	423
좌우반구com(split BVF)_2	20	1	<?xml version="1.0"?>\n<Clock xmlns:dt="urn:schemas-microsoft-com:datatypes"><Description dt:dt="string">E-Prime Primary Realtime Clock</Description><StartTime><Timestamp dt:dt="int">0</Timestamp><DateUtc dt:dt="string">2020-11-18T07:00:40Z</DateUtc></StartTime><FrequencyChanges><FrequencyChange><Frequency dt:dt="r8">2699980000</Frequency><Timestamp dt:dt="r8">4.22244891176789E+15</Timestamp><Cur…	좌우반구com(split BVF)_2-020-1	60.021	1.0.0.165	1	-1625035054	Professional	2.0.10.242	2.0.10.353	11-18-2020	2020-11-18 오전 7:00:40	16:00:40	2.0.10.248	84	2	z	계여	계	여	24	1	84	NULL	NULL	NULL	NULL	NULL	NULL	KSY3	List1	NULL	NULL	NULL	NULL	NULL	NULL	NULL	NULL	NULL	1	z	0	3	245899	0	z	415
좌우반구com(split BVF)_2	20	1	<?xml version="1.0"?>\n<Clock xmlns:dt="urn:schemas-microsoft-com:datatypes"><Description dt:dt="string">E-Prime Primary Realtime Clock</Description><StartTime><Timestamp dt:dt="int">0</Timestamp><DateUtc dt:dt="string">2020-11-18T07:00:40Z</DateUtc></StartTime><FrequencyChanges><FrequencyChange><Frequency dt:dt="r8">2699980000</Frequency><Timestamp dt:dt="r8">4.22244891176789E+15</Timestamp><Cur…	좌우반구com(split BVF)_2-020-1	60.021	1.0.0.165	1	-1625035054	Professional	2.0.10.242	2.0.10.353	11-18-2020	2020-11-18 오전 7:00:40	16:00:40	2.0.10.248	188	2	z	고률	고	률	NULL	NULL	NULL	111	1	56	NULL	NULL	NULL	KSY2	List2	NULL	NULL	NULL	NULL	NULL	NULL	NULL	NULL	NULL	1	z	0	3	647973	0	z	486
좌우반구com(split BVF)_2	20	1	<?xml version="1.0"?>\n<Clock xmlns:dt="urn:schemas-microsoft-com:datatypes"><Description dt:dt="string">E-Prime Primary Realtime Clock</Description><StartTime><Timestamp dt:dt="int">0</Timestamp><DateUtc dt:dt="string">2020-11-18T07:00:40Z</DateUtc></StartTime><FrequencyChanges><FrequencyChange><Frequency dt:dt="r8">2699980000</Frequency><Timestamp dt:dt="r8">4.22244891176789E+15</Timestamp><Cur…	좌우반구com(split BVF)_2-020-1	60.021	1.0.0.165	1	-1625035054	Professional	2.0.10.242	2.0.10.353	11-18-2020	2020-11-18 오전 7:00:40	16:00:40	2.0.10.248	320	2	z	고청	고	청	NULL	NULL	NULL	NULL	NULL	NULL	88	1	56	KSY	List3	0		0	-1	1150878	183		0	0	1	z	0	3	1151061	0	z	502
좌우반구com(split BVF)_2	20	1	<?xml version="1.0"?>\n<Clock xmlns:dt="urn:schemas-microsoft-com:datatypes"><Description dt:dt="string">E-Prime Primary Realtime Clock</Description><StartTime><Timestamp dt:dt="int">0</Timestamp><DateUtc dt:dt="string">2020-11-18T07:00:40Z</DateUtc></StartTime><FrequencyChanges><FrequencyChange><Frequency dt:dt="r8">2699980000</Frequency><Timestamp dt:dt="r8">4.22244891176789E+15</Timestamp><Cur…	좌우반구com(split BVF)_2-020-1	60.021	1.0.0.165	1	-1625035054	Professional	2.0.10.242	2.0.10.353	11-18-2020	2020-11-18 오전 7:00:40	16:00:40	2.0.10.248	153	1	{/}	공기	공	기	NULL	NULL	NULL	30	1	21	NULL	NULL	NULL	KSY3	List2	NULL	NULL	NULL	NULL	NULL	NULL	NULL	NULL	NULL	1	{/}	0	3	553423	0	{/}	263
좌우반구com(split BVF)_2	20	1	<?xml version="1.0"?>\n<Clock xmlns:dt="urn:schemas-microsoft-com:datatypes"><Description dt:dt="string">E-Prime Primary Realtime Clock</Description><StartTime><Timestamp dt:dt="int">0</Timestamp><DateUtc dt:dt="string">2020-11-18T07:00:40Z</DateUtc></StartTime><FrequencyChanges><FrequencyChange><Frequency dt:dt="r8">2699980000</Frequency><Timestamp dt:dt="r8">4.22244891176789E+15</Timestamp><Cur…	좌우반구com(split BVF)_2-020-1	60.021	1.0.0.165	1	-1625035054	Professional	2.0.10.242	2.0.10.353	11-18-2020	2020-11-18 오전 7:00:40	16:00:40	2.0.10.248	67	1	{/}	공백	공	백	121	1	67	NULL	NULL	NULL	NULL	NULL	NULL	KSY3	List1	NULL	NULL	NULL	NULL	NULL	NULL	NULL	NULL	NULL	1	{/}	1	3	201131	0	{/}	343
좌우반구com(split BVF)_2	20	1	<?xml version="1.0"?>\n<Clock xmlns:dt="urn:schemas-microsoft-com:datatypes"><Description dt:dt="string">E-Prime Primary Realtime Clock</Description><StartTime><Timestamp dt:dt="int">0</Timestamp><DateUtc dt:dt="string">2020-11-18T07:00:40Z</DateUtc></StartTime><FrequencyChanges><FrequencyChange><Frequency dt:dt="r8">2699980000</Frequency><Timestamp dt:dt="r8">4.22244891176789E+15</Timestamp><Cur…	좌우반구com(split BVF)_2-020-1	60.021	1.0.0.165	1	-1625035054	Professional	2.0.10.242	2.0.10.353	11-18-2020	2020-11-18 오전 7:00:40	16:00:40	2.0.10.248	193	1	{/}	공포	공	포	NULL	NULL	NULL	38	1	61	NULL	NULL	NULL	KSY3	List2	NULL	NULL	NULL	NULL	NULL	NULL	NULL	NULL	NULL	1	{/}	0	4	663368	0	{/}	499
좌우반구com(split BVF)_2	20	1	<?xml version="1.0"?>\n<Clock xmlns:dt="urn:schemas-microsoft-com:datatypes"><Description dt:dt="string">E-Prime Primary Realtime Clock</Description><StartTime><Timestamp dt:dt="int">0</Timestamp><DateUtc dt:dt="string">2020-11-18T07:00:40Z</DateUtc></StartTime><FrequencyChanges><FrequencyChange><Frequency dt:dt="r8">2699980000</Frequency><Timestamp dt:dt="r8">4.22244891176789E+15</Timestamp><Cur…	좌우반구com(split BVF)_2-020-1	60.021	1.0.0.165	1	-1625035054	Professional	2.0.10.242	2.0.10.353	11-18-2020	2020-11-18 오전 7:00:40	16:00:40	2.0.10.248	293	2	z	과법	과	법	NULL	NULL	NULL	NULL	NULL	NULL	38	1	29	KSY2	List3	NULL	NULL	NULL	NULL	NULL	NULL	NULL	NULL	NULL	1	z	1	3	1079103	0	z	439
좌우반구com(split BVF)_2	20	1	<?xml version="1.0"?>\n<Clock xmlns:dt="urn:schemas-microsoft-com:datatypes"><Description dt:dt="string">E-Prime Primary Realtime Clock</Description><StartTime><Timestamp dt:dt="int">0</Timestamp><DateUtc dt:dt="string">2020-11-18T07:00:40Z</DateUtc></StartTime><FrequencyChanges><FrequencyChange><Frequency dt:dt="r8">2699980000</Frequency><Timestamp dt:dt="r8">4.22244891176789E+15</Timestamp><Cur…	좌우반구com(split BVF)_2-020-1	60.021	1.0.0.165	1	-1625035054	Professional	2.0.10.242	2.0.10.353	11-18-2020	2020-11-18 오전 7:00:40	16:00:40	2.0.10.248	14	1	{/}	과정	과	정	8	1	14	NULL	NULL	NULL	NULL	NULL	NULL	KSY3	List1	NULL	NULL	NULL	NULL	NULL	NULL	NULL	NULL	NULL	1	{/}	0	3	60148	0	{/}	345
좌우반구com(split BVF)_2	20	1	<?xml version="1.0"?>\n<Clock xmlns:dt="urn:schemas-microsoft-com:datatypes"><Description dt:dt="string">E-Prime Primary Realtime Clock</Description><StartTime><Timestamp dt:dt="int">0</Timestamp><DateUtc dt:dt="string">2020-11-18T07:00:40Z</DateUtc></StartTime><FrequencyChanges><FrequencyChange><Frequency dt:dt="r8">2699980000</Frequency><Timestamp dt:dt="r8">4.22244891176789E+15</Timestamp><Cur…	좌우반구com(split BVF)_2-020-1	60.021	1.0.0.165	1	-1625035054	Professional	2.0.10.242	2.0.10.353	11-18-2020	2020-11-18 오전 7:00:40	16:00:40	2.0.10.248	345	1	{/}	관계	관	계	NULL	NULL	NULL	NULL	NULL	NULL	99	1	81	KSY3	List3	NULL	NULL	NULL	NULL	NULL	NULL	NULL	NULL	NULL	1	{/}	0	3	1217121	0	{/}	393
좌우반구com(split BVF)_2	20	1	<?xml version="1.0"?>\n<Clock xmlns:dt="urn:schemas-microsoft-com:datatypes"><Description dt:dt="string">E-Prime Primary Realtime Clock</Description><StartTime><Timestamp dt:dt="int">0</Timestamp><DateUtc dt:dt="string">2020-11-18T07:00:40Z</DateUtc></StartTime><FrequencyChanges><FrequencyChange><Frequency dt:dt="r8">2699980000</Frequency><Timestamp dt:dt="r8">4.22244891176789E+15</Timestamp><Cur…	좌우반구com(split BVF)_2-020-1	60.021	1.0.0.165	1	-1625035054	Professional	2.0.10.242	2.0.10.353	11-18-2020	2020-11-18 오전 7:00:40	16:00:40	2.0.10.248	147	1	{/}	관측	관	측	NULL	NULL	NULL	55	1	15	NULL	NULL	NULL	KSY3	List2	NULL	NULL	NULL	NULL	NULL	NULL	NULL	NULL	NULL	1	{/}	0	3	537079	0	{/}	486
좌우반구com(split BVF)_2	20	1	<?xml version="1.0"?>\n<Clock xmlns:dt="urn:schemas-microsoft-com:datatypes"><Description dt:dt="string">E-Prime Primary Realtime Clock</Description><StartTime><Timestamp dt:dt="int">0</Timestamp><DateUtc dt:dt="string">2020-11-18T07:00:40Z</DateUtc></StartTime><FrequencyChanges><FrequencyChange><Frequency dt:dt="r8">2699980000</Frequency><Timestamp dt:dt="r8">4.22244891176789E+15</Timestamp><Cur…	좌우반구com(split BVF)_2-020-1	60.021	1.0.0.165	1	-1625035054	Professional	2.0.10.242	2.0.10.353	11-18-2020	2020-11-18 오전 7:00:40	16:00:40	2.0.10.248	244	1	{/}	광장	광	장	NULL	NULL	NULL	62	1	112	NULL	NULL	NULL	KSY3	List2	NULL	NULL	NULL	NULL	NULL	NULL	NULL	NULL	NULL	1	{/}	0	3	802635	0	{/}	750
좌우반구com(split BVF)_2	20	1	<?xml version="1.0"?>\n<Clock xmlns:dt="urn:schemas-microsoft-com:datatypes"><Description dt:dt="string">E-Prime Primary Realtime Clock</Description><StartTime><Timestamp dt:dt="int">0</Timestamp><DateUtc dt:dt="string">2020-11-18T07:00:40Z</DateUtc></StartTime><FrequencyChanges><FrequencyChange><Frequency dt:dt="r8">2699980000</Frequency><Timestamp dt:dt="r8">4.22244891176789E+15</Timestamp><Cur…	좌우반구com(split BVF)_2-020-1	60.021	1.0.0.165	1	-1625035054	Professional	2.0.10.242	2.0.10.353	11-18-2020	2020-11-18 오전 7:00:40	16:00:40	2.0.10.248	70	2	z	교느	교	느	23	1	70	NULL	NULL	NULL	NULL	NULL	NULL	KSY2	List1	NULL	NULL	NULL	NULL	NULL	NULL	NULL	NULL	NULL	1	z	1	3	208845	0	z	406
좌우반구com(split BVF)_2	20	1	<?xml version="1.0"?>\n<Clock xmlns:dt="urn:schemas-microsoft-com:datatypes"><Description dt:dt="string">E-Prime Primary Realtime Clock</Description><StartTime><Timestamp dt:dt="int">0</Timestamp><DateUtc dt:dt="string">2020-11-18T07:00:40Z</DateUtc></StartTime><FrequencyChanges><FrequencyChange><Frequency dt:dt="r8">2699980000</Frequency><Timestamp dt:dt="r8">4.22244891176789E+15</Timestamp><Cur…	좌우반구com(split BVF)_2-020-1	60.021	1.0.0.165	1	-1625035054	Professional	2.0.10.242	2.0.10.353	11-18-2020	2020-11-18 오전 7:00:40	16:00:40	2.0.10.248	65	2	z	교휘	교	휘	104	1	65	NULL	NULL	NULL	NULL	NULL	NULL	KSY3	List1	NULL	NULL	NULL	NULL	NULL	NULL	NULL	NULL	NULL	1	z	1	3	195283	0	z	584
좌우반구com(split BVF)_2	20	1	<?xml version="1.0"?>\n<Clock xmlns:dt="urn:schemas-microsoft-com:datatypes"><Description dt:dt="string">E-Prime Primary Realtime Clock</Description><StartTime><Timestamp dt:dt="int">0</Timestamp><DateUtc dt:dt="string">2020-11-18T07:00:40Z</DateUtc></StartTime><FrequencyChanges><FrequencyChange><Frequency dt:dt="r8">2699980000</Frequency><Timestamp dt:dt="r8">4.22244891176789E+15</Timestamp><Cur…	좌우반구com(split BVF)_2-020-1	60.021	1.0.0.165	1	-1625035054	Professional	2.0.10.242	2.0.10.353	11-18-2020	2020-11-18 오전 7:00:40	16:00:40	2.0.10.248	189	1	{/}	구조	구	조	NULL	NULL	NULL	1	1	57	NULL	NULL	NULL	KSY3	List2	NULL	NULL	NULL	NULL	NULL	NULL	NULL	NULL	NULL	1	{/}	1	3	650655	0	{/}	1397
좌우반구com(split BVF)_2	20	1	<?xml version="1.0"?>\n<Clock xmlns:dt="urn:schemas-microsoft-com:datatypes"><Description dt:dt="string">E-Prime Primary Realtime Clock</Description><StartTime><Timestamp dt:dt="int">0</Timestamp><DateUtc dt:dt="string">2020-11-18T07:00:40Z</DateUtc></StartTime><FrequencyChanges><FrequencyChange><Frequency dt:dt="r8">2699980000</Frequency><Timestamp dt:dt="r8">4.22244891176789E+15</Timestamp><Cur…	좌우반구com(split BVF)_2-020-1	60.021	1.0.0.165	1	-1625035054	Professional	2.0.10.242	2.0.10.353	11-18-2020	2020-11-18 오전 7:00:40	16:00:40	2.0.10.248	347	2	z	국득	국	득	NULL	NULL	NULL	NULL	NULL	NULL	31	1	83	KSY2	List3	NULL	NULL	NULL	NULL	NULL	NULL	NULL	NULL	NULL	1	z	0	4	1222753	0	z	531
좌우반구com(split BVF)_2	20	1	<?xml version="1.0"?>\n<Clock xmlns:dt="urn:schemas-microsoft-com:datatypes"><Description dt:dt="string">E-Prime Primary Realtime Clock</Description><StartTime><Timestamp dt:dt="int">0</Timestamp><DateUtc dt:dt="string">2020-11-18T07:00:40Z</DateUtc></StartTime><FrequencyChanges><FrequencyChange><Frequency dt:dt="r8">2699980000</Frequency><Timestamp dt:dt="r8">4.22244891176789E+15</Timestamp><Cur…	좌우반구com(split BVF)_2-020-1	60.021	1.0.0.165	1	-1625035054	Professional	2.0.10.242	2.0.10.353	11-18-2020	2020-11-18 오전 7:00:40	16:00:40	2.0.10.248	299	2	z	국반	국	반	NULL	NULL	NULL	NULL	NULL	NULL	100	1	35	KSY3	List3	NULL	NULL	NULL	NULL	NULL	NULL	NULL	NULL	NULL	1	z	1	3	1094681	0	z	678
좌우반구com(split BVF)_2	20	1	<?xml version="1.0"?>\n<Clock xmlns:dt="urn:schemas-microsoft-com:datatypes"><Description dt:dt="string">E-Prime Primary Realtime Clock</Description><StartTime><Timestamp dt:dt="int">0</Timestamp><DateUtc dt:dt="string">2020-11-18T07:00:40Z</DateUtc></StartTime><FrequencyChanges><FrequencyChange><Frequency dt:dt="r8">2699980000</Frequency><Timestamp dt:dt="r8">4.22244891176789E+15</Timestamp><Cur…	좌우반구com(split BVF)_2-020-1	60.021	1.0.0.165	1	-1625035054	Professional	2.0.10.242	2.0.10.353	11-18-2020	2020-11-18 오전 7:00:40	16:00:40	2.0.10.248	152	1	{/}	군청	군	청	NULL	NULL	NULL	15	1	20	NULL	NULL	NULL	KSY3	List2	NULL	NULL	NULL	NULL	NULL	NULL	NULL	NULL	NULL	1	{/}	0	4	550458	0	{/}	771
좌우반구com(split BVF)_2	20	1	<?xml version="1.0"?>\n<Clock xmlns:dt="urn:schemas-microsoft-com:datatypes"><Description dt:dt="string">E-Prime Primary Realtime Clock</Description><StartTime><Timestamp dt:dt="int">0</Timestamp><DateUtc dt:dt="string">2020-11-18T07:00:40Z</DateUtc></StartTime><FrequencyChanges><FrequencyChange><Frequency dt:dt="r8">2699980000</Frequency><Timestamp dt:dt="r8">4.22244891176789E+15</Timestamp><Cur…	좌우반구com(split BVF)_2-020-1	60.021	1.0.0.165	1	-1625035054	Professional	2.0.10.242	2.0.10.353	11-18-2020	2020-11-18 오전 7:00:40	16:00:40	2.0.10.248	303	1	{/}	궤도	궤	도	NULL	NULL	NULL	NULL	NULL	NULL	125	1	39	KSY3	List3	NULL	NULL	NULL	NULL	NULL	NULL	NULL	NULL	NULL	1	{/}	1	3	1105577	0	{/}	443
좌우반구com(split BVF)_2	20	1	<?xml version="1.0"?>\n<Clock xmlns:dt="urn:schemas-microsoft-com:datatypes"><Description dt:dt="string">E-Prime Primary Realtime Clock</Description><StartTime><Timestamp dt:dt="int">0</Timestamp><DateUtc dt:dt="string">2020-11-18T07:00:40Z</DateUtc></StartTime><FrequencyChanges><FrequencyChange><Frequency dt:dt="r8">2699980000</Frequency><Timestamp dt:dt="r8">4.22244891176789E+15</Timestamp><Cur…	좌우반구com(split BVF)_2-020-1	60.021	1.0.0.165	1	-1625035054	Professional	2.0.10.242	2.0.10.353	11-18-2020	2020-11-18 오전 7:00:40	16:00:40	2.0.10.248	175	2	z	궤희	궤	희	NULL	NULL	NULL	82	1	43	NULL	NULL	NULL	KSY	List2	0		0	-1	612452	184		0	0	1	z	0	4	612636	0	z	488
좌우반구com(split BVF)_2	20	1	<?xml version="1.0"?>\n<Clock xmlns:dt="urn:schemas-microsoft-com:datatypes"><Description dt:dt="string">E-Prime Primary Realtime Clock</Description><StartTime><Timestamp dt:dt="int">0</Timestamp><DateUtc dt:dt="string">2020-11-18T07:00:40Z</DateUtc></StartTime><FrequencyChanges><FrequencyChange><Frequency dt:dt="r8">2699980000</Frequency><Timestamp dt:dt="r8">4.22244891176789E+15</Timestamp><Cur…	좌우반구com(split BVF)_2-020-1	60.021	1.0.0.165	1	-1625035054	Professional	2.0.10.242	2.0.10.353	11-18-2020	2020-11-18 오전 7:00:40	16:00:40	2.0.10.248	282	1	{/}	그림	그	림	NULL	NULL	NULL	NULL	NULL	NULL	92	1	18	KSY3	List3	NULL	NULL	NULL	NULL	NULL	NULL	NULL	NULL	NULL	1	{/}	0	4	1050714	0	{/}	506
좌우반구com(split BVF)_2	20	1	<?xml version="1.0"?>\n<Clock xmlns:dt="urn:schemas-microsoft-com:datatypes"><Description dt:dt="string">E-Prime Primary Realtime Clock</Description><StartTime><Timestamp dt:dt="int">0</Timestamp><DateUtc dt:dt="string">2020-11-18T07:00:40Z</DateUtc></StartTime><FrequencyChanges><FrequencyChange><Frequency dt:dt="r8">2699980000</Frequency><Timestamp dt:dt="r8">4.22244891176789E+15</Timestamp><Cur…	좌우반구com(split BVF)_2-020-1	60.021	1.0.0.165	1	-1625035054	Professional	2.0.10.242	2.0.10.353	11-18-2020	2020-11-18 오전 7:00:40	16:00:40	2.0.10.248	311	2	z	그법	그	법	NULL	NULL	NULL	NULL	NULL	NULL	41	1	47	KSY	List3	0		1	-1	1127286	184		0	0	1	z	0	4	1127470	0	z	295
좌우반구com(split BVF)_2	20	1	<?xml version="1.0"?>\n<Clock xmlns:dt="urn:schemas-microsoft-com:datatypes"><Description dt:dt="string">E-Prime Primary Realtime Clock</Description><StartTime><Timestamp dt:dt="int">0</Timestamp><DateUtc dt:dt="string">2020-11-18T07:00:40Z</DateUtc></StartTime><FrequencyChanges><FrequencyChange><Frequency dt:dt="r8">2699980000</Frequency><Timestamp dt:dt="r8">4.22244891176789E+15</Timestamp><Cur…	좌우반구com(split BVF)_2-020-1	60.021	1.0.0.165	1	-1625035054	Professional	2.0.10.242	2.0.10.353	11-18-2020	2020-11-18 오전 7:00:40	16:00:40	2.0.10.248	250	2	z	그소	그	소	NULL	NULL	NULL	108	1	118	NULL	NULL	NULL	KSY	List2	0		1	-1	818712	184		0	0	1	z	0	4	818896	0	z	281
좌우반구com(split BVF)_2	20	1	<?xml version="1.0"?>\n<Clock xmlns:dt="urn:schemas-microsoft-com:datatypes"><Description dt:dt="string">E-Prime Primary Realtime Clock</Description><StartTime><Timestamp dt:dt="int">0</Timestamp><DateUtc dt:dt="string">2020-11-18T07:00:40Z</DateUtc></StartTime><FrequencyChanges><FrequencyChange><Frequency dt:dt="r8">2699980000</Frequency><Timestamp dt:dt="r8">4.22244891176789E+15</Timestamp><Cur…	좌우반구com(split BVF)_2-020-1	60.021	1.0.0.165	1	-1625035054	Professional	2.0.10.242	2.0.10.353	11-18-2020	2020-11-18 오전 7:00:40	16:00:40	2.0.10.248	26	2	z	그종	그	종	118	1	26	NULL	NULL	NULL	NULL	NULL	NULL	KSY3	List1	NULL	NULL	NULL	NULL	NULL	NULL	NULL	NULL	NULL	1	z	0	3	91870	0	z	732
좌우반구com(split BVF)_2	20	1	<?xml version="1.0"?>\n<Clock xmlns:dt="urn:schemas-microsoft-com:datatypes"><Description dt:dt="string">E-Prime Primary Realtime Clock</Description><StartTime><Timestamp dt:dt="int">0</Timestamp><DateUtc dt:dt="string">2020-11-18T07:00:40Z</DateUtc></StartTime><FrequencyChanges><FrequencyChange><Frequency dt:dt="r8">2699980000</Frequency><Timestamp dt:dt="r8">4.22244891176789E+15</Timestamp><Cur…	좌우반구com(split BVF)_2-020-1	60.021	1.0.0.165	1	-1625035054	Professional	2.0.10.242	2.0.10.353	11-18-2020	2020-11-18 오전 7:00:40	16:00:40	2.0.10.248	169	1	{/}	급여	급	여	NULL	NULL	NULL	98	1	37	NULL	NULL	NULL	KSY3	List2	NULL	NULL	NULL	NULL	NULL	NULL	NULL	NULL	NULL	1	{/}	1	3	596874	0	{/}	442
좌우반구com(split BVF)_2	20	1	<?xml version="1.0"?>\n<Clock xmlns:dt="urn:schemas-microsoft-com:datatypes"><Description dt:dt="string">E-Prime Primary Realtime Clock</Description><StartTime><Timestamp dt:dt="int">0</Timestamp><DateUtc dt:dt="string">2020-11-18T07:00:40Z</DateUtc></StartTime><FrequencyChanges><FrequencyChange><Frequency dt:dt="r8">2699980000</Frequency><Timestamp dt:dt="r8">4.22244891176789E+15</Timestamp><Cur…	좌우반구com(split BVF)_2-020-1	60.021	1.0.0.165	1	-1625035054	Professional	2.0.10.242	2.0.10.353	11-18-2020	2020-11-18 오전 7:00:40	16:00:40	2.0.10.248	209	1	{/}	기록	기	록	NULL	NULL	NULL	67	1	77	NULL	NULL	NULL	KSY3	List2	NULL	NULL	NULL	NULL	NULL	NULL	NULL	NULL	NULL	1	{/}	0	4	708352	0	{/}	538
좌우반구com(split BVF)_2	20	1	<?xml version="1.0"?>\n<Clock xmlns:dt="urn:schemas-microsoft-com:datatypes"><Description dt:dt="string">E-Prime Primary Realtime Clock</Description><StartTime><Timestamp dt:dt="int">0</Timestamp><DateUtc dt:dt="string">2020-11-18T07:00:40Z</DateUtc></StartTime><FrequencyChanges><FrequencyChange><Frequency dt:dt="r8">2699980000</Frequency><Timestamp dt:dt="r8">4.22244891176789E+15</Timestamp><Cur…	좌우반구com(split BVF)_2-020-1	60.021	1.0.0.165	1	-1625035054	Professional	2.0.10.242	2.0.10.353	11-18-2020	2020-11-18 오전 7:00:40	16:00:40	2.0.10.248	383	1	{/}	기름	기	름	NULL	NULL	NULL	NULL	NULL	NULL	118	1	119	KSY3	List3	NULL	NULL	NULL	NULL	NULL	NULL	NULL	NULL	NULL	0	{/}	0	3	1316103	0	z	571
좌우반구com(split BVF)_2	20	1	<?xml version="1.0"?>\n<Clock xmlns:dt="urn:schemas-microsoft-com:datatypes"><Description dt:dt="string">E-Prime Primary Realtime Clock</Description><StartTime><Timestamp dt:dt="int">0</Timestamp><DateUtc dt:dt="string">2020-11-18T07:00:40Z</DateUtc></StartTime><FrequencyChanges><FrequencyChange><Frequency dt:dt="r8">2699980000</Frequency><Timestamp dt:dt="r8">4.22244891176789E+15</Timestamp><Cur…	좌우반구com(split BVF)_2-020-1	60.021	1.0.0.165	1	-1625035054	Professional	2.0.10.242	2.0.10.353	11-18-2020	2020-11-18 오전 7:00:40	16:00:40	2.0.10.248	52	1	{/}	기술	기	술	63	1	52	NULL	NULL	NULL	NULL	NULL	NULL	KSY3	List1	NULL	NULL	NULL	NULL	NULL	NULL	NULL	NULL	NULL	1	{/}	0	3	161179	0	{/}	417
좌우반구com(split BVF)_2	20	1	<?xml version="1.0"?>\n<Clock xmlns:dt="urn:schemas-microsoft-com:datatypes"><Description dt:dt="string">E-Prime Primary Realtime Clock</Description><StartTime><Timestamp dt:dt="int">0</Timestamp><DateUtc dt:dt="string">2020-11-18T07:00:40Z</DateUtc></StartTime><FrequencyChanges><FrequencyChange><Frequency dt:dt="r8">2699980000</Frequency><Timestamp dt:dt="r8">4.22244891176789E+15</Timestamp><Cur…	좌우반구com(split BVF)_2-020-1	60.021	1.0.0.165	1	-1625035054	Professional	2.0.10.242	2.0.10.353	11-18-2020	2020-11-18 오전 7:00:40	16:00:40	2.0.10.248	266	1	{/}	기운	기	운	NULL	NULL	NULL	NULL	NULL	NULL	59	1	2	KSY3	List3	NULL	NULL	NULL	NULL	NULL	NULL	NULL	NULL	NULL	1	{/}	1	3	1008578	0	{/}	344
좌우반구com(split BVF)_2	20	1	<?xml version="1.0"?>\n<Clock xmlns:dt="urn:schemas-microsoft-com:datatypes"><Description dt:dt="string">E-Prime Primary Realtime Clock</Description><StartTime><Timestamp dt:dt="int">0</Timestamp><DateUtc dt:dt="string">2020-11-18T07:00:40Z</DateUtc></StartTime><FrequencyChanges><FrequencyChange><Frequency dt:dt="r8">2699980000</Frequency><Timestamp dt:dt="r8">4.22244891176789E+15</Timestamp><Cur…	좌우반구com(split BVF)_2-020-1	60.021	1.0.0.165	1	-1625035054	Professional	2.0.10.242	2.0.10.353	11-18-2020	2020-11-18 오전 7:00:40	16:00:40	2.0.10.248	69	1	{/}	기준	기	준	80	1	69	NULL	NULL	NULL	NULL	NULL	NULL	KSY3	List1	NULL	NULL	NULL	NULL	NULL	NULL	NULL	NULL	NULL	1	{/}	0	4	206180	0	{/}	462
좌우반구com(split BVF)_2	20	1	<?xml version="1.0"?>\n<Clock xmlns:dt="urn:schemas-microsoft-com:datatypes"><Description dt:dt="string">E-Prime Primary Realtime Clock</Description><StartTime><Timestamp dt:dt="int">0</Timestamp><DateUtc dt:dt="string">2020-11-18T07:00:40Z</DateUtc></StartTime><FrequencyChanges><FrequencyChange><Frequency dt:dt="r8">2699980000</Frequency><Timestamp dt:dt="r8">4.22244891176789E+15</Timestamp><Cur…	좌우반구com(split BVF)_2-020-1	60.021	1.0.0.165	1	-1625035054	Professional	2.0.10.242	2.0.10.353	11-18-2020	2020-11-18 오전 7:00:40	16:00:40	2.0.10.248	86	1	{/}	기차	기	차	6	1	86	NULL	NULL	NULL	NULL	NULL	NULL	KSY3	List1	NULL	NULL	NULL	NULL	NULL	NULL	NULL	NULL	NULL	1	{/}	0	4	251064	0	{/}	377
좌우반구com(split BVF)_2	20	1	<?xml version="1.0"?>\n<Clock xmlns:dt="urn:schemas-microsoft-com:datatypes"><Description dt:dt="string">E-Prime Primary Realtime Clock</Description><StartTime><Timestamp dt:dt="int">0</Timestamp><DateUtc dt:dt="string">2020-11-18T07:00:40Z</DateUtc></StartTime><FrequencyChanges><FrequencyChange><Frequency dt:dt="r8">2699980000</Frequency><Timestamp dt:dt="r8">4.22244891176789E+15</Timestamp><Cur…	좌우반구com(split BVF)_2-020-1	60.021	1.0.0.165	1	-1625035054	Professional	2.0.10.242	2.0.10.353	11-18-2020	2020-11-18 오전 7:00:40	16:00:40	2.0.10.248	30	1	{/}	기회	기	회	77	1	30	NULL	NULL	NULL	NULL	NULL	NULL	KSY3	List1	NULL	NULL	NULL	NULL	NULL	NULL	NULL	NULL	NULL	1	{/}	0	3	102766	0	{/}	417
좌우반구com(split BVF)_2	20	1	<?xml version="1.0"?>\n<Clock xmlns:dt="urn:schemas-microsoft-com:datatypes"><Description dt:dt="string">E-Prime Primary Realtime Clock</Description><StartTime><Timestamp dt:dt="int">0</Timestamp><DateUtc dt:dt="string">2020-11-18T07:00:40Z</DateUtc></StartTime><FrequencyChanges><FrequencyChange><Frequency dt:dt="r8">2699980000</Frequency><Timestamp dt:dt="r8">4.22244891176789E+15</Timestamp><Cur…	좌우반구com(split BVF)_2-020-1	60.021	1.0.0.165	1	-1625035054	Professional	2.0.10.242	2.0.10.353	11-18-2020	2020-11-18 오전 7:00:40	16:00:40	2.0.10.248	90	2	z	껍목	껍	목	115	1	90	NULL	NULL	NULL	NULL	NULL	NULL	KSY	List1	0		0	0	263193	183		0	0	1	z	0	3	263376	0	z	661
좌우반구com(split BVF)_2	20	1	<?xml version="1.0"?>\n<Clock xmlns:dt="urn:schemas-microsoft-com:datatypes"><Description dt:dt="string">E-Prime Primary Realtime Clock</Description><StartTime><Timestamp dt:dt="int">0</Timestamp><DateUtc dt:dt="string">2020-11-18T07:00:40Z</DateUtc></StartTime><FrequencyChanges><FrequencyChange><Frequency dt:dt="r8">2699980000</Frequency><Timestamp dt:dt="r8">4.22244891176789E+15</Timestamp><Cur…	좌우반구com(split BVF)_2-020-1	60.021	1.0.0.165	1	-1625035054	Professional	2.0.10.242	2.0.10.353	11-18-2020	2020-11-18 오전 7:00:40	16:00:40	2.0.10.248	10	2	z	껍밀	껍	밀	102	1	10	NULL	NULL	NULL	NULL	NULL	NULL	KSY3	List1	NULL	NULL	NULL	NULL	NULL	NULL	NULL	NULL	NULL	1	z	1	3	49368	0	z	526
좌우반구com(split BVF)_2	20	1	<?xml version="1.0"?>\n<Clock xmlns:dt="urn:schemas-microsoft-com:datatypes"><Description dt:dt="string">E-Prime Primary Realtime Clock</Description><StartTime><Timestamp dt:dt="int">0</Timestamp><DateUtc dt:dt="string">2020-11-18T07:00:40Z</DateUtc></StartTime><FrequencyChanges><FrequencyChange><Frequency dt:dt="r8">2699980000</Frequency><Timestamp dt:dt="r8">4.22244891176789E+15</Timestamp><Cur…	좌우반구com(split BVF)_2-020-1	60.021	1.0.0.165	1	-1625035054	Professional	2.0.10.242	2.0.10.353	11-18-2020	2020-11-18 오전 7:00:40	16:00:40	2.0.10.248	237	1	{/}	껍질	껍	질	NULL	NULL	NULL	10	1	105	NULL	NULL	NULL	KSY3	List2	NULL	NULL	NULL	NULL	NULL	NULL	NULL	NULL	NULL	1	{/}	0	3	783675	0	{/}	394
좌우반구com(split BVF)_2	20	1	<?xml version="1.0"?>\n<Clock xmlns:dt="urn:schemas-microsoft-com:datatypes"><Description dt:dt="string">E-Prime Primary Realtime Clock</Description><StartTime><Timestamp dt:dt="int">0</Timestamp><DateUtc dt:dt="string">2020-11-18T07:00:40Z</DateUtc></StartTime><FrequencyChanges><FrequencyChange><Frequency dt:dt="r8">2699980000</Frequency><Timestamp dt:dt="r8">4.22244891176789E+15</Timestamp><Cur…	좌우반구com(split BVF)_2-020-1	60.021	1.0.0.165	1	-1625035054	Professional	2.0.10.242	2.0.10.353	11-18-2020	2020-11-18 오전 7:00:40	16:00:40	2.0.10.248	97	2	z	껍퇴	껍	퇴	53	1	97	NULL	NULL	NULL	NULL	NULL	NULL	KSY3	List1	NULL	NULL	NULL	NULL	NULL	NULL	NULL	NULL	NULL	1	z	0	3	283069	0	z	925
좌우반구com(split BVF)_2	20	1	<?xml version="1.0"?>\n<Clock xmlns:dt="urn:schemas-microsoft-com:datatypes"><Description dt:dt="string">E-Prime Primary Realtime Clock</Description><StartTime><Timestamp dt:dt="int">0</Timestamp><DateUtc dt:dt="string">2020-11-18T07:00:40Z</DateUtc></StartTime><FrequencyChanges><FrequencyChange><Frequency dt:dt="r8">2699980000</Frequency><Timestamp dt:dt="r8">4.22244891176789E+15</Timestamp><Cur…	좌우반구com(split BVF)_2-020-1	60.021	1.0.0.165	1	-1625035054	Professional	2.0.10.242	2.0.10.353	11-18-2020	2020-11-18 오전 7:00:40	16:00:40	2.0.10.248	380	2	z	나개	나	개	NULL	NULL	NULL	NULL	NULL	NULL	8	1	116	KSY2	List3	NULL	NULL	NULL	NULL	NULL	NULL	NULL	NULL	NULL	1	z	0	3	1308189	0	z	438
좌우반구com(split BVF)_2	20	1	<?xml version="1.0"?>\n<Clock xmlns:dt="urn:schemas-microsoft-com:datatypes"><Description dt:dt="string">E-Prime Primary Realtime Clock</Description><StartTime><Timestamp dt:dt="int">0</Timestamp><DateUtc dt:dt="string">2020-11-18T07:00:40Z</DateUtc></StartTime><FrequencyChanges><FrequencyChange><Frequency dt:dt="r8">2699980000</Frequency><Timestamp dt:dt="r8">4.22244891176789E+15</Timestamp><Cur…	좌우반구com(split BVF)_2-020-1	60.021	1.0.0.165	1	-1625035054	Professional	2.0.10.242	2.0.10.353	11-18-2020	2020-11-18 오전 7:00:40	16:00:40	2.0.10.248	146	1	{/}	내일	내	일	NULL	NULL	NULL	49	1	14	NULL	NULL	NULL	KSY3	List2	NULL	NULL	NULL	NULL	NULL	NULL	NULL	NULL	NULL	1	{/}	0	4	534547	0	{/}	330
좌우반구com(split BVF)_2	20	1	<?xml version="1.0"?>\n<Clock xmlns:dt="urn:schemas-microsoft-com:datatypes"><Description dt:dt="string">E-Prime Primary Realtime Clock</Description><StartTime><Timestamp dt:dt="int">0</Timestamp><DateUtc dt:dt="string">2020-11-18T07:00:40Z</DateUtc></StartTime><FrequencyChanges><FrequencyChange><Frequency dt:dt="r8">2699980000</Frequency><Timestamp dt:dt="r8">4.22244891176789E+15</Timestamp><Cur…	좌우반구com(split BVF)_2-020-1	60.021	1.0.0.165	1	-1625035054	Professional	2.0.10.242	2.0.10.353	11-18-2020	2020-11-18 오전 7:00:40	16:00:40	2.0.10.248	165	2	z	내죽	내	죽	NULL	NULL	NULL	7	1	33	NULL	NULL	NULL	KSY	List2	0		0	-1	585312	183		0	0	1	z	0	3	585495	0	z	525
좌우반구com(split BVF)_2	20	1	<?xml version="1.0"?>\n<Clock xmlns:dt="urn:schemas-microsoft-com:datatypes"><Description dt:dt="string">E-Prime Primary Realtime Clock</Description><StartTime><Timestamp dt:dt="int">0</Timestamp><DateUtc dt:dt="string">2020-11-18T07:00:40Z</DateUtc></StartTime><FrequencyChanges><FrequencyChange><Frequency dt:dt="r8">2699980000</Frequency><Timestamp dt:dt="r8">4.22244891176789E+15</Timestamp><Cur…	좌우반구com(split BVF)_2-020-1	60.021	1.0.0.165	1	-1625035054	Professional	2.0.10.242	2.0.10.353	11-18-2020	2020-11-18 오전 7:00:40	16:00:40	2.0.10.248	31	2	z	내표	내	표	86	1	31	NULL	NULL	NULL	NULL	NULL	NULL	KSY3	List1	NULL	NULL	NULL	NULL	NULL	NULL	NULL	NULL	NULL	0	z	0	3	105382	0	{/}	831
좌우반구com(split BVF)_2	20	1	<?xml version="1.0"?>\n<Clock xmlns:dt="urn:schemas-microsoft-com:datatypes"><Description dt:dt="string">E-Prime Primary Realtime Clock</Description><StartTime><Timestamp dt:dt="int">0</Timestamp><DateUtc dt:dt="string">2020-11-18T07:00:40Z</DateUtc></StartTime><FrequencyChanges><FrequencyChange><Frequency dt:dt="r8">2699980000</Frequency><Timestamp dt:dt="r8">4.22244891176789E+15</Timestamp><Cur…	좌우반구com(split BVF)_2-020-1	60.021	1.0.0.165	1	-1625035054	Professional	2.0.10.242	2.0.10.353	11-18-2020	2020-11-18 오전 7:00:40	16:00:40	2.0.10.248	260	2	z	념속	념	속	NULL	NULL	NULL	80	1	128	NULL	NULL	NULL	KSY2	List2	NULL	NULL	NULL	NULL	NULL	NULL	NULL	NULL	NULL	1	z	0	4	845470	0	z	440
좌우반구com(split BVF)_2	20	1	<?xml version="1.0"?>\n<Clock xmlns:dt="urn:schemas-microsoft-com:datatypes"><Description dt:dt="string">E-Prime Primary Realtime Clock</Description><StartTime><Timestamp dt:dt="int">0</Timestamp><DateUtc dt:dt="string">2020-11-18T07:00:40Z</DateUtc></StartTime><FrequencyChanges><FrequencyChange><Frequency dt:dt="r8">2699980000</Frequency><Timestamp dt:dt="r8">4.22244891176789E+15</Timestamp><Cur…	좌우반구com(split BVF)_2-020-1	60.021	1.0.0.165	1	-1625035054	Professional	2.0.10.242	2.0.10.353	11-18-2020	2020-11-18 오전 7:00:40	16:00:40	2.0.10.248	95	2	z	념실	념	실	83	1	95	NULL	NULL	NULL	NULL	NULL	NULL	KSY2	List1	NULL	NULL	NULL	NULL	NULL	NULL	NULL	NULL	NULL	1	z	0	4	277538	0	z	616
좌우반구com(split BVF)_2	20	1	<?xml version="1.0"?>\n<Clock xmlns:dt="urn:schemas-microsoft-com:datatypes"><Description dt:dt="string">E-Prime Primary Realtime Clock</Description><StartTime><Timestamp dt:dt="int">0</Timestamp><DateUtc dt:dt="string">2020-11-18T07:00:40Z</DateUtc></StartTime><FrequencyChanges><FrequencyChange><Frequency dt:dt="r8">2699980000</Frequency><Timestamp dt:dt="r8">4.22244891176789E+15</Timestamp><Cur…	좌우반구com(split BVF)_2-020-1	60.021	1.0.0.165	1	-1625035054	Professional	2.0.10.242	2.0.10.353	11-18-2020	2020-11-18 오전 7:00:40	16:00:40	2.0.10.248	57	2	z	념효	념	효	100	1	57	NULL	NULL	NULL	NULL	NULL	NULL	KSY2	List1	NULL	NULL	NULL	NULL	NULL	NULL	NULL	NULL	NULL	1	z	0	4	174308	0	z	448
좌우반구com(split BVF)_2	20	1	<?xml version="1.0"?>\n<Clock xmlns:dt="urn:schemas-microsoft-com:datatypes"><Description dt:dt="string">E-Prime Primary Realtime Clock</Description><StartTime><Timestamp dt:dt="int">0</Timestamp><DateUtc dt:dt="string">2020-11-18T07:00:40Z</DateUtc></StartTime><FrequencyChanges><FrequencyChange><Frequency dt:dt="r8">2699980000</Frequency><Timestamp dt:dt="r8">4.22244891176789E+15</Timestamp><Cur…	좌우반구com(split BVF)_2-020-1	60.021	1.0.0.165	1	-1625035054	Professional	2.0.10.242	2.0.10.353	11-18-2020	2020-11-18 오전 7:00:40	16:00:40	2.0.10.248	321	1	{/}	노조	노	조	NULL	NULL	NULL	NULL	NULL	NULL	109	1	57	KSY3	List3	NULL	NULL	NULL	NULL	NULL	NULL	NULL	NULL	NULL	1	{/}	1	3	1153760	0	{/}	517
좌우반구com(split BVF)_2	20	1	<?xml version="1.0"?>\n<Clock xmlns:dt="urn:schemas-microsoft-com:datatypes"><Description dt:dt="string">E-Prime Primary Realtime Clock</Description><StartTime><Timestamp dt:dt="int">0</Timestamp><DateUtc dt:dt="string">2020-11-18T07:00:40Z</DateUtc></StartTime><FrequencyChanges><FrequencyChange><Frequency dt:dt="r8">2699980000</Frequency><Timestamp dt:dt="r8">4.22244891176789E+15</Timestamp><Cur…	좌우반구com(split BVF)_2-020-1	60.021	1.0.0.165	1	-1625035054	Professional	2.0.10.242	2.0.10.353	11-18-2020	2020-11-18 오전 7:00:40	16:00:40	2.0.10.248	54	1	{/}	논란	논	란	119	1	54	NULL	NULL	NULL	NULL	NULL	NULL	KSY3	List1	NULL	NULL	NULL	NULL	NULL	NULL	NULL	NULL	NULL	1	{/}	1	3	166310	0	{/}	235
좌우반구com(split BVF)_2	20	1	<?xml version="1.0"?>\n<Clock xmlns:dt="urn:schemas-microsoft-com:datatypes"><Description dt:dt="string">E-Prime Primary Realtime Clock</Description><StartTime><Timestamp dt:dt="int">0</Timestamp><DateUtc dt:dt="string">2020-11-18T07:00:40Z</DateUtc></StartTime><FrequencyChanges><FrequencyChange><Frequency dt:dt="r8">2699980000</Frequency><Timestamp dt:dt="r8">4.22244891176789E+15</Timestamp><Cur…	좌우반구com(split BVF)_2-020-1	60.021	1.0.0.165	1	-1625035054	Professional	2.0.10.242	2.0.10.353	11-18-2020	2020-11-18 오전 7:00:40	16:00:40	2.0.10.248	12	2	z	논무	논	무	87	1	12	NULL	NULL	NULL	NULL	NULL	NULL	KSY	List1	0		0	-1	54633	184		0	0	1	z	0	4	54817	0	z	524
좌우반구com(split BVF)_2	20	1	<?xml version="1.0"?>\n<Clock xmlns:dt="urn:schemas-microsoft-com:datatypes"><Description dt:dt="string">E-Prime Primary Realtime Clock</Description><StartTime><Timestamp dt:dt="int">0</Timestamp><DateUtc dt:dt="string">2020-11-18T07:00:40Z</DateUtc></StartTime><FrequencyChanges><FrequencyChange><Frequency dt:dt="r8">2699980000</Frequency><Timestamp dt:dt="r8">4.22244891176789E+15</Timestamp><Cur…	좌우반구com(split BVF)_2-020-1	60.021	1.0.0.165	1	-1625035054	Professional	2.0.10.242	2.0.10.353	11-18-2020	2020-11-18 오전 7:00:40	16:00:40	2.0.10.248	75	1	{/}	느낌	느	낌	76	1	75	NULL	NULL	NULL	NULL	NULL	NULL	KSY3	List1	NULL	NULL	NULL	NULL	NULL	NULL	NULL	NULL	NULL	1	{/}	0	4	222624	0	{/}	404
좌우반구com(split BVF)_2	20	1	<?xml version="1.0"?>\n<Clock xmlns:dt="urn:schemas-microsoft-com:datatypes"><Description dt:dt="string">E-Prime Primary Realtime Clock</Description><StartTime><Timestamp dt:dt="int">0</Timestamp><DateUtc dt:dt="string">2020-11-18T07:00:40Z</DateUtc></StartTime><FrequencyChanges><FrequencyChange><Frequency dt:dt="r8">2699980000</Frequency><Timestamp dt:dt="r8">4.22244891176789E+15</Timestamp><Cur…	좌우반구com(split BVF)_2-020-1	60.021	1.0.0.165	1	-1625035054	Professional	2.0.10.242	2.0.10.353	11-18-2020	2020-11-18 오전 7:00:40	16:00:40	2.0.10.248	56	2	z	느속	느	속	12	1	56	NULL	NULL	NULL	NULL	NULL	NULL	KSY2	List1	NULL	NULL	NULL	NULL	NULL	NULL	NULL	NULL	NULL	1	z	0	3	171575	0	z	533
좌우반구com(split BVF)_2	20	1	<?xml version="1.0"?>\n<Clock xmlns:dt="urn:schemas-microsoft-com:datatypes"><Description dt:dt="string">E-Prime Primary Realtime Clock</Description><StartTime><Timestamp dt:dt="int">0</Timestamp><DateUtc dt:dt="string">2020-11-18T07:00:40Z</DateUtc></StartTime><FrequencyChanges><FrequencyChange><Frequency dt:dt="r8">2699980000</Frequency><Timestamp dt:dt="r8">4.22244891176789E+15</Timestamp><Cur…	좌우반구com(split BVF)_2-020-1	60.021	1.0.0.165	1	-1625035054	Professional	2.0.10.242	2.0.10.353	11-18-2020	2020-11-18 오전 7:00:40	16:00:40	2.0.10.248	393	2	z	느스	느	스	NULL	NULL	NULL	NULL	NULL	NULL	105	1	129	KSY	List3	0		0	-1	1343093	184		0	0	1	z	0	4	1343277	0	z	335
좌우반구com(split BVF)_2	20	1	<?xml version="1.0"?>\n<Clock xmlns:dt="urn:schemas-microsoft-com:datatypes"><Description dt:dt="string">E-Prime Primary Realtime Clock</Description><StartTime><Timestamp dt:dt="int">0</Timestamp><DateUtc dt:dt="string">2020-11-18T07:00:40Z</DateUtc></StartTime><FrequencyChanges><FrequencyChange><Frequency dt:dt="r8">2699980000</Frequency><Timestamp dt:dt="r8">4.22244891176789E+15</Timestamp><Cur…	좌우반구com(split BVF)_2-020-1	60.021	1.0.0.165	1	-1625035054	Professional	2.0.10.242	2.0.10.353	11-18-2020	2020-11-18 오전 7:00:40	16:00:40	2.0.10.248	18	2	z	느체	느	체	65	1	18	NULL	NULL	NULL	NULL	NULL	NULL	KSY3	List1	NULL	NULL	NULL	NULL	NULL	NULL	NULL	NULL	NULL	1	z	0	3	71194	0	z	323
좌우반구com(split BVF)_2	20	1	<?xml version="1.0"?>\n<Clock xmlns:dt="urn:schemas-microsoft-com:datatypes"><Description dt:dt="string">E-Prime Primary Realtime Clock</Description><StartTime><Timestamp dt:dt="int">0</Timestamp><DateUtc dt:dt="string">2020-11-18T07:00:40Z</DateUtc></StartTime><FrequencyChanges><FrequencyChange><Frequency dt:dt="r8">2699980000</Frequency><Timestamp dt:dt="r8">4.22244891176789E+15</Timestamp><Cur…	좌우반구com(split BVF)_2-020-1	60.021	1.0.0.165	1	-1625035054	Professional	2.0.10.242	2.0.10.353	11-18-2020	2020-11-18 오전 7:00:40	16:00:40	2.0.10.248	137	2	z	님우	님	우	NULL	NULL	NULL	125	1	5	NULL	NULL	NULL	KSY3	List2	NULL	NULL	NULL	NULL	NULL	NULL	NULL	NULL	NULL	1	z	1	3	508822	0	z	1039
좌우반구com(split BVF)_2	20	1	<?xml version="1.0"?>\n<Clock xmlns:dt="urn:schemas-microsoft-com:datatypes"><Description dt:dt="string">E-Prime Primary Realtime Clock</Description><StartTime><Timestamp dt:dt="int">0</Timestamp><DateUtc dt:dt="string">2020-11-18T07:00:40Z</DateUtc></StartTime><FrequencyChanges><FrequencyChange><Frequency dt:dt="r8">2699980000</Frequency><Timestamp dt:dt="r8">4.22244891176789E+15</Timestamp><Cur…	좌우반구com(split BVF)_2-020-1	60.021	1.0.0.165	1	-1625035054	Professional	2.0.10.242	2.0.10.353	11-18-2020	2020-11-18 오전 7:00:40	16:00:40	2.0.10.248	3	2	z	단률	단	률	49	1	3	NULL	NULL	NULL	NULL	NULL	NULL	KSY2	List1	NULL	NULL	NULL	NULL	NULL	NULL	NULL	NULL	NULL	1	z	0	4	30059	0	z	442
좌우반구com(split BVF)_2	20	1	<?xml version="1.0"?>\n<Clock xmlns:dt="urn:schemas-microsoft-com:datatypes"><Description dt:dt="string">E-Prime Primary Realtime Clock</Description><StartTime><Timestamp dt:dt="int">0</Timestamp><DateUtc dt:dt="string">2020-11-18T07:00:40Z</DateUtc></StartTime><FrequencyChanges><FrequencyChange><Frequency dt:dt="r8">2699980000</Frequency><Timestamp dt:dt="r8">4.22244891176789E+15</Timestamp><Cur…	좌우반구com(split BVF)_2-020-1	60.021	1.0.0.165	1	-1625035054	Professional	2.0.10.242	2.0.10.353	11-18-2020	2020-11-18 오전 7:00:40	16:00:40	2.0.10.248	214	1	{/}	단어	단	어	NULL	NULL	NULL	69	1	82	NULL	NULL	NULL	KSY3	List2	NULL	NULL	NULL	NULL	NULL	NULL	NULL	NULL	NULL	1	{/}	1	3	721580	0	{/}	409
좌우반구com(split BVF)_2	20	1	<?xml version="1.0"?>\n<Clock xmlns:dt="urn:schemas-microsoft-com:datatypes"><Description dt:dt="string">E-Prime Primary Realtime Clock</Description><StartTime><Timestamp dt:dt="int">0</Timestamp><DateUtc dt:dt="string">2020-11-18T07:00:40Z</DateUtc></StartTime><FrequencyChanges><FrequencyChange><Frequency dt:dt="r8">2699980000</Frequency><Timestamp dt:dt="r8">4.22244891176789E+15</Timestamp><Cur…	좌우반구com(split BVF)_2-020-1	60.021	1.0.0.165	1	-1625035054	Professional	2.0.10.242	2.0.10.353	11-18-2020	2020-11-18 오전 7:00:40	16:00:40	2.0.10.248	62	1	{/}	단위	단	위	106	1	62	NULL	NULL	NULL	NULL	NULL	NULL	KSY3	List1	NULL	NULL	NULL	NULL	NULL	NULL	NULL	NULL	NULL	1	{/}	0	3	187186	0	{/}	329
좌우반구com(split BVF)_2	20	1	<?xml version="1.0"?>\n<Clock xmlns:dt="urn:schemas-microsoft-com:datatypes"><Description dt:dt="string">E-Prime Primary Realtime Clock</Description><StartTime><Timestamp dt:dt="int">0</Timestamp><DateUtc dt:dt="string">2020-11-18T07:00:40Z</DateUtc></StartTime><FrequencyChanges><FrequencyChange><Frequency dt:dt="r8">2699980000</Frequency><Timestamp dt:dt="r8">4.22244891176789E+15</Timestamp><Cur…	좌우반구com(split BVF)_2-020-1	60.021	1.0.0.165	1	-1625035054	Professional	2.0.10.242	2.0.10.353	11-18-2020	2020-11-18 오전 7:00:40	16:00:40	2.0.10.248	199	1	{/}	담화	담	화	NULL	NULL	NULL	124	1	67	NULL	NULL	NULL	KSY3	List2	NULL	NULL	NULL	NULL	NULL	NULL	NULL	NULL	NULL	1	{/}	0	4	679862	0	{/}	422
좌우반구com(split BVF)_2	20	1	<?xml version="1.0"?>\n<Clock xmlns:dt="urn:schemas-microsoft-com:datatypes"><Description dt:dt="string">E-Prime Primary Realtime Clock</Description><StartTime><Timestamp dt:dt="int">0</Timestamp><DateUtc dt:dt="string">2020-11-18T07:00:40Z</DateUtc></StartTime><FrequencyChanges><FrequencyChange><Frequency dt:dt="r8">2699980000</Frequency><Timestamp dt:dt="r8">4.22244891176789E+15</Timestamp><Cur…	좌우반구com(split BVF)_2-020-1	60.021	1.0.0.165	1	-1625035054	Professional	2.0.10.242	2.0.10.353	11-18-2020	2020-11-18 오전 7:00:40	16:00:40	2.0.10.248	53	1	{/}	대문	대	문	88	1	53	NULL	NULL	NULL	NULL	NULL	NULL	KSY3	List1	NULL	NULL	NULL	NULL	NULL	NULL	NULL	NULL	NULL	1	{/}	0	4	163795	0	{/}	320
좌우반구com(split BVF)_2	20	1	<?xml version="1.0"?>\n<Clock xmlns:dt="urn:schemas-microsoft-com:datatypes"><Description dt:dt="string">E-Prime Primary Realtime Clock</Description><StartTime><Timestamp dt:dt="int">0</Timestamp><DateUtc dt:dt="string">2020-11-18T07:00:40Z</DateUtc></StartTime><FrequencyChanges><FrequencyChange><Frequency dt:dt="r8">2699980000</Frequency><Timestamp dt:dt="r8">4.22244891176789E+15</Timestamp><Cur…	좌우반구com(split BVF)_2-020-1	60.021	1.0.0.165	1	-1625035054	Professional	2.0.10.242	2.0.10.353	11-18-2020	2020-11-18 오전 7:00:40	16:00:40	2.0.10.248	326	1	{/}	대중	대	중	NULL	NULL	NULL	NULL	NULL	NULL	36	1	62	KSY3	List3	NULL	NULL	NULL	NULL	NULL	NULL	NULL	NULL	NULL	1	{/}	0	3	1166989	0	{/}	394
좌우반구com(split BVF)_2	20	1	<?xml version="1.0"?>\n<Clock xmlns:dt="urn:schemas-microsoft-com:datatypes"><Description dt:dt="string">E-Prime Primary Realtime Clock</Description><StartTime><Timestamp dt:dt="int">0</Timestamp><DateUtc dt:dt="string">2020-11-18T07:00:40Z</DateUtc></StartTime><FrequencyChanges><FrequencyChange><Frequency dt:dt="r8">2699980000</Frequency><Timestamp dt:dt="r8">4.22244891176789E+15</Timestamp><Cur…	좌우반구com(split BVF)_2-020-1	60.021	1.0.0.165	1	-1625035054	Professional	2.0.10.242	2.0.10.353	11-18-2020	2020-11-18 오전 7:00:40	16:00:40	2.0.10.248	29	1	{/}	도박	도	박	13	1	29	NULL	NULL	NULL	NULL	NULL	NULL	KSY3	List1	NULL	NULL	NULL	NULL	NULL	NULL	NULL	NULL	NULL	1	{/}	0	3	100217	0	{/}	347
좌우반구com(split BVF)_2	20	1	<?xml version="1.0"?>\n<Clock xmlns:dt="urn:schemas-microsoft-com:datatypes"><Description dt:dt="string">E-Prime Primary Realtime Clock</Description><StartTime><Timestamp dt:dt="int">0</Timestamp><DateUtc dt:dt="string">2020-11-18T07:00:40Z</DateUtc></StartTime><FrequencyChanges><FrequencyChange><Frequency dt:dt="r8">2699980000</Frequency><Timestamp dt:dt="r8">4.22244891176789E+15</Timestamp><Cur…	좌우반구com(split BVF)_2-020-1	60.021	1.0.0.165	1	-1625035054	Professional	2.0.10.242	2.0.10.353	11-18-2020	2020-11-18 오전 7:00:40	16:00:40	2.0.10.248	334	2	z	도휘	도	휘	NULL	NULL	NULL	NULL	NULL	NULL	1	1	70	KSY2	List3	NULL	NULL	NULL	NULL	NULL	NULL	NULL	NULL	NULL	1	z	1	3	1188048	0	z	402
좌우반구com(split BVF)_2	20	1	<?xml version="1.0"?>\n<Clock xmlns:dt="urn:schemas-microsoft-com:datatypes"><Description dt:dt="string">E-Prime Primary Realtime Clock</Description><StartTime><Timestamp dt:dt="int">0</Timestamp><DateUtc dt:dt="string">2020-11-18T07:00:40Z</DateUtc></StartTime><FrequencyChanges><FrequencyChange><Frequency dt:dt="r8">2699980000</Frequency><Timestamp dt:dt="r8">4.22244891176789E+15</Timestamp><Cur…	좌우반구com(split BVF)_2-020-1	60.021	1.0.0.165	1	-1625035054	Professional	2.0.10.242	2.0.10.353	11-18-2020	2020-11-18 오전 7:00:40	16:00:40	2.0.10.248	142	1	{/}	동의	동	의	NULL	NULL	NULL	5	1	10	NULL	NULL	NULL	KSY3	List2	NULL	NULL	NULL	NULL	NULL	NULL	NULL	NULL	NULL	1	{/}	0	3	524200	0	{/}	365
좌우반구com(split BVF)_2	20	1	<?xml version="1.0"?>\n<Clock xmlns:dt="urn:schemas-microsoft-com:datatypes"><Description dt:dt="string">E-Prime Primary Realtime Clock</Description><StartTime><Timestamp dt:dt="int">0</Timestamp><DateUtc dt:dt="string">2020-11-18T07:00:40Z</DateUtc></StartTime><FrequencyChanges><FrequencyChange><Frequency dt:dt="r8">2699980000</Frequency><Timestamp dt:dt="r8">4.22244891176789E+15</Timestamp><Cur…	좌우반구com(split BVF)_2-020-1	60.021	1.0.0.165	1	-1625035054	Professional	2.0.10.242	2.0.10.353	11-18-2020	2020-11-18 오전 7:00:40	16:00:40	2.0.10.248	181	2	z	득관	득	관	NULL	NULL	NULL	102	1	49	NULL	NULL	NULL	KSY	List2	0		0	0	628347	183		0	0	1	z	0	3	628530	0	z	577
좌우반구com(split BVF)_2	20	1	<?xml version="1.0"?>\n<Clock xmlns:dt="urn:schemas-microsoft-com:datatypes"><Description dt:dt="string">E-Prime Primary Realtime Clock</Description><StartTime><Timestamp dt:dt="int">0</Timestamp><DateUtc dt:dt="string">2020-11-18T07:00:40Z</DateUtc></StartTime><FrequencyChanges><FrequencyChange><Frequency dt:dt="r8">2699980000</Frequency><Timestamp dt:dt="r8">4.22244891176789E+15</Timestamp><Cur…	좌우반구com(split BVF)_2-020-1	60.021	1.0.0.165	1	-1625035054	Professional	2.0.10.242	2.0.10.353	11-18-2020	2020-11-18 오전 7:00:40	16:00:40	2.0.10.248	291	2	z	득동	득	동	NULL	NULL	NULL	NULL	NULL	NULL	96	1	27	KSY	List3	0		0	-1	1073822	183		0	0	1	z	0	3	1074005	0	z	280
좌우반구com(split BVF)_2	20	1	<?xml version="1.0"?>\n<Clock xmlns:dt="urn:schemas-microsoft-com:datatypes"><Description dt:dt="string">E-Prime Primary Realtime Clock</Description><StartTime><Timestamp dt:dt="int">0</Timestamp><DateUtc dt:dt="string">2020-11-18T07:00:40Z</DateUtc></StartTime><FrequencyChanges><FrequencyChange><Frequency dt:dt="r8">2699980000</Frequency><Timestamp dt:dt="r8">4.22244891176789E+15</Timestamp><Cur…	좌우반구com(split BVF)_2-020-1	60.021	1.0.0.165	1	-1625035054	Professional	2.0.10.242	2.0.10.353	11-18-2020	2020-11-18 오전 7:00:40	16:00:40	2.0.10.248	283	2	z	득생	득	생	NULL	NULL	NULL	NULL	NULL	NULL	114	1	19	KSY	List3	0		0	-1	1053246	183		0	0	1	z	1	3	1053429	0	z	295
좌우반구com(split BVF)_2	20	1	<?xml version="1.0"?>\n<Clock xmlns:dt="urn:schemas-microsoft-com:datatypes"><Description dt:dt="string">E-Prime Primary Realtime Clock</Description><StartTime><Timestamp dt:dt="int">0</Timestamp><DateUtc dt:dt="string">2020-11-18T07:00:40Z</DateUtc></StartTime><FrequencyChanges><FrequencyChange><Frequency dt:dt="r8">2699980000</Frequency><Timestamp dt:dt="r8">4.22244891176789E+15</Timestamp><Cur…	좌우반구com(split BVF)_2-020-1	60.021	1.0.0.165	1	-1625035054	Professional	2.0.10.242	2.0.10.353	11-18-2020	2020-11-18 오전 7:00:40	16:00:40	2.0.10.248	216	2	z	득외	득	외	NULL	NULL	NULL	115	1	84	NULL	NULL	NULL	KSY2	List2	NULL	NULL	NULL	NULL	NULL	NULL	NULL	NULL	NULL	1	z	0	3	726995	0	z	1337
좌우반구com(split BVF)_2	20	1	<?xml version="1.0"?>\n<Clock xmlns:dt="urn:schemas-microsoft-com:datatypes"><Description dt:dt="string">E-Prime Primary Realtime Clock</Description><StartTime><Timestamp dt:dt="int">0</Timestamp><DateUtc dt:dt="string">2020-11-18T07:00:40Z</DateUtc></StartTime><FrequencyChanges><FrequencyChange><Frequency dt:dt="r8">2699980000</Frequency><Timestamp dt:dt="r8">4.22244891176789E+15</Timestamp><Cur…	좌우반구com(split BVF)_2-020-1	60.021	1.0.0.165	1	-1625035054	Professional	2.0.10.242	2.0.10.353	11-18-2020	2020-11-18 오전 7:00:40	16:00:40	2.0.10.248	136	2	z	란공	란	공	NULL	NULL	NULL	46	1	4	NULL	NULL	NULL	KSY3	List2	NULL	NULL	NULL	NULL	NULL	NULL	NULL	NULL	NULL	1	z	0	3	506023	0	z	590
좌우반구com(split BVF)_2	20	1	<?xml version="1.0"?>\n<Clock xmlns:dt="urn:schemas-microsoft-com:datatypes"><Description dt:dt="string">E-Prime Primary Realtime Clock</Description><StartTime><Timestamp dt:dt="int">0</Timestamp><DateUtc dt:dt="string">2020-11-18T07:00:40Z</DateUtc></StartTime><FrequencyChanges><FrequencyChange><Frequency dt:dt="r8">2699980000</Frequency><Timestamp dt:dt="r8">4.22244891176789E+15</Timestamp><Cur…	좌우반구com(split BVF)_2-020-1	60.021	1.0.0.165	1	-1625035054	Professional	2.0.10.242	2.0.10.353	11-18-2020	2020-11-18 오전 7:00:40	16:00:40	2.0.10.248	350	2	z	량필	량	필	NULL	NULL	NULL	NULL	NULL	NULL	60	1	86	KSY2	List3	NULL	NULL	NULL	NULL	NULL	NULL	NULL	NULL	NULL	1	z	0	3	1230700	0	z	623
좌우반구com(split BVF)_2	20	1	<?xml version="1.0"?>\n<Clock xmlns:dt="urn:schemas-microsoft-com:datatypes"><Description dt:dt="string">E-Prime Primary Realtime Clock</Description><StartTime><Timestamp dt:dt="int">0</Timestamp><DateUtc dt:dt="string">2020-11-18T07:00:40Z</DateUtc></StartTime><FrequencyChanges><FrequencyChange><Frequency dt:dt="r8">2699980000</Frequency><Timestamp dt:dt="r8">4.22244891176789E+15</Timestamp><Cur…	좌우반구com(split BVF)_2-020-1	60.021	1.0.0.165	1	-1625035054	Professional	2.0.10.242	2.0.10.353	11-18-2020	2020-11-18 오전 7:00:40	16:00:40	2.0.10.248	230	2	z	려제	려	제	NULL	NULL	NULL	21	1	98	NULL	NULL	NULL	KSY	List2	0		0	-1	764848	184		0	0	1	z	0	4	765032	0	z	553
좌우반구com(split BVF)_2	20	1	<?xml version="1.0"?>\n<Clock xmlns:dt="urn:schemas-microsoft-com:datatypes"><Description dt:dt="string">E-Prime Primary Realtime Clock</Description><StartTime><Timestamp dt:dt="int">0</Timestamp><DateUtc dt:dt="string">2020-11-18T07:00:40Z</DateUtc></StartTime><FrequencyChanges><FrequencyChange><Frequency dt:dt="r8">2699980000</Frequency><Timestamp dt:dt="r8">4.22244891176789E+15</Timestamp><Cur…	좌우반구com(split BVF)_2-020-1	60.021	1.0.0.165	1	-1625035054	Professional	2.0.10.242	2.0.10.353	11-18-2020	2020-11-18 오전 7:00:40	16:00:40	2.0.10.248	184	2	z	려최	려	최	NULL	NULL	NULL	114	1	52	NULL	NULL	NULL	KSY3	List2	NULL	NULL	NULL	NULL	NULL	NULL	NULL	NULL	NULL	1	z	0	3	637543	0	z	381
좌우반구com(split BVF)_2	20	1	<?xml version="1.0"?>\n<Clock xmlns:dt="urn:schemas-microsoft-com:datatypes"><Description dt:dt="string">E-Prime Primary Realtime Clock</Description><StartTime><Timestamp dt:dt="int">0</Timestamp><DateUtc dt:dt="string">2020-11-18T07:00:40Z</DateUtc></StartTime><FrequencyChanges><FrequencyChange><Frequency dt:dt="r8">2699980000</Frequency><Timestamp dt:dt="r8">4.22244891176789E+15</Timestamp><Cur…	좌우반구com(split BVF)_2-020-1	60.021	1.0.0.165	1	-1625035054	Professional	2.0.10.242	2.0.10.353	11-18-2020	2020-11-18 오전 7:00:40	16:00:40	2.0.10.248	389	2	z	려희	려	희	NULL	NULL	NULL	NULL	NULL	NULL	4	1	125	KSY3	List3	NULL	NULL	NULL	NULL	NULL	NULL	NULL	NULL	NULL	1	z	0	3	1331914	0	z	590
좌우반구com(split BVF)_2	20	1	<?xml version="1.0"?>\n<Clock xmlns:dt="urn:schemas-microsoft-com:datatypes"><Description dt:dt="string">E-Prime Primary Realtime Clock</Description><StartTime><Timestamp dt:dt="int">0</Timestamp><DateUtc dt:dt="string">2020-11-18T07:00:40Z</DateUtc></StartTime><FrequencyChanges><FrequencyChange><Frequency dt:dt="r8">2699980000</Frequency><Timestamp dt:dt="r8">4.22244891176789E+15</Timestamp><Cur…	좌우반구com(split BVF)_2-020-1	60.021	1.0.0.165	1	-1625035054	Professional	2.0.10.242	2.0.10.353	11-18-2020	2020-11-18 오전 7:00:40	16:00:40	2.0.10.248	125	2	z	력름	력	름	78	1	125	NULL	NULL	NULL	NULL	NULL	NULL	KSY2	List1	NULL	NULL	NULL	NULL	NULL	NULL	NULL	NULL	NULL	1	z	0	3	359292	0	z	429
좌우반구com(split BVF)_2	20	1	<?xml version="1.0"?>\n<Clock xmlns:dt="urn:schemas-microsoft-com:datatypes"><Description dt:dt="string">E-Prime Primary Realtime Clock</Description><StartTime><Timestamp dt:dt="int">0</Timestamp><DateUtc dt:dt="string">2020-11-18T07:00:40Z</DateUtc></StartTime><FrequencyChanges><FrequencyChange><Frequency dt:dt="r8">2699980000</Frequency><Timestamp dt:dt="r8">4.22244891176789E+15</Timestamp><Cur…	좌우반구com(split BVF)_2-020-1	60.021	1.0.0.165	1	-1625035054	Professional	2.0.10.242	2.0.10.353	11-18-2020	2020-11-18 오전 7:00:40	16:00:40	2.0.10.248	354	2	z	례부	례	부	NULL	NULL	NULL	NULL	NULL	NULL	11	1	90	KSY3	List3	NULL	NULL	NULL	NULL	NULL	NULL	NULL	NULL	NULL	1	z	1	3	1241179	0	z	472
좌우반구com(split BVF)_2	20	1	<?xml version="1.0"?>\n<Clock xmlns:dt="urn:schemas-microsoft-com:datatypes"><Description dt:dt="string">E-Prime Primary Realtime Clock</Description><StartTime><Timestamp dt:dt="int">0</Timestamp><DateUtc dt:dt="string">2020-11-18T07:00:40Z</DateUtc></StartTime><FrequencyChanges><FrequencyChange><Frequency dt:dt="r8">2699980000</Frequency><Timestamp dt:dt="r8">4.22244891176789E+15</Timestamp><Cur…	좌우반구com(split BVF)_2-020-1	60.021	1.0.0.165	1	-1625035054	Professional	2.0.10.242	2.0.10.353	11-18-2020	2020-11-18 오전 7:00:40	16:00:40	2.0.10.248	288	2	z	록어	록	어	NULL	NULL	NULL	NULL	NULL	NULL	98	1	24	KSY	List3	0		0	0	1066042	183		0	0	1	z	0	3	1066225	0	z	395
좌우반구com(split BVF)_2	20	1	<?xml version="1.0"?>\n<Clock xmlns:dt="urn:schemas-microsoft-com:datatypes"><Description dt:dt="string">E-Prime Primary Realtime Clock</Description><StartTime><Timestamp dt:dt="int">0</Timestamp><DateUtc dt:dt="string">2020-11-18T07:00:40Z</DateUtc></StartTime><FrequencyChanges><FrequencyChange><Frequency dt:dt="r8">2699980000</Frequency><Timestamp dt:dt="r8">4.22244891176789E+15</Timestamp><Cur…	좌우반구com(split BVF)_2-020-1	60.021	1.0.0.165	1	-1625035054	Professional	2.0.10.242	2.0.10.353	11-18-2020	2020-11-18 오전 7:00:40	16:00:40	2.0.10.248	252	2	z	류궤	류	궤	NULL	NULL	NULL	74	1	120	NULL	NULL	NULL	KSY3	List2	NULL	NULL	NULL	NULL	NULL	NULL	NULL	NULL	NULL	1	z	1	3	824310	0	z	381
좌우반구com(split BVF)_2	20	1	<?xml version="1.0"?>\n<Clock xmlns:dt="urn:schemas-microsoft-com:datatypes"><Description dt:dt="string">E-Prime Primary Realtime Clock</Description><StartTime><Timestamp dt:dt="int">0</Timestamp><DateUtc dt:dt="string">2020-11-18T07:00:40Z</DateUtc></StartTime><FrequencyChanges><FrequencyChange><Frequency dt:dt="r8">2699980000</Frequency><Timestamp dt:dt="r8">4.22244891176789E+15</Timestamp><Cur…	좌우반구com(split BVF)_2-020-1	60.021	1.0.0.165	1	-1625035054	Professional	2.0.10.242	2.0.10.353	11-18-2020	2020-11-18 오전 7:00:40	16:00:40	2.0.10.248	262	2	z	류란	류	란	NULL	NULL	NULL	34	1	130	NULL	NULL	NULL	KSY2	List2	NULL	NULL	NULL	NULL	NULL	NULL	NULL	NULL	NULL	1	z	1	3	851034	0	z	470
좌우반구com(split BVF)_2	20	1	<?xml version="1.0"?>\n<Clock xmlns:dt="urn:schemas-microsoft-com:datatypes"><Description dt:dt="string">E-Prime Primary Realtime Clock</Description><StartTime><Timestamp dt:dt="int">0</Timestamp><DateUtc dt:dt="string">2020-11-18T07:00:40Z</DateUtc></StartTime><FrequencyChanges><FrequencyChange><Frequency dt:dt="r8">2699980000</Frequency><Timestamp dt:dt="r8">4.22244891176789E+15</Timestamp><Cur…	좌우반구com(split BVF)_2-020-1	60.021	1.0.0.165	1	-1625035054	Professional	2.0.10.242	2.0.10.353	11-18-2020	2020-11-18 오전 7:00:40	16:00:40	2.0.10.248	9	2	z	류포	류	포	96	1	9	NULL	NULL	NULL	NULL	NULL	NULL	KSY3	List1	NULL	NULL	NULL	NULL	NULL	NULL	NULL	NULL	NULL	1	z	0	4	46753	0	z	412
좌우반구com(split BVF)_2	20	1	<?xml version="1.0"?>\n<Clock xmlns:dt="urn:schemas-microsoft-com:datatypes"><Description dt:dt="string">E-Prime Primary Realtime Clock</Description><StartTime><Timestamp dt:dt="int">0</Timestamp><DateUtc dt:dt="string">2020-11-18T07:00:40Z</DateUtc></StartTime><FrequencyChanges><FrequencyChange><Frequency dt:dt="r8">2699980000</Frequency><Timestamp dt:dt="r8">4.22244891176789E+15</Timestamp><Cur…	좌우반구com(split BVF)_2-020-1	60.021	1.0.0.165	1	-1625035054	Professional	2.0.10.242	2.0.10.353	11-18-2020	2020-11-18 오전 7:00:40	16:00:40	2.0.10.248	51	2	z	률법	률	법	90	1	51	NULL	NULL	NULL	NULL	NULL	NULL	KSY2	List1	NULL	NULL	NULL	NULL	NULL	NULL	NULL	NULL	NULL	1	z	0	3	157980	0	z	1002
좌우반구com(split BVF)_2	20	1	<?xml version="1.0"?>\n<Clock xmlns:dt="urn:schemas-microsoft-com:datatypes"><Description dt:dt="string">E-Prime Primary Realtime Clock</Description><StartTime><Timestamp dt:dt="int">0</Timestamp><DateUtc dt:dt="string">2020-11-18T07:00:40Z</DateUtc></StartTime><FrequencyChanges><FrequencyChange><Frequency dt:dt="r8">2699980000</Frequency><Timestamp dt:dt="r8">4.22244891176789E+15</Timestamp><Cur…	좌우반구com(split BVF)_2-020-1	60.021	1.0.0.165	1	-1625035054	Professional	2.0.10.242	2.0.10.353	11-18-2020	2020-11-18 오전 7:00:40	16:00:40	2.0.10.248	201	2	z	률법	률	법	NULL	NULL	NULL	35	1	69	NULL	NULL	NULL	KSY3	List2	NULL	NULL	NULL	NULL	NULL	NULL	NULL	NULL	NULL	1	z	1	3	685043	0	z	671
좌우반구com(split BVF)_2	20	1	<?xml version="1.0"?>\n<Clock xmlns:dt="urn:schemas-microsoft-com:datatypes"><Description dt:dt="string">E-Prime Primary Realtime Clock</Description><StartTime><Timestamp dt:dt="int">0</Timestamp><DateUtc dt:dt="string">2020-11-18T07:00:40Z</DateUtc></StartTime><FrequencyChanges><FrequencyChange><Frequency dt:dt="r8">2699980000</Frequency><Timestamp dt:dt="r8">4.22244891176789E+15</Timestamp><Cur…	좌우반구com(split BVF)_2-020-1	60.021	1.0.0.165	1	-1625035054	Professional	2.0.10.242	2.0.10.353	11-18-2020	2020-11-18 오전 7:00:40	16:00:40	2.0.10.248	241	2	z	률시	률	시	NULL	NULL	NULL	45	1	109	NULL	NULL	NULL	KSY3	List2	NULL	NULL	NULL	NULL	NULL	NULL	NULL	NULL	NULL	1	z	0	4	794438	0	z	391
좌우반구com(split BVF)_2	20	1	<?xml version="1.0"?>\n<Clock xmlns:dt="urn:schemas-microsoft-com:datatypes"><Description dt:dt="string">E-Prime Primary Realtime Clock</Description><StartTime><Timestamp dt:dt="int">0</Timestamp><DateUtc dt:dt="string">2020-11-18T07:00:40Z</DateUtc></StartTime><FrequencyChanges><FrequencyChange><Frequency dt:dt="r8">2699980000</Frequency><Timestamp dt:dt="r8">4.22244891176789E+15</Timestamp><Cur…	좌우반구com(split BVF)_2-020-1	60.021	1.0.0.165	1	-1625035054	Professional	2.0.10.242	2.0.10.353	11-18-2020	2020-11-18 오전 7:00:40	16:00:40	2.0.10.248	124	2	z	률훈	률	훈	45	1	124	NULL	NULL	NULL	NULL	NULL	NULL	KSY	List1	0		0	-1	356676	184		0	0	1	z	0	4	356860	0	z	237
좌우반구com(split BVF)_2	20	1	<?xml version="1.0"?>\n<Clock xmlns:dt="urn:schemas-microsoft-com:datatypes"><Description dt:dt="string">E-Prime Primary Realtime Clock</Description><StartTime><Timestamp dt:dt="int">0</Timestamp><DateUtc dt:dt="string">2020-11-18T07:00:40Z</DateUtc></StartTime><FrequencyChanges><FrequencyChange><Frequency dt:dt="r8">2699980000</Frequency><Timestamp dt:dt="r8">4.22244891176789E+15</Timestamp><Cur…	좌우반구com(split BVF)_2-020-1	60.021	1.0.0.165	1	-1625035054	Professional	2.0.10.242	2.0.10.353	11-18-2020	2020-11-18 오전 7:00:40	16:00:40	2.0.10.248	202	2	z	름결	름	결	NULL	NULL	NULL	59	1	70	NULL	NULL	NULL	KSY3	List2	NULL	NULL	NULL	NULL	NULL	NULL	NULL	NULL	NULL	1	z	1	3	687925	0	z	1291
좌우반구com(split BVF)_2	20	1	<?xml version="1.0"?>\n<Clock xmlns:dt="urn:schemas-microsoft-com:datatypes"><Description dt:dt="string">E-Prime Primary Realtime Clock</Description><StartTime><Timestamp dt:dt="int">0</Timestamp><DateUtc dt:dt="string">2020-11-18T07:00:40Z</DateUtc></StartTime><FrequencyChanges><FrequencyChange><Frequency dt:dt="r8">2699980000</Frequency><Timestamp dt:dt="r8">4.22244891176789E+15</Timestamp><Cur…	좌우반구com(split BVF)_2-020-1	60.021	1.0.0.165	1	-1625035054	Professional	2.0.10.242	2.0.10.353	11-18-2020	2020-11-18 오전 7:00:40	16:00:40	2.0.10.248	224	2	z	름무	름	무	NULL	NULL	NULL	50	1	92	NULL	NULL	NULL	KSY	List2	0		1	-1	749070	184		0	0	1	z	0	4	749254	0	z	349
좌우반구com(split BVF)_2	20	1	<?xml version="1.0"?>\n<Clock xmlns:dt="urn:schemas-microsoft-com:datatypes"><Description dt:dt="string">E-Prime Primary Realtime Clock</Description><StartTime><Timestamp dt:dt="int">0</Timestamp><DateUtc dt:dt="string">2020-11-18T07:00:40Z</DateUtc></StartTime><FrequencyChanges><FrequencyChange><Frequency dt:dt="r8">2699980000</Frequency><Timestamp dt:dt="r8">4.22244891176789E+15</Timestamp><Cur…	좌우반구com(split BVF)_2-020-1	60.021	1.0.0.165	1	-1625035054	Professional	2.0.10.242	2.0.10.353	11-18-2020	2020-11-18 오전 7:00:40	16:00:40	2.0.10.248	151	2	z	리열	리	열	NULL	NULL	NULL	130	1	19	NULL	NULL	NULL	KSY2	List2	NULL	NULL	NULL	NULL	NULL	NULL	NULL	NULL	NULL	1	z	0	3	547625	0	z	628
좌우반구com(split BVF)_2	20	1	<?xml version="1.0"?>\n<Clock xmlns:dt="urn:schemas-microsoft-com:datatypes"><Description dt:dt="string">E-Prime Primary Realtime Clock</Description><StartTime><Timestamp dt:dt="int">0</Timestamp><DateUtc dt:dt="string">2020-11-18T07:00:40Z</DateUtc></StartTime><FrequencyChanges><FrequencyChange><Frequency dt:dt="r8">2699980000</Frequency><Timestamp dt:dt="r8">4.22244891176789E+15</Timestamp><Cur…	좌우반구com(split BVF)_2-020-1	60.021	1.0.0.165	1	-1625035054	Professional	2.0.10.242	2.0.10.353	11-18-2020	2020-11-18 오전 7:00:40	16:00:40	2.0.10.248	74	2	z	림밀	림	밀	42	1	74	NULL	NULL	NULL	NULL	NULL	NULL	KSY3	List1	NULL	NULL	NULL	NULL	NULL	NULL	NULL	NULL	NULL	1	z	1	3	219591	0	z	825
좌우반구com(split BVF)_2	20	1	<?xml version="1.0"?>\n<Clock xmlns:dt="urn:schemas-microsoft-com:datatypes"><Description dt:dt="string">E-Prime Primary Realtime Clock</Description><StartTime><Timestamp dt:dt="int">0</Timestamp><DateUtc dt:dt="string">2020-11-18T07:00:40Z</DateUtc></StartTime><FrequencyChanges><FrequencyChange><Frequency dt:dt="r8">2699980000</Frequency><Timestamp dt:dt="r8">4.22244891176789E+15</Timestamp><Cur…	좌우반구com(split BVF)_2-020-1	60.021	1.0.0.165	1	-1625035054	Professional	2.0.10.242	2.0.10.353	11-18-2020	2020-11-18 오전 7:00:40	16:00:40	2.0.10.248	297	2	z	마요	마	요	NULL	NULL	NULL	NULL	NULL	NULL	51	1	33	KSY3	List3	NULL	NULL	NULL	NULL	NULL	NULL	NULL	NULL	NULL	1	z	1	3	1089616	0	z	332
좌우반구com(split BVF)_2	20	1	<?xml version="1.0"?>\n<Clock xmlns:dt="urn:schemas-microsoft-com:datatypes"><Description dt:dt="string">E-Prime Primary Realtime Clock</Description><StartTime><Timestamp dt:dt="int">0</Timestamp><DateUtc dt:dt="string">2020-11-18T07:00:40Z</DateUtc></StartTime><FrequencyChanges><FrequencyChange><Frequency dt:dt="r8">2699980000</Frequency><Timestamp dt:dt="r8">4.22244891176789E+15</Timestamp><Cur…	좌우반구com(split BVF)_2-020-1	60.021	1.0.0.165	1	-1625035054	Professional	2.0.10.242	2.0.10.353	11-18-2020	2020-11-18 오전 7:00:40	16:00:40	2.0.10.248	316	2	z	망습	망	습	NULL	NULL	NULL	NULL	NULL	NULL	7	1	52	KSY2	List3	NULL	NULL	NULL	NULL	NULL	NULL	NULL	NULL	NULL	1	z	0	4	1140632	0	z	443
좌우반구com(split BVF)_2	20	1	<?xml version="1.0"?>\n<Clock xmlns:dt="urn:schemas-microsoft-com:datatypes"><Description dt:dt="string">E-Prime Primary Realtime Clock</Description><StartTime><Timestamp dt:dt="int">0</Timestamp><DateUtc dt:dt="string">2020-11-18T07:00:40Z</DateUtc></StartTime><FrequencyChanges><FrequencyChange><Frequency dt:dt="r8">2699980000</Frequency><Timestamp dt:dt="r8">4.22244891176789E+15</Timestamp><Cur…	좌우반구com(split BVF)_2-020-1	60.021	1.0.0.165	1	-1625035054	Professional	2.0.10.242	2.0.10.353	11-18-2020	2020-11-18 오전 7:00:40	16:00:40	2.0.10.248	290	1	{/}	망신	망	신	NULL	NULL	NULL	NULL	NULL	NULL	45	1	26	KSY3	List3	NULL	NULL	NULL	NULL	NULL	NULL	NULL	NULL	NULL	1	{/}	1	3	1071356	0	{/}	448
좌우반구com(split BVF)_2	20	1	<?xml version="1.0"?>\n<Clock xmlns:dt="urn:schemas-microsoft-com:datatypes"><Description dt:dt="string">E-Prime Primary Realtime Clock</Description><StartTime><Timestamp dt:dt="int">0</Timestamp><DateUtc dt:dt="string">2020-11-18T07:00:40Z</DateUtc></StartTime><FrequencyChanges><FrequencyChange><Frequency dt:dt="r8">2699980000</Frequency><Timestamp dt:dt="r8">4.22244891176789E+15</Timestamp><Cur…	좌우반구com(split BVF)_2-020-1	60.021	1.0.0.165	1	-1625035054	Professional	2.0.10.242	2.0.10.353	11-18-2020	2020-11-18 오전 7:00:40	16:00:40	2.0.10.248	323	1	{/}	매력	매	력	NULL	NULL	NULL	NULL	NULL	NULL	120	1	59	KSY3	List3	NULL	NULL	NULL	NULL	NULL	NULL	NULL	NULL	NULL	1	{/}	0	4	1159342	0	{/}	397
좌우반구com(split BVF)_2	20	1	<?xml version="1.0"?>\n<Clock xmlns:dt="urn:schemas-microsoft-com:datatypes"><Description dt:dt="string">E-Prime Primary Realtime Clock</Description><StartTime><Timestamp dt:dt="int">0</Timestamp><DateUtc dt:dt="string">2020-11-18T07:00:40Z</DateUtc></StartTime><FrequencyChanges><FrequencyChange><Frequency dt:dt="r8">2699980000</Frequency><Timestamp dt:dt="r8">4.22244891176789E+15</Timestamp><Cur…	좌우반구com(split BVF)_2-020-1	60.021	1.0.0.165	1	-1625035054	Professional	2.0.10.242	2.0.10.353	11-18-2020	2020-11-18 오전 7:00:40	16:00:40	2.0.10.248	43	2	z	매소	매	소	22	1	43	NULL	NULL	NULL	NULL	NULL	NULL	KSY2	List1	NULL	NULL	NULL	NULL	NULL	NULL	NULL	NULL	NULL	1	z	0	3	137254	0	z	627
좌우반구com(split BVF)_2	20	1	<?xml version="1.0"?>\n<Clock xmlns:dt="urn:schemas-microsoft-com:datatypes"><Description dt:dt="string">E-Prime Primary Realtime Clock</Description><StartTime><Timestamp dt:dt="int">0</Timestamp><DateUtc dt:dt="string">2020-11-18T07:00:40Z</DateUtc></StartTime><FrequencyChanges><FrequencyChange><Frequency dt:dt="r8">2699980000</Frequency><Timestamp dt:dt="r8">4.22244891176789E+15</Timestamp><Cur…	좌우반구com(split BVF)_2-020-1	60.021	1.0.0.165	1	-1625035054	Professional	2.0.10.242	2.0.10.353	11-18-2020	2020-11-18 오전 7:00:40	16:00:40	2.0.10.248	276	1	{/}	모습	모	습	NULL	NULL	NULL	NULL	NULL	NULL	13	1	12	KSY3	List3	NULL	NULL	NULL	NULL	NULL	NULL	NULL	NULL	NULL	1	{/}	0	3	1034919	0	{/}	406
좌우반구com(split BVF)_2	20	1	<?xml version="1.0"?>\n<Clock xmlns:dt="urn:schemas-microsoft-com:datatypes"><Description dt:dt="string">E-Prime Primary Realtime Clock</Description><StartTime><Timestamp dt:dt="int">0</Timestamp><DateUtc dt:dt="string">2020-11-18T07:00:40Z</DateUtc></StartTime><FrequencyChanges><FrequencyChange><Frequency dt:dt="r8">2699980000</Frequency><Timestamp dt:dt="r8">4.22244891176789E+15</Timestamp><Cur…	좌우반구com(split BVF)_2-020-1	60.021	1.0.0.165	1	-1625035054	Professional	2.0.10.242	2.0.10.353	11-18-2020	2020-11-18 오전 7:00:40	16:00:40	2.0.10.248	390	1	{/}	모형	모	형	NULL	NULL	NULL	NULL	NULL	NULL	85	1	126	KSY3	List3	NULL	NULL	NULL	NULL	NULL	NULL	NULL	NULL	NULL	1	{/}	0	3	1334713	0	{/}	703
좌우반구com(split BVF)_2	20	1	<?xml version="1.0"?>\n<Clock xmlns:dt="urn:schemas-microsoft-com:datatypes"><Description dt:dt="string">E-Prime Primary Realtime Clock</Description><StartTime><Timestamp dt:dt="int">0</Timestamp><DateUtc dt:dt="string">2020-11-18T07:00:40Z</DateUtc></StartTime><FrequencyChanges><FrequencyChange><Frequency dt:dt="r8">2699980000</Frequency><Timestamp dt:dt="r8">4.22244891176789E+15</Timestamp><Cur…	좌우반구com(split BVF)_2-020-1	60.021	1.0.0.165	1	-1625035054	Professional	2.0.10.242	2.0.10.353	11-18-2020	2020-11-18 오전 7:00:40	16:00:40	2.0.10.248	161	2	z	목력	목	력	NULL	NULL	NULL	72	1	29	NULL	NULL	NULL	KSY	List2	0		1	-1	574832	184		0	0	1	z	0	4	575016	0	z	720
좌우반구com(split BVF)_2	20	1	<?xml version="1.0"?>\n<Clock xmlns:dt="urn:schemas-microsoft-com:datatypes"><Description dt:dt="string">E-Prime Primary Realtime Clock</Description><StartTime><Timestamp dt:dt="int">0</Timestamp><DateUtc dt:dt="string">2020-11-18T07:00:40Z</DateUtc></StartTime><FrequencyChanges><FrequencyChange><Frequency dt:dt="r8">2699980000</Frequency><Timestamp dt:dt="r8">4.22244891176789E+15</Timestamp><Cur…	좌우반구com(split BVF)_2-020-1	60.021	1.0.0.165	1	-1625035054	Professional	2.0.10.242	2.0.10.353	11-18-2020	2020-11-18 오전 7:00:40	16:00:40	2.0.10.248	21	1	{/}	목록	목	록	111	1	21	NULL	NULL	NULL	NULL	NULL	NULL	KSY3	List1	NULL	NULL	NULL	NULL	NULL	NULL	NULL	NULL	NULL	1	{/}	1	3	78891	0	{/}	345
좌우반구com(split BVF)_2	20	1	<?xml version="1.0"?>\n<Clock xmlns:dt="urn:schemas-microsoft-com:datatypes"><Description dt:dt="string">E-Prime Primary Realtime Clock</Description><StartTime><Timestamp dt:dt="int">0</Timestamp><DateUtc dt:dt="string">2020-11-18T07:00:40Z</DateUtc></StartTime><FrequencyChanges><FrequencyChange><Frequency dt:dt="r8">2699980000</Frequency><Timestamp dt:dt="r8">4.22244891176789E+15</Timestamp><Cur…	좌우반구com(split BVF)_2-020-1	60.021	1.0.0.165	1	-1625035054	Professional	2.0.10.242	2.0.10.353	11-18-2020	2020-11-18 오전 7:00:40	16:00:40	2.0.10.248	240	1	{/}	목적	목	적	NULL	NULL	NULL	104	1	108	NULL	NULL	NULL	KSY3	List2	NULL	NULL	NULL	NULL	NULL	NULL	NULL	NULL	NULL	0	{/}	0	3	791489	0	z	752
좌우반구com(split BVF)_2	20	1	<?xml version="1.0"?>\n<Clock xmlns:dt="urn:schemas-microsoft-com:datatypes"><Description dt:dt="string">E-Prime Primary Realtime Clock</Description><StartTime><Timestamp dt:dt="int">0</Timestamp><DateUtc dt:dt="string">2020-11-18T07:00:40Z</DateUtc></StartTime><FrequencyChanges><FrequencyChange><Frequency dt:dt="r8">2699980000</Frequency><Timestamp dt:dt="r8">4.22244891176789E+15</Timestamp><Cur…	좌우반구com(split BVF)_2-020-1	60.021	1.0.0.165	1	-1625035054	Professional	2.0.10.242	2.0.10.353	11-18-2020	2020-11-18 오전 7:00:40	16:00:40	2.0.10.248	359	2	z	목퇴	목	퇴	NULL	NULL	NULL	NULL	NULL	NULL	89	1	95	KSY3	List3	NULL	NULL	NULL	NULL	NULL	NULL	NULL	NULL	NULL	1	z	0	3	1253925	0	z	388
좌우반구com(split BVF)_2	20	1	<?xml version="1.0"?>\n<Clock xmlns:dt="urn:schemas-microsoft-com:datatypes"><Description dt:dt="string">E-Prime Primary Realtime Clock</Description><StartTime><Timestamp dt:dt="int">0</Timestamp><DateUtc dt:dt="string">2020-11-18T07:00:40Z</DateUtc></StartTime><FrequencyChanges><FrequencyChange><Frequency dt:dt="r8">2699980000</Frequency><Timestamp dt:dt="r8">4.22244891176789E+15</Timestamp><Cur…	좌우반구com(split BVF)_2-020-1	60.021	1.0.0.165	1	-1625035054	Professional	2.0.10.242	2.0.10.353	11-18-2020	2020-11-18 오전 7:00:40	16:00:40	2.0.10.248	64	2	z	무록	무	록	43	1	64	NULL	NULL	NULL	NULL	NULL	NULL	KSY2	List1	NULL	NULL	NULL	NULL	NULL	NULL	NULL	NULL	NULL	1	z	0	4	192518	0	z	573
좌우반구com(split BVF)_2	20	1	<?xml version="1.0"?>\n<Clock xmlns:dt="urn:schemas-microsoft-com:datatypes"><Description dt:dt="string">E-Prime Primary Realtime Clock</Description><StartTime><Timestamp dt:dt="int">0</Timestamp><DateUtc dt:dt="string">2020-11-18T07:00:40Z</DateUtc></StartTime><FrequencyChanges><FrequencyChange><Frequency dt:dt="r8">2699980000</Frequency><Timestamp dt:dt="r8">4.22244891176789E+15</Timestamp><Cur…	좌우반구com(split BVF)_2-020-1	60.021	1.0.0.165	1	-1625035054	Professional	2.0.10.242	2.0.10.353	11-18-2020	2020-11-18 오전 7:00:40	16:00:40	2.0.10.248	200	1	{/}	무엇	무	엇	NULL	NULL	NULL	51	1	68	NULL	NULL	NULL	KSY3	List2	NULL	NULL	NULL	NULL	NULL	NULL	NULL	NULL	NULL	1	{/}	1	3	682477	0	{/}	357
좌우반구com(split BVF)_2	20	1	<?xml version="1.0"?>\n<Clock xmlns:dt="urn:schemas-microsoft-com:datatypes"><Description dt:dt="string">E-Prime Primary Realtime Clock</Description><StartTime><Timestamp dt:dt="int">0</Timestamp><DateUtc dt:dt="string">2020-11-18T07:00:40Z</DateUtc></StartTime><FrequencyChanges><FrequencyChange><Frequency dt:dt="r8">2699980000</Frequency><Timestamp dt:dt="r8">4.22244891176789E+15</Timestamp><Cur…	좌우반구com(split BVF)_2-020-1	60.021	1.0.0.165	1	-1625035054	Professional	2.0.10.242	2.0.10.353	11-18-2020	2020-11-18 오전 7:00:40	16:00:40	2.0.10.248	247	1	{/}	무형	무	형	NULL	NULL	NULL	91	1	115	NULL	NULL	NULL	KSY3	List2	NULL	NULL	NULL	NULL	NULL	NULL	NULL	NULL	NULL	1	{/}	0	3	811065	0	{/}	439
좌우반구com(split BVF)_2	20	1	<?xml version="1.0"?>\n<Clock xmlns:dt="urn:schemas-microsoft-com:datatypes"><Description dt:dt="string">E-Prime Primary Realtime Clock</Description><StartTime><Timestamp dt:dt="int">0</Timestamp><DateUtc dt:dt="string">2020-11-18T07:00:40Z</DateUtc></StartTime><FrequencyChanges><FrequencyChange><Frequency dt:dt="r8">2699980000</Frequency><Timestamp dt:dt="r8">4.22244891176789E+15</Timestamp><Cur…	좌우반구com(split BVF)_2-020-1	60.021	1.0.0.165	1	-1625035054	Professional	2.0.10.242	2.0.10.353	11-18-2020	2020-11-18 오전 7:00:40	16:00:40	2.0.10.248	78	1	{/}	물건	물	건	59	1	78	NULL	NULL	NULL	NULL	NULL	NULL	KSY3	List1	NULL	NULL	NULL	NULL	NULL	NULL	NULL	NULL	NULL	1	{/}	0	3	230321	0	{/}	434
좌우반구com(split BVF)_2	20	1	<?xml version="1.0"?>\n<Clock xmlns:dt="urn:schemas-microsoft-com:datatypes"><Description dt:dt="string">E-Prime Primary Realtime Clock</Description><StartTime><Timestamp dt:dt="int">0</Timestamp><DateUtc dt:dt="string">2020-11-18T07:00:40Z</DateUtc></StartTime><FrequencyChanges><FrequencyChange><Frequency dt:dt="r8">2699980000</Frequency><Timestamp dt:dt="r8">4.22244891176789E+15</Timestamp><Cur…	좌우반구com(split BVF)_2-020-1	60.021	1.0.0.165	1	-1625035054	Professional	2.0.10.242	2.0.10.353	11-18-2020	2020-11-18 오전 7:00:40	16:00:40	2.0.10.248	104	2	z	미략	미	략	34	1	104	NULL	NULL	NULL	NULL	NULL	NULL	KSY	List1	0		1	-1	302445	184		0	0	0	z	0	4	302629	0	{/}	397
좌우반구com(split BVF)_2	20	1	<?xml version="1.0"?>\n<Clock xmlns:dt="urn:schemas-microsoft-com:datatypes"><Description dt:dt="string">E-Prime Primary Realtime Clock</Description><StartTime><Timestamp dt:dt="int">0</Timestamp><DateUtc dt:dt="string">2020-11-18T07:00:40Z</DateUtc></StartTime><FrequencyChanges><FrequencyChange><Frequency dt:dt="r8">2699980000</Frequency><Timestamp dt:dt="r8">4.22244891176789E+15</Timestamp><Cur…	좌우반구com(split BVF)_2-020-1	60.021	1.0.0.165	1	-1625035054	Professional	2.0.10.242	2.0.10.353	11-18-2020	2020-11-18 오전 7:00:40	16:00:40	2.0.10.248	158	1	{/}	밀수	밀	수	NULL	NULL	NULL	105	1	26	NULL	NULL	NULL	KSY3	List2	NULL	NULL	NULL	NULL	NULL	NULL	NULL	NULL	NULL	1	{/}	0	3	566202	0	{/}	383
좌우반구com(split BVF)_2	20	1	<?xml version="1.0"?>\n<Clock xmlns:dt="urn:schemas-microsoft-com:datatypes"><Description dt:dt="string">E-Prime Primary Realtime Clock</Description><StartTime><Timestamp dt:dt="int">0</Timestamp><DateUtc dt:dt="string">2020-11-18T07:00:40Z</DateUtc></StartTime><FrequencyChanges><FrequencyChange><Frequency dt:dt="r8">2699980000</Frequency><Timestamp dt:dt="r8">4.22244891176789E+15</Timestamp><Cur…	좌우반구com(split BVF)_2-020-1	60.021	1.0.0.165	1	-1625035054	Professional	2.0.10.242	2.0.10.353	11-18-2020	2020-11-18 오전 7:00:40	16:00:40	2.0.10.248	391	2	z	밀헤	밀	헤	NULL	NULL	NULL	NULL	NULL	NULL	6	1	127	KSY	List3	0		0	0	1337429	183		0	0	1	z	0	3	1337612	0	z	399
좌우반구com(split BVF)_2	20	1	<?xml version="1.0"?>\n<Clock xmlns:dt="urn:schemas-microsoft-com:datatypes"><Description dt:dt="string">E-Prime Primary Realtime Clock</Description><StartTime><Timestamp dt:dt="int">0</Timestamp><DateUtc dt:dt="string">2020-11-18T07:00:40Z</DateUtc></StartTime><FrequencyChanges><FrequencyChange><Frequency dt:dt="r8">2699980000</Frequency><Timestamp dt:dt="r8">4.22244891176789E+15</Timestamp><Cur…	좌우반구com(split BVF)_2-020-1	60.021	1.0.0.165	1	-1625035054	Professional	2.0.10.242	2.0.10.353	11-18-2020	2020-11-18 오전 7:00:40	16:00:40	2.0.10.248	315	2	z	박낌	박	낌	NULL	NULL	NULL	NULL	NULL	NULL	128	1	51	KSY2	List3	NULL	NULL	NULL	NULL	NULL	NULL	NULL	NULL	NULL	1	z	0	4	1138033	0	z	405
좌우반구com(split BVF)_2	20	1	<?xml version="1.0"?>\n<Clock xmlns:dt="urn:schemas-microsoft-com:datatypes"><Description dt:dt="string">E-Prime Primary Realtime Clock</Description><StartTime><Timestamp dt:dt="int">0</Timestamp><DateUtc dt:dt="string">2020-11-18T07:00:40Z</DateUtc></StartTime><FrequencyChanges><FrequencyChange><Frequency dt:dt="r8">2699980000</Frequency><Timestamp dt:dt="r8">4.22244891176789E+15</Timestamp><Cur…	좌우반구com(split BVF)_2-020-1	60.021	1.0.0.165	1	-1625035054	Professional	2.0.10.242	2.0.10.353	11-18-2020	2020-11-18 오전 7:00:40	16:00:40	2.0.10.248	2	1	{/}	반응	반	응	5	1	2	NULL	NULL	NULL	NULL	NULL	NULL	KSY3	List1	NULL	NULL	NULL	NULL	NULL	NULL	NULL	NULL	NULL	1	{/}	0	3	27426	0	{/}	432
좌우반구com(split BVF)_2	20	1	<?xml version="1.0"?>\n<Clock xmlns:dt="urn:schemas-microsoft-com:datatypes"><Description dt:dt="string">E-Prime Primary Realtime Clock</Description><StartTime><Timestamp dt:dt="int">0</Timestamp><DateUtc dt:dt="string">2020-11-18T07:00:40Z</DateUtc></StartTime><FrequencyChanges><FrequencyChange><Frequency dt:dt="r8">2699980000</Frequency><Timestamp dt:dt="r8">4.22244891176789E+15</Timestamp><Cur…	좌우반구com(split BVF)_2-020-1	60.021	1.0.0.165	1	-1625035054	Professional	2.0.10.242	2.0.10.353	11-18-2020	2020-11-18 오전 7:00:40	16:00:40	2.0.10.248	8	1	{/}	발길	발	길	131	1	8	NULL	NULL	NULL	NULL	NULL	NULL	KSY3	List1	NULL	NULL	NULL	NULL	NULL	NULL	NULL	NULL	NULL	0	{/}	0	3	43554	0	z	986
좌우반구com(split BVF)_2	20	1	<?xml version="1.0"?>\n<Clock xmlns:dt="urn:schemas-microsoft-com:datatypes"><Description dt:dt="string">E-Prime Primary Realtime Clock</Description><StartTime><Timestamp dt:dt="int">0</Timestamp><DateUtc dt:dt="string">2020-11-18T07:00:40Z</DateUtc></StartTime><FrequencyChanges><FrequencyChange><Frequency dt:dt="r8">2699980000</Frequency><Timestamp dt:dt="r8">4.22244891176789E+15</Timestamp><Cur…	좌우반구com(split BVF)_2-020-1	60.021	1.0.0.165	1	-1625035054	Professional	2.0.10.242	2.0.10.353	11-18-2020	2020-11-18 오전 7:00:40	16:00:40	2.0.10.248	353	2	z	발보	발	보	NULL	NULL	NULL	NULL	NULL	NULL	94	1	89	KSY3	List3	NULL	NULL	NULL	NULL	NULL	NULL	NULL	NULL	NULL	1	z	0	4	1238564	0	z	413
좌우반구com(split BVF)_2	20	1	<?xml version="1.0"?>\n<Clock xmlns:dt="urn:schemas-microsoft-com:datatypes"><Description dt:dt="string">E-Prime Primary Realtime Clock</Description><StartTime><Timestamp dt:dt="int">0</Timestamp><DateUtc dt:dt="string">2020-11-18T07:00:40Z</DateUtc></StartTime><FrequencyChanges><FrequencyChange><Frequency dt:dt="r8">2699980000</Frequency><Timestamp dt:dt="r8">4.22244891176789E+15</Timestamp><Cur…	좌우반구com(split BVF)_2-020-1	60.021	1.0.0.165	1	-1625035054	Professional	2.0.10.242	2.0.10.353	11-18-2020	2020-11-18 오전 7:00:40	16:00:40	2.0.10.248	38	2	z	발횟	발	횟	19	1	38	NULL	NULL	NULL	NULL	NULL	NULL	KSY	List1	0		0	-1	124092	183		0	0	1	z	0	3	124275	0	z	483
좌우반구com(split BVF)_2	20	1	<?xml version="1.0"?>\n<Clock xmlns:dt="urn:schemas-microsoft-com:datatypes"><Description dt:dt="string">E-Prime Primary Realtime Clock</Description><StartTime><Timestamp dt:dt="int">0</Timestamp><DateUtc dt:dt="string">2020-11-18T07:00:40Z</DateUtc></StartTime><FrequencyChanges><FrequencyChange><Frequency dt:dt="r8">2699980000</Frequency><Timestamp dt:dt="r8">4.22244891176789E+15</Timestamp><Cur…	좌우반구com(split BVF)_2-020-1	60.021	1.0.0.165	1	-1625035054	Professional	2.0.10.242	2.0.10.353	11-18-2020	2020-11-18 오전 7:00:40	16:00:40	2.0.10.248	360	1	{/}	방법	방	법	NULL	NULL	NULL	NULL	NULL	NULL	84	1	96	KSY3	List3	NULL	NULL	NULL	NULL	NULL	NULL	NULL	NULL	NULL	1	{/}	0	3	1256524	0	{/}	269
좌우반구com(split BVF)_2	20	1	<?xml version="1.0"?>\n<Clock xmlns:dt="urn:schemas-microsoft-com:datatypes"><Description dt:dt="string">E-Prime Primary Realtime Clock</Description><StartTime><Timestamp dt:dt="int">0</Timestamp><DateUtc dt:dt="string">2020-11-18T07:00:40Z</DateUtc></StartTime><FrequencyChanges><FrequencyChange><Frequency dt:dt="r8">2699980000</Frequency><Timestamp dt:dt="r8">4.22244891176789E+15</Timestamp><Cur…	좌우반구com(split BVF)_2-020-1	60.021	1.0.0.165	1	-1625035054	Professional	2.0.10.242	2.0.10.353	11-18-2020	2020-11-18 오전 7:00:40	16:00:40	2.0.10.248	6	2	z	배심	배	심	67	1	6	NULL	NULL	NULL	NULL	NULL	NULL	KSY3	List1	NULL	NULL	NULL	NULL	NULL	NULL	NULL	NULL	NULL	1	z	0	3	37856	0	z	591
좌우반구com(split BVF)_2	20	1	<?xml version="1.0"?>\n<Clock xmlns:dt="urn:schemas-microsoft-com:datatypes"><Description dt:dt="string">E-Prime Primary Realtime Clock</Description><StartTime><Timestamp dt:dt="int">0</Timestamp><DateUtc dt:dt="string">2020-11-18T07:00:40Z</DateUtc></StartTime><FrequencyChanges><FrequencyChange><Frequency dt:dt="r8">2699980000</Frequency><Timestamp dt:dt="r8">4.22244891176789E+15</Timestamp><Cur…	좌우반구com(split BVF)_2-020-1	60.021	1.0.0.165	1	-1625035054	Professional	2.0.10.242	2.0.10.353	11-18-2020	2020-11-18 오전 7:00:40	16:00:40	2.0.10.248	342	2	z	버구	버	구	NULL	NULL	NULL	NULL	NULL	NULL	25	1	78	KSY	List3	0		0	-1	1209124	183		0	0	1	z	1	3	1209307	0	z	415
좌우반구com(split BVF)_2	20	1	<?xml version="1.0"?>\n<Clock xmlns:dt="urn:schemas-microsoft-com:datatypes"><Description dt:dt="string">E-Prime Primary Realtime Clock</Description><StartTime><Timestamp dt:dt="int">0</Timestamp><DateUtc dt:dt="string">2020-11-18T07:00:40Z</DateUtc></StartTime><FrequencyChanges><FrequencyChange><Frequency dt:dt="r8">2699980000</Frequency><Timestamp dt:dt="r8">4.22244891176789E+15</Timestamp><Cur…	좌우반구com(split BVF)_2-020-1	60.021	1.0.0.165	1	-1625035054	Professional	2.0.10.242	2.0.10.353	11-18-2020	2020-11-18 오전 7:00:40	16:00:40	2.0.10.248	139	1	{/}	버스	버	스	NULL	NULL	NULL	132	1	7	NULL	NULL	NULL	KSY3	List2	NULL	NULL	NULL	NULL	NULL	NULL	NULL	NULL	NULL	1	{/}	0	4	515787	0	{/}	523
좌우반구com(split BVF)_2	20	1	<?xml version="1.0"?>\n<Clock xmlns:dt="urn:schemas-microsoft-com:datatypes"><Description dt:dt="string">E-Prime Primary Realtime Clock</Description><StartTime><Timestamp dt:dt="int">0</Timestamp><DateUtc dt:dt="string">2020-11-18T07:00:40Z</DateUtc></StartTime><FrequencyChanges><FrequencyChange><Frequency dt:dt="r8">2699980000</Frequency><Timestamp dt:dt="r8">4.22244891176789E+15</Timestamp><Cur…	좌우반구com(split BVF)_2-020-1	60.021	1.0.0.165	1	-1625035054	Professional	2.0.10.242	2.0.10.353	11-18-2020	2020-11-18 오전 7:00:40	16:00:40	2.0.10.248	220	2	z	버현	버	현	NULL	NULL	NULL	112	1	88	NULL	NULL	NULL	KSY3	List2	NULL	NULL	NULL	NULL	NULL	NULL	NULL	NULL	NULL	1	z	0	3	738574	0	z	380
좌우반구com(split BVF)_2	20	1	<?xml version="1.0"?>\n<Clock xmlns:dt="urn:schemas-microsoft-com:datatypes"><Description dt:dt="string">E-Prime Primary Realtime Clock</Description><StartTime><Timestamp dt:dt="int">0</Timestamp><DateUtc dt:dt="string">2020-11-18T07:00:40Z</DateUtc></StartTime><FrequencyChanges><FrequencyChange><Frequency dt:dt="r8">2699980000</Frequency><Timestamp dt:dt="r8">4.22244891176789E+15</Timestamp><Cur…	좌우반구com(split BVF)_2-020-1	60.021	1.0.0.165	1	-1625035054	Professional	2.0.10.242	2.0.10.353	11-18-2020	2020-11-18 오전 7:00:40	16:00:40	2.0.10.248	138	2	z	법낌	법	낌	NULL	NULL	NULL	126	1	6	NULL	NULL	NULL	KSY	List2	0		0	-1	511888	183		0	0	1	z	0	3	512071	0	z	1518
좌우반구com(split BVF)_2	20	1	<?xml version="1.0"?>\n<Clock xmlns:dt="urn:schemas-microsoft-com:datatypes"><Description dt:dt="string">E-Prime Primary Realtime Clock</Description><StartTime><Timestamp dt:dt="int">0</Timestamp><DateUtc dt:dt="string">2020-11-18T07:00:40Z</DateUtc></StartTime><FrequencyChanges><FrequencyChange><Frequency dt:dt="r8">2699980000</Frequency><Timestamp dt:dt="r8">4.22244891176789E+15</Timestamp><Cur…	좌우반구com(split BVF)_2-020-1	60.021	1.0.0.165	1	-1625035054	Professional	2.0.10.242	2.0.10.353	11-18-2020	2020-11-18 오전 7:00:40	16:00:40	2.0.10.248	13	1	{/}	별개	별	개	105	1	13	NULL	NULL	NULL	NULL	NULL	NULL	KSY3	List1	NULL	NULL	NULL	NULL	NULL	NULL	NULL	NULL	NULL	1	{/}	0	3	57549	0	{/}	404
좌우반구com(split BVF)_2	20	1	<?xml version="1.0"?>\n<Clock xmlns:dt="urn:schemas-microsoft-com:datatypes"><Description dt:dt="string">E-Prime Primary Realtime Clock</Description><StartTime><Timestamp dt:dt="int">0</Timestamp><DateUtc dt:dt="string">2020-11-18T07:00:40Z</DateUtc></StartTime><FrequencyChanges><FrequencyChange><Frequency dt:dt="r8">2699980000</Frequency><Timestamp dt:dt="r8">4.22244891176789E+15</Timestamp><Cur…	좌우반구com(split BVF)_2-020-1	60.021	1.0.0.165	1	-1625035054	Professional	2.0.10.242	2.0.10.353	11-18-2020	2020-11-18 오전 7:00:40	16:00:40	2.0.10.248	376	1	{/}	별미	별	미	NULL	NULL	NULL	NULL	NULL	NULL	5	1	112	KSY3	List3	NULL	NULL	NULL	NULL	NULL	NULL	NULL	NULL	NULL	1	{/}	0	4	1297543	0	{/}	473
좌우반구com(split BVF)_2	20	1	<?xml version="1.0"?>\n<Clock xmlns:dt="urn:schemas-microsoft-com:datatypes"><Description dt:dt="string">E-Prime Primary Realtime Clock</Description><StartTime><Timestamp dt:dt="int">0</Timestamp><DateUtc dt:dt="string">2020-11-18T07:00:40Z</DateUtc></StartTime><FrequencyChanges><FrequencyChange><Frequency dt:dt="r8">2699980000</Frequency><Timestamp dt:dt="r8">4.22244891176789E+15</Timestamp><Cur…	좌우반구com(split BVF)_2-020-1	60.021	1.0.0.165	1	-1625035054	Professional	2.0.10.242	2.0.10.353	11-18-2020	2020-11-18 오전 7:00:40	16:00:40	2.0.10.248	185	1	{/}	보고	보	고	NULL	NULL	NULL	41	1	53	NULL	NULL	NULL	KSY3	List2	NULL	NULL	NULL	NULL	NULL	NULL	NULL	NULL	NULL	1	{/}	0	4	640126	0	{/}	317
좌우반구com(split BVF)_2	20	1	<?xml version="1.0"?>\n<Clock xmlns:dt="urn:schemas-microsoft-com:datatypes"><Description dt:dt="string">E-Prime Primary Realtime Clock</Description><StartTime><Timestamp dt:dt="int">0</Timestamp><DateUtc dt:dt="string">2020-11-18T07:00:40Z</DateUtc></StartTime><FrequencyChanges><FrequencyChange><Frequency dt:dt="r8">2699980000</Frequency><Timestamp dt:dt="r8">4.22244891176789E+15</Timestamp><Cur…	좌우반구com(split BVF)_2-020-1	60.021	1.0.0.165	1	-1625035054	Professional	2.0.10.242	2.0.10.353	11-18-2020	2020-11-18 오전 7:00:40	16:00:40	2.0.10.248	333	1	{/}	본인	본	인	NULL	NULL	NULL	NULL	NULL	NULL	34	1	69	KSY3	List3	NULL	NULL	NULL	NULL	NULL	NULL	NULL	NULL	NULL	1	{/}	1	3	1185582	0	{/}	268
좌우반구com(split BVF)_2	20	1	<?xml version="1.0"?>\n<Clock xmlns:dt="urn:schemas-microsoft-com:datatypes"><Description dt:dt="string">E-Prime Primary Realtime Clock</Description><StartTime><Timestamp dt:dt="int">0</Timestamp><DateUtc dt:dt="string">2020-11-18T07:00:40Z</DateUtc></StartTime><FrequencyChanges><FrequencyChange><Frequency dt:dt="r8">2699980000</Frequency><Timestamp dt:dt="r8">4.22244891176789E+15</Timestamp><Cur…	좌우반구com(split BVF)_2-020-1	60.021	1.0.0.165	1	-1625035054	Professional	2.0.10.242	2.0.10.353	11-18-2020	2020-11-18 오전 7:00:40	16:00:40	2.0.10.248	246	2	z	본중	본	중	NULL	NULL	NULL	119	1	114	NULL	NULL	NULL	KSY3	List2	NULL	NULL	NULL	NULL	NULL	NULL	NULL	NULL	NULL	1	z	0	4	808250	0	z	606
좌우반구com(split BVF)_2	20	1	<?xml version="1.0"?>\n<Clock xmlns:dt="urn:schemas-microsoft-com:datatypes"><Description dt:dt="string">E-Prime Primary Realtime Clock</Description><StartTime><Timestamp dt:dt="int">0</Timestamp><DateUtc dt:dt="string">2020-11-18T07:00:40Z</DateUtc></StartTime><FrequencyChanges><FrequencyChange><Frequency dt:dt="r8">2699980000</Frequency><Timestamp dt:dt="r8">4.22244891176789E+15</Timestamp><Cur…	좌우반구com(split BVF)_2-020-1	60.021	1.0.0.165	1	-1625035054	Professional	2.0.10.242	2.0.10.353	11-18-2020	2020-11-18 오전 7:00:40	16:00:40	2.0.10.248	148	1	{/}	봉사	봉	사	NULL	NULL	NULL	36	1	16	NULL	NULL	NULL	KSY3	List2	NULL	NULL	NULL	NULL	NULL	NULL	NULL	NULL	NULL	1	{/}	1	3	539761	0	{/}	356
좌우반구com(split BVF)_2	20	1	<?xml version="1.0"?>\n<Clock xmlns:dt="urn:schemas-microsoft-com:datatypes"><Description dt:dt="string">E-Prime Primary Realtime Clock</Description><StartTime><Timestamp dt:dt="int">0</Timestamp><DateUtc dt:dt="string">2020-11-18T07:00:40Z</DateUtc></StartTime><FrequencyChanges><FrequencyChange><Frequency dt:dt="r8">2699980000</Frequency><Timestamp dt:dt="r8">4.22244891176789E+15</Timestamp><Cur…	좌우반구com(split BVF)_2-020-1	60.021	1.0.0.165	1	-1625035054	Professional	2.0.10.242	2.0.10.353	11-18-2020	2020-11-18 오전 7:00:40	16:00:40	2.0.10.248	238	2	z	봉택	봉	택	NULL	NULL	NULL	71	1	106	NULL	NULL	NULL	KSY3	List2	NULL	NULL	NULL	NULL	NULL	NULL	NULL	NULL	NULL	1	z	0	3	786274	0	z	400
좌우반구com(split BVF)_2	20	1	<?xml version="1.0"?>\n<Clock xmlns:dt="urn:schemas-microsoft-com:datatypes"><Description dt:dt="string">E-Prime Primary Realtime Clock</Description><StartTime><Timestamp dt:dt="int">0</Timestamp><DateUtc dt:dt="string">2020-11-18T07:00:40Z</DateUtc></StartTime><FrequencyChanges><FrequencyChange><Frequency dt:dt="r8">2699980000</Frequency><Timestamp dt:dt="r8">4.22244891176789E+15</Timestamp><Cur…	좌우반구com(split BVF)_2-020-1	60.021	1.0.0.165	1	-1625035054	Professional	2.0.10.242	2.0.10.353	11-18-2020	2020-11-18 오전 7:00:40	16:00:40	2.0.10.248	361	1	{/}	부대	부	대	NULL	NULL	NULL	NULL	NULL	NULL	26	1	97	KSY	List3	0		1	-1	1258806	184		0	0	1	{/}	0	4	1258990	0	{/}	432
좌우반구com(split BVF)_2	20	1	<?xml version="1.0"?>\n<Clock xmlns:dt="urn:schemas-microsoft-com:datatypes"><Description dt:dt="string">E-Prime Primary Realtime Clock</Description><StartTime><Timestamp dt:dt="int">0</Timestamp><DateUtc dt:dt="string">2020-11-18T07:00:40Z</DateUtc></StartTime><FrequencyChanges><FrequencyChange><Frequency dt:dt="r8">2699980000</Frequency><Timestamp dt:dt="r8">4.22244891176789E+15</Timestamp><Cur…	좌우반구com(split BVF)_2-020-1	60.021	1.0.0.165	1	-1625035054	Professional	2.0.10.242	2.0.10.353	11-18-2020	2020-11-18 오전 7:00:40	16:00:40	2.0.10.248	332	1	{/}	부스	부	스	NULL	NULL	NULL	NULL	NULL	NULL	102	1	68	KSY	List3	0		1	-1	1182683	184		0	0	1	{/}	0	4	1182867	0	{/}	506
좌우반구com(split BVF)_2	20	1	<?xml version="1.0"?>\n<Clock xmlns:dt="urn:schemas-microsoft-com:datatypes"><Description dt:dt="string">E-Prime Primary Realtime Clock</Description><StartTime><Timestamp dt:dt="int">0</Timestamp><DateUtc dt:dt="string">2020-11-18T07:00:40Z</DateUtc></StartTime><FrequencyChanges><FrequencyChange><Frequency dt:dt="r8">2699980000</Frequency><Timestamp dt:dt="r8">4.22244891176789E+15</Timestamp><Cur…	좌우반구com(split BVF)_2-020-1	60.021	1.0.0.165	1	-1625035054	Professional	2.0.10.242	2.0.10.353	11-18-2020	2020-11-18 오전 7:00:40	16:00:40	2.0.10.248	286	2	z	분낌	분	낌	NULL	NULL	NULL	NULL	NULL	NULL	62	1	22	KSY2	List3	NULL	NULL	NULL	NULL	NULL	NULL	NULL	NULL	NULL	1	z	0	3	1061043	0	z	404
좌우반구com(split BVF)_2	20	1	<?xml version="1.0"?>\n<Clock xmlns:dt="urn:schemas-microsoft-com:datatypes"><Description dt:dt="string">E-Prime Primary Realtime Clock</Description><StartTime><Timestamp dt:dt="int">0</Timestamp><DateUtc dt:dt="string">2020-11-18T07:00:40Z</DateUtc></StartTime><FrequencyChanges><FrequencyChange><Frequency dt:dt="r8">2699980000</Frequency><Timestamp dt:dt="r8">4.22244891176789E+15</Timestamp><Cur…	좌우반구com(split BVF)_2-020-1	60.021	1.0.0.165	1	-1625035054	Professional	2.0.10.242	2.0.10.353	11-18-2020	2020-11-18 오전 7:00:40	16:00:40	2.0.10.248	300	1	{/}	분류	분	류	NULL	NULL	NULL	NULL	NULL	NULL	22	1	36	KSY	List3	0		0	-1	1097380	184		0	0	1	{/}	0	4	1097564	0	{/}	416
좌우반구com(split BVF)_2	20	1	<?xml version="1.0"?>\n<Clock xmlns:dt="urn:schemas-microsoft-com:datatypes"><Description dt:dt="string">E-Prime Primary Realtime Clock</Description><StartTime><Timestamp dt:dt="int">0</Timestamp><DateUtc dt:dt="string">2020-11-18T07:00:40Z</DateUtc></StartTime><FrequencyChanges><FrequencyChange><Frequency dt:dt="r8">2699980000</Frequency><Timestamp dt:dt="r8">4.22244891176789E+15</Timestamp><Cur…	좌우반구com(split BVF)_2-020-1	60.021	1.0.0.165	1	-1625035054	Professional	2.0.10.242	2.0.10.353	11-18-2020	2020-11-18 오전 7:00:40	16:00:40	2.0.10.248	322	1	{/}	분석	분	석	NULL	NULL	NULL	NULL	NULL	NULL	28	1	58	KSY	List3	0		0	-1	1156293	183		0	0	1	{/}	0	3	1156476	0	{/}	671
좌우반구com(split BVF)_2	20	1	<?xml version="1.0"?>\n<Clock xmlns:dt="urn:schemas-microsoft-com:datatypes"><Description dt:dt="string">E-Prime Primary Realtime Clock</Description><StartTime><Timestamp dt:dt="int">0</Timestamp><DateUtc dt:dt="string">2020-11-18T07:00:40Z</DateUtc></StartTime><FrequencyChanges><FrequencyChange><Frequency dt:dt="r8">2699980000</Frequency><Timestamp dt:dt="r8">4.22244891176789E+15</Timestamp><Cur…	좌우반구com(split BVF)_2-020-1	60.021	1.0.0.165	1	-1625035054	Professional	2.0.10.242	2.0.10.353	11-18-2020	2020-11-18 오전 7:00:40	16:00:40	2.0.10.248	47	1	{/}	분포	분	포	41	1	47	NULL	NULL	NULL	NULL	NULL	NULL	KSY	List1	0		0	-1	147417	183		0	0	1	{/}	1	3	147600	0	{/}	429
좌우반구com(split BVF)_2	20	1	<?xml version="1.0"?>\n<Clock xmlns:dt="urn:schemas-microsoft-com:datatypes"><Description dt:dt="string">E-Prime Primary Realtime Clock</Description><StartTime><Timestamp dt:dt="int">0</Timestamp><DateUtc dt:dt="string">2020-11-18T07:00:40Z</DateUtc></StartTime><FrequencyChanges><FrequencyChange><Frequency dt:dt="r8">2699980000</Frequency><Timestamp dt:dt="r8">4.22244891176789E+15</Timestamp><Cur…	좌우반구com(split BVF)_2-020-1	60.021	1.0.0.165	1	-1625035054	Professional	2.0.10.242	2.0.10.353	11-18-2020	2020-11-18 오전 7:00:40	16:00:40	2.0.10.248	295	1	{/}	비교	비	교	NULL	NULL	NULL	NULL	NULL	NULL	39	1	31	KSY	List3	0		0	-1	1084035	183		0	0	1	{/}	0	3	1084218	0	{/}	706
좌우반구com(split BVF)_2	20	1	<?xml version="1.0"?>\n<Clock xmlns:dt="urn:schemas-microsoft-com:datatypes"><Description dt:dt="string">E-Prime Primary Realtime Clock</Description><StartTime><Timestamp dt:dt="int">0</Timestamp><DateUtc dt:dt="string">2020-11-18T07:00:40Z</DateUtc></StartTime><FrequencyChanges><FrequencyChange><Frequency dt:dt="r8">2699980000</Frequency><Timestamp dt:dt="r8">4.22244891176789E+15</Timestamp><Cur…	좌우반구com(split BVF)_2-020-1	60.021	1.0.0.165	1	-1625035054	Professional	2.0.10.242	2.0.10.353	11-18-2020	2020-11-18 오전 7:00:40	16:00:40	2.0.10.248	132	2	z	비껍	비	껍	130	1	132	NULL	NULL	NULL	NULL	NULL	NULL	KSY	List1	0		0	0	377636	183		0	0	1	z	0	3	377819	0	z	456
좌우반구com(split BVF)_2	20	1	<?xml version="1.0"?>\n<Clock xmlns:dt="urn:schemas-microsoft-com:datatypes"><Description dt:dt="string">E-Prime Primary Realtime Clock</Description><StartTime><Timestamp dt:dt="int">0</Timestamp><DateUtc dt:dt="string">2020-11-18T07:00:40Z</DateUtc></StartTime><FrequencyChanges><FrequencyChange><Frequency dt:dt="r8">2699980000</Frequency><Timestamp dt:dt="r8">4.22244891176789E+15</Timestamp><Cur…	좌우반구com(split BVF)_2-020-1	60.021	1.0.0.165	1	-1625035054	Professional	2.0.10.242	2.0.10.353	11-18-2020	2020-11-18 오전 7:00:40	16:00:40	2.0.10.248	319	2	z	비략	비	략	NULL	NULL	NULL	NULL	NULL	NULL	83	1	55	KSY3	List3	NULL	NULL	NULL	NULL	NULL	NULL	NULL	NULL	NULL	1	z	0	4	1148346	0	z	507
좌우반구com(split BVF)_2	20	1	<?xml version="1.0"?>\n<Clock xmlns:dt="urn:schemas-microsoft-com:datatypes"><Description dt:dt="string">E-Prime Primary Realtime Clock</Description><StartTime><Timestamp dt:dt="int">0</Timestamp><DateUtc dt:dt="string">2020-11-18T07:00:40Z</DateUtc></StartTime><FrequencyChanges><FrequencyChange><Frequency dt:dt="r8">2699980000</Frequency><Timestamp dt:dt="r8">4.22244891176789E+15</Timestamp><Cur…	좌우반구com(split BVF)_2-020-1	60.021	1.0.0.165	1	-1625035054	Professional	2.0.10.242	2.0.10.353	11-18-2020	2020-11-18 오전 7:00:40	16:00:40	2.0.10.248	318	1	{/}	비상	비	상	NULL	NULL	NULL	NULL	NULL	NULL	124	1	54	KSY	List3	0		0	-1	1145663	184		0	0	1	{/}	0	4	1145847	0	{/}	295
좌우반구com(split BVF)_2	20	1	<?xml version="1.0"?>\n<Clock xmlns:dt="urn:schemas-microsoft-com:datatypes"><Description dt:dt="string">E-Prime Primary Realtime Clock</Description><StartTime><Timestamp dt:dt="int">0</Timestamp><DateUtc dt:dt="string">2020-11-18T07:00:40Z</DateUtc></StartTime><FrequencyChanges><FrequencyChange><Frequency dt:dt="r8">2699980000</Frequency><Timestamp dt:dt="r8">4.22244891176789E+15</Timestamp><Cur…	좌우반구com(split BVF)_2-020-1	60.021	1.0.0.165	1	-1625035054	Professional	2.0.10.242	2.0.10.353	11-18-2020	2020-11-18 오전 7:00:40	16:00:40	2.0.10.248	396	1	{/}	비용	비	용	NULL	NULL	NULL	NULL	NULL	NULL	95	1	132	KSY	List3	0		0	0	1350741	183		0	0	1	{/}	0	3	1350924	0	{/}	765
좌우반구com(split BVF)_2	20	1	<?xml version="1.0"?>\n<Clock xmlns:dt="urn:schemas-microsoft-com:datatypes"><Description dt:dt="string">E-Prime Primary Realtime Clock</Description><StartTime><Timestamp dt:dt="int">0</Timestamp><DateUtc dt:dt="string">2020-11-18T07:00:40Z</DateUtc></StartTime><FrequencyChanges><FrequencyChange><Frequency dt:dt="r8">2699980000</Frequency><Timestamp dt:dt="r8">4.22244891176789E+15</Timestamp><Cur…	좌우반구com(split BVF)_2-020-1	60.021	1.0.0.165	1	-1625035054	Professional	2.0.10.242	2.0.10.353	11-18-2020	2020-11-18 오전 7:00:40	16:00:40	2.0.10.248	174	1	{/}	비판	비	판	NULL	NULL	NULL	110	1	42	NULL	NULL	NULL	KSY	List2	0		1	-1	609886	184		0	0	1	{/}	0	4	610070	0	{/}	370
좌우반구com(split BVF)_2	20	1	<?xml version="1.0"?>\n<Clock xmlns:dt="urn:schemas-microsoft-com:datatypes"><Description dt:dt="string">E-Prime Primary Realtime Clock</Description><StartTime><Timestamp dt:dt="int">0</Timestamp><DateUtc dt:dt="string">2020-11-18T07:00:40Z</DateUtc></StartTime><FrequencyChanges><FrequencyChange><Frequency dt:dt="r8">2699980000</Frequency><Timestamp dt:dt="r8">4.22244891176789E+15</Timestamp><Cur…	좌우반구com(split BVF)_2-020-1	60.021	1.0.0.165	1	-1625035054	Professional	2.0.10.242	2.0.10.353	11-18-2020	2020-11-18 오전 7:00:40	16:00:40	2.0.10.248	49	1	{/}	빈도	빈	도	112	1	49	NULL	NULL	NULL	NULL	NULL	NULL	KSY	List1	0		0	0	152649	183		0	0	1	{/}	0	3	152832	0	{/}	311
좌우반구com(split BVF)_2	20	1	<?xml version="1.0"?>\n<Clock xmlns:dt="urn:schemas-microsoft-com:datatypes"><Description dt:dt="string">E-Prime Primary Realtime Clock</Description><StartTime><Timestamp dt:dt="int">0</Timestamp><DateUtc dt:dt="string">2020-11-18T07:00:40Z</DateUtc></StartTime><FrequencyChanges><FrequencyChange><Frequency dt:dt="r8">2699980000</Frequency><Timestamp dt:dt="r8">4.22244891176789E+15</Timestamp><Cur…	좌우반구com(split BVF)_2-020-1	60.021	1.0.0.165	1	-1625035054	Professional	2.0.10.242	2.0.10.353	11-18-2020	2020-11-18 오전 7:00:40	16:00:40	2.0.10.248	371	2	z	빈략	빈	략	NULL	NULL	NULL	NULL	NULL	NULL	27	1	107	KSY2	List3	NULL	NULL	NULL	NULL	NULL	NULL	NULL	NULL	NULL	1	z	0	3	1284664	0	z	565
좌우반구com(split BVF)_2	20	1	<?xml version="1.0"?>\n<Clock xmlns:dt="urn:schemas-microsoft-com:datatypes"><Description dt:dt="string">E-Prime Primary Realtime Clock</Description><StartTime><Timestamp dt:dt="int">0</Timestamp><DateUtc dt:dt="string">2020-11-18T07:00:40Z</DateUtc></StartTime><FrequencyChanges><FrequencyChange><Frequency dt:dt="r8">2699980000</Frequency><Timestamp dt:dt="r8">4.22244891176789E+15</Timestamp><Cur…	좌우반구com(split BVF)_2-020-1	60.021	1.0.0.165	1	-1625035054	Professional	2.0.10.242	2.0.10.353	11-18-2020	2020-11-18 오전 7:00:40	16:00:40	2.0.10.248	215	2	z	빈비	빈	비	NULL	NULL	NULL	4	1	83	NULL	NULL	NULL	KSY2	List2	NULL	NULL	NULL	NULL	NULL	NULL	NULL	NULL	NULL	1	z	0	3	724196	0	z	598
좌우반구com(split BVF)_2	20	1	<?xml version="1.0"?>\n<Clock xmlns:dt="urn:schemas-microsoft-com:datatypes"><Description dt:dt="string">E-Prime Primary Realtime Clock</Description><StartTime><Timestamp dt:dt="int">0</Timestamp><DateUtc dt:dt="string">2020-11-18T07:00:40Z</DateUtc></StartTime><FrequencyChanges><FrequencyChange><Frequency dt:dt="r8">2699980000</Frequency><Timestamp dt:dt="r8">4.22244891176789E+15</Timestamp><Cur…	좌우반구com(split BVF)_2-020-1	60.021	1.0.0.165	1	-1625035054	Professional	2.0.10.242	2.0.10.353	11-18-2020	2020-11-18 오전 7:00:40	16:00:40	2.0.10.248	55	2	z	빈종	빈	종	51	1	55	NULL	NULL	NULL	NULL	NULL	NULL	KSY3	List1	NULL	NULL	NULL	NULL	NULL	NULL	NULL	NULL	NULL	1	z	0	3	168743	0	z	624
좌우반구com(split BVF)_2	20	1	<?xml version="1.0"?>\n<Clock xmlns:dt="urn:schemas-microsoft-com:datatypes"><Description dt:dt="string">E-Prime Primary Realtime Clock</Description><StartTime><Timestamp dt:dt="int">0</Timestamp><DateUtc dt:dt="string">2020-11-18T07:00:40Z</DateUtc></StartTime><FrequencyChanges><FrequencyChange><Frequency dt:dt="r8">2699980000</Frequency><Timestamp dt:dt="r8">4.22244891176789E+15</Timestamp><Cur…	좌우반구com(split BVF)_2-020-1	60.021	1.0.0.165	1	-1625035054	Professional	2.0.10.242	2.0.10.353	11-18-2020	2020-11-18 오전 7:00:40	16:00:40	2.0.10.248	367	1	{/}	사건	사	건	NULL	NULL	NULL	NULL	NULL	NULL	108	1	103	KSY	List3	0		0	0	1274318	183		0	0	1	{/}	0	3	1274501	0	{/}	320
좌우반구com(split BVF)_2	20	1	<?xml version="1.0"?>\n<Clock xmlns:dt="urn:schemas-microsoft-com:datatypes"><Description dt:dt="string">E-Prime Primary Realtime Clock</Description><StartTime><Timestamp dt:dt="int">0</Timestamp><DateUtc dt:dt="string">2020-11-18T07:00:40Z</DateUtc></StartTime><FrequencyChanges><FrequencyChange><Frequency dt:dt="r8">2699980000</Frequency><Timestamp dt:dt="r8">4.22244891176789E+15</Timestamp><Cur…	좌우반구com(split BVF)_2-020-1	60.021	1.0.0.165	1	-1625035054	Professional	2.0.10.242	2.0.10.353	11-18-2020	2020-11-18 오전 7:00:40	16:00:40	2.0.10.248	79	1	{/}	사과	사	과	27	1	79	NULL	NULL	NULL	NULL	NULL	NULL	KSY	List1	0		0	-1	232770	183		0	0	1	{/}	1	3	232953	0	{/}	209
좌우반구com(split BVF)_2	20	1	<?xml version="1.0"?>\n<Clock xmlns:dt="urn:schemas-microsoft-com:datatypes"><Description dt:dt="string">E-Prime Primary Realtime Clock</Description><StartTime><Timestamp dt:dt="int">0</Timestamp><DateUtc dt:dt="string">2020-11-18T07:00:40Z</DateUtc></StartTime><FrequencyChanges><FrequencyChange><Frequency dt:dt="r8">2699980000</Frequency><Timestamp dt:dt="r8">4.22244891176789E+15</Timestamp><Cur…	좌우반구com(split BVF)_2-020-1	60.021	1.0.0.165	1	-1625035054	Professional	2.0.10.242	2.0.10.353	11-18-2020	2020-11-18 오전 7:00:40	16:00:40	2.0.10.248	207	1	{/}	사례	사	례	NULL	NULL	NULL	107	1	75	NULL	NULL	NULL	KSY	List2	0		0	-1	702687	183		0	0	1	{/}	0	3	702870	0	{/}	645
좌우반구com(split BVF)_2	20	1	<?xml version="1.0"?>\n<Clock xmlns:dt="urn:schemas-microsoft-com:datatypes"><Description dt:dt="string">E-Prime Primary Realtime Clock</Description><StartTime><Timestamp dt:dt="int">0</Timestamp><DateUtc dt:dt="string">2020-11-18T07:00:40Z</DateUtc></StartTime><FrequencyChanges><FrequencyChange><Frequency dt:dt="r8">2699980000</Frequency><Timestamp dt:dt="r8">4.22244891176789E+15</Timestamp><Cur…	좌우반구com(split BVF)_2-020-1	60.021	1.0.0.165	1	-1625035054	Professional	2.0.10.242	2.0.10.353	11-18-2020	2020-11-18 오전 7:00:40	16:00:40	2.0.10.248	33	1	{/}	사상	사	상	20	1	33	NULL	NULL	NULL	NULL	NULL	NULL	KSY	List1	0		0	0	110747	183		0	0	1	{/}	0	3	110930	0	{/}	317
좌우반구com(split BVF)_2	20	1	<?xml version="1.0"?>\n<Clock xmlns:dt="urn:schemas-microsoft-com:datatypes"><Description dt:dt="string">E-Prime Primary Realtime Clock</Description><StartTime><Timestamp dt:dt="int">0</Timestamp><DateUtc dt:dt="string">2020-11-18T07:00:40Z</DateUtc></StartTime><FrequencyChanges><FrequencyChange><Frequency dt:dt="r8">2699980000</Frequency><Timestamp dt:dt="r8">4.22244891176789E+15</Timestamp><Cur…	좌우반구com(split BVF)_2-020-1	60.021	1.0.0.165	1	-1625035054	Professional	2.0.10.242	2.0.10.353	11-18-2020	2020-11-18 오전 7:00:40	16:00:40	2.0.10.248	150	1	{/}	사안	사	안	NULL	NULL	NULL	118	1	18	NULL	NULL	NULL	KSY	List2	0		0	-1	544643	183		0	0	1	{/}	1	3	544826	0	{/}	599
좌우반구com(split BVF)_2	20	1	<?xml version="1.0"?>\n<Clock xmlns:dt="urn:schemas-microsoft-com:datatypes"><Description dt:dt="string">E-Prime Primary Realtime Clock</Description><StartTime><Timestamp dt:dt="int">0</Timestamp><DateUtc dt:dt="string">2020-11-18T07:00:40Z</DateUtc></StartTime><FrequencyChanges><FrequencyChange><Frequency dt:dt="r8">2699980000</Frequency><Timestamp dt:dt="r8">4.22244891176789E+15</Timestamp><Cur…	좌우반구com(split BVF)_2-020-1	60.021	1.0.0.165	1	-1625035054	Professional	2.0.10.242	2.0.10.353	11-18-2020	2020-11-18 오전 7:00:40	16:00:40	2.0.10.248	221	1	{/}	사이	사	이	NULL	NULL	NULL	73	1	89	NULL	NULL	NULL	KSY	List2	0		1	-1	740973	184		0	0	1	{/}	0	4	741157	0	{/}	456
좌우반구com(split BVF)_2	20	1	<?xml version="1.0"?>\n<Clock xmlns:dt="urn:schemas-microsoft-com:datatypes"><Description dt:dt="string">E-Prime Primary Realtime Clock</Description><StartTime><Timestamp dt:dt="int">0</Timestamp><DateUtc dt:dt="string">2020-11-18T07:00:40Z</DateUtc></StartTime><FrequencyChanges><FrequencyChange><Frequency dt:dt="r8">2699980000</Frequency><Timestamp dt:dt="r8">4.22244891176789E+15</Timestamp><Cur…	좌우반구com(split BVF)_2-020-1	60.021	1.0.0.165	1	-1625035054	Professional	2.0.10.242	2.0.10.353	11-18-2020	2020-11-18 오전 7:00:40	16:00:40	2.0.10.248	219	1	{/}	사전	사	전	NULL	NULL	NULL	96	1	87	NULL	NULL	NULL	KSY	List2	0		0	-1	735892	183		0	0	1	{/}	0	3	736075	0	{/}	295
좌우반구com(split BVF)_2	20	1	<?xml version="1.0"?>\n<Clock xmlns:dt="urn:schemas-microsoft-com:datatypes"><Description dt:dt="string">E-Prime Primary Realtime Clock</Description><StartTime><Timestamp dt:dt="int">0</Timestamp><DateUtc dt:dt="string">2020-11-18T07:00:40Z</DateUtc></StartTime><FrequencyChanges><FrequencyChange><Frequency dt:dt="r8">2699980000</Frequency><Timestamp dt:dt="r8">4.22244891176789E+15</Timestamp><Cur…	좌우반구com(split BVF)_2-020-1	60.021	1.0.0.165	1	-1625035054	Professional	2.0.10.242	2.0.10.353	11-18-2020	2020-11-18 오전 7:00:40	16:00:40	2.0.10.248	68	1	{/}	사진	사	진	129	1	68	NULL	NULL	NULL	NULL	NULL	NULL	KSY	List1	0		0	-1	203497	183		0	0	1	{/}	1	3	203680	0	{/}	290
좌우반구com(split BVF)_2	20	1	<?xml version="1.0"?>\n<Clock xmlns:dt="urn:schemas-microsoft-com:datatypes"><Description dt:dt="string">E-Prime Primary Realtime Clock</Description><StartTime><Timestamp dt:dt="int">0</Timestamp><DateUtc dt:dt="string">2020-11-18T07:00:40Z</DateUtc></StartTime><FrequencyChanges><FrequencyChange><Frequency dt:dt="r8">2699980000</Frequency><Timestamp dt:dt="r8">4.22244891176789E+15</Timestamp><Cur…	좌우반구com(split BVF)_2-020-1	60.021	1.0.0.165	1	-1625035054	Professional	2.0.10.242	2.0.10.353	11-18-2020	2020-11-18 오전 7:00:40	16:00:40	2.0.10.248	349	1	{/}	상관	상	관	NULL	NULL	NULL	NULL	NULL	NULL	53	1	85	KSY	List3	0		1	-1	1228017	184		0	0	1	{/}	0	4	1228201	0	{/}	296
좌우반구com(split BVF)_2	20	1	<?xml version="1.0"?>\n<Clock xmlns:dt="urn:schemas-microsoft-com:datatypes"><Description dt:dt="string">E-Prime Primary Realtime Clock</Description><StartTime><Timestamp dt:dt="int">0</Timestamp><DateUtc dt:dt="string">2020-11-18T07:00:40Z</DateUtc></StartTime><FrequencyChanges><FrequencyChange><Frequency dt:dt="r8">2699980000</Frequency><Timestamp dt:dt="r8">4.22244891176789E+15</Timestamp><Cur…	좌우반구com(split BVF)_2-020-1	60.021	1.0.0.165	1	-1625035054	Professional	2.0.10.242	2.0.10.353	11-18-2020	2020-11-18 오전 7:00:40	16:00:40	2.0.10.248	231	1	{/}	상태	상	태	NULL	NULL	NULL	76	1	99	NULL	NULL	NULL	KSY	List2	0		0	-1	767597	184		0	0	1	{/}	0	4	767781	0	{/}	305
좌우반구com(split BVF)_2	20	1	<?xml version="1.0"?>\n<Clock xmlns:dt="urn:schemas-microsoft-com:datatypes"><Description dt:dt="string">E-Prime Primary Realtime Clock</Description><StartTime><Timestamp dt:dt="int">0</Timestamp><DateUtc dt:dt="string">2020-11-18T07:00:40Z</DateUtc></StartTime><FrequencyChanges><FrequencyChange><Frequency dt:dt="r8">2699980000</Frequency><Timestamp dt:dt="r8">4.22244891176789E+15</Timestamp><Cur…	좌우반구com(split BVF)_2-020-1	60.021	1.0.0.165	1	-1625035054	Professional	2.0.10.242	2.0.10.353	11-18-2020	2020-11-18 오전 7:00:40	16:00:40	2.0.10.248	284	1	{/}	색상	색	상	NULL	NULL	NULL	NULL	NULL	NULL	29	1	20	KSY	List3	0		0	-1	1055745	183		0	0	1	{/}	1	3	1055928	0	{/}	340
좌우반구com(split BVF)_2	20	1	<?xml version="1.0"?>\n<Clock xmlns:dt="urn:schemas-microsoft-com:datatypes"><Description dt:dt="string">E-Prime Primary Realtime Clock</Description><StartTime><Timestamp dt:dt="int">0</Timestamp><DateUtc dt:dt="string">2020-11-18T07:00:40Z</DateUtc></StartTime><FrequencyChanges><FrequencyChange><Frequency dt:dt="r8">2699980000</Frequency><Timestamp dt:dt="r8">4.22244891176789E+15</Timestamp><Cur…	좌우반구com(split BVF)_2-020-1	60.021	1.0.0.165	1	-1625035054	Professional	2.0.10.242	2.0.10.353	11-18-2020	2020-11-18 오전 7:00:40	16:00:40	2.0.10.248	190	1	{/}	생선	생	선	NULL	NULL	NULL	40	1	58	NULL	NULL	NULL	KSY	List2	0		0	-1	654071	183		0	0	1	{/}	0	3	654254	0	{/}	621
좌우반구com(split BVF)_2	20	1	<?xml version="1.0"?>\n<Clock xmlns:dt="urn:schemas-microsoft-com:datatypes"><Description dt:dt="string">E-Prime Primary Realtime Clock</Description><StartTime><Timestamp dt:dt="int">0</Timestamp><DateUtc dt:dt="string">2020-11-18T07:00:40Z</DateUtc></StartTime><FrequencyChanges><FrequencyChange><Frequency dt:dt="r8">2699980000</Frequency><Timestamp dt:dt="r8">4.22244891176789E+15</Timestamp><Cur…	좌우반구com(split BVF)_2-020-1	60.021	1.0.0.165	1	-1625035054	Professional	2.0.10.242	2.0.10.353	11-18-2020	2020-11-18 오전 7:00:40	16:00:40	2.0.10.248	115	2	z	생희	생	희	82	1	115	NULL	NULL	NULL	NULL	NULL	NULL	KSY2	List1	NULL	NULL	NULL	NULL	NULL	NULL	NULL	NULL	NULL	1	z	1	3	331868	0	z	885
좌우반구com(split BVF)_2	20	1	<?xml version="1.0"?>\n<Clock xmlns:dt="urn:schemas-microsoft-com:datatypes"><Description dt:dt="string">E-Prime Primary Realtime Clock</Description><StartTime><Timestamp dt:dt="int">0</Timestamp><DateUtc dt:dt="string">2020-11-18T07:00:40Z</DateUtc></StartTime><FrequencyChanges><FrequencyChange><Frequency dt:dt="r8">2699980000</Frequency><Timestamp dt:dt="r8">4.22244891176789E+15</Timestamp><Cur…	좌우반구com(split BVF)_2-020-1	60.021	1.0.0.165	1	-1625035054	Professional	2.0.10.242	2.0.10.353	11-18-2020	2020-11-18 오전 7:00:40	16:00:40	2.0.10.248	279	2	z	석감	석	감	NULL	NULL	NULL	NULL	NULL	NULL	74	1	15	KSY3	List3	NULL	NULL	NULL	NULL	NULL	NULL	NULL	NULL	NULL	0	z	1	3	1042816	0	{/}	433
좌우반구com(split BVF)_2	20	1	<?xml version="1.0"?>\n<Clock xmlns:dt="urn:schemas-microsoft-com:datatypes"><Description dt:dt="string">E-Prime Primary Realtime Clock</Description><StartTime><Timestamp dt:dt="int">0</Timestamp><DateUtc dt:dt="string">2020-11-18T07:00:40Z</DateUtc></StartTime><FrequencyChanges><FrequencyChange><Frequency dt:dt="r8">2699980000</Frequency><Timestamp dt:dt="r8">4.22244891176789E+15</Timestamp><Cur…	좌우반구com(split BVF)_2-020-1	60.021	1.0.0.165	1	-1625035054	Professional	2.0.10.242	2.0.10.353	11-18-2020	2020-11-18 오전 7:00:40	16:00:40	2.0.10.248	83	1	{/}	선배	선	배	16	1	83	NULL	NULL	NULL	NULL	NULL	NULL	KSY	List1	0		0	0	242967	183		0	0	1	{/}	0	3	243150	0	{/}	548
좌우반구com(split BVF)_2	20	1	<?xml version="1.0"?>\n<Clock xmlns:dt="urn:schemas-microsoft-com:datatypes"><Description dt:dt="string">E-Prime Primary Realtime Clock</Description><StartTime><Timestamp dt:dt="int">0</Timestamp><DateUtc dt:dt="string">2020-11-18T07:00:40Z</DateUtc></StartTime><FrequencyChanges><FrequencyChange><Frequency dt:dt="r8">2699980000</Frequency><Timestamp dt:dt="r8">4.22244891176789E+15</Timestamp><Cur…	좌우반구com(split BVF)_2-020-1	60.021	1.0.0.165	1	-1625035054	Professional	2.0.10.242	2.0.10.353	11-18-2020	2020-11-18 오전 7:00:40	16:00:40	2.0.10.248	82	1	{/}	선택	선	택	116	1	82	NULL	NULL	NULL	NULL	NULL	NULL	KSY	List1	0		1	-1	240417	184		0	0	1	{/}	0	4	240601	0	{/}	347
좌우반구com(split BVF)_2	20	1	<?xml version="1.0"?>\n<Clock xmlns:dt="urn:schemas-microsoft-com:datatypes"><Description dt:dt="string">E-Prime Primary Realtime Clock</Description><StartTime><Timestamp dt:dt="int">0</Timestamp><DateUtc dt:dt="string">2020-11-18T07:00:40Z</DateUtc></StartTime><FrequencyChanges><FrequencyChange><Frequency dt:dt="r8">2699980000</Frequency><Timestamp dt:dt="r8">4.22244891176789E+15</Timestamp><Cur…	좌우반구com(split BVF)_2-020-1	60.021	1.0.0.165	1	-1625035054	Professional	2.0.10.242	2.0.10.353	11-18-2020	2020-11-18 오전 7:00:40	16:00:40	2.0.10.248	271	2	z	설결	설	결	NULL	NULL	NULL	NULL	NULL	NULL	72	1	7	KSY	List3	0		0	-1	1021074	183		0	0	1	z	0	3	1021257	0	z	292
좌우반구com(split BVF)_2	20	1	<?xml version="1.0"?>\n<Clock xmlns:dt="urn:schemas-microsoft-com:datatypes"><Description dt:dt="string">E-Prime Primary Realtime Clock</Description><StartTime><Timestamp dt:dt="int">0</Timestamp><DateUtc dt:dt="string">2020-11-18T07:00:40Z</DateUtc></StartTime><FrequencyChanges><FrequencyChange><Frequency dt:dt="r8">2699980000</Frequency><Timestamp dt:dt="r8">4.22244891176789E+15</Timestamp><Cur…	좌우반구com(split BVF)_2-020-1	60.021	1.0.0.165	1	-1625035054	Professional	2.0.10.242	2.0.10.353	11-18-2020	2020-11-18 오전 7:00:40	16:00:40	2.0.10.248	267	1	{/}	설명	설	명	NULL	NULL	NULL	NULL	NULL	NULL	18	1	3	KSY	List3	0		1	-1	1010944	184		0	0	1	{/}	0	4	1011128	0	{/}	334
좌우반구com(split BVF)_2	20	1	<?xml version="1.0"?>\n<Clock xmlns:dt="urn:schemas-microsoft-com:datatypes"><Description dt:dt="string">E-Prime Primary Realtime Clock</Description><StartTime><Timestamp dt:dt="int">0</Timestamp><DateUtc dt:dt="string">2020-11-18T07:00:40Z</DateUtc></StartTime><FrequencyChanges><FrequencyChange><Frequency dt:dt="r8">2699980000</Frequency><Timestamp dt:dt="r8">4.22244891176789E+15</Timestamp><Cur…	좌우반구com(split BVF)_2-020-1	60.021	1.0.0.165	1	-1625035054	Professional	2.0.10.242	2.0.10.353	11-18-2020	2020-11-18 오전 7:00:40	16:00:40	2.0.10.248	257	1	{/}	설문	설	문	NULL	NULL	NULL	42	1	125	NULL	NULL	NULL	KSY	List2	0		0	0	837323	183		0	0	1	{/}	0	3	837506	0	{/}	368
좌우반구com(split BVF)_2	20	1	<?xml version="1.0"?>\n<Clock xmlns:dt="urn:schemas-microsoft-com:datatypes"><Description dt:dt="string">E-Prime Primary Realtime Clock</Description><StartTime><Timestamp dt:dt="int">0</Timestamp><DateUtc dt:dt="string">2020-11-18T07:00:40Z</DateUtc></StartTime><FrequencyChanges><FrequencyChange><Frequency dt:dt="r8">2699980000</Frequency><Timestamp dt:dt="r8">4.22244891176789E+15</Timestamp><Cur…	좌우반구com(split BVF)_2-020-1	60.021	1.0.0.165	1	-1625035054	Professional	2.0.10.242	2.0.10.353	11-18-2020	2020-11-18 오전 7:00:40	16:00:40	2.0.10.248	7	2	z	설색	설	색	54	1	7	NULL	NULL	NULL	NULL	NULL	NULL	KSY2	List1	NULL	NULL	NULL	NULL	NULL	NULL	NULL	NULL	NULL	1	z	0	3	40655	0	z	701
좌우반구com(split BVF)_2	20	1	<?xml version="1.0"?>\n<Clock xmlns:dt="urn:schemas-microsoft-com:datatypes"><Description dt:dt="string">E-Prime Primary Realtime Clock</Description><StartTime><Timestamp dt:dt="int">0</Timestamp><DateUtc dt:dt="string">2020-11-18T07:00:40Z</DateUtc></StartTime><FrequencyChanges><FrequencyChange><Frequency dt:dt="r8">2699980000</Frequency><Timestamp dt:dt="r8">4.22244891176789E+15</Timestamp><Cur…	좌우반구com(split BVF)_2-020-1	60.021	1.0.0.165	1	-1625035054	Professional	2.0.10.242	2.0.10.353	11-18-2020	2020-11-18 오전 7:00:40	16:00:40	2.0.10.248	253	2	z	섭습	섭	습	NULL	NULL	NULL	129	1	121	NULL	NULL	NULL	KSY3	List2	NULL	NULL	NULL	NULL	NULL	NULL	NULL	NULL	NULL	1	z	0	3	826893	0	z	340
좌우반구com(split BVF)_2	20	1	<?xml version="1.0"?>\n<Clock xmlns:dt="urn:schemas-microsoft-com:datatypes"><Description dt:dt="string">E-Prime Primary Realtime Clock</Description><StartTime><Timestamp dt:dt="int">0</Timestamp><DateUtc dt:dt="string">2020-11-18T07:00:40Z</DateUtc></StartTime><FrequencyChanges><FrequencyChange><Frequency dt:dt="r8">2699980000</Frequency><Timestamp dt:dt="r8">4.22244891176789E+15</Timestamp><Cur…	좌우반구com(split BVF)_2-020-1	60.021	1.0.0.165	1	-1625035054	Professional	2.0.10.242	2.0.10.353	11-18-2020	2020-11-18 오전 7:00:40	16:00:40	2.0.10.248	197	1	{/}	성공	성	공	NULL	NULL	NULL	61	1	65	NULL	NULL	NULL	KSY	List2	0		1	-1	674180	184		0	0	1	{/}	0	4	674364	0	{/}	682
좌우반구com(split BVF)_2	20	1	<?xml version="1.0"?>\n<Clock xmlns:dt="urn:schemas-microsoft-com:datatypes"><Description dt:dt="string">E-Prime Primary Realtime Clock</Description><StartTime><Timestamp dt:dt="int">0</Timestamp><DateUtc dt:dt="string">2020-11-18T07:00:40Z</DateUtc></StartTime><FrequencyChanges><FrequencyChange><Frequency dt:dt="r8">2699980000</Frequency><Timestamp dt:dt="r8">4.22244891176789E+15</Timestamp><Cur…	좌우반구com(split BVF)_2-020-1	60.021	1.0.0.165	1	-1625035054	Professional	2.0.10.242	2.0.10.353	11-18-2020	2020-11-18 오전 7:00:40	16:00:40	2.0.10.248	352	1	{/}	세상	세	상	NULL	NULL	NULL	NULL	NULL	NULL	48	1	88	KSY	List3	0		0	0	1235915	183		0	0	1	{/}	0	3	1236098	0	{/}	257
좌우반구com(split BVF)_2	20	1	<?xml version="1.0"?>\n<Clock xmlns:dt="urn:schemas-microsoft-com:datatypes"><Description dt:dt="string">E-Prime Primary Realtime Clock</Description><StartTime><Timestamp dt:dt="int">0</Timestamp><DateUtc dt:dt="string">2020-11-18T07:00:40Z</DateUtc></StartTime><FrequencyChanges><FrequencyChange><Frequency dt:dt="r8">2699980000</Frequency><Timestamp dt:dt="r8">4.22244891176789E+15</Timestamp><Cur…	좌우반구com(split BVF)_2-020-1	60.021	1.0.0.165	1	-1625035054	Professional	2.0.10.242	2.0.10.353	11-18-2020	2020-11-18 오전 7:00:40	16:00:40	2.0.10.248	273	1	{/}	소리	소	리	NULL	NULL	NULL	NULL	NULL	NULL	121	1	9	KSY	List3	0		0	-1	1026372	183		0	0	1	{/}	1	3	1026555	0	{/}	874
좌우반구com(split BVF)_2	20	1	<?xml version="1.0"?>\n<Clock xmlns:dt="urn:schemas-microsoft-com:datatypes"><Description dt:dt="string">E-Prime Primary Realtime Clock</Description><StartTime><Timestamp dt:dt="int">0</Timestamp><DateUtc dt:dt="string">2020-11-18T07:00:40Z</DateUtc></StartTime><FrequencyChanges><FrequencyChange><Frequency dt:dt="r8">2699980000</Frequency><Timestamp dt:dt="r8">4.22244891176789E+15</Timestamp><Cur…	좌우반구com(split BVF)_2-020-1	60.021	1.0.0.165	1	-1625035054	Professional	2.0.10.242	2.0.10.353	11-18-2020	2020-11-18 오전 7:00:40	16:00:40	2.0.10.248	96	1	{/}	소송	소	송	70	1	96	NULL	NULL	NULL	NULL	NULL	NULL	KSY	List1	0		0	-1	280170	183		0	0	1	{/}	0	3	280353	0	{/}	504
좌우반구com(split BVF)_2	20	1	<?xml version="1.0"?>\n<Clock xmlns:dt="urn:schemas-microsoft-com:datatypes"><Description dt:dt="string">E-Prime Primary Realtime Clock</Description><StartTime><Timestamp dt:dt="int">0</Timestamp><DateUtc dt:dt="string">2020-11-18T07:00:40Z</DateUtc></StartTime><FrequencyChanges><FrequencyChange><Frequency dt:dt="r8">2699980000</Frequency><Timestamp dt:dt="r8">4.22244891176789E+15</Timestamp><Cur…	좌우반구com(split BVF)_2-020-1	60.021	1.0.0.165	1	-1625035054	Professional	2.0.10.242	2.0.10.353	11-18-2020	2020-11-18 오전 7:00:40	16:00:40	2.0.10.248	120	1	{/}	속도	속	도	79	1	120	NULL	NULL	NULL	NULL	NULL	NULL	KSY	List1	0		0	-1	345780	183		0	0	1	{/}	1	3	345963	0	{/}	910
좌우반구com(split BVF)_2	20	1	<?xml version="1.0"?>\n<Clock xmlns:dt="urn:schemas-microsoft-com:datatypes"><Description dt:dt="string">E-Prime Primary Realtime Clock</Description><StartTime><Timestamp dt:dt="int">0</Timestamp><DateUtc dt:dt="string">2020-11-18T07:00:40Z</DateUtc></StartTime><FrequencyChanges><FrequencyChange><Frequency dt:dt="r8">2699980000</Frequency><Timestamp dt:dt="r8">4.22244891176789E+15</Timestamp><Cur…	좌우반구com(split BVF)_2-020-1	60.021	1.0.0.165	1	-1625035054	Professional	2.0.10.242	2.0.10.353	11-18-2020	2020-11-18 오전 7:00:40	16:00:40	2.0.10.248	42	2	z	송스	송	스	3	1	42	NULL	NULL	NULL	NULL	NULL	NULL	KSY2	List1	NULL	NULL	NULL	NULL	NULL	NULL	NULL	NULL	NULL	1	z	0	4	134572	0	z	487
좌우반구com(split BVF)_2	20	1	<?xml version="1.0"?>\n<Clock xmlns:dt="urn:schemas-microsoft-com:datatypes"><Description dt:dt="string">E-Prime Primary Realtime Clock</Description><StartTime><Timestamp dt:dt="int">0</Timestamp><DateUtc dt:dt="string">2020-11-18T07:00:40Z</DateUtc></StartTime><FrequencyChanges><FrequencyChange><Frequency dt:dt="r8">2699980000</Frequency><Timestamp dt:dt="r8">4.22244891176789E+15</Timestamp><Cur…	좌우반구com(split BVF)_2-020-1	60.021	1.0.0.165	1	-1625035054	Professional	2.0.10.242	2.0.10.353	11-18-2020	2020-11-18 오전 7:00:40	16:00:40	2.0.10.248	305	2	z	송익	송	익	NULL	NULL	NULL	NULL	NULL	NULL	75	1	41	KSY	List3	0		0	-1	1110692	184		0	0	1	z	0	4	1110876	0	z	943
좌우반구com(split BVF)_2	20	1	<?xml version="1.0"?>\n<Clock xmlns:dt="urn:schemas-microsoft-com:datatypes"><Description dt:dt="string">E-Prime Primary Realtime Clock</Description><StartTime><Timestamp dt:dt="int">0</Timestamp><DateUtc dt:dt="string">2020-11-18T07:00:40Z</DateUtc></StartTime><FrequencyChanges><FrequencyChange><Frequency dt:dt="r8">2699980000</Frequency><Timestamp dt:dt="r8">4.22244891176789E+15</Timestamp><Cur…	좌우반구com(split BVF)_2-020-1	60.021	1.0.0.165	1	-1625035054	Professional	2.0.10.242	2.0.10.353	11-18-2020	2020-11-18 오전 7:00:40	16:00:40	2.0.10.248	5	1	{/}	수고	수	고	95	1	5	NULL	NULL	NULL	NULL	NULL	NULL	KSY	List1	0		0	-1	35207	183		0	0	0	{/}	0	3	35390	0	z	264
좌우반구com(split BVF)_2	20	1	<?xml version="1.0"?>\n<Clock xmlns:dt="urn:schemas-microsoft-com:datatypes"><Description dt:dt="string">E-Prime Primary Realtime Clock</Description><StartTime><Timestamp dt:dt="int">0</Timestamp><DateUtc dt:dt="string">2020-11-18T07:00:40Z</DateUtc></StartTime><FrequencyChanges><FrequencyChange><Frequency dt:dt="r8">2699980000</Frequency><Timestamp dt:dt="r8">4.22244891176789E+15</Timestamp><Cur…	좌우반구com(split BVF)_2-020-1	60.021	1.0.0.165	1	-1625035054	Professional	2.0.10.242	2.0.10.353	11-18-2020	2020-11-18 오전 7:00:40	16:00:40	2.0.10.248	98	1	{/}	수단	수	단	2	1	98	NULL	NULL	NULL	NULL	NULL	NULL	KSY	List1	0		0	-1	286018	183		0	0	1	{/}	1	3	286201	0	{/}	352
좌우반구com(split BVF)_2	20	1	<?xml version="1.0"?>\n<Clock xmlns:dt="urn:schemas-microsoft-com:datatypes"><Description dt:dt="string">E-Prime Primary Realtime Clock</Description><StartTime><Timestamp dt:dt="int">0</Timestamp><DateUtc dt:dt="string">2020-11-18T07:00:40Z</DateUtc></StartTime><FrequencyChanges><FrequencyChange><Frequency dt:dt="r8">2699980000</Frequency><Timestamp dt:dt="r8">4.22244891176789E+15</Timestamp><Cur…	좌우반구com(split BVF)_2-020-1	60.021	1.0.0.165	1	-1625035054	Professional	2.0.10.242	2.0.10.353	11-18-2020	2020-11-18 오전 7:00:40	16:00:40	2.0.10.248	358	1	{/}	수준	수	준	NULL	NULL	NULL	NULL	NULL	NULL	87	1	94	KSY	List3	0		0	-1	1251226	183		0	0	1	{/}	0	3	1251409	0	{/}	320
좌우반구com(split BVF)_2	20	1	<?xml version="1.0"?>\n<Clock xmlns:dt="urn:schemas-microsoft-com:datatypes"><Description dt:dt="string">E-Prime Primary Realtime Clock</Description><StartTime><Timestamp dt:dt="int">0</Timestamp><DateUtc dt:dt="string">2020-11-18T07:00:40Z</DateUtc></StartTime><FrequencyChanges><FrequencyChange><Frequency dt:dt="r8">2699980000</Frequency><Timestamp dt:dt="r8">4.22244891176789E+15</Timestamp><Cur…	좌우반구com(split BVF)_2-020-1	60.021	1.0.0.165	1	-1625035054	Professional	2.0.10.242	2.0.10.353	11-18-2020	2020-11-18 오전 7:00:40	16:00:40	2.0.10.248	61	2	z	숙국	숙	국	84	1	61	NULL	NULL	NULL	NULL	NULL	NULL	KSY	List1	0		0	-1	184487	184		0	0	1	z	0	4	184671	0	z	320
좌우반구com(split BVF)_2	20	1	<?xml version="1.0"?>\n<Clock xmlns:dt="urn:schemas-microsoft-com:datatypes"><Description dt:dt="string">E-Prime Primary Realtime Clock</Description><StartTime><Timestamp dt:dt="int">0</Timestamp><DateUtc dt:dt="string">2020-11-18T07:00:40Z</DateUtc></StartTime><FrequencyChanges><FrequencyChange><Frequency dt:dt="r8">2699980000</Frequency><Timestamp dt:dt="r8">4.22244891176789E+15</Timestamp><Cur…	좌우반구com(split BVF)_2-020-1	60.021	1.0.0.165	1	-1625035054	Professional	2.0.10.242	2.0.10.353	11-18-2020	2020-11-18 오전 7:00:40	16:00:40	2.0.10.248	106	2	z	숙발	숙	발	124	1	106	NULL	NULL	NULL	NULL	NULL	NULL	KSY	List1	0		0	-1	307627	183		0	0	0	z	0	3	307810	0	{/}	369
좌우반구com(split BVF)_2	20	1	<?xml version="1.0"?>\n<Clock xmlns:dt="urn:schemas-microsoft-com:datatypes"><Description dt:dt="string">E-Prime Primary Realtime Clock</Description><StartTime><Timestamp dt:dt="int">0</Timestamp><DateUtc dt:dt="string">2020-11-18T07:00:40Z</DateUtc></StartTime><FrequencyChanges><FrequencyChange><Frequency dt:dt="r8">2699980000</Frequency><Timestamp dt:dt="r8">4.22244891176789E+15</Timestamp><Cur…	좌우반구com(split BVF)_2-020-1	60.021	1.0.0.165	1	-1625035054	Professional	2.0.10.242	2.0.10.353	11-18-2020	2020-11-18 오전 7:00:40	16:00:40	2.0.10.248	102	1	{/}	숙소	숙	소	32	1	102	NULL	NULL	NULL	NULL	NULL	NULL	KSY	List1	0		0	-1	296814	183		0	0	1	{/}	1	3	296997	0	{/}	534
좌우반구com(split BVF)_2	20	1	<?xml version="1.0"?>\n<Clock xmlns:dt="urn:schemas-microsoft-com:datatypes"><Description dt:dt="string">E-Prime Primary Realtime Clock</Description><StartTime><Timestamp dt:dt="int">0</Timestamp><DateUtc dt:dt="string">2020-11-18T07:00:40Z</DateUtc></StartTime><FrequencyChanges><FrequencyChange><Frequency dt:dt="r8">2699980000</Frequency><Timestamp dt:dt="r8">4.22244891176789E+15</Timestamp><Cur…	좌우반구com(split BVF)_2-020-1	60.021	1.0.0.165	1	-1625035054	Professional	2.0.10.242	2.0.10.353	11-18-2020	2020-11-18 오전 7:00:40	16:00:40	2.0.10.248	50	2	z	술감	술	감	15	1	50	NULL	NULL	NULL	NULL	NULL	NULL	KSY	List1	0		1	-1	155164	184		0	0	0	z	0	4	155348	0	{/}	431
좌우반구com(split BVF)_2	20	1	<?xml version="1.0"?>\n<Clock xmlns:dt="urn:schemas-microsoft-com:datatypes"><Description dt:dt="string">E-Prime Primary Realtime Clock</Description><StartTime><Timestamp dt:dt="int">0</Timestamp><DateUtc dt:dt="string">2020-11-18T07:00:40Z</DateUtc></StartTime><FrequencyChanges><FrequencyChange><Frequency dt:dt="r8">2699980000</Frequency><Timestamp dt:dt="r8">4.22244891176789E+15</Timestamp><Cur…	좌우반구com(split BVF)_2-020-1	60.021	1.0.0.165	1	-1625035054	Professional	2.0.10.242	2.0.10.353	11-18-2020	2020-11-18 오전 7:00:40	16:00:40	2.0.10.248	344	2	z	스위	스	위	NULL	NULL	NULL	NULL	NULL	NULL	19	1	80	KSY	List3	0		0	-1	1214372	183		0	0	1	z	1	3	1214555	0	z	359
좌우반구com(split BVF)_2	20	1	<?xml version="1.0"?>\n<Clock xmlns:dt="urn:schemas-microsoft-com:datatypes"><Description dt:dt="string">E-Prime Primary Realtime Clock</Description><StartTime><Timestamp dt:dt="int">0</Timestamp><DateUtc dt:dt="string">2020-11-18T07:00:40Z</DateUtc></StartTime><FrequencyChanges><FrequencyChange><Frequency dt:dt="r8">2699980000</Frequency><Timestamp dt:dt="r8">4.22244891176789E+15</Timestamp><Cur…	좌우반구com(split BVF)_2-020-1	60.021	1.0.0.165	1	-1625035054	Professional	2.0.10.242	2.0.10.353	11-18-2020	2020-11-18 오전 7:00:40	16:00:40	2.0.10.248	195	2	z	스진	스	진	NULL	NULL	NULL	37	1	63	NULL	NULL	NULL	KSY2	List2	NULL	NULL	NULL	NULL	NULL	NULL	NULL	NULL	NULL	1	z	1	3	668682	0	z	762
좌우반구com(split BVF)_2	20	1	<?xml version="1.0"?>\n<Clock xmlns:dt="urn:schemas-microsoft-com:datatypes"><Description dt:dt="string">E-Prime Primary Realtime Clock</Description><StartTime><Timestamp dt:dt="int">0</Timestamp><DateUtc dt:dt="string">2020-11-18T07:00:40Z</DateUtc></StartTime><FrequencyChanges><FrequencyChange><Frequency dt:dt="r8">2699980000</Frequency><Timestamp dt:dt="r8">4.22244891176789E+15</Timestamp><Cur…	좌우반구com(split BVF)_2-020-1	60.021	1.0.0.165	1	-1625035054	Professional	2.0.10.242	2.0.10.353	11-18-2020	2020-11-18 오전 7:00:40	16:00:40	2.0.10.248	287	2	z	스향	스	향	NULL	NULL	NULL	NULL	NULL	NULL	117	1	23	KSY	List3	0		0	0	1063476	183		0	0	1	z	0	3	1063659	0	z	362
좌우반구com(split BVF)_2	20	1	<?xml version="1.0"?>\n<Clock xmlns:dt="urn:schemas-microsoft-com:datatypes"><Description dt:dt="string">E-Prime Primary Realtime Clock</Description><StartTime><Timestamp dt:dt="int">0</Timestamp><DateUtc dt:dt="string">2020-11-18T07:00:40Z</DateUtc></StartTime><FrequencyChanges><FrequencyChange><Frequency dt:dt="r8">2699980000</Frequency><Timestamp dt:dt="r8">4.22244891176789E+15</Timestamp><Cur…	좌우반구com(split BVF)_2-020-1	60.021	1.0.0.165	1	-1625035054	Professional	2.0.10.242	2.0.10.353	11-18-2020	2020-11-18 오전 7:00:40	16:00:40	2.0.10.248	111	2	z	습나	습	나	58	1	111	NULL	NULL	NULL	NULL	NULL	NULL	KSY	List1	0		0	0	320756	183		0	0	1	z	0	3	320939	0	z	318
좌우반구com(split BVF)_2	20	1	<?xml version="1.0"?>\n<Clock xmlns:dt="urn:schemas-microsoft-com:datatypes"><Description dt:dt="string">E-Prime Primary Realtime Clock</Description><StartTime><Timestamp dt:dt="int">0</Timestamp><DateUtc dt:dt="string">2020-11-18T07:00:40Z</DateUtc></StartTime><FrequencyChanges><FrequencyChange><Frequency dt:dt="r8">2699980000</Frequency><Timestamp dt:dt="r8">4.22244891176789E+15</Timestamp><Cur…	좌우반구com(split BVF)_2-020-1	60.021	1.0.0.165	1	-1625035054	Professional	2.0.10.242	2.0.10.353	11-18-2020	2020-11-18 오전 7:00:40	16:00:40	2.0.10.248	91	2	z	습필	습	필	29	1	91	NULL	NULL	NULL	NULL	NULL	NULL	KSY3	List1	NULL	NULL	NULL	NULL	NULL	NULL	NULL	NULL	NULL	1	z	0	4	266242	0	z	962
좌우반구com(split BVF)_2	20	1	<?xml version="1.0"?>\n<Clock xmlns:dt="urn:schemas-microsoft-com:datatypes"><Description dt:dt="string">E-Prime Primary Realtime Clock</Description><StartTime><Timestamp dt:dt="int">0</Timestamp><DateUtc dt:dt="string">2020-11-18T07:00:40Z</DateUtc></StartTime><FrequencyChanges><FrequencyChange><Frequency dt:dt="r8">2699980000</Frequency><Timestamp dt:dt="r8">4.22244891176789E+15</Timestamp><Cur…	좌우반구com(split BVF)_2-020-1	60.021	1.0.0.165	1	-1625035054	Professional	2.0.10.242	2.0.10.353	11-18-2020	2020-11-18 오전 7:00:40	16:00:40	2.0.10.248	1	1	{/}	시간	시	간	72	1	1	NULL	NULL	NULL	NULL	NULL	NULL	KSY	List1	0		0	-1	24744	183		0	0	1	{/}	0	3	24927	0	{/}	302
좌우반구com(split BVF)_2	20	1	<?xml version="1.0"?>\n<Clock xmlns:dt="urn:schemas-microsoft-com:datatypes"><Description dt:dt="string">E-Prime Primary Realtime Clock</Description><StartTime><Timestamp dt:dt="int">0</Timestamp><DateUtc dt:dt="string">2020-11-18T07:00:40Z</DateUtc></StartTime><FrequencyChanges><FrequencyChange><Frequency dt:dt="r8">2699980000</Frequency><Timestamp dt:dt="r8">4.22244891176789E+15</Timestamp><Cur…	좌우반구com(split BVF)_2-020-1	60.021	1.0.0.165	1	-1625035054	Professional	2.0.10.242	2.0.10.353	11-18-2020	2020-11-18 오전 7:00:40	16:00:40	2.0.10.248	77	1	{/}	시기	시	기	126	1	77	NULL	NULL	NULL	NULL	NULL	NULL	KSY	List1	0		1	-1	227605	184		0	0	1	{/}	0	4	227789	0	{/}	327
좌우반구com(split BVF)_2	20	1	<?xml version="1.0"?>\n<Clock xmlns:dt="urn:schemas-microsoft-com:datatypes"><Description dt:dt="string">E-Prime Primary Realtime Clock</Description><StartTime><Timestamp dt:dt="int">0</Timestamp><DateUtc dt:dt="string">2020-11-18T07:00:40Z</DateUtc></StartTime><FrequencyChanges><FrequencyChange><Frequency dt:dt="r8">2699980000</Frequency><Timestamp dt:dt="r8">4.22244891176789E+15</Timestamp><Cur…	좌우반구com(split BVF)_2-020-1	60.021	1.0.0.165	1	-1625035054	Professional	2.0.10.242	2.0.10.353	11-18-2020	2020-11-18 오전 7:00:40	16:00:40	2.0.10.248	243	1	{/}	시대	시	대	NULL	NULL	NULL	113	1	111	NULL	NULL	NULL	KSY	List2	0		0	-1	799636	183		0	0	1	{/}	0	3	799819	0	{/}	605
좌우반구com(split BVF)_2	20	1	<?xml version="1.0"?>\n<Clock xmlns:dt="urn:schemas-microsoft-com:datatypes"><Description dt:dt="string">E-Prime Primary Realtime Clock</Description><StartTime><Timestamp dt:dt="int">0</Timestamp><DateUtc dt:dt="string">2020-11-18T07:00:40Z</DateUtc></StartTime><FrequencyChanges><FrequencyChange><Frequency dt:dt="r8">2699980000</Frequency><Timestamp dt:dt="r8">4.22244891176789E+15</Timestamp><Cur…	좌우반구com(split BVF)_2-020-1	60.021	1.0.0.165	1	-1625035054	Professional	2.0.10.242	2.0.10.353	11-18-2020	2020-11-18 오전 7:00:40	16:00:40	2.0.10.248	236	1	{/}	시도	시	도	NULL	NULL	NULL	9	1	104	NULL	NULL	NULL	KSY	List2	0		0	-1	780909	183		0	0	1	{/}	1	3	781092	0	{/}	378
좌우반구com(split BVF)_2	20	1	<?xml version="1.0"?>\n<Clock xmlns:dt="urn:schemas-microsoft-com:datatypes"><Description dt:dt="string">E-Prime Primary Realtime Clock</Description><StartTime><Timestamp dt:dt="int">0</Timestamp><DateUtc dt:dt="string">2020-11-18T07:00:40Z</DateUtc></StartTime><FrequencyChanges><FrequencyChange><Frequency dt:dt="r8">2699980000</Frequency><Timestamp dt:dt="r8">4.22244891176789E+15</Timestamp><Cur…	좌우반구com(split BVF)_2-020-1	60.021	1.0.0.165	1	-1625035054	Professional	2.0.10.242	2.0.10.353	11-18-2020	2020-11-18 오전 7:00:40	16:00:40	2.0.10.248	242	2	z	시질	시	질	NULL	NULL	NULL	32	1	110	NULL	NULL	NULL	KSY3	List2	NULL	NULL	NULL	NULL	NULL	NULL	NULL	NULL	NULL	0	z	0	3	797037	0	{/}	588
좌우반구com(split BVF)_2	20	1	<?xml version="1.0"?>\n<Clock xmlns:dt="urn:schemas-microsoft-com:datatypes"><Description dt:dt="string">E-Prime Primary Realtime Clock</Description><StartTime><Timestamp dt:dt="int">0</Timestamp><DateUtc dt:dt="string">2020-11-18T07:00:40Z</DateUtc></StartTime><FrequencyChanges><FrequencyChange><Frequency dt:dt="r8">2699980000</Frequency><Timestamp dt:dt="r8">4.22244891176789E+15</Timestamp><Cur…	좌우반구com(split BVF)_2-020-1	60.021	1.0.0.165	1	-1625035054	Professional	2.0.10.242	2.0.10.353	11-18-2020	2020-11-18 오전 7:00:40	16:00:40	2.0.10.248	248	1	{/}	식비	식	비	NULL	NULL	NULL	81	1	116	NULL	NULL	NULL	KSY	List2	0		0	-1	813531	183		0	0	1	{/}	0	3	813714	0	{/}	320
좌우반구com(split BVF)_2	20	1	<?xml version="1.0"?>\n<Clock xmlns:dt="urn:schemas-microsoft-com:datatypes"><Description dt:dt="string">E-Prime Primary Realtime Clock</Description><StartTime><Timestamp dt:dt="int">0</Timestamp><DateUtc dt:dt="string">2020-11-18T07:00:40Z</DateUtc></StartTime><FrequencyChanges><FrequencyChange><Frequency dt:dt="r8">2699980000</Frequency><Timestamp dt:dt="r8">4.22244891176789E+15</Timestamp><Cur…	좌우반구com(split BVF)_2-020-1	60.021	1.0.0.165	1	-1625035054	Professional	2.0.10.242	2.0.10.353	11-18-2020	2020-11-18 오전 7:00:40	16:00:40	2.0.10.248	20	2	z	식차	식	차	113	1	20	NULL	NULL	NULL	NULL	NULL	NULL	KSY3	List1	NULL	NULL	NULL	NULL	NULL	NULL	NULL	NULL	NULL	1	z	0	4	76276	0	z	413
좌우반구com(split BVF)_2	20	1	<?xml version="1.0"?>\n<Clock xmlns:dt="urn:schemas-microsoft-com:datatypes"><Description dt:dt="string">E-Prime Primary Realtime Clock</Description><StartTime><Timestamp dt:dt="int">0</Timestamp><DateUtc dt:dt="string">2020-11-18T07:00:40Z</DateUtc></StartTime><FrequencyChanges><FrequencyChange><Frequency dt:dt="r8">2699980000</Frequency><Timestamp dt:dt="r8">4.22244891176789E+15</Timestamp><Cur…	좌우반구com(split BVF)_2-020-1	60.021	1.0.0.165	1	-1625035054	Professional	2.0.10.242	2.0.10.353	11-18-2020	2020-11-18 오전 7:00:40	16:00:40	2.0.10.248	60	1	{/}	식탁	식	탁	46	1	60	NULL	NULL	NULL	NULL	NULL	NULL	KSY	List1	0		1	-1	182021	184		0	0	1	{/}	0	4	182205	0	{/}	270
좌우반구com(split BVF)_2	20	1	<?xml version="1.0"?>\n<Clock xmlns:dt="urn:schemas-microsoft-com:datatypes"><Description dt:dt="string">E-Prime Primary Realtime Clock</Description><StartTime><Timestamp dt:dt="int">0</Timestamp><DateUtc dt:dt="string">2020-11-18T07:00:40Z</DateUtc></StartTime><FrequencyChanges><FrequencyChange><Frequency dt:dt="r8">2699980000</Frequency><Timestamp dt:dt="r8">4.22244891176789E+15</Timestamp><Cur…	좌우반구com(split BVF)_2-020-1	60.021	1.0.0.165	1	-1625035054	Professional	2.0.10.242	2.0.10.353	11-18-2020	2020-11-18 오전 7:00:40	16:00:40	2.0.10.248	37	2	z	실락	실	락	21	1	37	NULL	NULL	NULL	NULL	NULL	NULL	KSY3	List1	NULL	NULL	NULL	NULL	NULL	NULL	NULL	NULL	NULL	1	z	0	3	121526	0	z	553
좌우반구com(split BVF)_2	20	1	<?xml version="1.0"?>\n<Clock xmlns:dt="urn:schemas-microsoft-com:datatypes"><Description dt:dt="string">E-Prime Primary Realtime Clock</Description><StartTime><Timestamp dt:dt="int">0</Timestamp><DateUtc dt:dt="string">2020-11-18T07:00:40Z</DateUtc></StartTime><FrequencyChanges><FrequencyChange><Frequency dt:dt="r8">2699980000</Frequency><Timestamp dt:dt="r8">4.22244891176789E+15</Timestamp><Cur…	좌우반구com(split BVF)_2-020-1	60.021	1.0.0.165	1	-1625035054	Professional	2.0.10.242	2.0.10.353	11-18-2020	2020-11-18 오전 7:00:40	16:00:40	2.0.10.248	368	2	z	실작	실	작	NULL	NULL	NULL	NULL	NULL	NULL	107	1	104	KSY2	List3	NULL	NULL	NULL	NULL	NULL	NULL	NULL	NULL	NULL	1	z	0	4	1277017	0	z	312
좌우반구com(split BVF)_2	20	1	<?xml version="1.0"?>\n<Clock xmlns:dt="urn:schemas-microsoft-com:datatypes"><Description dt:dt="string">E-Prime Primary Realtime Clock</Description><StartTime><Timestamp dt:dt="int">0</Timestamp><DateUtc dt:dt="string">2020-11-18T07:00:40Z</DateUtc></StartTime><FrequencyChanges><FrequencyChange><Frequency dt:dt="r8">2699980000</Frequency><Timestamp dt:dt="r8">4.22244891176789E+15</Timestamp><Cur…	좌우반구com(split BVF)_2-020-1	60.021	1.0.0.165	1	-1625035054	Professional	2.0.10.242	2.0.10.353	11-18-2020	2020-11-18 오전 7:00:40	16:00:40	2.0.10.248	99	1	{/}	실험	실	험	36	1	99	NULL	NULL	NULL	NULL	NULL	NULL	KSY	List1	0		0	-1	288567	183		0	0	1	{/}	1	3	288750	0	{/}	315
좌우반구com(split BVF)_2	20	1	<?xml version="1.0"?>\n<Clock xmlns:dt="urn:schemas-microsoft-com:datatypes"><Description dt:dt="string">E-Prime Primary Realtime Clock</Description><StartTime><Timestamp dt:dt="int">0</Timestamp><DateUtc dt:dt="string">2020-11-18T07:00:40Z</DateUtc></StartTime><FrequencyChanges><FrequencyChange><Frequency dt:dt="r8">2699980000</Frequency><Timestamp dt:dt="r8">4.22244891176789E+15</Timestamp><Cur…	좌우반구com(split BVF)_2-020-1	60.021	1.0.0.165	1	-1625035054	Professional	2.0.10.242	2.0.10.353	11-18-2020	2020-11-18 오전 7:00:40	16:00:40	2.0.10.248	379	1	{/}	심복	심	복	NULL	NULL	NULL	NULL	NULL	NULL	66	1	115	KSY	List3	0		0	-1	1305240	183		0	0	0	{/}	1	3	1305423	0	z	569
좌우반구com(split BVF)_2	20	1	<?xml version="1.0"?>\n<Clock xmlns:dt="urn:schemas-microsoft-com:datatypes"><Description dt:dt="string">E-Prime Primary Realtime Clock</Description><StartTime><Timestamp dt:dt="int">0</Timestamp><DateUtc dt:dt="string">2020-11-18T07:00:40Z</DateUtc></StartTime><FrequencyChanges><FrequencyChange><Frequency dt:dt="r8">2699980000</Frequency><Timestamp dt:dt="r8">4.22244891176789E+15</Timestamp><Cur…	좌우반구com(split BVF)_2-020-1	60.021	1.0.0.165	1	-1625035054	Professional	2.0.10.242	2.0.10.353	11-18-2020	2020-11-18 오전 7:00:40	16:00:40	2.0.10.248	263	1	{/}	심신	심	신	NULL	NULL	NULL	2	1	131	NULL	NULL	NULL	KSY	List2	0		0	-1	853517	183		0	0	1	{/}	0	3	853700	0	{/}	652
좌우반구com(split BVF)_2	20	1	<?xml version="1.0"?>\n<Clock xmlns:dt="urn:schemas-microsoft-com:datatypes"><Description dt:dt="string">E-Prime Primary Realtime Clock</Description><StartTime><Timestamp dt:dt="int">0</Timestamp><DateUtc dt:dt="string">2020-11-18T07:00:40Z</DateUtc></StartTime><FrequencyChanges><FrequencyChange><Frequency dt:dt="r8">2699980000</Frequency><Timestamp dt:dt="r8">4.22244891176789E+15</Timestamp><Cur…	좌우반구com(split BVF)_2-020-1	60.021	1.0.0.165	1	-1625035054	Professional	2.0.10.242	2.0.10.353	11-18-2020	2020-11-18 오전 7:00:40	16:00:40	2.0.10.248	289	2	z	압례	압	례	NULL	NULL	NULL	NULL	NULL	NULL	115	1	25	KSY	List3	0		0	0	1068641	183		0	0	1	z	0	3	1068824	0	z	327
좌우반구com(split BVF)_2	20	1	<?xml version="1.0"?>\n<Clock xmlns:dt="urn:schemas-microsoft-com:datatypes"><Description dt:dt="string">E-Prime Primary Realtime Clock</Description><StartTime><Timestamp dt:dt="int">0</Timestamp><DateUtc dt:dt="string">2020-11-18T07:00:40Z</DateUtc></StartTime><FrequencyChanges><FrequencyChange><Frequency dt:dt="r8">2699980000</Frequency><Timestamp dt:dt="r8">4.22244891176789E+15</Timestamp><Cur…	좌우반구com(split BVF)_2-020-1	60.021	1.0.0.165	1	-1625035054	Professional	2.0.10.242	2.0.10.353	11-18-2020	2020-11-18 오전 7:00:40	16:00:40	2.0.10.248	226	1	{/}	압축	압	축	NULL	NULL	NULL	48	1	94	NULL	NULL	NULL	KSY	List2	0		0	0	754269	183		0	0	1	{/}	0	3	754452	0	{/}	549
좌우반구com(split BVF)_2	20	1	<?xml version="1.0"?>\n<Clock xmlns:dt="urn:schemas-microsoft-com:datatypes"><Description dt:dt="string">E-Prime Primary Realtime Clock</Description><StartTime><Timestamp dt:dt="int">0</Timestamp><DateUtc dt:dt="string">2020-11-18T07:00:40Z</DateUtc></StartTime><FrequencyChanges><FrequencyChange><Frequency dt:dt="r8">2699980000</Frequency><Timestamp dt:dt="r8">4.22244891176789E+15</Timestamp><Cur…	좌우반구com(split BVF)_2-020-1	60.021	1.0.0.165	1	-1625035054	Professional	2.0.10.242	2.0.10.353	11-18-2020	2020-11-18 오전 7:00:40	16:00:40	2.0.10.248	369	2	z	양간	양	간	NULL	NULL	NULL	NULL	NULL	NULL	131	1	105	KSY	List3	0		0	-1	1279349	183		0	0	1	z	1	3	1279532	0	z	309
좌우반구com(split BVF)_2	20	1	<?xml version="1.0"?>\n<Clock xmlns:dt="urn:schemas-microsoft-com:datatypes"><Description dt:dt="string">E-Prime Primary Realtime Clock</Description><StartTime><Timestamp dt:dt="int">0</Timestamp><DateUtc dt:dt="string">2020-11-18T07:00:40Z</DateUtc></StartTime><FrequencyChanges><FrequencyChange><Frequency dt:dt="r8">2699980000</Frequency><Timestamp dt:dt="r8">4.22244891176789E+15</Timestamp><Cur…	좌우반구com(split BVF)_2-020-1	60.021	1.0.0.165	1	-1625035054	Professional	2.0.10.242	2.0.10.353	11-18-2020	2020-11-18 오전 7:00:40	16:00:40	2.0.10.248	141	2	z	양급	양	급	NULL	NULL	NULL	8	1	9	NULL	NULL	NULL	KSY3	List2	NULL	NULL	NULL	NULL	NULL	NULL	NULL	NULL	NULL	1	z	0	4	521385	0	z	620
좌우반구com(split BVF)_2	20	1	<?xml version="1.0"?>\n<Clock xmlns:dt="urn:schemas-microsoft-com:datatypes"><Description dt:dt="string">E-Prime Primary Realtime Clock</Description><StartTime><Timestamp dt:dt="int">0</Timestamp><DateUtc dt:dt="string">2020-11-18T07:00:40Z</DateUtc></StartTime><FrequencyChanges><FrequencyChange><Frequency dt:dt="r8">2699980000</Frequency><Timestamp dt:dt="r8">4.22244891176789E+15</Timestamp><Cur…	좌우반구com(split BVF)_2-020-1	60.021	1.0.0.165	1	-1625035054	Professional	2.0.10.242	2.0.10.353	11-18-2020	2020-11-18 오전 7:00:40	16:00:40	2.0.10.248	394	1	{/}	양념	양	념	NULL	NULL	NULL	NULL	NULL	NULL	10	1	130	KSY	List3	0		0	0	1345626	183		0	0	1	{/}	0	3	1345809	0	{/}	318
좌우반구com(split BVF)_2	20	1	<?xml version="1.0"?>\n<Clock xmlns:dt="urn:schemas-microsoft-com:datatypes"><Description dt:dt="string">E-Prime Primary Realtime Clock</Description><StartTime><Timestamp dt:dt="int">0</Timestamp><DateUtc dt:dt="string">2020-11-18T07:00:40Z</DateUtc></StartTime><FrequencyChanges><FrequencyChange><Frequency dt:dt="r8">2699980000</Frequency><Timestamp dt:dt="r8">4.22244891176789E+15</Timestamp><Cur…	좌우반구com(split BVF)_2-020-1	60.021	1.0.0.165	1	-1625035054	Professional	2.0.10.242	2.0.10.353	11-18-2020	2020-11-18 오전 7:00:40	16:00:40	2.0.10.248	73	2	z	양최	양	최	125	1	73	NULL	NULL	NULL	NULL	NULL	NULL	KSY	List1	0		0	-1	216576	183		0	0	1	z	0	3	216759	0	z	622
좌우반구com(split BVF)_2	20	1	<?xml version="1.0"?>\n<Clock xmlns:dt="urn:schemas-microsoft-com:datatypes"><Description dt:dt="string">E-Prime Primary Realtime Clock</Description><StartTime><Timestamp dt:dt="int">0</Timestamp><DateUtc dt:dt="string">2020-11-18T07:00:40Z</DateUtc></StartTime><FrequencyChanges><FrequencyChange><Frequency dt:dt="r8">2699980000</Frequency><Timestamp dt:dt="r8">4.22244891176789E+15</Timestamp><Cur…	좌우반구com(split BVF)_2-020-1	60.021	1.0.0.165	1	-1625035054	Professional	2.0.10.242	2.0.10.353	11-18-2020	2020-11-18 오전 7:00:40	16:00:40	2.0.10.248	59	1	{/}	어휘	어	휘	99	1	59	NULL	NULL	NULL	NULL	NULL	NULL	KSY	List1	0		1	-1	179472	184		0	0	1	{/}	0	4	179656	0	{/}	347
좌우반구com(split BVF)_2	20	1	<?xml version="1.0"?>\n<Clock xmlns:dt="urn:schemas-microsoft-com:datatypes"><Description dt:dt="string">E-Prime Primary Realtime Clock</Description><StartTime><Timestamp dt:dt="int">0</Timestamp><DateUtc dt:dt="string">2020-11-18T07:00:40Z</DateUtc></StartTime><FrequencyChanges><FrequencyChange><Frequency dt:dt="r8">2699980000</Frequency><Timestamp dt:dt="r8">4.22244891176789E+15</Timestamp><Cur…	좌우반구com(split BVF)_2-020-1	60.021	1.0.0.165	1	-1625035054	Professional	2.0.10.242	2.0.10.353	11-18-2020	2020-11-18 오전 7:00:40	16:00:40	2.0.10.248	346	2	z	엄도	엄	도	NULL	NULL	NULL	NULL	NULL	NULL	91	1	82	KSY2	List3	NULL	NULL	NULL	NULL	NULL	NULL	NULL	NULL	NULL	1	z	1	3	1219720	0	z	826
좌우반구com(split BVF)_2	20	1	<?xml version="1.0"?>\n<Clock xmlns:dt="urn:schemas-microsoft-com:datatypes"><Description dt:dt="string">E-Prime Primary Realtime Clock</Description><StartTime><Timestamp dt:dt="int">0</Timestamp><DateUtc dt:dt="string">2020-11-18T07:00:40Z</DateUtc></StartTime><FrequencyChanges><FrequencyChange><Frequency dt:dt="r8">2699980000</Frequency><Timestamp dt:dt="r8">4.22244891176789E+15</Timestamp><Cur…	좌우반구com(split BVF)_2-020-1	60.021	1.0.0.165	1	-1625035054	Professional	2.0.10.242	2.0.10.353	11-18-2020	2020-11-18 오전 7:00:40	16:00:40	2.0.10.248	198	1	{/}	엄마	엄	마	NULL	NULL	NULL	12	1	66	NULL	NULL	NULL	KSY	List2	0		0	0	677063	183		0	0	1	{/}	0	3	677246	0	{/}	413
좌우반구com(split BVF)_2	20	1	<?xml version="1.0"?>\n<Clock xmlns:dt="urn:schemas-microsoft-com:datatypes"><Description dt:dt="string">E-Prime Primary Realtime Clock</Description><StartTime><Timestamp dt:dt="int">0</Timestamp><DateUtc dt:dt="string">2020-11-18T07:00:40Z</DateUtc></StartTime><FrequencyChanges><FrequencyChange><Frequency dt:dt="r8">2699980000</Frequency><Timestamp dt:dt="r8">4.22244891176789E+15</Timestamp><Cur…	좌우반구com(split BVF)_2-020-1	60.021	1.0.0.165	1	-1625035054	Professional	2.0.10.242	2.0.10.353	11-18-2020	2020-11-18 오전 7:00:40	16:00:40	2.0.10.248	194	2	z	엇압	엇	압	NULL	NULL	NULL	11	1	62	NULL	NULL	NULL	KSY2	List2	NULL	NULL	NULL	NULL	NULL	NULL	NULL	NULL	NULL	1	z	0	4	666067	0	z	408
좌우반구com(split BVF)_2	20	1	<?xml version="1.0"?>\n<Clock xmlns:dt="urn:schemas-microsoft-com:datatypes"><Description dt:dt="string">E-Prime Primary Realtime Clock</Description><StartTime><Timestamp dt:dt="int">0</Timestamp><DateUtc dt:dt="string">2020-11-18T07:00:40Z</DateUtc></StartTime><FrequencyChanges><FrequencyChange><Frequency dt:dt="r8">2699980000</Frequency><Timestamp dt:dt="r8">4.22244891176789E+15</Timestamp><Cur…	좌우반구com(split BVF)_2-020-1	60.021	1.0.0.165	1	-1625035054	Professional	2.0.10.242	2.0.10.353	11-18-2020	2020-11-18 오전 7:00:40	16:00:40	2.0.10.248	218	2	z	여별	여	별	NULL	NULL	NULL	87	1	86	NULL	NULL	NULL	KSY2	List2	NULL	NULL	NULL	NULL	NULL	NULL	NULL	NULL	NULL	1	z	1	3	733209	0	z	668
좌우반구com(split BVF)_2	20	1	<?xml version="1.0"?>\n<Clock xmlns:dt="urn:schemas-microsoft-com:datatypes"><Description dt:dt="string">E-Prime Primary Realtime Clock</Description><StartTime><Timestamp dt:dt="int">0</Timestamp><DateUtc dt:dt="string">2020-11-18T07:00:40Z</DateUtc></StartTime><FrequencyChanges><FrequencyChange><Frequency dt:dt="r8">2699980000</Frequency><Timestamp dt:dt="r8">4.22244891176789E+15</Timestamp><Cur…	좌우반구com(split BVF)_2-020-1	60.021	1.0.0.165	1	-1625035054	Professional	2.0.10.242	2.0.10.353	11-18-2020	2020-11-18 오전 7:00:40	16:00:40	2.0.10.248	392	2	z	여본	여	본	NULL	NULL	NULL	NULL	NULL	NULL	20	1	128	KSY3	List3	NULL	NULL	NULL	NULL	NULL	NULL	NULL	NULL	NULL	1	z	0	3	1340211	0	z	869
좌우반구com(split BVF)_2	20	1	<?xml version="1.0"?>\n<Clock xmlns:dt="urn:schemas-microsoft-com:datatypes"><Description dt:dt="string">E-Prime Primary Realtime Clock</Description><StartTime><Timestamp dt:dt="int">0</Timestamp><DateUtc dt:dt="string">2020-11-18T07:00:40Z</DateUtc></StartTime><FrequencyChanges><FrequencyChange><Frequency dt:dt="r8">2699980000</Frequency><Timestamp dt:dt="r8">4.22244891176789E+15</Timestamp><Cur…	좌우반구com(split BVF)_2-020-1	60.021	1.0.0.165	1	-1625035054	Professional	2.0.10.242	2.0.10.353	11-18-2020	2020-11-18 오전 7:00:40	16:00:40	2.0.10.248	307	1	{/}	여생	여	생	NULL	NULL	NULL	NULL	NULL	NULL	43	1	43	KSY	List3	0		0	-1	1116340	184		0	0	1	{/}	0	4	1116524	0	{/}	895
좌우반구com(split BVF)_2	20	1	<?xml version="1.0"?>\n<Clock xmlns:dt="urn:schemas-microsoft-com:datatypes"><Description dt:dt="string">E-Prime Primary Realtime Clock</Description><StartTime><Timestamp dt:dt="int">0</Timestamp><DateUtc dt:dt="string">2020-11-18T07:00:40Z</DateUtc></StartTime><FrequencyChanges><FrequencyChange><Frequency dt:dt="r8">2699980000</Frequency><Timestamp dt:dt="r8">4.22244891176789E+15</Timestamp><Cur…	좌우반구com(split BVF)_2-020-1	60.021	1.0.0.165	1	-1625035054	Professional	2.0.10.242	2.0.10.353	11-18-2020	2020-11-18 오전 7:00:40	16:00:40	2.0.10.248	131	2	z	열례	열	례	25	1	131	NULL	NULL	NULL	NULL	NULL	NULL	KSY3	List1	NULL	NULL	NULL	NULL	NULL	NULL	NULL	NULL	NULL	1	z	1	3	375236	0	z	389
좌우반구com(split BVF)_2	20	1	<?xml version="1.0"?>\n<Clock xmlns:dt="urn:schemas-microsoft-com:datatypes"><Description dt:dt="string">E-Prime Primary Realtime Clock</Description><StartTime><Timestamp dt:dt="int">0</Timestamp><DateUtc dt:dt="string">2020-11-18T07:00:40Z</DateUtc></StartTime><FrequencyChanges><FrequencyChange><Frequency dt:dt="r8">2699980000</Frequency><Timestamp dt:dt="r8">4.22244891176789E+15</Timestamp><Cur…	좌우반구com(split BVF)_2-020-1	60.021	1.0.0.165	1	-1625035054	Professional	2.0.10.242	2.0.10.353	11-18-2020	2020-11-18 오전 7:00:40	16:00:40	2.0.10.248	166	2	z	열박	열	박	NULL	NULL	NULL	13	1	34	NULL	NULL	NULL	KSY3	List2	NULL	NULL	NULL	NULL	NULL	NULL	NULL	NULL	NULL	1	z	0	4	588228	0	z	496
좌우반구com(split BVF)_2	20	1	<?xml version="1.0"?>\n<Clock xmlns:dt="urn:schemas-microsoft-com:datatypes"><Description dt:dt="string">E-Prime Primary Realtime Clock</Description><StartTime><Timestamp dt:dt="int">0</Timestamp><DateUtc dt:dt="string">2020-11-18T07:00:40Z</DateUtc></StartTime><FrequencyChanges><FrequencyChange><Frequency dt:dt="r8">2699980000</Frequency><Timestamp dt:dt="r8">4.22244891176789E+15</Timestamp><Cur…	좌우반구com(split BVF)_2-020-1	60.021	1.0.0.165	1	-1625035054	Professional	2.0.10.242	2.0.10.353	11-18-2020	2020-11-18 오전 7:00:40	16:00:40	2.0.10.248	123	2	z	열응	열	응	108	1	123	NULL	NULL	NULL	NULL	NULL	NULL	KSY	List1	0		0	0	353961	183		0	0	1	z	0	3	354144	0	z	514
좌우반구com(split BVF)_2	20	1	<?xml version="1.0"?>\n<Clock xmlns:dt="urn:schemas-microsoft-com:datatypes"><Description dt:dt="string">E-Prime Primary Realtime Clock</Description><StartTime><Timestamp dt:dt="int">0</Timestamp><DateUtc dt:dt="string">2020-11-18T07:00:40Z</DateUtc></StartTime><FrequencyChanges><FrequencyChange><Frequency dt:dt="r8">2699980000</Frequency><Timestamp dt:dt="r8">4.22244891176789E+15</Timestamp><Cur…	좌우반구com(split BVF)_2-020-1	60.021	1.0.0.165	1	-1625035054	Professional	2.0.10.242	2.0.10.353	11-18-2020	2020-11-18 오전 7:00:40	16:00:40	2.0.10.248	355	1	{/}	열정	열	정	NULL	NULL	NULL	NULL	NULL	NULL	3	1	91	KSY	List3	0		1	-1	1243678	184		0	0	1	{/}	0	4	1243862	0	{/}	261
좌우반구com(split BVF)_2	20	1	<?xml version="1.0"?>\n<Clock xmlns:dt="urn:schemas-microsoft-com:datatypes"><Description dt:dt="string">E-Prime Primary Realtime Clock</Description><StartTime><Timestamp dt:dt="int">0</Timestamp><DateUtc dt:dt="string">2020-11-18T07:00:40Z</DateUtc></StartTime><FrequencyChanges><FrequencyChange><Frequency dt:dt="r8">2699980000</Frequency><Timestamp dt:dt="r8">4.22244891176789E+15</Timestamp><Cur…	좌우반구com(split BVF)_2-020-1	60.021	1.0.0.165	1	-1625035054	Professional	2.0.10.242	2.0.10.353	11-18-2020	2020-11-18 오전 7:00:40	16:00:40	2.0.10.248	121	1	{/}	오류	오	류	107	1	121	NULL	NULL	NULL	NULL	NULL	NULL	KSY	List1	0		0	0	348896	183		0	0	1	{/}	0	3	349079	0	{/}	299
좌우반구com(split BVF)_2	20	1	<?xml version="1.0"?>\n<Clock xmlns:dt="urn:schemas-microsoft-com:datatypes"><Description dt:dt="string">E-Prime Primary Realtime Clock</Description><StartTime><Timestamp dt:dt="int">0</Timestamp><DateUtc dt:dt="string">2020-11-18T07:00:40Z</DateUtc></StartTime><FrequencyChanges><FrequencyChange><Frequency dt:dt="r8">2699980000</Frequency><Timestamp dt:dt="r8">4.22244891176789E+15</Timestamp><Cur…	좌우반구com(split BVF)_2-020-1	60.021	1.0.0.165	1	-1625035054	Professional	2.0.10.242	2.0.10.353	11-18-2020	2020-11-18 오전 7:00:40	16:00:40	2.0.10.248	340	1	{/}	오해	오	해	NULL	NULL	NULL	NULL	NULL	NULL	12	1	76	KSY	List3	0		0	-1	1203776	183		0	0	1	{/}	0	3	1203959	0	{/}	365
좌우반구com(split BVF)_2	20	1	<?xml version="1.0"?>\n<Clock xmlns:dt="urn:schemas-microsoft-com:datatypes"><Description dt:dt="string">E-Prime Primary Realtime Clock</Description><StartTime><Timestamp dt:dt="int">0</Timestamp><DateUtc dt:dt="string">2020-11-18T07:00:40Z</DateUtc></StartTime><FrequencyChanges><FrequencyChange><Frequency dt:dt="r8">2699980000</Frequency><Timestamp dt:dt="r8">4.22244891176789E+15</Timestamp><Cur…	좌우반구com(split BVF)_2-020-1	60.021	1.0.0.165	1	-1625035054	Professional	2.0.10.242	2.0.10.353	11-18-2020	2020-11-18 오전 7:00:40	16:00:40	2.0.10.248	128	2	z	외보	외	보	101	1	128	NULL	NULL	NULL	NULL	NULL	NULL	KSY	List1	0		1	-1	367422	184		0	0	1	z	0	4	367606	0	z	378
좌우반구com(split BVF)_2	20	1	<?xml version="1.0"?>\n<Clock xmlns:dt="urn:schemas-microsoft-com:datatypes"><Description dt:dt="string">E-Prime Primary Realtime Clock</Description><StartTime><Timestamp dt:dt="int">0</Timestamp><DateUtc dt:dt="string">2020-11-18T07:00:40Z</DateUtc></StartTime><FrequencyChanges><FrequencyChange><Frequency dt:dt="r8">2699980000</Frequency><Timestamp dt:dt="r8">4.22244891176789E+15</Timestamp><Cur…	좌우반구com(split BVF)_2-020-1	60.021	1.0.0.165	1	-1625035054	Professional	2.0.10.242	2.0.10.353	11-18-2020	2020-11-18 오전 7:00:40	16:00:40	2.0.10.248	301	1	{/}	외부	외	부	NULL	NULL	NULL	NULL	NULL	NULL	35	1	37	KSY	List3	0		0	-1	1099996	183		0	0	1	{/}	1	3	1100179	0	{/}	426
좌우반구com(split BVF)_2	20	1	<?xml version="1.0"?>\n<Clock xmlns:dt="urn:schemas-microsoft-com:datatypes"><Description dt:dt="string">E-Prime Primary Realtime Clock</Description><StartTime><Timestamp dt:dt="int">0</Timestamp><DateUtc dt:dt="string">2020-11-18T07:00:40Z</DateUtc></StartTime><FrequencyChanges><FrequencyChange><Frequency dt:dt="r8">2699980000</Frequency><Timestamp dt:dt="r8">4.22244891176789E+15</Timestamp><Cur…	좌우반구com(split BVF)_2-020-1	60.021	1.0.0.165	1	-1625035054	Professional	2.0.10.242	2.0.10.353	11-18-2020	2020-11-18 오전 7:00:40	16:00:40	2.0.10.248	34	2	z	요명	요	명	120	1	34	NULL	NULL	NULL	NULL	NULL	NULL	KSY2	List1	NULL	NULL	NULL	NULL	NULL	NULL	NULL	NULL	NULL	1	z	0	3	113446	0	z	682
좌우반구com(split BVF)_2	20	1	<?xml version="1.0"?>\n<Clock xmlns:dt="urn:schemas-microsoft-com:datatypes"><Description dt:dt="string">E-Prime Primary Realtime Clock</Description><StartTime><Timestamp dt:dt="int">0</Timestamp><DateUtc dt:dt="string">2020-11-18T07:00:40Z</DateUtc></StartTime><FrequencyChanges><FrequencyChange><Frequency dt:dt="r8">2699980000</Frequency><Timestamp dt:dt="r8">4.22244891176789E+15</Timestamp><Cur…	좌우반구com(split BVF)_2-020-1	60.021	1.0.0.165	1	-1625035054	Professional	2.0.10.242	2.0.10.353	11-18-2020	2020-11-18 오전 7:00:40	16:00:40	2.0.10.248	309	1	{/}	요소	요	소	NULL	NULL	NULL	NULL	NULL	NULL	101	1	45	KSY	List3	0		0	0	1122322	183		0	0	1	{/}	0	3	1122505	0	{/}	298
좌우반구com(split BVF)_2	20	1	<?xml version="1.0"?>\n<Clock xmlns:dt="urn:schemas-microsoft-com:datatypes"><Description dt:dt="string">E-Prime Primary Realtime Clock</Description><StartTime><Timestamp dt:dt="int">0</Timestamp><DateUtc dt:dt="string">2020-11-18T07:00:40Z</DateUtc></StartTime><FrequencyChanges><FrequencyChange><Frequency dt:dt="r8">2699980000</Frequency><Timestamp dt:dt="r8">4.22244891176789E+15</Timestamp><Cur…	좌우반구com(split BVF)_2-020-1	60.021	1.0.0.165	1	-1625035054	Professional	2.0.10.242	2.0.10.353	11-18-2020	2020-11-18 오전 7:00:40	16:00:40	2.0.10.248	372	1	{/}	요청	요	청	NULL	NULL	NULL	NULL	NULL	NULL	32	1	108	KSY	List3	0		1	-1	1287246	184		0	0	1	{/}	0	4	1287430	0	{/}	316
좌우반구com(split BVF)_2	20	1	<?xml version="1.0"?>\n<Clock xmlns:dt="urn:schemas-microsoft-com:datatypes"><Description dt:dt="string">E-Prime Primary Realtime Clock</Description><StartTime><Timestamp dt:dt="int">0</Timestamp><DateUtc dt:dt="string">2020-11-18T07:00:40Z</DateUtc></StartTime><FrequencyChanges><FrequencyChange><Frequency dt:dt="r8">2699980000</Frequency><Timestamp dt:dt="r8">4.22244891176789E+15</Timestamp><Cur…	좌우반구com(split BVF)_2-020-1	60.021	1.0.0.165	1	-1625035054	Professional	2.0.10.242	2.0.10.353	11-18-2020	2020-11-18 오전 7:00:40	16:00:40	2.0.10.248	204	2	z	용스	용	스	NULL	NULL	NULL	17	1	72	NULL	NULL	NULL	KSY2	List2	NULL	NULL	NULL	NULL	NULL	NULL	NULL	NULL	NULL	1	z	0	3	694340	0	z	672
좌우반구com(split BVF)_2	20	1	<?xml version="1.0"?>\n<Clock xmlns:dt="urn:schemas-microsoft-com:datatypes"><Description dt:dt="string">E-Prime Primary Realtime Clock</Description><StartTime><Timestamp dt:dt="int">0</Timestamp><DateUtc dt:dt="string">2020-11-18T07:00:40Z</DateUtc></StartTime><FrequencyChanges><FrequencyChange><Frequency dt:dt="r8">2699980000</Frequency><Timestamp dt:dt="r8">4.22244891176789E+15</Timestamp><Cur…	좌우반구com(split BVF)_2-020-1	60.021	1.0.0.165	1	-1625035054	Professional	2.0.10.242	2.0.10.353	11-18-2020	2020-11-18 오전 7:00:40	16:00:40	2.0.10.248	388	1	{/}	용어	용	어	NULL	NULL	NULL	NULL	NULL	NULL	73	1	124	KSY	List3	0		0	-1	1329065	183		0	0	1	{/}	0	3	1329248	0	{/}	465
좌우반구com(split BVF)_2	20	1	<?xml version="1.0"?>\n<Clock xmlns:dt="urn:schemas-microsoft-com:datatypes"><Description dt:dt="string">E-Prime Primary Realtime Clock</Description><StartTime><Timestamp dt:dt="int">0</Timestamp><DateUtc dt:dt="string">2020-11-18T07:00:40Z</DateUtc></StartTime><FrequencyChanges><FrequencyChange><Frequency dt:dt="r8">2699980000</Frequency><Timestamp dt:dt="r8">4.22244891176789E+15</Timestamp><Cur…	좌우반구com(split BVF)_2-020-1	60.021	1.0.0.165	1	-1625035054	Professional	2.0.10.242	2.0.10.353	11-18-2020	2020-11-18 오전 7:00:40	16:00:40	2.0.10.248	72	1	{/}	우려	우	려	71	1	72	NULL	NULL	NULL	NULL	NULL	NULL	KSY	List1	0		0	-1	214060	183		0	0	0	{/}	1	3	214243	0	z	319
좌우반구com(split BVF)_2	20	1	<?xml version="1.0"?>\n<Clock xmlns:dt="urn:schemas-microsoft-com:datatypes"><Description dt:dt="string">E-Prime Primary Realtime Clock</Description><StartTime><Timestamp dt:dt="int">0</Timestamp><DateUtc dt:dt="string">2020-11-18T07:00:40Z</DateUtc></StartTime><FrequencyChanges><FrequencyChange><Frequency dt:dt="r8">2699980000</Frequency><Timestamp dt:dt="r8">4.22244891176789E+15</Timestamp><Cur…	좌우반구com(split BVF)_2-020-1	60.021	1.0.0.165	1	-1625035054	Professional	2.0.10.242	2.0.10.353	11-18-2020	2020-11-18 오전 7:00:40	16:00:40	2.0.10.248	374	2	z	운국	운	국	NULL	NULL	NULL	NULL	NULL	NULL	37	1	110	KSY2	List3	NULL	NULL	NULL	NULL	NULL	NULL	NULL	NULL	NULL	1	z	0	3	1292511	0	z	322
좌우반구com(split BVF)_2	20	1	<?xml version="1.0"?>\n<Clock xmlns:dt="urn:schemas-microsoft-com:datatypes"><Description dt:dt="string">E-Prime Primary Realtime Clock</Description><StartTime><Timestamp dt:dt="int">0</Timestamp><DateUtc dt:dt="string">2020-11-18T07:00:40Z</DateUtc></StartTime><FrequencyChanges><FrequencyChange><Frequency dt:dt="r8">2699980000</Frequency><Timestamp dt:dt="r8">4.22244891176789E+15</Timestamp><Cur…	좌우반구com(split BVF)_2-020-1	60.021	1.0.0.165	1	-1625035054	Professional	2.0.10.242	2.0.10.353	11-18-2020	2020-11-18 오전 7:00:40	16:00:40	2.0.10.248	211	2	z	운속	운	속	NULL	NULL	NULL	131	1	79	NULL	NULL	NULL	KSY3	List2	NULL	NULL	NULL	NULL	NULL	NULL	NULL	NULL	NULL	1	z	1	3	713666	0	z	592
좌우반구com(split BVF)_2	20	1	<?xml version="1.0"?>\n<Clock xmlns:dt="urn:schemas-microsoft-com:datatypes"><Description dt:dt="string">E-Prime Primary Realtime Clock</Description><StartTime><Timestamp dt:dt="int">0</Timestamp><DateUtc dt:dt="string">2020-11-18T07:00:40Z</DateUtc></StartTime><FrequencyChanges><FrequencyChange><Frequency dt:dt="r8">2699980000</Frequency><Timestamp dt:dt="r8">4.22244891176789E+15</Timestamp><Cur…	좌우반구com(split BVF)_2-020-1	60.021	1.0.0.165	1	-1625035054	Professional	2.0.10.242	2.0.10.353	11-18-2020	2020-11-18 오전 7:00:40	16:00:40	2.0.10.248	23	1	{/}	원리	원	리	128	1	23	NULL	NULL	NULL	NULL	NULL	NULL	KSY	List1	0		0	-1	83956	183		0	0	1	{/}	1	3	84139	0	{/}	281
좌우반구com(split BVF)_2	20	1	<?xml version="1.0"?>\n<Clock xmlns:dt="urn:schemas-microsoft-com:datatypes"><Description dt:dt="string">E-Prime Primary Realtime Clock</Description><StartTime><Timestamp dt:dt="int">0</Timestamp><DateUtc dt:dt="string">2020-11-18T07:00:40Z</DateUtc></StartTime><FrequencyChanges><FrequencyChange><Frequency dt:dt="r8">2699980000</Frequency><Timestamp dt:dt="r8">4.22244891176789E+15</Timestamp><Cur…	좌우반구com(split BVF)_2-020-1	60.021	1.0.0.165	1	-1625035054	Professional	2.0.10.242	2.0.10.353	11-18-2020	2020-11-18 오전 7:00:40	16:00:40	2.0.10.248	45	1	{/}	원인	원	인	69	1	45	NULL	NULL	NULL	NULL	NULL	NULL	KSY	List1	0		0	-1	142402	183		0	0	1	{/}	1	3	142585	0	{/}	285
좌우반구com(split BVF)_2	20	1	<?xml version="1.0"?>\n<Clock xmlns:dt="urn:schemas-microsoft-com:datatypes"><Description dt:dt="string">E-Prime Primary Realtime Clock</Description><StartTime><Timestamp dt:dt="int">0</Timestamp><DateUtc dt:dt="string">2020-11-18T07:00:40Z</DateUtc></StartTime><FrequencyChanges><FrequencyChange><Frequency dt:dt="r8">2699980000</Frequency><Timestamp dt:dt="r8">4.22244891176789E+15</Timestamp><Cur…	좌우반구com(split BVF)_2-020-1	60.021	1.0.0.165	1	-1625035054	Professional	2.0.10.242	2.0.10.353	11-18-2020	2020-11-18 오전 7:00:40	16:00:40	2.0.10.248	129	1	{/}	원장	원	장	56	1	129	NULL	NULL	NULL	NULL	NULL	NULL	KSY	List1	0		0	-1	370005	183		0	0	1	{/}	0	3	370188	0	{/}	284
좌우반구com(split BVF)_2	20	1	<?xml version="1.0"?>\n<Clock xmlns:dt="urn:schemas-microsoft-com:datatypes"><Description dt:dt="string">E-Prime Primary Realtime Clock</Description><StartTime><Timestamp dt:dt="int">0</Timestamp><DateUtc dt:dt="string">2020-11-18T07:00:40Z</DateUtc></StartTime><FrequencyChanges><FrequencyChange><Frequency dt:dt="r8">2699980000</Frequency><Timestamp dt:dt="r8">4.22244891176789E+15</Timestamp><Cur…	좌우반구com(split BVF)_2-020-1	60.021	1.0.0.165	1	-1625035054	Professional	2.0.10.242	2.0.10.353	11-18-2020	2020-11-18 오전 7:00:40	16:00:40	2.0.10.248	89	2	z	원착	원	착	89	1	89	NULL	NULL	NULL	NULL	NULL	NULL	KSY	List1	0		0	-1	260477	183		0	0	1	z	1	3	260660	0	z	517
좌우반구com(split BVF)_2	20	1	<?xml version="1.0"?>\n<Clock xmlns:dt="urn:schemas-microsoft-com:datatypes"><Description dt:dt="string">E-Prime Primary Realtime Clock</Description><StartTime><Timestamp dt:dt="int">0</Timestamp><DateUtc dt:dt="string">2020-11-18T07:00:40Z</DateUtc></StartTime><FrequencyChanges><FrequencyChange><Frequency dt:dt="r8">2699980000</Frequency><Timestamp dt:dt="r8">4.22244891176789E+15</Timestamp><Cur…	좌우반구com(split BVF)_2-020-1	60.021	1.0.0.165	1	-1625035054	Professional	2.0.10.242	2.0.10.353	11-18-2020	2020-11-18 오전 7:00:40	16:00:40	2.0.10.248	245	1	{/}	원형	원	형	NULL	NULL	NULL	28	1	113	NULL	NULL	NULL	KSY	List2	0		0	0	805401	183		0	0	1	{/}	0	3	805584	0	{/}	458
좌우반구com(split BVF)_2	20	1	<?xml version="1.0"?>\n<Clock xmlns:dt="urn:schemas-microsoft-com:datatypes"><Description dt:dt="string">E-Prime Primary Realtime Clock</Description><StartTime><Timestamp dt:dt="int">0</Timestamp><DateUtc dt:dt="string">2020-11-18T07:00:40Z</DateUtc></StartTime><FrequencyChanges><FrequencyChange><Frequency dt:dt="r8">2699980000</Frequency><Timestamp dt:dt="r8">4.22244891176789E+15</Timestamp><Cur…	좌우반구com(split BVF)_2-020-1	60.021	1.0.0.165	1	-1625035054	Professional	2.0.10.242	2.0.10.353	11-18-2020	2020-11-18 오전 7:00:40	16:00:40	2.0.10.248	373	2	z	위절	위	절	NULL	NULL	NULL	NULL	NULL	NULL	16	1	109	KSY	List3	0		0	-1	1289762	183		0	0	1	z	1	3	1289945	0	z	369
좌우반구com(split BVF)_2	20	1	<?xml version="1.0"?>\n<Clock xmlns:dt="urn:schemas-microsoft-com:datatypes"><Description dt:dt="string">E-Prime Primary Realtime Clock</Description><StartTime><Timestamp dt:dt="int">0</Timestamp><DateUtc dt:dt="string">2020-11-18T07:00:40Z</DateUtc></StartTime><FrequencyChanges><FrequencyChange><Frequency dt:dt="r8">2699980000</Frequency><Timestamp dt:dt="r8">4.22244891176789E+15</Timestamp><Cur…	좌우반구com(split BVF)_2-020-1	60.021	1.0.0.165	1	-1625035054	Professional	2.0.10.242	2.0.10.353	11-18-2020	2020-11-18 오전 7:00:40	16:00:40	2.0.10.248	278	1	{/}	유형	유	형	NULL	NULL	NULL	NULL	NULL	NULL	132	1	14	KSY	List3	0		0	-1	1040067	184		0	0	1	{/}	0	4	1040251	0	{/}	362
좌우반구com(split BVF)_2	20	1	<?xml version="1.0"?>\n<Clock xmlns:dt="urn:schemas-microsoft-com:datatypes"><Description dt:dt="string">E-Prime Primary Realtime Clock</Description><StartTime><Timestamp dt:dt="int">0</Timestamp><DateUtc dt:dt="string">2020-11-18T07:00:40Z</DateUtc></StartTime><FrequencyChanges><FrequencyChange><Frequency dt:dt="r8">2699980000</Frequency><Timestamp dt:dt="r8">4.22244891176789E+15</Timestamp><Cur…	좌우반구com(split BVF)_2-020-1	60.021	1.0.0.165	1	-1625035054	Professional	2.0.10.242	2.0.10.353	11-18-2020	2020-11-18 오전 7:00:40	16:00:40	2.0.10.248	41	1	{/}	음식	음	식	11	1	41	NULL	NULL	NULL	NULL	NULL	NULL	KSY	List1	0		0	-1	131939	183		0	0	1	{/}	1	3	132122	0	{/}	254
좌우반구com(split BVF)_2	20	1	<?xml version="1.0"?>\n<Clock xmlns:dt="urn:schemas-microsoft-com:datatypes"><Description dt:dt="string">E-Prime Primary Realtime Clock</Description><StartTime><Timestamp dt:dt="int">0</Timestamp><DateUtc dt:dt="string">2020-11-18T07:00:40Z</DateUtc></StartTime><FrequencyChanges><FrequencyChange><Frequency dt:dt="r8">2699980000</Frequency><Timestamp dt:dt="r8">4.22244891176789E+15</Timestamp><Cur…	좌우반구com(split BVF)_2-020-1	60.021	1.0.0.165	1	-1625035054	Professional	2.0.10.242	2.0.10.353	11-18-2020	2020-11-18 오전 7:00:40	16:00:40	2.0.10.248	48	2	z	음안	음	안	85	1	48	NULL	NULL	NULL	NULL	NULL	NULL	KSY3	List1	NULL	NULL	NULL	NULL	NULL	NULL	NULL	NULL	NULL	1	z	0	4	150233	0	z	395
좌우반구com(split BVF)_2	20	1	<?xml version="1.0"?>\n<Clock xmlns:dt="urn:schemas-microsoft-com:datatypes"><Description dt:dt="string">E-Prime Primary Realtime Clock</Description><StartTime><Timestamp dt:dt="int">0</Timestamp><DateUtc dt:dt="string">2020-11-18T07:00:40Z</DateUtc></StartTime><FrequencyChanges><FrequencyChange><Frequency dt:dt="r8">2699980000</Frequency><Timestamp dt:dt="r8">4.22244891176789E+15</Timestamp><Cur…	좌우반구com(split BVF)_2-020-1	60.021	1.0.0.165	1	-1625035054	Professional	2.0.10.242	2.0.10.353	11-18-2020	2020-11-18 오전 7:00:40	16:00:40	2.0.10.248	4	2	z	응어	응	어	50	1	4	NULL	NULL	NULL	NULL	NULL	NULL	KSY2	List1	NULL	NULL	NULL	NULL	NULL	NULL	NULL	NULL	NULL	1	z	0	4	32708	0	z	481
좌우반구com(split BVF)_2	20	1	<?xml version="1.0"?>\n<Clock xmlns:dt="urn:schemas-microsoft-com:datatypes"><Description dt:dt="string">E-Prime Primary Realtime Clock</Description><StartTime><Timestamp dt:dt="int">0</Timestamp><DateUtc dt:dt="string">2020-11-18T07:00:40Z</DateUtc></StartTime><FrequencyChanges><FrequencyChange><Frequency dt:dt="r8">2699980000</Frequency><Timestamp dt:dt="r8">4.22244891176789E+15</Timestamp><Cur…	좌우반구com(split BVF)_2-020-1	60.021	1.0.0.165	1	-1625035054	Professional	2.0.10.242	2.0.10.353	11-18-2020	2020-11-18 오전 7:00:40	16:00:40	2.0.10.248	178	2	z	의마	의	마	NULL	NULL	NULL	6	1	46	NULL	NULL	NULL	KSY2	List2	NULL	NULL	NULL	NULL	NULL	NULL	NULL	NULL	NULL	1	z	0	4	620583	0	z	540
좌우반구com(split BVF)_2	20	1	<?xml version="1.0"?>\n<Clock xmlns:dt="urn:schemas-microsoft-com:datatypes"><Description dt:dt="string">E-Prime Primary Realtime Clock</Description><StartTime><Timestamp dt:dt="int">0</Timestamp><DateUtc dt:dt="string">2020-11-18T07:00:40Z</DateUtc></StartTime><FrequencyChanges><FrequencyChange><Frequency dt:dt="r8">2699980000</Frequency><Timestamp dt:dt="r8">4.22244891176789E+15</Timestamp><Cur…	좌우반구com(split BVF)_2-020-1	60.021	1.0.0.165	1	-1625035054	Professional	2.0.10.242	2.0.10.353	11-18-2020	2020-11-18 오전 7:00:40	16:00:40	2.0.10.248	110	1	{/}	의미	의	미	127	1	110	NULL	NULL	NULL	NULL	NULL	NULL	KSY	List1	0		0	-1	318240	183		0	0	1	{/}	0	3	318423	0	{/}	311
좌우반구com(split BVF)_2	20	1	<?xml version="1.0"?>\n<Clock xmlns:dt="urn:schemas-microsoft-com:datatypes"><Description dt:dt="string">E-Prime Primary Realtime Clock</Description><StartTime><Timestamp dt:dt="int">0</Timestamp><DateUtc dt:dt="string">2020-11-18T07:00:40Z</DateUtc></StartTime><FrequencyChanges><FrequencyChange><Frequency dt:dt="r8">2699980000</Frequency><Timestamp dt:dt="r8">4.22244891176789E+15</Timestamp><Cur…	좌우반구com(split BVF)_2-020-1	60.021	1.0.0.165	1	-1625035054	Professional	2.0.10.242	2.0.10.353	11-18-2020	2020-11-18 오전 7:00:40	16:00:40	2.0.10.248	277	2	z	의필	의	필	NULL	NULL	NULL	NULL	NULL	NULL	122	1	13	KSY3	List3	NULL	NULL	NULL	NULL	NULL	NULL	NULL	NULL	NULL	1	z	0	3	1037535	0	z	510
좌우반구com(split BVF)_2	20	1	<?xml version="1.0"?>\n<Clock xmlns:dt="urn:schemas-microsoft-com:datatypes"><Description dt:dt="string">E-Prime Primary Realtime Clock</Description><StartTime><Timestamp dt:dt="int">0</Timestamp><DateUtc dt:dt="string">2020-11-18T07:00:40Z</DateUtc></StartTime><FrequencyChanges><FrequencyChange><Frequency dt:dt="r8">2699980000</Frequency><Timestamp dt:dt="r8">4.22244891176789E+15</Timestamp><Cur…	좌우반구com(split BVF)_2-020-1	60.021	1.0.0.165	1	-1625035054	Professional	2.0.10.242	2.0.10.353	11-18-2020	2020-11-18 오전 7:00:40	16:00:40	2.0.10.248	264	2	z	이느	이	느	NULL	NULL	NULL	84	1	132	NULL	NULL	NULL	KSY2	List2	NULL	NULL	NULL	NULL	NULL	NULL	NULL	NULL	NULL	0	z	0	3	856549	0	{/}	636
좌우반구com(split BVF)_2	20	1	<?xml version="1.0"?>\n<Clock xmlns:dt="urn:schemas-microsoft-com:datatypes"><Description dt:dt="string">E-Prime Primary Realtime Clock</Description><StartTime><Timestamp dt:dt="int">0</Timestamp><DateUtc dt:dt="string">2020-11-18T07:00:40Z</DateUtc></StartTime><FrequencyChanges><FrequencyChange><Frequency dt:dt="r8">2699980000</Frequency><Timestamp dt:dt="r8">4.22244891176789E+15</Timestamp><Cur…	좌우반구com(split BVF)_2-020-1	60.021	1.0.0.165	1	-1625035054	Professional	2.0.10.242	2.0.10.353	11-18-2020	2020-11-18 오전 7:00:40	16:00:40	2.0.10.248	313	1	{/}	이득	이	득	NULL	NULL	NULL	NULL	NULL	NULL	77	1	49	KSY	List3	0		0	0	1132585	183		0	0	1	{/}	0	3	1132768	0	{/}	547
좌우반구com(split BVF)_2	20	1	<?xml version="1.0"?>\n<Clock xmlns:dt="urn:schemas-microsoft-com:datatypes"><Description dt:dt="string">E-Prime Primary Realtime Clock</Description><StartTime><Timestamp dt:dt="int">0</Timestamp><DateUtc dt:dt="string">2020-11-18T07:00:40Z</DateUtc></StartTime><FrequencyChanges><FrequencyChange><Frequency dt:dt="r8">2699980000</Frequency><Timestamp dt:dt="r8">4.22244891176789E+15</Timestamp><Cur…	좌우반구com(split BVF)_2-020-1	60.021	1.0.0.165	1	-1625035054	Professional	2.0.10.242	2.0.10.353	11-18-2020	2020-11-18 오전 7:00:40	16:00:40	2.0.10.248	310	1	{/}	이유	이	유	NULL	NULL	NULL	NULL	NULL	NULL	17	1	46	KSY	List3	0		0	0	1124821	183		0	0	1	{/}	0	3	1125004	0	{/}	266
좌우반구com(split BVF)_2	20	1	<?xml version="1.0"?>\n<Clock xmlns:dt="urn:schemas-microsoft-com:datatypes"><Description dt:dt="string">E-Prime Primary Realtime Clock</Description><StartTime><Timestamp dt:dt="int">0</Timestamp><DateUtc dt:dt="string">2020-11-18T07:00:40Z</DateUtc></StartTime><FrequencyChanges><FrequencyChange><Frequency dt:dt="r8">2699980000</Frequency><Timestamp dt:dt="r8">4.22244891176789E+15</Timestamp><Cur…	좌우반구com(split BVF)_2-020-1	60.021	1.0.0.165	1	-1625035054	Professional	2.0.10.242	2.0.10.353	11-18-2020	2020-11-18 오전 7:00:40	16:00:40	2.0.10.248	272	1	{/}	이전	이	전	NULL	NULL	NULL	NULL	NULL	NULL	79	1	8	KSY2	List3	NULL	NULL	NULL	NULL	NULL	NULL	NULL	NULL	NULL	1	{/}	1	3	1023756	0	{/}	601
좌우반구com(split BVF)_2	20	1	<?xml version="1.0"?>\n<Clock xmlns:dt="urn:schemas-microsoft-com:datatypes"><Description dt:dt="string">E-Prime Primary Realtime Clock</Description><StartTime><Timestamp dt:dt="int">0</Timestamp><DateUtc dt:dt="string">2020-11-18T07:00:40Z</DateUtc></StartTime><FrequencyChanges><FrequencyChange><Frequency dt:dt="r8">2699980000</Frequency><Timestamp dt:dt="r8">4.22244891176789E+15</Timestamp><Cur…	좌우반구com(split BVF)_2-020-1	60.021	1.0.0.165	1	-1625035054	Professional	2.0.10.242	2.0.10.353	11-18-2020	2020-11-18 오전 7:00:40	16:00:40	2.0.10.248	140	2	z	익궤	익	궤	NULL	NULL	NULL	109	1	8	NULL	NULL	NULL	KSY	List2	0		0	0	518336	183		0	0	1	z	0	3	518519	0	z	656
좌우반구com(split BVF)_2	20	1	<?xml version="1.0"?>\n<Clock xmlns:dt="urn:schemas-microsoft-com:datatypes"><Description dt:dt="string">E-Prime Primary Realtime Clock</Description><StartTime><Timestamp dt:dt="int">0</Timestamp><DateUtc dt:dt="string">2020-11-18T07:00:40Z</DateUtc></StartTime><FrequencyChanges><FrequencyChange><Frequency dt:dt="r8">2699980000</Frequency><Timestamp dt:dt="r8">4.22244891176789E+15</Timestamp><Cur…	좌우반구com(split BVF)_2-020-1	60.021	1.0.0.165	1	-1625035054	Professional	2.0.10.242	2.0.10.353	11-18-2020	2020-11-18 오전 7:00:40	16:00:40	2.0.10.248	249	2	z	익력	익	력	NULL	NULL	NULL	60	1	117	NULL	NULL	NULL	KSY	List2	0		0	0	816047	183		0	0	1	z	0	3	816230	0	z	458
좌우반구com(split BVF)_2	20	1	<?xml version="1.0"?>\n<Clock xmlns:dt="urn:schemas-microsoft-com:datatypes"><Description dt:dt="string">E-Prime Primary Realtime Clock</Description><StartTime><Timestamp dt:dt="int">0</Timestamp><DateUtc dt:dt="string">2020-11-18T07:00:40Z</DateUtc></StartTime><FrequencyChanges><FrequencyChange><Frequency dt:dt="r8">2699980000</Frequency><Timestamp dt:dt="r8">4.22244891176789E+15</Timestamp><Cur…	좌우반구com(split BVF)_2-020-1	60.021	1.0.0.165	1	-1625035054	Professional	2.0.10.242	2.0.10.353	11-18-2020	2020-11-18 오전 7:00:40	16:00:40	2.0.10.248	76	1	{/}	인간	인	간	55	1	76	NULL	NULL	NULL	NULL	NULL	NULL	KSY2	List1	NULL	NULL	NULL	NULL	NULL	NULL	NULL	NULL	NULL	1	{/}	0	3	225223	0	{/}	355
좌우반구com(split BVF)_2	20	1	<?xml version="1.0"?>\n<Clock xmlns:dt="urn:schemas-microsoft-com:datatypes"><Description dt:dt="string">E-Prime Primary Realtime Clock</Description><StartTime><Timestamp dt:dt="int">0</Timestamp><DateUtc dt:dt="string">2020-11-18T07:00:40Z</DateUtc></StartTime><FrequencyChanges><FrequencyChange><Frequency dt:dt="r8">2699980000</Frequency><Timestamp dt:dt="r8">4.22244891176789E+15</Timestamp><Cur…	좌우반구com(split BVF)_2-020-1	60.021	1.0.0.165	1	-1625035054	Professional	2.0.10.242	2.0.10.353	11-18-2020	2020-11-18 오전 7:00:40	16:00:40	2.0.10.248	227	1	{/}	인사	인	사	NULL	NULL	NULL	66	1	95	NULL	NULL	NULL	KSY2	List2	NULL	NULL	NULL	NULL	NULL	NULL	NULL	NULL	NULL	1	{/}	0	3	757201	0	{/}	389
좌우반구com(split BVF)_2	20	1	<?xml version="1.0"?>\n<Clock xmlns:dt="urn:schemas-microsoft-com:datatypes"><Description dt:dt="string">E-Prime Primary Realtime Clock</Description><StartTime><Timestamp dt:dt="int">0</Timestamp><DateUtc dt:dt="string">2020-11-18T07:00:40Z</DateUtc></StartTime><FrequencyChanges><FrequencyChange><Frequency dt:dt="r8">2699980000</Frequency><Timestamp dt:dt="r8">4.22244891176789E+15</Timestamp><Cur…	좌우반구com(split BVF)_2-020-1	60.021	1.0.0.165	1	-1625035054	Professional	2.0.10.242	2.0.10.353	11-18-2020	2020-11-18 오전 7:00:40	16:00:40	2.0.10.248	235	1	{/}	인생	인	생	NULL	NULL	NULL	128	1	103	NULL	NULL	NULL	KSY2	List2	NULL	NULL	NULL	NULL	NULL	NULL	NULL	NULL	NULL	1	{/}	0	4	778477	0	{/}	420
좌우반구com(split BVF)_2	20	1	<?xml version="1.0"?>\n<Clock xmlns:dt="urn:schemas-microsoft-com:datatypes"><Description dt:dt="string">E-Prime Primary Realtime Clock</Description><StartTime><Timestamp dt:dt="int">0</Timestamp><DateUtc dt:dt="string">2020-11-18T07:00:40Z</DateUtc></StartTime><FrequencyChanges><FrequencyChange><Frequency dt:dt="r8">2699980000</Frequency><Timestamp dt:dt="r8">4.22244891176789E+15</Timestamp><Cur…	좌우반구com(split BVF)_2-020-1	60.021	1.0.0.165	1	-1625035054	Professional	2.0.10.242	2.0.10.353	11-18-2020	2020-11-18 오전 7:00:40	16:00:40	2.0.10.248	302	1	{/}	인연	인	연	NULL	NULL	NULL	NULL	NULL	NULL	30	1	38	KSY2	List3	NULL	NULL	NULL	NULL	NULL	NULL	NULL	NULL	NULL	1	{/}	0	4	1102812	0	{/}	567
좌우반구com(split BVF)_2	20	1	<?xml version="1.0"?>\n<Clock xmlns:dt="urn:schemas-microsoft-com:datatypes"><Description dt:dt="string">E-Prime Primary Realtime Clock</Description><StartTime><Timestamp dt:dt="int">0</Timestamp><DateUtc dt:dt="string">2020-11-18T07:00:40Z</DateUtc></StartTime><FrequencyChanges><FrequencyChange><Frequency dt:dt="r8">2699980000</Frequency><Timestamp dt:dt="r8">4.22244891176789E+15</Timestamp><Cur…	좌우반구com(split BVF)_2-020-1	60.021	1.0.0.165	1	-1625035054	Professional	2.0.10.242	2.0.10.353	11-18-2020	2020-11-18 오전 7:00:40	16:00:40	2.0.10.248	395	2	z	일려	일	려	NULL	NULL	NULL	NULL	NULL	NULL	130	1	131	KSY3	List3	NULL	NULL	NULL	NULL	NULL	NULL	NULL	NULL	NULL	1	z	0	4	1348325	0	z	402
좌우반구com(split BVF)_2	20	1	<?xml version="1.0"?>\n<Clock xmlns:dt="urn:schemas-microsoft-com:datatypes"><Description dt:dt="string">E-Prime Primary Realtime Clock</Description><StartTime><Timestamp dt:dt="int">0</Timestamp><DateUtc dt:dt="string">2020-11-18T07:00:40Z</DateUtc></StartTime><FrequencyChanges><FrequencyChange><Frequency dt:dt="r8">2699980000</Frequency><Timestamp dt:dt="r8">4.22244891176789E+15</Timestamp><Cur…	좌우반구com(split BVF)_2-020-1	60.021	1.0.0.165	1	-1625035054	Professional	2.0.10.242	2.0.10.353	11-18-2020	2020-11-18 오전 7:00:40	16:00:40	2.0.10.248	180	2	z	일섭	일	섭	NULL	NULL	NULL	70	1	48	NULL	NULL	NULL	KSY	List2	0		0	-1	625681	183		0	0	1	z	0	3	625864	0	z	467
좌우반구com(split BVF)_2	20	1	<?xml version="1.0"?>\n<Clock xmlns:dt="urn:schemas-microsoft-com:datatypes"><Description dt:dt="string">E-Prime Primary Realtime Clock</Description><StartTime><Timestamp dt:dt="int">0</Timestamp><DateUtc dt:dt="string">2020-11-18T07:00:40Z</DateUtc></StartTime><FrequencyChanges><FrequencyChange><Frequency dt:dt="r8">2699980000</Frequency><Timestamp dt:dt="r8">4.22244891176789E+15</Timestamp><Cur…	좌우반구com(split BVF)_2-020-1	60.021	1.0.0.165	1	-1625035054	Professional	2.0.10.242	2.0.10.353	11-18-2020	2020-11-18 오전 7:00:40	16:00:40	2.0.10.248	203	2	z	임택	임	택	NULL	NULL	NULL	116	1	71	NULL	NULL	NULL	KSY	List2	0		0	-1	691241	183		0	0	1	z	1	3	691424	0	z	708
좌우반구com(split BVF)_2	20	1	<?xml version="1.0"?>\n<Clock xmlns:dt="urn:schemas-microsoft-com:datatypes"><Description dt:dt="string">E-Prime Primary Realtime Clock</Description><StartTime><Timestamp dt:dt="int">0</Timestamp><DateUtc dt:dt="string">2020-11-18T07:00:40Z</DateUtc></StartTime><FrequencyChanges><FrequencyChange><Frequency dt:dt="r8">2699980000</Frequency><Timestamp dt:dt="r8">4.22244891176789E+15</Timestamp><Cur…	좌우반구com(split BVF)_2-020-1	60.021	1.0.0.165	1	-1625035054	Professional	2.0.10.242	2.0.10.353	11-18-2020	2020-11-18 오전 7:00:40	16:00:40	2.0.10.248	381	1	{/}	입구	입	구	NULL	NULL	NULL	NULL	NULL	NULL	68	1	117	KSY2	List3	NULL	NULL	NULL	NULL	NULL	NULL	NULL	NULL	NULL	1	{/}	1	3	1310821	0	{/}	323
좌우반구com(split BVF)_2	20	1	<?xml version="1.0"?>\n<Clock xmlns:dt="urn:schemas-microsoft-com:datatypes"><Description dt:dt="string">E-Prime Primary Realtime Clock</Description><StartTime><Timestamp dt:dt="int">0</Timestamp><DateUtc dt:dt="string">2020-11-18T07:00:40Z</DateUtc></StartTime><FrequencyChanges><FrequencyChange><Frequency dt:dt="r8">2699980000</Frequency><Timestamp dt:dt="r8">4.22244891176789E+15</Timestamp><Cur…	좌우반구com(split BVF)_2-020-1	60.021	1.0.0.165	1	-1625035054	Professional	2.0.10.242	2.0.10.353	11-18-2020	2020-11-18 오전 7:00:40	16:00:40	2.0.10.248	186	2	z	입목	입	목	NULL	NULL	NULL	103	1	54	NULL	NULL	NULL	KSY2	List2	NULL	NULL	NULL	NULL	NULL	NULL	NULL	NULL	NULL	1	z	0	4	642642	0	z	401
좌우반구com(split BVF)_2	20	1	<?xml version="1.0"?>\n<Clock xmlns:dt="urn:schemas-microsoft-com:datatypes"><Description dt:dt="string">E-Prime Primary Realtime Clock</Description><StartTime><Timestamp dt:dt="int">0</Timestamp><DateUtc dt:dt="string">2020-11-18T07:00:40Z</DateUtc></StartTime><FrequencyChanges><FrequencyChange><Frequency dt:dt="r8">2699980000</Frequency><Timestamp dt:dt="r8">4.22244891176789E+15</Timestamp><Cur…	좌우반구com(split BVF)_2-020-1	60.021	1.0.0.165	1	-1625035054	Professional	2.0.10.242	2.0.10.353	11-18-2020	2020-11-18 오전 7:00:40	16:00:40	2.0.10.248	100	2	z	입화	입	화	93	1	100	NULL	NULL	NULL	NULL	NULL	NULL	KSY2	List1	NULL	NULL	NULL	NULL	NULL	NULL	NULL	NULL	NULL	0	z	0	3	291266	0	{/}	970
좌우반구com(split BVF)_2	20	1	<?xml version="1.0"?>\n<Clock xmlns:dt="urn:schemas-microsoft-com:datatypes"><Description dt:dt="string">E-Prime Primary Realtime Clock</Description><StartTime><Timestamp dt:dt="int">0</Timestamp><DateUtc dt:dt="string">2020-11-18T07:00:40Z</DateUtc></StartTime><FrequencyChanges><FrequencyChange><Frequency dt:dt="r8">2699980000</Frequency><Timestamp dt:dt="r8">4.22244891176789E+15</Timestamp><Cur…	좌우반구com(split BVF)_2-020-1	60.021	1.0.0.165	1	-1625035054	Professional	2.0.10.242	2.0.10.353	11-18-2020	2020-11-18 오전 7:00:40	16:00:40	2.0.10.248	159	2	z	자름	자	름	NULL	NULL	NULL	43	1	27	NULL	NULL	NULL	KSY	List2	0		0	-1	568601	183		0	0	1	z	1	3	568784	0	z	974
좌우반구com(split BVF)_2	20	1	<?xml version="1.0"?>\n<Clock xmlns:dt="urn:schemas-microsoft-com:datatypes"><Description dt:dt="string">E-Prime Primary Realtime Clock</Description><StartTime><Timestamp dt:dt="int">0</Timestamp><DateUtc dt:dt="string">2020-11-18T07:00:40Z</DateUtc></StartTime><FrequencyChanges><FrequencyChange><Frequency dt:dt="r8">2699980000</Frequency><Timestamp dt:dt="r8">4.22244891176789E+15</Timestamp><Cur…	좌우반구com(split BVF)_2-020-1	60.021	1.0.0.165	1	-1625035054	Professional	2.0.10.242	2.0.10.353	11-18-2020	2020-11-18 오전 7:00:40	16:00:40	2.0.10.248	168	1	{/}	자리	자	리	NULL	NULL	NULL	117	1	36	NULL	NULL	NULL	KSY2	List2	NULL	NULL	NULL	NULL	NULL	NULL	NULL	NULL	NULL	0	{/}	0	4	593526	0	z	1150
좌우반구com(split BVF)_2	20	1	<?xml version="1.0"?>\n<Clock xmlns:dt="urn:schemas-microsoft-com:datatypes"><Description dt:dt="string">E-Prime Primary Realtime Clock</Description><StartTime><Timestamp dt:dt="int">0</Timestamp><DateUtc dt:dt="string">2020-11-18T07:00:40Z</DateUtc></StartTime><FrequencyChanges><FrequencyChange><Frequency dt:dt="r8">2699980000</Frequency><Timestamp dt:dt="r8">4.22244891176789E+15</Timestamp><Cur…	좌우반구com(split BVF)_2-020-1	60.021	1.0.0.165	1	-1625035054	Professional	2.0.10.242	2.0.10.353	11-18-2020	2020-11-18 오전 7:00:40	16:00:40	2.0.10.248	217	1	{/}	자본	자	본	NULL	NULL	NULL	78	1	85	NULL	NULL	NULL	KSY2	List2	NULL	NULL	NULL	NULL	NULL	NULL	NULL	NULL	NULL	1	{/}	0	3	730527	0	{/}	481
좌우반구com(split BVF)_2	20	1	<?xml version="1.0"?>\n<Clock xmlns:dt="urn:schemas-microsoft-com:datatypes"><Description dt:dt="string">E-Prime Primary Realtime Clock</Description><StartTime><Timestamp dt:dt="int">0</Timestamp><DateUtc dt:dt="string">2020-11-18T07:00:40Z</DateUtc></StartTime><FrequencyChanges><FrequencyChange><Frequency dt:dt="r8">2699980000</Frequency><Timestamp dt:dt="r8">4.22244891176789E+15</Timestamp><Cur…	좌우반구com(split BVF)_2-020-1	60.021	1.0.0.165	1	-1625035054	Professional	2.0.10.242	2.0.10.353	11-18-2020	2020-11-18 오전 7:00:40	16:00:40	2.0.10.248	192	1	{/}	자체	자	체	NULL	NULL	NULL	89	1	60	NULL	NULL	NULL	KSY2	List2	NULL	NULL	NULL	NULL	NULL	NULL	NULL	NULL	NULL	1	{/}	1	3	660085	0	{/}	1074
좌우반구com(split BVF)_2	20	1	<?xml version="1.0"?>\n<Clock xmlns:dt="urn:schemas-microsoft-com:datatypes"><Description dt:dt="string">E-Prime Primary Realtime Clock</Description><StartTime><Timestamp dt:dt="int">0</Timestamp><DateUtc dt:dt="string">2020-11-18T07:00:40Z</DateUtc></StartTime><FrequencyChanges><FrequencyChange><Frequency dt:dt="r8">2699980000</Frequency><Timestamp dt:dt="r8">4.22244891176789E+15</Timestamp><Cur…	좌우반구com(split BVF)_2-020-1	60.021	1.0.0.165	1	-1625035054	Professional	2.0.10.242	2.0.10.353	11-18-2020	2020-11-18 오전 7:00:40	16:00:40	2.0.10.248	93	2	z	작락	작	락	10	1	93	NULL	NULL	NULL	NULL	NULL	NULL	KSY3	List1	NULL	NULL	NULL	NULL	NULL	NULL	NULL	NULL	NULL	1	z	0	3	272023	0	z	619
좌우반구com(split BVF)_2	20	1	<?xml version="1.0"?>\n<Clock xmlns:dt="urn:schemas-microsoft-com:datatypes"><Description dt:dt="string">E-Prime Primary Realtime Clock</Description><StartTime><Timestamp dt:dt="int">0</Timestamp><DateUtc dt:dt="string">2020-11-18T07:00:40Z</DateUtc></StartTime><FrequencyChanges><FrequencyChange><Frequency dt:dt="r8">2699980000</Frequency><Timestamp dt:dt="r8">4.22244891176789E+15</Timestamp><Cur…	좌우반구com(split BVF)_2-020-1	60.021	1.0.0.165	1	-1625035054	Professional	2.0.10.242	2.0.10.353	11-18-2020	2020-11-18 오전 7:00:40	16:00:40	2.0.10.248	156	1	{/}	작품	작	품	NULL	NULL	NULL	25	1	24	NULL	NULL	NULL	KSY2	List2	NULL	NULL	NULL	NULL	NULL	NULL	NULL	NULL	NULL	1	{/}	1	3	561120	0	{/}	340
좌우반구com(split BVF)_2	20	1	<?xml version="1.0"?>\n<Clock xmlns:dt="urn:schemas-microsoft-com:datatypes"><Description dt:dt="string">E-Prime Primary Realtime Clock</Description><StartTime><Timestamp dt:dt="int">0</Timestamp><DateUtc dt:dt="string">2020-11-18T07:00:40Z</DateUtc></StartTime><FrequencyChanges><FrequencyChange><Frequency dt:dt="r8">2699980000</Frequency><Timestamp dt:dt="r8">4.22244891176789E+15</Timestamp><Cur…	좌우반구com(split BVF)_2-020-1	60.021	1.0.0.165	1	-1625035054	Professional	2.0.10.242	2.0.10.353	11-18-2020	2020-11-18 오전 7:00:40	16:00:40	2.0.10.248	364	1	{/}	재계	재	계	NULL	NULL	NULL	NULL	NULL	NULL	49	1	100	KSY2	List3	NULL	NULL	NULL	NULL	NULL	NULL	NULL	NULL	NULL	1	{/}	0	3	1266870	0	{/}	403
좌우반구com(split BVF)_2	20	1	<?xml version="1.0"?>\n<Clock xmlns:dt="urn:schemas-microsoft-com:datatypes"><Description dt:dt="string">E-Prime Primary Realtime Clock</Description><StartTime><Timestamp dt:dt="int">0</Timestamp><DateUtc dt:dt="string">2020-11-18T07:00:40Z</DateUtc></StartTime><FrequencyChanges><FrequencyChange><Frequency dt:dt="r8">2699980000</Frequency><Timestamp dt:dt="r8">4.22244891176789E+15</Timestamp><Cur…	좌우반구com(split BVF)_2-020-1	60.021	1.0.0.165	1	-1625035054	Professional	2.0.10.242	2.0.10.353	11-18-2020	2020-11-18 오전 7:00:40	16:00:40	2.0.10.248	363	2	z	적태	적	태	NULL	NULL	NULL	NULL	NULL	NULL	119	1	99	KSY	List3	0		0	0	1263955	183		0	0	1	z	0	3	1264138	0	z	527
좌우반구com(split BVF)_2	20	1	<?xml version="1.0"?>\n<Clock xmlns:dt="urn:schemas-microsoft-com:datatypes"><Description dt:dt="string">E-Prime Primary Realtime Clock</Description><StartTime><Timestamp dt:dt="int">0</Timestamp><DateUtc dt:dt="string">2020-11-18T07:00:40Z</DateUtc></StartTime><FrequencyChanges><FrequencyChange><Frequency dt:dt="r8">2699980000</Frequency><Timestamp dt:dt="r8">4.22244891176789E+15</Timestamp><Cur…	좌우반구com(split BVF)_2-020-1	60.021	1.0.0.165	1	-1625035054	Professional	2.0.10.242	2.0.10.353	11-18-2020	2020-11-18 오전 7:00:40	16:00:40	2.0.10.248	39	1	{/}	전략	전	략	60	1	39	NULL	NULL	NULL	NULL	NULL	NULL	KSY2	List1	NULL	NULL	NULL	NULL	NULL	NULL	NULL	NULL	NULL	1	{/}	0	4	126958	0	{/}	332
좌우반구com(split BVF)_2	20	1	<?xml version="1.0"?>\n<Clock xmlns:dt="urn:schemas-microsoft-com:datatypes"><Description dt:dt="string">E-Prime Primary Realtime Clock</Description><StartTime><Timestamp dt:dt="int">0</Timestamp><DateUtc dt:dt="string">2020-11-18T07:00:40Z</DateUtc></StartTime><FrequencyChanges><FrequencyChange><Frequency dt:dt="r8">2699980000</Frequency><Timestamp dt:dt="r8">4.22244891176789E+15</Timestamp><Cur…	좌우반구com(split BVF)_2-020-1	60.021	1.0.0.165	1	-1625035054	Professional	2.0.10.242	2.0.10.353	11-18-2020	2020-11-18 오전 7:00:40	16:00:40	2.0.10.248	351	1	{/}	전통	전	통	NULL	NULL	NULL	NULL	NULL	NULL	57	1	87	KSY2	List3	NULL	NULL	NULL	NULL	NULL	NULL	NULL	NULL	NULL	1	{/}	0	3	1233532	0	{/}	358
좌우반구com(split BVF)_2	20	1	<?xml version="1.0"?>\n<Clock xmlns:dt="urn:schemas-microsoft-com:datatypes"><Description dt:dt="string">E-Prime Primary Realtime Clock</Description><StartTime><Timestamp dt:dt="int">0</Timestamp><DateUtc dt:dt="string">2020-11-18T07:00:40Z</DateUtc></StartTime><FrequencyChanges><FrequencyChange><Frequency dt:dt="r8">2699980000</Frequency><Timestamp dt:dt="r8">4.22244891176789E+15</Timestamp><Cur…	좌우반구com(split BVF)_2-020-1	60.021	1.0.0.165	1	-1625035054	Professional	2.0.10.242	2.0.10.353	11-18-2020	2020-11-18 오전 7:00:40	16:00:40	2.0.10.248	343	2	z	전필	전	필	NULL	NULL	NULL	NULL	NULL	NULL	64	1	79	KSY3	List3	NULL	NULL	NULL	NULL	NULL	NULL	NULL	NULL	NULL	1	z	0	3	1211923	0	z	431
좌우반구com(split BVF)_2	20	1	<?xml version="1.0"?>\n<Clock xmlns:dt="urn:schemas-microsoft-com:datatypes"><Description dt:dt="string">E-Prime Primary Realtime Clock</Description><StartTime><Timestamp dt:dt="int">0</Timestamp><DateUtc dt:dt="string">2020-11-18T07:00:40Z</DateUtc></StartTime><FrequencyChanges><FrequencyChange><Frequency dt:dt="r8">2699980000</Frequency><Timestamp dt:dt="r8">4.22244891176789E+15</Timestamp><Cur…	좌우반구com(split BVF)_2-020-1	60.021	1.0.0.165	1	-1625035054	Professional	2.0.10.242	2.0.10.353	11-18-2020	2020-11-18 오전 7:00:40	16:00:40	2.0.10.248	341	1	{/}	절감	절	감	NULL	NULL	NULL	NULL	NULL	NULL	55	1	77	KSY2	List3	NULL	NULL	NULL	NULL	NULL	NULL	NULL	NULL	NULL	1	{/}	0	3	1206525	0	{/}	581
좌우반구com(split BVF)_2	20	1	<?xml version="1.0"?>\n<Clock xmlns:dt="urn:schemas-microsoft-com:datatypes"><Description dt:dt="string">E-Prime Primary Realtime Clock</Description><StartTime><Timestamp dt:dt="int">0</Timestamp><DateUtc dt:dt="string">2020-11-18T07:00:40Z</DateUtc></StartTime><FrequencyChanges><FrequencyChange><Frequency dt:dt="r8">2699980000</Frequency><Timestamp dt:dt="r8">4.22244891176789E+15</Timestamp><Cur…	좌우반구com(split BVF)_2-020-1	60.021	1.0.0.165	1	-1625035054	Professional	2.0.10.242	2.0.10.353	11-18-2020	2020-11-18 오전 7:00:40	16:00:40	2.0.10.248	11	2	z	절보	절	보	68	1	11	NULL	NULL	NULL	NULL	NULL	NULL	KSY2	List1	NULL	NULL	NULL	NULL	NULL	NULL	NULL	NULL	NULL	1	z	0	3	52101	0	z	520
좌우반구com(split BVF)_2	20	1	<?xml version="1.0"?>\n<Clock xmlns:dt="urn:schemas-microsoft-com:datatypes"><Description dt:dt="string">E-Prime Primary Realtime Clock</Description><StartTime><Timestamp dt:dt="int">0</Timestamp><DateUtc dt:dt="string">2020-11-18T07:00:40Z</DateUtc></StartTime><FrequencyChanges><FrequencyChange><Frequency dt:dt="r8">2699980000</Frequency><Timestamp dt:dt="r8">4.22244891176789E+15</Timestamp><Cur…	좌우반구com(split BVF)_2-020-1	60.021	1.0.0.165	1	-1625035054	Professional	2.0.10.242	2.0.10.353	11-18-2020	2020-11-18 오전 7:00:40	16:00:40	2.0.10.248	127	2	z	절속	절	속	47	1	127	NULL	NULL	NULL	NULL	NULL	NULL	KSY2	List1	NULL	NULL	NULL	NULL	NULL	NULL	NULL	NULL	NULL	1	z	0	3	364690	0	z	718
좌우반구com(split BVF)_2	20	1	<?xml version="1.0"?>\n<Clock xmlns:dt="urn:schemas-microsoft-com:datatypes"><Description dt:dt="string">E-Prime Primary Realtime Clock</Description><StartTime><Timestamp dt:dt="int">0</Timestamp><DateUtc dt:dt="string">2020-11-18T07:00:40Z</DateUtc></StartTime><FrequencyChanges><FrequencyChange><Frequency dt:dt="r8">2699980000</Frequency><Timestamp dt:dt="r8">4.22244891176789E+15</Timestamp><Cur…	좌우반구com(split BVF)_2-020-1	60.021	1.0.0.165	1	-1625035054	Professional	2.0.10.242	2.0.10.353	11-18-2020	2020-11-18 오전 7:00:40	16:00:40	2.0.10.248	232	1	{/}	절차	절	차	NULL	NULL	NULL	77	1	100	NULL	NULL	NULL	KSY2	List2	NULL	NULL	NULL	NULL	NULL	NULL	NULL	NULL	NULL	1	{/}	0	3	770296	0	{/}	393
좌우반구com(split BVF)_2	20	1	<?xml version="1.0"?>\n<Clock xmlns:dt="urn:schemas-microsoft-com:datatypes"><Description dt:dt="string">E-Prime Primary Realtime Clock</Description><StartTime><Timestamp dt:dt="int">0</Timestamp><DateUtc dt:dt="string">2020-11-18T07:00:40Z</DateUtc></StartTime><FrequencyChanges><FrequencyChange><Frequency dt:dt="r8">2699980000</Frequency><Timestamp dt:dt="r8">4.22244891176789E+15</Timestamp><Cur…	좌우반구com(split BVF)_2-020-1	60.021	1.0.0.165	1	-1625035054	Professional	2.0.10.242	2.0.10.353	11-18-2020	2020-11-18 오전 7:00:40	16:00:40	2.0.10.248	362	1	{/}	정도	정	도	NULL	NULL	NULL	NULL	NULL	NULL	76	1	98	KSY2	List3	NULL	NULL	NULL	NULL	NULL	NULL	NULL	NULL	NULL	1	{/}	0	3	1261622	0	{/}	307
좌우반구com(split BVF)_2	20	1	<?xml version="1.0"?>\n<Clock xmlns:dt="urn:schemas-microsoft-com:datatypes"><Description dt:dt="string">E-Prime Primary Realtime Clock</Description><StartTime><Timestamp dt:dt="int">0</Timestamp><DateUtc dt:dt="string">2020-11-18T07:00:40Z</DateUtc></StartTime><FrequencyChanges><FrequencyChange><Frequency dt:dt="r8">2699980000</Frequency><Timestamp dt:dt="r8">4.22244891176789E+15</Timestamp><Cur…	좌우반구com(split BVF)_2-020-1	60.021	1.0.0.165	1	-1625035054	Professional	2.0.10.242	2.0.10.353	11-18-2020	2020-11-18 오전 7:00:40	16:00:40	2.0.10.248	208	1	{/}	정오	정	오	NULL	NULL	NULL	95	1	76	NULL	NULL	NULL	KSY2	List2	NULL	NULL	NULL	NULL	NULL	NULL	NULL	NULL	NULL	1	{/}	0	3	705719	0	{/}	436
좌우반구com(split BVF)_2	20	1	<?xml version="1.0"?>\n<Clock xmlns:dt="urn:schemas-microsoft-com:datatypes"><Description dt:dt="string">E-Prime Primary Realtime Clock</Description><StartTime><Timestamp dt:dt="int">0</Timestamp><DateUtc dt:dt="string">2020-11-18T07:00:40Z</DateUtc></StartTime><FrequencyChanges><FrequencyChange><Frequency dt:dt="r8">2699980000</Frequency><Timestamp dt:dt="r8">4.22244891176789E+15</Timestamp><Cur…	좌우반구com(split BVF)_2-020-1	60.021	1.0.0.165	1	-1625035054	Professional	2.0.10.242	2.0.10.353	11-18-2020	2020-11-18 오전 7:00:40	16:00:40	2.0.10.248	107	1	{/}	정책	정	책	114	1	107	NULL	NULL	NULL	NULL	NULL	NULL	KSY2	List1	NULL	NULL	NULL	NULL	NULL	NULL	NULL	NULL	NULL	1	{/}	0	3	310376	0	{/}	557
좌우반구com(split BVF)_2	20	1	<?xml version="1.0"?>\n<Clock xmlns:dt="urn:schemas-microsoft-com:datatypes"><Description dt:dt="string">E-Prime Primary Realtime Clock</Description><StartTime><Timestamp dt:dt="int">0</Timestamp><DateUtc dt:dt="string">2020-11-18T07:00:40Z</DateUtc></StartTime><FrequencyChanges><FrequencyChange><Frequency dt:dt="r8">2699980000</Frequency><Timestamp dt:dt="r8">4.22244891176789E+15</Timestamp><Cur…	좌우반구com(split BVF)_2-020-1	60.021	1.0.0.165	1	-1625035054	Professional	2.0.10.242	2.0.10.353	11-18-2020	2020-11-18 오전 7:00:40	16:00:40	2.0.10.248	109	2	z	제경	제	경	117	1	109	NULL	NULL	NULL	NULL	NULL	NULL	KSY	List1	0		0	-1	315574	183		0	0	1	z	1	3	315757	0	z	456
좌우반구com(split BVF)_2	20	1	<?xml version="1.0"?>\n<Clock xmlns:dt="urn:schemas-microsoft-com:datatypes"><Description dt:dt="string">E-Prime Primary Realtime Clock</Description><StartTime><Timestamp dt:dt="int">0</Timestamp><DateUtc dt:dt="string">2020-11-18T07:00:40Z</DateUtc></StartTime><FrequencyChanges><FrequencyChange><Frequency dt:dt="r8">2699980000</Frequency><Timestamp dt:dt="r8">4.22244891176789E+15</Timestamp><Cur…	좌우반구com(split BVF)_2-020-1	60.021	1.0.0.165	1	-1625035054	Professional	2.0.10.242	2.0.10.353	11-18-2020	2020-11-18 오전 7:00:40	16:00:40	2.0.10.248	28	1	{/}	제도	제	도	109	1	28	NULL	NULL	NULL	NULL	NULL	NULL	KSY2	List1	NULL	NULL	NULL	NULL	NULL	NULL	NULL	NULL	NULL	1	{/}	0	3	97485	0	{/}	527
좌우반구com(split BVF)_2	20	1	<?xml version="1.0"?>\n<Clock xmlns:dt="urn:schemas-microsoft-com:datatypes"><Description dt:dt="string">E-Prime Primary Realtime Clock</Description><StartTime><Timestamp dt:dt="int">0</Timestamp><DateUtc dt:dt="string">2020-11-18T07:00:40Z</DateUtc></StartTime><FrequencyChanges><FrequencyChange><Frequency dt:dt="r8">2699980000</Frequency><Timestamp dt:dt="r8">4.22244891176789E+15</Timestamp><Cur…	좌우반구com(split BVF)_2-020-1	60.021	1.0.0.165	1	-1625035054	Professional	2.0.10.242	2.0.10.353	11-18-2020	2020-11-18 오전 7:00:40	16:00:40	2.0.10.248	182	2	z	제란	제	란	NULL	NULL	NULL	24	1	50	NULL	NULL	NULL	KSY3	List2	NULL	NULL	NULL	NULL	NULL	NULL	NULL	NULL	NULL	1	z	0	3	631312	0	z	388
좌우반구com(split BVF)_2	20	1	<?xml version="1.0"?>\n<Clock xmlns:dt="urn:schemas-microsoft-com:datatypes"><Description dt:dt="string">E-Prime Primary Realtime Clock</Description><StartTime><Timestamp dt:dt="int">0</Timestamp><DateUtc dt:dt="string">2020-11-18T07:00:40Z</DateUtc></StartTime><FrequencyChanges><FrequencyChange><Frequency dt:dt="r8">2699980000</Frequency><Timestamp dt:dt="r8">4.22244891176789E+15</Timestamp><Cur…	좌우반구com(split BVF)_2-020-1	60.021	1.0.0.165	1	-1625035054	Professional	2.0.10.242	2.0.10.353	11-18-2020	2020-11-18 오전 7:00:40	16:00:40	2.0.10.248	330	1	{/}	제안	제	안	NULL	NULL	NULL	NULL	NULL	NULL	78	1	66	KSY2	List3	NULL	NULL	NULL	NULL	NULL	NULL	NULL	NULL	NULL	1	{/}	0	4	1177669	0	{/}	413
좌우반구com(split BVF)_2	20	1	<?xml version="1.0"?>\n<Clock xmlns:dt="urn:schemas-microsoft-com:datatypes"><Description dt:dt="string">E-Prime Primary Realtime Clock</Description><StartTime><Timestamp dt:dt="int">0</Timestamp><DateUtc dt:dt="string">2020-11-18T07:00:40Z</DateUtc></StartTime><FrequencyChanges><FrequencyChange><Frequency dt:dt="r8">2699980000</Frequency><Timestamp dt:dt="r8">4.22244891176789E+15</Timestamp><Cur…	좌우반구com(split BVF)_2-020-1	60.021	1.0.0.165	1	-1625035054	Professional	2.0.10.242	2.0.10.353	11-18-2020	2020-11-18 오전 7:00:40	16:00:40	2.0.10.248	172	1	{/}	제품	제	품	NULL	NULL	NULL	94	1	40	NULL	NULL	NULL	KSY2	List2	NULL	NULL	NULL	NULL	NULL	NULL	NULL	NULL	NULL	1	{/}	0	3	604938	0	{/}	402
좌우반구com(split BVF)_2	20	1	<?xml version="1.0"?>\n<Clock xmlns:dt="urn:schemas-microsoft-com:datatypes"><Description dt:dt="string">E-Prime Primary Realtime Clock</Description><StartTime><Timestamp dt:dt="int">0</Timestamp><DateUtc dt:dt="string">2020-11-18T07:00:40Z</DateUtc></StartTime><FrequencyChanges><FrequencyChange><Frequency dt:dt="r8">2699980000</Frequency><Timestamp dt:dt="r8">4.22244891176789E+15</Timestamp><Cur…	좌우반구com(split BVF)_2-020-1	60.021	1.0.0.165	1	-1625035054	Professional	2.0.10.242	2.0.10.353	11-18-2020	2020-11-18 오전 7:00:40	16:00:40	2.0.10.248	294	1	{/}	조건	조	건	NULL	NULL	NULL	NULL	NULL	NULL	2	1	30	KSY2	List3	NULL	NULL	NULL	NULL	NULL	NULL	NULL	NULL	NULL	1	{/}	0	4	1081753	0	{/}	259
좌우반구com(split BVF)_2	20	1	<?xml version="1.0"?>\n<Clock xmlns:dt="urn:schemas-microsoft-com:datatypes"><Description dt:dt="string">E-Prime Primary Realtime Clock</Description><StartTime><Timestamp dt:dt="int">0</Timestamp><DateUtc dt:dt="string">2020-11-18T07:00:40Z</DateUtc></StartTime><FrequencyChanges><FrequencyChange><Frequency dt:dt="r8">2699980000</Frequency><Timestamp dt:dt="r8">4.22244891176789E+15</Timestamp><Cur…	좌우반구com(split BVF)_2-020-1	60.021	1.0.0.165	1	-1625035054	Professional	2.0.10.242	2.0.10.353	11-18-2020	2020-11-18 오전 7:00:40	16:00:40	2.0.10.248	58	1	{/}	조례	조	례	48	1	58	NULL	NULL	NULL	NULL	NULL	NULL	KSY2	List1	NULL	NULL	NULL	NULL	NULL	NULL	NULL	NULL	NULL	1	{/}	0	4	176957	0	{/}	493
좌우반구com(split BVF)_2	20	1	<?xml version="1.0"?>\n<Clock xmlns:dt="urn:schemas-microsoft-com:datatypes"><Description dt:dt="string">E-Prime Primary Realtime Clock</Description><StartTime><Timestamp dt:dt="int">0</Timestamp><DateUtc dt:dt="string">2020-11-18T07:00:40Z</DateUtc></StartTime><FrequencyChanges><FrequencyChange><Frequency dt:dt="r8">2699980000</Frequency><Timestamp dt:dt="r8">4.22244891176789E+15</Timestamp><Cur…	좌우반구com(split BVF)_2-020-1	60.021	1.0.0.165	1	-1625035054	Professional	2.0.10.242	2.0.10.353	11-18-2020	2020-11-18 오전 7:00:40	16:00:40	2.0.10.248	170	1	{/}	조직	조	직	NULL	NULL	NULL	68	1	38	NULL	NULL	NULL	KSY2	List2	NULL	NULL	NULL	NULL	NULL	NULL	NULL	NULL	NULL	1	{/}	0	4	599524	0	{/}	282
좌우반구com(split BVF)_2	20	1	<?xml version="1.0"?>\n<Clock xmlns:dt="urn:schemas-microsoft-com:datatypes"><Description dt:dt="string">E-Prime Primary Realtime Clock</Description><StartTime><Timestamp dt:dt="int">0</Timestamp><DateUtc dt:dt="string">2020-11-18T07:00:40Z</DateUtc></StartTime><FrequencyChanges><FrequencyChange><Frequency dt:dt="r8">2699980000</Frequency><Timestamp dt:dt="r8">4.22244891176789E+15</Timestamp><Cur…	좌우반구com(split BVF)_2-020-1	60.021	1.0.0.165	1	-1625035054	Professional	2.0.10.242	2.0.10.353	11-18-2020	2020-11-18 오전 7:00:40	16:00:40	2.0.10.248	336	1	{/}	종류	종	류	NULL	NULL	NULL	NULL	NULL	NULL	80	1	72	KSY2	List3	NULL	NULL	NULL	NULL	NULL	NULL	NULL	NULL	NULL	1	{/}	0	3	1193313	0	{/}	467
좌우반구com(split BVF)_2	20	1	<?xml version="1.0"?>\n<Clock xmlns:dt="urn:schemas-microsoft-com:datatypes"><Description dt:dt="string">E-Prime Primary Realtime Clock</Description><StartTime><Timestamp dt:dt="int">0</Timestamp><DateUtc dt:dt="string">2020-11-18T07:00:40Z</DateUtc></StartTime><FrequencyChanges><FrequencyChange><Frequency dt:dt="r8">2699980000</Frequency><Timestamp dt:dt="r8">4.22244891176789E+15</Timestamp><Cur…	좌우반구com(split BVF)_2-020-1	60.021	1.0.0.165	1	-1625035054	Professional	2.0.10.242	2.0.10.353	11-18-2020	2020-11-18 오전 7:00:40	16:00:40	2.0.10.248	298	2	z	종백	종	백	NULL	NULL	NULL	NULL	NULL	NULL	104	1	34	KSY	List3	0		0	0	1091966	183		0	0	1	z	0	3	1092149	0	z	327
좌우반구com(split BVF)_2	20	1	<?xml version="1.0"?>\n<Clock xmlns:dt="urn:schemas-microsoft-com:datatypes"><Description dt:dt="string">E-Prime Primary Realtime Clock</Description><StartTime><Timestamp dt:dt="int">0</Timestamp><DateUtc dt:dt="string">2020-11-18T07:00:40Z</DateUtc></StartTime><FrequencyChanges><FrequencyChange><Frequency dt:dt="r8">2699980000</Frequency><Timestamp dt:dt="r8">4.22244891176789E+15</Timestamp><Cur…	좌우반구com(split BVF)_2-020-1	60.021	1.0.0.165	1	-1625035054	Professional	2.0.10.242	2.0.10.353	11-18-2020	2020-11-18 오전 7:00:40	16:00:40	2.0.10.248	205	2	z	죽거	죽	거	NULL	NULL	NULL	27	1	73	NULL	NULL	NULL	KSY2	List2	NULL	NULL	NULL	NULL	NULL	NULL	NULL	NULL	NULL	1	z	0	4	697206	0	z	574
좌우반구com(split BVF)_2	20	1	<?xml version="1.0"?>\n<Clock xmlns:dt="urn:schemas-microsoft-com:datatypes"><Description dt:dt="string">E-Prime Primary Realtime Clock</Description><StartTime><Timestamp dt:dt="int">0</Timestamp><DateUtc dt:dt="string">2020-11-18T07:00:40Z</DateUtc></StartTime><FrequencyChanges><FrequencyChange><Frequency dt:dt="r8">2699980000</Frequency><Timestamp dt:dt="r8">4.22244891176789E+15</Timestamp><Cur…	좌우반구com(split BVF)_2-020-1	60.021	1.0.0.165	1	-1625035054	Professional	2.0.10.242	2.0.10.353	11-18-2020	2020-11-18 오전 7:00:40	16:00:40	2.0.10.248	256	1	{/}	죽음	죽	음	NULL	NULL	NULL	65	1	124	NULL	NULL	NULL	KSY2	List2	NULL	NULL	NULL	NULL	NULL	NULL	NULL	NULL	NULL	1	{/}	0	3	834940	0	{/}	364
좌우반구com(split BVF)_2	20	1	<?xml version="1.0"?>\n<Clock xmlns:dt="urn:schemas-microsoft-com:datatypes"><Description dt:dt="string">E-Prime Primary Realtime Clock</Description><StartTime><Timestamp dt:dt="int">0</Timestamp><DateUtc dt:dt="string">2020-11-18T07:00:40Z</DateUtc></StartTime><FrequencyChanges><FrequencyChange><Frequency dt:dt="r8">2699980000</Frequency><Timestamp dt:dt="r8">4.22244891176789E+15</Timestamp><Cur…	좌우반구com(split BVF)_2-020-1	60.021	1.0.0.165	1	-1625035054	Professional	2.0.10.242	2.0.10.353	11-18-2020	2020-11-18 오전 7:00:40	16:00:40	2.0.10.248	179	1	{/}	준거	준	거	NULL	NULL	NULL	20	1	47	NULL	NULL	NULL	KSY2	List2	NULL	NULL	NULL	NULL	NULL	NULL	NULL	NULL	NULL	0	{/}	0	4	623332	0	z	336
좌우반구com(split BVF)_2	20	1	<?xml version="1.0"?>\n<Clock xmlns:dt="urn:schemas-microsoft-com:datatypes"><Description dt:dt="string">E-Prime Primary Realtime Clock</Description><StartTime><Timestamp dt:dt="int">0</Timestamp><DateUtc dt:dt="string">2020-11-18T07:00:40Z</DateUtc></StartTime><FrequencyChanges><FrequencyChange><Frequency dt:dt="r8">2699980000</Frequency><Timestamp dt:dt="r8">4.22244891176789E+15</Timestamp><Cur…	좌우반구com(split BVF)_2-020-1	60.021	1.0.0.165	1	-1625035054	Professional	2.0.10.242	2.0.10.353	11-18-2020	2020-11-18 오전 7:00:40	16:00:40	2.0.10.248	117	2	z	증력	증	력	97	1	117	NULL	NULL	NULL	NULL	NULL	NULL	KSY	List1	0		0	0	337300	183		0	0	1	z	0	3	337483	0	z	510
좌우반구com(split BVF)_2	20	1	<?xml version="1.0"?>\n<Clock xmlns:dt="urn:schemas-microsoft-com:datatypes"><Description dt:dt="string">E-Prime Primary Realtime Clock</Description><StartTime><Timestamp dt:dt="int">0</Timestamp><DateUtc dt:dt="string">2020-11-18T07:00:40Z</DateUtc></StartTime><FrequencyChanges><FrequencyChange><Frequency dt:dt="r8">2699980000</Frequency><Timestamp dt:dt="r8">4.22244891176789E+15</Timestamp><Cur…	좌우반구com(split BVF)_2-020-1	60.021	1.0.0.165	1	-1625035054	Professional	2.0.10.242	2.0.10.353	11-18-2020	2020-11-18 오전 7:00:40	16:00:40	2.0.10.248	304	1	{/}	증인	증	인	NULL	NULL	NULL	NULL	NULL	NULL	23	1	40	KSY2	List3	NULL	NULL	NULL	NULL	NULL	NULL	NULL	NULL	NULL	1	{/}	0	4	1108227	0	{/}	450
좌우반구com(split BVF)_2	20	1	<?xml version="1.0"?>\n<Clock xmlns:dt="urn:schemas-microsoft-com:datatypes"><Description dt:dt="string">E-Prime Primary Realtime Clock</Description><StartTime><Timestamp dt:dt="int">0</Timestamp><DateUtc dt:dt="string">2020-11-18T07:00:40Z</DateUtc></StartTime><FrequencyChanges><FrequencyChange><Frequency dt:dt="r8">2699980000</Frequency><Timestamp dt:dt="r8">4.22244891176789E+15</Timestamp><Cur…	좌우반구com(split BVF)_2-020-1	60.021	1.0.0.165	1	-1625035054	Professional	2.0.10.242	2.0.10.353	11-18-2020	2020-11-18 오전 7:00:40	16:00:40	2.0.10.248	269	2	z	지님	지	님	NULL	NULL	NULL	NULL	NULL	NULL	54	1	5	KSY	List3	0		0	0	1016093	183		0	0	1	z	0	3	1016276	0	z	321
좌우반구com(split BVF)_2	20	1	<?xml version="1.0"?>\n<Clock xmlns:dt="urn:schemas-microsoft-com:datatypes"><Description dt:dt="string">E-Prime Primary Realtime Clock</Description><StartTime><Timestamp dt:dt="int">0</Timestamp><DateUtc dt:dt="string">2020-11-18T07:00:40Z</DateUtc></StartTime><FrequencyChanges><FrequencyChange><Frequency dt:dt="r8">2699980000</Frequency><Timestamp dt:dt="r8">4.22244891176789E+15</Timestamp><Cur…	좌우반구com(split BVF)_2-020-1	60.021	1.0.0.165	1	-1625035054	Professional	2.0.10.242	2.0.10.353	11-18-2020	2020-11-18 오전 7:00:40	16:00:40	2.0.10.248	387	1	{/}	지적	지	적	NULL	NULL	NULL	NULL	NULL	NULL	58	1	123	KSY2	List3	NULL	NULL	NULL	NULL	NULL	NULL	NULL	NULL	NULL	1	{/}	0	4	1326616	0	{/}	424
좌우반구com(split BVF)_2	20	1	<?xml version="1.0"?>\n<Clock xmlns:dt="urn:schemas-microsoft-com:datatypes"><Description dt:dt="string">E-Prime Primary Realtime Clock</Description><StartTime><Timestamp dt:dt="int">0</Timestamp><DateUtc dt:dt="string">2020-11-18T07:00:40Z</DateUtc></StartTime><FrequencyChanges><FrequencyChange><Frequency dt:dt="r8">2699980000</Frequency><Timestamp dt:dt="r8">4.22244891176789E+15</Timestamp><Cur…	좌우반구com(split BVF)_2-020-1	60.021	1.0.0.165	1	-1625035054	Professional	2.0.10.242	2.0.10.353	11-18-2020	2020-11-18 오전 7:00:40	16:00:40	2.0.10.248	312	1	{/}	지표	지	표	NULL	NULL	NULL	NULL	NULL	NULL	123	1	48	KSY2	List3	NULL	NULL	NULL	NULL	NULL	NULL	NULL	NULL	NULL	1	{/}	0	3	1129969	0	{/}	594
좌우반구com(split BVF)_2	20	1	<?xml version="1.0"?>\n<Clock xmlns:dt="urn:schemas-microsoft-com:datatypes"><Description dt:dt="string">E-Prime Primary Realtime Clock</Description><StartTime><Timestamp dt:dt="int">0</Timestamp><DateUtc dt:dt="string">2020-11-18T07:00:40Z</DateUtc></StartTime><FrequencyChanges><FrequencyChange><Frequency dt:dt="r8">2699980000</Frequency><Timestamp dt:dt="r8">4.22244891176789E+15</Timestamp><Cur…	좌우반구com(split BVF)_2-020-1	60.021	1.0.0.165	1	-1625035054	Professional	2.0.10.242	2.0.10.353	11-18-2020	2020-11-18 오전 7:00:40	16:00:40	2.0.10.248	292	1	{/}	지혜	지	혜	NULL	NULL	NULL	NULL	NULL	NULL	81	1	28	KSY2	List3	NULL	NULL	NULL	NULL	NULL	NULL	NULL	NULL	NULL	1	{/}	0	4	1076488	0	{/}	415
좌우반구com(split BVF)_2	20	1	<?xml version="1.0"?>\n<Clock xmlns:dt="urn:schemas-microsoft-com:datatypes"><Description dt:dt="string">E-Prime Primary Realtime Clock</Description><StartTime><Timestamp dt:dt="int">0</Timestamp><DateUtc dt:dt="string">2020-11-18T07:00:40Z</DateUtc></StartTime><FrequencyChanges><FrequencyChange><Frequency dt:dt="r8">2699980000</Frequency><Timestamp dt:dt="r8">4.22244891176789E+15</Timestamp><Cur…	좌우반구com(split BVF)_2-020-1	60.021	1.0.0.165	1	-1625035054	Professional	2.0.10.242	2.0.10.353	11-18-2020	2020-11-18 오전 7:00:40	16:00:40	2.0.10.248	268	2	z	직매	직	매	NULL	NULL	NULL	NULL	NULL	NULL	126	1	4	KSY2	List3	NULL	NULL	NULL	NULL	NULL	NULL	NULL	NULL	NULL	1	z	0	3	1013660	0	z	418
좌우반구com(split BVF)_2	20	1	<?xml version="1.0"?>\n<Clock xmlns:dt="urn:schemas-microsoft-com:datatypes"><Description dt:dt="string">E-Prime Primary Realtime Clock</Description><StartTime><Timestamp dt:dt="int">0</Timestamp><DateUtc dt:dt="string">2020-11-18T07:00:40Z</DateUtc></StartTime><FrequencyChanges><FrequencyChange><Frequency dt:dt="r8">2699980000</Frequency><Timestamp dt:dt="r8">4.22244891176789E+15</Timestamp><Cur…	좌우반구com(split BVF)_2-020-1	60.021	1.0.0.165	1	-1625035054	Professional	2.0.10.242	2.0.10.353	11-18-2020	2020-11-18 오전 7:00:40	16:00:40	2.0.10.248	223	1	{/}	직장	직	장	NULL	NULL	NULL	79	1	91	NULL	NULL	NULL	KSY2	List2	NULL	NULL	NULL	NULL	NULL	NULL	NULL	NULL	NULL	1	{/}	0	3	746588	0	{/}	461
좌우반구com(split BVF)_2	20	1	<?xml version="1.0"?>\n<Clock xmlns:dt="urn:schemas-microsoft-com:datatypes"><Description dt:dt="string">E-Prime Primary Realtime Clock</Description><StartTime><Timestamp dt:dt="int">0</Timestamp><DateUtc dt:dt="string">2020-11-18T07:00:40Z</DateUtc></StartTime><FrequencyChanges><FrequencyChange><Frequency dt:dt="r8">2699980000</Frequency><Timestamp dt:dt="r8">4.22244891176789E+15</Timestamp><Cur…	좌우반구com(split BVF)_2-020-1	60.021	1.0.0.165	1	-1625035054	Professional	2.0.10.242	2.0.10.353	11-18-2020	2020-11-18 오전 7:00:40	16:00:40	2.0.10.248	27	2	z	진회	진	회	57	1	27	NULL	NULL	NULL	NULL	NULL	NULL	KSY	List1	0		0	-1	94619	183		0	0	1	z	1	3	94802	0	z	475
좌우반구com(split BVF)_2	20	1	<?xml version="1.0"?>\n<Clock xmlns:dt="urn:schemas-microsoft-com:datatypes"><Description dt:dt="string">E-Prime Primary Realtime Clock</Description><StartTime><Timestamp dt:dt="int">0</Timestamp><DateUtc dt:dt="string">2020-11-18T07:00:40Z</DateUtc></StartTime><FrequencyChanges><FrequencyChange><Frequency dt:dt="r8">2699980000</Frequency><Timestamp dt:dt="r8">4.22244891176789E+15</Timestamp><Cur…	좌우반구com(split BVF)_2-020-1	60.021	1.0.0.165	1	-1625035054	Professional	2.0.10.242	2.0.10.353	11-18-2020	2020-11-18 오전 7:00:40	16:00:40	2.0.10.248	285	1	{/}	질서	질	서	NULL	NULL	NULL	NULL	NULL	NULL	86	1	21	KSY2	List3	NULL	NULL	NULL	NULL	NULL	NULL	NULL	NULL	NULL	1	{/}	0	4	1058478	0	{/}	358
좌우반구com(split BVF)_2	20	1	<?xml version="1.0"?>\n<Clock xmlns:dt="urn:schemas-microsoft-com:datatypes"><Description dt:dt="string">E-Prime Primary Realtime Clock</Description><StartTime><Timestamp dt:dt="int">0</Timestamp><DateUtc dt:dt="string">2020-11-18T07:00:40Z</DateUtc></StartTime><FrequencyChanges><FrequencyChange><Frequency dt:dt="r8">2699980000</Frequency><Timestamp dt:dt="r8">4.22244891176789E+15</Timestamp><Cur…	좌우반구com(split BVF)_2-020-1	60.021	1.0.0.165	1	-1625035054	Professional	2.0.10.242	2.0.10.353	11-18-2020	2020-11-18 오전 7:00:40	16:00:40	2.0.10.248	348	1	{/}	차량	차	량	NULL	NULL	NULL	NULL	NULL	NULL	69	1	84	KSY2	List3	NULL	NULL	NULL	NULL	NULL	NULL	NULL	NULL	NULL	1	{/}	0	3	1225485	0	{/}	510
좌우반구com(split BVF)_2	20	1	<?xml version="1.0"?>\n<Clock xmlns:dt="urn:schemas-microsoft-com:datatypes"><Description dt:dt="string">E-Prime Primary Realtime Clock</Description><StartTime><Timestamp dt:dt="int">0</Timestamp><DateUtc dt:dt="string">2020-11-18T07:00:40Z</DateUtc></StartTime><FrequencyChanges><FrequencyChange><Frequency dt:dt="r8">2699980000</Frequency><Timestamp dt:dt="r8">4.22244891176789E+15</Timestamp><Cur…	좌우반구com(split BVF)_2-020-1	60.021	1.0.0.165	1	-1625035054	Professional	2.0.10.242	2.0.10.353	11-18-2020	2020-11-18 오전 7:00:40	16:00:40	2.0.10.248	339	1	{/}	차익	차	익	NULL	NULL	NULL	NULL	NULL	NULL	82	1	75	KSY2	List3	NULL	NULL	NULL	NULL	NULL	NULL	NULL	NULL	NULL	0	{/}	0	3	1201260	0	z	489
좌우반구com(split BVF)_2	20	1	<?xml version="1.0"?>\n<Clock xmlns:dt="urn:schemas-microsoft-com:datatypes"><Description dt:dt="string">E-Prime Primary Realtime Clock</Description><StartTime><Timestamp dt:dt="int">0</Timestamp><DateUtc dt:dt="string">2020-11-18T07:00:40Z</DateUtc></StartTime><FrequencyChanges><FrequencyChange><Frequency dt:dt="r8">2699980000</Frequency><Timestamp dt:dt="r8">4.22244891176789E+15</Timestamp><Cur…	좌우반구com(split BVF)_2-020-1	60.021	1.0.0.165	1	-1625035054	Professional	2.0.10.242	2.0.10.353	11-18-2020	2020-11-18 오전 7:00:40	16:00:40	2.0.10.248	281	2	z	착반	착	반	NULL	NULL	NULL	NULL	NULL	NULL	116	1	17	KSY	List3	0		1	-1	1047931	183		0	0	1	z	1	3	1048114	0	z	404
좌우반구com(split BVF)_2	20	1	<?xml version="1.0"?>\n<Clock xmlns:dt="urn:schemas-microsoft-com:datatypes"><Description dt:dt="string">E-Prime Primary Realtime Clock</Description><StartTime><Timestamp dt:dt="int">0</Timestamp><DateUtc dt:dt="string">2020-11-18T07:00:40Z</DateUtc></StartTime><FrequencyChanges><FrequencyChange><Frequency dt:dt="r8">2699980000</Frequency><Timestamp dt:dt="r8">4.22244891176789E+15</Timestamp><Cur…	좌우반구com(split BVF)_2-020-1	60.021	1.0.0.165	1	-1625035054	Professional	2.0.10.242	2.0.10.353	11-18-2020	2020-11-18 오전 7:00:40	16:00:40	2.0.10.248	40	1	{/}	책임	책	임	94	1	40	NULL	NULL	NULL	NULL	NULL	NULL	KSY2	List1	NULL	NULL	NULL	NULL	NULL	NULL	NULL	NULL	NULL	1	{/}	0	3	129490	0	{/}	424
좌우반구com(split BVF)_2	20	1	<?xml version="1.0"?>\n<Clock xmlns:dt="urn:schemas-microsoft-com:datatypes"><Description dt:dt="string">E-Prime Primary Realtime Clock</Description><StartTime><Timestamp dt:dt="int">0</Timestamp><DateUtc dt:dt="string">2020-11-18T07:00:40Z</DateUtc></StartTime><FrequencyChanges><FrequencyChange><Frequency dt:dt="r8">2699980000</Frequency><Timestamp dt:dt="r8">4.22244891176789E+15</Timestamp><Cur…	좌우반구com(split BVF)_2-020-1	60.021	1.0.0.165	1	-1625035054	Professional	2.0.10.242	2.0.10.353	11-18-2020	2020-11-18 오전 7:00:40	16:00:40	2.0.10.248	118	2	z	책희	책	희	26	1	118	NULL	NULL	NULL	NULL	NULL	NULL	KSY2	List1	NULL	NULL	NULL	NULL	NULL	NULL	NULL	NULL	NULL	0	z	0	4	340199	0	{/}	611
좌우반구com(split BVF)_2	20	1	<?xml version="1.0"?>\n<Clock xmlns:dt="urn:schemas-microsoft-com:datatypes"><Description dt:dt="string">E-Prime Primary Realtime Clock</Description><StartTime><Timestamp dt:dt="int">0</Timestamp><DateUtc dt:dt="string">2020-11-18T07:00:40Z</DateUtc></StartTime><FrequencyChanges><FrequencyChange><Frequency dt:dt="r8">2699980000</Frequency><Timestamp dt:dt="r8">4.22244891176789E+15</Timestamp><Cur…	좌우반구com(split BVF)_2-020-1	60.021	1.0.0.165	1	-1625035054	Professional	2.0.10.242	2.0.10.353	11-18-2020	2020-11-18 오전 7:00:40	16:00:40	2.0.10.248	325	2	z	청휘	청	휘	NULL	NULL	NULL	NULL	NULL	NULL	106	1	61	KSY3	List3	NULL	NULL	NULL	NULL	NULL	NULL	NULL	NULL	NULL	1	z	0	4	1164407	0	z	388
좌우반구com(split BVF)_2	20	1	<?xml version="1.0"?>\n<Clock xmlns:dt="urn:schemas-microsoft-com:datatypes"><Description dt:dt="string">E-Prime Primary Realtime Clock</Description><StartTime><Timestamp dt:dt="int">0</Timestamp><DateUtc dt:dt="string">2020-11-18T07:00:40Z</DateUtc></StartTime><FrequencyChanges><FrequencyChange><Frequency dt:dt="r8">2699980000</Frequency><Timestamp dt:dt="r8">4.22244891176789E+15</Timestamp><Cur…	좌우반구com(split BVF)_2-020-1	60.021	1.0.0.165	1	-1625035054	Professional	2.0.10.242	2.0.10.353	11-18-2020	2020-11-18 오전 7:00:40	16:00:40	2.0.10.248	280	2	z	체행	체	행	NULL	NULL	NULL	NULL	NULL	NULL	97	1	16	KSY3	List3	NULL	NULL	NULL	NULL	NULL	NULL	NULL	NULL	NULL	1	z	0	3	1045449	0	z	464
좌우반구com(split BVF)_2	20	1	<?xml version="1.0"?>\n<Clock xmlns:dt="urn:schemas-microsoft-com:datatypes"><Description dt:dt="string">E-Prime Primary Realtime Clock</Description><StartTime><Timestamp dt:dt="int">0</Timestamp><DateUtc dt:dt="string">2020-11-18T07:00:40Z</DateUtc></StartTime><FrequencyChanges><FrequencyChange><Frequency dt:dt="r8">2699980000</Frequency><Timestamp dt:dt="r8">4.22244891176789E+15</Timestamp><Cur…	좌우반구com(split BVF)_2-020-1	60.021	1.0.0.165	1	-1625035054	Professional	2.0.10.242	2.0.10.353	11-18-2020	2020-11-18 오전 7:00:40	16:00:40	2.0.10.248	116	1	{/}	체험	체	험	38	1	116	NULL	NULL	NULL	NULL	NULL	NULL	KSY2	List1	NULL	NULL	NULL	NULL	NULL	NULL	NULL	NULL	NULL	1	{/}	0	4	334951	0	{/}	322
좌우반구com(split BVF)_2	20	1	<?xml version="1.0"?>\n<Clock xmlns:dt="urn:schemas-microsoft-com:datatypes"><Description dt:dt="string">E-Prime Primary Realtime Clock</Description><StartTime><Timestamp dt:dt="int">0</Timestamp><DateUtc dt:dt="string">2020-11-18T07:00:40Z</DateUtc></StartTime><FrequencyChanges><FrequencyChange><Frequency dt:dt="r8">2699980000</Frequency><Timestamp dt:dt="r8">4.22244891176789E+15</Timestamp><Cur…	좌우반구com(split BVF)_2-020-1	60.021	1.0.0.165	1	-1625035054	Professional	2.0.10.242	2.0.10.353	11-18-2020	2020-11-18 오전 7:00:40	16:00:40	2.0.10.248	366	1	{/}	최고	최	고	NULL	NULL	NULL	NULL	NULL	NULL	15	1	102	KSY2	List3	NULL	NULL	NULL	NULL	NULL	NULL	NULL	NULL	NULL	1	{/}	0	3	1272035	0	{/}	255
좌우반구com(split BVF)_2	20	1	<?xml version="1.0"?>\n<Clock xmlns:dt="urn:schemas-microsoft-com:datatypes"><Description dt:dt="string">E-Prime Primary Realtime Clock</Description><StartTime><Timestamp dt:dt="int">0</Timestamp><DateUtc dt:dt="string">2020-11-18T07:00:40Z</DateUtc></StartTime><FrequencyChanges><FrequencyChange><Frequency dt:dt="r8">2699980000</Frequency><Timestamp dt:dt="r8">4.22244891176789E+15</Timestamp><Cur…	좌우반구com(split BVF)_2-020-1	60.021	1.0.0.165	1	-1625035054	Professional	2.0.10.242	2.0.10.353	11-18-2020	2020-11-18 오전 7:00:40	16:00:40	2.0.10.248	171	2	z	최여	최	여	NULL	NULL	NULL	63	1	39	NULL	NULL	NULL	KSY3	List2	NULL	NULL	NULL	NULL	NULL	NULL	NULL	NULL	NULL	1	z	0	3	602006	0	z	726
좌우반구com(split BVF)_2	20	1	<?xml version="1.0"?>\n<Clock xmlns:dt="urn:schemas-microsoft-com:datatypes"><Description dt:dt="string">E-Prime Primary Realtime Clock</Description><StartTime><Timestamp dt:dt="int">0</Timestamp><DateUtc dt:dt="string">2020-11-18T07:00:40Z</DateUtc></StartTime><FrequencyChanges><FrequencyChange><Frequency dt:dt="r8">2699980000</Frequency><Timestamp dt:dt="r8">4.22244891176789E+15</Timestamp><Cur…	좌우반구com(split BVF)_2-020-1	60.021	1.0.0.165	1	-1625035054	Professional	2.0.10.242	2.0.10.353	11-18-2020	2020-11-18 오전 7:00:40	16:00:40	2.0.10.248	187	2	z	최횟	최	횟	NULL	NULL	NULL	31	1	55	NULL	NULL	NULL	KSY3	List2	NULL	NULL	NULL	NULL	NULL	NULL	NULL	NULL	NULL	1	z	0	4	645241	0	z	522
좌우반구com(split BVF)_2	20	1	<?xml version="1.0"?>\n<Clock xmlns:dt="urn:schemas-microsoft-com:datatypes"><Description dt:dt="string">E-Prime Primary Realtime Clock</Description><StartTime><Timestamp dt:dt="int">0</Timestamp><DateUtc dt:dt="string">2020-11-18T07:00:40Z</DateUtc></StartTime><FrequencyChanges><FrequencyChange><Frequency dt:dt="r8">2699980000</Frequency><Timestamp dt:dt="r8">4.22244891176789E+15</Timestamp><Cur…	좌우반구com(split BVF)_2-020-1	60.021	1.0.0.165	1	-1625035054	Professional	2.0.10.242	2.0.10.353	11-18-2020	2020-11-18 오전 7:00:40	16:00:40	2.0.10.248	25	2	z	축허	축	허	64	1	25	NULL	NULL	NULL	NULL	NULL	NULL	KSY	List1	0		1	-1	89054	184		0	0	1	z	0	4	89238	0	z	438
좌우반구com(split BVF)_2	20	1	<?xml version="1.0"?>\n<Clock xmlns:dt="urn:schemas-microsoft-com:datatypes"><Description dt:dt="string">E-Prime Primary Realtime Clock</Description><StartTime><Timestamp dt:dt="int">0</Timestamp><DateUtc dt:dt="string">2020-11-18T07:00:40Z</DateUtc></StartTime><FrequencyChanges><FrequencyChange><Frequency dt:dt="r8">2699980000</Frequency><Timestamp dt:dt="r8">4.22244891176789E+15</Timestamp><Cur…	좌우반구com(split BVF)_2-020-1	60.021	1.0.0.165	1	-1625035054	Professional	2.0.10.242	2.0.10.353	11-18-2020	2020-11-18 오전 7:00:40	16:00:40	2.0.10.248	135	2	z	축헤	축	헤	NULL	NULL	NULL	56	1	3	NULL	NULL	NULL	KSY	List2	0		0	0	501642	183		0	0	0	z	0	3	501825	0		0
좌우반구com(split BVF)_2	20	1	<?xml version="1.0"?>\n<Clock xmlns:dt="urn:schemas-microsoft-com:datatypes"><Description dt:dt="string">E-Prime Primary Realtime Clock</Description><StartTime><Timestamp dt:dt="int">0</Timestamp><DateUtc dt:dt="string">2020-11-18T07:00:40Z</DateUtc></StartTime><FrequencyChanges><FrequencyChange><Frequency dt:dt="r8">2699980000</Frequency><Timestamp dt:dt="r8">4.22244891176789E+15</Timestamp><Cur…	좌우반구com(split BVF)_2-020-1	60.021	1.0.0.165	1	-1625035054	Professional	2.0.10.242	2.0.10.353	11-18-2020	2020-11-18 오전 7:00:40	16:00:40	2.0.10.248	176	2	z	축희	축	희	NULL	NULL	NULL	75	1	44	NULL	NULL	NULL	KSY2	List2	NULL	NULL	NULL	NULL	NULL	NULL	NULL	NULL	NULL	1	z	0	3	615318	0	z	527
좌우반구com(split BVF)_2	20	1	<?xml version="1.0"?>\n<Clock xmlns:dt="urn:schemas-microsoft-com:datatypes"><Description dt:dt="string">E-Prime Primary Realtime Clock</Description><StartTime><Timestamp dt:dt="int">0</Timestamp><DateUtc dt:dt="string">2020-11-18T07:00:40Z</DateUtc></StartTime><FrequencyChanges><FrequencyChange><Frequency dt:dt="r8">2699980000</Frequency><Timestamp dt:dt="r8">4.22244891176789E+15</Timestamp><Cur…	좌우반구com(split BVF)_2-020-1	60.021	1.0.0.165	1	-1625035054	Professional	2.0.10.242	2.0.10.353	11-18-2020	2020-11-18 오전 7:00:40	16:00:40	2.0.10.248	81	2	z	측개	측	개	7	1	81	NULL	NULL	NULL	NULL	NULL	NULL	KSY	List1	0		1	-1	237818	184		0	0	1	z	0	4	238002	0	z	394
좌우반구com(split BVF)_2	20	1	<?xml version="1.0"?>\n<Clock xmlns:dt="urn:schemas-microsoft-com:datatypes"><Description dt:dt="string">E-Prime Primary Realtime Clock</Description><StartTime><Timestamp dt:dt="int">0</Timestamp><DateUtc dt:dt="string">2020-11-18T07:00:40Z</DateUtc></StartTime><FrequencyChanges><FrequencyChange><Frequency dt:dt="r8">2699980000</Frequency><Timestamp dt:dt="r8">4.22244891176789E+15</Timestamp><Cur…	좌우반구com(split BVF)_2-020-1	60.021	1.0.0.165	1	-1625035054	Professional	2.0.10.242	2.0.10.353	11-18-2020	2020-11-18 오전 7:00:40	16:00:40	2.0.10.248	85	1	{/}	치안	치	안	44	1	85	NULL	NULL	NULL	NULL	NULL	NULL	KSY2	List1	NULL	NULL	NULL	NULL	NULL	NULL	NULL	NULL	NULL	1	{/}	0	4	248515	0	{/}	343
좌우반구com(split BVF)_2	20	1	<?xml version="1.0"?>\n<Clock xmlns:dt="urn:schemas-microsoft-com:datatypes"><Description dt:dt="string">E-Prime Primary Realtime Clock</Description><StartTime><Timestamp dt:dt="int">0</Timestamp><DateUtc dt:dt="string">2020-11-18T07:00:40Z</DateUtc></StartTime><FrequencyChanges><FrequencyChange><Frequency dt:dt="r8">2699980000</Frequency><Timestamp dt:dt="r8">4.22244891176789E+15</Timestamp><Cur…	좌우반구com(split BVF)_2-020-1	60.021	1.0.0.165	1	-1625035054	Professional	2.0.10.242	2.0.10.353	11-18-2020	2020-11-18 오전 7:00:40	16:00:40	2.0.10.248	365	2	z	치책	치	책	NULL	NULL	NULL	NULL	NULL	NULL	33	1	101	KSY3	List3	NULL	NULL	NULL	NULL	NULL	NULL	NULL	NULL	NULL	1	z	1	3	1269469	0	z	356
좌우반구com(split BVF)_2	20	1	<?xml version="1.0"?>\n<Clock xmlns:dt="urn:schemas-microsoft-com:datatypes"><Description dt:dt="string">E-Prime Primary Realtime Clock</Description><StartTime><Timestamp dt:dt="int">0</Timestamp><DateUtc dt:dt="string">2020-11-18T07:00:40Z</DateUtc></StartTime><FrequencyChanges><FrequencyChange><Frequency dt:dt="r8">2699980000</Frequency><Timestamp dt:dt="r8">4.22244891176789E+15</Timestamp><Cur…	좌우반구com(split BVF)_2-020-1	60.021	1.0.0.165	1	-1625035054	Professional	2.0.10.242	2.0.10.353	11-18-2020	2020-11-18 오전 7:00:40	16:00:40	2.0.10.248	329	2	z	치향	치	향	NULL	NULL	NULL	NULL	NULL	NULL	52	1	65	KSY3	List3	NULL	NULL	NULL	NULL	NULL	NULL	NULL	NULL	NULL	1	z	0	3	1175053	0	z	421
좌우반구com(split BVF)_2	20	1	<?xml version="1.0"?>\n<Clock xmlns:dt="urn:schemas-microsoft-com:datatypes"><Description dt:dt="string">E-Prime Primary Realtime Clock</Description><StartTime><Timestamp dt:dt="int">0</Timestamp><DateUtc dt:dt="string">2020-11-18T07:00:40Z</DateUtc></StartTime><FrequencyChanges><FrequencyChange><Frequency dt:dt="r8">2699980000</Frequency><Timestamp dt:dt="r8">4.22244891176789E+15</Timestamp><Cur…	좌우반구com(split BVF)_2-020-1	60.021	1.0.0.165	1	-1625035054	Professional	2.0.10.242	2.0.10.353	11-18-2020	2020-11-18 오전 7:00:40	16:00:40	2.0.10.248	92	1	{/}	타격	타	격	35	1	92	NULL	NULL	NULL	NULL	NULL	NULL	KSY2	List1	NULL	NULL	NULL	NULL	NULL	NULL	NULL	NULL	NULL	1	{/}	0	3	269407	0	{/}	410
좌우반구com(split BVF)_2	20	1	<?xml version="1.0"?>\n<Clock xmlns:dt="urn:schemas-microsoft-com:datatypes"><Description dt:dt="string">E-Prime Primary Realtime Clock</Description><StartTime><Timestamp dt:dt="int">0</Timestamp><DateUtc dt:dt="string">2020-11-18T07:00:40Z</DateUtc></StartTime><FrequencyChanges><FrequencyChange><Frequency dt:dt="r8">2699980000</Frequency><Timestamp dt:dt="r8">4.22244891176789E+15</Timestamp><Cur…	좌우반구com(split BVF)_2-020-1	60.021	1.0.0.165	1	-1625035054	Professional	2.0.10.242	2.0.10.353	11-18-2020	2020-11-18 오전 7:00:40	16:00:40	2.0.10.248	308	1	{/}	탈퇴	탈	퇴	NULL	NULL	NULL	NULL	NULL	NULL	61	1	44	KSY2	List3	NULL	NULL	NULL	NULL	NULL	NULL	NULL	NULL	NULL	1	{/}	1	3	1119622	0	{/}	688
좌우반구com(split BVF)_2	20	1	<?xml version="1.0"?>\n<Clock xmlns:dt="urn:schemas-microsoft-com:datatypes"><Description dt:dt="string">E-Prime Primary Realtime Clock</Description><StartTime><Timestamp dt:dt="int">0</Timestamp><DateUtc dt:dt="string">2020-11-18T07:00:40Z</DateUtc></StartTime><FrequencyChanges><FrequencyChange><Frequency dt:dt="r8">2699980000</Frequency><Timestamp dt:dt="r8">4.22244891176789E+15</Timestamp><Cur…	좌우반구com(split BVF)_2-020-1	60.021	1.0.0.165	1	-1625035054	Professional	2.0.10.242	2.0.10.353	11-18-2020	2020-11-18 오전 7:00:40	16:00:40	2.0.10.248	160	2	z	태스	태	스	NULL	NULL	NULL	85	1	28	NULL	NULL	NULL	KSY3	List2	NULL	NULL	NULL	NULL	NULL	NULL	NULL	NULL	NULL	1	z	0	4	571967	0	z	855
좌우반구com(split BVF)_2	20	1	<?xml version="1.0"?>\n<Clock xmlns:dt="urn:schemas-microsoft-com:datatypes"><Description dt:dt="string">E-Prime Primary Realtime Clock</Description><StartTime><Timestamp dt:dt="int">0</Timestamp><DateUtc dt:dt="string">2020-11-18T07:00:40Z</DateUtc></StartTime><FrequencyChanges><FrequencyChange><Frequency dt:dt="r8">2699980000</Frequency><Timestamp dt:dt="r8">4.22244891176789E+15</Timestamp><Cur…	좌우반구com(split BVF)_2-020-1	60.021	1.0.0.165	1	-1625035054	Professional	2.0.10.242	2.0.10.353	11-18-2020	2020-11-18 오전 7:00:40	16:00:40	2.0.10.248	133	1	{/}	택시	택	시	NULL	NULL	NULL	22	1	1	NULL	NULL	NULL	KSY2	List2	NULL	NULL	NULL	NULL	NULL	NULL	NULL	NULL	NULL	1	{/}	1	3	495710	0	{/}	616
좌우반구com(split BVF)_2	20	1	<?xml version="1.0"?>\n<Clock xmlns:dt="urn:schemas-microsoft-com:datatypes"><Description dt:dt="string">E-Prime Primary Realtime Clock</Description><StartTime><Timestamp dt:dt="int">0</Timestamp><DateUtc dt:dt="string">2020-11-18T07:00:40Z</DateUtc></StartTime><FrequencyChanges><FrequencyChange><Frequency dt:dt="r8">2699980000</Frequency><Timestamp dt:dt="r8">4.22244891176789E+15</Timestamp><Cur…	좌우반구com(split BVF)_2-020-1	60.021	1.0.0.165	1	-1625035054	Professional	2.0.10.242	2.0.10.353	11-18-2020	2020-11-18 오전 7:00:40	16:00:40	2.0.10.248	229	2	z	택정	택	정	NULL	NULL	NULL	122	1	97	NULL	NULL	NULL	KSY3	List2	NULL	NULL	NULL	NULL	NULL	NULL	NULL	NULL	NULL	1	z	0	3	762449	0	z	384
좌우반구com(split BVF)_2	20	1	<?xml version="1.0"?>\n<Clock xmlns:dt="urn:schemas-microsoft-com:datatypes"><Description dt:dt="string">E-Prime Primary Realtime Clock</Description><StartTime><Timestamp dt:dt="int">0</Timestamp><DateUtc dt:dt="string">2020-11-18T07:00:40Z</DateUtc></StartTime><FrequencyChanges><FrequencyChange><Frequency dt:dt="r8">2699980000</Frequency><Timestamp dt:dt="r8">4.22244891176789E+15</Timestamp><Cur…	좌우반구com(split BVF)_2-020-1	60.021	1.0.0.165	1	-1625035054	Professional	2.0.10.242	2.0.10.353	11-18-2020	2020-11-18 오전 7:00:40	16:00:40	2.0.10.248	382	2	z	통락	통	락	NULL	NULL	NULL	NULL	NULL	NULL	67	1	118	KSY2	List3	NULL	NULL	NULL	NULL	NULL	NULL	NULL	NULL	NULL	1	z	0	3	1313354	0	z	551
좌우반구com(split BVF)_2	20	1	<?xml version="1.0"?>\n<Clock xmlns:dt="urn:schemas-microsoft-com:datatypes"><Description dt:dt="string">E-Prime Primary Realtime Clock</Description><StartTime><Timestamp dt:dt="int">0</Timestamp><DateUtc dt:dt="string">2020-11-18T07:00:40Z</DateUtc></StartTime><FrequencyChanges><FrequencyChange><Frequency dt:dt="r8">2699980000</Frequency><Timestamp dt:dt="r8">4.22244891176789E+15</Timestamp><Cur…	좌우반구com(split BVF)_2-020-1	60.021	1.0.0.165	1	-1625035054	Professional	2.0.10.242	2.0.10.353	11-18-2020	2020-11-18 오전 7:00:40	16:00:40	2.0.10.248	306	2	z	통록	통	록	NULL	NULL	NULL	NULL	NULL	NULL	71	1	42	KSY	List3	0		0	-1	1113841	183		0	0	1	z	1	3	1114024	0	z	303
좌우반구com(split BVF)_2	20	1	<?xml version="1.0"?>\n<Clock xmlns:dt="urn:schemas-microsoft-com:datatypes"><Description dt:dt="string">E-Prime Primary Realtime Clock</Description><StartTime><Timestamp dt:dt="int">0</Timestamp><DateUtc dt:dt="string">2020-11-18T07:00:40Z</DateUtc></StartTime><FrequencyChanges><FrequencyChange><Frequency dt:dt="r8">2699980000</Frequency><Timestamp dt:dt="r8">4.22244891176789E+15</Timestamp><Cur…	좌우반구com(split BVF)_2-020-1	60.021	1.0.0.165	1	-1625035054	Professional	2.0.10.242	2.0.10.353	11-18-2020	2020-11-18 오전 7:00:40	16:00:40	2.0.10.248	196	2	z	통류	통	류	NULL	NULL	NULL	90	1	64	NULL	NULL	NULL	KSY	List2	0		0	0	671465	183		0	0	1	z	0	3	671648	0	z	515
좌우반구com(split BVF)_2	20	1	<?xml version="1.0"?>\n<Clock xmlns:dt="urn:schemas-microsoft-com:datatypes"><Description dt:dt="string">E-Prime Primary Realtime Clock</Description><StartTime><Timestamp dt:dt="int">0</Timestamp><DateUtc dt:dt="string">2020-11-18T07:00:40Z</DateUtc></StartTime><FrequencyChanges><FrequencyChange><Frequency dt:dt="r8">2699980000</Frequency><Timestamp dt:dt="r8">4.22244891176789E+15</Timestamp><Cur…	좌우반구com(split BVF)_2-020-1	60.021	1.0.0.165	1	-1625035054	Professional	2.0.10.242	2.0.10.353	11-18-2020	2020-11-18 오전 7:00:40	16:00:40	2.0.10.248	212	2	z	퇴착	퇴	착	NULL	NULL	NULL	47	1	80	NULL	NULL	NULL	KSY	List2	0		0	-1	716282	183		0	0	0	z	1	3	716465	0	{/}	265
좌우반구com(split BVF)_2	20	1	<?xml version="1.0"?>\n<Clock xmlns:dt="urn:schemas-microsoft-com:datatypes"><Description dt:dt="string">E-Prime Primary Realtime Clock</Description><StartTime><Timestamp dt:dt="int">0</Timestamp><DateUtc dt:dt="string">2020-11-18T07:00:40Z</DateUtc></StartTime><FrequencyChanges><FrequencyChange><Frequency dt:dt="r8">2699980000</Frequency><Timestamp dt:dt="r8">4.22244891176789E+15</Timestamp><Cur…	좌우반구com(split BVF)_2-020-1	60.021	1.0.0.165	1	-1625035054	Professional	2.0.10.242	2.0.10.353	11-18-2020	2020-11-18 오전 7:00:40	16:00:40	2.0.10.248	149	1	{/}	판단	판	단	NULL	NULL	NULL	86	1	17	NULL	NULL	NULL	KSY2	List2	NULL	NULL	NULL	NULL	NULL	NULL	NULL	NULL	NULL	1	{/}	1	3	542310	0	{/}	308
좌우반구com(split BVF)_2	20	1	<?xml version="1.0"?>\n<Clock xmlns:dt="urn:schemas-microsoft-com:datatypes"><Description dt:dt="string">E-Prime Primary Realtime Clock</Description><StartTime><Timestamp dt:dt="int">0</Timestamp><DateUtc dt:dt="string">2020-11-18T07:00:40Z</DateUtc></StartTime><FrequencyChanges><FrequencyChange><Frequency dt:dt="r8">2699980000</Frequency><Timestamp dt:dt="r8">4.22244891176789E+15</Timestamp><Cur…	좌우반구com(split BVF)_2-020-1	60.021	1.0.0.165	1	-1625035054	Professional	2.0.10.242	2.0.10.353	11-18-2020	2020-11-18 오전 7:00:40	16:00:40	2.0.10.248	71	1	{/}	판매	판	매	132	1	71	NULL	NULL	NULL	NULL	NULL	NULL	KSY2	List1	NULL	NULL	NULL	NULL	NULL	NULL	NULL	NULL	NULL	0	{/}	1	3	211444	0	z	591
좌우반구com(split BVF)_2	20	1	<?xml version="1.0"?>\n<Clock xmlns:dt="urn:schemas-microsoft-com:datatypes"><Description dt:dt="string">E-Prime Primary Realtime Clock</Description><StartTime><Timestamp dt:dt="int">0</Timestamp><DateUtc dt:dt="string">2020-11-18T07:00:40Z</DateUtc></StartTime><FrequencyChanges><FrequencyChange><Frequency dt:dt="r8">2699980000</Frequency><Timestamp dt:dt="r8">4.22244891176789E+15</Timestamp><Cur…	좌우반구com(split BVF)_2-020-1	60.021	1.0.0.165	1	-1625035054	Professional	2.0.10.242	2.0.10.353	11-18-2020	2020-11-18 오전 7:00:40	16:00:40	2.0.10.248	385	1	{/}	표현	표	현	NULL	NULL	NULL	NULL	NULL	NULL	14	1	121	KSY2	List3	NULL	NULL	NULL	NULL	NULL	NULL	NULL	NULL	NULL	1	{/}	0	3	1321484	0	{/}	396
좌우반구com(split BVF)_2	20	1	<?xml version="1.0"?>\n<Clock xmlns:dt="urn:schemas-microsoft-com:datatypes"><Description dt:dt="string">E-Prime Primary Realtime Clock</Description><StartTime><Timestamp dt:dt="int">0</Timestamp><DateUtc dt:dt="string">2020-11-18T07:00:40Z</DateUtc></StartTime><FrequencyChanges><FrequencyChange><Frequency dt:dt="r8">2699980000</Frequency><Timestamp dt:dt="r8">4.22244891176789E+15</Timestamp><Cur…	좌우반구com(split BVF)_2-020-1	60.021	1.0.0.165	1	-1625035054	Professional	2.0.10.242	2.0.10.353	11-18-2020	2020-11-18 오전 7:00:40	16:00:40	2.0.10.248	15	2	z	품결	품	결	123	1	15	NULL	NULL	NULL	NULL	NULL	NULL	KSY	List1	0		0	-1	62514	183		0	0	1	z	0	3	62697	0	z	548
좌우반구com(split BVF)_2	20	1	<?xml version="1.0"?>\n<Clock xmlns:dt="urn:schemas-microsoft-com:datatypes"><Description dt:dt="string">E-Prime Primary Realtime Clock</Description><StartTime><Timestamp dt:dt="int">0</Timestamp><DateUtc dt:dt="string">2020-11-18T07:00:40Z</DateUtc></StartTime><FrequencyChanges><FrequencyChange><Frequency dt:dt="r8">2699980000</Frequency><Timestamp dt:dt="r8">4.22244891176789E+15</Timestamp><Cur…	좌우반구com(split BVF)_2-020-1	60.021	1.0.0.165	1	-1625035054	Professional	2.0.10.242	2.0.10.353	11-18-2020	2020-11-18 오전 7:00:40	16:00:40	2.0.10.248	167	2	z	필관	필	관	NULL	NULL	NULL	52	1	35	NULL	NULL	NULL	KSY	List2	0		0	-1	590743	184		0	0	1	z	0	4	590927	0	z	405
좌우반구com(split BVF)_2	20	1	<?xml version="1.0"?>\n<Clock xmlns:dt="urn:schemas-microsoft-com:datatypes"><Description dt:dt="string">E-Prime Primary Realtime Clock</Description><StartTime><Timestamp dt:dt="int">0</Timestamp><DateUtc dt:dt="string">2020-11-18T07:00:40Z</DateUtc></StartTime><FrequencyChanges><FrequencyChange><Frequency dt:dt="r8">2699980000</Frequency><Timestamp dt:dt="r8">4.22244891176789E+15</Timestamp><Cur…	좌우반구com(split BVF)_2-020-1	60.021	1.0.0.165	1	-1625035054	Professional	2.0.10.242	2.0.10.353	11-18-2020	2020-11-18 오전 7:00:40	16:00:40	2.0.10.248	206	1	{/}	필수	필	수	NULL	NULL	NULL	97	1	74	NULL	NULL	NULL	KSY2	List2	NULL	NULL	NULL	NULL	NULL	NULL	NULL	NULL	NULL	1	{/}	0	3	699988	0	{/}	680
좌우반구com(split BVF)_2	20	1	<?xml version="1.0"?>\n<Clock xmlns:dt="urn:schemas-microsoft-com:datatypes"><Description dt:dt="string">E-Prime Primary Realtime Clock</Description><StartTime><Timestamp dt:dt="int">0</Timestamp><DateUtc dt:dt="string">2020-11-18T07:00:40Z</DateUtc></StartTime><FrequencyChanges><FrequencyChange><Frequency dt:dt="r8">2699980000</Frequency><Timestamp dt:dt="r8">4.22244891176789E+15</Timestamp><Cur…	좌우반구com(split BVF)_2-020-1	60.021	1.0.0.165	1	-1625035054	Professional	2.0.10.242	2.0.10.353	11-18-2020	2020-11-18 오전 7:00:40	16:00:40	2.0.10.248	155	1	{/}	핑계	핑	계	NULL	NULL	NULL	101	1	23	NULL	NULL	NULL	KSY2	List2	NULL	NULL	NULL	NULL	NULL	NULL	NULL	NULL	NULL	1	{/}	0	3	558538	0	{/}	387
좌우반구com(split BVF)_2	20	1	<?xml version="1.0"?>\n<Clock xmlns:dt="urn:schemas-microsoft-com:datatypes"><Description dt:dt="string">E-Prime Primary Realtime Clock</Description><StartTime><Timestamp dt:dt="int">0</Timestamp><DateUtc dt:dt="string">2020-11-18T07:00:40Z</DateUtc></StartTime><FrequencyChanges><FrequencyChange><Frequency dt:dt="r8">2699980000</Frequency><Timestamp dt:dt="r8">4.22244891176789E+15</Timestamp><Cur…	좌우반구com(split BVF)_2-020-1	60.021	1.0.0.165	1	-1625035054	Professional	2.0.10.242	2.0.10.353	11-18-2020	2020-11-18 오전 7:00:40	16:00:40	2.0.10.248	114	2	z	핑품	핑	품	66	1	114	NULL	NULL	NULL	NULL	NULL	NULL	KSY3	List1	NULL	NULL	NULL	NULL	NULL	NULL	NULL	NULL	NULL	1	z	1	3	329219	0	z	445
좌우반구com(split BVF)_2	20	1	<?xml version="1.0"?>\n<Clock xmlns:dt="urn:schemas-microsoft-com:datatypes"><Description dt:dt="string">E-Prime Primary Realtime Clock</Description><StartTime><Timestamp dt:dt="int">0</Timestamp><DateUtc dt:dt="string">2020-11-18T07:00:40Z</DateUtc></StartTime><FrequencyChanges><FrequencyChange><Frequency dt:dt="r8">2699980000</Frequency><Timestamp dt:dt="r8">4.22244891176789E+15</Timestamp><Cur…	좌우반구com(split BVF)_2-020-1	60.021	1.0.0.165	1	-1625035054	Professional	2.0.10.242	2.0.10.353	11-18-2020	2020-11-18 오전 7:00:40	16:00:40	2.0.10.248	163	1	{/}	하나	하	나	NULL	NULL	NULL	14	1	31	NULL	NULL	NULL	KSY2	List2	NULL	NULL	NULL	NULL	NULL	NULL	NULL	NULL	NULL	1	{/}	1	3	580480	0	{/}	332
좌우반구com(split BVF)_2	20	1	<?xml version="1.0"?>\n<Clock xmlns:dt="urn:schemas-microsoft-com:datatypes"><Description dt:dt="string">E-Prime Primary Realtime Clock</Description><StartTime><Timestamp dt:dt="int">0</Timestamp><DateUtc dt:dt="string">2020-11-18T07:00:40Z</DateUtc></StartTime><FrequencyChanges><FrequencyChange><Frequency dt:dt="r8">2699980000</Frequency><Timestamp dt:dt="r8">4.22244891176789E+15</Timestamp><Cur…	좌우반구com(split BVF)_2-020-1	60.021	1.0.0.165	1	-1625035054	Professional	2.0.10.242	2.0.10.353	11-18-2020	2020-11-18 오전 7:00:40	16:00:40	2.0.10.248	80	1	{/}	한계	한	계	33	1	80	NULL	NULL	NULL	NULL	NULL	NULL	KSY2	List1	NULL	NULL	NULL	NULL	NULL	NULL	NULL	NULL	NULL	1	{/}	0	3	235369	0	{/}	425
좌우반구com(split BVF)_2	20	1	<?xml version="1.0"?>\n<Clock xmlns:dt="urn:schemas-microsoft-com:datatypes"><Description dt:dt="string">E-Prime Primary Realtime Clock</Description><StartTime><Timestamp dt:dt="int">0</Timestamp><DateUtc dt:dt="string">2020-11-18T07:00:40Z</DateUtc></StartTime><FrequencyChanges><FrequencyChange><Frequency dt:dt="r8">2699980000</Frequency><Timestamp dt:dt="r8">4.22244891176789E+15</Timestamp><Cur…	좌우반구com(split BVF)_2-020-1	60.021	1.0.0.165	1	-1625035054	Professional	2.0.10.242	2.0.10.353	11-18-2020	2020-11-18 오전 7:00:40	16:00:40	2.0.10.248	44	1	{/}	핵심	핵	심	98	1	44	NULL	NULL	NULL	NULL	NULL	NULL	KSY2	List1	NULL	NULL	NULL	NULL	NULL	NULL	NULL	NULL	NULL	1	{/}	0	3	140086	0	{/}	301
좌우반구com(split BVF)_2	20	1	<?xml version="1.0"?>\n<Clock xmlns:dt="urn:schemas-microsoft-com:datatypes"><Description dt:dt="string">E-Prime Primary Realtime Clock</Description><StartTime><Timestamp dt:dt="int">0</Timestamp><DateUtc dt:dt="string">2020-11-18T07:00:40Z</DateUtc></StartTime><FrequencyChanges><FrequencyChange><Frequency dt:dt="r8">2699980000</Frequency><Timestamp dt:dt="r8">4.22244891176789E+15</Timestamp><Cur…	좌우반구com(split BVF)_2-020-1	60.021	1.0.0.165	1	-1625035054	Professional	2.0.10.242	2.0.10.353	11-18-2020	2020-11-18 오전 7:00:40	16:00:40	2.0.10.248	370	2	z	핵외	핵	외	NULL	NULL	NULL	NULL	NULL	NULL	113	1	106	KSY3	List3	NULL	NULL	NULL	NULL	NULL	NULL	NULL	NULL	NULL	1	z	1	3	1282048	0	z	409
좌우반구com(split BVF)_2	20	1	<?xml version="1.0"?>\n<Clock xmlns:dt="urn:schemas-microsoft-com:datatypes"><Description dt:dt="string">E-Prime Primary Realtime Clock</Description><StartTime><Timestamp dt:dt="int">0</Timestamp><DateUtc dt:dt="string">2020-11-18T07:00:40Z</DateUtc></StartTime><FrequencyChanges><FrequencyChange><Frequency dt:dt="r8">2699980000</Frequency><Timestamp dt:dt="r8">4.22244891176789E+15</Timestamp><Cur…	좌우반구com(split BVF)_2-020-1	60.021	1.0.0.165	1	-1625035054	Professional	2.0.10.242	2.0.10.353	11-18-2020	2020-11-18 오전 7:00:40	16:00:40	2.0.10.248	134	2	z	핵정	핵	정	NULL	NULL	NULL	88	1	2	NULL	NULL	NULL	KSY3	List2	NULL	NULL	NULL	NULL	NULL	NULL	NULL	NULL	NULL	1	z	0	3	498526	0	z	1092
좌우반구com(split BVF)_2	20	1	<?xml version="1.0"?>\n<Clock xmlns:dt="urn:schemas-microsoft-com:datatypes"><Description dt:dt="string">E-Prime Primary Realtime Clock</Description><StartTime><Timestamp dt:dt="int">0</Timestamp><DateUtc dt:dt="string">2020-11-18T07:00:40Z</DateUtc></StartTime><FrequencyChanges><FrequencyChange><Frequency dt:dt="r8">2699980000</Frequency><Timestamp dt:dt="r8">4.22244891176789E+15</Timestamp><Cur…	좌우반구com(split BVF)_2-020-1	60.021	1.0.0.165	1	-1625035054	Professional	2.0.10.242	2.0.10.353	11-18-2020	2020-11-18 오전 7:00:40	16:00:40	2.0.10.248	130	1	{/}	행보	행	보	1	1	130	NULL	NULL	NULL	NULL	NULL	NULL	KSY2	List1	NULL	NULL	NULL	NULL	NULL	NULL	NULL	NULL	NULL	1	{/}	0	4	372671	0	{/}	363
좌우반구com(split BVF)_2	20	1	<?xml version="1.0"?>\n<Clock xmlns:dt="urn:schemas-microsoft-com:datatypes"><Description dt:dt="string">E-Prime Primary Realtime Clock</Description><StartTime><Timestamp dt:dt="int">0</Timestamp><DateUtc dt:dt="string">2020-11-18T07:00:40Z</DateUtc></StartTime><FrequencyChanges><FrequencyChange><Frequency dt:dt="r8">2699980000</Frequency><Timestamp dt:dt="r8">4.22244891176789E+15</Timestamp><Cur…	좌우반구com(split BVF)_2-020-1	60.021	1.0.0.165	1	-1625035054	Professional	2.0.10.242	2.0.10.353	11-18-2020	2020-11-18 오전 7:00:40	16:00:40	2.0.10.248	317	1	{/}	행운	행	운	NULL	NULL	NULL	NULL	NULL	NULL	21	1	53	KSY2	List3	NULL	NULL	NULL	NULL	NULL	NULL	NULL	NULL	NULL	1	{/}	0	3	1143281	0	{/}	362
좌우반구com(split BVF)_2	20	1	<?xml version="1.0"?>\n<Clock xmlns:dt="urn:schemas-microsoft-com:datatypes"><Description dt:dt="string">E-Prime Primary Realtime Clock</Description><StartTime><Timestamp dt:dt="int">0</Timestamp><DateUtc dt:dt="string">2020-11-18T07:00:40Z</DateUtc></StartTime><FrequencyChanges><FrequencyChange><Frequency dt:dt="r8">2699980000</Frequency><Timestamp dt:dt="r8">4.22244891176789E+15</Timestamp><Cur…	좌우반구com(split BVF)_2-020-1	60.021	1.0.0.165	1	-1625035054	Professional	2.0.10.242	2.0.10.353	11-18-2020	2020-11-18 오전 7:00:40	16:00:40	2.0.10.248	378	2	z	행회	행	회	NULL	NULL	NULL	NULL	NULL	NULL	93	1	114	KSY3	List3	NULL	NULL	NULL	NULL	NULL	NULL	NULL	NULL	NULL	1	z	0	3	1302841	0	z	375
좌우반구com(split BVF)_2	20	1	<?xml version="1.0"?>\n<Clock xmlns:dt="urn:schemas-microsoft-com:datatypes"><Description dt:dt="string">E-Prime Primary Realtime Clock</Description><StartTime><Timestamp dt:dt="int">0</Timestamp><DateUtc dt:dt="string">2020-11-18T07:00:40Z</DateUtc></StartTime><FrequencyChanges><FrequencyChange><Frequency dt:dt="r8">2699980000</Frequency><Timestamp dt:dt="r8">4.22244891176789E+15</Timestamp><Cur…	좌우반구com(split BVF)_2-020-1	60.021	1.0.0.165	1	-1625035054	Professional	2.0.10.242	2.0.10.353	11-18-2020	2020-11-18 오전 7:00:40	16:00:40	2.0.10.248	19	1	{/}	향수	향	수	52	1	19	NULL	NULL	NULL	NULL	NULL	NULL	KSY2	List1	NULL	NULL	NULL	NULL	NULL	NULL	NULL	NULL	NULL	1	{/}	0	4	73727	0	{/}	349
좌우반구com(split BVF)_2	20	1	<?xml version="1.0"?>\n<Clock xmlns:dt="urn:schemas-microsoft-com:datatypes"><Description dt:dt="string">E-Prime Primary Realtime Clock</Description><StartTime><Timestamp dt:dt="int">0</Timestamp><DateUtc dt:dt="string">2020-11-18T07:00:40Z</DateUtc></StartTime><FrequencyChanges><FrequencyChange><Frequency dt:dt="r8">2699980000</Frequency><Timestamp dt:dt="r8">4.22244891176789E+15</Timestamp><Cur…	좌우반구com(split BVF)_2-020-1	60.021	1.0.0.165	1	-1625035054	Professional	2.0.10.242	2.0.10.353	11-18-2020	2020-11-18 오전 7:00:40	16:00:40	2.0.10.248	17	2	z	향엄	향	엄	110	1	17	NULL	NULL	NULL	NULL	NULL	NULL	KSY3	List1	NULL	NULL	NULL	NULL	NULL	NULL	NULL	NULL	NULL	1	z	0	3	68528	0	z	471
좌우반구com(split BVF)_2	20	1	<?xml version="1.0"?>\n<Clock xmlns:dt="urn:schemas-microsoft-com:datatypes"><Description dt:dt="string">E-Prime Primary Realtime Clock</Description><StartTime><Timestamp dt:dt="int">0</Timestamp><DateUtc dt:dt="string">2020-11-18T07:00:40Z</DateUtc></StartTime><FrequencyChanges><FrequencyChange><Frequency dt:dt="r8">2699980000</Frequency><Timestamp dt:dt="r8">4.22244891176789E+15</Timestamp><Cur…	좌우반구com(split BVF)_2-020-1	60.021	1.0.0.165	1	-1625035054	Professional	2.0.10.242	2.0.10.353	11-18-2020	2020-11-18 오전 7:00:40	16:00:40	2.0.10.248	259	2	z	허낌	허	낌	NULL	NULL	NULL	64	1	127	NULL	NULL	NULL	KSY2	List2	NULL	NULL	NULL	NULL	NULL	NULL	NULL	NULL	NULL	1	z	0	3	842704	0	z	560
좌우반구com(split BVF)_2	20	1	<?xml version="1.0"?>\n<Clock xmlns:dt="urn:schemas-microsoft-com:datatypes"><Description dt:dt="string">E-Prime Primary Realtime Clock</Description><StartTime><Timestamp dt:dt="int">0</Timestamp><DateUtc dt:dt="string">2020-11-18T07:00:40Z</DateUtc></StartTime><FrequencyChanges><FrequencyChange><Frequency dt:dt="r8">2699980000</Frequency><Timestamp dt:dt="r8">4.22244891176789E+15</Timestamp><Cur…	좌우반구com(split BVF)_2-020-1	60.021	1.0.0.165	1	-1625035054	Professional	2.0.10.242	2.0.10.353	11-18-2020	2020-11-18 오전 7:00:40	16:00:40	2.0.10.248	274	1	{/}	허락	허	락	NULL	NULL	NULL	NULL	NULL	NULL	110	1	10	KSY2	List3	NULL	NULL	NULL	NULL	NULL	NULL	NULL	NULL	NULL	1	{/}	0	4	1029638	0	{/}	371
좌우반구com(split BVF)_2	20	1	<?xml version="1.0"?>\n<Clock xmlns:dt="urn:schemas-microsoft-com:datatypes"><Description dt:dt="string">E-Prime Primary Realtime Clock</Description><StartTime><Timestamp dt:dt="int">0</Timestamp><DateUtc dt:dt="string">2020-11-18T07:00:40Z</DateUtc></StartTime><FrequencyChanges><FrequencyChange><Frequency dt:dt="r8">2699980000</Frequency><Timestamp dt:dt="r8">4.22244891176789E+15</Timestamp><Cur…	좌우반구com(split BVF)_2-020-1	60.021	1.0.0.165	1	-1625035054	Professional	2.0.10.242	2.0.10.353	11-18-2020	2020-11-18 오전 7:00:40	16:00:40	2.0.10.248	225	2	z	허빈	허	빈	NULL	NULL	NULL	120	1	93	NULL	NULL	NULL	KSY3	List2	NULL	NULL	NULL	NULL	NULL	NULL	NULL	NULL	NULL	1	z	0	3	751803	0	z	448
좌우반구com(split BVF)_2	20	1	<?xml version="1.0"?>\n<Clock xmlns:dt="urn:schemas-microsoft-com:datatypes"><Description dt:dt="string">E-Prime Primary Realtime Clock</Description><StartTime><Timestamp dt:dt="int">0</Timestamp><DateUtc dt:dt="string">2020-11-18T07:00:40Z</DateUtc></StartTime><FrequencyChanges><FrequencyChange><Frequency dt:dt="r8">2699980000</Frequency><Timestamp dt:dt="r8">4.22244891176789E+15</Timestamp><Cur…	좌우반구com(split BVF)_2-020-1	60.021	1.0.0.165	1	-1625035054	Professional	2.0.10.242	2.0.10.353	11-18-2020	2020-11-18 오전 7:00:40	16:00:40	2.0.10.248	113	2	z	헤오	헤	오	91	1	113	NULL	NULL	NULL	NULL	NULL	NULL	KSY2	List1	NULL	NULL	NULL	NULL	NULL	NULL	NULL	NULL	NULL	1	z	0	4	326354	0	z	665
좌우반구com(split BVF)_2	20	1	<?xml version="1.0"?>\n<Clock xmlns:dt="urn:schemas-microsoft-com:datatypes"><Description dt:dt="string">E-Prime Primary Realtime Clock</Description><StartTime><Timestamp dt:dt="int">0</Timestamp><DateUtc dt:dt="string">2020-11-18T07:00:40Z</DateUtc></StartTime><FrequencyChanges><FrequencyChange><Frequency dt:dt="r8">2699980000</Frequency><Timestamp dt:dt="r8">4.22244891176789E+15</Timestamp><Cur…	좌우반구com(split BVF)_2-020-1	60.021	1.0.0.165	1	-1625035054	Professional	2.0.10.242	2.0.10.353	11-18-2020	2020-11-18 오전 7:00:40	16:00:40	2.0.10.248	261	1	{/}	현상	현	상	NULL	NULL	NULL	19	1	129	NULL	NULL	NULL	KSY2	List2	NULL	NULL	NULL	NULL	NULL	NULL	NULL	NULL	NULL	1	{/}	0	4	848119	0	{/}	713
좌우반구com(split BVF)_2	20	1	<?xml version="1.0"?>\n<Clock xmlns:dt="urn:schemas-microsoft-com:datatypes"><Description dt:dt="string">E-Prime Primary Realtime Clock</Description><StartTime><Timestamp dt:dt="int">0</Timestamp><DateUtc dt:dt="string">2020-11-18T07:00:40Z</DateUtc></StartTime><FrequencyChanges><FrequencyChange><Frequency dt:dt="r8">2699980000</Frequency><Timestamp dt:dt="r8">4.22244891176789E+15</Timestamp><Cur…	좌우반구com(split BVF)_2-020-1	60.021	1.0.0.165	1	-1625035054	Professional	2.0.10.242	2.0.10.353	11-18-2020	2020-11-18 오전 7:00:40	16:00:40	2.0.10.248	356	1	{/}	협력	협	력	NULL	NULL	NULL	NULL	NULL	NULL	112	1	92	KSY2	List3	NULL	NULL	NULL	NULL	NULL	NULL	NULL	NULL	NULL	1	{/}	0	4	1246328	0	{/}	369
좌우반구com(split BVF)_2	20	1	<?xml version="1.0"?>\n<Clock xmlns:dt="urn:schemas-microsoft-com:datatypes"><Description dt:dt="string">E-Prime Primary Realtime Clock</Description><StartTime><Timestamp dt:dt="int">0</Timestamp><DateUtc dt:dt="string">2020-11-18T07:00:40Z</DateUtc></StartTime><FrequencyChanges><FrequencyChange><Frequency dt:dt="r8">2699980000</Frequency><Timestamp dt:dt="r8">4.22244891176789E+15</Timestamp><Cur…	좌우반구com(split BVF)_2-020-1	60.021	1.0.0.165	1	-1625035054	Professional	2.0.10.242	2.0.10.353	11-18-2020	2020-11-18 오전 7:00:40	16:00:40	2.0.10.248	119	2	z	협체	협	체	73	1	119	NULL	NULL	NULL	NULL	NULL	NULL	KSY	List1	0		0	-1	342831	183		0	0	1	z	1	3	343014	0	z	740
좌우반구com(split BVF)_2	20	1	<?xml version="1.0"?>\n<Clock xmlns:dt="urn:schemas-microsoft-com:datatypes"><Description dt:dt="string">E-Prime Primary Realtime Clock</Description><StartTime><Timestamp dt:dt="int">0</Timestamp><DateUtc dt:dt="string">2020-11-18T07:00:40Z</DateUtc></StartTime><FrequencyChanges><FrequencyChange><Frequency dt:dt="r8">2699980000</Frequency><Timestamp dt:dt="r8">4.22244891176789E+15</Timestamp><Cur…	좌우반구com(split BVF)_2-020-1	60.021	1.0.0.165	1	-1625035054	Professional	2.0.10.242	2.0.10.353	11-18-2020	2020-11-18 오전 7:00:40	16:00:40	2.0.10.248	210	1	{/}	형님	형	님	NULL	NULL	NULL	100	1	78	NULL	NULL	NULL	KSY2	List2	NULL	NULL	NULL	NULL	NULL	NULL	NULL	NULL	NULL	1	{/}	0	4	711101	0	{/}	365
좌우반구com(split BVF)_2	20	1	<?xml version="1.0"?>\n<Clock xmlns:dt="urn:schemas-microsoft-com:datatypes"><Description dt:dt="string">E-Prime Primary Realtime Clock</Description><StartTime><Timestamp dt:dt="int">0</Timestamp><DateUtc dt:dt="string">2020-11-18T07:00:40Z</DateUtc></StartTime><FrequencyChanges><FrequencyChange><Frequency dt:dt="r8">2699980000</Frequency><Timestamp dt:dt="r8">4.22244891176789E+15</Timestamp><Cur…	좌우반구com(split BVF)_2-020-1	60.021	1.0.0.165	1	-1625035054	Professional	2.0.10.242	2.0.10.353	11-18-2020	2020-11-18 오전 7:00:40	16:00:40	2.0.10.248	331	2	z	형스	형	스	NULL	NULL	NULL	NULL	NULL	NULL	47	1	67	KSY	List3	0		0	-1	1180101	183		0	0	0	z	1	3	1180284	0	{/}	385
좌우반구com(split BVF)_2	20	1	<?xml version="1.0"?>\n<Clock xmlns:dt="urn:schemas-microsoft-com:datatypes"><Description dt:dt="string">E-Prime Primary Realtime Clock</Description><StartTime><Timestamp dt:dt="int">0</Timestamp><DateUtc dt:dt="string">2020-11-18T07:00:40Z</DateUtc></StartTime><FrequencyChanges><FrequencyChange><Frequency dt:dt="r8">2699980000</Frequency><Timestamp dt:dt="r8">4.22244891176789E+15</Timestamp><Cur…	좌우반구com(split BVF)_2-020-1	60.021	1.0.0.165	1	-1625035054	Professional	2.0.10.242	2.0.10.353	11-18-2020	2020-11-18 오전 7:00:40	16:00:40	2.0.10.248	173	1	{/}	형태	형	태	NULL	NULL	NULL	44	1	41	NULL	NULL	NULL	KSY2	List2	NULL	NULL	NULL	NULL	NULL	NULL	NULL	NULL	NULL	1	{/}	1	3	607537	0	{/}	323
좌우반구com(split BVF)_2	20	1	<?xml version="1.0"?>\n<Clock xmlns:dt="urn:schemas-microsoft-com:datatypes"><Description dt:dt="string">E-Prime Primary Realtime Clock</Description><StartTime><Timestamp dt:dt="int">0</Timestamp><DateUtc dt:dt="string">2020-11-18T07:00:40Z</DateUtc></StartTime><FrequencyChanges><FrequencyChange><Frequency dt:dt="r8">2699980000</Frequency><Timestamp dt:dt="r8">4.22244891176789E+15</Timestamp><Cur…	좌우반구com(split BVF)_2-020-1	60.021	1.0.0.165	1	-1625035054	Professional	2.0.10.242	2.0.10.353	11-18-2020	2020-11-18 오전 7:00:40	16:00:40	2.0.10.248	108	1	{/}	화력	화	력	30	1	108	NULL	NULL	NULL	NULL	NULL	NULL	KSY2	List1	NULL	NULL	NULL	NULL	NULL	NULL	NULL	NULL	NULL	1	{/}	0	4	313142	0	{/}	412
좌우반구com(split BVF)_2	20	1	<?xml version="1.0"?>\n<Clock xmlns:dt="urn:schemas-microsoft-com:datatypes"><Description dt:dt="string">E-Prime Primary Realtime Clock</Description><StartTime><Timestamp dt:dt="int">0</Timestamp><DateUtc dt:dt="string">2020-11-18T07:00:40Z</DateUtc></StartTime><FrequencyChanges><FrequencyChange><Frequency dt:dt="r8">2699980000</Frequency><Timestamp dt:dt="r8">4.22244891176789E+15</Timestamp><Cur…	좌우반구com(split BVF)_2-020-1	60.021	1.0.0.165	1	-1625035054	Professional	2.0.10.242	2.0.10.353	11-18-2020	2020-11-18 오전 7:00:40	16:00:40	2.0.10.248	145	1	{/}	확률	확	률	NULL	NULL	NULL	92	1	13	NULL	NULL	NULL	KSY2	List2	NULL	NULL	NULL	NULL	NULL	NULL	NULL	NULL	NULL	1	{/}	0	3	531964	0	{/}	377
좌우반구com(split BVF)_2	20	1	<?xml version="1.0"?>\n<Clock xmlns:dt="urn:schemas-microsoft-com:datatypes"><Description dt:dt="string">E-Prime Primary Realtime Clock</Description><StartTime><Timestamp dt:dt="int">0</Timestamp><DateUtc dt:dt="string">2020-11-18T07:00:40Z</DateUtc></StartTime><FrequencyChanges><FrequencyChange><Frequency dt:dt="r8">2699980000</Frequency><Timestamp dt:dt="r8">4.22244891176789E+15</Timestamp><Cur…	좌우반구com(split BVF)_2-020-1	60.021	1.0.0.165	1	-1625035054	Professional	2.0.10.242	2.0.10.353	11-18-2020	2020-11-18 오전 7:00:40	16:00:40	2.0.10.248	126	2	z	확압	확	압	9	1	126	NULL	NULL	NULL	NULL	NULL	NULL	KSY2	List1	NULL	NULL	NULL	NULL	NULL	NULL	NULL	NULL	NULL	1	z	1	3	361924	0	z	560
좌우반구com(split BVF)_2	20	1	<?xml version="1.0"?>\n<Clock xmlns:dt="urn:schemas-microsoft-com:datatypes"><Description dt:dt="string">E-Prime Primary Realtime Clock</Description><StartTime><Timestamp dt:dt="int">0</Timestamp><DateUtc dt:dt="string">2020-11-18T07:00:40Z</DateUtc></StartTime><FrequencyChanges><FrequencyChange><Frequency dt:dt="r8">2699980000</Frequency><Timestamp dt:dt="r8">4.22244891176789E+15</Timestamp><Cur…	좌우반구com(split BVF)_2-020-1	60.021	1.0.0.165	1	-1625035054	Professional	2.0.10.242	2.0.10.353	11-18-2020	2020-11-18 오전 7:00:40	16:00:40	2.0.10.248	254	2	z	확축	확	축	NULL	NULL	NULL	18	1	122	NULL	NULL	NULL	KSY2	List2	NULL	NULL	NULL	NULL	NULL	NULL	NULL	NULL	NULL	1	z	0	3	829442	0	z	502
좌우반구com(split BVF)_2	20	1	<?xml version="1.0"?>\n<Clock xmlns:dt="urn:schemas-microsoft-com:datatypes"><Description dt:dt="string">E-Prime Primary Realtime Clock</Description><StartTime><Timestamp dt:dt="int">0</Timestamp><DateUtc dt:dt="string">2020-11-18T07:00:40Z</DateUtc></StartTime><FrequencyChanges><FrequencyChange><Frequency dt:dt="r8">2699980000</Frequency><Timestamp dt:dt="r8">4.22244891176789E+15</Timestamp><Cur…	좌우반구com(split BVF)_2-020-1	60.021	1.0.0.165	1	-1625035054	Professional	2.0.10.242	2.0.10.353	11-18-2020	2020-11-18 오전 7:00:40	16:00:40	2.0.10.248	22	1	{/}	환경	환	경	61	1	22	NULL	NULL	NULL	NULL	NULL	NULL	KSY2	List1	NULL	NULL	NULL	NULL	NULL	NULL	NULL	NULL	NULL	1	{/}	1	3	81440	0	{/}	506
좌우반구com(split BVF)_2	20	1	<?xml version="1.0"?>\n<Clock xmlns:dt="urn:schemas-microsoft-com:datatypes"><Description dt:dt="string">E-Prime Primary Realtime Clock</Description><StartTime><Timestamp dt:dt="int">0</Timestamp><DateUtc dt:dt="string">2020-11-18T07:00:40Z</DateUtc></StartTime><FrequencyChanges><FrequencyChange><Frequency dt:dt="r8">2699980000</Frequency><Timestamp dt:dt="r8">4.22244891176789E+15</Timestamp><Cur…	좌우반구com(split BVF)_2-020-1	60.021	1.0.0.165	1	-1625035054	Professional	2.0.10.242	2.0.10.353	11-18-2020	2020-11-18 오전 7:00:40	16:00:40	2.0.10.248	384	2	z	횟광	횟	광	NULL	NULL	NULL	NULL	NULL	NULL	50	1	120	KSY2	List3	NULL	NULL	NULL	NULL	NULL	NULL	NULL	NULL	NULL	1	z	0	3	1318885	0	z	403
좌우반구com(split BVF)_2	20	1	<?xml version="1.0"?>\n<Clock xmlns:dt="urn:schemas-microsoft-com:datatypes"><Description dt:dt="string">E-Prime Primary Realtime Clock</Description><StartTime><Timestamp dt:dt="int">0</Timestamp><DateUtc dt:dt="string">2020-11-18T07:00:40Z</DateUtc></StartTime><FrequencyChanges><FrequencyChange><Frequency dt:dt="r8">2699980000</Frequency><Timestamp dt:dt="r8">4.22244891176789E+15</Timestamp><Cur…	좌우반구com(split BVF)_2-020-1	60.021	1.0.0.165	1	-1625035054	Professional	2.0.10.242	2.0.10.353	11-18-2020	2020-11-18 오전 7:00:40	16:00:40	2.0.10.248	16	2	z	횟색	횟	색	18	1	16	NULL	NULL	NULL	NULL	NULL	NULL	KSY2	List1	NULL	NULL	NULL	NULL	NULL	NULL	NULL	NULL	NULL	1	z	0	3	65446	0	z	888
좌우반구com(split BVF)_2	20	1	<?xml version="1.0"?>\n<Clock xmlns:dt="urn:schemas-microsoft-com:datatypes"><Description dt:dt="string">E-Prime Primary Realtime Clock</Description><StartTime><Timestamp dt:dt="int">0</Timestamp><DateUtc dt:dt="string">2020-11-18T07:00:40Z</DateUtc></StartTime><FrequencyChanges><FrequencyChange><Frequency dt:dt="r8">2699980000</Frequency><Timestamp dt:dt="r8">4.22244891176789E+15</Timestamp><Cur…	좌우반구com(split BVF)_2-020-1	60.021	1.0.0.165	1	-1625035054	Professional	2.0.10.242	2.0.10.353	11-18-2020	2020-11-18 오전 7:00:40	16:00:40	2.0.10.248	337	1	{/}	횟수	횟	수	NULL	NULL	NULL	NULL	NULL	NULL	129	1	73	KSY2	List3	NULL	NULL	NULL	NULL	NULL	NULL	NULL	NULL	NULL	1	{/}	0	4	1195979	0	{/}	447
좌우반구com(split BVF)_2	20	1	<?xml version="1.0"?>\n<Clock xmlns:dt="urn:schemas-microsoft-com:datatypes"><Description dt:dt="string">E-Prime Primary Realtime Clock</Description><StartTime><Timestamp dt:dt="int">0</Timestamp><DateUtc dt:dt="string">2020-11-18T07:00:40Z</DateUtc></StartTime><FrequencyChanges><FrequencyChange><Frequency dt:dt="r8">2699980000</Frequency><Timestamp dt:dt="r8">4.22244891176789E+15</Timestamp><Cur…	좌우반구com(split BVF)_2-020-1	60.021	1.0.0.165	1	-1625035054	Professional	2.0.10.242	2.0.10.353	11-18-2020	2020-11-18 오전 7:00:40	16:00:40	2.0.10.248	177	1	{/}	효과	효	과	NULL	NULL	NULL	83	1	45	NULL	NULL	NULL	KSY2	List2	NULL	NULL	NULL	NULL	NULL	NULL	NULL	NULL	NULL	1	{/}	0	3	618050	0	{/}	337
좌우반구com(split BVF)_2	20	1	<?xml version="1.0"?>\n<Clock xmlns:dt="urn:schemas-microsoft-com:datatypes"><Description dt:dt="string">E-Prime Primary Realtime Clock</Description><StartTime><Timestamp dt:dt="int">0</Timestamp><DateUtc dt:dt="string">2020-11-18T07:00:40Z</DateUtc></StartTime><FrequencyChanges><FrequencyChange><Frequency dt:dt="r8">2699980000</Frequency><Timestamp dt:dt="r8">4.22244891176789E+15</Timestamp><Cur…	좌우반구com(split BVF)_2-020-1	60.021	1.0.0.165	1	-1625035054	Professional	2.0.10.242	2.0.10.353	11-18-2020	2020-11-18 오전 7:00:40	16:00:40	2.0.10.248	251	2	z	효미	효	미	NULL	NULL	NULL	29	1	119	NULL	NULL	NULL	KSY	List2	0		0	-1	821195	183		0	0	1	z	1	3	821378	0	z	728
좌우반구com(split BVF)_2	20	1	<?xml version="1.0"?>\n<Clock xmlns:dt="urn:schemas-microsoft-com:datatypes"><Description dt:dt="string">E-Prime Primary Realtime Clock</Description><StartTime><Timestamp dt:dt="int">0</Timestamp><DateUtc dt:dt="string">2020-11-18T07:00:40Z</DateUtc></StartTime><FrequencyChanges><FrequencyChange><Frequency dt:dt="r8">2699980000</Frequency><Timestamp dt:dt="r8">4.22244891176789E+15</Timestamp><Cur…	좌우반구com(split BVF)_2-020-1	60.021	1.0.0.165	1	-1625035054	Professional	2.0.10.242	2.0.10.353	11-18-2020	2020-11-18 오전 7:00:40	16:00:40	2.0.10.248	258	2	z	효탈	효	탈	NULL	NULL	NULL	53	1	126	NULL	NULL	NULL	KSY	List2	0		1	-1	839888	184		0	0	1	z	0	4	840072	0	z	426
좌우반구com(split BVF)_2	20	1	<?xml version="1.0"?>\n<Clock xmlns:dt="urn:schemas-microsoft-com:datatypes"><Description dt:dt="string">E-Prime Primary Realtime Clock</Description><StartTime><Timestamp dt:dt="int">0</Timestamp><DateUtc dt:dt="string">2020-11-18T07:00:40Z</DateUtc></StartTime><FrequencyChanges><FrequencyChange><Frequency dt:dt="r8">2699980000</Frequency><Timestamp dt:dt="r8">4.22244891176789E+15</Timestamp><Cur…	좌우반구com(split BVF)_2-020-1	60.021	1.0.0.165	1	-1625035054	Professional	2.0.10.242	2.0.10.353	11-18-2020	2020-11-18 오전 7:00:40	16:00:40	2.0.10.248	377	2	z	효헤	효	헤	NULL	NULL	NULL	NULL	NULL	NULL	42	1	113	KSY3	List3	NULL	NULL	NULL	NULL	NULL	NULL	NULL	NULL	NULL	1	z	0	3	1300225	0	z	407
좌우반구com(split BVF)_2	20	1	<?xml version="1.0"?>\n<Clock xmlns:dt="urn:schemas-microsoft-com:datatypes"><Description dt:dt="string">E-Prime Primary Realtime Clock</Description><StartTime><Timestamp dt:dt="int">0</Timestamp><DateUtc dt:dt="string">2020-11-18T07:00:40Z</DateUtc></StartTime><FrequencyChanges><FrequencyChange><Frequency dt:dt="r8">2699980000</Frequency><Timestamp dt:dt="r8">4.22244891176789E+15</Timestamp><Cur…	좌우반구com(split BVF)_2-020-1	60.021	1.0.0.165	1	-1625035054	Professional	2.0.10.242	2.0.10.353	11-18-2020	2020-11-18 오전 7:00:40	16:00:40	2.0.10.248	335	2	z	후검	후	검	NULL	NULL	NULL	NULL	NULL	NULL	65	1	71	KSY3	List3	NULL	NULL	NULL	NULL	NULL	NULL	NULL	NULL	NULL	1	z	1	3	1190647	0	z	461
좌우반구com(split BVF)_2	20	1	<?xml version="1.0"?>\n<Clock xmlns:dt="urn:schemas-microsoft-com:datatypes"><Description dt:dt="string">E-Prime Primary Realtime Clock</Description><StartTime><Timestamp dt:dt="int">0</Timestamp><DateUtc dt:dt="string">2020-11-18T07:00:40Z</DateUtc></StartTime><FrequencyChanges><FrequencyChange><Frequency dt:dt="r8">2699980000</Frequency><Timestamp dt:dt="r8">4.22244891176789E+15</Timestamp><Cur…	좌우반구com(split BVF)_2-020-1	60.021	1.0.0.165	1	-1625035054	Professional	2.0.10.242	2.0.10.353	11-18-2020	2020-11-18 오전 7:00:40	16:00:40	2.0.10.248	105	1	{/}	후대	후	대	37	1	105	NULL	NULL	NULL	NULL	NULL	NULL	KSY2	List1	NULL	NULL	NULL	NULL	NULL	NULL	NULL	NULL	NULL	1	{/}	0	3	305228	0	{/}	373
좌우반구com(split BVF)_2	20	1	<?xml version="1.0"?>\n<Clock xmlns:dt="urn:schemas-microsoft-com:datatypes"><Description dt:dt="string">E-Prime Primary Realtime Clock</Description><StartTime><Timestamp dt:dt="int">0</Timestamp><DateUtc dt:dt="string">2020-11-18T07:00:40Z</DateUtc></StartTime><FrequencyChanges><FrequencyChange><Frequency dt:dt="r8">2699980000</Frequency><Timestamp dt:dt="r8">4.22244891176789E+15</Timestamp><Cur…	좌우반구com(split BVF)_2-020-1	60.021	1.0.0.165	1	-1625035054	Professional	2.0.10.242	2.0.10.353	11-18-2020	2020-11-18 오전 7:00:40	16:00:40	2.0.10.248	255	1	{/}	후자	후	자	NULL	NULL	NULL	54	1	123	NULL	NULL	NULL	KSY2	List2	NULL	NULL	NULL	NULL	NULL	NULL	NULL	NULL	NULL	1	{/}	0	3	832141	0	{/}	603
좌우반구com(split BVF)_2	20	1	<?xml version="1.0"?>\n<Clock xmlns:dt="urn:schemas-microsoft-com:datatypes"><Description dt:dt="string">E-Prime Primary Realtime Clock</Description><StartTime><Timestamp dt:dt="int">0</Timestamp><DateUtc dt:dt="string">2020-11-18T07:00:40Z</DateUtc></StartTime><FrequencyChanges><FrequencyChange><Frequency dt:dt="r8">2699980000</Frequency><Timestamp dt:dt="r8">4.22244891176789E+15</Timestamp><Cur…	좌우반구com(split BVF)_2-020-1	60.021	1.0.0.165	1	-1625035054	Professional	2.0.10.242	2.0.10.353	11-18-2020	2020-11-18 오전 7:00:40	16:00:40	2.0.10.248	234	2	z	훈걱	훈	걱	NULL	NULL	NULL	58	1	102	NULL	NULL	NULL	KSY2	List2	NULL	NULL	NULL	NULL	NULL	NULL	NULL	NULL	NULL	1	z	0	4	775928	0	z	346
좌우반구com(split BVF)_2	20	1	<?xml version="1.0"?>\n<Clock xmlns:dt="urn:schemas-microsoft-com:datatypes"><Description dt:dt="string">E-Prime Primary Realtime Clock</Description><StartTime><Timestamp dt:dt="int">0</Timestamp><DateUtc dt:dt="string">2020-11-18T07:00:40Z</DateUtc></StartTime><FrequencyChanges><FrequencyChange><Frequency dt:dt="r8">2699980000</Frequency><Timestamp dt:dt="r8">4.22244891176789E+15</Timestamp><Cur…	좌우반구com(split BVF)_2-020-1	60.021	1.0.0.165	1	-1625035054	Professional	2.0.10.242	2.0.10.353	11-18-2020	2020-11-18 오전 7:00:40	16:00:40	2.0.10.248	191	2	z	훈차	훈	차	NULL	NULL	NULL	23	1	59	NULL	NULL	NULL	KSY3	List2	NULL	NULL	NULL	NULL	NULL	NULL	NULL	NULL	NULL	1	z	0	4	657070	0	z	821
좌우반구com(split BVF)_2	20	1	<?xml version="1.0"?>\n<Clock xmlns:dt="urn:schemas-microsoft-com:datatypes"><Description dt:dt="string">E-Prime Primary Realtime Clock</Description><StartTime><Timestamp dt:dt="int">0</Timestamp><DateUtc dt:dt="string">2020-11-18T07:00:40Z</DateUtc></StartTime><FrequencyChanges><FrequencyChange><Frequency dt:dt="r8">2699980000</Frequency><Timestamp dt:dt="r8">4.22244891176789E+15</Timestamp><Cur…	좌우반구com(split BVF)_2-020-1	60.021	1.0.0.165	1	-1625035054	Professional	2.0.10.242	2.0.10.353	11-18-2020	2020-11-18 오전 7:00:40	16:00:40	2.0.10.248	386	2	z	휘섭	휘	섭	NULL	NULL	NULL	NULL	NULL	NULL	63	1	122	KSY	List3	0		0	-1	1323900	183		0	0	1	z	1	3	1324083	0	z	325
좌우반구com(split BVF)_2	20	1	<?xml version="1.0"?>\n<Clock xmlns:dt="urn:schemas-microsoft-com:datatypes"><Description dt:dt="string">E-Prime Primary Realtime Clock</Description><StartTime><Timestamp dt:dt="int">0</Timestamp><DateUtc dt:dt="string">2020-11-18T07:00:40Z</DateUtc></StartTime><FrequencyChanges><FrequencyChange><Frequency dt:dt="r8">2699980000</Frequency><Timestamp dt:dt="r8">4.22244891176789E+15</Timestamp><Cur…	좌우반구com(split BVF)_2-020-1	60.021	1.0.0.165	1	-1625035054	Professional	2.0.10.242	2.0.10.353	11-18-2020	2020-11-18 오전 7:00:40	16:00:40	2.0.10.248	103	2	z	희강	희	강	74	1	103	NULL	NULL	NULL	NULL	NULL	NULL	KSY2	List1	NULL	NULL	NULL	NULL	NULL	NULL	NULL	NULL	NULL	0	z	0	3	299730	0	{/}	703
좌우반구com(split BVF)_2	20	1	<?xml version="1.0"?>\n<Clock xmlns:dt="urn:schemas-microsoft-com:datatypes"><Description dt:dt="string">E-Prime Primary Realtime Clock</Description><StartTime><Timestamp dt:dt="int">0</Timestamp><DateUtc dt:dt="string">2020-11-18T07:00:40Z</DateUtc></StartTime><FrequencyChanges><FrequencyChange><Frequency dt:dt="r8">2699980000</Frequency><Timestamp dt:dt="r8">4.22244891176789E+15</Timestamp><Cur…	좌우반구com(split BVF)_2-020-1	60.021	1.0.0.165	1	-1625035054	Professional	2.0.10.242	2.0.10.353	11-18-2020	2020-11-18 오전 7:00:40	16:00:40	2.0.10.248	157	1	{/}	희망	희	망	NULL	NULL	NULL	99	1	25	NULL	NULL	NULL	KSY2	List2	NULL	NULL	NULL	NULL	NULL	NULL	NULL	NULL	NULL	1	{/}	0	4	563670	0	{/}	335
좌우반구com(split BVF)_2	20	1	<?xml version="1.0"?>\n<Clock xmlns:dt="urn:schemas-microsoft-com:datatypes"><Description dt:dt="string">E-Prime Primary Realtime Clock</Description><StartTime><Timestamp dt:dt="int">0</Timestamp><DateUtc dt:dt="string">2020-11-18T07:00:40Z</DateUtc></StartTime><FrequencyChanges><FrequencyChange><Frequency dt:dt="r8">2699980000</Frequency><Timestamp dt:dt="r8">4.22244891176789E+15</Timestamp><Cur…	좌우반구com(split BVF)_2-020-1	60.021	1.0.0.165	1	-1625035054	Professional	2.0.10.242	2.0.10.353	11-18-2020	2020-11-18 오전 7:00:40	16:00:40	2.0.10.248	112	2	z	희외	희	외	75	1	112	NULL	NULL	NULL	NULL	NULL	NULL	KSY3	List1	NULL	NULL	NULL	NULL	NULL	NULL	NULL	NULL	NULL	0	z	0	4	323455	0	{/}	693
좌우반구com(split BVF)_2	20	1	<?xml version="1.0"?>\n<Clock xmlns:dt="urn:schemas-microsoft-com:datatypes"><Description dt:dt="string">E-Prime Primary Realtime Clock</Description><StartTime><Timestamp dt:dt="int">0</Timestamp><DateUtc dt:dt="string">2020-11-18T07:00:40Z</DateUtc></StartTime><FrequencyChanges><FrequencyChange><Frequency dt:dt="r8">2699980000</Frequency><Timestamp dt:dt="r8">4.22244891176789E+15</Timestamp><Cur…	좌우반구com(split BVF)_2-020-1	60.021	1.0.0.165	1	-1625035054	Professional	2.0.10.242	2.0.10.353	11-18-2020	2020-11-18 오전 7:00:40	16:00:40	2.0.10.248	296	2	z	희응	희	응	NULL	NULL	NULL	NULL	NULL	NULL	24	1	32	KSY2	List3	NULL	NULL	NULL	NULL	NULL	NULL	NULL	NULL	NULL	1	z	0	3	1087134	0	z	286
[truncated: 1 more columns]
