# Supplementary material for: Decoding foveal word recognition: the role of interhemispheric inhibition in bilateral hemispheric processing
Source: Front Psychol. 2023 Nov 30;14:1293529. doi: 10.3389/fpsyg.2023.1293529 (PMC10720635; doi:10.3389/fpsyg.2023.1293529)
Supplement: Supplementary file 1 [file Data_Sheet_1.ZIP › data/Exp2/BVF_036.txt]

STRING	INTEGER	INTEGER	STRING	STRING	STRING	STRING	STRING	STRING	STRING	STRING	STRING	STRING	STRING	STRING	STRING	INTEGER	STRING	STRING	STRING	STRING	STRING	STRING	STRING	STRING	STRING	STRING	STRING	STRING	STRING	STRING	STRING	STRING	STRING	STRING	STRING	STRING	STRING	STRING	STRING	STRING	STRING	STRING	STRING	STRING	STRING	STRING	STRING	STRING	STRING
EXPNAME	SUBJECT	SESSION	VARIABLE	VARIABLE	VARIABLE	VARIABLE	VARIABLE	VARIABLE	VARIABLE	VARIABLE	VARIABLE	VARIABLE	VARIABLE	VARIABLE	VARIABLE	LOG_LEVEL	VARIABLE	VARIABLE	VARIABLE	VARIABLE	VARIABLE	VARIABLE	VARIABLE	VARIABLE	VARIABLE	VARIABLE	VARIABLE	VARIABLE	VARIABLE	VARIABLE	VARIABLE	VARIABLE	VARIABLE	VARIABLE	VARIABLE	VARIABLE	VARIABLE	VARIABLE	VARIABLE	VARIABLE	VARIABLE	VARIABLE	VARIABLE	VARIABLE	VARIABLE	VARIABLE	VARIABLE	VARIABLE	VARIABLE
1	1	1	1	1	1	1	1	1	1	1	1	1	1	1	1	2	2	2	2	2	2	2	2	2	2	2	2	2	2	2	2	2	2	2	2	2	2	2	2	2	2	2	2	2	2	2	2	2	2
ExperimentName	Subject	Session	Clock.Information	DataFile.Basename	Display.RefreshRate	ExperimentVersion	Group	RandomSeed	RuntimeCapabilities	RuntimeVersion	RuntimeVersionExpected	SessionDate	SessionStartDateTimeUtc	SessionTime	StudioVersion	Block	condition	correct	Exptarget	Exptarget2	Exptarget3	List1	List1.Cycle	List1.Sample	List2	List2.Cycle	List2.Sample	List3	List3.Cycle	List3.Sample	Procedure	Running	TextDisplay2.ACC	TextDisplay2.CRESP	TextDisplay2.DurationError	TextDisplay2.OnsetDelay	TextDisplay2.OnsetTime	TextDisplay2.OnsetToOnsetTime	TextDisplay2.RESP	TextDisplay2.RT	TextDisplay2.RTTime	TextDisplay6.ACC	TextDisplay6.CRESP	TextDisplay6.DurationError	TextDisplay6.OnsetDelay	TextDisplay6.OnsetTime	TextDisplay6.OnsetToOnsetTime	TextDisplay6.RESP	TextDisplay6.RT
좌우반구com(split BVF)_1	36	1	<?xml version="1.0"?>\n<Clock xmlns:dt="urn:schemas-microsoft-com:datatypes"><Description dt:dt="string">E-Prime Primary Realtime Clock</Description><StartTime><Timestamp dt:dt="int">0</Timestamp><DateUtc dt:dt="string">2021-06-10T07:49:07Z</DateUtc></StartTime><FrequencyChanges><FrequencyChange><Frequency dt:dt="r8">2699990000</Frequency><Timestamp dt:dt="r8">19752012096741</Timestamp><Current d…	좌우반구com(split BVF)_1-036-1	60.022	1.0.0.165	1	7342060	Professional	2.0.10.242	2.0.10.353	06-10-2021	2021-06-10 오전 7:49:07	16:49:07	2.0.10.248	32	1	z	가격	가	격	59	1	32	NULL	NULL	NULL	NULL	NULL	NULL	KSY	List1	0		0	0	109063	183		0	0	1	z	0	3	109246	0	z	382
좌우반구com(split BVF)_1	36	1	<?xml version="1.0"?>\n<Clock xmlns:dt="urn:schemas-microsoft-com:datatypes"><Description dt:dt="string">E-Prime Primary Realtime Clock</Description><StartTime><Timestamp dt:dt="int">0</Timestamp><DateUtc dt:dt="string">2021-06-10T07:49:07Z</DateUtc></StartTime><FrequencyChanges><FrequencyChange><Frequency dt:dt="r8">2699990000</Frequency><Timestamp dt:dt="r8">19752012096741</Timestamp><Current d…	좌우반구com(split BVF)_1-036-1	60.022	1.0.0.165	1	7342060	Professional	2.0.10.242	2.0.10.353	06-10-2021	2021-06-10 오전 7:49:07	16:49:07	2.0.10.248	286	1	z	가을	가	을	NULL	NULL	NULL	NULL	NULL	NULL	65	1	22	KSY	List3	0		0	-1	810678	183		0	0	1	z	0	3	810861	0	z	222
좌우반구com(split BVF)_1	36	1	<?xml version="1.0"?>\n<Clock xmlns:dt="urn:schemas-microsoft-com:datatypes"><Description dt:dt="string">E-Prime Primary Realtime Clock</Description><StartTime><Timestamp dt:dt="int">0</Timestamp><DateUtc dt:dt="string">2021-06-10T07:49:07Z</DateUtc></StartTime><FrequencyChanges><FrequencyChange><Frequency dt:dt="r8">2699990000</Frequency><Timestamp dt:dt="r8">19752012096741</Timestamp><Current d…	좌우반구com(split BVF)_1-036-1	60.022	1.0.0.165	1	7342060	Professional	2.0.10.242	2.0.10.353	06-10-2021	2021-06-10 오전 7:49:07	16:49:07	2.0.10.248	130	1	z	간섭	간	섭	77	1	130	NULL	NULL	NULL	NULL	NULL	NULL	KSY	List1	0		0	-1	370169	183		0	0	1	z	1	3	370352	0	z	332
좌우반구com(split BVF)_1	36	1	<?xml version="1.0"?>\n<Clock xmlns:dt="urn:schemas-microsoft-com:datatypes"><Description dt:dt="string">E-Prime Primary Realtime Clock</Description><StartTime><Timestamp dt:dt="int">0</Timestamp><DateUtc dt:dt="string">2021-06-10T07:49:07Z</DateUtc></StartTime><FrequencyChanges><FrequencyChange><Frequency dt:dt="r8">2699990000</Frequency><Timestamp dt:dt="r8">19752012096741</Timestamp><Current d…	좌우반구com(split BVF)_1-036-1	60.022	1.0.0.165	1	7342060	Professional	2.0.10.242	2.0.10.353	06-10-2021	2021-06-10 오전 7:49:07	16:49:07	2.0.10.248	342	2	{/}	간습	간	습	NULL	NULL	NULL	NULL	NULL	NULL	58	1	78	KSY3	List3	NULL	NULL	NULL	NULL	NULL	NULL	NULL	NULL	NULL	1	{/}	0	3	960008	0	{/}	592
좌우반구com(split BVF)_1	36	1	<?xml version="1.0"?>\n<Clock xmlns:dt="urn:schemas-microsoft-com:datatypes"><Description dt:dt="string">E-Prime Primary Realtime Clock</Description><StartTime><Timestamp dt:dt="int">0</Timestamp><DateUtc dt:dt="string">2021-06-10T07:49:07Z</DateUtc></StartTime><FrequencyChanges><FrequencyChange><Frequency dt:dt="r8">2699990000</Frequency><Timestamp dt:dt="r8">19752012096741</Timestamp><Current d…	좌우반구com(split BVF)_1-036-1	60.022	1.0.0.165	1	7342060	Professional	2.0.10.242	2.0.10.353	06-10-2021	2021-06-10 오전 7:49:07	16:49:07	2.0.10.248	69	2	{/}	감환	감	환	32	1	69	NULL	NULL	NULL	NULL	NULL	NULL	KSY3	List1	NULL	NULL	NULL	NULL	NULL	NULL	NULL	NULL	NULL	1	{/}	0	3	207044	0	{/}	607
좌우반구com(split BVF)_1	36	1	<?xml version="1.0"?>\n<Clock xmlns:dt="urn:schemas-microsoft-com:datatypes"><Description dt:dt="string">E-Prime Primary Realtime Clock</Description><StartTime><Timestamp dt:dt="int">0</Timestamp><DateUtc dt:dt="string">2021-06-10T07:49:07Z</DateUtc></StartTime><FrequencyChanges><FrequencyChange><Frequency dt:dt="r8">2699990000</Frequency><Timestamp dt:dt="r8">19752012096741</Timestamp><Current d…	좌우반구com(split BVF)_1-036-1	60.022	1.0.0.165	1	7342060	Professional	2.0.10.242	2.0.10.353	06-10-2021	2021-06-10 오전 7:49:07	16:49:07	2.0.10.248	332	1	z	강도	강	도	NULL	NULL	NULL	NULL	NULL	NULL	98	1	68	KSY	List3	0		0	0	932568	183		0	0	1	z	0	3	932751	0	z	401
좌우반구com(split BVF)_1	36	1	<?xml version="1.0"?>\n<Clock xmlns:dt="urn:schemas-microsoft-com:datatypes"><Description dt:dt="string">E-Prime Primary Realtime Clock</Description><StartTime><Timestamp dt:dt="int">0</Timestamp><DateUtc dt:dt="string">2021-06-10T07:49:07Z</DateUtc></StartTime><FrequencyChanges><FrequencyChange><Frequency dt:dt="r8">2699990000</Frequency><Timestamp dt:dt="r8">19752012096741</Timestamp><Current d…	좌우반구com(split BVF)_1-036-1	60.022	1.0.0.165	1	7342060	Professional	2.0.10.242	2.0.10.353	06-10-2021	2021-06-10 오전 7:49:07	16:49:07	2.0.10.248	221	2	{/}	강례	강	례	NULL	NULL	NULL	91	1	89	NULL	NULL	NULL	KSY2	List2	NULL	NULL	NULL	NULL	NULL	NULL	NULL	NULL	NULL	1	{/}	0	4	619780	0	{/}	996
좌우반구com(split BVF)_1	36	1	<?xml version="1.0"?>\n<Clock xmlns:dt="urn:schemas-microsoft-com:datatypes"><Description dt:dt="string">E-Prime Primary Realtime Clock</Description><StartTime><Timestamp dt:dt="int">0</Timestamp><DateUtc dt:dt="string">2021-06-10T07:49:07Z</DateUtc></StartTime><FrequencyChanges><FrequencyChange><Frequency dt:dt="r8">2699990000</Frequency><Timestamp dt:dt="r8">19752012096741</Timestamp><Current d…	좌우반구com(split BVF)_1-036-1	60.022	1.0.0.165	1	7342060	Professional	2.0.10.242	2.0.10.353	06-10-2021	2021-06-10 오전 7:49:07	16:49:07	2.0.10.248	95	2	{/}	강방	강	방	49	1	95	NULL	NULL	NULL	NULL	NULL	NULL	KSY3	List1	NULL	NULL	NULL	NULL	NULL	NULL	NULL	NULL	NULL	1	{/}	0	3	276669	0	{/}	643
좌우반구com(split BVF)_1	36	1	<?xml version="1.0"?>\n<Clock xmlns:dt="urn:schemas-microsoft-com:datatypes"><Description dt:dt="string">E-Prime Primary Realtime Clock</Description><StartTime><Timestamp dt:dt="int">0</Timestamp><DateUtc dt:dt="string">2021-06-10T07:49:07Z</DateUtc></StartTime><FrequencyChanges><FrequencyChange><Frequency dt:dt="r8">2699990000</Frequency><Timestamp dt:dt="r8">19752012096741</Timestamp><Current d…	좌우반구com(split BVF)_1-036-1	60.022	1.0.0.165	1	7342060	Professional	2.0.10.242	2.0.10.353	06-10-2021	2021-06-10 오전 7:49:07	16:49:07	2.0.10.248	93	1	z	개념	개	념	26	1	93	NULL	NULL	NULL	NULL	NULL	NULL	KSY	List1	0		0	-1	271071	184		0	0	1	z	0	4	271255	0	z	567
좌우반구com(split BVF)_1	36	1	<?xml version="1.0"?>\n<Clock xmlns:dt="urn:schemas-microsoft-com:datatypes"><Description dt:dt="string">E-Prime Primary Realtime Clock</Description><StartTime><Timestamp dt:dt="int">0</Timestamp><DateUtc dt:dt="string">2021-06-10T07:49:07Z</DateUtc></StartTime><FrequencyChanges><FrequencyChange><Frequency dt:dt="r8">2699990000</Frequency><Timestamp dt:dt="r8">19752012096741</Timestamp><Current d…	좌우반구com(split BVF)_1-036-1	60.022	1.0.0.165	1	7342060	Professional	2.0.10.242	2.0.10.353	06-10-2021	2021-06-10 오전 7:49:07	16:49:07	2.0.10.248	181	2	{/}	개례	개	례	NULL	NULL	NULL	45	1	49	NULL	NULL	NULL	KSY3	List2	NULL	NULL	NULL	NULL	NULL	NULL	NULL	NULL	NULL	1	{/}	1	3	514467	0	{/}	470
좌우반구com(split BVF)_1	36	1	<?xml version="1.0"?>\n<Clock xmlns:dt="urn:schemas-microsoft-com:datatypes"><Description dt:dt="string">E-Prime Primary Realtime Clock</Description><StartTime><Timestamp dt:dt="int">0</Timestamp><DateUtc dt:dt="string">2021-06-10T07:49:07Z</DateUtc></StartTime><FrequencyChanges><FrequencyChange><Frequency dt:dt="r8">2699990000</Frequency><Timestamp dt:dt="r8">19752012096741</Timestamp><Current d…	좌우반구com(split BVF)_1-036-1	60.022	1.0.0.165	1	7342060	Professional	2.0.10.242	2.0.10.353	06-10-2021	2021-06-10 오전 7:49:07	16:49:07	2.0.10.248	396	1	z	개인	개	인	NULL	NULL	NULL	NULL	NULL	NULL	101	1	132	KSY	List3	0		0	0	1103790	183		0	0	1	z	0	3	1103973	0	z	240
좌우반구com(split BVF)_1	36	1	<?xml version="1.0"?>\n<Clock xmlns:dt="urn:schemas-microsoft-com:datatypes"><Description dt:dt="string">E-Prime Primary Realtime Clock</Description><StartTime><Timestamp dt:dt="int">0</Timestamp><DateUtc dt:dt="string">2021-06-10T07:49:07Z</DateUtc></StartTime><FrequencyChanges><FrequencyChange><Frequency dt:dt="r8">2699990000</Frequency><Timestamp dt:dt="r8">19752012096741</Timestamp><Current d…	좌우반구com(split BVF)_1-036-1	60.022	1.0.0.165	1	7342060	Professional	2.0.10.242	2.0.10.353	06-10-2021	2021-06-10 오전 7:49:07	16:49:07	2.0.10.248	139	2	{/}	개협	개	협	NULL	NULL	NULL	21	1	7	NULL	NULL	NULL	KSY2	List2	NULL	NULL	NULL	NULL	NULL	NULL	NULL	NULL	NULL	1	{/}	0	4	404074	0	{/}	492
좌우반구com(split BVF)_1	36	1	<?xml version="1.0"?>\n<Clock xmlns:dt="urn:schemas-microsoft-com:datatypes"><Description dt:dt="string">E-Prime Primary Realtime Clock</Description><StartTime><Timestamp dt:dt="int">0</Timestamp><DateUtc dt:dt="string">2021-06-10T07:49:07Z</DateUtc></StartTime><FrequencyChanges><FrequencyChange><Frequency dt:dt="r8">2699990000</Frequency><Timestamp dt:dt="r8">19752012096741</Timestamp><Current d…	좌우반구com(split BVF)_1-036-1	60.022	1.0.0.165	1	7342060	Professional	2.0.10.242	2.0.10.353	06-10-2021	2021-06-10 오전 7:49:07	16:49:07	2.0.10.248	46	2	{/}	거생	거	생	47	1	46	NULL	NULL	NULL	NULL	NULL	NULL	KSY3	List1	NULL	NULL	NULL	NULL	NULL	NULL	NULL	NULL	NULL	0	{/}	1	3	145899	0	z	373
좌우반구com(split BVF)_1	36	1	<?xml version="1.0"?>\n<Clock xmlns:dt="urn:schemas-microsoft-com:datatypes"><Description dt:dt="string">E-Prime Primary Realtime Clock</Description><StartTime><Timestamp dt:dt="int">0</Timestamp><DateUtc dt:dt="string">2021-06-10T07:49:07Z</DateUtc></StartTime><FrequencyChanges><FrequencyChange><Frequency dt:dt="r8">2699990000</Frequency><Timestamp dt:dt="r8">19752012096741</Timestamp><Current d…	좌우반구com(split BVF)_1-036-1	60.022	1.0.0.165	1	7342060	Professional	2.0.10.242	2.0.10.353	06-10-2021	2021-06-10 오전 7:49:07	16:49:07	2.0.10.248	291	1	z	걱정	걱	정	NULL	NULL	NULL	NULL	NULL	NULL	122	1	27	KSY	List3	0		1	-1	823623	184		0	0	1	z	0	4	823807	0	z	365
좌우반구com(split BVF)_1	36	1	<?xml version="1.0"?>\n<Clock xmlns:dt="urn:schemas-microsoft-com:datatypes"><Description dt:dt="string">E-Prime Primary Realtime Clock</Description><StartTime><Timestamp dt:dt="int">0</Timestamp><DateUtc dt:dt="string">2021-06-10T07:49:07Z</DateUtc></StartTime><FrequencyChanges><FrequencyChange><Frequency dt:dt="r8">2699990000</Frequency><Timestamp dt:dt="r8">19752012096741</Timestamp><Current d…	좌우반구com(split BVF)_1-036-1	60.022	1.0.0.165	1	7342060	Professional	2.0.10.242	2.0.10.353	06-10-2021	2021-06-10 오전 7:49:07	16:49:07	2.0.10.248	70	2	{/}	걱최	걱	최	23	1	70	NULL	NULL	NULL	NULL	NULL	NULL	KSY3	List1	NULL	NULL	NULL	NULL	NULL	NULL	NULL	NULL	NULL	1	{/}	0	3	209860	0	{/}	552
좌우반구com(split BVF)_1	36	1	<?xml version="1.0"?>\n<Clock xmlns:dt="urn:schemas-microsoft-com:datatypes"><Description dt:dt="string">E-Prime Primary Realtime Clock</Description><StartTime><Timestamp dt:dt="int">0</Timestamp><DateUtc dt:dt="string">2021-06-10T07:49:07Z</DateUtc></StartTime><FrequencyChanges><FrequencyChange><Frequency dt:dt="r8">2699990000</Frequency><Timestamp dt:dt="r8">19752012096741</Timestamp><Current d…	좌우반구com(split BVF)_1-036-1	60.022	1.0.0.165	1	7342060	Professional	2.0.10.242	2.0.10.353	06-10-2021	2021-06-10 오전 7:49:07	16:49:07	2.0.10.248	293	2	{/}	건적	건	적	NULL	NULL	NULL	NULL	NULL	NULL	66	1	29	KSY3	List3	NULL	NULL	NULL	NULL	NULL	NULL	NULL	NULL	NULL	1	{/}	0	3	829055	0	{/}	1092
좌우반구com(split BVF)_1	36	1	<?xml version="1.0"?>\n<Clock xmlns:dt="urn:schemas-microsoft-com:datatypes"><Description dt:dt="string">E-Prime Primary Realtime Clock</Description><StartTime><Timestamp dt:dt="int">0</Timestamp><DateUtc dt:dt="string">2021-06-10T07:49:07Z</DateUtc></StartTime><FrequencyChanges><FrequencyChange><Frequency dt:dt="r8">2699990000</Frequency><Timestamp dt:dt="r8">19752012096741</Timestamp><Current d…	좌우반구com(split BVF)_1-036-1	60.022	1.0.0.165	1	7342060	Professional	2.0.10.242	2.0.10.353	06-10-2021	2021-06-10 오전 7:49:07	16:49:07	2.0.10.248	232	2	{/}	검강	검	강	NULL	NULL	NULL	80	1	100	NULL	NULL	NULL	KSY2	List2	NULL	NULL	NULL	NULL	NULL	NULL	NULL	NULL	NULL	1	{/}	1	3	649652	0	{/}	865
좌우반구com(split BVF)_1	36	1	<?xml version="1.0"?>\n<Clock xmlns:dt="urn:schemas-microsoft-com:datatypes"><Description dt:dt="string">E-Prime Primary Realtime Clock</Description><StartTime><Timestamp dt:dt="int">0</Timestamp><DateUtc dt:dt="string">2021-06-10T07:49:07Z</DateUtc></StartTime><FrequencyChanges><FrequencyChange><Frequency dt:dt="r8">2699990000</Frequency><Timestamp dt:dt="r8">19752012096741</Timestamp><Current d…	좌우반구com(split BVF)_1-036-1	60.022	1.0.0.165	1	7342060	Professional	2.0.10.242	2.0.10.353	06-10-2021	2021-06-10 오전 7:49:07	16:49:07	2.0.10.248	371	1	z	검색	검	색	NULL	NULL	NULL	NULL	NULL	NULL	103	1	107	KSY	List3	0		0	-1	1037880	183		0	0	1	z	1	3	1038063	0	z	255
좌우반구com(split BVF)_1	36	1	<?xml version="1.0"?>\n<Clock xmlns:dt="urn:schemas-microsoft-com:datatypes"><Description dt:dt="string">E-Prime Primary Realtime Clock</Description><StartTime><Timestamp dt:dt="int">0</Timestamp><DateUtc dt:dt="string">2021-06-10T07:49:07Z</DateUtc></StartTime><FrequencyChanges><FrequencyChange><Frequency dt:dt="r8">2699990000</Frequency><Timestamp dt:dt="r8">19752012096741</Timestamp><Current d…	좌우반구com(split BVF)_1-036-1	60.022	1.0.0.165	1	7342060	Professional	2.0.10.242	2.0.10.353	06-10-2021	2021-06-10 오전 7:49:07	16:49:07	2.0.10.248	98	2	{/}	검죽	검	죽	80	1	98	NULL	NULL	NULL	NULL	NULL	NULL	KSY	List1	0		0	-1	284733	183		0	0	1	{/}	1	3	284916	0	{/}	459
좌우반구com(split BVF)_1	36	1	<?xml version="1.0"?>\n<Clock xmlns:dt="urn:schemas-microsoft-com:datatypes"><Description dt:dt="string">E-Prime Primary Realtime Clock</Description><StartTime><Timestamp dt:dt="int">0</Timestamp><DateUtc dt:dt="string">2021-06-10T07:49:07Z</DateUtc></StartTime><FrequencyChanges><FrequencyChange><Frequency dt:dt="r8">2699990000</Frequency><Timestamp dt:dt="r8">19752012096741</Timestamp><Current d…	좌우반구com(split BVF)_1-036-1	60.022	1.0.0.165	1	7342060	Professional	2.0.10.242	2.0.10.353	06-10-2021	2021-06-10 오전 7:49:07	16:49:07	2.0.10.248	28	2	{/}	검환	검	환	68	1	28	NULL	NULL	NULL	NULL	NULL	NULL	KSY3	List1	NULL	NULL	NULL	NULL	NULL	NULL	NULL	NULL	NULL	1	{/}	0	3	98683	0	{/}	489
좌우반구com(split BVF)_1	36	1	<?xml version="1.0"?>\n<Clock xmlns:dt="urn:schemas-microsoft-com:datatypes"><Description dt:dt="string">E-Prime Primary Realtime Clock</Description><StartTime><Timestamp dt:dt="int">0</Timestamp><DateUtc dt:dt="string">2021-06-10T07:49:07Z</DateUtc></StartTime><FrequencyChanges><FrequencyChange><Frequency dt:dt="r8">2699990000</Frequency><Timestamp dt:dt="r8">19752012096741</Timestamp><Current d…	좌우반구com(split BVF)_1-036-1	60.022	1.0.0.165	1	7342060	Professional	2.0.10.242	2.0.10.353	06-10-2021	2021-06-10 오전 7:49:07	16:49:07	2.0.10.248	224	2	{/}	격례	격	례	NULL	NULL	NULL	75	1	92	NULL	NULL	NULL	KSY3	List2	NULL	NULL	NULL	NULL	NULL	NULL	NULL	NULL	NULL	1	{/}	0	3	628510	0	{/}	538
좌우반구com(split BVF)_1	36	1	<?xml version="1.0"?>\n<Clock xmlns:dt="urn:schemas-microsoft-com:datatypes"><Description dt:dt="string">E-Prime Primary Realtime Clock</Description><StartTime><Timestamp dt:dt="int">0</Timestamp><DateUtc dt:dt="string">2021-06-10T07:49:07Z</DateUtc></StartTime><FrequencyChanges><FrequencyChange><Frequency dt:dt="r8">2699990000</Frequency><Timestamp dt:dt="r8">19752012096741</Timestamp><Current d…	좌우반구com(split BVF)_1-036-1	60.022	1.0.0.165	1	7342060	Professional	2.0.10.242	2.0.10.353	06-10-2021	2021-06-10 오전 7:49:07	16:49:07	2.0.10.248	256	1	z	결과	결	과	NULL	NULL	NULL	60	1	124	NULL	NULL	NULL	KSY	List2	0		0	0	716279	183		0	0	1	z	0	3	716462	0	z	359
좌우반구com(split BVF)_1	36	1	<?xml version="1.0"?>\n<Clock xmlns:dt="urn:schemas-microsoft-com:datatypes"><Description dt:dt="string">E-Prime Primary Realtime Clock</Description><StartTime><Timestamp dt:dt="int">0</Timestamp><DateUtc dt:dt="string">2021-06-10T07:49:07Z</DateUtc></StartTime><FrequencyChanges><FrequencyChange><Frequency dt:dt="r8">2699990000</Frequency><Timestamp dt:dt="r8">19752012096741</Timestamp><Current d…	좌우반구com(split BVF)_1-036-1	60.022	1.0.0.165	1	7342060	Professional	2.0.10.242	2.0.10.353	06-10-2021	2021-06-10 오전 7:49:07	16:49:07	2.0.10.248	123	1	z	결국	결	국	30	1	123	NULL	NULL	NULL	NULL	NULL	NULL	KSY	List1	0		0	0	351776	183		0	0	1	z	0	3	351959	0	z	367
좌우반구com(split BVF)_1	36	1	<?xml version="1.0"?>\n<Clock xmlns:dt="urn:schemas-microsoft-com:datatypes"><Description dt:dt="string">E-Prime Primary Realtime Clock</Description><StartTime><Timestamp dt:dt="int">0</Timestamp><DateUtc dt:dt="string">2021-06-10T07:49:07Z</DateUtc></StartTime><FrequencyChanges><FrequencyChange><Frequency dt:dt="r8">2699990000</Frequency><Timestamp dt:dt="r8">19752012096741</Timestamp><Current d…	좌우반구com(split BVF)_1-036-1	60.022	1.0.0.165	1	7342060	Professional	2.0.10.242	2.0.10.353	06-10-2021	2021-06-10 오전 7:49:07	16:49:07	2.0.10.248	7	1	z	결정	결	정	88	1	7	NULL	NULL	NULL	NULL	NULL	NULL	KSY	List1	0		0	-1	43286	183		0	0	1	z	1	3	43469	0	z	229
좌우반구com(split BVF)_1	36	1	<?xml version="1.0"?>\n<Clock xmlns:dt="urn:schemas-microsoft-com:datatypes"><Description dt:dt="string">E-Prime Primary Realtime Clock</Description><StartTime><Timestamp dt:dt="int">0</Timestamp><DateUtc dt:dt="string">2021-06-10T07:49:07Z</DateUtc></StartTime><FrequencyChanges><FrequencyChange><Frequency dt:dt="r8">2699990000</Frequency><Timestamp dt:dt="r8">19752012096741</Timestamp><Current d…	좌우반구com(split BVF)_1-036-1	60.022	1.0.0.165	1	7342060	Professional	2.0.10.242	2.0.10.353	06-10-2021	2021-06-10 오전 7:49:07	16:49:07	2.0.10.248	29	2	{/}	결지	결	지	36	1	29	NULL	NULL	NULL	NULL	NULL	NULL	KSY	List1	0		0	-1	101182	183		0	0	1	{/}	1	3	101365	0	{/}	413
좌우반구com(split BVF)_1	36	1	<?xml version="1.0"?>\n<Clock xmlns:dt="urn:schemas-microsoft-com:datatypes"><Description dt:dt="string">E-Prime Primary Realtime Clock</Description><StartTime><Timestamp dt:dt="int">0</Timestamp><DateUtc dt:dt="string">2021-06-10T07:49:07Z</DateUtc></StartTime><FrequencyChanges><FrequencyChange><Frequency dt:dt="r8">2699990000</Frequency><Timestamp dt:dt="r8">19752012096741</Timestamp><Current d…	좌우반구com(split BVF)_1-036-1	60.022	1.0.0.165	1	7342060	Professional	2.0.10.242	2.0.10.353	06-10-2021	2021-06-10 오전 7:49:07	16:49:07	2.0.10.248	222	2	{/}	결협	결	협	NULL	NULL	NULL	97	1	90	NULL	NULL	NULL	KSY3	List2	NULL	NULL	NULL	NULL	NULL	NULL	NULL	NULL	NULL	1	{/}	0	4	622979	0	{/}	538
좌우반구com(split BVF)_1	36	1	<?xml version="1.0"?>\n<Clock xmlns:dt="urn:schemas-microsoft-com:datatypes"><Description dt:dt="string">E-Prime Primary Realtime Clock</Description><StartTime><Timestamp dt:dt="int">0</Timestamp><DateUtc dt:dt="string">2021-06-10T07:49:07Z</DateUtc></StartTime><FrequencyChanges><FrequencyChange><Frequency dt:dt="r8">2699990000</Frequency><Timestamp dt:dt="r8">19752012096741</Timestamp><Current d…	좌우반구com(split BVF)_1-036-1	60.022	1.0.0.165	1	7342060	Professional	2.0.10.242	2.0.10.353	06-10-2021	2021-06-10 오전 7:49:07	16:49:07	2.0.10.248	288	1	z	경비	경	비	NULL	NULL	NULL	NULL	NULL	NULL	47	1	24	KSY	List3	0		1	-1	815726	184		0	0	1	z	0	4	815910	0	z	374
좌우반구com(split BVF)_1	36	1	<?xml version="1.0"?>\n<Clock xmlns:dt="urn:schemas-microsoft-com:datatypes"><Description dt:dt="string">E-Prime Primary Realtime Clock</Description><StartTime><Timestamp dt:dt="int">0</Timestamp><DateUtc dt:dt="string">2021-06-10T07:49:07Z</DateUtc></StartTime><FrequencyChanges><FrequencyChange><Frequency dt:dt="r8">2699990000</Frequency><Timestamp dt:dt="r8">19752012096741</Timestamp><Current d…	좌우반구com(split BVF)_1-036-1	60.022	1.0.0.165	1	7342060	Professional	2.0.10.242	2.0.10.353	06-10-2021	2021-06-10 오전 7:49:07	16:49:07	2.0.10.248	151	1	z	경험	경	험	NULL	NULL	NULL	49	1	19	NULL	NULL	NULL	KSY	List2	0		0	0	435446	183		0	0	1	z	0	3	435629	0	z	301
좌우반구com(split BVF)_1	36	1	<?xml version="1.0"?>\n<Clock xmlns:dt="urn:schemas-microsoft-com:datatypes"><Description dt:dt="string">E-Prime Primary Realtime Clock</Description><StartTime><Timestamp dt:dt="int">0</Timestamp><DateUtc dt:dt="string">2021-06-10T07:49:07Z</DateUtc></StartTime><FrequencyChanges><FrequencyChange><Frequency dt:dt="r8">2699990000</Frequency><Timestamp dt:dt="r8">19752012096741</Timestamp><Current d…	좌우반구com(split BVF)_1-036-1	60.022	1.0.0.165	1	7342060	Professional	2.0.10.242	2.0.10.353	06-10-2021	2021-06-10 오전 7:49:07	16:49:07	2.0.10.248	309	1	z	경호	경	호	NULL	NULL	NULL	NULL	NULL	NULL	13	1	45	KSY	List3	0		0	0	872273	183		0	0	0	z	0	3	872456	0	{/}	266
좌우반구com(split BVF)_1	36	1	<?xml version="1.0"?>\n<Clock xmlns:dt="urn:schemas-microsoft-com:datatypes"><Description dt:dt="string">E-Prime Primary Realtime Clock</Description><StartTime><Timestamp dt:dt="int">0</Timestamp><DateUtc dt:dt="string">2021-06-10T07:49:07Z</DateUtc></StartTime><FrequencyChanges><FrequencyChange><Frequency dt:dt="r8">2699990000</Frequency><Timestamp dt:dt="r8">19752012096741</Timestamp><Current d…	좌우반구com(split BVF)_1-036-1	60.022	1.0.0.165	1	7342060	Professional	2.0.10.242	2.0.10.353	06-10-2021	2021-06-10 오전 7:49:07	16:49:07	2.0.10.248	216	1	z	계기	계	기	NULL	NULL	NULL	2	1	84	NULL	NULL	NULL	KSY	List2	0		0	0	605735	183		0	0	1	z	0	3	605918	0	z	357
좌우반구com(split BVF)_1	36	1	<?xml version="1.0"?>\n<Clock xmlns:dt="urn:schemas-microsoft-com:datatypes"><Description dt:dt="string">E-Prime Primary Realtime Clock</Description><StartTime><Timestamp dt:dt="int">0</Timestamp><DateUtc dt:dt="string">2021-06-10T07:49:07Z</DateUtc></StartTime><FrequencyChanges><FrequencyChange><Frequency dt:dt="r8">2699990000</Frequency><Timestamp dt:dt="r8">19752012096741</Timestamp><Current d…	좌우반구com(split BVF)_1-036-1	60.022	1.0.0.165	1	7342060	Professional	2.0.10.242	2.0.10.353	06-10-2021	2021-06-10 오전 7:49:07	16:49:07	2.0.10.248	74	2	{/}	계님	계	님	128	1	74	NULL	NULL	NULL	NULL	NULL	NULL	KSY2	List1	NULL	NULL	NULL	NULL	NULL	NULL	NULL	NULL	NULL	1	{/}	0	4	220973	0	{/}	538
좌우반구com(split BVF)_1	36	1	<?xml version="1.0"?>\n<Clock xmlns:dt="urn:schemas-microsoft-com:datatypes"><Description dt:dt="string">E-Prime Primary Realtime Clock</Description><StartTime><Timestamp dt:dt="int">0</Timestamp><DateUtc dt:dt="string">2021-06-10T07:49:07Z</DateUtc></StartTime><FrequencyChanges><FrequencyChange><Frequency dt:dt="r8">2699990000</Frequency><Timestamp dt:dt="r8">19752012096741</Timestamp><Current d…	좌우반구com(split BVF)_1-036-1	60.022	1.0.0.165	1	7342060	Professional	2.0.10.242	2.0.10.353	06-10-2021	2021-06-10 오전 7:49:07	16:49:07	2.0.10.248	392	2	{/}	계락	계	락	NULL	NULL	NULL	NULL	NULL	NULL	31	1	128	KSY	List3	0		1	-1	1093060	184		0	0	0	{/}	0	4	1093244	0	z	817
좌우반구com(split BVF)_1	36	1	<?xml version="1.0"?>\n<Clock xmlns:dt="urn:schemas-microsoft-com:datatypes"><Description dt:dt="string">E-Prime Primary Realtime Clock</Description><StartTime><Timestamp dt:dt="int">0</Timestamp><DateUtc dt:dt="string">2021-06-10T07:49:07Z</DateUtc></StartTime><FrequencyChanges><FrequencyChange><Frequency dt:dt="r8">2699990000</Frequency><Timestamp dt:dt="r8">19752012096741</Timestamp><Current d…	좌우반구com(split BVF)_1-036-1	60.022	1.0.0.165	1	7342060	Professional	2.0.10.242	2.0.10.353	06-10-2021	2021-06-10 오전 7:49:07	16:49:07	2.0.10.248	161	1	z	계수	계	수	NULL	NULL	NULL	22	1	29	NULL	NULL	NULL	KSY	List2	0		0	0	461470	183		0	0	1	z	0	3	461653	0	z	519
좌우반구com(split BVF)_1	36	1	<?xml version="1.0"?>\n<Clock xmlns:dt="urn:schemas-microsoft-com:datatypes"><Description dt:dt="string">E-Prime Primary Realtime Clock</Description><StartTime><Timestamp dt:dt="int">0</Timestamp><DateUtc dt:dt="string">2021-06-10T07:49:07Z</DateUtc></StartTime><FrequencyChanges><FrequencyChange><Frequency dt:dt="r8">2699990000</Frequency><Timestamp dt:dt="r8">19752012096741</Timestamp><Current d…	좌우반구com(split BVF)_1-036-1	60.022	1.0.0.165	1	7342060	Professional	2.0.10.242	2.0.10.353	06-10-2021	2021-06-10 오전 7:49:07	16:49:07	2.0.10.248	171	2	{/}	계여	계	여	NULL	NULL	NULL	26	1	39	NULL	NULL	NULL	KSY	List2	0		0	0	487744	183		0	0	1	{/}	0	3	487927	0	{/}	386
좌우반구com(split BVF)_1	36	1	<?xml version="1.0"?>\n<Clock xmlns:dt="urn:schemas-microsoft-com:datatypes"><Description dt:dt="string">E-Prime Primary Realtime Clock</Description><StartTime><Timestamp dt:dt="int">0</Timestamp><DateUtc dt:dt="string">2021-06-10T07:49:07Z</DateUtc></StartTime><FrequencyChanges><FrequencyChange><Frequency dt:dt="r8">2699990000</Frequency><Timestamp dt:dt="r8">19752012096741</Timestamp><Current d…	좌우반구com(split BVF)_1-036-1	60.022	1.0.0.165	1	7342060	Professional	2.0.10.242	2.0.10.353	06-10-2021	2021-06-10 오전 7:49:07	16:49:07	2.0.10.248	97	2	{/}	고률	고	률	74	1	97	NULL	NULL	NULL	NULL	NULL	NULL	KSY3	List1	NULL	NULL	NULL	NULL	NULL	NULL	NULL	NULL	NULL	1	{/}	0	3	282317	0	{/}	392
좌우반구com(split BVF)_1	36	1	<?xml version="1.0"?>\n<Clock xmlns:dt="urn:schemas-microsoft-com:datatypes"><Description dt:dt="string">E-Prime Primary Realtime Clock</Description><StartTime><Timestamp dt:dt="int">0</Timestamp><DateUtc dt:dt="string">2021-06-10T07:49:07Z</DateUtc></StartTime><FrequencyChanges><FrequencyChange><Frequency dt:dt="r8">2699990000</Frequency><Timestamp dt:dt="r8">19752012096741</Timestamp><Current d…	좌우반구com(split BVF)_1-036-1	60.022	1.0.0.165	1	7342060	Professional	2.0.10.242	2.0.10.353	06-10-2021	2021-06-10 오전 7:49:07	16:49:07	2.0.10.248	244	2	{/}	고청	고	청	NULL	NULL	NULL	20	1	112	NULL	NULL	NULL	KSY2	List2	NULL	NULL	NULL	NULL	NULL	NULL	NULL	NULL	NULL	1	{/}	0	4	683374	0	{/}	771
좌우반구com(split BVF)_1	36	1	<?xml version="1.0"?>\n<Clock xmlns:dt="urn:schemas-microsoft-com:datatypes"><Description dt:dt="string">E-Prime Primary Realtime Clock</Description><StartTime><Timestamp dt:dt="int">0</Timestamp><DateUtc dt:dt="string">2021-06-10T07:49:07Z</DateUtc></StartTime><FrequencyChanges><FrequencyChange><Frequency dt:dt="r8">2699990000</Frequency><Timestamp dt:dt="r8">19752012096741</Timestamp><Current d…	좌우반구com(split BVF)_1-036-1	60.022	1.0.0.165	1	7342060	Professional	2.0.10.242	2.0.10.353	06-10-2021	2021-06-10 오전 7:49:07	16:49:07	2.0.10.248	203	1	z	공기	공	기	NULL	NULL	NULL	70	1	71	NULL	NULL	NULL	KSY	List2	0		0	-1	571897	183		0	0	1	z	0	3	572080	0	z	536
좌우반구com(split BVF)_1	36	1	<?xml version="1.0"?>\n<Clock xmlns:dt="urn:schemas-microsoft-com:datatypes"><Description dt:dt="string">E-Prime Primary Realtime Clock</Description><StartTime><Timestamp dt:dt="int">0</Timestamp><DateUtc dt:dt="string">2021-06-10T07:49:07Z</DateUtc></StartTime><FrequencyChanges><FrequencyChange><Frequency dt:dt="r8">2699990000</Frequency><Timestamp dt:dt="r8">19752012096741</Timestamp><Current d…	좌우반구com(split BVF)_1-036-1	60.022	1.0.0.165	1	7342060	Professional	2.0.10.242	2.0.10.353	06-10-2021	2021-06-10 오전 7:49:07	16:49:07	2.0.10.248	148	1	z	공백	공	백	NULL	NULL	NULL	110	1	16	NULL	NULL	NULL	KSY	List2	0		0	-1	427465	184		0	0	0	z	0	4	427649	0	{/}	337
좌우반구com(split BVF)_1	36	1	<?xml version="1.0"?>\n<Clock xmlns:dt="urn:schemas-microsoft-com:datatypes"><Description dt:dt="string">E-Prime Primary Realtime Clock</Description><StartTime><Timestamp dt:dt="int">0</Timestamp><DateUtc dt:dt="string">2021-06-10T07:49:07Z</DateUtc></StartTime><FrequencyChanges><FrequencyChange><Frequency dt:dt="r8">2699990000</Frequency><Timestamp dt:dt="r8">19752012096741</Timestamp><Current d…	좌우반구com(split BVF)_1-036-1	60.022	1.0.0.165	1	7342060	Professional	2.0.10.242	2.0.10.353	06-10-2021	2021-06-10 오전 7:49:07	16:49:07	2.0.10.248	213	1	z	공포	공	포	NULL	NULL	NULL	108	1	81	NULL	NULL	NULL	KSY	List2	0		0	-1	598154	183		0	0	1	z	1	3	598337	0	z	318
좌우반구com(split BVF)_1	36	1	<?xml version="1.0"?>\n<Clock xmlns:dt="urn:schemas-microsoft-com:datatypes"><Description dt:dt="string">E-Prime Primary Realtime Clock</Description><StartTime><Timestamp dt:dt="int">0</Timestamp><DateUtc dt:dt="string">2021-06-10T07:49:07Z</DateUtc></StartTime><FrequencyChanges><FrequencyChange><Frequency dt:dt="r8">2699990000</Frequency><Timestamp dt:dt="r8">19752012096741</Timestamp><Current d…	좌우반구com(split BVF)_1-036-1	60.022	1.0.0.165	1	7342060	Professional	2.0.10.242	2.0.10.353	06-10-2021	2021-06-10 오전 7:49:07	16:49:07	2.0.10.248	155	2	{/}	과법	과	법	NULL	NULL	NULL	43	1	23	NULL	NULL	NULL	KSY3	List2	NULL	NULL	NULL	NULL	NULL	NULL	NULL	NULL	NULL	1	{/}	0	4	445709	0	{/}	542
좌우반구com(split BVF)_1	36	1	<?xml version="1.0"?>\n<Clock xmlns:dt="urn:schemas-microsoft-com:datatypes"><Description dt:dt="string">E-Prime Primary Realtime Clock</Description><StartTime><Timestamp dt:dt="int">0</Timestamp><DateUtc dt:dt="string">2021-06-10T07:49:07Z</DateUtc></StartTime><FrequencyChanges><FrequencyChange><Frequency dt:dt="r8">2699990000</Frequency><Timestamp dt:dt="r8">19752012096741</Timestamp><Current d…	좌우반구com(split BVF)_1-036-1	60.022	1.0.0.165	1	7342060	Professional	2.0.10.242	2.0.10.353	06-10-2021	2021-06-10 오전 7:49:07	16:49:07	2.0.10.248	383	1	z	과정	과	정	NULL	NULL	NULL	NULL	NULL	NULL	60	1	119	KSY	List3	0		0	-1	1069785	184		0	0	1	z	0	4	1069969	0	z	269
좌우반구com(split BVF)_1	36	1	<?xml version="1.0"?>\n<Clock xmlns:dt="urn:schemas-microsoft-com:datatypes"><Description dt:dt="string">E-Prime Primary Realtime Clock</Description><StartTime><Timestamp dt:dt="int">0</Timestamp><DateUtc dt:dt="string">2021-06-10T07:49:07Z</DateUtc></StartTime><FrequencyChanges><FrequencyChange><Frequency dt:dt="r8">2699990000</Frequency><Timestamp dt:dt="r8">19752012096741</Timestamp><Current d…	좌우반구com(split BVF)_1-036-1	60.022	1.0.0.165	1	7342060	Professional	2.0.10.242	2.0.10.353	06-10-2021	2021-06-10 오전 7:49:07	16:49:07	2.0.10.248	304	1	z	관계	관	계	NULL	NULL	NULL	NULL	NULL	NULL	94	1	40	KSY	List3	0		0	0	859011	183		0	0	1	z	0	3	859194	0	z	379
좌우반구com(split BVF)_1	36	1	<?xml version="1.0"?>\n<Clock xmlns:dt="urn:schemas-microsoft-com:datatypes"><Description dt:dt="string">E-Prime Primary Realtime Clock</Description><StartTime><Timestamp dt:dt="int">0</Timestamp><DateUtc dt:dt="string">2021-06-10T07:49:07Z</DateUtc></StartTime><FrequencyChanges><FrequencyChange><Frequency dt:dt="r8">2699990000</Frequency><Timestamp dt:dt="r8">19752012096741</Timestamp><Current d…	좌우반구com(split BVF)_1-036-1	60.022	1.0.0.165	1	7342060	Professional	2.0.10.242	2.0.10.353	06-10-2021	2021-06-10 오전 7:49:07	16:49:07	2.0.10.248	294	1	z	관측	관	측	NULL	NULL	NULL	NULL	NULL	NULL	57	1	30	KSY	List3	0		0	-1	832170	184		0	0	1	z	0	4	832354	0	z	400
좌우반구com(split BVF)_1	36	1	<?xml version="1.0"?>\n<Clock xmlns:dt="urn:schemas-microsoft-com:datatypes"><Description dt:dt="string">E-Prime Primary Realtime Clock</Description><StartTime><Timestamp dt:dt="int">0</Timestamp><DateUtc dt:dt="string">2021-06-10T07:49:07Z</DateUtc></StartTime><FrequencyChanges><FrequencyChange><Frequency dt:dt="r8">2699990000</Frequency><Timestamp dt:dt="r8">19752012096741</Timestamp><Current d…	좌우반구com(split BVF)_1-036-1	60.022	1.0.0.165	1	7342060	Professional	2.0.10.242	2.0.10.353	06-10-2021	2021-06-10 오전 7:49:07	16:49:07	2.0.10.248	346	1	z	광장	광	장	NULL	NULL	NULL	NULL	NULL	NULL	125	1	82	KSY	List3	0		0	-1	970854	183		0	0	1	z	0	3	971037	0	z	315
좌우반구com(split BVF)_1	36	1	<?xml version="1.0"?>\n<Clock xmlns:dt="urn:schemas-microsoft-com:datatypes"><Description dt:dt="string">E-Prime Primary Realtime Clock</Description><StartTime><Timestamp dt:dt="int">0</Timestamp><DateUtc dt:dt="string">2021-06-10T07:49:07Z</DateUtc></StartTime><FrequencyChanges><FrequencyChange><Frequency dt:dt="r8">2699990000</Frequency><Timestamp dt:dt="r8">19752012096741</Timestamp><Current d…	좌우반구com(split BVF)_1-036-1	60.022	1.0.0.165	1	7342060	Professional	2.0.10.242	2.0.10.353	06-10-2021	2021-06-10 오전 7:49:07	16:49:07	2.0.10.248	290	2	{/}	교느	교	느	NULL	NULL	NULL	NULL	NULL	NULL	55	1	26	KSY3	List3	NULL	NULL	NULL	NULL	NULL	NULL	NULL	NULL	NULL	1	{/}	0	4	821158	0	{/}	455
좌우반구com(split BVF)_1	36	1	<?xml version="1.0"?>\n<Clock xmlns:dt="urn:schemas-microsoft-com:datatypes"><Description dt:dt="string">E-Prime Primary Realtime Clock</Description><StartTime><Timestamp dt:dt="int">0</Timestamp><DateUtc dt:dt="string">2021-06-10T07:49:07Z</DateUtc></StartTime><FrequencyChanges><FrequencyChange><Frequency dt:dt="r8">2699990000</Frequency><Timestamp dt:dt="r8">19752012096741</Timestamp><Current d…	좌우반구com(split BVF)_1-036-1	60.022	1.0.0.165	1	7342060	Professional	2.0.10.242	2.0.10.353	06-10-2021	2021-06-10 오전 7:49:07	16:49:07	2.0.10.248	372	2	{/}	교휘	교	휘	NULL	NULL	NULL	NULL	NULL	NULL	130	1	108	KSY	List3	0		0	-1	1040346	183		0	0	1	{/}	0	3	1040529	0	{/}	440
좌우반구com(split BVF)_1	36	1	<?xml version="1.0"?>\n<Clock xmlns:dt="urn:schemas-microsoft-com:datatypes"><Description dt:dt="string">E-Prime Primary Realtime Clock</Description><StartTime><Timestamp dt:dt="int">0</Timestamp><DateUtc dt:dt="string">2021-06-10T07:49:07Z</DateUtc></StartTime><FrequencyChanges><FrequencyChange><Frequency dt:dt="r8">2699990000</Frequency><Timestamp dt:dt="r8">19752012096741</Timestamp><Current d…	좌우반구com(split BVF)_1-036-1	60.022	1.0.0.165	1	7342060	Professional	2.0.10.242	2.0.10.353	06-10-2021	2021-06-10 오전 7:49:07	16:49:07	2.0.10.248	242	1	z	구조	구	조	NULL	NULL	NULL	8	1	110	NULL	NULL	NULL	KSY	List2	0		0	-1	678209	183		0	0	1	z	0	3	678392	0	z	269
좌우반구com(split BVF)_1	36	1	<?xml version="1.0"?>\n<Clock xmlns:dt="urn:schemas-microsoft-com:datatypes"><Description dt:dt="string">E-Prime Primary Realtime Clock</Description><StartTime><Timestamp dt:dt="int">0</Timestamp><DateUtc dt:dt="string">2021-06-10T07:49:07Z</DateUtc></StartTime><FrequencyChanges><FrequencyChange><Frequency dt:dt="r8">2699990000</Frequency><Timestamp dt:dt="r8">19752012096741</Timestamp><Current d…	좌우반구com(split BVF)_1-036-1	60.022	1.0.0.165	1	7342060	Professional	2.0.10.242	2.0.10.353	06-10-2021	2021-06-10 오전 7:49:07	16:49:07	2.0.10.248	125	2	{/}	국득	국	득	104	1	125	NULL	NULL	NULL	NULL	NULL	NULL	KSY3	List1	NULL	NULL	NULL	NULL	NULL	NULL	NULL	NULL	NULL	1	{/}	1	3	357140	0	{/}	514
좌우반구com(split BVF)_1	36	1	<?xml version="1.0"?>\n<Clock xmlns:dt="urn:schemas-microsoft-com:datatypes"><Description dt:dt="string">E-Prime Primary Realtime Clock</Description><StartTime><Timestamp dt:dt="int">0</Timestamp><DateUtc dt:dt="string">2021-06-10T07:49:07Z</DateUtc></StartTime><FrequencyChanges><FrequencyChange><Frequency dt:dt="r8">2699990000</Frequency><Timestamp dt:dt="r8">19752012096741</Timestamp><Current d…	좌우반구com(split BVF)_1-036-1	60.022	1.0.0.165	1	7342060	Professional	2.0.10.242	2.0.10.353	06-10-2021	2021-06-10 오전 7:49:07	16:49:07	2.0.10.248	146	2	{/}	국반	국	반	NULL	NULL	NULL	5	1	14	NULL	NULL	NULL	KSY	List2	0		0	0	422151	183		0	0	1	{/}	0	3	422334	0	{/}	535
좌우반구com(split BVF)_1	36	1	<?xml version="1.0"?>\n<Clock xmlns:dt="urn:schemas-microsoft-com:datatypes"><Description dt:dt="string">E-Prime Primary Realtime Clock</Description><StartTime><Timestamp dt:dt="int">0</Timestamp><DateUtc dt:dt="string">2021-06-10T07:49:07Z</DateUtc></StartTime><FrequencyChanges><FrequencyChange><Frequency dt:dt="r8">2699990000</Frequency><Timestamp dt:dt="r8">19752012096741</Timestamp><Current d…	좌우반구com(split BVF)_1-036-1	60.022	1.0.0.165	1	7342060	Professional	2.0.10.242	2.0.10.353	06-10-2021	2021-06-10 오전 7:49:07	16:49:07	2.0.10.248	49	1	z	군청	군	청	60	1	49	NULL	NULL	NULL	NULL	NULL	NULL	KSY	List1	0		0	-1	153730	183		0	0	1	z	1	3	153913	0	z	529
좌우반구com(split BVF)_1	36	1	<?xml version="1.0"?>\n<Clock xmlns:dt="urn:schemas-microsoft-com:datatypes"><Description dt:dt="string">E-Prime Primary Realtime Clock</Description><StartTime><Timestamp dt:dt="int">0</Timestamp><DateUtc dt:dt="string">2021-06-10T07:49:07Z</DateUtc></StartTime><FrequencyChanges><FrequencyChange><Frequency dt:dt="r8">2699990000</Frequency><Timestamp dt:dt="r8">19752012096741</Timestamp><Current d…	좌우반구com(split BVF)_1-036-1	60.022	1.0.0.165	1	7342060	Professional	2.0.10.242	2.0.10.353	06-10-2021	2021-06-10 오전 7:49:07	16:49:07	2.0.10.248	8	1	z	궤도	궤	도	120	1	8	NULL	NULL	NULL	NULL	NULL	NULL	KSY	List1	0		0	0	45719	183		0	0	0	z	0	3	45902	0	{/}	276
좌우반구com(split BVF)_1	36	1	<?xml version="1.0"?>\n<Clock xmlns:dt="urn:schemas-microsoft-com:datatypes"><Description dt:dt="string">E-Prime Primary Realtime Clock</Description><StartTime><Timestamp dt:dt="int">0</Timestamp><DateUtc dt:dt="string">2021-06-10T07:49:07Z</DateUtc></StartTime><FrequencyChanges><FrequencyChange><Frequency dt:dt="r8">2699990000</Frequency><Timestamp dt:dt="r8">19752012096741</Timestamp><Current d…	좌우반구com(split BVF)_1-036-1	60.022	1.0.0.165	1	7342060	Professional	2.0.10.242	2.0.10.353	06-10-2021	2021-06-10 오전 7:49:07	16:49:07	2.0.10.248	378	2	{/}	궤희	궤	희	NULL	NULL	NULL	NULL	NULL	NULL	59	1	114	KSY2	List3	NULL	NULL	NULL	NULL	NULL	NULL	NULL	NULL	NULL	1	{/}	0	3	1056923	0	{/}	405
좌우반구com(split BVF)_1	36	1	<?xml version="1.0"?>\n<Clock xmlns:dt="urn:schemas-microsoft-com:datatypes"><Description dt:dt="string">E-Prime Primary Realtime Clock</Description><StartTime><Timestamp dt:dt="int">0</Timestamp><DateUtc dt:dt="string">2021-06-10T07:49:07Z</DateUtc></StartTime><FrequencyChanges><FrequencyChange><Frequency dt:dt="r8">2699990000</Frequency><Timestamp dt:dt="r8">19752012096741</Timestamp><Current d…	좌우반구com(split BVF)_1-036-1	60.022	1.0.0.165	1	7342060	Professional	2.0.10.242	2.0.10.353	06-10-2021	2021-06-10 오전 7:49:07	16:49:07	2.0.10.248	368	1	z	그림	그	림	NULL	NULL	NULL	NULL	NULL	NULL	119	1	104	KSY	List3	0		0	0	1029800	183		0	0	1	z	0	3	1029983	0	z	756
좌우반구com(split BVF)_1	36	1	<?xml version="1.0"?>\n<Clock xmlns:dt="urn:schemas-microsoft-com:datatypes"><Description dt:dt="string">E-Prime Primary Realtime Clock</Description><StartTime><Timestamp dt:dt="int">0</Timestamp><DateUtc dt:dt="string">2021-06-10T07:49:07Z</DateUtc></StartTime><FrequencyChanges><FrequencyChange><Frequency dt:dt="r8">2699990000</Frequency><Timestamp dt:dt="r8">19752012096741</Timestamp><Current d…	좌우반구com(split BVF)_1-036-1	60.022	1.0.0.165	1	7342060	Professional	2.0.10.242	2.0.10.353	06-10-2021	2021-06-10 오전 7:49:07	16:49:07	2.0.10.248	374	2	{/}	그법	그	법	NULL	NULL	NULL	NULL	NULL	NULL	42	1	110	KSY2	List3	NULL	NULL	NULL	NULL	NULL	NULL	NULL	NULL	NULL	1	{/}	0	3	1045894	0	{/}	800
좌우반구com(split BVF)_1	36	1	<?xml version="1.0"?>\n<Clock xmlns:dt="urn:schemas-microsoft-com:datatypes"><Description dt:dt="string">E-Prime Primary Realtime Clock</Description><StartTime><Timestamp dt:dt="int">0</Timestamp><DateUtc dt:dt="string">2021-06-10T07:49:07Z</DateUtc></StartTime><FrequencyChanges><FrequencyChange><Frequency dt:dt="r8">2699990000</Frequency><Timestamp dt:dt="r8">19752012096741</Timestamp><Current d…	좌우반구com(split BVF)_1-036-1	60.022	1.0.0.165	1	7342060	Professional	2.0.10.242	2.0.10.353	06-10-2021	2021-06-10 오전 7:49:07	16:49:07	2.0.10.248	110	2	{/}	그소	그	소	25	1	110	NULL	NULL	NULL	NULL	NULL	NULL	KSY2	List1	NULL	NULL	NULL	NULL	NULL	NULL	NULL	NULL	NULL	1	{/}	1	3	317121	0	{/}	397
좌우반구com(split BVF)_1	36	1	<?xml version="1.0"?>\n<Clock xmlns:dt="urn:schemas-microsoft-com:datatypes"><Description dt:dt="string">E-Prime Primary Realtime Clock</Description><StartTime><Timestamp dt:dt="int">0</Timestamp><DateUtc dt:dt="string">2021-06-10T07:49:07Z</DateUtc></StartTime><FrequencyChanges><FrequencyChange><Frequency dt:dt="r8">2699990000</Frequency><Timestamp dt:dt="r8">19752012096741</Timestamp><Current d…	좌우반구com(split BVF)_1-036-1	60.022	1.0.0.165	1	7342060	Professional	2.0.10.242	2.0.10.353	06-10-2021	2021-06-10 오전 7:49:07	16:49:07	2.0.10.248	198	2	{/}	그종	그	종	NULL	NULL	NULL	65	1	66	NULL	NULL	NULL	KSY	List2	0		0	0	558902	183		0	0	1	{/}	0	3	559085	0	{/}	343
좌우반구com(split BVF)_1	36	1	<?xml version="1.0"?>\n<Clock xmlns:dt="urn:schemas-microsoft-com:datatypes"><Description dt:dt="string">E-Prime Primary Realtime Clock</Description><StartTime><Timestamp dt:dt="int">0</Timestamp><DateUtc dt:dt="string">2021-06-10T07:49:07Z</DateUtc></StartTime><FrequencyChanges><FrequencyChange><Frequency dt:dt="r8">2699990000</Frequency><Timestamp dt:dt="r8">19752012096741</Timestamp><Current d…	좌우반구com(split BVF)_1-036-1	60.022	1.0.0.165	1	7342060	Professional	2.0.10.242	2.0.10.353	06-10-2021	2021-06-10 오전 7:49:07	16:49:07	2.0.10.248	229	1	z	급여	급	여	NULL	NULL	NULL	125	1	97	NULL	NULL	NULL	KSY	List2	0		0	-1	641672	183		0	0	1	z	0	3	641855	0	z	415
좌우반구com(split BVF)_1	36	1	<?xml version="1.0"?>\n<Clock xmlns:dt="urn:schemas-microsoft-com:datatypes"><Description dt:dt="string">E-Prime Primary Realtime Clock</Description><StartTime><Timestamp dt:dt="int">0</Timestamp><DateUtc dt:dt="string">2021-06-10T07:49:07Z</DateUtc></StartTime><FrequencyChanges><FrequencyChange><Frequency dt:dt="r8">2699990000</Frequency><Timestamp dt:dt="r8">19752012096741</Timestamp><Current d…	좌우반구com(split BVF)_1-036-1	60.022	1.0.0.165	1	7342060	Professional	2.0.10.242	2.0.10.353	06-10-2021	2021-06-10 오전 7:49:07	16:49:07	2.0.10.248	394	1	z	기록	기	록	NULL	NULL	NULL	NULL	NULL	NULL	86	1	130	KSY	List3	0		0	-1	1098858	183		0	0	1	z	1	3	1099041	0	z	207
좌우반구com(split BVF)_1	36	1	<?xml version="1.0"?>\n<Clock xmlns:dt="urn:schemas-microsoft-com:datatypes"><Description dt:dt="string">E-Prime Primary Realtime Clock</Description><StartTime><Timestamp dt:dt="int">0</Timestamp><DateUtc dt:dt="string">2021-06-10T07:49:07Z</DateUtc></StartTime><FrequencyChanges><FrequencyChange><Frequency dt:dt="r8">2699990000</Frequency><Timestamp dt:dt="r8">19752012096741</Timestamp><Current d…	좌우반구com(split BVF)_1-036-1	60.022	1.0.0.165	1	7342060	Professional	2.0.10.242	2.0.10.353	06-10-2021	2021-06-10 오전 7:49:07	16:49:07	2.0.10.248	314	1	z	기름	기	름	NULL	NULL	NULL	NULL	NULL	NULL	102	1	50	KSY	List3	0		0	-1	885268	183		0	0	1	z	0	3	885451	0	z	336
좌우반구com(split BVF)_1	36	1	<?xml version="1.0"?>\n<Clock xmlns:dt="urn:schemas-microsoft-com:datatypes"><Description dt:dt="string">E-Prime Primary Realtime Clock</Description><StartTime><Timestamp dt:dt="int">0</Timestamp><DateUtc dt:dt="string">2021-06-10T07:49:07Z</DateUtc></StartTime><FrequencyChanges><FrequencyChange><Frequency dt:dt="r8">2699990000</Frequency><Timestamp dt:dt="r8">19752012096741</Timestamp><Current d…	좌우반구com(split BVF)_1-036-1	60.022	1.0.0.165	1	7342060	Professional	2.0.10.242	2.0.10.353	06-10-2021	2021-06-10 오전 7:49:07	16:49:07	2.0.10.248	358	1	z	기술	기	술	NULL	NULL	NULL	NULL	NULL	NULL	114	1	94	KSY	List3	0		0	0	1002993	183		0	0	1	z	0	3	1003176	0	z	417
좌우반구com(split BVF)_1	36	1	<?xml version="1.0"?>\n<Clock xmlns:dt="urn:schemas-microsoft-com:datatypes"><Description dt:dt="string">E-Prime Primary Realtime Clock</Description><StartTime><Timestamp dt:dt="int">0</Timestamp><DateUtc dt:dt="string">2021-06-10T07:49:07Z</DateUtc></StartTime><FrequencyChanges><FrequencyChange><Frequency dt:dt="r8">2699990000</Frequency><Timestamp dt:dt="r8">19752012096741</Timestamp><Current d…	좌우반구com(split BVF)_1-036-1	60.022	1.0.0.165	1	7342060	Professional	2.0.10.242	2.0.10.353	06-10-2021	2021-06-10 오전 7:49:07	16:49:07	2.0.10.248	115	1	z	기운	기	운	29	1	115	NULL	NULL	NULL	NULL	NULL	NULL	KSY	List1	0		1	-1	330233	184		0	0	1	z	0	4	330417	0	z	342
좌우반구com(split BVF)_1	36	1	<?xml version="1.0"?>\n<Clock xmlns:dt="urn:schemas-microsoft-com:datatypes"><Description dt:dt="string">E-Prime Primary Realtime Clock</Description><StartTime><Timestamp dt:dt="int">0</Timestamp><DateUtc dt:dt="string">2021-06-10T07:49:07Z</DateUtc></StartTime><FrequencyChanges><FrequencyChange><Frequency dt:dt="r8">2699990000</Frequency><Timestamp dt:dt="r8">19752012096741</Timestamp><Current d…	좌우반구com(split BVF)_1-036-1	60.022	1.0.0.165	1	7342060	Professional	2.0.10.242	2.0.10.353	06-10-2021	2021-06-10 오전 7:49:07	16:49:07	2.0.10.248	325	1	z	기준	기	준	NULL	NULL	NULL	NULL	NULL	NULL	99	1	61	KSY	List3	0		0	-1	914041	183		0	0	1	z	0	3	914224	0	z	299
좌우반구com(split BVF)_1	36	1	<?xml version="1.0"?>\n<Clock xmlns:dt="urn:schemas-microsoft-com:datatypes"><Description dt:dt="string">E-Prime Primary Realtime Clock</Description><StartTime><Timestamp dt:dt="int">0</Timestamp><DateUtc dt:dt="string">2021-06-10T07:49:07Z</DateUtc></StartTime><FrequencyChanges><FrequencyChange><Frequency dt:dt="r8">2699990000</Frequency><Timestamp dt:dt="r8">19752012096741</Timestamp><Current d…	좌우반구com(split BVF)_1-036-1	60.022	1.0.0.165	1	7342060	Professional	2.0.10.242	2.0.10.353	06-10-2021	2021-06-10 오전 7:49:07	16:49:07	2.0.10.248	313	1	z	기차	기	차	NULL	NULL	NULL	NULL	NULL	NULL	108	1	49	KSY	List3	0		0	0	882686	183		0	0	1	z	0	3	882869	0	z	372
좌우반구com(split BVF)_1	36	1	<?xml version="1.0"?>\n<Clock xmlns:dt="urn:schemas-microsoft-com:datatypes"><Description dt:dt="string">E-Prime Primary Realtime Clock</Description><StartTime><Timestamp dt:dt="int">0</Timestamp><DateUtc dt:dt="string">2021-06-10T07:49:07Z</DateUtc></StartTime><FrequencyChanges><FrequencyChange><Frequency dt:dt="r8">2699990000</Frequency><Timestamp dt:dt="r8">19752012096741</Timestamp><Current d…	좌우반구com(split BVF)_1-036-1	60.022	1.0.0.165	1	7342060	Professional	2.0.10.242	2.0.10.353	06-10-2021	2021-06-10 오전 7:49:07	16:49:07	2.0.10.248	101	1	z	기회	기	회	11	1	101	NULL	NULL	NULL	NULL	NULL	NULL	KSY	List1	0		0	-1	292630	183		0	0	1	z	1	3	292813	0	z	382
좌우반구com(split BVF)_1	36	1	<?xml version="1.0"?>\n<Clock xmlns:dt="urn:schemas-microsoft-com:datatypes"><Description dt:dt="string">E-Prime Primary Realtime Clock</Description><StartTime><Timestamp dt:dt="int">0</Timestamp><DateUtc dt:dt="string">2021-06-10T07:49:07Z</DateUtc></StartTime><FrequencyChanges><FrequencyChange><Frequency dt:dt="r8">2699990000</Frequency><Timestamp dt:dt="r8">19752012096741</Timestamp><Current d…	좌우반구com(split BVF)_1-036-1	60.022	1.0.0.165	1	7342060	Professional	2.0.10.242	2.0.10.353	06-10-2021	2021-06-10 오전 7:49:07	16:49:07	2.0.10.248	311	2	{/}	껍목	껍	목	NULL	NULL	NULL	NULL	NULL	NULL	107	1	47	KSY2	List3	NULL	NULL	NULL	NULL	NULL	NULL	NULL	NULL	NULL	1	{/}	1	3	877487	0	{/}	586
좌우반구com(split BVF)_1	36	1	<?xml version="1.0"?>\n<Clock xmlns:dt="urn:schemas-microsoft-com:datatypes"><Description dt:dt="string">E-Prime Primary Realtime Clock</Description><StartTime><Timestamp dt:dt="int">0</Timestamp><DateUtc dt:dt="string">2021-06-10T07:49:07Z</DateUtc></StartTime><FrequencyChanges><FrequencyChange><Frequency dt:dt="r8">2699990000</Frequency><Timestamp dt:dt="r8">19752012096741</Timestamp><Current d…	좌우반구com(split BVF)_1-036-1	60.022	1.0.0.165	1	7342060	Professional	2.0.10.242	2.0.10.353	06-10-2021	2021-06-10 오전 7:49:07	16:49:07	2.0.10.248	127	2	{/}	껍밀	껍	밀	119	1	127	NULL	NULL	NULL	NULL	NULL	NULL	KSY	List1	0		1	-1	362255	184		0	0	1	{/}	0	4	362439	0	{/}	452
좌우반구com(split BVF)_1	36	1	<?xml version="1.0"?>\n<Clock xmlns:dt="urn:schemas-microsoft-com:datatypes"><Description dt:dt="string">E-Prime Primary Realtime Clock</Description><StartTime><Timestamp dt:dt="int">0</Timestamp><DateUtc dt:dt="string">2021-06-10T07:49:07Z</DateUtc></StartTime><FrequencyChanges><FrequencyChange><Frequency dt:dt="r8">2699990000</Frequency><Timestamp dt:dt="r8">19752012096741</Timestamp><Current d…	좌우반구com(split BVF)_1-036-1	60.022	1.0.0.165	1	7342060	Professional	2.0.10.242	2.0.10.353	06-10-2021	2021-06-10 오전 7:49:07	16:49:07	2.0.10.248	188	1	z	껍질	껍	질	NULL	NULL	NULL	3	1	56	NULL	NULL	NULL	KSY	List2	0		0	0	532878	183		0	0	1	z	0	3	533061	0	z	307
좌우반구com(split BVF)_1	36	1	<?xml version="1.0"?>\n<Clock xmlns:dt="urn:schemas-microsoft-com:datatypes"><Description dt:dt="string">E-Prime Primary Realtime Clock</Description><StartTime><Timestamp dt:dt="int">0</Timestamp><DateUtc dt:dt="string">2021-06-10T07:49:07Z</DateUtc></StartTime><FrequencyChanges><FrequencyChange><Frequency dt:dt="r8">2699990000</Frequency><Timestamp dt:dt="r8">19752012096741</Timestamp><Current d…	좌우반구com(split BVF)_1-036-1	60.022	1.0.0.165	1	7342060	Professional	2.0.10.242	2.0.10.353	06-10-2021	2021-06-10 오전 7:49:07	16:49:07	2.0.10.248	246	2	{/}	껍퇴	껍	퇴	NULL	NULL	NULL	58	1	114	NULL	NULL	NULL	KSY	List2	0		1	-1	688988	184		0	0	1	{/}	0	4	689172	0	{/}	371
좌우반구com(split BVF)_1	36	1	<?xml version="1.0"?>\n<Clock xmlns:dt="urn:schemas-microsoft-com:datatypes"><Description dt:dt="string">E-Prime Primary Realtime Clock</Description><StartTime><Timestamp dt:dt="int">0</Timestamp><DateUtc dt:dt="string">2021-06-10T07:49:07Z</DateUtc></StartTime><FrequencyChanges><FrequencyChange><Frequency dt:dt="r8">2699990000</Frequency><Timestamp dt:dt="r8">19752012096741</Timestamp><Current d…	좌우반구com(split BVF)_1-036-1	60.022	1.0.0.165	1	7342060	Professional	2.0.10.242	2.0.10.353	06-10-2021	2021-06-10 오전 7:49:07	16:49:07	2.0.10.248	24	2	{/}	나개	나	개	90	1	24	NULL	NULL	NULL	NULL	NULL	NULL	KSY3	List1	NULL	NULL	NULL	NULL	NULL	NULL	NULL	NULL	NULL	1	{/}	0	3	87687	0	{/}	555
좌우반구com(split BVF)_1	36	1	<?xml version="1.0"?>\n<Clock xmlns:dt="urn:schemas-microsoft-com:datatypes"><Description dt:dt="string">E-Prime Primary Realtime Clock</Description><StartTime><Timestamp dt:dt="int">0</Timestamp><DateUtc dt:dt="string">2021-06-10T07:49:07Z</DateUtc></StartTime><FrequencyChanges><FrequencyChange><Frequency dt:dt="r8">2699990000</Frequency><Timestamp dt:dt="r8">19752012096741</Timestamp><Current d…	좌우반구com(split BVF)_1-036-1	60.022	1.0.0.165	1	7342060	Professional	2.0.10.242	2.0.10.353	06-10-2021	2021-06-10 오전 7:49:07	16:49:07	2.0.10.248	11	1	z	내일	내	일	126	1	11	NULL	NULL	NULL	NULL	NULL	NULL	KSY	List1	0		0	-1	53649	183		0	0	1	z	1	3	53832	0	z	271
좌우반구com(split BVF)_1	36	1	<?xml version="1.0"?>\n<Clock xmlns:dt="urn:schemas-microsoft-com:datatypes"><Description dt:dt="string">E-Prime Primary Realtime Clock</Description><StartTime><Timestamp dt:dt="int">0</Timestamp><DateUtc dt:dt="string">2021-06-10T07:49:07Z</DateUtc></StartTime><FrequencyChanges><FrequencyChange><Frequency dt:dt="r8">2699990000</Frequency><Timestamp dt:dt="r8">19752012096741</Timestamp><Current d…	좌우반구com(split BVF)_1-036-1	60.022	1.0.0.165	1	7342060	Professional	2.0.10.242	2.0.10.353	06-10-2021	2021-06-10 오전 7:49:07	16:49:07	2.0.10.248	330	2	{/}	내죽	내	죽	NULL	NULL	NULL	NULL	NULL	NULL	29	1	66	KSY2	List3	NULL	NULL	NULL	NULL	NULL	NULL	NULL	NULL	NULL	1	{/}	0	4	927470	0	{/}	490
좌우반구com(split BVF)_1	36	1	<?xml version="1.0"?>\n<Clock xmlns:dt="urn:schemas-microsoft-com:datatypes"><Description dt:dt="string">E-Prime Primary Realtime Clock</Description><StartTime><Timestamp dt:dt="int">0</Timestamp><DateUtc dt:dt="string">2021-06-10T07:49:07Z</DateUtc></StartTime><FrequencyChanges><FrequencyChange><Frequency dt:dt="r8">2699990000</Frequency><Timestamp dt:dt="r8">19752012096741</Timestamp><Current d…	좌우반구com(split BVF)_1-036-1	60.022	1.0.0.165	1	7342060	Professional	2.0.10.242	2.0.10.353	06-10-2021	2021-06-10 오전 7:49:07	16:49:07	2.0.10.248	391	2	{/}	내표	내	표	NULL	NULL	NULL	NULL	NULL	NULL	1	1	127	KSY	List3	0		0	0	1090445	183		0	0	1	{/}	0	3	1090628	0	{/}	409
좌우반구com(split BVF)_1	36	1	<?xml version="1.0"?>\n<Clock xmlns:dt="urn:schemas-microsoft-com:datatypes"><Description dt:dt="string">E-Prime Primary Realtime Clock</Description><StartTime><Timestamp dt:dt="int">0</Timestamp><DateUtc dt:dt="string">2021-06-10T07:49:07Z</DateUtc></StartTime><FrequencyChanges><FrequencyChange><Frequency dt:dt="r8">2699990000</Frequency><Timestamp dt:dt="r8">19752012096741</Timestamp><Current d…	좌우반구com(split BVF)_1-036-1	60.022	1.0.0.165	1	7342060	Professional	2.0.10.242	2.0.10.353	06-10-2021	2021-06-10 오전 7:49:07	16:49:07	2.0.10.248	79	2	{/}	념속	념	속	21	1	79	NULL	NULL	NULL	NULL	NULL	NULL	KSY3	List1	NULL	NULL	NULL	NULL	NULL	NULL	NULL	NULL	NULL	1	{/}	0	4	234618	0	{/}	372
좌우반구com(split BVF)_1	36	1	<?xml version="1.0"?>\n<Clock xmlns:dt="urn:schemas-microsoft-com:datatypes"><Description dt:dt="string">E-Prime Primary Realtime Clock</Description><StartTime><Timestamp dt:dt="int">0</Timestamp><DateUtc dt:dt="string">2021-06-10T07:49:07Z</DateUtc></StartTime><FrequencyChanges><FrequencyChange><Frequency dt:dt="r8">2699990000</Frequency><Timestamp dt:dt="r8">19752012096741</Timestamp><Current d…	좌우반구com(split BVF)_1-036-1	60.022	1.0.0.165	1	7342060	Professional	2.0.10.242	2.0.10.353	06-10-2021	2021-06-10 오전 7:49:07	16:49:07	2.0.10.248	349	2	{/}	념실	념	실	NULL	NULL	NULL	NULL	NULL	NULL	73	1	85	KSY3	List3	NULL	NULL	NULL	NULL	NULL	NULL	NULL	NULL	NULL	1	{/}	0	4	978735	0	{/}	467
좌우반구com(split BVF)_1	36	1	<?xml version="1.0"?>\n<Clock xmlns:dt="urn:schemas-microsoft-com:datatypes"><Description dt:dt="string">E-Prime Primary Realtime Clock</Description><StartTime><Timestamp dt:dt="int">0</Timestamp><DateUtc dt:dt="string">2021-06-10T07:49:07Z</DateUtc></StartTime><FrequencyChanges><FrequencyChange><Frequency dt:dt="r8">2699990000</Frequency><Timestamp dt:dt="r8">19752012096741</Timestamp><Current d…	좌우반구com(split BVF)_1-036-1	60.022	1.0.0.165	1	7342060	Professional	2.0.10.242	2.0.10.353	06-10-2021	2021-06-10 오전 7:49:07	16:49:07	2.0.10.248	269	2	{/}	념효	념	효	NULL	NULL	NULL	NULL	NULL	NULL	11	1	5	KSY3	List3	NULL	NULL	NULL	NULL	NULL	NULL	NULL	NULL	NULL	1	{/}	0	4	764295	0	{/}	413
좌우반구com(split BVF)_1	36	1	<?xml version="1.0"?>\n<Clock xmlns:dt="urn:schemas-microsoft-com:datatypes"><Description dt:dt="string">E-Prime Primary Realtime Clock</Description><StartTime><Timestamp dt:dt="int">0</Timestamp><DateUtc dt:dt="string">2021-06-10T07:49:07Z</DateUtc></StartTime><FrequencyChanges><FrequencyChange><Frequency dt:dt="r8">2699990000</Frequency><Timestamp dt:dt="r8">19752012096741</Timestamp><Current d…	좌우반구com(split BVF)_1-036-1	60.022	1.0.0.165	1	7342060	Professional	2.0.10.242	2.0.10.353	06-10-2021	2021-06-10 오전 7:49:07	16:49:07	2.0.10.248	104	1	z	노조	노	조	52	1	104	NULL	NULL	NULL	NULL	NULL	NULL	KSY	List1	0		0	-1	300594	183		0	0	1	z	1	3	300777	0	z	337
좌우반구com(split BVF)_1	36	1	<?xml version="1.0"?>\n<Clock xmlns:dt="urn:schemas-microsoft-com:datatypes"><Description dt:dt="string">E-Prime Primary Realtime Clock</Description><StartTime><Timestamp dt:dt="int">0</Timestamp><DateUtc dt:dt="string">2021-06-10T07:49:07Z</DateUtc></StartTime><FrequencyChanges><FrequencyChange><Frequency dt:dt="r8">2699990000</Frequency><Timestamp dt:dt="r8">19752012096741</Timestamp><Current d…	좌우반구com(split BVF)_1-036-1	60.022	1.0.0.165	1	7342060	Professional	2.0.10.242	2.0.10.353	06-10-2021	2021-06-10 오전 7:49:07	16:49:07	2.0.10.248	190	1	z	논란	논	란	NULL	NULL	NULL	122	1	58	NULL	NULL	NULL	KSY	List2	0		0	-1	537959	183		0	0	1	z	0	3	538142	0	z	428
좌우반구com(split BVF)_1	36	1	<?xml version="1.0"?>\n<Clock xmlns:dt="urn:schemas-microsoft-com:datatypes"><Description dt:dt="string">E-Prime Primary Realtime Clock</Description><StartTime><Timestamp dt:dt="int">0</Timestamp><DateUtc dt:dt="string">2021-06-10T07:49:07Z</DateUtc></StartTime><FrequencyChanges><FrequencyChange><Frequency dt:dt="r8">2699990000</Frequency><Timestamp dt:dt="r8">19752012096741</Timestamp><Current d…	좌우반구com(split BVF)_1-036-1	60.022	1.0.0.165	1	7342060	Professional	2.0.10.242	2.0.10.353	06-10-2021	2021-06-10 오전 7:49:07	16:49:07	2.0.10.248	85	2	{/}	논무	논	무	91	1	85	NULL	NULL	NULL	NULL	NULL	NULL	KSY2	List1	NULL	NULL	NULL	NULL	NULL	NULL	NULL	NULL	NULL	1	{/}	1	3	250195	0	{/}	537
좌우반구com(split BVF)_1	36	1	<?xml version="1.0"?>\n<Clock xmlns:dt="urn:schemas-microsoft-com:datatypes"><Description dt:dt="string">E-Prime Primary Realtime Clock</Description><StartTime><Timestamp dt:dt="int">0</Timestamp><DateUtc dt:dt="string">2021-06-10T07:49:07Z</DateUtc></StartTime><FrequencyChanges><FrequencyChange><Frequency dt:dt="r8">2699990000</Frequency><Timestamp dt:dt="r8">19752012096741</Timestamp><Current d…	좌우반구com(split BVF)_1-036-1	60.022	1.0.0.165	1	7342060	Professional	2.0.10.242	2.0.10.353	06-10-2021	2021-06-10 오전 7:49:07	16:49:07	2.0.10.248	193	1	z	느낌	느	낌	NULL	NULL	NULL	72	1	61	NULL	NULL	NULL	KSY	List2	0		0	-1	545806	183		0	0	1	z	1	3	545989	0	z	355
좌우반구com(split BVF)_1	36	1	<?xml version="1.0"?>\n<Clock xmlns:dt="urn:schemas-microsoft-com:datatypes"><Description dt:dt="string">E-Prime Primary Realtime Clock</Description><StartTime><Timestamp dt:dt="int">0</Timestamp><DateUtc dt:dt="string">2021-06-10T07:49:07Z</DateUtc></StartTime><FrequencyChanges><FrequencyChange><Frequency dt:dt="r8">2699990000</Frequency><Timestamp dt:dt="r8">19752012096741</Timestamp><Current d…	좌우반구com(split BVF)_1-036-1	60.022	1.0.0.165	1	7342060	Professional	2.0.10.242	2.0.10.353	06-10-2021	2021-06-10 오전 7:49:07	16:49:07	2.0.10.248	226	2	{/}	느속	느	속	NULL	NULL	NULL	88	1	94	NULL	NULL	NULL	KSY3	List2	NULL	NULL	NULL	NULL	NULL	NULL	NULL	NULL	NULL	1	{/}	1	3	633841	0	{/}	613
좌우반구com(split BVF)_1	36	1	<?xml version="1.0"?>\n<Clock xmlns:dt="urn:schemas-microsoft-com:datatypes"><Description dt:dt="string">E-Prime Primary Realtime Clock</Description><StartTime><Timestamp dt:dt="int">0</Timestamp><DateUtc dt:dt="string">2021-06-10T07:49:07Z</DateUtc></StartTime><FrequencyChanges><FrequencyChange><Frequency dt:dt="r8">2699990000</Frequency><Timestamp dt:dt="r8">19752012096741</Timestamp><Current d…	좌우반구com(split BVF)_1-036-1	60.022	1.0.0.165	1	7342060	Professional	2.0.10.242	2.0.10.353	06-10-2021	2021-06-10 오전 7:49:07	16:49:07	2.0.10.248	126	2	{/}	느스	느	스	24	1	126	NULL	NULL	NULL	NULL	NULL	NULL	KSY2	List1	NULL	NULL	NULL	NULL	NULL	NULL	NULL	NULL	NULL	1	{/}	1	3	359856	0	{/}	382
좌우반구com(split BVF)_1	36	1	<?xml version="1.0"?>\n<Clock xmlns:dt="urn:schemas-microsoft-com:datatypes"><Description dt:dt="string">E-Prime Primary Realtime Clock</Description><StartTime><Timestamp dt:dt="int">0</Timestamp><DateUtc dt:dt="string">2021-06-10T07:49:07Z</DateUtc></StartTime><FrequencyChanges><FrequencyChange><Frequency dt:dt="r8">2699990000</Frequency><Timestamp dt:dt="r8">19752012096741</Timestamp><Current d…	좌우반구com(split BVF)_1-036-1	60.022	1.0.0.165	1	7342060	Professional	2.0.10.242	2.0.10.353	06-10-2021	2021-06-10 오전 7:49:07	16:49:07	2.0.10.248	17	2	{/}	느체	느	체	48	1	17	NULL	NULL	NULL	NULL	NULL	NULL	KSY	List1	0		1	-1	69693	184		0	0	1	{/}	0	4	69877	0	{/}	500
좌우반구com(split BVF)_1	36	1	<?xml version="1.0"?>\n<Clock xmlns:dt="urn:schemas-microsoft-com:datatypes"><Description dt:dt="string">E-Prime Primary Realtime Clock</Description><StartTime><Timestamp dt:dt="int">0</Timestamp><DateUtc dt:dt="string">2021-06-10T07:49:07Z</DateUtc></StartTime><FrequencyChanges><FrequencyChange><Frequency dt:dt="r8">2699990000</Frequency><Timestamp dt:dt="r8">19752012096741</Timestamp><Current d…	좌우반구com(split BVF)_1-036-1	60.022	1.0.0.165	1	7342060	Professional	2.0.10.242	2.0.10.353	06-10-2021	2021-06-10 오전 7:49:07	16:49:07	2.0.10.248	338	2	{/}	님우	님	우	NULL	NULL	NULL	NULL	NULL	NULL	97	1	74	KSY	List3	0		0	-1	949145	183		0	0	1	{/}	1	3	949328	0	{/}	522
좌우반구com(split BVF)_1	36	1	<?xml version="1.0"?>\n<Clock xmlns:dt="urn:schemas-microsoft-com:datatypes"><Description dt:dt="string">E-Prime Primary Realtime Clock</Description><StartTime><Timestamp dt:dt="int">0</Timestamp><DateUtc dt:dt="string">2021-06-10T07:49:07Z</DateUtc></StartTime><FrequencyChanges><FrequencyChange><Frequency dt:dt="r8">2699990000</Frequency><Timestamp dt:dt="r8">19752012096741</Timestamp><Current d…	좌우반구com(split BVF)_1-036-1	60.022	1.0.0.165	1	7342060	Professional	2.0.10.242	2.0.10.353	06-10-2021	2021-06-10 오전 7:49:07	16:49:07	2.0.10.248	109	2	{/}	단률	단	률	103	1	109	NULL	NULL	NULL	NULL	NULL	NULL	KSY3	List1	NULL	NULL	NULL	NULL	NULL	NULL	NULL	NULL	NULL	1	{/}	0	4	314223	0	{/}	688
좌우반구com(split BVF)_1	36	1	<?xml version="1.0"?>\n<Clock xmlns:dt="urn:schemas-microsoft-com:datatypes"><Description dt:dt="string">E-Prime Primary Realtime Clock</Description><StartTime><Timestamp dt:dt="int">0</Timestamp><DateUtc dt:dt="string">2021-06-10T07:49:07Z</DateUtc></StartTime><FrequencyChanges><FrequencyChange><Frequency dt:dt="r8">2699990000</Frequency><Timestamp dt:dt="r8">19752012096741</Timestamp><Current d…	좌우반구com(split BVF)_1-036-1	60.022	1.0.0.165	1	7342060	Professional	2.0.10.242	2.0.10.353	06-10-2021	2021-06-10 오전 7:49:07	16:49:07	2.0.10.248	42	1	z	단어	단	어	81	1	42	NULL	NULL	NULL	NULL	NULL	NULL	KSY	List1	0		1	-1	135436	184		0	0	1	z	0	4	135620	0	z	290
좌우반구com(split BVF)_1	36	1	<?xml version="1.0"?>\n<Clock xmlns:dt="urn:schemas-microsoft-com:datatypes"><Description dt:dt="string">E-Prime Primary Realtime Clock</Description><StartTime><Timestamp dt:dt="int">0</Timestamp><DateUtc dt:dt="string">2021-06-10T07:49:07Z</DateUtc></StartTime><FrequencyChanges><FrequencyChange><Frequency dt:dt="r8">2699990000</Frequency><Timestamp dt:dt="r8">19752012096741</Timestamp><Current d…	좌우반구com(split BVF)_1-036-1	60.022	1.0.0.165	1	7342060	Professional	2.0.10.242	2.0.10.353	06-10-2021	2021-06-10 오전 7:49:07	16:49:07	2.0.10.248	321	1	z	단위	단	위	NULL	NULL	NULL	NULL	NULL	NULL	49	1	57	KSY	List3	0		1	-1	903711	184		0	0	1	z	0	4	903895	0	z	535
좌우반구com(split BVF)_1	36	1	<?xml version="1.0"?>\n<Clock xmlns:dt="urn:schemas-microsoft-com:datatypes"><Description dt:dt="string">E-Prime Primary Realtime Clock</Description><StartTime><Timestamp dt:dt="int">0</Timestamp><DateUtc dt:dt="string">2021-06-10T07:49:07Z</DateUtc></StartTime><FrequencyChanges><FrequencyChange><Frequency dt:dt="r8">2699990000</Frequency><Timestamp dt:dt="r8">19752012096741</Timestamp><Current d…	좌우반구com(split BVF)_1-036-1	60.022	1.0.0.165	1	7342060	Professional	2.0.10.242	2.0.10.353	06-10-2021	2021-06-10 오전 7:49:07	16:49:07	2.0.10.248	249	1	z	담화	담	화	NULL	NULL	NULL	25	1	117	NULL	NULL	NULL	KSY	List2	0		0	-1	697402	183		0	0	1	z	1	3	697585	0	z	392
좌우반구com(split BVF)_1	36	1	<?xml version="1.0"?>\n<Clock xmlns:dt="urn:schemas-microsoft-com:datatypes"><Description dt:dt="string">E-Prime Primary Realtime Clock</Description><StartTime><Timestamp dt:dt="int">0</Timestamp><DateUtc dt:dt="string">2021-06-10T07:49:07Z</DateUtc></StartTime><FrequencyChanges><FrequencyChange><Frequency dt:dt="r8">2699990000</Frequency><Timestamp dt:dt="r8">19752012096741</Timestamp><Current d…	좌우반구com(split BVF)_1-036-1	60.022	1.0.0.165	1	7342060	Professional	2.0.10.242	2.0.10.353	06-10-2021	2021-06-10 오전 7:49:07	16:49:07	2.0.10.248	169	1	z	대문	대	문	NULL	NULL	NULL	55	1	37	NULL	NULL	NULL	KSY	List2	0		0	-1	482529	183		0	0	1	z	0	3	482712	0	z	338
좌우반구com(split BVF)_1	36	1	<?xml version="1.0"?>\n<Clock xmlns:dt="urn:schemas-microsoft-com:datatypes"><Description dt:dt="string">E-Prime Primary Realtime Clock</Description><StartTime><Timestamp dt:dt="int">0</Timestamp><DateUtc dt:dt="string">2021-06-10T07:49:07Z</DateUtc></StartTime><FrequencyChanges><FrequencyChange><Frequency dt:dt="r8">2699990000</Frequency><Timestamp dt:dt="r8">19752012096741</Timestamp><Current d…	좌우반구com(split BVF)_1-036-1	60.022	1.0.0.165	1	7342060	Professional	2.0.10.242	2.0.10.353	06-10-2021	2021-06-10 오전 7:49:07	16:49:07	2.0.10.248	390	1	z	대중	대	중	NULL	NULL	NULL	NULL	NULL	NULL	18	1	126	KSY	List3	0		1	-1	1087795	184		0	0	1	z	0	4	1087979	0	z	443
좌우반구com(split BVF)_1	36	1	<?xml version="1.0"?>\n<Clock xmlns:dt="urn:schemas-microsoft-com:datatypes"><Description dt:dt="string">E-Prime Primary Realtime Clock</Description><StartTime><Timestamp dt:dt="int">0</Timestamp><DateUtc dt:dt="string">2021-06-10T07:49:07Z</DateUtc></StartTime><FrequencyChanges><FrequencyChange><Frequency dt:dt="r8">2699990000</Frequency><Timestamp dt:dt="r8">19752012096741</Timestamp><Current d…	좌우반구com(split BVF)_1-036-1	60.022	1.0.0.165	1	7342060	Professional	2.0.10.242	2.0.10.353	06-10-2021	2021-06-10 오전 7:49:07	16:49:07	2.0.10.248	15	1	z	도박	도	박	10	1	15	NULL	NULL	NULL	NULL	NULL	NULL	KSY	List1	0		0	-1	64395	184		0	0	1	z	0	4	64579	0	z	359
좌우반구com(split BVF)_1	36	1	<?xml version="1.0"?>\n<Clock xmlns:dt="urn:schemas-microsoft-com:datatypes"><Description dt:dt="string">E-Prime Primary Realtime Clock</Description><StartTime><Timestamp dt:dt="int">0</Timestamp><DateUtc dt:dt="string">2021-06-10T07:49:07Z</DateUtc></StartTime><FrequencyChanges><FrequencyChange><Frequency dt:dt="r8">2699990000</Frequency><Timestamp dt:dt="r8">19752012096741</Timestamp><Current d…	좌우반구com(split BVF)_1-036-1	60.022	1.0.0.165	1	7342060	Professional	2.0.10.242	2.0.10.353	06-10-2021	2021-06-10 오전 7:49:07	16:49:07	2.0.10.248	39	2	{/}	도휘	도	휘	65	1	39	NULL	NULL	NULL	NULL	NULL	NULL	KSY3	List1	NULL	NULL	NULL	NULL	NULL	NULL	NULL	NULL	NULL	1	{/}	0	4	127573	0	{/}	332
좌우반구com(split BVF)_1	36	1	<?xml version="1.0"?>\n<Clock xmlns:dt="urn:schemas-microsoft-com:datatypes"><Description dt:dt="string">E-Prime Primary Realtime Clock</Description><StartTime><Timestamp dt:dt="int">0</Timestamp><DateUtc dt:dt="string">2021-06-10T07:49:07Z</DateUtc></StartTime><FrequencyChanges><FrequencyChange><Frequency dt:dt="r8">2699990000</Frequency><Timestamp dt:dt="r8">19752012096741</Timestamp><Current d…	좌우반구com(split BVF)_1-036-1	60.022	1.0.0.165	1	7342060	Professional	2.0.10.242	2.0.10.353	06-10-2021	2021-06-10 오전 7:49:07	16:49:07	2.0.10.248	197	1	z	동의	동	의	NULL	NULL	NULL	59	1	65	NULL	NULL	NULL	KSY	List2	0		0	-1	556336	183		0	0	1	z	0	3	556519	0	z	361
좌우반구com(split BVF)_1	36	1	<?xml version="1.0"?>\n<Clock xmlns:dt="urn:schemas-microsoft-com:datatypes"><Description dt:dt="string">E-Prime Primary Realtime Clock</Description><StartTime><Timestamp dt:dt="int">0</Timestamp><DateUtc dt:dt="string">2021-06-10T07:49:07Z</DateUtc></StartTime><FrequencyChanges><FrequencyChange><Frequency dt:dt="r8">2699990000</Frequency><Timestamp dt:dt="r8">19752012096741</Timestamp><Current d…	좌우반구com(split BVF)_1-036-1	60.022	1.0.0.165	1	7342060	Professional	2.0.10.242	2.0.10.353	06-10-2021	2021-06-10 오전 7:49:07	16:49:07	2.0.10.248	253	2	{/}	득관	득	관	NULL	NULL	NULL	127	1	121	NULL	NULL	NULL	KSY2	List2	NULL	NULL	NULL	NULL	NULL	NULL	NULL	NULL	NULL	0	{/}	1	3	707981	0	z	1018
좌우반구com(split BVF)_1	36	1	<?xml version="1.0"?>\n<Clock xmlns:dt="urn:schemas-microsoft-com:datatypes"><Description dt:dt="string">E-Prime Primary Realtime Clock</Description><StartTime><Timestamp dt:dt="int">0</Timestamp><DateUtc dt:dt="string">2021-06-10T07:49:07Z</DateUtc></StartTime><FrequencyChanges><FrequencyChange><Frequency dt:dt="r8">2699990000</Frequency><Timestamp dt:dt="r8">19752012096741</Timestamp><Current d…	좌우반구com(split BVF)_1-036-1	60.022	1.0.0.165	1	7342060	Professional	2.0.10.242	2.0.10.353	06-10-2021	2021-06-10 오전 7:49:07	16:49:07	2.0.10.248	14	2	{/}	득동	득	동	38	1	14	NULL	NULL	NULL	NULL	NULL	NULL	KSY2	List1	NULL	NULL	NULL	NULL	NULL	NULL	NULL	NULL	NULL	1	{/}	0	3	61713	0	{/}	672
좌우반구com(split BVF)_1	36	1	<?xml version="1.0"?>\n<Clock xmlns:dt="urn:schemas-microsoft-com:datatypes"><Description dt:dt="string">E-Prime Primary Realtime Clock</Description><StartTime><Timestamp dt:dt="int">0</Timestamp><DateUtc dt:dt="string">2021-06-10T07:49:07Z</DateUtc></StartTime><FrequencyChanges><FrequencyChange><Frequency dt:dt="r8">2699990000</Frequency><Timestamp dt:dt="r8">19752012096741</Timestamp><Current d…	좌우반구com(split BVF)_1-036-1	60.022	1.0.0.165	1	7342060	Professional	2.0.10.242	2.0.10.353	06-10-2021	2021-06-10 오전 7:49:07	16:49:07	2.0.10.248	231	2	{/}	득생	득	생	NULL	NULL	NULL	36	1	99	NULL	NULL	NULL	KSY2	List2	NULL	NULL	NULL	NULL	NULL	NULL	NULL	NULL	NULL	0	{/}	0	3	647003	0	z	443
좌우반구com(split BVF)_1	36	1	<?xml version="1.0"?>\n<Clock xmlns:dt="urn:schemas-microsoft-com:datatypes"><Description dt:dt="string">E-Prime Primary Realtime Clock</Description><StartTime><Timestamp dt:dt="int">0</Timestamp><DateUtc dt:dt="string">2021-06-10T07:49:07Z</DateUtc></StartTime><FrequencyChanges><FrequencyChange><Frequency dt:dt="r8">2699990000</Frequency><Timestamp dt:dt="r8">19752012096741</Timestamp><Current d…	좌우반구com(split BVF)_1-036-1	60.022	1.0.0.165	1	7342060	Professional	2.0.10.242	2.0.10.353	06-10-2021	2021-06-10 오전 7:49:07	16:49:07	2.0.10.248	327	2	{/}	득외	득	외	NULL	NULL	NULL	NULL	NULL	NULL	121	1	63	KSY3	List3	NULL	NULL	NULL	NULL	NULL	NULL	NULL	NULL	NULL	1	{/}	0	3	919206	0	{/}	510
좌우반구com(split BVF)_1	36	1	<?xml version="1.0"?>\n<Clock xmlns:dt="urn:schemas-microsoft-com:datatypes"><Description dt:dt="string">E-Prime Primary Realtime Clock</Description><StartTime><Timestamp dt:dt="int">0</Timestamp><DateUtc dt:dt="string">2021-06-10T07:49:07Z</DateUtc></StartTime><FrequencyChanges><FrequencyChange><Frequency dt:dt="r8">2699990000</Frequency><Timestamp dt:dt="r8">19752012096741</Timestamp><Current d…	좌우반구com(split BVF)_1-036-1	60.022	1.0.0.165	1	7342060	Professional	2.0.10.242	2.0.10.353	06-10-2021	2021-06-10 오전 7:49:07	16:49:07	2.0.10.248	347	2	{/}	란공	란	공	NULL	NULL	NULL	NULL	NULL	NULL	113	1	83	KSY	List3	0		0	-1	973370	183		0	0	1	{/}	0	3	973553	0	{/}	406
좌우반구com(split BVF)_1	36	1	<?xml version="1.0"?>\n<Clock xmlns:dt="urn:schemas-microsoft-com:datatypes"><Description dt:dt="string">E-Prime Primary Realtime Clock</Description><StartTime><Timestamp dt:dt="int">0</Timestamp><DateUtc dt:dt="string">2021-06-10T07:49:07Z</DateUtc></StartTime><FrequencyChanges><FrequencyChange><Frequency dt:dt="r8">2699990000</Frequency><Timestamp dt:dt="r8">19752012096741</Timestamp><Current d…	좌우반구com(split BVF)_1-036-1	60.022	1.0.0.165	1	7342060	Professional	2.0.10.242	2.0.10.353	06-10-2021	2021-06-10 오전 7:49:07	16:49:07	2.0.10.248	157	2	{/}	량필	량	필	NULL	NULL	NULL	87	1	25	NULL	NULL	NULL	KSY3	List2	NULL	NULL	NULL	NULL	NULL	NULL	NULL	NULL	NULL	1	{/}	0	3	451290	0	{/}	464
좌우반구com(split BVF)_1	36	1	<?xml version="1.0"?>\n<Clock xmlns:dt="urn:schemas-microsoft-com:datatypes"><Description dt:dt="string">E-Prime Primary Realtime Clock</Description><StartTime><Timestamp dt:dt="int">0</Timestamp><DateUtc dt:dt="string">2021-06-10T07:49:07Z</DateUtc></StartTime><FrequencyChanges><FrequencyChange><Frequency dt:dt="r8">2699990000</Frequency><Timestamp dt:dt="r8">19752012096741</Timestamp><Current d…	좌우반구com(split BVF)_1-036-1	60.022	1.0.0.165	1	7342060	Professional	2.0.10.242	2.0.10.353	06-10-2021	2021-06-10 오전 7:49:07	16:49:07	2.0.10.248	341	2	{/}	려제	려	제	NULL	NULL	NULL	NULL	NULL	NULL	71	1	77	KSY2	List3	NULL	NULL	NULL	NULL	NULL	NULL	NULL	NULL	NULL	1	{/}	0	3	957259	0	{/}	541
좌우반구com(split BVF)_1	36	1	<?xml version="1.0"?>\n<Clock xmlns:dt="urn:schemas-microsoft-com:datatypes"><Description dt:dt="string">E-Prime Primary Realtime Clock</Description><StartTime><Timestamp dt:dt="int">0</Timestamp><DateUtc dt:dt="string">2021-06-10T07:49:07Z</DateUtc></StartTime><FrequencyChanges><FrequencyChange><Frequency dt:dt="r8">2699990000</Frequency><Timestamp dt:dt="r8">19752012096741</Timestamp><Current d…	좌우반구com(split BVF)_1-036-1	60.022	1.0.0.165	1	7342060	Professional	2.0.10.242	2.0.10.353	06-10-2021	2021-06-10 오전 7:49:07	16:49:07	2.0.10.248	27	2	{/}	려최	려	최	31	1	27	NULL	NULL	NULL	NULL	NULL	NULL	KSY	List1	0		0	0	95951	183		0	0	1	{/}	0	3	96134	0	{/}	349
좌우반구com(split BVF)_1	36	1	<?xml version="1.0"?>\n<Clock xmlns:dt="urn:schemas-microsoft-com:datatypes"><Description dt:dt="string">E-Prime Primary Realtime Clock</Description><StartTime><Timestamp dt:dt="int">0</Timestamp><DateUtc dt:dt="string">2021-06-10T07:49:07Z</DateUtc></StartTime><FrequencyChanges><FrequencyChange><Frequency dt:dt="r8">2699990000</Frequency><Timestamp dt:dt="r8">19752012096741</Timestamp><Current d…	좌우반구com(split BVF)_1-036-1	60.022	1.0.0.165	1	7342060	Professional	2.0.10.242	2.0.10.353	06-10-2021	2021-06-10 오전 7:49:07	16:49:07	2.0.10.248	43	2	{/}	려희	려	희	20	1	43	NULL	NULL	NULL	NULL	NULL	NULL	KSY	List1	0		0	0	137936	183		0	0	1	{/}	0	3	138119	0	{/}	297
좌우반구com(split BVF)_1	36	1	<?xml version="1.0"?>\n<Clock xmlns:dt="urn:schemas-microsoft-com:datatypes"><Description dt:dt="string">E-Prime Primary Realtime Clock</Description><StartTime><Timestamp dt:dt="int">0</Timestamp><DateUtc dt:dt="string">2021-06-10T07:49:07Z</DateUtc></StartTime><FrequencyChanges><FrequencyChange><Frequency dt:dt="r8">2699990000</Frequency><Timestamp dt:dt="r8">19752012096741</Timestamp><Current d…	좌우반구com(split BVF)_1-036-1	60.022	1.0.0.165	1	7342060	Professional	2.0.10.242	2.0.10.353	06-10-2021	2021-06-10 오전 7:49:07	16:49:07	2.0.10.248	209	2	{/}	력름	력	름	NULL	NULL	NULL	93	1	77	NULL	NULL	NULL	KSY3	List2	NULL	NULL	NULL	NULL	NULL	NULL	NULL	NULL	NULL	1	{/}	0	4	587925	0	{/}	428
좌우반구com(split BVF)_1	36	1	<?xml version="1.0"?>\n<Clock xmlns:dt="urn:schemas-microsoft-com:datatypes"><Description dt:dt="string">E-Prime Primary Realtime Clock</Description><StartTime><Timestamp dt:dt="int">0</Timestamp><DateUtc dt:dt="string">2021-06-10T07:49:07Z</DateUtc></StartTime><FrequencyChanges><FrequencyChange><Frequency dt:dt="r8">2699990000</Frequency><Timestamp dt:dt="r8">19752012096741</Timestamp><Current d…	좌우반구com(split BVF)_1-036-1	60.022	1.0.0.165	1	7342060	Professional	2.0.10.242	2.0.10.353	06-10-2021	2021-06-10 오전 7:49:07	16:49:07	2.0.10.248	31	2	{/}	례부	례	부	95	1	31	NULL	NULL	NULL	NULL	NULL	NULL	KSY	List1	0		0	-1	106497	183		0	0	1	{/}	0	3	106680	0	{/}	370
좌우반구com(split BVF)_1	36	1	<?xml version="1.0"?>\n<Clock xmlns:dt="urn:schemas-microsoft-com:datatypes"><Description dt:dt="string">E-Prime Primary Realtime Clock</Description><StartTime><Timestamp dt:dt="int">0</Timestamp><DateUtc dt:dt="string">2021-06-10T07:49:07Z</DateUtc></StartTime><FrequencyChanges><FrequencyChange><Frequency dt:dt="r8">2699990000</Frequency><Timestamp dt:dt="r8">19752012096741</Timestamp><Current d…	좌우반구com(split BVF)_1-036-1	60.022	1.0.0.165	1	7342060	Professional	2.0.10.242	2.0.10.353	06-10-2021	2021-06-10 오전 7:49:07	16:49:07	2.0.10.248	89	2	{/}	록어	록	어	40	1	89	NULL	NULL	NULL	NULL	NULL	NULL	KSY2	List1	NULL	NULL	NULL	NULL	NULL	NULL	NULL	NULL	NULL	1	{/}	0	3	260925	0	{/}	436
좌우반구com(split BVF)_1	36	1	<?xml version="1.0"?>\n<Clock xmlns:dt="urn:schemas-microsoft-com:datatypes"><Description dt:dt="string">E-Prime Primary Realtime Clock</Description><StartTime><Timestamp dt:dt="int">0</Timestamp><DateUtc dt:dt="string">2021-06-10T07:49:07Z</DateUtc></StartTime><FrequencyChanges><FrequencyChange><Frequency dt:dt="r8">2699990000</Frequency><Timestamp dt:dt="r8">19752012096741</Timestamp><Current d…	좌우반구com(split BVF)_1-036-1	60.022	1.0.0.165	1	7342060	Professional	2.0.10.242	2.0.10.353	06-10-2021	2021-06-10 오전 7:49:07	16:49:07	2.0.10.248	38	2	{/}	류궤	류	궤	55	1	38	NULL	NULL	NULL	NULL	NULL	NULL	KSY	List1	0		0	-1	124757	183		0	0	1	{/}	0	3	124940	0	{/}	423
좌우반구com(split BVF)_1	36	1	<?xml version="1.0"?>\n<Clock xmlns:dt="urn:schemas-microsoft-com:datatypes"><Description dt:dt="string">E-Prime Primary Realtime Clock</Description><StartTime><Timestamp dt:dt="int">0</Timestamp><DateUtc dt:dt="string">2021-06-10T07:49:07Z</DateUtc></StartTime><FrequencyChanges><FrequencyChange><Frequency dt:dt="r8">2699990000</Frequency><Timestamp dt:dt="r8">19752012096741</Timestamp><Current d…	좌우반구com(split BVF)_1-036-1	60.022	1.0.0.165	1	7342060	Professional	2.0.10.242	2.0.10.353	06-10-2021	2021-06-10 오전 7:49:07	16:49:07	2.0.10.248	201	2	{/}	류란	류	란	NULL	NULL	NULL	6	1	69	NULL	NULL	NULL	KSY3	List2	NULL	NULL	NULL	NULL	NULL	NULL	NULL	NULL	NULL	1	{/}	0	3	566832	0	{/}	500
좌우반구com(split BVF)_1	36	1	<?xml version="1.0"?>\n<Clock xmlns:dt="urn:schemas-microsoft-com:datatypes"><Description dt:dt="string">E-Prime Primary Realtime Clock</Description><StartTime><Timestamp dt:dt="int">0</Timestamp><DateUtc dt:dt="string">2021-06-10T07:49:07Z</DateUtc></StartTime><FrequencyChanges><FrequencyChange><Frequency dt:dt="r8">2699990000</Frequency><Timestamp dt:dt="r8">19752012096741</Timestamp><Current d…	좌우반구com(split BVF)_1-036-1	60.022	1.0.0.165	1	7342060	Professional	2.0.10.242	2.0.10.353	06-10-2021	2021-06-10 오전 7:49:07	16:49:07	2.0.10.248	214	2	{/}	류포	류	포	NULL	NULL	NULL	33	1	82	NULL	NULL	NULL	KSY	List2	0		0	-1	600670	183		0	0	1	{/}	0	3	600853	0	{/}	330
좌우반구com(split BVF)_1	36	1	<?xml version="1.0"?>\n<Clock xmlns:dt="urn:schemas-microsoft-com:datatypes"><Description dt:dt="string">E-Prime Primary Realtime Clock</Description><StartTime><Timestamp dt:dt="int">0</Timestamp><DateUtc dt:dt="string">2021-06-10T07:49:07Z</DateUtc></StartTime><FrequencyChanges><FrequencyChange><Frequency dt:dt="r8">2699990000</Frequency><Timestamp dt:dt="r8">19752012096741</Timestamp><Current d…	좌우반구com(split BVF)_1-036-1	60.022	1.0.0.165	1	7342060	Professional	2.0.10.242	2.0.10.353	06-10-2021	2021-06-10 오전 7:49:07	16:49:07	2.0.10.248	275	2	{/}	률법	률	법	NULL	NULL	NULL	NULL	NULL	NULL	9	1	11	KSY	List3	0		0	0	781239	183		0	0	0	{/}	0	3	781422	0	z	630
좌우반구com(split BVF)_1	36	1	<?xml version="1.0"?>\n<Clock xmlns:dt="urn:schemas-microsoft-com:datatypes"><Description dt:dt="string">E-Prime Primary Realtime Clock</Description><StartTime><Timestamp dt:dt="int">0</Timestamp><DateUtc dt:dt="string">2021-06-10T07:49:07Z</DateUtc></StartTime><FrequencyChanges><FrequencyChange><Frequency dt:dt="r8">2699990000</Frequency><Timestamp dt:dt="r8">19752012096741</Timestamp><Current d…	좌우반구com(split BVF)_1-036-1	60.022	1.0.0.165	1	7342060	Professional	2.0.10.242	2.0.10.353	06-10-2021	2021-06-10 오전 7:49:07	16:49:07	2.0.10.248	331	2	{/}	률법	률	법	NULL	NULL	NULL	NULL	NULL	NULL	67	1	67	KSY3	List3	NULL	NULL	NULL	NULL	NULL	NULL	NULL	NULL	NULL	1	{/}	0	4	930169	0	{/}	375
좌우반구com(split BVF)_1	36	1	<?xml version="1.0"?>\n<Clock xmlns:dt="urn:schemas-microsoft-com:datatypes"><Description dt:dt="string">E-Prime Primary Realtime Clock</Description><StartTime><Timestamp dt:dt="int">0</Timestamp><DateUtc dt:dt="string">2021-06-10T07:49:07Z</DateUtc></StartTime><FrequencyChanges><FrequencyChange><Frequency dt:dt="r8">2699990000</Frequency><Timestamp dt:dt="r8">19752012096741</Timestamp><Current d…	좌우반구com(split BVF)_1-036-1	60.022	1.0.0.165	1	7342060	Professional	2.0.10.242	2.0.10.353	06-10-2021	2021-06-10 오전 7:49:07	16:49:07	2.0.10.248	83	2	{/}	률시	률	시	2	1	83	NULL	NULL	NULL	NULL	NULL	NULL	KSY	List1	0		0	-1	244964	183		0	0	1	{/}	0	3	245147	0	{/}	315
좌우반구com(split BVF)_1	36	1	<?xml version="1.0"?>\n<Clock xmlns:dt="urn:schemas-microsoft-com:datatypes"><Description dt:dt="string">E-Prime Primary Realtime Clock</Description><StartTime><Timestamp dt:dt="int">0</Timestamp><DateUtc dt:dt="string">2021-06-10T07:49:07Z</DateUtc></StartTime><FrequencyChanges><FrequencyChange><Frequency dt:dt="r8">2699990000</Frequency><Timestamp dt:dt="r8">19752012096741</Timestamp><Current d…	좌우반구com(split BVF)_1-036-1	60.022	1.0.0.165	1	7342060	Professional	2.0.10.242	2.0.10.353	06-10-2021	2021-06-10 오전 7:49:07	16:49:07	2.0.10.248	344	2	{/}	률훈	률	훈	NULL	NULL	NULL	NULL	NULL	NULL	45	1	80	KSY2	List3	NULL	NULL	NULL	NULL	NULL	NULL	NULL	NULL	NULL	1	{/}	0	3	965689	0	{/}	384
좌우반구com(split BVF)_1	36	1	<?xml version="1.0"?>\n<Clock xmlns:dt="urn:schemas-microsoft-com:datatypes"><Description dt:dt="string">E-Prime Primary Realtime Clock</Description><StartTime><Timestamp dt:dt="int">0</Timestamp><DateUtc dt:dt="string">2021-06-10T07:49:07Z</DateUtc></StartTime><FrequencyChanges><FrequencyChange><Frequency dt:dt="r8">2699990000</Frequency><Timestamp dt:dt="r8">19752012096741</Timestamp><Current d…	좌우반구com(split BVF)_1-036-1	60.022	1.0.0.165	1	7342060	Professional	2.0.10.242	2.0.10.353	06-10-2021	2021-06-10 오전 7:49:07	16:49:07	2.0.10.248	76	2	{/}	름결	름	결	118	1	76	NULL	NULL	NULL	NULL	NULL	NULL	KSY	List1	0		0	-1	226304	183		0	0	1	{/}	0	3	226487	0	{/}	472
좌우반구com(split BVF)_1	36	1	<?xml version="1.0"?>\n<Clock xmlns:dt="urn:schemas-microsoft-com:datatypes"><Description dt:dt="string">E-Prime Primary Realtime Clock</Description><StartTime><Timestamp dt:dt="int">0</Timestamp><DateUtc dt:dt="string">2021-06-10T07:49:07Z</DateUtc></StartTime><FrequencyChanges><FrequencyChange><Frequency dt:dt="r8">2699990000</Frequency><Timestamp dt:dt="r8">19752012096741</Timestamp><Current d…	좌우반구com(split BVF)_1-036-1	60.022	1.0.0.165	1	7342060	Professional	2.0.10.242	2.0.10.353	06-10-2021	2021-06-10 오전 7:49:07	16:49:07	2.0.10.248	350	2	{/}	름무	름	무	NULL	NULL	NULL	NULL	NULL	NULL	70	1	86	KSY2	List3	NULL	NULL	NULL	NULL	NULL	NULL	NULL	NULL	NULL	1	{/}	0	3	981400	0	{/}	375
좌우반구com(split BVF)_1	36	1	<?xml version="1.0"?>\n<Clock xmlns:dt="urn:schemas-microsoft-com:datatypes"><Description dt:dt="string">E-Prime Primary Realtime Clock</Description><StartTime><Timestamp dt:dt="int">0</Timestamp><DateUtc dt:dt="string">2021-06-10T07:49:07Z</DateUtc></StartTime><FrequencyChanges><FrequencyChange><Frequency dt:dt="r8">2699990000</Frequency><Timestamp dt:dt="r8">19752012096741</Timestamp><Current d…	좌우반구com(split BVF)_1-036-1	60.022	1.0.0.165	1	7342060	Professional	2.0.10.242	2.0.10.353	06-10-2021	2021-06-10 오전 7:49:07	16:49:07	2.0.10.248	20	2	{/}	리열	리	열	99	1	20	NULL	NULL	NULL	NULL	NULL	NULL	KSY3	List1	NULL	NULL	NULL	NULL	NULL	NULL	NULL	NULL	NULL	0	{/}	0	3	77624	0	z	330
좌우반구com(split BVF)_1	36	1	<?xml version="1.0"?>\n<Clock xmlns:dt="urn:schemas-microsoft-com:datatypes"><Description dt:dt="string">E-Prime Primary Realtime Clock</Description><StartTime><Timestamp dt:dt="int">0</Timestamp><DateUtc dt:dt="string">2021-06-10T07:49:07Z</DateUtc></StartTime><FrequencyChanges><FrequencyChange><Frequency dt:dt="r8">2699990000</Frequency><Timestamp dt:dt="r8">19752012096741</Timestamp><Current d…	좌우반구com(split BVF)_1-036-1	60.022	1.0.0.165	1	7342060	Professional	2.0.10.242	2.0.10.353	06-10-2021	2021-06-10 오전 7:49:07	16:49:07	2.0.10.248	255	2	{/}	림밀	림	밀	NULL	NULL	NULL	47	1	123	NULL	NULL	NULL	KSY	List2	0		0	-1	713696	183		0	0	1	{/}	1	3	713879	0	{/}	382
좌우반구com(split BVF)_1	36	1	<?xml version="1.0"?>\n<Clock xmlns:dt="urn:schemas-microsoft-com:datatypes"><Description dt:dt="string">E-Prime Primary Realtime Clock</Description><StartTime><Timestamp dt:dt="int">0</Timestamp><DateUtc dt:dt="string">2021-06-10T07:49:07Z</DateUtc></StartTime><FrequencyChanges><FrequencyChange><Frequency dt:dt="r8">2699990000</Frequency><Timestamp dt:dt="r8">19752012096741</Timestamp><Current d…	좌우반구com(split BVF)_1-036-1	60.022	1.0.0.165	1	7342060	Professional	2.0.10.242	2.0.10.353	06-10-2021	2021-06-10 오전 7:49:07	16:49:07	2.0.10.248	289	2	{/}	마요	마	요	NULL	NULL	NULL	NULL	NULL	NULL	25	1	25	KSY	List3	0		0	0	818309	183		0	0	0	{/}	0	3	818492	0	z	472
좌우반구com(split BVF)_1	36	1	<?xml version="1.0"?>\n<Clock xmlns:dt="urn:schemas-microsoft-com:datatypes"><Description dt:dt="string">E-Prime Primary Realtime Clock</Description><StartTime><Timestamp dt:dt="int">0</Timestamp><DateUtc dt:dt="string">2021-06-10T07:49:07Z</DateUtc></StartTime><FrequencyChanges><FrequencyChange><Frequency dt:dt="r8">2699990000</Frequency><Timestamp dt:dt="r8">19752012096741</Timestamp><Current d…	좌우반구com(split BVF)_1-036-1	60.022	1.0.0.165	1	7342060	Professional	2.0.10.242	2.0.10.353	06-10-2021	2021-06-10 오전 7:49:07	16:49:07	2.0.10.248	362	2	{/}	망습	망	습	NULL	NULL	NULL	NULL	NULL	NULL	111	1	98	KSY3	List3	NULL	NULL	NULL	NULL	NULL	NULL	NULL	NULL	NULL	1	{/}	0	3	1013522	0	{/}	653
좌우반구com(split BVF)_1	36	1	<?xml version="1.0"?>\n<Clock xmlns:dt="urn:schemas-microsoft-com:datatypes"><Description dt:dt="string">E-Prime Primary Realtime Clock</Description><StartTime><Timestamp dt:dt="int">0</Timestamp><DateUtc dt:dt="string">2021-06-10T07:49:07Z</DateUtc></StartTime><FrequencyChanges><FrequencyChange><Frequency dt:dt="r8">2699990000</Frequency><Timestamp dt:dt="r8">19752012096741</Timestamp><Current d…	좌우반구com(split BVF)_1-036-1	60.022	1.0.0.165	1	7342060	Professional	2.0.10.242	2.0.10.353	06-10-2021	2021-06-10 오전 7:49:07	16:49:07	2.0.10.248	352	1	z	망신	망	신	NULL	NULL	NULL	NULL	NULL	NULL	127	1	88	KSY	List3	0		0	0	986582	183		0	0	1	z	0	3	986765	0	z	506
좌우반구com(split BVF)_1	36	1	<?xml version="1.0"?>\n<Clock xmlns:dt="urn:schemas-microsoft-com:datatypes"><Description dt:dt="string">E-Prime Primary Realtime Clock</Description><StartTime><Timestamp dt:dt="int">0</Timestamp><DateUtc dt:dt="string">2021-06-10T07:49:07Z</DateUtc></StartTime><FrequencyChanges><FrequencyChange><Frequency dt:dt="r8">2699990000</Frequency><Timestamp dt:dt="r8">19752012096741</Timestamp><Current d…	좌우반구com(split BVF)_1-036-1	60.022	1.0.0.165	1	7342060	Professional	2.0.10.242	2.0.10.353	06-10-2021	2021-06-10 오전 7:49:07	16:49:07	2.0.10.248	306	1	z	매력	매	력	NULL	NULL	NULL	NULL	NULL	NULL	37	1	42	KSY	List3	0		0	-1	864292	183		0	0	1	z	1	3	864475	0	z	375
좌우반구com(split BVF)_1	36	1	<?xml version="1.0"?>\n<Clock xmlns:dt="urn:schemas-microsoft-com:datatypes"><Description dt:dt="string">E-Prime Primary Realtime Clock</Description><StartTime><Timestamp dt:dt="int">0</Timestamp><DateUtc dt:dt="string">2021-06-10T07:49:07Z</DateUtc></StartTime><FrequencyChanges><FrequencyChange><Frequency dt:dt="r8">2699990000</Frequency><Timestamp dt:dt="r8">19752012096741</Timestamp><Current d…	좌우반구com(split BVF)_1-036-1	60.022	1.0.0.165	1	7342060	Professional	2.0.10.242	2.0.10.353	06-10-2021	2021-06-10 오전 7:49:07	16:49:07	2.0.10.248	105	2	{/}	매소	매	소	69	1	105	NULL	NULL	NULL	NULL	NULL	NULL	KSY3	List1	NULL	NULL	NULL	NULL	NULL	NULL	NULL	NULL	NULL	1	{/}	0	4	303310	0	{/}	532
좌우반구com(split BVF)_1	36	1	<?xml version="1.0"?>\n<Clock xmlns:dt="urn:schemas-microsoft-com:datatypes"><Description dt:dt="string">E-Prime Primary Realtime Clock</Description><StartTime><Timestamp dt:dt="int">0</Timestamp><DateUtc dt:dt="string">2021-06-10T07:49:07Z</DateUtc></StartTime><FrequencyChanges><FrequencyChange><Frequency dt:dt="r8">2699990000</Frequency><Timestamp dt:dt="r8">19752012096741</Timestamp><Current d…	좌우반구com(split BVF)_1-036-1	60.022	1.0.0.165	1	7342060	Professional	2.0.10.242	2.0.10.353	06-10-2021	2021-06-10 오전 7:49:07	16:49:07	2.0.10.248	285	1	z	모습	모	습	NULL	NULL	NULL	NULL	NULL	NULL	27	1	21	KSY	List3	0		0	-1	808079	183		0	0	1	z	0	3	808262	0	z	400
좌우반구com(split BVF)_1	36	1	<?xml version="1.0"?>\n<Clock xmlns:dt="urn:schemas-microsoft-com:datatypes"><Description dt:dt="string">E-Prime Primary Realtime Clock</Description><StartTime><Timestamp dt:dt="int">0</Timestamp><DateUtc dt:dt="string">2021-06-10T07:49:07Z</DateUtc></StartTime><FrequencyChanges><FrequencyChange><Frequency dt:dt="r8">2699990000</Frequency><Timestamp dt:dt="r8">19752012096741</Timestamp><Current d…	좌우반구com(split BVF)_1-036-1	60.022	1.0.0.165	1	7342060	Professional	2.0.10.242	2.0.10.353	06-10-2021	2021-06-10 오전 7:49:07	16:49:07	2.0.10.248	163	1	z	모형	모	형	NULL	NULL	NULL	44	1	31	NULL	NULL	NULL	KSY	List2	0		0	-1	466768	183		0	0	1	z	0	3	466951	0	z	259
좌우반구com(split BVF)_1	36	1	<?xml version="1.0"?>\n<Clock xmlns:dt="urn:schemas-microsoft-com:datatypes"><Description dt:dt="string">E-Prime Primary Realtime Clock</Description><StartTime><Timestamp dt:dt="int">0</Timestamp><DateUtc dt:dt="string">2021-06-10T07:49:07Z</DateUtc></StartTime><FrequencyChanges><FrequencyChange><Frequency dt:dt="r8">2699990000</Frequency><Timestamp dt:dt="r8">19752012096741</Timestamp><Current d…	좌우반구com(split BVF)_1-036-1	60.022	1.0.0.165	1	7342060	Professional	2.0.10.242	2.0.10.353	06-10-2021	2021-06-10 오전 7:49:07	16:49:07	2.0.10.248	34	2	{/}	목력	목	력	92	1	34	NULL	NULL	NULL	NULL	NULL	NULL	KSY2	List1	NULL	NULL	NULL	NULL	NULL	NULL	NULL	NULL	NULL	1	{/}	0	4	114561	0	{/}	568
좌우반구com(split BVF)_1	36	1	<?xml version="1.0"?>\n<Clock xmlns:dt="urn:schemas-microsoft-com:datatypes"><Description dt:dt="string">E-Prime Primary Realtime Clock</Description><StartTime><Timestamp dt:dt="int">0</Timestamp><DateUtc dt:dt="string">2021-06-10T07:49:07Z</DateUtc></StartTime><FrequencyChanges><FrequencyChange><Frequency dt:dt="r8">2699990000</Frequency><Timestamp dt:dt="r8">19752012096741</Timestamp><Current d…	좌우반구com(split BVF)_1-036-1	60.022	1.0.0.165	1	7342060	Professional	2.0.10.242	2.0.10.353	06-10-2021	2021-06-10 오전 7:49:07	16:49:07	2.0.10.248	264	1	z	목록	목	록	NULL	NULL	NULL	84	1	132	NULL	NULL	NULL	KSY	List2	0		1	-1	738087	184		0	0	1	z	0	4	738271	0	z	342
좌우반구com(split BVF)_1	36	1	<?xml version="1.0"?>\n<Clock xmlns:dt="urn:schemas-microsoft-com:datatypes"><Description dt:dt="string">E-Prime Primary Realtime Clock</Description><StartTime><Timestamp dt:dt="int">0</Timestamp><DateUtc dt:dt="string">2021-06-10T07:49:07Z</DateUtc></StartTime><FrequencyChanges><FrequencyChange><Frequency dt:dt="r8">2699990000</Frequency><Timestamp dt:dt="r8">19752012096741</Timestamp><Current d…	좌우반구com(split BVF)_1-036-1	60.022	1.0.0.165	1	7342060	Professional	2.0.10.242	2.0.10.353	06-10-2021	2021-06-10 오전 7:49:07	16:49:07	2.0.10.248	276	1	z	목적	목	적	NULL	NULL	NULL	NULL	NULL	NULL	43	1	12	KSY	List3	0		0	-1	784071	183		0	0	1	z	1	3	784254	0	z	302
좌우반구com(split BVF)_1	36	1	<?xml version="1.0"?>\n<Clock xmlns:dt="urn:schemas-microsoft-com:datatypes"><Description dt:dt="string">E-Prime Primary Realtime Clock</Description><StartTime><Timestamp dt:dt="int">0</Timestamp><DateUtc dt:dt="string">2021-06-10T07:49:07Z</DateUtc></StartTime><FrequencyChanges><FrequencyChange><Frequency dt:dt="r8">2699990000</Frequency><Timestamp dt:dt="r8">19752012096741</Timestamp><Current d…	좌우반구com(split BVF)_1-036-1	60.022	1.0.0.165	1	7342060	Professional	2.0.10.242	2.0.10.353	06-10-2021	2021-06-10 오전 7:49:07	16:49:07	2.0.10.248	131	2	{/}	목퇴	목	퇴	72	1	131	NULL	NULL	NULL	NULL	NULL	NULL	KSY	List1	0		0	0	372702	183		0	0	1	{/}	0	3	372885	0	{/}	415
좌우반구com(split BVF)_1	36	1	<?xml version="1.0"?>\n<Clock xmlns:dt="urn:schemas-microsoft-com:datatypes"><Description dt:dt="string">E-Prime Primary Realtime Clock</Description><StartTime><Timestamp dt:dt="int">0</Timestamp><DateUtc dt:dt="string">2021-06-10T07:49:07Z</DateUtc></StartTime><FrequencyChanges><FrequencyChange><Frequency dt:dt="r8">2699990000</Frequency><Timestamp dt:dt="r8">19752012096741</Timestamp><Current d…	좌우반구com(split BVF)_1-036-1	60.022	1.0.0.165	1	7342060	Professional	2.0.10.242	2.0.10.353	06-10-2021	2021-06-10 오전 7:49:07	16:49:07	2.0.10.248	65	2	{/}	무록	무	록	75	1	65	NULL	NULL	NULL	NULL	NULL	NULL	KSY3	List1	NULL	NULL	NULL	NULL	NULL	NULL	NULL	NULL	NULL	1	{/}	0	4	196215	0	{/}	426
좌우반구com(split BVF)_1	36	1	<?xml version="1.0"?>\n<Clock xmlns:dt="urn:schemas-microsoft-com:datatypes"><Description dt:dt="string">E-Prime Primary Realtime Clock</Description><StartTime><Timestamp dt:dt="int">0</Timestamp><DateUtc dt:dt="string">2021-06-10T07:49:07Z</DateUtc></StartTime><FrequencyChanges><FrequencyChange><Frequency dt:dt="r8">2699990000</Frequency><Timestamp dt:dt="r8">19752012096741</Timestamp><Current d…	좌우반구com(split BVF)_1-036-1	60.022	1.0.0.165	1	7342060	Professional	2.0.10.242	2.0.10.353	06-10-2021	2021-06-10 오전 7:49:07	16:49:07	2.0.10.248	385	1	z	무엇	무	엇	NULL	NULL	NULL	NULL	NULL	NULL	22	1	121	KSY	List3	0		1	-1	1075083	184		0	0	1	z	0	4	1075267	0	z	380
좌우반구com(split BVF)_1	36	1	<?xml version="1.0"?>\n<Clock xmlns:dt="urn:schemas-microsoft-com:datatypes"><Description dt:dt="string">E-Prime Primary Realtime Clock</Description><StartTime><Timestamp dt:dt="int">0</Timestamp><DateUtc dt:dt="string">2021-06-10T07:49:07Z</DateUtc></StartTime><FrequencyChanges><FrequencyChange><Frequency dt:dt="r8">2699990000</Frequency><Timestamp dt:dt="r8">19752012096741</Timestamp><Current d…	좌우반구com(split BVF)_1-036-1	60.022	1.0.0.165	1	7342060	Professional	2.0.10.242	2.0.10.353	06-10-2021	2021-06-10 오전 7:49:07	16:49:07	2.0.10.248	267	1	z	무형	무	형	NULL	NULL	NULL	NULL	NULL	NULL	89	1	3	KSY	List3	0		0	0	758747	183		0	0	1	z	0	3	758930	0	z	463
좌우반구com(split BVF)_1	36	1	<?xml version="1.0"?>\n<Clock xmlns:dt="urn:schemas-microsoft-com:datatypes"><Description dt:dt="string">E-Prime Primary Realtime Clock</Description><StartTime><Timestamp dt:dt="int">0</Timestamp><DateUtc dt:dt="string">2021-06-10T07:49:07Z</DateUtc></StartTime><FrequencyChanges><FrequencyChange><Frequency dt:dt="r8">2699990000</Frequency><Timestamp dt:dt="r8">19752012096741</Timestamp><Current d…	좌우반구com(split BVF)_1-036-1	60.022	1.0.0.165	1	7342060	Professional	2.0.10.242	2.0.10.353	06-10-2021	2021-06-10 오전 7:49:07	16:49:07	2.0.10.248	212	1	z	물건	물	건	NULL	NULL	NULL	27	1	80	NULL	NULL	NULL	KSY	List2	0		0	-1	595605	183		0	0	1	z	0	3	595788	0	z	347
좌우반구com(split BVF)_1	36	1	<?xml version="1.0"?>\n<Clock xmlns:dt="urn:schemas-microsoft-com:datatypes"><Description dt:dt="string">E-Prime Primary Realtime Clock</Description><StartTime><Timestamp dt:dt="int">0</Timestamp><DateUtc dt:dt="string">2021-06-10T07:49:07Z</DateUtc></StartTime><FrequencyChanges><FrequencyChange><Frequency dt:dt="r8">2699990000</Frequency><Timestamp dt:dt="r8">19752012096741</Timestamp><Current d…	좌우반구com(split BVF)_1-036-1	60.022	1.0.0.165	1	7342060	Professional	2.0.10.242	2.0.10.353	06-10-2021	2021-06-10 오전 7:49:07	16:49:07	2.0.10.248	265	2	{/}	미략	미	략	NULL	NULL	NULL	NULL	NULL	NULL	118	1	1	KSY2	List3	NULL	NULL	NULL	NULL	NULL	NULL	NULL	NULL	NULL	1	{/}	0	3	752682	0	{/}	827
좌우반구com(split BVF)_1	36	1	<?xml version="1.0"?>\n<Clock xmlns:dt="urn:schemas-microsoft-com:datatypes"><Description dt:dt="string">E-Prime Primary Realtime Clock</Description><StartTime><Timestamp dt:dt="int">0</Timestamp><DateUtc dt:dt="string">2021-06-10T07:49:07Z</DateUtc></StartTime><FrequencyChanges><FrequencyChange><Frequency dt:dt="r8">2699990000</Frequency><Timestamp dt:dt="r8">19752012096741</Timestamp><Current d…	좌우반구com(split BVF)_1-036-1	60.022	1.0.0.165	1	7342060	Professional	2.0.10.242	2.0.10.353	06-10-2021	2021-06-10 오전 7:49:07	16:49:07	2.0.10.248	118	1	z	밀수	밀	수	73	1	118	NULL	NULL	NULL	NULL	NULL	NULL	KSY	List1	0		1	-1	337997	184		0	0	1	z	0	4	338181	0	z	567
좌우반구com(split BVF)_1	36	1	<?xml version="1.0"?>\n<Clock xmlns:dt="urn:schemas-microsoft-com:datatypes"><Description dt:dt="string">E-Prime Primary Realtime Clock</Description><StartTime><Timestamp dt:dt="int">0</Timestamp><DateUtc dt:dt="string">2021-06-10T07:49:07Z</DateUtc></StartTime><FrequencyChanges><FrequencyChange><Frequency dt:dt="r8">2699990000</Frequency><Timestamp dt:dt="r8">19752012096741</Timestamp><Current d…	좌우반구com(split BVF)_1-036-1	60.022	1.0.0.165	1	7342060	Professional	2.0.10.242	2.0.10.353	06-10-2021	2021-06-10 오전 7:49:07	16:49:07	2.0.10.248	354	2	{/}	밀헤	밀	헤	NULL	NULL	NULL	NULL	NULL	NULL	10	1	90	KSY2	List3	NULL	NULL	NULL	NULL	NULL	NULL	NULL	NULL	NULL	0	{/}	0	4	992380	0	z	507
좌우반구com(split BVF)_1	36	1	<?xml version="1.0"?>\n<Clock xmlns:dt="urn:schemas-microsoft-com:datatypes"><Description dt:dt="string">E-Prime Primary Realtime Clock</Description><StartTime><Timestamp dt:dt="int">0</Timestamp><DateUtc dt:dt="string">2021-06-10T07:49:07Z</DateUtc></StartTime><FrequencyChanges><FrequencyChange><Frequency dt:dt="r8">2699990000</Frequency><Timestamp dt:dt="r8">19752012096741</Timestamp><Current d…	좌우반구com(split BVF)_1-036-1	60.022	1.0.0.165	1	7342060	Professional	2.0.10.242	2.0.10.353	06-10-2021	2021-06-10 오전 7:49:07	16:49:07	2.0.10.248	172	2	{/}	박낌	박	낌	NULL	NULL	NULL	13	1	40	NULL	NULL	NULL	KSY3	List2	NULL	NULL	NULL	NULL	NULL	NULL	NULL	NULL	NULL	1	{/}	1	3	490509	0	{/}	428
좌우반구com(split BVF)_1	36	1	<?xml version="1.0"?>\n<Clock xmlns:dt="urn:schemas-microsoft-com:datatypes"><Description dt:dt="string">E-Prime Primary Realtime Clock</Description><StartTime><Timestamp dt:dt="int">0</Timestamp><DateUtc dt:dt="string">2021-06-10T07:49:07Z</DateUtc></StartTime><FrequencyChanges><FrequencyChange><Frequency dt:dt="r8">2699990000</Frequency><Timestamp dt:dt="r8">19752012096741</Timestamp><Current d…	좌우반구com(split BVF)_1-036-1	60.022	1.0.0.165	1	7342060	Professional	2.0.10.242	2.0.10.353	06-10-2021	2021-06-10 오전 7:49:07	16:49:07	2.0.10.248	393	1	z	반응	반	응	NULL	NULL	NULL	NULL	NULL	NULL	15	1	129	KSY	List3	0		0	-1	1096076	183		0	0	1	z	0	3	1096259	0	z	578
좌우반구com(split BVF)_1	36	1	<?xml version="1.0"?>\n<Clock xmlns:dt="urn:schemas-microsoft-com:datatypes"><Description dt:dt="string">E-Prime Primary Realtime Clock</Description><StartTime><Timestamp dt:dt="int">0</Timestamp><DateUtc dt:dt="string">2021-06-10T07:49:07Z</DateUtc></StartTime><FrequencyChanges><FrequencyChange><Frequency dt:dt="r8">2699990000</Frequency><Timestamp dt:dt="r8">19752012096741</Timestamp><Current d…	좌우반구com(split BVF)_1-036-1	60.022	1.0.0.165	1	7342060	Professional	2.0.10.242	2.0.10.353	06-10-2021	2021-06-10 오전 7:49:07	16:49:07	2.0.10.248	132	1	z	발길	발	길	127	1	132	NULL	NULL	NULL	NULL	NULL	NULL	KSY	List1	0		0	-1	375317	184		0	0	1	z	0	4	375501	0	z	560
좌우반구com(split BVF)_1	36	1	<?xml version="1.0"?>\n<Clock xmlns:dt="urn:schemas-microsoft-com:datatypes"><Description dt:dt="string">E-Prime Primary Realtime Clock</Description><StartTime><Timestamp dt:dt="int">0</Timestamp><DateUtc dt:dt="string">2021-06-10T07:49:07Z</DateUtc></StartTime><FrequencyChanges><FrequencyChange><Frequency dt:dt="r8">2699990000</Frequency><Timestamp dt:dt="r8">19752012096741</Timestamp><Current d…	좌우반구com(split BVF)_1-036-1	60.022	1.0.0.165	1	7342060	Professional	2.0.10.242	2.0.10.353	06-10-2021	2021-06-10 오전 7:49:07	16:49:07	2.0.10.248	165	2	{/}	발보	발	보	NULL	NULL	NULL	92	1	33	NULL	NULL	NULL	KSY	List2	0		0	0	471833	183		0	0	1	{/}	0	3	472016	0	{/}	485
좌우반구com(split BVF)_1	36	1	<?xml version="1.0"?>\n<Clock xmlns:dt="urn:schemas-microsoft-com:datatypes"><Description dt:dt="string">E-Prime Primary Realtime Clock</Description><StartTime><Timestamp dt:dt="int">0</Timestamp><DateUtc dt:dt="string">2021-06-10T07:49:07Z</DateUtc></StartTime><FrequencyChanges><FrequencyChange><Frequency dt:dt="r8">2699990000</Frequency><Timestamp dt:dt="r8">19752012096741</Timestamp><Current d…	좌우반구com(split BVF)_1-036-1	60.022	1.0.0.165	1	7342060	Professional	2.0.10.242	2.0.10.353	06-10-2021	2021-06-10 오전 7:49:07	16:49:07	2.0.10.248	277	2	{/}	발횟	발	횟	NULL	NULL	NULL	NULL	NULL	NULL	82	1	13	KSY2	List3	NULL	NULL	NULL	NULL	NULL	NULL	NULL	NULL	NULL	1	{/}	0	3	786753	0	{/}	533
좌우반구com(split BVF)_1	36	1	<?xml version="1.0"?>\n<Clock xmlns:dt="urn:schemas-microsoft-com:datatypes"><Description dt:dt="string">E-Prime Primary Realtime Clock</Description><StartTime><Timestamp dt:dt="int">0</Timestamp><DateUtc dt:dt="string">2021-06-10T07:49:07Z</DateUtc></StartTime><FrequencyChanges><FrequencyChange><Frequency dt:dt="r8">2699990000</Frequency><Timestamp dt:dt="r8">19752012096741</Timestamp><Current d…	좌우반구com(split BVF)_1-036-1	60.022	1.0.0.165	1	7342060	Professional	2.0.10.242	2.0.10.353	06-10-2021	2021-06-10 오전 7:49:07	16:49:07	2.0.10.248	142	1	z	방법	방	법	NULL	NULL	NULL	11	1	10	NULL	NULL	NULL	KSY	List2	0		0	-1	411804	183		0	0	1	z	1	3	411987	0	z	336
좌우반구com(split BVF)_1	36	1	<?xml version="1.0"?>\n<Clock xmlns:dt="urn:schemas-microsoft-com:datatypes"><Description dt:dt="string">E-Prime Primary Realtime Clock</Description><StartTime><Timestamp dt:dt="int">0</Timestamp><DateUtc dt:dt="string">2021-06-10T07:49:07Z</DateUtc></StartTime><FrequencyChanges><FrequencyChange><Frequency dt:dt="r8">2699990000</Frequency><Timestamp dt:dt="r8">19752012096741</Timestamp><Current d…	좌우반구com(split BVF)_1-036-1	60.022	1.0.0.165	1	7342060	Professional	2.0.10.242	2.0.10.353	06-10-2021	2021-06-10 오전 7:49:07	16:49:07	2.0.10.248	236	2	{/}	배심	배	심	NULL	NULL	NULL	94	1	104	NULL	NULL	NULL	KSY	List2	0		0	0	660832	183		0	0	1	{/}	0	3	661015	0	{/}	479
좌우반구com(split BVF)_1	36	1	<?xml version="1.0"?>\n<Clock xmlns:dt="urn:schemas-microsoft-com:datatypes"><Description dt:dt="string">E-Prime Primary Realtime Clock</Description><StartTime><Timestamp dt:dt="int">0</Timestamp><DateUtc dt:dt="string">2021-06-10T07:49:07Z</DateUtc></StartTime><FrequencyChanges><FrequencyChange><Frequency dt:dt="r8">2699990000</Frequency><Timestamp dt:dt="r8">19752012096741</Timestamp><Current d…	좌우반구com(split BVF)_1-036-1	60.022	1.0.0.165	1	7342060	Professional	2.0.10.242	2.0.10.353	06-10-2021	2021-06-10 오전 7:49:07	16:49:07	2.0.10.248	156	2	{/}	버구	버	구	NULL	NULL	NULL	101	1	24	NULL	NULL	NULL	KSY2	List2	NULL	NULL	NULL	NULL	NULL	NULL	NULL	NULL	NULL	1	{/}	0	3	448458	0	{/}	624
좌우반구com(split BVF)_1	36	1	<?xml version="1.0"?>\n<Clock xmlns:dt="urn:schemas-microsoft-com:datatypes"><Description dt:dt="string">E-Prime Primary Realtime Clock</Description><StartTime><Timestamp dt:dt="int">0</Timestamp><DateUtc dt:dt="string">2021-06-10T07:49:07Z</DateUtc></StartTime><FrequencyChanges><FrequencyChange><Frequency dt:dt="r8">2699990000</Frequency><Timestamp dt:dt="r8">19752012096741</Timestamp><Current d…	좌우반구com(split BVF)_1-036-1	60.022	1.0.0.165	1	7342060	Professional	2.0.10.242	2.0.10.353	06-10-2021	2021-06-10 오전 7:49:07	16:49:07	2.0.10.248	386	1	z	버스	버	스	NULL	NULL	NULL	NULL	NULL	NULL	28	1	122	KSY	List3	0		0	0	1077666	183		0	0	1	z	0	3	1077849	0	z	183
좌우반구com(split BVF)_1	36	1	<?xml version="1.0"?>\n<Clock xmlns:dt="urn:schemas-microsoft-com:datatypes"><Description dt:dt="string">E-Prime Primary Realtime Clock</Description><StartTime><Timestamp dt:dt="int">0</Timestamp><DateUtc dt:dt="string">2021-06-10T07:49:07Z</DateUtc></StartTime><FrequencyChanges><FrequencyChange><Frequency dt:dt="r8">2699990000</Frequency><Timestamp dt:dt="r8">19752012096741</Timestamp><Current d…	좌우반구com(split BVF)_1-036-1	60.022	1.0.0.165	1	7342060	Professional	2.0.10.242	2.0.10.353	06-10-2021	2021-06-10 오전 7:49:07	16:49:07	2.0.10.248	81	2	{/}	버현	버	현	114	1	81	NULL	NULL	NULL	NULL	NULL	NULL	KSY	List1	0		0	-1	239749	183		0	0	1	{/}	1	3	239932	0	{/}	412
좌우반구com(split BVF)_1	36	1	<?xml version="1.0"?>\n<Clock xmlns:dt="urn:schemas-microsoft-com:datatypes"><Description dt:dt="string">E-Prime Primary Realtime Clock</Description><StartTime><Timestamp dt:dt="int">0</Timestamp><DateUtc dt:dt="string">2021-06-10T07:49:07Z</DateUtc></StartTime><FrequencyChanges><FrequencyChange><Frequency dt:dt="r8">2699990000</Frequency><Timestamp dt:dt="r8">19752012096741</Timestamp><Current d…	좌우반구com(split BVF)_1-036-1	60.022	1.0.0.165	1	7342060	Professional	2.0.10.242	2.0.10.353	06-10-2021	2021-06-10 오전 7:49:07	16:49:07	2.0.10.248	179	2	{/}	법낌	법	낌	NULL	NULL	NULL	78	1	47	NULL	NULL	NULL	KSY2	List2	NULL	NULL	NULL	NULL	NULL	NULL	NULL	NULL	NULL	1	{/}	0	3	509136	0	{/}	429
좌우반구com(split BVF)_1	36	1	<?xml version="1.0"?>\n<Clock xmlns:dt="urn:schemas-microsoft-com:datatypes"><Description dt:dt="string">E-Prime Primary Realtime Clock</Description><StartTime><Timestamp dt:dt="int">0</Timestamp><DateUtc dt:dt="string">2021-06-10T07:49:07Z</DateUtc></StartTime><FrequencyChanges><FrequencyChange><Frequency dt:dt="r8">2699990000</Frequency><Timestamp dt:dt="r8">19752012096741</Timestamp><Current d…	좌우반구com(split BVF)_1-036-1	60.022	1.0.0.165	1	7342060	Professional	2.0.10.242	2.0.10.353	06-10-2021	2021-06-10 오전 7:49:07	16:49:07	2.0.10.248	73	1	z	별개	별	개	121	1	73	NULL	NULL	NULL	NULL	NULL	NULL	KSY	List1	0		0	0	217924	183		0	0	1	z	0	3	218107	0	z	660
좌우반구com(split BVF)_1	36	1	<?xml version="1.0"?>\n<Clock xmlns:dt="urn:schemas-microsoft-com:datatypes"><Description dt:dt="string">E-Prime Primary Realtime Clock</Description><StartTime><Timestamp dt:dt="int">0</Timestamp><DateUtc dt:dt="string">2021-06-10T07:49:07Z</DateUtc></StartTime><FrequencyChanges><FrequencyChange><Frequency dt:dt="r8">2699990000</Frequency><Timestamp dt:dt="r8">19752012096741</Timestamp><Current d…	좌우반구com(split BVF)_1-036-1	60.022	1.0.0.165	1	7342060	Professional	2.0.10.242	2.0.10.353	06-10-2021	2021-06-10 오전 7:49:07	16:49:07	2.0.10.248	167	1	z	별미	별	미	NULL	NULL	NULL	63	1	35	NULL	NULL	NULL	KSY	List2	0		0	-1	477081	183		0	0	1	z	0	3	477264	0	z	463
좌우반구com(split BVF)_1	36	1	<?xml version="1.0"?>\n<Clock xmlns:dt="urn:schemas-microsoft-com:datatypes"><Description dt:dt="string">E-Prime Primary Realtime Clock</Description><StartTime><Timestamp dt:dt="int">0</Timestamp><DateUtc dt:dt="string">2021-06-10T07:49:07Z</DateUtc></StartTime><FrequencyChanges><FrequencyChange><Frequency dt:dt="r8">2699990000</Frequency><Timestamp dt:dt="r8">19752012096741</Timestamp><Current d…	좌우반구com(split BVF)_1-036-1	60.022	1.0.0.165	1	7342060	Professional	2.0.10.242	2.0.10.353	06-10-2021	2021-06-10 오전 7:49:07	16:49:07	2.0.10.248	382	1	z	보고	보	고	NULL	NULL	NULL	NULL	NULL	NULL	3	1	118	KSY	List3	0		0	-1	1067353	183		0	0	1	z	0	3	1067536	0	z	230
좌우반구com(split BVF)_1	36	1	<?xml version="1.0"?>\n<Clock xmlns:dt="urn:schemas-microsoft-com:datatypes"><Description dt:dt="string">E-Prime Primary Realtime Clock</Description><StartTime><Timestamp dt:dt="int">0</Timestamp><DateUtc dt:dt="string">2021-06-10T07:49:07Z</DateUtc></StartTime><FrequencyChanges><FrequencyChange><Frequency dt:dt="r8">2699990000</Frequency><Timestamp dt:dt="r8">19752012096741</Timestamp><Current d…	좌우반구com(split BVF)_1-036-1	60.022	1.0.0.165	1	7342060	Professional	2.0.10.242	2.0.10.353	06-10-2021	2021-06-10 오전 7:49:07	16:49:07	2.0.10.248	356	1	z	본인	본	인	NULL	NULL	NULL	NULL	NULL	NULL	33	1	92	KSY	List3	0		1	-1	997694	184		0	0	1	z	0	4	997878	0	z	324
좌우반구com(split BVF)_1	36	1	<?xml version="1.0"?>\n<Clock xmlns:dt="urn:schemas-microsoft-com:datatypes"><Description dt:dt="string">E-Prime Primary Realtime Clock</Description><StartTime><Timestamp dt:dt="int">0</Timestamp><DateUtc dt:dt="string">2021-06-10T07:49:07Z</DateUtc></StartTime><FrequencyChanges><FrequencyChange><Frequency dt:dt="r8">2699990000</Frequency><Timestamp dt:dt="r8">19752012096741</Timestamp><Current d…	좌우반구com(split BVF)_1-036-1	60.022	1.0.0.165	1	7342060	Professional	2.0.10.242	2.0.10.353	06-10-2021	2021-06-10 오전 7:49:07	16:49:07	2.0.10.248	303	2	{/}	본중	본	중	NULL	NULL	NULL	NULL	NULL	NULL	24	1	39	KSY	List3	0		1	-1	856328	184		0	0	1	{/}	0	4	856512	0	{/}	476
좌우반구com(split BVF)_1	36	1	<?xml version="1.0"?>\n<Clock xmlns:dt="urn:schemas-microsoft-com:datatypes"><Description dt:dt="string">E-Prime Primary Realtime Clock</Description><StartTime><Timestamp dt:dt="int">0</Timestamp><DateUtc dt:dt="string">2021-06-10T07:49:07Z</DateUtc></StartTime><FrequencyChanges><FrequencyChange><Frequency dt:dt="r8">2699990000</Frequency><Timestamp dt:dt="r8">19752012096741</Timestamp><Current d…	좌우반구com(split BVF)_1-036-1	60.022	1.0.0.165	1	7342060	Professional	2.0.10.242	2.0.10.353	06-10-2021	2021-06-10 오전 7:49:07	16:49:07	2.0.10.248	113	1	z	봉사	봉	사	63	1	113	NULL	NULL	NULL	NULL	NULL	NULL	KSY	List1	0		0	0	325069	183		0	0	1	z	0	3	325252	0	z	329
좌우반구com(split BVF)_1	36	1	<?xml version="1.0"?>\n<Clock xmlns:dt="urn:schemas-microsoft-com:datatypes"><Description dt:dt="string">E-Prime Primary Realtime Clock</Description><StartTime><Timestamp dt:dt="int">0</Timestamp><DateUtc dt:dt="string">2021-06-10T07:49:07Z</DateUtc></StartTime><FrequencyChanges><FrequencyChange><Frequency dt:dt="r8">2699990000</Frequency><Timestamp dt:dt="r8">19752012096741</Timestamp><Current d…	좌우반구com(split BVF)_1-036-1	60.022	1.0.0.165	1	7342060	Professional	2.0.10.242	2.0.10.353	06-10-2021	2021-06-10 오전 7:49:07	16:49:07	2.0.10.248	219	2	{/}	봉택	봉	택	NULL	NULL	NULL	120	1	87	NULL	NULL	NULL	KSY	List2	0		0	-1	613782	183		0	0	1	{/}	0	3	613965	0	{/}	618
좌우반구com(split BVF)_1	36	1	<?xml version="1.0"?>\n<Clock xmlns:dt="urn:schemas-microsoft-com:datatypes"><Description dt:dt="string">E-Prime Primary Realtime Clock</Description><StartTime><Timestamp dt:dt="int">0</Timestamp><DateUtc dt:dt="string">2021-06-10T07:49:07Z</DateUtc></StartTime><FrequencyChanges><FrequencyChange><Frequency dt:dt="r8">2699990000</Frequency><Timestamp dt:dt="r8">19752012096741</Timestamp><Current d…	좌우반구com(split BVF)_1-036-1	60.022	1.0.0.165	1	7342060	Professional	2.0.10.242	2.0.10.353	06-10-2021	2021-06-10 오전 7:49:07	16:49:07	2.0.10.248	40	1	z	부대	부	대	33	1	40	NULL	NULL	NULL	NULL	NULL	NULL	KSY2	List1	NULL	NULL	NULL	NULL	NULL	NULL	NULL	NULL	NULL	1	z	0	3	130105	0	z	687
좌우반구com(split BVF)_1	36	1	<?xml version="1.0"?>\n<Clock xmlns:dt="urn:schemas-microsoft-com:datatypes"><Description dt:dt="string">E-Prime Primary Realtime Clock</Description><StartTime><Timestamp dt:dt="int">0</Timestamp><DateUtc dt:dt="string">2021-06-10T07:49:07Z</DateUtc></StartTime><FrequencyChanges><FrequencyChange><Frequency dt:dt="r8">2699990000</Frequency><Timestamp dt:dt="r8">19752012096741</Timestamp><Current d…	좌우반구com(split BVF)_1-036-1	60.022	1.0.0.165	1	7342060	Professional	2.0.10.242	2.0.10.353	06-10-2021	2021-06-10 오전 7:49:07	16:49:07	2.0.10.248	283	1	z	부스	부	스	NULL	NULL	NULL	NULL	NULL	NULL	129	1	19	KSY2	List3	NULL	NULL	NULL	NULL	NULL	NULL	NULL	NULL	NULL	0	z	0	4	802848	0	{/}	619
좌우반구com(split BVF)_1	36	1	<?xml version="1.0"?>\n<Clock xmlns:dt="urn:schemas-microsoft-com:datatypes"><Description dt:dt="string">E-Prime Primary Realtime Clock</Description><StartTime><Timestamp dt:dt="int">0</Timestamp><DateUtc dt:dt="string">2021-06-10T07:49:07Z</DateUtc></StartTime><FrequencyChanges><FrequencyChange><Frequency dt:dt="r8">2699990000</Frequency><Timestamp dt:dt="r8">19752012096741</Timestamp><Current d…	좌우반구com(split BVF)_1-036-1	60.022	1.0.0.165	1	7342060	Professional	2.0.10.242	2.0.10.353	06-10-2021	2021-06-10 오전 7:49:07	16:49:07	2.0.10.248	254	2	{/}	분낌	분	낌	NULL	NULL	NULL	14	1	122	NULL	NULL	NULL	KSY3	List2	NULL	NULL	NULL	NULL	NULL	NULL	NULL	NULL	NULL	1	{/}	0	3	711197	0	{/}	483
좌우반구com(split BVF)_1	36	1	<?xml version="1.0"?>\n<Clock xmlns:dt="urn:schemas-microsoft-com:datatypes"><Description dt:dt="string">E-Prime Primary Realtime Clock</Description><StartTime><Timestamp dt:dt="int">0</Timestamp><DateUtc dt:dt="string">2021-06-10T07:49:07Z</DateUtc></StartTime><FrequencyChanges><FrequencyChange><Frequency dt:dt="r8">2699990000</Frequency><Timestamp dt:dt="r8">19752012096741</Timestamp><Current d…	좌우반구com(split BVF)_1-036-1	60.022	1.0.0.165	1	7342060	Professional	2.0.10.242	2.0.10.353	06-10-2021	2021-06-10 오전 7:49:07	16:49:07	2.0.10.248	333	1	z	분류	분	류	NULL	NULL	NULL	NULL	NULL	NULL	83	1	69	KSY2	List3	NULL	NULL	NULL	NULL	NULL	NULL	NULL	NULL	NULL	1	z	0	3	935350	0	z	346
좌우반구com(split BVF)_1	36	1	<?xml version="1.0"?>\n<Clock xmlns:dt="urn:schemas-microsoft-com:datatypes"><Description dt:dt="string">E-Prime Primary Realtime Clock</Description><StartTime><Timestamp dt:dt="int">0</Timestamp><DateUtc dt:dt="string">2021-06-10T07:49:07Z</DateUtc></StartTime><FrequencyChanges><FrequencyChange><Frequency dt:dt="r8">2699990000</Frequency><Timestamp dt:dt="r8">19752012096741</Timestamp><Current d…	좌우반구com(split BVF)_1-036-1	60.022	1.0.0.165	1	7342060	Professional	2.0.10.242	2.0.10.353	06-10-2021	2021-06-10 오전 7:49:07	16:49:07	2.0.10.248	360	1	z	분석	분	석	NULL	NULL	NULL	NULL	NULL	NULL	87	1	96	KSY2	List3	NULL	NULL	NULL	NULL	NULL	NULL	NULL	NULL	NULL	1	z	0	3	1008424	0	z	400
좌우반구com(split BVF)_1	36	1	<?xml version="1.0"?>\n<Clock xmlns:dt="urn:schemas-microsoft-com:datatypes"><Description dt:dt="string">E-Prime Primary Realtime Clock</Description><StartTime><Timestamp dt:dt="int">0</Timestamp><DateUtc dt:dt="string">2021-06-10T07:49:07Z</DateUtc></StartTime><FrequencyChanges><FrequencyChange><Frequency dt:dt="r8">2699990000</Frequency><Timestamp dt:dt="r8">19752012096741</Timestamp><Current d…	좌우반구com(split BVF)_1-036-1	60.022	1.0.0.165	1	7342060	Professional	2.0.10.242	2.0.10.353	06-10-2021	2021-06-10 오전 7:49:07	16:49:07	2.0.10.248	133	1	z	분포	분	포	NULL	NULL	NULL	121	1	1	NULL	NULL	NULL	KSY2	List2	NULL	NULL	NULL	NULL	NULL	NULL	NULL	NULL	NULL	1	z	0	3	387313	0	z	874
좌우반구com(split BVF)_1	36	1	<?xml version="1.0"?>\n<Clock xmlns:dt="urn:schemas-microsoft-com:datatypes"><Description dt:dt="string">E-Prime Primary Realtime Clock</Description><StartTime><Timestamp dt:dt="int">0</Timestamp><DateUtc dt:dt="string">2021-06-10T07:49:07Z</DateUtc></StartTime><FrequencyChanges><FrequencyChange><Frequency dt:dt="r8">2699990000</Frequency><Timestamp dt:dt="r8">19752012096741</Timestamp><Current d…	좌우반구com(split BVF)_1-036-1	60.022	1.0.0.165	1	7342060	Professional	2.0.10.242	2.0.10.353	06-10-2021	2021-06-10 오전 7:49:07	16:49:07	2.0.10.248	315	1	z	비교	비	교	NULL	NULL	NULL	NULL	NULL	NULL	6	1	51	KSY2	List3	NULL	NULL	NULL	NULL	NULL	NULL	NULL	NULL	NULL	1	z	0	4	887984	0	z	329
좌우반구com(split BVF)_1	36	1	<?xml version="1.0"?>\n<Clock xmlns:dt="urn:schemas-microsoft-com:datatypes"><Description dt:dt="string">E-Prime Primary Realtime Clock</Description><StartTime><Timestamp dt:dt="int">0</Timestamp><DateUtc dt:dt="string">2021-06-10T07:49:07Z</DateUtc></StartTime><FrequencyChanges><FrequencyChange><Frequency dt:dt="r8">2699990000</Frequency><Timestamp dt:dt="r8">19752012096741</Timestamp><Current d…	좌우반구com(split BVF)_1-036-1	60.022	1.0.0.165	1	7342060	Professional	2.0.10.242	2.0.10.353	06-10-2021	2021-06-10 오전 7:49:07	16:49:07	2.0.10.248	247	2	{/}	비껍	비	껍	NULL	NULL	NULL	86	1	115	NULL	NULL	NULL	KSY2	List2	NULL	NULL	NULL	NULL	NULL	NULL	NULL	NULL	NULL	1	{/}	0	3	691754	0	{/}	427
좌우반구com(split BVF)_1	36	1	<?xml version="1.0"?>\n<Clock xmlns:dt="urn:schemas-microsoft-com:datatypes"><Description dt:dt="string">E-Prime Primary Realtime Clock</Description><StartTime><Timestamp dt:dt="int">0</Timestamp><DateUtc dt:dt="string">2021-06-10T07:49:07Z</DateUtc></StartTime><FrequencyChanges><FrequencyChange><Frequency dt:dt="r8">2699990000</Frequency><Timestamp dt:dt="r8">19752012096741</Timestamp><Current d…	좌우반구com(split BVF)_1-036-1	60.022	1.0.0.165	1	7342060	Professional	2.0.10.242	2.0.10.353	06-10-2021	2021-06-10 오전 7:49:07	16:49:07	2.0.10.248	178	2	{/}	비략	비	략	NULL	NULL	NULL	54	1	46	NULL	NULL	NULL	KSY	List2	0		0	-1	506337	183		0	0	1	{/}	0	3	506520	0	{/}	419
좌우반구com(split BVF)_1	36	1	<?xml version="1.0"?>\n<Clock xmlns:dt="urn:schemas-microsoft-com:datatypes"><Description dt:dt="string">E-Prime Primary Realtime Clock</Description><StartTime><Timestamp dt:dt="int">0</Timestamp><DateUtc dt:dt="string">2021-06-10T07:49:07Z</DateUtc></StartTime><FrequencyChanges><FrequencyChange><Frequency dt:dt="r8">2699990000</Frequency><Timestamp dt:dt="r8">19752012096741</Timestamp><Current d…	좌우반구com(split BVF)_1-036-1	60.022	1.0.0.165	1	7342060	Professional	2.0.10.242	2.0.10.353	06-10-2021	2021-06-10 오전 7:49:07	16:49:07	2.0.10.248	18	1	z	비상	비	상	122	1	18	NULL	NULL	NULL	NULL	NULL	NULL	KSY2	List1	NULL	NULL	NULL	NULL	NULL	NULL	NULL	NULL	NULL	1	z	0	4	72576	0	z	348
좌우반구com(split BVF)_1	36	1	<?xml version="1.0"?>\n<Clock xmlns:dt="urn:schemas-microsoft-com:datatypes"><Description dt:dt="string">E-Prime Primary Realtime Clock</Description><StartTime><Timestamp dt:dt="int">0</Timestamp><DateUtc dt:dt="string">2021-06-10T07:49:07Z</DateUtc></StartTime><FrequencyChanges><FrequencyChange><Frequency dt:dt="r8">2699990000</Frequency><Timestamp dt:dt="r8">19752012096741</Timestamp><Current d…	좌우반구com(split BVF)_1-036-1	60.022	1.0.0.165	1	7342060	Professional	2.0.10.242	2.0.10.353	06-10-2021	2021-06-10 오전 7:49:07	16:49:07	2.0.10.248	233	1	z	비용	비	용	NULL	NULL	NULL	77	1	101	NULL	NULL	NULL	KSY2	List2	NULL	NULL	NULL	NULL	NULL	NULL	NULL	NULL	NULL	1	z	0	3	652718	0	z	465
좌우반구com(split BVF)_1	36	1	<?xml version="1.0"?>\n<Clock xmlns:dt="urn:schemas-microsoft-com:datatypes"><Description dt:dt="string">E-Prime Primary Realtime Clock</Description><StartTime><Timestamp dt:dt="int">0</Timestamp><DateUtc dt:dt="string">2021-06-10T07:49:07Z</DateUtc></StartTime><FrequencyChanges><FrequencyChange><Frequency dt:dt="r8">2699990000</Frequency><Timestamp dt:dt="r8">19752012096741</Timestamp><Current d…	좌우반구com(split BVF)_1-036-1	60.022	1.0.0.165	1	7342060	Professional	2.0.10.242	2.0.10.353	06-10-2021	2021-06-10 오전 7:49:07	16:49:07	2.0.10.248	312	1	z	비판	비	판	NULL	NULL	NULL	NULL	NULL	NULL	124	1	48	KSY2	List3	NULL	NULL	NULL	NULL	NULL	NULL	NULL	NULL	NULL	1	z	0	3	880270	0	z	389
좌우반구com(split BVF)_1	36	1	<?xml version="1.0"?>\n<Clock xmlns:dt="urn:schemas-microsoft-com:datatypes"><Description dt:dt="string">E-Prime Primary Realtime Clock</Description><StartTime><Timestamp dt:dt="int">0</Timestamp><DateUtc dt:dt="string">2021-06-10T07:49:07Z</DateUtc></StartTime><FrequencyChanges><FrequencyChange><Frequency dt:dt="r8">2699990000</Frequency><Timestamp dt:dt="r8">19752012096741</Timestamp><Current d…	좌우반구com(split BVF)_1-036-1	60.022	1.0.0.165	1	7342060	Professional	2.0.10.242	2.0.10.353	06-10-2021	2021-06-10 오전 7:49:07	16:49:07	2.0.10.248	243	1	z	빈도	빈	도	NULL	NULL	NULL	61	1	111	NULL	NULL	NULL	KSY2	List2	NULL	NULL	NULL	NULL	NULL	NULL	NULL	NULL	NULL	1	z	0	3	680858	0	z	314
좌우반구com(split BVF)_1	36	1	<?xml version="1.0"?>\n<Clock xmlns:dt="urn:schemas-microsoft-com:datatypes"><Description dt:dt="string">E-Prime Primary Realtime Clock</Description><StartTime><Timestamp dt:dt="int">0</Timestamp><DateUtc dt:dt="string">2021-06-10T07:49:07Z</DateUtc></StartTime><FrequencyChanges><FrequencyChange><Frequency dt:dt="r8">2699990000</Frequency><Timestamp dt:dt="r8">19752012096741</Timestamp><Current d…	좌우반구com(split BVF)_1-036-1	60.022	1.0.0.165	1	7342060	Professional	2.0.10.242	2.0.10.353	06-10-2021	2021-06-10 오전 7:49:07	16:49:07	2.0.10.248	239	2	{/}	빈략	빈	략	NULL	NULL	NULL	24	1	107	NULL	NULL	NULL	KSY3	List2	NULL	NULL	NULL	NULL	NULL	NULL	NULL	NULL	NULL	1	{/}	0	4	669329	0	{/}	1053
좌우반구com(split BVF)_1	36	1	<?xml version="1.0"?>\n<Clock xmlns:dt="urn:schemas-microsoft-com:datatypes"><Description dt:dt="string">E-Prime Primary Realtime Clock</Description><StartTime><Timestamp dt:dt="int">0</Timestamp><DateUtc dt:dt="string">2021-06-10T07:49:07Z</DateUtc></StartTime><FrequencyChanges><FrequencyChange><Frequency dt:dt="r8">2699990000</Frequency><Timestamp dt:dt="r8">19752012096741</Timestamp><Current d…	좌우반구com(split BVF)_1-036-1	60.022	1.0.0.165	1	7342060	Professional	2.0.10.242	2.0.10.353	06-10-2021	2021-06-10 오전 7:49:07	16:49:07	2.0.10.248	60	2	{/}	빈비	빈	비	71	1	60	NULL	NULL	NULL	NULL	NULL	NULL	KSY3	List1	NULL	NULL	NULL	NULL	NULL	NULL	NULL	NULL	NULL	0	{/}	0	3	182903	0	z	412
좌우반구com(split BVF)_1	36	1	<?xml version="1.0"?>\n<Clock xmlns:dt="urn:schemas-microsoft-com:datatypes"><Description dt:dt="string">E-Prime Primary Realtime Clock</Description><StartTime><Timestamp dt:dt="int">0</Timestamp><DateUtc dt:dt="string">2021-06-10T07:49:07Z</DateUtc></StartTime><FrequencyChanges><FrequencyChange><Frequency dt:dt="r8">2699990000</Frequency><Timestamp dt:dt="r8">19752012096741</Timestamp><Current d…	좌우반구com(split BVF)_1-036-1	60.022	1.0.0.165	1	7342060	Professional	2.0.10.242	2.0.10.353	06-10-2021	2021-06-10 오전 7:49:07	16:49:07	2.0.10.248	234	2	{/}	빈종	빈	종	NULL	NULL	NULL	81	1	102	NULL	NULL	NULL	KSY	List2	0		1	-1	655200	184		0	0	1	{/}	0	4	655384	0	{/}	633
좌우반구com(split BVF)_1	36	1	<?xml version="1.0"?>\n<Clock xmlns:dt="urn:schemas-microsoft-com:datatypes"><Description dt:dt="string">E-Prime Primary Realtime Clock</Description><StartTime><Timestamp dt:dt="int">0</Timestamp><DateUtc dt:dt="string">2021-06-10T07:49:07Z</DateUtc></StartTime><FrequencyChanges><FrequencyChange><Frequency dt:dt="r8">2699990000</Frequency><Timestamp dt:dt="r8">19752012096741</Timestamp><Current d…	좌우반구com(split BVF)_1-036-1	60.022	1.0.0.165	1	7342060	Professional	2.0.10.242	2.0.10.353	06-10-2021	2021-06-10 오전 7:49:07	16:49:07	2.0.10.248	119	1	z	사건	사	건	22	1	119	NULL	NULL	NULL	NULL	NULL	NULL	KSY2	List1	NULL	NULL	NULL	NULL	NULL	NULL	NULL	NULL	NULL	1	z	0	3	340946	0	z	620
좌우반구com(split BVF)_1	36	1	<?xml version="1.0"?>\n<Clock xmlns:dt="urn:schemas-microsoft-com:datatypes"><Description dt:dt="string">E-Prime Primary Realtime Clock</Description><StartTime><Timestamp dt:dt="int">0</Timestamp><DateUtc dt:dt="string">2021-06-10T07:49:07Z</DateUtc></StartTime><FrequencyChanges><FrequencyChange><Frequency dt:dt="r8">2699990000</Frequency><Timestamp dt:dt="r8">19752012096741</Timestamp><Current d…	좌우반구com(split BVF)_1-036-1	60.022	1.0.0.165	1	7342060	Professional	2.0.10.242	2.0.10.353	06-10-2021	2021-06-10 오전 7:49:07	16:49:07	2.0.10.248	5	1	z	사과	사	과	46	1	5	NULL	NULL	NULL	NULL	NULL	NULL	KSY2	List1	NULL	NULL	NULL	NULL	NULL	NULL	NULL	NULL	NULL	1	z	0	3	38388	0	z	249
좌우반구com(split BVF)_1	36	1	<?xml version="1.0"?>\n<Clock xmlns:dt="urn:schemas-microsoft-com:datatypes"><Description dt:dt="string">E-Prime Primary Realtime Clock</Description><StartTime><Timestamp dt:dt="int">0</Timestamp><DateUtc dt:dt="string">2021-06-10T07:49:07Z</DateUtc></StartTime><FrequencyChanges><FrequencyChange><Frequency dt:dt="r8">2699990000</Frequency><Timestamp dt:dt="r8">19752012096741</Timestamp><Current d…	좌우반구com(split BVF)_1-036-1	60.022	1.0.0.165	1	7342060	Professional	2.0.10.242	2.0.10.353	06-10-2021	2021-06-10 오전 7:49:07	16:49:07	2.0.10.248	174	1	z	사례	사	례	NULL	NULL	NULL	74	1	42	NULL	NULL	NULL	KSY2	List2	NULL	NULL	NULL	NULL	NULL	NULL	NULL	NULL	NULL	1	z	0	3	495891	0	z	522
좌우반구com(split BVF)_1	36	1	<?xml version="1.0"?>\n<Clock xmlns:dt="urn:schemas-microsoft-com:datatypes"><Description dt:dt="string">E-Prime Primary Realtime Clock</Description><StartTime><Timestamp dt:dt="int">0</Timestamp><DateUtc dt:dt="string">2021-06-10T07:49:07Z</DateUtc></StartTime><FrequencyChanges><FrequencyChange><Frequency dt:dt="r8">2699990000</Frequency><Timestamp dt:dt="r8">19752012096741</Timestamp><Current d…	좌우반구com(split BVF)_1-036-1	60.022	1.0.0.165	1	7342060	Professional	2.0.10.242	2.0.10.353	06-10-2021	2021-06-10 오전 7:49:07	16:49:07	2.0.10.248	363	1	z	사상	사	상	NULL	NULL	NULL	NULL	NULL	NULL	72	1	99	KSY2	List3	NULL	NULL	NULL	NULL	NULL	NULL	NULL	NULL	NULL	1	z	0	3	1016371	0	z	500
좌우반구com(split BVF)_1	36	1	<?xml version="1.0"?>\n<Clock xmlns:dt="urn:schemas-microsoft-com:datatypes"><Description dt:dt="string">E-Prime Primary Realtime Clock</Description><StartTime><Timestamp dt:dt="int">0</Timestamp><DateUtc dt:dt="string">2021-06-10T07:49:07Z</DateUtc></StartTime><FrequencyChanges><FrequencyChange><Frequency dt:dt="r8">2699990000</Frequency><Timestamp dt:dt="r8">19752012096741</Timestamp><Current d…	좌우반구com(split BVF)_1-036-1	60.022	1.0.0.165	1	7342060	Professional	2.0.10.242	2.0.10.353	06-10-2021	2021-06-10 오전 7:49:07	16:49:07	2.0.10.248	103	1	z	사안	사	안	8	1	103	NULL	NULL	NULL	NULL	NULL	NULL	KSY2	List1	NULL	NULL	NULL	NULL	NULL	NULL	NULL	NULL	NULL	1	z	0	4	297962	0	z	608
좌우반구com(split BVF)_1	36	1	<?xml version="1.0"?>\n<Clock xmlns:dt="urn:schemas-microsoft-com:datatypes"><Description dt:dt="string">E-Prime Primary Realtime Clock</Description><StartTime><Timestamp dt:dt="int">0</Timestamp><DateUtc dt:dt="string">2021-06-10T07:49:07Z</DateUtc></StartTime><FrequencyChanges><FrequencyChange><Frequency dt:dt="r8">2699990000</Frequency><Timestamp dt:dt="r8">19752012096741</Timestamp><Current d…	좌우반구com(split BVF)_1-036-1	60.022	1.0.0.165	1	7342060	Professional	2.0.10.242	2.0.10.353	06-10-2021	2021-06-10 오전 7:49:07	16:49:07	2.0.10.248	323	1	z	사이	사	이	NULL	NULL	NULL	NULL	NULL	NULL	44	1	59	KSY2	List3	NULL	NULL	NULL	NULL	NULL	NULL	NULL	NULL	NULL	1	z	1	3	909159	0	z	338
좌우반구com(split BVF)_1	36	1	<?xml version="1.0"?>\n<Clock xmlns:dt="urn:schemas-microsoft-com:datatypes"><Description dt:dt="string">E-Prime Primary Realtime Clock</Description><StartTime><Timestamp dt:dt="int">0</Timestamp><DateUtc dt:dt="string">2021-06-10T07:49:07Z</DateUtc></StartTime><FrequencyChanges><FrequencyChange><Frequency dt:dt="r8">2699990000</Frequency><Timestamp dt:dt="r8">19752012096741</Timestamp><Current d…	좌우반구com(split BVF)_1-036-1	60.022	1.0.0.165	1	7342060	Professional	2.0.10.242	2.0.10.353	06-10-2021	2021-06-10 오전 7:49:07	16:49:07	2.0.10.248	274	1	z	사전	사	전	NULL	NULL	NULL	NULL	NULL	NULL	50	1	10	KSY2	List3	NULL	NULL	NULL	NULL	NULL	NULL	NULL	NULL	NULL	1	z	1	3	778406	0	z	821
좌우반구com(split BVF)_1	36	1	<?xml version="1.0"?>\n<Clock xmlns:dt="urn:schemas-microsoft-com:datatypes"><Description dt:dt="string">E-Prime Primary Realtime Clock</Description><StartTime><Timestamp dt:dt="int">0</Timestamp><DateUtc dt:dt="string">2021-06-10T07:49:07Z</DateUtc></StartTime><FrequencyChanges><FrequencyChange><Frequency dt:dt="r8">2699990000</Frequency><Timestamp dt:dt="r8">19752012096741</Timestamp><Current d…	좌우반구com(split BVF)_1-036-1	60.022	1.0.0.165	1	7342060	Professional	2.0.10.242	2.0.10.353	06-10-2021	2021-06-10 오전 7:49:07	16:49:07	2.0.10.248	262	1	z	사진	사	진	NULL	NULL	NULL	73	1	130	NULL	NULL	NULL	KSY2	List2	NULL	NULL	NULL	NULL	NULL	NULL	NULL	NULL	NULL	1	z	1	3	732589	0	z	535
좌우반구com(split BVF)_1	36	1	<?xml version="1.0"?>\n<Clock xmlns:dt="urn:schemas-microsoft-com:datatypes"><Description dt:dt="string">E-Prime Primary Realtime Clock</Description><StartTime><Timestamp dt:dt="int">0</Timestamp><DateUtc dt:dt="string">2021-06-10T07:49:07Z</DateUtc></StartTime><FrequencyChanges><FrequencyChange><Frequency dt:dt="r8">2699990000</Frequency><Timestamp dt:dt="r8">19752012096741</Timestamp><Current d…	좌우반구com(split BVF)_1-036-1	60.022	1.0.0.165	1	7342060	Professional	2.0.10.242	2.0.10.353	06-10-2021	2021-06-10 오전 7:49:07	16:49:07	2.0.10.248	278	1	z	상관	상	관	NULL	NULL	NULL	NULL	NULL	NULL	126	1	14	KSY2	List3	NULL	NULL	NULL	NULL	NULL	NULL	NULL	NULL	NULL	1	z	0	4	789486	0	z	477
좌우반구com(split BVF)_1	36	1	<?xml version="1.0"?>\n<Clock xmlns:dt="urn:schemas-microsoft-com:datatypes"><Description dt:dt="string">E-Prime Primary Realtime Clock</Description><StartTime><Timestamp dt:dt="int">0</Timestamp><DateUtc dt:dt="string">2021-06-10T07:49:07Z</DateUtc></StartTime><FrequencyChanges><FrequencyChange><Frequency dt:dt="r8">2699990000</Frequency><Timestamp dt:dt="r8">19752012096741</Timestamp><Current d…	좌우반구com(split BVF)_1-036-1	60.022	1.0.0.165	1	7342060	Professional	2.0.10.242	2.0.10.353	06-10-2021	2021-06-10 오전 7:49:07	16:49:07	2.0.10.248	90	1	z	상태	상	태	13	1	90	NULL	NULL	NULL	NULL	NULL	NULL	KSY2	List1	NULL	NULL	NULL	NULL	NULL	NULL	NULL	NULL	NULL	1	z	0	3	263557	0	z	349
좌우반구com(split BVF)_1	36	1	<?xml version="1.0"?>\n<Clock xmlns:dt="urn:schemas-microsoft-com:datatypes"><Description dt:dt="string">E-Prime Primary Realtime Clock</Description><StartTime><Timestamp dt:dt="int">0</Timestamp><DateUtc dt:dt="string">2021-06-10T07:49:07Z</DateUtc></StartTime><FrequencyChanges><FrequencyChange><Frequency dt:dt="r8">2699990000</Frequency><Timestamp dt:dt="r8">19752012096741</Timestamp><Current d…	좌우반구com(split BVF)_1-036-1	60.022	1.0.0.165	1	7342060	Professional	2.0.10.242	2.0.10.353	06-10-2021	2021-06-10 오전 7:49:07	16:49:07	2.0.10.248	280	1	z	색상	색	상	NULL	NULL	NULL	NULL	NULL	NULL	112	1	16	KSY2	List3	NULL	NULL	NULL	NULL	NULL	NULL	NULL	NULL	NULL	1	z	0	4	794684	0	z	311
좌우반구com(split BVF)_1	36	1	<?xml version="1.0"?>\n<Clock xmlns:dt="urn:schemas-microsoft-com:datatypes"><Description dt:dt="string">E-Prime Primary Realtime Clock</Description><StartTime><Timestamp dt:dt="int">0</Timestamp><DateUtc dt:dt="string">2021-06-10T07:49:07Z</DateUtc></StartTime><FrequencyChanges><FrequencyChange><Frequency dt:dt="r8">2699990000</Frequency><Timestamp dt:dt="r8">19752012096741</Timestamp><Current d…	좌우반구com(split BVF)_1-036-1	60.022	1.0.0.165	1	7342060	Professional	2.0.10.242	2.0.10.353	06-10-2021	2021-06-10 오전 7:49:07	16:49:07	2.0.10.248	102	1	z	생선	생	선	111	1	102	NULL	NULL	NULL	NULL	NULL	NULL	KSY2	List1	NULL	NULL	NULL	NULL	NULL	NULL	NULL	NULL	NULL	1	z	0	3	295396	0	z	366
좌우반구com(split BVF)_1	36	1	<?xml version="1.0"?>\n<Clock xmlns:dt="urn:schemas-microsoft-com:datatypes"><Description dt:dt="string">E-Prime Primary Realtime Clock</Description><StartTime><Timestamp dt:dt="int">0</Timestamp><DateUtc dt:dt="string">2021-06-10T07:49:07Z</DateUtc></StartTime><FrequencyChanges><FrequencyChange><Frequency dt:dt="r8">2699990000</Frequency><Timestamp dt:dt="r8">19752012096741</Timestamp><Current d…	좌우반구com(split BVF)_1-036-1	60.022	1.0.0.165	1	7342060	Professional	2.0.10.242	2.0.10.353	06-10-2021	2021-06-10 오전 7:49:07	16:49:07	2.0.10.248	335	2	{/}	생희	생	희	NULL	NULL	NULL	NULL	NULL	NULL	8	1	71	KSY3	List3	NULL	NULL	NULL	NULL	NULL	NULL	NULL	NULL	NULL	1	{/}	0	4	940532	0	{/}	685
좌우반구com(split BVF)_1	36	1	<?xml version="1.0"?>\n<Clock xmlns:dt="urn:schemas-microsoft-com:datatypes"><Description dt:dt="string">E-Prime Primary Realtime Clock</Description><StartTime><Timestamp dt:dt="int">0</Timestamp><DateUtc dt:dt="string">2021-06-10T07:49:07Z</DateUtc></StartTime><FrequencyChanges><FrequencyChange><Frequency dt:dt="r8">2699990000</Frequency><Timestamp dt:dt="r8">19752012096741</Timestamp><Current d…	좌우반구com(split BVF)_1-036-1	60.022	1.0.0.165	1	7342060	Professional	2.0.10.242	2.0.10.353	06-10-2021	2021-06-10 오전 7:49:07	16:49:07	2.0.10.248	282	2	{/}	석감	석	감	NULL	NULL	NULL	NULL	NULL	NULL	54	1	18	KSY	List3	0		0	0	799899	183		0	0	1	{/}	0	3	800082	0	{/}	569
좌우반구com(split BVF)_1	36	1	<?xml version="1.0"?>\n<Clock xmlns:dt="urn:schemas-microsoft-com:datatypes"><Description dt:dt="string">E-Prime Primary Realtime Clock</Description><StartTime><Timestamp dt:dt="int">0</Timestamp><DateUtc dt:dt="string">2021-06-10T07:49:07Z</DateUtc></StartTime><FrequencyChanges><FrequencyChange><Frequency dt:dt="r8">2699990000</Frequency><Timestamp dt:dt="r8">19752012096741</Timestamp><Current d…	좌우반구com(split BVF)_1-036-1	60.022	1.0.0.165	1	7342060	Professional	2.0.10.242	2.0.10.353	06-10-2021	2021-06-10 오전 7:49:07	16:49:07	2.0.10.248	107	1	z	선배	선	배	106	1	107	NULL	NULL	NULL	NULL	NULL	NULL	KSY2	List1	NULL	NULL	NULL	NULL	NULL	NULL	NULL	NULL	NULL	1	z	0	3	309091	0	z	386
좌우반구com(split BVF)_1	36	1	<?xml version="1.0"?>\n<Clock xmlns:dt="urn:schemas-microsoft-com:datatypes"><Description dt:dt="string">E-Prime Primary Realtime Clock</Description><StartTime><Timestamp dt:dt="int">0</Timestamp><DateUtc dt:dt="string">2021-06-10T07:49:07Z</DateUtc></StartTime><FrequencyChanges><FrequencyChange><Frequency dt:dt="r8">2699990000</Frequency><Timestamp dt:dt="r8">19752012096741</Timestamp><Current d…	좌우반구com(split BVF)_1-036-1	60.022	1.0.0.165	1	7342060	Professional	2.0.10.242	2.0.10.353	06-10-2021	2021-06-10 오전 7:49:07	16:49:07	2.0.10.248	279	1	z	선택	선	택	NULL	NULL	NULL	NULL	NULL	NULL	69	1	15	KSY2	List3	NULL	NULL	NULL	NULL	NULL	NULL	NULL	NULL	NULL	1	z	0	3	792168	0	z	321
좌우반구com(split BVF)_1	36	1	<?xml version="1.0"?>\n<Clock xmlns:dt="urn:schemas-microsoft-com:datatypes"><Description dt:dt="string">E-Prime Primary Realtime Clock</Description><StartTime><Timestamp dt:dt="int">0</Timestamp><DateUtc dt:dt="string">2021-06-10T07:49:07Z</DateUtc></StartTime><FrequencyChanges><FrequencyChange><Frequency dt:dt="r8">2699990000</Frequency><Timestamp dt:dt="r8">19752012096741</Timestamp><Current d…	좌우반구com(split BVF)_1-036-1	60.022	1.0.0.165	1	7342060	Professional	2.0.10.242	2.0.10.353	06-10-2021	2021-06-10 오전 7:49:07	16:49:07	2.0.10.248	305	2	{/}	설결	설	결	NULL	NULL	NULL	NULL	NULL	NULL	96	1	41	KSY2	List3	NULL	NULL	NULL	NULL	NULL	NULL	NULL	NULL	NULL	1	{/}	1	3	861776	0	{/}	501
좌우반구com(split BVF)_1	36	1	<?xml version="1.0"?>\n<Clock xmlns:dt="urn:schemas-microsoft-com:datatypes"><Description dt:dt="string">E-Prime Primary Realtime Clock</Description><StartTime><Timestamp dt:dt="int">0</Timestamp><DateUtc dt:dt="string">2021-06-10T07:49:07Z</DateUtc></StartTime><FrequencyChanges><FrequencyChange><Frequency dt:dt="r8">2699990000</Frequency><Timestamp dt:dt="r8">19752012096741</Timestamp><Current d…	좌우반구com(split BVF)_1-036-1	60.022	1.0.0.165	1	7342060	Professional	2.0.10.242	2.0.10.353	06-10-2021	2021-06-10 오전 7:49:07	16:49:07	2.0.10.248	319	1	z	설명	설	명	NULL	NULL	NULL	NULL	NULL	NULL	38	1	55	KSY2	List3	NULL	NULL	NULL	NULL	NULL	NULL	NULL	NULL	NULL	1	z	0	4	898397	0	z	500
좌우반구com(split BVF)_1	36	1	<?xml version="1.0"?>\n<Clock xmlns:dt="urn:schemas-microsoft-com:datatypes"><Description dt:dt="string">E-Prime Primary Realtime Clock</Description><StartTime><Timestamp dt:dt="int">0</Timestamp><DateUtc dt:dt="string">2021-06-10T07:49:07Z</DateUtc></StartTime><FrequencyChanges><FrequencyChange><Frequency dt:dt="r8">2699990000</Frequency><Timestamp dt:dt="r8">19752012096741</Timestamp><Current d…	좌우반구com(split BVF)_1-036-1	60.022	1.0.0.165	1	7342060	Professional	2.0.10.242	2.0.10.353	06-10-2021	2021-06-10 오전 7:49:07	16:49:07	2.0.10.248	205	1	z	설문	설	문	NULL	NULL	NULL	7	1	73	NULL	NULL	NULL	KSY2	List2	NULL	NULL	NULL	NULL	NULL	NULL	NULL	NULL	NULL	1	z	0	3	577395	0	z	388
좌우반구com(split BVF)_1	36	1	<?xml version="1.0"?>\n<Clock xmlns:dt="urn:schemas-microsoft-com:datatypes"><Description dt:dt="string">E-Prime Primary Realtime Clock</Description><StartTime><Timestamp dt:dt="int">0</Timestamp><DateUtc dt:dt="string">2021-06-10T07:49:07Z</DateUtc></StartTime><FrequencyChanges><FrequencyChange><Frequency dt:dt="r8">2699990000</Frequency><Timestamp dt:dt="r8">19752012096741</Timestamp><Current d…	좌우반구com(split BVF)_1-036-1	60.022	1.0.0.165	1	7342060	Professional	2.0.10.242	2.0.10.353	06-10-2021	2021-06-10 오전 7:49:07	16:49:07	2.0.10.248	355	2	{/}	설색	설	색	NULL	NULL	NULL	NULL	NULL	NULL	74	1	91	KSY3	List3	NULL	NULL	NULL	NULL	NULL	NULL	NULL	NULL	NULL	1	{/}	1	3	995095	0	{/}	576
좌우반구com(split BVF)_1	36	1	<?xml version="1.0"?>\n<Clock xmlns:dt="urn:schemas-microsoft-com:datatypes"><Description dt:dt="string">E-Prime Primary Realtime Clock</Description><StartTime><Timestamp dt:dt="int">0</Timestamp><DateUtc dt:dt="string">2021-06-10T07:49:07Z</DateUtc></StartTime><FrequencyChanges><FrequencyChange><Frequency dt:dt="r8">2699990000</Frequency><Timestamp dt:dt="r8">19752012096741</Timestamp><Current d…	좌우반구com(split BVF)_1-036-1	60.022	1.0.0.165	1	7342060	Professional	2.0.10.242	2.0.10.353	06-10-2021	2021-06-10 오전 7:49:07	16:49:07	2.0.10.248	86	2	{/}	섭습	섭	습	61	1	86	NULL	NULL	NULL	NULL	NULL	NULL	KSY	List1	0		1	-1	252744	184		0	0	1	{/}	0	4	252928	0	{/}	383
좌우반구com(split BVF)_1	36	1	<?xml version="1.0"?>\n<Clock xmlns:dt="urn:schemas-microsoft-com:datatypes"><Description dt:dt="string">E-Prime Primary Realtime Clock</Description><StartTime><Timestamp dt:dt="int">0</Timestamp><DateUtc dt:dt="string">2021-06-10T07:49:07Z</DateUtc></StartTime><FrequencyChanges><FrequencyChange><Frequency dt:dt="r8">2699990000</Frequency><Timestamp dt:dt="r8">19752012096741</Timestamp><Current d…	좌우반구com(split BVF)_1-036-1	60.022	1.0.0.165	1	7342060	Professional	2.0.10.242	2.0.10.353	06-10-2021	2021-06-10 오전 7:49:07	16:49:07	2.0.10.248	326	1	z	성공	성	공	NULL	NULL	NULL	NULL	NULL	NULL	131	1	62	KSY2	List3	NULL	NULL	NULL	NULL	NULL	NULL	NULL	NULL	NULL	1	z	1	3	916723	0	z	279
좌우반구com(split BVF)_1	36	1	<?xml version="1.0"?>\n<Clock xmlns:dt="urn:schemas-microsoft-com:datatypes"><Description dt:dt="string">E-Prime Primary Realtime Clock</Description><StartTime><Timestamp dt:dt="int">0</Timestamp><DateUtc dt:dt="string">2021-06-10T07:49:07Z</DateUtc></StartTime><FrequencyChanges><FrequencyChange><Frequency dt:dt="r8">2699990000</Frequency><Timestamp dt:dt="r8">19752012096741</Timestamp><Current d…	좌우반구com(split BVF)_1-036-1	60.022	1.0.0.165	1	7342060	Professional	2.0.10.242	2.0.10.353	06-10-2021	2021-06-10 오전 7:49:07	16:49:07	2.0.10.248	364	1	z	세상	세	상	NULL	NULL	NULL	NULL	NULL	NULL	110	1	100	KSY2	List3	NULL	NULL	NULL	NULL	NULL	NULL	NULL	NULL	NULL	1	z	0	3	1019070	0	z	609
좌우반구com(split BVF)_1	36	1	<?xml version="1.0"?>\n<Clock xmlns:dt="urn:schemas-microsoft-com:datatypes"><Description dt:dt="string">E-Prime Primary Realtime Clock</Description><StartTime><Timestamp dt:dt="int">0</Timestamp><DateUtc dt:dt="string">2021-06-10T07:49:07Z</DateUtc></StartTime><FrequencyChanges><FrequencyChange><Frequency dt:dt="r8">2699990000</Frequency><Timestamp dt:dt="r8">19752012096741</Timestamp><Current d…	좌우반구com(split BVF)_1-036-1	60.022	1.0.0.165	1	7342060	Professional	2.0.10.242	2.0.10.353	06-10-2021	2021-06-10 오전 7:49:07	16:49:07	2.0.10.248	160	1	z	소리	소	리	NULL	NULL	NULL	23	1	28	NULL	NULL	NULL	KSY2	List2	NULL	NULL	NULL	NULL	NULL	NULL	NULL	NULL	NULL	1	z	1	3	459137	0	z	313
좌우반구com(split BVF)_1	36	1	<?xml version="1.0"?>\n<Clock xmlns:dt="urn:schemas-microsoft-com:datatypes"><Description dt:dt="string">E-Prime Primary Realtime Clock</Description><StartTime><Timestamp dt:dt="int">0</Timestamp><DateUtc dt:dt="string">2021-06-10T07:49:07Z</DateUtc></StartTime><FrequencyChanges><FrequencyChange><Frequency dt:dt="r8">2699990000</Frequency><Timestamp dt:dt="r8">19752012096741</Timestamp><Current d…	좌우반구com(split BVF)_1-036-1	60.022	1.0.0.165	1	7342060	Professional	2.0.10.242	2.0.10.353	06-10-2021	2021-06-10 오전 7:49:07	16:49:07	2.0.10.248	99	1	z	소송	소	송	6	1	99	NULL	NULL	NULL	NULL	NULL	NULL	KSY2	List1	NULL	NULL	NULL	NULL	NULL	NULL	NULL	NULL	NULL	1	z	0	3	287582	0	z	404
좌우반구com(split BVF)_1	36	1	<?xml version="1.0"?>\n<Clock xmlns:dt="urn:schemas-microsoft-com:datatypes"><Description dt:dt="string">E-Prime Primary Realtime Clock</Description><StartTime><Timestamp dt:dt="int">0</Timestamp><DateUtc dt:dt="string">2021-06-10T07:49:07Z</DateUtc></StartTime><FrequencyChanges><FrequencyChange><Frequency dt:dt="r8">2699990000</Frequency><Timestamp dt:dt="r8">19752012096741</Timestamp><Current d…	좌우반구com(split BVF)_1-036-1	60.022	1.0.0.165	1	7342060	Professional	2.0.10.242	2.0.10.353	06-10-2021	2021-06-10 오전 7:49:07	16:49:07	2.0.10.248	84	1	z	속도	속	도	5	1	84	NULL	NULL	NULL	NULL	NULL	NULL	KSY2	List1	NULL	NULL	NULL	NULL	NULL	NULL	NULL	NULL	NULL	1	z	0	3	247663	0	z	328
좌우반구com(split BVF)_1	36	1	<?xml version="1.0"?>\n<Clock xmlns:dt="urn:schemas-microsoft-com:datatypes"><Description dt:dt="string">E-Prime Primary Realtime Clock</Description><StartTime><Timestamp dt:dt="int">0</Timestamp><DateUtc dt:dt="string">2021-06-10T07:49:07Z</DateUtc></StartTime><FrequencyChanges><FrequencyChange><Frequency dt:dt="r8">2699990000</Frequency><Timestamp dt:dt="r8">19752012096741</Timestamp><Current d…	좌우반구com(split BVF)_1-036-1	60.022	1.0.0.165	1	7342060	Professional	2.0.10.242	2.0.10.353	06-10-2021	2021-06-10 오전 7:49:07	16:49:07	2.0.10.248	94	2	{/}	송스	송	스	3	1	94	NULL	NULL	NULL	NULL	NULL	NULL	KSY3	List1	NULL	NULL	NULL	NULL	NULL	NULL	NULL	NULL	NULL	1	{/}	0	3	274020	0	{/}	442
좌우반구com(split BVF)_1	36	1	<?xml version="1.0"?>\n<Clock xmlns:dt="urn:schemas-microsoft-com:datatypes"><Description dt:dt="string">E-Prime Primary Realtime Clock</Description><StartTime><Timestamp dt:dt="int">0</Timestamp><DateUtc dt:dt="string">2021-06-10T07:49:07Z</DateUtc></StartTime><FrequencyChanges><FrequencyChange><Frequency dt:dt="r8">2699990000</Frequency><Timestamp dt:dt="r8">19752012096741</Timestamp><Current d…	좌우반구com(split BVF)_1-036-1	60.022	1.0.0.165	1	7342060	Professional	2.0.10.242	2.0.10.353	06-10-2021	2021-06-10 오전 7:49:07	16:49:07	2.0.10.248	223	2	{/}	송익	송	익	NULL	NULL	NULL	129	1	91	NULL	NULL	NULL	KSY2	List2	NULL	NULL	NULL	NULL	NULL	NULL	NULL	NULL	NULL	1	{/}	0	4	625728	0	{/}	583
좌우반구com(split BVF)_1	36	1	<?xml version="1.0"?>\n<Clock xmlns:dt="urn:schemas-microsoft-com:datatypes"><Description dt:dt="string">E-Prime Primary Realtime Clock</Description><StartTime><Timestamp dt:dt="int">0</Timestamp><DateUtc dt:dt="string">2021-06-10T07:49:07Z</DateUtc></StartTime><FrequencyChanges><FrequencyChange><Frequency dt:dt="r8">2699990000</Frequency><Timestamp dt:dt="r8">19752012096741</Timestamp><Current d…	좌우반구com(split BVF)_1-036-1	60.022	1.0.0.165	1	7342060	Professional	2.0.10.242	2.0.10.353	06-10-2021	2021-06-10 오전 7:49:07	16:49:07	2.0.10.248	192	1	z	수고	수	고	NULL	NULL	NULL	30	1	60	NULL	NULL	NULL	KSY2	List2	NULL	NULL	NULL	NULL	NULL	NULL	NULL	NULL	NULL	1	z	1	3	543390	0	z	406
좌우반구com(split BVF)_1	36	1	<?xml version="1.0"?>\n<Clock xmlns:dt="urn:schemas-microsoft-com:datatypes"><Description dt:dt="string">E-Prime Primary Realtime Clock</Description><StartTime><Timestamp dt:dt="int">0</Timestamp><DateUtc dt:dt="string">2021-06-10T07:49:07Z</DateUtc></StartTime><FrequencyChanges><FrequencyChange><Frequency dt:dt="r8">2699990000</Frequency><Timestamp dt:dt="r8">19752012096741</Timestamp><Current d…	좌우반구com(split BVF)_1-036-1	60.022	1.0.0.165	1	7342060	Professional	2.0.10.242	2.0.10.353	06-10-2021	2021-06-10 오전 7:49:07	16:49:07	2.0.10.248	241	1	z	수단	수	단	NULL	NULL	NULL	100	1	109	NULL	NULL	NULL	KSY2	List2	NULL	NULL	NULL	NULL	NULL	NULL	NULL	NULL	NULL	1	z	0	3	675560	0	z	630
좌우반구com(split BVF)_1	36	1	<?xml version="1.0"?>\n<Clock xmlns:dt="urn:schemas-microsoft-com:datatypes"><Description dt:dt="string">E-Prime Primary Realtime Clock</Description><StartTime><Timestamp dt:dt="int">0</Timestamp><DateUtc dt:dt="string">2021-06-10T07:49:07Z</DateUtc></StartTime><FrequencyChanges><FrequencyChange><Frequency dt:dt="r8">2699990000</Frequency><Timestamp dt:dt="r8">19752012096741</Timestamp><Current d…	좌우반구com(split BVF)_1-036-1	60.022	1.0.0.165	1	7342060	Professional	2.0.10.242	2.0.10.353	06-10-2021	2021-06-10 오전 7:49:07	16:49:07	2.0.10.248	88	1	z	수준	수	준	18	1	88	NULL	NULL	NULL	NULL	NULL	NULL	KSY2	List1	NULL	NULL	NULL	NULL	NULL	NULL	NULL	NULL	NULL	1	z	0	3	258326	0	z	399
좌우반구com(split BVF)_1	36	1	<?xml version="1.0"?>\n<Clock xmlns:dt="urn:schemas-microsoft-com:datatypes"><Description dt:dt="string">E-Prime Primary Realtime Clock</Description><StartTime><Timestamp dt:dt="int">0</Timestamp><DateUtc dt:dt="string">2021-06-10T07:49:07Z</DateUtc></StartTime><FrequencyChanges><FrequencyChange><Frequency dt:dt="r8">2699990000</Frequency><Timestamp dt:dt="r8">19752012096741</Timestamp><Current d…	좌우반구com(split BVF)_1-036-1	60.022	1.0.0.165	1	7342060	Professional	2.0.10.242	2.0.10.353	06-10-2021	2021-06-10 오전 7:49:07	16:49:07	2.0.10.248	182	2	{/}	숙국	숙	국	NULL	NULL	NULL	31	1	50	NULL	NULL	NULL	KSY2	List2	NULL	NULL	NULL	NULL	NULL	NULL	NULL	NULL	NULL	1	{/}	0	3	517133	0	{/}	421
좌우반구com(split BVF)_1	36	1	<?xml version="1.0"?>\n<Clock xmlns:dt="urn:schemas-microsoft-com:datatypes"><Description dt:dt="string">E-Prime Primary Realtime Clock</Description><StartTime><Timestamp dt:dt="int">0</Timestamp><DateUtc dt:dt="string">2021-06-10T07:49:07Z</DateUtc></StartTime><FrequencyChanges><FrequencyChange><Frequency dt:dt="r8">2699990000</Frequency><Timestamp dt:dt="r8">19752012096741</Timestamp><Current d…	좌우반구com(split BVF)_1-036-1	60.022	1.0.0.165	1	7342060	Professional	2.0.10.242	2.0.10.353	06-10-2021	2021-06-10 오전 7:49:07	16:49:07	2.0.10.248	16	2	{/}	숙발	숙	발	110	1	16	NULL	NULL	NULL	NULL	NULL	NULL	KSY2	List1	NULL	NULL	NULL	NULL	NULL	NULL	NULL	NULL	NULL	1	{/}	0	3	67144	0	{/}	530
좌우반구com(split BVF)_1	36	1	<?xml version="1.0"?>\n<Clock xmlns:dt="urn:schemas-microsoft-com:datatypes"><Description dt:dt="string">E-Prime Primary Realtime Clock</Description><StartTime><Timestamp dt:dt="int">0</Timestamp><DateUtc dt:dt="string">2021-06-10T07:49:07Z</DateUtc></StartTime><FrequencyChanges><FrequencyChange><Frequency dt:dt="r8">2699990000</Frequency><Timestamp dt:dt="r8">19752012096741</Timestamp><Current d…	좌우반구com(split BVF)_1-036-1	60.022	1.0.0.165	1	7342060	Professional	2.0.10.242	2.0.10.353	06-10-2021	2021-06-10 오전 7:49:07	16:49:07	2.0.10.248	22	1	z	숙소	숙	소	1	1	22	NULL	NULL	NULL	NULL	NULL	NULL	KSY2	List1	NULL	NULL	NULL	NULL	NULL	NULL	NULL	NULL	NULL	1	z	1	3	82655	0	z	291
좌우반구com(split BVF)_1	36	1	<?xml version="1.0"?>\n<Clock xmlns:dt="urn:schemas-microsoft-com:datatypes"><Description dt:dt="string">E-Prime Primary Realtime Clock</Description><StartTime><Timestamp dt:dt="int">0</Timestamp><DateUtc dt:dt="string">2021-06-10T07:49:07Z</DateUtc></StartTime><FrequencyChanges><FrequencyChange><Frequency dt:dt="r8">2699990000</Frequency><Timestamp dt:dt="r8">19752012096741</Timestamp><Current d…	좌우반구com(split BVF)_1-036-1	60.022	1.0.0.165	1	7342060	Professional	2.0.10.242	2.0.10.353	06-10-2021	2021-06-10 오전 7:49:07	16:49:07	2.0.10.248	33	2	{/}	술감	술	감	70	1	33	NULL	NULL	NULL	NULL	NULL	NULL	KSY2	List1	NULL	NULL	NULL	NULL	NULL	NULL	NULL	NULL	NULL	1	{/}	0	3	111828	0	{/}	526
좌우반구com(split BVF)_1	36	1	<?xml version="1.0"?>\n<Clock xmlns:dt="urn:schemas-microsoft-com:datatypes"><Description dt:dt="string">E-Prime Primary Realtime Clock</Description><StartTime><Timestamp dt:dt="int">0</Timestamp><DateUtc dt:dt="string">2021-06-10T07:49:07Z</DateUtc></StartTime><FrequencyChanges><FrequencyChange><Frequency dt:dt="r8">2699990000</Frequency><Timestamp dt:dt="r8">19752012096741</Timestamp><Current d…	좌우반구com(split BVF)_1-036-1	60.022	1.0.0.165	1	7342060	Professional	2.0.10.242	2.0.10.353	06-10-2021	2021-06-10 오전 7:49:07	16:49:07	2.0.10.248	77	2	{/}	스위	스	위	108	1	77	NULL	NULL	NULL	NULL	NULL	NULL	KSY2	List1	NULL	NULL	NULL	NULL	NULL	NULL	NULL	NULL	NULL	1	{/}	0	4	229170	0	{/}	647
좌우반구com(split BVF)_1	36	1	<?xml version="1.0"?>\n<Clock xmlns:dt="urn:schemas-microsoft-com:datatypes"><Description dt:dt="string">E-Prime Primary Realtime Clock</Description><StartTime><Timestamp dt:dt="int">0</Timestamp><DateUtc dt:dt="string">2021-06-10T07:49:07Z</DateUtc></StartTime><FrequencyChanges><FrequencyChange><Frequency dt:dt="r8">2699990000</Frequency><Timestamp dt:dt="r8">19752012096741</Timestamp><Current d…	좌우반구com(split BVF)_1-036-1	60.022	1.0.0.165	1	7342060	Professional	2.0.10.242	2.0.10.353	06-10-2021	2021-06-10 오전 7:49:07	16:49:07	2.0.10.248	124	2	{/}	스진	스	진	100	1	124	NULL	NULL	NULL	NULL	NULL	NULL	KSY3	List1	NULL	NULL	NULL	NULL	NULL	NULL	NULL	NULL	NULL	1	{/}	0	4	354525	0	{/}	407
좌우반구com(split BVF)_1	36	1	<?xml version="1.0"?>\n<Clock xmlns:dt="urn:schemas-microsoft-com:datatypes"><Description dt:dt="string">E-Prime Primary Realtime Clock</Description><StartTime><Timestamp dt:dt="int">0</Timestamp><DateUtc dt:dt="string">2021-06-10T07:49:07Z</DateUtc></StartTime><FrequencyChanges><FrequencyChange><Frequency dt:dt="r8">2699990000</Frequency><Timestamp dt:dt="r8">19752012096741</Timestamp><Current d…	좌우반구com(split BVF)_1-036-1	60.022	1.0.0.165	1	7342060	Professional	2.0.10.242	2.0.10.353	06-10-2021	2021-06-10 오전 7:49:07	16:49:07	2.0.10.248	147	2	{/}	스향	스	향	NULL	NULL	NULL	132	1	15	NULL	NULL	NULL	KSY2	List2	NULL	NULL	NULL	NULL	NULL	NULL	NULL	NULL	NULL	1	{/}	0	3	425066	0	{/}	382
좌우반구com(split BVF)_1	36	1	<?xml version="1.0"?>\n<Clock xmlns:dt="urn:schemas-microsoft-com:datatypes"><Description dt:dt="string">E-Prime Primary Realtime Clock</Description><StartTime><Timestamp dt:dt="int">0</Timestamp><DateUtc dt:dt="string">2021-06-10T07:49:07Z</DateUtc></StartTime><FrequencyChanges><FrequencyChange><Frequency dt:dt="r8">2699990000</Frequency><Timestamp dt:dt="r8">19752012096741</Timestamp><Current d…	좌우반구com(split BVF)_1-036-1	60.022	1.0.0.165	1	7342060	Professional	2.0.10.242	2.0.10.353	06-10-2021	2021-06-10 오전 7:49:07	16:49:07	2.0.10.248	388	2	{/}	습나	습	나	NULL	NULL	NULL	NULL	NULL	NULL	90	1	124	KSY2	List3	NULL	NULL	NULL	NULL	NULL	NULL	NULL	NULL	NULL	1	{/}	0	3	1082714	0	{/}	398
좌우반구com(split BVF)_1	36	1	<?xml version="1.0"?>\n<Clock xmlns:dt="urn:schemas-microsoft-com:datatypes"><Description dt:dt="string">E-Prime Primary Realtime Clock</Description><StartTime><Timestamp dt:dt="int">0</Timestamp><DateUtc dt:dt="string">2021-06-10T07:49:07Z</DateUtc></StartTime><FrequencyChanges><FrequencyChange><Frequency dt:dt="r8">2699990000</Frequency><Timestamp dt:dt="r8">19752012096741</Timestamp><Current d…	좌우반구com(split BVF)_1-036-1	60.022	1.0.0.165	1	7342060	Professional	2.0.10.242	2.0.10.353	06-10-2021	2021-06-10 오전 7:49:07	16:49:07	2.0.10.248	300	2	{/}	습필	습	필	NULL	NULL	NULL	NULL	NULL	NULL	81	1	36	KSY	List3	0		0	-1	848448	183		0	0	1	{/}	0	3	848631	0	{/}	448
좌우반구com(split BVF)_1	36	1	<?xml version="1.0"?>\n<Clock xmlns:dt="urn:schemas-microsoft-com:datatypes"><Description dt:dt="string">E-Prime Primary Realtime Clock</Description><StartTime><Timestamp dt:dt="int">0</Timestamp><DateUtc dt:dt="string">2021-06-10T07:49:07Z</DateUtc></StartTime><FrequencyChanges><FrequencyChange><Frequency dt:dt="r8">2699990000</Frequency><Timestamp dt:dt="r8">19752012096741</Timestamp><Current d…	좌우반구com(split BVF)_1-036-1	60.022	1.0.0.165	1	7342060	Professional	2.0.10.242	2.0.10.353	06-10-2021	2021-06-10 오전 7:49:07	16:49:07	2.0.10.248	108	1	z	시간	시	간	67	1	108	NULL	NULL	NULL	NULL	NULL	NULL	KSY2	List1	NULL	NULL	NULL	NULL	NULL	NULL	NULL	NULL	NULL	1	z	1	3	311673	0	z	351
좌우반구com(split BVF)_1	36	1	<?xml version="1.0"?>\n<Clock xmlns:dt="urn:schemas-microsoft-com:datatypes"><Description dt:dt="string">E-Prime Primary Realtime Clock</Description><StartTime><Timestamp dt:dt="int">0</Timestamp><DateUtc dt:dt="string">2021-06-10T07:49:07Z</DateUtc></StartTime><FrequencyChanges><FrequencyChange><Frequency dt:dt="r8">2699990000</Frequency><Timestamp dt:dt="r8">19752012096741</Timestamp><Current d…	좌우반구com(split BVF)_1-036-1	60.022	1.0.0.165	1	7342060	Professional	2.0.10.242	2.0.10.353	06-10-2021	2021-06-10 오전 7:49:07	16:49:07	2.0.10.248	154	1	z	시기	시	기	NULL	NULL	NULL	109	1	22	NULL	NULL	NULL	KSY2	List2	NULL	NULL	NULL	NULL	NULL	NULL	NULL	NULL	NULL	1	z	0	3	443193	0	z	321
좌우반구com(split BVF)_1	36	1	<?xml version="1.0"?>\n<Clock xmlns:dt="urn:schemas-microsoft-com:datatypes"><Description dt:dt="string">E-Prime Primary Realtime Clock</Description><StartTime><Timestamp dt:dt="int">0</Timestamp><DateUtc dt:dt="string">2021-06-10T07:49:07Z</DateUtc></StartTime><FrequencyChanges><FrequencyChange><Frequency dt:dt="r8">2699990000</Frequency><Timestamp dt:dt="r8">19752012096741</Timestamp><Current d…	좌우반구com(split BVF)_1-036-1	60.022	1.0.0.165	1	7342060	Professional	2.0.10.242	2.0.10.353	06-10-2021	2021-06-10 오전 7:49:07	16:49:07	2.0.10.248	37	1	z	시대	시	대	85	1	37	NULL	NULL	NULL	NULL	NULL	NULL	KSY2	List1	NULL	NULL	NULL	NULL	NULL	NULL	NULL	NULL	NULL	1	z	1	3	122424	0	z	314
좌우반구com(split BVF)_1	36	1	<?xml version="1.0"?>\n<Clock xmlns:dt="urn:schemas-microsoft-com:datatypes"><Description dt:dt="string">E-Prime Primary Realtime Clock</Description><StartTime><Timestamp dt:dt="int">0</Timestamp><DateUtc dt:dt="string">2021-06-10T07:49:07Z</DateUtc></StartTime><FrequencyChanges><FrequencyChange><Frequency dt:dt="r8">2699990000</Frequency><Timestamp dt:dt="r8">19752012096741</Timestamp><Current d…	좌우반구com(split BVF)_1-036-1	60.022	1.0.0.165	1	7342060	Professional	2.0.10.242	2.0.10.353	06-10-2021	2021-06-10 오전 7:49:07	16:49:07	2.0.10.248	177	1	z	시도	시	도	NULL	NULL	NULL	68	1	45	NULL	NULL	NULL	KSY2	List2	NULL	NULL	NULL	NULL	NULL	NULL	NULL	NULL	NULL	1	z	0	4	504055	0	z	261
좌우반구com(split BVF)_1	36	1	<?xml version="1.0"?>\n<Clock xmlns:dt="urn:schemas-microsoft-com:datatypes"><Description dt:dt="string">E-Prime Primary Realtime Clock</Description><StartTime><Timestamp dt:dt="int">0</Timestamp><DateUtc dt:dt="string">2021-06-10T07:49:07Z</DateUtc></StartTime><FrequencyChanges><FrequencyChange><Frequency dt:dt="r8">2699990000</Frequency><Timestamp dt:dt="r8">19752012096741</Timestamp><Current d…	좌우반구com(split BVF)_1-036-1	60.022	1.0.0.165	1	7342060	Professional	2.0.10.242	2.0.10.353	06-10-2021	2021-06-10 오전 7:49:07	16:49:07	2.0.10.248	261	2	{/}	시질	시	질	NULL	NULL	NULL	46	1	129	NULL	NULL	NULL	KSY	List2	0		1	-1	729640	184		0	0	1	{/}	0	4	729824	0	{/}	560
좌우반구com(split BVF)_1	36	1	<?xml version="1.0"?>\n<Clock xmlns:dt="urn:schemas-microsoft-com:datatypes"><Description dt:dt="string">E-Prime Primary Realtime Clock</Description><StartTime><Timestamp dt:dt="int">0</Timestamp><DateUtc dt:dt="string">2021-06-10T07:49:07Z</DateUtc></StartTime><FrequencyChanges><FrequencyChange><Frequency dt:dt="r8">2699990000</Frequency><Timestamp dt:dt="r8">19752012096741</Timestamp><Current d…	좌우반구com(split BVF)_1-036-1	60.022	1.0.0.165	1	7342060	Professional	2.0.10.242	2.0.10.353	06-10-2021	2021-06-10 오전 7:49:07	16:49:07	2.0.10.248	80	1	z	식비	식	비	14	1	80	NULL	NULL	NULL	NULL	NULL	NULL	KSY2	List1	NULL	NULL	NULL	NULL	NULL	NULL	NULL	NULL	NULL	1	z	0	3	237200	0	z	525
좌우반구com(split BVF)_1	36	1	<?xml version="1.0"?>\n<Clock xmlns:dt="urn:schemas-microsoft-com:datatypes"><Description dt:dt="string">E-Prime Primary Realtime Clock</Description><StartTime><Timestamp dt:dt="int">0</Timestamp><DateUtc dt:dt="string">2021-06-10T07:49:07Z</DateUtc></StartTime><FrequencyChanges><FrequencyChange><Frequency dt:dt="r8">2699990000</Frequency><Timestamp dt:dt="r8">19752012096741</Timestamp><Current d…	좌우반구com(split BVF)_1-036-1	60.022	1.0.0.165	1	7342060	Professional	2.0.10.242	2.0.10.353	06-10-2021	2021-06-10 오전 7:49:07	16:49:07	2.0.10.248	117	2	{/}	식차	식	차	17	1	117	NULL	NULL	NULL	NULL	NULL	NULL	KSY	List1	0		0	0	335282	183		0	0	1	{/}	0	3	335465	0	{/}	504
좌우반구com(split BVF)_1	36	1	<?xml version="1.0"?>\n<Clock xmlns:dt="urn:schemas-microsoft-com:datatypes"><Description dt:dt="string">E-Prime Primary Realtime Clock</Description><StartTime><Timestamp dt:dt="int">0</Timestamp><DateUtc dt:dt="string">2021-06-10T07:49:07Z</DateUtc></StartTime><FrequencyChanges><FrequencyChange><Frequency dt:dt="r8">2699990000</Frequency><Timestamp dt:dt="r8">19752012096741</Timestamp><Current d…	좌우반구com(split BVF)_1-036-1	60.022	1.0.0.165	1	7342060	Professional	2.0.10.242	2.0.10.353	06-10-2021	2021-06-10 오전 7:49:07	16:49:07	2.0.10.248	258	1	z	식탁	식	탁	NULL	NULL	NULL	52	1	126	NULL	NULL	NULL	KSY2	List2	NULL	NULL	NULL	NULL	NULL	NULL	NULL	NULL	NULL	1	z	0	3	721843	0	z	328
좌우반구com(split BVF)_1	36	1	<?xml version="1.0"?>\n<Clock xmlns:dt="urn:schemas-microsoft-com:datatypes"><Description dt:dt="string">E-Prime Primary Realtime Clock</Description><StartTime><Timestamp dt:dt="int">0</Timestamp><DateUtc dt:dt="string">2021-06-10T07:49:07Z</DateUtc></StartTime><FrequencyChanges><FrequencyChange><Frequency dt:dt="r8">2699990000</Frequency><Timestamp dt:dt="r8">19752012096741</Timestamp><Current d…	좌우반구com(split BVF)_1-036-1	60.022	1.0.0.165	1	7342060	Professional	2.0.10.242	2.0.10.353	06-10-2021	2021-06-10 오전 7:49:07	16:49:07	2.0.10.248	91	2	{/}	실락	실	락	84	1	91	NULL	NULL	NULL	NULL	NULL	NULL	KSY	List1	0		0	-1	265923	183		0	0	1	{/}	1	3	266106	0	{/}	350
좌우반구com(split BVF)_1	36	1	<?xml version="1.0"?>\n<Clock xmlns:dt="urn:schemas-microsoft-com:datatypes"><Description dt:dt="string">E-Prime Primary Realtime Clock</Description><StartTime><Timestamp dt:dt="int">0</Timestamp><DateUtc dt:dt="string">2021-06-10T07:49:07Z</DateUtc></StartTime><FrequencyChanges><FrequencyChange><Frequency dt:dt="r8">2699990000</Frequency><Timestamp dt:dt="r8">19752012096741</Timestamp><Current d…	좌우반구com(split BVF)_1-036-1	60.022	1.0.0.165	1	7342060	Professional	2.0.10.242	2.0.10.353	06-10-2021	2021-06-10 오전 7:49:07	16:49:07	2.0.10.248	292	2	{/}	실작	실	작	NULL	NULL	NULL	NULL	NULL	NULL	4	1	28	KSY3	List3	NULL	NULL	NULL	NULL	NULL	NULL	NULL	NULL	NULL	1	{/}	1	3	826372	0	{/}	486
좌우반구com(split BVF)_1	36	1	<?xml version="1.0"?>\n<Clock xmlns:dt="urn:schemas-microsoft-com:datatypes"><Description dt:dt="string">E-Prime Primary Realtime Clock</Description><StartTime><Timestamp dt:dt="int">0</Timestamp><DateUtc dt:dt="string">2021-06-10T07:49:07Z</DateUtc></StartTime><FrequencyChanges><FrequencyChange><Frequency dt:dt="r8">2699990000</Frequency><Timestamp dt:dt="r8">19752012096741</Timestamp><Current d…	좌우반구com(split BVF)_1-036-1	60.022	1.0.0.165	1	7342060	Professional	2.0.10.242	2.0.10.353	06-10-2021	2021-06-10 오전 7:49:07	16:49:07	2.0.10.248	339	1	z	실험	실	험	NULL	NULL	NULL	NULL	NULL	NULL	100	1	75	KSY2	List3	NULL	NULL	NULL	NULL	NULL	NULL	NULL	NULL	NULL	1	z	0	3	952044	0	z	423
좌우반구com(split BVF)_1	36	1	<?xml version="1.0"?>\n<Clock xmlns:dt="urn:schemas-microsoft-com:datatypes"><Description dt:dt="string">E-Prime Primary Realtime Clock</Description><StartTime><Timestamp dt:dt="int">0</Timestamp><DateUtc dt:dt="string">2021-06-10T07:49:07Z</DateUtc></StartTime><FrequencyChanges><FrequencyChange><Frequency dt:dt="r8">2699990000</Frequency><Timestamp dt:dt="r8">19752012096741</Timestamp><Current d…	좌우반구com(split BVF)_1-036-1	60.022	1.0.0.165	1	7342060	Professional	2.0.10.242	2.0.10.353	06-10-2021	2021-06-10 오전 7:49:07	16:49:07	2.0.10.248	238	1	z	심복	심	복	NULL	NULL	NULL	124	1	106	NULL	NULL	NULL	KSY2	List2	NULL	NULL	NULL	NULL	NULL	NULL	NULL	NULL	NULL	0	z	0	4	666330	0	{/}	796
좌우반구com(split BVF)_1	36	1	<?xml version="1.0"?>\n<Clock xmlns:dt="urn:schemas-microsoft-com:datatypes"><Description dt:dt="string">E-Prime Primary Realtime Clock</Description><StartTime><Timestamp dt:dt="int">0</Timestamp><DateUtc dt:dt="string">2021-06-10T07:49:07Z</DateUtc></StartTime><FrequencyChanges><FrequencyChange><Frequency dt:dt="r8">2699990000</Frequency><Timestamp dt:dt="r8">19752012096741</Timestamp><Current d…	좌우반구com(split BVF)_1-036-1	60.022	1.0.0.165	1	7342060	Professional	2.0.10.242	2.0.10.353	06-10-2021	2021-06-10 오전 7:49:07	16:49:07	2.0.10.248	164	1	z	심신	심	신	NULL	NULL	NULL	69	1	32	NULL	NULL	NULL	KSY2	List2	NULL	NULL	NULL	NULL	NULL	NULL	NULL	NULL	NULL	1	z	0	3	469417	0	z	401
좌우반구com(split BVF)_1	36	1	<?xml version="1.0"?>\n<Clock xmlns:dt="urn:schemas-microsoft-com:datatypes"><Description dt:dt="string">E-Prime Primary Realtime Clock</Description><StartTime><Timestamp dt:dt="int">0</Timestamp><DateUtc dt:dt="string">2021-06-10T07:49:07Z</DateUtc></StartTime><FrequencyChanges><FrequencyChange><Frequency dt:dt="r8">2699990000</Frequency><Timestamp dt:dt="r8">19752012096741</Timestamp><Current d…	좌우반구com(split BVF)_1-036-1	60.022	1.0.0.165	1	7342060	Professional	2.0.10.242	2.0.10.353	06-10-2021	2021-06-10 오전 7:49:07	16:49:07	2.0.10.248	62	2	{/}	압례	압	례	58	1	62	NULL	NULL	NULL	NULL	NULL	NULL	KSY2	List1	NULL	NULL	NULL	NULL	NULL	NULL	NULL	NULL	NULL	1	{/}	0	3	188051	0	{/}	461
좌우반구com(split BVF)_1	36	1	<?xml version="1.0"?>\n<Clock xmlns:dt="urn:schemas-microsoft-com:datatypes"><Description dt:dt="string">E-Prime Primary Realtime Clock</Description><StartTime><Timestamp dt:dt="int">0</Timestamp><DateUtc dt:dt="string">2021-06-10T07:49:07Z</DateUtc></StartTime><FrequencyChanges><FrequencyChange><Frequency dt:dt="r8">2699990000</Frequency><Timestamp dt:dt="r8">19752012096741</Timestamp><Current d…	좌우반구com(split BVF)_1-036-1	60.022	1.0.0.165	1	7342060	Professional	2.0.10.242	2.0.10.353	06-10-2021	2021-06-10 오전 7:49:07	16:49:07	2.0.10.248	228	1	z	압축	압	축	NULL	NULL	NULL	96	1	96	NULL	NULL	NULL	KSY2	List2	NULL	NULL	NULL	NULL	NULL	NULL	NULL	NULL	NULL	1	z	1	3	639339	0	z	307
좌우반구com(split BVF)_1	36	1	<?xml version="1.0"?>\n<Clock xmlns:dt="urn:schemas-microsoft-com:datatypes"><Description dt:dt="string">E-Prime Primary Realtime Clock</Description><StartTime><Timestamp dt:dt="int">0</Timestamp><DateUtc dt:dt="string">2021-06-10T07:49:07Z</DateUtc></StartTime><FrequencyChanges><FrequencyChange><Frequency dt:dt="r8">2699990000</Frequency><Timestamp dt:dt="r8">19752012096741</Timestamp><Current d…	좌우반구com(split BVF)_1-036-1	60.022	1.0.0.165	1	7342060	Professional	2.0.10.242	2.0.10.353	06-10-2021	2021-06-10 오전 7:49:07	16:49:07	2.0.10.248	1	2	{/}	양간	양	간	124	1	1	NULL	NULL	NULL	NULL	NULL	NULL	KSY2	List1	NULL	NULL	NULL	NULL	NULL	NULL	NULL	NULL	NULL	1	{/}	0	4	27542	0	{/}	580
좌우반구com(split BVF)_1	36	1	<?xml version="1.0"?>\n<Clock xmlns:dt="urn:schemas-microsoft-com:datatypes"><Description dt:dt="string">E-Prime Primary Realtime Clock</Description><StartTime><Timestamp dt:dt="int">0</Timestamp><DateUtc dt:dt="string">2021-06-10T07:49:07Z</DateUtc></StartTime><FrequencyChanges><FrequencyChange><Frequency dt:dt="r8">2699990000</Frequency><Timestamp dt:dt="r8">19752012096741</Timestamp><Current d…	좌우반구com(split BVF)_1-036-1	60.022	1.0.0.165	1	7342060	Professional	2.0.10.242	2.0.10.353	06-10-2021	2021-06-10 오전 7:49:07	16:49:07	2.0.10.248	184	2	{/}	양급	양	급	NULL	NULL	NULL	95	1	52	NULL	NULL	NULL	KSY	List2	0		0	0	522265	183		0	0	1	{/}	0	3	522448	0	{/}	381
좌우반구com(split BVF)_1	36	1	<?xml version="1.0"?>\n<Clock xmlns:dt="urn:schemas-microsoft-com:datatypes"><Description dt:dt="string">E-Prime Primary Realtime Clock</Description><StartTime><Timestamp dt:dt="int">0</Timestamp><DateUtc dt:dt="string">2021-06-10T07:49:07Z</DateUtc></StartTime><FrequencyChanges><FrequencyChange><Frequency dt:dt="r8">2699990000</Frequency><Timestamp dt:dt="r8">19752012096741</Timestamp><Current d…	좌우반구com(split BVF)_1-036-1	60.022	1.0.0.165	1	7342060	Professional	2.0.10.242	2.0.10.353	06-10-2021	2021-06-10 오전 7:49:07	16:49:07	2.0.10.248	145	1	z	양념	양	념	NULL	NULL	NULL	12	1	13	NULL	NULL	NULL	KSY2	List2	NULL	NULL	NULL	NULL	NULL	NULL	NULL	NULL	NULL	1	z	1	3	419751	0	z	390
좌우반구com(split BVF)_1	36	1	<?xml version="1.0"?>\n<Clock xmlns:dt="urn:schemas-microsoft-com:datatypes"><Description dt:dt="string">E-Prime Primary Realtime Clock</Description><StartTime><Timestamp dt:dt="int">0</Timestamp><DateUtc dt:dt="string">2021-06-10T07:49:07Z</DateUtc></StartTime><FrequencyChanges><FrequencyChange><Frequency dt:dt="r8">2699990000</Frequency><Timestamp dt:dt="r8">19752012096741</Timestamp><Current d…	좌우반구com(split BVF)_1-036-1	60.022	1.0.0.165	1	7342060	Professional	2.0.10.242	2.0.10.353	06-10-2021	2021-06-10 오전 7:49:07	16:49:07	2.0.10.248	266	2	{/}	양최	양	최	NULL	NULL	NULL	NULL	NULL	NULL	79	1	2	KSY2	List3	NULL	NULL	NULL	NULL	NULL	NULL	NULL	NULL	NULL	1	{/}	1	3	755714	0	{/}	1014
좌우반구com(split BVF)_1	36	1	<?xml version="1.0"?>\n<Clock xmlns:dt="urn:schemas-microsoft-com:datatypes"><Description dt:dt="string">E-Prime Primary Realtime Clock</Description><StartTime><Timestamp dt:dt="int">0</Timestamp><DateUtc dt:dt="string">2021-06-10T07:49:07Z</DateUtc></StartTime><FrequencyChanges><FrequencyChange><Frequency dt:dt="r8">2699990000</Frequency><Timestamp dt:dt="r8">19752012096741</Timestamp><Current d…	좌우반구com(split BVF)_1-036-1	60.022	1.0.0.165	1	7342060	Professional	2.0.10.242	2.0.10.353	06-10-2021	2021-06-10 오전 7:49:07	16:49:07	2.0.10.248	299	1	z	어휘	어	휘	NULL	NULL	NULL	NULL	NULL	NULL	19	1	35	KSY2	List3	NULL	NULL	NULL	NULL	NULL	NULL	NULL	NULL	NULL	1	z	0	3	846032	0	z	390
좌우반구com(split BVF)_1	36	1	<?xml version="1.0"?>\n<Clock xmlns:dt="urn:schemas-microsoft-com:datatypes"><Description dt:dt="string">E-Prime Primary Realtime Clock</Description><StartTime><Timestamp dt:dt="int">0</Timestamp><DateUtc dt:dt="string">2021-06-10T07:49:07Z</DateUtc></StartTime><FrequencyChanges><FrequencyChange><Frequency dt:dt="r8">2699990000</Frequency><Timestamp dt:dt="r8">19752012096741</Timestamp><Current d…	좌우반구com(split BVF)_1-036-1	60.022	1.0.0.165	1	7342060	Professional	2.0.10.242	2.0.10.353	06-10-2021	2021-06-10 오전 7:49:07	16:49:07	2.0.10.248	384	2	{/}	엄도	엄	도	NULL	NULL	NULL	NULL	NULL	NULL	128	1	120	KSY3	List3	NULL	NULL	NULL	NULL	NULL	NULL	NULL	NULL	NULL	1	{/}	1	3	1072434	0	{/}	629
좌우반구com(split BVF)_1	36	1	<?xml version="1.0"?>\n<Clock xmlns:dt="urn:schemas-microsoft-com:datatypes"><Description dt:dt="string">E-Prime Primary Realtime Clock</Description><StartTime><Timestamp dt:dt="int">0</Timestamp><DateUtc dt:dt="string">2021-06-10T07:49:07Z</DateUtc></StartTime><FrequencyChanges><FrequencyChange><Frequency dt:dt="r8">2699990000</Frequency><Timestamp dt:dt="r8">19752012096741</Timestamp><Current d…	좌우반구com(split BVF)_1-036-1	60.022	1.0.0.165	1	7342060	Professional	2.0.10.242	2.0.10.353	06-10-2021	2021-06-10 오전 7:49:07	16:49:07	2.0.10.248	260	1	z	엄마	엄	마	NULL	NULL	NULL	89	1	128	NULL	NULL	NULL	KSY2	List2	NULL	NULL	NULL	NULL	NULL	NULL	NULL	NULL	NULL	1	z	0	4	727275	0	z	348
좌우반구com(split BVF)_1	36	1	<?xml version="1.0"?>\n<Clock xmlns:dt="urn:schemas-microsoft-com:datatypes"><Description dt:dt="string">E-Prime Primary Realtime Clock</Description><StartTime><Timestamp dt:dt="int">0</Timestamp><DateUtc dt:dt="string">2021-06-10T07:49:07Z</DateUtc></StartTime><FrequencyChanges><FrequencyChange><Frequency dt:dt="r8">2699990000</Frequency><Timestamp dt:dt="r8">19752012096741</Timestamp><Current d…	좌우반구com(split BVF)_1-036-1	60.022	1.0.0.165	1	7342060	Professional	2.0.10.242	2.0.10.353	06-10-2021	2021-06-10 오전 7:49:07	16:49:07	2.0.10.248	71	2	{/}	엇압	엇	압	64	1	71	NULL	NULL	NULL	NULL	NULL	NULL	KSY3	List1	NULL	NULL	NULL	NULL	NULL	NULL	NULL	NULL	NULL	1	{/}	0	3	212609	0	{/}	550
좌우반구com(split BVF)_1	36	1	<?xml version="1.0"?>\n<Clock xmlns:dt="urn:schemas-microsoft-com:datatypes"><Description dt:dt="string">E-Prime Primary Realtime Clock</Description><StartTime><Timestamp dt:dt="int">0</Timestamp><DateUtc dt:dt="string">2021-06-10T07:49:07Z</DateUtc></StartTime><FrequencyChanges><FrequencyChange><Frequency dt:dt="r8">2699990000</Frequency><Timestamp dt:dt="r8">19752012096741</Timestamp><Current d…	좌우반구com(split BVF)_1-036-1	60.022	1.0.0.165	1	7342060	Professional	2.0.10.242	2.0.10.353	06-10-2021	2021-06-10 오전 7:49:07	16:49:07	2.0.10.248	320	2	{/}	여별	여	별	NULL	NULL	NULL	NULL	NULL	NULL	117	1	56	KSY3	List3	NULL	NULL	NULL	NULL	NULL	NULL	NULL	NULL	NULL	1	{/}	0	4	901096	0	{/}	594
좌우반구com(split BVF)_1	36	1	<?xml version="1.0"?>\n<Clock xmlns:dt="urn:schemas-microsoft-com:datatypes"><Description dt:dt="string">E-Prime Primary Realtime Clock</Description><StartTime><Timestamp dt:dt="int">0</Timestamp><DateUtc dt:dt="string">2021-06-10T07:49:07Z</DateUtc></StartTime><FrequencyChanges><FrequencyChange><Frequency dt:dt="r8">2699990000</Frequency><Timestamp dt:dt="r8">19752012096741</Timestamp><Current d…	좌우반구com(split BVF)_1-036-1	60.022	1.0.0.165	1	7342060	Professional	2.0.10.242	2.0.10.353	06-10-2021	2021-06-10 오전 7:49:07	16:49:07	2.0.10.248	215	2	{/}	여본	여	본	NULL	NULL	NULL	32	1	83	NULL	NULL	NULL	KSY	List2	0		1	-1	603202	184		0	0	0	{/}	0	4	603386	0	z	328
좌우반구com(split BVF)_1	36	1	<?xml version="1.0"?>\n<Clock xmlns:dt="urn:schemas-microsoft-com:datatypes"><Description dt:dt="string">E-Prime Primary Realtime Clock</Description><StartTime><Timestamp dt:dt="int">0</Timestamp><DateUtc dt:dt="string">2021-06-10T07:49:07Z</DateUtc></StartTime><FrequencyChanges><FrequencyChange><Frequency dt:dt="r8">2699990000</Frequency><Timestamp dt:dt="r8">19752012096741</Timestamp><Current d…	좌우반구com(split BVF)_1-036-1	60.022	1.0.0.165	1	7342060	Professional	2.0.10.242	2.0.10.353	06-10-2021	2021-06-10 오전 7:49:07	16:49:07	2.0.10.248	257	1	z	여생	여	생	NULL	NULL	NULL	118	1	125	NULL	NULL	NULL	KSY2	List2	NULL	NULL	NULL	NULL	NULL	NULL	NULL	NULL	NULL	0	z	0	4	719028	0	{/}	610
좌우반구com(split BVF)_1	36	1	<?xml version="1.0"?>\n<Clock xmlns:dt="urn:schemas-microsoft-com:datatypes"><Description dt:dt="string">E-Prime Primary Realtime Clock</Description><StartTime><Timestamp dt:dt="int">0</Timestamp><DateUtc dt:dt="string">2021-06-10T07:49:07Z</DateUtc></StartTime><FrequencyChanges><FrequencyChange><Frequency dt:dt="r8">2699990000</Frequency><Timestamp dt:dt="r8">19752012096741</Timestamp><Current d…	좌우반구com(split BVF)_1-036-1	60.022	1.0.0.165	1	7342060	Professional	2.0.10.242	2.0.10.353	06-10-2021	2021-06-10 오전 7:49:07	16:49:07	2.0.10.248	366	2	{/}	열례	열	례	NULL	NULL	NULL	NULL	NULL	NULL	68	1	102	KSY	List3	0		0	0	1024252	183		0	0	1	{/}	0	3	1024435	0	{/}	436
좌우반구com(split BVF)_1	36	1	<?xml version="1.0"?>\n<Clock xmlns:dt="urn:schemas-microsoft-com:datatypes"><Description dt:dt="string">E-Prime Primary Realtime Clock</Description><StartTime><Timestamp dt:dt="int">0</Timestamp><DateUtc dt:dt="string">2021-06-10T07:49:07Z</DateUtc></StartTime><FrequencyChanges><FrequencyChange><Frequency dt:dt="r8">2699990000</Frequency><Timestamp dt:dt="r8">19752012096741</Timestamp><Current d…	좌우반구com(split BVF)_1-036-1	60.022	1.0.0.165	1	7342060	Professional	2.0.10.242	2.0.10.353	06-10-2021	2021-06-10 오전 7:49:07	16:49:07	2.0.10.248	271	2	{/}	열박	열	박	NULL	NULL	NULL	NULL	NULL	NULL	20	1	7	KSY	List3	0		0	-1	769576	183		0	0	1	{/}	1	3	769759	0	{/}	597
좌우반구com(split BVF)_1	36	1	<?xml version="1.0"?>\n<Clock xmlns:dt="urn:schemas-microsoft-com:datatypes"><Description dt:dt="string">E-Prime Primary Realtime Clock</Description><StartTime><Timestamp dt:dt="int">0</Timestamp><DateUtc dt:dt="string">2021-06-10T07:49:07Z</DateUtc></StartTime><FrequencyChanges><FrequencyChange><Frequency dt:dt="r8">2699990000</Frequency><Timestamp dt:dt="r8">19752012096741</Timestamp><Current d…	좌우반구com(split BVF)_1-036-1	60.022	1.0.0.165	1	7342060	Professional	2.0.10.242	2.0.10.353	06-10-2021	2021-06-10 오전 7:49:07	16:49:07	2.0.10.248	44	2	{/}	열응	열	응	96	1	44	NULL	NULL	NULL	NULL	NULL	NULL	KSY2	List1	NULL	NULL	NULL	NULL	NULL	NULL	NULL	NULL	NULL	1	{/}	0	3	140618	0	{/}	386
좌우반구com(split BVF)_1	36	1	<?xml version="1.0"?>\n<Clock xmlns:dt="urn:schemas-microsoft-com:datatypes"><Description dt:dt="string">E-Prime Primary Realtime Clock</Description><StartTime><Timestamp dt:dt="int">0</Timestamp><DateUtc dt:dt="string">2021-06-10T07:49:07Z</DateUtc></StartTime><FrequencyChanges><FrequencyChange><Frequency dt:dt="r8">2699990000</Frequency><Timestamp dt:dt="r8">19752012096741</Timestamp><Current d…	좌우반구com(split BVF)_1-036-1	60.022	1.0.0.165	1	7342060	Professional	2.0.10.242	2.0.10.353	06-10-2021	2021-06-10 오전 7:49:07	16:49:07	2.0.10.248	365	1	z	열정	열	정	NULL	NULL	NULL	NULL	NULL	NULL	46	1	101	KSY2	List3	NULL	NULL	NULL	NULL	NULL	NULL	NULL	NULL	NULL	1	z	0	4	1021886	0	z	337
좌우반구com(split BVF)_1	36	1	<?xml version="1.0"?>\n<Clock xmlns:dt="urn:schemas-microsoft-com:datatypes"><Description dt:dt="string">E-Prime Primary Realtime Clock</Description><StartTime><Timestamp dt:dt="int">0</Timestamp><DateUtc dt:dt="string">2021-06-10T07:49:07Z</DateUtc></StartTime><FrequencyChanges><FrequencyChange><Frequency dt:dt="r8">2699990000</Frequency><Timestamp dt:dt="r8">19752012096741</Timestamp><Current d…	좌우반구com(split BVF)_1-036-1	60.022	1.0.0.165	1	7342060	Professional	2.0.10.242	2.0.10.353	06-10-2021	2021-06-10 오전 7:49:07	16:49:07	2.0.10.248	302	1	z	오류	오	류	NULL	NULL	NULL	NULL	NULL	NULL	95	1	38	KSY2	List3	NULL	NULL	NULL	NULL	NULL	NULL	NULL	NULL	NULL	1	z	0	4	853863	0	z	451
좌우반구com(split BVF)_1	36	1	<?xml version="1.0"?>\n<Clock xmlns:dt="urn:schemas-microsoft-com:datatypes"><Description dt:dt="string">E-Prime Primary Realtime Clock</Description><StartTime><Timestamp dt:dt="int">0</Timestamp><DateUtc dt:dt="string">2021-06-10T07:49:07Z</DateUtc></StartTime><FrequencyChanges><FrequencyChange><Frequency dt:dt="r8">2699990000</Frequency><Timestamp dt:dt="r8">19752012096741</Timestamp><Current d…	좌우반구com(split BVF)_1-036-1	60.022	1.0.0.165	1	7342060	Professional	2.0.10.242	2.0.10.353	06-10-2021	2021-06-10 오전 7:49:07	16:49:07	2.0.10.248	389	1	z	오해	오	해	NULL	NULL	NULL	NULL	NULL	NULL	17	1	125	KSY2	List3	NULL	NULL	NULL	NULL	NULL	NULL	NULL	NULL	NULL	1	z	0	3	1085313	0	z	460
좌우반구com(split BVF)_1	36	1	<?xml version="1.0"?>\n<Clock xmlns:dt="urn:schemas-microsoft-com:datatypes"><Description dt:dt="string">E-Prime Primary Realtime Clock</Description><StartTime><Timestamp dt:dt="int">0</Timestamp><DateUtc dt:dt="string">2021-06-10T07:49:07Z</DateUtc></StartTime><FrequencyChanges><FrequencyChange><Frequency dt:dt="r8">2699990000</Frequency><Timestamp dt:dt="r8">19752012096741</Timestamp><Current d…	좌우반구com(split BVF)_1-036-1	60.022	1.0.0.165	1	7342060	Professional	2.0.10.242	2.0.10.353	06-10-2021	2021-06-10 오전 7:49:07	16:49:07	2.0.10.248	136	2	{/}	외보	외	보	NULL	NULL	NULL	105	1	4	NULL	NULL	NULL	KSY2	List2	NULL	NULL	NULL	NULL	NULL	NULL	NULL	NULL	NULL	1	{/}	0	4	396027	0	{/}	530
좌우반구com(split BVF)_1	36	1	<?xml version="1.0"?>\n<Clock xmlns:dt="urn:schemas-microsoft-com:datatypes"><Description dt:dt="string">E-Prime Primary Realtime Clock</Description><StartTime><Timestamp dt:dt="int">0</Timestamp><DateUtc dt:dt="string">2021-06-10T07:49:07Z</DateUtc></StartTime><FrequencyChanges><FrequencyChange><Frequency dt:dt="r8">2699990000</Frequency><Timestamp dt:dt="r8">19752012096741</Timestamp><Current d…	좌우반구com(split BVF)_1-036-1	60.022	1.0.0.165	1	7342060	Professional	2.0.10.242	2.0.10.353	06-10-2021	2021-06-10 오전 7:49:07	16:49:07	2.0.10.248	158	1	z	외부	외	부	NULL	NULL	NULL	85	1	26	NULL	NULL	NULL	KSY2	List2	NULL	NULL	NULL	NULL	NULL	NULL	NULL	NULL	NULL	1	z	0	3	453956	0	z	481
좌우반구com(split BVF)_1	36	1	<?xml version="1.0"?>\n<Clock xmlns:dt="urn:schemas-microsoft-com:datatypes"><Description dt:dt="string">E-Prime Primary Realtime Clock</Description><StartTime><Timestamp dt:dt="int">0</Timestamp><DateUtc dt:dt="string">2021-06-10T07:49:07Z</DateUtc></StartTime><FrequencyChanges><FrequencyChange><Frequency dt:dt="r8">2699990000</Frequency><Timestamp dt:dt="r8">19752012096741</Timestamp><Current d…	좌우반구com(split BVF)_1-036-1	60.022	1.0.0.165	1	7342060	Professional	2.0.10.242	2.0.10.353	06-10-2021	2021-06-10 오전 7:49:07	16:49:07	2.0.10.248	150	2	{/}	요명	요	명	NULL	NULL	NULL	53	1	18	NULL	NULL	NULL	KSY3	List2	NULL	NULL	NULL	NULL	NULL	NULL	NULL	NULL	NULL	1	{/}	0	3	432863	0	{/}	559
좌우반구com(split BVF)_1	36	1	<?xml version="1.0"?>\n<Clock xmlns:dt="urn:schemas-microsoft-com:datatypes"><Description dt:dt="string">E-Prime Primary Realtime Clock</Description><StartTime><Timestamp dt:dt="int">0</Timestamp><DateUtc dt:dt="string">2021-06-10T07:49:07Z</DateUtc></StartTime><FrequencyChanges><FrequencyChange><Frequency dt:dt="r8">2699990000</Frequency><Timestamp dt:dt="r8">19752012096741</Timestamp><Current d…	좌우반구com(split BVF)_1-036-1	60.022	1.0.0.165	1	7342060	Professional	2.0.10.242	2.0.10.353	06-10-2021	2021-06-10 오전 7:49:07	16:49:07	2.0.10.248	53	1	z	요소	요	소	112	1	53	NULL	NULL	NULL	NULL	NULL	NULL	KSY2	List1	NULL	NULL	NULL	NULL	NULL	NULL	NULL	NULL	NULL	1	z	0	4	164793	0	z	303
좌우반구com(split BVF)_1	36	1	<?xml version="1.0"?>\n<Clock xmlns:dt="urn:schemas-microsoft-com:datatypes"><Description dt:dt="string">E-Prime Primary Realtime Clock</Description><StartTime><Timestamp dt:dt="int">0</Timestamp><DateUtc dt:dt="string">2021-06-10T07:49:07Z</DateUtc></StartTime><FrequencyChanges><FrequencyChange><Frequency dt:dt="r8">2699990000</Frequency><Timestamp dt:dt="r8">19752012096741</Timestamp><Current d…	좌우반구com(split BVF)_1-036-1	60.022	1.0.0.165	1	7342060	Professional	2.0.10.242	2.0.10.353	06-10-2021	2021-06-10 오전 7:49:07	16:49:07	2.0.10.248	318	1	z	요청	요	청	NULL	NULL	NULL	NULL	NULL	NULL	56	1	54	KSY2	List3	NULL	NULL	NULL	NULL	NULL	NULL	NULL	NULL	NULL	1	z	0	4	895748	0	z	453
좌우반구com(split BVF)_1	36	1	<?xml version="1.0"?>\n<Clock xmlns:dt="urn:schemas-microsoft-com:datatypes"><Description dt:dt="string">E-Prime Primary Realtime Clock</Description><StartTime><Timestamp dt:dt="int">0</Timestamp><DateUtc dt:dt="string">2021-06-10T07:49:07Z</DateUtc></StartTime><FrequencyChanges><FrequencyChange><Frequency dt:dt="r8">2699990000</Frequency><Timestamp dt:dt="r8">19752012096741</Timestamp><Current d…	좌우반구com(split BVF)_1-036-1	60.022	1.0.0.165	1	7342060	Professional	2.0.10.242	2.0.10.353	06-10-2021	2021-06-10 오전 7:49:07	16:49:07	2.0.10.248	175	2	{/}	용스	용	스	NULL	NULL	NULL	19	1	43	NULL	NULL	NULL	KSY3	List2	NULL	NULL	NULL	NULL	NULL	NULL	NULL	NULL	NULL	1	{/}	1	3	498606	0	{/}	625
좌우반구com(split BVF)_1	36	1	<?xml version="1.0"?>\n<Clock xmlns:dt="urn:schemas-microsoft-com:datatypes"><Description dt:dt="string">E-Prime Primary Realtime Clock</Description><StartTime><Timestamp dt:dt="int">0</Timestamp><DateUtc dt:dt="string">2021-06-10T07:49:07Z</DateUtc></StartTime><FrequencyChanges><FrequencyChange><Frequency dt:dt="r8">2699990000</Frequency><Timestamp dt:dt="r8">19752012096741</Timestamp><Current d…	좌우반구com(split BVF)_1-036-1	60.022	1.0.0.165	1	7342060	Professional	2.0.10.242	2.0.10.353	06-10-2021	2021-06-10 오전 7:49:07	16:49:07	2.0.10.248	143	1	z	용어	용	어	NULL	NULL	NULL	48	1	11	NULL	NULL	NULL	KSY2	List2	NULL	NULL	NULL	NULL	NULL	NULL	NULL	NULL	NULL	1	z	0	3	414520	0	z	325
좌우반구com(split BVF)_1	36	1	<?xml version="1.0"?>\n<Clock xmlns:dt="urn:schemas-microsoft-com:datatypes"><Description dt:dt="string">E-Prime Primary Realtime Clock</Description><StartTime><Timestamp dt:dt="int">0</Timestamp><DateUtc dt:dt="string">2021-06-10T07:49:07Z</DateUtc></StartTime><FrequencyChanges><FrequencyChange><Frequency dt:dt="r8">2699990000</Frequency><Timestamp dt:dt="r8">19752012096741</Timestamp><Current d…	좌우반구com(split BVF)_1-036-1	60.022	1.0.0.165	1	7342060	Professional	2.0.10.242	2.0.10.353	06-10-2021	2021-06-10 오전 7:49:07	16:49:07	2.0.10.248	35	1	z	우려	우	려	87	1	35	NULL	NULL	NULL	NULL	NULL	NULL	KSY2	List1	NULL	NULL	NULL	NULL	NULL	NULL	NULL	NULL	NULL	1	z	0	3	117326	0	z	355
좌우반구com(split BVF)_1	36	1	<?xml version="1.0"?>\n<Clock xmlns:dt="urn:schemas-microsoft-com:datatypes"><Description dt:dt="string">E-Prime Primary Realtime Clock</Description><StartTime><Timestamp dt:dt="int">0</Timestamp><DateUtc dt:dt="string">2021-06-10T07:49:07Z</DateUtc></StartTime><FrequencyChanges><FrequencyChange><Frequency dt:dt="r8">2699990000</Frequency><Timestamp dt:dt="r8">19752012096741</Timestamp><Current d…	좌우반구com(split BVF)_1-036-1	60.022	1.0.0.165	1	7342060	Professional	2.0.10.242	2.0.10.353	06-10-2021	2021-06-10 오전 7:49:07	16:49:07	2.0.10.248	185	2	{/}	운국	운	국	NULL	NULL	NULL	50	1	53	NULL	NULL	NULL	KSY3	List2	NULL	NULL	NULL	NULL	NULL	NULL	NULL	NULL	NULL	1	{/}	1	3	525030	0	{/}	450
좌우반구com(split BVF)_1	36	1	<?xml version="1.0"?>\n<Clock xmlns:dt="urn:schemas-microsoft-com:datatypes"><Description dt:dt="string">E-Prime Primary Realtime Clock</Description><StartTime><Timestamp dt:dt="int">0</Timestamp><DateUtc dt:dt="string">2021-06-10T07:49:07Z</DateUtc></StartTime><FrequencyChanges><FrequencyChange><Frequency dt:dt="r8">2699990000</Frequency><Timestamp dt:dt="r8">19752012096741</Timestamp><Current d…	좌우반구com(split BVF)_1-036-1	60.022	1.0.0.165	1	7342060	Professional	2.0.10.242	2.0.10.353	06-10-2021	2021-06-10 오전 7:49:07	16:49:07	2.0.10.248	134	2	{/}	운속	운	속	NULL	NULL	NULL	42	1	2	NULL	NULL	NULL	KSY	List2	0		0	-1	390212	183		0	0	1	{/}	0	3	390395	0	{/}	514
좌우반구com(split BVF)_1	36	1	<?xml version="1.0"?>\n<Clock xmlns:dt="urn:schemas-microsoft-com:datatypes"><Description dt:dt="string">E-Prime Primary Realtime Clock</Description><StartTime><Timestamp dt:dt="int">0</Timestamp><DateUtc dt:dt="string">2021-06-10T07:49:07Z</DateUtc></StartTime><FrequencyChanges><FrequencyChange><Frequency dt:dt="r8">2699990000</Frequency><Timestamp dt:dt="r8">19752012096741</Timestamp><Current d…	좌우반구com(split BVF)_1-036-1	60.022	1.0.0.165	1	7342060	Professional	2.0.10.242	2.0.10.353	06-10-2021	2021-06-10 오전 7:49:07	16:49:07	2.0.10.248	298	1	z	원리	원	리	NULL	NULL	NULL	NULL	NULL	NULL	92	1	34	KSY2	List3	NULL	NULL	NULL	NULL	NULL	NULL	NULL	NULL	NULL	1	z	0	3	843483	0	z	344
좌우반구com(split BVF)_1	36	1	<?xml version="1.0"?>\n<Clock xmlns:dt="urn:schemas-microsoft-com:datatypes"><Description dt:dt="string">E-Prime Primary Realtime Clock</Description><StartTime><Timestamp dt:dt="int">0</Timestamp><DateUtc dt:dt="string">2021-06-10T07:49:07Z</DateUtc></StartTime><FrequencyChanges><FrequencyChange><Frequency dt:dt="r8">2699990000</Frequency><Timestamp dt:dt="r8">19752012096741</Timestamp><Current d…	좌우반구com(split BVF)_1-036-1	60.022	1.0.0.165	1	7342060	Professional	2.0.10.242	2.0.10.353	06-10-2021	2021-06-10 오전 7:49:07	16:49:07	2.0.10.248	284	1	z	원인	원	인	NULL	NULL	NULL	NULL	NULL	NULL	26	1	20	KSY2	List3	NULL	NULL	NULL	NULL	NULL	NULL	NULL	NULL	NULL	1	z	0	3	805663	0	z	404
좌우반구com(split BVF)_1	36	1	<?xml version="1.0"?>\n<Clock xmlns:dt="urn:schemas-microsoft-com:datatypes"><Description dt:dt="string">E-Prime Primary Realtime Clock</Description><StartTime><Timestamp dt:dt="int">0</Timestamp><DateUtc dt:dt="string">2021-06-10T07:49:07Z</DateUtc></StartTime><FrequencyChanges><FrequencyChange><Frequency dt:dt="r8">2699990000</Frequency><Timestamp dt:dt="r8">19752012096741</Timestamp><Current d…	좌우반구com(split BVF)_1-036-1	60.022	1.0.0.165	1	7342060	Professional	2.0.10.242	2.0.10.353	06-10-2021	2021-06-10 오전 7:49:07	16:49:07	2.0.10.248	380	1	z	원장	원	장	NULL	NULL	NULL	NULL	NULL	NULL	14	1	116	KSY2	List3	NULL	NULL	NULL	NULL	NULL	NULL	NULL	NULL	NULL	1	z	0	3	1062138	0	z	660
좌우반구com(split BVF)_1	36	1	<?xml version="1.0"?>\n<Clock xmlns:dt="urn:schemas-microsoft-com:datatypes"><Description dt:dt="string">E-Prime Primary Realtime Clock</Description><StartTime><Timestamp dt:dt="int">0</Timestamp><DateUtc dt:dt="string">2021-06-10T07:49:07Z</DateUtc></StartTime><FrequencyChanges><FrequencyChange><Frequency dt:dt="r8">2699990000</Frequency><Timestamp dt:dt="r8">19752012096741</Timestamp><Current d…	좌우반구com(split BVF)_1-036-1	60.022	1.0.0.165	1	7342060	Professional	2.0.10.242	2.0.10.353	06-10-2021	2021-06-10 오전 7:49:07	16:49:07	2.0.10.248	121	2	{/}	원착	원	착	132	1	121	NULL	NULL	NULL	NULL	NULL	NULL	KSY2	List1	NULL	NULL	NULL	NULL	NULL	NULL	NULL	NULL	NULL	0	{/}	0	4	346778	0	z	340
좌우반구com(split BVF)_1	36	1	<?xml version="1.0"?>\n<Clock xmlns:dt="urn:schemas-microsoft-com:datatypes"><Description dt:dt="string">E-Prime Primary Realtime Clock</Description><StartTime><Timestamp dt:dt="int">0</Timestamp><DateUtc dt:dt="string">2021-06-10T07:49:07Z</DateUtc></StartTime><FrequencyChanges><FrequencyChange><Frequency dt:dt="r8">2699990000</Frequency><Timestamp dt:dt="r8">19752012096741</Timestamp><Current d…	좌우반구com(split BVF)_1-036-1	60.022	1.0.0.165	1	7342060	Professional	2.0.10.242	2.0.10.353	06-10-2021	2021-06-10 오전 7:49:07	16:49:07	2.0.10.248	52	1	z	원형	원	형	28	1	52	NULL	NULL	NULL	NULL	NULL	NULL	KSY2	List1	NULL	NULL	NULL	NULL	NULL	NULL	NULL	NULL	NULL	1	z	0	3	162127	0	z	458
좌우반구com(split BVF)_1	36	1	<?xml version="1.0"?>\n<Clock xmlns:dt="urn:schemas-microsoft-com:datatypes"><Description dt:dt="string">E-Prime Primary Realtime Clock</Description><StartTime><Timestamp dt:dt="int">0</Timestamp><DateUtc dt:dt="string">2021-06-10T07:49:07Z</DateUtc></StartTime><FrequencyChanges><FrequencyChange><Frequency dt:dt="r8">2699990000</Frequency><Timestamp dt:dt="r8">19752012096741</Timestamp><Current d…	좌우반구com(split BVF)_1-036-1	60.022	1.0.0.165	1	7342060	Professional	2.0.10.242	2.0.10.353	06-10-2021	2021-06-10 오전 7:49:07	16:49:07	2.0.10.248	187	2	{/}	위절	위	절	NULL	NULL	NULL	111	1	55	NULL	NULL	NULL	KSY2	List2	NULL	NULL	NULL	NULL	NULL	NULL	NULL	NULL	NULL	1	{/}	1	3	530428	0	{/}	438
좌우반구com(split BVF)_1	36	1	<?xml version="1.0"?>\n<Clock xmlns:dt="urn:schemas-microsoft-com:datatypes"><Description dt:dt="string">E-Prime Primary Realtime Clock</Description><StartTime><Timestamp dt:dt="int">0</Timestamp><DateUtc dt:dt="string">2021-06-10T07:49:07Z</DateUtc></StartTime><FrequencyChanges><FrequencyChange><Frequency dt:dt="r8">2699990000</Frequency><Timestamp dt:dt="r8">19752012096741</Timestamp><Current d…	좌우반구com(split BVF)_1-036-1	60.022	1.0.0.165	1	7342060	Professional	2.0.10.242	2.0.10.353	06-10-2021	2021-06-10 오전 7:49:07	16:49:07	2.0.10.248	210	1	z	유형	유	형	NULL	NULL	NULL	123	1	78	NULL	NULL	NULL	KSY2	List2	NULL	NULL	NULL	NULL	NULL	NULL	NULL	NULL	NULL	1	z	0	3	590557	0	z	412
좌우반구com(split BVF)_1	36	1	<?xml version="1.0"?>\n<Clock xmlns:dt="urn:schemas-microsoft-com:datatypes"><Description dt:dt="string">E-Prime Primary Realtime Clock</Description><StartTime><Timestamp dt:dt="int">0</Timestamp><DateUtc dt:dt="string">2021-06-10T07:49:07Z</DateUtc></StartTime><FrequencyChanges><FrequencyChange><Frequency dt:dt="r8">2699990000</Frequency><Timestamp dt:dt="r8">19752012096741</Timestamp><Current d…	좌우반구com(split BVF)_1-036-1	60.022	1.0.0.165	1	7342060	Professional	2.0.10.242	2.0.10.353	06-10-2021	2021-06-10 오전 7:49:07	16:49:07	2.0.10.248	21	1	z	음식	음	식	37	1	21	NULL	NULL	NULL	NULL	NULL	NULL	KSY2	List1	NULL	NULL	NULL	NULL	NULL	NULL	NULL	NULL	NULL	1	z	0	3	80156	0	z	294
좌우반구com(split BVF)_1	36	1	<?xml version="1.0"?>\n<Clock xmlns:dt="urn:schemas-microsoft-com:datatypes"><Description dt:dt="string">E-Prime Primary Realtime Clock</Description><StartTime><Timestamp dt:dt="int">0</Timestamp><DateUtc dt:dt="string">2021-06-10T07:49:07Z</DateUtc></StartTime><FrequencyChanges><FrequencyChange><Frequency dt:dt="r8">2699990000</Frequency><Timestamp dt:dt="r8">19752012096741</Timestamp><Current d…	좌우반구com(split BVF)_1-036-1	60.022	1.0.0.165	1	7342060	Professional	2.0.10.242	2.0.10.353	06-10-2021	2021-06-10 오전 7:49:07	16:49:07	2.0.10.248	287	2	{/}	음안	음	안	NULL	NULL	NULL	NULL	NULL	NULL	85	1	23	KSY	List3	0		0	-1	813094	183		0	0	1	{/}	0	3	813277	0	{/}	432
좌우반구com(split BVF)_1	36	1	<?xml version="1.0"?>\n<Clock xmlns:dt="urn:schemas-microsoft-com:datatypes"><Description dt:dt="string">E-Prime Primary Realtime Clock</Description><StartTime><Timestamp dt:dt="int">0</Timestamp><DateUtc dt:dt="string">2021-06-10T07:49:07Z</DateUtc></StartTime><FrequencyChanges><FrequencyChange><Frequency dt:dt="r8">2699990000</Frequency><Timestamp dt:dt="r8">19752012096741</Timestamp><Current d…	좌우반구com(split BVF)_1-036-1	60.022	1.0.0.165	1	7342060	Professional	2.0.10.242	2.0.10.353	06-10-2021	2021-06-10 오전 7:49:07	16:49:07	2.0.10.248	149	2	{/}	응어	응	어	NULL	NULL	NULL	102	1	17	NULL	NULL	NULL	KSY3	List2	NULL	NULL	NULL	NULL	NULL	NULL	NULL	NULL	NULL	1	{/}	0	3	430181	0	{/}	487
좌우반구com(split BVF)_1	36	1	<?xml version="1.0"?>\n<Clock xmlns:dt="urn:schemas-microsoft-com:datatypes"><Description dt:dt="string">E-Prime Primary Realtime Clock</Description><StartTime><Timestamp dt:dt="int">0</Timestamp><DateUtc dt:dt="string">2021-06-10T07:49:07Z</DateUtc></StartTime><FrequencyChanges><FrequencyChange><Frequency dt:dt="r8">2699990000</Frequency><Timestamp dt:dt="r8">19752012096741</Timestamp><Current d…	좌우반구com(split BVF)_1-036-1	60.022	1.0.0.165	1	7342060	Professional	2.0.10.242	2.0.10.353	06-10-2021	2021-06-10 오전 7:49:07	16:49:07	2.0.10.248	329	2	{/}	의마	의	마	NULL	NULL	NULL	NULL	NULL	NULL	53	1	65	KSY3	List3	NULL	NULL	NULL	NULL	NULL	NULL	NULL	NULL	NULL	0	{/}	0	4	924821	0	z	454
좌우반구com(split BVF)_1	36	1	<?xml version="1.0"?>\n<Clock xmlns:dt="urn:schemas-microsoft-com:datatypes"><Description dt:dt="string">E-Prime Primary Realtime Clock</Description><StartTime><Timestamp dt:dt="int">0</Timestamp><DateUtc dt:dt="string">2021-06-10T07:49:07Z</DateUtc></StartTime><FrequencyChanges><FrequencyChange><Frequency dt:dt="r8">2699990000</Frequency><Timestamp dt:dt="r8">19752012096741</Timestamp><Current d…	좌우반구com(split BVF)_1-036-1	60.022	1.0.0.165	1	7342060	Professional	2.0.10.242	2.0.10.353	06-10-2021	2021-06-10 오전 7:49:07	16:49:07	2.0.10.248	361	1	z	의미	의	미	NULL	NULL	NULL	NULL	NULL	NULL	21	1	97	KSY2	List3	NULL	NULL	NULL	NULL	NULL	NULL	NULL	NULL	NULL	1	z	0	3	1011023	0	z	304
좌우반구com(split BVF)_1	36	1	<?xml version="1.0"?>\n<Clock xmlns:dt="urn:schemas-microsoft-com:datatypes"><Description dt:dt="string">E-Prime Primary Realtime Clock</Description><StartTime><Timestamp dt:dt="int">0</Timestamp><DateUtc dt:dt="string">2021-06-10T07:49:07Z</DateUtc></StartTime><FrequencyChanges><FrequencyChange><Frequency dt:dt="r8">2699990000</Frequency><Timestamp dt:dt="r8">19752012096741</Timestamp><Current d…	좌우반구com(split BVF)_1-036-1	60.022	1.0.0.165	1	7342060	Professional	2.0.10.242	2.0.10.353	06-10-2021	2021-06-10 오전 7:49:07	16:49:07	2.0.10.248	170	2	{/}	의필	의	필	NULL	NULL	NULL	64	1	38	NULL	NULL	NULL	KSY	List2	0		1	-1	485061	184		0	0	1	{/}	0	4	485245	0	{/}	482
좌우반구com(split BVF)_1	36	1	<?xml version="1.0"?>\n<Clock xmlns:dt="urn:schemas-microsoft-com:datatypes"><Description dt:dt="string">E-Prime Primary Realtime Clock</Description><StartTime><Timestamp dt:dt="int">0</Timestamp><DateUtc dt:dt="string">2021-06-10T07:49:07Z</DateUtc></StartTime><FrequencyChanges><FrequencyChange><Frequency dt:dt="r8">2699990000</Frequency><Timestamp dt:dt="r8">19752012096741</Timestamp><Current d…	좌우반구com(split BVF)_1-036-1	60.022	1.0.0.165	1	7342060	Professional	2.0.10.242	2.0.10.353	06-10-2021	2021-06-10 오전 7:49:07	16:49:07	2.0.10.248	55	2	{/}	이느	이	느	97	1	55	NULL	NULL	NULL	NULL	NULL	NULL	KSY3	List1	NULL	NULL	NULL	NULL	NULL	NULL	NULL	NULL	NULL	1	{/}	0	3	169824	0	{/}	410
좌우반구com(split BVF)_1	36	1	<?xml version="1.0"?>\n<Clock xmlns:dt="urn:schemas-microsoft-com:datatypes"><Description dt:dt="string">E-Prime Primary Realtime Clock</Description><StartTime><Timestamp dt:dt="int">0</Timestamp><DateUtc dt:dt="string">2021-06-10T07:49:07Z</DateUtc></StartTime><FrequencyChanges><FrequencyChange><Frequency dt:dt="r8">2699990000</Frequency><Timestamp dt:dt="r8">19752012096741</Timestamp><Current d…	좌우반구com(split BVF)_1-036-1	60.022	1.0.0.165	1	7342060	Professional	2.0.10.242	2.0.10.353	06-10-2021	2021-06-10 오전 7:49:07	16:49:07	2.0.10.248	324	1	z	이득	이	득	NULL	NULL	NULL	NULL	NULL	NULL	80	1	60	KSY2	List3	NULL	NULL	NULL	NULL	NULL	NULL	NULL	NULL	NULL	1	z	0	3	911692	0	z	325
좌우반구com(split BVF)_1	36	1	<?xml version="1.0"?>\n<Clock xmlns:dt="urn:schemas-microsoft-com:datatypes"><Description dt:dt="string">E-Prime Primary Realtime Clock</Description><StartTime><Timestamp dt:dt="int">0</Timestamp><DateUtc dt:dt="string">2021-06-10T07:49:07Z</DateUtc></StartTime><FrequencyChanges><FrequencyChange><Frequency dt:dt="r8">2699990000</Frequency><Timestamp dt:dt="r8">19752012096741</Timestamp><Current d…	좌우반구com(split BVF)_1-036-1	60.022	1.0.0.165	1	7342060	Professional	2.0.10.242	2.0.10.353	06-10-2021	2021-06-10 오전 7:49:07	16:49:07	2.0.10.248	116	1	z	이유	이	유	54	1	116	NULL	NULL	NULL	NULL	NULL	NULL	KSY2	List1	NULL	NULL	NULL	NULL	NULL	NULL	NULL	NULL	NULL	1	z	0	3	332966	0	z	297
좌우반구com(split BVF)_1	36	1	<?xml version="1.0"?>\n<Clock xmlns:dt="urn:schemas-microsoft-com:datatypes"><Description dt:dt="string">E-Prime Primary Realtime Clock</Description><StartTime><Timestamp dt:dt="int">0</Timestamp><DateUtc dt:dt="string">2021-06-10T07:49:07Z</DateUtc></StartTime><FrequencyChanges><FrequencyChange><Frequency dt:dt="r8">2699990000</Frequency><Timestamp dt:dt="r8">19752012096741</Timestamp><Current d…	좌우반구com(split BVF)_1-036-1	60.022	1.0.0.165	1	7342060	Professional	2.0.10.242	2.0.10.353	06-10-2021	2021-06-10 오전 7:49:07	16:49:07	2.0.10.248	112	1	z	이전	이	전	42	1	112	NULL	NULL	NULL	NULL	NULL	NULL	KSY3	List1	NULL	NULL	NULL	NULL	NULL	NULL	NULL	NULL	NULL	1	z	0	3	322586	0	z	459
좌우반구com(split BVF)_1	36	1	<?xml version="1.0"?>\n<Clock xmlns:dt="urn:schemas-microsoft-com:datatypes"><Description dt:dt="string">E-Prime Primary Realtime Clock</Description><StartTime><Timestamp dt:dt="int">0</Timestamp><DateUtc dt:dt="string">2021-06-10T07:49:07Z</DateUtc></StartTime><FrequencyChanges><FrequencyChange><Frequency dt:dt="r8">2699990000</Frequency><Timestamp dt:dt="r8">19752012096741</Timestamp><Current d…	좌우반구com(split BVF)_1-036-1	60.022	1.0.0.165	1	7342060	Professional	2.0.10.242	2.0.10.353	06-10-2021	2021-06-10 오전 7:49:07	16:49:07	2.0.10.248	367	2	{/}	익궤	익	궤	NULL	NULL	NULL	NULL	NULL	NULL	39	1	103	KSY2	List3	NULL	NULL	NULL	NULL	NULL	NULL	NULL	NULL	NULL	1	{/}	0	3	1027084	0	{/}	700
좌우반구com(split BVF)_1	36	1	<?xml version="1.0"?>\n<Clock xmlns:dt="urn:schemas-microsoft-com:datatypes"><Description dt:dt="string">E-Prime Primary Realtime Clock</Description><StartTime><Timestamp dt:dt="int">0</Timestamp><DateUtc dt:dt="string">2021-06-10T07:49:07Z</DateUtc></StartTime><FrequencyChanges><FrequencyChange><Frequency dt:dt="r8">2699990000</Frequency><Timestamp dt:dt="r8">19752012096741</Timestamp><Current d…	좌우반구com(split BVF)_1-036-1	60.022	1.0.0.165	1	7342060	Professional	2.0.10.242	2.0.10.353	06-10-2021	2021-06-10 오전 7:49:07	16:49:07	2.0.10.248	207	2	{/}	익력	익	력	NULL	NULL	NULL	34	1	75	NULL	NULL	NULL	KSY2	List2	NULL	NULL	NULL	NULL	NULL	NULL	NULL	NULL	NULL	0	{/}	0	3	582543	0	z	394
좌우반구com(split BVF)_1	36	1	<?xml version="1.0"?>\n<Clock xmlns:dt="urn:schemas-microsoft-com:datatypes"><Description dt:dt="string">E-Prime Primary Realtime Clock</Description><StartTime><Timestamp dt:dt="int">0</Timestamp><DateUtc dt:dt="string">2021-06-10T07:49:07Z</DateUtc></StartTime><FrequencyChanges><FrequencyChange><Frequency dt:dt="r8">2699990000</Frequency><Timestamp dt:dt="r8">19752012096741</Timestamp><Current d…	좌우반구com(split BVF)_1-036-1	60.022	1.0.0.165	1	7342060	Professional	2.0.10.242	2.0.10.353	06-10-2021	2021-06-10 오전 7:49:07	16:49:07	2.0.10.248	340	1	z	인간	인	간	NULL	NULL	NULL	NULL	NULL	NULL	63	1	76	KSY3	List3	NULL	NULL	NULL	NULL	NULL	NULL	NULL	NULL	NULL	1	z	1	3	954676	0	z	380
좌우반구com(split BVF)_1	36	1	<?xml version="1.0"?>\n<Clock xmlns:dt="urn:schemas-microsoft-com:datatypes"><Description dt:dt="string">E-Prime Primary Realtime Clock</Description><StartTime><Timestamp dt:dt="int">0</Timestamp><DateUtc dt:dt="string">2021-06-10T07:49:07Z</DateUtc></StartTime><FrequencyChanges><FrequencyChange><Frequency dt:dt="r8">2699990000</Frequency><Timestamp dt:dt="r8">19752012096741</Timestamp><Current d…	좌우반구com(split BVF)_1-036-1	60.022	1.0.0.165	1	7342060	Professional	2.0.10.242	2.0.10.353	06-10-2021	2021-06-10 오전 7:49:07	16:49:07	2.0.10.248	369	1	z	인사	인	사	NULL	NULL	NULL	NULL	NULL	NULL	41	1	105	KSY3	List3	NULL	NULL	NULL	NULL	NULL	NULL	NULL	NULL	NULL	1	z	1	3	1032948	0	z	380
좌우반구com(split BVF)_1	36	1	<?xml version="1.0"?>\n<Clock xmlns:dt="urn:schemas-microsoft-com:datatypes"><Description dt:dt="string">E-Prime Primary Realtime Clock</Description><StartTime><Timestamp dt:dt="int">0</Timestamp><DateUtc dt:dt="string">2021-06-10T07:49:07Z</DateUtc></StartTime><FrequencyChanges><FrequencyChange><Frequency dt:dt="r8">2699990000</Frequency><Timestamp dt:dt="r8">19752012096741</Timestamp><Current d…	좌우반구com(split BVF)_1-036-1	60.022	1.0.0.165	1	7342060	Professional	2.0.10.242	2.0.10.353	06-10-2021	2021-06-10 오전 7:49:07	16:49:07	2.0.10.248	61	1	z	인생	인	생	76	1	61	NULL	NULL	NULL	NULL	NULL	NULL	KSY3	List1	NULL	NULL	NULL	NULL	NULL	NULL	NULL	NULL	NULL	1	z	0	4	185519	0	z	328
좌우반구com(split BVF)_1	36	1	<?xml version="1.0"?>\n<Clock xmlns:dt="urn:schemas-microsoft-com:datatypes"><Description dt:dt="string">E-Prime Primary Realtime Clock</Description><StartTime><Timestamp dt:dt="int">0</Timestamp><DateUtc dt:dt="string">2021-06-10T07:49:07Z</DateUtc></StartTime><FrequencyChanges><FrequencyChange><Frequency dt:dt="r8">2699990000</Frequency><Timestamp dt:dt="r8">19752012096741</Timestamp><Current d…	좌우반구com(split BVF)_1-036-1	60.022	1.0.0.165	1	7342060	Professional	2.0.10.242	2.0.10.353	06-10-2021	2021-06-10 오전 7:49:07	16:49:07	2.0.10.248	217	1	z	인연	인	연	NULL	NULL	NULL	98	1	85	NULL	NULL	NULL	KSY3	List2	NULL	NULL	NULL	NULL	NULL	NULL	NULL	NULL	NULL	1	z	0	3	608484	0	z	410
좌우반구com(split BVF)_1	36	1	<?xml version="1.0"?>\n<Clock xmlns:dt="urn:schemas-microsoft-com:datatypes"><Description dt:dt="string">E-Prime Primary Realtime Clock</Description><StartTime><Timestamp dt:dt="int">0</Timestamp><DateUtc dt:dt="string">2021-06-10T07:49:07Z</DateUtc></StartTime><FrequencyChanges><FrequencyChange><Frequency dt:dt="r8">2699990000</Frequency><Timestamp dt:dt="r8">19752012096741</Timestamp><Current d…	좌우반구com(split BVF)_1-036-1	60.022	1.0.0.165	1	7342060	Professional	2.0.10.242	2.0.10.353	06-10-2021	2021-06-10 오전 7:49:07	16:49:07	2.0.10.248	204	2	{/}	일려	일	려	NULL	NULL	NULL	82	1	72	NULL	NULL	NULL	KSY	List2	0		0	-1	574629	183		0	0	1	{/}	1	3	574812	0	{/}	384
좌우반구com(split BVF)_1	36	1	<?xml version="1.0"?>\n<Clock xmlns:dt="urn:schemas-microsoft-com:datatypes"><Description dt:dt="string">E-Prime Primary Realtime Clock</Description><StartTime><Timestamp dt:dt="int">0</Timestamp><DateUtc dt:dt="string">2021-06-10T07:49:07Z</DateUtc></StartTime><FrequencyChanges><FrequencyChange><Frequency dt:dt="r8">2699990000</Frequency><Timestamp dt:dt="r8">19752012096741</Timestamp><Current d…	좌우반구com(split BVF)_1-036-1	60.022	1.0.0.165	1	7342060	Professional	2.0.10.242	2.0.10.353	06-10-2021	2021-06-10 오전 7:49:07	16:49:07	2.0.10.248	96	2	{/}	일섭	일	섭	56	1	96	NULL	NULL	NULL	NULL	NULL	NULL	KSY2	List1	NULL	NULL	NULL	NULL	NULL	NULL	NULL	NULL	NULL	1	{/}	0	3	279518	0	{/}	594
좌우반구com(split BVF)_1	36	1	<?xml version="1.0"?>\n<Clock xmlns:dt="urn:schemas-microsoft-com:datatypes"><Description dt:dt="string">E-Prime Primary Realtime Clock</Description><StartTime><Timestamp dt:dt="int">0</Timestamp><DateUtc dt:dt="string">2021-06-10T07:49:07Z</DateUtc></StartTime><FrequencyChanges><FrequencyChange><Frequency dt:dt="r8">2699990000</Frequency><Timestamp dt:dt="r8">19752012096741</Timestamp><Current d…	좌우반구com(split BVF)_1-036-1	60.022	1.0.0.165	1	7342060	Professional	2.0.10.242	2.0.10.353	06-10-2021	2021-06-10 오전 7:49:07	16:49:07	2.0.10.248	45	2	{/}	임택	임	택	102	1	45	NULL	NULL	NULL	NULL	NULL	NULL	KSY2	List1	NULL	NULL	NULL	NULL	NULL	NULL	NULL	NULL	NULL	1	{/}	0	3	143217	0	{/}	487
좌우반구com(split BVF)_1	36	1	<?xml version="1.0"?>\n<Clock xmlns:dt="urn:schemas-microsoft-com:datatypes"><Description dt:dt="string">E-Prime Primary Realtime Clock</Description><StartTime><Timestamp dt:dt="int">0</Timestamp><DateUtc dt:dt="string">2021-06-10T07:49:07Z</DateUtc></StartTime><FrequencyChanges><FrequencyChange><Frequency dt:dt="r8">2699990000</Frequency><Timestamp dt:dt="r8">19752012096741</Timestamp><Current d…	좌우반구com(split BVF)_1-036-1	60.022	1.0.0.165	1	7342060	Professional	2.0.10.242	2.0.10.353	06-10-2021	2021-06-10 오전 7:49:07	16:49:07	2.0.10.248	141	1	z	입구	입	구	NULL	NULL	NULL	37	1	9	NULL	NULL	NULL	KSY3	List2	NULL	NULL	NULL	NULL	NULL	NULL	NULL	NULL	NULL	1	z	0	4	409472	0	z	323
좌우반구com(split BVF)_1	36	1	<?xml version="1.0"?>\n<Clock xmlns:dt="urn:schemas-microsoft-com:datatypes"><Description dt:dt="string">E-Prime Primary Realtime Clock</Description><StartTime><Timestamp dt:dt="int">0</Timestamp><DateUtc dt:dt="string">2021-06-10T07:49:07Z</DateUtc></StartTime><FrequencyChanges><FrequencyChange><Frequency dt:dt="r8">2699990000</Frequency><Timestamp dt:dt="r8">19752012096741</Timestamp><Current d…	좌우반구com(split BVF)_1-036-1	60.022	1.0.0.165	1	7342060	Professional	2.0.10.242	2.0.10.353	06-10-2021	2021-06-10 오전 7:49:07	16:49:07	2.0.10.248	307	2	{/}	입목	입	목	NULL	NULL	NULL	NULL	NULL	NULL	120	1	43	KSY3	List3	NULL	NULL	NULL	NULL	NULL	NULL	NULL	NULL	NULL	1	{/}	0	3	867058	0	{/}	584
좌우반구com(split BVF)_1	36	1	<?xml version="1.0"?>\n<Clock xmlns:dt="urn:schemas-microsoft-com:datatypes"><Description dt:dt="string">E-Prime Primary Realtime Clock</Description><StartTime><Timestamp dt:dt="int">0</Timestamp><DateUtc dt:dt="string">2021-06-10T07:49:07Z</DateUtc></StartTime><FrequencyChanges><FrequencyChange><Frequency dt:dt="r8">2699990000</Frequency><Timestamp dt:dt="r8">19752012096741</Timestamp><Current d…	좌우반구com(split BVF)_1-036-1	60.022	1.0.0.165	1	7342060	Professional	2.0.10.242	2.0.10.353	06-10-2021	2021-06-10 오전 7:49:07	16:49:07	2.0.10.248	337	2	{/}	입화	입	화	NULL	NULL	NULL	NULL	NULL	NULL	104	1	73	KSY3	List3	NULL	NULL	NULL	NULL	NULL	NULL	NULL	NULL	NULL	0	{/}	0	4	946180	0	z	950
좌우반구com(split BVF)_1	36	1	<?xml version="1.0"?>\n<Clock xmlns:dt="urn:schemas-microsoft-com:datatypes"><Description dt:dt="string">E-Prime Primary Realtime Clock</Description><StartTime><Timestamp dt:dt="int">0</Timestamp><DateUtc dt:dt="string">2021-06-10T07:49:07Z</DateUtc></StartTime><FrequencyChanges><FrequencyChange><Frequency dt:dt="r8">2699990000</Frequency><Timestamp dt:dt="r8">19752012096741</Timestamp><Current d…	좌우반구com(split BVF)_1-036-1	60.022	1.0.0.165	1	7342060	Professional	2.0.10.242	2.0.10.353	06-10-2021	2021-06-10 오전 7:49:07	16:49:07	2.0.10.248	370	2	{/}	자름	자	름	NULL	NULL	NULL	NULL	NULL	NULL	2	1	106	KSY2	List3	NULL	NULL	NULL	NULL	NULL	NULL	NULL	NULL	NULL	0	{/}	0	3	1035531	0	z	332
좌우반구com(split BVF)_1	36	1	<?xml version="1.0"?>\n<Clock xmlns:dt="urn:schemas-microsoft-com:datatypes"><Description dt:dt="string">E-Prime Primary Realtime Clock</Description><StartTime><Timestamp dt:dt="int">0</Timestamp><DateUtc dt:dt="string">2021-06-10T07:49:07Z</DateUtc></StartTime><FrequencyChanges><FrequencyChange><Frequency dt:dt="r8">2699990000</Frequency><Timestamp dt:dt="r8">19752012096741</Timestamp><Current d…	좌우반구com(split BVF)_1-036-1	60.022	1.0.0.165	1	7342060	Professional	2.0.10.242	2.0.10.353	06-10-2021	2021-06-10 오전 7:49:07	16:49:07	2.0.10.248	270	1	z	자리	자	리	NULL	NULL	NULL	NULL	NULL	NULL	115	1	6	KSY3	List3	NULL	NULL	NULL	NULL	NULL	NULL	NULL	NULL	NULL	1	z	1	3	766910	0	z	640
좌우반구com(split BVF)_1	36	1	<?xml version="1.0"?>\n<Clock xmlns:dt="urn:schemas-microsoft-com:datatypes"><Description dt:dt="string">E-Prime Primary Realtime Clock</Description><StartTime><Timestamp dt:dt="int">0</Timestamp><DateUtc dt:dt="string">2021-06-10T07:49:07Z</DateUtc></StartTime><FrequencyChanges><FrequencyChange><Frequency dt:dt="r8">2699990000</Frequency><Timestamp dt:dt="r8">19752012096741</Timestamp><Current d…	좌우반구com(split BVF)_1-036-1	60.022	1.0.0.165	1	7342060	Professional	2.0.10.242	2.0.10.353	06-10-2021	2021-06-10 오전 7:49:07	16:49:07	2.0.10.248	50	1	z	자본	자	본	16	1	50	NULL	NULL	NULL	NULL	NULL	NULL	KSY3	List1	NULL	NULL	NULL	NULL	NULL	NULL	NULL	NULL	NULL	1	z	0	4	156646	0	z	474
좌우반구com(split BVF)_1	36	1	<?xml version="1.0"?>\n<Clock xmlns:dt="urn:schemas-microsoft-com:datatypes"><Description dt:dt="string">E-Prime Primary Realtime Clock</Description><StartTime><Timestamp dt:dt="int">0</Timestamp><DateUtc dt:dt="string">2021-06-10T07:49:07Z</DateUtc></StartTime><FrequencyChanges><FrequencyChange><Frequency dt:dt="r8">2699990000</Frequency><Timestamp dt:dt="r8">19752012096741</Timestamp><Current d…	좌우반구com(split BVF)_1-036-1	60.022	1.0.0.165	1	7342060	Professional	2.0.10.242	2.0.10.353	06-10-2021	2021-06-10 오전 7:49:07	16:49:07	2.0.10.248	135	1	z	자체	자	체	NULL	NULL	NULL	90	1	3	NULL	NULL	NULL	KSY3	List2	NULL	NULL	NULL	NULL	NULL	NULL	NULL	NULL	NULL	1	z	0	3	393111	0	z	716
좌우반구com(split BVF)_1	36	1	<?xml version="1.0"?>\n<Clock xmlns:dt="urn:schemas-microsoft-com:datatypes"><Description dt:dt="string">E-Prime Primary Realtime Clock</Description><StartTime><Timestamp dt:dt="int">0</Timestamp><DateUtc dt:dt="string">2021-06-10T07:49:07Z</DateUtc></StartTime><FrequencyChanges><FrequencyChange><Frequency dt:dt="r8">2699990000</Frequency><Timestamp dt:dt="r8">19752012096741</Timestamp><Current d…	좌우반구com(split BVF)_1-036-1	60.022	1.0.0.165	1	7342060	Professional	2.0.10.242	2.0.10.353	06-10-2021	2021-06-10 오전 7:49:07	16:49:07	2.0.10.248	317	2	{/}	작락	작	락	NULL	NULL	NULL	NULL	NULL	NULL	52	1	53	KSY	List3	0		0	-1	893015	183		0	0	1	{/}	1	3	893198	0	{/}	341
좌우반구com(split BVF)_1	36	1	<?xml version="1.0"?>\n<Clock xmlns:dt="urn:schemas-microsoft-com:datatypes"><Description dt:dt="string">E-Prime Primary Realtime Clock</Description><StartTime><Timestamp dt:dt="int">0</Timestamp><DateUtc dt:dt="string">2021-06-10T07:49:07Z</DateUtc></StartTime><FrequencyChanges><FrequencyChange><Frequency dt:dt="r8">2699990000</Frequency><Timestamp dt:dt="r8">19752012096741</Timestamp><Current d…	좌우반구com(split BVF)_1-036-1	60.022	1.0.0.165	1	7342060	Professional	2.0.10.242	2.0.10.353	06-10-2021	2021-06-10 오전 7:49:07	16:49:07	2.0.10.248	199	1	z	작품	작	품	NULL	NULL	NULL	15	1	67	NULL	NULL	NULL	KSY3	List2	NULL	NULL	NULL	NULL	NULL	NULL	NULL	NULL	NULL	1	z	0	3	561634	0	z	312
좌우반구com(split BVF)_1	36	1	<?xml version="1.0"?>\n<Clock xmlns:dt="urn:schemas-microsoft-com:datatypes"><Description dt:dt="string">E-Prime Primary Realtime Clock</Description><StartTime><Timestamp dt:dt="int">0</Timestamp><DateUtc dt:dt="string">2021-06-10T07:49:07Z</DateUtc></StartTime><FrequencyChanges><FrequencyChange><Frequency dt:dt="r8">2699990000</Frequency><Timestamp dt:dt="r8">19752012096741</Timestamp><Current d…	좌우반구com(split BVF)_1-036-1	60.022	1.0.0.165	1	7342060	Professional	2.0.10.242	2.0.10.353	06-10-2021	2021-06-10 오전 7:49:07	16:49:07	2.0.10.248	248	1	z	재계	재	계	NULL	NULL	NULL	29	1	116	NULL	NULL	NULL	KSY3	List2	NULL	NULL	NULL	NULL	NULL	NULL	NULL	NULL	NULL	1	z	1	3	694386	0	z	999
좌우반구com(split BVF)_1	36	1	<?xml version="1.0"?>\n<Clock xmlns:dt="urn:schemas-microsoft-com:datatypes"><Description dt:dt="string">E-Prime Primary Realtime Clock</Description><StartTime><Timestamp dt:dt="int">0</Timestamp><DateUtc dt:dt="string">2021-06-10T07:49:07Z</DateUtc></StartTime><FrequencyChanges><FrequencyChange><Frequency dt:dt="r8">2699990000</Frequency><Timestamp dt:dt="r8">19752012096741</Timestamp><Current d…	좌우반구com(split BVF)_1-036-1	60.022	1.0.0.165	1	7342060	Professional	2.0.10.242	2.0.10.353	06-10-2021	2021-06-10 오전 7:49:07	16:49:07	2.0.10.248	240	2	{/}	적태	적	태	NULL	NULL	NULL	17	1	108	NULL	NULL	NULL	KSY2	List2	NULL	NULL	NULL	NULL	NULL	NULL	NULL	NULL	NULL	1	{/}	0	4	672578	0	{/}	777
좌우반구com(split BVF)_1	36	1	<?xml version="1.0"?>\n<Clock xmlns:dt="urn:schemas-microsoft-com:datatypes"><Description dt:dt="string">E-Prime Primary Realtime Clock</Description><StartTime><Timestamp dt:dt="int">0</Timestamp><DateUtc dt:dt="string">2021-06-10T07:49:07Z</DateUtc></StartTime><FrequencyChanges><FrequencyChange><Frequency dt:dt="r8">2699990000</Frequency><Timestamp dt:dt="r8">19752012096741</Timestamp><Current d…	좌우반구com(split BVF)_1-036-1	60.022	1.0.0.165	1	7342060	Professional	2.0.10.242	2.0.10.353	06-10-2021	2021-06-10 오전 7:49:07	16:49:07	2.0.10.248	111	1	z	전략	전	략	51	1	111	NULL	NULL	NULL	NULL	NULL	NULL	KSY3	List1	NULL	NULL	NULL	NULL	NULL	NULL	NULL	NULL	NULL	1	z	0	4	319721	0	z	660
좌우반구com(split BVF)_1	36	1	<?xml version="1.0"?>\n<Clock xmlns:dt="urn:schemas-microsoft-com:datatypes"><Description dt:dt="string">E-Prime Primary Realtime Clock</Description><StartTime><Timestamp dt:dt="int">0</Timestamp><DateUtc dt:dt="string">2021-06-10T07:49:07Z</DateUtc></StartTime><FrequencyChanges><FrequencyChange><Frequency dt:dt="r8">2699990000</Frequency><Timestamp dt:dt="r8">19752012096741</Timestamp><Current d…	좌우반구com(split BVF)_1-036-1	60.022	1.0.0.165	1	7342060	Professional	2.0.10.242	2.0.10.353	06-10-2021	2021-06-10 오전 7:49:07	16:49:07	2.0.10.248	194	1	z	전통	전	통	NULL	NULL	NULL	35	1	62	NULL	NULL	NULL	KSY3	List2	NULL	NULL	NULL	NULL	NULL	NULL	NULL	NULL	NULL	1	z	0	4	548539	0	z	605
좌우반구com(split BVF)_1	36	1	<?xml version="1.0"?>\n<Clock xmlns:dt="urn:schemas-microsoft-com:datatypes"><Description dt:dt="string">E-Prime Primary Realtime Clock</Description><StartTime><Timestamp dt:dt="int">0</Timestamp><DateUtc dt:dt="string">2021-06-10T07:49:07Z</DateUtc></StartTime><FrequencyChanges><FrequencyChange><Frequency dt:dt="r8">2699990000</Frequency><Timestamp dt:dt="r8">19752012096741</Timestamp><Current d…	좌우반구com(split BVF)_1-036-1	60.022	1.0.0.165	1	7342060	Professional	2.0.10.242	2.0.10.353	06-10-2021	2021-06-10 오전 7:49:07	16:49:07	2.0.10.248	75	2	{/}	전필	전	필	41	1	75	NULL	NULL	NULL	NULL	NULL	NULL	KSY	List1	0		0	0	223522	183		0	0	1	{/}	0	3	223705	0	{/}	575
좌우반구com(split BVF)_1	36	1	<?xml version="1.0"?>\n<Clock xmlns:dt="urn:schemas-microsoft-com:datatypes"><Description dt:dt="string">E-Prime Primary Realtime Clock</Description><StartTime><Timestamp dt:dt="int">0</Timestamp><DateUtc dt:dt="string">2021-06-10T07:49:07Z</DateUtc></StartTime><FrequencyChanges><FrequencyChange><Frequency dt:dt="r8">2699990000</Frequency><Timestamp dt:dt="r8">19752012096741</Timestamp><Current d…	좌우반구com(split BVF)_1-036-1	60.022	1.0.0.165	1	7342060	Professional	2.0.10.242	2.0.10.353	06-10-2021	2021-06-10 오전 7:49:07	16:49:07	2.0.10.248	48	1	z	절감	절	감	45	1	48	NULL	NULL	NULL	NULL	NULL	NULL	KSY3	List1	NULL	NULL	NULL	NULL	NULL	NULL	NULL	NULL	NULL	1	z	0	4	151098	0	z	615
좌우반구com(split BVF)_1	36	1	<?xml version="1.0"?>\n<Clock xmlns:dt="urn:schemas-microsoft-com:datatypes"><Description dt:dt="string">E-Prime Primary Realtime Clock</Description><StartTime><Timestamp dt:dt="int">0</Timestamp><DateUtc dt:dt="string">2021-06-10T07:49:07Z</DateUtc></StartTime><FrequencyChanges><FrequencyChange><Frequency dt:dt="r8">2699990000</Frequency><Timestamp dt:dt="r8">19752012096741</Timestamp><Current d…	좌우반구com(split BVF)_1-036-1	60.022	1.0.0.165	1	7342060	Professional	2.0.10.242	2.0.10.353	06-10-2021	2021-06-10 오전 7:49:07	16:49:07	2.0.10.248	59	2	{/}	절보	절	보	101	1	59	NULL	NULL	NULL	NULL	NULL	NULL	KSY3	List1	NULL	NULL	NULL	NULL	NULL	NULL	NULL	NULL	NULL	1	{/}	0	3	180054	0	{/}	652
좌우반구com(split BVF)_1	36	1	<?xml version="1.0"?>\n<Clock xmlns:dt="urn:schemas-microsoft-com:datatypes"><Description dt:dt="string">E-Prime Primary Realtime Clock</Description><StartTime><Timestamp dt:dt="int">0</Timestamp><DateUtc dt:dt="string">2021-06-10T07:49:07Z</DateUtc></StartTime><FrequencyChanges><FrequencyChange><Frequency dt:dt="r8">2699990000</Frequency><Timestamp dt:dt="r8">19752012096741</Timestamp><Current d…	좌우반구com(split BVF)_1-036-1	60.022	1.0.0.165	1	7342060	Professional	2.0.10.242	2.0.10.353	06-10-2021	2021-06-10 오전 7:49:07	16:49:07	2.0.10.248	295	2	{/}	절속	절	속	NULL	NULL	NULL	NULL	NULL	NULL	84	1	31	KSY3	List3	NULL	NULL	NULL	NULL	NULL	NULL	NULL	NULL	NULL	0	{/}	0	4	834953	0	z	393
좌우반구com(split BVF)_1	36	1	<?xml version="1.0"?>\n<Clock xmlns:dt="urn:schemas-microsoft-com:datatypes"><Description dt:dt="string">E-Prime Primary Realtime Clock</Description><StartTime><Timestamp dt:dt="int">0</Timestamp><DateUtc dt:dt="string">2021-06-10T07:49:07Z</DateUtc></StartTime><FrequencyChanges><FrequencyChange><Frequency dt:dt="r8">2699990000</Frequency><Timestamp dt:dt="r8">19752012096741</Timestamp><Current d…	좌우반구com(split BVF)_1-036-1	60.022	1.0.0.165	1	7342060	Professional	2.0.10.242	2.0.10.353	06-10-2021	2021-06-10 오전 7:49:07	16:49:07	2.0.10.248	92	1	z	절차	절	차	131	1	92	NULL	NULL	NULL	NULL	NULL	NULL	KSY3	List1	NULL	NULL	NULL	NULL	NULL	NULL	NULL	NULL	NULL	1	z	1	3	268655	0	z	399
좌우반구com(split BVF)_1	36	1	<?xml version="1.0"?>\n<Clock xmlns:dt="urn:schemas-microsoft-com:datatypes"><Description dt:dt="string">E-Prime Primary Realtime Clock</Description><StartTime><Timestamp dt:dt="int">0</Timestamp><DateUtc dt:dt="string">2021-06-10T07:49:07Z</DateUtc></StartTime><FrequencyChanges><FrequencyChange><Frequency dt:dt="r8">2699990000</Frequency><Timestamp dt:dt="r8">19752012096741</Timestamp><Current d…	좌우반구com(split BVF)_1-036-1	60.022	1.0.0.165	1	7342060	Professional	2.0.10.242	2.0.10.353	06-10-2021	2021-06-10 오전 7:49:07	16:49:07	2.0.10.248	10	1	z	정도	정	도	94	1	10	NULL	NULL	NULL	NULL	NULL	NULL	KSY3	List1	NULL	NULL	NULL	NULL	NULL	NULL	NULL	NULL	NULL	1	z	0	3	51200	0	z	435
좌우반구com(split BVF)_1	36	1	<?xml version="1.0"?>\n<Clock xmlns:dt="urn:schemas-microsoft-com:datatypes"><Description dt:dt="string">E-Prime Primary Realtime Clock</Description><StartTime><Timestamp dt:dt="int">0</Timestamp><DateUtc dt:dt="string">2021-06-10T07:49:07Z</DateUtc></StartTime><FrequencyChanges><FrequencyChange><Frequency dt:dt="r8">2699990000</Frequency><Timestamp dt:dt="r8">19752012096741</Timestamp><Current d…	좌우반구com(split BVF)_1-036-1	60.022	1.0.0.165	1	7342060	Professional	2.0.10.242	2.0.10.353	06-10-2021	2021-06-10 오전 7:49:07	16:49:07	2.0.10.248	230	1	z	정오	정	오	NULL	NULL	NULL	107	1	98	NULL	NULL	NULL	KSY3	List2	NULL	NULL	NULL	NULL	NULL	NULL	NULL	NULL	NULL	1	z	0	3	644471	0	z	321
좌우반구com(split BVF)_1	36	1	<?xml version="1.0"?>\n<Clock xmlns:dt="urn:schemas-microsoft-com:datatypes"><Description dt:dt="string">E-Prime Primary Realtime Clock</Description><StartTime><Timestamp dt:dt="int">0</Timestamp><DateUtc dt:dt="string">2021-06-10T07:49:07Z</DateUtc></StartTime><FrequencyChanges><FrequencyChange><Frequency dt:dt="r8">2699990000</Frequency><Timestamp dt:dt="r8">19752012096741</Timestamp><Current d…	좌우반구com(split BVF)_1-036-1	60.022	1.0.0.165	1	7342060	Professional	2.0.10.242	2.0.10.353	06-10-2021	2021-06-10 오전 7:49:07	16:49:07	2.0.10.248	9	1	z	정책	정	책	9	1	9	NULL	NULL	NULL	NULL	NULL	NULL	KSY3	List1	NULL	NULL	NULL	NULL	NULL	NULL	NULL	NULL	NULL	1	z	1	3	48384	0	z	610
좌우반구com(split BVF)_1	36	1	<?xml version="1.0"?>\n<Clock xmlns:dt="urn:schemas-microsoft-com:datatypes"><Description dt:dt="string">E-Prime Primary Realtime Clock</Description><StartTime><Timestamp dt:dt="int">0</Timestamp><DateUtc dt:dt="string">2021-06-10T07:49:07Z</DateUtc></StartTime><FrequencyChanges><FrequencyChange><Frequency dt:dt="r8">2699990000</Frequency><Timestamp dt:dt="r8">19752012096741</Timestamp><Current d…	좌우반구com(split BVF)_1-036-1	60.022	1.0.0.165	1	7342060	Professional	2.0.10.242	2.0.10.353	06-10-2021	2021-06-10 오전 7:49:07	16:49:07	2.0.10.248	3	2	{/}	제경	제	경	109	1	3	NULL	NULL	NULL	NULL	NULL	NULL	KSY2	List1	NULL	NULL	NULL	NULL	NULL	NULL	NULL	NULL	NULL	1	{/}	1	3	32923	0	{/}	607
좌우반구com(split BVF)_1	36	1	<?xml version="1.0"?>\n<Clock xmlns:dt="urn:schemas-microsoft-com:datatypes"><Description dt:dt="string">E-Prime Primary Realtime Clock</Description><StartTime><Timestamp dt:dt="int">0</Timestamp><DateUtc dt:dt="string">2021-06-10T07:49:07Z</DateUtc></StartTime><FrequencyChanges><FrequencyChange><Frequency dt:dt="r8">2699990000</Frequency><Timestamp dt:dt="r8">19752012096741</Timestamp><Current d…	좌우반구com(split BVF)_1-036-1	60.022	1.0.0.165	1	7342060	Professional	2.0.10.242	2.0.10.353	06-10-2021	2021-06-10 오전 7:49:07	16:49:07	2.0.10.248	351	1	z	제도	제	도	NULL	NULL	NULL	NULL	NULL	NULL	75	1	87	KSY3	List3	NULL	NULL	NULL	NULL	NULL	NULL	NULL	NULL	NULL	0	z	0	4	983983	0	{/}	578
좌우반구com(split BVF)_1	36	1	<?xml version="1.0"?>\n<Clock xmlns:dt="urn:schemas-microsoft-com:datatypes"><Description dt:dt="string">E-Prime Primary Realtime Clock</Description><StartTime><Timestamp dt:dt="int">0</Timestamp><DateUtc dt:dt="string">2021-06-10T07:49:07Z</DateUtc></StartTime><FrequencyChanges><FrequencyChange><Frequency dt:dt="r8">2699990000</Frequency><Timestamp dt:dt="r8">19752012096741</Timestamp><Current d…	좌우반구com(split BVF)_1-036-1	60.022	1.0.0.165	1	7342060	Professional	2.0.10.242	2.0.10.353	06-10-2021	2021-06-10 오전 7:49:07	16:49:07	2.0.10.248	272	2	{/}	제란	제	란	NULL	NULL	NULL	NULL	NULL	NULL	7	1	8	KSY	List3	0		0	-1	772375	183		0	0	1	{/}	1	3	772558	0	{/}	936
좌우반구com(split BVF)_1	36	1	<?xml version="1.0"?>\n<Clock xmlns:dt="urn:schemas-microsoft-com:datatypes"><Description dt:dt="string">E-Prime Primary Realtime Clock</Description><StartTime><Timestamp dt:dt="int">0</Timestamp><DateUtc dt:dt="string">2021-06-10T07:49:07Z</DateUtc></StartTime><FrequencyChanges><FrequencyChange><Frequency dt:dt="r8">2699990000</Frequency><Timestamp dt:dt="r8">19752012096741</Timestamp><Current d…	좌우반구com(split BVF)_1-036-1	60.022	1.0.0.165	1	7342060	Professional	2.0.10.242	2.0.10.353	06-10-2021	2021-06-10 오전 7:49:07	16:49:07	2.0.10.248	322	1	z	제안	제	안	NULL	NULL	NULL	NULL	NULL	NULL	40	1	58	KSY3	List3	NULL	NULL	NULL	NULL	NULL	NULL	NULL	NULL	NULL	0	z	0	3	906627	0	{/}	335
좌우반구com(split BVF)_1	36	1	<?xml version="1.0"?>\n<Clock xmlns:dt="urn:schemas-microsoft-com:datatypes"><Description dt:dt="string">E-Prime Primary Realtime Clock</Description><StartTime><Timestamp dt:dt="int">0</Timestamp><DateUtc dt:dt="string">2021-06-10T07:49:07Z</DateUtc></StartTime><FrequencyChanges><FrequencyChange><Frequency dt:dt="r8">2699990000</Frequency><Timestamp dt:dt="r8">19752012096741</Timestamp><Current d…	좌우반구com(split BVF)_1-036-1	60.022	1.0.0.165	1	7342060	Professional	2.0.10.242	2.0.10.353	06-10-2021	2021-06-10 오전 7:49:07	16:49:07	2.0.10.248	54	1	z	제품	제	품	79	1	54	NULL	NULL	NULL	NULL	NULL	NULL	KSY3	List1	NULL	NULL	NULL	NULL	NULL	NULL	NULL	NULL	NULL	1	z	0	3	167292	0	z	332
좌우반구com(split BVF)_1	36	1	<?xml version="1.0"?>\n<Clock xmlns:dt="urn:schemas-microsoft-com:datatypes"><Description dt:dt="string">E-Prime Primary Realtime Clock</Description><StartTime><Timestamp dt:dt="int">0</Timestamp><DateUtc dt:dt="string">2021-06-10T07:49:07Z</DateUtc></StartTime><FrequencyChanges><FrequencyChange><Frequency dt:dt="r8">2699990000</Frequency><Timestamp dt:dt="r8">19752012096741</Timestamp><Current d…	좌우반구com(split BVF)_1-036-1	60.022	1.0.0.165	1	7342060	Professional	2.0.10.242	2.0.10.353	06-10-2021	2021-06-10 오전 7:49:07	16:49:07	2.0.10.248	208	1	z	조건	조	건	NULL	NULL	NULL	79	1	76	NULL	NULL	NULL	KSY3	List2	NULL	NULL	NULL	NULL	NULL	NULL	NULL	NULL	NULL	1	z	0	3	585142	0	z	581
좌우반구com(split BVF)_1	36	1	<?xml version="1.0"?>\n<Clock xmlns:dt="urn:schemas-microsoft-com:datatypes"><Description dt:dt="string">E-Prime Primary Realtime Clock</Description><StartTime><Timestamp dt:dt="int">0</Timestamp><DateUtc dt:dt="string">2021-06-10T07:49:07Z</DateUtc></StartTime><FrequencyChanges><FrequencyChange><Frequency dt:dt="r8">2699990000</Frequency><Timestamp dt:dt="r8">19752012096741</Timestamp><Current d…	좌우반구com(split BVF)_1-036-1	60.022	1.0.0.165	1	7342060	Professional	2.0.10.242	2.0.10.353	06-10-2021	2021-06-10 오전 7:49:07	16:49:07	2.0.10.248	353	1	z	조례	조	례	NULL	NULL	NULL	NULL	NULL	NULL	88	1	89	KSY3	List3	NULL	NULL	NULL	NULL	NULL	NULL	NULL	NULL	NULL	1	z	0	3	989464	0	z	713
좌우반구com(split BVF)_1	36	1	<?xml version="1.0"?>\n<Clock xmlns:dt="urn:schemas-microsoft-com:datatypes"><Description dt:dt="string">E-Prime Primary Realtime Clock</Description><StartTime><Timestamp dt:dt="int">0</Timestamp><DateUtc dt:dt="string">2021-06-10T07:49:07Z</DateUtc></StartTime><FrequencyChanges><FrequencyChange><Frequency dt:dt="r8">2699990000</Frequency><Timestamp dt:dt="r8">19752012096741</Timestamp><Current d…	좌우반구com(split BVF)_1-036-1	60.022	1.0.0.165	1	7342060	Professional	2.0.10.242	2.0.10.353	06-10-2021	2021-06-10 오전 7:49:07	16:49:07	2.0.10.248	36	1	z	조직	조	직	93	1	36	NULL	NULL	NULL	NULL	NULL	NULL	KSY3	List1	NULL	NULL	NULL	NULL	NULL	NULL	NULL	NULL	NULL	1	z	1	3	119875	0	z	350
좌우반구com(split BVF)_1	36	1	<?xml version="1.0"?>\n<Clock xmlns:dt="urn:schemas-microsoft-com:datatypes"><Description dt:dt="string">E-Prime Primary Realtime Clock</Description><StartTime><Timestamp dt:dt="int">0</Timestamp><DateUtc dt:dt="string">2021-06-10T07:49:07Z</DateUtc></StartTime><FrequencyChanges><FrequencyChange><Frequency dt:dt="r8">2699990000</Frequency><Timestamp dt:dt="r8">19752012096741</Timestamp><Current d…	좌우반구com(split BVF)_1-036-1	60.022	1.0.0.165	1	7342060	Professional	2.0.10.242	2.0.10.353	06-10-2021	2021-06-10 오전 7:49:07	16:49:07	2.0.10.248	2	1	z	종류	종	류	116	1	2	NULL	NULL	NULL	NULL	NULL	NULL	KSY3	List1	NULL	NULL	NULL	NULL	NULL	NULL	NULL	NULL	NULL	1	z	0	3	30324	0	z	390
좌우반구com(split BVF)_1	36	1	<?xml version="1.0"?>\n<Clock xmlns:dt="urn:schemas-microsoft-com:datatypes"><Description dt:dt="string">E-Prime Primary Realtime Clock</Description><StartTime><Timestamp dt:dt="int">0</Timestamp><DateUtc dt:dt="string">2021-06-10T07:49:07Z</DateUtc></StartTime><FrequencyChanges><FrequencyChange><Frequency dt:dt="r8">2699990000</Frequency><Timestamp dt:dt="r8">19752012096741</Timestamp><Current d…	좌우반구com(split BVF)_1-036-1	60.022	1.0.0.165	1	7342060	Professional	2.0.10.242	2.0.10.353	06-10-2021	2021-06-10 오전 7:49:07	16:49:07	2.0.10.248	281	2	{/}	종백	종	백	NULL	NULL	NULL	NULL	NULL	NULL	12	1	17	KSY2	List3	NULL	NULL	NULL	NULL	NULL	NULL	NULL	NULL	NULL	1	{/}	0	4	797200	0	{/}	688
좌우반구com(split BVF)_1	36	1	<?xml version="1.0"?>\n<Clock xmlns:dt="urn:schemas-microsoft-com:datatypes"><Description dt:dt="string">E-Prime Primary Realtime Clock</Description><StartTime><Timestamp dt:dt="int">0</Timestamp><DateUtc dt:dt="string">2021-06-10T07:49:07Z</DateUtc></StartTime><FrequencyChanges><FrequencyChange><Frequency dt:dt="r8">2699990000</Frequency><Timestamp dt:dt="r8">19752012096741</Timestamp><Current d…	좌우반구com(split BVF)_1-036-1	60.022	1.0.0.165	1	7342060	Professional	2.0.10.242	2.0.10.353	06-10-2021	2021-06-10 오전 7:49:07	16:49:07	2.0.10.248	316	2	{/}	죽거	죽	거	NULL	NULL	NULL	NULL	NULL	NULL	105	1	52	KSY3	List3	NULL	NULL	NULL	NULL	NULL	NULL	NULL	NULL	NULL	1	{/}	0	3	890516	0	{/}	481
좌우반구com(split BVF)_1	36	1	<?xml version="1.0"?>\n<Clock xmlns:dt="urn:schemas-microsoft-com:datatypes"><Description dt:dt="string">E-Prime Primary Realtime Clock</Description><StartTime><Timestamp dt:dt="int">0</Timestamp><DateUtc dt:dt="string">2021-06-10T07:49:07Z</DateUtc></StartTime><FrequencyChanges><FrequencyChange><Frequency dt:dt="r8">2699990000</Frequency><Timestamp dt:dt="r8">19752012096741</Timestamp><Current d…	좌우반구com(split BVF)_1-036-1	60.022	1.0.0.165	1	7342060	Professional	2.0.10.242	2.0.10.353	06-10-2021	2021-06-10 오전 7:49:07	16:49:07	2.0.10.248	379	1	z	죽음	죽	음	NULL	NULL	NULL	NULL	NULL	NULL	61	1	115	KSY3	List3	NULL	NULL	NULL	NULL	NULL	NULL	NULL	NULL	NULL	1	z	0	3	1059539	0	z	403
좌우반구com(split BVF)_1	36	1	<?xml version="1.0"?>\n<Clock xmlns:dt="urn:schemas-microsoft-com:datatypes"><Description dt:dt="string">E-Prime Primary Realtime Clock</Description><StartTime><Timestamp dt:dt="int">0</Timestamp><DateUtc dt:dt="string">2021-06-10T07:49:07Z</DateUtc></StartTime><FrequencyChanges><FrequencyChange><Frequency dt:dt="r8">2699990000</Frequency><Timestamp dt:dt="r8">19752012096741</Timestamp><Current d…	좌우반구com(split BVF)_1-036-1	60.022	1.0.0.165	1	7342060	Professional	2.0.10.242	2.0.10.353	06-10-2021	2021-06-10 오전 7:49:07	16:49:07	2.0.10.248	122	1	z	준거	준	거	39	1	122	NULL	NULL	NULL	NULL	NULL	NULL	KSY3	List1	NULL	NULL	NULL	NULL	NULL	NULL	NULL	NULL	NULL	1	z	0	4	349327	0	z	437
좌우반구com(split BVF)_1	36	1	<?xml version="1.0"?>\n<Clock xmlns:dt="urn:schemas-microsoft-com:datatypes"><Description dt:dt="string">E-Prime Primary Realtime Clock</Description><StartTime><Timestamp dt:dt="int">0</Timestamp><DateUtc dt:dt="string">2021-06-10T07:49:07Z</DateUtc></StartTime><FrequencyChanges><FrequencyChange><Frequency dt:dt="r8">2699990000</Frequency><Timestamp dt:dt="r8">19752012096741</Timestamp><Current d…	좌우반구com(split BVF)_1-036-1	60.022	1.0.0.165	1	7342060	Professional	2.0.10.242	2.0.10.353	06-10-2021	2021-06-10 오전 7:49:07	16:49:07	2.0.10.248	68	2	{/}	증력	증	력	129	1	68	NULL	NULL	NULL	NULL	NULL	NULL	KSY2	List1	NULL	NULL	NULL	NULL	NULL	NULL	NULL	NULL	NULL	0	{/}	0	4	204229	0	z	610
좌우반구com(split BVF)_1	36	1	<?xml version="1.0"?>\n<Clock xmlns:dt="urn:schemas-microsoft-com:datatypes"><Description dt:dt="string">E-Prime Primary Realtime Clock</Description><StartTime><Timestamp dt:dt="int">0</Timestamp><DateUtc dt:dt="string">2021-06-10T07:49:07Z</DateUtc></StartTime><FrequencyChanges><FrequencyChange><Frequency dt:dt="r8">2699990000</Frequency><Timestamp dt:dt="r8">19752012096741</Timestamp><Current d…	좌우반구com(split BVF)_1-036-1	60.022	1.0.0.165	1	7342060	Professional	2.0.10.242	2.0.10.353	06-10-2021	2021-06-10 오전 7:49:07	16:49:07	2.0.10.248	195	1	z	증인	증	인	NULL	NULL	NULL	114	1	63	NULL	NULL	NULL	KSY3	List2	NULL	NULL	NULL	NULL	NULL	NULL	NULL	NULL	NULL	1	z	0	4	551338	0	z	296
좌우반구com(split BVF)_1	36	1	<?xml version="1.0"?>\n<Clock xmlns:dt="urn:schemas-microsoft-com:datatypes"><Description dt:dt="string">E-Prime Primary Realtime Clock</Description><StartTime><Timestamp dt:dt="int">0</Timestamp><DateUtc dt:dt="string">2021-06-10T07:49:07Z</DateUtc></StartTime><FrequencyChanges><FrequencyChange><Frequency dt:dt="r8">2699990000</Frequency><Timestamp dt:dt="r8">19752012096741</Timestamp><Current d…	좌우반구com(split BVF)_1-036-1	60.022	1.0.0.165	1	7342060	Professional	2.0.10.242	2.0.10.353	06-10-2021	2021-06-10 오전 7:49:07	16:49:07	2.0.10.248	189	2	{/}	지님	지	님	NULL	NULL	NULL	119	1	57	NULL	NULL	NULL	KSY2	List2	NULL	NULL	NULL	NULL	NULL	NULL	NULL	NULL	NULL	0	{/}	0	4	535577	0	z	369
좌우반구com(split BVF)_1	36	1	<?xml version="1.0"?>\n<Clock xmlns:dt="urn:schemas-microsoft-com:datatypes"><Description dt:dt="string">E-Prime Primary Realtime Clock</Description><StartTime><Timestamp dt:dt="int">0</Timestamp><DateUtc dt:dt="string">2021-06-10T07:49:07Z</DateUtc></StartTime><FrequencyChanges><FrequencyChange><Frequency dt:dt="r8">2699990000</Frequency><Timestamp dt:dt="r8">19752012096741</Timestamp><Current d…	좌우반구com(split BVF)_1-036-1	60.022	1.0.0.165	1	7342060	Professional	2.0.10.242	2.0.10.353	06-10-2021	2021-06-10 오전 7:49:07	16:49:07	2.0.10.248	129	1	z	지적	지	적	105	1	129	NULL	NULL	NULL	NULL	NULL	NULL	KSY3	List1	NULL	NULL	NULL	NULL	NULL	NULL	NULL	NULL	NULL	1	z	0	3	367770	0	z	382
좌우반구com(split BVF)_1	36	1	<?xml version="1.0"?>\n<Clock xmlns:dt="urn:schemas-microsoft-com:datatypes"><Description dt:dt="string">E-Prime Primary Realtime Clock</Description><StartTime><Timestamp dt:dt="int">0</Timestamp><DateUtc dt:dt="string">2021-06-10T07:49:07Z</DateUtc></StartTime><FrequencyChanges><FrequencyChange><Frequency dt:dt="r8">2699990000</Frequency><Timestamp dt:dt="r8">19752012096741</Timestamp><Current d…	좌우반구com(split BVF)_1-036-1	60.022	1.0.0.165	1	7342060	Professional	2.0.10.242	2.0.10.353	06-10-2021	2021-06-10 오전 7:49:07	16:49:07	2.0.10.248	259	1	z	지표	지	표	NULL	NULL	NULL	113	1	127	NULL	NULL	NULL	KSY3	List2	NULL	NULL	NULL	NULL	NULL	NULL	NULL	NULL	NULL	1	z	0	4	724376	0	z	693
좌우반구com(split BVF)_1	36	1	<?xml version="1.0"?>\n<Clock xmlns:dt="urn:schemas-microsoft-com:datatypes"><Description dt:dt="string">E-Prime Primary Realtime Clock</Description><StartTime><Timestamp dt:dt="int">0</Timestamp><DateUtc dt:dt="string">2021-06-10T07:49:07Z</DateUtc></StartTime><FrequencyChanges><FrequencyChange><Frequency dt:dt="r8">2699990000</Frequency><Timestamp dt:dt="r8">19752012096741</Timestamp><Current d…	좌우반구com(split BVF)_1-036-1	60.022	1.0.0.165	1	7342060	Professional	2.0.10.242	2.0.10.353	06-10-2021	2021-06-10 오전 7:49:07	16:49:07	2.0.10.248	296	1	z	지혜	지	혜	NULL	NULL	NULL	NULL	NULL	NULL	123	1	32	KSY3	List3	NULL	NULL	NULL	NULL	NULL	NULL	NULL	NULL	NULL	1	z	0	4	837552	0	z	586
좌우반구com(split BVF)_1	36	1	<?xml version="1.0"?>\n<Clock xmlns:dt="urn:schemas-microsoft-com:datatypes"><Description dt:dt="string">E-Prime Primary Realtime Clock</Description><StartTime><Timestamp dt:dt="int">0</Timestamp><DateUtc dt:dt="string">2021-06-10T07:49:07Z</DateUtc></StartTime><FrequencyChanges><FrequencyChange><Frequency dt:dt="r8">2699990000</Frequency><Timestamp dt:dt="r8">19752012096741</Timestamp><Current d…	좌우반구com(split BVF)_1-036-1	60.022	1.0.0.165	1	7342060	Professional	2.0.10.242	2.0.10.353	06-10-2021	2021-06-10 오전 7:49:07	16:49:07	2.0.10.248	357	2	{/}	직매	직	매	NULL	NULL	NULL	NULL	NULL	NULL	16	1	93	KSY3	List3	NULL	NULL	NULL	NULL	NULL	NULL	NULL	NULL	NULL	1	{/}	0	3	1000410	0	{/}	565
좌우반구com(split BVF)_1	36	1	<?xml version="1.0"?>\n<Clock xmlns:dt="urn:schemas-microsoft-com:datatypes"><Description dt:dt="string">E-Prime Primary Realtime Clock</Description><StartTime><Timestamp dt:dt="int">0</Timestamp><DateUtc dt:dt="string">2021-06-10T07:49:07Z</DateUtc></StartTime><FrequencyChanges><FrequencyChange><Frequency dt:dt="r8">2699990000</Frequency><Timestamp dt:dt="r8">19752012096741</Timestamp><Current d…	좌우반구com(split BVF)_1-036-1	60.022	1.0.0.165	1	7342060	Professional	2.0.10.242	2.0.10.353	06-10-2021	2021-06-10 오전 7:49:07	16:49:07	2.0.10.248	183	1	z	직장	직	장	NULL	NULL	NULL	67	1	51	NULL	NULL	NULL	KSY3	List2	NULL	NULL	NULL	NULL	NULL	NULL	NULL	NULL	NULL	0	z	0	3	519749	0	{/}	500
좌우반구com(split BVF)_1	36	1	<?xml version="1.0"?>\n<Clock xmlns:dt="urn:schemas-microsoft-com:datatypes"><Description dt:dt="string">E-Prime Primary Realtime Clock</Description><StartTime><Timestamp dt:dt="int">0</Timestamp><DateUtc dt:dt="string">2021-06-10T07:49:07Z</DateUtc></StartTime><FrequencyChanges><FrequencyChange><Frequency dt:dt="r8">2699990000</Frequency><Timestamp dt:dt="r8">19752012096741</Timestamp><Current d…	좌우반구com(split BVF)_1-036-1	60.022	1.0.0.165	1	7342060	Professional	2.0.10.242	2.0.10.353	06-10-2021	2021-06-10 오전 7:49:07	16:49:07	2.0.10.248	328	2	{/}	진회	진	회	NULL	NULL	NULL	NULL	NULL	NULL	35	1	64	KSY2	List3	NULL	NULL	NULL	NULL	NULL	NULL	NULL	NULL	NULL	1	{/}	0	4	921922	0	{/}	704
좌우반구com(split BVF)_1	36	1	<?xml version="1.0"?>\n<Clock xmlns:dt="urn:schemas-microsoft-com:datatypes"><Description dt:dt="string">E-Prime Primary Realtime Clock</Description><StartTime><Timestamp dt:dt="int">0</Timestamp><DateUtc dt:dt="string">2021-06-10T07:49:07Z</DateUtc></StartTime><FrequencyChanges><FrequencyChange><Frequency dt:dt="r8">2699990000</Frequency><Timestamp dt:dt="r8">19752012096741</Timestamp><Current d…	좌우반구com(split BVF)_1-036-1	60.022	1.0.0.165	1	7342060	Professional	2.0.10.242	2.0.10.353	06-10-2021	2021-06-10 오전 7:49:07	16:49:07	2.0.10.248	152	1	z	질서	질	서	NULL	NULL	NULL	57	1	20	NULL	NULL	NULL	KSY3	List2	NULL	NULL	NULL	NULL	NULL	NULL	NULL	NULL	NULL	1	z	0	3	438128	0	z	332
좌우반구com(split BVF)_1	36	1	<?xml version="1.0"?>\n<Clock xmlns:dt="urn:schemas-microsoft-com:datatypes"><Description dt:dt="string">E-Prime Primary Realtime Clock</Description><StartTime><Timestamp dt:dt="int">0</Timestamp><DateUtc dt:dt="string">2021-06-10T07:49:07Z</DateUtc></StartTime><FrequencyChanges><FrequencyChange><Frequency dt:dt="r8">2699990000</Frequency><Timestamp dt:dt="r8">19752012096741</Timestamp><Current d…	좌우반구com(split BVF)_1-036-1	60.022	1.0.0.165	1	7342060	Professional	2.0.10.242	2.0.10.353	06-10-2021	2021-06-10 오전 7:49:07	16:49:07	2.0.10.248	336	1	z	차량	차	량	NULL	NULL	NULL	NULL	NULL	NULL	93	1	72	KSY3	List3	NULL	NULL	NULL	NULL	NULL	NULL	NULL	NULL	NULL	1	z	0	3	943414	0	z	570
좌우반구com(split BVF)_1	36	1	<?xml version="1.0"?>\n<Clock xmlns:dt="urn:schemas-microsoft-com:datatypes"><Description dt:dt="string">E-Prime Primary Realtime Clock</Description><StartTime><Timestamp dt:dt="int">0</Timestamp><DateUtc dt:dt="string">2021-06-10T07:49:07Z</DateUtc></StartTime><FrequencyChanges><FrequencyChange><Frequency dt:dt="r8">2699990000</Frequency><Timestamp dt:dt="r8">19752012096741</Timestamp><Current d…	좌우반구com(split BVF)_1-036-1	60.022	1.0.0.165	1	7342060	Professional	2.0.10.242	2.0.10.353	06-10-2021	2021-06-10 오전 7:49:07	16:49:07	2.0.10.248	375	1	z	차익	차	익	NULL	NULL	NULL	NULL	NULL	NULL	116	1	111	KSY3	List3	NULL	NULL	NULL	NULL	NULL	NULL	NULL	NULL	NULL	0	z	0	4	1048893	0	{/}	522
좌우반구com(split BVF)_1	36	1	<?xml version="1.0"?>\n<Clock xmlns:dt="urn:schemas-microsoft-com:datatypes"><Description dt:dt="string">E-Prime Primary Realtime Clock</Description><StartTime><Timestamp dt:dt="int">0</Timestamp><DateUtc dt:dt="string">2021-06-10T07:49:07Z</DateUtc></StartTime><FrequencyChanges><FrequencyChange><Frequency dt:dt="r8">2699990000</Frequency><Timestamp dt:dt="r8">19752012096741</Timestamp><Current d…	좌우반구com(split BVF)_1-036-1	60.022	1.0.0.165	1	7342060	Professional	2.0.10.242	2.0.10.353	06-10-2021	2021-06-10 오전 7:49:07	16:49:07	2.0.10.248	220	2	{/}	착반	착	반	NULL	NULL	NULL	76	1	88	NULL	NULL	NULL	KSY2	List2	NULL	NULL	NULL	NULL	NULL	NULL	NULL	NULL	NULL	1	{/}	0	3	616781	0	{/}	791
좌우반구com(split BVF)_1	36	1	<?xml version="1.0"?>\n<Clock xmlns:dt="urn:schemas-microsoft-com:datatypes"><Description dt:dt="string">E-Prime Primary Realtime Clock</Description><StartTime><Timestamp dt:dt="int">0</Timestamp><DateUtc dt:dt="string">2021-06-10T07:49:07Z</DateUtc></StartTime><FrequencyChanges><FrequencyChange><Frequency dt:dt="r8">2699990000</Frequency><Timestamp dt:dt="r8">19752012096741</Timestamp><Current d…	좌우반구com(split BVF)_1-036-1	60.022	1.0.0.165	1	7342060	Professional	2.0.10.242	2.0.10.353	06-10-2021	2021-06-10 오전 7:49:07	16:49:07	2.0.10.248	100	1	z	책임	책	임	43	1	100	NULL	NULL	NULL	NULL	NULL	NULL	KSY3	List1	NULL	NULL	NULL	NULL	NULL	NULL	NULL	NULL	NULL	1	z	0	3	290181	0	z	425
좌우반구com(split BVF)_1	36	1	<?xml version="1.0"?>\n<Clock xmlns:dt="urn:schemas-microsoft-com:datatypes"><Description dt:dt="string">E-Prime Primary Realtime Clock</Description><StartTime><Timestamp dt:dt="int">0</Timestamp><DateUtc dt:dt="string">2021-06-10T07:49:07Z</DateUtc></StartTime><FrequencyChanges><FrequencyChange><Frequency dt:dt="r8">2699990000</Frequency><Timestamp dt:dt="r8">19752012096741</Timestamp><Current d…	좌우반구com(split BVF)_1-036-1	60.022	1.0.0.165	1	7342060	Professional	2.0.10.242	2.0.10.353	06-10-2021	2021-06-10 오전 7:49:07	16:49:07	2.0.10.248	297	2	{/}	책희	책	희	NULL	NULL	NULL	NULL	NULL	NULL	91	1	33	KSY3	List3	NULL	NULL	NULL	NULL	NULL	NULL	NULL	NULL	NULL	1	{/}	0	3	840334	0	{/}	940
좌우반구com(split BVF)_1	36	1	<?xml version="1.0"?>\n<Clock xmlns:dt="urn:schemas-microsoft-com:datatypes"><Description dt:dt="string">E-Prime Primary Realtime Clock</Description><StartTime><Timestamp dt:dt="int">0</Timestamp><DateUtc dt:dt="string">2021-06-10T07:49:07Z</DateUtc></StartTime><FrequencyChanges><FrequencyChange><Frequency dt:dt="r8">2699990000</Frequency><Timestamp dt:dt="r8">19752012096741</Timestamp><Current d…	좌우반구com(split BVF)_1-036-1	60.022	1.0.0.165	1	7342060	Professional	2.0.10.242	2.0.10.353	06-10-2021	2021-06-10 오전 7:49:07	16:49:07	2.0.10.248	64	2	{/}	청휘	청	휘	115	1	64	NULL	NULL	NULL	NULL	NULL	NULL	KSY	List1	0		0	-1	193266	183		0	0	1	{/}	0	3	193449	0	{/}	556
좌우반구com(split BVF)_1	36	1	<?xml version="1.0"?>\n<Clock xmlns:dt="urn:schemas-microsoft-com:datatypes"><Description dt:dt="string">E-Prime Primary Realtime Clock</Description><StartTime><Timestamp dt:dt="int">0</Timestamp><DateUtc dt:dt="string">2021-06-10T07:49:07Z</DateUtc></StartTime><FrequencyChanges><FrequencyChange><Frequency dt:dt="r8">2699990000</Frequency><Timestamp dt:dt="r8">19752012096741</Timestamp><Current d…	좌우반구com(split BVF)_1-036-1	60.022	1.0.0.165	1	7342060	Professional	2.0.10.242	2.0.10.353	06-10-2021	2021-06-10 오전 7:49:07	16:49:07	2.0.10.248	263	2	{/}	체행	체	행	NULL	NULL	NULL	126	1	131	NULL	NULL	NULL	KSY	List2	0		1	-1	735138	184		0	0	1	{/}	0	4	735322	0	{/}	749
좌우반구com(split BVF)_1	36	1	<?xml version="1.0"?>\n<Clock xmlns:dt="urn:schemas-microsoft-com:datatypes"><Description dt:dt="string">E-Prime Primary Realtime Clock</Description><StartTime><Timestamp dt:dt="int">0</Timestamp><DateUtc dt:dt="string">2021-06-10T07:49:07Z</DateUtc></StartTime><FrequencyChanges><FrequencyChange><Frequency dt:dt="r8">2699990000</Frequency><Timestamp dt:dt="r8">19752012096741</Timestamp><Current d…	좌우반구com(split BVF)_1-036-1	60.022	1.0.0.165	1	7342060	Professional	2.0.10.242	2.0.10.353	06-10-2021	2021-06-10 오전 7:49:07	16:49:07	2.0.10.248	120	1	z	체험	체	험	57	1	120	NULL	NULL	NULL	NULL	NULL	NULL	KSY3	List1	NULL	NULL	NULL	NULL	NULL	NULL	NULL	NULL	NULL	0	z	0	3	343762	0	{/}	813
좌우반구com(split BVF)_1	36	1	<?xml version="1.0"?>\n<Clock xmlns:dt="urn:schemas-microsoft-com:datatypes"><Description dt:dt="string">E-Prime Primary Realtime Clock</Description><StartTime><Timestamp dt:dt="int">0</Timestamp><DateUtc dt:dt="string">2021-06-10T07:49:07Z</DateUtc></StartTime><FrequencyChanges><FrequencyChange><Frequency dt:dt="r8">2699990000</Frequency><Timestamp dt:dt="r8">19752012096741</Timestamp><Current d…	좌우반구com(split BVF)_1-036-1	60.022	1.0.0.165	1	7342060	Professional	2.0.10.242	2.0.10.353	06-10-2021	2021-06-10 오전 7:49:07	16:49:07	2.0.10.248	166	1	z	최고	최	고	NULL	NULL	NULL	41	1	34	NULL	NULL	NULL	KSY3	List2	NULL	NULL	NULL	NULL	NULL	NULL	NULL	NULL	NULL	1	z	0	3	474698	0	z	363
좌우반구com(split BVF)_1	36	1	<?xml version="1.0"?>\n<Clock xmlns:dt="urn:schemas-microsoft-com:datatypes"><Description dt:dt="string">E-Prime Primary Realtime Clock</Description><StartTime><Timestamp dt:dt="int">0</Timestamp><DateUtc dt:dt="string">2021-06-10T07:49:07Z</DateUtc></StartTime><FrequencyChanges><FrequencyChange><Frequency dt:dt="r8">2699990000</Frequency><Timestamp dt:dt="r8">19752012096741</Timestamp><Current d…	좌우반구com(split BVF)_1-036-1	60.022	1.0.0.165	1	7342060	Professional	2.0.10.242	2.0.10.353	06-10-2021	2021-06-10 오전 7:49:07	16:49:07	2.0.10.248	191	2	{/}	최여	최	여	NULL	NULL	NULL	39	1	59	NULL	NULL	NULL	KSY	List2	0		1	-1	540591	184		0	0	1	{/}	0	4	540775	0	{/}	419
좌우반구com(split BVF)_1	36	1	<?xml version="1.0"?>\n<Clock xmlns:dt="urn:schemas-microsoft-com:datatypes"><Description dt:dt="string">E-Prime Primary Realtime Clock</Description><StartTime><Timestamp dt:dt="int">0</Timestamp><DateUtc dt:dt="string">2021-06-10T07:49:07Z</DateUtc></StartTime><FrequencyChanges><FrequencyChange><Frequency dt:dt="r8">2699990000</Frequency><Timestamp dt:dt="r8">19752012096741</Timestamp><Current d…	좌우반구com(split BVF)_1-036-1	60.022	1.0.0.165	1	7342060	Professional	2.0.10.242	2.0.10.353	06-10-2021	2021-06-10 오전 7:49:07	16:49:07	2.0.10.248	137	2	{/}	최횟	최	횟	NULL	NULL	NULL	130	1	5	NULL	NULL	NULL	KSY	List2	0		0	0	398576	183		0	0	1	{/}	0	3	398759	0	{/}	447
좌우반구com(split BVF)_1	36	1	<?xml version="1.0"?>\n<Clock xmlns:dt="urn:schemas-microsoft-com:datatypes"><Description dt:dt="string">E-Prime Primary Realtime Clock</Description><StartTime><Timestamp dt:dt="int">0</Timestamp><DateUtc dt:dt="string">2021-06-10T07:49:07Z</DateUtc></StartTime><FrequencyChanges><FrequencyChange><Frequency dt:dt="r8">2699990000</Frequency><Timestamp dt:dt="r8">19752012096741</Timestamp><Current d…	좌우반구com(split BVF)_1-036-1	60.022	1.0.0.165	1	7342060	Professional	2.0.10.242	2.0.10.353	06-10-2021	2021-06-10 오전 7:49:07	16:49:07	2.0.10.248	58	2	{/}	축허	축	허	44	1	58	NULL	NULL	NULL	NULL	NULL	NULL	KSY2	List1	NULL	NULL	NULL	NULL	NULL	NULL	NULL	NULL	NULL	1	{/}	0	3	177455	0	{/}	402
좌우반구com(split BVF)_1	36	1	<?xml version="1.0"?>\n<Clock xmlns:dt="urn:schemas-microsoft-com:datatypes"><Description dt:dt="string">E-Prime Primary Realtime Clock</Description><StartTime><Timestamp dt:dt="int">0</Timestamp><DateUtc dt:dt="string">2021-06-10T07:49:07Z</DateUtc></StartTime><FrequencyChanges><FrequencyChange><Frequency dt:dt="r8">2699990000</Frequency><Timestamp dt:dt="r8">19752012096741</Timestamp><Current d…	좌우반구com(split BVF)_1-036-1	60.022	1.0.0.165	1	7342060	Professional	2.0.10.242	2.0.10.353	06-10-2021	2021-06-10 오전 7:49:07	16:49:07	2.0.10.248	13	2	{/}	축헤	축	헤	89	1	13	NULL	NULL	NULL	NULL	NULL	NULL	KSY2	List1	NULL	NULL	NULL	NULL	NULL	NULL	NULL	NULL	NULL	1	{/}	0	4	58931	0	{/}	575
좌우반구com(split BVF)_1	36	1	<?xml version="1.0"?>\n<Clock xmlns:dt="urn:schemas-microsoft-com:datatypes"><Description dt:dt="string">E-Prime Primary Realtime Clock</Description><StartTime><Timestamp dt:dt="int">0</Timestamp><DateUtc dt:dt="string">2021-06-10T07:49:07Z</DateUtc></StartTime><FrequencyChanges><FrequencyChange><Frequency dt:dt="r8">2699990000</Frequency><Timestamp dt:dt="r8">19752012096741</Timestamp><Current d…	좌우반구com(split BVF)_1-036-1	60.022	1.0.0.165	1	7342060	Professional	2.0.10.242	2.0.10.353	06-10-2021	2021-06-10 오전 7:49:07	16:49:07	2.0.10.248	168	2	{/}	축희	축	희	NULL	NULL	NULL	9	1	36	NULL	NULL	NULL	KSY3	List2	NULL	NULL	NULL	NULL	NULL	NULL	NULL	NULL	NULL	1	{/}	0	3	479930	0	{/}	578
좌우반구com(split BVF)_1	36	1	<?xml version="1.0"?>\n<Clock xmlns:dt="urn:schemas-microsoft-com:datatypes"><Description dt:dt="string">E-Prime Primary Realtime Clock</Description><StartTime><Timestamp dt:dt="int">0</Timestamp><DateUtc dt:dt="string">2021-06-10T07:49:07Z</DateUtc></StartTime><FrequencyChanges><FrequencyChange><Frequency dt:dt="r8">2699990000</Frequency><Timestamp dt:dt="r8">19752012096741</Timestamp><Current d…	좌우반구com(split BVF)_1-036-1	60.022	1.0.0.165	1	7342060	Professional	2.0.10.242	2.0.10.353	06-10-2021	2021-06-10 오전 7:49:07	16:49:07	2.0.10.248	334	2	{/}	측개	측	개	NULL	NULL	NULL	NULL	NULL	NULL	5	1	70	KSY2	List3	NULL	NULL	NULL	NULL	NULL	NULL	NULL	NULL	NULL	1	{/}	0	3	937899	0	{/}	437
좌우반구com(split BVF)_1	36	1	<?xml version="1.0"?>\n<Clock xmlns:dt="urn:schemas-microsoft-com:datatypes"><Description dt:dt="string">E-Prime Primary Realtime Clock</Description><StartTime><Timestamp dt:dt="int">0</Timestamp><DateUtc dt:dt="string">2021-06-10T07:49:07Z</DateUtc></StartTime><FrequencyChanges><FrequencyChange><Frequency dt:dt="r8">2699990000</Frequency><Timestamp dt:dt="r8">19752012096741</Timestamp><Current d…	좌우반구com(split BVF)_1-036-1	60.022	1.0.0.165	1	7342060	Professional	2.0.10.242	2.0.10.353	06-10-2021	2021-06-10 오전 7:49:07	16:49:07	2.0.10.248	180	1	z	치안	치	안	NULL	NULL	NULL	38	1	48	NULL	NULL	NULL	KSY3	List2	NULL	NULL	NULL	NULL	NULL	NULL	NULL	NULL	NULL	1	z	1	3	511768	0	z	503
좌우반구com(split BVF)_1	36	1	<?xml version="1.0"?>\n<Clock xmlns:dt="urn:schemas-microsoft-com:datatypes"><Description dt:dt="string">E-Prime Primary Realtime Clock</Description><StartTime><Timestamp dt:dt="int">0</Timestamp><DateUtc dt:dt="string">2021-06-10T07:49:07Z</DateUtc></StartTime><FrequencyChanges><FrequencyChange><Frequency dt:dt="r8">2699990000</Frequency><Timestamp dt:dt="r8">19752012096741</Timestamp><Current d…	좌우반구com(split BVF)_1-036-1	60.022	1.0.0.165	1	7342060	Professional	2.0.10.242	2.0.10.353	06-10-2021	2021-06-10 오전 7:49:07	16:49:07	2.0.10.248	26	2	{/}	치책	치	책	12	1	26	NULL	NULL	NULL	NULL	NULL	NULL	KSY	List1	0		0	-1	92885	183		0	0	1	{/}	1	3	93068	0	{/}	862
좌우반구com(split BVF)_1	36	1	<?xml version="1.0"?>\n<Clock xmlns:dt="urn:schemas-microsoft-com:datatypes"><Description dt:dt="string">E-Prime Primary Realtime Clock</Description><StartTime><Timestamp dt:dt="int">0</Timestamp><DateUtc dt:dt="string">2021-06-10T07:49:07Z</DateUtc></StartTime><FrequencyChanges><FrequencyChange><Frequency dt:dt="r8">2699990000</Frequency><Timestamp dt:dt="r8">19752012096741</Timestamp><Current d…	좌우반구com(split BVF)_1-036-1	60.022	1.0.0.165	1	7342060	Professional	2.0.10.242	2.0.10.353	06-10-2021	2021-06-10 오전 7:49:07	16:49:07	2.0.10.248	345	2	{/}	치향	치	향	NULL	NULL	NULL	NULL	NULL	NULL	77	1	81	KSY	List3	0		0	-1	968088	184		0	0	1	{/}	0	4	968272	0	{/}	554
좌우반구com(split BVF)_1	36	1	<?xml version="1.0"?>\n<Clock xmlns:dt="urn:schemas-microsoft-com:datatypes"><Description dt:dt="string">E-Prime Primary Realtime Clock</Description><StartTime><Timestamp dt:dt="int">0</Timestamp><DateUtc dt:dt="string">2021-06-10T07:49:07Z</DateUtc></StartTime><FrequencyChanges><FrequencyChange><Frequency dt:dt="r8">2699990000</Frequency><Timestamp dt:dt="r8">19752012096741</Timestamp><Current d…	좌우반구com(split BVF)_1-036-1	60.022	1.0.0.165	1	7342060	Professional	2.0.10.242	2.0.10.353	06-10-2021	2021-06-10 오전 7:49:07	16:49:07	2.0.10.248	202	1	z	타격	타	격	NULL	NULL	NULL	40	1	70	NULL	NULL	NULL	KSY3	List2	NULL	NULL	NULL	NULL	NULL	NULL	NULL	NULL	NULL	0	z	0	3	569531	0	{/}	349
좌우반구com(split BVF)_1	36	1	<?xml version="1.0"?>\n<Clock xmlns:dt="urn:schemas-microsoft-com:datatypes"><Description dt:dt="string">E-Prime Primary Realtime Clock</Description><StartTime><Timestamp dt:dt="int">0</Timestamp><DateUtc dt:dt="string">2021-06-10T07:49:07Z</DateUtc></StartTime><FrequencyChanges><FrequencyChange><Frequency dt:dt="r8">2699990000</Frequency><Timestamp dt:dt="r8">19752012096741</Timestamp><Current d…	좌우반구com(split BVF)_1-036-1	60.022	1.0.0.165	1	7342060	Professional	2.0.10.242	2.0.10.353	06-10-2021	2021-06-10 오전 7:49:07	16:49:07	2.0.10.248	250	1	z	탈퇴	탈	퇴	NULL	NULL	NULL	51	1	118	NULL	NULL	NULL	KSY3	List2	NULL	NULL	NULL	NULL	NULL	NULL	NULL	NULL	NULL	1	z	1	3	700184	0	z	449
좌우반구com(split BVF)_1	36	1	<?xml version="1.0"?>\n<Clock xmlns:dt="urn:schemas-microsoft-com:datatypes"><Description dt:dt="string">E-Prime Primary Realtime Clock</Description><StartTime><Timestamp dt:dt="int">0</Timestamp><DateUtc dt:dt="string">2021-06-10T07:49:07Z</DateUtc></StartTime><FrequencyChanges><FrequencyChange><Frequency dt:dt="r8">2699990000</Frequency><Timestamp dt:dt="r8">19752012096741</Timestamp><Current d…	좌우반구com(split BVF)_1-036-1	60.022	1.0.0.165	1	7342060	Professional	2.0.10.242	2.0.10.353	06-10-2021	2021-06-10 오전 7:49:07	16:49:07	2.0.10.248	82	2	{/}	태스	태	스	34	1	82	NULL	NULL	NULL	NULL	NULL	NULL	KSY	List1	0		0	-1	242365	183		0	0	1	{/}	0	3	242548	0	{/}	403
좌우반구com(split BVF)_1	36	1	<?xml version="1.0"?>\n<Clock xmlns:dt="urn:schemas-microsoft-com:datatypes"><Description dt:dt="string">E-Prime Primary Realtime Clock</Description><StartTime><Timestamp dt:dt="int">0</Timestamp><DateUtc dt:dt="string">2021-06-10T07:49:07Z</DateUtc></StartTime><FrequencyChanges><FrequencyChange><Frequency dt:dt="r8">2699990000</Frequency><Timestamp dt:dt="r8">19752012096741</Timestamp><Current d…	좌우반구com(split BVF)_1-036-1	60.022	1.0.0.165	1	7342060	Professional	2.0.10.242	2.0.10.353	06-10-2021	2021-06-10 오전 7:49:07	16:49:07	2.0.10.248	377	1	z	택시	택	시	NULL	NULL	NULL	NULL	NULL	NULL	62	1	113	KSY3	List3	NULL	NULL	NULL	NULL	NULL	NULL	NULL	NULL	NULL	1	z	0	3	1054324	0	z	394
좌우반구com(split BVF)_1	36	1	<?xml version="1.0"?>\n<Clock xmlns:dt="urn:schemas-microsoft-com:datatypes"><Description dt:dt="string">E-Prime Primary Realtime Clock</Description><StartTime><Timestamp dt:dt="int">0</Timestamp><DateUtc dt:dt="string">2021-06-10T07:49:07Z</DateUtc></StartTime><FrequencyChanges><FrequencyChange><Frequency dt:dt="r8">2699990000</Frequency><Timestamp dt:dt="r8">19752012096741</Timestamp><Current d…	좌우반구com(split BVF)_1-036-1	60.022	1.0.0.165	1	7342060	Professional	2.0.10.242	2.0.10.353	06-10-2021	2021-06-10 오전 7:49:07	16:49:07	2.0.10.248	4	2	{/}	택정	택	정	15	1	4	NULL	NULL	NULL	NULL	NULL	NULL	KSY	List1	0		0	0	35556	183		0	0	1	{/}	0	3	35739	0	{/}	447
좌우반구com(split BVF)_1	36	1	<?xml version="1.0"?>\n<Clock xmlns:dt="urn:schemas-microsoft-com:datatypes"><Description dt:dt="string">E-Prime Primary Realtime Clock</Description><StartTime><Timestamp dt:dt="int">0</Timestamp><DateUtc dt:dt="string">2021-06-10T07:49:07Z</DateUtc></StartTime><FrequencyChanges><FrequencyChange><Frequency dt:dt="r8">2699990000</Frequency><Timestamp dt:dt="r8">19752012096741</Timestamp><Current d…	좌우반구com(split BVF)_1-036-1	60.022	1.0.0.165	1	7342060	Professional	2.0.10.242	2.0.10.353	06-10-2021	2021-06-10 오전 7:49:07	16:49:07	2.0.10.248	87	2	{/}	통락	통	락	62	1	87	NULL	NULL	NULL	NULL	NULL	NULL	KSY3	List1	NULL	NULL	NULL	NULL	NULL	NULL	NULL	NULL	NULL	1	{/}	0	3	255510	0	{/}	608
좌우반구com(split BVF)_1	36	1	<?xml version="1.0"?>\n<Clock xmlns:dt="urn:schemas-microsoft-com:datatypes"><Description dt:dt="string">E-Prime Primary Realtime Clock</Description><StartTime><Timestamp dt:dt="int">0</Timestamp><DateUtc dt:dt="string">2021-06-10T07:49:07Z</DateUtc></StartTime><FrequencyChanges><FrequencyChange><Frequency dt:dt="r8">2699990000</Frequency><Timestamp dt:dt="r8">19752012096741</Timestamp><Current d…	좌우반구com(split BVF)_1-036-1	60.022	1.0.0.165	1	7342060	Professional	2.0.10.242	2.0.10.353	06-10-2021	2021-06-10 오전 7:49:07	16:49:07	2.0.10.248	245	2	{/}	통록	통	록	NULL	NULL	NULL	28	1	113	NULL	NULL	NULL	KSY2	List2	NULL	NULL	NULL	NULL	NULL	NULL	NULL	NULL	NULL	1	{/}	0	3	686356	0	{/}	619
좌우반구com(split BVF)_1	36	1	<?xml version="1.0"?>\n<Clock xmlns:dt="urn:schemas-microsoft-com:datatypes"><Description dt:dt="string">E-Prime Primary Realtime Clock</Description><StartTime><Timestamp dt:dt="int">0</Timestamp><DateUtc dt:dt="string">2021-06-10T07:49:07Z</DateUtc></StartTime><FrequencyChanges><FrequencyChange><Frequency dt:dt="r8">2699990000</Frequency><Timestamp dt:dt="r8">19752012096741</Timestamp><Current d…	좌우반구com(split BVF)_1-036-1	60.022	1.0.0.165	1	7342060	Professional	2.0.10.242	2.0.10.353	06-10-2021	2021-06-10 오전 7:49:07	16:49:07	2.0.10.248	67	2	{/}	통류	통	류	123	1	67	NULL	NULL	NULL	NULL	NULL	NULL	KSY2	List1	NULL	NULL	NULL	NULL	NULL	NULL	NULL	NULL	NULL	1	{/}	0	3	201496	0	{/}	535
좌우반구com(split BVF)_1	36	1	<?xml version="1.0"?>\n<Clock xmlns:dt="urn:schemas-microsoft-com:datatypes"><Description dt:dt="string">E-Prime Primary Realtime Clock</Description><StartTime><Timestamp dt:dt="int">0</Timestamp><DateUtc dt:dt="string">2021-06-10T07:49:07Z</DateUtc></StartTime><FrequencyChanges><FrequencyChange><Frequency dt:dt="r8">2699990000</Frequency><Timestamp dt:dt="r8">19752012096741</Timestamp><Current d…	좌우반구com(split BVF)_1-036-1	60.022	1.0.0.165	1	7342060	Professional	2.0.10.242	2.0.10.353	06-10-2021	2021-06-10 오전 7:49:07	16:49:07	2.0.10.248	114	2	{/}	퇴착	퇴	착	98	1	114	NULL	NULL	NULL	NULL	NULL	NULL	KSY2	List1	NULL	NULL	NULL	NULL	NULL	NULL	NULL	NULL	NULL	0	{/}	1	3	327784	0	z	432
좌우반구com(split BVF)_1	36	1	<?xml version="1.0"?>\n<Clock xmlns:dt="urn:schemas-microsoft-com:datatypes"><Description dt:dt="string">E-Prime Primary Realtime Clock</Description><StartTime><Timestamp dt:dt="int">0</Timestamp><DateUtc dt:dt="string">2021-06-10T07:49:07Z</DateUtc></StartTime><FrequencyChanges><FrequencyChange><Frequency dt:dt="r8">2699990000</Frequency><Timestamp dt:dt="r8">19752012096741</Timestamp><Current d…	좌우반구com(split BVF)_1-036-1	60.022	1.0.0.165	1	7342060	Professional	2.0.10.242	2.0.10.353	06-10-2021	2021-06-10 오전 7:49:07	16:49:07	2.0.10.248	251	1	z	판단	판	단	NULL	NULL	NULL	106	1	119	NULL	NULL	NULL	KSY3	List2	NULL	NULL	NULL	NULL	NULL	NULL	NULL	NULL	NULL	1	z	1	3	702833	0	z	300
좌우반구com(split BVF)_1	36	1	<?xml version="1.0"?>\n<Clock xmlns:dt="urn:schemas-microsoft-com:datatypes"><Description dt:dt="string">E-Prime Primary Realtime Clock</Description><StartTime><Timestamp dt:dt="int">0</Timestamp><DateUtc dt:dt="string">2021-06-10T07:49:07Z</DateUtc></StartTime><FrequencyChanges><FrequencyChange><Frequency dt:dt="r8">2699990000</Frequency><Timestamp dt:dt="r8">19752012096741</Timestamp><Current d…	좌우반구com(split BVF)_1-036-1	60.022	1.0.0.165	1	7342060	Professional	2.0.10.242	2.0.10.353	06-10-2021	2021-06-10 오전 7:49:07	16:49:07	2.0.10.248	57	1	z	판매	판	매	19	1	57	NULL	NULL	NULL	NULL	NULL	NULL	KSY3	List1	NULL	NULL	NULL	NULL	NULL	NULL	NULL	NULL	NULL	1	z	0	4	174956	0	z	304
좌우반구com(split BVF)_1	36	1	<?xml version="1.0"?>\n<Clock xmlns:dt="urn:schemas-microsoft-com:datatypes"><Description dt:dt="string">E-Prime Primary Realtime Clock</Description><StartTime><Timestamp dt:dt="int">0</Timestamp><DateUtc dt:dt="string">2021-06-10T07:49:07Z</DateUtc></StartTime><FrequencyChanges><FrequencyChange><Frequency dt:dt="r8">2699990000</Frequency><Timestamp dt:dt="r8">19752012096741</Timestamp><Current d…	좌우반구com(split BVF)_1-036-1	60.022	1.0.0.165	1	7342060	Professional	2.0.10.242	2.0.10.353	06-10-2021	2021-06-10 오전 7:49:07	16:49:07	2.0.10.248	348	1	z	표현	표	현	NULL	NULL	NULL	NULL	NULL	NULL	76	1	84	KSY3	List3	NULL	NULL	NULL	NULL	NULL	NULL	NULL	NULL	NULL	1	z	0	3	976169	0	z	368
좌우반구com(split BVF)_1	36	1	<?xml version="1.0"?>\n<Clock xmlns:dt="urn:schemas-microsoft-com:datatypes"><Description dt:dt="string">E-Prime Primary Realtime Clock</Description><StartTime><Timestamp dt:dt="int">0</Timestamp><DateUtc dt:dt="string">2021-06-10T07:49:07Z</DateUtc></StartTime><FrequencyChanges><FrequencyChange><Frequency dt:dt="r8">2699990000</Frequency><Timestamp dt:dt="r8">19752012096741</Timestamp><Current d…	좌우반구com(split BVF)_1-036-1	60.022	1.0.0.165	1	7342060	Professional	2.0.10.242	2.0.10.353	06-10-2021	2021-06-10 오전 7:49:07	16:49:07	2.0.10.248	51	2	{/}	품결	품	결	7	1	51	NULL	NULL	NULL	NULL	NULL	NULL	KSY2	List1	NULL	NULL	NULL	NULL	NULL	NULL	NULL	NULL	NULL	1	{/}	0	3	159328	0	{/}	592
좌우반구com(split BVF)_1	36	1	<?xml version="1.0"?>\n<Clock xmlns:dt="urn:schemas-microsoft-com:datatypes"><Description dt:dt="string">E-Prime Primary Realtime Clock</Description><StartTime><Timestamp dt:dt="int">0</Timestamp><DateUtc dt:dt="string">2021-06-10T07:49:07Z</DateUtc></StartTime><FrequencyChanges><FrequencyChange><Frequency dt:dt="r8">2699990000</Frequency><Timestamp dt:dt="r8">19752012096741</Timestamp><Current d…	좌우반구com(split BVF)_1-036-1	60.022	1.0.0.165	1	7342060	Professional	2.0.10.242	2.0.10.353	06-10-2021	2021-06-10 오전 7:49:07	16:49:07	2.0.10.248	128	2	{/}	필관	필	관	82	1	128	NULL	NULL	NULL	NULL	NULL	NULL	KSY2	List1	NULL	NULL	NULL	NULL	NULL	NULL	NULL	NULL	NULL	1	{/}	1	3	365104	0	{/}	466
좌우반구com(split BVF)_1	36	1	<?xml version="1.0"?>\n<Clock xmlns:dt="urn:schemas-microsoft-com:datatypes"><Description dt:dt="string">E-Prime Primary Realtime Clock</Description><StartTime><Timestamp dt:dt="int">0</Timestamp><DateUtc dt:dt="string">2021-06-10T07:49:07Z</DateUtc></StartTime><FrequencyChanges><FrequencyChange><Frequency dt:dt="r8">2699990000</Frequency><Timestamp dt:dt="r8">19752012096741</Timestamp><Current d…	좌우반구com(split BVF)_1-036-1	60.022	1.0.0.165	1	7342060	Professional	2.0.10.242	2.0.10.353	06-10-2021	2021-06-10 오전 7:49:07	16:49:07	2.0.10.248	56	1	z	필수	필	수	86	1	56	NULL	NULL	NULL	NULL	NULL	NULL	KSY3	List1	NULL	NULL	NULL	NULL	NULL	NULL	NULL	NULL	NULL	1	z	0	3	172440	0	z	320
좌우반구com(split BVF)_1	36	1	<?xml version="1.0"?>\n<Clock xmlns:dt="urn:schemas-microsoft-com:datatypes"><Description dt:dt="string">E-Prime Primary Realtime Clock</Description><StartTime><Timestamp dt:dt="int">0</Timestamp><DateUtc dt:dt="string">2021-06-10T07:49:07Z</DateUtc></StartTime><FrequencyChanges><FrequencyChange><Frequency dt:dt="r8">2699990000</Frequency><Timestamp dt:dt="r8">19752012096741</Timestamp><Current d…	좌우반구com(split BVF)_1-036-1	60.022	1.0.0.165	1	7342060	Professional	2.0.10.242	2.0.10.353	06-10-2021	2021-06-10 오전 7:49:07	16:49:07	2.0.10.248	301	1	z	핑계	핑	계	NULL	NULL	NULL	NULL	NULL	NULL	23	1	37	KSY3	List3	NULL	NULL	NULL	NULL	NULL	NULL	NULL	NULL	NULL	1	z	0	3	851280	0	z	386
좌우반구com(split BVF)_1	36	1	<?xml version="1.0"?>\n<Clock xmlns:dt="urn:schemas-microsoft-com:datatypes"><Description dt:dt="string">E-Prime Primary Realtime Clock</Description><StartTime><Timestamp dt:dt="int">0</Timestamp><DateUtc dt:dt="string">2021-06-10T07:49:07Z</DateUtc></StartTime><FrequencyChanges><FrequencyChange><Frequency dt:dt="r8">2699990000</Frequency><Timestamp dt:dt="r8">19752012096741</Timestamp><Current d…	좌우반구com(split BVF)_1-036-1	60.022	1.0.0.165	1	7342060	Professional	2.0.10.242	2.0.10.353	06-10-2021	2021-06-10 오전 7:49:07	16:49:07	2.0.10.248	41	2	{/}	핑품	핑	품	125	1	41	NULL	NULL	NULL	NULL	NULL	NULL	KSY	List1	0		0	-1	132804	183		0	0	1	{/}	1	3	132987	0	{/}	430
좌우반구com(split BVF)_1	36	1	<?xml version="1.0"?>\n<Clock xmlns:dt="urn:schemas-microsoft-com:datatypes"><Description dt:dt="string">E-Prime Primary Realtime Clock</Description><StartTime><Timestamp dt:dt="int">0</Timestamp><DateUtc dt:dt="string">2021-06-10T07:49:07Z</DateUtc></StartTime><FrequencyChanges><FrequencyChange><Frequency dt:dt="r8">2699990000</Frequency><Timestamp dt:dt="r8">19752012096741</Timestamp><Current d…	좌우반구com(split BVF)_1-036-1	60.022	1.0.0.165	1	7342060	Professional	2.0.10.242	2.0.10.353	06-10-2021	2021-06-10 오전 7:49:07	16:49:07	2.0.10.248	387	1	z	하나	하	나	NULL	NULL	NULL	NULL	NULL	NULL	64	1	123	KSY3	List3	NULL	NULL	NULL	NULL	NULL	NULL	NULL	NULL	NULL	1	z	0	4	1080232	0	z	285
좌우반구com(split BVF)_1	36	1	<?xml version="1.0"?>\n<Clock xmlns:dt="urn:schemas-microsoft-com:datatypes"><Description dt:dt="string">E-Prime Primary Realtime Clock</Description><StartTime><Timestamp dt:dt="int">0</Timestamp><DateUtc dt:dt="string">2021-06-10T07:49:07Z</DateUtc></StartTime><FrequencyChanges><FrequencyChange><Frequency dt:dt="r8">2699990000</Frequency><Timestamp dt:dt="r8">19752012096741</Timestamp><Current d…	좌우반구com(split BVF)_1-036-1	60.022	1.0.0.165	1	7342060	Professional	2.0.10.242	2.0.10.353	06-10-2021	2021-06-10 오전 7:49:07	16:49:07	2.0.10.248	162	1	z	한계	한	계	NULL	NULL	NULL	83	1	30	NULL	NULL	NULL	KSY3	List2	NULL	NULL	NULL	NULL	NULL	NULL	NULL	NULL	NULL	1	z	0	4	464369	0	z	378
좌우반구com(split BVF)_1	36	1	<?xml version="1.0"?>\n<Clock xmlns:dt="urn:schemas-microsoft-com:datatypes"><Description dt:dt="string">E-Prime Primary Realtime Clock</Description><StartTime><Timestamp dt:dt="int">0</Timestamp><DateUtc dt:dt="string">2021-06-10T07:49:07Z</DateUtc></StartTime><FrequencyChanges><FrequencyChange><Frequency dt:dt="r8">2699990000</Frequency><Timestamp dt:dt="r8">19752012096741</Timestamp><Current d…	좌우반구com(split BVF)_1-036-1	60.022	1.0.0.165	1	7342060	Professional	2.0.10.242	2.0.10.353	06-10-2021	2021-06-10 오전 7:49:07	16:49:07	2.0.10.248	273	1	z	핵심	핵	심	NULL	NULL	NULL	NULL	NULL	NULL	34	1	9	KSY3	List3	NULL	NULL	NULL	NULL	NULL	NULL	NULL	NULL	NULL	1	z	0	3	775707	0	z	504
좌우반구com(split BVF)_1	36	1	<?xml version="1.0"?>\n<Clock xmlns:dt="urn:schemas-microsoft-com:datatypes"><Description dt:dt="string">E-Prime Primary Realtime Clock</Description><StartTime><Timestamp dt:dt="int">0</Timestamp><DateUtc dt:dt="string">2021-06-10T07:49:07Z</DateUtc></StartTime><FrequencyChanges><FrequencyChange><Frequency dt:dt="r8">2699990000</Frequency><Timestamp dt:dt="r8">19752012096741</Timestamp><Current d…	좌우반구com(split BVF)_1-036-1	60.022	1.0.0.165	1	7342060	Professional	2.0.10.242	2.0.10.353	06-10-2021	2021-06-10 오전 7:49:07	16:49:07	2.0.10.248	78	2	{/}	핵외	핵	외	66	1	78	NULL	NULL	NULL	NULL	NULL	NULL	KSY	List1	0		0	-1	231835	184		0	0	1	{/}	0	4	232019	0	{/}	393
좌우반구com(split BVF)_1	36	1	<?xml version="1.0"?>\n<Clock xmlns:dt="urn:schemas-microsoft-com:datatypes"><Description dt:dt="string">E-Prime Primary Realtime Clock</Description><StartTime><Timestamp dt:dt="int">0</Timestamp><DateUtc dt:dt="string">2021-06-10T07:49:07Z</DateUtc></StartTime><FrequencyChanges><FrequencyChange><Frequency dt:dt="r8">2699990000</Frequency><Timestamp dt:dt="r8">19752012096741</Timestamp><Current d…	좌우반구com(split BVF)_1-036-1	60.022	1.0.0.165	1	7342060	Professional	2.0.10.242	2.0.10.353	06-10-2021	2021-06-10 오전 7:49:07	16:49:07	2.0.10.248	308	2	{/}	핵정	핵	정	NULL	NULL	NULL	NULL	NULL	NULL	48	1	44	KSY	List3	0		0	-1	869657	183		0	0	1	{/}	0	3	869840	0	{/}	410
좌우반구com(split BVF)_1	36	1	<?xml version="1.0"?>\n<Clock xmlns:dt="urn:schemas-microsoft-com:datatypes"><Description dt:dt="string">E-Prime Primary Realtime Clock</Description><StartTime><Timestamp dt:dt="int">0</Timestamp><DateUtc dt:dt="string">2021-06-10T07:49:07Z</DateUtc></StartTime><FrequencyChanges><FrequencyChange><Frequency dt:dt="r8">2699990000</Frequency><Timestamp dt:dt="r8">19752012096741</Timestamp><Current d…	좌우반구com(split BVF)_1-036-1	60.022	1.0.0.165	1	7342060	Professional	2.0.10.242	2.0.10.353	06-10-2021	2021-06-10 오전 7:49:07	16:49:07	2.0.10.248	343	1	z	행보	행	보	NULL	NULL	NULL	NULL	NULL	NULL	109	1	79	KSY3	List3	NULL	NULL	NULL	NULL	NULL	NULL	NULL	NULL	NULL	1	z	0	3	962807	0	z	674
좌우반구com(split BVF)_1	36	1	<?xml version="1.0"?>\n<Clock xmlns:dt="urn:schemas-microsoft-com:datatypes"><Description dt:dt="string">E-Prime Primary Realtime Clock</Description><StartTime><Timestamp dt:dt="int">0</Timestamp><DateUtc dt:dt="string">2021-06-10T07:49:07Z</DateUtc></StartTime><FrequencyChanges><FrequencyChange><Frequency dt:dt="r8">2699990000</Frequency><Timestamp dt:dt="r8">19752012096741</Timestamp><Current d…	좌우반구com(split BVF)_1-036-1	60.022	1.0.0.165	1	7342060	Professional	2.0.10.242	2.0.10.353	06-10-2021	2021-06-10 오전 7:49:07	16:49:07	2.0.10.248	159	1	z	행운	행	운	NULL	NULL	NULL	18	1	27	NULL	NULL	NULL	KSY3	List2	NULL	NULL	NULL	NULL	NULL	NULL	NULL	NULL	NULL	1	z	0	3	456638	0	z	300
좌우반구com(split BVF)_1	36	1	<?xml version="1.0"?>\n<Clock xmlns:dt="urn:schemas-microsoft-com:datatypes"><Description dt:dt="string">E-Prime Primary Realtime Clock</Description><StartTime><Timestamp dt:dt="int">0</Timestamp><DateUtc dt:dt="string">2021-06-10T07:49:07Z</DateUtc></StartTime><FrequencyChanges><FrequencyChange><Frequency dt:dt="r8">2699990000</Frequency><Timestamp dt:dt="r8">19752012096741</Timestamp><Current d…	좌우반구com(split BVF)_1-036-1	60.022	1.0.0.165	1	7342060	Professional	2.0.10.242	2.0.10.353	06-10-2021	2021-06-10 오전 7:49:07	16:49:07	2.0.10.248	211	2	{/}	행회	행	회	NULL	NULL	NULL	115	1	79	NULL	NULL	NULL	KSY	List2	0		1	-1	592989	184		0	0	1	{/}	0	4	593173	0	{/}	412
좌우반구com(split BVF)_1	36	1	<?xml version="1.0"?>\n<Clock xmlns:dt="urn:schemas-microsoft-com:datatypes"><Description dt:dt="string">E-Prime Primary Realtime Clock</Description><StartTime><Timestamp dt:dt="int">0</Timestamp><DateUtc dt:dt="string">2021-06-10T07:49:07Z</DateUtc></StartTime><FrequencyChanges><FrequencyChange><Frequency dt:dt="r8">2699990000</Frequency><Timestamp dt:dt="r8">19752012096741</Timestamp><Current d…	좌우반구com(split BVF)_1-036-1	60.022	1.0.0.165	1	7342060	Professional	2.0.10.242	2.0.10.353	06-10-2021	2021-06-10 오전 7:49:07	16:49:07	2.0.10.248	176	1	z	향수	향	수	NULL	NULL	NULL	4	1	44	NULL	NULL	NULL	KSY3	List2	NULL	NULL	NULL	NULL	NULL	NULL	NULL	NULL	NULL	1	z	0	3	501439	0	z	410
좌우반구com(split BVF)_1	36	1	<?xml version="1.0"?>\n<Clock xmlns:dt="urn:schemas-microsoft-com:datatypes"><Description dt:dt="string">E-Prime Primary Realtime Clock</Description><StartTime><Timestamp dt:dt="int">0</Timestamp><DateUtc dt:dt="string">2021-06-10T07:49:07Z</DateUtc></StartTime><FrequencyChanges><FrequencyChange><Frequency dt:dt="r8">2699990000</Frequency><Timestamp dt:dt="r8">19752012096741</Timestamp><Current d…	좌우반구com(split BVF)_1-036-1	60.022	1.0.0.165	1	7342060	Professional	2.0.10.242	2.0.10.353	06-10-2021	2021-06-10 오전 7:49:07	16:49:07	2.0.10.248	376	2	{/}	향엄	향	엄	NULL	NULL	NULL	NULL	NULL	NULL	132	1	112	KSY	List3	0		0	-1	1051442	183		0	0	1	{/}	1	3	1051625	0	{/}	493
좌우반구com(split BVF)_1	36	1	<?xml version="1.0"?>\n<Clock xmlns:dt="urn:schemas-microsoft-com:datatypes"><Description dt:dt="string">E-Prime Primary Realtime Clock</Description><StartTime><Timestamp dt:dt="int">0</Timestamp><DateUtc dt:dt="string">2021-06-10T07:49:07Z</DateUtc></StartTime><FrequencyChanges><FrequencyChange><Frequency dt:dt="r8">2699990000</Frequency><Timestamp dt:dt="r8">19752012096741</Timestamp><Current d…	좌우반구com(split BVF)_1-036-1	60.022	1.0.0.165	1	7342060	Professional	2.0.10.242	2.0.10.353	06-10-2021	2021-06-10 오전 7:49:07	16:49:07	2.0.10.248	138	2	{/}	허낌	허	낌	NULL	NULL	NULL	128	1	6	NULL	NULL	NULL	KSY3	List2	NULL	NULL	NULL	NULL	NULL	NULL	NULL	NULL	NULL	1	{/}	0	3	401408	0	{/}	467
좌우반구com(split BVF)_1	36	1	<?xml version="1.0"?>\n<Clock xmlns:dt="urn:schemas-microsoft-com:datatypes"><Description dt:dt="string">E-Prime Primary Realtime Clock</Description><StartTime><Timestamp dt:dt="int">0</Timestamp><DateUtc dt:dt="string">2021-06-10T07:49:07Z</DateUtc></StartTime><FrequencyChanges><FrequencyChange><Frequency dt:dt="r8">2699990000</Frequency><Timestamp dt:dt="r8">19752012096741</Timestamp><Current d…	좌우반구com(split BVF)_1-036-1	60.022	1.0.0.165	1	7342060	Professional	2.0.10.242	2.0.10.353	06-10-2021	2021-06-10 오전 7:49:07	16:49:07	2.0.10.248	310	1	z	허락	허	락	NULL	NULL	NULL	NULL	NULL	NULL	106	1	46	KSY3	List3	NULL	NULL	NULL	NULL	NULL	NULL	NULL	NULL	NULL	1	z	0	4	874922	0	z	361
좌우반구com(split BVF)_1	36	1	<?xml version="1.0"?>\n<Clock xmlns:dt="urn:schemas-microsoft-com:datatypes"><Description dt:dt="string">E-Prime Primary Realtime Clock</Description><StartTime><Timestamp dt:dt="int">0</Timestamp><DateUtc dt:dt="string">2021-06-10T07:49:07Z</DateUtc></StartTime><FrequencyChanges><FrequencyChange><Frequency dt:dt="r8">2699990000</Frequency><Timestamp dt:dt="r8">19752012096741</Timestamp><Current d…	좌우반구com(split BVF)_1-036-1	60.022	1.0.0.165	1	7342060	Professional	2.0.10.242	2.0.10.353	06-10-2021	2021-06-10 오전 7:49:07	16:49:07	2.0.10.248	200	2	{/}	허빈	허	빈	NULL	NULL	NULL	66	1	68	NULL	NULL	NULL	KSY	List2	0		1	-1	563966	184		0	0	1	{/}	0	4	564150	0	{/}	474
좌우반구com(split BVF)_1	36	1	<?xml version="1.0"?>\n<Clock xmlns:dt="urn:schemas-microsoft-com:datatypes"><Description dt:dt="string">E-Prime Primary Realtime Clock</Description><StartTime><Timestamp dt:dt="int">0</Timestamp><DateUtc dt:dt="string">2021-06-10T07:49:07Z</DateUtc></StartTime><FrequencyChanges><FrequencyChange><Frequency dt:dt="r8">2699990000</Frequency><Timestamp dt:dt="r8">19752012096741</Timestamp><Current d…	좌우반구com(split BVF)_1-036-1	60.022	1.0.0.165	1	7342060	Professional	2.0.10.242	2.0.10.353	06-10-2021	2021-06-10 오전 7:49:07	16:49:07	2.0.10.248	235	2	{/}	헤오	헤	오	NULL	NULL	NULL	1	1	103	NULL	NULL	NULL	KSY3	List2	NULL	NULL	NULL	NULL	NULL	NULL	NULL	NULL	NULL	1	{/}	0	3	658216	0	{/}	598
좌우반구com(split BVF)_1	36	1	<?xml version="1.0"?>\n<Clock xmlns:dt="urn:schemas-microsoft-com:datatypes"><Description dt:dt="string">E-Prime Primary Realtime Clock</Description><StartTime><Timestamp dt:dt="int">0</Timestamp><DateUtc dt:dt="string">2021-06-10T07:49:07Z</DateUtc></StartTime><FrequencyChanges><FrequencyChange><Frequency dt:dt="r8">2699990000</Frequency><Timestamp dt:dt="r8">19752012096741</Timestamp><Current d…	좌우반구com(split BVF)_1-036-1	60.022	1.0.0.165	1	7342060	Professional	2.0.10.242	2.0.10.353	06-10-2021	2021-06-10 오전 7:49:07	16:49:07	2.0.10.248	173	1	z	현상	현	상	NULL	NULL	NULL	117	1	41	NULL	NULL	NULL	KSY3	List2	NULL	NULL	NULL	NULL	NULL	NULL	NULL	NULL	NULL	1	z	0	3	493142	0	z	542
좌우반구com(split BVF)_1	36	1	<?xml version="1.0"?>\n<Clock xmlns:dt="urn:schemas-microsoft-com:datatypes"><Description dt:dt="string">E-Prime Primary Realtime Clock</Description><StartTime><Timestamp dt:dt="int">0</Timestamp><DateUtc dt:dt="string">2021-06-10T07:49:07Z</DateUtc></StartTime><FrequencyChanges><FrequencyChange><Frequency dt:dt="r8">2699990000</Frequency><Timestamp dt:dt="r8">19752012096741</Timestamp><Current d…	좌우반구com(split BVF)_1-036-1	60.022	1.0.0.165	1	7342060	Professional	2.0.10.242	2.0.10.353	06-10-2021	2021-06-10 오전 7:49:07	16:49:07	2.0.10.248	140	1	z	협력	협	력	NULL	NULL	NULL	10	1	8	NULL	NULL	NULL	KSY3	List2	NULL	NULL	NULL	NULL	NULL	NULL	NULL	NULL	NULL	1	z	0	4	406773	0	z	502
좌우반구com(split BVF)_1	36	1	<?xml version="1.0"?>\n<Clock xmlns:dt="urn:schemas-microsoft-com:datatypes"><Description dt:dt="string">E-Prime Primary Realtime Clock</Description><StartTime><Timestamp dt:dt="int">0</Timestamp><DateUtc dt:dt="string">2021-06-10T07:49:07Z</DateUtc></StartTime><FrequencyChanges><FrequencyChange><Frequency dt:dt="r8">2699990000</Frequency><Timestamp dt:dt="r8">19752012096741</Timestamp><Current d…	좌우반구com(split BVF)_1-036-1	60.022	1.0.0.165	1	7342060	Professional	2.0.10.242	2.0.10.353	06-10-2021	2021-06-10 오전 7:49:07	16:49:07	2.0.10.248	23	2	{/}	협체	협	체	130	1	23	NULL	NULL	NULL	NULL	NULL	NULL	KSY2	List1	NULL	NULL	NULL	NULL	NULL	NULL	NULL	NULL	NULL	0	{/}	0	4	85155	0	z	325
좌우반구com(split BVF)_1	36	1	<?xml version="1.0"?>\n<Clock xmlns:dt="urn:schemas-microsoft-com:datatypes"><Description dt:dt="string">E-Prime Primary Realtime Clock</Description><StartTime><Timestamp dt:dt="int">0</Timestamp><DateUtc dt:dt="string">2021-06-10T07:49:07Z</DateUtc></StartTime><FrequencyChanges><FrequencyChange><Frequency dt:dt="r8">2699990000</Frequency><Timestamp dt:dt="r8">19752012096741</Timestamp><Current d…	좌우반구com(split BVF)_1-036-1	60.022	1.0.0.165	1	7342060	Professional	2.0.10.242	2.0.10.353	06-10-2021	2021-06-10 오전 7:49:07	16:49:07	2.0.10.248	237	1	z	형님	형	님	NULL	NULL	NULL	16	1	105	NULL	NULL	NULL	KSY3	List2	NULL	NULL	NULL	NULL	NULL	NULL	NULL	NULL	NULL	1	z	1	3	663697	0	z	430
좌우반구com(split BVF)_1	36	1	<?xml version="1.0"?>\n<Clock xmlns:dt="urn:schemas-microsoft-com:datatypes"><Description dt:dt="string">E-Prime Primary Realtime Clock</Description><StartTime><Timestamp dt:dt="int">0</Timestamp><DateUtc dt:dt="string">2021-06-10T07:49:07Z</DateUtc></StartTime><FrequencyChanges><FrequencyChange><Frequency dt:dt="r8">2699990000</Frequency><Timestamp dt:dt="r8">19752012096741</Timestamp><Current d…	좌우반구com(split BVF)_1-036-1	60.022	1.0.0.165	1	7342060	Professional	2.0.10.242	2.0.10.353	06-10-2021	2021-06-10 오전 7:49:07	16:49:07	2.0.10.248	196	2	{/}	형스	형	스	NULL	NULL	NULL	62	1	64	NULL	NULL	NULL	KSY2	List2	NULL	NULL	NULL	NULL	NULL	NULL	NULL	NULL	NULL	1	{/}	0	4	553837	0	{/}	483
좌우반구com(split BVF)_1	36	1	<?xml version="1.0"?>\n<Clock xmlns:dt="urn:schemas-microsoft-com:datatypes"><Description dt:dt="string">E-Prime Primary Realtime Clock</Description><StartTime><Timestamp dt:dt="int">0</Timestamp><DateUtc dt:dt="string">2021-06-10T07:49:07Z</DateUtc></StartTime><FrequencyChanges><FrequencyChange><Frequency dt:dt="r8">2699990000</Frequency><Timestamp dt:dt="r8">19752012096741</Timestamp><Current d…	좌우반구com(split BVF)_1-036-1	60.022	1.0.0.165	1	7342060	Professional	2.0.10.242	2.0.10.353	06-10-2021	2021-06-10 오전 7:49:07	16:49:07	2.0.10.248	381	1	z	형태	형	태	NULL	NULL	NULL	NULL	NULL	NULL	78	1	117	KSY3	List3	NULL	NULL	NULL	NULL	NULL	NULL	NULL	NULL	NULL	1	z	0	4	1065004	0	z	322
좌우반구com(split BVF)_1	36	1	<?xml version="1.0"?>\n<Clock xmlns:dt="urn:schemas-microsoft-com:datatypes"><Description dt:dt="string">E-Prime Primary Realtime Clock</Description><StartTime><Timestamp dt:dt="int">0</Timestamp><DateUtc dt:dt="string">2021-06-10T07:49:07Z</DateUtc></StartTime><FrequencyChanges><FrequencyChange><Frequency dt:dt="r8">2699990000</Frequency><Timestamp dt:dt="r8">19752012096741</Timestamp><Current d…	좌우반구com(split BVF)_1-036-1	60.022	1.0.0.165	1	7342060	Professional	2.0.10.242	2.0.10.353	06-10-2021	2021-06-10 오전 7:49:07	16:49:07	2.0.10.248	227	1	z	화력	화	력	NULL	NULL	NULL	131	1	95	NULL	NULL	NULL	KSY3	List2	NULL	NULL	NULL	NULL	NULL	NULL	NULL	NULL	NULL	1	z	0	3	636657	0	z	479
좌우반구com(split BVF)_1	36	1	<?xml version="1.0"?>\n<Clock xmlns:dt="urn:schemas-microsoft-com:datatypes"><Description dt:dt="string">E-Prime Primary Realtime Clock</Description><StartTime><Timestamp dt:dt="int">0</Timestamp><DateUtc dt:dt="string">2021-06-10T07:49:07Z</DateUtc></StartTime><FrequencyChanges><FrequencyChange><Frequency dt:dt="r8">2699990000</Frequency><Timestamp dt:dt="r8">19752012096741</Timestamp><Current d…	좌우반구com(split BVF)_1-036-1	60.022	1.0.0.165	1	7342060	Professional	2.0.10.242	2.0.10.353	06-10-2021	2021-06-10 오전 7:49:07	16:49:07	2.0.10.248	30	1	z	확률	확	률	117	1	30	NULL	NULL	NULL	NULL	NULL	NULL	KSY3	List1	NULL	NULL	NULL	NULL	NULL	NULL	NULL	NULL	NULL	1	z	0	3	103981	0	z	500
좌우반구com(split BVF)_1	36	1	<?xml version="1.0"?>\n<Clock xmlns:dt="urn:schemas-microsoft-com:datatypes"><Description dt:dt="string">E-Prime Primary Realtime Clock</Description><StartTime><Timestamp dt:dt="int">0</Timestamp><DateUtc dt:dt="string">2021-06-10T07:49:07Z</DateUtc></StartTime><FrequencyChanges><FrequencyChange><Frequency dt:dt="r8">2699990000</Frequency><Timestamp dt:dt="r8">19752012096741</Timestamp><Current d…	좌우반구com(split BVF)_1-036-1	60.022	1.0.0.165	1	7342060	Professional	2.0.10.242	2.0.10.353	06-10-2021	2021-06-10 오전 7:49:07	16:49:07	2.0.10.248	25	2	{/}	확압	확	압	53	1	25	NULL	NULL	NULL	NULL	NULL	NULL	KSY3	List1	NULL	NULL	NULL	NULL	NULL	NULL	NULL	NULL	NULL	1	{/}	0	3	90436	0	{/}	430
좌우반구com(split BVF)_1	36	1	<?xml version="1.0"?>\n<Clock xmlns:dt="urn:schemas-microsoft-com:datatypes"><Description dt:dt="string">E-Prime Primary Realtime Clock</Description><StartTime><Timestamp dt:dt="int">0</Timestamp><DateUtc dt:dt="string">2021-06-10T07:49:07Z</DateUtc></StartTime><FrequencyChanges><FrequencyChange><Frequency dt:dt="r8">2699990000</Frequency><Timestamp dt:dt="r8">19752012096741</Timestamp><Current d…	좌우반구com(split BVF)_1-036-1	60.022	1.0.0.165	1	7342060	Professional	2.0.10.242	2.0.10.353	06-10-2021	2021-06-10 오전 7:49:07	16:49:07	2.0.10.248	106	2	{/}	확축	확	축	35	1	106	NULL	NULL	NULL	NULL	NULL	NULL	KSY3	List1	NULL	NULL	NULL	NULL	NULL	NULL	NULL	NULL	NULL	0	{/}	0	3	306042	0	z	853
좌우반구com(split BVF)_1	36	1	<?xml version="1.0"?>\n<Clock xmlns:dt="urn:schemas-microsoft-com:datatypes"><Description dt:dt="string">E-Prime Primary Realtime Clock</Description><StartTime><Timestamp dt:dt="int">0</Timestamp><DateUtc dt:dt="string">2021-06-10T07:49:07Z</DateUtc></StartTime><FrequencyChanges><FrequencyChange><Frequency dt:dt="r8">2699990000</Frequency><Timestamp dt:dt="r8">19752012096741</Timestamp><Current d…	좌우반구com(split BVF)_1-036-1	60.022	1.0.0.165	1	7342060	Professional	2.0.10.242	2.0.10.353	06-10-2021	2021-06-10 오전 7:49:07	16:49:07	2.0.10.248	206	1	z	환경	환	경	NULL	NULL	NULL	112	1	74	NULL	NULL	NULL	KSY3	List2	NULL	NULL	NULL	NULL	NULL	NULL	NULL	NULL	NULL	1	z	0	3	579977	0	z	358
좌우반구com(split BVF)_1	36	1	<?xml version="1.0"?>\n<Clock xmlns:dt="urn:schemas-microsoft-com:datatypes"><Description dt:dt="string">E-Prime Primary Realtime Clock</Description><StartTime><Timestamp dt:dt="int">0</Timestamp><DateUtc dt:dt="string">2021-06-10T07:49:07Z</DateUtc></StartTime><FrequencyChanges><FrequencyChange><Frequency dt:dt="r8">2699990000</Frequency><Timestamp dt:dt="r8">19752012096741</Timestamp><Current d…	좌우반구com(split BVF)_1-036-1	60.022	1.0.0.165	1	7342060	Professional	2.0.10.242	2.0.10.353	06-10-2021	2021-06-10 오전 7:49:07	16:49:07	2.0.10.248	47	2	{/}	횟광	횟	광	78	1	47	NULL	NULL	NULL	NULL	NULL	NULL	KSY3	List1	NULL	NULL	NULL	NULL	NULL	NULL	NULL	NULL	NULL	1	{/}	0	3	148482	0	{/}	414
좌우반구com(split BVF)_1	36	1	<?xml version="1.0"?>\n<Clock xmlns:dt="urn:schemas-microsoft-com:datatypes"><Description dt:dt="string">E-Prime Primary Realtime Clock</Description><StartTime><Timestamp dt:dt="int">0</Timestamp><DateUtc dt:dt="string">2021-06-10T07:49:07Z</DateUtc></StartTime><FrequencyChanges><FrequencyChange><Frequency dt:dt="r8">2699990000</Frequency><Timestamp dt:dt="r8">19752012096741</Timestamp><Current d…	좌우반구com(split BVF)_1-036-1	60.022	1.0.0.165	1	7342060	Professional	2.0.10.242	2.0.10.353	06-10-2021	2021-06-10 오전 7:49:07	16:49:07	2.0.10.248	252	2	{/}	횟색	횟	색	NULL	NULL	NULL	104	1	120	NULL	NULL	NULL	KSY3	List2	NULL	NULL	NULL	NULL	NULL	NULL	NULL	NULL	NULL	1	{/}	1	3	705332	0	{/}	442
좌우반구com(split BVF)_1	36	1	<?xml version="1.0"?>\n<Clock xmlns:dt="urn:schemas-microsoft-com:datatypes"><Description dt:dt="string">E-Prime Primary Realtime Clock</Description><StartTime><Timestamp dt:dt="int">0</Timestamp><DateUtc dt:dt="string">2021-06-10T07:49:07Z</DateUtc></StartTime><FrequencyChanges><FrequencyChange><Frequency dt:dt="r8">2699990000</Frequency><Timestamp dt:dt="r8">19752012096741</Timestamp><Current d…	좌우반구com(split BVF)_1-036-1	60.022	1.0.0.165	1	7342060	Professional	2.0.10.242	2.0.10.353	06-10-2021	2021-06-10 오전 7:49:07	16:49:07	2.0.10.248	186	1	z	횟수	횟	수	NULL	NULL	NULL	103	1	54	NULL	NULL	NULL	KSY3	List2	NULL	NULL	NULL	NULL	NULL	NULL	NULL	NULL	NULL	1	z	1	3	527679	0	z	545
좌우반구com(split BVF)_1	36	1	<?xml version="1.0"?>\n<Clock xmlns:dt="urn:schemas-microsoft-com:datatypes"><Description dt:dt="string">E-Prime Primary Realtime Clock</Description><StartTime><Timestamp dt:dt="int">0</Timestamp><DateUtc dt:dt="string">2021-06-10T07:49:07Z</DateUtc></StartTime><FrequencyChanges><FrequencyChange><Frequency dt:dt="r8">2699990000</Frequency><Timestamp dt:dt="r8">19752012096741</Timestamp><Current d…	좌우반구com(split BVF)_1-036-1	60.022	1.0.0.165	1	7342060	Professional	2.0.10.242	2.0.10.353	06-10-2021	2021-06-10 오전 7:49:07	16:49:07	2.0.10.248	153	1	z	효과	효	과	NULL	NULL	NULL	56	1	21	NULL	NULL	NULL	KSY3	List2	NULL	NULL	NULL	NULL	NULL	NULL	NULL	NULL	NULL	1	z	0	4	440661	0	z	333
좌우반구com(split BVF)_1	36	1	<?xml version="1.0"?>\n<Clock xmlns:dt="urn:schemas-microsoft-com:datatypes"><Description dt:dt="string">E-Prime Primary Realtime Clock</Description><StartTime><Timestamp dt:dt="int">0</Timestamp><DateUtc dt:dt="string">2021-06-10T07:49:07Z</DateUtc></StartTime><FrequencyChanges><FrequencyChange><Frequency dt:dt="r8">2699990000</Frequency><Timestamp dt:dt="r8">19752012096741</Timestamp><Current d…	좌우반구com(split BVF)_1-036-1	60.022	1.0.0.165	1	7342060	Professional	2.0.10.242	2.0.10.353	06-10-2021	2021-06-10 오전 7:49:07	16:49:07	2.0.10.248	72	2	{/}	효미	효	미	107	1	72	NULL	NULL	NULL	NULL	NULL	NULL	KSY2	List1	NULL	NULL	NULL	NULL	NULL	NULL	NULL	NULL	NULL	0	{/}	0	3	215358	0	z	554
좌우반구com(split BVF)_1	36	1	<?xml version="1.0"?>\n<Clock xmlns:dt="urn:schemas-microsoft-com:datatypes"><Description dt:dt="string">E-Prime Primary Realtime Clock</Description><StartTime><Timestamp dt:dt="int">0</Timestamp><DateUtc dt:dt="string">2021-06-10T07:49:07Z</DateUtc></StartTime><FrequencyChanges><FrequencyChange><Frequency dt:dt="r8">2699990000</Frequency><Timestamp dt:dt="r8">19752012096741</Timestamp><Current d…	좌우반구com(split BVF)_1-036-1	60.022	1.0.0.165	1	7342060	Professional	2.0.10.242	2.0.10.353	06-10-2021	2021-06-10 오전 7:49:07	16:49:07	2.0.10.248	144	2	{/}	효탈	효	탈	NULL	NULL	NULL	116	1	12	NULL	NULL	NULL	KSY2	List2	NULL	NULL	NULL	NULL	NULL	NULL	NULL	NULL	NULL	1	{/}	0	3	417052	0	{/}	487
좌우반구com(split BVF)_1	36	1	<?xml version="1.0"?>\n<Clock xmlns:dt="urn:schemas-microsoft-com:datatypes"><Description dt:dt="string">E-Prime Primary Realtime Clock</Description><StartTime><Timestamp dt:dt="int">0</Timestamp><DateUtc dt:dt="string">2021-06-10T07:49:07Z</DateUtc></StartTime><FrequencyChanges><FrequencyChange><Frequency dt:dt="r8">2699990000</Frequency><Timestamp dt:dt="r8">19752012096741</Timestamp><Current d…	좌우반구com(split BVF)_1-036-1	60.022	1.0.0.165	1	7342060	Professional	2.0.10.242	2.0.10.353	06-10-2021	2021-06-10 오전 7:49:07	16:49:07	2.0.10.248	66	2	{/}	효헤	효	헤	83	1	66	NULL	NULL	NULL	NULL	NULL	NULL	KSY	List1	0		0	-1	198664	183		0	0	1	{/}	0	3	198847	0	{/}	440
좌우반구com(split BVF)_1	36	1	<?xml version="1.0"?>\n<Clock xmlns:dt="urn:schemas-microsoft-com:datatypes"><Description dt:dt="string">E-Prime Primary Realtime Clock</Description><StartTime><Timestamp dt:dt="int">0</Timestamp><DateUtc dt:dt="string">2021-06-10T07:49:07Z</DateUtc></StartTime><FrequencyChanges><FrequencyChange><Frequency dt:dt="r8">2699990000</Frequency><Timestamp dt:dt="r8">19752012096741</Timestamp><Current d…	좌우반구com(split BVF)_1-036-1	60.022	1.0.0.165	1	7342060	Professional	2.0.10.242	2.0.10.353	06-10-2021	2021-06-10 오전 7:49:07	16:49:07	2.0.10.248	218	2	{/}	후검	후	검	NULL	NULL	NULL	71	1	86	NULL	NULL	NULL	KSY	List2	0		1	-1	610916	184		0	0	1	{/}	0	4	611100	0	{/}	655
좌우반구com(split BVF)_1	36	1	<?xml version="1.0"?>\n<Clock xmlns:dt="urn:schemas-microsoft-com:datatypes"><Description dt:dt="string">E-Prime Primary Realtime Clock</Description><StartTime><Timestamp dt:dt="int">0</Timestamp><DateUtc dt:dt="string">2021-06-10T07:49:07Z</DateUtc></StartTime><FrequencyChanges><FrequencyChange><Frequency dt:dt="r8">2699990000</Frequency><Timestamp dt:dt="r8">19752012096741</Timestamp><Current d…	좌우반구com(split BVF)_1-036-1	60.022	1.0.0.165	1	7342060	Professional	2.0.10.242	2.0.10.353	06-10-2021	2021-06-10 오전 7:49:07	16:49:07	2.0.10.248	63	1	z	후대	후	대	27	1	63	NULL	NULL	NULL	NULL	NULL	NULL	KSY3	List1	NULL	NULL	NULL	NULL	NULL	NULL	NULL	NULL	NULL	0	z	0	4	190717	0	{/}	525
좌우반구com(split BVF)_1	36	1	<?xml version="1.0"?>\n<Clock xmlns:dt="urn:schemas-microsoft-com:datatypes"><Description dt:dt="string">E-Prime Primary Realtime Clock</Description><StartTime><Timestamp dt:dt="int">0</Timestamp><DateUtc dt:dt="string">2021-06-10T07:49:07Z</DateUtc></StartTime><FrequencyChanges><FrequencyChange><Frequency dt:dt="r8">2699990000</Frequency><Timestamp dt:dt="r8">19752012096741</Timestamp><Current d…	좌우반구com(split BVF)_1-036-1	60.022	1.0.0.165	1	7342060	Professional	2.0.10.242	2.0.10.353	06-10-2021	2021-06-10 오전 7:49:07	16:49:07	2.0.10.248	395	1	z	후자	후	자	NULL	NULL	NULL	NULL	NULL	NULL	30	1	131	KSY3	List3	NULL	NULL	NULL	NULL	NULL	NULL	NULL	NULL	NULL	1	z	1	3	1101457	0	z	316
좌우반구com(split BVF)_1	36	1	<?xml version="1.0"?>\n<Clock xmlns:dt="urn:schemas-microsoft-com:datatypes"><Description dt:dt="string">E-Prime Primary Realtime Clock</Description><StartTime><Timestamp dt:dt="int">0</Timestamp><DateUtc dt:dt="string">2021-06-10T07:49:07Z</DateUtc></StartTime><FrequencyChanges><FrequencyChange><Frequency dt:dt="r8">2699990000</Frequency><Timestamp dt:dt="r8">19752012096741</Timestamp><Current d…	좌우반구com(split BVF)_1-036-1	60.022	1.0.0.165	1	7342060	Professional	2.0.10.242	2.0.10.353	06-10-2021	2021-06-10 오전 7:49:07	16:49:07	2.0.10.248	359	2	{/}	훈걱	훈	걱	NULL	NULL	NULL	NULL	NULL	NULL	36	1	95	KSY3	List3	NULL	NULL	NULL	NULL	NULL	NULL	NULL	NULL	NULL	1	{/}	0	4	1005792	0	{/}	431
좌우반구com(split BVF)_1	36	1	<?xml version="1.0"?>\n<Clock xmlns:dt="urn:schemas-microsoft-com:datatypes"><Description dt:dt="string">E-Prime Primary Realtime Clock</Description><StartTime><Timestamp dt:dt="int">0</Timestamp><DateUtc dt:dt="string">2021-06-10T07:49:07Z</DateUtc></StartTime><FrequencyChanges><FrequencyChange><Frequency dt:dt="r8">2699990000</Frequency><Timestamp dt:dt="r8">19752012096741</Timestamp><Current d…	좌우반구com(split BVF)_1-036-1	60.022	1.0.0.165	1	7342060	Professional	2.0.10.242	2.0.10.353	06-10-2021	2021-06-10 오전 7:49:07	16:49:07	2.0.10.248	225	2	{/}	훈차	훈	차	NULL	NULL	NULL	99	1	93	NULL	NULL	NULL	KSY	List2	0		0	-1	631059	183		0	0	1	{/}	1	3	631242	0	{/}	400
좌우반구com(split BVF)_1	36	1	<?xml version="1.0"?>\n<Clock xmlns:dt="urn:schemas-microsoft-com:datatypes"><Description dt:dt="string">E-Prime Primary Realtime Clock</Description><StartTime><Timestamp dt:dt="int">0</Timestamp><DateUtc dt:dt="string">2021-06-10T07:49:07Z</DateUtc></StartTime><FrequencyChanges><FrequencyChange><Frequency dt:dt="r8">2699990000</Frequency><Timestamp dt:dt="r8">19752012096741</Timestamp><Current d…	좌우반구com(split BVF)_1-036-1	60.022	1.0.0.165	1	7342060	Professional	2.0.10.242	2.0.10.353	06-10-2021	2021-06-10 오전 7:49:07	16:49:07	2.0.10.248	373	2	{/}	휘섭	휘	섭	NULL	NULL	NULL	NULL	NULL	NULL	32	1	109	KSY2	List3	NULL	NULL	NULL	NULL	NULL	NULL	NULL	NULL	NULL	1	{/}	0	3	1043178	0	{/}	508
좌우반구com(split BVF)_1	36	1	<?xml version="1.0"?>\n<Clock xmlns:dt="urn:schemas-microsoft-com:datatypes"><Description dt:dt="string">E-Prime Primary Realtime Clock</Description><StartTime><Timestamp dt:dt="int">0</Timestamp><DateUtc dt:dt="string">2021-06-10T07:49:07Z</DateUtc></StartTime><FrequencyChanges><FrequencyChange><Frequency dt:dt="r8">2699990000</Frequency><Timestamp dt:dt="r8">19752012096741</Timestamp><Current d…	좌우반구com(split BVF)_1-036-1	60.022	1.0.0.165	1	7342060	Professional	2.0.10.242	2.0.10.353	06-10-2021	2021-06-10 오전 7:49:07	16:49:07	2.0.10.248	268	2	{/}	희강	희	강	NULL	NULL	NULL	NULL	NULL	NULL	51	1	4	KSY3	List3	NULL	NULL	NULL	NULL	NULL	NULL	NULL	NULL	NULL	1	{/}	0	4	761596	0	{/}	496
좌우반구com(split BVF)_1	36	1	<?xml version="1.0"?>\n<Clock xmlns:dt="urn:schemas-microsoft-com:datatypes"><Description dt:dt="string">E-Prime Primary Realtime Clock</Description><StartTime><Timestamp dt:dt="int">0</Timestamp><DateUtc dt:dt="string">2021-06-10T07:49:07Z</DateUtc></StartTime><FrequencyChanges><FrequencyChange><Frequency dt:dt="r8">2699990000</Frequency><Timestamp dt:dt="r8">19752012096741</Timestamp><Current d…	좌우반구com(split BVF)_1-036-1	60.022	1.0.0.165	1	7342060	Professional	2.0.10.242	2.0.10.353	06-10-2021	2021-06-10 오전 7:49:07	16:49:07	2.0.10.248	19	1	z	희망	희	망	4	1	19	NULL	NULL	NULL	NULL	NULL	NULL	KSY3	List1	NULL	NULL	NULL	NULL	NULL	NULL	NULL	NULL	NULL	1	z	0	4	75125	0	z	303
좌우반구com(split BVF)_1	36	1	<?xml version="1.0"?>\n<Clock xmlns:dt="urn:schemas-microsoft-com:datatypes"><Description dt:dt="string">E-Prime Primary Realtime Clock</Description><StartTime><Timestamp dt:dt="int">0</Timestamp><DateUtc dt:dt="string">2021-06-10T07:49:07Z</DateUtc></StartTime><FrequencyChanges><FrequencyChange><Frequency dt:dt="r8">2699990000</Frequency><Timestamp dt:dt="r8">19752012096741</Timestamp><Current d…	좌우반구com(split BVF)_1-036-1	60.022	1.0.0.165	1	7342060	Professional	2.0.10.242	2.0.10.353	06-10-2021	2021-06-10 오전 7:49:07	16:49:07	2.0.10.248	12	2	{/}	희외	희	외	50	1	12	NULL	NULL	NULL	NULL	NULL	NULL	KSY	List1	0		0	-1	56115	183		0	0	0	{/}	0	3	56298	0	z	427
좌우반구com(split BVF)_1	36	1	<?xml version="1.0"?>\n<Clock xmlns:dt="urn:schemas-microsoft-com:datatypes"><Description dt:dt="string">E-Prime Primary Realtime Clock</Description><StartTime><Timestamp dt:dt="int">0</Timestamp><DateUtc dt:dt="string">2021-06-10T07:49:07Z</DateUtc></StartTime><FrequencyChanges><FrequencyChange><Frequency dt:dt="r8">2699990000</Frequency><Timestamp dt:dt="r8">19752012096741</Timestamp><Current d…	좌우반구com(split BVF)_1-036-1	60.022	1.0.0.165	1	7342060	Professional	2.0.10.242	2.0.10.353	06-10-2021	2021-06-10 오전 7:49:07	16:49:07	2.0.10.248	6	2	{/}	희응	희	응	113	1	6	NULL	NULL	NULL	NULL	NULL	NULL	KSY3	List1	NULL	NULL	NULL	NULL	NULL	NULL	NULL	NULL	NULL	1	{/}	0	3	40837	0	{/}	430
[truncated: 1 more columns]
