# Supplementary material for: Decoding foveal word recognition: the role of interhemispheric inhibition in bilateral hemispheric processing
Source: Front Psychol. 2023 Nov 30;14:1293529. doi: 10.3389/fpsyg.2023.1293529 (PMC10720635; doi:10.3389/fpsyg.2023.1293529)
Supplement: Supplementary file 1 [file Data_Sheet_1.ZIP › data/Exp2/BVF_012.txt]

STRING	INTEGER	INTEGER	STRING	STRING	STRING	STRING	STRING	STRING	STRING	STRING	STRING	STRING	STRING	STRING	STRING	INTEGER	STRING	STRING	STRING	STRING	STRING	STRING	STRING	STRING	STRING	STRING	STRING	STRING	STRING	STRING	STRING	STRING	STRING	STRING	STRING	STRING	STRING	STRING	STRING	STRING	STRING	STRING	STRING	STRING	STRING	STRING	STRING	STRING	STRING
EXPNAME	SUBJECT	SESSION	VARIABLE	VARIABLE	VARIABLE	VARIABLE	VARIABLE	VARIABLE	VARIABLE	VARIABLE	VARIABLE	VARIABLE	VARIABLE	VARIABLE	VARIABLE	LOG_LEVEL	VARIABLE	VARIABLE	VARIABLE	VARIABLE	VARIABLE	VARIABLE	VARIABLE	VARIABLE	VARIABLE	VARIABLE	VARIABLE	VARIABLE	VARIABLE	VARIABLE	VARIABLE	VARIABLE	VARIABLE	VARIABLE	VARIABLE	VARIABLE	VARIABLE	VARIABLE	VARIABLE	VARIABLE	VARIABLE	VARIABLE	VARIABLE	VARIABLE	VARIABLE	VARIABLE	VARIABLE	VARIABLE	VARIABLE
1	1	1	1	1	1	1	1	1	1	1	1	1	1	1	1	2	2	2	2	2	2	2	2	2	2	2	2	2	2	2	2	2	2	2	2	2	2	2	2	2	2	2	2	2	2	2	2	2	2
ExperimentName	Subject	Session	Clock.Information	DataFile.Basename	Display.RefreshRate	ExperimentVersion	Group	RandomSeed	RuntimeCapabilities	RuntimeVersion	RuntimeVersionExpected	SessionDate	SessionStartDateTimeUtc	SessionTime	StudioVersion	Block	condition	correct	Exptarget	Exptarget2	Exptarget3	List1	List1.Cycle	List1.Sample	List2	List2.Cycle	List2.Sample	List3	List3.Cycle	List3.Sample	Procedure	Running	TextDisplay2.ACC	TextDisplay2.CRESP	TextDisplay2.DurationError	TextDisplay2.OnsetDelay	TextDisplay2.OnsetTime	TextDisplay2.OnsetToOnsetTime	TextDisplay2.RESP	TextDisplay2.RT	TextDisplay2.RTTime	TextDisplay6.ACC	TextDisplay6.CRESP	TextDisplay6.DurationError	TextDisplay6.OnsetDelay	TextDisplay6.OnsetTime	TextDisplay6.OnsetToOnsetTime	TextDisplay6.RESP	TextDisplay6.RT
좌우반구com(split BVF)_3	12	1	<?xml version="1.0"?>\n<Clock xmlns:dt="urn:schemas-microsoft-com:datatypes"><Description dt:dt="string">E-Prime Primary Realtime Clock</Description><StartTime><Timestamp dt:dt="int">0</Timestamp><DateUtc dt:dt="string">2020-10-14T07:25:09Z</DateUtc></StartTime><FrequencyChanges><FrequencyChange><Frequency dt:dt="r8">2699960000</Frequency><Timestamp dt:dt="r8">5.56009749256227E+15</Timestamp><Cur…	좌우반구com(split BVF)_3-012-1	60.021	1.0.0.167	1	874577710	Professional	2.0.10.242	2.0.10.353	10-14-2020	2020-10-14 오전 7:25:09	16:25:09	2.0.10.248	37	1	z	가격	가	격	131	1	37	NULL	NULL	NULL	NULL	NULL	NULL	KSY2	List1	NULL	NULL	NULL	NULL	NULL	NULL	NULL	NULL	NULL	1	z	0	3	112522	0	z	544
좌우반구com(split BVF)_3	12	1	<?xml version="1.0"?>\n<Clock xmlns:dt="urn:schemas-microsoft-com:datatypes"><Description dt:dt="string">E-Prime Primary Realtime Clock</Description><StartTime><Timestamp dt:dt="int">0</Timestamp><DateUtc dt:dt="string">2020-10-14T07:25:09Z</DateUtc></StartTime><FrequencyChanges><FrequencyChange><Frequency dt:dt="r8">2699960000</Frequency><Timestamp dt:dt="r8">5.56009749256227E+15</Timestamp><Cur…	좌우반구com(split BVF)_3-012-1	60.021	1.0.0.167	1	874577710	Professional	2.0.10.242	2.0.10.353	10-14-2020	2020-10-14 오전 7:25:09	16:25:09	2.0.10.248	57	1	z	가을	가	을	92	1	57	NULL	NULL	NULL	NULL	NULL	NULL	KSY2	List1	NULL	NULL	NULL	NULL	NULL	NULL	NULL	NULL	NULL	1	z	0	3	166770	0	z	496
좌우반구com(split BVF)_3	12	1	<?xml version="1.0"?>\n<Clock xmlns:dt="urn:schemas-microsoft-com:datatypes"><Description dt:dt="string">E-Prime Primary Realtime Clock</Description><StartTime><Timestamp dt:dt="int">0</Timestamp><DateUtc dt:dt="string">2020-10-14T07:25:09Z</DateUtc></StartTime><FrequencyChanges><FrequencyChange><Frequency dt:dt="r8">2699960000</Frequency><Timestamp dt:dt="r8">5.56009749256227E+15</Timestamp><Cur…	좌우반구com(split BVF)_3-012-1	60.021	1.0.0.167	1	874577710	Professional	2.0.10.242	2.0.10.353	10-14-2020	2020-10-14 오전 7:25:09	16:25:09	2.0.10.248	268	1	z	간섭	간	섭	NULL	NULL	NULL	NULL	NULL	NULL	46	1	4	KSY2	List3	NULL	NULL	NULL	NULL	NULL	NULL	NULL	NULL	NULL	1	z	0	3	839320	0	z	468
좌우반구com(split BVF)_3	12	1	<?xml version="1.0"?>\n<Clock xmlns:dt="urn:schemas-microsoft-com:datatypes"><Description dt:dt="string">E-Prime Primary Realtime Clock</Description><StartTime><Timestamp dt:dt="int">0</Timestamp><DateUtc dt:dt="string">2020-10-14T07:25:09Z</DateUtc></StartTime><FrequencyChanges><FrequencyChange><Frequency dt:dt="r8">2699960000</Frequency><Timestamp dt:dt="r8">5.56009749256227E+15</Timestamp><Cur…	좌우반구com(split BVF)_3-012-1	60.021	1.0.0.167	1	874577710	Professional	2.0.10.242	2.0.10.353	10-14-2020	2020-10-14 오전 7:25:09	16:25:09	2.0.10.248	95	2	{/}	간습	간	습	75	1	95	NULL	NULL	NULL	NULL	NULL	NULL	KSY	List1	0		1	-1	266685	183		0	0	1	{/}	1	3	266868	0	{/}	1397
좌우반구com(split BVF)_3	12	1	<?xml version="1.0"?>\n<Clock xmlns:dt="urn:schemas-microsoft-com:datatypes"><Description dt:dt="string">E-Prime Primary Realtime Clock</Description><StartTime><Timestamp dt:dt="int">0</Timestamp><DateUtc dt:dt="string">2020-10-14T07:25:09Z</DateUtc></StartTime><FrequencyChanges><FrequencyChange><Frequency dt:dt="r8">2699960000</Frequency><Timestamp dt:dt="r8">5.56009749256227E+15</Timestamp><Cur…	좌우반구com(split BVF)_3-012-1	60.021	1.0.0.167	1	874577710	Professional	2.0.10.242	2.0.10.353	10-14-2020	2020-10-14 오전 7:25:09	16:25:09	2.0.10.248	338	2	{/}	감환	감	환	NULL	NULL	NULL	NULL	NULL	NULL	90	1	74	KSY	List3	0		0	-1	1023389	183		0	0	1	{/}	1	3	1023572	0	{/}	422
좌우반구com(split BVF)_3	12	1	<?xml version="1.0"?>\n<Clock xmlns:dt="urn:schemas-microsoft-com:datatypes"><Description dt:dt="string">E-Prime Primary Realtime Clock</Description><StartTime><Timestamp dt:dt="int">0</Timestamp><DateUtc dt:dt="string">2020-10-14T07:25:09Z</DateUtc></StartTime><FrequencyChanges><FrequencyChange><Frequency dt:dt="r8">2699960000</Frequency><Timestamp dt:dt="r8">5.56009749256227E+15</Timestamp><Cur…	좌우반구com(split BVF)_3-012-1	60.021	1.0.0.167	1	874577710	Professional	2.0.10.242	2.0.10.353	10-14-2020	2020-10-14 오전 7:25:09	16:25:09	2.0.10.248	337	1	z	강도	강	도	NULL	NULL	NULL	NULL	NULL	NULL	54	1	73	KSY2	List3	NULL	NULL	NULL	NULL	NULL	NULL	NULL	NULL	NULL	1	z	0	3	1020707	0	z	671
좌우반구com(split BVF)_3	12	1	<?xml version="1.0"?>\n<Clock xmlns:dt="urn:schemas-microsoft-com:datatypes"><Description dt:dt="string">E-Prime Primary Realtime Clock</Description><StartTime><Timestamp dt:dt="int">0</Timestamp><DateUtc dt:dt="string">2020-10-14T07:25:09Z</DateUtc></StartTime><FrequencyChanges><FrequencyChange><Frequency dt:dt="r8">2699960000</Frequency><Timestamp dt:dt="r8">5.56009749256227E+15</Timestamp><Cur…	좌우반구com(split BVF)_3-012-1	60.021	1.0.0.167	1	874577710	Professional	2.0.10.242	2.0.10.353	10-14-2020	2020-10-14 오전 7:25:09	16:25:09	2.0.10.248	260	2	{/}	강례	강	례	NULL	NULL	NULL	63	1	128	NULL	NULL	NULL	KSY3	List2	NULL	NULL	NULL	NULL	NULL	NULL	NULL	NULL	NULL	1	{/}	0	3	769877	0	{/}	792
좌우반구com(split BVF)_3	12	1	<?xml version="1.0"?>\n<Clock xmlns:dt="urn:schemas-microsoft-com:datatypes"><Description dt:dt="string">E-Prime Primary Realtime Clock</Description><StartTime><Timestamp dt:dt="int">0</Timestamp><DateUtc dt:dt="string">2020-10-14T07:25:09Z</DateUtc></StartTime><FrequencyChanges><FrequencyChange><Frequency dt:dt="r8">2699960000</Frequency><Timestamp dt:dt="r8">5.56009749256227E+15</Timestamp><Cur…	좌우반구com(split BVF)_3-012-1	60.021	1.0.0.167	1	874577710	Professional	2.0.10.242	2.0.10.353	10-14-2020	2020-10-14 오전 7:25:09	16:25:09	2.0.10.248	192	2	{/}	강방	강	방	NULL	NULL	NULL	72	1	60	NULL	NULL	NULL	KSY	List2	0		0	-1	589340	183		0	0	1	{/}	0	3	589523	0	{/}	915
좌우반구com(split BVF)_3	12	1	<?xml version="1.0"?>\n<Clock xmlns:dt="urn:schemas-microsoft-com:datatypes"><Description dt:dt="string">E-Prime Primary Realtime Clock</Description><StartTime><Timestamp dt:dt="int">0</Timestamp><DateUtc dt:dt="string">2020-10-14T07:25:09Z</DateUtc></StartTime><FrequencyChanges><FrequencyChange><Frequency dt:dt="r8">2699960000</Frequency><Timestamp dt:dt="r8">5.56009749256227E+15</Timestamp><Cur…	좌우반구com(split BVF)_3-012-1	60.021	1.0.0.167	1	874577710	Professional	2.0.10.242	2.0.10.353	10-14-2020	2020-10-14 오전 7:25:09	16:25:09	2.0.10.248	174	1	z	개념	개	념	NULL	NULL	NULL	66	1	42	NULL	NULL	NULL	KSY2	List2	NULL	NULL	NULL	NULL	NULL	NULL	NULL	NULL	NULL	1	z	1	3	541656	0	z	470
좌우반구com(split BVF)_3	12	1	<?xml version="1.0"?>\n<Clock xmlns:dt="urn:schemas-microsoft-com:datatypes"><Description dt:dt="string">E-Prime Primary Realtime Clock</Description><StartTime><Timestamp dt:dt="int">0</Timestamp><DateUtc dt:dt="string">2020-10-14T07:25:09Z</DateUtc></StartTime><FrequencyChanges><FrequencyChange><Frequency dt:dt="r8">2699960000</Frequency><Timestamp dt:dt="r8">5.56009749256227E+15</Timestamp><Cur…	좌우반구com(split BVF)_3-012-1	60.021	1.0.0.167	1	874577710	Professional	2.0.10.242	2.0.10.353	10-14-2020	2020-10-14 오전 7:25:09	16:25:09	2.0.10.248	341	2	{/}	개례	개	례	NULL	NULL	NULL	NULL	NULL	NULL	112	1	77	KSY	List3	0		0	-1	1031303	183		0	0	1	{/}	1	3	1031486	0	{/}	604
좌우반구com(split BVF)_3	12	1	<?xml version="1.0"?>\n<Clock xmlns:dt="urn:schemas-microsoft-com:datatypes"><Description dt:dt="string">E-Prime Primary Realtime Clock</Description><StartTime><Timestamp dt:dt="int">0</Timestamp><DateUtc dt:dt="string">2020-10-14T07:25:09Z</DateUtc></StartTime><FrequencyChanges><FrequencyChange><Frequency dt:dt="r8">2699960000</Frequency><Timestamp dt:dt="r8">5.56009749256227E+15</Timestamp><Cur…	좌우반구com(split BVF)_3-012-1	60.021	1.0.0.167	1	874577710	Professional	2.0.10.242	2.0.10.353	10-14-2020	2020-10-14 오전 7:25:09	16:25:09	2.0.10.248	11	1	z	개인	개	인	87	1	11	NULL	NULL	NULL	NULL	NULL	NULL	KSY2	List1	NULL	NULL	NULL	NULL	NULL	NULL	NULL	NULL	NULL	1	z	0	3	43113	0	z	474
좌우반구com(split BVF)_3	12	1	<?xml version="1.0"?>\n<Clock xmlns:dt="urn:schemas-microsoft-com:datatypes"><Description dt:dt="string">E-Prime Primary Realtime Clock</Description><StartTime><Timestamp dt:dt="int">0</Timestamp><DateUtc dt:dt="string">2020-10-14T07:25:09Z</DateUtc></StartTime><FrequencyChanges><FrequencyChange><Frequency dt:dt="r8">2699960000</Frequency><Timestamp dt:dt="r8">5.56009749256227E+15</Timestamp><Cur…	좌우반구com(split BVF)_3-012-1	60.021	1.0.0.167	1	874577710	Professional	2.0.10.242	2.0.10.353	10-14-2020	2020-10-14 오전 7:25:09	16:25:09	2.0.10.248	103	2	{/}	개협	개	협	12	1	103	NULL	NULL	NULL	NULL	NULL	NULL	KSY3	List1	NULL	NULL	NULL	NULL	NULL	NULL	NULL	NULL	NULL	1	{/}	1	3	289127	0	{/}	562
좌우반구com(split BVF)_3	12	1	<?xml version="1.0"?>\n<Clock xmlns:dt="urn:schemas-microsoft-com:datatypes"><Description dt:dt="string">E-Prime Primary Realtime Clock</Description><StartTime><Timestamp dt:dt="int">0</Timestamp><DateUtc dt:dt="string">2020-10-14T07:25:09Z</DateUtc></StartTime><FrequencyChanges><FrequencyChange><Frequency dt:dt="r8">2699960000</Frequency><Timestamp dt:dt="r8">5.56009749256227E+15</Timestamp><Cur…	좌우반구com(split BVF)_3-012-1	60.021	1.0.0.167	1	874577710	Professional	2.0.10.242	2.0.10.353	10-14-2020	2020-10-14 오전 7:25:09	16:25:09	2.0.10.248	198	2	{/}	거생	거	생	NULL	NULL	NULL	8	1	66	NULL	NULL	NULL	KSY	List2	0		1	-1	605867	184		0	0	1	{/}	0	4	606051	0	{/}	523
좌우반구com(split BVF)_3	12	1	<?xml version="1.0"?>\n<Clock xmlns:dt="urn:schemas-microsoft-com:datatypes"><Description dt:dt="string">E-Prime Primary Realtime Clock</Description><StartTime><Timestamp dt:dt="int">0</Timestamp><DateUtc dt:dt="string">2020-10-14T07:25:09Z</DateUtc></StartTime><FrequencyChanges><FrequencyChange><Frequency dt:dt="r8">2699960000</Frequency><Timestamp dt:dt="r8">5.56009749256227E+15</Timestamp><Cur…	좌우반구com(split BVF)_3-012-1	60.021	1.0.0.167	1	874577710	Professional	2.0.10.242	2.0.10.353	10-14-2020	2020-10-14 오전 7:25:09	16:25:09	2.0.10.248	254	1	z	걱정	걱	정	NULL	NULL	NULL	52	1	122	NULL	NULL	NULL	KSY2	List2	NULL	NULL	NULL	NULL	NULL	NULL	NULL	NULL	NULL	1	z	0	4	753450	0	z	403
좌우반구com(split BVF)_3	12	1	<?xml version="1.0"?>\n<Clock xmlns:dt="urn:schemas-microsoft-com:datatypes"><Description dt:dt="string">E-Prime Primary Realtime Clock</Description><StartTime><Timestamp dt:dt="int">0</Timestamp><DateUtc dt:dt="string">2020-10-14T07:25:09Z</DateUtc></StartTime><FrequencyChanges><FrequencyChange><Frequency dt:dt="r8">2699960000</Frequency><Timestamp dt:dt="r8">5.56009749256227E+15</Timestamp><Cur…	좌우반구com(split BVF)_3-012-1	60.021	1.0.0.167	1	874577710	Professional	2.0.10.242	2.0.10.353	10-14-2020	2020-10-14 오전 7:25:09	16:25:09	2.0.10.248	206	2	{/}	걱최	걱	최	NULL	NULL	NULL	62	1	74	NULL	NULL	NULL	KSY	List2	0		0	-1	626977	183		0	0	1	{/}	0	3	627160	0	{/}	342
좌우반구com(split BVF)_3	12	1	<?xml version="1.0"?>\n<Clock xmlns:dt="urn:schemas-microsoft-com:datatypes"><Description dt:dt="string">E-Prime Primary Realtime Clock</Description><StartTime><Timestamp dt:dt="int">0</Timestamp><DateUtc dt:dt="string">2020-10-14T07:25:09Z</DateUtc></StartTime><FrequencyChanges><FrequencyChange><Frequency dt:dt="r8">2699960000</Frequency><Timestamp dt:dt="r8">5.56009749256227E+15</Timestamp><Cur…	좌우반구com(split BVF)_3-012-1	60.021	1.0.0.167	1	874577710	Professional	2.0.10.242	2.0.10.353	10-14-2020	2020-10-14 오전 7:25:09	16:25:09	2.0.10.248	157	2	{/}	건적	건	적	NULL	NULL	NULL	131	1	25	NULL	NULL	NULL	KSY	List2	0		0	-1	496472	183		0	0	1	{/}	1	3	496655	0	{/}	448
좌우반구com(split BVF)_3	12	1	<?xml version="1.0"?>\n<Clock xmlns:dt="urn:schemas-microsoft-com:datatypes"><Description dt:dt="string">E-Prime Primary Realtime Clock</Description><StartTime><Timestamp dt:dt="int">0</Timestamp><DateUtc dt:dt="string">2020-10-14T07:25:09Z</DateUtc></StartTime><FrequencyChanges><FrequencyChange><Frequency dt:dt="r8">2699960000</Frequency><Timestamp dt:dt="r8">5.56009749256227E+15</Timestamp><Cur…	좌우반구com(split BVF)_3-012-1	60.021	1.0.0.167	1	874577710	Professional	2.0.10.242	2.0.10.353	10-14-2020	2020-10-14 오전 7:25:09	16:25:09	2.0.10.248	282	2	{/}	검강	검	강	NULL	NULL	NULL	NULL	NULL	NULL	29	1	18	KSY3	List3	NULL	NULL	NULL	NULL	NULL	NULL	NULL	NULL	NULL	1	{/}	0	3	875324	0	{/}	583
좌우반구com(split BVF)_3	12	1	<?xml version="1.0"?>\n<Clock xmlns:dt="urn:schemas-microsoft-com:datatypes"><Description dt:dt="string">E-Prime Primary Realtime Clock</Description><StartTime><Timestamp dt:dt="int">0</Timestamp><DateUtc dt:dt="string">2020-10-14T07:25:09Z</DateUtc></StartTime><FrequencyChanges><FrequencyChange><Frequency dt:dt="r8">2699960000</Frequency><Timestamp dt:dt="r8">5.56009749256227E+15</Timestamp><Cur…	좌우반구com(split BVF)_3-012-1	60.021	1.0.0.167	1	874577710	Professional	2.0.10.242	2.0.10.353	10-14-2020	2020-10-14 오전 7:25:09	16:25:09	2.0.10.248	236	1	z	검색	검	색	NULL	NULL	NULL	33	1	104	NULL	NULL	NULL	KSY2	List2	NULL	NULL	NULL	NULL	NULL	NULL	NULL	NULL	NULL	0	z	0	4	706083	0	{/}	578
좌우반구com(split BVF)_3	12	1	<?xml version="1.0"?>\n<Clock xmlns:dt="urn:schemas-microsoft-com:datatypes"><Description dt:dt="string">E-Prime Primary Realtime Clock</Description><StartTime><Timestamp dt:dt="int">0</Timestamp><DateUtc dt:dt="string">2020-10-14T07:25:09Z</DateUtc></StartTime><FrequencyChanges><FrequencyChange><Frequency dt:dt="r8">2699960000</Frequency><Timestamp dt:dt="r8">5.56009749256227E+15</Timestamp><Cur…	좌우반구com(split BVF)_3-012-1	60.021	1.0.0.167	1	874577710	Professional	2.0.10.242	2.0.10.353	10-14-2020	2020-10-14 오전 7:25:09	16:25:09	2.0.10.248	145	2	{/}	검죽	검	죽	NULL	NULL	NULL	110	1	13	NULL	NULL	NULL	KSY2	List2	NULL	NULL	NULL	NULL	NULL	NULL	NULL	NULL	NULL	1	{/}	0	3	465433	0	{/}	526
좌우반구com(split BVF)_3	12	1	<?xml version="1.0"?>\n<Clock xmlns:dt="urn:schemas-microsoft-com:datatypes"><Description dt:dt="string">E-Prime Primary Realtime Clock</Description><StartTime><Timestamp dt:dt="int">0</Timestamp><DateUtc dt:dt="string">2020-10-14T07:25:09Z</DateUtc></StartTime><FrequencyChanges><FrequencyChange><Frequency dt:dt="r8">2699960000</Frequency><Timestamp dt:dt="r8">5.56009749256227E+15</Timestamp><Cur…	좌우반구com(split BVF)_3-012-1	60.021	1.0.0.167	1	874577710	Professional	2.0.10.242	2.0.10.353	10-14-2020	2020-10-14 오전 7:25:09	16:25:09	2.0.10.248	159	2	{/}	검환	검	환	NULL	NULL	NULL	7	1	27	NULL	NULL	NULL	KSY	List2	0		0	0	501704	183		0	0	1	{/}	0	3	501887	0	{/}	432
좌우반구com(split BVF)_3	12	1	<?xml version="1.0"?>\n<Clock xmlns:dt="urn:schemas-microsoft-com:datatypes"><Description dt:dt="string">E-Prime Primary Realtime Clock</Description><StartTime><Timestamp dt:dt="int">0</Timestamp><DateUtc dt:dt="string">2020-10-14T07:25:09Z</DateUtc></StartTime><FrequencyChanges><FrequencyChange><Frequency dt:dt="r8">2699960000</Frequency><Timestamp dt:dt="r8">5.56009749256227E+15</Timestamp><Cur…	좌우반구com(split BVF)_3-012-1	60.021	1.0.0.167	1	874577710	Professional	2.0.10.242	2.0.10.353	10-14-2020	2020-10-14 오전 7:25:09	16:25:09	2.0.10.248	50	2	{/}	격례	격	례	95	1	50	NULL	NULL	NULL	NULL	NULL	NULL	KSY	List1	0		0	-1	147560	183		0	0	1	{/}	0	3	147743	0	{/}	899
좌우반구com(split BVF)_3	12	1	<?xml version="1.0"?>\n<Clock xmlns:dt="urn:schemas-microsoft-com:datatypes"><Description dt:dt="string">E-Prime Primary Realtime Clock</Description><StartTime><Timestamp dt:dt="int">0</Timestamp><DateUtc dt:dt="string">2020-10-14T07:25:09Z</DateUtc></StartTime><FrequencyChanges><FrequencyChange><Frequency dt:dt="r8">2699960000</Frequency><Timestamp dt:dt="r8">5.56009749256227E+15</Timestamp><Cur…	좌우반구com(split BVF)_3-012-1	60.021	1.0.0.167	1	874577710	Professional	2.0.10.242	2.0.10.353	10-14-2020	2020-10-14 오전 7:25:09	16:25:09	2.0.10.248	232	1	z	결과	결	과	NULL	NULL	NULL	79	1	100	NULL	NULL	NULL	KSY2	List2	NULL	NULL	NULL	NULL	NULL	NULL	NULL	NULL	NULL	1	z	0	4	695370	0	z	403
좌우반구com(split BVF)_3	12	1	<?xml version="1.0"?>\n<Clock xmlns:dt="urn:schemas-microsoft-com:datatypes"><Description dt:dt="string">E-Prime Primary Realtime Clock</Description><StartTime><Timestamp dt:dt="int">0</Timestamp><DateUtc dt:dt="string">2020-10-14T07:25:09Z</DateUtc></StartTime><FrequencyChanges><FrequencyChange><Frequency dt:dt="r8">2699960000</Frequency><Timestamp dt:dt="r8">5.56009749256227E+15</Timestamp><Cur…	좌우반구com(split BVF)_3-012-1	60.021	1.0.0.167	1	874577710	Professional	2.0.10.242	2.0.10.353	10-14-2020	2020-10-14 오전 7:25:09	16:25:09	2.0.10.248	25	1	z	결국	결	국	102	1	25	NULL	NULL	NULL	NULL	NULL	NULL	KSY2	List1	NULL	NULL	NULL	NULL	NULL	NULL	NULL	NULL	NULL	1	z	1	3	80716	0	z	471
좌우반구com(split BVF)_3	12	1	<?xml version="1.0"?>\n<Clock xmlns:dt="urn:schemas-microsoft-com:datatypes"><Description dt:dt="string">E-Prime Primary Realtime Clock</Description><StartTime><Timestamp dt:dt="int">0</Timestamp><DateUtc dt:dt="string">2020-10-14T07:25:09Z</DateUtc></StartTime><FrequencyChanges><FrequencyChange><Frequency dt:dt="r8">2699960000</Frequency><Timestamp dt:dt="r8">5.56009749256227E+15</Timestamp><Cur…	좌우반구com(split BVF)_3-012-1	60.021	1.0.0.167	1	874577710	Professional	2.0.10.242	2.0.10.353	10-14-2020	2020-10-14 오전 7:25:09	16:25:09	2.0.10.248	273	1	z	결정	결	정	NULL	NULL	NULL	NULL	NULL	NULL	15	1	9	KSY2	List3	NULL	NULL	NULL	NULL	NULL	NULL	NULL	NULL	NULL	1	z	0	4	852449	0	z	419
좌우반구com(split BVF)_3	12	1	<?xml version="1.0"?>\n<Clock xmlns:dt="urn:schemas-microsoft-com:datatypes"><Description dt:dt="string">E-Prime Primary Realtime Clock</Description><StartTime><Timestamp dt:dt="int">0</Timestamp><DateUtc dt:dt="string">2020-10-14T07:25:09Z</DateUtc></StartTime><FrequencyChanges><FrequencyChange><Frequency dt:dt="r8">2699960000</Frequency><Timestamp dt:dt="r8">5.56009749256227E+15</Timestamp><Cur…	좌우반구com(split BVF)_3-012-1	60.021	1.0.0.167	1	874577710	Professional	2.0.10.242	2.0.10.353	10-14-2020	2020-10-14 오전 7:25:09	16:25:09	2.0.10.248	163	2	{/}	결지	결	지	NULL	NULL	NULL	10	1	31	NULL	NULL	NULL	KSY2	List2	NULL	NULL	NULL	NULL	NULL	NULL	NULL	NULL	NULL	1	{/}	1	3	512283	0	{/}	532
좌우반구com(split BVF)_3	12	1	<?xml version="1.0"?>\n<Clock xmlns:dt="urn:schemas-microsoft-com:datatypes"><Description dt:dt="string">E-Prime Primary Realtime Clock</Description><StartTime><Timestamp dt:dt="int">0</Timestamp><DateUtc dt:dt="string">2020-10-14T07:25:09Z</DateUtc></StartTime><FrequencyChanges><FrequencyChange><Frequency dt:dt="r8">2699960000</Frequency><Timestamp dt:dt="r8">5.56009749256227E+15</Timestamp><Cur…	좌우반구com(split BVF)_3-012-1	60.021	1.0.0.167	1	874577710	Professional	2.0.10.242	2.0.10.353	10-14-2020	2020-10-14 오전 7:25:09	16:25:09	2.0.10.248	183	2	{/}	결협	결	협	NULL	NULL	NULL	29	1	51	NULL	NULL	NULL	KSY	List2	0		0	-1	565698	183		0	0	1	{/}	1	3	565881	0	{/}	517
좌우반구com(split BVF)_3	12	1	<?xml version="1.0"?>\n<Clock xmlns:dt="urn:schemas-microsoft-com:datatypes"><Description dt:dt="string">E-Prime Primary Realtime Clock</Description><StartTime><Timestamp dt:dt="int">0</Timestamp><DateUtc dt:dt="string">2020-10-14T07:25:09Z</DateUtc></StartTime><FrequencyChanges><FrequencyChange><Frequency dt:dt="r8">2699960000</Frequency><Timestamp dt:dt="r8">5.56009749256227E+15</Timestamp><Cur…	좌우반구com(split BVF)_3-012-1	60.021	1.0.0.167	1	874577710	Professional	2.0.10.242	2.0.10.353	10-14-2020	2020-10-14 오전 7:25:09	16:25:09	2.0.10.248	209	1	z	경비	경	비	NULL	NULL	NULL	114	1	77	NULL	NULL	NULL	KSY2	List2	NULL	NULL	NULL	NULL	NULL	NULL	NULL	NULL	NULL	1	z	0	4	634891	0	z	547
좌우반구com(split BVF)_3	12	1	<?xml version="1.0"?>\n<Clock xmlns:dt="urn:schemas-microsoft-com:datatypes"><Description dt:dt="string">E-Prime Primary Realtime Clock</Description><StartTime><Timestamp dt:dt="int">0</Timestamp><DateUtc dt:dt="string">2020-10-14T07:25:09Z</DateUtc></StartTime><FrequencyChanges><FrequencyChange><Frequency dt:dt="r8">2699960000</Frequency><Timestamp dt:dt="r8">5.56009749256227E+15</Timestamp><Cur…	좌우반구com(split BVF)_3-012-1	60.021	1.0.0.167	1	874577710	Professional	2.0.10.242	2.0.10.353	10-14-2020	2020-10-14 오전 7:25:09	16:25:09	2.0.10.248	202	1	z	경험	경	험	NULL	NULL	NULL	83	1	70	NULL	NULL	NULL	KSY2	List2	NULL	NULL	NULL	NULL	NULL	NULL	NULL	NULL	NULL	1	z	0	4	616614	0	z	480
좌우반구com(split BVF)_3	12	1	<?xml version="1.0"?>\n<Clock xmlns:dt="urn:schemas-microsoft-com:datatypes"><Description dt:dt="string">E-Prime Primary Realtime Clock</Description><StartTime><Timestamp dt:dt="int">0</Timestamp><DateUtc dt:dt="string">2020-10-14T07:25:09Z</DateUtc></StartTime><FrequencyChanges><FrequencyChange><Frequency dt:dt="r8">2699960000</Frequency><Timestamp dt:dt="r8">5.56009749256227E+15</Timestamp><Cur…	좌우반구com(split BVF)_3-012-1	60.021	1.0.0.167	1	874577710	Professional	2.0.10.242	2.0.10.353	10-14-2020	2020-10-14 오전 7:25:09	16:25:09	2.0.10.248	147	1	z	경호	경	호	NULL	NULL	NULL	27	1	15	NULL	NULL	NULL	KSY2	List2	NULL	NULL	NULL	NULL	NULL	NULL	NULL	NULL	NULL	1	z	0	3	470731	0	z	420
좌우반구com(split BVF)_3	12	1	<?xml version="1.0"?>\n<Clock xmlns:dt="urn:schemas-microsoft-com:datatypes"><Description dt:dt="string">E-Prime Primary Realtime Clock</Description><StartTime><Timestamp dt:dt="int">0</Timestamp><DateUtc dt:dt="string">2020-10-14T07:25:09Z</DateUtc></StartTime><FrequencyChanges><FrequencyChange><Frequency dt:dt="r8">2699960000</Frequency><Timestamp dt:dt="r8">5.56009749256227E+15</Timestamp><Cur…	좌우반구com(split BVF)_3-012-1	60.021	1.0.0.167	1	874577710	Professional	2.0.10.242	2.0.10.353	10-14-2020	2020-10-14 오전 7:25:09	16:25:09	2.0.10.248	83	1	z	계기	계	기	85	1	83	NULL	NULL	NULL	NULL	NULL	NULL	KSY2	List1	NULL	NULL	NULL	NULL	NULL	NULL	NULL	NULL	NULL	1	z	0	4	234880	0	z	465
좌우반구com(split BVF)_3	12	1	<?xml version="1.0"?>\n<Clock xmlns:dt="urn:schemas-microsoft-com:datatypes"><Description dt:dt="string">E-Prime Primary Realtime Clock</Description><StartTime><Timestamp dt:dt="int">0</Timestamp><DateUtc dt:dt="string">2020-10-14T07:25:09Z</DateUtc></StartTime><FrequencyChanges><FrequencyChange><Frequency dt:dt="r8">2699960000</Frequency><Timestamp dt:dt="r8">5.56009749256227E+15</Timestamp><Cur…	좌우반구com(split BVF)_3-012-1	60.021	1.0.0.167	1	874577710	Professional	2.0.10.242	2.0.10.353	10-14-2020	2020-10-14 오전 7:25:09	16:25:09	2.0.10.248	231	2	{/}	계님	계	님	NULL	NULL	NULL	89	1	99	NULL	NULL	NULL	KSY3	List2	NULL	NULL	NULL	NULL	NULL	NULL	NULL	NULL	NULL	1	{/}	0	3	692554	0	{/}	619
좌우반구com(split BVF)_3	12	1	<?xml version="1.0"?>\n<Clock xmlns:dt="urn:schemas-microsoft-com:datatypes"><Description dt:dt="string">E-Prime Primary Realtime Clock</Description><StartTime><Timestamp dt:dt="int">0</Timestamp><DateUtc dt:dt="string">2020-10-14T07:25:09Z</DateUtc></StartTime><FrequencyChanges><FrequencyChange><Frequency dt:dt="r8">2699960000</Frequency><Timestamp dt:dt="r8">5.56009749256227E+15</Timestamp><Cur…	좌우반구com(split BVF)_3-012-1	60.021	1.0.0.167	1	874577710	Professional	2.0.10.242	2.0.10.353	10-14-2020	2020-10-14 오전 7:25:09	16:25:09	2.0.10.248	47	2	{/}	계락	계	락	83	1	47	NULL	NULL	NULL	NULL	NULL	NULL	KSY2	List1	NULL	NULL	NULL	NULL	NULL	NULL	NULL	NULL	NULL	1	{/}	0	3	139696	0	{/}	466
좌우반구com(split BVF)_3	12	1	<?xml version="1.0"?>\n<Clock xmlns:dt="urn:schemas-microsoft-com:datatypes"><Description dt:dt="string">E-Prime Primary Realtime Clock</Description><StartTime><Timestamp dt:dt="int">0</Timestamp><DateUtc dt:dt="string">2020-10-14T07:25:09Z</DateUtc></StartTime><FrequencyChanges><FrequencyChange><Frequency dt:dt="r8">2699960000</Frequency><Timestamp dt:dt="r8">5.56009749256227E+15</Timestamp><Cur…	좌우반구com(split BVF)_3-012-1	60.021	1.0.0.167	1	874577710	Professional	2.0.10.242	2.0.10.353	10-14-2020	2020-10-14 오전 7:25:09	16:25:09	2.0.10.248	246	1	z	계수	계	수	NULL	NULL	NULL	3	1	114	NULL	NULL	NULL	KSY2	List2	NULL	NULL	NULL	NULL	NULL	NULL	NULL	NULL	NULL	1	z	0	3	732257	0	z	716
좌우반구com(split BVF)_3	12	1	<?xml version="1.0"?>\n<Clock xmlns:dt="urn:schemas-microsoft-com:datatypes"><Description dt:dt="string">E-Prime Primary Realtime Clock</Description><StartTime><Timestamp dt:dt="int">0</Timestamp><DateUtc dt:dt="string">2020-10-14T07:25:09Z</DateUtc></StartTime><FrequencyChanges><FrequencyChange><Frequency dt:dt="r8">2699960000</Frequency><Timestamp dt:dt="r8">5.56009749256227E+15</Timestamp><Cur…	좌우반구com(split BVF)_3-012-1	60.021	1.0.0.167	1	874577710	Professional	2.0.10.242	2.0.10.353	10-14-2020	2020-10-14 오전 7:25:09	16:25:09	2.0.10.248	54	2	{/}	계여	계	여	31	1	54	NULL	NULL	NULL	NULL	NULL	NULL	KSY2	List1	NULL	NULL	NULL	NULL	NULL	NULL	NULL	NULL	NULL	1	{/}	0	3	158906	0	{/}	456
좌우반구com(split BVF)_3	12	1	<?xml version="1.0"?>\n<Clock xmlns:dt="urn:schemas-microsoft-com:datatypes"><Description dt:dt="string">E-Prime Primary Realtime Clock</Description><StartTime><Timestamp dt:dt="int">0</Timestamp><DateUtc dt:dt="string">2020-10-14T07:25:09Z</DateUtc></StartTime><FrequencyChanges><FrequencyChange><Frequency dt:dt="r8">2699960000</Frequency><Timestamp dt:dt="r8">5.56009749256227E+15</Timestamp><Cur…	좌우반구com(split BVF)_3-012-1	60.021	1.0.0.167	1	874577710	Professional	2.0.10.242	2.0.10.353	10-14-2020	2020-10-14 오전 7:25:09	16:25:09	2.0.10.248	385	2	{/}	고률	고	률	NULL	NULL	NULL	NULL	NULL	NULL	44	1	121	KSY	List3	0		0	0	1147563	183		0	0	1	{/}	0	3	1147746	0	{/}	343
좌우반구com(split BVF)_3	12	1	<?xml version="1.0"?>\n<Clock xmlns:dt="urn:schemas-microsoft-com:datatypes"><Description dt:dt="string">E-Prime Primary Realtime Clock</Description><StartTime><Timestamp dt:dt="int">0</Timestamp><DateUtc dt:dt="string">2020-10-14T07:25:09Z</DateUtc></StartTime><FrequencyChanges><FrequencyChange><Frequency dt:dt="r8">2699960000</Frequency><Timestamp dt:dt="r8">5.56009749256227E+15</Timestamp><Cur…	좌우반구com(split BVF)_3-012-1	60.021	1.0.0.167	1	874577710	Professional	2.0.10.242	2.0.10.353	10-14-2020	2020-10-14 오전 7:25:09	16:25:09	2.0.10.248	294	2	{/}	고청	고	청	NULL	NULL	NULL	NULL	NULL	NULL	32	1	30	KSY3	List3	NULL	NULL	NULL	NULL	NULL	NULL	NULL	NULL	NULL	1	{/}	0	4	906630	0	{/}	813
좌우반구com(split BVF)_3	12	1	<?xml version="1.0"?>\n<Clock xmlns:dt="urn:schemas-microsoft-com:datatypes"><Description dt:dt="string">E-Prime Primary Realtime Clock</Description><StartTime><Timestamp dt:dt="int">0</Timestamp><DateUtc dt:dt="string">2020-10-14T07:25:09Z</DateUtc></StartTime><FrequencyChanges><FrequencyChange><Frequency dt:dt="r8">2699960000</Frequency><Timestamp dt:dt="r8">5.56009749256227E+15</Timestamp><Cur…	좌우반구com(split BVF)_3-012-1	60.021	1.0.0.167	1	874577710	Professional	2.0.10.242	2.0.10.353	10-14-2020	2020-10-14 오전 7:25:09	16:25:09	2.0.10.248	364	1	z	공기	공	기	NULL	NULL	NULL	NULL	NULL	NULL	40	1	100	KSY2	List3	NULL	NULL	NULL	NULL	NULL	NULL	NULL	NULL	NULL	1	z	0	4	1092882	0	z	384
좌우반구com(split BVF)_3	12	1	<?xml version="1.0"?>\n<Clock xmlns:dt="urn:schemas-microsoft-com:datatypes"><Description dt:dt="string">E-Prime Primary Realtime Clock</Description><StartTime><Timestamp dt:dt="int">0</Timestamp><DateUtc dt:dt="string">2020-10-14T07:25:09Z</DateUtc></StartTime><FrequencyChanges><FrequencyChange><Frequency dt:dt="r8">2699960000</Frequency><Timestamp dt:dt="r8">5.56009749256227E+15</Timestamp><Cur…	좌우반구com(split BVF)_3-012-1	60.021	1.0.0.167	1	874577710	Professional	2.0.10.242	2.0.10.353	10-14-2020	2020-10-14 오전 7:25:09	16:25:09	2.0.10.248	306	1	z	공백	공	백	NULL	NULL	NULL	NULL	NULL	NULL	48	1	42	KSY2	List3	NULL	NULL	NULL	NULL	NULL	NULL	NULL	NULL	NULL	1	z	1	3	938335	0	z	452
좌우반구com(split BVF)_3	12	1	<?xml version="1.0"?>\n<Clock xmlns:dt="urn:schemas-microsoft-com:datatypes"><Description dt:dt="string">E-Prime Primary Realtime Clock</Description><StartTime><Timestamp dt:dt="int">0</Timestamp><DateUtc dt:dt="string">2020-10-14T07:25:09Z</DateUtc></StartTime><FrequencyChanges><FrequencyChange><Frequency dt:dt="r8">2699960000</Frequency><Timestamp dt:dt="r8">5.56009749256227E+15</Timestamp><Cur…	좌우반구com(split BVF)_3-012-1	60.021	1.0.0.167	1	874577710	Professional	2.0.10.242	2.0.10.353	10-14-2020	2020-10-14 오전 7:25:09	16:25:09	2.0.10.248	241	1	z	공포	공	포	NULL	NULL	NULL	2	1	109	NULL	NULL	NULL	KSY2	List2	NULL	NULL	NULL	NULL	NULL	NULL	NULL	NULL	NULL	1	z	0	3	719178	0	z	351
좌우반구com(split BVF)_3	12	1	<?xml version="1.0"?>\n<Clock xmlns:dt="urn:schemas-microsoft-com:datatypes"><Description dt:dt="string">E-Prime Primary Realtime Clock</Description><StartTime><Timestamp dt:dt="int">0</Timestamp><DateUtc dt:dt="string">2020-10-14T07:25:09Z</DateUtc></StartTime><FrequencyChanges><FrequencyChange><Frequency dt:dt="r8">2699960000</Frequency><Timestamp dt:dt="r8">5.56009749256227E+15</Timestamp><Cur…	좌우반구com(split BVF)_3-012-1	60.021	1.0.0.167	1	874577710	Professional	2.0.10.242	2.0.10.353	10-14-2020	2020-10-14 오전 7:25:09	16:25:09	2.0.10.248	309	2	{/}	과법	과	법	NULL	NULL	NULL	NULL	NULL	NULL	117	1	45	KSY	List3	0		0	0	946083	183		0	0	1	{/}	0	3	946266	0	{/}	785
좌우반구com(split BVF)_3	12	1	<?xml version="1.0"?>\n<Clock xmlns:dt="urn:schemas-microsoft-com:datatypes"><Description dt:dt="string">E-Prime Primary Realtime Clock</Description><StartTime><Timestamp dt:dt="int">0</Timestamp><DateUtc dt:dt="string">2020-10-14T07:25:09Z</DateUtc></StartTime><FrequencyChanges><FrequencyChange><Frequency dt:dt="r8">2699960000</Frequency><Timestamp dt:dt="r8">5.56009749256227E+15</Timestamp><Cur…	좌우반구com(split BVF)_3-012-1	60.021	1.0.0.167	1	874577710	Professional	2.0.10.242	2.0.10.353	10-14-2020	2020-10-14 오전 7:25:09	16:25:09	2.0.10.248	197	1	z	과정	과	정	NULL	NULL	NULL	51	1	65	NULL	NULL	NULL	KSY2	List2	NULL	NULL	NULL	NULL	NULL	NULL	NULL	NULL	NULL	1	z	0	3	603368	0	z	478
좌우반구com(split BVF)_3	12	1	<?xml version="1.0"?>\n<Clock xmlns:dt="urn:schemas-microsoft-com:datatypes"><Description dt:dt="string">E-Prime Primary Realtime Clock</Description><StartTime><Timestamp dt:dt="int">0</Timestamp><DateUtc dt:dt="string">2020-10-14T07:25:09Z</DateUtc></StartTime><FrequencyChanges><FrequencyChange><Frequency dt:dt="r8">2699960000</Frequency><Timestamp dt:dt="r8">5.56009749256227E+15</Timestamp><Cur…	좌우반구com(split BVF)_3-012-1	60.021	1.0.0.167	1	874577710	Professional	2.0.10.242	2.0.10.353	10-14-2020	2020-10-14 오전 7:25:09	16:25:09	2.0.10.248	357	1	z	관계	관	계	NULL	NULL	NULL	NULL	NULL	NULL	53	1	93	KSY2	List3	NULL	NULL	NULL	NULL	NULL	NULL	NULL	NULL	NULL	1	z	0	3	1074238	0	z	516
좌우반구com(split BVF)_3	12	1	<?xml version="1.0"?>\n<Clock xmlns:dt="urn:schemas-microsoft-com:datatypes"><Description dt:dt="string">E-Prime Primary Realtime Clock</Description><StartTime><Timestamp dt:dt="int">0</Timestamp><DateUtc dt:dt="string">2020-10-14T07:25:09Z</DateUtc></StartTime><FrequencyChanges><FrequencyChange><Frequency dt:dt="r8">2699960000</Frequency><Timestamp dt:dt="r8">5.56009749256227E+15</Timestamp><Cur…	좌우반구com(split BVF)_3-012-1	60.021	1.0.0.167	1	874577710	Professional	2.0.10.242	2.0.10.353	10-14-2020	2020-10-14 오전 7:25:09	16:25:09	2.0.10.248	382	1	z	관측	관	측	NULL	NULL	NULL	NULL	NULL	NULL	5	1	118	KSY2	List3	NULL	NULL	NULL	NULL	NULL	NULL	NULL	NULL	NULL	1	z	0	3	1139782	0	z	507
좌우반구com(split BVF)_3	12	1	<?xml version="1.0"?>\n<Clock xmlns:dt="urn:schemas-microsoft-com:datatypes"><Description dt:dt="string">E-Prime Primary Realtime Clock</Description><StartTime><Timestamp dt:dt="int">0</Timestamp><DateUtc dt:dt="string">2020-10-14T07:25:09Z</DateUtc></StartTime><FrequencyChanges><FrequencyChange><Frequency dt:dt="r8">2699960000</Frequency><Timestamp dt:dt="r8">5.56009749256227E+15</Timestamp><Cur…	좌우반구com(split BVF)_3-012-1	60.021	1.0.0.167	1	874577710	Professional	2.0.10.242	2.0.10.353	10-14-2020	2020-10-14 오전 7:25:09	16:25:09	2.0.10.248	24	1	z	광장	광	장	51	1	24	NULL	NULL	NULL	NULL	NULL	NULL	KSY2	List1	NULL	NULL	NULL	NULL	NULL	NULL	NULL	NULL	NULL	1	z	0	3	77984	0	z	531
좌우반구com(split BVF)_3	12	1	<?xml version="1.0"?>\n<Clock xmlns:dt="urn:schemas-microsoft-com:datatypes"><Description dt:dt="string">E-Prime Primary Realtime Clock</Description><StartTime><Timestamp dt:dt="int">0</Timestamp><DateUtc dt:dt="string">2020-10-14T07:25:09Z</DateUtc></StartTime><FrequencyChanges><FrequencyChange><Frequency dt:dt="r8">2699960000</Frequency><Timestamp dt:dt="r8">5.56009749256227E+15</Timestamp><Cur…	좌우반구com(split BVF)_3-012-1	60.021	1.0.0.167	1	874577710	Professional	2.0.10.242	2.0.10.353	10-14-2020	2020-10-14 오전 7:25:09	16:25:09	2.0.10.248	348	2	{/}	교느	교	느	NULL	NULL	NULL	NULL	NULL	NULL	89	1	84	KSY	List3	0		0	-1	1050113	184		0	0	1	{/}	0	4	1050297	0	{/}	393
좌우반구com(split BVF)_3	12	1	<?xml version="1.0"?>\n<Clock xmlns:dt="urn:schemas-microsoft-com:datatypes"><Description dt:dt="string">E-Prime Primary Realtime Clock</Description><StartTime><Timestamp dt:dt="int">0</Timestamp><DateUtc dt:dt="string">2020-10-14T07:25:09Z</DateUtc></StartTime><FrequencyChanges><FrequencyChange><Frequency dt:dt="r8">2699960000</Frequency><Timestamp dt:dt="r8">5.56009749256227E+15</Timestamp><Cur…	좌우반구com(split BVF)_3-012-1	60.021	1.0.0.167	1	874577710	Professional	2.0.10.242	2.0.10.353	10-14-2020	2020-10-14 오전 7:25:09	16:25:09	2.0.10.248	40	2	{/}	교휘	교	휘	120	1	40	NULL	NULL	NULL	NULL	NULL	NULL	KSY2	List1	NULL	NULL	NULL	NULL	NULL	NULL	NULL	NULL	NULL	1	{/}	0	3	120719	0	{/}	531
좌우반구com(split BVF)_3	12	1	<?xml version="1.0"?>\n<Clock xmlns:dt="urn:schemas-microsoft-com:datatypes"><Description dt:dt="string">E-Prime Primary Realtime Clock</Description><StartTime><Timestamp dt:dt="int">0</Timestamp><DateUtc dt:dt="string">2020-10-14T07:25:09Z</DateUtc></StartTime><FrequencyChanges><FrequencyChange><Frequency dt:dt="r8">2699960000</Frequency><Timestamp dt:dt="r8">5.56009749256227E+15</Timestamp><Cur…	좌우반구com(split BVF)_3-012-1	60.021	1.0.0.167	1	874577710	Professional	2.0.10.242	2.0.10.353	10-14-2020	2020-10-14 오전 7:25:09	16:25:09	2.0.10.248	264	1	z	구조	구	조	NULL	NULL	NULL	132	1	132	NULL	NULL	NULL	KSY2	List2	NULL	NULL	NULL	NULL	NULL	NULL	NULL	NULL	NULL	1	z	0	3	781090	0	z	514
좌우반구com(split BVF)_3	12	1	<?xml version="1.0"?>\n<Clock xmlns:dt="urn:schemas-microsoft-com:datatypes"><Description dt:dt="string">E-Prime Primary Realtime Clock</Description><StartTime><Timestamp dt:dt="int">0</Timestamp><DateUtc dt:dt="string">2020-10-14T07:25:09Z</DateUtc></StartTime><FrequencyChanges><FrequencyChange><Frequency dt:dt="r8">2699960000</Frequency><Timestamp dt:dt="r8">5.56009749256227E+15</Timestamp><Cur…	좌우반구com(split BVF)_3-012-1	60.021	1.0.0.167	1	874577710	Professional	2.0.10.242	2.0.10.353	10-14-2020	2020-10-14 오전 7:25:09	16:25:09	2.0.10.248	109	2	{/}	국득	국	득	110	1	109	NULL	NULL	NULL	NULL	NULL	NULL	KSY	List1	0		0	-1	304572	183		0	0	1	{/}	1	3	304755	0	{/}	382
좌우반구com(split BVF)_3	12	1	<?xml version="1.0"?>\n<Clock xmlns:dt="urn:schemas-microsoft-com:datatypes"><Description dt:dt="string">E-Prime Primary Realtime Clock</Description><StartTime><Timestamp dt:dt="int">0</Timestamp><DateUtc dt:dt="string">2020-10-14T07:25:09Z</DateUtc></StartTime><FrequencyChanges><FrequencyChange><Frequency dt:dt="r8">2699960000</Frequency><Timestamp dt:dt="r8">5.56009749256227E+15</Timestamp><Cur…	좌우반구com(split BVF)_3-012-1	60.021	1.0.0.167	1	874577710	Professional	2.0.10.242	2.0.10.353	10-14-2020	2020-10-14 오전 7:25:09	16:25:09	2.0.10.248	82	2	{/}	국반	국	반	78	1	82	NULL	NULL	NULL	NULL	NULL	NULL	KSY2	List1	NULL	NULL	NULL	NULL	NULL	NULL	NULL	NULL	NULL	1	{/}	0	3	232264	0	{/}	405
좌우반구com(split BVF)_3	12	1	<?xml version="1.0"?>\n<Clock xmlns:dt="urn:schemas-microsoft-com:datatypes"><Description dt:dt="string">E-Prime Primary Realtime Clock</Description><StartTime><Timestamp dt:dt="int">0</Timestamp><DateUtc dt:dt="string">2020-10-14T07:25:09Z</DateUtc></StartTime><FrequencyChanges><FrequencyChange><Frequency dt:dt="r8">2699960000</Frequency><Timestamp dt:dt="r8">5.56009749256227E+15</Timestamp><Cur…	좌우반구com(split BVF)_3-012-1	60.021	1.0.0.167	1	874577710	Professional	2.0.10.242	2.0.10.353	10-14-2020	2020-10-14 오전 7:25:09	16:25:09	2.0.10.248	167	1	z	군청	군	청	NULL	NULL	NULL	67	1	35	NULL	NULL	NULL	KSY2	List2	NULL	NULL	NULL	NULL	NULL	NULL	NULL	NULL	NULL	0	z	0	3	523213	0	{/}	666
좌우반구com(split BVF)_3	12	1	<?xml version="1.0"?>\n<Clock xmlns:dt="urn:schemas-microsoft-com:datatypes"><Description dt:dt="string">E-Prime Primary Realtime Clock</Description><StartTime><Timestamp dt:dt="int">0</Timestamp><DateUtc dt:dt="string">2020-10-14T07:25:09Z</DateUtc></StartTime><FrequencyChanges><FrequencyChange><Frequency dt:dt="r8">2699960000</Frequency><Timestamp dt:dt="r8">5.56009749256227E+15</Timestamp><Cur…	좌우반구com(split BVF)_3-012-1	60.021	1.0.0.167	1	874577710	Professional	2.0.10.242	2.0.10.353	10-14-2020	2020-10-14 오전 7:25:09	16:25:09	2.0.10.248	122	1	z	궤도	궤	도	86	1	122	NULL	NULL	NULL	NULL	NULL	NULL	KSY2	List1	NULL	NULL	NULL	NULL	NULL	NULL	NULL	NULL	NULL	1	z	0	4	337861	0	z	371
좌우반구com(split BVF)_3	12	1	<?xml version="1.0"?>\n<Clock xmlns:dt="urn:schemas-microsoft-com:datatypes"><Description dt:dt="string">E-Prime Primary Realtime Clock</Description><StartTime><Timestamp dt:dt="int">0</Timestamp><DateUtc dt:dt="string">2020-10-14T07:25:09Z</DateUtc></StartTime><FrequencyChanges><FrequencyChange><Frequency dt:dt="r8">2699960000</Frequency><Timestamp dt:dt="r8">5.56009749256227E+15</Timestamp><Cur…	좌우반구com(split BVF)_3-012-1	60.021	1.0.0.167	1	874577710	Professional	2.0.10.242	2.0.10.353	10-14-2020	2020-10-14 오전 7:25:09	16:25:09	2.0.10.248	74	2	{/}	궤희	궤	희	50	1	74	NULL	NULL	NULL	NULL	NULL	NULL	KSY3	List1	NULL	NULL	NULL	NULL	NULL	NULL	NULL	NULL	NULL	1	{/}	0	3	211371	0	{/}	423
좌우반구com(split BVF)_3	12	1	<?xml version="1.0"?>\n<Clock xmlns:dt="urn:schemas-microsoft-com:datatypes"><Description dt:dt="string">E-Prime Primary Realtime Clock</Description><StartTime><Timestamp dt:dt="int">0</Timestamp><DateUtc dt:dt="string">2020-10-14T07:25:09Z</DateUtc></StartTime><FrequencyChanges><FrequencyChange><Frequency dt:dt="r8">2699960000</Frequency><Timestamp dt:dt="r8">5.56009749256227E+15</Timestamp><Cur…	좌우반구com(split BVF)_3-012-1	60.021	1.0.0.167	1	874577710	Professional	2.0.10.242	2.0.10.353	10-14-2020	2020-10-14 오전 7:25:09	16:25:09	2.0.10.248	125	1	z	그림	그	림	17	1	125	NULL	NULL	NULL	NULL	NULL	NULL	KSY2	List1	NULL	NULL	NULL	NULL	NULL	NULL	NULL	NULL	NULL	1	z	1	3	345774	0	z	498
좌우반구com(split BVF)_3	12	1	<?xml version="1.0"?>\n<Clock xmlns:dt="urn:schemas-microsoft-com:datatypes"><Description dt:dt="string">E-Prime Primary Realtime Clock</Description><StartTime><Timestamp dt:dt="int">0</Timestamp><DateUtc dt:dt="string">2020-10-14T07:25:09Z</DateUtc></StartTime><FrequencyChanges><FrequencyChange><Frequency dt:dt="r8">2699960000</Frequency><Timestamp dt:dt="r8">5.56009749256227E+15</Timestamp><Cur…	좌우반구com(split BVF)_3-012-1	60.021	1.0.0.167	1	874577710	Professional	2.0.10.242	2.0.10.353	10-14-2020	2020-10-14 오전 7:25:09	16:25:09	2.0.10.248	271	2	{/}	그법	그	법	NULL	NULL	NULL	NULL	NULL	NULL	120	1	7	KSY3	List3	NULL	NULL	NULL	NULL	NULL	NULL	NULL	NULL	NULL	1	{/}	0	3	847067	0	{/}	417
좌우반구com(split BVF)_3	12	1	<?xml version="1.0"?>\n<Clock xmlns:dt="urn:schemas-microsoft-com:datatypes"><Description dt:dt="string">E-Prime Primary Realtime Clock</Description><StartTime><Timestamp dt:dt="int">0</Timestamp><DateUtc dt:dt="string">2020-10-14T07:25:09Z</DateUtc></StartTime><FrequencyChanges><FrequencyChange><Frequency dt:dt="r8">2699960000</Frequency><Timestamp dt:dt="r8">5.56009749256227E+15</Timestamp><Cur…	좌우반구com(split BVF)_3-012-1	60.021	1.0.0.167	1	874577710	Professional	2.0.10.242	2.0.10.353	10-14-2020	2020-10-14 오전 7:25:09	16:25:09	2.0.10.248	102	2	{/}	그소	그	소	33	1	102	NULL	NULL	NULL	NULL	NULL	NULL	KSY3	List1	NULL	NULL	NULL	NULL	NULL	NULL	NULL	NULL	NULL	1	{/}	1	3	286478	0	{/}	443
좌우반구com(split BVF)_3	12	1	<?xml version="1.0"?>\n<Clock xmlns:dt="urn:schemas-microsoft-com:datatypes"><Description dt:dt="string">E-Prime Primary Realtime Clock</Description><StartTime><Timestamp dt:dt="int">0</Timestamp><DateUtc dt:dt="string">2020-10-14T07:25:09Z</DateUtc></StartTime><FrequencyChanges><FrequencyChange><Frequency dt:dt="r8">2699960000</Frequency><Timestamp dt:dt="r8">5.56009749256227E+15</Timestamp><Cur…	좌우반구com(split BVF)_3-012-1	60.021	1.0.0.167	1	874577710	Professional	2.0.10.242	2.0.10.353	10-14-2020	2020-10-14 오전 7:25:09	16:25:09	2.0.10.248	345	2	{/}	그종	그	종	NULL	NULL	NULL	NULL	NULL	NULL	25	1	81	KSY2	List3	NULL	NULL	NULL	NULL	NULL	NULL	NULL	NULL	NULL	1	{/}	0	4	1042533	0	{/}	565
좌우반구com(split BVF)_3	12	1	<?xml version="1.0"?>\n<Clock xmlns:dt="urn:schemas-microsoft-com:datatypes"><Description dt:dt="string">E-Prime Primary Realtime Clock</Description><StartTime><Timestamp dt:dt="int">0</Timestamp><DateUtc dt:dt="string">2020-10-14T07:25:09Z</DateUtc></StartTime><FrequencyChanges><FrequencyChange><Frequency dt:dt="r8">2699960000</Frequency><Timestamp dt:dt="r8">5.56009749256227E+15</Timestamp><Cur…	좌우반구com(split BVF)_3-012-1	60.021	1.0.0.167	1	874577710	Professional	2.0.10.242	2.0.10.353	10-14-2020	2020-10-14 오전 7:25:09	16:25:09	2.0.10.248	150	1	z	급여	급	여	NULL	NULL	NULL	49	1	18	NULL	NULL	NULL	KSY2	List2	NULL	NULL	NULL	NULL	NULL	NULL	NULL	NULL	NULL	1	z	1	3	478528	0	z	471
좌우반구com(split BVF)_3	12	1	<?xml version="1.0"?>\n<Clock xmlns:dt="urn:schemas-microsoft-com:datatypes"><Description dt:dt="string">E-Prime Primary Realtime Clock</Description><StartTime><Timestamp dt:dt="int">0</Timestamp><DateUtc dt:dt="string">2020-10-14T07:25:09Z</DateUtc></StartTime><FrequencyChanges><FrequencyChange><Frequency dt:dt="r8">2699960000</Frequency><Timestamp dt:dt="r8">5.56009749256227E+15</Timestamp><Cur…	좌우반구com(split BVF)_3-012-1	60.021	1.0.0.167	1	874577710	Professional	2.0.10.242	2.0.10.353	10-14-2020	2020-10-14 오전 7:25:09	16:25:09	2.0.10.248	233	1	z	기록	기	록	NULL	NULL	NULL	81	1	101	NULL	NULL	NULL	KSY2	List2	NULL	NULL	NULL	NULL	NULL	NULL	NULL	NULL	NULL	1	z	0	3	697969	0	z	828
좌우반구com(split BVF)_3	12	1	<?xml version="1.0"?>\n<Clock xmlns:dt="urn:schemas-microsoft-com:datatypes"><Description dt:dt="string">E-Prime Primary Realtime Clock</Description><StartTime><Timestamp dt:dt="int">0</Timestamp><DateUtc dt:dt="string">2020-10-14T07:25:09Z</DateUtc></StartTime><FrequencyChanges><FrequencyChange><Frequency dt:dt="r8">2699960000</Frequency><Timestamp dt:dt="r8">5.56009749256227E+15</Timestamp><Cur…	좌우반구com(split BVF)_3-012-1	60.021	1.0.0.167	1	874577710	Professional	2.0.10.242	2.0.10.353	10-14-2020	2020-10-14 오전 7:25:09	16:25:09	2.0.10.248	45	1	z	기름	기	름	59	1	45	NULL	NULL	NULL	NULL	NULL	NULL	KSY2	List1	NULL	NULL	NULL	NULL	NULL	NULL	NULL	NULL	NULL	1	z	0	3	134148	0	z	702
좌우반구com(split BVF)_3	12	1	<?xml version="1.0"?>\n<Clock xmlns:dt="urn:schemas-microsoft-com:datatypes"><Description dt:dt="string">E-Prime Primary Realtime Clock</Description><StartTime><Timestamp dt:dt="int">0</Timestamp><DateUtc dt:dt="string">2020-10-14T07:25:09Z</DateUtc></StartTime><FrequencyChanges><FrequencyChange><Frequency dt:dt="r8">2699960000</Frequency><Timestamp dt:dt="r8">5.56009749256227E+15</Timestamp><Cur…	좌우반구com(split BVF)_3-012-1	60.021	1.0.0.167	1	874577710	Professional	2.0.10.242	2.0.10.353	10-14-2020	2020-10-14 오전 7:25:09	16:25:09	2.0.10.248	227	1	z	기술	기	술	NULL	NULL	NULL	55	1	95	NULL	NULL	NULL	KSY2	List2	NULL	NULL	NULL	NULL	NULL	NULL	NULL	NULL	NULL	1	z	0	3	682091	0	z	394
좌우반구com(split BVF)_3	12	1	<?xml version="1.0"?>\n<Clock xmlns:dt="urn:schemas-microsoft-com:datatypes"><Description dt:dt="string">E-Prime Primary Realtime Clock</Description><StartTime><Timestamp dt:dt="int">0</Timestamp><DateUtc dt:dt="string">2020-10-14T07:25:09Z</DateUtc></StartTime><FrequencyChanges><FrequencyChange><Frequency dt:dt="r8">2699960000</Frequency><Timestamp dt:dt="r8">5.56009749256227E+15</Timestamp><Cur…	좌우반구com(split BVF)_3-012-1	60.021	1.0.0.167	1	874577710	Professional	2.0.10.242	2.0.10.353	10-14-2020	2020-10-14 오전 7:25:09	16:25:09	2.0.10.248	318	1	z	기운	기	운	NULL	NULL	NULL	NULL	NULL	NULL	26	1	54	KSY2	List3	NULL	NULL	NULL	NULL	NULL	NULL	NULL	NULL	NULL	1	z	0	3	970674	0	z	497
좌우반구com(split BVF)_3	12	1	<?xml version="1.0"?>\n<Clock xmlns:dt="urn:schemas-microsoft-com:datatypes"><Description dt:dt="string">E-Prime Primary Realtime Clock</Description><StartTime><Timestamp dt:dt="int">0</Timestamp><DateUtc dt:dt="string">2020-10-14T07:25:09Z</DateUtc></StartTime><FrequencyChanges><FrequencyChange><Frequency dt:dt="r8">2699960000</Frequency><Timestamp dt:dt="r8">5.56009749256227E+15</Timestamp><Cur…	좌우반구com(split BVF)_3-012-1	60.021	1.0.0.167	1	874577710	Professional	2.0.10.242	2.0.10.353	10-14-2020	2020-10-14 오전 7:25:09	16:25:09	2.0.10.248	161	1	z	기준	기	준	NULL	NULL	NULL	102	1	29	NULL	NULL	NULL	KSY2	List2	NULL	NULL	NULL	NULL	NULL	NULL	NULL	NULL	NULL	1	z	0	3	507135	0	z	408
좌우반구com(split BVF)_3	12	1	<?xml version="1.0"?>\n<Clock xmlns:dt="urn:schemas-microsoft-com:datatypes"><Description dt:dt="string">E-Prime Primary Realtime Clock</Description><StartTime><Timestamp dt:dt="int">0</Timestamp><DateUtc dt:dt="string">2020-10-14T07:25:09Z</DateUtc></StartTime><FrequencyChanges><FrequencyChange><Frequency dt:dt="r8">2699960000</Frequency><Timestamp dt:dt="r8">5.56009749256227E+15</Timestamp><Cur…	좌우반구com(split BVF)_3-012-1	60.021	1.0.0.167	1	874577710	Professional	2.0.10.242	2.0.10.353	10-14-2020	2020-10-14 오전 7:25:09	16:25:09	2.0.10.248	366	1	z	기차	기	차	NULL	NULL	NULL	NULL	NULL	NULL	111	1	102	KSY2	List3	NULL	NULL	NULL	NULL	NULL	NULL	NULL	NULL	NULL	1	z	0	3	1098363	0	z	383
좌우반구com(split BVF)_3	12	1	<?xml version="1.0"?>\n<Clock xmlns:dt="urn:schemas-microsoft-com:datatypes"><Description dt:dt="string">E-Prime Primary Realtime Clock</Description><StartTime><Timestamp dt:dt="int">0</Timestamp><DateUtc dt:dt="string">2020-10-14T07:25:09Z</DateUtc></StartTime><FrequencyChanges><FrequencyChange><Frequency dt:dt="r8">2699960000</Frequency><Timestamp dt:dt="r8">5.56009749256227E+15</Timestamp><Cur…	좌우반구com(split BVF)_3-012-1	60.021	1.0.0.167	1	874577710	Professional	2.0.10.242	2.0.10.353	10-14-2020	2020-10-14 오전 7:25:09	16:25:09	2.0.10.248	135	1	z	기회	기	회	NULL	NULL	NULL	46	1	3	NULL	NULL	NULL	KSY2	List2	NULL	NULL	NULL	NULL	NULL	NULL	NULL	NULL	NULL	1	z	0	3	439725	0	z	338
좌우반구com(split BVF)_3	12	1	<?xml version="1.0"?>\n<Clock xmlns:dt="urn:schemas-microsoft-com:datatypes"><Description dt:dt="string">E-Prime Primary Realtime Clock</Description><StartTime><Timestamp dt:dt="int">0</Timestamp><DateUtc dt:dt="string">2020-10-14T07:25:09Z</DateUtc></StartTime><FrequencyChanges><FrequencyChange><Frequency dt:dt="r8">2699960000</Frequency><Timestamp dt:dt="r8">5.56009749256227E+15</Timestamp><Cur…	좌우반구com(split BVF)_3-012-1	60.021	1.0.0.167	1	874577710	Professional	2.0.10.242	2.0.10.353	10-14-2020	2020-10-14 오전 7:25:09	16:25:09	2.0.10.248	328	2	{/}	껍목	껍	목	NULL	NULL	NULL	NULL	NULL	NULL	119	1	64	KSY3	List3	NULL	NULL	NULL	NULL	NULL	NULL	NULL	NULL	NULL	1	{/}	0	3	996915	0	{/}	335
좌우반구com(split BVF)_3	12	1	<?xml version="1.0"?>\n<Clock xmlns:dt="urn:schemas-microsoft-com:datatypes"><Description dt:dt="string">E-Prime Primary Realtime Clock</Description><StartTime><Timestamp dt:dt="int">0</Timestamp><DateUtc dt:dt="string">2020-10-14T07:25:09Z</DateUtc></StartTime><FrequencyChanges><FrequencyChange><Frequency dt:dt="r8">2699960000</Frequency><Timestamp dt:dt="r8">5.56009749256227E+15</Timestamp><Cur…	좌우반구com(split BVF)_3-012-1	60.021	1.0.0.167	1	874577710	Professional	2.0.10.242	2.0.10.353	10-14-2020	2020-10-14 오전 7:25:09	16:25:09	2.0.10.248	42	2	{/}	껍밀	껍	밀	125	1	42	NULL	NULL	NULL	NULL	NULL	NULL	KSY2	List1	NULL	NULL	NULL	NULL	NULL	NULL	NULL	NULL	NULL	1	{/}	0	4	126051	0	{/}	455
좌우반구com(split BVF)_3	12	1	<?xml version="1.0"?>\n<Clock xmlns:dt="urn:schemas-microsoft-com:datatypes"><Description dt:dt="string">E-Prime Primary Realtime Clock</Description><StartTime><Timestamp dt:dt="int">0</Timestamp><DateUtc dt:dt="string">2020-10-14T07:25:09Z</DateUtc></StartTime><FrequencyChanges><FrequencyChange><Frequency dt:dt="r8">2699960000</Frequency><Timestamp dt:dt="r8">5.56009749256227E+15</Timestamp><Cur…	좌우반구com(split BVF)_3-012-1	60.021	1.0.0.167	1	874577710	Professional	2.0.10.242	2.0.10.353	10-14-2020	2020-10-14 오전 7:25:09	16:25:09	2.0.10.248	258	1	z	껍질	껍	질	NULL	NULL	NULL	78	1	126	NULL	NULL	NULL	KSY2	List2	NULL	NULL	NULL	NULL	NULL	NULL	NULL	NULL	NULL	0	z	0	3	764329	0	{/}	411
좌우반구com(split BVF)_3	12	1	<?xml version="1.0"?>\n<Clock xmlns:dt="urn:schemas-microsoft-com:datatypes"><Description dt:dt="string">E-Prime Primary Realtime Clock</Description><StartTime><Timestamp dt:dt="int">0</Timestamp><DateUtc dt:dt="string">2020-10-14T07:25:09Z</DateUtc></StartTime><FrequencyChanges><FrequencyChange><Frequency dt:dt="r8">2699960000</Frequency><Timestamp dt:dt="r8">5.56009749256227E+15</Timestamp><Cur…	좌우반구com(split BVF)_3-012-1	60.021	1.0.0.167	1	874577710	Professional	2.0.10.242	2.0.10.353	10-14-2020	2020-10-14 오전 7:25:09	16:25:09	2.0.10.248	288	2	{/}	껍퇴	껍	퇴	NULL	NULL	NULL	NULL	NULL	NULL	131	1	24	KSY2	List3	NULL	NULL	NULL	NULL	NULL	NULL	NULL	NULL	NULL	1	{/}	0	3	891135	0	{/}	380
좌우반구com(split BVF)_3	12	1	<?xml version="1.0"?>\n<Clock xmlns:dt="urn:schemas-microsoft-com:datatypes"><Description dt:dt="string">E-Prime Primary Realtime Clock</Description><StartTime><Timestamp dt:dt="int">0</Timestamp><DateUtc dt:dt="string">2020-10-14T07:25:09Z</DateUtc></StartTime><FrequencyChanges><FrequencyChange><Frequency dt:dt="r8">2699960000</Frequency><Timestamp dt:dt="r8">5.56009749256227E+15</Timestamp><Cur…	좌우반구com(split BVF)_3-012-1	60.021	1.0.0.167	1	874577710	Professional	2.0.10.242	2.0.10.353	10-14-2020	2020-10-14 오전 7:25:09	16:25:09	2.0.10.248	110	2	{/}	나개	나	개	84	1	110	NULL	NULL	NULL	NULL	NULL	NULL	KSY	List1	0		0	0	307155	183		0	0	1	{/}	0	3	307338	0	{/}	345
좌우반구com(split BVF)_3	12	1	<?xml version="1.0"?>\n<Clock xmlns:dt="urn:schemas-microsoft-com:datatypes"><Description dt:dt="string">E-Prime Primary Realtime Clock</Description><StartTime><Timestamp dt:dt="int">0</Timestamp><DateUtc dt:dt="string">2020-10-14T07:25:09Z</DateUtc></StartTime><FrequencyChanges><FrequencyChange><Frequency dt:dt="r8">2699960000</Frequency><Timestamp dt:dt="r8">5.56009749256227E+15</Timestamp><Cur…	좌우반구com(split BVF)_3-012-1	60.021	1.0.0.167	1	874577710	Professional	2.0.10.242	2.0.10.353	10-14-2020	2020-10-14 오전 7:25:09	16:25:09	2.0.10.248	68	1	z	내일	내	일	101	1	68	NULL	NULL	NULL	NULL	NULL	NULL	KSY2	List1	NULL	NULL	NULL	NULL	NULL	NULL	NULL	NULL	NULL	1	z	0	4	195627	0	z	447
좌우반구com(split BVF)_3	12	1	<?xml version="1.0"?>\n<Clock xmlns:dt="urn:schemas-microsoft-com:datatypes"><Description dt:dt="string">E-Prime Primary Realtime Clock</Description><StartTime><Timestamp dt:dt="int">0</Timestamp><DateUtc dt:dt="string">2020-10-14T07:25:09Z</DateUtc></StartTime><FrequencyChanges><FrequencyChange><Frequency dt:dt="r8">2699960000</Frequency><Timestamp dt:dt="r8">5.56009749256227E+15</Timestamp><Cur…	좌우반구com(split BVF)_3-012-1	60.021	1.0.0.167	1	874577710	Professional	2.0.10.242	2.0.10.353	10-14-2020	2020-10-14 오전 7:25:09	16:25:09	2.0.10.248	184	2	{/}	내죽	내	죽	NULL	NULL	NULL	120	1	52	NULL	NULL	NULL	KSY3	List2	NULL	NULL	NULL	NULL	NULL	NULL	NULL	NULL	NULL	1	{/}	0	3	568597	0	{/}	449
좌우반구com(split BVF)_3	12	1	<?xml version="1.0"?>\n<Clock xmlns:dt="urn:schemas-microsoft-com:datatypes"><Description dt:dt="string">E-Prime Primary Realtime Clock</Description><StartTime><Timestamp dt:dt="int">0</Timestamp><DateUtc dt:dt="string">2020-10-14T07:25:09Z</DateUtc></StartTime><FrequencyChanges><FrequencyChange><Frequency dt:dt="r8">2699960000</Frequency><Timestamp dt:dt="r8">5.56009749256227E+15</Timestamp><Cur…	좌우반구com(split BVF)_3-012-1	60.021	1.0.0.167	1	874577710	Professional	2.0.10.242	2.0.10.353	10-14-2020	2020-10-14 오전 7:25:09	16:25:09	2.0.10.248	89	2	{/}	내표	내	표	96	1	89	NULL	NULL	NULL	NULL	NULL	NULL	KSY2	List1	NULL	NULL	NULL	NULL	NULL	NULL	NULL	NULL	NULL	1	{/}	0	3	250574	0	{/}	515
좌우반구com(split BVF)_3	12	1	<?xml version="1.0"?>\n<Clock xmlns:dt="urn:schemas-microsoft-com:datatypes"><Description dt:dt="string">E-Prime Primary Realtime Clock</Description><StartTime><Timestamp dt:dt="int">0</Timestamp><DateUtc dt:dt="string">2020-10-14T07:25:09Z</DateUtc></StartTime><FrequencyChanges><FrequencyChange><Frequency dt:dt="r8">2699960000</Frequency><Timestamp dt:dt="r8">5.56009749256227E+15</Timestamp><Cur…	좌우반구com(split BVF)_3-012-1	60.021	1.0.0.167	1	874577710	Professional	2.0.10.242	2.0.10.353	10-14-2020	2020-10-14 오전 7:25:09	16:25:09	2.0.10.248	243	2	{/}	념속	념	속	NULL	NULL	NULL	56	1	111	NULL	NULL	NULL	KSY	List2	0		0	0	724160	183		0	0	1	{/}	0	3	724343	0	{/}	366
좌우반구com(split BVF)_3	12	1	<?xml version="1.0"?>\n<Clock xmlns:dt="urn:schemas-microsoft-com:datatypes"><Description dt:dt="string">E-Prime Primary Realtime Clock</Description><StartTime><Timestamp dt:dt="int">0</Timestamp><DateUtc dt:dt="string">2020-10-14T07:25:09Z</DateUtc></StartTime><FrequencyChanges><FrequencyChange><Frequency dt:dt="r8">2699960000</Frequency><Timestamp dt:dt="r8">5.56009749256227E+15</Timestamp><Cur…	좌우반구com(split BVF)_3-012-1	60.021	1.0.0.167	1	874577710	Professional	2.0.10.242	2.0.10.353	10-14-2020	2020-10-14 오전 7:25:09	16:25:09	2.0.10.248	64	2	{/}	념실	념	실	116	1	64	NULL	NULL	NULL	NULL	NULL	NULL	KSY	List1	0		0	-1	184947	183		0	0	1	{/}	0	3	185130	0	{/}	400
좌우반구com(split BVF)_3	12	1	<?xml version="1.0"?>\n<Clock xmlns:dt="urn:schemas-microsoft-com:datatypes"><Description dt:dt="string">E-Prime Primary Realtime Clock</Description><StartTime><Timestamp dt:dt="int">0</Timestamp><DateUtc dt:dt="string">2020-10-14T07:25:09Z</DateUtc></StartTime><FrequencyChanges><FrequencyChange><Frequency dt:dt="r8">2699960000</Frequency><Timestamp dt:dt="r8">5.56009749256227E+15</Timestamp><Cur…	좌우반구com(split BVF)_3-012-1	60.021	1.0.0.167	1	874577710	Professional	2.0.10.242	2.0.10.353	10-14-2020	2020-10-14 오전 7:25:09	16:25:09	2.0.10.248	362	2	{/}	념효	념	효	NULL	NULL	NULL	NULL	NULL	NULL	128	1	98	KSY	List3	0		0	0	1087534	183		0	0	1	{/}	0	3	1087717	0	{/}	373
좌우반구com(split BVF)_3	12	1	<?xml version="1.0"?>\n<Clock xmlns:dt="urn:schemas-microsoft-com:datatypes"><Description dt:dt="string">E-Prime Primary Realtime Clock</Description><StartTime><Timestamp dt:dt="int">0</Timestamp><DateUtc dt:dt="string">2020-10-14T07:25:09Z</DateUtc></StartTime><FrequencyChanges><FrequencyChange><Frequency dt:dt="r8">2699960000</Frequency><Timestamp dt:dt="r8">5.56009749256227E+15</Timestamp><Cur…	좌우반구com(split BVF)_3-012-1	60.021	1.0.0.167	1	874577710	Professional	2.0.10.242	2.0.10.353	10-14-2020	2020-10-14 오전 7:25:09	16:25:09	2.0.10.248	283	1	z	노조	노	조	NULL	NULL	NULL	NULL	NULL	NULL	9	1	19	KSY2	List3	NULL	NULL	NULL	NULL	NULL	NULL	NULL	NULL	NULL	1	z	0	3	878106	0	z	529
좌우반구com(split BVF)_3	12	1	<?xml version="1.0"?>\n<Clock xmlns:dt="urn:schemas-microsoft-com:datatypes"><Description dt:dt="string">E-Prime Primary Realtime Clock</Description><StartTime><Timestamp dt:dt="int">0</Timestamp><DateUtc dt:dt="string">2020-10-14T07:25:09Z</DateUtc></StartTime><FrequencyChanges><FrequencyChange><Frequency dt:dt="r8">2699960000</Frequency><Timestamp dt:dt="r8">5.56009749256227E+15</Timestamp><Cur…	좌우반구com(split BVF)_3-012-1	60.021	1.0.0.167	1	874577710	Professional	2.0.10.242	2.0.10.353	10-14-2020	2020-10-14 오전 7:25:09	16:25:09	2.0.10.248	153	1	z	논란	논	란	NULL	NULL	NULL	94	1	21	NULL	NULL	NULL	KSY2	List2	NULL	NULL	NULL	NULL	NULL	NULL	NULL	NULL	NULL	1	z	0	4	486276	0	z	307
좌우반구com(split BVF)_3	12	1	<?xml version="1.0"?>\n<Clock xmlns:dt="urn:schemas-microsoft-com:datatypes"><Description dt:dt="string">E-Prime Primary Realtime Clock</Description><StartTime><Timestamp dt:dt="int">0</Timestamp><DateUtc dt:dt="string">2020-10-14T07:25:09Z</DateUtc></StartTime><FrequencyChanges><FrequencyChange><Frequency dt:dt="r8">2699960000</Frequency><Timestamp dt:dt="r8">5.56009749256227E+15</Timestamp><Cur…	좌우반구com(split BVF)_3-012-1	60.021	1.0.0.167	1	874577710	Professional	2.0.10.242	2.0.10.353	10-14-2020	2020-10-14 오전 7:25:09	16:25:09	2.0.10.248	211	2	{/}	논무	논	무	NULL	NULL	NULL	26	1	79	NULL	NULL	NULL	KSY3	List2	NULL	NULL	NULL	NULL	NULL	NULL	NULL	NULL	NULL	1	{/}	0	3	640272	0	{/}	446
좌우반구com(split BVF)_3	12	1	<?xml version="1.0"?>\n<Clock xmlns:dt="urn:schemas-microsoft-com:datatypes"><Description dt:dt="string">E-Prime Primary Realtime Clock</Description><StartTime><Timestamp dt:dt="int">0</Timestamp><DateUtc dt:dt="string">2020-10-14T07:25:09Z</DateUtc></StartTime><FrequencyChanges><FrequencyChange><Frequency dt:dt="r8">2699960000</Frequency><Timestamp dt:dt="r8">5.56009749256227E+15</Timestamp><Cur…	좌우반구com(split BVF)_3-012-1	60.021	1.0.0.167	1	874577710	Professional	2.0.10.242	2.0.10.353	10-14-2020	2020-10-14 오전 7:25:09	16:25:09	2.0.10.248	49	1	z	느낌	느	낌	32	1	49	NULL	NULL	NULL	NULL	NULL	NULL	KSY2	List1	NULL	NULL	NULL	NULL	NULL	NULL	NULL	NULL	NULL	1	z	1	3	145027	0	z	511
좌우반구com(split BVF)_3	12	1	<?xml version="1.0"?>\n<Clock xmlns:dt="urn:schemas-microsoft-com:datatypes"><Description dt:dt="string">E-Prime Primary Realtime Clock</Description><StartTime><Timestamp dt:dt="int">0</Timestamp><DateUtc dt:dt="string">2020-10-14T07:25:09Z</DateUtc></StartTime><FrequencyChanges><FrequencyChange><Frequency dt:dt="r8">2699960000</Frequency><Timestamp dt:dt="r8">5.56009749256227E+15</Timestamp><Cur…	좌우반구com(split BVF)_3-012-1	60.021	1.0.0.167	1	874577710	Professional	2.0.10.242	2.0.10.353	10-14-2020	2020-10-14 오전 7:25:09	16:25:09	2.0.10.248	225	2	{/}	느속	느	속	NULL	NULL	NULL	37	1	93	NULL	NULL	NULL	KSY	List2	0		0	-1	676443	183		0	0	1	{/}	0	3	676626	0	{/}	411
좌우반구com(split BVF)_3	12	1	<?xml version="1.0"?>\n<Clock xmlns:dt="urn:schemas-microsoft-com:datatypes"><Description dt:dt="string">E-Prime Primary Realtime Clock</Description><StartTime><Timestamp dt:dt="int">0</Timestamp><DateUtc dt:dt="string">2020-10-14T07:25:09Z</DateUtc></StartTime><FrequencyChanges><FrequencyChange><Frequency dt:dt="r8">2699960000</Frequency><Timestamp dt:dt="r8">5.56009749256227E+15</Timestamp><Cur…	좌우반구com(split BVF)_3-012-1	60.021	1.0.0.167	1	874577710	Professional	2.0.10.242	2.0.10.353	10-14-2020	2020-10-14 오전 7:25:09	16:25:09	2.0.10.248	319	2	{/}	느스	느	스	NULL	NULL	NULL	NULL	NULL	NULL	70	1	55	KSY3	List3	NULL	NULL	NULL	NULL	NULL	NULL	NULL	NULL	NULL	1	{/}	0	3	973373	0	{/}	390
좌우반구com(split BVF)_3	12	1	<?xml version="1.0"?>\n<Clock xmlns:dt="urn:schemas-microsoft-com:datatypes"><Description dt:dt="string">E-Prime Primary Realtime Clock</Description><StartTime><Timestamp dt:dt="int">0</Timestamp><DateUtc dt:dt="string">2020-10-14T07:25:09Z</DateUtc></StartTime><FrequencyChanges><FrequencyChange><Frequency dt:dt="r8">2699960000</Frequency><Timestamp dt:dt="r8">5.56009749256227E+15</Timestamp><Cur…	좌우반구com(split BVF)_3-012-1	60.021	1.0.0.167	1	874577710	Professional	2.0.10.242	2.0.10.353	10-14-2020	2020-10-14 오전 7:25:09	16:25:09	2.0.10.248	287	2	{/}	느체	느	체	NULL	NULL	NULL	NULL	NULL	NULL	57	1	23	KSY2	List3	NULL	NULL	NULL	NULL	NULL	NULL	NULL	NULL	NULL	1	{/}	0	3	888586	0	{/}	355
좌우반구com(split BVF)_3	12	1	<?xml version="1.0"?>\n<Clock xmlns:dt="urn:schemas-microsoft-com:datatypes"><Description dt:dt="string">E-Prime Primary Realtime Clock</Description><StartTime><Timestamp dt:dt="int">0</Timestamp><DateUtc dt:dt="string">2020-10-14T07:25:09Z</DateUtc></StartTime><FrequencyChanges><FrequencyChange><Frequency dt:dt="r8">2699960000</Frequency><Timestamp dt:dt="r8">5.56009749256227E+15</Timestamp><Cur…	좌우반구com(split BVF)_3-012-1	60.021	1.0.0.167	1	874577710	Professional	2.0.10.242	2.0.10.353	10-14-2020	2020-10-14 오전 7:25:09	16:25:09	2.0.10.248	317	2	{/}	님우	님	우	NULL	NULL	NULL	NULL	NULL	NULL	10	1	53	KSY2	List3	NULL	NULL	NULL	NULL	NULL	NULL	NULL	NULL	NULL	1	{/}	0	3	967925	0	{/}	542
좌우반구com(split BVF)_3	12	1	<?xml version="1.0"?>\n<Clock xmlns:dt="urn:schemas-microsoft-com:datatypes"><Description dt:dt="string">E-Prime Primary Realtime Clock</Description><StartTime><Timestamp dt:dt="int">0</Timestamp><DateUtc dt:dt="string">2020-10-14T07:25:09Z</DateUtc></StartTime><FrequencyChanges><FrequencyChange><Frequency dt:dt="r8">2699960000</Frequency><Timestamp dt:dt="r8">5.56009749256227E+15</Timestamp><Cur…	좌우반구com(split BVF)_3-012-1	60.021	1.0.0.167	1	874577710	Professional	2.0.10.242	2.0.10.353	10-14-2020	2020-10-14 오전 7:25:09	16:25:09	2.0.10.248	194	2	{/}	단률	단	률	NULL	NULL	NULL	99	1	62	NULL	NULL	NULL	KSY	List2	0		0	-1	595121	183		0	0	1	{/}	1	3	595304	0	{/}	646
좌우반구com(split BVF)_3	12	1	<?xml version="1.0"?>\n<Clock xmlns:dt="urn:schemas-microsoft-com:datatypes"><Description dt:dt="string">E-Prime Primary Realtime Clock</Description><StartTime><Timestamp dt:dt="int">0</Timestamp><DateUtc dt:dt="string">2020-10-14T07:25:09Z</DateUtc></StartTime><FrequencyChanges><FrequencyChange><Frequency dt:dt="r8">2699960000</Frequency><Timestamp dt:dt="r8">5.56009749256227E+15</Timestamp><Cur…	좌우반구com(split BVF)_3-012-1	60.021	1.0.0.167	1	874577710	Professional	2.0.10.242	2.0.10.353	10-14-2020	2020-10-14 오전 7:25:09	16:25:09	2.0.10.248	281	1	z	단어	단	어	NULL	NULL	NULL	NULL	NULL	NULL	121	1	17	KSY2	List3	NULL	NULL	NULL	NULL	NULL	NULL	NULL	NULL	NULL	1	z	0	3	872825	0	z	291
좌우반구com(split BVF)_3	12	1	<?xml version="1.0"?>\n<Clock xmlns:dt="urn:schemas-microsoft-com:datatypes"><Description dt:dt="string">E-Prime Primary Realtime Clock</Description><StartTime><Timestamp dt:dt="int">0</Timestamp><DateUtc dt:dt="string">2020-10-14T07:25:09Z</DateUtc></StartTime><FrequencyChanges><FrequencyChange><Frequency dt:dt="r8">2699960000</Frequency><Timestamp dt:dt="r8">5.56009749256227E+15</Timestamp><Cur…	좌우반구com(split BVF)_3-012-1	60.021	1.0.0.167	1	874577710	Professional	2.0.10.242	2.0.10.353	10-14-2020	2020-10-14 오전 7:25:09	16:25:09	2.0.10.248	285	1	z	단위	단	위	NULL	NULL	NULL	NULL	NULL	NULL	107	1	21	KSY2	List3	NULL	NULL	NULL	NULL	NULL	NULL	NULL	NULL	NULL	1	z	0	3	883421	0	z	431
좌우반구com(split BVF)_3	12	1	<?xml version="1.0"?>\n<Clock xmlns:dt="urn:schemas-microsoft-com:datatypes"><Description dt:dt="string">E-Prime Primary Realtime Clock</Description><StartTime><Timestamp dt:dt="int">0</Timestamp><DateUtc dt:dt="string">2020-10-14T07:25:09Z</DateUtc></StartTime><FrequencyChanges><FrequencyChange><Frequency dt:dt="r8">2699960000</Frequency><Timestamp dt:dt="r8">5.56009749256227E+15</Timestamp><Cur…	좌우반구com(split BVF)_3-012-1	60.021	1.0.0.167	1	874577710	Professional	2.0.10.242	2.0.10.353	10-14-2020	2020-10-14 오전 7:25:09	16:25:09	2.0.10.248	44	1	z	담화	담	화	52	1	44	NULL	NULL	NULL	NULL	NULL	NULL	KSY2	List1	NULL	NULL	NULL	NULL	NULL	NULL	NULL	NULL	NULL	1	z	0	3	131349	0	z	597
좌우반구com(split BVF)_3	12	1	<?xml version="1.0"?>\n<Clock xmlns:dt="urn:schemas-microsoft-com:datatypes"><Description dt:dt="string">E-Prime Primary Realtime Clock</Description><StartTime><Timestamp dt:dt="int">0</Timestamp><DateUtc dt:dt="string">2020-10-14T07:25:09Z</DateUtc></StartTime><FrequencyChanges><FrequencyChange><Frequency dt:dt="r8">2699960000</Frequency><Timestamp dt:dt="r8">5.56009749256227E+15</Timestamp><Cur…	좌우반구com(split BVF)_3-012-1	60.021	1.0.0.167	1	874577710	Professional	2.0.10.242	2.0.10.353	10-14-2020	2020-10-14 오전 7:25:09	16:25:09	2.0.10.248	123	1	z	대문	대	문	66	1	123	NULL	NULL	NULL	NULL	NULL	NULL	KSY2	List1	NULL	NULL	NULL	NULL	NULL	NULL	NULL	NULL	NULL	0	z	1	3	340426	0	{/}	550
좌우반구com(split BVF)_3	12	1	<?xml version="1.0"?>\n<Clock xmlns:dt="urn:schemas-microsoft-com:datatypes"><Description dt:dt="string">E-Prime Primary Realtime Clock</Description><StartTime><Timestamp dt:dt="int">0</Timestamp><DateUtc dt:dt="string">2020-10-14T07:25:09Z</DateUtc></StartTime><FrequencyChanges><FrequencyChange><Frequency dt:dt="r8">2699960000</Frequency><Timestamp dt:dt="r8">5.56009749256227E+15</Timestamp><Cur…	좌우반구com(split BVF)_3-012-1	60.021	1.0.0.167	1	874577710	Professional	2.0.10.242	2.0.10.353	10-14-2020	2020-10-14 오전 7:25:09	16:25:09	2.0.10.248	349	1	z	대중	대	중	NULL	NULL	NULL	NULL	NULL	NULL	88	1	85	KSY2	List3	NULL	NULL	NULL	NULL	NULL	NULL	NULL	NULL	NULL	0	z	0	4	1052896	0	{/}	826
좌우반구com(split BVF)_3	12	1	<?xml version="1.0"?>\n<Clock xmlns:dt="urn:schemas-microsoft-com:datatypes"><Description dt:dt="string">E-Prime Primary Realtime Clock</Description><StartTime><Timestamp dt:dt="int">0</Timestamp><DateUtc dt:dt="string">2020-10-14T07:25:09Z</DateUtc></StartTime><FrequencyChanges><FrequencyChange><Frequency dt:dt="r8">2699960000</Frequency><Timestamp dt:dt="r8">5.56009749256227E+15</Timestamp><Cur…	좌우반구com(split BVF)_3-012-1	60.021	1.0.0.167	1	874577710	Professional	2.0.10.242	2.0.10.353	10-14-2020	2020-10-14 오전 7:25:09	16:25:09	2.0.10.248	381	1	z	도박	도	박	NULL	NULL	NULL	NULL	NULL	NULL	31	1	117	KSY2	List3	NULL	NULL	NULL	NULL	NULL	NULL	NULL	NULL	NULL	1	z	0	3	1137216	0	z	353
좌우반구com(split BVF)_3	12	1	<?xml version="1.0"?>\n<Clock xmlns:dt="urn:schemas-microsoft-com:datatypes"><Description dt:dt="string">E-Prime Primary Realtime Clock</Description><StartTime><Timestamp dt:dt="int">0</Timestamp><DateUtc dt:dt="string">2020-10-14T07:25:09Z</DateUtc></StartTime><FrequencyChanges><FrequencyChange><Frequency dt:dt="r8">2699960000</Frequency><Timestamp dt:dt="r8">5.56009749256227E+15</Timestamp><Cur…	좌우반구com(split BVF)_3-012-1	60.021	1.0.0.167	1	874577710	Professional	2.0.10.242	2.0.10.353	10-14-2020	2020-10-14 오전 7:25:09	16:25:09	2.0.10.248	340	2	{/}	도휘	도	휘	NULL	NULL	NULL	NULL	NULL	NULL	58	1	76	KSY	List3	0		0	-1	1028654	183		0	0	1	{/}	1	3	1028837	0	{/}	445
좌우반구com(split BVF)_3	12	1	<?xml version="1.0"?>\n<Clock xmlns:dt="urn:schemas-microsoft-com:datatypes"><Description dt:dt="string">E-Prime Primary Realtime Clock</Description><StartTime><Timestamp dt:dt="int">0</Timestamp><DateUtc dt:dt="string">2020-10-14T07:25:09Z</DateUtc></StartTime><FrequencyChanges><FrequencyChange><Frequency dt:dt="r8">2699960000</Frequency><Timestamp dt:dt="r8">5.56009749256227E+15</Timestamp><Cur…	좌우반구com(split BVF)_3-012-1	60.021	1.0.0.167	1	874577710	Professional	2.0.10.242	2.0.10.353	10-14-2020	2020-10-14 오전 7:25:09	16:25:09	2.0.10.248	190	1	z	동의	동	의	NULL	NULL	NULL	36	1	58	NULL	NULL	NULL	KSY2	List2	NULL	NULL	NULL	NULL	NULL	NULL	NULL	NULL	NULL	1	z	1	3	584208	0	z	382
좌우반구com(split BVF)_3	12	1	<?xml version="1.0"?>\n<Clock xmlns:dt="urn:schemas-microsoft-com:datatypes"><Description dt:dt="string">E-Prime Primary Realtime Clock</Description><StartTime><Timestamp dt:dt="int">0</Timestamp><DateUtc dt:dt="string">2020-10-14T07:25:09Z</DateUtc></StartTime><FrequencyChanges><FrequencyChange><Frequency dt:dt="r8">2699960000</Frequency><Timestamp dt:dt="r8">5.56009749256227E+15</Timestamp><Cur…	좌우반구com(split BVF)_3-012-1	60.021	1.0.0.167	1	874577710	Professional	2.0.10.242	2.0.10.353	10-14-2020	2020-10-14 오전 7:25:09	16:25:09	2.0.10.248	34	2	{/}	득관	득	관	128	1	34	NULL	NULL	NULL	NULL	NULL	NULL	KSY3	List1	NULL	NULL	NULL	NULL	NULL	NULL	NULL	NULL	NULL	1	{/}	0	4	104492	0	{/}	518
좌우반구com(split BVF)_3	12	1	<?xml version="1.0"?>\n<Clock xmlns:dt="urn:schemas-microsoft-com:datatypes"><Description dt:dt="string">E-Prime Primary Realtime Clock</Description><StartTime><Timestamp dt:dt="int">0</Timestamp><DateUtc dt:dt="string">2020-10-14T07:25:09Z</DateUtc></StartTime><FrequencyChanges><FrequencyChange><Frequency dt:dt="r8">2699960000</Frequency><Timestamp dt:dt="r8">5.56009749256227E+15</Timestamp><Cur…	좌우반구com(split BVF)_3-012-1	60.021	1.0.0.167	1	874577710	Professional	2.0.10.242	2.0.10.353	10-14-2020	2020-10-14 오전 7:25:09	16:25:09	2.0.10.248	350	2	{/}	득동	득	동	NULL	NULL	NULL	NULL	NULL	NULL	97	1	86	KSY3	List3	NULL	NULL	NULL	NULL	NULL	NULL	NULL	NULL	NULL	1	{/}	0	3	1055928	0	{/}	530
좌우반구com(split BVF)_3	12	1	<?xml version="1.0"?>\n<Clock xmlns:dt="urn:schemas-microsoft-com:datatypes"><Description dt:dt="string">E-Prime Primary Realtime Clock</Description><StartTime><Timestamp dt:dt="int">0</Timestamp><DateUtc dt:dt="string">2020-10-14T07:25:09Z</DateUtc></StartTime><FrequencyChanges><FrequencyChange><Frequency dt:dt="r8">2699960000</Frequency><Timestamp dt:dt="r8">5.56009749256227E+15</Timestamp><Cur…	좌우반구com(split BVF)_3-012-1	60.021	1.0.0.167	1	874577710	Professional	2.0.10.242	2.0.10.353	10-14-2020	2020-10-14 오전 7:25:09	16:25:09	2.0.10.248	388	2	{/}	득생	득	생	NULL	NULL	NULL	NULL	NULL	NULL	49	1	124	KSY3	List3	NULL	NULL	NULL	NULL	NULL	NULL	NULL	NULL	NULL	1	{/}	1	3	1155293	0	{/}	484
좌우반구com(split BVF)_3	12	1	<?xml version="1.0"?>\n<Clock xmlns:dt="urn:schemas-microsoft-com:datatypes"><Description dt:dt="string">E-Prime Primary Realtime Clock</Description><StartTime><Timestamp dt:dt="int">0</Timestamp><DateUtc dt:dt="string">2020-10-14T07:25:09Z</DateUtc></StartTime><FrequencyChanges><FrequencyChange><Frequency dt:dt="r8">2699960000</Frequency><Timestamp dt:dt="r8">5.56009749256227E+15</Timestamp><Cur…	좌우반구com(split BVF)_3-012-1	60.021	1.0.0.167	1	874577710	Professional	2.0.10.242	2.0.10.353	10-14-2020	2020-10-14 오전 7:25:09	16:25:09	2.0.10.248	272	2	{/}	득외	득	외	NULL	NULL	NULL	NULL	NULL	NULL	98	1	8	KSY	List3	0		0	0	849500	183		0	0	1	{/}	0	3	849683	0	{/}	569
좌우반구com(split BVF)_3	12	1	<?xml version="1.0"?>\n<Clock xmlns:dt="urn:schemas-microsoft-com:datatypes"><Description dt:dt="string">E-Prime Primary Realtime Clock</Description><StartTime><Timestamp dt:dt="int">0</Timestamp><DateUtc dt:dt="string">2020-10-14T07:25:09Z</DateUtc></StartTime><FrequencyChanges><FrequencyChange><Frequency dt:dt="r8">2699960000</Frequency><Timestamp dt:dt="r8">5.56009749256227E+15</Timestamp><Cur…	좌우반구com(split BVF)_3-012-1	60.021	1.0.0.167	1	874577710	Professional	2.0.10.242	2.0.10.353	10-14-2020	2020-10-14 오전 7:25:09	16:25:09	2.0.10.248	368	2	{/}	란공	란	공	NULL	NULL	NULL	NULL	NULL	NULL	75	1	104	KSY2	List3	NULL	NULL	NULL	NULL	NULL	NULL	NULL	NULL	NULL	1	{/}	0	3	1103528	0	{/}	521
좌우반구com(split BVF)_3	12	1	<?xml version="1.0"?>\n<Clock xmlns:dt="urn:schemas-microsoft-com:datatypes"><Description dt:dt="string">E-Prime Primary Realtime Clock</Description><StartTime><Timestamp dt:dt="int">0</Timestamp><DateUtc dt:dt="string">2020-10-14T07:25:09Z</DateUtc></StartTime><FrequencyChanges><FrequencyChange><Frequency dt:dt="r8">2699960000</Frequency><Timestamp dt:dt="r8">5.56009749256227E+15</Timestamp><Cur…	좌우반구com(split BVF)_3-012-1	60.021	1.0.0.167	1	874577710	Professional	2.0.10.242	2.0.10.353	10-14-2020	2020-10-14 오전 7:25:09	16:25:09	2.0.10.248	189	2	{/}	량필	량	필	NULL	NULL	NULL	19	1	57	NULL	NULL	NULL	KSY	List2	0		0	-1	581526	183		0	0	1	{/}	0	3	581709	0	{/}	305
좌우반구com(split BVF)_3	12	1	<?xml version="1.0"?>\n<Clock xmlns:dt="urn:schemas-microsoft-com:datatypes"><Description dt:dt="string">E-Prime Primary Realtime Clock</Description><StartTime><Timestamp dt:dt="int">0</Timestamp><DateUtc dt:dt="string">2020-10-14T07:25:09Z</DateUtc></StartTime><FrequencyChanges><FrequencyChange><Frequency dt:dt="r8">2699960000</Frequency><Timestamp dt:dt="r8">5.56009749256227E+15</Timestamp><Cur…	좌우반구com(split BVF)_3-012-1	60.021	1.0.0.167	1	874577710	Professional	2.0.10.242	2.0.10.353	10-14-2020	2020-10-14 오전 7:25:09	16:25:09	2.0.10.248	158	2	{/}	려제	려	제	NULL	NULL	NULL	116	1	26	NULL	NULL	NULL	KSY3	List2	NULL	NULL	NULL	NULL	NULL	NULL	NULL	NULL	NULL	1	{/}	1	3	499304	0	{/}	383
좌우반구com(split BVF)_3	12	1	<?xml version="1.0"?>\n<Clock xmlns:dt="urn:schemas-microsoft-com:datatypes"><Description dt:dt="string">E-Prime Primary Realtime Clock</Description><StartTime><Timestamp dt:dt="int">0</Timestamp><DateUtc dt:dt="string">2020-10-14T07:25:09Z</DateUtc></StartTime><FrequencyChanges><FrequencyChange><Frequency dt:dt="r8">2699960000</Frequency><Timestamp dt:dt="r8">5.56009749256227E+15</Timestamp><Cur…	좌우반구com(split BVF)_3-012-1	60.021	1.0.0.167	1	874577710	Professional	2.0.10.242	2.0.10.353	10-14-2020	2020-10-14 오전 7:25:09	16:25:09	2.0.10.248	160	2	{/}	려최	려	최	NULL	NULL	NULL	105	1	28	NULL	NULL	NULL	KSY2	List2	NULL	NULL	NULL	NULL	NULL	NULL	NULL	NULL	NULL	1	{/}	1	3	504519	0	{/}	408
좌우반구com(split BVF)_3	12	1	<?xml version="1.0"?>\n<Clock xmlns:dt="urn:schemas-microsoft-com:datatypes"><Description dt:dt="string">E-Prime Primary Realtime Clock</Description><StartTime><Timestamp dt:dt="int">0</Timestamp><DateUtc dt:dt="string">2020-10-14T07:25:09Z</DateUtc></StartTime><FrequencyChanges><FrequencyChange><Frequency dt:dt="r8">2699960000</Frequency><Timestamp dt:dt="r8">5.56009749256227E+15</Timestamp><Cur…	좌우반구com(split BVF)_3-012-1	60.021	1.0.0.167	1	874577710	Professional	2.0.10.242	2.0.10.353	10-14-2020	2020-10-14 오전 7:25:09	16:25:09	2.0.10.248	187	2	{/}	려희	려	희	NULL	NULL	NULL	92	1	55	NULL	NULL	NULL	KSY2	List2	NULL	NULL	NULL	NULL	NULL	NULL	NULL	NULL	NULL	1	{/}	0	3	576544	0	{/}	342
좌우반구com(split BVF)_3	12	1	<?xml version="1.0"?>\n<Clock xmlns:dt="urn:schemas-microsoft-com:datatypes"><Description dt:dt="string">E-Prime Primary Realtime Clock</Description><StartTime><Timestamp dt:dt="int">0</Timestamp><DateUtc dt:dt="string">2020-10-14T07:25:09Z</DateUtc></StartTime><FrequencyChanges><FrequencyChange><Frequency dt:dt="r8">2699960000</Frequency><Timestamp dt:dt="r8">5.56009749256227E+15</Timestamp><Cur…	좌우반구com(split BVF)_3-012-1	60.021	1.0.0.167	1	874577710	Professional	2.0.10.242	2.0.10.353	10-14-2020	2020-10-14 오전 7:25:09	16:25:09	2.0.10.248	36	2	{/}	력름	력	름	7	1	36	NULL	NULL	NULL	NULL	NULL	NULL	KSY	List1	0		0	-1	109706	184		0	0	1	{/}	0	4	109890	0	{/}	422
좌우반구com(split BVF)_3	12	1	<?xml version="1.0"?>\n<Clock xmlns:dt="urn:schemas-microsoft-com:datatypes"><Description dt:dt="string">E-Prime Primary Realtime Clock</Description><StartTime><Timestamp dt:dt="int">0</Timestamp><DateUtc dt:dt="string">2020-10-14T07:25:09Z</DateUtc></StartTime><FrequencyChanges><FrequencyChange><Frequency dt:dt="r8">2699960000</Frequency><Timestamp dt:dt="r8">5.56009749256227E+15</Timestamp><Cur…	좌우반구com(split BVF)_3-012-1	60.021	1.0.0.167	1	874577710	Professional	2.0.10.242	2.0.10.353	10-14-2020	2020-10-14 오전 7:25:09	16:25:09	2.0.10.248	220	2	{/}	례부	례	부	NULL	NULL	NULL	84	1	88	NULL	NULL	NULL	KSY2	List2	NULL	NULL	NULL	NULL	NULL	NULL	NULL	NULL	NULL	1	{/}	0	4	663631	0	{/}	407
좌우반구com(split BVF)_3	12	1	<?xml version="1.0"?>\n<Clock xmlns:dt="urn:schemas-microsoft-com:datatypes"><Description dt:dt="string">E-Prime Primary Realtime Clock</Description><StartTime><Timestamp dt:dt="int">0</Timestamp><DateUtc dt:dt="string">2020-10-14T07:25:09Z</DateUtc></StartTime><FrequencyChanges><FrequencyChange><Frequency dt:dt="r8">2699960000</Frequency><Timestamp dt:dt="r8">5.56009749256227E+15</Timestamp><Cur…	좌우반구com(split BVF)_3-012-1	60.021	1.0.0.167	1	874577710	Professional	2.0.10.242	2.0.10.353	10-14-2020	2020-10-14 오전 7:25:09	16:25:09	2.0.10.248	131	2	{/}	록어	록	어	73	1	131	NULL	NULL	NULL	NULL	NULL	NULL	KSY3	List1	NULL	NULL	NULL	NULL	NULL	NULL	NULL	NULL	NULL	1	{/}	1	3	361202	0	{/}	358
좌우반구com(split BVF)_3	12	1	<?xml version="1.0"?>\n<Clock xmlns:dt="urn:schemas-microsoft-com:datatypes"><Description dt:dt="string">E-Prime Primary Realtime Clock</Description><StartTime><Timestamp dt:dt="int">0</Timestamp><DateUtc dt:dt="string">2020-10-14T07:25:09Z</DateUtc></StartTime><FrequencyChanges><FrequencyChange><Frequency dt:dt="r8">2699960000</Frequency><Timestamp dt:dt="r8">5.56009749256227E+15</Timestamp><Cur…	좌우반구com(split BVF)_3-012-1	60.021	1.0.0.167	1	874577710	Professional	2.0.10.242	2.0.10.353	10-14-2020	2020-10-14 오전 7:25:09	16:25:09	2.0.10.248	30	2	{/}	류궤	류	궤	28	1	30	NULL	NULL	NULL	NULL	NULL	NULL	KSY2	List1	NULL	NULL	NULL	NULL	NULL	NULL	NULL	NULL	NULL	1	{/}	0	4	93929	0	{/}	354
좌우반구com(split BVF)_3	12	1	<?xml version="1.0"?>\n<Clock xmlns:dt="urn:schemas-microsoft-com:datatypes"><Description dt:dt="string">E-Prime Primary Realtime Clock</Description><StartTime><Timestamp dt:dt="int">0</Timestamp><DateUtc dt:dt="string">2020-10-14T07:25:09Z</DateUtc></StartTime><FrequencyChanges><FrequencyChange><Frequency dt:dt="r8">2699960000</Frequency><Timestamp dt:dt="r8">5.56009749256227E+15</Timestamp><Cur…	좌우반구com(split BVF)_3-012-1	60.021	1.0.0.167	1	874577710	Professional	2.0.10.242	2.0.10.353	10-14-2020	2020-10-14 오전 7:25:09	16:25:09	2.0.10.248	138	2	{/}	류란	류	란	NULL	NULL	NULL	115	1	6	NULL	NULL	NULL	KSY	List2	0		0	0	447173	183		0	0	1	{/}	0	3	447356	0	{/}	323
좌우반구com(split BVF)_3	12	1	<?xml version="1.0"?>\n<Clock xmlns:dt="urn:schemas-microsoft-com:datatypes"><Description dt:dt="string">E-Prime Primary Realtime Clock</Description><StartTime><Timestamp dt:dt="int">0</Timestamp><DateUtc dt:dt="string">2020-10-14T07:25:09Z</DateUtc></StartTime><FrequencyChanges><FrequencyChange><Frequency dt:dt="r8">2699960000</Frequency><Timestamp dt:dt="r8">5.56009749256227E+15</Timestamp><Cur…	좌우반구com(split BVF)_3-012-1	60.021	1.0.0.167	1	874577710	Professional	2.0.10.242	2.0.10.353	10-14-2020	2020-10-14 오전 7:25:09	16:25:09	2.0.10.248	130	2	{/}	류포	류	포	8	1	130	NULL	NULL	NULL	NULL	NULL	NULL	KSY2	List1	NULL	NULL	NULL	NULL	NULL	NULL	NULL	NULL	NULL	1	{/}	0	3	358553	0	{/}	455
좌우반구com(split BVF)_3	12	1	<?xml version="1.0"?>\n<Clock xmlns:dt="urn:schemas-microsoft-com:datatypes"><Description dt:dt="string">E-Prime Primary Realtime Clock</Description><StartTime><Timestamp dt:dt="int">0</Timestamp><DateUtc dt:dt="string">2020-10-14T07:25:09Z</DateUtc></StartTime><FrequencyChanges><FrequencyChange><Frequency dt:dt="r8">2699960000</Frequency><Timestamp dt:dt="r8">5.56009749256227E+15</Timestamp><Cur…	좌우반구com(split BVF)_3-012-1	60.021	1.0.0.167	1	874577710	Professional	2.0.10.242	2.0.10.353	10-14-2020	2020-10-14 오전 7:25:09	16:25:09	2.0.10.248	80	2	{/}	률법	률	법	76	1	80	NULL	NULL	NULL	NULL	NULL	NULL	KSY2	List1	NULL	NULL	NULL	NULL	NULL	NULL	NULL	NULL	NULL	1	{/}	0	4	227116	0	{/}	389
좌우반구com(split BVF)_3	12	1	<?xml version="1.0"?>\n<Clock xmlns:dt="urn:schemas-microsoft-com:datatypes"><Description dt:dt="string">E-Prime Primary Realtime Clock</Description><StartTime><Timestamp dt:dt="int">0</Timestamp><DateUtc dt:dt="string">2020-10-14T07:25:09Z</DateUtc></StartTime><FrequencyChanges><FrequencyChange><Frequency dt:dt="r8">2699960000</Frequency><Timestamp dt:dt="r8">5.56009749256227E+15</Timestamp><Cur…	좌우반구com(split BVF)_3-012-1	60.021	1.0.0.167	1	874577710	Professional	2.0.10.242	2.0.10.353	10-14-2020	2020-10-14 오전 7:25:09	16:25:09	2.0.10.248	316	2	{/}	률법	률	법	NULL	NULL	NULL	NULL	NULL	NULL	3	1	52	KSY	List3	0		1	-1	965159	184		0	0	1	{/}	0	4	965343	0	{/}	388
좌우반구com(split BVF)_3	12	1	<?xml version="1.0"?>\n<Clock xmlns:dt="urn:schemas-microsoft-com:datatypes"><Description dt:dt="string">E-Prime Primary Realtime Clock</Description><StartTime><Timestamp dt:dt="int">0</Timestamp><DateUtc dt:dt="string">2020-10-14T07:25:09Z</DateUtc></StartTime><FrequencyChanges><FrequencyChange><Frequency dt:dt="r8">2699960000</Frequency><Timestamp dt:dt="r8">5.56009749256227E+15</Timestamp><Cur…	좌우반구com(split BVF)_3-012-1	60.021	1.0.0.167	1	874577710	Professional	2.0.10.242	2.0.10.353	10-14-2020	2020-10-14 오전 7:25:09	16:25:09	2.0.10.248	55	2	{/}	률시	률	시	58	1	55	NULL	NULL	NULL	NULL	NULL	NULL	KSY2	List1	NULL	NULL	NULL	NULL	NULL	NULL	NULL	NULL	NULL	1	{/}	0	4	161572	0	{/}	350
좌우반구com(split BVF)_3	12	1	<?xml version="1.0"?>\n<Clock xmlns:dt="urn:schemas-microsoft-com:datatypes"><Description dt:dt="string">E-Prime Primary Realtime Clock</Description><StartTime><Timestamp dt:dt="int">0</Timestamp><DateUtc dt:dt="string">2020-10-14T07:25:09Z</DateUtc></StartTime><FrequencyChanges><FrequencyChange><Frequency dt:dt="r8">2699960000</Frequency><Timestamp dt:dt="r8">5.56009749256227E+15</Timestamp><Cur…	좌우반구com(split BVF)_3-012-1	60.021	1.0.0.167	1	874577710	Professional	2.0.10.242	2.0.10.353	10-14-2020	2020-10-14 오전 7:25:09	16:25:09	2.0.10.248	217	2	{/}	률훈	률	훈	NULL	NULL	NULL	42	1	85	NULL	NULL	NULL	KSY3	List2	NULL	NULL	NULL	NULL	NULL	NULL	NULL	NULL	NULL	1	{/}	0	3	656000	0	{/}	310
좌우반구com(split BVF)_3	12	1	<?xml version="1.0"?>\n<Clock xmlns:dt="urn:schemas-microsoft-com:datatypes"><Description dt:dt="string">E-Prime Primary Realtime Clock</Description><StartTime><Timestamp dt:dt="int">0</Timestamp><DateUtc dt:dt="string">2020-10-14T07:25:09Z</DateUtc></StartTime><FrequencyChanges><FrequencyChange><Frequency dt:dt="r8">2699960000</Frequency><Timestamp dt:dt="r8">5.56009749256227E+15</Timestamp><Cur…	좌우반구com(split BVF)_3-012-1	60.021	1.0.0.167	1	874577710	Professional	2.0.10.242	2.0.10.353	10-14-2020	2020-10-14 오전 7:25:09	16:25:09	2.0.10.248	171	2	{/}	름결	름	결	NULL	NULL	NULL	15	1	39	NULL	NULL	NULL	KSY2	List2	NULL	NULL	NULL	NULL	NULL	NULL	NULL	NULL	NULL	1	{/}	0	3	533959	0	{/}	360
좌우반구com(split BVF)_3	12	1	<?xml version="1.0"?>\n<Clock xmlns:dt="urn:schemas-microsoft-com:datatypes"><Description dt:dt="string">E-Prime Primary Realtime Clock</Description><StartTime><Timestamp dt:dt="int">0</Timestamp><DateUtc dt:dt="string">2020-10-14T07:25:09Z</DateUtc></StartTime><FrequencyChanges><FrequencyChange><Frequency dt:dt="r8">2699960000</Frequency><Timestamp dt:dt="r8">5.56009749256227E+15</Timestamp><Cur…	좌우반구com(split BVF)_3-012-1	60.021	1.0.0.167	1	874577710	Professional	2.0.10.242	2.0.10.353	10-14-2020	2020-10-14 오전 7:25:09	16:25:09	2.0.10.248	1	2	{/}	름무	름	무	118	1	1	NULL	NULL	NULL	NULL	NULL	NULL	KSY3	List1	NULL	NULL	NULL	NULL	NULL	NULL	NULL	NULL	NULL	1	{/}	0	4	16589	0	{/}	310
좌우반구com(split BVF)_3	12	1	<?xml version="1.0"?>\n<Clock xmlns:dt="urn:schemas-microsoft-com:datatypes"><Description dt:dt="string">E-Prime Primary Realtime Clock</Description><StartTime><Timestamp dt:dt="int">0</Timestamp><DateUtc dt:dt="string">2020-10-14T07:25:09Z</DateUtc></StartTime><FrequencyChanges><FrequencyChange><Frequency dt:dt="r8">2699960000</Frequency><Timestamp dt:dt="r8">5.56009749256227E+15</Timestamp><Cur…	좌우반구com(split BVF)_3-012-1	60.021	1.0.0.167	1	874577710	Professional	2.0.10.242	2.0.10.353	10-14-2020	2020-10-14 오전 7:25:09	16:25:09	2.0.10.248	263	2	{/}	리열	리	열	NULL	NULL	NULL	90	1	131	NULL	NULL	NULL	KSY	List2	0		0	0	778058	183		0	0	1	{/}	0	3	778241	0	{/}	643
좌우반구com(split BVF)_3	12	1	<?xml version="1.0"?>\n<Clock xmlns:dt="urn:schemas-microsoft-com:datatypes"><Description dt:dt="string">E-Prime Primary Realtime Clock</Description><StartTime><Timestamp dt:dt="int">0</Timestamp><DateUtc dt:dt="string">2020-10-14T07:25:09Z</DateUtc></StartTime><FrequencyChanges><FrequencyChange><Frequency dt:dt="r8">2699960000</Frequency><Timestamp dt:dt="r8">5.56009749256227E+15</Timestamp><Cur…	좌우반구com(split BVF)_3-012-1	60.021	1.0.0.167	1	874577710	Professional	2.0.10.242	2.0.10.353	10-14-2020	2020-10-14 오전 7:25:09	16:25:09	2.0.10.248	65	2	{/}	림밀	림	밀	4	1	65	NULL	NULL	NULL	NULL	NULL	NULL	KSY2	List1	NULL	NULL	NULL	NULL	NULL	NULL	NULL	NULL	NULL	1	{/}	0	3	187729	0	{/}	433
좌우반구com(split BVF)_3	12	1	<?xml version="1.0"?>\n<Clock xmlns:dt="urn:schemas-microsoft-com:datatypes"><Description dt:dt="string">E-Prime Primary Realtime Clock</Description><StartTime><Timestamp dt:dt="int">0</Timestamp><DateUtc dt:dt="string">2020-10-14T07:25:09Z</DateUtc></StartTime><FrequencyChanges><FrequencyChange><Frequency dt:dt="r8">2699960000</Frequency><Timestamp dt:dt="r8">5.56009749256227E+15</Timestamp><Cur…	좌우반구com(split BVF)_3-012-1	60.021	1.0.0.167	1	874577710	Professional	2.0.10.242	2.0.10.353	10-14-2020	2020-10-14 오전 7:25:09	16:25:09	2.0.10.248	35	2	{/}	마요	마	요	68	1	35	NULL	NULL	NULL	NULL	NULL	NULL	KSY2	List1	NULL	NULL	NULL	NULL	NULL	NULL	NULL	NULL	NULL	1	{/}	0	3	107207	0	{/}	484
좌우반구com(split BVF)_3	12	1	<?xml version="1.0"?>\n<Clock xmlns:dt="urn:schemas-microsoft-com:datatypes"><Description dt:dt="string">E-Prime Primary Realtime Clock</Description><StartTime><Timestamp dt:dt="int">0</Timestamp><DateUtc dt:dt="string">2020-10-14T07:25:09Z</DateUtc></StartTime><FrequencyChanges><FrequencyChange><Frequency dt:dt="r8">2699960000</Frequency><Timestamp dt:dt="r8">5.56009749256227E+15</Timestamp><Cur…	좌우반구com(split BVF)_3-012-1	60.021	1.0.0.167	1	874577710	Professional	2.0.10.242	2.0.10.353	10-14-2020	2020-10-14 오전 7:25:09	16:25:09	2.0.10.248	347	2	{/}	망습	망	습	NULL	NULL	NULL	NULL	NULL	NULL	64	1	83	KSY	List3	0		0	-1	1047664	183		0	0	0	{/}	1	3	1047847	0	z	243
좌우반구com(split BVF)_3	12	1	<?xml version="1.0"?>\n<Clock xmlns:dt="urn:schemas-microsoft-com:datatypes"><Description dt:dt="string">E-Prime Primary Realtime Clock</Description><StartTime><Timestamp dt:dt="int">0</Timestamp><DateUtc dt:dt="string">2020-10-14T07:25:09Z</DateUtc></StartTime><FrequencyChanges><FrequencyChange><Frequency dt:dt="r8">2699960000</Frequency><Timestamp dt:dt="r8">5.56009749256227E+15</Timestamp><Cur…	좌우반구com(split BVF)_3-012-1	60.021	1.0.0.167	1	874577710	Professional	2.0.10.242	2.0.10.353	10-14-2020	2020-10-14 오전 7:25:09	16:25:09	2.0.10.248	311	1	z	망신	망	신	NULL	NULL	NULL	NULL	NULL	NULL	99	1	47	KSY2	List3	NULL	NULL	NULL	NULL	NULL	NULL	NULL	NULL	NULL	1	z	0	4	951881	0	z	474
좌우반구com(split BVF)_3	12	1	<?xml version="1.0"?>\n<Clock xmlns:dt="urn:schemas-microsoft-com:datatypes"><Description dt:dt="string">E-Prime Primary Realtime Clock</Description><StartTime><Timestamp dt:dt="int">0</Timestamp><DateUtc dt:dt="string">2020-10-14T07:25:09Z</DateUtc></StartTime><FrequencyChanges><FrequencyChange><Frequency dt:dt="r8">2699960000</Frequency><Timestamp dt:dt="r8">5.56009749256227E+15</Timestamp><Cur…	좌우반구com(split BVF)_3-012-1	60.021	1.0.0.167	1	874577710	Professional	2.0.10.242	2.0.10.353	10-14-2020	2020-10-14 오전 7:25:09	16:25:09	2.0.10.248	352	1	z	매력	매	력	NULL	NULL	NULL	NULL	NULL	NULL	51	1	88	KSY2	List3	NULL	NULL	NULL	NULL	NULL	NULL	NULL	NULL	NULL	1	z	1	3	1061209	0	z	401
좌우반구com(split BVF)_3	12	1	<?xml version="1.0"?>\n<Clock xmlns:dt="urn:schemas-microsoft-com:datatypes"><Description dt:dt="string">E-Prime Primary Realtime Clock</Description><StartTime><Timestamp dt:dt="int">0</Timestamp><DateUtc dt:dt="string">2020-10-14T07:25:09Z</DateUtc></StartTime><FrequencyChanges><FrequencyChange><Frequency dt:dt="r8">2699960000</Frequency><Timestamp dt:dt="r8">5.56009749256227E+15</Timestamp><Cur…	좌우반구com(split BVF)_3-012-1	60.021	1.0.0.167	1	874577710	Professional	2.0.10.242	2.0.10.353	10-14-2020	2020-10-14 오전 7:25:09	16:25:09	2.0.10.248	19	2	{/}	매소	매	소	21	1	19	NULL	NULL	NULL	NULL	NULL	NULL	KSY	List1	0		0	0	64839	183		0	0	1	{/}	0	3	65022	0	{/}	429
좌우반구com(split BVF)_3	12	1	<?xml version="1.0"?>\n<Clock xmlns:dt="urn:schemas-microsoft-com:datatypes"><Description dt:dt="string">E-Prime Primary Realtime Clock</Description><StartTime><Timestamp dt:dt="int">0</Timestamp><DateUtc dt:dt="string">2020-10-14T07:25:09Z</DateUtc></StartTime><FrequencyChanges><FrequencyChange><Frequency dt:dt="r8">2699960000</Frequency><Timestamp dt:dt="r8">5.56009749256227E+15</Timestamp><Cur…	좌우반구com(split BVF)_3-012-1	60.021	1.0.0.167	1	874577710	Professional	2.0.10.242	2.0.10.353	10-14-2020	2020-10-14 오전 7:25:09	16:25:09	2.0.10.248	218	1	z	모습	모	습	NULL	NULL	NULL	88	1	86	NULL	NULL	NULL	KSY2	List2	NULL	NULL	NULL	NULL	NULL	NULL	NULL	NULL	NULL	1	z	0	3	658516	0	z	362
좌우반구com(split BVF)_3	12	1	<?xml version="1.0"?>\n<Clock xmlns:dt="urn:schemas-microsoft-com:datatypes"><Description dt:dt="string">E-Prime Primary Realtime Clock</Description><StartTime><Timestamp dt:dt="int">0</Timestamp><DateUtc dt:dt="string">2020-10-14T07:25:09Z</DateUtc></StartTime><FrequencyChanges><FrequencyChange><Frequency dt:dt="r8">2699960000</Frequency><Timestamp dt:dt="r8">5.56009749256227E+15</Timestamp><Cur…	좌우반구com(split BVF)_3-012-1	60.021	1.0.0.167	1	874577710	Professional	2.0.10.242	2.0.10.353	10-14-2020	2020-10-14 오전 7:25:09	16:25:09	2.0.10.248	132	1	z	모형	모	형	10	1	132	NULL	NULL	NULL	NULL	NULL	NULL	KSY2	List1	NULL	NULL	NULL	NULL	NULL	NULL	NULL	NULL	NULL	1	z	0	3	363768	0	z	296
좌우반구com(split BVF)_3	12	1	<?xml version="1.0"?>\n<Clock xmlns:dt="urn:schemas-microsoft-com:datatypes"><Description dt:dt="string">E-Prime Primary Realtime Clock</Description><StartTime><Timestamp dt:dt="int">0</Timestamp><DateUtc dt:dt="string">2020-10-14T07:25:09Z</DateUtc></StartTime><FrequencyChanges><FrequencyChange><Frequency dt:dt="r8">2699960000</Frequency><Timestamp dt:dt="r8">5.56009749256227E+15</Timestamp><Cur…	좌우반구com(split BVF)_3-012-1	60.021	1.0.0.167	1	874577710	Professional	2.0.10.242	2.0.10.353	10-14-2020	2020-10-14 오전 7:25:09	16:25:09	2.0.10.248	51	2	{/}	목력	목	력	77	1	51	NULL	NULL	NULL	NULL	NULL	NULL	KSY3	List1	NULL	NULL	NULL	NULL	NULL	NULL	NULL	NULL	NULL	1	{/}	0	3	150842	0	{/}	520
좌우반구com(split BVF)_3	12	1	<?xml version="1.0"?>\n<Clock xmlns:dt="urn:schemas-microsoft-com:datatypes"><Description dt:dt="string">E-Prime Primary Realtime Clock</Description><StartTime><Timestamp dt:dt="int">0</Timestamp><DateUtc dt:dt="string">2020-10-14T07:25:09Z</DateUtc></StartTime><FrequencyChanges><FrequencyChange><Frequency dt:dt="r8">2699960000</Frequency><Timestamp dt:dt="r8">5.56009749256227E+15</Timestamp><Cur…	좌우반구com(split BVF)_3-012-1	60.021	1.0.0.167	1	874577710	Professional	2.0.10.242	2.0.10.353	10-14-2020	2020-10-14 오전 7:25:09	16:25:09	2.0.10.248	107	1	z	목록	목	록	107	1	107	NULL	NULL	NULL	NULL	NULL	NULL	KSY2	List1	NULL	NULL	NULL	NULL	NULL	NULL	NULL	NULL	NULL	1	z	0	3	299607	0	z	442
좌우반구com(split BVF)_3	12	1	<?xml version="1.0"?>\n<Clock xmlns:dt="urn:schemas-microsoft-com:datatypes"><Description dt:dt="string">E-Prime Primary Realtime Clock</Description><StartTime><Timestamp dt:dt="int">0</Timestamp><DateUtc dt:dt="string">2020-10-14T07:25:09Z</DateUtc></StartTime><FrequencyChanges><FrequencyChange><Frequency dt:dt="r8">2699960000</Frequency><Timestamp dt:dt="r8">5.56009749256227E+15</Timestamp><Cur…	좌우반구com(split BVF)_3-012-1	60.021	1.0.0.167	1	874577710	Professional	2.0.10.242	2.0.10.353	10-14-2020	2020-10-14 오전 7:25:09	16:25:09	2.0.10.248	46	1	z	목적	목	적	36	1	46	NULL	NULL	NULL	NULL	NULL	NULL	KSY2	List1	NULL	NULL	NULL	NULL	NULL	NULL	NULL	NULL	NULL	1	z	0	3	137047	0	z	443
좌우반구com(split BVF)_3	12	1	<?xml version="1.0"?>\n<Clock xmlns:dt="urn:schemas-microsoft-com:datatypes"><Description dt:dt="string">E-Prime Primary Realtime Clock</Description><StartTime><Timestamp dt:dt="int">0</Timestamp><DateUtc dt:dt="string">2020-10-14T07:25:09Z</DateUtc></StartTime><FrequencyChanges><FrequencyChange><Frequency dt:dt="r8">2699960000</Frequency><Timestamp dt:dt="r8">5.56009749256227E+15</Timestamp><Cur…	좌우반구com(split BVF)_3-012-1	60.021	1.0.0.167	1	874577710	Professional	2.0.10.242	2.0.10.353	10-14-2020	2020-10-14 오전 7:25:09	16:25:09	2.0.10.248	200	2	{/}	목퇴	목	퇴	NULL	NULL	NULL	71	1	68	NULL	NULL	NULL	KSY2	List2	NULL	NULL	NULL	NULL	NULL	NULL	NULL	NULL	NULL	1	{/}	0	3	611432	0	{/}	406
좌우반구com(split BVF)_3	12	1	<?xml version="1.0"?>\n<Clock xmlns:dt="urn:schemas-microsoft-com:datatypes"><Description dt:dt="string">E-Prime Primary Realtime Clock</Description><StartTime><Timestamp dt:dt="int">0</Timestamp><DateUtc dt:dt="string">2020-10-14T07:25:09Z</DateUtc></StartTime><FrequencyChanges><FrequencyChange><Frequency dt:dt="r8">2699960000</Frequency><Timestamp dt:dt="r8">5.56009749256227E+15</Timestamp><Cur…	좌우반구com(split BVF)_3-012-1	60.021	1.0.0.167	1	874577710	Professional	2.0.10.242	2.0.10.353	10-14-2020	2020-10-14 오전 7:25:09	16:25:09	2.0.10.248	292	2	{/}	무록	무	록	NULL	NULL	NULL	NULL	NULL	NULL	106	1	28	KSY	List3	0		0	-1	901165	183		0	0	1	{/}	0	3	901348	0	{/}	535
좌우반구com(split BVF)_3	12	1	<?xml version="1.0"?>\n<Clock xmlns:dt="urn:schemas-microsoft-com:datatypes"><Description dt:dt="string">E-Prime Primary Realtime Clock</Description><StartTime><Timestamp dt:dt="int">0</Timestamp><DateUtc dt:dt="string">2020-10-14T07:25:09Z</DateUtc></StartTime><FrequencyChanges><FrequencyChange><Frequency dt:dt="r8">2699960000</Frequency><Timestamp dt:dt="r8">5.56009749256227E+15</Timestamp><Cur…	좌우반구com(split BVF)_3-012-1	60.021	1.0.0.167	1	874577710	Professional	2.0.10.242	2.0.10.353	10-14-2020	2020-10-14 오전 7:25:09	16:25:09	2.0.10.248	221	1	z	무엇	무	엇	NULL	NULL	NULL	32	1	89	NULL	NULL	NULL	KSY2	List2	NULL	NULL	NULL	NULL	NULL	NULL	NULL	NULL	NULL	1	z	0	4	666247	0	z	390
좌우반구com(split BVF)_3	12	1	<?xml version="1.0"?>\n<Clock xmlns:dt="urn:schemas-microsoft-com:datatypes"><Description dt:dt="string">E-Prime Primary Realtime Clock</Description><StartTime><Timestamp dt:dt="int">0</Timestamp><DateUtc dt:dt="string">2020-10-14T07:25:09Z</DateUtc></StartTime><FrequencyChanges><FrequencyChange><Frequency dt:dt="r8">2699960000</Frequency><Timestamp dt:dt="r8">5.56009749256227E+15</Timestamp><Cur…	좌우반구com(split BVF)_3-012-1	60.021	1.0.0.167	1	874577710	Professional	2.0.10.242	2.0.10.353	10-14-2020	2020-10-14 오전 7:25:09	16:25:09	2.0.10.248	360	1	z	무형	무	형	NULL	NULL	NULL	NULL	NULL	NULL	45	1	96	KSY2	List3	NULL	NULL	NULL	NULL	NULL	NULL	NULL	NULL	NULL	1	z	0	3	1082219	0	z	503
좌우반구com(split BVF)_3	12	1	<?xml version="1.0"?>\n<Clock xmlns:dt="urn:schemas-microsoft-com:datatypes"><Description dt:dt="string">E-Prime Primary Realtime Clock</Description><StartTime><Timestamp dt:dt="int">0</Timestamp><DateUtc dt:dt="string">2020-10-14T07:25:09Z</DateUtc></StartTime><FrequencyChanges><FrequencyChange><Frequency dt:dt="r8">2699960000</Frequency><Timestamp dt:dt="r8">5.56009749256227E+15</Timestamp><Cur…	좌우반구com(split BVF)_3-012-1	60.021	1.0.0.167	1	874577710	Professional	2.0.10.242	2.0.10.353	10-14-2020	2020-10-14 오전 7:25:09	16:25:09	2.0.10.248	326	1	z	물건	물	건	NULL	NULL	NULL	NULL	NULL	NULL	71	1	62	KSY2	List3	NULL	NULL	NULL	NULL	NULL	NULL	NULL	NULL	NULL	1	z	0	3	991800	0	z	418
좌우반구com(split BVF)_3	12	1	<?xml version="1.0"?>\n<Clock xmlns:dt="urn:schemas-microsoft-com:datatypes"><Description dt:dt="string">E-Prime Primary Realtime Clock</Description><StartTime><Timestamp dt:dt="int">0</Timestamp><DateUtc dt:dt="string">2020-10-14T07:25:09Z</DateUtc></StartTime><FrequencyChanges><FrequencyChange><Frequency dt:dt="r8">2699960000</Frequency><Timestamp dt:dt="r8">5.56009749256227E+15</Timestamp><Cur…	좌우반구com(split BVF)_3-012-1	60.021	1.0.0.167	1	874577710	Professional	2.0.10.242	2.0.10.353	10-14-2020	2020-10-14 오전 7:25:09	16:25:09	2.0.10.248	219	2	{/}	미략	미	략	NULL	NULL	NULL	43	1	87	NULL	NULL	NULL	KSY3	List2	NULL	NULL	NULL	NULL	NULL	NULL	NULL	NULL	NULL	1	{/}	0	4	661082	0	{/}	347
좌우반구com(split BVF)_3	12	1	<?xml version="1.0"?>\n<Clock xmlns:dt="urn:schemas-microsoft-com:datatypes"><Description dt:dt="string">E-Prime Primary Realtime Clock</Description><StartTime><Timestamp dt:dt="int">0</Timestamp><DateUtc dt:dt="string">2020-10-14T07:25:09Z</DateUtc></StartTime><FrequencyChanges><FrequencyChange><Frequency dt:dt="r8">2699960000</Frequency><Timestamp dt:dt="r8">5.56009749256227E+15</Timestamp><Cur…	좌우반구com(split BVF)_3-012-1	60.021	1.0.0.167	1	874577710	Professional	2.0.10.242	2.0.10.353	10-14-2020	2020-10-14 오전 7:25:09	16:25:09	2.0.10.248	137	1	z	밀수	밀	수	NULL	NULL	NULL	17	1	5	NULL	NULL	NULL	KSY2	List2	NULL	NULL	NULL	NULL	NULL	NULL	NULL	NULL	NULL	1	z	0	3	444790	0	z	369
좌우반구com(split BVF)_3	12	1	<?xml version="1.0"?>\n<Clock xmlns:dt="urn:schemas-microsoft-com:datatypes"><Description dt:dt="string">E-Prime Primary Realtime Clock</Description><StartTime><Timestamp dt:dt="int">0</Timestamp><DateUtc dt:dt="string">2020-10-14T07:25:09Z</DateUtc></StartTime><FrequencyChanges><FrequencyChange><Frequency dt:dt="r8">2699960000</Frequency><Timestamp dt:dt="r8">5.56009749256227E+15</Timestamp><Cur…	좌우반구com(split BVF)_3-012-1	60.021	1.0.0.167	1	874577710	Professional	2.0.10.242	2.0.10.353	10-14-2020	2020-10-14 오전 7:25:09	16:25:09	2.0.10.248	14	2	{/}	밀헤	밀	헤	90	1	14	NULL	NULL	NULL	NULL	NULL	NULL	KSY3	List1	NULL	NULL	NULL	NULL	NULL	NULL	NULL	NULL	NULL	1	{/}	0	4	51077	0	{/}	542
좌우반구com(split BVF)_3	12	1	<?xml version="1.0"?>\n<Clock xmlns:dt="urn:schemas-microsoft-com:datatypes"><Description dt:dt="string">E-Prime Primary Realtime Clock</Description><StartTime><Timestamp dt:dt="int">0</Timestamp><DateUtc dt:dt="string">2020-10-14T07:25:09Z</DateUtc></StartTime><FrequencyChanges><FrequencyChange><Frequency dt:dt="r8">2699960000</Frequency><Timestamp dt:dt="r8">5.56009749256227E+15</Timestamp><Cur…	좌우반구com(split BVF)_3-012-1	60.021	1.0.0.167	1	874577710	Professional	2.0.10.242	2.0.10.353	10-14-2020	2020-10-14 오전 7:25:09	16:25:09	2.0.10.248	87	2	{/}	박낌	박	낌	98	1	87	NULL	NULL	NULL	NULL	NULL	NULL	KSY	List1	0		0	-1	245176	183		0	0	1	{/}	0	3	245359	0	{/}	370
좌우반구com(split BVF)_3	12	1	<?xml version="1.0"?>\n<Clock xmlns:dt="urn:schemas-microsoft-com:datatypes"><Description dt:dt="string">E-Prime Primary Realtime Clock</Description><StartTime><Timestamp dt:dt="int">0</Timestamp><DateUtc dt:dt="string">2020-10-14T07:25:09Z</DateUtc></StartTime><FrequencyChanges><FrequencyChange><Frequency dt:dt="r8">2699960000</Frequency><Timestamp dt:dt="r8">5.56009749256227E+15</Timestamp><Cur…	좌우반구com(split BVF)_3-012-1	60.021	1.0.0.167	1	874577710	Professional	2.0.10.242	2.0.10.353	10-14-2020	2020-10-14 오전 7:25:09	16:25:09	2.0.10.248	224	1	z	반응	반	응	NULL	NULL	NULL	106	1	92	NULL	NULL	NULL	KSY2	List2	NULL	NULL	NULL	NULL	NULL	NULL	NULL	NULL	NULL	1	z	1	3	674060	0	z	361
좌우반구com(split BVF)_3	12	1	<?xml version="1.0"?>\n<Clock xmlns:dt="urn:schemas-microsoft-com:datatypes"><Description dt:dt="string">E-Prime Primary Realtime Clock</Description><StartTime><Timestamp dt:dt="int">0</Timestamp><DateUtc dt:dt="string">2020-10-14T07:25:09Z</DateUtc></StartTime><FrequencyChanges><FrequencyChange><Frequency dt:dt="r8">2699960000</Frequency><Timestamp dt:dt="r8">5.56009749256227E+15</Timestamp><Cur…	좌우반구com(split BVF)_3-012-1	60.021	1.0.0.167	1	874577710	Professional	2.0.10.242	2.0.10.353	10-14-2020	2020-10-14 오전 7:25:09	16:25:09	2.0.10.248	222	1	z	발길	발	길	NULL	NULL	NULL	53	1	90	NULL	NULL	NULL	KSY2	List2	NULL	NULL	NULL	NULL	NULL	NULL	NULL	NULL	NULL	0	z	0	4	668846	0	{/}	367
좌우반구com(split BVF)_3	12	1	<?xml version="1.0"?>\n<Clock xmlns:dt="urn:schemas-microsoft-com:datatypes"><Description dt:dt="string">E-Prime Primary Realtime Clock</Description><StartTime><Timestamp dt:dt="int">0</Timestamp><DateUtc dt:dt="string">2020-10-14T07:25:09Z</DateUtc></StartTime><FrequencyChanges><FrequencyChange><Frequency dt:dt="r8">2699960000</Frequency><Timestamp dt:dt="r8">5.56009749256227E+15</Timestamp><Cur…	좌우반구com(split BVF)_3-012-1	60.021	1.0.0.167	1	874577710	Professional	2.0.10.242	2.0.10.353	10-14-2020	2020-10-14 오전 7:25:09	16:25:09	2.0.10.248	240	2	{/}	발보	발	보	NULL	NULL	NULL	121	1	108	NULL	NULL	NULL	KSY2	List2	NULL	NULL	NULL	NULL	NULL	NULL	NULL	NULL	NULL	1	{/}	0	4	716596	0	{/}	377
좌우반구com(split BVF)_3	12	1	<?xml version="1.0"?>\n<Clock xmlns:dt="urn:schemas-microsoft-com:datatypes"><Description dt:dt="string">E-Prime Primary Realtime Clock</Description><StartTime><Timestamp dt:dt="int">0</Timestamp><DateUtc dt:dt="string">2020-10-14T07:25:09Z</DateUtc></StartTime><FrequencyChanges><FrequencyChange><Frequency dt:dt="r8">2699960000</Frequency><Timestamp dt:dt="r8">5.56009749256227E+15</Timestamp><Cur…	좌우반구com(split BVF)_3-012-1	60.021	1.0.0.167	1	874577710	Professional	2.0.10.242	2.0.10.353	10-14-2020	2020-10-14 오전 7:25:09	16:25:09	2.0.10.248	116	2	{/}	발횟	발	횟	81	1	116	NULL	NULL	NULL	NULL	NULL	NULL	KSY3	List1	NULL	NULL	NULL	NULL	NULL	NULL	NULL	NULL	NULL	1	{/}	0	4	322533	0	{/}	371
좌우반구com(split BVF)_3	12	1	<?xml version="1.0"?>\n<Clock xmlns:dt="urn:schemas-microsoft-com:datatypes"><Description dt:dt="string">E-Prime Primary Realtime Clock</Description><StartTime><Timestamp dt:dt="int">0</Timestamp><DateUtc dt:dt="string">2020-10-14T07:25:09Z</DateUtc></StartTime><FrequencyChanges><FrequencyChange><Frequency dt:dt="r8">2699960000</Frequency><Timestamp dt:dt="r8">5.56009749256227E+15</Timestamp><Cur…	좌우반구com(split BVF)_3-012-1	60.021	1.0.0.167	1	874577710	Professional	2.0.10.242	2.0.10.353	10-14-2020	2020-10-14 오전 7:25:09	16:25:09	2.0.10.248	369	1	z	방법	방	법	NULL	NULL	NULL	NULL	NULL	NULL	14	1	105	KSY2	List3	NULL	NULL	NULL	NULL	NULL	NULL	NULL	NULL	NULL	1	z	1	3	1106260	0	z	677
좌우반구com(split BVF)_3	12	1	<?xml version="1.0"?>\n<Clock xmlns:dt="urn:schemas-microsoft-com:datatypes"><Description dt:dt="string">E-Prime Primary Realtime Clock</Description><StartTime><Timestamp dt:dt="int">0</Timestamp><DateUtc dt:dt="string">2020-10-14T07:25:09Z</DateUtc></StartTime><FrequencyChanges><FrequencyChange><Frequency dt:dt="r8">2699960000</Frequency><Timestamp dt:dt="r8">5.56009749256227E+15</Timestamp><Cur…	좌우반구com(split BVF)_3-012-1	60.021	1.0.0.167	1	874577710	Professional	2.0.10.242	2.0.10.353	10-14-2020	2020-10-14 오전 7:25:09	16:25:09	2.0.10.248	250	2	{/}	배심	배	심	NULL	NULL	NULL	118	1	118	NULL	NULL	NULL	KSY2	List2	NULL	NULL	NULL	NULL	NULL	NULL	NULL	NULL	NULL	1	{/}	0	3	743020	0	{/}	345
좌우반구com(split BVF)_3	12	1	<?xml version="1.0"?>\n<Clock xmlns:dt="urn:schemas-microsoft-com:datatypes"><Description dt:dt="string">E-Prime Primary Realtime Clock</Description><StartTime><Timestamp dt:dt="int">0</Timestamp><DateUtc dt:dt="string">2020-10-14T07:25:09Z</DateUtc></StartTime><FrequencyChanges><FrequencyChange><Frequency dt:dt="r8">2699960000</Frequency><Timestamp dt:dt="r8">5.56009749256227E+15</Timestamp><Cur…	좌우반구com(split BVF)_3-012-1	60.021	1.0.0.167	1	874577710	Professional	2.0.10.242	2.0.10.353	10-14-2020	2020-10-14 오전 7:25:09	16:25:09	2.0.10.248	199	2	{/}	버구	버	구	NULL	NULL	NULL	24	1	67	NULL	NULL	NULL	KSY3	List2	NULL	NULL	NULL	NULL	NULL	NULL	NULL	NULL	NULL	1	{/}	0	3	608783	0	{/}	447
좌우반구com(split BVF)_3	12	1	<?xml version="1.0"?>\n<Clock xmlns:dt="urn:schemas-microsoft-com:datatypes"><Description dt:dt="string">E-Prime Primary Realtime Clock</Description><StartTime><Timestamp dt:dt="int">0</Timestamp><DateUtc dt:dt="string">2020-10-14T07:25:09Z</DateUtc></StartTime><FrequencyChanges><FrequencyChange><Frequency dt:dt="r8">2699960000</Frequency><Timestamp dt:dt="r8">5.56009749256227E+15</Timestamp><Cur…	좌우반구com(split BVF)_3-012-1	60.021	1.0.0.167	1	874577710	Professional	2.0.10.242	2.0.10.353	10-14-2020	2020-10-14 오전 7:25:09	16:25:09	2.0.10.248	313	1	z	버스	버	스	NULL	NULL	NULL	NULL	NULL	NULL	81	1	49	KSY2	List3	NULL	NULL	NULL	NULL	NULL	NULL	NULL	NULL	NULL	1	z	0	3	957162	0	z	457
좌우반구com(split BVF)_3	12	1	<?xml version="1.0"?>\n<Clock xmlns:dt="urn:schemas-microsoft-com:datatypes"><Description dt:dt="string">E-Prime Primary Realtime Clock</Description><StartTime><Timestamp dt:dt="int">0</Timestamp><DateUtc dt:dt="string">2020-10-14T07:25:09Z</DateUtc></StartTime><FrequencyChanges><FrequencyChange><Frequency dt:dt="r8">2699960000</Frequency><Timestamp dt:dt="r8">5.56009749256227E+15</Timestamp><Cur…	좌우반구com(split BVF)_3-012-1	60.021	1.0.0.167	1	874577710	Professional	2.0.10.242	2.0.10.353	10-14-2020	2020-10-14 오전 7:25:09	16:25:09	2.0.10.248	181	2	{/}	버현	버	현	NULL	NULL	NULL	123	1	49	NULL	NULL	NULL	KSY2	List2	NULL	NULL	NULL	NULL	NULL	NULL	NULL	NULL	NULL	0	{/}	0	3	560183	0	z	639
좌우반구com(split BVF)_3	12	1	<?xml version="1.0"?>\n<Clock xmlns:dt="urn:schemas-microsoft-com:datatypes"><Description dt:dt="string">E-Prime Primary Realtime Clock</Description><StartTime><Timestamp dt:dt="int">0</Timestamp><DateUtc dt:dt="string">2020-10-14T07:25:09Z</DateUtc></StartTime><FrequencyChanges><FrequencyChange><Frequency dt:dt="r8">2699960000</Frequency><Timestamp dt:dt="r8">5.56009749256227E+15</Timestamp><Cur…	좌우반구com(split BVF)_3-012-1	60.021	1.0.0.167	1	874577710	Professional	2.0.10.242	2.0.10.353	10-14-2020	2020-10-14 오전 7:25:09	16:25:09	2.0.10.248	322	2	{/}	법낌	법	낌	NULL	NULL	NULL	NULL	NULL	NULL	24	1	58	KSY3	List3	NULL	NULL	NULL	NULL	NULL	NULL	NULL	NULL	NULL	1	{/}	0	3	981254	0	{/}	349
좌우반구com(split BVF)_3	12	1	<?xml version="1.0"?>\n<Clock xmlns:dt="urn:schemas-microsoft-com:datatypes"><Description dt:dt="string">E-Prime Primary Realtime Clock</Description><StartTime><Timestamp dt:dt="int">0</Timestamp><DateUtc dt:dt="string">2020-10-14T07:25:09Z</DateUtc></StartTime><FrequencyChanges><FrequencyChange><Frequency dt:dt="r8">2699960000</Frequency><Timestamp dt:dt="r8">5.56009749256227E+15</Timestamp><Cur…	좌우반구com(split BVF)_3-012-1	60.021	1.0.0.167	1	874577710	Professional	2.0.10.242	2.0.10.353	10-14-2020	2020-10-14 오전 7:25:09	16:25:09	2.0.10.248	214	1	z	별개	별	개	NULL	NULL	NULL	85	1	82	NULL	NULL	NULL	KSY2	List2	NULL	NULL	NULL	NULL	NULL	NULL	NULL	NULL	NULL	1	z	0	3	648103	0	z	495
좌우반구com(split BVF)_3	12	1	<?xml version="1.0"?>\n<Clock xmlns:dt="urn:schemas-microsoft-com:datatypes"><Description dt:dt="string">E-Prime Primary Realtime Clock</Description><StartTime><Timestamp dt:dt="int">0</Timestamp><DateUtc dt:dt="string">2020-10-14T07:25:09Z</DateUtc></StartTime><FrequencyChanges><FrequencyChange><Frequency dt:dt="r8">2699960000</Frequency><Timestamp dt:dt="r8">5.56009749256227E+15</Timestamp><Cur…	좌우반구com(split BVF)_3-012-1	60.021	1.0.0.167	1	874577710	Professional	2.0.10.242	2.0.10.353	10-14-2020	2020-10-14 오전 7:25:09	16:25:09	2.0.10.248	175	1	z	별미	별	미	NULL	NULL	NULL	13	1	43	NULL	NULL	NULL	KSY2	List2	NULL	NULL	NULL	NULL	NULL	NULL	NULL	NULL	NULL	1	z	0	3	544322	0	z	549
좌우반구com(split BVF)_3	12	1	<?xml version="1.0"?>\n<Clock xmlns:dt="urn:schemas-microsoft-com:datatypes"><Description dt:dt="string">E-Prime Primary Realtime Clock</Description><StartTime><Timestamp dt:dt="int">0</Timestamp><DateUtc dt:dt="string">2020-10-14T07:25:09Z</DateUtc></StartTime><FrequencyChanges><FrequencyChange><Frequency dt:dt="r8">2699960000</Frequency><Timestamp dt:dt="r8">5.56009749256227E+15</Timestamp><Cur…	좌우반구com(split BVF)_3-012-1	60.021	1.0.0.167	1	874577710	Professional	2.0.10.242	2.0.10.353	10-14-2020	2020-10-14 오전 7:25:09	16:25:09	2.0.10.248	390	1	z	보고	보	고	NULL	NULL	NULL	NULL	NULL	NULL	93	1	126	KSY2	List3	NULL	NULL	NULL	NULL	NULL	NULL	NULL	NULL	NULL	1	z	0	3	1160475	0	z	374
좌우반구com(split BVF)_3	12	1	<?xml version="1.0"?>\n<Clock xmlns:dt="urn:schemas-microsoft-com:datatypes"><Description dt:dt="string">E-Prime Primary Realtime Clock</Description><StartTime><Timestamp dt:dt="int">0</Timestamp><DateUtc dt:dt="string">2020-10-14T07:25:09Z</DateUtc></StartTime><FrequencyChanges><FrequencyChange><Frequency dt:dt="r8">2699960000</Frequency><Timestamp dt:dt="r8">5.56009749256227E+15</Timestamp><Cur…	좌우반구com(split BVF)_3-012-1	60.021	1.0.0.167	1	874577710	Professional	2.0.10.242	2.0.10.353	10-14-2020	2020-10-14 오전 7:25:09	16:25:09	2.0.10.248	320	1	z	본인	본	인	NULL	NULL	NULL	NULL	NULL	NULL	101	1	56	KSY2	List3	NULL	NULL	NULL	NULL	NULL	NULL	NULL	NULL	NULL	1	z	1	3	975972	0	z	367
좌우반구com(split BVF)_3	12	1	<?xml version="1.0"?>\n<Clock xmlns:dt="urn:schemas-microsoft-com:datatypes"><Description dt:dt="string">E-Prime Primary Realtime Clock</Description><StartTime><Timestamp dt:dt="int">0</Timestamp><DateUtc dt:dt="string">2020-10-14T07:25:09Z</DateUtc></StartTime><FrequencyChanges><FrequencyChange><Frequency dt:dt="r8">2699960000</Frequency><Timestamp dt:dt="r8">5.56009749256227E+15</Timestamp><Cur…	좌우반구com(split BVF)_3-012-1	60.021	1.0.0.167	1	874577710	Professional	2.0.10.242	2.0.10.353	10-14-2020	2020-10-14 오전 7:25:09	16:25:09	2.0.10.248	79	2	{/}	본중	본	중	19	1	79	NULL	NULL	NULL	NULL	NULL	NULL	KSY2	List1	NULL	NULL	NULL	NULL	NULL	NULL	NULL	NULL	NULL	1	{/}	0	3	224450	0	{/}	465
좌우반구com(split BVF)_3	12	1	<?xml version="1.0"?>\n<Clock xmlns:dt="urn:schemas-microsoft-com:datatypes"><Description dt:dt="string">E-Prime Primary Realtime Clock</Description><StartTime><Timestamp dt:dt="int">0</Timestamp><DateUtc dt:dt="string">2020-10-14T07:25:09Z</DateUtc></StartTime><FrequencyChanges><FrequencyChange><Frequency dt:dt="r8">2699960000</Frequency><Timestamp dt:dt="r8">5.56009749256227E+15</Timestamp><Cur…	좌우반구com(split BVF)_3-012-1	60.021	1.0.0.167	1	874577710	Professional	2.0.10.242	2.0.10.353	10-14-2020	2020-10-14 오전 7:25:09	16:25:09	2.0.10.248	279	1	z	봉사	봉	사	NULL	NULL	NULL	NULL	NULL	NULL	103	1	15	KSY2	List3	NULL	NULL	NULL	NULL	NULL	NULL	NULL	NULL	NULL	1	z	0	4	867777	0	z	395
좌우반구com(split BVF)_3	12	1	<?xml version="1.0"?>\n<Clock xmlns:dt="urn:schemas-microsoft-com:datatypes"><Description dt:dt="string">E-Prime Primary Realtime Clock</Description><StartTime><Timestamp dt:dt="int">0</Timestamp><DateUtc dt:dt="string">2020-10-14T07:25:09Z</DateUtc></StartTime><FrequencyChanges><FrequencyChange><Frequency dt:dt="r8">2699960000</Frequency><Timestamp dt:dt="r8">5.56009749256227E+15</Timestamp><Cur…	좌우반구com(split BVF)_3-012-1	60.021	1.0.0.167	1	874577710	Professional	2.0.10.242	2.0.10.353	10-14-2020	2020-10-14 오전 7:25:09	16:25:09	2.0.10.248	33	2	{/}	봉택	봉	택	48	1	33	NULL	NULL	NULL	NULL	NULL	NULL	KSY2	List1	NULL	NULL	NULL	NULL	NULL	NULL	NULL	NULL	NULL	1	{/}	1	3	101842	0	{/}	456
좌우반구com(split BVF)_3	12	1	<?xml version="1.0"?>\n<Clock xmlns:dt="urn:schemas-microsoft-com:datatypes"><Description dt:dt="string">E-Prime Primary Realtime Clock</Description><StartTime><Timestamp dt:dt="int">0</Timestamp><DateUtc dt:dt="string">2020-10-14T07:25:09Z</DateUtc></StartTime><FrequencyChanges><FrequencyChange><Frequency dt:dt="r8">2699960000</Frequency><Timestamp dt:dt="r8">5.56009749256227E+15</Timestamp><Cur…	좌우반구com(split BVF)_3-012-1	60.021	1.0.0.167	1	874577710	Professional	2.0.10.242	2.0.10.353	10-14-2020	2020-10-14 오전 7:25:09	16:25:09	2.0.10.248	188	1	z	부대	부	대	NULL	NULL	NULL	31	1	56	NULL	NULL	NULL	KSY3	List2	NULL	NULL	NULL	NULL	NULL	NULL	NULL	NULL	NULL	1	z	1	3	579093	0	z	417
좌우반구com(split BVF)_3	12	1	<?xml version="1.0"?>\n<Clock xmlns:dt="urn:schemas-microsoft-com:datatypes"><Description dt:dt="string">E-Prime Primary Realtime Clock</Description><StartTime><Timestamp dt:dt="int">0</Timestamp><DateUtc dt:dt="string">2020-10-14T07:25:09Z</DateUtc></StartTime><FrequencyChanges><FrequencyChange><Frequency dt:dt="r8">2699960000</Frequency><Timestamp dt:dt="r8">5.56009749256227E+15</Timestamp><Cur…	좌우반구com(split BVF)_3-012-1	60.021	1.0.0.167	1	874577710	Professional	2.0.10.242	2.0.10.353	10-14-2020	2020-10-14 오전 7:25:09	16:25:09	2.0.10.248	365	1	z	부스	부	스	NULL	NULL	NULL	NULL	NULL	NULL	62	1	101	KSY3	List3	NULL	NULL	NULL	NULL	NULL	NULL	NULL	NULL	NULL	1	z	0	3	1095464	0	z	690
좌우반구com(split BVF)_3	12	1	<?xml version="1.0"?>\n<Clock xmlns:dt="urn:schemas-microsoft-com:datatypes"><Description dt:dt="string">E-Prime Primary Realtime Clock</Description><StartTime><Timestamp dt:dt="int">0</Timestamp><DateUtc dt:dt="string">2020-10-14T07:25:09Z</DateUtc></StartTime><FrequencyChanges><FrequencyChange><Frequency dt:dt="r8">2699960000</Frequency><Timestamp dt:dt="r8">5.56009749256227E+15</Timestamp><Cur…	좌우반구com(split BVF)_3-012-1	60.021	1.0.0.167	1	874577710	Professional	2.0.10.242	2.0.10.353	10-14-2020	2020-10-14 오전 7:25:09	16:25:09	2.0.10.248	71	2	{/}	분낌	분	낌	18	1	71	NULL	NULL	NULL	NULL	NULL	NULL	KSY	List1	0		0	0	203141	183		0	0	1	{/}	0	3	203324	0	{/}	374
좌우반구com(split BVF)_3	12	1	<?xml version="1.0"?>\n<Clock xmlns:dt="urn:schemas-microsoft-com:datatypes"><Description dt:dt="string">E-Prime Primary Realtime Clock</Description><StartTime><Timestamp dt:dt="int">0</Timestamp><DateUtc dt:dt="string">2020-10-14T07:25:09Z</DateUtc></StartTime><FrequencyChanges><FrequencyChange><Frequency dt:dt="r8">2699960000</Frequency><Timestamp dt:dt="r8">5.56009749256227E+15</Timestamp><Cur…	좌우반구com(split BVF)_3-012-1	60.021	1.0.0.167	1	874577710	Professional	2.0.10.242	2.0.10.353	10-14-2020	2020-10-14 오전 7:25:09	16:25:09	2.0.10.248	304	1	z	분류	분	류	NULL	NULL	NULL	NULL	NULL	NULL	110	1	40	KSY3	List3	NULL	NULL	NULL	NULL	NULL	NULL	NULL	NULL	NULL	1	z	0	3	933087	0	z	356
좌우반구com(split BVF)_3	12	1	<?xml version="1.0"?>\n<Clock xmlns:dt="urn:schemas-microsoft-com:datatypes"><Description dt:dt="string">E-Prime Primary Realtime Clock</Description><StartTime><Timestamp dt:dt="int">0</Timestamp><DateUtc dt:dt="string">2020-10-14T07:25:09Z</DateUtc></StartTime><FrequencyChanges><FrequencyChange><Frequency dt:dt="r8">2699960000</Frequency><Timestamp dt:dt="r8">5.56009749256227E+15</Timestamp><Cur…	좌우반구com(split BVF)_3-012-1	60.021	1.0.0.167	1	874577710	Professional	2.0.10.242	2.0.10.353	10-14-2020	2020-10-14 오전 7:25:09	16:25:09	2.0.10.248	32	1	z	분석	분	석	71	1	32	NULL	NULL	NULL	NULL	NULL	NULL	KSY3	List1	NULL	NULL	NULL	NULL	NULL	NULL	NULL	NULL	NULL	1	z	0	4	99227	0	z	416
좌우반구com(split BVF)_3	12	1	<?xml version="1.0"?>\n<Clock xmlns:dt="urn:schemas-microsoft-com:datatypes"><Description dt:dt="string">E-Prime Primary Realtime Clock</Description><StartTime><Timestamp dt:dt="int">0</Timestamp><DateUtc dt:dt="string">2020-10-14T07:25:09Z</DateUtc></StartTime><FrequencyChanges><FrequencyChange><Frequency dt:dt="r8">2699960000</Frequency><Timestamp dt:dt="r8">5.56009749256227E+15</Timestamp><Cur…	좌우반구com(split BVF)_3-012-1	60.021	1.0.0.167	1	874577710	Professional	2.0.10.242	2.0.10.353	10-14-2020	2020-10-14 오전 7:25:09	16:25:09	2.0.10.248	38	1	z	분포	분	포	6	1	38	NULL	NULL	NULL	NULL	NULL	NULL	KSY3	List1	NULL	NULL	NULL	NULL	NULL	NULL	NULL	NULL	NULL	1	z	0	3	115271	0	z	523
좌우반구com(split BVF)_3	12	1	<?xml version="1.0"?>\n<Clock xmlns:dt="urn:schemas-microsoft-com:datatypes"><Description dt:dt="string">E-Prime Primary Realtime Clock</Description><StartTime><Timestamp dt:dt="int">0</Timestamp><DateUtc dt:dt="string">2020-10-14T07:25:09Z</DateUtc></StartTime><FrequencyChanges><FrequencyChange><Frequency dt:dt="r8">2699960000</Frequency><Timestamp dt:dt="r8">5.56009749256227E+15</Timestamp><Cur…	좌우반구com(split BVF)_3-012-1	60.021	1.0.0.167	1	874577710	Professional	2.0.10.242	2.0.10.353	10-14-2020	2020-10-14 오전 7:25:09	16:25:09	2.0.10.248	119	1	z	비교	비	교	67	1	119	NULL	NULL	NULL	NULL	NULL	NULL	KSY3	List1	NULL	NULL	NULL	NULL	NULL	NULL	NULL	NULL	NULL	1	z	0	3	330163	0	z	309
좌우반구com(split BVF)_3	12	1	<?xml version="1.0"?>\n<Clock xmlns:dt="urn:schemas-microsoft-com:datatypes"><Description dt:dt="string">E-Prime Primary Realtime Clock</Description><StartTime><Timestamp dt:dt="int">0</Timestamp><DateUtc dt:dt="string">2020-10-14T07:25:09Z</DateUtc></StartTime><FrequencyChanges><FrequencyChange><Frequency dt:dt="r8">2699960000</Frequency><Timestamp dt:dt="r8">5.56009749256227E+15</Timestamp><Cur…	좌우반구com(split BVF)_3-012-1	60.021	1.0.0.167	1	874577710	Professional	2.0.10.242	2.0.10.353	10-14-2020	2020-10-14 오전 7:25:09	16:25:09	2.0.10.248	215	2	{/}	비껍	비	껍	NULL	NULL	NULL	93	1	83	NULL	NULL	NULL	KSY3	List2	NULL	NULL	NULL	NULL	NULL	NULL	NULL	NULL	NULL	1	{/}	0	3	650802	0	{/}	500
좌우반구com(split BVF)_3	12	1	<?xml version="1.0"?>\n<Clock xmlns:dt="urn:schemas-microsoft-com:datatypes"><Description dt:dt="string">E-Prime Primary Realtime Clock</Description><StartTime><Timestamp dt:dt="int">0</Timestamp><DateUtc dt:dt="string">2020-10-14T07:25:09Z</DateUtc></StartTime><FrequencyChanges><FrequencyChange><Frequency dt:dt="r8">2699960000</Frequency><Timestamp dt:dt="r8">5.56009749256227E+15</Timestamp><Cur…	좌우반구com(split BVF)_3-012-1	60.021	1.0.0.167	1	874577710	Professional	2.0.10.242	2.0.10.353	10-14-2020	2020-10-14 오전 7:25:09	16:25:09	2.0.10.248	139	2	{/}	비략	비	략	NULL	NULL	NULL	21	1	7	NULL	NULL	NULL	KSY2	List2	NULL	NULL	NULL	NULL	NULL	NULL	NULL	NULL	NULL	1	{/}	1	3	449888	0	{/}	327
좌우반구com(split BVF)_3	12	1	<?xml version="1.0"?>\n<Clock xmlns:dt="urn:schemas-microsoft-com:datatypes"><Description dt:dt="string">E-Prime Primary Realtime Clock</Description><StartTime><Timestamp dt:dt="int">0</Timestamp><DateUtc dt:dt="string">2020-10-14T07:25:09Z</DateUtc></StartTime><FrequencyChanges><FrequencyChange><Frequency dt:dt="r8">2699960000</Frequency><Timestamp dt:dt="r8">5.56009749256227E+15</Timestamp><Cur…	좌우반구com(split BVF)_3-012-1	60.021	1.0.0.167	1	874577710	Professional	2.0.10.242	2.0.10.353	10-14-2020	2020-10-14 오전 7:25:09	16:25:09	2.0.10.248	62	1	z	비상	비	상	117	1	62	NULL	NULL	NULL	NULL	NULL	NULL	KSY3	List1	NULL	NULL	NULL	NULL	NULL	NULL	NULL	NULL	NULL	1	z	0	4	179949	0	z	413
좌우반구com(split BVF)_3	12	1	<?xml version="1.0"?>\n<Clock xmlns:dt="urn:schemas-microsoft-com:datatypes"><Description dt:dt="string">E-Prime Primary Realtime Clock</Description><StartTime><Timestamp dt:dt="int">0</Timestamp><DateUtc dt:dt="string">2020-10-14T07:25:09Z</DateUtc></StartTime><FrequencyChanges><FrequencyChange><Frequency dt:dt="r8">2699960000</Frequency><Timestamp dt:dt="r8">5.56009749256227E+15</Timestamp><Cur…	좌우반구com(split BVF)_3-012-1	60.021	1.0.0.167	1	874577710	Professional	2.0.10.242	2.0.10.353	10-14-2020	2020-10-14 오전 7:25:09	16:25:09	2.0.10.248	111	1	z	비용	비	용	13	1	111	NULL	NULL	NULL	NULL	NULL	NULL	KSY3	List1	NULL	NULL	NULL	NULL	NULL	NULL	NULL	NULL	NULL	1	z	0	3	309887	0	z	394
좌우반구com(split BVF)_3	12	1	<?xml version="1.0"?>\n<Clock xmlns:dt="urn:schemas-microsoft-com:datatypes"><Description dt:dt="string">E-Prime Primary Realtime Clock</Description><StartTime><Timestamp dt:dt="int">0</Timestamp><DateUtc dt:dt="string">2020-10-14T07:25:09Z</DateUtc></StartTime><FrequencyChanges><FrequencyChange><Frequency dt:dt="r8">2699960000</Frequency><Timestamp dt:dt="r8">5.56009749256227E+15</Timestamp><Cur…	좌우반구com(split BVF)_3-012-1	60.021	1.0.0.167	1	874577710	Professional	2.0.10.242	2.0.10.353	10-14-2020	2020-10-14 오전 7:25:09	16:25:09	2.0.10.248	136	1	z	비판	비	판	NULL	NULL	NULL	117	1	4	NULL	NULL	NULL	KSY3	List2	NULL	NULL	NULL	NULL	NULL	NULL	NULL	NULL	NULL	1	z	0	4	442258	0	z	334
좌우반구com(split BVF)_3	12	1	<?xml version="1.0"?>\n<Clock xmlns:dt="urn:schemas-microsoft-com:datatypes"><Description dt:dt="string">E-Prime Primary Realtime Clock</Description><StartTime><Timestamp dt:dt="int">0</Timestamp><DateUtc dt:dt="string">2020-10-14T07:25:09Z</DateUtc></StartTime><FrequencyChanges><FrequencyChange><Frequency dt:dt="r8">2699960000</Frequency><Timestamp dt:dt="r8">5.56009749256227E+15</Timestamp><Cur…	좌우반구com(split BVF)_3-012-1	60.021	1.0.0.167	1	874577710	Professional	2.0.10.242	2.0.10.353	10-14-2020	2020-10-14 오전 7:25:09	16:25:09	2.0.10.248	106	1	z	빈도	빈	도	70	1	106	NULL	NULL	NULL	NULL	NULL	NULL	KSY3	List1	NULL	NULL	NULL	NULL	NULL	NULL	NULL	NULL	NULL	1	z	0	3	297058	0	z	343
좌우반구com(split BVF)_3	12	1	<?xml version="1.0"?>\n<Clock xmlns:dt="urn:schemas-microsoft-com:datatypes"><Description dt:dt="string">E-Prime Primary Realtime Clock</Description><StartTime><Timestamp dt:dt="int">0</Timestamp><DateUtc dt:dt="string">2020-10-14T07:25:09Z</DateUtc></StartTime><FrequencyChanges><FrequencyChange><Frequency dt:dt="r8">2699960000</Frequency><Timestamp dt:dt="r8">5.56009749256227E+15</Timestamp><Cur…	좌우반구com(split BVF)_3-012-1	60.021	1.0.0.167	1	874577710	Professional	2.0.10.242	2.0.10.353	10-14-2020	2020-10-14 오전 7:25:09	16:25:09	2.0.10.248	73	2	{/}	빈략	빈	략	24	1	73	NULL	NULL	NULL	NULL	NULL	NULL	KSY	List1	0		0	-1	208422	183		0	0	1	{/}	0	3	208605	0	{/}	556
좌우반구com(split BVF)_3	12	1	<?xml version="1.0"?>\n<Clock xmlns:dt="urn:schemas-microsoft-com:datatypes"><Description dt:dt="string">E-Prime Primary Realtime Clock</Description><StartTime><Timestamp dt:dt="int">0</Timestamp><DateUtc dt:dt="string">2020-10-14T07:25:09Z</DateUtc></StartTime><FrequencyChanges><FrequencyChange><Frequency dt:dt="r8">2699960000</Frequency><Timestamp dt:dt="r8">5.56009749256227E+15</Timestamp><Cur…	좌우반구com(split BVF)_3-012-1	60.021	1.0.0.167	1	874577710	Professional	2.0.10.242	2.0.10.353	10-14-2020	2020-10-14 오전 7:25:09	16:25:09	2.0.10.248	297	2	{/}	빈비	빈	비	NULL	NULL	NULL	NULL	NULL	NULL	122	1	33	KSY	List3	0		0	0	915127	183		0	0	1	{/}	0	3	915310	0	{/}	366
좌우반구com(split BVF)_3	12	1	<?xml version="1.0"?>\n<Clock xmlns:dt="urn:schemas-microsoft-com:datatypes"><Description dt:dt="string">E-Prime Primary Realtime Clock</Description><StartTime><Timestamp dt:dt="int">0</Timestamp><DateUtc dt:dt="string">2020-10-14T07:25:09Z</DateUtc></StartTime><FrequencyChanges><FrequencyChange><Frequency dt:dt="r8">2699960000</Frequency><Timestamp dt:dt="r8">5.56009749256227E+15</Timestamp><Cur…	좌우반구com(split BVF)_3-012-1	60.021	1.0.0.167	1	874577710	Professional	2.0.10.242	2.0.10.353	10-14-2020	2020-10-14 오전 7:25:09	16:25:09	2.0.10.248	156	2	{/}	빈종	빈	종	NULL	NULL	NULL	35	1	24	NULL	NULL	NULL	KSY2	List2	NULL	NULL	NULL	NULL	NULL	NULL	NULL	NULL	NULL	0	{/}	0	3	493923	0	z	524
좌우반구com(split BVF)_3	12	1	<?xml version="1.0"?>\n<Clock xmlns:dt="urn:schemas-microsoft-com:datatypes"><Description dt:dt="string">E-Prime Primary Realtime Clock</Description><StartTime><Timestamp dt:dt="int">0</Timestamp><DateUtc dt:dt="string">2020-10-14T07:25:09Z</DateUtc></StartTime><FrequencyChanges><FrequencyChange><Frequency dt:dt="r8">2699960000</Frequency><Timestamp dt:dt="r8">5.56009749256227E+15</Timestamp><Cur…	좌우반구com(split BVF)_3-012-1	60.021	1.0.0.167	1	874577710	Professional	2.0.10.242	2.0.10.353	10-14-2020	2020-10-14 오전 7:25:09	16:25:09	2.0.10.248	261	1	z	사건	사	건	NULL	NULL	NULL	28	1	129	NULL	NULL	NULL	KSY3	List2	NULL	NULL	NULL	NULL	NULL	NULL	NULL	NULL	NULL	1	z	0	3	772876	0	z	482
좌우반구com(split BVF)_3	12	1	<?xml version="1.0"?>\n<Clock xmlns:dt="urn:schemas-microsoft-com:datatypes"><Description dt:dt="string">E-Prime Primary Realtime Clock</Description><StartTime><Timestamp dt:dt="int">0</Timestamp><DateUtc dt:dt="string">2020-10-14T07:25:09Z</DateUtc></StartTime><FrequencyChanges><FrequencyChange><Frequency dt:dt="r8">2699960000</Frequency><Timestamp dt:dt="r8">5.56009749256227E+15</Timestamp><Cur…	좌우반구com(split BVF)_3-012-1	60.021	1.0.0.167	1	874577710	Professional	2.0.10.242	2.0.10.353	10-14-2020	2020-10-14 오전 7:25:09	16:25:09	2.0.10.248	299	1	z	사과	사	과	NULL	NULL	NULL	NULL	NULL	NULL	79	1	35	KSY3	List3	NULL	NULL	NULL	NULL	NULL	NULL	NULL	NULL	NULL	1	z	0	3	920558	0	z	317
좌우반구com(split BVF)_3	12	1	<?xml version="1.0"?>\n<Clock xmlns:dt="urn:schemas-microsoft-com:datatypes"><Description dt:dt="string">E-Prime Primary Realtime Clock</Description><StartTime><Timestamp dt:dt="int">0</Timestamp><DateUtc dt:dt="string">2020-10-14T07:25:09Z</DateUtc></StartTime><FrequencyChanges><FrequencyChange><Frequency dt:dt="r8">2699960000</Frequency><Timestamp dt:dt="r8">5.56009749256227E+15</Timestamp><Cur…	좌우반구com(split BVF)_3-012-1	60.021	1.0.0.167	1	874577710	Professional	2.0.10.242	2.0.10.353	10-14-2020	2020-10-14 오전 7:25:09	16:25:09	2.0.10.248	98	1	z	사례	사	례	105	1	98	NULL	NULL	NULL	NULL	NULL	NULL	KSY3	List1	NULL	NULL	NULL	NULL	NULL	NULL	NULL	NULL	NULL	1	z	1	3	275715	0	z	350
좌우반구com(split BVF)_3	12	1	<?xml version="1.0"?>\n<Clock xmlns:dt="urn:schemas-microsoft-com:datatypes"><Description dt:dt="string">E-Prime Primary Realtime Clock</Description><StartTime><Timestamp dt:dt="int">0</Timestamp><DateUtc dt:dt="string">2020-10-14T07:25:09Z</DateUtc></StartTime><FrequencyChanges><FrequencyChange><Frequency dt:dt="r8">2699960000</Frequency><Timestamp dt:dt="r8">5.56009749256227E+15</Timestamp><Cur…	좌우반구com(split BVF)_3-012-1	60.021	1.0.0.167	1	874577710	Professional	2.0.10.242	2.0.10.353	10-14-2020	2020-10-14 오전 7:25:09	16:25:09	2.0.10.248	56	1	z	사상	사	상	41	1	56	NULL	NULL	NULL	NULL	NULL	NULL	KSY3	List1	NULL	NULL	NULL	NULL	NULL	NULL	NULL	NULL	NULL	1	z	0	3	164121	0	z	441
좌우반구com(split BVF)_3	12	1	<?xml version="1.0"?>\n<Clock xmlns:dt="urn:schemas-microsoft-com:datatypes"><Description dt:dt="string">E-Prime Primary Realtime Clock</Description><StartTime><Timestamp dt:dt="int">0</Timestamp><DateUtc dt:dt="string">2020-10-14T07:25:09Z</DateUtc></StartTime><FrequencyChanges><FrequencyChange><Frequency dt:dt="r8">2699960000</Frequency><Timestamp dt:dt="r8">5.56009749256227E+15</Timestamp><Cur…	좌우반구com(split BVF)_3-012-1	60.021	1.0.0.167	1	874577710	Professional	2.0.10.242	2.0.10.353	10-14-2020	2020-10-14 오전 7:25:09	16:25:09	2.0.10.248	59	1	z	사안	사	안	53	1	59	NULL	NULL	NULL	NULL	NULL	NULL	KSY3	List1	NULL	NULL	NULL	NULL	NULL	NULL	NULL	NULL	NULL	1	z	0	4	172035	0	z	535
좌우반구com(split BVF)_3	12	1	<?xml version="1.0"?>\n<Clock xmlns:dt="urn:schemas-microsoft-com:datatypes"><Description dt:dt="string">E-Prime Primary Realtime Clock</Description><StartTime><Timestamp dt:dt="int">0</Timestamp><DateUtc dt:dt="string">2020-10-14T07:25:09Z</DateUtc></StartTime><FrequencyChanges><FrequencyChange><Frequency dt:dt="r8">2699960000</Frequency><Timestamp dt:dt="r8">5.56009749256227E+15</Timestamp><Cur…	좌우반구com(split BVF)_3-012-1	60.021	1.0.0.167	1	874577710	Professional	2.0.10.242	2.0.10.353	10-14-2020	2020-10-14 오전 7:25:09	16:25:09	2.0.10.248	394	1	z	사이	사	이	NULL	NULL	NULL	NULL	NULL	NULL	65	1	130	KSY3	List3	NULL	NULL	NULL	NULL	NULL	NULL	NULL	NULL	NULL	1	z	0	4	1170605	0	z	380
좌우반구com(split BVF)_3	12	1	<?xml version="1.0"?>\n<Clock xmlns:dt="urn:schemas-microsoft-com:datatypes"><Description dt:dt="string">E-Prime Primary Realtime Clock</Description><StartTime><Timestamp dt:dt="int">0</Timestamp><DateUtc dt:dt="string">2020-10-14T07:25:09Z</DateUtc></StartTime><FrequencyChanges><FrequencyChange><Frequency dt:dt="r8">2699960000</Frequency><Timestamp dt:dt="r8">5.56009749256227E+15</Timestamp><Cur…	좌우반구com(split BVF)_3-012-1	60.021	1.0.0.167	1	874577710	Professional	2.0.10.242	2.0.10.353	10-14-2020	2020-10-14 오전 7:25:09	16:25:09	2.0.10.248	223	1	z	사전	사	전	NULL	NULL	NULL	86	1	91	NULL	NULL	NULL	KSY3	List2	NULL	NULL	NULL	NULL	NULL	NULL	NULL	NULL	NULL	1	z	1	3	671411	0	z	450
좌우반구com(split BVF)_3	12	1	<?xml version="1.0"?>\n<Clock xmlns:dt="urn:schemas-microsoft-com:datatypes"><Description dt:dt="string">E-Prime Primary Realtime Clock</Description><StartTime><Timestamp dt:dt="int">0</Timestamp><DateUtc dt:dt="string">2020-10-14T07:25:09Z</DateUtc></StartTime><FrequencyChanges><FrequencyChange><Frequency dt:dt="r8">2699960000</Frequency><Timestamp dt:dt="r8">5.56009749256227E+15</Timestamp><Cur…	좌우반구com(split BVF)_3-012-1	60.021	1.0.0.167	1	874577710	Professional	2.0.10.242	2.0.10.353	10-14-2020	2020-10-14 오전 7:25:09	16:25:09	2.0.10.248	253	1	z	사진	사	진	NULL	NULL	NULL	129	1	121	NULL	NULL	NULL	KSY3	List2	NULL	NULL	NULL	NULL	NULL	NULL	NULL	NULL	NULL	1	z	0	3	750934	0	z	311
좌우반구com(split BVF)_3	12	1	<?xml version="1.0"?>\n<Clock xmlns:dt="urn:schemas-microsoft-com:datatypes"><Description dt:dt="string">E-Prime Primary Realtime Clock</Description><StartTime><Timestamp dt:dt="int">0</Timestamp><DateUtc dt:dt="string">2020-10-14T07:25:09Z</DateUtc></StartTime><FrequencyChanges><FrequencyChange><Frequency dt:dt="r8">2699960000</Frequency><Timestamp dt:dt="r8">5.56009749256227E+15</Timestamp><Cur…	좌우반구com(split BVF)_3-012-1	60.021	1.0.0.167	1	874577710	Professional	2.0.10.242	2.0.10.353	10-14-2020	2020-10-14 오전 7:25:09	16:25:09	2.0.10.248	143	1	z	상관	상	관	NULL	NULL	NULL	22	1	11	NULL	NULL	NULL	KSY3	List2	NULL	NULL	NULL	NULL	NULL	NULL	NULL	NULL	NULL	1	z	0	4	460185	0	z	446
좌우반구com(split BVF)_3	12	1	<?xml version="1.0"?>\n<Clock xmlns:dt="urn:schemas-microsoft-com:datatypes"><Description dt:dt="string">E-Prime Primary Realtime Clock</Description><StartTime><Timestamp dt:dt="int">0</Timestamp><DateUtc dt:dt="string">2020-10-14T07:25:09Z</DateUtc></StartTime><FrequencyChanges><FrequencyChange><Frequency dt:dt="r8">2699960000</Frequency><Timestamp dt:dt="r8">5.56009749256227E+15</Timestamp><Cur…	좌우반구com(split BVF)_3-012-1	60.021	1.0.0.167	1	874577710	Professional	2.0.10.242	2.0.10.353	10-14-2020	2020-10-14 오전 7:25:09	16:25:09	2.0.10.248	208	1	z	상태	상	태	NULL	NULL	NULL	76	1	76	NULL	NULL	NULL	KSY3	List2	NULL	NULL	NULL	NULL	NULL	NULL	NULL	NULL	NULL	1	z	1	3	632258	0	z	428
좌우반구com(split BVF)_3	12	1	<?xml version="1.0"?>\n<Clock xmlns:dt="urn:schemas-microsoft-com:datatypes"><Description dt:dt="string">E-Prime Primary Realtime Clock</Description><StartTime><Timestamp dt:dt="int">0</Timestamp><DateUtc dt:dt="string">2020-10-14T07:25:09Z</DateUtc></StartTime><FrequencyChanges><FrequencyChange><Frequency dt:dt="r8">2699960000</Frequency><Timestamp dt:dt="r8">5.56009749256227E+15</Timestamp><Cur…	좌우반구com(split BVF)_3-012-1	60.021	1.0.0.167	1	874577710	Professional	2.0.10.242	2.0.10.353	10-14-2020	2020-10-14 오전 7:25:09	16:25:09	2.0.10.248	149	1	z	색상	색	상	NULL	NULL	NULL	54	1	17	NULL	NULL	NULL	KSY3	List2	NULL	NULL	NULL	NULL	NULL	NULL	NULL	NULL	NULL	1	z	0	3	475929	0	z	406
좌우반구com(split BVF)_3	12	1	<?xml version="1.0"?>\n<Clock xmlns:dt="urn:schemas-microsoft-com:datatypes"><Description dt:dt="string">E-Prime Primary Realtime Clock</Description><StartTime><Timestamp dt:dt="int">0</Timestamp><DateUtc dt:dt="string">2020-10-14T07:25:09Z</DateUtc></StartTime><FrequencyChanges><FrequencyChange><Frequency dt:dt="r8">2699960000</Frequency><Timestamp dt:dt="r8">5.56009749256227E+15</Timestamp><Cur…	좌우반구com(split BVF)_3-012-1	60.021	1.0.0.167	1	874577710	Professional	2.0.10.242	2.0.10.353	10-14-2020	2020-10-14 오전 7:25:09	16:25:09	2.0.10.248	386	1	z	생선	생	선	NULL	NULL	NULL	NULL	NULL	NULL	123	1	122	KSY3	List3	NULL	NULL	NULL	NULL	NULL	NULL	NULL	NULL	NULL	1	z	0	3	1150295	0	z	346
좌우반구com(split BVF)_3	12	1	<?xml version="1.0"?>\n<Clock xmlns:dt="urn:schemas-microsoft-com:datatypes"><Description dt:dt="string">E-Prime Primary Realtime Clock</Description><StartTime><Timestamp dt:dt="int">0</Timestamp><DateUtc dt:dt="string">2020-10-14T07:25:09Z</DateUtc></StartTime><FrequencyChanges><FrequencyChange><Frequency dt:dt="r8">2699960000</Frequency><Timestamp dt:dt="r8">5.56009749256227E+15</Timestamp><Cur…	좌우반구com(split BVF)_3-012-1	60.021	1.0.0.167	1	874577710	Professional	2.0.10.242	2.0.10.353	10-14-2020	2020-10-14 오전 7:25:09	16:25:09	2.0.10.248	203	2	{/}	생희	생	희	NULL	NULL	NULL	96	1	71	NULL	NULL	NULL	KSY	List2	0		0	-1	619113	183		0	0	1	{/}	0	3	619296	0	{/}	430
좌우반구com(split BVF)_3	12	1	<?xml version="1.0"?>\n<Clock xmlns:dt="urn:schemas-microsoft-com:datatypes"><Description dt:dt="string">E-Prime Primary Realtime Clock</Description><StartTime><Timestamp dt:dt="int">0</Timestamp><DateUtc dt:dt="string">2020-10-14T07:25:09Z</DateUtc></StartTime><FrequencyChanges><FrequencyChange><Frequency dt:dt="r8">2699960000</Frequency><Timestamp dt:dt="r8">5.56009749256227E+15</Timestamp><Cur…	좌우반구com(split BVF)_3-012-1	60.021	1.0.0.167	1	874577710	Professional	2.0.10.242	2.0.10.353	10-14-2020	2020-10-14 오전 7:25:09	16:25:09	2.0.10.248	27	2	{/}	석감	석	감	46	1	27	NULL	NULL	NULL	NULL	NULL	NULL	KSY2	List1	NULL	NULL	NULL	NULL	NULL	NULL	NULL	NULL	NULL	0	{/}	0	3	85898	0	z	649
좌우반구com(split BVF)_3	12	1	<?xml version="1.0"?>\n<Clock xmlns:dt="urn:schemas-microsoft-com:datatypes"><Description dt:dt="string">E-Prime Primary Realtime Clock</Description><StartTime><Timestamp dt:dt="int">0</Timestamp><DateUtc dt:dt="string">2020-10-14T07:25:09Z</DateUtc></StartTime><FrequencyChanges><FrequencyChange><Frequency dt:dt="r8">2699960000</Frequency><Timestamp dt:dt="r8">5.56009749256227E+15</Timestamp><Cur…	좌우반구com(split BVF)_3-012-1	60.021	1.0.0.167	1	874577710	Professional	2.0.10.242	2.0.10.353	10-14-2020	2020-10-14 오전 7:25:09	16:25:09	2.0.10.248	256	1	z	선배	선	배	NULL	NULL	NULL	128	1	124	NULL	NULL	NULL	KSY3	List2	NULL	NULL	NULL	NULL	NULL	NULL	NULL	NULL	NULL	1	z	0	4	759048	0	z	389
좌우반구com(split BVF)_3	12	1	<?xml version="1.0"?>\n<Clock xmlns:dt="urn:schemas-microsoft-com:datatypes"><Description dt:dt="string">E-Prime Primary Realtime Clock</Description><StartTime><Timestamp dt:dt="int">0</Timestamp><DateUtc dt:dt="string">2020-10-14T07:25:09Z</DateUtc></StartTime><FrequencyChanges><FrequencyChange><Frequency dt:dt="r8">2699960000</Frequency><Timestamp dt:dt="r8">5.56009749256227E+15</Timestamp><Cur…	좌우반구com(split BVF)_3-012-1	60.021	1.0.0.167	1	874577710	Professional	2.0.10.242	2.0.10.353	10-14-2020	2020-10-14 오전 7:25:09	16:25:09	2.0.10.248	114	1	z	선택	선	택	121	1	114	NULL	NULL	NULL	NULL	NULL	NULL	KSY3	List1	NULL	NULL	NULL	NULL	NULL	NULL	NULL	NULL	NULL	1	z	0	3	317501	0	z	284
좌우반구com(split BVF)_3	12	1	<?xml version="1.0"?>\n<Clock xmlns:dt="urn:schemas-microsoft-com:datatypes"><Description dt:dt="string">E-Prime Primary Realtime Clock</Description><StartTime><Timestamp dt:dt="int">0</Timestamp><DateUtc dt:dt="string">2020-10-14T07:25:09Z</DateUtc></StartTime><FrequencyChanges><FrequencyChange><Frequency dt:dt="r8">2699960000</Frequency><Timestamp dt:dt="r8">5.56009749256227E+15</Timestamp><Cur…	좌우반구com(split BVF)_3-012-1	60.021	1.0.0.167	1	874577710	Professional	2.0.10.242	2.0.10.353	10-14-2020	2020-10-14 오전 7:25:09	16:25:09	2.0.10.248	52	2	{/}	설결	설	결	74	1	52	NULL	NULL	NULL	NULL	NULL	NULL	KSY3	List1	NULL	NULL	NULL	NULL	NULL	NULL	NULL	NULL	NULL	1	{/}	0	3	153558	0	{/}	404
좌우반구com(split BVF)_3	12	1	<?xml version="1.0"?>\n<Clock xmlns:dt="urn:schemas-microsoft-com:datatypes"><Description dt:dt="string">E-Prime Primary Realtime Clock</Description><StartTime><Timestamp dt:dt="int">0</Timestamp><DateUtc dt:dt="string">2020-10-14T07:25:09Z</DateUtc></StartTime><FrequencyChanges><FrequencyChange><Frequency dt:dt="r8">2699960000</Frequency><Timestamp dt:dt="r8">5.56009749256227E+15</Timestamp><Cur…	좌우반구com(split BVF)_3-012-1	60.021	1.0.0.167	1	874577710	Professional	2.0.10.242	2.0.10.353	10-14-2020	2020-10-14 오전 7:25:09	16:25:09	2.0.10.248	372	1	z	설명	설	명	NULL	NULL	NULL	NULL	NULL	NULL	42	1	108	KSY3	List3	NULL	NULL	NULL	NULL	NULL	NULL	NULL	NULL	NULL	1	z	0	3	1114324	0	z	341
좌우반구com(split BVF)_3	12	1	<?xml version="1.0"?>\n<Clock xmlns:dt="urn:schemas-microsoft-com:datatypes"><Description dt:dt="string">E-Prime Primary Realtime Clock</Description><StartTime><Timestamp dt:dt="int">0</Timestamp><DateUtc dt:dt="string">2020-10-14T07:25:09Z</DateUtc></StartTime><FrequencyChanges><FrequencyChange><Frequency dt:dt="r8">2699960000</Frequency><Timestamp dt:dt="r8">5.56009749256227E+15</Timestamp><Cur…	좌우반구com(split BVF)_3-012-1	60.021	1.0.0.167	1	874577710	Professional	2.0.10.242	2.0.10.353	10-14-2020	2020-10-14 오전 7:25:09	16:25:09	2.0.10.248	29	1	z	설문	설	문	61	1	29	NULL	NULL	NULL	NULL	NULL	NULL	KSY3	List1	NULL	NULL	NULL	NULL	NULL	NULL	NULL	NULL	NULL	1	z	1	3	91329	0	z	394
좌우반구com(split BVF)_3	12	1	<?xml version="1.0"?>\n<Clock xmlns:dt="urn:schemas-microsoft-com:datatypes"><Description dt:dt="string">E-Prime Primary Realtime Clock</Description><StartTime><Timestamp dt:dt="int">0</Timestamp><DateUtc dt:dt="string">2020-10-14T07:25:09Z</DateUtc></StartTime><FrequencyChanges><FrequencyChange><Frequency dt:dt="r8">2699960000</Frequency><Timestamp dt:dt="r8">5.56009749256227E+15</Timestamp><Cur…	좌우반구com(split BVF)_3-012-1	60.021	1.0.0.167	1	874577710	Professional	2.0.10.242	2.0.10.353	10-14-2020	2020-10-14 오전 7:25:09	16:25:09	2.0.10.248	228	2	{/}	설색	설	색	NULL	NULL	NULL	103	1	96	NULL	NULL	NULL	KSY	List2	0		0	-1	684507	183		0	0	1	{/}	0	3	684690	0	{/}	451
좌우반구com(split BVF)_3	12	1	<?xml version="1.0"?>\n<Clock xmlns:dt="urn:schemas-microsoft-com:datatypes"><Description dt:dt="string">E-Prime Primary Realtime Clock</Description><StartTime><Timestamp dt:dt="int">0</Timestamp><DateUtc dt:dt="string">2020-10-14T07:25:09Z</DateUtc></StartTime><FrequencyChanges><FrequencyChange><Frequency dt:dt="r8">2699960000</Frequency><Timestamp dt:dt="r8">5.56009749256227E+15</Timestamp><Cur…	좌우반구com(split BVF)_3-012-1	60.021	1.0.0.167	1	874577710	Professional	2.0.10.242	2.0.10.353	10-14-2020	2020-10-14 오전 7:25:09	16:25:09	2.0.10.248	31	2	{/}	섭습	섭	습	123	1	31	NULL	NULL	NULL	NULL	NULL	NULL	KSY2	List1	NULL	NULL	NULL	NULL	NULL	NULL	NULL	NULL	NULL	1	{/}	0	4	96478	0	{/}	541
좌우반구com(split BVF)_3	12	1	<?xml version="1.0"?>\n<Clock xmlns:dt="urn:schemas-microsoft-com:datatypes"><Description dt:dt="string">E-Prime Primary Realtime Clock</Description><StartTime><Timestamp dt:dt="int">0</Timestamp><DateUtc dt:dt="string">2020-10-14T07:25:09Z</DateUtc></StartTime><FrequencyChanges><FrequencyChange><Frequency dt:dt="r8">2699960000</Frequency><Timestamp dt:dt="r8">5.56009749256227E+15</Timestamp><Cur…	좌우반구com(split BVF)_3-012-1	60.021	1.0.0.167	1	874577710	Professional	2.0.10.242	2.0.10.353	10-14-2020	2020-10-14 오전 7:25:09	16:25:09	2.0.10.248	117	1	z	성공	성	공	100	1	117	NULL	NULL	NULL	NULL	NULL	NULL	KSY3	List1	NULL	NULL	NULL	NULL	NULL	NULL	NULL	NULL	NULL	1	z	1	3	325098	0	z	271
좌우반구com(split BVF)_3	12	1	<?xml version="1.0"?>\n<Clock xmlns:dt="urn:schemas-microsoft-com:datatypes"><Description dt:dt="string">E-Prime Primary Realtime Clock</Description><StartTime><Timestamp dt:dt="int">0</Timestamp><DateUtc dt:dt="string">2020-10-14T07:25:09Z</DateUtc></StartTime><FrequencyChanges><FrequencyChange><Frequency dt:dt="r8">2699960000</Frequency><Timestamp dt:dt="r8">5.56009749256227E+15</Timestamp><Cur…	좌우반구com(split BVF)_3-012-1	60.021	1.0.0.167	1	874577710	Professional	2.0.10.242	2.0.10.353	10-14-2020	2020-10-14 오전 7:25:09	16:25:09	2.0.10.248	251	1	z	세상	세	상	NULL	NULL	NULL	6	1	119	NULL	NULL	NULL	KSY3	List2	NULL	NULL	NULL	NULL	NULL	NULL	NULL	NULL	NULL	1	z	0	3	745569	0	z	468
좌우반구com(split BVF)_3	12	1	<?xml version="1.0"?>\n<Clock xmlns:dt="urn:schemas-microsoft-com:datatypes"><Description dt:dt="string">E-Prime Primary Realtime Clock</Description><StartTime><Timestamp dt:dt="int">0</Timestamp><DateUtc dt:dt="string">2020-10-14T07:25:09Z</DateUtc></StartTime><FrequencyChanges><FrequencyChange><Frequency dt:dt="r8">2699960000</Frequency><Timestamp dt:dt="r8">5.56009749256227E+15</Timestamp><Cur…	좌우반구com(split BVF)_3-012-1	60.021	1.0.0.167	1	874577710	Professional	2.0.10.242	2.0.10.353	10-14-2020	2020-10-14 오전 7:25:09	16:25:09	2.0.10.248	307	1	z	소리	소	리	NULL	NULL	NULL	NULL	NULL	NULL	108	1	43	KSY3	List3	NULL	NULL	NULL	NULL	NULL	NULL	NULL	NULL	NULL	1	z	1	3	940984	0	z	331
좌우반구com(split BVF)_3	12	1	<?xml version="1.0"?>\n<Clock xmlns:dt="urn:schemas-microsoft-com:datatypes"><Description dt:dt="string">E-Prime Primary Realtime Clock</Description><StartTime><Timestamp dt:dt="int">0</Timestamp><DateUtc dt:dt="string">2020-10-14T07:25:09Z</DateUtc></StartTime><FrequencyChanges><FrequencyChange><Frequency dt:dt="r8">2699960000</Frequency><Timestamp dt:dt="r8">5.56009749256227E+15</Timestamp><Cur…	좌우반구com(split BVF)_3-012-1	60.021	1.0.0.167	1	874577710	Professional	2.0.10.242	2.0.10.353	10-14-2020	2020-10-14 오전 7:25:09	16:25:09	2.0.10.248	78	1	z	소송	소	송	57	1	78	NULL	NULL	NULL	NULL	NULL	NULL	KSY3	List1	NULL	NULL	NULL	NULL	NULL	NULL	NULL	NULL	NULL	1	z	0	3	221851	0	z	399
좌우반구com(split BVF)_3	12	1	<?xml version="1.0"?>\n<Clock xmlns:dt="urn:schemas-microsoft-com:datatypes"><Description dt:dt="string">E-Prime Primary Realtime Clock</Description><StartTime><Timestamp dt:dt="int">0</Timestamp><DateUtc dt:dt="string">2020-10-14T07:25:09Z</DateUtc></StartTime><FrequencyChanges><FrequencyChange><Frequency dt:dt="r8">2699960000</Frequency><Timestamp dt:dt="r8">5.56009749256227E+15</Timestamp><Cur…	좌우반구com(split BVF)_3-012-1	60.021	1.0.0.167	1	874577710	Professional	2.0.10.242	2.0.10.353	10-14-2020	2020-10-14 오전 7:25:09	16:25:09	2.0.10.248	342	1	z	속도	속	도	NULL	NULL	NULL	NULL	NULL	NULL	86	1	78	KSY3	List3	NULL	NULL	NULL	NULL	NULL	NULL	NULL	NULL	NULL	1	z	1	3	1034285	0	z	749
좌우반구com(split BVF)_3	12	1	<?xml version="1.0"?>\n<Clock xmlns:dt="urn:schemas-microsoft-com:datatypes"><Description dt:dt="string">E-Prime Primary Realtime Clock</Description><StartTime><Timestamp dt:dt="int">0</Timestamp><DateUtc dt:dt="string">2020-10-14T07:25:09Z</DateUtc></StartTime><FrequencyChanges><FrequencyChange><Frequency dt:dt="r8">2699960000</Frequency><Timestamp dt:dt="r8">5.56009749256227E+15</Timestamp><Cur…	좌우반구com(split BVF)_3-012-1	60.021	1.0.0.167	1	874577710	Professional	2.0.10.242	2.0.10.353	10-14-2020	2020-10-14 오전 7:25:09	16:25:09	2.0.10.248	370	2	{/}	송스	송	스	NULL	NULL	NULL	NULL	NULL	NULL	80	1	106	KSY	List3	0		1	-1	1108959	184		0	0	1	{/}	0	4	1109143	0	{/}	298
좌우반구com(split BVF)_3	12	1	<?xml version="1.0"?>\n<Clock xmlns:dt="urn:schemas-microsoft-com:datatypes"><Description dt:dt="string">E-Prime Primary Realtime Clock</Description><StartTime><Timestamp dt:dt="int">0</Timestamp><DateUtc dt:dt="string">2020-10-14T07:25:09Z</DateUtc></StartTime><FrequencyChanges><FrequencyChange><Frequency dt:dt="r8">2699960000</Frequency><Timestamp dt:dt="r8">5.56009749256227E+15</Timestamp><Cur…	좌우반구com(split BVF)_3-012-1	60.021	1.0.0.167	1	874577710	Professional	2.0.10.242	2.0.10.353	10-14-2020	2020-10-14 오전 7:25:09	16:25:09	2.0.10.248	9	2	{/}	송익	송	익	34	1	9	NULL	NULL	NULL	NULL	NULL	NULL	KSY3	List1	NULL	NULL	NULL	NULL	NULL	NULL	NULL	NULL	NULL	1	{/}	0	3	37848	0	{/}	451
좌우반구com(split BVF)_3	12	1	<?xml version="1.0"?>\n<Clock xmlns:dt="urn:schemas-microsoft-com:datatypes"><Description dt:dt="string">E-Prime Primary Realtime Clock</Description><StartTime><Timestamp dt:dt="int">0</Timestamp><DateUtc dt:dt="string">2020-10-14T07:25:09Z</DateUtc></StartTime><FrequencyChanges><FrequencyChange><Frequency dt:dt="r8">2699960000</Frequency><Timestamp dt:dt="r8">5.56009749256227E+15</Timestamp><Cur…	좌우반구com(split BVF)_3-012-1	60.021	1.0.0.167	1	874577710	Professional	2.0.10.242	2.0.10.353	10-14-2020	2020-10-14 오전 7:25:09	16:25:09	2.0.10.248	90	1	z	수고	수	고	124	1	90	NULL	NULL	NULL	NULL	NULL	NULL	KSY3	List1	NULL	NULL	NULL	NULL	NULL	NULL	NULL	NULL	NULL	1	z	0	3	253290	0	z	344
좌우반구com(split BVF)_3	12	1	<?xml version="1.0"?>\n<Clock xmlns:dt="urn:schemas-microsoft-com:datatypes"><Description dt:dt="string">E-Prime Primary Realtime Clock</Description><StartTime><Timestamp dt:dt="int">0</Timestamp><DateUtc dt:dt="string">2020-10-14T07:25:09Z</DateUtc></StartTime><FrequencyChanges><FrequencyChange><Frequency dt:dt="r8">2699960000</Frequency><Timestamp dt:dt="r8">5.56009749256227E+15</Timestamp><Cur…	좌우반구com(split BVF)_3-012-1	60.021	1.0.0.167	1	874577710	Professional	2.0.10.242	2.0.10.353	10-14-2020	2020-10-14 오전 7:25:09	16:25:09	2.0.10.248	22	1	z	수단	수	단	108	1	22	NULL	NULL	NULL	NULL	NULL	NULL	KSY3	List1	NULL	NULL	NULL	NULL	NULL	NULL	NULL	NULL	NULL	1	z	0	3	72819	0	z	360
좌우반구com(split BVF)_3	12	1	<?xml version="1.0"?>\n<Clock xmlns:dt="urn:schemas-microsoft-com:datatypes"><Description dt:dt="string">E-Prime Primary Realtime Clock</Description><StartTime><Timestamp dt:dt="int">0</Timestamp><DateUtc dt:dt="string">2020-10-14T07:25:09Z</DateUtc></StartTime><FrequencyChanges><FrequencyChange><Frequency dt:dt="r8">2699960000</Frequency><Timestamp dt:dt="r8">5.56009749256227E+15</Timestamp><Cur…	좌우반구com(split BVF)_3-012-1	60.021	1.0.0.167	1	874577710	Professional	2.0.10.242	2.0.10.353	10-14-2020	2020-10-14 오전 7:25:09	16:25:09	2.0.10.248	77	1	z	수준	수	준	56	1	77	NULL	NULL	NULL	NULL	NULL	NULL	KSY3	List1	NULL	NULL	NULL	NULL	NULL	NULL	NULL	NULL	NULL	1	z	0	3	219235	0	z	406
좌우반구com(split BVF)_3	12	1	<?xml version="1.0"?>\n<Clock xmlns:dt="urn:schemas-microsoft-com:datatypes"><Description dt:dt="string">E-Prime Primary Realtime Clock</Description><StartTime><Timestamp dt:dt="int">0</Timestamp><DateUtc dt:dt="string">2020-10-14T07:25:09Z</DateUtc></StartTime><FrequencyChanges><FrequencyChange><Frequency dt:dt="r8">2699960000</Frequency><Timestamp dt:dt="r8">5.56009749256227E+15</Timestamp><Cur…	좌우반구com(split BVF)_3-012-1	60.021	1.0.0.167	1	874577710	Professional	2.0.10.242	2.0.10.353	10-14-2020	2020-10-14 오전 7:25:09	16:25:09	2.0.10.248	379	2	{/}	숙국	숙	국	NULL	NULL	NULL	NULL	NULL	NULL	63	1	115	KSY3	List3	NULL	NULL	NULL	NULL	NULL	NULL	NULL	NULL	NULL	1	{/}	0	4	1131952	0	{/}	481
좌우반구com(split BVF)_3	12	1	<?xml version="1.0"?>\n<Clock xmlns:dt="urn:schemas-microsoft-com:datatypes"><Description dt:dt="string">E-Prime Primary Realtime Clock</Description><StartTime><Timestamp dt:dt="int">0</Timestamp><DateUtc dt:dt="string">2020-10-14T07:25:09Z</DateUtc></StartTime><FrequencyChanges><FrequencyChange><Frequency dt:dt="r8">2699960000</Frequency><Timestamp dt:dt="r8">5.56009749256227E+15</Timestamp><Cur…	좌우반구com(split BVF)_3-012-1	60.021	1.0.0.167	1	874577710	Professional	2.0.10.242	2.0.10.353	10-14-2020	2020-10-14 오전 7:25:09	16:25:09	2.0.10.248	169	2	{/}	숙발	숙	발	NULL	NULL	NULL	125	1	37	NULL	NULL	NULL	KSY3	List2	NULL	NULL	NULL	NULL	NULL	NULL	NULL	NULL	NULL	1	{/}	0	3	528644	0	{/}	459
좌우반구com(split BVF)_3	12	1	<?xml version="1.0"?>\n<Clock xmlns:dt="urn:schemas-microsoft-com:datatypes"><Description dt:dt="string">E-Prime Primary Realtime Clock</Description><StartTime><Timestamp dt:dt="int">0</Timestamp><DateUtc dt:dt="string">2020-10-14T07:25:09Z</DateUtc></StartTime><FrequencyChanges><FrequencyChange><Frequency dt:dt="r8">2699960000</Frequency><Timestamp dt:dt="r8">5.56009749256227E+15</Timestamp><Cur…	좌우반구com(split BVF)_3-012-1	60.021	1.0.0.167	1	874577710	Professional	2.0.10.242	2.0.10.353	10-14-2020	2020-10-14 오전 7:25:09	16:25:09	2.0.10.248	270	1	z	숙소	숙	소	NULL	NULL	NULL	NULL	NULL	NULL	60	1	6	KSY3	List3	NULL	NULL	NULL	NULL	NULL	NULL	NULL	NULL	NULL	1	z	0	4	844485	0	z	383
좌우반구com(split BVF)_3	12	1	<?xml version="1.0"?>\n<Clock xmlns:dt="urn:schemas-microsoft-com:datatypes"><Description dt:dt="string">E-Prime Primary Realtime Clock</Description><StartTime><Timestamp dt:dt="int">0</Timestamp><DateUtc dt:dt="string">2020-10-14T07:25:09Z</DateUtc></StartTime><FrequencyChanges><FrequencyChange><Frequency dt:dt="r8">2699960000</Frequency><Timestamp dt:dt="r8">5.56009749256227E+15</Timestamp><Cur…	좌우반구com(split BVF)_3-012-1	60.021	1.0.0.167	1	874577710	Professional	2.0.10.242	2.0.10.353	10-14-2020	2020-10-14 오전 7:25:09	16:25:09	2.0.10.248	257	2	{/}	술감	술	감	NULL	NULL	NULL	95	1	125	NULL	NULL	NULL	KSY3	List2	NULL	NULL	NULL	NULL	NULL	NULL	NULL	NULL	NULL	1	{/}	0	3	761630	0	{/}	494
좌우반구com(split BVF)_3	12	1	<?xml version="1.0"?>\n<Clock xmlns:dt="urn:schemas-microsoft-com:datatypes"><Description dt:dt="string">E-Prime Primary Realtime Clock</Description><StartTime><Timestamp dt:dt="int">0</Timestamp><DateUtc dt:dt="string">2020-10-14T07:25:09Z</DateUtc></StartTime><FrequencyChanges><FrequencyChange><Frequency dt:dt="r8">2699960000</Frequency><Timestamp dt:dt="r8">5.56009749256227E+15</Timestamp><Cur…	좌우반구com(split BVF)_3-012-1	60.021	1.0.0.167	1	874577710	Professional	2.0.10.242	2.0.10.353	10-14-2020	2020-10-14 오전 7:25:09	16:25:09	2.0.10.248	124	2	{/}	스위	스	위	15	1	124	NULL	NULL	NULL	NULL	NULL	NULL	KSY3	List1	NULL	NULL	NULL	NULL	NULL	NULL	NULL	NULL	NULL	1	{/}	1	3	343175	0	{/}	401
좌우반구com(split BVF)_3	12	1	<?xml version="1.0"?>\n<Clock xmlns:dt="urn:schemas-microsoft-com:datatypes"><Description dt:dt="string">E-Prime Primary Realtime Clock</Description><StartTime><Timestamp dt:dt="int">0</Timestamp><DateUtc dt:dt="string">2020-10-14T07:25:09Z</DateUtc></StartTime><FrequencyChanges><FrequencyChange><Frequency dt:dt="r8">2699960000</Frequency><Timestamp dt:dt="r8">5.56009749256227E+15</Timestamp><Cur…	좌우반구com(split BVF)_3-012-1	60.021	1.0.0.167	1	874577710	Professional	2.0.10.242	2.0.10.353	10-14-2020	2020-10-14 오전 7:25:09	16:25:09	2.0.10.248	301	2	{/}	스진	스	진	NULL	NULL	NULL	NULL	NULL	NULL	37	1	37	KSY	List3	0		0	-1	925423	183		0	0	1	{/}	1	3	925606	0	{/}	301
좌우반구com(split BVF)_3	12	1	<?xml version="1.0"?>\n<Clock xmlns:dt="urn:schemas-microsoft-com:datatypes"><Description dt:dt="string">E-Prime Primary Realtime Clock</Description><StartTime><Timestamp dt:dt="int">0</Timestamp><DateUtc dt:dt="string">2020-10-14T07:25:09Z</DateUtc></StartTime><FrequencyChanges><FrequencyChange><Frequency dt:dt="r8">2699960000</Frequency><Timestamp dt:dt="r8">5.56009749256227E+15</Timestamp><Cur…	좌우반구com(split BVF)_3-012-1	60.021	1.0.0.167	1	874577710	Professional	2.0.10.242	2.0.10.353	10-14-2020	2020-10-14 오전 7:25:09	16:25:09	2.0.10.248	284	2	{/}	스향	스	향	NULL	NULL	NULL	NULL	NULL	NULL	102	1	20	KSY3	List3	NULL	NULL	NULL	NULL	NULL	NULL	NULL	NULL	NULL	1	{/}	0	4	880839	0	{/}	380
좌우반구com(split BVF)_3	12	1	<?xml version="1.0"?>\n<Clock xmlns:dt="urn:schemas-microsoft-com:datatypes"><Description dt:dt="string">E-Prime Primary Realtime Clock</Description><StartTime><Timestamp dt:dt="int">0</Timestamp><DateUtc dt:dt="string">2020-10-14T07:25:09Z</DateUtc></StartTime><FrequencyChanges><FrequencyChange><Frequency dt:dt="r8">2699960000</Frequency><Timestamp dt:dt="r8">5.56009749256227E+15</Timestamp><Cur…	좌우반구com(split BVF)_3-012-1	60.021	1.0.0.167	1	874577710	Professional	2.0.10.242	2.0.10.353	10-14-2020	2020-10-14 오전 7:25:09	16:25:09	2.0.10.248	84	2	{/}	습나	습	나	39	1	84	NULL	NULL	NULL	NULL	NULL	NULL	KSY3	List1	NULL	NULL	NULL	NULL	NULL	NULL	NULL	NULL	NULL	1	{/}	0	3	237545	0	{/}	360
좌우반구com(split BVF)_3	12	1	<?xml version="1.0"?>\n<Clock xmlns:dt="urn:schemas-microsoft-com:datatypes"><Description dt:dt="string">E-Prime Primary Realtime Clock</Description><StartTime><Timestamp dt:dt="int">0</Timestamp><DateUtc dt:dt="string">2020-10-14T07:25:09Z</DateUtc></StartTime><FrequencyChanges><FrequencyChange><Frequency dt:dt="r8">2699960000</Frequency><Timestamp dt:dt="r8">5.56009749256227E+15</Timestamp><Cur…	좌우반구com(split BVF)_3-012-1	60.021	1.0.0.167	1	874577710	Professional	2.0.10.242	2.0.10.353	10-14-2020	2020-10-14 오전 7:25:09	16:25:09	2.0.10.248	61	2	{/}	습필	습	필	127	1	61	NULL	NULL	NULL	NULL	NULL	NULL	KSY2	List1	NULL	NULL	NULL	NULL	NULL	NULL	NULL	NULL	NULL	1	{/}	1	3	177266	0	{/}	488
좌우반구com(split BVF)_3	12	1	<?xml version="1.0"?>\n<Clock xmlns:dt="urn:schemas-microsoft-com:datatypes"><Description dt:dt="string">E-Prime Primary Realtime Clock</Description><StartTime><Timestamp dt:dt="int">0</Timestamp><DateUtc dt:dt="string">2020-10-14T07:25:09Z</DateUtc></StartTime><FrequencyChanges><FrequencyChange><Frequency dt:dt="r8">2699960000</Frequency><Timestamp dt:dt="r8">5.56009749256227E+15</Timestamp><Cur…	좌우반구com(split BVF)_3-012-1	60.021	1.0.0.167	1	874577710	Professional	2.0.10.242	2.0.10.353	10-14-2020	2020-10-14 오전 7:25:09	16:25:09	2.0.10.248	66	1	z	시간	시	간	16	1	66	NULL	NULL	NULL	NULL	NULL	NULL	KSY3	List1	NULL	NULL	NULL	NULL	NULL	NULL	NULL	NULL	NULL	1	z	0	4	190362	0	z	408
좌우반구com(split BVF)_3	12	1	<?xml version="1.0"?>\n<Clock xmlns:dt="urn:schemas-microsoft-com:datatypes"><Description dt:dt="string">E-Prime Primary Realtime Clock</Description><StartTime><Timestamp dt:dt="int">0</Timestamp><DateUtc dt:dt="string">2020-10-14T07:25:09Z</DateUtc></StartTime><FrequencyChanges><FrequencyChange><Frequency dt:dt="r8">2699960000</Frequency><Timestamp dt:dt="r8">5.56009749256227E+15</Timestamp><Cur…	좌우반구com(split BVF)_3-012-1	60.021	1.0.0.167	1	874577710	Professional	2.0.10.242	2.0.10.353	10-14-2020	2020-10-14 오전 7:25:09	16:25:09	2.0.10.248	293	1	z	시기	시	기	NULL	NULL	NULL	NULL	NULL	NULL	126	1	29	KSY3	List3	NULL	NULL	NULL	NULL	NULL	NULL	NULL	NULL	NULL	1	z	0	4	904081	0	z	346
좌우반구com(split BVF)_3	12	1	<?xml version="1.0"?>\n<Clock xmlns:dt="urn:schemas-microsoft-com:datatypes"><Description dt:dt="string">E-Prime Primary Realtime Clock</Description><StartTime><Timestamp dt:dt="int">0</Timestamp><DateUtc dt:dt="string">2020-10-14T07:25:09Z</DateUtc></StartTime><FrequencyChanges><FrequencyChange><Frequency dt:dt="r8">2699960000</Frequency><Timestamp dt:dt="r8">5.56009749256227E+15</Timestamp><Cur…	좌우반구com(split BVF)_3-012-1	60.021	1.0.0.167	1	874577710	Professional	2.0.10.242	2.0.10.353	10-14-2020	2020-10-14 오전 7:25:09	16:25:09	2.0.10.248	99	1	z	시대	시	대	23	1	99	NULL	NULL	NULL	NULL	NULL	NULL	KSY3	List1	NULL	NULL	NULL	NULL	NULL	NULL	NULL	NULL	NULL	1	z	0	4	278265	0	z	472
좌우반구com(split BVF)_3	12	1	<?xml version="1.0"?>\n<Clock xmlns:dt="urn:schemas-microsoft-com:datatypes"><Description dt:dt="string">E-Prime Primary Realtime Clock</Description><StartTime><Timestamp dt:dt="int">0</Timestamp><DateUtc dt:dt="string">2020-10-14T07:25:09Z</DateUtc></StartTime><FrequencyChanges><FrequencyChange><Frequency dt:dt="r8">2699960000</Frequency><Timestamp dt:dt="r8">5.56009749256227E+15</Timestamp><Cur…	좌우반구com(split BVF)_3-012-1	60.021	1.0.0.167	1	874577710	Professional	2.0.10.242	2.0.10.353	10-14-2020	2020-10-14 오전 7:25:09	16:25:09	2.0.10.248	151	1	z	시도	시	도	NULL	NULL	NULL	126	1	19	NULL	NULL	NULL	KSY3	List2	NULL	NULL	NULL	NULL	NULL	NULL	NULL	NULL	NULL	1	z	0	3	481194	0	z	341
좌우반구com(split BVF)_3	12	1	<?xml version="1.0"?>\n<Clock xmlns:dt="urn:schemas-microsoft-com:datatypes"><Description dt:dt="string">E-Prime Primary Realtime Clock</Description><StartTime><Timestamp dt:dt="int">0</Timestamp><DateUtc dt:dt="string">2020-10-14T07:25:09Z</DateUtc></StartTime><FrequencyChanges><FrequencyChange><Frequency dt:dt="r8">2699960000</Frequency><Timestamp dt:dt="r8">5.56009749256227E+15</Timestamp><Cur…	좌우반구com(split BVF)_3-012-1	60.021	1.0.0.167	1	874577710	Professional	2.0.10.242	2.0.10.353	10-14-2020	2020-10-14 오전 7:25:09	16:25:09	2.0.10.248	196	2	{/}	시질	시	질	NULL	NULL	NULL	45	1	64	NULL	NULL	NULL	KSY2	List2	NULL	NULL	NULL	NULL	NULL	NULL	NULL	NULL	NULL	1	{/}	0	3	600686	0	{/}	488
좌우반구com(split BVF)_3	12	1	<?xml version="1.0"?>\n<Clock xmlns:dt="urn:schemas-microsoft-com:datatypes"><Description dt:dt="string">E-Prime Primary Realtime Clock</Description><StartTime><Timestamp dt:dt="int">0</Timestamp><DateUtc dt:dt="string">2020-10-14T07:25:09Z</DateUtc></StartTime><FrequencyChanges><FrequencyChange><Frequency dt:dt="r8">2699960000</Frequency><Timestamp dt:dt="r8">5.56009749256227E+15</Timestamp><Cur…	좌우반구com(split BVF)_3-012-1	60.021	1.0.0.167	1	874577710	Professional	2.0.10.242	2.0.10.353	10-14-2020	2020-10-14 오전 7:25:09	16:25:09	2.0.10.248	70	1	z	식비	식	비	35	1	70	NULL	NULL	NULL	NULL	NULL	NULL	KSY3	List1	NULL	NULL	NULL	NULL	NULL	NULL	NULL	NULL	NULL	1	z	0	4	200775	0	z	355
좌우반구com(split BVF)_3	12	1	<?xml version="1.0"?>\n<Clock xmlns:dt="urn:schemas-microsoft-com:datatypes"><Description dt:dt="string">E-Prime Primary Realtime Clock</Description><StartTime><Timestamp dt:dt="int">0</Timestamp><DateUtc dt:dt="string">2020-10-14T07:25:09Z</DateUtc></StartTime><FrequencyChanges><FrequencyChange><Frequency dt:dt="r8">2699960000</Frequency><Timestamp dt:dt="r8">5.56009749256227E+15</Timestamp><Cur…	좌우반구com(split BVF)_3-012-1	60.021	1.0.0.167	1	874577710	Professional	2.0.10.242	2.0.10.353	10-14-2020	2020-10-14 오전 7:25:09	16:25:09	2.0.10.248	266	2	{/}	식차	식	차	NULL	NULL	NULL	NULL	NULL	NULL	92	1	2	KSY2	List3	NULL	NULL	NULL	NULL	NULL	NULL	NULL	NULL	NULL	1	{/}	1	3	833488	0	{/}	1020
좌우반구com(split BVF)_3	12	1	<?xml version="1.0"?>\n<Clock xmlns:dt="urn:schemas-microsoft-com:datatypes"><Description dt:dt="string">E-Prime Primary Realtime Clock</Description><StartTime><Timestamp dt:dt="int">0</Timestamp><DateUtc dt:dt="string">2020-10-14T07:25:09Z</DateUtc></StartTime><FrequencyChanges><FrequencyChange><Frequency dt:dt="r8">2699960000</Frequency><Timestamp dt:dt="r8">5.56009749256227E+15</Timestamp><Cur…	좌우반구com(split BVF)_3-012-1	60.021	1.0.0.167	1	874577710	Professional	2.0.10.242	2.0.10.353	10-14-2020	2020-10-14 오전 7:25:09	16:25:09	2.0.10.248	166	1	z	식탁	식	탁	NULL	NULL	NULL	18	1	34	NULL	NULL	NULL	KSY3	List2	NULL	NULL	NULL	NULL	NULL	NULL	NULL	NULL	NULL	1	z	1	3	520580	0	z	435
좌우반구com(split BVF)_3	12	1	<?xml version="1.0"?>\n<Clock xmlns:dt="urn:schemas-microsoft-com:datatypes"><Description dt:dt="string">E-Prime Primary Realtime Clock</Description><StartTime><Timestamp dt:dt="int">0</Timestamp><DateUtc dt:dt="string">2020-10-14T07:25:09Z</DateUtc></StartTime><FrequencyChanges><FrequencyChange><Frequency dt:dt="r8">2699960000</Frequency><Timestamp dt:dt="r8">5.56009749256227E+15</Timestamp><Cur…	좌우반구com(split BVF)_3-012-1	60.021	1.0.0.167	1	874577710	Professional	2.0.10.242	2.0.10.353	10-14-2020	2020-10-14 오전 7:25:09	16:25:09	2.0.10.248	355	2	{/}	실락	실	락	NULL	NULL	NULL	NULL	NULL	NULL	19	1	91	KSY2	List3	NULL	NULL	NULL	NULL	NULL	NULL	NULL	NULL	NULL	1	{/}	0	3	1069040	0	{/}	442
좌우반구com(split BVF)_3	12	1	<?xml version="1.0"?>\n<Clock xmlns:dt="urn:schemas-microsoft-com:datatypes"><Description dt:dt="string">E-Prime Primary Realtime Clock</Description><StartTime><Timestamp dt:dt="int">0</Timestamp><DateUtc dt:dt="string">2020-10-14T07:25:09Z</DateUtc></StartTime><FrequencyChanges><FrequencyChange><Frequency dt:dt="r8">2699960000</Frequency><Timestamp dt:dt="r8">5.56009749256227E+15</Timestamp><Cur…	좌우반구com(split BVF)_3-012-1	60.021	1.0.0.167	1	874577710	Professional	2.0.10.242	2.0.10.353	10-14-2020	2020-10-14 오전 7:25:09	16:25:09	2.0.10.248	91	2	{/}	실작	실	작	113	1	91	NULL	NULL	NULL	NULL	NULL	NULL	KSY	List1	0		0	0	255656	183		0	0	0	{/}	0	3	255839	0	z	722
좌우반구com(split BVF)_3	12	1	<?xml version="1.0"?>\n<Clock xmlns:dt="urn:schemas-microsoft-com:datatypes"><Description dt:dt="string">E-Prime Primary Realtime Clock</Description><StartTime><Timestamp dt:dt="int">0</Timestamp><DateUtc dt:dt="string">2020-10-14T07:25:09Z</DateUtc></StartTime><FrequencyChanges><FrequencyChange><Frequency dt:dt="r8">2699960000</Frequency><Timestamp dt:dt="r8">5.56009749256227E+15</Timestamp><Cur…	좌우반구com(split BVF)_3-012-1	60.021	1.0.0.167	1	874577710	Professional	2.0.10.242	2.0.10.353	10-14-2020	2020-10-14 오전 7:25:09	16:25:09	2.0.10.248	395	1	z	실험	실	험	NULL	NULL	NULL	NULL	NULL	NULL	104	1	131	KSY3	List3	NULL	NULL	NULL	NULL	NULL	NULL	NULL	NULL	NULL	1	z	1	3	1173187	0	z	326
좌우반구com(split BVF)_3	12	1	<?xml version="1.0"?>\n<Clock xmlns:dt="urn:schemas-microsoft-com:datatypes"><Description dt:dt="string">E-Prime Primary Realtime Clock</Description><StartTime><Timestamp dt:dt="int">0</Timestamp><DateUtc dt:dt="string">2020-10-14T07:25:09Z</DateUtc></StartTime><FrequencyChanges><FrequencyChange><Frequency dt:dt="r8">2699960000</Frequency><Timestamp dt:dt="r8">5.56009749256227E+15</Timestamp><Cur…	좌우반구com(split BVF)_3-012-1	60.021	1.0.0.167	1	874577710	Professional	2.0.10.242	2.0.10.353	10-14-2020	2020-10-14 오전 7:25:09	16:25:09	2.0.10.248	92	1	z	심복	심	복	45	1	92	NULL	NULL	NULL	NULL	NULL	NULL	KSY3	List1	NULL	NULL	NULL	NULL	NULL	NULL	NULL	NULL	NULL	0	z	0	3	258771	0	{/}	478
좌우반구com(split BVF)_3	12	1	<?xml version="1.0"?>\n<Clock xmlns:dt="urn:schemas-microsoft-com:datatypes"><Description dt:dt="string">E-Prime Primary Realtime Clock</Description><StartTime><Timestamp dt:dt="int">0</Timestamp><DateUtc dt:dt="string">2020-10-14T07:25:09Z</DateUtc></StartTime><FrequencyChanges><FrequencyChange><Frequency dt:dt="r8">2699960000</Frequency><Timestamp dt:dt="r8">5.56009749256227E+15</Timestamp><Cur…	좌우반구com(split BVF)_3-012-1	60.021	1.0.0.167	1	874577710	Professional	2.0.10.242	2.0.10.353	10-14-2020	2020-10-14 오전 7:25:09	16:25:09	2.0.10.248	339	1	z	심신	심	신	NULL	NULL	NULL	NULL	NULL	NULL	33	1	75	KSY3	List3	NULL	NULL	NULL	NULL	NULL	NULL	NULL	NULL	NULL	1	z	0	3	1026205	0	z	421
좌우반구com(split BVF)_3	12	1	<?xml version="1.0"?>\n<Clock xmlns:dt="urn:schemas-microsoft-com:datatypes"><Description dt:dt="string">E-Prime Primary Realtime Clock</Description><StartTime><Timestamp dt:dt="int">0</Timestamp><DateUtc dt:dt="string">2020-10-14T07:25:09Z</DateUtc></StartTime><FrequencyChanges><FrequencyChange><Frequency dt:dt="r8">2699960000</Frequency><Timestamp dt:dt="r8">5.56009749256227E+15</Timestamp><Cur…	좌우반구com(split BVF)_3-012-1	60.021	1.0.0.167	1	874577710	Professional	2.0.10.242	2.0.10.353	10-14-2020	2020-10-14 오전 7:25:09	16:25:09	2.0.10.248	259	2	{/}	압례	압	례	NULL	NULL	NULL	80	1	127	NULL	NULL	NULL	KSY3	List2	NULL	NULL	NULL	NULL	NULL	NULL	NULL	NULL	NULL	1	{/}	0	3	766945	0	{/}	724
좌우반구com(split BVF)_3	12	1	<?xml version="1.0"?>\n<Clock xmlns:dt="urn:schemas-microsoft-com:datatypes"><Description dt:dt="string">E-Prime Primary Realtime Clock</Description><StartTime><Timestamp dt:dt="int">0</Timestamp><DateUtc dt:dt="string">2020-10-14T07:25:09Z</DateUtc></StartTime><FrequencyChanges><FrequencyChange><Frequency dt:dt="r8">2699960000</Frequency><Timestamp dt:dt="r8">5.56009749256227E+15</Timestamp><Cur…	좌우반구com(split BVF)_3-012-1	60.021	1.0.0.167	1	874577710	Professional	2.0.10.242	2.0.10.353	10-14-2020	2020-10-14 오전 7:25:09	16:25:09	2.0.10.248	7	1	z	압축	압	축	64	1	7	NULL	NULL	NULL	NULL	NULL	NULL	KSY3	List1	NULL	NULL	NULL	NULL	NULL	NULL	NULL	NULL	NULL	1	z	0	3	32583	0	z	524
좌우반구com(split BVF)_3	12	1	<?xml version="1.0"?>\n<Clock xmlns:dt="urn:schemas-microsoft-com:datatypes"><Description dt:dt="string">E-Prime Primary Realtime Clock</Description><StartTime><Timestamp dt:dt="int">0</Timestamp><DateUtc dt:dt="string">2020-10-14T07:25:09Z</DateUtc></StartTime><FrequencyChanges><FrequencyChange><Frequency dt:dt="r8">2699960000</Frequency><Timestamp dt:dt="r8">5.56009749256227E+15</Timestamp><Cur…	좌우반구com(split BVF)_3-012-1	60.021	1.0.0.167	1	874577710	Professional	2.0.10.242	2.0.10.353	10-14-2020	2020-10-14 오전 7:25:09	16:25:09	2.0.10.248	229	2	{/}	양간	양	간	NULL	NULL	NULL	34	1	97	NULL	NULL	NULL	KSY3	List2	NULL	NULL	NULL	NULL	NULL	NULL	NULL	NULL	NULL	1	{/}	0	3	687339	0	{/}	458
좌우반구com(split BVF)_3	12	1	<?xml version="1.0"?>\n<Clock xmlns:dt="urn:schemas-microsoft-com:datatypes"><Description dt:dt="string">E-Prime Primary Realtime Clock</Description><StartTime><Timestamp dt:dt="int">0</Timestamp><DateUtc dt:dt="string">2020-10-14T07:25:09Z</DateUtc></StartTime><FrequencyChanges><FrequencyChange><Frequency dt:dt="r8">2699960000</Frequency><Timestamp dt:dt="r8">5.56009749256227E+15</Timestamp><Cur…	좌우반구com(split BVF)_3-012-1	60.021	1.0.0.167	1	874577710	Professional	2.0.10.242	2.0.10.353	10-14-2020	2020-10-14 오전 7:25:09	16:25:09	2.0.10.248	182	2	{/}	양급	양	급	NULL	NULL	NULL	119	1	50	NULL	NULL	NULL	KSY2	List2	NULL	NULL	NULL	NULL	NULL	NULL	NULL	NULL	NULL	0	{/}	0	3	563032	0	z	638
좌우반구com(split BVF)_3	12	1	<?xml version="1.0"?>\n<Clock xmlns:dt="urn:schemas-microsoft-com:datatypes"><Description dt:dt="string">E-Prime Primary Realtime Clock</Description><StartTime><Timestamp dt:dt="int">0</Timestamp><DateUtc dt:dt="string">2020-10-14T07:25:09Z</DateUtc></StartTime><FrequencyChanges><FrequencyChange><Frequency dt:dt="r8">2699960000</Frequency><Timestamp dt:dt="r8">5.56009749256227E+15</Timestamp><Cur…	좌우반구com(split BVF)_3-012-1	60.021	1.0.0.167	1	874577710	Professional	2.0.10.242	2.0.10.353	10-14-2020	2020-10-14 오전 7:25:09	16:25:09	2.0.10.248	333	1	z	양념	양	념	NULL	NULL	NULL	NULL	NULL	NULL	129	1	69	KSY3	List3	NULL	NULL	NULL	NULL	NULL	NULL	NULL	NULL	NULL	1	z	0	3	1010227	0	z	415
좌우반구com(split BVF)_3	12	1	<?xml version="1.0"?>\n<Clock xmlns:dt="urn:schemas-microsoft-com:datatypes"><Description dt:dt="string">E-Prime Primary Realtime Clock</Description><StartTime><Timestamp dt:dt="int">0</Timestamp><DateUtc dt:dt="string">2020-10-14T07:25:09Z</DateUtc></StartTime><FrequencyChanges><FrequencyChange><Frequency dt:dt="r8">2699960000</Frequency><Timestamp dt:dt="r8">5.56009749256227E+15</Timestamp><Cur…	좌우반구com(split BVF)_3-012-1	60.021	1.0.0.167	1	874577710	Professional	2.0.10.242	2.0.10.353	10-14-2020	2020-10-14 오전 7:25:09	16:25:09	2.0.10.248	67	2	{/}	양최	양	최	2	1	67	NULL	NULL	NULL	NULL	NULL	NULL	KSY3	List1	NULL	NULL	NULL	NULL	NULL	NULL	NULL	NULL	NULL	1	{/}	1	3	192977	0	{/}	441
좌우반구com(split BVF)_3	12	1	<?xml version="1.0"?>\n<Clock xmlns:dt="urn:schemas-microsoft-com:datatypes"><Description dt:dt="string">E-Prime Primary Realtime Clock</Description><StartTime><Timestamp dt:dt="int">0</Timestamp><DateUtc dt:dt="string">2020-10-14T07:25:09Z</DateUtc></StartTime><FrequencyChanges><FrequencyChange><Frequency dt:dt="r8">2699960000</Frequency><Timestamp dt:dt="r8">5.56009749256227E+15</Timestamp><Cur…	좌우반구com(split BVF)_3-012-1	60.021	1.0.0.167	1	874577710	Professional	2.0.10.242	2.0.10.353	10-14-2020	2020-10-14 오전 7:25:09	16:25:09	2.0.10.248	195	1	z	어휘	어	휘	NULL	NULL	NULL	58	1	63	NULL	NULL	NULL	KSY3	List2	NULL	NULL	NULL	NULL	NULL	NULL	NULL	NULL	NULL	1	z	1	3	598153	0	z	333
좌우반구com(split BVF)_3	12	1	<?xml version="1.0"?>\n<Clock xmlns:dt="urn:schemas-microsoft-com:datatypes"><Description dt:dt="string">E-Prime Primary Realtime Clock</Description><StartTime><Timestamp dt:dt="int">0</Timestamp><DateUtc dt:dt="string">2020-10-14T07:25:09Z</DateUtc></StartTime><FrequencyChanges><FrequencyChange><Frequency dt:dt="r8">2699960000</Frequency><Timestamp dt:dt="r8">5.56009749256227E+15</Timestamp><Cur…	좌우반구com(split BVF)_3-012-1	60.021	1.0.0.167	1	874577710	Professional	2.0.10.242	2.0.10.353	10-14-2020	2020-10-14 오전 7:25:09	16:25:09	2.0.10.248	334	2	{/}	엄도	엄	도	NULL	NULL	NULL	NULL	NULL	NULL	82	1	70	KSY	List3	0		0	0	1012660	183		0	0	1	{/}	0	3	1012843	0	{/}	359
좌우반구com(split BVF)_3	12	1	<?xml version="1.0"?>\n<Clock xmlns:dt="urn:schemas-microsoft-com:datatypes"><Description dt:dt="string">E-Prime Primary Realtime Clock</Description><StartTime><Timestamp dt:dt="int">0</Timestamp><DateUtc dt:dt="string">2020-10-14T07:25:09Z</DateUtc></StartTime><FrequencyChanges><FrequencyChange><Frequency dt:dt="r8">2699960000</Frequency><Timestamp dt:dt="r8">5.56009749256227E+15</Timestamp><Cur…	좌우반구com(split BVF)_3-012-1	60.021	1.0.0.167	1	874577710	Professional	2.0.10.242	2.0.10.353	10-14-2020	2020-10-14 오전 7:25:09	16:25:09	2.0.10.248	69	1	z	엄마	엄	마	42	1	69	NULL	NULL	NULL	NULL	NULL	NULL	KSY3	List1	NULL	NULL	NULL	NULL	NULL	NULL	NULL	NULL	NULL	1	z	0	4	198276	0	z	302
좌우반구com(split BVF)_3	12	1	<?xml version="1.0"?>\n<Clock xmlns:dt="urn:schemas-microsoft-com:datatypes"><Description dt:dt="string">E-Prime Primary Realtime Clock</Description><StartTime><Timestamp dt:dt="int">0</Timestamp><DateUtc dt:dt="string">2020-10-14T07:25:09Z</DateUtc></StartTime><FrequencyChanges><FrequencyChange><Frequency dt:dt="r8">2699960000</Frequency><Timestamp dt:dt="r8">5.56009749256227E+15</Timestamp><Cur…	좌우반구com(split BVF)_3-012-1	60.021	1.0.0.167	1	874577710	Professional	2.0.10.242	2.0.10.353	10-14-2020	2020-10-14 오전 7:25:09	16:25:09	2.0.10.248	300	2	{/}	엇압	엇	압	NULL	NULL	NULL	NULL	NULL	NULL	7	1	36	KSY	List3	0		0	0	922891	183		0	0	1	{/}	0	3	923074	0	{/}	329
좌우반구com(split BVF)_3	12	1	<?xml version="1.0"?>\n<Clock xmlns:dt="urn:schemas-microsoft-com:datatypes"><Description dt:dt="string">E-Prime Primary Realtime Clock</Description><StartTime><Timestamp dt:dt="int">0</Timestamp><DateUtc dt:dt="string">2020-10-14T07:25:09Z</DateUtc></StartTime><FrequencyChanges><FrequencyChange><Frequency dt:dt="r8">2699960000</Frequency><Timestamp dt:dt="r8">5.56009749256227E+15</Timestamp><Cur…	좌우반구com(split BVF)_3-012-1	60.021	1.0.0.167	1	874577710	Professional	2.0.10.242	2.0.10.353	10-14-2020	2020-10-14 오전 7:25:09	16:25:09	2.0.10.248	262	2	{/}	여별	여	별	NULL	NULL	NULL	60	1	130	NULL	NULL	NULL	KSY	List2	0		0	-1	775375	184		0	0	1	{/}	0	4	775559	0	{/}	477
좌우반구com(split BVF)_3	12	1	<?xml version="1.0"?>\n<Clock xmlns:dt="urn:schemas-microsoft-com:datatypes"><Description dt:dt="string">E-Prime Primary Realtime Clock</Description><StartTime><Timestamp dt:dt="int">0</Timestamp><DateUtc dt:dt="string">2020-10-14T07:25:09Z</DateUtc></StartTime><FrequencyChanges><FrequencyChange><Frequency dt:dt="r8">2699960000</Frequency><Timestamp dt:dt="r8">5.56009749256227E+15</Timestamp><Cur…	좌우반구com(split BVF)_3-012-1	60.021	1.0.0.167	1	874577710	Professional	2.0.10.242	2.0.10.353	10-14-2020	2020-10-14 오전 7:25:09	16:25:09	2.0.10.248	332	2	{/}	여본	여	본	NULL	NULL	NULL	NULL	NULL	NULL	124	1	68	KSY2	List3	NULL	NULL	NULL	NULL	NULL	NULL	NULL	NULL	NULL	0	{/}	1	3	1007411	0	z	615
좌우반구com(split BVF)_3	12	1	<?xml version="1.0"?>\n<Clock xmlns:dt="urn:schemas-microsoft-com:datatypes"><Description dt:dt="string">E-Prime Primary Realtime Clock</Description><StartTime><Timestamp dt:dt="int">0</Timestamp><DateUtc dt:dt="string">2020-10-14T07:25:09Z</DateUtc></StartTime><FrequencyChanges><FrequencyChange><Frequency dt:dt="r8">2699960000</Frequency><Timestamp dt:dt="r8">5.56009749256227E+15</Timestamp><Cur…	좌우반구com(split BVF)_3-012-1	60.021	1.0.0.167	1	874577710	Professional	2.0.10.242	2.0.10.353	10-14-2020	2020-10-14 오전 7:25:09	16:25:09	2.0.10.248	252	1	z	여생	여	생	NULL	NULL	NULL	20	1	120	NULL	NULL	NULL	KSY3	List2	NULL	NULL	NULL	NULL	NULL	NULL	NULL	NULL	NULL	1	z	0	4	748235	0	z	493
좌우반구com(split BVF)_3	12	1	<?xml version="1.0"?>\n<Clock xmlns:dt="urn:schemas-microsoft-com:datatypes"><Description dt:dt="string">E-Prime Primary Realtime Clock</Description><StartTime><Timestamp dt:dt="int">0</Timestamp><DateUtc dt:dt="string">2020-10-14T07:25:09Z</DateUtc></StartTime><FrequencyChanges><FrequencyChange><Frequency dt:dt="r8">2699960000</Frequency><Timestamp dt:dt="r8">5.56009749256227E+15</Timestamp><Cur…	좌우반구com(split BVF)_3-012-1	60.021	1.0.0.167	1	874577710	Professional	2.0.10.242	2.0.10.353	10-14-2020	2020-10-14 오전 7:25:09	16:25:09	2.0.10.248	105	2	{/}	열례	열	례	22	1	105	NULL	NULL	NULL	NULL	NULL	NULL	KSY2	List1	NULL	NULL	NULL	NULL	NULL	NULL	NULL	NULL	NULL	1	{/}	0	4	294476	0	{/}	373
좌우반구com(split BVF)_3	12	1	<?xml version="1.0"?>\n<Clock xmlns:dt="urn:schemas-microsoft-com:datatypes"><Description dt:dt="string">E-Prime Primary Realtime Clock</Description><StartTime><Timestamp dt:dt="int">0</Timestamp><DateUtc dt:dt="string">2020-10-14T07:25:09Z</DateUtc></StartTime><FrequencyChanges><FrequencyChange><Frequency dt:dt="r8">2699960000</Frequency><Timestamp dt:dt="r8">5.56009749256227E+15</Timestamp><Cur…	좌우반구com(split BVF)_3-012-1	60.021	1.0.0.167	1	874577710	Professional	2.0.10.242	2.0.10.353	10-14-2020	2020-10-14 오전 7:25:09	16:25:09	2.0.10.248	15	2	{/}	열박	열	박	44	1	15	NULL	NULL	NULL	NULL	NULL	NULL	KSY2	List1	NULL	NULL	NULL	NULL	NULL	NULL	NULL	NULL	NULL	1	{/}	0	4	53826	0	{/}	649
좌우반구com(split BVF)_3	12	1	<?xml version="1.0"?>\n<Clock xmlns:dt="urn:schemas-microsoft-com:datatypes"><Description dt:dt="string">E-Prime Primary Realtime Clock</Description><StartTime><Timestamp dt:dt="int">0</Timestamp><DateUtc dt:dt="string">2020-10-14T07:25:09Z</DateUtc></StartTime><FrequencyChanges><FrequencyChange><Frequency dt:dt="r8">2699960000</Frequency><Timestamp dt:dt="r8">5.56009749256227E+15</Timestamp><Cur…	좌우반구com(split BVF)_3-012-1	60.021	1.0.0.167	1	874577710	Professional	2.0.10.242	2.0.10.353	10-14-2020	2020-10-14 오전 7:25:09	16:25:09	2.0.10.248	88	2	{/}	열응	열	응	109	1	88	NULL	NULL	NULL	NULL	NULL	NULL	KSY3	List1	NULL	NULL	NULL	NULL	NULL	NULL	NULL	NULL	NULL	1	{/}	0	3	247925	0	{/}	444
좌우반구com(split BVF)_3	12	1	<?xml version="1.0"?>\n<Clock xmlns:dt="urn:schemas-microsoft-com:datatypes"><Description dt:dt="string">E-Prime Primary Realtime Clock</Description><StartTime><Timestamp dt:dt="int">0</Timestamp><DateUtc dt:dt="string">2020-10-14T07:25:09Z</DateUtc></StartTime><FrequencyChanges><FrequencyChange><Frequency dt:dt="r8">2699960000</Frequency><Timestamp dt:dt="r8">5.56009749256227E+15</Timestamp><Cur…	좌우반구com(split BVF)_3-012-1	60.021	1.0.0.167	1	874577710	Professional	2.0.10.242	2.0.10.353	10-14-2020	2020-10-14 오전 7:25:09	16:25:09	2.0.10.248	115	1	z	열정	열	정	54	1	115	NULL	NULL	NULL	NULL	NULL	NULL	KSY3	List1	NULL	NULL	NULL	NULL	NULL	NULL	NULL	NULL	NULL	1	z	1	3	319983	0	z	353
좌우반구com(split BVF)_3	12	1	<?xml version="1.0"?>\n<Clock xmlns:dt="urn:schemas-microsoft-com:datatypes"><Description dt:dt="string">E-Prime Primary Realtime Clock</Description><StartTime><Timestamp dt:dt="int">0</Timestamp><DateUtc dt:dt="string">2020-10-14T07:25:09Z</DateUtc></StartTime><FrequencyChanges><FrequencyChange><Frequency dt:dt="r8">2699960000</Frequency><Timestamp dt:dt="r8">5.56009749256227E+15</Timestamp><Cur…	좌우반구com(split BVF)_3-012-1	60.021	1.0.0.167	1	874577710	Professional	2.0.10.242	2.0.10.353	10-14-2020	2020-10-14 오전 7:25:09	16:25:09	2.0.10.248	172	1	z	오류	오	류	NULL	NULL	NULL	47	1	40	NULL	NULL	NULL	KSY3	List2	NULL	NULL	NULL	NULL	NULL	NULL	NULL	NULL	NULL	1	z	0	3	536525	0	z	354
좌우반구com(split BVF)_3	12	1	<?xml version="1.0"?>\n<Clock xmlns:dt="urn:schemas-microsoft-com:datatypes"><Description dt:dt="string">E-Prime Primary Realtime Clock</Description><StartTime><Timestamp dt:dt="int">0</Timestamp><DateUtc dt:dt="string">2020-10-14T07:25:09Z</DateUtc></StartTime><FrequencyChanges><FrequencyChange><Frequency dt:dt="r8">2699960000</Frequency><Timestamp dt:dt="r8">5.56009749256227E+15</Timestamp><Cur…	좌우반구com(split BVF)_3-012-1	60.021	1.0.0.167	1	874577710	Professional	2.0.10.242	2.0.10.353	10-14-2020	2020-10-14 오전 7:25:09	16:25:09	2.0.10.248	269	1	z	오해	오	해	NULL	NULL	NULL	NULL	NULL	NULL	18	1	5	KSY3	List3	NULL	NULL	NULL	NULL	NULL	NULL	NULL	NULL	NULL	1	z	0	4	841986	0	z	298
좌우반구com(split BVF)_3	12	1	<?xml version="1.0"?>\n<Clock xmlns:dt="urn:schemas-microsoft-com:datatypes"><Description dt:dt="string">E-Prime Primary Realtime Clock</Description><StartTime><Timestamp dt:dt="int">0</Timestamp><DateUtc dt:dt="string">2020-10-14T07:25:09Z</DateUtc></StartTime><FrequencyChanges><FrequencyChange><Frequency dt:dt="r8">2699960000</Frequency><Timestamp dt:dt="r8">5.56009749256227E+15</Timestamp><Cur…	좌우반구com(split BVF)_3-012-1	60.021	1.0.0.167	1	874577710	Professional	2.0.10.242	2.0.10.353	10-14-2020	2020-10-14 오전 7:25:09	16:25:09	2.0.10.248	213	2	{/}	외보	외	보	NULL	NULL	NULL	69	1	81	NULL	NULL	NULL	KSY3	List2	NULL	NULL	NULL	NULL	NULL	NULL	NULL	NULL	NULL	1	{/}	1	3	645470	0	{/}	432
좌우반구com(split BVF)_3	12	1	<?xml version="1.0"?>\n<Clock xmlns:dt="urn:schemas-microsoft-com:datatypes"><Description dt:dt="string">E-Prime Primary Realtime Clock</Description><StartTime><Timestamp dt:dt="int">0</Timestamp><DateUtc dt:dt="string">2020-10-14T07:25:09Z</DateUtc></StartTime><FrequencyChanges><FrequencyChange><Frequency dt:dt="r8">2699960000</Frequency><Timestamp dt:dt="r8">5.56009749256227E+15</Timestamp><Cur…	좌우반구com(split BVF)_3-012-1	60.021	1.0.0.167	1	874577710	Professional	2.0.10.242	2.0.10.353	10-14-2020	2020-10-14 오전 7:25:09	16:25:09	2.0.10.248	97	1	z	외부	외	부	27	1	97	NULL	NULL	NULL	NULL	NULL	NULL	KSY3	List1	NULL	NULL	NULL	NULL	NULL	NULL	NULL	NULL	NULL	1	z	0	4	273100	0	z	421
좌우반구com(split BVF)_3	12	1	<?xml version="1.0"?>\n<Clock xmlns:dt="urn:schemas-microsoft-com:datatypes"><Description dt:dt="string">E-Prime Primary Realtime Clock</Description><StartTime><Timestamp dt:dt="int">0</Timestamp><DateUtc dt:dt="string">2020-10-14T07:25:09Z</DateUtc></StartTime><FrequencyChanges><FrequencyChange><Frequency dt:dt="r8">2699960000</Frequency><Timestamp dt:dt="r8">5.56009749256227E+15</Timestamp><Cur…	좌우반구com(split BVF)_3-012-1	60.021	1.0.0.167	1	874577710	Professional	2.0.10.242	2.0.10.353	10-14-2020	2020-10-14 오전 7:25:09	16:25:09	2.0.10.248	39	2	{/}	요명	요	명	114	1	39	NULL	NULL	NULL	NULL	NULL	NULL	KSY	List1	0		0	-1	117820	183		0	0	1	{/}	1	3	118003	0	{/}	519
좌우반구com(split BVF)_3	12	1	<?xml version="1.0"?>\n<Clock xmlns:dt="urn:schemas-microsoft-com:datatypes"><Description dt:dt="string">E-Prime Primary Realtime Clock</Description><StartTime><Timestamp dt:dt="int">0</Timestamp><DateUtc dt:dt="string">2020-10-14T07:25:09Z</DateUtc></StartTime><FrequencyChanges><FrequencyChange><Frequency dt:dt="r8">2699960000</Frequency><Timestamp dt:dt="r8">5.56009749256227E+15</Timestamp><Cur…	좌우반구com(split BVF)_3-012-1	60.021	1.0.0.167	1	874577710	Professional	2.0.10.242	2.0.10.353	10-14-2020	2020-10-14 오전 7:25:09	16:25:09	2.0.10.248	4	1	z	요소	요	소	55	1	4	NULL	NULL	NULL	NULL	NULL	NULL	KSY3	List1	NULL	NULL	NULL	NULL	NULL	NULL	NULL	NULL	NULL	1	z	0	4	24553	0	z	506
좌우반구com(split BVF)_3	12	1	<?xml version="1.0"?>\n<Clock xmlns:dt="urn:schemas-microsoft-com:datatypes"><Description dt:dt="string">E-Prime Primary Realtime Clock</Description><StartTime><Timestamp dt:dt="int">0</Timestamp><DateUtc dt:dt="string">2020-10-14T07:25:09Z</DateUtc></StartTime><FrequencyChanges><FrequencyChange><Frequency dt:dt="r8">2699960000</Frequency><Timestamp dt:dt="r8">5.56009749256227E+15</Timestamp><Cur…	좌우반구com(split BVF)_3-012-1	60.021	1.0.0.167	1	874577710	Professional	2.0.10.242	2.0.10.353	10-14-2020	2020-10-14 오전 7:25:09	16:25:09	2.0.10.248	353	1	z	요청	요	청	NULL	NULL	NULL	NULL	NULL	NULL	67	1	89	KSY3	List3	NULL	NULL	NULL	NULL	NULL	NULL	NULL	NULL	NULL	1	z	0	4	1063809	0	z	457
좌우반구com(split BVF)_3	12	1	<?xml version="1.0"?>\n<Clock xmlns:dt="urn:schemas-microsoft-com:datatypes"><Description dt:dt="string">E-Prime Primary Realtime Clock</Description><StartTime><Timestamp dt:dt="int">0</Timestamp><DateUtc dt:dt="string">2020-10-14T07:25:09Z</DateUtc></StartTime><FrequencyChanges><FrequencyChange><Frequency dt:dt="r8">2699960000</Frequency><Timestamp dt:dt="r8">5.56009749256227E+15</Timestamp><Cur…	좌우반구com(split BVF)_3-012-1	60.021	1.0.0.167	1	874577710	Professional	2.0.10.242	2.0.10.353	10-14-2020	2020-10-14 오전 7:25:09	16:25:09	2.0.10.248	238	2	{/}	용스	용	스	NULL	NULL	NULL	108	1	106	NULL	NULL	NULL	KSY	List2	0		0	0	711198	183		0	0	1	{/}	0	3	711381	0	{/}	352
좌우반구com(split BVF)_3	12	1	<?xml version="1.0"?>\n<Clock xmlns:dt="urn:schemas-microsoft-com:datatypes"><Description dt:dt="string">E-Prime Primary Realtime Clock</Description><StartTime><Timestamp dt:dt="int">0</Timestamp><DateUtc dt:dt="string">2020-10-14T07:25:09Z</DateUtc></StartTime><FrequencyChanges><FrequencyChange><Frequency dt:dt="r8">2699960000</Frequency><Timestamp dt:dt="r8">5.56009749256227E+15</Timestamp><Cur…	좌우반구com(split BVF)_3-012-1	60.021	1.0.0.167	1	874577710	Professional	2.0.10.242	2.0.10.353	10-14-2020	2020-10-14 오전 7:25:09	16:25:09	2.0.10.248	336	1	z	용어	용	어	NULL	NULL	NULL	NULL	NULL	NULL	43	1	72	KSY3	List3	NULL	NULL	NULL	NULL	NULL	NULL	NULL	NULL	NULL	1	z	0	3	1018141	0	z	357
좌우반구com(split BVF)_3	12	1	<?xml version="1.0"?>\n<Clock xmlns:dt="urn:schemas-microsoft-com:datatypes"><Description dt:dt="string">E-Prime Primary Realtime Clock</Description><StartTime><Timestamp dt:dt="int">0</Timestamp><DateUtc dt:dt="string">2020-10-14T07:25:09Z</DateUtc></StartTime><FrequencyChanges><FrequencyChange><Frequency dt:dt="r8">2699960000</Frequency><Timestamp dt:dt="r8">5.56009749256227E+15</Timestamp><Cur…	좌우반구com(split BVF)_3-012-1	60.021	1.0.0.167	1	874577710	Professional	2.0.10.242	2.0.10.353	10-14-2020	2020-10-14 오전 7:25:09	16:25:09	2.0.10.248	118	1	z	우려	우	려	38	1	118	NULL	NULL	NULL	NULL	NULL	NULL	KSY3	List1	NULL	NULL	NULL	NULL	NULL	NULL	NULL	NULL	NULL	1	z	0	3	327564	0	z	397
좌우반구com(split BVF)_3	12	1	<?xml version="1.0"?>\n<Clock xmlns:dt="urn:schemas-microsoft-com:datatypes"><Description dt:dt="string">E-Prime Primary Realtime Clock</Description><StartTime><Timestamp dt:dt="int">0</Timestamp><DateUtc dt:dt="string">2020-10-14T07:25:09Z</DateUtc></StartTime><FrequencyChanges><FrequencyChange><Frequency dt:dt="r8">2699960000</Frequency><Timestamp dt:dt="r8">5.56009749256227E+15</Timestamp><Cur…	좌우반구com(split BVF)_3-012-1	60.021	1.0.0.167	1	874577710	Professional	2.0.10.242	2.0.10.353	10-14-2020	2020-10-14 오전 7:25:09	16:25:09	2.0.10.248	358	2	{/}	운국	운	국	NULL	NULL	NULL	NULL	NULL	NULL	6	1	94	KSY	List3	0		0	0	1076771	183		0	0	1	{/}	0	3	1076954	0	{/}	424
좌우반구com(split BVF)_3	12	1	<?xml version="1.0"?>\n<Clock xmlns:dt="urn:schemas-microsoft-com:datatypes"><Description dt:dt="string">E-Prime Primary Realtime Clock</Description><StartTime><Timestamp dt:dt="int">0</Timestamp><DateUtc dt:dt="string">2020-10-14T07:25:09Z</DateUtc></StartTime><FrequencyChanges><FrequencyChange><Frequency dt:dt="r8">2699960000</Frequency><Timestamp dt:dt="r8">5.56009749256227E+15</Timestamp><Cur…	좌우반구com(split BVF)_3-012-1	60.021	1.0.0.167	1	874577710	Professional	2.0.10.242	2.0.10.353	10-14-2020	2020-10-14 오전 7:25:09	16:25:09	2.0.10.248	383	2	{/}	운속	운	속	NULL	NULL	NULL	NULL	NULL	NULL	69	1	119	KSY2	List3	NULL	NULL	NULL	NULL	NULL	NULL	NULL	NULL	NULL	1	{/}	0	3	1142498	0	{/}	471
좌우반구com(split BVF)_3	12	1	<?xml version="1.0"?>\n<Clock xmlns:dt="urn:schemas-microsoft-com:datatypes"><Description dt:dt="string">E-Prime Primary Realtime Clock</Description><StartTime><Timestamp dt:dt="int">0</Timestamp><DateUtc dt:dt="string">2020-10-14T07:25:09Z</DateUtc></StartTime><FrequencyChanges><FrequencyChange><Frequency dt:dt="r8">2699960000</Frequency><Timestamp dt:dt="r8">5.56009749256227E+15</Timestamp><Cur…	좌우반구com(split BVF)_3-012-1	60.021	1.0.0.167	1	874577710	Professional	2.0.10.242	2.0.10.353	10-14-2020	2020-10-14 오전 7:25:09	16:25:09	2.0.10.248	330	1	z	원리	원	리	NULL	NULL	NULL	NULL	NULL	NULL	85	1	66	KSY3	List3	NULL	NULL	NULL	NULL	NULL	NULL	NULL	NULL	NULL	1	z	0	4	1002197	0	z	309
좌우반구com(split BVF)_3	12	1	<?xml version="1.0"?>\n<Clock xmlns:dt="urn:schemas-microsoft-com:datatypes"><Description dt:dt="string">E-Prime Primary Realtime Clock</Description><StartTime><Timestamp dt:dt="int">0</Timestamp><DateUtc dt:dt="string">2020-10-14T07:25:09Z</DateUtc></StartTime><FrequencyChanges><FrequencyChange><Frequency dt:dt="r8">2699960000</Frequency><Timestamp dt:dt="r8">5.56009749256227E+15</Timestamp><Cur…	좌우반구com(split BVF)_3-012-1	60.021	1.0.0.167	1	874577710	Professional	2.0.10.242	2.0.10.353	10-14-2020	2020-10-14 오전 7:25:09	16:25:09	2.0.10.248	344	1	z	원인	원	인	NULL	NULL	NULL	NULL	NULL	NULL	87	1	80	KSY3	List3	NULL	NULL	NULL	NULL	NULL	NULL	NULL	NULL	NULL	1	z	0	3	1040000	0	z	322
좌우반구com(split BVF)_3	12	1	<?xml version="1.0"?>\n<Clock xmlns:dt="urn:schemas-microsoft-com:datatypes"><Description dt:dt="string">E-Prime Primary Realtime Clock</Description><StartTime><Timestamp dt:dt="int">0</Timestamp><DateUtc dt:dt="string">2020-10-14T07:25:09Z</DateUtc></StartTime><FrequencyChanges><FrequencyChange><Frequency dt:dt="r8">2699960000</Frequency><Timestamp dt:dt="r8">5.56009749256227E+15</Timestamp><Cur…	좌우반구com(split BVF)_3-012-1	60.021	1.0.0.167	1	874577710	Professional	2.0.10.242	2.0.10.353	10-14-2020	2020-10-14 오전 7:25:09	16:25:09	2.0.10.248	94	1	z	원장	원	장	5	1	94	NULL	NULL	NULL	NULL	NULL	NULL	KSY3	List1	NULL	NULL	NULL	NULL	NULL	NULL	NULL	NULL	NULL	1	z	0	4	264203	0	z	470
좌우반구com(split BVF)_3	12	1	<?xml version="1.0"?>\n<Clock xmlns:dt="urn:schemas-microsoft-com:datatypes"><Description dt:dt="string">E-Prime Primary Realtime Clock</Description><StartTime><Timestamp dt:dt="int">0</Timestamp><DateUtc dt:dt="string">2020-10-14T07:25:09Z</DateUtc></StartTime><FrequencyChanges><FrequencyChange><Frequency dt:dt="r8">2699960000</Frequency><Timestamp dt:dt="r8">5.56009749256227E+15</Timestamp><Cur…	좌우반구com(split BVF)_3-012-1	60.021	1.0.0.167	1	874577710	Professional	2.0.10.242	2.0.10.353	10-14-2020	2020-10-14 오전 7:25:09	16:25:09	2.0.10.248	133	2	{/}	원착	원	착	NULL	NULL	NULL	11	1	1	NULL	NULL	NULL	KSY3	List2	NULL	NULL	NULL	NULL	NULL	NULL	NULL	NULL	NULL	1	{/}	1	3	434410	0	{/}	453
좌우반구com(split BVF)_3	12	1	<?xml version="1.0"?>\n<Clock xmlns:dt="urn:schemas-microsoft-com:datatypes"><Description dt:dt="string">E-Prime Primary Realtime Clock</Description><StartTime><Timestamp dt:dt="int">0</Timestamp><DateUtc dt:dt="string">2020-10-14T07:25:09Z</DateUtc></StartTime><FrequencyChanges><FrequencyChange><Frequency dt:dt="r8">2699960000</Frequency><Timestamp dt:dt="r8">5.56009749256227E+15</Timestamp><Cur…	좌우반구com(split BVF)_3-012-1	60.021	1.0.0.167	1	874577710	Professional	2.0.10.242	2.0.10.353	10-14-2020	2020-10-14 오전 7:25:09	16:25:09	2.0.10.248	247	1	z	원형	원	형	NULL	NULL	NULL	4	1	115	NULL	NULL	NULL	KSY3	List2	NULL	NULL	NULL	NULL	NULL	NULL	NULL	NULL	NULL	1	z	0	4	735173	0	z	456
좌우반구com(split BVF)_3	12	1	<?xml version="1.0"?>\n<Clock xmlns:dt="urn:schemas-microsoft-com:datatypes"><Description dt:dt="string">E-Prime Primary Realtime Clock</Description><StartTime><Timestamp dt:dt="int">0</Timestamp><DateUtc dt:dt="string">2020-10-14T07:25:09Z</DateUtc></StartTime><FrequencyChanges><FrequencyChange><Frequency dt:dt="r8">2699960000</Frequency><Timestamp dt:dt="r8">5.56009749256227E+15</Timestamp><Cur…	좌우반구com(split BVF)_3-012-1	60.021	1.0.0.167	1	874577710	Professional	2.0.10.242	2.0.10.353	10-14-2020	2020-10-14 오전 7:25:09	16:25:09	2.0.10.248	23	2	{/}	위절	위	절	37	1	23	NULL	NULL	NULL	NULL	NULL	NULL	KSY3	List1	NULL	NULL	NULL	NULL	NULL	NULL	NULL	NULL	NULL	1	{/}	0	3	75385	0	{/}	394
좌우반구com(split BVF)_3	12	1	<?xml version="1.0"?>\n<Clock xmlns:dt="urn:schemas-microsoft-com:datatypes"><Description dt:dt="string">E-Prime Primary Realtime Clock</Description><StartTime><Timestamp dt:dt="int">0</Timestamp><DateUtc dt:dt="string">2020-10-14T07:25:09Z</DateUtc></StartTime><FrequencyChanges><FrequencyChange><Frequency dt:dt="r8">2699960000</Frequency><Timestamp dt:dt="r8">5.56009749256227E+15</Timestamp><Cur…	좌우반구com(split BVF)_3-012-1	60.021	1.0.0.167	1	874577710	Professional	2.0.10.242	2.0.10.353	10-14-2020	2020-10-14 오전 7:25:09	16:25:09	2.0.10.248	277	1	z	유형	유	형	NULL	NULL	NULL	NULL	NULL	NULL	23	1	13	KSY3	List3	NULL	NULL	NULL	NULL	NULL	NULL	NULL	NULL	NULL	1	z	1	3	862728	0	z	364
좌우반구com(split BVF)_3	12	1	<?xml version="1.0"?>\n<Clock xmlns:dt="urn:schemas-microsoft-com:datatypes"><Description dt:dt="string">E-Prime Primary Realtime Clock</Description><StartTime><Timestamp dt:dt="int">0</Timestamp><DateUtc dt:dt="string">2020-10-14T07:25:09Z</DateUtc></StartTime><FrequencyChanges><FrequencyChange><Frequency dt:dt="r8">2699960000</Frequency><Timestamp dt:dt="r8">5.56009749256227E+15</Timestamp><Cur…	좌우반구com(split BVF)_3-012-1	60.021	1.0.0.167	1	874577710	Professional	2.0.10.242	2.0.10.353	10-14-2020	2020-10-14 오전 7:25:09	16:25:09	2.0.10.248	376	1	z	음식	음	식	NULL	NULL	NULL	NULL	NULL	NULL	94	1	112	KSY3	List3	NULL	NULL	NULL	NULL	NULL	NULL	NULL	NULL	NULL	1	z	1	3	1124437	0	z	316
좌우반구com(split BVF)_3	12	1	<?xml version="1.0"?>\n<Clock xmlns:dt="urn:schemas-microsoft-com:datatypes"><Description dt:dt="string">E-Prime Primary Realtime Clock</Description><StartTime><Timestamp dt:dt="int">0</Timestamp><DateUtc dt:dt="string">2020-10-14T07:25:09Z</DateUtc></StartTime><FrequencyChanges><FrequencyChange><Frequency dt:dt="r8">2699960000</Frequency><Timestamp dt:dt="r8">5.56009749256227E+15</Timestamp><Cur…	좌우반구com(split BVF)_3-012-1	60.021	1.0.0.167	1	874577710	Professional	2.0.10.242	2.0.10.353	10-14-2020	2020-10-14 오전 7:25:09	16:25:09	2.0.10.248	239	2	{/}	음안	음	안	NULL	NULL	NULL	130	1	107	NULL	NULL	NULL	KSY2	List2	NULL	NULL	NULL	NULL	NULL	NULL	NULL	NULL	NULL	1	{/}	0	3	713930	0	{/}	459
좌우반구com(split BVF)_3	12	1	<?xml version="1.0"?>\n<Clock xmlns:dt="urn:schemas-microsoft-com:datatypes"><Description dt:dt="string">E-Prime Primary Realtime Clock</Description><StartTime><Timestamp dt:dt="int">0</Timestamp><DateUtc dt:dt="string">2020-10-14T07:25:09Z</DateUtc></StartTime><FrequencyChanges><FrequencyChange><Frequency dt:dt="r8">2699960000</Frequency><Timestamp dt:dt="r8">5.56009749256227E+15</Timestamp><Cur…	좌우반구com(split BVF)_3-012-1	60.021	1.0.0.167	1	874577710	Professional	2.0.10.242	2.0.10.353	10-14-2020	2020-10-14 오전 7:25:09	16:25:09	2.0.10.248	265	2	{/}	응어	응	어	NULL	NULL	NULL	NULL	NULL	NULL	66	1	1	KSY	List3	0		0	-1	830423	183		0	0	1	{/}	0	3	830606	0	{/}	678
좌우반구com(split BVF)_3	12	1	<?xml version="1.0"?>\n<Clock xmlns:dt="urn:schemas-microsoft-com:datatypes"><Description dt:dt="string">E-Prime Primary Realtime Clock</Description><StartTime><Timestamp dt:dt="int">0</Timestamp><DateUtc dt:dt="string">2020-10-14T07:25:09Z</DateUtc></StartTime><FrequencyChanges><FrequencyChange><Frequency dt:dt="r8">2699960000</Frequency><Timestamp dt:dt="r8">5.56009749256227E+15</Timestamp><Cur…	좌우반구com(split BVF)_3-012-1	60.021	1.0.0.167	1	874577710	Professional	2.0.10.242	2.0.10.353	10-14-2020	2020-10-14 오전 7:25:09	16:25:09	2.0.10.248	295	2	{/}	의마	의	마	NULL	NULL	NULL	NULL	NULL	NULL	59	1	31	KSY	List3	0		0	-1	909462	183		0	0	1	{/}	0	3	909645	0	{/}	870
좌우반구com(split BVF)_3	12	1	<?xml version="1.0"?>\n<Clock xmlns:dt="urn:schemas-microsoft-com:datatypes"><Description dt:dt="string">E-Prime Primary Realtime Clock</Description><StartTime><Timestamp dt:dt="int">0</Timestamp><DateUtc dt:dt="string">2020-10-14T07:25:09Z</DateUtc></StartTime><FrequencyChanges><FrequencyChange><Frequency dt:dt="r8">2699960000</Frequency><Timestamp dt:dt="r8">5.56009749256227E+15</Timestamp><Cur…	좌우반구com(split BVF)_3-012-1	60.021	1.0.0.167	1	874577710	Professional	2.0.10.242	2.0.10.353	10-14-2020	2020-10-14 오전 7:25:09	16:25:09	2.0.10.248	168	1	z	의미	의	미	NULL	NULL	NULL	91	1	36	NULL	NULL	NULL	KSY3	List2	NULL	NULL	NULL	NULL	NULL	NULL	NULL	NULL	NULL	1	z	0	4	526079	0	z	360
좌우반구com(split BVF)_3	12	1	<?xml version="1.0"?>\n<Clock xmlns:dt="urn:schemas-microsoft-com:datatypes"><Description dt:dt="string">E-Prime Primary Realtime Clock</Description><StartTime><Timestamp dt:dt="int">0</Timestamp><DateUtc dt:dt="string">2020-10-14T07:25:09Z</DateUtc></StartTime><FrequencyChanges><FrequencyChange><Frequency dt:dt="r8">2699960000</Frequency><Timestamp dt:dt="r8">5.56009749256227E+15</Timestamp><Cur…	좌우반구com(split BVF)_3-012-1	60.021	1.0.0.167	1	874577710	Professional	2.0.10.242	2.0.10.353	10-14-2020	2020-10-14 오전 7:25:09	16:25:09	2.0.10.248	144	2	{/}	의필	의	필	NULL	NULL	NULL	104	1	12	NULL	NULL	NULL	KSY2	List2	NULL	NULL	NULL	NULL	NULL	NULL	NULL	NULL	NULL	1	{/}	0	3	462834	0	{/}	397
좌우반구com(split BVF)_3	12	1	<?xml version="1.0"?>\n<Clock xmlns:dt="urn:schemas-microsoft-com:datatypes"><Description dt:dt="string">E-Prime Primary Realtime Clock</Description><StartTime><Timestamp dt:dt="int">0</Timestamp><DateUtc dt:dt="string">2020-10-14T07:25:09Z</DateUtc></StartTime><FrequencyChanges><FrequencyChange><Frequency dt:dt="r8">2699960000</Frequency><Timestamp dt:dt="r8">5.56009749256227E+15</Timestamp><Cur…	좌우반구com(split BVF)_3-012-1	60.021	1.0.0.167	1	874577710	Professional	2.0.10.242	2.0.10.353	10-14-2020	2020-10-14 오전 7:25:09	16:25:09	2.0.10.248	274	2	{/}	이느	이	느	NULL	NULL	NULL	NULL	NULL	NULL	20	1	10	KSY	List3	0		0	-1	854881	183		0	0	1	{/}	0	3	855064	0	{/}	380
좌우반구com(split BVF)_3	12	1	<?xml version="1.0"?>\n<Clock xmlns:dt="urn:schemas-microsoft-com:datatypes"><Description dt:dt="string">E-Prime Primary Realtime Clock</Description><StartTime><Timestamp dt:dt="int">0</Timestamp><DateUtc dt:dt="string">2020-10-14T07:25:09Z</DateUtc></StartTime><FrequencyChanges><FrequencyChange><Frequency dt:dt="r8">2699960000</Frequency><Timestamp dt:dt="r8">5.56009749256227E+15</Timestamp><Cur…	좌우반구com(split BVF)_3-012-1	60.021	1.0.0.167	1	874577710	Professional	2.0.10.242	2.0.10.353	10-14-2020	2020-10-14 오전 7:25:09	16:25:09	2.0.10.248	210	1	z	이득	이	득	NULL	NULL	NULL	30	1	78	NULL	NULL	NULL	KSY3	List2	NULL	NULL	NULL	NULL	NULL	NULL	NULL	NULL	NULL	1	z	0	3	637640	0	z	438
좌우반구com(split BVF)_3	12	1	<?xml version="1.0"?>\n<Clock xmlns:dt="urn:schemas-microsoft-com:datatypes"><Description dt:dt="string">E-Prime Primary Realtime Clock</Description><StartTime><Timestamp dt:dt="int">0</Timestamp><DateUtc dt:dt="string">2020-10-14T07:25:09Z</DateUtc></StartTime><FrequencyChanges><FrequencyChange><Frequency dt:dt="r8">2699960000</Frequency><Timestamp dt:dt="r8">5.56009749256227E+15</Timestamp><Cur…	좌우반구com(split BVF)_3-012-1	60.021	1.0.0.167	1	874577710	Professional	2.0.10.242	2.0.10.353	10-14-2020	2020-10-14 오전 7:25:09	16:25:09	2.0.10.248	378	1	z	이유	이	유	NULL	NULL	NULL	NULL	NULL	NULL	95	1	114	KSY3	List3	NULL	NULL	NULL	NULL	NULL	NULL	NULL	NULL	NULL	1	z	0	3	1129419	0	z	328
좌우반구com(split BVF)_3	12	1	<?xml version="1.0"?>\n<Clock xmlns:dt="urn:schemas-microsoft-com:datatypes"><Description dt:dt="string">E-Prime Primary Realtime Clock</Description><StartTime><Timestamp dt:dt="int">0</Timestamp><DateUtc dt:dt="string">2020-10-14T07:25:09Z</DateUtc></StartTime><FrequencyChanges><FrequencyChange><Frequency dt:dt="r8">2699960000</Frequency><Timestamp dt:dt="r8">5.56009749256227E+15</Timestamp><Cur…	좌우반구com(split BVF)_3-012-1	60.021	1.0.0.167	1	874577710	Professional	2.0.10.242	2.0.10.353	10-14-2020	2020-10-14 오전 7:25:09	16:25:09	2.0.10.248	312	1	z	이전	이	전	NULL	NULL	NULL	NULL	NULL	NULL	1	1	48	KSY	List3	0		0	-1	954380	183		0	0	1	z	0	3	954563	0	z	400
좌우반구com(split BVF)_3	12	1	<?xml version="1.0"?>\n<Clock xmlns:dt="urn:schemas-microsoft-com:datatypes"><Description dt:dt="string">E-Prime Primary Realtime Clock</Description><StartTime><Timestamp dt:dt="int">0</Timestamp><DateUtc dt:dt="string">2020-10-14T07:25:09Z</DateUtc></StartTime><FrequencyChanges><FrequencyChange><Frequency dt:dt="r8">2699960000</Frequency><Timestamp dt:dt="r8">5.56009749256227E+15</Timestamp><Cur…	좌우반구com(split BVF)_3-012-1	60.021	1.0.0.167	1	874577710	Professional	2.0.10.242	2.0.10.353	10-14-2020	2020-10-14 오전 7:25:09	16:25:09	2.0.10.248	384	2	{/}	익궤	익	궤	NULL	NULL	NULL	NULL	NULL	NULL	56	1	120	KSY3	List3	NULL	NULL	NULL	NULL	NULL	NULL	NULL	NULL	NULL	1	{/}	0	3	1145180	0	{/}	365
좌우반구com(split BVF)_3	12	1	<?xml version="1.0"?>\n<Clock xmlns:dt="urn:schemas-microsoft-com:datatypes"><Description dt:dt="string">E-Prime Primary Realtime Clock</Description><StartTime><Timestamp dt:dt="int">0</Timestamp><DateUtc dt:dt="string">2020-10-14T07:25:09Z</DateUtc></StartTime><FrequencyChanges><FrequencyChange><Frequency dt:dt="r8">2699960000</Frequency><Timestamp dt:dt="r8">5.56009749256227E+15</Timestamp><Cur…	좌우반구com(split BVF)_3-012-1	60.021	1.0.0.167	1	874577710	Professional	2.0.10.242	2.0.10.353	10-14-2020	2020-10-14 오전 7:25:09	16:25:09	2.0.10.248	321	2	{/}	익력	익	력	NULL	NULL	NULL	NULL	NULL	NULL	76	1	57	KSY3	List3	NULL	NULL	NULL	NULL	NULL	NULL	NULL	NULL	NULL	1	{/}	0	3	978538	0	{/}	513
좌우반구com(split BVF)_3	12	1	<?xml version="1.0"?>\n<Clock xmlns:dt="urn:schemas-microsoft-com:datatypes"><Description dt:dt="string">E-Prime Primary Realtime Clock</Description><StartTime><Timestamp dt:dt="int">0</Timestamp><DateUtc dt:dt="string">2020-10-14T07:25:09Z</DateUtc></StartTime><FrequencyChanges><FrequencyChange><Frequency dt:dt="r8">2699960000</Frequency><Timestamp dt:dt="r8">5.56009749256227E+15</Timestamp><Cur…	좌우반구com(split BVF)_3-012-1	60.021	1.0.0.167	1	874577710	Professional	2.0.10.242	2.0.10.353	10-14-2020	2020-10-14 오전 7:25:09	16:25:09	2.0.10.248	112	1	z	인간	인	간	91	1	112	NULL	NULL	NULL	NULL	NULL	NULL	KSY	List1	0		0	0	312303	183		0	0	1	z	0	3	312486	0	z	227
좌우반구com(split BVF)_3	12	1	<?xml version="1.0"?>\n<Clock xmlns:dt="urn:schemas-microsoft-com:datatypes"><Description dt:dt="string">E-Prime Primary Realtime Clock</Description><StartTime><Timestamp dt:dt="int">0</Timestamp><DateUtc dt:dt="string">2020-10-14T07:25:09Z</DateUtc></StartTime><FrequencyChanges><FrequencyChange><Frequency dt:dt="r8">2699960000</Frequency><Timestamp dt:dt="r8">5.56009749256227E+15</Timestamp><Cur…	좌우반구com(split BVF)_3-012-1	60.021	1.0.0.167	1	874577710	Professional	2.0.10.242	2.0.10.353	10-14-2020	2020-10-14 오전 7:25:09	16:25:09	2.0.10.248	13	1	z	인사	인	사	63	1	13	NULL	NULL	NULL	NULL	NULL	NULL	KSY	List1	0		0	-1	48394	184		0	0	1	z	0	4	48578	0	z	297
좌우반구com(split BVF)_3	12	1	<?xml version="1.0"?>\n<Clock xmlns:dt="urn:schemas-microsoft-com:datatypes"><Description dt:dt="string">E-Prime Primary Realtime Clock</Description><StartTime><Timestamp dt:dt="int">0</Timestamp><DateUtc dt:dt="string">2020-10-14T07:25:09Z</DateUtc></StartTime><FrequencyChanges><FrequencyChange><Frequency dt:dt="r8">2699960000</Frequency><Timestamp dt:dt="r8">5.56009749256227E+15</Timestamp><Cur…	좌우반구com(split BVF)_3-012-1	60.021	1.0.0.167	1	874577710	Professional	2.0.10.242	2.0.10.353	10-14-2020	2020-10-14 오전 7:25:09	16:25:09	2.0.10.248	302	1	z	인생	인	생	NULL	NULL	NULL	NULL	NULL	NULL	52	1	38	KSY	List3	0		0	-1	927922	184		0	0	0	z	0	4	928106	0	{/}	193
좌우반구com(split BVF)_3	12	1	<?xml version="1.0"?>\n<Clock xmlns:dt="urn:schemas-microsoft-com:datatypes"><Description dt:dt="string">E-Prime Primary Realtime Clock</Description><StartTime><Timestamp dt:dt="int">0</Timestamp><DateUtc dt:dt="string">2020-10-14T07:25:09Z</DateUtc></StartTime><FrequencyChanges><FrequencyChange><Frequency dt:dt="r8">2699960000</Frequency><Timestamp dt:dt="r8">5.56009749256227E+15</Timestamp><Cur…	좌우반구com(split BVF)_3-012-1	60.021	1.0.0.167	1	874577710	Professional	2.0.10.242	2.0.10.353	10-14-2020	2020-10-14 오전 7:25:09	16:25:09	2.0.10.248	216	1	z	인연	인	연	NULL	NULL	NULL	98	1	84	NULL	NULL	NULL	KSY	List2	0		0	0	653318	183		0	0	1	z	0	3	653501	0	z	297
좌우반구com(split BVF)_3	12	1	<?xml version="1.0"?>\n<Clock xmlns:dt="urn:schemas-microsoft-com:datatypes"><Description dt:dt="string">E-Prime Primary Realtime Clock</Description><StartTime><Timestamp dt:dt="int">0</Timestamp><DateUtc dt:dt="string">2020-10-14T07:25:09Z</DateUtc></StartTime><FrequencyChanges><FrequencyChange><Frequency dt:dt="r8">2699960000</Frequency><Timestamp dt:dt="r8">5.56009749256227E+15</Timestamp><Cur…	좌우반구com(split BVF)_3-012-1	60.021	1.0.0.167	1	874577710	Professional	2.0.10.242	2.0.10.353	10-14-2020	2020-10-14 오전 7:25:09	16:25:09	2.0.10.248	53	2	{/}	일려	일	려	97	1	53	NULL	NULL	NULL	NULL	NULL	NULL	KSY2	List1	NULL	NULL	NULL	NULL	NULL	NULL	NULL	NULL	NULL	1	{/}	0	3	156157	0	{/}	541
좌우반구com(split BVF)_3	12	1	<?xml version="1.0"?>\n<Clock xmlns:dt="urn:schemas-microsoft-com:datatypes"><Description dt:dt="string">E-Prime Primary Realtime Clock</Description><StartTime><Timestamp dt:dt="int">0</Timestamp><DateUtc dt:dt="string">2020-10-14T07:25:09Z</DateUtc></StartTime><FrequencyChanges><FrequencyChange><Frequency dt:dt="r8">2699960000</Frequency><Timestamp dt:dt="r8">5.56009749256227E+15</Timestamp><Cur…	좌우반구com(split BVF)_3-012-1	60.021	1.0.0.167	1	874577710	Professional	2.0.10.242	2.0.10.353	10-14-2020	2020-10-14 오전 7:25:09	16:25:09	2.0.10.248	96	2	{/}	일섭	일	섭	122	1	96	NULL	NULL	NULL	NULL	NULL	NULL	KSY3	List1	NULL	NULL	NULL	NULL	NULL	NULL	NULL	NULL	NULL	1	{/}	1	3	270467	0	{/}	438
좌우반구com(split BVF)_3	12	1	<?xml version="1.0"?>\n<Clock xmlns:dt="urn:schemas-microsoft-com:datatypes"><Description dt:dt="string">E-Prime Primary Realtime Clock</Description><StartTime><Timestamp dt:dt="int">0</Timestamp><DateUtc dt:dt="string">2020-10-14T07:25:09Z</DateUtc></StartTime><FrequencyChanges><FrequencyChange><Frequency dt:dt="r8">2699960000</Frequency><Timestamp dt:dt="r8">5.56009749256227E+15</Timestamp><Cur…	좌우반구com(split BVF)_3-012-1	60.021	1.0.0.167	1	874577710	Professional	2.0.10.242	2.0.10.353	10-14-2020	2020-10-14 오전 7:25:09	16:25:09	2.0.10.248	165	2	{/}	임택	임	택	NULL	NULL	NULL	82	1	33	NULL	NULL	NULL	KSY3	List2	NULL	NULL	NULL	NULL	NULL	NULL	NULL	NULL	NULL	1	{/}	0	3	517898	0	{/}	477
좌우반구com(split BVF)_3	12	1	<?xml version="1.0"?>\n<Clock xmlns:dt="urn:schemas-microsoft-com:datatypes"><Description dt:dt="string">E-Prime Primary Realtime Clock</Description><StartTime><Timestamp dt:dt="int">0</Timestamp><DateUtc dt:dt="string">2020-10-14T07:25:09Z</DateUtc></StartTime><FrequencyChanges><FrequencyChange><Frequency dt:dt="r8">2699960000</Frequency><Timestamp dt:dt="r8">5.56009749256227E+15</Timestamp><Cur…	좌우반구com(split BVF)_3-012-1	60.021	1.0.0.167	1	874577710	Professional	2.0.10.242	2.0.10.353	10-14-2020	2020-10-14 오전 7:25:09	16:25:09	2.0.10.248	86	1	z	입구	입	구	62	1	86	NULL	NULL	NULL	NULL	NULL	NULL	KSY	List1	0		0	-1	242660	184		0	0	1	z	0	4	242844	0	z	309
좌우반구com(split BVF)_3	12	1	<?xml version="1.0"?>\n<Clock xmlns:dt="urn:schemas-microsoft-com:datatypes"><Description dt:dt="string">E-Prime Primary Realtime Clock</Description><StartTime><Timestamp dt:dt="int">0</Timestamp><DateUtc dt:dt="string">2020-10-14T07:25:09Z</DateUtc></StartTime><FrequencyChanges><FrequencyChange><Frequency dt:dt="r8">2699960000</Frequency><Timestamp dt:dt="r8">5.56009749256227E+15</Timestamp><Cur…	좌우반구com(split BVF)_3-012-1	60.021	1.0.0.167	1	874577710	Professional	2.0.10.242	2.0.10.353	10-14-2020	2020-10-14 오전 7:25:09	16:25:09	2.0.10.248	48	2	{/}	입목	입	목	80	1	48	NULL	NULL	NULL	NULL	NULL	NULL	KSY	List1	0		1	-1	142178	184		0	0	1	{/}	0	4	142362	0	{/}	456
좌우반구com(split BVF)_3	12	1	<?xml version="1.0"?>\n<Clock xmlns:dt="urn:schemas-microsoft-com:datatypes"><Description dt:dt="string">E-Prime Primary Realtime Clock</Description><StartTime><Timestamp dt:dt="int">0</Timestamp><DateUtc dt:dt="string">2020-10-14T07:25:09Z</DateUtc></StartTime><FrequencyChanges><FrequencyChange><Frequency dt:dt="r8">2699960000</Frequency><Timestamp dt:dt="r8">5.56009749256227E+15</Timestamp><Cur…	좌우반구com(split BVF)_3-012-1	60.021	1.0.0.167	1	874577710	Professional	2.0.10.242	2.0.10.353	10-14-2020	2020-10-14 오전 7:25:09	16:25:09	2.0.10.248	101	2	{/}	입화	입	화	129	1	101	NULL	NULL	NULL	NULL	NULL	NULL	KSY	List1	0		0	0	283463	183		0	0	0	{/}	0	3	283646	0	z	627
좌우반구com(split BVF)_3	12	1	<?xml version="1.0"?>\n<Clock xmlns:dt="urn:schemas-microsoft-com:datatypes"><Description dt:dt="string">E-Prime Primary Realtime Clock</Description><StartTime><Timestamp dt:dt="int">0</Timestamp><DateUtc dt:dt="string">2020-10-14T07:25:09Z</DateUtc></StartTime><FrequencyChanges><FrequencyChange><Frequency dt:dt="r8">2699960000</Frequency><Timestamp dt:dt="r8">5.56009749256227E+15</Timestamp><Cur…	좌우반구com(split BVF)_3-012-1	60.021	1.0.0.167	1	874577710	Professional	2.0.10.242	2.0.10.353	10-14-2020	2020-10-14 오전 7:25:09	16:25:09	2.0.10.248	20	2	{/}	자름	자	름	9	1	20	NULL	NULL	NULL	NULL	NULL	NULL	KSY3	List1	NULL	NULL	NULL	NULL	NULL	NULL	NULL	NULL	NULL	1	{/}	0	3	67654	0	{/}	453
좌우반구com(split BVF)_3	12	1	<?xml version="1.0"?>\n<Clock xmlns:dt="urn:schemas-microsoft-com:datatypes"><Description dt:dt="string">E-Prime Primary Realtime Clock</Description><StartTime><Timestamp dt:dt="int">0</Timestamp><DateUtc dt:dt="string">2020-10-14T07:25:09Z</DateUtc></StartTime><FrequencyChanges><FrequencyChange><Frequency dt:dt="r8">2699960000</Frequency><Timestamp dt:dt="r8">5.56009749256227E+15</Timestamp><Cur…	좌우반구com(split BVF)_3-012-1	60.021	1.0.0.167	1	874577710	Professional	2.0.10.242	2.0.10.353	10-14-2020	2020-10-14 오전 7:25:09	16:25:09	2.0.10.248	351	1	z	자리	자	리	NULL	NULL	NULL	NULL	NULL	NULL	73	1	87	KSY	List3	0		0	-1	1058477	183		0	0	1	z	1	3	1058660	0	z	350
좌우반구com(split BVF)_3	12	1	<?xml version="1.0"?>\n<Clock xmlns:dt="urn:schemas-microsoft-com:datatypes"><Description dt:dt="string">E-Prime Primary Realtime Clock</Description><StartTime><Timestamp dt:dt="int">0</Timestamp><DateUtc dt:dt="string">2020-10-14T07:25:09Z</DateUtc></StartTime><FrequencyChanges><FrequencyChange><Frequency dt:dt="r8">2699960000</Frequency><Timestamp dt:dt="r8">5.56009749256227E+15</Timestamp><Cur…	좌우반구com(split BVF)_3-012-1	60.021	1.0.0.167	1	874577710	Professional	2.0.10.242	2.0.10.353	10-14-2020	2020-10-14 오전 7:25:09	16:25:09	2.0.10.248	375	1	z	자본	자	본	NULL	NULL	NULL	NULL	NULL	NULL	77	1	111	KSY	List3	0		0	0	1121722	183		0	0	1	z	0	3	1121905	0	z	320
좌우반구com(split BVF)_3	12	1	<?xml version="1.0"?>\n<Clock xmlns:dt="urn:schemas-microsoft-com:datatypes"><Description dt:dt="string">E-Prime Primary Realtime Clock</Description><StartTime><Timestamp dt:dt="int">0</Timestamp><DateUtc dt:dt="string">2020-10-14T07:25:09Z</DateUtc></StartTime><FrequencyChanges><FrequencyChange><Frequency dt:dt="r8">2699960000</Frequency><Timestamp dt:dt="r8">5.56009749256227E+15</Timestamp><Cur…	좌우반구com(split BVF)_3-012-1	60.021	1.0.0.167	1	874577710	Professional	2.0.10.242	2.0.10.353	10-14-2020	2020-10-14 오전 7:25:09	16:25:09	2.0.10.248	367	1	z	자체	자	체	NULL	NULL	NULL	NULL	NULL	NULL	55	1	103	KSY	List3	0		1	-1	1100762	184		0	0	1	z	0	4	1100946	0	z	376
좌우반구com(split BVF)_3	12	1	<?xml version="1.0"?>\n<Clock xmlns:dt="urn:schemas-microsoft-com:datatypes"><Description dt:dt="string">E-Prime Primary Realtime Clock</Description><StartTime><Timestamp dt:dt="int">0</Timestamp><DateUtc dt:dt="string">2020-10-14T07:25:09Z</DateUtc></StartTime><FrequencyChanges><FrequencyChange><Frequency dt:dt="r8">2699960000</Frequency><Timestamp dt:dt="r8">5.56009749256227E+15</Timestamp><Cur…	좌우반구com(split BVF)_3-012-1	60.021	1.0.0.167	1	874577710	Professional	2.0.10.242	2.0.10.353	10-14-2020	2020-10-14 오전 7:25:09	16:25:09	2.0.10.248	314	2	{/}	작락	작	락	NULL	NULL	NULL	NULL	NULL	NULL	4	1	50	KSY2	List3	NULL	NULL	NULL	NULL	NULL	NULL	NULL	NULL	NULL	1	{/}	0	3	959828	0	{/}	647
좌우반구com(split BVF)_3	12	1	<?xml version="1.0"?>\n<Clock xmlns:dt="urn:schemas-microsoft-com:datatypes"><Description dt:dt="string">E-Prime Primary Realtime Clock</Description><StartTime><Timestamp dt:dt="int">0</Timestamp><DateUtc dt:dt="string">2020-10-14T07:25:09Z</DateUtc></StartTime><FrequencyChanges><FrequencyChange><Frequency dt:dt="r8">2699960000</Frequency><Timestamp dt:dt="r8">5.56009749256227E+15</Timestamp><Cur…	좌우반구com(split BVF)_3-012-1	60.021	1.0.0.167	1	874577710	Professional	2.0.10.242	2.0.10.353	10-14-2020	2020-10-14 오전 7:25:09	16:25:09	2.0.10.248	275	1	z	작품	작	품	NULL	NULL	NULL	NULL	NULL	NULL	91	1	11	KSY	List3	0		1	-1	857463	184		0	0	1	z	0	4	857647	0	z	309
좌우반구com(split BVF)_3	12	1	<?xml version="1.0"?>\n<Clock xmlns:dt="urn:schemas-microsoft-com:datatypes"><Description dt:dt="string">E-Prime Primary Realtime Clock</Description><StartTime><Timestamp dt:dt="int">0</Timestamp><DateUtc dt:dt="string">2020-10-14T07:25:09Z</DateUtc></StartTime><FrequencyChanges><FrequencyChange><Frequency dt:dt="r8">2699960000</Frequency><Timestamp dt:dt="r8">5.56009749256227E+15</Timestamp><Cur…	좌우반구com(split BVF)_3-012-1	60.021	1.0.0.167	1	874577710	Professional	2.0.10.242	2.0.10.353	10-14-2020	2020-10-14 오전 7:25:09	16:25:09	2.0.10.248	226	1	z	재계	재	계	NULL	NULL	NULL	39	1	94	NULL	NULL	NULL	KSY	List2	0		0	0	679059	183		0	0	1	z	0	3	679242	0	z	651
좌우반구com(split BVF)_3	12	1	<?xml version="1.0"?>\n<Clock xmlns:dt="urn:schemas-microsoft-com:datatypes"><Description dt:dt="string">E-Prime Primary Realtime Clock</Description><StartTime><Timestamp dt:dt="int">0</Timestamp><DateUtc dt:dt="string">2020-10-14T07:25:09Z</DateUtc></StartTime><FrequencyChanges><FrequencyChange><Frequency dt:dt="r8">2699960000</Frequency><Timestamp dt:dt="r8">5.56009749256227E+15</Timestamp><Cur…	좌우반구com(split BVF)_3-012-1	60.021	1.0.0.167	1	874577710	Professional	2.0.10.242	2.0.10.353	10-14-2020	2020-10-14 오전 7:25:09	16:25:09	2.0.10.248	16	2	{/}	적태	적	태	88	1	16	NULL	NULL	NULL	NULL	NULL	NULL	KSY3	List1	NULL	NULL	NULL	NULL	NULL	NULL	NULL	NULL	NULL	1	{/}	0	4	56675	0	{/}	904
좌우반구com(split BVF)_3	12	1	<?xml version="1.0"?>\n<Clock xmlns:dt="urn:schemas-microsoft-com:datatypes"><Description dt:dt="string">E-Prime Primary Realtime Clock</Description><StartTime><Timestamp dt:dt="int">0</Timestamp><DateUtc dt:dt="string">2020-10-14T07:25:09Z</DateUtc></StartTime><FrequencyChanges><FrequencyChange><Frequency dt:dt="r8">2699960000</Frequency><Timestamp dt:dt="r8">5.56009749256227E+15</Timestamp><Cur…	좌우반구com(split BVF)_3-012-1	60.021	1.0.0.167	1	874577710	Professional	2.0.10.242	2.0.10.353	10-14-2020	2020-10-14 오전 7:25:09	16:25:09	2.0.10.248	75	1	z	전략	전	략	93	1	75	NULL	NULL	NULL	NULL	NULL	NULL	KSY	List1	0		0	-1	213820	184		0	0	1	z	0	4	214004	0	z	334
좌우반구com(split BVF)_3	12	1	<?xml version="1.0"?>\n<Clock xmlns:dt="urn:schemas-microsoft-com:datatypes"><Description dt:dt="string">E-Prime Primary Realtime Clock</Description><StartTime><Timestamp dt:dt="int">0</Timestamp><DateUtc dt:dt="string">2020-10-14T07:25:09Z</DateUtc></StartTime><FrequencyChanges><FrequencyChange><Frequency dt:dt="r8">2699960000</Frequency><Timestamp dt:dt="r8">5.56009749256227E+15</Timestamp><Cur…	좌우반구com(split BVF)_3-012-1	60.021	1.0.0.167	1	874577710	Professional	2.0.10.242	2.0.10.353	10-14-2020	2020-10-14 오전 7:25:09	16:25:09	2.0.10.248	286	1	z	전통	전	통	NULL	NULL	NULL	NULL	NULL	NULL	100	1	22	KSY	List3	0		0	-1	885870	184		0	0	1	z	0	4	886054	0	z	325
좌우반구com(split BVF)_3	12	1	<?xml version="1.0"?>\n<Clock xmlns:dt="urn:schemas-microsoft-com:datatypes"><Description dt:dt="string">E-Prime Primary Realtime Clock</Description><StartTime><Timestamp dt:dt="int">0</Timestamp><DateUtc dt:dt="string">2020-10-14T07:25:09Z</DateUtc></StartTime><FrequencyChanges><FrequencyChange><Frequency dt:dt="r8">2699960000</Frequency><Timestamp dt:dt="r8">5.56009749256227E+15</Timestamp><Cur…	좌우반구com(split BVF)_3-012-1	60.021	1.0.0.167	1	874577710	Professional	2.0.10.242	2.0.10.353	10-14-2020	2020-10-14 오전 7:25:09	16:25:09	2.0.10.248	3	2	{/}	전필	전	필	89	1	3	NULL	NULL	NULL	NULL	NULL	NULL	KSY2	List1	NULL	NULL	NULL	NULL	NULL	NULL	NULL	NULL	NULL	1	{/}	0	3	21920	0	{/}	435
좌우반구com(split BVF)_3	12	1	<?xml version="1.0"?>\n<Clock xmlns:dt="urn:schemas-microsoft-com:datatypes"><Description dt:dt="string">E-Prime Primary Realtime Clock</Description><StartTime><Timestamp dt:dt="int">0</Timestamp><DateUtc dt:dt="string">2020-10-14T07:25:09Z</DateUtc></StartTime><FrequencyChanges><FrequencyChange><Frequency dt:dt="r8">2699960000</Frequency><Timestamp dt:dt="r8">5.56009749256227E+15</Timestamp><Cur…	좌우반구com(split BVF)_3-012-1	60.021	1.0.0.167	1	874577710	Professional	2.0.10.242	2.0.10.353	10-14-2020	2020-10-14 오전 7:25:09	16:25:09	2.0.10.248	335	1	z	절감	절	감	NULL	NULL	NULL	NULL	NULL	NULL	36	1	71	KSY	List3	0		0	-1	1015225	184		0	0	1	z	0	4	1015409	0	z	537
좌우반구com(split BVF)_3	12	1	<?xml version="1.0"?>\n<Clock xmlns:dt="urn:schemas-microsoft-com:datatypes"><Description dt:dt="string">E-Prime Primary Realtime Clock</Description><StartTime><Timestamp dt:dt="int">0</Timestamp><DateUtc dt:dt="string">2020-10-14T07:25:09Z</DateUtc></StartTime><FrequencyChanges><FrequencyChange><Frequency dt:dt="r8">2699960000</Frequency><Timestamp dt:dt="r8">5.56009749256227E+15</Timestamp><Cur…	좌우반구com(split BVF)_3-012-1	60.021	1.0.0.167	1	874577710	Professional	2.0.10.242	2.0.10.353	10-14-2020	2020-10-14 오전 7:25:09	16:25:09	2.0.10.248	72	2	{/}	절보	절	보	43	1	72	NULL	NULL	NULL	NULL	NULL	NULL	KSY	List1	0		0	-1	205723	183		0	0	1	{/}	0	3	205906	0	{/}	504
좌우반구com(split BVF)_3	12	1	<?xml version="1.0"?>\n<Clock xmlns:dt="urn:schemas-microsoft-com:datatypes"><Description dt:dt="string">E-Prime Primary Realtime Clock</Description><StartTime><Timestamp dt:dt="int">0</Timestamp><DateUtc dt:dt="string">2020-10-14T07:25:09Z</DateUtc></StartTime><FrequencyChanges><FrequencyChange><Frequency dt:dt="r8">2699960000</Frequency><Timestamp dt:dt="r8">5.56009749256227E+15</Timestamp><Cur…	좌우반구com(split BVF)_3-012-1	60.021	1.0.0.167	1	874577710	Professional	2.0.10.242	2.0.10.353	10-14-2020	2020-10-14 오전 7:25:09	16:25:09	2.0.10.248	191	2	{/}	절속	절	속	NULL	NULL	NULL	107	1	59	NULL	NULL	NULL	KSY	List2	0		1	-1	586607	184		0	0	1	{/}	0	4	586791	0	{/}	527
좌우반구com(split BVF)_3	12	1	<?xml version="1.0"?>\n<Clock xmlns:dt="urn:schemas-microsoft-com:datatypes"><Description dt:dt="string">E-Prime Primary Realtime Clock</Description><StartTime><Timestamp dt:dt="int">0</Timestamp><DateUtc dt:dt="string">2020-10-14T07:25:09Z</DateUtc></StartTime><FrequencyChanges><FrequencyChange><Frequency dt:dt="r8">2699960000</Frequency><Timestamp dt:dt="r8">5.56009749256227E+15</Timestamp><Cur…	좌우반구com(split BVF)_3-012-1	60.021	1.0.0.167	1	874577710	Professional	2.0.10.242	2.0.10.353	10-14-2020	2020-10-14 오전 7:25:09	16:25:09	2.0.10.248	141	1	z	절차	절	차	NULL	NULL	NULL	25	1	9	NULL	NULL	NULL	KSY	List2	0		0	-1	454870	183		0	0	1	z	0	3	455053	0	z	322
좌우반구com(split BVF)_3	12	1	<?xml version="1.0"?>\n<Clock xmlns:dt="urn:schemas-microsoft-com:datatypes"><Description dt:dt="string">E-Prime Primary Realtime Clock</Description><StartTime><Timestamp dt:dt="int">0</Timestamp><DateUtc dt:dt="string">2020-10-14T07:25:09Z</DateUtc></StartTime><FrequencyChanges><FrequencyChange><Frequency dt:dt="r8">2699960000</Frequency><Timestamp dt:dt="r8">5.56009749256227E+15</Timestamp><Cur…	좌우반구com(split BVF)_3-012-1	60.021	1.0.0.167	1	874577710	Professional	2.0.10.242	2.0.10.353	10-14-2020	2020-10-14 오전 7:25:09	16:25:09	2.0.10.248	343	1	z	정도	정	도	NULL	NULL	NULL	NULL	NULL	NULL	27	1	79	KSY	List3	0		0	-1	1037051	183		0	0	1	z	1	3	1037234	0	z	568
좌우반구com(split BVF)_3	12	1	<?xml version="1.0"?>\n<Clock xmlns:dt="urn:schemas-microsoft-com:datatypes"><Description dt:dt="string">E-Prime Primary Realtime Clock</Description><StartTime><Timestamp dt:dt="int">0</Timestamp><DateUtc dt:dt="string">2020-10-14T07:25:09Z</DateUtc></StartTime><FrequencyChanges><FrequencyChange><Frequency dt:dt="r8">2699960000</Frequency><Timestamp dt:dt="r8">5.56009749256227E+15</Timestamp><Cur…	좌우반구com(split BVF)_3-012-1	60.021	1.0.0.167	1	874577710	Professional	2.0.10.242	2.0.10.353	10-14-2020	2020-10-14 오전 7:25:09	16:25:09	2.0.10.248	28	1	z	정오	정	오	103	1	28	NULL	NULL	NULL	NULL	NULL	NULL	KSY	List1	0		0	0	88564	183		0	0	1	z	0	3	88747	0	z	384
좌우반구com(split BVF)_3	12	1	<?xml version="1.0"?>\n<Clock xmlns:dt="urn:schemas-microsoft-com:datatypes"><Description dt:dt="string">E-Prime Primary Realtime Clock</Description><StartTime><Timestamp dt:dt="int">0</Timestamp><DateUtc dt:dt="string">2020-10-14T07:25:09Z</DateUtc></StartTime><FrequencyChanges><FrequencyChange><Frequency dt:dt="r8">2699960000</Frequency><Timestamp dt:dt="r8">5.56009749256227E+15</Timestamp><Cur…	좌우반구com(split BVF)_3-012-1	60.021	1.0.0.167	1	874577710	Professional	2.0.10.242	2.0.10.353	10-14-2020	2020-10-14 오전 7:25:09	16:25:09	2.0.10.248	373	1	z	정책	정	책	NULL	NULL	NULL	NULL	NULL	NULL	8	1	109	KSY	List3	0		0	-1	1116690	183		0	0	1	z	1	3	1116873	0	z	280
좌우반구com(split BVF)_3	12	1	<?xml version="1.0"?>\n<Clock xmlns:dt="urn:schemas-microsoft-com:datatypes"><Description dt:dt="string">E-Prime Primary Realtime Clock</Description><StartTime><Timestamp dt:dt="int">0</Timestamp><DateUtc dt:dt="string">2020-10-14T07:25:09Z</DateUtc></StartTime><FrequencyChanges><FrequencyChange><Frequency dt:dt="r8">2699960000</Frequency><Timestamp dt:dt="r8">5.56009749256227E+15</Timestamp><Cur…	좌우반구com(split BVF)_3-012-1	60.021	1.0.0.167	1	874577710	Professional	2.0.10.242	2.0.10.353	10-14-2020	2020-10-14 오전 7:25:09	16:25:09	2.0.10.248	255	2	{/}	제경	제	경	NULL	NULL	NULL	40	1	123	NULL	NULL	NULL	KSY3	List2	NULL	NULL	NULL	NULL	NULL	NULL	NULL	NULL	NULL	1	{/}	0	4	756049	0	{/}	804
좌우반구com(split BVF)_3	12	1	<?xml version="1.0"?>\n<Clock xmlns:dt="urn:schemas-microsoft-com:datatypes"><Description dt:dt="string">E-Prime Primary Realtime Clock</Description><StartTime><Timestamp dt:dt="int">0</Timestamp><DateUtc dt:dt="string">2020-10-14T07:25:09Z</DateUtc></StartTime><FrequencyChanges><FrequencyChange><Frequency dt:dt="r8">2699960000</Frequency><Timestamp dt:dt="r8">5.56009749256227E+15</Timestamp><Cur…	좌우반구com(split BVF)_3-012-1	60.021	1.0.0.167	1	874577710	Professional	2.0.10.242	2.0.10.353	10-14-2020	2020-10-14 오전 7:25:09	16:25:09	2.0.10.248	173	1	z	제도	제	도	NULL	NULL	NULL	127	1	41	NULL	NULL	NULL	KSY	List2	0		0	0	538891	183		0	0	1	z	0	3	539074	0	z	373
좌우반구com(split BVF)_3	12	1	<?xml version="1.0"?>\n<Clock xmlns:dt="urn:schemas-microsoft-com:datatypes"><Description dt:dt="string">E-Prime Primary Realtime Clock</Description><StartTime><Timestamp dt:dt="int">0</Timestamp><DateUtc dt:dt="string">2020-10-14T07:25:09Z</DateUtc></StartTime><FrequencyChanges><FrequencyChange><Frequency dt:dt="r8">2699960000</Frequency><Timestamp dt:dt="r8">5.56009749256227E+15</Timestamp><Cur…	좌우반구com(split BVF)_3-012-1	60.021	1.0.0.167	1	874577710	Professional	2.0.10.242	2.0.10.353	10-14-2020	2020-10-14 오전 7:25:09	16:25:09	2.0.10.248	329	2	{/}	제란	제	란	NULL	NULL	NULL	NULL	NULL	NULL	130	1	65	KSY2	List3	NULL	NULL	NULL	NULL	NULL	NULL	NULL	NULL	NULL	0	{/}	0	4	999448	0	z	554
좌우반구com(split BVF)_3	12	1	<?xml version="1.0"?>\n<Clock xmlns:dt="urn:schemas-microsoft-com:datatypes"><Description dt:dt="string">E-Prime Primary Realtime Clock</Description><StartTime><Timestamp dt:dt="int">0</Timestamp><DateUtc dt:dt="string">2020-10-14T07:25:09Z</DateUtc></StartTime><FrequencyChanges><FrequencyChange><Frequency dt:dt="r8">2699960000</Frequency><Timestamp dt:dt="r8">5.56009749256227E+15</Timestamp><Cur…	좌우반구com(split BVF)_3-012-1	60.021	1.0.0.167	1	874577710	Professional	2.0.10.242	2.0.10.353	10-14-2020	2020-10-14 오전 7:25:09	16:25:09	2.0.10.248	8	1	z	제안	제	안	26	1	8	NULL	NULL	NULL	NULL	NULL	NULL	KSY	List1	0		0	-1	35132	184		0	0	1	z	0	4	35316	0	z	335
좌우반구com(split BVF)_3	12	1	<?xml version="1.0"?>\n<Clock xmlns:dt="urn:schemas-microsoft-com:datatypes"><Description dt:dt="string">E-Prime Primary Realtime Clock</Description><StartTime><Timestamp dt:dt="int">0</Timestamp><DateUtc dt:dt="string">2020-10-14T07:25:09Z</DateUtc></StartTime><FrequencyChanges><FrequencyChange><Frequency dt:dt="r8">2699960000</Frequency><Timestamp dt:dt="r8">5.56009749256227E+15</Timestamp><Cur…	좌우반구com(split BVF)_3-012-1	60.021	1.0.0.167	1	874577710	Professional	2.0.10.242	2.0.10.353	10-14-2020	2020-10-14 오전 7:25:09	16:25:09	2.0.10.248	389	1	z	제품	제	품	NULL	NULL	NULL	NULL	NULL	NULL	38	1	125	KSY	List3	0		0	-1	1157809	183		0	0	1	z	1	3	1157992	0	z	281
좌우반구com(split BVF)_3	12	1	<?xml version="1.0"?>\n<Clock xmlns:dt="urn:schemas-microsoft-com:datatypes"><Description dt:dt="string">E-Prime Primary Realtime Clock</Description><StartTime><Timestamp dt:dt="int">0</Timestamp><DateUtc dt:dt="string">2020-10-14T07:25:09Z</DateUtc></StartTime><FrequencyChanges><FrequencyChange><Frequency dt:dt="r8">2699960000</Frequency><Timestamp dt:dt="r8">5.56009749256227E+15</Timestamp><Cur…	좌우반구com(split BVF)_3-012-1	60.021	1.0.0.167	1	874577710	Professional	2.0.10.242	2.0.10.353	10-14-2020	2020-10-14 오전 7:25:09	16:25:09	2.0.10.248	393	1	z	조건	조	건	NULL	NULL	NULL	NULL	NULL	NULL	116	1	129	KSY	List3	0		0	0	1167956	183		0	0	1	z	0	3	1168139	0	z	270
좌우반구com(split BVF)_3	12	1	<?xml version="1.0"?>\n<Clock xmlns:dt="urn:schemas-microsoft-com:datatypes"><Description dt:dt="string">E-Prime Primary Realtime Clock</Description><StartTime><Timestamp dt:dt="int">0</Timestamp><DateUtc dt:dt="string">2020-10-14T07:25:09Z</DateUtc></StartTime><FrequencyChanges><FrequencyChange><Frequency dt:dt="r8">2699960000</Frequency><Timestamp dt:dt="r8">5.56009749256227E+15</Timestamp><Cur…	좌우반구com(split BVF)_3-012-1	60.021	1.0.0.167	1	874577710	Professional	2.0.10.242	2.0.10.353	10-14-2020	2020-10-14 오전 7:25:09	16:25:09	2.0.10.248	305	1	z	조례	조	례	NULL	NULL	NULL	NULL	NULL	NULL	68	1	41	KSY	List3	0		0	0	935470	183		0	0	1	z	0	3	935653	0	z	486
좌우반구com(split BVF)_3	12	1	<?xml version="1.0"?>\n<Clock xmlns:dt="urn:schemas-microsoft-com:datatypes"><Description dt:dt="string">E-Prime Primary Realtime Clock</Description><StartTime><Timestamp dt:dt="int">0</Timestamp><DateUtc dt:dt="string">2020-10-14T07:25:09Z</DateUtc></StartTime><FrequencyChanges><FrequencyChange><Frequency dt:dt="r8">2699960000</Frequency><Timestamp dt:dt="r8">5.56009749256227E+15</Timestamp><Cur…	좌우반구com(split BVF)_3-012-1	60.021	1.0.0.167	1	874577710	Professional	2.0.10.242	2.0.10.353	10-14-2020	2020-10-14 오전 7:25:09	16:25:09	2.0.10.248	278	1	z	조직	조	직	NULL	NULL	NULL	NULL	NULL	NULL	30	1	14	KSY	List3	0		0	-1	865111	183		0	0	1	z	0	3	865294	0	z	286
좌우반구com(split BVF)_3	12	1	<?xml version="1.0"?>\n<Clock xmlns:dt="urn:schemas-microsoft-com:datatypes"><Description dt:dt="string">E-Prime Primary Realtime Clock</Description><StartTime><Timestamp dt:dt="int">0</Timestamp><DateUtc dt:dt="string">2020-10-14T07:25:09Z</DateUtc></StartTime><FrequencyChanges><FrequencyChange><Frequency dt:dt="r8">2699960000</Frequency><Timestamp dt:dt="r8">5.56009749256227E+15</Timestamp><Cur…	좌우반구com(split BVF)_3-012-1	60.021	1.0.0.167	1	874577710	Professional	2.0.10.242	2.0.10.353	10-14-2020	2020-10-14 오전 7:25:09	16:25:09	2.0.10.248	377	1	z	종류	종	류	NULL	NULL	NULL	NULL	NULL	NULL	114	1	113	KSY	List3	0		0	-1	1126770	183		0	0	1	z	1	3	1126953	0	z	256
좌우반구com(split BVF)_3	12	1	<?xml version="1.0"?>\n<Clock xmlns:dt="urn:schemas-microsoft-com:datatypes"><Description dt:dt="string">E-Prime Primary Realtime Clock</Description><StartTime><Timestamp dt:dt="int">0</Timestamp><DateUtc dt:dt="string">2020-10-14T07:25:09Z</DateUtc></StartTime><FrequencyChanges><FrequencyChange><Frequency dt:dt="r8">2699960000</Frequency><Timestamp dt:dt="r8">5.56009749256227E+15</Timestamp><Cur…	좌우반구com(split BVF)_3-012-1	60.021	1.0.0.167	1	874577710	Professional	2.0.10.242	2.0.10.353	10-14-2020	2020-10-14 오전 7:25:09	16:25:09	2.0.10.248	267	2	{/}	종백	종	백	NULL	NULL	NULL	NULL	NULL	NULL	74	1	3	KSY3	List3	NULL	NULL	NULL	NULL	NULL	NULL	NULL	NULL	NULL	1	{/}	0	3	836704	0	{/}	412
좌우반구com(split BVF)_3	12	1	<?xml version="1.0"?>\n<Clock xmlns:dt="urn:schemas-microsoft-com:datatypes"><Description dt:dt="string">E-Prime Primary Realtime Clock</Description><StartTime><Timestamp dt:dt="int">0</Timestamp><DateUtc dt:dt="string">2020-10-14T07:25:09Z</DateUtc></StartTime><FrequencyChanges><FrequencyChange><Frequency dt:dt="r8">2699960000</Frequency><Timestamp dt:dt="r8">5.56009749256227E+15</Timestamp><Cur…	좌우반구com(split BVF)_3-012-1	60.021	1.0.0.167	1	874577710	Professional	2.0.10.242	2.0.10.353	10-14-2020	2020-10-14 오전 7:25:09	16:25:09	2.0.10.248	205	2	{/}	죽거	죽	거	NULL	NULL	NULL	112	1	73	NULL	NULL	NULL	KSY	List2	0		0	0	624378	183		0	0	1	{/}	0	3	624561	0	{/}	389
좌우반구com(split BVF)_3	12	1	<?xml version="1.0"?>\n<Clock xmlns:dt="urn:schemas-microsoft-com:datatypes"><Description dt:dt="string">E-Prime Primary Realtime Clock</Description><StartTime><Timestamp dt:dt="int">0</Timestamp><DateUtc dt:dt="string">2020-10-14T07:25:09Z</DateUtc></StartTime><FrequencyChanges><FrequencyChange><Frequency dt:dt="r8">2699960000</Frequency><Timestamp dt:dt="r8">5.56009749256227E+15</Timestamp><Cur…	좌우반구com(split BVF)_3-012-1	60.021	1.0.0.167	1	874577710	Professional	2.0.10.242	2.0.10.353	10-14-2020	2020-10-14 오전 7:25:09	16:25:09	2.0.10.248	179	1	z	죽음	죽	음	NULL	NULL	NULL	97	1	47	NULL	NULL	NULL	KSY	List2	0		1	-1	555018	184		0	0	1	z	0	4	555202	0	z	276
좌우반구com(split BVF)_3	12	1	<?xml version="1.0"?>\n<Clock xmlns:dt="urn:schemas-microsoft-com:datatypes"><Description dt:dt="string">E-Prime Primary Realtime Clock</Description><StartTime><Timestamp dt:dt="int">0</Timestamp><DateUtc dt:dt="string">2020-10-14T07:25:09Z</DateUtc></StartTime><FrequencyChanges><FrequencyChange><Frequency dt:dt="r8">2699960000</Frequency><Timestamp dt:dt="r8">5.56009749256227E+15</Timestamp><Cur…	좌우반구com(split BVF)_3-012-1	60.021	1.0.0.167	1	874577710	Professional	2.0.10.242	2.0.10.353	10-14-2020	2020-10-14 오전 7:25:09	16:25:09	2.0.10.248	178	1	z	준거	준	거	NULL	NULL	NULL	61	1	46	NULL	NULL	NULL	KSY	List2	0		1	-1	552219	184		0	0	1	z	0	4	552403	0	z	595
좌우반구com(split BVF)_3	12	1	<?xml version="1.0"?>\n<Clock xmlns:dt="urn:schemas-microsoft-com:datatypes"><Description dt:dt="string">E-Prime Primary Realtime Clock</Description><StartTime><Timestamp dt:dt="int">0</Timestamp><DateUtc dt:dt="string">2020-10-14T07:25:09Z</DateUtc></StartTime><FrequencyChanges><FrequencyChange><Frequency dt:dt="r8">2699960000</Frequency><Timestamp dt:dt="r8">5.56009749256227E+15</Timestamp><Cur…	좌우반구com(split BVF)_3-012-1	60.021	1.0.0.167	1	874577710	Professional	2.0.10.242	2.0.10.353	10-14-2020	2020-10-14 오전 7:25:09	16:25:09	2.0.10.248	359	2	{/}	증력	증	력	NULL	NULL	NULL	NULL	NULL	NULL	35	1	95	KSY3	List3	NULL	NULL	NULL	NULL	NULL	NULL	NULL	NULL	NULL	0	{/}	1	3	1079586	0	z	424
좌우반구com(split BVF)_3	12	1	<?xml version="1.0"?>\n<Clock xmlns:dt="urn:schemas-microsoft-com:datatypes"><Description dt:dt="string">E-Prime Primary Realtime Clock</Description><StartTime><Timestamp dt:dt="int">0</Timestamp><DateUtc dt:dt="string">2020-10-14T07:25:09Z</DateUtc></StartTime><FrequencyChanges><FrequencyChange><Frequency dt:dt="r8">2699960000</Frequency><Timestamp dt:dt="r8">5.56009749256227E+15</Timestamp><Cur…	좌우반구com(split BVF)_3-012-1	60.021	1.0.0.167	1	874577710	Professional	2.0.10.242	2.0.10.353	10-14-2020	2020-10-14 오전 7:25:09	16:25:09	2.0.10.248	354	1	z	증인	증	인	NULL	NULL	NULL	NULL	NULL	NULL	78	1	90	KSY	List3	0		0	-1	1066291	183		0	0	1	z	1	3	1066474	0	z	368
좌우반구com(split BVF)_3	12	1	<?xml version="1.0"?>\n<Clock xmlns:dt="urn:schemas-microsoft-com:datatypes"><Description dt:dt="string">E-Prime Primary Realtime Clock</Description><StartTime><Timestamp dt:dt="int">0</Timestamp><DateUtc dt:dt="string">2020-10-14T07:25:09Z</DateUtc></StartTime><FrequencyChanges><FrequencyChange><Frequency dt:dt="r8">2699960000</Frequency><Timestamp dt:dt="r8">5.56009749256227E+15</Timestamp><Cur…	좌우반구com(split BVF)_3-012-1	60.021	1.0.0.167	1	874577710	Professional	2.0.10.242	2.0.10.353	10-14-2020	2020-10-14 오전 7:25:09	16:25:09	2.0.10.248	235	2	{/}	지님	지	님	NULL	NULL	NULL	44	1	103	NULL	NULL	NULL	KSY3	List2	NULL	NULL	NULL	NULL	NULL	NULL	NULL	NULL	NULL	1	{/}	0	4	703484	0	{/}	393
좌우반구com(split BVF)_3	12	1	<?xml version="1.0"?>\n<Clock xmlns:dt="urn:schemas-microsoft-com:datatypes"><Description dt:dt="string">E-Prime Primary Realtime Clock</Description><StartTime><Timestamp dt:dt="int">0</Timestamp><DateUtc dt:dt="string">2020-10-14T07:25:09Z</DateUtc></StartTime><FrequencyChanges><FrequencyChange><Frequency dt:dt="r8">2699960000</Frequency><Timestamp dt:dt="r8">5.56009749256227E+15</Timestamp><Cur…	좌우반구com(split BVF)_3-012-1	60.021	1.0.0.167	1	874577710	Professional	2.0.10.242	2.0.10.353	10-14-2020	2020-10-14 오전 7:25:09	16:25:09	2.0.10.248	356	1	z	지적	지	적	NULL	NULL	NULL	NULL	NULL	NULL	21	1	92	KSY	List3	0		0	-1	1071506	183		0	0	1	z	0	3	1071689	0	z	337
좌우반구com(split BVF)_3	12	1	<?xml version="1.0"?>\n<Clock xmlns:dt="urn:schemas-microsoft-com:datatypes"><Description dt:dt="string">E-Prime Primary Realtime Clock</Description><StartTime><Timestamp dt:dt="int">0</Timestamp><DateUtc dt:dt="string">2020-10-14T07:25:09Z</DateUtc></StartTime><FrequencyChanges><FrequencyChange><Frequency dt:dt="r8">2699960000</Frequency><Timestamp dt:dt="r8">5.56009749256227E+15</Timestamp><Cur…	좌우반구com(split BVF)_3-012-1	60.021	1.0.0.167	1	874577710	Professional	2.0.10.242	2.0.10.353	10-14-2020	2020-10-14 오전 7:25:09	16:25:09	2.0.10.248	310	1	z	지표	지	표	NULL	NULL	NULL	NULL	NULL	NULL	118	1	46	KSY	List3	0		0	-1	949065	183		0	0	1	z	1	3	949248	0	z	427
좌우반구com(split BVF)_3	12	1	<?xml version="1.0"?>\n<Clock xmlns:dt="urn:schemas-microsoft-com:datatypes"><Description dt:dt="string">E-Prime Primary Realtime Clock</Description><StartTime><Timestamp dt:dt="int">0</Timestamp><DateUtc dt:dt="string">2020-10-14T07:25:09Z</DateUtc></StartTime><FrequencyChanges><FrequencyChange><Frequency dt:dt="r8">2699960000</Frequency><Timestamp dt:dt="r8">5.56009749256227E+15</Timestamp><Cur…	좌우반구com(split BVF)_3-012-1	60.021	1.0.0.167	1	874577710	Professional	2.0.10.242	2.0.10.353	10-14-2020	2020-10-14 오전 7:25:09	16:25:09	2.0.10.248	180	1	z	지혜	지	혜	NULL	NULL	NULL	122	1	48	NULL	NULL	NULL	KSY	List2	0		0	-1	557501	183		0	0	1	z	0	3	557684	0	z	298
좌우반구com(split BVF)_3	12	1	<?xml version="1.0"?>\n<Clock xmlns:dt="urn:schemas-microsoft-com:datatypes"><Description dt:dt="string">E-Prime Primary Realtime Clock</Description><StartTime><Timestamp dt:dt="int">0</Timestamp><DateUtc dt:dt="string">2020-10-14T07:25:09Z</DateUtc></StartTime><FrequencyChanges><FrequencyChange><Frequency dt:dt="r8">2699960000</Frequency><Timestamp dt:dt="r8">5.56009749256227E+15</Timestamp><Cur…	좌우반구com(split BVF)_3-012-1	60.021	1.0.0.167	1	874577710	Professional	2.0.10.242	2.0.10.353	10-14-2020	2020-10-14 오전 7:25:09	16:25:09	2.0.10.248	142	2	{/}	직매	직	매	NULL	NULL	NULL	87	1	10	NULL	NULL	NULL	KSY	List2	0		1	-1	457402	184		0	0	1	{/}	0	4	457586	0	{/}	397
좌우반구com(split BVF)_3	12	1	<?xml version="1.0"?>\n<Clock xmlns:dt="urn:schemas-microsoft-com:datatypes"><Description dt:dt="string">E-Prime Primary Realtime Clock</Description><StartTime><Timestamp dt:dt="int">0</Timestamp><DateUtc dt:dt="string">2020-10-14T07:25:09Z</DateUtc></StartTime><FrequencyChanges><FrequencyChange><Frequency dt:dt="r8">2699960000</Frequency><Timestamp dt:dt="r8">5.56009749256227E+15</Timestamp><Cur…	좌우반구com(split BVF)_3-012-1	60.021	1.0.0.167	1	874577710	Professional	2.0.10.242	2.0.10.353	10-14-2020	2020-10-14 오전 7:25:09	16:25:09	2.0.10.248	26	1	z	직장	직	장	72	1	26	NULL	NULL	NULL	NULL	NULL	NULL	KSY	List1	0		0	-1	83199	183		0	0	1	z	0	3	83382	0	z	309
좌우반구com(split BVF)_3	12	1	<?xml version="1.0"?>\n<Clock xmlns:dt="urn:schemas-microsoft-com:datatypes"><Description dt:dt="string">E-Prime Primary Realtime Clock</Description><StartTime><Timestamp dt:dt="int">0</Timestamp><DateUtc dt:dt="string">2020-10-14T07:25:09Z</DateUtc></StartTime><FrequencyChanges><FrequencyChange><Frequency dt:dt="r8">2699960000</Frequency><Timestamp dt:dt="r8">5.56009749256227E+15</Timestamp><Cur…	좌우반구com(split BVF)_3-012-1	60.021	1.0.0.167	1	874577710	Professional	2.0.10.242	2.0.10.353	10-14-2020	2020-10-14 오전 7:25:09	16:25:09	2.0.10.248	76	2	{/}	진회	진	회	1	1	76	NULL	NULL	NULL	NULL	NULL	NULL	KSY3	List1	NULL	NULL	NULL	NULL	NULL	NULL	NULL	NULL	NULL	1	{/}	0	3	216536	0	{/}	497
좌우반구com(split BVF)_3	12	1	<?xml version="1.0"?>\n<Clock xmlns:dt="urn:schemas-microsoft-com:datatypes"><Description dt:dt="string">E-Prime Primary Realtime Clock</Description><StartTime><Timestamp dt:dt="int">0</Timestamp><DateUtc dt:dt="string">2020-10-14T07:25:09Z</DateUtc></StartTime><FrequencyChanges><FrequencyChange><Frequency dt:dt="r8">2699960000</Frequency><Timestamp dt:dt="r8">5.56009749256227E+15</Timestamp><Cur…	좌우반구com(split BVF)_3-012-1	60.021	1.0.0.167	1	874577710	Professional	2.0.10.242	2.0.10.353	10-14-2020	2020-10-14 오전 7:25:09	16:25:09	2.0.10.248	387	1	z	질서	질	서	NULL	NULL	NULL	NULL	NULL	NULL	22	1	123	KSY	List3	0		0	-1	1152661	183		0	0	1	z	1	3	1152844	0	z	253
좌우반구com(split BVF)_3	12	1	<?xml version="1.0"?>\n<Clock xmlns:dt="urn:schemas-microsoft-com:datatypes"><Description dt:dt="string">E-Prime Primary Realtime Clock</Description><StartTime><Timestamp dt:dt="int">0</Timestamp><DateUtc dt:dt="string">2020-10-14T07:25:09Z</DateUtc></StartTime><FrequencyChanges><FrequencyChange><Frequency dt:dt="r8">2699960000</Frequency><Timestamp dt:dt="r8">5.56009749256227E+15</Timestamp><Cur…	좌우반구com(split BVF)_3-012-1	60.021	1.0.0.167	1	874577710	Professional	2.0.10.242	2.0.10.353	10-14-2020	2020-10-14 오전 7:25:09	16:25:09	2.0.10.248	391	1	z	차량	차	량	NULL	NULL	NULL	NULL	NULL	NULL	96	1	127	KSY	List3	0		0	-1	1162874	183		0	0	1	z	1	3	1163057	0	z	248
좌우반구com(split BVF)_3	12	1	<?xml version="1.0"?>\n<Clock xmlns:dt="urn:schemas-microsoft-com:datatypes"><Description dt:dt="string">E-Prime Primary Realtime Clock</Description><StartTime><Timestamp dt:dt="int">0</Timestamp><DateUtc dt:dt="string">2020-10-14T07:25:09Z</DateUtc></StartTime><FrequencyChanges><FrequencyChange><Frequency dt:dt="r8">2699960000</Frequency><Timestamp dt:dt="r8">5.56009749256227E+15</Timestamp><Cur…	좌우반구com(split BVF)_3-012-1	60.021	1.0.0.167	1	874577710	Professional	2.0.10.242	2.0.10.353	10-14-2020	2020-10-14 오전 7:25:09	16:25:09	2.0.10.248	93	1	z	차익	차	익	47	1	93	NULL	NULL	NULL	NULL	NULL	NULL	KSY	List1	0		1	-1	261270	184		0	0	1	z	0	4	261454	0	z	547
좌우반구com(split BVF)_3	12	1	<?xml version="1.0"?>\n<Clock xmlns:dt="urn:schemas-microsoft-com:datatypes"><Description dt:dt="string">E-Prime Primary Realtime Clock</Description><StartTime><Timestamp dt:dt="int">0</Timestamp><DateUtc dt:dt="string">2020-10-14T07:25:09Z</DateUtc></StartTime><FrequencyChanges><FrequencyChange><Frequency dt:dt="r8">2699960000</Frequency><Timestamp dt:dt="r8">5.56009749256227E+15</Timestamp><Cur…	좌우반구com(split BVF)_3-012-1	60.021	1.0.0.167	1	874577710	Professional	2.0.10.242	2.0.10.353	10-14-2020	2020-10-14 오전 7:25:09	16:25:09	2.0.10.248	100	2	{/}	착반	착	반	30	1	100	NULL	NULL	NULL	NULL	NULL	NULL	KSY3	List1	NULL	NULL	NULL	NULL	NULL	NULL	NULL	NULL	NULL	1	{/}	0	3	280947	0	{/}	494
좌우반구com(split BVF)_3	12	1	<?xml version="1.0"?>\n<Clock xmlns:dt="urn:schemas-microsoft-com:datatypes"><Description dt:dt="string">E-Prime Primary Realtime Clock</Description><StartTime><Timestamp dt:dt="int">0</Timestamp><DateUtc dt:dt="string">2020-10-14T07:25:09Z</DateUtc></StartTime><FrequencyChanges><FrequencyChange><Frequency dt:dt="r8">2699960000</Frequency><Timestamp dt:dt="r8">5.56009749256227E+15</Timestamp><Cur…	좌우반구com(split BVF)_3-012-1	60.021	1.0.0.167	1	874577710	Professional	2.0.10.242	2.0.10.353	10-14-2020	2020-10-14 오전 7:25:09	16:25:09	2.0.10.248	127	1	z	책임	책	임	112	1	127	NULL	NULL	NULL	NULL	NULL	NULL	KSY	List1	0		0	0	350773	183		0	0	1	z	0	3	350956	0	z	220
좌우반구com(split BVF)_3	12	1	<?xml version="1.0"?>\n<Clock xmlns:dt="urn:schemas-microsoft-com:datatypes"><Description dt:dt="string">E-Prime Primary Realtime Clock</Description><StartTime><Timestamp dt:dt="int">0</Timestamp><DateUtc dt:dt="string">2020-10-14T07:25:09Z</DateUtc></StartTime><FrequencyChanges><FrequencyChange><Frequency dt:dt="r8">2699960000</Frequency><Timestamp dt:dt="r8">5.56009749256227E+15</Timestamp><Cur…	좌우반구com(split BVF)_3-012-1	60.021	1.0.0.167	1	874577710	Professional	2.0.10.242	2.0.10.353	10-14-2020	2020-10-14 오전 7:25:09	16:25:09	2.0.10.248	128	2	{/}	책희	책	희	104	1	128	NULL	NULL	NULL	NULL	NULL	NULL	KSY	List1	0		0	0	353189	183		0	0	1	{/}	0	3	353372	0	{/}	405
좌우반구com(split BVF)_3	12	1	<?xml version="1.0"?>\n<Clock xmlns:dt="urn:schemas-microsoft-com:datatypes"><Description dt:dt="string">E-Prime Primary Realtime Clock</Description><StartTime><Timestamp dt:dt="int">0</Timestamp><DateUtc dt:dt="string">2020-10-14T07:25:09Z</DateUtc></StartTime><FrequencyChanges><FrequencyChange><Frequency dt:dt="r8">2699960000</Frequency><Timestamp dt:dt="r8">5.56009749256227E+15</Timestamp><Cur…	좌우반구com(split BVF)_3-012-1	60.021	1.0.0.167	1	874577710	Professional	2.0.10.242	2.0.10.353	10-14-2020	2020-10-14 오전 7:25:09	16:25:09	2.0.10.248	249	2	{/}	청휘	청	휘	NULL	NULL	NULL	1	1	117	NULL	NULL	NULL	KSY2	List2	NULL	NULL	NULL	NULL	NULL	NULL	NULL	NULL	NULL	1	{/}	0	3	740404	0	{/}	417
좌우반구com(split BVF)_3	12	1	<?xml version="1.0"?>\n<Clock xmlns:dt="urn:schemas-microsoft-com:datatypes"><Description dt:dt="string">E-Prime Primary Realtime Clock</Description><StartTime><Timestamp dt:dt="int">0</Timestamp><DateUtc dt:dt="string">2020-10-14T07:25:09Z</DateUtc></StartTime><FrequencyChanges><FrequencyChange><Frequency dt:dt="r8">2699960000</Frequency><Timestamp dt:dt="r8">5.56009749256227E+15</Timestamp><Cur…	좌우반구com(split BVF)_3-012-1	60.021	1.0.0.167	1	874577710	Professional	2.0.10.242	2.0.10.353	10-14-2020	2020-10-14 오전 7:25:09	16:25:09	2.0.10.248	5	2	{/}	체행	체	행	3	1	5	NULL	NULL	NULL	NULL	NULL	NULL	KSY2	List1	NULL	NULL	NULL	NULL	NULL	NULL	NULL	NULL	NULL	1	{/}	1	3	27268	0	{/}	503
좌우반구com(split BVF)_3	12	1	<?xml version="1.0"?>\n<Clock xmlns:dt="urn:schemas-microsoft-com:datatypes"><Description dt:dt="string">E-Prime Primary Realtime Clock</Description><StartTime><Timestamp dt:dt="int">0</Timestamp><DateUtc dt:dt="string">2020-10-14T07:25:09Z</DateUtc></StartTime><FrequencyChanges><FrequencyChange><Frequency dt:dt="r8">2699960000</Frequency><Timestamp dt:dt="r8">5.56009749256227E+15</Timestamp><Cur…	좌우반구com(split BVF)_3-012-1	60.021	1.0.0.167	1	874577710	Professional	2.0.10.242	2.0.10.353	10-14-2020	2020-10-14 오전 7:25:09	16:25:09	2.0.10.248	327	1	z	체험	체	험	NULL	NULL	NULL	NULL	NULL	NULL	61	1	63	KSY	List3	0		0	0	994233	183		0	0	1	z	0	3	994416	0	z	291
좌우반구com(split BVF)_3	12	1	<?xml version="1.0"?>\n<Clock xmlns:dt="urn:schemas-microsoft-com:datatypes"><Description dt:dt="string">E-Prime Primary Realtime Clock</Description><StartTime><Timestamp dt:dt="int">0</Timestamp><DateUtc dt:dt="string">2020-10-14T07:25:09Z</DateUtc></StartTime><FrequencyChanges><FrequencyChange><Frequency dt:dt="r8">2699960000</Frequency><Timestamp dt:dt="r8">5.56009749256227E+15</Timestamp><Cur…	좌우반구com(split BVF)_3-012-1	60.021	1.0.0.167	1	874577710	Professional	2.0.10.242	2.0.10.353	10-14-2020	2020-10-14 오전 7:25:09	16:25:09	2.0.10.248	346	1	z	최고	최	고	NULL	NULL	NULL	NULL	NULL	NULL	39	1	82	KSY	List3	0		0	-1	1045115	183		0	0	1	z	0	3	1045298	0	z	344
좌우반구com(split BVF)_3	12	1	<?xml version="1.0"?>\n<Clock xmlns:dt="urn:schemas-microsoft-com:datatypes"><Description dt:dt="string">E-Prime Primary Realtime Clock</Description><StartTime><Timestamp dt:dt="int">0</Timestamp><DateUtc dt:dt="string">2020-10-14T07:25:09Z</DateUtc></StartTime><FrequencyChanges><FrequencyChange><Frequency dt:dt="r8">2699960000</Frequency><Timestamp dt:dt="r8">5.56009749256227E+15</Timestamp><Cur…	좌우반구com(split BVF)_3-012-1	60.021	1.0.0.167	1	874577710	Professional	2.0.10.242	2.0.10.353	10-14-2020	2020-10-14 오전 7:25:09	16:25:09	2.0.10.248	245	2	{/}	최여	최	여	NULL	NULL	NULL	38	1	113	NULL	NULL	NULL	KSY2	List2	NULL	NULL	NULL	NULL	NULL	NULL	NULL	NULL	NULL	1	{/}	0	4	729425	0	{/}	636
좌우반구com(split BVF)_3	12	1	<?xml version="1.0"?>\n<Clock xmlns:dt="urn:schemas-microsoft-com:datatypes"><Description dt:dt="string">E-Prime Primary Realtime Clock</Description><StartTime><Timestamp dt:dt="int">0</Timestamp><DateUtc dt:dt="string">2020-10-14T07:25:09Z</DateUtc></StartTime><FrequencyChanges><FrequencyChange><Frequency dt:dt="r8">2699960000</Frequency><Timestamp dt:dt="r8">5.56009749256227E+15</Timestamp><Cur…	좌우반구com(split BVF)_3-012-1	60.021	1.0.0.167	1	874577710	Professional	2.0.10.242	2.0.10.353	10-14-2020	2020-10-14 오전 7:25:09	16:25:09	2.0.10.248	186	2	{/}	최횟	최	횟	NULL	NULL	NULL	50	1	54	NULL	NULL	NULL	KSY2	List2	NULL	NULL	NULL	NULL	NULL	NULL	NULL	NULL	NULL	1	{/}	0	3	573945	0	{/}	397
좌우반구com(split BVF)_3	12	1	<?xml version="1.0"?>\n<Clock xmlns:dt="urn:schemas-microsoft-com:datatypes"><Description dt:dt="string">E-Prime Primary Realtime Clock</Description><StartTime><Timestamp dt:dt="int">0</Timestamp><DateUtc dt:dt="string">2020-10-14T07:25:09Z</DateUtc></StartTime><FrequencyChanges><FrequencyChange><Frequency dt:dt="r8">2699960000</Frequency><Timestamp dt:dt="r8">5.56009749256227E+15</Timestamp><Cur…	좌우반구com(split BVF)_3-012-1	60.021	1.0.0.167	1	874577710	Professional	2.0.10.242	2.0.10.353	10-14-2020	2020-10-14 오전 7:25:09	16:25:09	2.0.10.248	164	2	{/}	축허	축	허	NULL	NULL	NULL	65	1	32	NULL	NULL	NULL	KSY3	List2	NULL	NULL	NULL	NULL	NULL	NULL	NULL	NULL	NULL	1	{/}	0	4	515016	0	{/}	679
좌우반구com(split BVF)_3	12	1	<?xml version="1.0"?>\n<Clock xmlns:dt="urn:schemas-microsoft-com:datatypes"><Description dt:dt="string">E-Prime Primary Realtime Clock</Description><StartTime><Timestamp dt:dt="int">0</Timestamp><DateUtc dt:dt="string">2020-10-14T07:25:09Z</DateUtc></StartTime><FrequencyChanges><FrequencyChange><Frequency dt:dt="r8">2699960000</Frequency><Timestamp dt:dt="r8">5.56009749256227E+15</Timestamp><Cur…	좌우반구com(split BVF)_3-012-1	60.021	1.0.0.167	1	874577710	Professional	2.0.10.242	2.0.10.353	10-14-2020	2020-10-14 오전 7:25:09	16:25:09	2.0.10.248	176	2	{/}	축헤	축	헤	NULL	NULL	NULL	77	1	44	NULL	NULL	NULL	KSY3	List2	NULL	NULL	NULL	NULL	NULL	NULL	NULL	NULL	NULL	1	{/}	0	3	547071	0	{/}	447
좌우반구com(split BVF)_3	12	1	<?xml version="1.0"?>\n<Clock xmlns:dt="urn:schemas-microsoft-com:datatypes"><Description dt:dt="string">E-Prime Primary Realtime Clock</Description><StartTime><Timestamp dt:dt="int">0</Timestamp><DateUtc dt:dt="string">2020-10-14T07:25:09Z</DateUtc></StartTime><FrequencyChanges><FrequencyChange><Frequency dt:dt="r8">2699960000</Frequency><Timestamp dt:dt="r8">5.56009749256227E+15</Timestamp><Cur…	좌우반구com(split BVF)_3-012-1	60.021	1.0.0.167	1	874577710	Professional	2.0.10.242	2.0.10.353	10-14-2020	2020-10-14 오전 7:25:09	16:25:09	2.0.10.248	308	2	{/}	축희	축	희	NULL	NULL	NULL	NULL	NULL	NULL	34	1	44	KSY	List3	0		0	0	943334	183		0	0	1	{/}	0	3	943517	0	{/}	542
좌우반구com(split BVF)_3	12	1	<?xml version="1.0"?>\n<Clock xmlns:dt="urn:schemas-microsoft-com:datatypes"><Description dt:dt="string">E-Prime Primary Realtime Clock</Description><StartTime><Timestamp dt:dt="int">0</Timestamp><DateUtc dt:dt="string">2020-10-14T07:25:09Z</DateUtc></StartTime><FrequencyChanges><FrequencyChange><Frequency dt:dt="r8">2699960000</Frequency><Timestamp dt:dt="r8">5.56009749256227E+15</Timestamp><Cur…	좌우반구com(split BVF)_3-012-1	60.021	1.0.0.167	1	874577710	Professional	2.0.10.242	2.0.10.353	10-14-2020	2020-10-14 오전 7:25:09	16:25:09	2.0.10.248	248	2	{/}	측개	측	개	NULL	NULL	NULL	74	1	116	NULL	NULL	NULL	KSY3	List2	NULL	NULL	NULL	NULL	NULL	NULL	NULL	NULL	NULL	1	{/}	1	3	737838	0	{/}	359
좌우반구com(split BVF)_3	12	1	<?xml version="1.0"?>\n<Clock xmlns:dt="urn:schemas-microsoft-com:datatypes"><Description dt:dt="string">E-Prime Primary Realtime Clock</Description><StartTime><Timestamp dt:dt="int">0</Timestamp><DateUtc dt:dt="string">2020-10-14T07:25:09Z</DateUtc></StartTime><FrequencyChanges><FrequencyChange><Frequency dt:dt="r8">2699960000</Frequency><Timestamp dt:dt="r8">5.56009749256227E+15</Timestamp><Cur…	좌우반구com(split BVF)_3-012-1	60.021	1.0.0.167	1	874577710	Professional	2.0.10.242	2.0.10.353	10-14-2020	2020-10-14 오전 7:25:09	16:25:09	2.0.10.248	177	1	z	치안	치	안	NULL	NULL	NULL	70	1	45	NULL	NULL	NULL	KSY	List2	0		0	-1	549537	183		0	0	1	z	0	3	549720	0	z	479
좌우반구com(split BVF)_3	12	1	<?xml version="1.0"?>\n<Clock xmlns:dt="urn:schemas-microsoft-com:datatypes"><Description dt:dt="string">E-Prime Primary Realtime Clock</Description><StartTime><Timestamp dt:dt="int">0</Timestamp><DateUtc dt:dt="string">2020-10-14T07:25:09Z</DateUtc></StartTime><FrequencyChanges><FrequencyChange><Frequency dt:dt="r8">2699960000</Frequency><Timestamp dt:dt="r8">5.56009749256227E+15</Timestamp><Cur…	좌우반구com(split BVF)_3-012-1	60.021	1.0.0.167	1	874577710	Professional	2.0.10.242	2.0.10.353	10-14-2020	2020-10-14 오전 7:25:09	16:25:09	2.0.10.248	185	2	{/}	치책	치	책	NULL	NULL	NULL	111	1	53	NULL	NULL	NULL	KSY2	List2	NULL	NULL	NULL	NULL	NULL	NULL	NULL	NULL	NULL	1	{/}	0	3	571246	0	{/}	504
좌우반구com(split BVF)_3	12	1	<?xml version="1.0"?>\n<Clock xmlns:dt="urn:schemas-microsoft-com:datatypes"><Description dt:dt="string">E-Prime Primary Realtime Clock</Description><StartTime><Timestamp dt:dt="int">0</Timestamp><DateUtc dt:dt="string">2020-10-14T07:25:09Z</DateUtc></StartTime><FrequencyChanges><FrequencyChange><Frequency dt:dt="r8">2699960000</Frequency><Timestamp dt:dt="r8">5.56009749256227E+15</Timestamp><Cur…	좌우반구com(split BVF)_3-012-1	60.021	1.0.0.167	1	874577710	Professional	2.0.10.242	2.0.10.353	10-14-2020	2020-10-14 오전 7:25:09	16:25:09	2.0.10.248	120	2	{/}	치향	치	향	40	1	120	NULL	NULL	NULL	NULL	NULL	NULL	KSY2	List1	NULL	NULL	NULL	NULL	NULL	NULL	NULL	NULL	NULL	1	{/}	0	3	332679	0	{/}	449
좌우반구com(split BVF)_3	12	1	<?xml version="1.0"?>\n<Clock xmlns:dt="urn:schemas-microsoft-com:datatypes"><Description dt:dt="string">E-Prime Primary Realtime Clock</Description><StartTime><Timestamp dt:dt="int">0</Timestamp><DateUtc dt:dt="string">2020-10-14T07:25:09Z</DateUtc></StartTime><FrequencyChanges><FrequencyChange><Frequency dt:dt="r8">2699960000</Frequency><Timestamp dt:dt="r8">5.56009749256227E+15</Timestamp><Cur…	좌우반구com(split BVF)_3-012-1	60.021	1.0.0.167	1	874577710	Professional	2.0.10.242	2.0.10.353	10-14-2020	2020-10-14 오전 7:25:09	16:25:09	2.0.10.248	21	1	z	타격	타	격	119	1	21	NULL	NULL	NULL	NULL	NULL	NULL	KSY	List1	0		0	-1	70120	183		0	0	1	z	0	3	70303	0	z	316
좌우반구com(split BVF)_3	12	1	<?xml version="1.0"?>\n<Clock xmlns:dt="urn:schemas-microsoft-com:datatypes"><Description dt:dt="string">E-Prime Primary Realtime Clock</Description><StartTime><Timestamp dt:dt="int">0</Timestamp><DateUtc dt:dt="string">2020-10-14T07:25:09Z</DateUtc></StartTime><FrequencyChanges><FrequencyChange><Frequency dt:dt="r8">2699960000</Frequency><Timestamp dt:dt="r8">5.56009749256227E+15</Timestamp><Cur…	좌우반구com(split BVF)_3-012-1	60.021	1.0.0.167	1	874577710	Professional	2.0.10.242	2.0.10.353	10-14-2020	2020-10-14 오전 7:25:09	16:25:09	2.0.10.248	63	1	z	탈퇴	탈	퇴	65	1	63	NULL	NULL	NULL	NULL	NULL	NULL	KSY	List1	0		0	-1	182381	183		0	0	1	z	1	3	182564	0	z	358
좌우반구com(split BVF)_3	12	1	<?xml version="1.0"?>\n<Clock xmlns:dt="urn:schemas-microsoft-com:datatypes"><Description dt:dt="string">E-Prime Primary Realtime Clock</Description><StartTime><Timestamp dt:dt="int">0</Timestamp><DateUtc dt:dt="string">2020-10-14T07:25:09Z</DateUtc></StartTime><FrequencyChanges><FrequencyChange><Frequency dt:dt="r8">2699960000</Frequency><Timestamp dt:dt="r8">5.56009749256227E+15</Timestamp><Cur…	좌우반구com(split BVF)_3-012-1	60.021	1.0.0.167	1	874577710	Professional	2.0.10.242	2.0.10.353	10-14-2020	2020-10-14 오전 7:25:09	16:25:09	2.0.10.248	242	2	{/}	태스	태	스	NULL	NULL	NULL	23	1	110	NULL	NULL	NULL	KSY2	List2	NULL	NULL	NULL	NULL	NULL	NULL	NULL	NULL	NULL	1	{/}	0	3	721727	0	{/}	422
좌우반구com(split BVF)_3	12	1	<?xml version="1.0"?>\n<Clock xmlns:dt="urn:schemas-microsoft-com:datatypes"><Description dt:dt="string">E-Prime Primary Realtime Clock</Description><StartTime><Timestamp dt:dt="int">0</Timestamp><DateUtc dt:dt="string">2020-10-14T07:25:09Z</DateUtc></StartTime><FrequencyChanges><FrequencyChange><Frequency dt:dt="r8">2699960000</Frequency><Timestamp dt:dt="r8">5.56009749256227E+15</Timestamp><Cur…	좌우반구com(split BVF)_3-012-1	60.021	1.0.0.167	1	874577710	Professional	2.0.10.242	2.0.10.353	10-14-2020	2020-10-14 오전 7:25:09	16:25:09	2.0.10.248	212	1	z	택시	택	시	NULL	NULL	NULL	75	1	80	NULL	NULL	NULL	KSY	List2	0		0	-1	642738	183		0	0	1	z	1	3	642921	0	z	341
좌우반구com(split BVF)_3	12	1	<?xml version="1.0"?>\n<Clock xmlns:dt="urn:schemas-microsoft-com:datatypes"><Description dt:dt="string">E-Prime Primary Realtime Clock</Description><StartTime><Timestamp dt:dt="int">0</Timestamp><DateUtc dt:dt="string">2020-10-14T07:25:09Z</DateUtc></StartTime><FrequencyChanges><FrequencyChange><Frequency dt:dt="r8">2699960000</Frequency><Timestamp dt:dt="r8">5.56009749256227E+15</Timestamp><Cur…	좌우반구com(split BVF)_3-012-1	60.021	1.0.0.167	1	874577710	Professional	2.0.10.242	2.0.10.353	10-14-2020	2020-10-14 오전 7:25:09	16:25:09	2.0.10.248	154	2	{/}	택정	택	정	NULL	NULL	NULL	9	1	22	NULL	NULL	NULL	KSY2	List2	NULL	NULL	NULL	NULL	NULL	NULL	NULL	NULL	NULL	1	{/}	1	3	488791	0	{/}	408
좌우반구com(split BVF)_3	12	1	<?xml version="1.0"?>\n<Clock xmlns:dt="urn:schemas-microsoft-com:datatypes"><Description dt:dt="string">E-Prime Primary Realtime Clock</Description><StartTime><Timestamp dt:dt="int">0</Timestamp><DateUtc dt:dt="string">2020-10-14T07:25:09Z</DateUtc></StartTime><FrequencyChanges><FrequencyChange><Frequency dt:dt="r8">2699960000</Frequency><Timestamp dt:dt="r8">5.56009749256227E+15</Timestamp><Cur…	좌우반구com(split BVF)_3-012-1	60.021	1.0.0.167	1	874577710	Professional	2.0.10.242	2.0.10.353	10-14-2020	2020-10-14 오전 7:25:09	16:25:09	2.0.10.248	392	2	{/}	통락	통	락	NULL	NULL	NULL	NULL	NULL	NULL	17	1	128	KSY	List3	0		1	-1	1165323	184		0	0	1	{/}	0	4	1165507	0	{/}	430
좌우반구com(split BVF)_3	12	1	<?xml version="1.0"?>\n<Clock xmlns:dt="urn:schemas-microsoft-com:datatypes"><Description dt:dt="string">E-Prime Primary Realtime Clock</Description><StartTime><Timestamp dt:dt="int">0</Timestamp><DateUtc dt:dt="string">2020-10-14T07:25:09Z</DateUtc></StartTime><FrequencyChanges><FrequencyChange><Frequency dt:dt="r8">2699960000</Frequency><Timestamp dt:dt="r8">5.56009749256227E+15</Timestamp><Cur…	좌우반구com(split BVF)_3-012-1	60.021	1.0.0.167	1	874577710	Professional	2.0.10.242	2.0.10.353	10-14-2020	2020-10-14 오전 7:25:09	16:25:09	2.0.10.248	148	2	{/}	통록	통	록	NULL	NULL	NULL	14	1	16	NULL	NULL	NULL	KSY3	List2	NULL	NULL	NULL	NULL	NULL	NULL	NULL	NULL	NULL	1	{/}	0	3	473347	0	{/}	388
좌우반구com(split BVF)_3	12	1	<?xml version="1.0"?>\n<Clock xmlns:dt="urn:schemas-microsoft-com:datatypes"><Description dt:dt="string">E-Prime Primary Realtime Clock</Description><StartTime><Timestamp dt:dt="int">0</Timestamp><DateUtc dt:dt="string">2020-10-14T07:25:09Z</DateUtc></StartTime><FrequencyChanges><FrequencyChange><Frequency dt:dt="r8">2699960000</Frequency><Timestamp dt:dt="r8">5.56009749256227E+15</Timestamp><Cur…	좌우반구com(split BVF)_3-012-1	60.021	1.0.0.167	1	874577710	Professional	2.0.10.242	2.0.10.353	10-14-2020	2020-10-14 오전 7:25:09	16:25:09	2.0.10.248	323	2	{/}	통류	통	류	NULL	NULL	NULL	NULL	NULL	NULL	11	1	59	KSY3	List3	NULL	NULL	NULL	NULL	NULL	NULL	NULL	NULL	NULL	1	{/}	0	3	983803	0	{/}	504
좌우반구com(split BVF)_3	12	1	<?xml version="1.0"?>\n<Clock xmlns:dt="urn:schemas-microsoft-com:datatypes"><Description dt:dt="string">E-Prime Primary Realtime Clock</Description><StartTime><Timestamp dt:dt="int">0</Timestamp><DateUtc dt:dt="string">2020-10-14T07:25:09Z</DateUtc></StartTime><FrequencyChanges><FrequencyChange><Frequency dt:dt="r8">2699960000</Frequency><Timestamp dt:dt="r8">5.56009749256227E+15</Timestamp><Cur…	좌우반구com(split BVF)_3-012-1	60.021	1.0.0.167	1	874577710	Professional	2.0.10.242	2.0.10.353	10-14-2020	2020-10-14 오전 7:25:09	16:25:09	2.0.10.248	325	2	{/}	퇴착	퇴	착	NULL	NULL	NULL	NULL	NULL	NULL	115	1	61	KSY3	List3	NULL	NULL	NULL	NULL	NULL	NULL	NULL	NULL	NULL	1	{/}	1	3	989034	0	{/}	560
좌우반구com(split BVF)_3	12	1	<?xml version="1.0"?>\n<Clock xmlns:dt="urn:schemas-microsoft-com:datatypes"><Description dt:dt="string">E-Prime Primary Realtime Clock</Description><StartTime><Timestamp dt:dt="int">0</Timestamp><DateUtc dt:dt="string">2020-10-14T07:25:09Z</DateUtc></StartTime><FrequencyChanges><FrequencyChange><Frequency dt:dt="r8">2699960000</Frequency><Timestamp dt:dt="r8">5.56009749256227E+15</Timestamp><Cur…	좌우반구com(split BVF)_3-012-1	60.021	1.0.0.167	1	874577710	Professional	2.0.10.242	2.0.10.353	10-14-2020	2020-10-14 오전 7:25:09	16:25:09	2.0.10.248	60	1	z	판단	판	단	49	1	60	NULL	NULL	NULL	NULL	NULL	NULL	KSY	List1	0		0	-1	174584	183		0	0	1	z	0	3	174767	0	z	299
좌우반구com(split BVF)_3	12	1	<?xml version="1.0"?>\n<Clock xmlns:dt="urn:schemas-microsoft-com:datatypes"><Description dt:dt="string">E-Prime Primary Realtime Clock</Description><StartTime><Timestamp dt:dt="int">0</Timestamp><DateUtc dt:dt="string">2020-10-14T07:25:09Z</DateUtc></StartTime><FrequencyChanges><FrequencyChange><Frequency dt:dt="r8">2699960000</Frequency><Timestamp dt:dt="r8">5.56009749256227E+15</Timestamp><Cur…	좌우반구com(split BVF)_3-012-1	60.021	1.0.0.167	1	874577710	Professional	2.0.10.242	2.0.10.353	10-14-2020	2020-10-14 오전 7:25:09	16:25:09	2.0.10.248	244	1	z	판매	판	매	NULL	NULL	NULL	64	1	112	NULL	NULL	NULL	KSY	List2	0		0	0	726726	183		0	0	1	z	0	3	726909	0	z	312
좌우반구com(split BVF)_3	12	1	<?xml version="1.0"?>\n<Clock xmlns:dt="urn:schemas-microsoft-com:datatypes"><Description dt:dt="string">E-Prime Primary Realtime Clock</Description><StartTime><Timestamp dt:dt="int">0</Timestamp><DateUtc dt:dt="string">2020-10-14T07:25:09Z</DateUtc></StartTime><FrequencyChanges><FrequencyChange><Frequency dt:dt="r8">2699960000</Frequency><Timestamp dt:dt="r8">5.56009749256227E+15</Timestamp><Cur…	좌우반구com(split BVF)_3-012-1	60.021	1.0.0.167	1	874577710	Professional	2.0.10.242	2.0.10.353	10-14-2020	2020-10-14 오전 7:25:09	16:25:09	2.0.10.248	280	1	z	표현	표	현	NULL	NULL	NULL	NULL	NULL	NULL	105	1	16	KSY	List3	0		1	-1	870192	184		0	0	1	z	0	4	870376	0	z	252
좌우반구com(split BVF)_3	12	1	<?xml version="1.0"?>\n<Clock xmlns:dt="urn:schemas-microsoft-com:datatypes"><Description dt:dt="string">E-Prime Primary Realtime Clock</Description><StartTime><Timestamp dt:dt="int">0</Timestamp><DateUtc dt:dt="string">2020-10-14T07:25:09Z</DateUtc></StartTime><FrequencyChanges><FrequencyChange><Frequency dt:dt="r8">2699960000</Frequency><Timestamp dt:dt="r8">5.56009749256227E+15</Timestamp><Cur…	좌우반구com(split BVF)_3-012-1	60.021	1.0.0.167	1	874577710	Professional	2.0.10.242	2.0.10.353	10-14-2020	2020-10-14 오전 7:25:09	16:25:09	2.0.10.248	361	2	{/}	품결	품	결	NULL	NULL	NULL	NULL	NULL	NULL	127	1	97	KSY3	List3	NULL	NULL	NULL	NULL	NULL	NULL	NULL	NULL	NULL	1	{/}	0	3	1084918	0	{/}	596
좌우반구com(split BVF)_3	12	1	<?xml version="1.0"?>\n<Clock xmlns:dt="urn:schemas-microsoft-com:datatypes"><Description dt:dt="string">E-Prime Primary Realtime Clock</Description><StartTime><Timestamp dt:dt="int">0</Timestamp><DateUtc dt:dt="string">2020-10-14T07:25:09Z</DateUtc></StartTime><FrequencyChanges><FrequencyChange><Frequency dt:dt="r8">2699960000</Frequency><Timestamp dt:dt="r8">5.56009749256227E+15</Timestamp><Cur…	좌우반구com(split BVF)_3-012-1	60.021	1.0.0.167	1	874577710	Professional	2.0.10.242	2.0.10.353	10-14-2020	2020-10-14 오전 7:25:09	16:25:09	2.0.10.248	140	2	{/}	필관	필	관	NULL	NULL	NULL	5	1	8	NULL	NULL	NULL	KSY3	List2	NULL	NULL	NULL	NULL	NULL	NULL	NULL	NULL	NULL	1	{/}	0	3	452421	0	{/}	426
좌우반구com(split BVF)_3	12	1	<?xml version="1.0"?>\n<Clock xmlns:dt="urn:schemas-microsoft-com:datatypes"><Description dt:dt="string">E-Prime Primary Realtime Clock</Description><StartTime><Timestamp dt:dt="int">0</Timestamp><DateUtc dt:dt="string">2020-10-14T07:25:09Z</DateUtc></StartTime><FrequencyChanges><FrequencyChange><Frequency dt:dt="r8">2699960000</Frequency><Timestamp dt:dt="r8">5.56009749256227E+15</Timestamp><Cur…	좌우반구com(split BVF)_3-012-1	60.021	1.0.0.167	1	874577710	Professional	2.0.10.242	2.0.10.353	10-14-2020	2020-10-14 오전 7:25:09	16:25:09	2.0.10.248	126	1	z	필수	필	수	99	1	126	NULL	NULL	NULL	NULL	NULL	NULL	KSY	List1	0		0	-1	348290	183		0	0	1	z	1	3	348473	0	z	279
좌우반구com(split BVF)_3	12	1	<?xml version="1.0"?>\n<Clock xmlns:dt="urn:schemas-microsoft-com:datatypes"><Description dt:dt="string">E-Prime Primary Realtime Clock</Description><StartTime><Timestamp dt:dt="int">0</Timestamp><DateUtc dt:dt="string">2020-10-14T07:25:09Z</DateUtc></StartTime><FrequencyChanges><FrequencyChange><Frequency dt:dt="r8">2699960000</Frequency><Timestamp dt:dt="r8">5.56009749256227E+15</Timestamp><Cur…	좌우반구com(split BVF)_3-012-1	60.021	1.0.0.167	1	874577710	Professional	2.0.10.242	2.0.10.353	10-14-2020	2020-10-14 오전 7:25:09	16:25:09	2.0.10.248	324	1	z	핑계	핑	계	NULL	NULL	NULL	NULL	NULL	NULL	132	1	60	KSY	List3	0		0	0	986319	183		0	0	1	z	0	3	986502	0	z	325
좌우반구com(split BVF)_3	12	1	<?xml version="1.0"?>\n<Clock xmlns:dt="urn:schemas-microsoft-com:datatypes"><Description dt:dt="string">E-Prime Primary Realtime Clock</Description><StartTime><Timestamp dt:dt="int">0</Timestamp><DateUtc dt:dt="string">2020-10-14T07:25:09Z</DateUtc></StartTime><FrequencyChanges><FrequencyChange><Frequency dt:dt="r8">2699960000</Frequency><Timestamp dt:dt="r8">5.56009749256227E+15</Timestamp><Cur…	좌우반구com(split BVF)_3-012-1	60.021	1.0.0.167	1	874577710	Professional	2.0.10.242	2.0.10.353	10-14-2020	2020-10-14 오전 7:25:09	16:25:09	2.0.10.248	298	2	{/}	핑품	핑	품	NULL	NULL	NULL	NULL	NULL	NULL	13	1	34	KSY2	List3	NULL	NULL	NULL	NULL	NULL	NULL	NULL	NULL	NULL	1	{/}	0	3	917876	0	{/}	479
좌우반구com(split BVF)_3	12	1	<?xml version="1.0"?>\n<Clock xmlns:dt="urn:schemas-microsoft-com:datatypes"><Description dt:dt="string">E-Prime Primary Realtime Clock</Description><StartTime><Timestamp dt:dt="int">0</Timestamp><DateUtc dt:dt="string">2020-10-14T07:25:09Z</DateUtc></StartTime><FrequencyChanges><FrequencyChange><Frequency dt:dt="r8">2699960000</Frequency><Timestamp dt:dt="r8">5.56009749256227E+15</Timestamp><Cur…	좌우반구com(split BVF)_3-012-1	60.021	1.0.0.167	1	874577710	Professional	2.0.10.242	2.0.10.353	10-14-2020	2020-10-14 오전 7:25:09	16:25:09	2.0.10.248	81	1	z	하나	하	나	132	1	81	NULL	NULL	NULL	NULL	NULL	NULL	KSY	List1	0		1	-1	229531	184		0	0	1	z	0	4	229715	0	z	350
좌우반구com(split BVF)_3	12	1	<?xml version="1.0"?>\n<Clock xmlns:dt="urn:schemas-microsoft-com:datatypes"><Description dt:dt="string">E-Prime Primary Realtime Clock</Description><StartTime><Timestamp dt:dt="int">0</Timestamp><DateUtc dt:dt="string">2020-10-14T07:25:09Z</DateUtc></StartTime><FrequencyChanges><FrequencyChange><Frequency dt:dt="r8">2699960000</Frequency><Timestamp dt:dt="r8">5.56009749256227E+15</Timestamp><Cur…	좌우반구com(split BVF)_3-012-1	60.021	1.0.0.167	1	874577710	Professional	2.0.10.242	2.0.10.353	10-14-2020	2020-10-14 오전 7:25:09	16:25:09	2.0.10.248	303	1	z	한계	한	계	NULL	NULL	NULL	NULL	NULL	NULL	47	1	39	KSY	List3	0		0	0	930322	183		0	0	1	z	0	3	930505	0	z	378
좌우반구com(split BVF)_3	12	1	<?xml version="1.0"?>\n<Clock xmlns:dt="urn:schemas-microsoft-com:datatypes"><Description dt:dt="string">E-Prime Primary Realtime Clock</Description><StartTime><Timestamp dt:dt="int">0</Timestamp><DateUtc dt:dt="string">2020-10-14T07:25:09Z</DateUtc></StartTime><FrequencyChanges><FrequencyChange><Frequency dt:dt="r8">2699960000</Frequency><Timestamp dt:dt="r8">5.56009749256227E+15</Timestamp><Cur…	좌우반구com(split BVF)_3-012-1	60.021	1.0.0.167	1	874577710	Professional	2.0.10.242	2.0.10.353	10-14-2020	2020-10-14 오전 7:25:09	16:25:09	2.0.10.248	18	1	z	핵심	핵	심	29	1	18	NULL	NULL	NULL	NULL	NULL	NULL	KSY	List1	0		1	-1	62289	184		0	0	1	z	0	4	62473	0	z	354
좌우반구com(split BVF)_3	12	1	<?xml version="1.0"?>\n<Clock xmlns:dt="urn:schemas-microsoft-com:datatypes"><Description dt:dt="string">E-Prime Primary Realtime Clock</Description><StartTime><Timestamp dt:dt="int">0</Timestamp><DateUtc dt:dt="string">2020-10-14T07:25:09Z</DateUtc></StartTime><FrequencyChanges><FrequencyChange><Frequency dt:dt="r8">2699960000</Frequency><Timestamp dt:dt="r8">5.56009749256227E+15</Timestamp><Cur…	좌우반구com(split BVF)_3-012-1	60.021	1.0.0.167	1	874577710	Professional	2.0.10.242	2.0.10.353	10-14-2020	2020-10-14 오전 7:25:09	16:25:09	2.0.10.248	207	2	{/}	핵외	핵	외	NULL	NULL	NULL	109	1	75	NULL	NULL	NULL	KSY2	List2	NULL	NULL	NULL	NULL	NULL	NULL	NULL	NULL	NULL	1	{/}	1	3	629709	0	{/}	353
좌우반구com(split BVF)_3	12	1	<?xml version="1.0"?>\n<Clock xmlns:dt="urn:schemas-microsoft-com:datatypes"><Description dt:dt="string">E-Prime Primary Realtime Clock</Description><StartTime><Timestamp dt:dt="int">0</Timestamp><DateUtc dt:dt="string">2020-10-14T07:25:09Z</DateUtc></StartTime><FrequencyChanges><FrequencyChange><Frequency dt:dt="r8">2699960000</Frequency><Timestamp dt:dt="r8">5.56009749256227E+15</Timestamp><Cur…	좌우반구com(split BVF)_3-012-1	60.021	1.0.0.167	1	874577710	Professional	2.0.10.242	2.0.10.353	10-14-2020	2020-10-14 오전 7:25:09	16:25:09	2.0.10.248	12	2	{/}	핵정	핵	정	82	1	12	NULL	NULL	NULL	NULL	NULL	NULL	KSY2	List1	NULL	NULL	NULL	NULL	NULL	NULL	NULL	NULL	NULL	0	{/}	0	3	45795	0	z	584
좌우반구com(split BVF)_3	12	1	<?xml version="1.0"?>\n<Clock xmlns:dt="urn:schemas-microsoft-com:datatypes"><Description dt:dt="string">E-Prime Primary Realtime Clock</Description><StartTime><Timestamp dt:dt="int">0</Timestamp><DateUtc dt:dt="string">2020-10-14T07:25:09Z</DateUtc></StartTime><FrequencyChanges><FrequencyChange><Frequency dt:dt="r8">2699960000</Frequency><Timestamp dt:dt="r8">5.56009749256227E+15</Timestamp><Cur…	좌우반구com(split BVF)_3-012-1	60.021	1.0.0.167	1	874577710	Professional	2.0.10.242	2.0.10.353	10-14-2020	2020-10-14 오전 7:25:09	16:25:09	2.0.10.248	380	1	z	행보	행	보	NULL	NULL	NULL	NULL	NULL	NULL	84	1	116	KSY	List3	0		0	0	1134451	183		0	0	1	z	0	3	1134634	0	z	375
좌우반구com(split BVF)_3	12	1	<?xml version="1.0"?>\n<Clock xmlns:dt="urn:schemas-microsoft-com:datatypes"><Description dt:dt="string">E-Prime Primary Realtime Clock</Description><StartTime><Timestamp dt:dt="int">0</Timestamp><DateUtc dt:dt="string">2020-10-14T07:25:09Z</DateUtc></StartTime><FrequencyChanges><FrequencyChange><Frequency dt:dt="r8">2699960000</Frequency><Timestamp dt:dt="r8">5.56009749256227E+15</Timestamp><Cur…	좌우반구com(split BVF)_3-012-1	60.021	1.0.0.167	1	874577710	Professional	2.0.10.242	2.0.10.353	10-14-2020	2020-10-14 오전 7:25:09	16:25:09	2.0.10.248	291	1	z	행운	행	운	NULL	NULL	NULL	NULL	NULL	NULL	41	1	27	KSY	List3	0		0	-1	898699	183		0	0	1	z	1	3	898882	0	z	257
좌우반구com(split BVF)_3	12	1	<?xml version="1.0"?>\n<Clock xmlns:dt="urn:schemas-microsoft-com:datatypes"><Description dt:dt="string">E-Prime Primary Realtime Clock</Description><StartTime><Timestamp dt:dt="int">0</Timestamp><DateUtc dt:dt="string">2020-10-14T07:25:09Z</DateUtc></StartTime><FrequencyChanges><FrequencyChange><Frequency dt:dt="r8">2699960000</Frequency><Timestamp dt:dt="r8">5.56009749256227E+15</Timestamp><Cur…	좌우반구com(split BVF)_3-012-1	60.021	1.0.0.167	1	874577710	Professional	2.0.10.242	2.0.10.353	10-14-2020	2020-10-14 오전 7:25:09	16:25:09	2.0.10.248	134	2	{/}	행회	행	회	NULL	NULL	NULL	101	1	2	NULL	NULL	NULL	KSY2	List2	NULL	NULL	NULL	NULL	NULL	NULL	NULL	NULL	NULL	1	{/}	1	3	437059	0	{/}	468
좌우반구com(split BVF)_3	12	1	<?xml version="1.0"?>\n<Clock xmlns:dt="urn:schemas-microsoft-com:datatypes"><Description dt:dt="string">E-Prime Primary Realtime Clock</Description><StartTime><Timestamp dt:dt="int">0</Timestamp><DateUtc dt:dt="string">2020-10-14T07:25:09Z</DateUtc></StartTime><FrequencyChanges><FrequencyChange><Frequency dt:dt="r8">2699960000</Frequency><Timestamp dt:dt="r8">5.56009749256227E+15</Timestamp><Cur…	좌우반구com(split BVF)_3-012-1	60.021	1.0.0.167	1	874577710	Professional	2.0.10.242	2.0.10.353	10-14-2020	2020-10-14 오전 7:25:09	16:25:09	2.0.10.248	234	1	z	향수	향	수	NULL	NULL	NULL	16	1	102	NULL	NULL	NULL	KSY	List2	0		0	-1	700818	183		0	0	1	z	0	3	701001	0	z	284
좌우반구com(split BVF)_3	12	1	<?xml version="1.0"?>\n<Clock xmlns:dt="urn:schemas-microsoft-com:datatypes"><Description dt:dt="string">E-Prime Primary Realtime Clock</Description><StartTime><Timestamp dt:dt="int">0</Timestamp><DateUtc dt:dt="string">2020-10-14T07:25:09Z</DateUtc></StartTime><FrequencyChanges><FrequencyChange><Frequency dt:dt="r8">2699960000</Frequency><Timestamp dt:dt="r8">5.56009749256227E+15</Timestamp><Cur…	좌우반구com(split BVF)_3-012-1	60.021	1.0.0.167	1	874577710	Professional	2.0.10.242	2.0.10.353	10-14-2020	2020-10-14 오전 7:25:09	16:25:09	2.0.10.248	43	2	{/}	향엄	향	엄	14	1	43	NULL	NULL	NULL	NULL	NULL	NULL	KSY2	List1	NULL	NULL	NULL	NULL	NULL	NULL	NULL	NULL	NULL	1	{/}	1	3	128716	0	{/}	438
좌우반구com(split BVF)_3	12	1	<?xml version="1.0"?>\n<Clock xmlns:dt="urn:schemas-microsoft-com:datatypes"><Description dt:dt="string">E-Prime Primary Realtime Clock</Description><StartTime><Timestamp dt:dt="int">0</Timestamp><DateUtc dt:dt="string">2020-10-14T07:25:09Z</DateUtc></StartTime><FrequencyChanges><FrequencyChange><Frequency dt:dt="r8">2699960000</Frequency><Timestamp dt:dt="r8">5.56009749256227E+15</Timestamp><Cur…	좌우반구com(split BVF)_3-012-1	60.021	1.0.0.167	1	874577710	Professional	2.0.10.242	2.0.10.353	10-14-2020	2020-10-14 오전 7:25:09	16:25:09	2.0.10.248	396	2	{/}	허낌	허	낌	NULL	NULL	NULL	NULL	NULL	NULL	113	1	132	KSY	List3	0		0	-1	1175536	184		0	0	1	{/}	0	4	1175720	0	{/}	329
좌우반구com(split BVF)_3	12	1	<?xml version="1.0"?>\n<Clock xmlns:dt="urn:schemas-microsoft-com:datatypes"><Description dt:dt="string">E-Prime Primary Realtime Clock</Description><StartTime><Timestamp dt:dt="int">0</Timestamp><DateUtc dt:dt="string">2020-10-14T07:25:09Z</DateUtc></StartTime><FrequencyChanges><FrequencyChange><Frequency dt:dt="r8">2699960000</Frequency><Timestamp dt:dt="r8">5.56009749256227E+15</Timestamp><Cur…	좌우반구com(split BVF)_3-012-1	60.021	1.0.0.167	1	874577710	Professional	2.0.10.242	2.0.10.353	10-14-2020	2020-10-14 오전 7:25:09	16:25:09	2.0.10.248	155	1	z	허락	허	락	NULL	NULL	NULL	59	1	23	NULL	NULL	NULL	KSY	List2	0		0	-1	491224	183		0	0	1	z	0	3	491407	0	z	320
좌우반구com(split BVF)_3	12	1	<?xml version="1.0"?>\n<Clock xmlns:dt="urn:schemas-microsoft-com:datatypes"><Description dt:dt="string">E-Prime Primary Realtime Clock</Description><StartTime><Timestamp dt:dt="int">0</Timestamp><DateUtc dt:dt="string">2020-10-14T07:25:09Z</DateUtc></StartTime><FrequencyChanges><FrequencyChange><Frequency dt:dt="r8">2699960000</Frequency><Timestamp dt:dt="r8">5.56009749256227E+15</Timestamp><Cur…	좌우반구com(split BVF)_3-012-1	60.021	1.0.0.167	1	874577710	Professional	2.0.10.242	2.0.10.353	10-14-2020	2020-10-14 오전 7:25:09	16:25:09	2.0.10.248	315	2	{/}	허빈	허	빈	NULL	NULL	NULL	NULL	NULL	NULL	83	1	51	KSY2	List3	NULL	NULL	NULL	NULL	NULL	NULL	NULL	NULL	NULL	1	{/}	0	3	962677	0	{/}	470
좌우반구com(split BVF)_3	12	1	<?xml version="1.0"?>\n<Clock xmlns:dt="urn:schemas-microsoft-com:datatypes"><Description dt:dt="string">E-Prime Primary Realtime Clock</Description><StartTime><Timestamp dt:dt="int">0</Timestamp><DateUtc dt:dt="string">2020-10-14T07:25:09Z</DateUtc></StartTime><FrequencyChanges><FrequencyChange><Frequency dt:dt="r8">2699960000</Frequency><Timestamp dt:dt="r8">5.56009749256227E+15</Timestamp><Cur…	좌우반구com(split BVF)_3-012-1	60.021	1.0.0.167	1	874577710	Professional	2.0.10.242	2.0.10.353	10-14-2020	2020-10-14 오전 7:25:09	16:25:09	2.0.10.248	6	2	{/}	헤오	헤	오	130	1	6	NULL	NULL	NULL	NULL	NULL	NULL	KSY	List1	0		0	-1	29784	183		0	0	1	{/}	1	3	29967	0	{/}	412
좌우반구com(split BVF)_3	12	1	<?xml version="1.0"?>\n<Clock xmlns:dt="urn:schemas-microsoft-com:datatypes"><Description dt:dt="string">E-Prime Primary Realtime Clock</Description><StartTime><Timestamp dt:dt="int">0</Timestamp><DateUtc dt:dt="string">2020-10-14T07:25:09Z</DateUtc></StartTime><FrequencyChanges><FrequencyChange><Frequency dt:dt="r8">2699960000</Frequency><Timestamp dt:dt="r8">5.56009749256227E+15</Timestamp><Cur…	좌우반구com(split BVF)_3-012-1	60.021	1.0.0.167	1	874577710	Professional	2.0.10.242	2.0.10.353	10-14-2020	2020-10-14 오전 7:25:09	16:25:09	2.0.10.248	237	1	z	현상	현	상	NULL	NULL	NULL	113	1	105	NULL	NULL	NULL	KSY	List2	0		0	-1	708682	183		0	0	1	z	0	3	708865	0	z	316
좌우반구com(split BVF)_3	12	1	<?xml version="1.0"?>\n<Clock xmlns:dt="urn:schemas-microsoft-com:datatypes"><Description dt:dt="string">E-Prime Primary Realtime Clock</Description><StartTime><Timestamp dt:dt="int">0</Timestamp><DateUtc dt:dt="string">2020-10-14T07:25:09Z</DateUtc></StartTime><FrequencyChanges><FrequencyChange><Frequency dt:dt="r8">2699960000</Frequency><Timestamp dt:dt="r8">5.56009749256227E+15</Timestamp><Cur…	좌우반구com(split BVF)_3-012-1	60.021	1.0.0.167	1	874577710	Professional	2.0.10.242	2.0.10.353	10-14-2020	2020-10-14 오전 7:25:09	16:25:09	2.0.10.248	146	1	z	협력	협	력	NULL	NULL	NULL	68	1	14	NULL	NULL	NULL	KSY	List2	0		0	-1	467982	183		0	0	1	z	1	3	468165	0	z	362
좌우반구com(split BVF)_3	12	1	<?xml version="1.0"?>\n<Clock xmlns:dt="urn:schemas-microsoft-com:datatypes"><Description dt:dt="string">E-Prime Primary Realtime Clock</Description><StartTime><Timestamp dt:dt="int">0</Timestamp><DateUtc dt:dt="string">2020-10-14T07:25:09Z</DateUtc></StartTime><FrequencyChanges><FrequencyChange><Frequency dt:dt="r8">2699960000</Frequency><Timestamp dt:dt="r8">5.56009749256227E+15</Timestamp><Cur…	좌우반구com(split BVF)_3-012-1	60.021	1.0.0.167	1	874577710	Professional	2.0.10.242	2.0.10.353	10-14-2020	2020-10-14 오전 7:25:09	16:25:09	2.0.10.248	113	2	{/}	협체	협	체	60	1	113	NULL	NULL	NULL	NULL	NULL	NULL	KSY3	List1	NULL	NULL	NULL	NULL	NULL	NULL	NULL	NULL	NULL	0	{/}	1	3	314918	0	z	387
좌우반구com(split BVF)_3	12	1	<?xml version="1.0"?>\n<Clock xmlns:dt="urn:schemas-microsoft-com:datatypes"><Description dt:dt="string">E-Prime Primary Realtime Clock</Description><StartTime><Timestamp dt:dt="int">0</Timestamp><DateUtc dt:dt="string">2020-10-14T07:25:09Z</DateUtc></StartTime><FrequencyChanges><FrequencyChange><Frequency dt:dt="r8">2699960000</Frequency><Timestamp dt:dt="r8">5.56009749256227E+15</Timestamp><Cur…	좌우반구com(split BVF)_3-012-1	60.021	1.0.0.167	1	874577710	Professional	2.0.10.242	2.0.10.353	10-14-2020	2020-10-14 오전 7:25:09	16:25:09	2.0.10.248	108	1	z	형님	형	님	69	1	108	NULL	NULL	NULL	NULL	NULL	NULL	KSY	List1	0		0	-1	302073	183		0	0	1	z	0	3	302256	0	z	297
좌우반구com(split BVF)_3	12	1	<?xml version="1.0"?>\n<Clock xmlns:dt="urn:schemas-microsoft-com:datatypes"><Description dt:dt="string">E-Prime Primary Realtime Clock</Description><StartTime><Timestamp dt:dt="int">0</Timestamp><DateUtc dt:dt="string">2020-10-14T07:25:09Z</DateUtc></StartTime><FrequencyChanges><FrequencyChange><Frequency dt:dt="r8">2699960000</Frequency><Timestamp dt:dt="r8">5.56009749256227E+15</Timestamp><Cur…	좌우반구com(split BVF)_3-012-1	60.021	1.0.0.167	1	874577710	Professional	2.0.10.242	2.0.10.353	10-14-2020	2020-10-14 오전 7:25:09	16:25:09	2.0.10.248	10	2	{/}	형스	형	스	79	1	10	NULL	NULL	NULL	NULL	NULL	NULL	KSY3	List1	NULL	NULL	NULL	NULL	NULL	NULL	NULL	NULL	NULL	1	{/}	0	3	40497	0	{/}	418
좌우반구com(split BVF)_3	12	1	<?xml version="1.0"?>\n<Clock xmlns:dt="urn:schemas-microsoft-com:datatypes"><Description dt:dt="string">E-Prime Primary Realtime Clock</Description><StartTime><Timestamp dt:dt="int">0</Timestamp><DateUtc dt:dt="string">2020-10-14T07:25:09Z</DateUtc></StartTime><FrequencyChanges><FrequencyChange><Frequency dt:dt="r8">2699960000</Frequency><Timestamp dt:dt="r8">5.56009749256227E+15</Timestamp><Cur…	좌우반구com(split BVF)_3-012-1	60.021	1.0.0.167	1	874577710	Professional	2.0.10.242	2.0.10.353	10-14-2020	2020-10-14 오전 7:25:09	16:25:09	2.0.10.248	104	1	z	형태	형	태	126	1	104	NULL	NULL	NULL	NULL	NULL	NULL	KSY	List1	0		0	-1	291710	183		0	0	1	z	0	3	291893	0	z	388
좌우반구com(split BVF)_3	12	1	<?xml version="1.0"?>\n<Clock xmlns:dt="urn:schemas-microsoft-com:datatypes"><Description dt:dt="string">E-Prime Primary Realtime Clock</Description><StartTime><Timestamp dt:dt="int">0</Timestamp><DateUtc dt:dt="string">2020-10-14T07:25:09Z</DateUtc></StartTime><FrequencyChanges><FrequencyChange><Frequency dt:dt="r8">2699960000</Frequency><Timestamp dt:dt="r8">5.56009749256227E+15</Timestamp><Cur…	좌우반구com(split BVF)_3-012-1	60.021	1.0.0.167	1	874577710	Professional	2.0.10.242	2.0.10.353	10-14-2020	2020-10-14 오전 7:25:09	16:25:09	2.0.10.248	162	1	z	화력	화	력	NULL	NULL	NULL	12	1	30	NULL	NULL	NULL	KSY	List2	0		0	0	509568	183		0	0	1	z	0	3	509751	0	z	328
좌우반구com(split BVF)_3	12	1	<?xml version="1.0"?>\n<Clock xmlns:dt="urn:schemas-microsoft-com:datatypes"><Description dt:dt="string">E-Prime Primary Realtime Clock</Description><StartTime><Timestamp dt:dt="int">0</Timestamp><DateUtc dt:dt="string">2020-10-14T07:25:09Z</DateUtc></StartTime><FrequencyChanges><FrequencyChange><Frequency dt:dt="r8">2699960000</Frequency><Timestamp dt:dt="r8">5.56009749256227E+15</Timestamp><Cur…	좌우반구com(split BVF)_3-012-1	60.021	1.0.0.167	1	874577710	Professional	2.0.10.242	2.0.10.353	10-14-2020	2020-10-14 오전 7:25:09	16:25:09	2.0.10.248	41	1	z	확률	확	률	25	1	41	NULL	NULL	NULL	NULL	NULL	NULL	KSY	List1	0		1	-1	123268	184		0	0	1	z	0	4	123452	0	z	398
좌우반구com(split BVF)_3	12	1	<?xml version="1.0"?>\n<Clock xmlns:dt="urn:schemas-microsoft-com:datatypes"><Description dt:dt="string">E-Prime Primary Realtime Clock</Description><StartTime><Timestamp dt:dt="int">0</Timestamp><DateUtc dt:dt="string">2020-10-14T07:25:09Z</DateUtc></StartTime><FrequencyChanges><FrequencyChange><Frequency dt:dt="r8">2699960000</Frequency><Timestamp dt:dt="r8">5.56009749256227E+15</Timestamp><Cur…	좌우반구com(split BVF)_3-012-1	60.021	1.0.0.167	1	874577710	Professional	2.0.10.242	2.0.10.353	10-14-2020	2020-10-14 오전 7:25:09	16:25:09	2.0.10.248	170	2	{/}	확압	확	압	NULL	NULL	NULL	73	1	38	NULL	NULL	NULL	KSY	List2	0		0	0	531127	183		0	0	1	{/}	0	3	531310	0	{/}	441
좌우반구com(split BVF)_3	12	1	<?xml version="1.0"?>\n<Clock xmlns:dt="urn:schemas-microsoft-com:datatypes"><Description dt:dt="string">E-Prime Primary Realtime Clock</Description><StartTime><Timestamp dt:dt="int">0</Timestamp><DateUtc dt:dt="string">2020-10-14T07:25:09Z</DateUtc></StartTime><FrequencyChanges><FrequencyChange><Frequency dt:dt="r8">2699960000</Frequency><Timestamp dt:dt="r8">5.56009749256227E+15</Timestamp><Cur…	좌우반구com(split BVF)_3-012-1	60.021	1.0.0.167	1	874577710	Professional	2.0.10.242	2.0.10.353	10-14-2020	2020-10-14 오전 7:25:09	16:25:09	2.0.10.248	363	2	{/}	확축	확	축	NULL	NULL	NULL	NULL	NULL	NULL	12	1	99	KSY	List3	0		0	-1	1090116	183		0	0	1	{/}	1	3	1090299	0	{/}	383
좌우반구com(split BVF)_3	12	1	<?xml version="1.0"?>\n<Clock xmlns:dt="urn:schemas-microsoft-com:datatypes"><Description dt:dt="string">E-Prime Primary Realtime Clock</Description><StartTime><Timestamp dt:dt="int">0</Timestamp><DateUtc dt:dt="string">2020-10-14T07:25:09Z</DateUtc></StartTime><FrequencyChanges><FrequencyChange><Frequency dt:dt="r8">2699960000</Frequency><Timestamp dt:dt="r8">5.56009749256227E+15</Timestamp><Cur…	좌우반구com(split BVF)_3-012-1	60.021	1.0.0.167	1	874577710	Professional	2.0.10.242	2.0.10.353	10-14-2020	2020-10-14 오전 7:25:09	16:25:09	2.0.10.248	230	1	z	환경	환	경	NULL	NULL	NULL	100	1	98	NULL	NULL	NULL	KSY	List2	0		0	0	689822	183		0	0	1	z	0	3	690005	0	z	352
좌우반구com(split BVF)_3	12	1	<?xml version="1.0"?>\n<Clock xmlns:dt="urn:schemas-microsoft-com:datatypes"><Description dt:dt="string">E-Prime Primary Realtime Clock</Description><StartTime><Timestamp dt:dt="int">0</Timestamp><DateUtc dt:dt="string">2020-10-14T07:25:09Z</DateUtc></StartTime><FrequencyChanges><FrequencyChange><Frequency dt:dt="r8">2699960000</Frequency><Timestamp dt:dt="r8">5.56009749256227E+15</Timestamp><Cur…	좌우반구com(split BVF)_3-012-1	60.021	1.0.0.167	1	874577710	Professional	2.0.10.242	2.0.10.353	10-14-2020	2020-10-14 오전 7:25:09	16:25:09	2.0.10.248	193	2	{/}	횟광	횟	광	NULL	NULL	NULL	124	1	61	NULL	NULL	NULL	KSY	List2	0		1	-1	592455	184		0	0	1	{/}	0	4	592639	0	{/}	471
좌우반구com(split BVF)_3	12	1	<?xml version="1.0"?>\n<Clock xmlns:dt="urn:schemas-microsoft-com:datatypes"><Description dt:dt="string">E-Prime Primary Realtime Clock</Description><StartTime><Timestamp dt:dt="int">0</Timestamp><DateUtc dt:dt="string">2020-10-14T07:25:09Z</DateUtc></StartTime><FrequencyChanges><FrequencyChange><Frequency dt:dt="r8">2699960000</Frequency><Timestamp dt:dt="r8">5.56009749256227E+15</Timestamp><Cur…	좌우반구com(split BVF)_3-012-1	60.021	1.0.0.167	1	874577710	Professional	2.0.10.242	2.0.10.353	10-14-2020	2020-10-14 오전 7:25:09	16:25:09	2.0.10.248	2	2	{/}	횟색	횟	색	106	1	2	NULL	NULL	NULL	NULL	NULL	NULL	KSY	List1	0		0	-1	18921	183		0	0	1	{/}	1	3	19104	0	{/}	611
좌우반구com(split BVF)_3	12	1	<?xml version="1.0"?>\n<Clock xmlns:dt="urn:schemas-microsoft-com:datatypes"><Description dt:dt="string">E-Prime Primary Realtime Clock</Description><StartTime><Timestamp dt:dt="int">0</Timestamp><DateUtc dt:dt="string">2020-10-14T07:25:09Z</DateUtc></StartTime><FrequencyChanges><FrequencyChange><Frequency dt:dt="r8">2699960000</Frequency><Timestamp dt:dt="r8">5.56009749256227E+15</Timestamp><Cur…	좌우반구com(split BVF)_3-012-1	60.021	1.0.0.167	1	874577710	Professional	2.0.10.242	2.0.10.353	10-14-2020	2020-10-14 오전 7:25:09	16:25:09	2.0.10.248	201	1	z	횟수	횟	수	NULL	NULL	NULL	57	1	69	NULL	NULL	NULL	KSY	List2	0		0	-1	613848	183		0	0	1	z	0	3	614031	0	z	383
좌우반구com(split BVF)_3	12	1	<?xml version="1.0"?>\n<Clock xmlns:dt="urn:schemas-microsoft-com:datatypes"><Description dt:dt="string">E-Prime Primary Realtime Clock</Description><StartTime><Timestamp dt:dt="int">0</Timestamp><DateUtc dt:dt="string">2020-10-14T07:25:09Z</DateUtc></StartTime><FrequencyChanges><FrequencyChange><Frequency dt:dt="r8">2699960000</Frequency><Timestamp dt:dt="r8">5.56009749256227E+15</Timestamp><Cur…	좌우반구com(split BVF)_3-012-1	60.021	1.0.0.167	1	874577710	Professional	2.0.10.242	2.0.10.353	10-14-2020	2020-10-14 오전 7:25:09	16:25:09	2.0.10.248	58	1	z	효과	효	과	20	1	58	NULL	NULL	NULL	NULL	NULL	NULL	KSY	List1	0		0	0	169286	183		0	0	1	z	0	3	169469	0	z	365
좌우반구com(split BVF)_3	12	1	<?xml version="1.0"?>\n<Clock xmlns:dt="urn:schemas-microsoft-com:datatypes"><Description dt:dt="string">E-Prime Primary Realtime Clock</Description><StartTime><Timestamp dt:dt="int">0</Timestamp><DateUtc dt:dt="string">2020-10-14T07:25:09Z</DateUtc></StartTime><FrequencyChanges><FrequencyChange><Frequency dt:dt="r8">2699960000</Frequency><Timestamp dt:dt="r8">5.56009749256227E+15</Timestamp><Cur…	좌우반구com(split BVF)_3-012-1	60.021	1.0.0.167	1	874577710	Professional	2.0.10.242	2.0.10.353	10-14-2020	2020-10-14 오전 7:25:09	16:25:09	2.0.10.248	204	2	{/}	효미	효	미	NULL	NULL	NULL	41	1	72	NULL	NULL	NULL	KSY3	List2	NULL	NULL	NULL	NULL	NULL	NULL	NULL	NULL	NULL	1	{/}	0	4	621929	0	{/}	429
좌우반구com(split BVF)_3	12	1	<?xml version="1.0"?>\n<Clock xmlns:dt="urn:schemas-microsoft-com:datatypes"><Description dt:dt="string">E-Prime Primary Realtime Clock</Description><StartTime><Timestamp dt:dt="int">0</Timestamp><DateUtc dt:dt="string">2020-10-14T07:25:09Z</DateUtc></StartTime><FrequencyChanges><FrequencyChange><Frequency dt:dt="r8">2699960000</Frequency><Timestamp dt:dt="r8">5.56009749256227E+15</Timestamp><Cur…	좌우반구com(split BVF)_3-012-1	60.021	1.0.0.167	1	874577710	Professional	2.0.10.242	2.0.10.353	10-14-2020	2020-10-14 오전 7:25:09	16:25:09	2.0.10.248	276	2	{/}	효탈	효	탈	NULL	NULL	NULL	NULL	NULL	NULL	125	1	12	KSY3	List3	NULL	NULL	NULL	NULL	NULL	NULL	NULL	NULL	NULL	1	{/}	0	4	860163	0	{/}	369
좌우반구com(split BVF)_3	12	1	<?xml version="1.0"?>\n<Clock xmlns:dt="urn:schemas-microsoft-com:datatypes"><Description dt:dt="string">E-Prime Primary Realtime Clock</Description><StartTime><Timestamp dt:dt="int">0</Timestamp><DateUtc dt:dt="string">2020-10-14T07:25:09Z</DateUtc></StartTime><FrequencyChanges><FrequencyChange><Frequency dt:dt="r8">2699960000</Frequency><Timestamp dt:dt="r8">5.56009749256227E+15</Timestamp><Cur…	좌우반구com(split BVF)_3-012-1	60.021	1.0.0.167	1	874577710	Professional	2.0.10.242	2.0.10.353	10-14-2020	2020-10-14 오전 7:25:09	16:25:09	2.0.10.248	289	2	{/}	효헤	효	헤	NULL	NULL	NULL	NULL	NULL	NULL	2	1	25	KSY2	List3	NULL	NULL	NULL	NULL	NULL	NULL	NULL	NULL	NULL	1	{/}	0	4	893718	0	{/}	381
좌우반구com(split BVF)_3	12	1	<?xml version="1.0"?>\n<Clock xmlns:dt="urn:schemas-microsoft-com:datatypes"><Description dt:dt="string">E-Prime Primary Realtime Clock</Description><StartTime><Timestamp dt:dt="int">0</Timestamp><DateUtc dt:dt="string">2020-10-14T07:25:09Z</DateUtc></StartTime><FrequencyChanges><FrequencyChange><Frequency dt:dt="r8">2699960000</Frequency><Timestamp dt:dt="r8">5.56009749256227E+15</Timestamp><Cur…	좌우반구com(split BVF)_3-012-1	60.021	1.0.0.167	1	874577710	Professional	2.0.10.242	2.0.10.353	10-14-2020	2020-10-14 오전 7:25:09	16:25:09	2.0.10.248	331	2	{/}	후검	후	검	NULL	NULL	NULL	NULL	NULL	NULL	28	1	67	KSY2	List3	NULL	NULL	NULL	NULL	NULL	NULL	NULL	NULL	NULL	1	{/}	0	3	1004712	0	{/}	498
좌우반구com(split BVF)_3	12	1	<?xml version="1.0"?>\n<Clock xmlns:dt="urn:schemas-microsoft-com:datatypes"><Description dt:dt="string">E-Prime Primary Realtime Clock</Description><StartTime><Timestamp dt:dt="int">0</Timestamp><DateUtc dt:dt="string">2020-10-14T07:25:09Z</DateUtc></StartTime><FrequencyChanges><FrequencyChange><Frequency dt:dt="r8">2699960000</Frequency><Timestamp dt:dt="r8">5.56009749256227E+15</Timestamp><Cur…	좌우반구com(split BVF)_3-012-1	60.021	1.0.0.167	1	874577710	Professional	2.0.10.242	2.0.10.353	10-14-2020	2020-10-14 오전 7:25:09	16:25:09	2.0.10.248	85	1	z	후대	후	대	111	1	85	NULL	NULL	NULL	NULL	NULL	NULL	KSY	List1	0		0	-1	239928	183		0	0	1	z	0	3	240111	0	z	538
좌우반구com(split BVF)_3	12	1	<?xml version="1.0"?>\n<Clock xmlns:dt="urn:schemas-microsoft-com:datatypes"><Description dt:dt="string">E-Prime Primary Realtime Clock</Description><StartTime><Timestamp dt:dt="int">0</Timestamp><DateUtc dt:dt="string">2020-10-14T07:25:09Z</DateUtc></StartTime><FrequencyChanges><FrequencyChange><Frequency dt:dt="r8">2699960000</Frequency><Timestamp dt:dt="r8">5.56009749256227E+15</Timestamp><Cur…	좌우반구com(split BVF)_3-012-1	60.021	1.0.0.167	1	874577710	Professional	2.0.10.242	2.0.10.353	10-14-2020	2020-10-14 오전 7:25:09	16:25:09	2.0.10.248	152	1	z	후자	후	자	NULL	NULL	NULL	48	1	20	NULL	NULL	NULL	KSY	List2	0		0	-1	483560	183		0	0	1	z	0	3	483743	0	z	327
좌우반구com(split BVF)_3	12	1	<?xml version="1.0"?>\n<Clock xmlns:dt="urn:schemas-microsoft-com:datatypes"><Description dt:dt="string">E-Prime Primary Realtime Clock</Description><StartTime><Timestamp dt:dt="int">0</Timestamp><DateUtc dt:dt="string">2020-10-14T07:25:09Z</DateUtc></StartTime><FrequencyChanges><FrequencyChange><Frequency dt:dt="r8">2699960000</Frequency><Timestamp dt:dt="r8">5.56009749256227E+15</Timestamp><Cur…	좌우반구com(split BVF)_3-012-1	60.021	1.0.0.167	1	874577710	Professional	2.0.10.242	2.0.10.353	10-14-2020	2020-10-14 오전 7:25:09	16:25:09	2.0.10.248	129	2	{/}	훈걱	훈	걱	94	1	129	NULL	NULL	NULL	NULL	NULL	NULL	KSY	List1	0		0	-1	355804	184		0	0	1	{/}	0	4	355988	0	{/}	372
좌우반구com(split BVF)_3	12	1	<?xml version="1.0"?>\n<Clock xmlns:dt="urn:schemas-microsoft-com:datatypes"><Description dt:dt="string">E-Prime Primary Realtime Clock</Description><StartTime><Timestamp dt:dt="int">0</Timestamp><DateUtc dt:dt="string">2020-10-14T07:25:09Z</DateUtc></StartTime><FrequencyChanges><FrequencyChange><Frequency dt:dt="r8">2699960000</Frequency><Timestamp dt:dt="r8">5.56009749256227E+15</Timestamp><Cur…	좌우반구com(split BVF)_3-012-1	60.021	1.0.0.167	1	874577710	Professional	2.0.10.242	2.0.10.353	10-14-2020	2020-10-14 오전 7:25:09	16:25:09	2.0.10.248	371	2	{/}	훈차	훈	차	NULL	NULL	NULL	NULL	NULL	NULL	109	1	107	KSY2	List3	NULL	NULL	NULL	NULL	NULL	NULL	NULL	NULL	NULL	1	{/}	0	3	1111642	0	{/}	487
좌우반구com(split BVF)_3	12	1	<?xml version="1.0"?>\n<Clock xmlns:dt="urn:schemas-microsoft-com:datatypes"><Description dt:dt="string">E-Prime Primary Realtime Clock</Description><StartTime><Timestamp dt:dt="int">0</Timestamp><DateUtc dt:dt="string">2020-10-14T07:25:09Z</DateUtc></StartTime><FrequencyChanges><FrequencyChange><Frequency dt:dt="r8">2699960000</Frequency><Timestamp dt:dt="r8">5.56009749256227E+15</Timestamp><Cur…	좌우반구com(split BVF)_3-012-1	60.021	1.0.0.167	1	874577710	Professional	2.0.10.242	2.0.10.353	10-14-2020	2020-10-14 오전 7:25:09	16:25:09	2.0.10.248	17	2	{/}	휘섭	휘	섭	11	1	17	NULL	NULL	NULL	NULL	NULL	NULL	KSY3	List1	NULL	NULL	NULL	NULL	NULL	NULL	NULL	NULL	NULL	1	{/}	0	4	59774	0	{/}	501
좌우반구com(split BVF)_3	12	1	<?xml version="1.0"?>\n<Clock xmlns:dt="urn:schemas-microsoft-com:datatypes"><Description dt:dt="string">E-Prime Primary Realtime Clock</Description><StartTime><Timestamp dt:dt="int">0</Timestamp><DateUtc dt:dt="string">2020-10-14T07:25:09Z</DateUtc></StartTime><FrequencyChanges><FrequencyChange><Frequency dt:dt="r8">2699960000</Frequency><Timestamp dt:dt="r8">5.56009749256227E+15</Timestamp><Cur…	좌우반구com(split BVF)_3-012-1	60.021	1.0.0.167	1	874577710	Professional	2.0.10.242	2.0.10.353	10-14-2020	2020-10-14 오전 7:25:09	16:25:09	2.0.10.248	296	2	{/}	희강	희	강	NULL	NULL	NULL	NULL	NULL	NULL	16	1	32	KSY	List3	0		0	0	912528	183		0	0	1	{/}	0	3	912711	0	{/}	404
좌우반구com(split BVF)_3	12	1	<?xml version="1.0"?>\n<Clock xmlns:dt="urn:schemas-microsoft-com:datatypes"><Description dt:dt="string">E-Prime Primary Realtime Clock</Description><StartTime><Timestamp dt:dt="int">0</Timestamp><DateUtc dt:dt="string">2020-10-14T07:25:09Z</DateUtc></StartTime><FrequencyChanges><FrequencyChange><Frequency dt:dt="r8">2699960000</Frequency><Timestamp dt:dt="r8">5.56009749256227E+15</Timestamp><Cur…	좌우반구com(split BVF)_3-012-1	60.021	1.0.0.167	1	874577710	Professional	2.0.10.242	2.0.10.353	10-14-2020	2020-10-14 오전 7:25:09	16:25:09	2.0.10.248	290	1	z	희망	희	망	NULL	NULL	NULL	NULL	NULL	NULL	72	1	26	KSY	List3	0		0	0	896117	183		0	0	1	z	0	3	896300	0	z	375
좌우반구com(split BVF)_3	12	1	<?xml version="1.0"?>\n<Clock xmlns:dt="urn:schemas-microsoft-com:datatypes"><Description dt:dt="string">E-Prime Primary Realtime Clock</Description><StartTime><Timestamp dt:dt="int">0</Timestamp><DateUtc dt:dt="string">2020-10-14T07:25:09Z</DateUtc></StartTime><FrequencyChanges><FrequencyChange><Frequency dt:dt="r8">2699960000</Frequency><Timestamp dt:dt="r8">5.56009749256227E+15</Timestamp><Cur…	좌우반구com(split BVF)_3-012-1	60.021	1.0.0.167	1	874577710	Professional	2.0.10.242	2.0.10.353	10-14-2020	2020-10-14 오전 7:25:09	16:25:09	2.0.10.248	121	2	{/}	희외	희	외	115	1	121	NULL	NULL	NULL	NULL	NULL	NULL	KSY2	List1	NULL	NULL	NULL	NULL	NULL	NULL	NULL	NULL	NULL	0	{/}	0	3	335328	0	z	328
좌우반구com(split BVF)_3	12	1	<?xml version="1.0"?>\n<Clock xmlns:dt="urn:schemas-microsoft-com:datatypes"><Description dt:dt="string">E-Prime Primary Realtime Clock</Description><StartTime><Timestamp dt:dt="int">0</Timestamp><DateUtc dt:dt="string">2020-10-14T07:25:09Z</DateUtc></StartTime><FrequencyChanges><FrequencyChange><Frequency dt:dt="r8">2699960000</Frequency><Timestamp dt:dt="r8">5.56009749256227E+15</Timestamp><Cur…	좌우반구com(split BVF)_3-012-1	60.021	1.0.0.167	1	874577710	Professional	2.0.10.242	2.0.10.353	10-14-2020	2020-10-14 오전 7:25:09	16:25:09	2.0.10.248	374	2	{/}	희응	희	응	NULL	NULL	NULL	NULL	NULL	NULL	50	1	110	KSY	List3	0		0	0	1119173	183		0	0	1	{/}	0	3	1119356	0	{/}	341
[truncated: 1 more columns]
