# Supplementary material for: Decoding foveal word recognition: the role of interhemispheric inhibition in bilateral hemispheric processing
Source: Front Psychol. 2023 Nov 30;14:1293529. doi: 10.3389/fpsyg.2023.1293529 (PMC10720635; doi:10.3389/fpsyg.2023.1293529)
Supplement: Supplementary file 1 [file Data_Sheet_1.ZIP › data/Exp2/BVF_023.txt]

STRING	INTEGER	INTEGER	STRING	STRING	STRING	STRING	STRING	STRING	STRING	STRING	STRING	STRING	STRING	STRING	STRING	INTEGER	STRING	STRING	STRING	STRING	STRING	STRING	STRING	STRING	STRING	STRING	STRING	STRING	STRING	STRING	STRING	STRING	STRING	STRING	STRING	STRING	STRING	STRING	STRING	STRING	STRING	STRING	STRING	STRING	STRING	STRING	STRING	STRING	STRING
EXPNAME	SUBJECT	SESSION	VARIABLE	VARIABLE	VARIABLE	VARIABLE	VARIABLE	VARIABLE	VARIABLE	VARIABLE	VARIABLE	VARIABLE	VARIABLE	VARIABLE	VARIABLE	LOG_LEVEL	VARIABLE	VARIABLE	VARIABLE	VARIABLE	VARIABLE	VARIABLE	VARIABLE	VARIABLE	VARIABLE	VARIABLE	VARIABLE	VARIABLE	VARIABLE	VARIABLE	VARIABLE	VARIABLE	VARIABLE	VARIABLE	VARIABLE	VARIABLE	VARIABLE	VARIABLE	VARIABLE	VARIABLE	VARIABLE	VARIABLE	VARIABLE	VARIABLE	VARIABLE	VARIABLE	VARIABLE	VARIABLE	VARIABLE
1	1	1	1	1	1	1	1	1	1	1	1	1	1	1	1	2	2	2	2	2	2	2	2	2	2	2	2	2	2	2	2	2	2	2	2	2	2	2	2	2	2	2	2	2	2	2	2	2	2
ExperimentName	Subject	Session	Clock.Information	DataFile.Basename	Display.RefreshRate	ExperimentVersion	Group	RandomSeed	RuntimeCapabilities	RuntimeVersion	RuntimeVersionExpected	SessionDate	SessionStartDateTimeUtc	SessionTime	StudioVersion	Block	condition	correct	Exptarget	Exptarget2	Exptarget3	List1	List1.Cycle	List1.Sample	List2	List2.Cycle	List2.Sample	List3	List3.Cycle	List3.Sample	Procedure	Running	TextDisplay2.ACC	TextDisplay2.CRESP	TextDisplay2.DurationError	TextDisplay2.OnsetDelay	TextDisplay2.OnsetTime	TextDisplay2.OnsetToOnsetTime	TextDisplay2.RESP	TextDisplay2.RT	TextDisplay2.RTTime	TextDisplay6.ACC	TextDisplay6.CRESP	TextDisplay6.DurationError	TextDisplay6.OnsetDelay	TextDisplay6.OnsetTime	TextDisplay6.OnsetToOnsetTime	TextDisplay6.RESP	TextDisplay6.RT
좌우반구com(split BVF)_2	23	1	<?xml version="1.0"?>\n<Clock xmlns:dt="urn:schemas-microsoft-com:datatypes"><Description dt:dt="string">E-Prime Primary Realtime Clock</Description><StartTime><Timestamp dt:dt="int">0</Timestamp><DateUtc dt:dt="string">2020-11-25T07:34:54Z</DateUtc></StartTime><FrequencyChanges><FrequencyChange><Frequency dt:dt="r8">2699980000</Frequency><Timestamp dt:dt="r8">5.86099530216905E+15</Timestamp><Cur…	좌우반구com(split BVF)_2-023-1	60.021	1.0.0.167	1	1860915363	Professional	2.0.10.242	2.0.10.353	11-25-2020	2020-11-25 오전 7:34:55	16:34:55	2.0.10.248	329	1	z	가격	가	격	NULL	NULL	NULL	NULL	NULL	NULL	127	1	65	KSY3	List3	NULL	NULL	NULL	NULL	NULL	NULL	NULL	NULL	NULL	0	z	0	3	913465	0	{/}	405
좌우반구com(split BVF)_2	23	1	<?xml version="1.0"?>\n<Clock xmlns:dt="urn:schemas-microsoft-com:datatypes"><Description dt:dt="string">E-Prime Primary Realtime Clock</Description><StartTime><Timestamp dt:dt="int">0</Timestamp><DateUtc dt:dt="string">2020-11-25T07:34:54Z</DateUtc></StartTime><FrequencyChanges><FrequencyChange><Frequency dt:dt="r8">2699980000</Frequency><Timestamp dt:dt="r8">5.86099530216905E+15</Timestamp><Cur…	좌우반구com(split BVF)_2-023-1	60.021	1.0.0.167	1	1860915363	Professional	2.0.10.242	2.0.10.353	11-25-2020	2020-11-25 오전 7:34:55	16:34:55	2.0.10.248	47	1	z	가을	가	을	92	1	47	NULL	NULL	NULL	NULL	NULL	NULL	KSY3	List1	NULL	NULL	NULL	NULL	NULL	NULL	NULL	NULL	NULL	1	z	0	3	143455	0	z	292
좌우반구com(split BVF)_2	23	1	<?xml version="1.0"?>\n<Clock xmlns:dt="urn:schemas-microsoft-com:datatypes"><Description dt:dt="string">E-Prime Primary Realtime Clock</Description><StartTime><Timestamp dt:dt="int">0</Timestamp><DateUtc dt:dt="string">2020-11-25T07:34:54Z</DateUtc></StartTime><FrequencyChanges><FrequencyChange><Frequency dt:dt="r8">2699980000</Frequency><Timestamp dt:dt="r8">5.86099530216905E+15</Timestamp><Cur…	좌우반구com(split BVF)_2-023-1	60.021	1.0.0.167	1	1860915363	Professional	2.0.10.242	2.0.10.353	11-25-2020	2020-11-25 오전 7:34:55	16:34:55	2.0.10.248	356	1	z	간섭	간	섭	NULL	NULL	NULL	NULL	NULL	NULL	9	1	92	KSY3	List3	NULL	NULL	NULL	NULL	NULL	NULL	NULL	NULL	NULL	1	z	0	3	982957	0	z	360
좌우반구com(split BVF)_2	23	1	<?xml version="1.0"?>\n<Clock xmlns:dt="urn:schemas-microsoft-com:datatypes"><Description dt:dt="string">E-Prime Primary Realtime Clock</Description><StartTime><Timestamp dt:dt="int">0</Timestamp><DateUtc dt:dt="string">2020-11-25T07:34:54Z</DateUtc></StartTime><FrequencyChanges><FrequencyChange><Frequency dt:dt="r8">2699980000</Frequency><Timestamp dt:dt="r8">5.86099530216905E+15</Timestamp><Cur…	좌우반구com(split BVF)_2-023-1	60.021	1.0.0.167	1	1860915363	Professional	2.0.10.242	2.0.10.353	11-25-2020	2020-11-25 오전 7:34:55	16:34:55	2.0.10.248	84	2	{/}	간습	간	습	62	1	84	NULL	NULL	NULL	NULL	NULL	NULL	KSY2	List1	NULL	NULL	NULL	NULL	NULL	NULL	NULL	NULL	NULL	0	{/}	0	4	241104	0	z	506
좌우반구com(split BVF)_2	23	1	<?xml version="1.0"?>\n<Clock xmlns:dt="urn:schemas-microsoft-com:datatypes"><Description dt:dt="string">E-Prime Primary Realtime Clock</Description><StartTime><Timestamp dt:dt="int">0</Timestamp><DateUtc dt:dt="string">2020-11-25T07:34:54Z</DateUtc></StartTime><FrequencyChanges><FrequencyChange><Frequency dt:dt="r8">2699980000</Frequency><Timestamp dt:dt="r8">5.86099530216905E+15</Timestamp><Cur…	좌우반구com(split BVF)_2-023-1	60.021	1.0.0.167	1	1860915363	Professional	2.0.10.242	2.0.10.353	11-25-2020	2020-11-25 오전 7:34:55	16:34:55	2.0.10.248	316	2	{/}	감환	감	환	NULL	NULL	NULL	NULL	NULL	NULL	111	1	52	KSY2	List3	NULL	NULL	NULL	NULL	NULL	NULL	NULL	NULL	NULL	1	{/}	0	4	880627	0	{/}	204
좌우반구com(split BVF)_2	23	1	<?xml version="1.0"?>\n<Clock xmlns:dt="urn:schemas-microsoft-com:datatypes"><Description dt:dt="string">E-Prime Primary Realtime Clock</Description><StartTime><Timestamp dt:dt="int">0</Timestamp><DateUtc dt:dt="string">2020-11-25T07:34:54Z</DateUtc></StartTime><FrequencyChanges><FrequencyChange><Frequency dt:dt="r8">2699980000</Frequency><Timestamp dt:dt="r8">5.86099530216905E+15</Timestamp><Cur…	좌우반구com(split BVF)_2-023-1	60.021	1.0.0.167	1	1860915363	Professional	2.0.10.242	2.0.10.353	11-25-2020	2020-11-25 오전 7:34:55	16:34:55	2.0.10.248	54	1	z	강도	강	도	40	1	54	NULL	NULL	NULL	NULL	NULL	NULL	KSY3	List1	NULL	NULL	NULL	NULL	NULL	NULL	NULL	NULL	NULL	1	z	0	3	161665	0	z	306
좌우반구com(split BVF)_2	23	1	<?xml version="1.0"?>\n<Clock xmlns:dt="urn:schemas-microsoft-com:datatypes"><Description dt:dt="string">E-Prime Primary Realtime Clock</Description><StartTime><Timestamp dt:dt="int">0</Timestamp><DateUtc dt:dt="string">2020-11-25T07:34:54Z</DateUtc></StartTime><FrequencyChanges><FrequencyChange><Frequency dt:dt="r8">2699980000</Frequency><Timestamp dt:dt="r8">5.86099530216905E+15</Timestamp><Cur…	좌우반구com(split BVF)_2-023-1	60.021	1.0.0.167	1	1860915363	Professional	2.0.10.242	2.0.10.353	11-25-2020	2020-11-25 오전 7:34:55	16:34:55	2.0.10.248	342	2	{/}	강례	강	례	NULL	NULL	NULL	NULL	NULL	NULL	90	1	78	KSY	List3	0		0	0	946537	183		0	0	1	{/}	0	3	946720	0	{/}	382
좌우반구com(split BVF)_2	23	1	<?xml version="1.0"?>\n<Clock xmlns:dt="urn:schemas-microsoft-com:datatypes"><Description dt:dt="string">E-Prime Primary Realtime Clock</Description><StartTime><Timestamp dt:dt="int">0</Timestamp><DateUtc dt:dt="string">2020-11-25T07:34:54Z</DateUtc></StartTime><FrequencyChanges><FrequencyChange><Frequency dt:dt="r8">2699980000</Frequency><Timestamp dt:dt="r8">5.86099530216905E+15</Timestamp><Cur…	좌우반구com(split BVF)_2-023-1	60.021	1.0.0.167	1	1860915363	Professional	2.0.10.242	2.0.10.353	11-25-2020	2020-11-25 오전 7:34:55	16:34:55	2.0.10.248	287	2	{/}	강방	강	방	NULL	NULL	NULL	NULL	NULL	NULL	103	1	23	KSY2	List3	NULL	NULL	NULL	NULL	NULL	NULL	NULL	NULL	NULL	1	{/}	0	3	805803	0	{/}	389
좌우반구com(split BVF)_2	23	1	<?xml version="1.0"?>\n<Clock xmlns:dt="urn:schemas-microsoft-com:datatypes"><Description dt:dt="string">E-Prime Primary Realtime Clock</Description><StartTime><Timestamp dt:dt="int">0</Timestamp><DateUtc dt:dt="string">2020-11-25T07:34:54Z</DateUtc></StartTime><FrequencyChanges><FrequencyChange><Frequency dt:dt="r8">2699980000</Frequency><Timestamp dt:dt="r8">5.86099530216905E+15</Timestamp><Cur…	좌우반구com(split BVF)_2-023-1	60.021	1.0.0.167	1	1860915363	Professional	2.0.10.242	2.0.10.353	11-25-2020	2020-11-25 오전 7:34:55	16:34:55	2.0.10.248	92	1	z	개념	개	념	103	1	92	NULL	NULL	NULL	NULL	NULL	NULL	KSY3	List1	NULL	NULL	NULL	NULL	NULL	NULL	NULL	NULL	NULL	1	z	0	3	262413	0	z	292
좌우반구com(split BVF)_2	23	1	<?xml version="1.0"?>\n<Clock xmlns:dt="urn:schemas-microsoft-com:datatypes"><Description dt:dt="string">E-Prime Primary Realtime Clock</Description><StartTime><Timestamp dt:dt="int">0</Timestamp><DateUtc dt:dt="string">2020-11-25T07:34:54Z</DateUtc></StartTime><FrequencyChanges><FrequencyChange><Frequency dt:dt="r8">2699980000</Frequency><Timestamp dt:dt="r8">5.86099530216905E+15</Timestamp><Cur…	좌우반구com(split BVF)_2-023-1	60.021	1.0.0.167	1	1860915363	Professional	2.0.10.242	2.0.10.353	11-25-2020	2020-11-25 오전 7:34:55	16:34:55	2.0.10.248	217	2	{/}	개례	개	례	NULL	NULL	NULL	33	1	85	NULL	NULL	NULL	KSY2	List2	NULL	NULL	NULL	NULL	NULL	NULL	NULL	NULL	NULL	1	{/}	0	3	602792	0	{/}	612
좌우반구com(split BVF)_2	23	1	<?xml version="1.0"?>\n<Clock xmlns:dt="urn:schemas-microsoft-com:datatypes"><Description dt:dt="string">E-Prime Primary Realtime Clock</Description><StartTime><Timestamp dt:dt="int">0</Timestamp><DateUtc dt:dt="string">2020-11-25T07:34:54Z</DateUtc></StartTime><FrequencyChanges><FrequencyChange><Frequency dt:dt="r8">2699980000</Frequency><Timestamp dt:dt="r8">5.86099530216905E+15</Timestamp><Cur…	좌우반구com(split BVF)_2-023-1	60.021	1.0.0.167	1	1860915363	Professional	2.0.10.242	2.0.10.353	11-25-2020	2020-11-25 오전 7:34:55	16:34:55	2.0.10.248	237	1	z	개인	개	인	NULL	NULL	NULL	57	1	105	NULL	NULL	NULL	KSY3	List2	NULL	NULL	NULL	NULL	NULL	NULL	NULL	NULL	NULL	1	z	0	3	655157	0	z	326
좌우반구com(split BVF)_2	23	1	<?xml version="1.0"?>\n<Clock xmlns:dt="urn:schemas-microsoft-com:datatypes"><Description dt:dt="string">E-Prime Primary Realtime Clock</Description><StartTime><Timestamp dt:dt="int">0</Timestamp><DateUtc dt:dt="string">2020-11-25T07:34:54Z</DateUtc></StartTime><FrequencyChanges><FrequencyChange><Frequency dt:dt="r8">2699980000</Frequency><Timestamp dt:dt="r8">5.86099530216905E+15</Timestamp><Cur…	좌우반구com(split BVF)_2-023-1	60.021	1.0.0.167	1	1860915363	Professional	2.0.10.242	2.0.10.353	11-25-2020	2020-11-25 오전 7:34:55	16:34:55	2.0.10.248	359	2	{/}	개협	개	협	NULL	NULL	NULL	NULL	NULL	NULL	40	1	95	KSY	List3	0		1	-1	990404	184		0	0	1	{/}	0	4	990588	0	{/}	473
좌우반구com(split BVF)_2	23	1	<?xml version="1.0"?>\n<Clock xmlns:dt="urn:schemas-microsoft-com:datatypes"><Description dt:dt="string">E-Prime Primary Realtime Clock</Description><StartTime><Timestamp dt:dt="int">0</Timestamp><DateUtc dt:dt="string">2020-11-25T07:34:54Z</DateUtc></StartTime><FrequencyChanges><FrequencyChange><Frequency dt:dt="r8">2699980000</Frequency><Timestamp dt:dt="r8">5.86099530216905E+15</Timestamp><Cur…	좌우반구com(split BVF)_2-023-1	60.021	1.0.0.167	1	1860915363	Professional	2.0.10.242	2.0.10.353	11-25-2020	2020-11-25 오전 7:34:55	16:34:55	2.0.10.248	227	2	{/}	거생	거	생	NULL	NULL	NULL	127	1	95	NULL	NULL	NULL	KSY2	List2	NULL	NULL	NULL	NULL	NULL	NULL	NULL	NULL	NULL	0	{/}	0	3	628583	0	z	444
좌우반구com(split BVF)_2	23	1	<?xml version="1.0"?>\n<Clock xmlns:dt="urn:schemas-microsoft-com:datatypes"><Description dt:dt="string">E-Prime Primary Realtime Clock</Description><StartTime><Timestamp dt:dt="int">0</Timestamp><DateUtc dt:dt="string">2020-11-25T07:34:54Z</DateUtc></StartTime><FrequencyChanges><FrequencyChange><Frequency dt:dt="r8">2699980000</Frequency><Timestamp dt:dt="r8">5.86099530216905E+15</Timestamp><Cur…	좌우반구com(split BVF)_2-023-1	60.021	1.0.0.167	1	1860915363	Professional	2.0.10.242	2.0.10.353	11-25-2020	2020-11-25 오전 7:34:55	16:34:55	2.0.10.248	38	1	z	걱정	걱	정	31	1	38	NULL	NULL	NULL	NULL	NULL	NULL	KSY3	List1	NULL	NULL	NULL	NULL	NULL	NULL	NULL	NULL	NULL	1	z	0	3	120363	0	z	272
좌우반구com(split BVF)_2	23	1	<?xml version="1.0"?>\n<Clock xmlns:dt="urn:schemas-microsoft-com:datatypes"><Description dt:dt="string">E-Prime Primary Realtime Clock</Description><StartTime><Timestamp dt:dt="int">0</Timestamp><DateUtc dt:dt="string">2020-11-25T07:34:54Z</DateUtc></StartTime><FrequencyChanges><FrequencyChange><Frequency dt:dt="r8">2699980000</Frequency><Timestamp dt:dt="r8">5.86099530216905E+15</Timestamp><Cur…	좌우반구com(split BVF)_2-023-1	60.021	1.0.0.167	1	1860915363	Professional	2.0.10.242	2.0.10.353	11-25-2020	2020-11-25 오전 7:34:55	16:34:55	2.0.10.248	167	2	{/}	걱최	걱	최	NULL	NULL	NULL	16	1	35	NULL	NULL	NULL	KSY2	List2	NULL	NULL	NULL	NULL	NULL	NULL	NULL	NULL	NULL	1	{/}	0	3	470422	0	{/}	600
좌우반구com(split BVF)_2	23	1	<?xml version="1.0"?>\n<Clock xmlns:dt="urn:schemas-microsoft-com:datatypes"><Description dt:dt="string">E-Prime Primary Realtime Clock</Description><StartTime><Timestamp dt:dt="int">0</Timestamp><DateUtc dt:dt="string">2020-11-25T07:34:54Z</DateUtc></StartTime><FrequencyChanges><FrequencyChange><Frequency dt:dt="r8">2699980000</Frequency><Timestamp dt:dt="r8">5.86099530216905E+15</Timestamp><Cur…	좌우반구com(split BVF)_2-023-1	60.021	1.0.0.167	1	1860915363	Professional	2.0.10.242	2.0.10.353	11-25-2020	2020-11-25 오전 7:34:55	16:34:55	2.0.10.248	115	2	{/}	건적	건	적	14	1	115	NULL	NULL	NULL	NULL	NULL	NULL	KSY2	List1	NULL	NULL	NULL	NULL	NULL	NULL	NULL	NULL	NULL	1	{/}	1	3	322208	0	{/}	288
좌우반구com(split BVF)_2	23	1	<?xml version="1.0"?>\n<Clock xmlns:dt="urn:schemas-microsoft-com:datatypes"><Description dt:dt="string">E-Prime Primary Realtime Clock</Description><StartTime><Timestamp dt:dt="int">0</Timestamp><DateUtc dt:dt="string">2020-11-25T07:34:54Z</DateUtc></StartTime><FrequencyChanges><FrequencyChange><Frequency dt:dt="r8">2699980000</Frequency><Timestamp dt:dt="r8">5.86099530216905E+15</Timestamp><Cur…	좌우반구com(split BVF)_2-023-1	60.021	1.0.0.167	1	1860915363	Professional	2.0.10.242	2.0.10.353	11-25-2020	2020-11-25 오전 7:34:55	16:34:55	2.0.10.248	69	2	{/}	검강	검	강	17	1	69	NULL	NULL	NULL	NULL	NULL	NULL	KSY	List1	0		0	-1	202184	183		0	0	1	{/}	1	3	202367	0	{/}	459
좌우반구com(split BVF)_2	23	1	<?xml version="1.0"?>\n<Clock xmlns:dt="urn:schemas-microsoft-com:datatypes"><Description dt:dt="string">E-Prime Primary Realtime Clock</Description><StartTime><Timestamp dt:dt="int">0</Timestamp><DateUtc dt:dt="string">2020-11-25T07:34:54Z</DateUtc></StartTime><FrequencyChanges><FrequencyChange><Frequency dt:dt="r8">2699980000</Frequency><Timestamp dt:dt="r8">5.86099530216905E+15</Timestamp><Cur…	좌우반구com(split BVF)_2-023-1	60.021	1.0.0.167	1	1860915363	Professional	2.0.10.242	2.0.10.353	11-25-2020	2020-11-25 오전 7:34:55	16:34:55	2.0.10.248	326	1	z	검색	검	색	NULL	NULL	NULL	NULL	NULL	NULL	44	1	62	KSY3	List3	NULL	NULL	NULL	NULL	NULL	NULL	NULL	NULL	NULL	0	z	0	3	905651	0	{/}	436
좌우반구com(split BVF)_2	23	1	<?xml version="1.0"?>\n<Clock xmlns:dt="urn:schemas-microsoft-com:datatypes"><Description dt:dt="string">E-Prime Primary Realtime Clock</Description><StartTime><Timestamp dt:dt="int">0</Timestamp><DateUtc dt:dt="string">2020-11-25T07:34:54Z</DateUtc></StartTime><FrequencyChanges><FrequencyChange><Frequency dt:dt="r8">2699980000</Frequency><Timestamp dt:dt="r8">5.86099530216905E+15</Timestamp><Cur…	좌우반구com(split BVF)_2-023-1	60.021	1.0.0.167	1	1860915363	Professional	2.0.10.242	2.0.10.353	11-25-2020	2020-11-25 오전 7:34:55	16:34:55	2.0.10.248	254	2	{/}	검죽	검	죽	NULL	NULL	NULL	93	1	122	NULL	NULL	NULL	KSY3	List2	NULL	NULL	NULL	NULL	NULL	NULL	NULL	NULL	NULL	1	{/}	0	4	699658	0	{/}	312
좌우반구com(split BVF)_2	23	1	<?xml version="1.0"?>\n<Clock xmlns:dt="urn:schemas-microsoft-com:datatypes"><Description dt:dt="string">E-Prime Primary Realtime Clock</Description><StartTime><Timestamp dt:dt="int">0</Timestamp><DateUtc dt:dt="string">2020-11-25T07:34:54Z</DateUtc></StartTime><FrequencyChanges><FrequencyChange><Frequency dt:dt="r8">2699980000</Frequency><Timestamp dt:dt="r8">5.86099530216905E+15</Timestamp><Cur…	좌우반구com(split BVF)_2-023-1	60.021	1.0.0.167	1	1860915363	Professional	2.0.10.242	2.0.10.353	11-25-2020	2020-11-25 오전 7:34:55	16:34:55	2.0.10.248	183	2	{/}	검환	검	환	NULL	NULL	NULL	106	1	51	NULL	NULL	NULL	KSY2	List2	NULL	NULL	NULL	NULL	NULL	NULL	NULL	NULL	NULL	1	{/}	0	3	512574	0	{/}	359
좌우반구com(split BVF)_2	23	1	<?xml version="1.0"?>\n<Clock xmlns:dt="urn:schemas-microsoft-com:datatypes"><Description dt:dt="string">E-Prime Primary Realtime Clock</Description><StartTime><Timestamp dt:dt="int">0</Timestamp><DateUtc dt:dt="string">2020-11-25T07:34:54Z</DateUtc></StartTime><FrequencyChanges><FrequencyChange><Frequency dt:dt="r8">2699980000</Frequency><Timestamp dt:dt="r8">5.86099530216905E+15</Timestamp><Cur…	좌우반구com(split BVF)_2-023-1	60.021	1.0.0.167	1	1860915363	Professional	2.0.10.242	2.0.10.353	11-25-2020	2020-11-25 오전 7:34:55	16:34:55	2.0.10.248	186	2	{/}	격례	격	례	NULL	NULL	NULL	26	1	54	NULL	NULL	NULL	KSY2	List2	NULL	NULL	NULL	NULL	NULL	NULL	NULL	NULL	NULL	1	{/}	0	3	520088	0	{/}	389
좌우반구com(split BVF)_2	23	1	<?xml version="1.0"?>\n<Clock xmlns:dt="urn:schemas-microsoft-com:datatypes"><Description dt:dt="string">E-Prime Primary Realtime Clock</Description><StartTime><Timestamp dt:dt="int">0</Timestamp><DateUtc dt:dt="string">2020-11-25T07:34:54Z</DateUtc></StartTime><FrequencyChanges><FrequencyChange><Frequency dt:dt="r8">2699980000</Frequency><Timestamp dt:dt="r8">5.86099530216905E+15</Timestamp><Cur…	좌우반구com(split BVF)_2-023-1	60.021	1.0.0.167	1	1860915363	Professional	2.0.10.242	2.0.10.353	11-25-2020	2020-11-25 오전 7:34:55	16:34:55	2.0.10.248	327	1	z	결과	결	과	NULL	NULL	NULL	NULL	NULL	NULL	56	1	63	KSY3	List3	NULL	NULL	NULL	NULL	NULL	NULL	NULL	NULL	NULL	0	z	0	4	908284	0	{/}	442
좌우반구com(split BVF)_2	23	1	<?xml version="1.0"?>\n<Clock xmlns:dt="urn:schemas-microsoft-com:datatypes"><Description dt:dt="string">E-Prime Primary Realtime Clock</Description><StartTime><Timestamp dt:dt="int">0</Timestamp><DateUtc dt:dt="string">2020-11-25T07:34:54Z</DateUtc></StartTime><FrequencyChanges><FrequencyChange><Frequency dt:dt="r8">2699980000</Frequency><Timestamp dt:dt="r8">5.86099530216905E+15</Timestamp><Cur…	좌우반구com(split BVF)_2-023-1	60.021	1.0.0.167	1	1860915363	Professional	2.0.10.242	2.0.10.353	11-25-2020	2020-11-25 오전 7:34:55	16:34:55	2.0.10.248	371	1	z	결국	결	국	NULL	NULL	NULL	NULL	NULL	NULL	46	1	107	KSY3	List3	NULL	NULL	NULL	NULL	NULL	NULL	NULL	NULL	NULL	0	z	1	3	1021493	0	{/}	464
좌우반구com(split BVF)_2	23	1	<?xml version="1.0"?>\n<Clock xmlns:dt="urn:schemas-microsoft-com:datatypes"><Description dt:dt="string">E-Prime Primary Realtime Clock</Description><StartTime><Timestamp dt:dt="int">0</Timestamp><DateUtc dt:dt="string">2020-11-25T07:34:54Z</DateUtc></StartTime><FrequencyChanges><FrequencyChange><Frequency dt:dt="r8">2699980000</Frequency><Timestamp dt:dt="r8">5.86099530216905E+15</Timestamp><Cur…	좌우반구com(split BVF)_2-023-1	60.021	1.0.0.167	1	1860915363	Professional	2.0.10.242	2.0.10.353	11-25-2020	2020-11-25 오전 7:34:55	16:34:55	2.0.10.248	234	1	z	결정	결	정	NULL	NULL	NULL	39	1	102	NULL	NULL	NULL	KSY3	List2	NULL	NULL	NULL	NULL	NULL	NULL	NULL	NULL	NULL	0	z	0	3	647193	0	{/}	370
좌우반구com(split BVF)_2	23	1	<?xml version="1.0"?>\n<Clock xmlns:dt="urn:schemas-microsoft-com:datatypes"><Description dt:dt="string">E-Prime Primary Realtime Clock</Description><StartTime><Timestamp dt:dt="int">0</Timestamp><DateUtc dt:dt="string">2020-11-25T07:34:54Z</DateUtc></StartTime><FrequencyChanges><FrequencyChange><Frequency dt:dt="r8">2699980000</Frequency><Timestamp dt:dt="r8">5.86099530216905E+15</Timestamp><Cur…	좌우반구com(split BVF)_2-023-1	60.021	1.0.0.167	1	1860915363	Professional	2.0.10.242	2.0.10.353	11-25-2020	2020-11-25 오전 7:34:55	16:34:55	2.0.10.248	150	2	{/}	결지	결	지	NULL	NULL	NULL	121	1	18	NULL	NULL	NULL	KSY3	List2	NULL	NULL	NULL	NULL	NULL	NULL	NULL	NULL	NULL	1	{/}	0	3	424672	0	{/}	550
좌우반구com(split BVF)_2	23	1	<?xml version="1.0"?>\n<Clock xmlns:dt="urn:schemas-microsoft-com:datatypes"><Description dt:dt="string">E-Prime Primary Realtime Clock</Description><StartTime><Timestamp dt:dt="int">0</Timestamp><DateUtc dt:dt="string">2020-11-25T07:34:54Z</DateUtc></StartTime><FrequencyChanges><FrequencyChange><Frequency dt:dt="r8">2699980000</Frequency><Timestamp dt:dt="r8">5.86099530216905E+15</Timestamp><Cur…	좌우반구com(split BVF)_2-023-1	60.021	1.0.0.167	1	1860915363	Professional	2.0.10.242	2.0.10.353	11-25-2020	2020-11-25 오전 7:34:55	16:34:55	2.0.10.248	19	2	{/}	결협	결	협	81	1	19	NULL	NULL	NULL	NULL	NULL	NULL	KSY2	List1	NULL	NULL	NULL	NULL	NULL	NULL	NULL	NULL	NULL	1	{/}	0	3	71614	0	{/}	334
좌우반구com(split BVF)_2	23	1	<?xml version="1.0"?>\n<Clock xmlns:dt="urn:schemas-microsoft-com:datatypes"><Description dt:dt="string">E-Prime Primary Realtime Clock</Description><StartTime><Timestamp dt:dt="int">0</Timestamp><DateUtc dt:dt="string">2020-11-25T07:34:54Z</DateUtc></StartTime><FrequencyChanges><FrequencyChange><Frequency dt:dt="r8">2699980000</Frequency><Timestamp dt:dt="r8">5.86099530216905E+15</Timestamp><Cur…	좌우반구com(split BVF)_2-023-1	60.021	1.0.0.167	1	1860915363	Professional	2.0.10.242	2.0.10.353	11-25-2020	2020-11-25 오전 7:34:55	16:34:55	2.0.10.248	185	1	z	경비	경	비	NULL	NULL	NULL	123	1	53	NULL	NULL	NULL	KSY3	List2	NULL	NULL	NULL	NULL	NULL	NULL	NULL	NULL	NULL	0	z	0	3	517639	0	{/}	254
좌우반구com(split BVF)_2	23	1	<?xml version="1.0"?>\n<Clock xmlns:dt="urn:schemas-microsoft-com:datatypes"><Description dt:dt="string">E-Prime Primary Realtime Clock</Description><StartTime><Timestamp dt:dt="int">0</Timestamp><DateUtc dt:dt="string">2020-11-25T07:34:54Z</DateUtc></StartTime><FrequencyChanges><FrequencyChange><Frequency dt:dt="r8">2699980000</Frequency><Timestamp dt:dt="r8">5.86099530216905E+15</Timestamp><Cur…	좌우반구com(split BVF)_2-023-1	60.021	1.0.0.167	1	1860915363	Professional	2.0.10.242	2.0.10.353	11-25-2020	2020-11-25 오전 7:34:55	16:34:55	2.0.10.248	71	1	z	경험	경	험	122	1	71	NULL	NULL	NULL	NULL	NULL	NULL	KSY3	List1	NULL	NULL	NULL	NULL	NULL	NULL	NULL	NULL	NULL	1	z	0	3	207699	0	z	351
좌우반구com(split BVF)_2	23	1	<?xml version="1.0"?>\n<Clock xmlns:dt="urn:schemas-microsoft-com:datatypes"><Description dt:dt="string">E-Prime Primary Realtime Clock</Description><StartTime><Timestamp dt:dt="int">0</Timestamp><DateUtc dt:dt="string">2020-11-25T07:34:54Z</DateUtc></StartTime><FrequencyChanges><FrequencyChange><Frequency dt:dt="r8">2699980000</Frequency><Timestamp dt:dt="r8">5.86099530216905E+15</Timestamp><Cur…	좌우반구com(split BVF)_2-023-1	60.021	1.0.0.167	1	1860915363	Professional	2.0.10.242	2.0.10.353	11-25-2020	2020-11-25 오전 7:34:55	16:34:55	2.0.10.248	46	1	z	경호	경	호	39	1	46	NULL	NULL	NULL	NULL	NULL	NULL	KSY3	List1	NULL	NULL	NULL	NULL	NULL	NULL	NULL	NULL	NULL	1	z	0	4	140973	0	z	278
좌우반구com(split BVF)_2	23	1	<?xml version="1.0"?>\n<Clock xmlns:dt="urn:schemas-microsoft-com:datatypes"><Description dt:dt="string">E-Prime Primary Realtime Clock</Description><StartTime><Timestamp dt:dt="int">0</Timestamp><DateUtc dt:dt="string">2020-11-25T07:34:54Z</DateUtc></StartTime><FrequencyChanges><FrequencyChange><Frequency dt:dt="r8">2699980000</Frequency><Timestamp dt:dt="r8">5.86099530216905E+15</Timestamp><Cur…	좌우반구com(split BVF)_2-023-1	60.021	1.0.0.167	1	1860915363	Professional	2.0.10.242	2.0.10.353	11-25-2020	2020-11-25 오전 7:34:55	16:34:55	2.0.10.248	68	1	z	계기	계	기	4	1	68	NULL	NULL	NULL	NULL	NULL	NULL	KSY3	List1	NULL	NULL	NULL	NULL	NULL	NULL	NULL	NULL	NULL	1	z	0	3	199785	0	z	377
좌우반구com(split BVF)_2	23	1	<?xml version="1.0"?>\n<Clock xmlns:dt="urn:schemas-microsoft-com:datatypes"><Description dt:dt="string">E-Prime Primary Realtime Clock</Description><StartTime><Timestamp dt:dt="int">0</Timestamp><DateUtc dt:dt="string">2020-11-25T07:34:54Z</DateUtc></StartTime><FrequencyChanges><FrequencyChange><Frequency dt:dt="r8">2699980000</Frequency><Timestamp dt:dt="r8">5.86099530216905E+15</Timestamp><Cur…	좌우반구com(split BVF)_2-023-1	60.021	1.0.0.167	1	1860915363	Professional	2.0.10.242	2.0.10.353	11-25-2020	2020-11-25 오전 7:34:55	16:34:55	2.0.10.248	164	2	{/}	계님	계	님	NULL	NULL	NULL	3	1	32	NULL	NULL	NULL	KSY	List2	0		0	0	462692	183		0	0	1	{/}	0	3	462875	0	{/}	243
좌우반구com(split BVF)_2	23	1	<?xml version="1.0"?>\n<Clock xmlns:dt="urn:schemas-microsoft-com:datatypes"><Description dt:dt="string">E-Prime Primary Realtime Clock</Description><StartTime><Timestamp dt:dt="int">0</Timestamp><DateUtc dt:dt="string">2020-11-25T07:34:54Z</DateUtc></StartTime><FrequencyChanges><FrequencyChange><Frequency dt:dt="r8">2699980000</Frequency><Timestamp dt:dt="r8">5.86099530216905E+15</Timestamp><Cur…	좌우반구com(split BVF)_2-023-1	60.021	1.0.0.167	1	1860915363	Professional	2.0.10.242	2.0.10.353	11-25-2020	2020-11-25 오전 7:34:55	16:34:55	2.0.10.248	333	2	{/}	계락	계	락	NULL	NULL	NULL	NULL	NULL	NULL	70	1	69	KSY3	List3	NULL	NULL	NULL	NULL	NULL	NULL	NULL	NULL	NULL	1	{/}	1	3	923861	0	{/}	265
좌우반구com(split BVF)_2	23	1	<?xml version="1.0"?>\n<Clock xmlns:dt="urn:schemas-microsoft-com:datatypes"><Description dt:dt="string">E-Prime Primary Realtime Clock</Description><StartTime><Timestamp dt:dt="int">0</Timestamp><DateUtc dt:dt="string">2020-11-25T07:34:54Z</DateUtc></StartTime><FrequencyChanges><FrequencyChange><Frequency dt:dt="r8">2699980000</Frequency><Timestamp dt:dt="r8">5.86099530216905E+15</Timestamp><Cur…	좌우반구com(split BVF)_2-023-1	60.021	1.0.0.167	1	1860915363	Professional	2.0.10.242	2.0.10.353	11-25-2020	2020-11-25 오전 7:34:55	16:34:55	2.0.10.248	65	1	z	계수	계	수	28	1	65	NULL	NULL	NULL	NULL	NULL	NULL	KSY3	List1	NULL	NULL	NULL	NULL	NULL	NULL	NULL	NULL	NULL	1	z	0	3	191438	0	z	1108
좌우반구com(split BVF)_2	23	1	<?xml version="1.0"?>\n<Clock xmlns:dt="urn:schemas-microsoft-com:datatypes"><Description dt:dt="string">E-Prime Primary Realtime Clock</Description><StartTime><Timestamp dt:dt="int">0</Timestamp><DateUtc dt:dt="string">2020-11-25T07:34:54Z</DateUtc></StartTime><FrequencyChanges><FrequencyChange><Frequency dt:dt="r8">2699980000</Frequency><Timestamp dt:dt="r8">5.86099530216905E+15</Timestamp><Cur…	좌우반구com(split BVF)_2-023-1	60.021	1.0.0.167	1	1860915363	Professional	2.0.10.242	2.0.10.353	11-25-2020	2020-11-25 오전 7:34:55	16:34:55	2.0.10.248	32	2	{/}	계여	계	여	24	1	32	NULL	NULL	NULL	NULL	NULL	NULL	KSY3	List1	NULL	NULL	NULL	NULL	NULL	NULL	NULL	NULL	NULL	1	{/}	1	3	104935	0	{/}	469
좌우반구com(split BVF)_2	23	1	<?xml version="1.0"?>\n<Clock xmlns:dt="urn:schemas-microsoft-com:datatypes"><Description dt:dt="string">E-Prime Primary Realtime Clock</Description><StartTime><Timestamp dt:dt="int">0</Timestamp><DateUtc dt:dt="string">2020-11-25T07:34:54Z</DateUtc></StartTime><FrequencyChanges><FrequencyChange><Frequency dt:dt="r8">2699980000</Frequency><Timestamp dt:dt="r8">5.86099530216905E+15</Timestamp><Cur…	좌우반구com(split BVF)_2-023-1	60.021	1.0.0.167	1	1860915363	Professional	2.0.10.242	2.0.10.353	11-25-2020	2020-11-25 오전 7:34:55	16:34:55	2.0.10.248	262	2	{/}	고률	고	률	NULL	NULL	NULL	111	1	130	NULL	NULL	NULL	KSY2	List2	NULL	NULL	NULL	NULL	NULL	NULL	NULL	NULL	NULL	1	{/}	0	4	720284	0	{/}	454
좌우반구com(split BVF)_2	23	1	<?xml version="1.0"?>\n<Clock xmlns:dt="urn:schemas-microsoft-com:datatypes"><Description dt:dt="string">E-Prime Primary Realtime Clock</Description><StartTime><Timestamp dt:dt="int">0</Timestamp><DateUtc dt:dt="string">2020-11-25T07:34:54Z</DateUtc></StartTime><FrequencyChanges><FrequencyChange><Frequency dt:dt="r8">2699980000</Frequency><Timestamp dt:dt="r8">5.86099530216905E+15</Timestamp><Cur…	좌우반구com(split BVF)_2-023-1	60.021	1.0.0.167	1	1860915363	Professional	2.0.10.242	2.0.10.353	11-25-2020	2020-11-25 오전 7:34:55	16:34:55	2.0.10.248	315	2	{/}	고청	고	청	NULL	NULL	NULL	NULL	NULL	NULL	88	1	51	KSY	List3	0		1	-1	877894	184		0	0	1	{/}	0	4	878078	0	{/}	353
좌우반구com(split BVF)_2	23	1	<?xml version="1.0"?>\n<Clock xmlns:dt="urn:schemas-microsoft-com:datatypes"><Description dt:dt="string">E-Prime Primary Realtime Clock</Description><StartTime><Timestamp dt:dt="int">0</Timestamp><DateUtc dt:dt="string">2020-11-25T07:34:54Z</DateUtc></StartTime><FrequencyChanges><FrequencyChange><Frequency dt:dt="r8">2699980000</Frequency><Timestamp dt:dt="r8">5.86099530216905E+15</Timestamp><Cur…	좌우반구com(split BVF)_2-023-1	60.021	1.0.0.167	1	1860915363	Professional	2.0.10.242	2.0.10.353	11-25-2020	2020-11-25 오전 7:34:55	16:34:55	2.0.10.248	213	1	z	공기	공	기	NULL	NULL	NULL	30	1	81	NULL	NULL	NULL	KSY3	List2	NULL	NULL	NULL	NULL	NULL	NULL	NULL	NULL	NULL	1	z	0	4	592696	0	z	316
좌우반구com(split BVF)_2	23	1	<?xml version="1.0"?>\n<Clock xmlns:dt="urn:schemas-microsoft-com:datatypes"><Description dt:dt="string">E-Prime Primary Realtime Clock</Description><StartTime><Timestamp dt:dt="int">0</Timestamp><DateUtc dt:dt="string">2020-11-25T07:34:54Z</DateUtc></StartTime><FrequencyChanges><FrequencyChange><Frequency dt:dt="r8">2699980000</Frequency><Timestamp dt:dt="r8">5.86099530216905E+15</Timestamp><Cur…	좌우반구com(split BVF)_2-023-1	60.021	1.0.0.167	1	1860915363	Professional	2.0.10.242	2.0.10.353	11-25-2020	2020-11-25 오전 7:34:55	16:34:55	2.0.10.248	81	1	z	공백	공	백	121	1	81	NULL	NULL	NULL	NULL	NULL	NULL	KSY3	List1	NULL	NULL	NULL	NULL	NULL	NULL	NULL	NULL	NULL	1	z	0	3	233223	0	z	539
좌우반구com(split BVF)_2	23	1	<?xml version="1.0"?>\n<Clock xmlns:dt="urn:schemas-microsoft-com:datatypes"><Description dt:dt="string">E-Prime Primary Realtime Clock</Description><StartTime><Timestamp dt:dt="int">0</Timestamp><DateUtc dt:dt="string">2020-11-25T07:34:54Z</DateUtc></StartTime><FrequencyChanges><FrequencyChange><Frequency dt:dt="r8">2699980000</Frequency><Timestamp dt:dt="r8">5.86099530216905E+15</Timestamp><Cur…	좌우반구com(split BVF)_2-023-1	60.021	1.0.0.167	1	1860915363	Professional	2.0.10.242	2.0.10.353	11-25-2020	2020-11-25 오전 7:34:55	16:34:55	2.0.10.248	207	1	z	공포	공	포	NULL	NULL	NULL	38	1	75	NULL	NULL	NULL	KSY3	List2	NULL	NULL	NULL	NULL	NULL	NULL	NULL	NULL	NULL	0	z	0	3	576568	0	{/}	300
좌우반구com(split BVF)_2	23	1	<?xml version="1.0"?>\n<Clock xmlns:dt="urn:schemas-microsoft-com:datatypes"><Description dt:dt="string">E-Prime Primary Realtime Clock</Description><StartTime><Timestamp dt:dt="int">0</Timestamp><DateUtc dt:dt="string">2020-11-25T07:34:54Z</DateUtc></StartTime><FrequencyChanges><FrequencyChange><Frequency dt:dt="r8">2699980000</Frequency><Timestamp dt:dt="r8">5.86099530216905E+15</Timestamp><Cur…	좌우반구com(split BVF)_2-023-1	60.021	1.0.0.167	1	1860915363	Professional	2.0.10.242	2.0.10.353	11-25-2020	2020-11-25 오전 7:34:55	16:34:55	2.0.10.248	383	2	{/}	과법	과	법	NULL	NULL	NULL	NULL	NULL	NULL	38	1	119	KSY2	List3	NULL	NULL	NULL	NULL	NULL	NULL	NULL	NULL	NULL	1	{/}	0	4	1053449	0	{/}	675
좌우반구com(split BVF)_2	23	1	<?xml version="1.0"?>\n<Clock xmlns:dt="urn:schemas-microsoft-com:datatypes"><Description dt:dt="string">E-Prime Primary Realtime Clock</Description><StartTime><Timestamp dt:dt="int">0</Timestamp><DateUtc dt:dt="string">2020-11-25T07:34:54Z</DateUtc></StartTime><FrequencyChanges><FrequencyChange><Frequency dt:dt="r8">2699980000</Frequency><Timestamp dt:dt="r8">5.86099530216905E+15</Timestamp><Cur…	좌우반구com(split BVF)_2-023-1	60.021	1.0.0.167	1	1860915363	Professional	2.0.10.242	2.0.10.353	11-25-2020	2020-11-25 오전 7:34:55	16:34:55	2.0.10.248	129	1	z	과정	과	정	8	1	129	NULL	NULL	NULL	NULL	NULL	NULL	KSY3	List1	NULL	NULL	NULL	NULL	NULL	NULL	NULL	NULL	NULL	1	z	0	3	358279	0	z	376
좌우반구com(split BVF)_2	23	1	<?xml version="1.0"?>\n<Clock xmlns:dt="urn:schemas-microsoft-com:datatypes"><Description dt:dt="string">E-Prime Primary Realtime Clock</Description><StartTime><Timestamp dt:dt="int">0</Timestamp><DateUtc dt:dt="string">2020-11-25T07:34:54Z</DateUtc></StartTime><FrequencyChanges><FrequencyChange><Frequency dt:dt="r8">2699980000</Frequency><Timestamp dt:dt="r8">5.86099530216905E+15</Timestamp><Cur…	좌우반구com(split BVF)_2-023-1	60.021	1.0.0.167	1	1860915363	Professional	2.0.10.242	2.0.10.353	11-25-2020	2020-11-25 오전 7:34:55	16:34:55	2.0.10.248	294	1	z	관계	관	계	NULL	NULL	NULL	NULL	NULL	NULL	99	1	30	KSY3	List3	NULL	NULL	NULL	NULL	NULL	NULL	NULL	NULL	NULL	1	z	0	4	823364	0	z	508
좌우반구com(split BVF)_2	23	1	<?xml version="1.0"?>\n<Clock xmlns:dt="urn:schemas-microsoft-com:datatypes"><Description dt:dt="string">E-Prime Primary Realtime Clock</Description><StartTime><Timestamp dt:dt="int">0</Timestamp><DateUtc dt:dt="string">2020-11-25T07:34:54Z</DateUtc></StartTime><FrequencyChanges><FrequencyChange><Frequency dt:dt="r8">2699980000</Frequency><Timestamp dt:dt="r8">5.86099530216905E+15</Timestamp><Cur…	좌우반구com(split BVF)_2-023-1	60.021	1.0.0.167	1	1860915363	Professional	2.0.10.242	2.0.10.353	11-25-2020	2020-11-25 오전 7:34:55	16:34:55	2.0.10.248	161	1	z	관측	관	측	NULL	NULL	NULL	55	1	29	NULL	NULL	NULL	KSY3	List2	NULL	NULL	NULL	NULL	NULL	NULL	NULL	NULL	NULL	1	z	0	3	455161	0	z	461
좌우반구com(split BVF)_2	23	1	<?xml version="1.0"?>\n<Clock xmlns:dt="urn:schemas-microsoft-com:datatypes"><Description dt:dt="string">E-Prime Primary Realtime Clock</Description><StartTime><Timestamp dt:dt="int">0</Timestamp><DateUtc dt:dt="string">2020-11-25T07:34:54Z</DateUtc></StartTime><FrequencyChanges><FrequencyChange><Frequency dt:dt="r8">2699980000</Frequency><Timestamp dt:dt="r8">5.86099530216905E+15</Timestamp><Cur…	좌우반구com(split BVF)_2-023-1	60.021	1.0.0.167	1	1860915363	Professional	2.0.10.242	2.0.10.353	11-25-2020	2020-11-25 오전 7:34:55	16:34:55	2.0.10.248	245	1	z	광장	광	장	NULL	NULL	NULL	62	1	113	NULL	NULL	NULL	KSY3	List2	NULL	NULL	NULL	NULL	NULL	NULL	NULL	NULL	NULL	1	z	0	3	676516	0	z	438
좌우반구com(split BVF)_2	23	1	<?xml version="1.0"?>\n<Clock xmlns:dt="urn:schemas-microsoft-com:datatypes"><Description dt:dt="string">E-Prime Primary Realtime Clock</Description><StartTime><Timestamp dt:dt="int">0</Timestamp><DateUtc dt:dt="string">2020-11-25T07:34:54Z</DateUtc></StartTime><FrequencyChanges><FrequencyChange><Frequency dt:dt="r8">2699980000</Frequency><Timestamp dt:dt="r8">5.86099530216905E+15</Timestamp><Cur…	좌우반구com(split BVF)_2-023-1	60.021	1.0.0.167	1	1860915363	Professional	2.0.10.242	2.0.10.353	11-25-2020	2020-11-25 오전 7:34:55	16:34:55	2.0.10.248	4	2	{/}	교느	교	느	23	1	4	NULL	NULL	NULL	NULL	NULL	NULL	KSY2	List1	NULL	NULL	NULL	NULL	NULL	NULL	NULL	NULL	NULL	1	{/}	0	3	31828	0	{/}	457
좌우반구com(split BVF)_2	23	1	<?xml version="1.0"?>\n<Clock xmlns:dt="urn:schemas-microsoft-com:datatypes"><Description dt:dt="string">E-Prime Primary Realtime Clock</Description><StartTime><Timestamp dt:dt="int">0</Timestamp><DateUtc dt:dt="string">2020-11-25T07:34:54Z</DateUtc></StartTime><FrequencyChanges><FrequencyChange><Frequency dt:dt="r8">2699980000</Frequency><Timestamp dt:dt="r8">5.86099530216905E+15</Timestamp><Cur…	좌우반구com(split BVF)_2-023-1	60.021	1.0.0.167	1	1860915363	Professional	2.0.10.242	2.0.10.353	11-25-2020	2020-11-25 오전 7:34:55	16:34:55	2.0.10.248	110	2	{/}	교휘	교	휘	104	1	110	NULL	NULL	NULL	NULL	NULL	NULL	KSY3	List1	NULL	NULL	NULL	NULL	NULL	NULL	NULL	NULL	NULL	1	{/}	0	3	309463	0	{/}	402
좌우반구com(split BVF)_2	23	1	<?xml version="1.0"?>\n<Clock xmlns:dt="urn:schemas-microsoft-com:datatypes"><Description dt:dt="string">E-Prime Primary Realtime Clock</Description><StartTime><Timestamp dt:dt="int">0</Timestamp><DateUtc dt:dt="string">2020-11-25T07:34:54Z</DateUtc></StartTime><FrequencyChanges><FrequencyChange><Frequency dt:dt="r8">2699980000</Frequency><Timestamp dt:dt="r8">5.86099530216905E+15</Timestamp><Cur…	좌우반구com(split BVF)_2-023-1	60.021	1.0.0.167	1	1860915363	Professional	2.0.10.242	2.0.10.353	11-25-2020	2020-11-25 오전 7:34:55	16:34:55	2.0.10.248	223	1	z	구조	구	조	NULL	NULL	NULL	1	1	91	NULL	NULL	NULL	KSY3	List2	NULL	NULL	NULL	NULL	NULL	NULL	NULL	NULL	NULL	1	z	0	3	618353	0	z	330
좌우반구com(split BVF)_2	23	1	<?xml version="1.0"?>\n<Clock xmlns:dt="urn:schemas-microsoft-com:datatypes"><Description dt:dt="string">E-Prime Primary Realtime Clock</Description><StartTime><Timestamp dt:dt="int">0</Timestamp><DateUtc dt:dt="string">2020-11-25T07:34:54Z</DateUtc></StartTime><FrequencyChanges><FrequencyChange><Frequency dt:dt="r8">2699980000</Frequency><Timestamp dt:dt="r8">5.86099530216905E+15</Timestamp><Cur…	좌우반구com(split BVF)_2-023-1	60.021	1.0.0.167	1	1860915363	Professional	2.0.10.242	2.0.10.353	11-25-2020	2020-11-25 오전 7:34:55	16:34:55	2.0.10.248	283	2	{/}	국득	국	득	NULL	NULL	NULL	NULL	NULL	NULL	31	1	19	KSY2	List3	NULL	NULL	NULL	NULL	NULL	NULL	NULL	NULL	NULL	1	{/}	0	4	795674	0	{/}	262
좌우반구com(split BVF)_2	23	1	<?xml version="1.0"?>\n<Clock xmlns:dt="urn:schemas-microsoft-com:datatypes"><Description dt:dt="string">E-Prime Primary Realtime Clock</Description><StartTime><Timestamp dt:dt="int">0</Timestamp><DateUtc dt:dt="string">2020-11-25T07:34:54Z</DateUtc></StartTime><FrequencyChanges><FrequencyChange><Frequency dt:dt="r8">2699980000</Frequency><Timestamp dt:dt="r8">5.86099530216905E+15</Timestamp><Cur…	좌우반구com(split BVF)_2-023-1	60.021	1.0.0.167	1	1860915363	Professional	2.0.10.242	2.0.10.353	11-25-2020	2020-11-25 오전 7:34:55	16:34:55	2.0.10.248	330	2	{/}	국반	국	반	NULL	NULL	NULL	NULL	NULL	NULL	100	1	66	KSY3	List3	NULL	NULL	NULL	NULL	NULL	NULL	NULL	NULL	NULL	1	{/}	0	3	916081	0	{/}	493
좌우반구com(split BVF)_2	23	1	<?xml version="1.0"?>\n<Clock xmlns:dt="urn:schemas-microsoft-com:datatypes"><Description dt:dt="string">E-Prime Primary Realtime Clock</Description><StartTime><Timestamp dt:dt="int">0</Timestamp><DateUtc dt:dt="string">2020-11-25T07:34:54Z</DateUtc></StartTime><FrequencyChanges><FrequencyChange><Frequency dt:dt="r8">2699980000</Frequency><Timestamp dt:dt="r8">5.86099530216905E+15</Timestamp><Cur…	좌우반구com(split BVF)_2-023-1	60.021	1.0.0.167	1	1860915363	Professional	2.0.10.242	2.0.10.353	11-25-2020	2020-11-25 오전 7:34:55	16:34:55	2.0.10.248	170	1	z	군청	군	청	NULL	NULL	NULL	15	1	38	NULL	NULL	NULL	KSY3	List2	NULL	NULL	NULL	NULL	NULL	NULL	NULL	NULL	NULL	0	z	0	3	478303	0	{/}	359
좌우반구com(split BVF)_2	23	1	<?xml version="1.0"?>\n<Clock xmlns:dt="urn:schemas-microsoft-com:datatypes"><Description dt:dt="string">E-Prime Primary Realtime Clock</Description><StartTime><Timestamp dt:dt="int">0</Timestamp><DateUtc dt:dt="string">2020-11-25T07:34:54Z</DateUtc></StartTime><FrequencyChanges><FrequencyChange><Frequency dt:dt="r8">2699980000</Frequency><Timestamp dt:dt="r8">5.86099530216905E+15</Timestamp><Cur…	좌우반구com(split BVF)_2-023-1	60.021	1.0.0.167	1	1860915363	Professional	2.0.10.242	2.0.10.353	11-25-2020	2020-11-25 오전 7:34:55	16:34:55	2.0.10.248	268	1	z	궤도	궤	도	NULL	NULL	NULL	NULL	NULL	NULL	125	1	4	KSY3	List3	NULL	NULL	NULL	NULL	NULL	NULL	NULL	NULL	NULL	1	z	1	3	757087	0	z	410
좌우반구com(split BVF)_2	23	1	<?xml version="1.0"?>\n<Clock xmlns:dt="urn:schemas-microsoft-com:datatypes"><Description dt:dt="string">E-Prime Primary Realtime Clock</Description><StartTime><Timestamp dt:dt="int">0</Timestamp><DateUtc dt:dt="string">2020-11-25T07:34:54Z</DateUtc></StartTime><FrequencyChanges><FrequencyChange><Frequency dt:dt="r8">2699980000</Frequency><Timestamp dt:dt="r8">5.86099530216905E+15</Timestamp><Cur…	좌우반구com(split BVF)_2-023-1	60.021	1.0.0.167	1	1860915363	Professional	2.0.10.242	2.0.10.353	11-25-2020	2020-11-25 오전 7:34:55	16:34:55	2.0.10.248	142	2	{/}	궤희	궤	희	NULL	NULL	NULL	82	1	10	NULL	NULL	NULL	KSY	List2	0		0	-1	403696	183		0	0	1	{/}	0	3	403879	0	{/}	360
좌우반구com(split BVF)_2	23	1	<?xml version="1.0"?>\n<Clock xmlns:dt="urn:schemas-microsoft-com:datatypes"><Description dt:dt="string">E-Prime Primary Realtime Clock</Description><StartTime><Timestamp dt:dt="int">0</Timestamp><DateUtc dt:dt="string">2020-11-25T07:34:54Z</DateUtc></StartTime><FrequencyChanges><FrequencyChange><Frequency dt:dt="r8">2699980000</Frequency><Timestamp dt:dt="r8">5.86099530216905E+15</Timestamp><Cur…	좌우반구com(split BVF)_2-023-1	60.021	1.0.0.167	1	1860915363	Professional	2.0.10.242	2.0.10.353	11-25-2020	2020-11-25 오전 7:34:55	16:34:55	2.0.10.248	308	1	z	그림	그	림	NULL	NULL	NULL	NULL	NULL	NULL	92	1	44	KSY3	List3	NULL	NULL	NULL	NULL	NULL	NULL	NULL	NULL	NULL	0	z	0	4	860151	0	{/}	368
좌우반구com(split BVF)_2	23	1	<?xml version="1.0"?>\n<Clock xmlns:dt="urn:schemas-microsoft-com:datatypes"><Description dt:dt="string">E-Prime Primary Realtime Clock</Description><StartTime><Timestamp dt:dt="int">0</Timestamp><DateUtc dt:dt="string">2020-11-25T07:34:54Z</DateUtc></StartTime><FrequencyChanges><FrequencyChange><Frequency dt:dt="r8">2699980000</Frequency><Timestamp dt:dt="r8">5.86099530216905E+15</Timestamp><Cur…	좌우반구com(split BVF)_2-023-1	60.021	1.0.0.167	1	1860915363	Professional	2.0.10.242	2.0.10.353	11-25-2020	2020-11-25 오전 7:34:55	16:34:55	2.0.10.248	321	2	{/}	그법	그	법	NULL	NULL	NULL	NULL	NULL	NULL	41	1	57	KSY	List3	0		0	-1	892789	183		0	0	1	{/}	0	3	892972	0	{/}	387
좌우반구com(split BVF)_2	23	1	<?xml version="1.0"?>\n<Clock xmlns:dt="urn:schemas-microsoft-com:datatypes"><Description dt:dt="string">E-Prime Primary Realtime Clock</Description><StartTime><Timestamp dt:dt="int">0</Timestamp><DateUtc dt:dt="string">2020-11-25T07:34:54Z</DateUtc></StartTime><FrequencyChanges><FrequencyChange><Frequency dt:dt="r8">2699980000</Frequency><Timestamp dt:dt="r8">5.86099530216905E+15</Timestamp><Cur…	좌우반구com(split BVF)_2-023-1	60.021	1.0.0.167	1	1860915363	Professional	2.0.10.242	2.0.10.353	11-25-2020	2020-11-25 오전 7:34:55	16:34:55	2.0.10.248	197	2	{/}	그소	그	소	NULL	NULL	NULL	108	1	65	NULL	NULL	NULL	KSY	List2	0		0	0	549528	183		0	0	1	{/}	0	3	549711	0	{/}	421
좌우반구com(split BVF)_2	23	1	<?xml version="1.0"?>\n<Clock xmlns:dt="urn:schemas-microsoft-com:datatypes"><Description dt:dt="string">E-Prime Primary Realtime Clock</Description><StartTime><Timestamp dt:dt="int">0</Timestamp><DateUtc dt:dt="string">2020-11-25T07:34:54Z</DateUtc></StartTime><FrequencyChanges><FrequencyChange><Frequency dt:dt="r8">2699980000</Frequency><Timestamp dt:dt="r8">5.86099530216905E+15</Timestamp><Cur…	좌우반구com(split BVF)_2-023-1	60.021	1.0.0.167	1	1860915363	Professional	2.0.10.242	2.0.10.353	11-25-2020	2020-11-25 오전 7:34:55	16:34:55	2.0.10.248	17	2	{/}	그종	그	종	118	1	17	NULL	NULL	NULL	NULL	NULL	NULL	KSY3	List1	NULL	NULL	NULL	NULL	NULL	NULL	NULL	NULL	NULL	1	{/}	0	4	66316	0	{/}	344
좌우반구com(split BVF)_2	23	1	<?xml version="1.0"?>\n<Clock xmlns:dt="urn:schemas-microsoft-com:datatypes"><Description dt:dt="string">E-Prime Primary Realtime Clock</Description><StartTime><Timestamp dt:dt="int">0</Timestamp><DateUtc dt:dt="string">2020-11-25T07:34:54Z</DateUtc></StartTime><FrequencyChanges><FrequencyChange><Frequency dt:dt="r8">2699980000</Frequency><Timestamp dt:dt="r8">5.86099530216905E+15</Timestamp><Cur…	좌우반구com(split BVF)_2-023-1	60.021	1.0.0.167	1	1860915363	Professional	2.0.10.242	2.0.10.353	11-25-2020	2020-11-25 오전 7:34:55	16:34:55	2.0.10.248	218	1	z	급여	급	여	NULL	NULL	NULL	98	1	86	NULL	NULL	NULL	KSY3	List2	NULL	NULL	NULL	NULL	NULL	NULL	NULL	NULL	NULL	1	z	0	4	605608	0	z	371
좌우반구com(split BVF)_2	23	1	<?xml version="1.0"?>\n<Clock xmlns:dt="urn:schemas-microsoft-com:datatypes"><Description dt:dt="string">E-Prime Primary Realtime Clock</Description><StartTime><Timestamp dt:dt="int">0</Timestamp><DateUtc dt:dt="string">2020-11-25T07:34:54Z</DateUtc></StartTime><FrequencyChanges><FrequencyChange><Frequency dt:dt="r8">2699980000</Frequency><Timestamp dt:dt="r8">5.86099530216905E+15</Timestamp><Cur…	좌우반구com(split BVF)_2-023-1	60.021	1.0.0.167	1	1860915363	Professional	2.0.10.242	2.0.10.353	11-25-2020	2020-11-25 오전 7:34:55	16:34:55	2.0.10.248	201	1	z	기록	기	록	NULL	NULL	NULL	67	1	69	NULL	NULL	NULL	KSY3	List2	NULL	NULL	NULL	NULL	NULL	NULL	NULL	NULL	NULL	0	z	0	3	559907	0	{/}	641
좌우반구com(split BVF)_2	23	1	<?xml version="1.0"?>\n<Clock xmlns:dt="urn:schemas-microsoft-com:datatypes"><Description dt:dt="string">E-Prime Primary Realtime Clock</Description><StartTime><Timestamp dt:dt="int">0</Timestamp><DateUtc dt:dt="string">2020-11-25T07:34:54Z</DateUtc></StartTime><FrequencyChanges><FrequencyChange><Frequency dt:dt="r8">2699980000</Frequency><Timestamp dt:dt="r8">5.86099530216905E+15</Timestamp><Cur…	좌우반구com(split BVF)_2-023-1	60.021	1.0.0.167	1	1860915363	Professional	2.0.10.242	2.0.10.353	11-25-2020	2020-11-25 오전 7:34:55	16:34:55	2.0.10.248	299	1	z	기름	기	름	NULL	NULL	NULL	NULL	NULL	NULL	118	1	35	KSY3	List3	NULL	NULL	NULL	NULL	NULL	NULL	NULL	NULL	NULL	1	z	0	4	836526	0	z	522
좌우반구com(split BVF)_2	23	1	<?xml version="1.0"?>\n<Clock xmlns:dt="urn:schemas-microsoft-com:datatypes"><Description dt:dt="string">E-Prime Primary Realtime Clock</Description><StartTime><Timestamp dt:dt="int">0</Timestamp><DateUtc dt:dt="string">2020-11-25T07:34:54Z</DateUtc></StartTime><FrequencyChanges><FrequencyChange><Frequency dt:dt="r8">2699980000</Frequency><Timestamp dt:dt="r8">5.86099530216905E+15</Timestamp><Cur…	좌우반구com(split BVF)_2-023-1	60.021	1.0.0.167	1	1860915363	Professional	2.0.10.242	2.0.10.353	11-25-2020	2020-11-25 오전 7:34:55	16:34:55	2.0.10.248	85	1	z	기술	기	술	63	1	85	NULL	NULL	NULL	NULL	NULL	NULL	KSY3	List1	NULL	NULL	NULL	NULL	NULL	NULL	NULL	NULL	NULL	1	z	0	4	243803	0	z	342
좌우반구com(split BVF)_2	23	1	<?xml version="1.0"?>\n<Clock xmlns:dt="urn:schemas-microsoft-com:datatypes"><Description dt:dt="string">E-Prime Primary Realtime Clock</Description><StartTime><Timestamp dt:dt="int">0</Timestamp><DateUtc dt:dt="string">2020-11-25T07:34:54Z</DateUtc></StartTime><FrequencyChanges><FrequencyChange><Frequency dt:dt="r8">2699980000</Frequency><Timestamp dt:dt="r8">5.86099530216905E+15</Timestamp><Cur…	좌우반구com(split BVF)_2-023-1	60.021	1.0.0.167	1	1860915363	Professional	2.0.10.242	2.0.10.353	11-25-2020	2020-11-25 오전 7:34:55	16:34:55	2.0.10.248	296	1	z	기운	기	운	NULL	NULL	NULL	NULL	NULL	NULL	59	1	32	KSY3	List3	NULL	NULL	NULL	NULL	NULL	NULL	NULL	NULL	NULL	1	z	1	3	828778	0	z	486
좌우반구com(split BVF)_2	23	1	<?xml version="1.0"?>\n<Clock xmlns:dt="urn:schemas-microsoft-com:datatypes"><Description dt:dt="string">E-Prime Primary Realtime Clock</Description><StartTime><Timestamp dt:dt="int">0</Timestamp><DateUtc dt:dt="string">2020-11-25T07:34:54Z</DateUtc></StartTime><FrequencyChanges><FrequencyChange><Frequency dt:dt="r8">2699980000</Frequency><Timestamp dt:dt="r8">5.86099530216905E+15</Timestamp><Cur…	좌우반구com(split BVF)_2-023-1	60.021	1.0.0.167	1	1860915363	Professional	2.0.10.242	2.0.10.353	11-25-2020	2020-11-25 오전 7:34:55	16:34:55	2.0.10.248	49	1	z	기준	기	준	80	1	49	NULL	NULL	NULL	NULL	NULL	NULL	KSY3	List1	NULL	NULL	NULL	NULL	NULL	NULL	NULL	NULL	NULL	1	z	0	3	148553	0	z	338
좌우반구com(split BVF)_2	23	1	<?xml version="1.0"?>\n<Clock xmlns:dt="urn:schemas-microsoft-com:datatypes"><Description dt:dt="string">E-Prime Primary Realtime Clock</Description><StartTime><Timestamp dt:dt="int">0</Timestamp><DateUtc dt:dt="string">2020-11-25T07:34:54Z</DateUtc></StartTime><FrequencyChanges><FrequencyChange><Frequency dt:dt="r8">2699980000</Frequency><Timestamp dt:dt="r8">5.86099530216905E+15</Timestamp><Cur…	좌우반구com(split BVF)_2-023-1	60.021	1.0.0.167	1	1860915363	Professional	2.0.10.242	2.0.10.353	11-25-2020	2020-11-25 오전 7:34:55	16:34:55	2.0.10.248	15	1	z	기차	기	차	6	1	15	NULL	NULL	NULL	NULL	NULL	NULL	KSY3	List1	NULL	NULL	NULL	NULL	NULL	NULL	NULL	NULL	NULL	1	z	0	3	61101	0	z	471
좌우반구com(split BVF)_2	23	1	<?xml version="1.0"?>\n<Clock xmlns:dt="urn:schemas-microsoft-com:datatypes"><Description dt:dt="string">E-Prime Primary Realtime Clock</Description><StartTime><Timestamp dt:dt="int">0</Timestamp><DateUtc dt:dt="string">2020-11-25T07:34:54Z</DateUtc></StartTime><FrequencyChanges><FrequencyChange><Frequency dt:dt="r8">2699980000</Frequency><Timestamp dt:dt="r8">5.86099530216905E+15</Timestamp><Cur…	좌우반구com(split BVF)_2-023-1	60.021	1.0.0.167	1	1860915363	Professional	2.0.10.242	2.0.10.353	11-25-2020	2020-11-25 오전 7:34:55	16:34:55	2.0.10.248	103	1	z	기회	기	회	77	1	103	NULL	NULL	NULL	NULL	NULL	NULL	KSY3	List1	NULL	NULL	NULL	NULL	NULL	NULL	NULL	NULL	NULL	1	z	0	4	291353	0	z	480
좌우반구com(split BVF)_2	23	1	<?xml version="1.0"?>\n<Clock xmlns:dt="urn:schemas-microsoft-com:datatypes"><Description dt:dt="string">E-Prime Primary Realtime Clock</Description><StartTime><Timestamp dt:dt="int">0</Timestamp><DateUtc dt:dt="string">2020-11-25T07:34:54Z</DateUtc></StartTime><FrequencyChanges><FrequencyChange><Frequency dt:dt="r8">2699980000</Frequency><Timestamp dt:dt="r8">5.86099530216905E+15</Timestamp><Cur…	좌우반구com(split BVF)_2-023-1	60.021	1.0.0.167	1	1860915363	Professional	2.0.10.242	2.0.10.353	11-25-2020	2020-11-25 오전 7:34:55	16:34:55	2.0.10.248	67	2	{/}	껍목	껍	목	115	1	67	NULL	NULL	NULL	NULL	NULL	NULL	KSY	List1	0		0	0	197053	183		0	0	1	{/}	0	3	197236	0	{/}	350
좌우반구com(split BVF)_2	23	1	<?xml version="1.0"?>\n<Clock xmlns:dt="urn:schemas-microsoft-com:datatypes"><Description dt:dt="string">E-Prime Primary Realtime Clock</Description><StartTime><Timestamp dt:dt="int">0</Timestamp><DateUtc dt:dt="string">2020-11-25T07:34:54Z</DateUtc></StartTime><FrequencyChanges><FrequencyChange><Frequency dt:dt="r8">2699980000</Frequency><Timestamp dt:dt="r8">5.86099530216905E+15</Timestamp><Cur…	좌우반구com(split BVF)_2-023-1	60.021	1.0.0.167	1	1860915363	Professional	2.0.10.242	2.0.10.353	11-25-2020	2020-11-25 오전 7:34:55	16:34:55	2.0.10.248	128	2	{/}	껍밀	껍	밀	102	1	128	NULL	NULL	NULL	NULL	NULL	NULL	KSY3	List1	NULL	NULL	NULL	NULL	NULL	NULL	NULL	NULL	NULL	1	{/}	1	3	355746	0	{/}	326
좌우반구com(split BVF)_2	23	1	<?xml version="1.0"?>\n<Clock xmlns:dt="urn:schemas-microsoft-com:datatypes"><Description dt:dt="string">E-Prime Primary Realtime Clock</Description><StartTime><Timestamp dt:dt="int">0</Timestamp><DateUtc dt:dt="string">2020-11-25T07:34:54Z</DateUtc></StartTime><FrequencyChanges><FrequencyChange><Frequency dt:dt="r8">2699980000</Frequency><Timestamp dt:dt="r8">5.86099530216905E+15</Timestamp><Cur…	좌우반구com(split BVF)_2-023-1	60.021	1.0.0.167	1	1860915363	Professional	2.0.10.242	2.0.10.353	11-25-2020	2020-11-25 오전 7:34:55	16:34:55	2.0.10.248	155	1	z	껍질	껍	질	NULL	NULL	NULL	10	1	23	NULL	NULL	NULL	KSY3	List2	NULL	NULL	NULL	NULL	NULL	NULL	NULL	NULL	NULL	1	z	0	3	438900	0	z	490
좌우반구com(split BVF)_2	23	1	<?xml version="1.0"?>\n<Clock xmlns:dt="urn:schemas-microsoft-com:datatypes"><Description dt:dt="string">E-Prime Primary Realtime Clock</Description><StartTime><Timestamp dt:dt="int">0</Timestamp><DateUtc dt:dt="string">2020-11-25T07:34:54Z</DateUtc></StartTime><FrequencyChanges><FrequencyChange><Frequency dt:dt="r8">2699980000</Frequency><Timestamp dt:dt="r8">5.86099530216905E+15</Timestamp><Cur…	좌우반구com(split BVF)_2-023-1	60.021	1.0.0.167	1	1860915363	Professional	2.0.10.242	2.0.10.353	11-25-2020	2020-11-25 오전 7:34:55	16:34:55	2.0.10.248	98	2	{/}	껍퇴	껍	퇴	53	1	98	NULL	NULL	NULL	NULL	NULL	NULL	KSY3	List1	NULL	NULL	NULL	NULL	NULL	NULL	NULL	NULL	NULL	1	{/}	0	4	278291	0	{/}	438
좌우반구com(split BVF)_2	23	1	<?xml version="1.0"?>\n<Clock xmlns:dt="urn:schemas-microsoft-com:datatypes"><Description dt:dt="string">E-Prime Primary Realtime Clock</Description><StartTime><Timestamp dt:dt="int">0</Timestamp><DateUtc dt:dt="string">2020-11-25T07:34:54Z</DateUtc></StartTime><FrequencyChanges><FrequencyChange><Frequency dt:dt="r8">2699980000</Frequency><Timestamp dt:dt="r8">5.86099530216905E+15</Timestamp><Cur…	좌우반구com(split BVF)_2-023-1	60.021	1.0.0.167	1	1860915363	Professional	2.0.10.242	2.0.10.353	11-25-2020	2020-11-25 오전 7:34:55	16:34:55	2.0.10.248	365	2	{/}	나개	나	개	NULL	NULL	NULL	NULL	NULL	NULL	8	1	101	KSY2	List3	NULL	NULL	NULL	NULL	NULL	NULL	NULL	NULL	NULL	1	{/}	0	3	1006082	0	{/}	427
좌우반구com(split BVF)_2	23	1	<?xml version="1.0"?>\n<Clock xmlns:dt="urn:schemas-microsoft-com:datatypes"><Description dt:dt="string">E-Prime Primary Realtime Clock</Description><StartTime><Timestamp dt:dt="int">0</Timestamp><DateUtc dt:dt="string">2020-11-25T07:34:54Z</DateUtc></StartTime><FrequencyChanges><FrequencyChange><Frequency dt:dt="r8">2699980000</Frequency><Timestamp dt:dt="r8">5.86099530216905E+15</Timestamp><Cur…	좌우반구com(split BVF)_2-023-1	60.021	1.0.0.167	1	1860915363	Professional	2.0.10.242	2.0.10.353	11-25-2020	2020-11-25 오전 7:34:55	16:34:55	2.0.10.248	263	1	z	내일	내	일	NULL	NULL	NULL	49	1	131	NULL	NULL	NULL	KSY3	List2	NULL	NULL	NULL	NULL	NULL	NULL	NULL	NULL	NULL	1	z	1	3	722949	0	z	301
좌우반구com(split BVF)_2	23	1	<?xml version="1.0"?>\n<Clock xmlns:dt="urn:schemas-microsoft-com:datatypes"><Description dt:dt="string">E-Prime Primary Realtime Clock</Description><StartTime><Timestamp dt:dt="int">0</Timestamp><DateUtc dt:dt="string">2020-11-25T07:34:54Z</DateUtc></StartTime><FrequencyChanges><FrequencyChange><Frequency dt:dt="r8">2699980000</Frequency><Timestamp dt:dt="r8">5.86099530216905E+15</Timestamp><Cur…	좌우반구com(split BVF)_2-023-1	60.021	1.0.0.167	1	1860915363	Professional	2.0.10.242	2.0.10.353	11-25-2020	2020-11-25 오전 7:34:55	16:34:55	2.0.10.248	199	2	{/}	내죽	내	죽	NULL	NULL	NULL	7	1	67	NULL	NULL	NULL	KSY	List2	0		0	-1	554809	183		0	0	1	{/}	1	3	554992	0	{/}	260
좌우반구com(split BVF)_2	23	1	<?xml version="1.0"?>\n<Clock xmlns:dt="urn:schemas-microsoft-com:datatypes"><Description dt:dt="string">E-Prime Primary Realtime Clock</Description><StartTime><Timestamp dt:dt="int">0</Timestamp><DateUtc dt:dt="string">2020-11-25T07:34:54Z</DateUtc></StartTime><FrequencyChanges><FrequencyChange><Frequency dt:dt="r8">2699980000</Frequency><Timestamp dt:dt="r8">5.86099530216905E+15</Timestamp><Cur…	좌우반구com(split BVF)_2-023-1	60.021	1.0.0.167	1	1860915363	Professional	2.0.10.242	2.0.10.353	11-25-2020	2020-11-25 오전 7:34:55	16:34:55	2.0.10.248	87	2	{/}	내표	내	표	86	1	87	NULL	NULL	NULL	NULL	NULL	NULL	KSY3	List1	NULL	NULL	NULL	NULL	NULL	NULL	NULL	NULL	NULL	1	{/}	0	3	248951	0	{/}	598
좌우반구com(split BVF)_2	23	1	<?xml version="1.0"?>\n<Clock xmlns:dt="urn:schemas-microsoft-com:datatypes"><Description dt:dt="string">E-Prime Primary Realtime Clock</Description><StartTime><Timestamp dt:dt="int">0</Timestamp><DateUtc dt:dt="string">2020-11-25T07:34:54Z</DateUtc></StartTime><FrequencyChanges><FrequencyChange><Frequency dt:dt="r8">2699980000</Frequency><Timestamp dt:dt="r8">5.86099530216905E+15</Timestamp><Cur…	좌우반구com(split BVF)_2-023-1	60.021	1.0.0.167	1	1860915363	Professional	2.0.10.242	2.0.10.353	11-25-2020	2020-11-25 오전 7:34:55	16:34:55	2.0.10.248	224	2	{/}	념속	념	속	NULL	NULL	NULL	80	1	92	NULL	NULL	NULL	KSY2	List2	NULL	NULL	NULL	NULL	NULL	NULL	NULL	NULL	NULL	1	{/}	0	4	620886	0	{/}	421
좌우반구com(split BVF)_2	23	1	<?xml version="1.0"?>\n<Clock xmlns:dt="urn:schemas-microsoft-com:datatypes"><Description dt:dt="string">E-Prime Primary Realtime Clock</Description><StartTime><Timestamp dt:dt="int">0</Timestamp><DateUtc dt:dt="string">2020-11-25T07:34:54Z</DateUtc></StartTime><FrequencyChanges><FrequencyChange><Frequency dt:dt="r8">2699980000</Frequency><Timestamp dt:dt="r8">5.86099530216905E+15</Timestamp><Cur…	좌우반구com(split BVF)_2-023-1	60.021	1.0.0.167	1	1860915363	Professional	2.0.10.242	2.0.10.353	11-25-2020	2020-11-25 오전 7:34:55	16:34:55	2.0.10.248	40	2	{/}	념실	념	실	83	1	40	NULL	NULL	NULL	NULL	NULL	NULL	KSY2	List1	NULL	NULL	NULL	NULL	NULL	NULL	NULL	NULL	NULL	1	{/}	0	3	125528	0	{/}	387
좌우반구com(split BVF)_2	23	1	<?xml version="1.0"?>\n<Clock xmlns:dt="urn:schemas-microsoft-com:datatypes"><Description dt:dt="string">E-Prime Primary Realtime Clock</Description><StartTime><Timestamp dt:dt="int">0</Timestamp><DateUtc dt:dt="string">2020-11-25T07:34:54Z</DateUtc></StartTime><FrequencyChanges><FrequencyChange><Frequency dt:dt="r8">2699980000</Frequency><Timestamp dt:dt="r8">5.86099530216905E+15</Timestamp><Cur…	좌우반구com(split BVF)_2-023-1	60.021	1.0.0.167	1	1860915363	Professional	2.0.10.242	2.0.10.353	11-25-2020	2020-11-25 오전 7:34:55	16:34:55	2.0.10.248	132	2	{/}	념효	념	효	100	1	132	NULL	NULL	NULL	NULL	NULL	NULL	KSY2	List1	NULL	NULL	NULL	NULL	NULL	NULL	NULL	NULL	NULL	1	{/}	0	3	366076	0	{/}	355
좌우반구com(split BVF)_2	23	1	<?xml version="1.0"?>\n<Clock xmlns:dt="urn:schemas-microsoft-com:datatypes"><Description dt:dt="string">E-Prime Primary Realtime Clock</Description><StartTime><Timestamp dt:dt="int">0</Timestamp><DateUtc dt:dt="string">2020-11-25T07:34:54Z</DateUtc></StartTime><FrequencyChanges><FrequencyChange><Frequency dt:dt="r8">2699980000</Frequency><Timestamp dt:dt="r8">5.86099530216905E+15</Timestamp><Cur…	좌우반구com(split BVF)_2-023-1	60.021	1.0.0.167	1	1860915363	Professional	2.0.10.242	2.0.10.353	11-25-2020	2020-11-25 오전 7:34:55	16:34:55	2.0.10.248	307	1	z	노조	노	조	NULL	NULL	NULL	NULL	NULL	NULL	109	1	43	KSY3	List3	NULL	NULL	NULL	NULL	NULL	NULL	NULL	NULL	NULL	1	z	1	3	857368	0	z	575
좌우반구com(split BVF)_2	23	1	<?xml version="1.0"?>\n<Clock xmlns:dt="urn:schemas-microsoft-com:datatypes"><Description dt:dt="string">E-Prime Primary Realtime Clock</Description><StartTime><Timestamp dt:dt="int">0</Timestamp><DateUtc dt:dt="string">2020-11-25T07:34:54Z</DateUtc></StartTime><FrequencyChanges><FrequencyChange><Frequency dt:dt="r8">2699980000</Frequency><Timestamp dt:dt="r8">5.86099530216905E+15</Timestamp><Cur…	좌우반구com(split BVF)_2-023-1	60.021	1.0.0.167	1	1860915363	Professional	2.0.10.242	2.0.10.353	11-25-2020	2020-11-25 오전 7:34:55	16:34:55	2.0.10.248	105	1	z	논란	논	란	119	1	105	NULL	NULL	NULL	NULL	NULL	NULL	KSY3	List1	NULL	NULL	NULL	NULL	NULL	NULL	NULL	NULL	NULL	1	z	0	4	296651	0	z	318
좌우반구com(split BVF)_2	23	1	<?xml version="1.0"?>\n<Clock xmlns:dt="urn:schemas-microsoft-com:datatypes"><Description dt:dt="string">E-Prime Primary Realtime Clock</Description><StartTime><Timestamp dt:dt="int">0</Timestamp><DateUtc dt:dt="string">2020-11-25T07:34:54Z</DateUtc></StartTime><FrequencyChanges><FrequencyChange><Frequency dt:dt="r8">2699980000</Frequency><Timestamp dt:dt="r8">5.86099530216905E+15</Timestamp><Cur…	좌우반구com(split BVF)_2-023-1	60.021	1.0.0.167	1	1860915363	Professional	2.0.10.242	2.0.10.353	11-25-2020	2020-11-25 오전 7:34:55	16:34:55	2.0.10.248	101	2	{/}	논무	논	무	87	1	101	NULL	NULL	NULL	NULL	NULL	NULL	KSY	List1	0		0	0	286088	183		0	0	0	{/}	0	3	286271	0	z	386
좌우반구com(split BVF)_2	23	1	<?xml version="1.0"?>\n<Clock xmlns:dt="urn:schemas-microsoft-com:datatypes"><Description dt:dt="string">E-Prime Primary Realtime Clock</Description><StartTime><Timestamp dt:dt="int">0</Timestamp><DateUtc dt:dt="string">2020-11-25T07:34:54Z</DateUtc></StartTime><FrequencyChanges><FrequencyChange><Frequency dt:dt="r8">2699980000</Frequency><Timestamp dt:dt="r8">5.86099530216905E+15</Timestamp><Cur…	좌우반구com(split BVF)_2-023-1	60.021	1.0.0.167	1	1860915363	Professional	2.0.10.242	2.0.10.353	11-25-2020	2020-11-25 오전 7:34:55	16:34:55	2.0.10.248	21	1	z	느낌	느	낌	76	1	21	NULL	NULL	NULL	NULL	NULL	NULL	KSY3	List1	NULL	NULL	NULL	NULL	NULL	NULL	NULL	NULL	NULL	1	z	0	3	76662	0	z	302
좌우반구com(split BVF)_2	23	1	<?xml version="1.0"?>\n<Clock xmlns:dt="urn:schemas-microsoft-com:datatypes"><Description dt:dt="string">E-Prime Primary Realtime Clock</Description><StartTime><Timestamp dt:dt="int">0</Timestamp><DateUtc dt:dt="string">2020-11-25T07:34:54Z</DateUtc></StartTime><FrequencyChanges><FrequencyChange><Frequency dt:dt="r8">2699980000</Frequency><Timestamp dt:dt="r8">5.86099530216905E+15</Timestamp><Cur…	좌우반구com(split BVF)_2-023-1	60.021	1.0.0.167	1	1860915363	Professional	2.0.10.242	2.0.10.353	11-25-2020	2020-11-25 오전 7:34:55	16:34:55	2.0.10.248	107	2	{/}	느속	느	속	12	1	107	NULL	NULL	NULL	NULL	NULL	NULL	KSY2	List1	NULL	NULL	NULL	NULL	NULL	NULL	NULL	NULL	NULL	1	{/}	0	3	301732	0	{/}	332
좌우반구com(split BVF)_2	23	1	<?xml version="1.0"?>\n<Clock xmlns:dt="urn:schemas-microsoft-com:datatypes"><Description dt:dt="string">E-Prime Primary Realtime Clock</Description><StartTime><Timestamp dt:dt="int">0</Timestamp><DateUtc dt:dt="string">2020-11-25T07:34:54Z</DateUtc></StartTime><FrequencyChanges><FrequencyChange><Frequency dt:dt="r8">2699980000</Frequency><Timestamp dt:dt="r8">5.86099530216905E+15</Timestamp><Cur…	좌우반구com(split BVF)_2-023-1	60.021	1.0.0.167	1	1860915363	Professional	2.0.10.242	2.0.10.353	11-25-2020	2020-11-25 오전 7:34:55	16:34:55	2.0.10.248	392	2	{/}	느스	느	스	NULL	NULL	NULL	NULL	NULL	NULL	105	1	128	KSY	List3	0		0	0	1077224	183		0	0	1	{/}	0	3	1077407	0	{/}	429
좌우반구com(split BVF)_2	23	1	<?xml version="1.0"?>\n<Clock xmlns:dt="urn:schemas-microsoft-com:datatypes"><Description dt:dt="string">E-Prime Primary Realtime Clock</Description><StartTime><Timestamp dt:dt="int">0</Timestamp><DateUtc dt:dt="string">2020-11-25T07:34:54Z</DateUtc></StartTime><FrequencyChanges><FrequencyChange><Frequency dt:dt="r8">2699980000</Frequency><Timestamp dt:dt="r8">5.86099530216905E+15</Timestamp><Cur…	좌우반구com(split BVF)_2-023-1	60.021	1.0.0.167	1	1860915363	Professional	2.0.10.242	2.0.10.353	11-25-2020	2020-11-25 오전 7:34:55	16:34:55	2.0.10.248	52	2	{/}	느체	느	체	65	1	52	NULL	NULL	NULL	NULL	NULL	NULL	KSY3	List1	NULL	NULL	NULL	NULL	NULL	NULL	NULL	NULL	NULL	1	{/}	1	3	156500	0	{/}	471
좌우반구com(split BVF)_2	23	1	<?xml version="1.0"?>\n<Clock xmlns:dt="urn:schemas-microsoft-com:datatypes"><Description dt:dt="string">E-Prime Primary Realtime Clock</Description><StartTime><Timestamp dt:dt="int">0</Timestamp><DateUtc dt:dt="string">2020-11-25T07:34:54Z</DateUtc></StartTime><FrequencyChanges><FrequencyChange><Frequency dt:dt="r8">2699980000</Frequency><Timestamp dt:dt="r8">5.86099530216905E+15</Timestamp><Cur…	좌우반구com(split BVF)_2-023-1	60.021	1.0.0.167	1	1860915363	Professional	2.0.10.242	2.0.10.353	11-25-2020	2020-11-25 오전 7:34:55	16:34:55	2.0.10.248	146	2	{/}	님우	님	우	NULL	NULL	NULL	125	1	14	NULL	NULL	NULL	KSY3	List2	NULL	NULL	NULL	NULL	NULL	NULL	NULL	NULL	NULL	1	{/}	0	4	414276	0	{/}	283
좌우반구com(split BVF)_2	23	1	<?xml version="1.0"?>\n<Clock xmlns:dt="urn:schemas-microsoft-com:datatypes"><Description dt:dt="string">E-Prime Primary Realtime Clock</Description><StartTime><Timestamp dt:dt="int">0</Timestamp><DateUtc dt:dt="string">2020-11-25T07:34:54Z</DateUtc></StartTime><FrequencyChanges><FrequencyChange><Frequency dt:dt="r8">2699980000</Frequency><Timestamp dt:dt="r8">5.86099530216905E+15</Timestamp><Cur…	좌우반구com(split BVF)_2-023-1	60.021	1.0.0.167	1	1860915363	Professional	2.0.10.242	2.0.10.353	11-25-2020	2020-11-25 오전 7:34:55	16:34:55	2.0.10.248	83	2	{/}	단률	단	률	49	1	83	NULL	NULL	NULL	NULL	NULL	NULL	KSY2	List1	NULL	NULL	NULL	NULL	NULL	NULL	NULL	NULL	NULL	1	{/}	1	3	238521	0	{/}	377
좌우반구com(split BVF)_2	23	1	<?xml version="1.0"?>\n<Clock xmlns:dt="urn:schemas-microsoft-com:datatypes"><Description dt:dt="string">E-Prime Primary Realtime Clock</Description><StartTime><Timestamp dt:dt="int">0</Timestamp><DateUtc dt:dt="string">2020-11-25T07:34:54Z</DateUtc></StartTime><FrequencyChanges><FrequencyChange><Frequency dt:dt="r8">2699980000</Frequency><Timestamp dt:dt="r8">5.86099530216905E+15</Timestamp><Cur…	좌우반구com(split BVF)_2-023-1	60.021	1.0.0.167	1	1860915363	Professional	2.0.10.242	2.0.10.353	11-25-2020	2020-11-25 오전 7:34:55	16:34:55	2.0.10.248	258	1	z	단어	단	어	NULL	NULL	NULL	69	1	126	NULL	NULL	NULL	KSY3	List2	NULL	NULL	NULL	NULL	NULL	NULL	NULL	NULL	NULL	1	z	0	4	709771	0	z	343
좌우반구com(split BVF)_2	23	1	<?xml version="1.0"?>\n<Clock xmlns:dt="urn:schemas-microsoft-com:datatypes"><Description dt:dt="string">E-Prime Primary Realtime Clock</Description><StartTime><Timestamp dt:dt="int">0</Timestamp><DateUtc dt:dt="string">2020-11-25T07:34:54Z</DateUtc></StartTime><FrequencyChanges><FrequencyChange><Frequency dt:dt="r8">2699980000</Frequency><Timestamp dt:dt="r8">5.86099530216905E+15</Timestamp><Cur…	좌우반구com(split BVF)_2-023-1	60.021	1.0.0.167	1	1860915363	Professional	2.0.10.242	2.0.10.353	11-25-2020	2020-11-25 오전 7:34:55	16:34:55	2.0.10.248	97	1	z	단위	단	위	106	1	97	NULL	NULL	NULL	NULL	NULL	NULL	KSY3	List1	NULL	NULL	NULL	NULL	NULL	NULL	NULL	NULL	NULL	1	z	1	3	275741	0	z	348
좌우반구com(split BVF)_2	23	1	<?xml version="1.0"?>\n<Clock xmlns:dt="urn:schemas-microsoft-com:datatypes"><Description dt:dt="string">E-Prime Primary Realtime Clock</Description><StartTime><Timestamp dt:dt="int">0</Timestamp><DateUtc dt:dt="string">2020-11-25T07:34:54Z</DateUtc></StartTime><FrequencyChanges><FrequencyChange><Frequency dt:dt="r8">2699980000</Frequency><Timestamp dt:dt="r8">5.86099530216905E+15</Timestamp><Cur…	좌우반구com(split BVF)_2-023-1	60.021	1.0.0.167	1	1860915363	Professional	2.0.10.242	2.0.10.353	11-25-2020	2020-11-25 오전 7:34:55	16:34:55	2.0.10.248	165	1	z	담화	담	화	NULL	NULL	NULL	124	1	33	NULL	NULL	NULL	KSY3	List2	NULL	NULL	NULL	NULL	NULL	NULL	NULL	NULL	NULL	0	z	0	3	465324	0	{/}	194
좌우반구com(split BVF)_2	23	1	<?xml version="1.0"?>\n<Clock xmlns:dt="urn:schemas-microsoft-com:datatypes"><Description dt:dt="string">E-Prime Primary Realtime Clock</Description><StartTime><Timestamp dt:dt="int">0</Timestamp><DateUtc dt:dt="string">2020-11-25T07:34:54Z</DateUtc></StartTime><FrequencyChanges><FrequencyChange><Frequency dt:dt="r8">2699980000</Frequency><Timestamp dt:dt="r8">5.86099530216905E+15</Timestamp><Cur…	좌우반구com(split BVF)_2-023-1	60.021	1.0.0.167	1	1860915363	Professional	2.0.10.242	2.0.10.353	11-25-2020	2020-11-25 오전 7:34:55	16:34:55	2.0.10.248	34	1	z	대문	대	문	88	1	34	NULL	NULL	NULL	NULL	NULL	NULL	KSY3	List1	NULL	NULL	NULL	NULL	NULL	NULL	NULL	NULL	NULL	1	z	0	4	110134	0	z	302
좌우반구com(split BVF)_2	23	1	<?xml version="1.0"?>\n<Clock xmlns:dt="urn:schemas-microsoft-com:datatypes"><Description dt:dt="string">E-Prime Primary Realtime Clock</Description><StartTime><Timestamp dt:dt="int">0</Timestamp><DateUtc dt:dt="string">2020-11-25T07:34:54Z</DateUtc></StartTime><FrequencyChanges><FrequencyChange><Frequency dt:dt="r8">2699980000</Frequency><Timestamp dt:dt="r8">5.86099530216905E+15</Timestamp><Cur…	좌우반구com(split BVF)_2-023-1	60.021	1.0.0.167	1	1860915363	Professional	2.0.10.242	2.0.10.353	11-25-2020	2020-11-25 오전 7:34:55	16:34:55	2.0.10.248	391	1	z	대중	대	중	NULL	NULL	NULL	NULL	NULL	NULL	36	1	127	KSY3	List3	NULL	NULL	NULL	NULL	NULL	NULL	NULL	NULL	NULL	0	z	0	3	1074741	0	{/}	463
좌우반구com(split BVF)_2	23	1	<?xml version="1.0"?>\n<Clock xmlns:dt="urn:schemas-microsoft-com:datatypes"><Description dt:dt="string">E-Prime Primary Realtime Clock</Description><StartTime><Timestamp dt:dt="int">0</Timestamp><DateUtc dt:dt="string">2020-11-25T07:34:54Z</DateUtc></StartTime><FrequencyChanges><FrequencyChange><Frequency dt:dt="r8">2699980000</Frequency><Timestamp dt:dt="r8">5.86099530216905E+15</Timestamp><Cur…	좌우반구com(split BVF)_2-023-1	60.021	1.0.0.167	1	1860915363	Professional	2.0.10.242	2.0.10.353	11-25-2020	2020-11-25 오전 7:34:55	16:34:55	2.0.10.248	93	1	z	도박	도	박	13	1	93	NULL	NULL	NULL	NULL	NULL	NULL	KSY3	List1	NULL	NULL	NULL	NULL	NULL	NULL	NULL	NULL	NULL	1	z	0	3	264912	0	z	282
좌우반구com(split BVF)_2	23	1	<?xml version="1.0"?>\n<Clock xmlns:dt="urn:schemas-microsoft-com:datatypes"><Description dt:dt="string">E-Prime Primary Realtime Clock</Description><StartTime><Timestamp dt:dt="int">0</Timestamp><DateUtc dt:dt="string">2020-11-25T07:34:54Z</DateUtc></StartTime><FrequencyChanges><FrequencyChange><Frequency dt:dt="r8">2699980000</Frequency><Timestamp dt:dt="r8">5.86099530216905E+15</Timestamp><Cur…	좌우반구com(split BVF)_2-023-1	60.021	1.0.0.167	1	1860915363	Professional	2.0.10.242	2.0.10.353	11-25-2020	2020-11-25 오전 7:34:55	16:34:55	2.0.10.248	344	2	{/}	도휘	도	휘	NULL	NULL	NULL	NULL	NULL	NULL	1	1	80	KSY2	List3	NULL	NULL	NULL	NULL	NULL	NULL	NULL	NULL	NULL	1	{/}	0	3	951835	0	{/}	339
좌우반구com(split BVF)_2	23	1	<?xml version="1.0"?>\n<Clock xmlns:dt="urn:schemas-microsoft-com:datatypes"><Description dt:dt="string">E-Prime Primary Realtime Clock</Description><StartTime><Timestamp dt:dt="int">0</Timestamp><DateUtc dt:dt="string">2020-11-25T07:34:54Z</DateUtc></StartTime><FrequencyChanges><FrequencyChange><Frequency dt:dt="r8">2699980000</Frequency><Timestamp dt:dt="r8">5.86099530216905E+15</Timestamp><Cur…	좌우반구com(split BVF)_2-023-1	60.021	1.0.0.167	1	1860915363	Professional	2.0.10.242	2.0.10.353	11-25-2020	2020-11-25 오전 7:34:55	16:34:55	2.0.10.248	252	1	z	동의	동	의	NULL	NULL	NULL	5	1	120	NULL	NULL	NULL	KSY3	List2	NULL	NULL	NULL	NULL	NULL	NULL	NULL	NULL	NULL	1	z	1	3	694609	0	z	417
좌우반구com(split BVF)_2	23	1	<?xml version="1.0"?>\n<Clock xmlns:dt="urn:schemas-microsoft-com:datatypes"><Description dt:dt="string">E-Prime Primary Realtime Clock</Description><StartTime><Timestamp dt:dt="int">0</Timestamp><DateUtc dt:dt="string">2020-11-25T07:34:54Z</DateUtc></StartTime><FrequencyChanges><FrequencyChange><Frequency dt:dt="r8">2699980000</Frequency><Timestamp dt:dt="r8">5.86099530216905E+15</Timestamp><Cur…	좌우반구com(split BVF)_2-023-1	60.021	1.0.0.167	1	1860915363	Professional	2.0.10.242	2.0.10.353	11-25-2020	2020-11-25 오전 7:34:55	16:34:55	2.0.10.248	158	2	{/}	득관	득	관	NULL	NULL	NULL	102	1	26	NULL	NULL	NULL	KSY	List2	0		0	-1	446481	183		0	0	1	{/}	0	3	446664	0	{/}	398
좌우반구com(split BVF)_2	23	1	<?xml version="1.0"?>\n<Clock xmlns:dt="urn:schemas-microsoft-com:datatypes"><Description dt:dt="string">E-Prime Primary Realtime Clock</Description><StartTime><Timestamp dt:dt="int">0</Timestamp><DateUtc dt:dt="string">2020-11-25T07:34:54Z</DateUtc></StartTime><FrequencyChanges><FrequencyChange><Frequency dt:dt="r8">2699980000</Frequency><Timestamp dt:dt="r8">5.86099530216905E+15</Timestamp><Cur…	좌우반구com(split BVF)_2-023-1	60.021	1.0.0.167	1	1860915363	Professional	2.0.10.242	2.0.10.353	11-25-2020	2020-11-25 오전 7:34:55	16:34:55	2.0.10.248	363	2	{/}	득동	득	동	NULL	NULL	NULL	NULL	NULL	NULL	96	1	99	KSY	List3	0		0	0	1000901	183		0	0	1	{/}	0	3	1001084	0	{/}	265
좌우반구com(split BVF)_2	23	1	<?xml version="1.0"?>\n<Clock xmlns:dt="urn:schemas-microsoft-com:datatypes"><Description dt:dt="string">E-Prime Primary Realtime Clock</Description><StartTime><Timestamp dt:dt="int">0</Timestamp><DateUtc dt:dt="string">2020-11-25T07:34:54Z</DateUtc></StartTime><FrequencyChanges><FrequencyChange><Frequency dt:dt="r8">2699980000</Frequency><Timestamp dt:dt="r8">5.86099530216905E+15</Timestamp><Cur…	좌우반구com(split BVF)_2-023-1	60.021	1.0.0.167	1	1860915363	Professional	2.0.10.242	2.0.10.353	11-25-2020	2020-11-25 오전 7:34:55	16:34:55	2.0.10.248	324	2	{/}	득생	득	생	NULL	NULL	NULL	NULL	NULL	NULL	114	1	60	KSY	List3	0		1	-1	900436	184		0	0	1	{/}	0	4	900620	0	{/}	315
좌우반구com(split BVF)_2	23	1	<?xml version="1.0"?>\n<Clock xmlns:dt="urn:schemas-microsoft-com:datatypes"><Description dt:dt="string">E-Prime Primary Realtime Clock</Description><StartTime><Timestamp dt:dt="int">0</Timestamp><DateUtc dt:dt="string">2020-11-25T07:34:54Z</DateUtc></StartTime><FrequencyChanges><FrequencyChange><Frequency dt:dt="r8">2699980000</Frequency><Timestamp dt:dt="r8">5.86099530216905E+15</Timestamp><Cur…	좌우반구com(split BVF)_2-023-1	60.021	1.0.0.167	1	1860915363	Professional	2.0.10.242	2.0.10.353	11-25-2020	2020-11-25 오전 7:34:55	16:34:55	2.0.10.248	166	2	{/}	득외	득	외	NULL	NULL	NULL	115	1	34	NULL	NULL	NULL	KSY2	List2	NULL	NULL	NULL	NULL	NULL	NULL	NULL	NULL	NULL	1	{/}	0	3	467723	0	{/}	491
좌우반구com(split BVF)_2	23	1	<?xml version="1.0"?>\n<Clock xmlns:dt="urn:schemas-microsoft-com:datatypes"><Description dt:dt="string">E-Prime Primary Realtime Clock</Description><StartTime><Timestamp dt:dt="int">0</Timestamp><DateUtc dt:dt="string">2020-11-25T07:34:54Z</DateUtc></StartTime><FrequencyChanges><FrequencyChange><Frequency dt:dt="r8">2699980000</Frequency><Timestamp dt:dt="r8">5.86099530216905E+15</Timestamp><Cur…	좌우반구com(split BVF)_2-023-1	60.021	1.0.0.167	1	1860915363	Professional	2.0.10.242	2.0.10.353	11-25-2020	2020-11-25 오전 7:34:55	16:34:55	2.0.10.248	145	2	{/}	란공	란	공	NULL	NULL	NULL	46	1	13	NULL	NULL	NULL	KSY3	List2	NULL	NULL	NULL	NULL	NULL	NULL	NULL	NULL	NULL	1	{/}	1	3	411776	0	{/}	295
좌우반구com(split BVF)_2	23	1	<?xml version="1.0"?>\n<Clock xmlns:dt="urn:schemas-microsoft-com:datatypes"><Description dt:dt="string">E-Prime Primary Realtime Clock</Description><StartTime><Timestamp dt:dt="int">0</Timestamp><DateUtc dt:dt="string">2020-11-25T07:34:54Z</DateUtc></StartTime><FrequencyChanges><FrequencyChange><Frequency dt:dt="r8">2699980000</Frequency><Timestamp dt:dt="r8">5.86099530216905E+15</Timestamp><Cur…	좌우반구com(split BVF)_2-023-1	60.021	1.0.0.167	1	1860915363	Professional	2.0.10.242	2.0.10.353	11-25-2020	2020-11-25 오전 7:34:55	16:34:55	2.0.10.248	389	2	{/}	량필	량	필	NULL	NULL	NULL	NULL	NULL	NULL	60	1	125	KSY2	List3	NULL	NULL	NULL	NULL	NULL	NULL	NULL	NULL	NULL	1	{/}	1	3	1069726	0	{/}	342
좌우반구com(split BVF)_2	23	1	<?xml version="1.0"?>\n<Clock xmlns:dt="urn:schemas-microsoft-com:datatypes"><Description dt:dt="string">E-Prime Primary Realtime Clock</Description><StartTime><Timestamp dt:dt="int">0</Timestamp><DateUtc dt:dt="string">2020-11-25T07:34:54Z</DateUtc></StartTime><FrequencyChanges><FrequencyChange><Frequency dt:dt="r8">2699980000</Frequency><Timestamp dt:dt="r8">5.86099530216905E+15</Timestamp><Cur…	좌우반구com(split BVF)_2-023-1	60.021	1.0.0.167	1	1860915363	Professional	2.0.10.242	2.0.10.353	11-25-2020	2020-11-25 오전 7:34:55	16:34:55	2.0.10.248	250	2	{/}	려제	려	제	NULL	NULL	NULL	21	1	118	NULL	NULL	NULL	KSY	List2	0		0	0	689145	183		0	0	1	{/}	0	3	689328	0	{/}	330
좌우반구com(split BVF)_2	23	1	<?xml version="1.0"?>\n<Clock xmlns:dt="urn:schemas-microsoft-com:datatypes"><Description dt:dt="string">E-Prime Primary Realtime Clock</Description><StartTime><Timestamp dt:dt="int">0</Timestamp><DateUtc dt:dt="string">2020-11-25T07:34:54Z</DateUtc></StartTime><FrequencyChanges><FrequencyChange><Frequency dt:dt="r8">2699980000</Frequency><Timestamp dt:dt="r8">5.86099530216905E+15</Timestamp><Cur…	좌우반구com(split BVF)_2-023-1	60.021	1.0.0.167	1	1860915363	Professional	2.0.10.242	2.0.10.353	11-25-2020	2020-11-25 오전 7:34:55	16:34:55	2.0.10.248	156	2	{/}	려최	려	최	NULL	NULL	NULL	114	1	24	NULL	NULL	NULL	KSY3	List2	NULL	NULL	NULL	NULL	NULL	NULL	NULL	NULL	NULL	1	{/}	0	3	441599	0	{/}	319
좌우반구com(split BVF)_2	23	1	<?xml version="1.0"?>\n<Clock xmlns:dt="urn:schemas-microsoft-com:datatypes"><Description dt:dt="string">E-Prime Primary Realtime Clock</Description><StartTime><Timestamp dt:dt="int">0</Timestamp><DateUtc dt:dt="string">2020-11-25T07:34:54Z</DateUtc></StartTime><FrequencyChanges><FrequencyChange><Frequency dt:dt="r8">2699980000</Frequency><Timestamp dt:dt="r8">5.86099530216905E+15</Timestamp><Cur…	좌우반구com(split BVF)_2-023-1	60.021	1.0.0.167	1	1860915363	Professional	2.0.10.242	2.0.10.353	11-25-2020	2020-11-25 오전 7:34:55	16:34:55	2.0.10.248	346	2	{/}	려희	려	희	NULL	NULL	NULL	NULL	NULL	NULL	4	1	82	KSY3	List3	NULL	NULL	NULL	NULL	NULL	NULL	NULL	NULL	NULL	1	{/}	1	3	956966	0	{/}	288
좌우반구com(split BVF)_2	23	1	<?xml version="1.0"?>\n<Clock xmlns:dt="urn:schemas-microsoft-com:datatypes"><Description dt:dt="string">E-Prime Primary Realtime Clock</Description><StartTime><Timestamp dt:dt="int">0</Timestamp><DateUtc dt:dt="string">2020-11-25T07:34:54Z</DateUtc></StartTime><FrequencyChanges><FrequencyChange><Frequency dt:dt="r8">2699980000</Frequency><Timestamp dt:dt="r8">5.86099530216905E+15</Timestamp><Cur…	좌우반구com(split BVF)_2-023-1	60.021	1.0.0.167	1	1860915363	Professional	2.0.10.242	2.0.10.353	11-25-2020	2020-11-25 오전 7:34:55	16:34:55	2.0.10.248	41	2	{/}	력름	력	름	78	1	41	NULL	NULL	NULL	NULL	NULL	NULL	KSY2	List1	NULL	NULL	NULL	NULL	NULL	NULL	NULL	NULL	NULL	1	{/}	1	3	128110	0	{/}	341
좌우반구com(split BVF)_2	23	1	<?xml version="1.0"?>\n<Clock xmlns:dt="urn:schemas-microsoft-com:datatypes"><Description dt:dt="string">E-Prime Primary Realtime Clock</Description><StartTime><Timestamp dt:dt="int">0</Timestamp><DateUtc dt:dt="string">2020-11-25T07:34:54Z</DateUtc></StartTime><FrequencyChanges><FrequencyChange><Frequency dt:dt="r8">2699980000</Frequency><Timestamp dt:dt="r8">5.86099530216905E+15</Timestamp><Cur…	좌우반구com(split BVF)_2-023-1	60.021	1.0.0.167	1	1860915363	Professional	2.0.10.242	2.0.10.353	11-25-2020	2020-11-25 오전 7:34:55	16:34:55	2.0.10.248	372	2	{/}	례부	례	부	NULL	NULL	NULL	NULL	NULL	NULL	11	1	108	KSY3	List3	NULL	NULL	NULL	NULL	NULL	NULL	NULL	NULL	NULL	1	{/}	0	3	1024159	0	{/}	270
좌우반구com(split BVF)_2	23	1	<?xml version="1.0"?>\n<Clock xmlns:dt="urn:schemas-microsoft-com:datatypes"><Description dt:dt="string">E-Prime Primary Realtime Clock</Description><StartTime><Timestamp dt:dt="int">0</Timestamp><DateUtc dt:dt="string">2020-11-25T07:34:54Z</DateUtc></StartTime><FrequencyChanges><FrequencyChange><Frequency dt:dt="r8">2699980000</Frequency><Timestamp dt:dt="r8">5.86099530216905E+15</Timestamp><Cur…	좌우반구com(split BVF)_2-023-1	60.021	1.0.0.167	1	1860915363	Professional	2.0.10.242	2.0.10.353	11-25-2020	2020-11-25 오전 7:34:55	16:34:55	2.0.10.248	360	2	{/}	록어	록	어	NULL	NULL	NULL	NULL	NULL	NULL	98	1	96	KSY	List3	0		0	-1	993087	183		0	0	1	{/}	0	3	993270	0	{/}	343
좌우반구com(split BVF)_2	23	1	<?xml version="1.0"?>\n<Clock xmlns:dt="urn:schemas-microsoft-com:datatypes"><Description dt:dt="string">E-Prime Primary Realtime Clock</Description><StartTime><Timestamp dt:dt="int">0</Timestamp><DateUtc dt:dt="string">2020-11-25T07:34:54Z</DateUtc></StartTime><FrequencyChanges><FrequencyChange><Frequency dt:dt="r8">2699980000</Frequency><Timestamp dt:dt="r8">5.86099530216905E+15</Timestamp><Cur…	좌우반구com(split BVF)_2-023-1	60.021	1.0.0.167	1	1860915363	Professional	2.0.10.242	2.0.10.353	11-25-2020	2020-11-25 오전 7:34:55	16:34:55	2.0.10.248	233	2	{/}	류궤	류	궤	NULL	NULL	NULL	74	1	101	NULL	NULL	NULL	KSY3	List2	NULL	NULL	NULL	NULL	NULL	NULL	NULL	NULL	NULL	1	{/}	0	3	644577	0	{/}	410
좌우반구com(split BVF)_2	23	1	<?xml version="1.0"?>\n<Clock xmlns:dt="urn:schemas-microsoft-com:datatypes"><Description dt:dt="string">E-Prime Primary Realtime Clock</Description><StartTime><Timestamp dt:dt="int">0</Timestamp><DateUtc dt:dt="string">2020-11-25T07:34:54Z</DateUtc></StartTime><FrequencyChanges><FrequencyChange><Frequency dt:dt="r8">2699980000</Frequency><Timestamp dt:dt="r8">5.86099530216905E+15</Timestamp><Cur…	좌우반구com(split BVF)_2-023-1	60.021	1.0.0.167	1	1860915363	Professional	2.0.10.242	2.0.10.353	11-25-2020	2020-11-25 오전 7:34:55	16:34:55	2.0.10.248	133	2	{/}	류란	류	란	NULL	NULL	NULL	34	1	1	NULL	NULL	NULL	KSY2	List2	NULL	NULL	NULL	NULL	NULL	NULL	NULL	NULL	NULL	1	{/}	1	3	381137	0	{/}	366
좌우반구com(split BVF)_2	23	1	<?xml version="1.0"?>\n<Clock xmlns:dt="urn:schemas-microsoft-com:datatypes"><Description dt:dt="string">E-Prime Primary Realtime Clock</Description><StartTime><Timestamp dt:dt="int">0</Timestamp><DateUtc dt:dt="string">2020-11-25T07:34:54Z</DateUtc></StartTime><FrequencyChanges><FrequencyChange><Frequency dt:dt="r8">2699980000</Frequency><Timestamp dt:dt="r8">5.86099530216905E+15</Timestamp><Cur…	좌우반구com(split BVF)_2-023-1	60.021	1.0.0.167	1	1860915363	Professional	2.0.10.242	2.0.10.353	11-25-2020	2020-11-25 오전 7:34:55	16:34:55	2.0.10.248	77	2	{/}	류포	류	포	96	1	77	NULL	NULL	NULL	NULL	NULL	NULL	KSY3	List1	NULL	NULL	NULL	NULL	NULL	NULL	NULL	NULL	NULL	1	{/}	0	3	222977	0	{/}	393
좌우반구com(split BVF)_2	23	1	<?xml version="1.0"?>\n<Clock xmlns:dt="urn:schemas-microsoft-com:datatypes"><Description dt:dt="string">E-Prime Primary Realtime Clock</Description><StartTime><Timestamp dt:dt="int">0</Timestamp><DateUtc dt:dt="string">2020-11-25T07:34:54Z</DateUtc></StartTime><FrequencyChanges><FrequencyChange><Frequency dt:dt="r8">2699980000</Frequency><Timestamp dt:dt="r8">5.86099530216905E+15</Timestamp><Cur…	좌우반구com(split BVF)_2-023-1	60.021	1.0.0.167	1	1860915363	Professional	2.0.10.242	2.0.10.353	11-25-2020	2020-11-25 오전 7:34:55	16:34:55	2.0.10.248	106	2	{/}	률법	률	법	90	1	106	NULL	NULL	NULL	NULL	NULL	NULL	KSY2	List1	NULL	NULL	NULL	NULL	NULL	NULL	NULL	NULL	NULL	1	{/}	1	3	299166	0	{/}	370
좌우반구com(split BVF)_2	23	1	<?xml version="1.0"?>\n<Clock xmlns:dt="urn:schemas-microsoft-com:datatypes"><Description dt:dt="string">E-Prime Primary Realtime Clock</Description><StartTime><Timestamp dt:dt="int">0</Timestamp><DateUtc dt:dt="string">2020-11-25T07:34:54Z</DateUtc></StartTime><FrequencyChanges><FrequencyChange><Frequency dt:dt="r8">2699980000</Frequency><Timestamp dt:dt="r8">5.86099530216905E+15</Timestamp><Cur…	좌우반구com(split BVF)_2-023-1	60.021	1.0.0.167	1	1860915363	Professional	2.0.10.242	2.0.10.353	11-25-2020	2020-11-25 오전 7:34:55	16:34:55	2.0.10.248	193	2	{/}	률법	률	법	NULL	NULL	NULL	35	1	61	NULL	NULL	NULL	KSY3	List2	NULL	NULL	NULL	NULL	NULL	NULL	NULL	NULL	NULL	1	{/}	0	3	539398	0	{/}	399
좌우반구com(split BVF)_2	23	1	<?xml version="1.0"?>\n<Clock xmlns:dt="urn:schemas-microsoft-com:datatypes"><Description dt:dt="string">E-Prime Primary Realtime Clock</Description><StartTime><Timestamp dt:dt="int">0</Timestamp><DateUtc dt:dt="string">2020-11-25T07:34:54Z</DateUtc></StartTime><FrequencyChanges><FrequencyChange><Frequency dt:dt="r8">2699980000</Frequency><Timestamp dt:dt="r8">5.86099530216905E+15</Timestamp><Cur…	좌우반구com(split BVF)_2-023-1	60.021	1.0.0.167	1	1860915363	Professional	2.0.10.242	2.0.10.353	11-25-2020	2020-11-25 오전 7:34:55	16:34:55	2.0.10.248	249	2	{/}	률시	률	시	NULL	NULL	NULL	45	1	117	NULL	NULL	NULL	KSY3	List2	NULL	NULL	NULL	NULL	NULL	NULL	NULL	NULL	NULL	1	{/}	0	3	686762	0	{/}	360
좌우반구com(split BVF)_2	23	1	<?xml version="1.0"?>\n<Clock xmlns:dt="urn:schemas-microsoft-com:datatypes"><Description dt:dt="string">E-Prime Primary Realtime Clock</Description><StartTime><Timestamp dt:dt="int">0</Timestamp><DateUtc dt:dt="string">2020-11-25T07:34:54Z</DateUtc></StartTime><FrequencyChanges><FrequencyChange><Frequency dt:dt="r8">2699980000</Frequency><Timestamp dt:dt="r8">5.86099530216905E+15</Timestamp><Cur…	좌우반구com(split BVF)_2-023-1	60.021	1.0.0.167	1	1860915363	Professional	2.0.10.242	2.0.10.353	11-25-2020	2020-11-25 오전 7:34:55	16:34:55	2.0.10.248	75	2	{/}	률훈	률	훈	45	1	75	NULL	NULL	NULL	NULL	NULL	NULL	KSY	List1	0		0	-1	217662	183		0	0	1	{/}	1	3	217845	0	{/}	285
좌우반구com(split BVF)_2	23	1	<?xml version="1.0"?>\n<Clock xmlns:dt="urn:schemas-microsoft-com:datatypes"><Description dt:dt="string">E-Prime Primary Realtime Clock</Description><StartTime><Timestamp dt:dt="int">0</Timestamp><DateUtc dt:dt="string">2020-11-25T07:34:54Z</DateUtc></StartTime><FrequencyChanges><FrequencyChange><Frequency dt:dt="r8">2699980000</Frequency><Timestamp dt:dt="r8">5.86099530216905E+15</Timestamp><Cur…	좌우반구com(split BVF)_2-023-1	60.021	1.0.0.167	1	1860915363	Professional	2.0.10.242	2.0.10.353	11-25-2020	2020-11-25 오전 7:34:55	16:34:55	2.0.10.248	214	2	{/}	름결	름	결	NULL	NULL	NULL	59	1	82	NULL	NULL	NULL	KSY3	List2	NULL	NULL	NULL	NULL	NULL	NULL	NULL	NULL	NULL	1	{/}	1	3	595211	0	{/}	273
좌우반구com(split BVF)_2	23	1	<?xml version="1.0"?>\n<Clock xmlns:dt="urn:schemas-microsoft-com:datatypes"><Description dt:dt="string">E-Prime Primary Realtime Clock</Description><StartTime><Timestamp dt:dt="int">0</Timestamp><DateUtc dt:dt="string">2020-11-25T07:34:54Z</DateUtc></StartTime><FrequencyChanges><FrequencyChange><Frequency dt:dt="r8">2699980000</Frequency><Timestamp dt:dt="r8">5.86099530216905E+15</Timestamp><Cur…	좌우반구com(split BVF)_2-023-1	60.021	1.0.0.167	1	1860915363	Professional	2.0.10.242	2.0.10.353	11-25-2020	2020-11-25 오전 7:34:55	16:34:55	2.0.10.248	247	2	{/}	름무	름	무	NULL	NULL	NULL	50	1	115	NULL	NULL	NULL	KSY	List2	0		0	-1	681514	183		0	0	1	{/}	0	3	681697	0	{/}	329
좌우반구com(split BVF)_2	23	1	<?xml version="1.0"?>\n<Clock xmlns:dt="urn:schemas-microsoft-com:datatypes"><Description dt:dt="string">E-Prime Primary Realtime Clock</Description><StartTime><Timestamp dt:dt="int">0</Timestamp><DateUtc dt:dt="string">2020-11-25T07:34:54Z</DateUtc></StartTime><FrequencyChanges><FrequencyChange><Frequency dt:dt="r8">2699980000</Frequency><Timestamp dt:dt="r8">5.86099530216905E+15</Timestamp><Cur…	좌우반구com(split BVF)_2-023-1	60.021	1.0.0.167	1	1860915363	Professional	2.0.10.242	2.0.10.353	11-25-2020	2020-11-25 오전 7:34:55	16:34:55	2.0.10.248	152	2	{/}	리열	리	열	NULL	NULL	NULL	130	1	20	NULL	NULL	NULL	KSY2	List2	NULL	NULL	NULL	NULL	NULL	NULL	NULL	NULL	NULL	1	{/}	0	3	430320	0	{/}	1030
좌우반구com(split BVF)_2	23	1	<?xml version="1.0"?>\n<Clock xmlns:dt="urn:schemas-microsoft-com:datatypes"><Description dt:dt="string">E-Prime Primary Realtime Clock</Description><StartTime><Timestamp dt:dt="int">0</Timestamp><DateUtc dt:dt="string">2020-11-25T07:34:54Z</DateUtc></StartTime><FrequencyChanges><FrequencyChange><Frequency dt:dt="r8">2699980000</Frequency><Timestamp dt:dt="r8">5.86099530216905E+15</Timestamp><Cur…	좌우반구com(split BVF)_2-023-1	60.021	1.0.0.167	1	1860915363	Professional	2.0.10.242	2.0.10.353	11-25-2020	2020-11-25 오전 7:34:55	16:34:55	2.0.10.248	14	2	{/}	림밀	림	밀	42	1	14	NULL	NULL	NULL	NULL	NULL	NULL	KSY3	List1	NULL	NULL	NULL	NULL	NULL	NULL	NULL	NULL	NULL	1	{/}	0	4	58469	0	{/}	423
좌우반구com(split BVF)_2	23	1	<?xml version="1.0"?>\n<Clock xmlns:dt="urn:schemas-microsoft-com:datatypes"><Description dt:dt="string">E-Prime Primary Realtime Clock</Description><StartTime><Timestamp dt:dt="int">0</Timestamp><DateUtc dt:dt="string">2020-11-25T07:34:54Z</DateUtc></StartTime><FrequencyChanges><FrequencyChange><Frequency dt:dt="r8">2699980000</Frequency><Timestamp dt:dt="r8">5.86099530216905E+15</Timestamp><Cur…	좌우반구com(split BVF)_2-023-1	60.021	1.0.0.167	1	1860915363	Professional	2.0.10.242	2.0.10.353	11-25-2020	2020-11-25 오전 7:34:55	16:34:55	2.0.10.248	289	2	{/}	마요	마	요	NULL	NULL	NULL	NULL	NULL	NULL	51	1	25	KSY3	List3	NULL	NULL	NULL	NULL	NULL	NULL	NULL	NULL	NULL	1	{/}	0	3	810968	0	{/}	232
좌우반구com(split BVF)_2	23	1	<?xml version="1.0"?>\n<Clock xmlns:dt="urn:schemas-microsoft-com:datatypes"><Description dt:dt="string">E-Prime Primary Realtime Clock</Description><StartTime><Timestamp dt:dt="int">0</Timestamp><DateUtc dt:dt="string">2020-11-25T07:34:54Z</DateUtc></StartTime><FrequencyChanges><FrequencyChange><Frequency dt:dt="r8">2699980000</Frequency><Timestamp dt:dt="r8">5.86099530216905E+15</Timestamp><Cur…	좌우반구com(split BVF)_2-023-1	60.021	1.0.0.167	1	1860915363	Professional	2.0.10.242	2.0.10.353	11-25-2020	2020-11-25 오전 7:34:55	16:34:55	2.0.10.248	267	2	{/}	망습	망	습	NULL	NULL	NULL	NULL	NULL	NULL	7	1	3	KSY2	List3	NULL	NULL	NULL	NULL	NULL	NULL	NULL	NULL	NULL	1	{/}	0	3	754355	0	{/}	526
좌우반구com(split BVF)_2	23	1	<?xml version="1.0"?>\n<Clock xmlns:dt="urn:schemas-microsoft-com:datatypes"><Description dt:dt="string">E-Prime Primary Realtime Clock</Description><StartTime><Timestamp dt:dt="int">0</Timestamp><DateUtc dt:dt="string">2020-11-25T07:34:54Z</DateUtc></StartTime><FrequencyChanges><FrequencyChange><Frequency dt:dt="r8">2699980000</Frequency><Timestamp dt:dt="r8">5.86099530216905E+15</Timestamp><Cur…	좌우반구com(split BVF)_2-023-1	60.021	1.0.0.167	1	1860915363	Professional	2.0.10.242	2.0.10.353	11-25-2020	2020-11-25 오전 7:34:55	16:34:55	2.0.10.248	323	1	z	망신	망	신	NULL	NULL	NULL	NULL	NULL	NULL	45	1	59	KSY3	List3	NULL	NULL	NULL	NULL	NULL	NULL	NULL	NULL	NULL	1	z	0	3	898104	0	z	311
좌우반구com(split BVF)_2	23	1	<?xml version="1.0"?>\n<Clock xmlns:dt="urn:schemas-microsoft-com:datatypes"><Description dt:dt="string">E-Prime Primary Realtime Clock</Description><StartTime><Timestamp dt:dt="int">0</Timestamp><DateUtc dt:dt="string">2020-11-25T07:34:54Z</DateUtc></StartTime><FrequencyChanges><FrequencyChange><Frequency dt:dt="r8">2699980000</Frequency><Timestamp dt:dt="r8">5.86099530216905E+15</Timestamp><Cur…	좌우반구com(split BVF)_2-023-1	60.021	1.0.0.167	1	1860915363	Professional	2.0.10.242	2.0.10.353	11-25-2020	2020-11-25 오전 7:34:55	16:34:55	2.0.10.248	340	1	z	매력	매	력	NULL	NULL	NULL	NULL	NULL	NULL	120	1	76	KSY3	List3	NULL	NULL	NULL	NULL	NULL	NULL	NULL	NULL	NULL	0	z	0	4	941772	0	{/}	202
좌우반구com(split BVF)_2	23	1	<?xml version="1.0"?>\n<Clock xmlns:dt="urn:schemas-microsoft-com:datatypes"><Description dt:dt="string">E-Prime Primary Realtime Clock</Description><StartTime><Timestamp dt:dt="int">0</Timestamp><DateUtc dt:dt="string">2020-11-25T07:34:54Z</DateUtc></StartTime><FrequencyChanges><FrequencyChange><Frequency dt:dt="r8">2699980000</Frequency><Timestamp dt:dt="r8">5.86099530216905E+15</Timestamp><Cur…	좌우반구com(split BVF)_2-023-1	60.021	1.0.0.167	1	1860915363	Professional	2.0.10.242	2.0.10.353	11-25-2020	2020-11-25 오전 7:34:55	16:34:55	2.0.10.248	119	2	{/}	매소	매	소	22	1	119	NULL	NULL	NULL	NULL	NULL	NULL	KSY2	List1	NULL	NULL	NULL	NULL	NULL	NULL	NULL	NULL	NULL	1	{/}	0	4	332605	0	{/}	379
좌우반구com(split BVF)_2	23	1	<?xml version="1.0"?>\n<Clock xmlns:dt="urn:schemas-microsoft-com:datatypes"><Description dt:dt="string">E-Prime Primary Realtime Clock</Description><StartTime><Timestamp dt:dt="int">0</Timestamp><DateUtc dt:dt="string">2020-11-25T07:34:54Z</DateUtc></StartTime><FrequencyChanges><FrequencyChange><Frequency dt:dt="r8">2699980000</Frequency><Timestamp dt:dt="r8">5.86099530216905E+15</Timestamp><Cur…	좌우반구com(split BVF)_2-023-1	60.021	1.0.0.167	1	1860915363	Professional	2.0.10.242	2.0.10.353	11-25-2020	2020-11-25 오전 7:34:55	16:34:55	2.0.10.248	328	1	z	모습	모	습	NULL	NULL	NULL	NULL	NULL	NULL	13	1	64	KSY3	List3	NULL	NULL	NULL	NULL	NULL	NULL	NULL	NULL	NULL	1	z	0	4	910933	0	z	337
좌우반구com(split BVF)_2	23	1	<?xml version="1.0"?>\n<Clock xmlns:dt="urn:schemas-microsoft-com:datatypes"><Description dt:dt="string">E-Prime Primary Realtime Clock</Description><StartTime><Timestamp dt:dt="int">0</Timestamp><DateUtc dt:dt="string">2020-11-25T07:34:54Z</DateUtc></StartTime><FrequencyChanges><FrequencyChange><Frequency dt:dt="r8">2699980000</Frequency><Timestamp dt:dt="r8">5.86099530216905E+15</Timestamp><Cur…	좌우반구com(split BVF)_2-023-1	60.021	1.0.0.167	1	1860915363	Professional	2.0.10.242	2.0.10.353	11-25-2020	2020-11-25 오전 7:34:55	16:34:55	2.0.10.248	354	1	z	모형	모	형	NULL	NULL	NULL	NULL	NULL	NULL	85	1	90	KSY3	List3	NULL	NULL	NULL	NULL	NULL	NULL	NULL	NULL	NULL	1	z	0	3	977892	0	z	321
좌우반구com(split BVF)_2	23	1	<?xml version="1.0"?>\n<Clock xmlns:dt="urn:schemas-microsoft-com:datatypes"><Description dt:dt="string">E-Prime Primary Realtime Clock</Description><StartTime><Timestamp dt:dt="int">0</Timestamp><DateUtc dt:dt="string">2020-11-25T07:34:54Z</DateUtc></StartTime><FrequencyChanges><FrequencyChange><Frequency dt:dt="r8">2699980000</Frequency><Timestamp dt:dt="r8">5.86099530216905E+15</Timestamp><Cur…	좌우반구com(split BVF)_2-023-1	60.021	1.0.0.167	1	1860915363	Professional	2.0.10.242	2.0.10.353	11-25-2020	2020-11-25 오전 7:34:55	16:34:55	2.0.10.248	225	2	{/}	목력	목	력	NULL	NULL	NULL	72	1	93	NULL	NULL	NULL	KSY	List2	0		0	0	623335	183		0	0	0	{/}	0	3	623518	0	z	269
좌우반구com(split BVF)_2	23	1	<?xml version="1.0"?>\n<Clock xmlns:dt="urn:schemas-microsoft-com:datatypes"><Description dt:dt="string">E-Prime Primary Realtime Clock</Description><StartTime><Timestamp dt:dt="int">0</Timestamp><DateUtc dt:dt="string">2020-11-25T07:34:54Z</DateUtc></StartTime><FrequencyChanges><FrequencyChange><Frequency dt:dt="r8">2699980000</Frequency><Timestamp dt:dt="r8">5.86099530216905E+15</Timestamp><Cur…	좌우반구com(split BVF)_2-023-1	60.021	1.0.0.167	1	1860915363	Professional	2.0.10.242	2.0.10.353	11-25-2020	2020-11-25 오전 7:34:55	16:34:55	2.0.10.248	62	1	z	목록	목	록	111	1	62	NULL	NULL	NULL	NULL	NULL	NULL	KSY3	List1	NULL	NULL	NULL	NULL	NULL	NULL	NULL	NULL	NULL	0	z	0	3	181858	0	{/}	488
좌우반구com(split BVF)_2	23	1	<?xml version="1.0"?>\n<Clock xmlns:dt="urn:schemas-microsoft-com:datatypes"><Description dt:dt="string">E-Prime Primary Realtime Clock</Description><StartTime><Timestamp dt:dt="int">0</Timestamp><DateUtc dt:dt="string">2020-11-25T07:34:54Z</DateUtc></StartTime><FrequencyChanges><FrequencyChange><Frequency dt:dt="r8">2699980000</Frequency><Timestamp dt:dt="r8">5.86099530216905E+15</Timestamp><Cur…	좌우반구com(split BVF)_2-023-1	60.021	1.0.0.167	1	1860915363	Professional	2.0.10.242	2.0.10.353	11-25-2020	2020-11-25 오전 7:34:55	16:34:55	2.0.10.248	236	1	z	목적	목	적	NULL	NULL	NULL	104	1	104	NULL	NULL	NULL	KSY3	List2	NULL	NULL	NULL	NULL	NULL	NULL	NULL	NULL	NULL	1	z	0	3	652441	0	z	514
좌우반구com(split BVF)_2	23	1	<?xml version="1.0"?>\n<Clock xmlns:dt="urn:schemas-microsoft-com:datatypes"><Description dt:dt="string">E-Prime Primary Realtime Clock</Description><StartTime><Timestamp dt:dt="int">0</Timestamp><DateUtc dt:dt="string">2020-11-25T07:34:54Z</DateUtc></StartTime><FrequencyChanges><FrequencyChange><Frequency dt:dt="r8">2699980000</Frequency><Timestamp dt:dt="r8">5.86099530216905E+15</Timestamp><Cur…	좌우반구com(split BVF)_2-023-1	60.021	1.0.0.167	1	1860915363	Professional	2.0.10.242	2.0.10.353	11-25-2020	2020-11-25 오전 7:34:55	16:34:55	2.0.10.248	301	2	{/}	목퇴	목	퇴	NULL	NULL	NULL	NULL	NULL	NULL	89	1	37	KSY3	List3	NULL	NULL	NULL	NULL	NULL	NULL	NULL	NULL	NULL	1	{/}	0	3	841824	0	{/}	408
좌우반구com(split BVF)_2	23	1	<?xml version="1.0"?>\n<Clock xmlns:dt="urn:schemas-microsoft-com:datatypes"><Description dt:dt="string">E-Prime Primary Realtime Clock</Description><StartTime><Timestamp dt:dt="int">0</Timestamp><DateUtc dt:dt="string">2020-11-25T07:34:54Z</DateUtc></StartTime><FrequencyChanges><FrequencyChange><Frequency dt:dt="r8">2699980000</Frequency><Timestamp dt:dt="r8">5.86099530216905E+15</Timestamp><Cur…	좌우반구com(split BVF)_2-023-1	60.021	1.0.0.167	1	1860915363	Professional	2.0.10.242	2.0.10.353	11-25-2020	2020-11-25 오전 7:34:55	16:34:55	2.0.10.248	72	2	{/}	무록	무	록	43	1	72	NULL	NULL	NULL	NULL	NULL	NULL	KSY2	List1	NULL	NULL	NULL	NULL	NULL	NULL	NULL	NULL	NULL	1	{/}	0	3	210248	0	{/}	394
좌우반구com(split BVF)_2	23	1	<?xml version="1.0"?>\n<Clock xmlns:dt="urn:schemas-microsoft-com:datatypes"><Description dt:dt="string">E-Prime Primary Realtime Clock</Description><StartTime><Timestamp dt:dt="int">0</Timestamp><DateUtc dt:dt="string">2020-11-25T07:34:54Z</DateUtc></StartTime><FrequencyChanges><FrequencyChange><Frequency dt:dt="r8">2699980000</Frequency><Timestamp dt:dt="r8">5.86099530216905E+15</Timestamp><Cur…	좌우반구com(split BVF)_2-023-1	60.021	1.0.0.167	1	1860915363	Professional	2.0.10.242	2.0.10.353	11-25-2020	2020-11-25 오전 7:34:55	16:34:55	2.0.10.248	211	1	z	무엇	무	엇	NULL	NULL	NULL	51	1	79	NULL	NULL	NULL	KSY3	List2	NULL	NULL	NULL	NULL	NULL	NULL	NULL	NULL	NULL	0	z	0	3	586631	0	{/}	1269
좌우반구com(split BVF)_2	23	1	<?xml version="1.0"?>\n<Clock xmlns:dt="urn:schemas-microsoft-com:datatypes"><Description dt:dt="string">E-Prime Primary Realtime Clock</Description><StartTime><Timestamp dt:dt="int">0</Timestamp><DateUtc dt:dt="string">2020-11-25T07:34:54Z</DateUtc></StartTime><FrequencyChanges><FrequencyChange><Frequency dt:dt="r8">2699980000</Frequency><Timestamp dt:dt="r8">5.86099530216905E+15</Timestamp><Cur…	좌우반구com(split BVF)_2-023-1	60.021	1.0.0.167	1	1860915363	Professional	2.0.10.242	2.0.10.353	11-25-2020	2020-11-25 오전 7:34:55	16:34:55	2.0.10.248	196	1	z	무형	무	형	NULL	NULL	NULL	91	1	64	NULL	NULL	NULL	KSY3	List2	NULL	NULL	NULL	NULL	NULL	NULL	NULL	NULL	NULL	1	z	0	3	547062	0	z	438
좌우반구com(split BVF)_2	23	1	<?xml version="1.0"?>\n<Clock xmlns:dt="urn:schemas-microsoft-com:datatypes"><Description dt:dt="string">E-Prime Primary Realtime Clock</Description><StartTime><Timestamp dt:dt="int">0</Timestamp><DateUtc dt:dt="string">2020-11-25T07:34:54Z</DateUtc></StartTime><FrequencyChanges><FrequencyChange><Frequency dt:dt="r8">2699980000</Frequency><Timestamp dt:dt="r8">5.86099530216905E+15</Timestamp><Cur…	좌우반구com(split BVF)_2-023-1	60.021	1.0.0.167	1	1860915363	Professional	2.0.10.242	2.0.10.353	11-25-2020	2020-11-25 오전 7:34:55	16:34:55	2.0.10.248	55	1	z	물건	물	건	59	1	55	NULL	NULL	NULL	NULL	NULL	NULL	KSY3	List1	NULL	NULL	NULL	NULL	NULL	NULL	NULL	NULL	NULL	1	z	0	3	164181	0	z	334
좌우반구com(split BVF)_2	23	1	<?xml version="1.0"?>\n<Clock xmlns:dt="urn:schemas-microsoft-com:datatypes"><Description dt:dt="string">E-Prime Primary Realtime Clock</Description><StartTime><Timestamp dt:dt="int">0</Timestamp><DateUtc dt:dt="string">2020-11-25T07:34:54Z</DateUtc></StartTime><FrequencyChanges><FrequencyChange><Frequency dt:dt="r8">2699980000</Frequency><Timestamp dt:dt="r8">5.86099530216905E+15</Timestamp><Cur…	좌우반구com(split BVF)_2-023-1	60.021	1.0.0.167	1	1860915363	Professional	2.0.10.242	2.0.10.353	11-25-2020	2020-11-25 오전 7:34:55	16:34:55	2.0.10.248	28	2	{/}	미략	미	략	34	1	28	NULL	NULL	NULL	NULL	NULL	NULL	KSY	List1	0		0	-1	94389	183		0	0	1	{/}	0	3	94572	0	{/}	400
좌우반구com(split BVF)_2	23	1	<?xml version="1.0"?>\n<Clock xmlns:dt="urn:schemas-microsoft-com:datatypes"><Description dt:dt="string">E-Prime Primary Realtime Clock</Description><StartTime><Timestamp dt:dt="int">0</Timestamp><DateUtc dt:dt="string">2020-11-25T07:34:54Z</DateUtc></StartTime><FrequencyChanges><FrequencyChange><Frequency dt:dt="r8">2699980000</Frequency><Timestamp dt:dt="r8">5.86099530216905E+15</Timestamp><Cur…	좌우반구com(split BVF)_2-023-1	60.021	1.0.0.167	1	1860915363	Professional	2.0.10.242	2.0.10.353	11-25-2020	2020-11-25 오전 7:34:55	16:34:55	2.0.10.248	149	1	z	밀수	밀	수	NULL	NULL	NULL	105	1	17	NULL	NULL	NULL	KSY3	List2	NULL	NULL	NULL	NULL	NULL	NULL	NULL	NULL	NULL	0	z	1	3	422189	0	{/}	289
좌우반구com(split BVF)_2	23	1	<?xml version="1.0"?>\n<Clock xmlns:dt="urn:schemas-microsoft-com:datatypes"><Description dt:dt="string">E-Prime Primary Realtime Clock</Description><StartTime><Timestamp dt:dt="int">0</Timestamp><DateUtc dt:dt="string">2020-11-25T07:34:54Z</DateUtc></StartTime><FrequencyChanges><FrequencyChange><Frequency dt:dt="r8">2699980000</Frequency><Timestamp dt:dt="r8">5.86099530216905E+15</Timestamp><Cur…	좌우반구com(split BVF)_2-023-1	60.021	1.0.0.167	1	1860915363	Professional	2.0.10.242	2.0.10.353	11-25-2020	2020-11-25 오전 7:34:55	16:34:55	2.0.10.248	394	2	{/}	밀헤	밀	헤	NULL	NULL	NULL	NULL	NULL	NULL	6	1	130	KSY	List3	0		0	-1	1082505	183		0	0	1	{/}	0	3	1082688	0	{/}	260
좌우반구com(split BVF)_2	23	1	<?xml version="1.0"?>\n<Clock xmlns:dt="urn:schemas-microsoft-com:datatypes"><Description dt:dt="string">E-Prime Primary Realtime Clock</Description><StartTime><Timestamp dt:dt="int">0</Timestamp><DateUtc dt:dt="string">2020-11-25T07:34:54Z</DateUtc></StartTime><FrequencyChanges><FrequencyChange><Frequency dt:dt="r8">2699980000</Frequency><Timestamp dt:dt="r8">5.86099530216905E+15</Timestamp><Cur…	좌우반구com(split BVF)_2-023-1	60.021	1.0.0.167	1	1860915363	Professional	2.0.10.242	2.0.10.353	11-25-2020	2020-11-25 오전 7:34:55	16:34:55	2.0.10.248	334	2	{/}	박낌	박	낌	NULL	NULL	NULL	NULL	NULL	NULL	128	1	70	KSY2	List3	NULL	NULL	NULL	NULL	NULL	NULL	NULL	NULL	NULL	1	{/}	0	3	926327	0	{/}	455
좌우반구com(split BVF)_2	23	1	<?xml version="1.0"?>\n<Clock xmlns:dt="urn:schemas-microsoft-com:datatypes"><Description dt:dt="string">E-Prime Primary Realtime Clock</Description><StartTime><Timestamp dt:dt="int">0</Timestamp><DateUtc dt:dt="string">2020-11-25T07:34:54Z</DateUtc></StartTime><FrequencyChanges><FrequencyChange><Frequency dt:dt="r8">2699980000</Frequency><Timestamp dt:dt="r8">5.86099530216905E+15</Timestamp><Cur…	좌우반구com(split BVF)_2-023-1	60.021	1.0.0.167	1	1860915363	Professional	2.0.10.242	2.0.10.353	11-25-2020	2020-11-25 오전 7:34:55	16:34:55	2.0.10.248	58	1	z	반응	반	응	5	1	58	NULL	NULL	NULL	NULL	NULL	NULL	KSY3	List1	NULL	NULL	NULL	NULL	NULL	NULL	NULL	NULL	NULL	1	z	1	3	171828	0	z	255
좌우반구com(split BVF)_2	23	1	<?xml version="1.0"?>\n<Clock xmlns:dt="urn:schemas-microsoft-com:datatypes"><Description dt:dt="string">E-Prime Primary Realtime Clock</Description><StartTime><Timestamp dt:dt="int">0</Timestamp><DateUtc dt:dt="string">2020-11-25T07:34:54Z</DateUtc></StartTime><FrequencyChanges><FrequencyChange><Frequency dt:dt="r8">2699980000</Frequency><Timestamp dt:dt="r8">5.86099530216905E+15</Timestamp><Cur…	좌우반구com(split BVF)_2-023-1	60.021	1.0.0.167	1	1860915363	Professional	2.0.10.242	2.0.10.353	11-25-2020	2020-11-25 오전 7:34:55	16:34:55	2.0.10.248	42	1	z	발길	발	길	131	1	42	NULL	NULL	NULL	NULL	NULL	NULL	KSY3	List1	NULL	NULL	NULL	NULL	NULL	NULL	NULL	NULL	NULL	1	z	0	4	130660	0	z	343
좌우반구com(split BVF)_2	23	1	<?xml version="1.0"?>\n<Clock xmlns:dt="urn:schemas-microsoft-com:datatypes"><Description dt:dt="string">E-Prime Primary Realtime Clock</Description><StartTime><Timestamp dt:dt="int">0</Timestamp><DateUtc dt:dt="string">2020-11-25T07:34:54Z</DateUtc></StartTime><FrequencyChanges><FrequencyChange><Frequency dt:dt="r8">2699980000</Frequency><Timestamp dt:dt="r8">5.86099530216905E+15</Timestamp><Cur…	좌우반구com(split BVF)_2-023-1	60.021	1.0.0.167	1	1860915363	Professional	2.0.10.242	2.0.10.353	11-25-2020	2020-11-25 오전 7:34:55	16:34:55	2.0.10.248	295	2	{/}	발보	발	보	NULL	NULL	NULL	NULL	NULL	NULL	94	1	31	KSY3	List3	NULL	NULL	NULL	NULL	NULL	NULL	NULL	NULL	NULL	1	{/}	1	3	826079	0	{/}	497
좌우반구com(split BVF)_2	23	1	<?xml version="1.0"?>\n<Clock xmlns:dt="urn:schemas-microsoft-com:datatypes"><Description dt:dt="string">E-Prime Primary Realtime Clock</Description><StartTime><Timestamp dt:dt="int">0</Timestamp><DateUtc dt:dt="string">2020-11-25T07:34:54Z</DateUtc></StartTime><FrequencyChanges><FrequencyChange><Frequency dt:dt="r8">2699980000</Frequency><Timestamp dt:dt="r8">5.86099530216905E+15</Timestamp><Cur…	좌우반구com(split BVF)_2-023-1	60.021	1.0.0.167	1	1860915363	Professional	2.0.10.242	2.0.10.353	11-25-2020	2020-11-25 오전 7:34:55	16:34:55	2.0.10.248	51	2	{/}	발횟	발	횟	19	1	51	NULL	NULL	NULL	NULL	NULL	NULL	KSY	List1	0		1	-1	153701	184		0	0	1	{/}	0	4	153885	0	{/}	406
좌우반구com(split BVF)_2	23	1	<?xml version="1.0"?>\n<Clock xmlns:dt="urn:schemas-microsoft-com:datatypes"><Description dt:dt="string">E-Prime Primary Realtime Clock</Description><StartTime><Timestamp dt:dt="int">0</Timestamp><DateUtc dt:dt="string">2020-11-25T07:34:54Z</DateUtc></StartTime><FrequencyChanges><FrequencyChange><Frequency dt:dt="r8">2699980000</Frequency><Timestamp dt:dt="r8">5.86099530216905E+15</Timestamp><Cur…	좌우반구com(split BVF)_2-023-1	60.021	1.0.0.167	1	1860915363	Professional	2.0.10.242	2.0.10.353	11-25-2020	2020-11-25 오전 7:34:55	16:34:55	2.0.10.248	290	1	z	방법	방	법	NULL	NULL	NULL	NULL	NULL	NULL	84	1	26	KSY3	List3	NULL	NULL	NULL	NULL	NULL	NULL	NULL	NULL	NULL	1	z	0	4	813401	0	z	311
좌우반구com(split BVF)_2	23	1	<?xml version="1.0"?>\n<Clock xmlns:dt="urn:schemas-microsoft-com:datatypes"><Description dt:dt="string">E-Prime Primary Realtime Clock</Description><StartTime><Timestamp dt:dt="int">0</Timestamp><DateUtc dt:dt="string">2020-11-25T07:34:54Z</DateUtc></StartTime><FrequencyChanges><FrequencyChange><Frequency dt:dt="r8">2699980000</Frequency><Timestamp dt:dt="r8">5.86099530216905E+15</Timestamp><Cur…	좌우반구com(split BVF)_2-023-1	60.021	1.0.0.167	1	1860915363	Professional	2.0.10.242	2.0.10.353	11-25-2020	2020-11-25 오전 7:34:55	16:34:55	2.0.10.248	96	2	{/}	배심	배	심	67	1	96	NULL	NULL	NULL	NULL	NULL	NULL	KSY3	List1	NULL	NULL	NULL	NULL	NULL	NULL	NULL	NULL	NULL	0	{/}	0	4	272493	0	z	1044
좌우반구com(split BVF)_2	23	1	<?xml version="1.0"?>\n<Clock xmlns:dt="urn:schemas-microsoft-com:datatypes"><Description dt:dt="string">E-Prime Primary Realtime Clock</Description><StartTime><Timestamp dt:dt="int">0</Timestamp><DateUtc dt:dt="string">2020-11-25T07:34:54Z</DateUtc></StartTime><FrequencyChanges><FrequencyChange><Frequency dt:dt="r8">2699980000</Frequency><Timestamp dt:dt="r8">5.86099530216905E+15</Timestamp><Cur…	좌우반구com(split BVF)_2-023-1	60.021	1.0.0.167	1	1860915363	Professional	2.0.10.242	2.0.10.353	11-25-2020	2020-11-25 오전 7:34:55	16:34:55	2.0.10.248	364	2	{/}	버구	버	구	NULL	NULL	NULL	NULL	NULL	NULL	25	1	100	KSY	List3	0		1	-1	1003366	184		0	0	1	{/}	0	4	1003550	0	{/}	327
좌우반구com(split BVF)_2	23	1	<?xml version="1.0"?>\n<Clock xmlns:dt="urn:schemas-microsoft-com:datatypes"><Description dt:dt="string">E-Prime Primary Realtime Clock</Description><StartTime><Timestamp dt:dt="int">0</Timestamp><DateUtc dt:dt="string">2020-11-25T07:34:54Z</DateUtc></StartTime><FrequencyChanges><FrequencyChange><Frequency dt:dt="r8">2699980000</Frequency><Timestamp dt:dt="r8">5.86099530216905E+15</Timestamp><Cur…	좌우반구com(split BVF)_2-023-1	60.021	1.0.0.167	1	1860915363	Professional	2.0.10.242	2.0.10.353	11-25-2020	2020-11-25 오전 7:34:55	16:34:55	2.0.10.248	259	1	z	버스	버	스	NULL	NULL	NULL	132	1	127	NULL	NULL	NULL	KSY3	List2	NULL	NULL	NULL	NULL	NULL	NULL	NULL	NULL	NULL	1	z	0	3	712320	0	z	410
좌우반구com(split BVF)_2	23	1	<?xml version="1.0"?>\n<Clock xmlns:dt="urn:schemas-microsoft-com:datatypes"><Description dt:dt="string">E-Prime Primary Realtime Clock</Description><StartTime><Timestamp dt:dt="int">0</Timestamp><DateUtc dt:dt="string">2020-11-25T07:34:54Z</DateUtc></StartTime><FrequencyChanges><FrequencyChange><Frequency dt:dt="r8">2699980000</Frequency><Timestamp dt:dt="r8">5.86099530216905E+15</Timestamp><Cur…	좌우반구com(split BVF)_2-023-1	60.021	1.0.0.167	1	1860915363	Professional	2.0.10.242	2.0.10.353	11-25-2020	2020-11-25 오전 7:34:55	16:34:55	2.0.10.248	222	2	{/}	버현	버	현	NULL	NULL	NULL	112	1	90	NULL	NULL	NULL	KSY3	List2	NULL	NULL	NULL	NULL	NULL	NULL	NULL	NULL	NULL	1	{/}	0	3	615854	0	{/}	301
좌우반구com(split BVF)_2	23	1	<?xml version="1.0"?>\n<Clock xmlns:dt="urn:schemas-microsoft-com:datatypes"><Description dt:dt="string">E-Prime Primary Realtime Clock</Description><StartTime><Timestamp dt:dt="int">0</Timestamp><DateUtc dt:dt="string">2020-11-25T07:34:54Z</DateUtc></StartTime><FrequencyChanges><FrequencyChange><Frequency dt:dt="r8">2699980000</Frequency><Timestamp dt:dt="r8">5.86099530216905E+15</Timestamp><Cur…	좌우반구com(split BVF)_2-023-1	60.021	1.0.0.167	1	1860915363	Professional	2.0.10.242	2.0.10.353	11-25-2020	2020-11-25 오전 7:34:55	16:34:55	2.0.10.248	212	2	{/}	법낌	법	낌	NULL	NULL	NULL	126	1	80	NULL	NULL	NULL	KSY	List2	0		0	-1	589913	184		0	0	1	{/}	0	4	590097	0	{/}	395
좌우반구com(split BVF)_2	23	1	<?xml version="1.0"?>\n<Clock xmlns:dt="urn:schemas-microsoft-com:datatypes"><Description dt:dt="string">E-Prime Primary Realtime Clock</Description><StartTime><Timestamp dt:dt="int">0</Timestamp><DateUtc dt:dt="string">2020-11-25T07:34:54Z</DateUtc></StartTime><FrequencyChanges><FrequencyChange><Frequency dt:dt="r8">2699980000</Frequency><Timestamp dt:dt="r8">5.86099530216905E+15</Timestamp><Cur…	좌우반구com(split BVF)_2-023-1	60.021	1.0.0.167	1	1860915363	Professional	2.0.10.242	2.0.10.353	11-25-2020	2020-11-25 오전 7:34:55	16:34:55	2.0.10.248	12	1	z	별개	별	개	105	1	12	NULL	NULL	NULL	NULL	NULL	NULL	KSY3	List1	NULL	NULL	NULL	NULL	NULL	NULL	NULL	NULL	NULL	1	z	1	3	53170	0	z	443
좌우반구com(split BVF)_2	23	1	<?xml version="1.0"?>\n<Clock xmlns:dt="urn:schemas-microsoft-com:datatypes"><Description dt:dt="string">E-Prime Primary Realtime Clock</Description><StartTime><Timestamp dt:dt="int">0</Timestamp><DateUtc dt:dt="string">2020-11-25T07:34:54Z</DateUtc></StartTime><FrequencyChanges><FrequencyChange><Frequency dt:dt="r8">2699980000</Frequency><Timestamp dt:dt="r8">5.86099530216905E+15</Timestamp><Cur…	좌우반구com(split BVF)_2-023-1	60.021	1.0.0.167	1	1860915363	Professional	2.0.10.242	2.0.10.353	11-25-2020	2020-11-25 오전 7:34:55	16:34:55	2.0.10.248	291	1	z	별미	별	미	NULL	NULL	NULL	NULL	NULL	NULL	5	1	27	KSY3	List3	NULL	NULL	NULL	NULL	NULL	NULL	NULL	NULL	NULL	1	z	1	3	815916	0	z	308
좌우반구com(split BVF)_2	23	1	<?xml version="1.0"?>\n<Clock xmlns:dt="urn:schemas-microsoft-com:datatypes"><Description dt:dt="string">E-Prime Primary Realtime Clock</Description><StartTime><Timestamp dt:dt="int">0</Timestamp><DateUtc dt:dt="string">2020-11-25T07:34:54Z</DateUtc></StartTime><FrequencyChanges><FrequencyChange><Frequency dt:dt="r8">2699980000</Frequency><Timestamp dt:dt="r8">5.86099530216905E+15</Timestamp><Cur…	좌우반구com(split BVF)_2-023-1	60.021	1.0.0.167	1	1860915363	Professional	2.0.10.242	2.0.10.353	11-25-2020	2020-11-25 오전 7:34:55	16:34:55	2.0.10.248	171	1	z	보고	보	고	NULL	NULL	NULL	41	1	39	NULL	NULL	NULL	KSY3	List2	NULL	NULL	NULL	NULL	NULL	NULL	NULL	NULL	NULL	1	z	0	4	480869	0	z	353
좌우반구com(split BVF)_2	23	1	<?xml version="1.0"?>\n<Clock xmlns:dt="urn:schemas-microsoft-com:datatypes"><Description dt:dt="string">E-Prime Primary Realtime Clock</Description><StartTime><Timestamp dt:dt="int">0</Timestamp><DateUtc dt:dt="string">2020-11-25T07:34:54Z</DateUtc></StartTime><FrequencyChanges><FrequencyChange><Frequency dt:dt="r8">2699980000</Frequency><Timestamp dt:dt="r8">5.86099530216905E+15</Timestamp><Cur…	좌우반구com(split BVF)_2-023-1	60.021	1.0.0.167	1	1860915363	Professional	2.0.10.242	2.0.10.353	11-25-2020	2020-11-25 오전 7:34:55	16:34:55	2.0.10.248	357	1	z	본인	본	인	NULL	NULL	NULL	NULL	NULL	NULL	34	1	93	KSY3	List3	NULL	NULL	NULL	NULL	NULL	NULL	NULL	NULL	NULL	1	z	0	3	985523	0	z	314
좌우반구com(split BVF)_2	23	1	<?xml version="1.0"?>\n<Clock xmlns:dt="urn:schemas-microsoft-com:datatypes"><Description dt:dt="string">E-Prime Primary Realtime Clock</Description><StartTime><Timestamp dt:dt="int">0</Timestamp><DateUtc dt:dt="string">2020-11-25T07:34:54Z</DateUtc></StartTime><FrequencyChanges><FrequencyChange><Frequency dt:dt="r8">2699980000</Frequency><Timestamp dt:dt="r8">5.86099530216905E+15</Timestamp><Cur…	좌우반구com(split BVF)_2-023-1	60.021	1.0.0.167	1	1860915363	Professional	2.0.10.242	2.0.10.353	11-25-2020	2020-11-25 오전 7:34:55	16:34:55	2.0.10.248	228	2	{/}	본중	본	중	NULL	NULL	NULL	119	1	96	NULL	NULL	NULL	KSY3	List2	NULL	NULL	NULL	NULL	NULL	NULL	NULL	NULL	NULL	1	{/}	0	3	631232	0	{/}	467
좌우반구com(split BVF)_2	23	1	<?xml version="1.0"?>\n<Clock xmlns:dt="urn:schemas-microsoft-com:datatypes"><Description dt:dt="string">E-Prime Primary Realtime Clock</Description><StartTime><Timestamp dt:dt="int">0</Timestamp><DateUtc dt:dt="string">2020-11-25T07:34:54Z</DateUtc></StartTime><FrequencyChanges><FrequencyChange><Frequency dt:dt="r8">2699980000</Frequency><Timestamp dt:dt="r8">5.86099530216905E+15</Timestamp><Cur…	좌우반구com(split BVF)_2-023-1	60.021	1.0.0.167	1	1860915363	Professional	2.0.10.242	2.0.10.353	11-25-2020	2020-11-25 오전 7:34:55	16:34:55	2.0.10.248	198	1	z	봉사	봉	사	NULL	NULL	NULL	36	1	66	NULL	NULL	NULL	KSY3	List2	NULL	NULL	NULL	NULL	NULL	NULL	NULL	NULL	NULL	1	z	1	3	552343	0	z	445
좌우반구com(split BVF)_2	23	1	<?xml version="1.0"?>\n<Clock xmlns:dt="urn:schemas-microsoft-com:datatypes"><Description dt:dt="string">E-Prime Primary Realtime Clock</Description><StartTime><Timestamp dt:dt="int">0</Timestamp><DateUtc dt:dt="string">2020-11-25T07:34:54Z</DateUtc></StartTime><FrequencyChanges><FrequencyChange><Frequency dt:dt="r8">2699980000</Frequency><Timestamp dt:dt="r8">5.86099530216905E+15</Timestamp><Cur…	좌우반구com(split BVF)_2-023-1	60.021	1.0.0.167	1	1860915363	Professional	2.0.10.242	2.0.10.353	11-25-2020	2020-11-25 오전 7:34:55	16:34:55	2.0.10.248	253	2	{/}	봉택	봉	택	NULL	NULL	NULL	71	1	121	NULL	NULL	NULL	KSY3	List2	NULL	NULL	NULL	NULL	NULL	NULL	NULL	NULL	NULL	1	{/}	0	3	697225	0	{/}	233
좌우반구com(split BVF)_2	23	1	<?xml version="1.0"?>\n<Clock xmlns:dt="urn:schemas-microsoft-com:datatypes"><Description dt:dt="string">E-Prime Primary Realtime Clock</Description><StartTime><Timestamp dt:dt="int">0</Timestamp><DateUtc dt:dt="string">2020-11-25T07:34:54Z</DateUtc></StartTime><FrequencyChanges><FrequencyChange><Frequency dt:dt="r8">2699980000</Frequency><Timestamp dt:dt="r8">5.86099530216905E+15</Timestamp><Cur…	좌우반구com(split BVF)_2-023-1	60.021	1.0.0.167	1	1860915363	Professional	2.0.10.242	2.0.10.353	11-25-2020	2020-11-25 오전 7:34:55	16:34:55	2.0.10.248	310	1	z	부대	부	대	NULL	NULL	NULL	NULL	NULL	NULL	26	1	46	KSY	List3	0		0	-1	865099	183		0	0	1	z	1	3	865282	0	z	317
좌우반구com(split BVF)_2	23	1	<?xml version="1.0"?>\n<Clock xmlns:dt="urn:schemas-microsoft-com:datatypes"><Description dt:dt="string">E-Prime Primary Realtime Clock</Description><StartTime><Timestamp dt:dt="int">0</Timestamp><DateUtc dt:dt="string">2020-11-25T07:34:54Z</DateUtc></StartTime><FrequencyChanges><FrequencyChange><Frequency dt:dt="r8">2699980000</Frequency><Timestamp dt:dt="r8">5.86099530216905E+15</Timestamp><Cur…	좌우반구com(split BVF)_2-023-1	60.021	1.0.0.167	1	1860915363	Professional	2.0.10.242	2.0.10.353	11-25-2020	2020-11-25 오전 7:34:55	16:34:55	2.0.10.248	297	1	z	부스	부	스	NULL	NULL	NULL	NULL	NULL	NULL	102	1	33	KSY	List3	0		0	0	831278	183		0	0	0	z	0	3	831461	0	{/}	251
좌우반구com(split BVF)_2	23	1	<?xml version="1.0"?>\n<Clock xmlns:dt="urn:schemas-microsoft-com:datatypes"><Description dt:dt="string">E-Prime Primary Realtime Clock</Description><StartTime><Timestamp dt:dt="int">0</Timestamp><DateUtc dt:dt="string">2020-11-25T07:34:54Z</DateUtc></StartTime><FrequencyChanges><FrequencyChange><Frequency dt:dt="r8">2699980000</Frequency><Timestamp dt:dt="r8">5.86099530216905E+15</Timestamp><Cur…	좌우반구com(split BVF)_2-023-1	60.021	1.0.0.167	1	1860915363	Professional	2.0.10.242	2.0.10.353	11-25-2020	2020-11-25 오전 7:34:55	16:34:55	2.0.10.248	393	2	{/}	분낌	분	낌	NULL	NULL	NULL	NULL	NULL	NULL	62	1	129	KSY2	List3	NULL	NULL	NULL	NULL	NULL	NULL	NULL	NULL	NULL	1	{/}	0	3	1080039	0	{/}	453
좌우반구com(split BVF)_2	23	1	<?xml version="1.0"?>\n<Clock xmlns:dt="urn:schemas-microsoft-com:datatypes"><Description dt:dt="string">E-Prime Primary Realtime Clock</Description><StartTime><Timestamp dt:dt="int">0</Timestamp><DateUtc dt:dt="string">2020-11-25T07:34:54Z</DateUtc></StartTime><FrequencyChanges><FrequencyChange><Frequency dt:dt="r8">2699980000</Frequency><Timestamp dt:dt="r8">5.86099530216905E+15</Timestamp><Cur…	좌우반구com(split BVF)_2-023-1	60.021	1.0.0.167	1	1860915363	Professional	2.0.10.242	2.0.10.353	11-25-2020	2020-11-25 오전 7:34:55	16:34:55	2.0.10.248	293	1	z	분류	분	류	NULL	NULL	NULL	NULL	NULL	NULL	22	1	29	KSY	List3	0		0	-1	820748	183		0	0	1	z	0	3	820931	0	z	229
좌우반구com(split BVF)_2	23	1	<?xml version="1.0"?>\n<Clock xmlns:dt="urn:schemas-microsoft-com:datatypes"><Description dt:dt="string">E-Prime Primary Realtime Clock</Description><StartTime><Timestamp dt:dt="int">0</Timestamp><DateUtc dt:dt="string">2020-11-25T07:34:54Z</DateUtc></StartTime><FrequencyChanges><FrequencyChange><Frequency dt:dt="r8">2699980000</Frequency><Timestamp dt:dt="r8">5.86099530216905E+15</Timestamp><Cur…	좌우반구com(split BVF)_2-023-1	60.021	1.0.0.167	1	1860915363	Professional	2.0.10.242	2.0.10.353	11-25-2020	2020-11-25 오전 7:34:55	16:34:55	2.0.10.248	266	1	z	분석	분	석	NULL	NULL	NULL	NULL	NULL	NULL	28	1	2	KSY	List3	0		0	0	751673	183		0	0	1	z	0	3	751856	0	z	297
좌우반구com(split BVF)_2	23	1	<?xml version="1.0"?>\n<Clock xmlns:dt="urn:schemas-microsoft-com:datatypes"><Description dt:dt="string">E-Prime Primary Realtime Clock</Description><StartTime><Timestamp dt:dt="int">0</Timestamp><DateUtc dt:dt="string">2020-11-25T07:34:54Z</DateUtc></StartTime><FrequencyChanges><FrequencyChange><Frequency dt:dt="r8">2699980000</Frequency><Timestamp dt:dt="r8">5.86099530216905E+15</Timestamp><Cur…	좌우반구com(split BVF)_2-023-1	60.021	1.0.0.167	1	1860915363	Professional	2.0.10.242	2.0.10.353	11-25-2020	2020-11-25 오전 7:34:55	16:34:55	2.0.10.248	70	1	z	분포	분	포	41	1	70	NULL	NULL	NULL	NULL	NULL	NULL	KSY	List1	0		0	-1	204850	183		0	0	1	z	0	3	205033	0	z	465
좌우반구com(split BVF)_2	23	1	<?xml version="1.0"?>\n<Clock xmlns:dt="urn:schemas-microsoft-com:datatypes"><Description dt:dt="string">E-Prime Primary Realtime Clock</Description><StartTime><Timestamp dt:dt="int">0</Timestamp><DateUtc dt:dt="string">2020-11-25T07:34:54Z</DateUtc></StartTime><FrequencyChanges><FrequencyChange><Frequency dt:dt="r8">2699980000</Frequency><Timestamp dt:dt="r8">5.86099530216905E+15</Timestamp><Cur…	좌우반구com(split BVF)_2-023-1	60.021	1.0.0.167	1	1860915363	Professional	2.0.10.242	2.0.10.353	11-25-2020	2020-11-25 오전 7:34:55	16:34:55	2.0.10.248	368	1	z	비교	비	교	NULL	NULL	NULL	NULL	NULL	NULL	39	1	104	KSY	List3	0		0	0	1013580	183		0	0	1	z	0	3	1013763	0	z	354
좌우반구com(split BVF)_2	23	1	<?xml version="1.0"?>\n<Clock xmlns:dt="urn:schemas-microsoft-com:datatypes"><Description dt:dt="string">E-Prime Primary Realtime Clock</Description><StartTime><Timestamp dt:dt="int">0</Timestamp><DateUtc dt:dt="string">2020-11-25T07:34:54Z</DateUtc></StartTime><FrequencyChanges><FrequencyChange><Frequency dt:dt="r8">2699980000</Frequency><Timestamp dt:dt="r8">5.86099530216905E+15</Timestamp><Cur…	좌우반구com(split BVF)_2-023-1	60.021	1.0.0.167	1	1860915363	Professional	2.0.10.242	2.0.10.353	11-25-2020	2020-11-25 오전 7:34:55	16:34:55	2.0.10.248	36	2	{/}	비껍	비	껍	130	1	36	NULL	NULL	NULL	NULL	NULL	NULL	KSY	List1	0		0	-1	114915	183		0	0	1	{/}	1	3	115098	0	{/}	426
좌우반구com(split BVF)_2	23	1	<?xml version="1.0"?>\n<Clock xmlns:dt="urn:schemas-microsoft-com:datatypes"><Description dt:dt="string">E-Prime Primary Realtime Clock</Description><StartTime><Timestamp dt:dt="int">0</Timestamp><DateUtc dt:dt="string">2020-11-25T07:34:54Z</DateUtc></StartTime><FrequencyChanges><FrequencyChange><Frequency dt:dt="r8">2699980000</Frequency><Timestamp dt:dt="r8">5.86099530216905E+15</Timestamp><Cur…	좌우반구com(split BVF)_2-023-1	60.021	1.0.0.167	1	1860915363	Professional	2.0.10.242	2.0.10.353	11-25-2020	2020-11-25 오전 7:34:55	16:34:55	2.0.10.248	279	2	{/}	비략	비	략	NULL	NULL	NULL	NULL	NULL	NULL	83	1	15	KSY3	List3	NULL	NULL	NULL	NULL	NULL	NULL	NULL	NULL	NULL	1	{/}	1	3	785760	0	{/}	345
좌우반구com(split BVF)_2	23	1	<?xml version="1.0"?>\n<Clock xmlns:dt="urn:schemas-microsoft-com:datatypes"><Description dt:dt="string">E-Prime Primary Realtime Clock</Description><StartTime><Timestamp dt:dt="int">0</Timestamp><DateUtc dt:dt="string">2020-11-25T07:34:54Z</DateUtc></StartTime><FrequencyChanges><FrequencyChange><Frequency dt:dt="r8">2699980000</Frequency><Timestamp dt:dt="r8">5.86099530216905E+15</Timestamp><Cur…	좌우반구com(split BVF)_2-023-1	60.021	1.0.0.167	1	1860915363	Professional	2.0.10.242	2.0.10.353	11-25-2020	2020-11-25 오전 7:34:55	16:34:55	2.0.10.248	370	1	z	비상	비	상	NULL	NULL	NULL	NULL	NULL	NULL	124	1	106	KSY	List3	0		1	-1	1018794	184		0	0	1	z	0	4	1018978	0	z	307
좌우반구com(split BVF)_2	23	1	<?xml version="1.0"?>\n<Clock xmlns:dt="urn:schemas-microsoft-com:datatypes"><Description dt:dt="string">E-Prime Primary Realtime Clock</Description><StartTime><Timestamp dt:dt="int">0</Timestamp><DateUtc dt:dt="string">2020-11-25T07:34:54Z</DateUtc></StartTime><FrequencyChanges><FrequencyChange><Frequency dt:dt="r8">2699980000</Frequency><Timestamp dt:dt="r8">5.86099530216905E+15</Timestamp><Cur…	좌우반구com(split BVF)_2-023-1	60.021	1.0.0.167	1	1860915363	Professional	2.0.10.242	2.0.10.353	11-25-2020	2020-11-25 오전 7:34:55	16:34:55	2.0.10.248	274	1	z	비용	비	용	NULL	NULL	NULL	NULL	NULL	NULL	95	1	10	KSY	List3	0		0	-1	772515	183		0	0	0	z	1	3	772698	0	{/}	311
좌우반구com(split BVF)_2	23	1	<?xml version="1.0"?>\n<Clock xmlns:dt="urn:schemas-microsoft-com:datatypes"><Description dt:dt="string">E-Prime Primary Realtime Clock</Description><StartTime><Timestamp dt:dt="int">0</Timestamp><DateUtc dt:dt="string">2020-11-25T07:34:54Z</DateUtc></StartTime><FrequencyChanges><FrequencyChange><Frequency dt:dt="r8">2699980000</Frequency><Timestamp dt:dt="r8">5.86099530216905E+15</Timestamp><Cur…	좌우반구com(split BVF)_2-023-1	60.021	1.0.0.167	1	1860915363	Professional	2.0.10.242	2.0.10.353	11-25-2020	2020-11-25 오전 7:34:55	16:34:55	2.0.10.248	175	1	z	비판	비	판	NULL	NULL	NULL	110	1	43	NULL	NULL	NULL	KSY	List2	0		0	-1	491515	183		0	0	1	z	0	3	491698	0	z	291
좌우반구com(split BVF)_2	23	1	<?xml version="1.0"?>\n<Clock xmlns:dt="urn:schemas-microsoft-com:datatypes"><Description dt:dt="string">E-Prime Primary Realtime Clock</Description><StartTime><Timestamp dt:dt="int">0</Timestamp><DateUtc dt:dt="string">2020-11-25T07:34:54Z</DateUtc></StartTime><FrequencyChanges><FrequencyChange><Frequency dt:dt="r8">2699980000</Frequency><Timestamp dt:dt="r8">5.86099530216905E+15</Timestamp><Cur…	좌우반구com(split BVF)_2-023-1	60.021	1.0.0.167	1	1860915363	Professional	2.0.10.242	2.0.10.353	11-25-2020	2020-11-25 오전 7:34:55	16:34:55	2.0.10.248	127	1	z	빈도	빈	도	112	1	127	NULL	NULL	NULL	NULL	NULL	NULL	KSY	List1	0		0	0	352881	183		0	0	1	z	0	3	353064	0	z	488
좌우반구com(split BVF)_2	23	1	<?xml version="1.0"?>\n<Clock xmlns:dt="urn:schemas-microsoft-com:datatypes"><Description dt:dt="string">E-Prime Primary Realtime Clock</Description><StartTime><Timestamp dt:dt="int">0</Timestamp><DateUtc dt:dt="string">2020-11-25T07:34:54Z</DateUtc></StartTime><FrequencyChanges><FrequencyChange><Frequency dt:dt="r8">2699980000</Frequency><Timestamp dt:dt="r8">5.86099530216905E+15</Timestamp><Cur…	좌우반구com(split BVF)_2-023-1	60.021	1.0.0.167	1	1860915363	Professional	2.0.10.242	2.0.10.353	11-25-2020	2020-11-25 오전 7:34:55	16:34:55	2.0.10.248	304	2	{/}	빈략	빈	략	NULL	NULL	NULL	NULL	NULL	NULL	27	1	40	KSY2	List3	NULL	NULL	NULL	NULL	NULL	NULL	NULL	NULL	NULL	1	{/}	0	3	849571	0	{/}	549
좌우반구com(split BVF)_2	23	1	<?xml version="1.0"?>\n<Clock xmlns:dt="urn:schemas-microsoft-com:datatypes"><Description dt:dt="string">E-Prime Primary Realtime Clock</Description><StartTime><Timestamp dt:dt="int">0</Timestamp><DateUtc dt:dt="string">2020-11-25T07:34:54Z</DateUtc></StartTime><FrequencyChanges><FrequencyChange><Frequency dt:dt="r8">2699980000</Frequency><Timestamp dt:dt="r8">5.86099530216905E+15</Timestamp><Cur…	좌우반구com(split BVF)_2-023-1	60.021	1.0.0.167	1	1860915363	Professional	2.0.10.242	2.0.10.353	11-25-2020	2020-11-25 오전 7:34:55	16:34:55	2.0.10.248	159	2	{/}	빈비	빈	비	NULL	NULL	NULL	4	1	27	NULL	NULL	NULL	KSY2	List2	NULL	NULL	NULL	NULL	NULL	NULL	NULL	NULL	NULL	0	{/}	0	3	449263	0	z	559
좌우반구com(split BVF)_2	23	1	<?xml version="1.0"?>\n<Clock xmlns:dt="urn:schemas-microsoft-com:datatypes"><Description dt:dt="string">E-Prime Primary Realtime Clock</Description><StartTime><Timestamp dt:dt="int">0</Timestamp><DateUtc dt:dt="string">2020-11-25T07:34:54Z</DateUtc></StartTime><FrequencyChanges><FrequencyChange><Frequency dt:dt="r8">2699980000</Frequency><Timestamp dt:dt="r8">5.86099530216905E+15</Timestamp><Cur…	좌우반구com(split BVF)_2-023-1	60.021	1.0.0.167	1	1860915363	Professional	2.0.10.242	2.0.10.353	11-25-2020	2020-11-25 오전 7:34:55	16:34:55	2.0.10.248	20	2	{/}	빈종	빈	종	51	1	20	NULL	NULL	NULL	NULL	NULL	NULL	KSY3	List1	NULL	NULL	NULL	NULL	NULL	NULL	NULL	NULL	NULL	1	{/}	0	3	74146	0	{/}	322
좌우반구com(split BVF)_2	23	1	<?xml version="1.0"?>\n<Clock xmlns:dt="urn:schemas-microsoft-com:datatypes"><Description dt:dt="string">E-Prime Primary Realtime Clock</Description><StartTime><Timestamp dt:dt="int">0</Timestamp><DateUtc dt:dt="string">2020-11-25T07:34:54Z</DateUtc></StartTime><FrequencyChanges><FrequencyChange><Frequency dt:dt="r8">2699980000</Frequency><Timestamp dt:dt="r8">5.86099530216905E+15</Timestamp><Cur…	좌우반구com(split BVF)_2-023-1	60.021	1.0.0.167	1	1860915363	Professional	2.0.10.242	2.0.10.353	11-25-2020	2020-11-25 오전 7:34:55	16:34:55	2.0.10.248	345	1	z	사건	사	건	NULL	NULL	NULL	NULL	NULL	NULL	108	1	81	KSY	List3	0		0	0	954201	183		0	0	1	z	0	3	954384	0	z	374
좌우반구com(split BVF)_2	23	1	<?xml version="1.0"?>\n<Clock xmlns:dt="urn:schemas-microsoft-com:datatypes"><Description dt:dt="string">E-Prime Primary Realtime Clock</Description><StartTime><Timestamp dt:dt="int">0</Timestamp><DateUtc dt:dt="string">2020-11-25T07:34:54Z</DateUtc></StartTime><FrequencyChanges><FrequencyChange><Frequency dt:dt="r8">2699980000</Frequency><Timestamp dt:dt="r8">5.86099530216905E+15</Timestamp><Cur…	좌우반구com(split BVF)_2-023-1	60.021	1.0.0.167	1	1860915363	Professional	2.0.10.242	2.0.10.353	11-25-2020	2020-11-25 오전 7:34:55	16:34:55	2.0.10.248	126	1	z	사과	사	과	27	1	126	NULL	NULL	NULL	NULL	NULL	NULL	KSY	List1	0		0	-1	350398	184		0	0	1	z	0	4	350582	0	z	274
좌우반구com(split BVF)_2	23	1	<?xml version="1.0"?>\n<Clock xmlns:dt="urn:schemas-microsoft-com:datatypes"><Description dt:dt="string">E-Prime Primary Realtime Clock</Description><StartTime><Timestamp dt:dt="int">0</Timestamp><DateUtc dt:dt="string">2020-11-25T07:34:54Z</DateUtc></StartTime><FrequencyChanges><FrequencyChange><Frequency dt:dt="r8">2699980000</Frequency><Timestamp dt:dt="r8">5.86099530216905E+15</Timestamp><Cur…	좌우반구com(split BVF)_2-023-1	60.021	1.0.0.167	1	1860915363	Professional	2.0.10.242	2.0.10.353	11-25-2020	2020-11-25 오전 7:34:55	16:34:55	2.0.10.248	192	1	z	사례	사	례	NULL	NULL	NULL	107	1	60	NULL	NULL	NULL	KSY	List2	0		0	-1	536649	183		0	0	1	z	0	3	536832	0	z	357
좌우반구com(split BVF)_2	23	1	<?xml version="1.0"?>\n<Clock xmlns:dt="urn:schemas-microsoft-com:datatypes"><Description dt:dt="string">E-Prime Primary Realtime Clock</Description><StartTime><Timestamp dt:dt="int">0</Timestamp><DateUtc dt:dt="string">2020-11-25T07:34:54Z</DateUtc></StartTime><FrequencyChanges><FrequencyChange><Frequency dt:dt="r8">2699980000</Frequency><Timestamp dt:dt="r8">5.86099530216905E+15</Timestamp><Cur…	좌우반구com(split BVF)_2-023-1	60.021	1.0.0.167	1	1860915363	Professional	2.0.10.242	2.0.10.353	11-25-2020	2020-11-25 오전 7:34:55	16:34:55	2.0.10.248	60	1	z	사상	사	상	20	1	60	NULL	NULL	NULL	NULL	NULL	NULL	KSY	List1	0		0	0	176627	183		0	0	1	z	0	3	176810	0	z	328
좌우반구com(split BVF)_2	23	1	<?xml version="1.0"?>\n<Clock xmlns:dt="urn:schemas-microsoft-com:datatypes"><Description dt:dt="string">E-Prime Primary Realtime Clock</Description><StartTime><Timestamp dt:dt="int">0</Timestamp><DateUtc dt:dt="string">2020-11-25T07:34:54Z</DateUtc></StartTime><FrequencyChanges><FrequencyChange><Frequency dt:dt="r8">2699980000</Frequency><Timestamp dt:dt="r8">5.86099530216905E+15</Timestamp><Cur…	좌우반구com(split BVF)_2-023-1	60.021	1.0.0.167	1	1860915363	Professional	2.0.10.242	2.0.10.353	11-25-2020	2020-11-25 오전 7:34:55	16:34:55	2.0.10.248	188	1	z	사안	사	안	NULL	NULL	NULL	118	1	56	NULL	NULL	NULL	KSY	List2	0		0	-1	525086	184		0	0	1	z	0	4	525270	0	z	591
좌우반구com(split BVF)_2	23	1	<?xml version="1.0"?>\n<Clock xmlns:dt="urn:schemas-microsoft-com:datatypes"><Description dt:dt="string">E-Prime Primary Realtime Clock</Description><StartTime><Timestamp dt:dt="int">0</Timestamp><DateUtc dt:dt="string">2020-11-25T07:34:54Z</DateUtc></StartTime><FrequencyChanges><FrequencyChange><Frequency dt:dt="r8">2699980000</Frequency><Timestamp dt:dt="r8">5.86099530216905E+15</Timestamp><Cur…	좌우반구com(split BVF)_2-023-1	60.021	1.0.0.167	1	1860915363	Professional	2.0.10.242	2.0.10.353	11-25-2020	2020-11-25 오전 7:34:55	16:34:55	2.0.10.248	239	1	z	사이	사	이	NULL	NULL	NULL	73	1	107	NULL	NULL	NULL	KSY	List2	0		0	-1	660238	184		0	0	1	z	0	4	660422	0	z	500
좌우반구com(split BVF)_2	23	1	<?xml version="1.0"?>\n<Clock xmlns:dt="urn:schemas-microsoft-com:datatypes"><Description dt:dt="string">E-Prime Primary Realtime Clock</Description><StartTime><Timestamp dt:dt="int">0</Timestamp><DateUtc dt:dt="string">2020-11-25T07:34:54Z</DateUtc></StartTime><FrequencyChanges><FrequencyChange><Frequency dt:dt="r8">2699980000</Frequency><Timestamp dt:dt="r8">5.86099530216905E+15</Timestamp><Cur…	좌우반구com(split BVF)_2-023-1	60.021	1.0.0.167	1	1860915363	Professional	2.0.10.242	2.0.10.353	11-25-2020	2020-11-25 오전 7:34:55	16:34:55	2.0.10.248	219	1	z	사전	사	전	NULL	NULL	NULL	96	1	87	NULL	NULL	NULL	KSY	List2	0		0	-1	608007	183		0	0	1	z	0	3	608190	0	z	334
좌우반구com(split BVF)_2	23	1	<?xml version="1.0"?>\n<Clock xmlns:dt="urn:schemas-microsoft-com:datatypes"><Description dt:dt="string">E-Prime Primary Realtime Clock</Description><StartTime><Timestamp dt:dt="int">0</Timestamp><DateUtc dt:dt="string">2020-11-25T07:34:54Z</DateUtc></StartTime><FrequencyChanges><FrequencyChange><Frequency dt:dt="r8">2699980000</Frequency><Timestamp dt:dt="r8">5.86099530216905E+15</Timestamp><Cur…	좌우반구com(split BVF)_2-023-1	60.021	1.0.0.167	1	1860915363	Professional	2.0.10.242	2.0.10.353	11-25-2020	2020-11-25 오전 7:34:55	16:34:55	2.0.10.248	1	1	z	사진	사	진	129	1	1	NULL	NULL	NULL	NULL	NULL	NULL	KSY	List1	0		0	0	23881	183		0	0	1	z	0	3	24064	0	z	397
좌우반구com(split BVF)_2	23	1	<?xml version="1.0"?>\n<Clock xmlns:dt="urn:schemas-microsoft-com:datatypes"><Description dt:dt="string">E-Prime Primary Realtime Clock</Description><StartTime><Timestamp dt:dt="int">0</Timestamp><DateUtc dt:dt="string">2020-11-25T07:34:54Z</DateUtc></StartTime><FrequencyChanges><FrequencyChange><Frequency dt:dt="r8">2699980000</Frequency><Timestamp dt:dt="r8">5.86099530216905E+15</Timestamp><Cur…	좌우반구com(split BVF)_2-023-1	60.021	1.0.0.167	1	1860915363	Professional	2.0.10.242	2.0.10.353	11-25-2020	2020-11-25 오전 7:34:55	16:34:55	2.0.10.248	320	1	z	상관	상	관	NULL	NULL	NULL	NULL	NULL	NULL	53	1	56	KSY	List3	0		0	-1	890373	184		0	0	1	z	0	4	890557	0	z	210
좌우반구com(split BVF)_2	23	1	<?xml version="1.0"?>\n<Clock xmlns:dt="urn:schemas-microsoft-com:datatypes"><Description dt:dt="string">E-Prime Primary Realtime Clock</Description><StartTime><Timestamp dt:dt="int">0</Timestamp><DateUtc dt:dt="string">2020-11-25T07:34:54Z</DateUtc></StartTime><FrequencyChanges><FrequencyChange><Frequency dt:dt="r8">2699980000</Frequency><Timestamp dt:dt="r8">5.86099530216905E+15</Timestamp><Cur…	좌우반구com(split BVF)_2-023-1	60.021	1.0.0.167	1	1860915363	Professional	2.0.10.242	2.0.10.353	11-25-2020	2020-11-25 오전 7:34:55	16:34:55	2.0.10.248	134	1	z	상태	상	태	NULL	NULL	NULL	76	1	2	NULL	NULL	NULL	KSY	List2	0		0	-1	383520	183		0	0	1	z	0	3	383703	0	z	320
좌우반구com(split BVF)_2	23	1	<?xml version="1.0"?>\n<Clock xmlns:dt="urn:schemas-microsoft-com:datatypes"><Description dt:dt="string">E-Prime Primary Realtime Clock</Description><StartTime><Timestamp dt:dt="int">0</Timestamp><DateUtc dt:dt="string">2020-11-25T07:34:54Z</DateUtc></StartTime><FrequencyChanges><FrequencyChange><Frequency dt:dt="r8">2699980000</Frequency><Timestamp dt:dt="r8">5.86099530216905E+15</Timestamp><Cur…	좌우반구com(split BVF)_2-023-1	60.021	1.0.0.167	1	1860915363	Professional	2.0.10.242	2.0.10.353	11-25-2020	2020-11-25 오전 7:34:55	16:34:55	2.0.10.248	318	1	z	색상	색	상	NULL	NULL	NULL	NULL	NULL	NULL	29	1	54	KSY	List3	0		0	-1	885425	183		0	0	1	z	0	3	885608	0	z	303
좌우반구com(split BVF)_2	23	1	<?xml version="1.0"?>\n<Clock xmlns:dt="urn:schemas-microsoft-com:datatypes"><Description dt:dt="string">E-Prime Primary Realtime Clock</Description><StartTime><Timestamp dt:dt="int">0</Timestamp><DateUtc dt:dt="string">2020-11-25T07:34:54Z</DateUtc></StartTime><FrequencyChanges><FrequencyChange><Frequency dt:dt="r8">2699980000</Frequency><Timestamp dt:dt="r8">5.86099530216905E+15</Timestamp><Cur…	좌우반구com(split BVF)_2-023-1	60.021	1.0.0.167	1	1860915363	Professional	2.0.10.242	2.0.10.353	11-25-2020	2020-11-25 오전 7:34:55	16:34:55	2.0.10.248	200	1	z	생선	생	선	NULL	NULL	NULL	40	1	68	NULL	NULL	NULL	KSY	List2	0		0	-1	557275	183		0	0	1	z	0	3	557458	0	z	242
좌우반구com(split BVF)_2	23	1	<?xml version="1.0"?>\n<Clock xmlns:dt="urn:schemas-microsoft-com:datatypes"><Description dt:dt="string">E-Prime Primary Realtime Clock</Description><StartTime><Timestamp dt:dt="int">0</Timestamp><DateUtc dt:dt="string">2020-11-25T07:34:54Z</DateUtc></StartTime><FrequencyChanges><FrequencyChange><Frequency dt:dt="r8">2699980000</Frequency><Timestamp dt:dt="r8">5.86099530216905E+15</Timestamp><Cur…	좌우반구com(split BVF)_2-023-1	60.021	1.0.0.167	1	1860915363	Professional	2.0.10.242	2.0.10.353	11-25-2020	2020-11-25 오전 7:34:55	16:34:55	2.0.10.248	6	2	{/}	생희	생	희	82	1	6	NULL	NULL	NULL	NULL	NULL	NULL	KSY2	List1	NULL	NULL	NULL	NULL	NULL	NULL	NULL	NULL	NULL	1	{/}	0	3	37076	0	{/}	473
좌우반구com(split BVF)_2	23	1	<?xml version="1.0"?>\n<Clock xmlns:dt="urn:schemas-microsoft-com:datatypes"><Description dt:dt="string">E-Prime Primary Realtime Clock</Description><StartTime><Timestamp dt:dt="int">0</Timestamp><DateUtc dt:dt="string">2020-11-25T07:34:54Z</DateUtc></StartTime><FrequencyChanges><FrequencyChange><Frequency dt:dt="r8">2699980000</Frequency><Timestamp dt:dt="r8">5.86099530216905E+15</Timestamp><Cur…	좌우반구com(split BVF)_2-023-1	60.021	1.0.0.167	1	1860915363	Professional	2.0.10.242	2.0.10.353	11-25-2020	2020-11-25 오전 7:34:55	16:34:55	2.0.10.248	288	2	{/}	석감	석	감	NULL	NULL	NULL	NULL	NULL	NULL	74	1	24	KSY3	List3	NULL	NULL	NULL	NULL	NULL	NULL	NULL	NULL	NULL	1	{/}	0	4	808386	0	{/}	382
좌우반구com(split BVF)_2	23	1	<?xml version="1.0"?>\n<Clock xmlns:dt="urn:schemas-microsoft-com:datatypes"><Description dt:dt="string">E-Prime Primary Realtime Clock</Description><StartTime><Timestamp dt:dt="int">0</Timestamp><DateUtc dt:dt="string">2020-11-25T07:34:54Z</DateUtc></StartTime><FrequencyChanges><FrequencyChange><Frequency dt:dt="r8">2699980000</Frequency><Timestamp dt:dt="r8">5.86099530216905E+15</Timestamp><Cur…	좌우반구com(split BVF)_2-023-1	60.021	1.0.0.167	1	1860915363	Professional	2.0.10.242	2.0.10.353	11-25-2020	2020-11-25 오전 7:34:55	16:34:55	2.0.10.248	95	1	z	선배	선	배	16	1	95	NULL	NULL	NULL	NULL	NULL	NULL	KSY	List1	0		0	-1	269677	183		0	0	1	z	0	3	269860	0	z	437
좌우반구com(split BVF)_2	23	1	<?xml version="1.0"?>\n<Clock xmlns:dt="urn:schemas-microsoft-com:datatypes"><Description dt:dt="string">E-Prime Primary Realtime Clock</Description><StartTime><Timestamp dt:dt="int">0</Timestamp><DateUtc dt:dt="string">2020-11-25T07:34:54Z</DateUtc></StartTime><FrequencyChanges><FrequencyChange><Frequency dt:dt="r8">2699980000</Frequency><Timestamp dt:dt="r8">5.86099530216905E+15</Timestamp><Cur…	좌우반구com(split BVF)_2-023-1	60.021	1.0.0.167	1	1860915363	Professional	2.0.10.242	2.0.10.353	11-25-2020	2020-11-25 오전 7:34:55	16:34:55	2.0.10.248	25	1	z	선택	선	택	116	1	25	NULL	NULL	NULL	NULL	NULL	NULL	KSY	List1	0		0	0	86992	183		0	0	1	z	0	3	87175	0	z	261
좌우반구com(split BVF)_2	23	1	<?xml version="1.0"?>\n<Clock xmlns:dt="urn:schemas-microsoft-com:datatypes"><Description dt:dt="string">E-Prime Primary Realtime Clock</Description><StartTime><Timestamp dt:dt="int">0</Timestamp><DateUtc dt:dt="string">2020-11-25T07:34:54Z</DateUtc></StartTime><FrequencyChanges><FrequencyChange><Frequency dt:dt="r8">2699980000</Frequency><Timestamp dt:dt="r8">5.86099530216905E+15</Timestamp><Cur…	좌우반구com(split BVF)_2-023-1	60.021	1.0.0.167	1	1860915363	Professional	2.0.10.242	2.0.10.353	11-25-2020	2020-11-25 오전 7:34:55	16:34:55	2.0.10.248	378	2	{/}	설결	설	결	NULL	NULL	NULL	NULL	NULL	NULL	72	1	114	KSY	List3	0		0	-1	1040170	183		0	0	1	{/}	0	3	1040353	0	{/}	363
좌우반구com(split BVF)_2	23	1	<?xml version="1.0"?>\n<Clock xmlns:dt="urn:schemas-microsoft-com:datatypes"><Description dt:dt="string">E-Prime Primary Realtime Clock</Description><StartTime><Timestamp dt:dt="int">0</Timestamp><DateUtc dt:dt="string">2020-11-25T07:34:54Z</DateUtc></StartTime><FrequencyChanges><FrequencyChange><Frequency dt:dt="r8">2699980000</Frequency><Timestamp dt:dt="r8">5.86099530216905E+15</Timestamp><Cur…	좌우반구com(split BVF)_2-023-1	60.021	1.0.0.167	1	1860915363	Professional	2.0.10.242	2.0.10.353	11-25-2020	2020-11-25 오전 7:34:55	16:34:55	2.0.10.248	319	1	z	설명	설	명	NULL	NULL	NULL	NULL	NULL	NULL	18	1	55	KSY	List3	0		0	-1	887924	183		0	0	1	z	1	3	888107	0	z	252
좌우반구com(split BVF)_2	23	1	<?xml version="1.0"?>\n<Clock xmlns:dt="urn:schemas-microsoft-com:datatypes"><Description dt:dt="string">E-Prime Primary Realtime Clock</Description><StartTime><Timestamp dt:dt="int">0</Timestamp><DateUtc dt:dt="string">2020-11-25T07:34:54Z</DateUtc></StartTime><FrequencyChanges><FrequencyChange><Frequency dt:dt="r8">2699980000</Frequency><Timestamp dt:dt="r8">5.86099530216905E+15</Timestamp><Cur…	좌우반구com(split BVF)_2-023-1	60.021	1.0.0.167	1	1860915363	Professional	2.0.10.242	2.0.10.353	11-25-2020	2020-11-25 오전 7:34:55	16:34:55	2.0.10.248	141	1	z	설문	설	문	NULL	NULL	NULL	42	1	9	NULL	NULL	NULL	KSY	List2	0		0	0	401214	183		0	0	1	z	0	3	401397	0	z	282
좌우반구com(split BVF)_2	23	1	<?xml version="1.0"?>\n<Clock xmlns:dt="urn:schemas-microsoft-com:datatypes"><Description dt:dt="string">E-Prime Primary Realtime Clock</Description><StartTime><Timestamp dt:dt="int">0</Timestamp><DateUtc dt:dt="string">2020-11-25T07:34:54Z</DateUtc></StartTime><FrequencyChanges><FrequencyChange><Frequency dt:dt="r8">2699980000</Frequency><Timestamp dt:dt="r8">5.86099530216905E+15</Timestamp><Cur…	좌우반구com(split BVF)_2-023-1	60.021	1.0.0.167	1	1860915363	Professional	2.0.10.242	2.0.10.353	11-25-2020	2020-11-25 오전 7:34:55	16:34:55	2.0.10.248	120	2	{/}	설색	설	색	54	1	120	NULL	NULL	NULL	NULL	NULL	NULL	KSY2	List1	NULL	NULL	NULL	NULL	NULL	NULL	NULL	NULL	NULL	1	{/}	0	3	335187	0	{/}	437
좌우반구com(split BVF)_2	23	1	<?xml version="1.0"?>\n<Clock xmlns:dt="urn:schemas-microsoft-com:datatypes"><Description dt:dt="string">E-Prime Primary Realtime Clock</Description><StartTime><Timestamp dt:dt="int">0</Timestamp><DateUtc dt:dt="string">2020-11-25T07:34:54Z</DateUtc></StartTime><FrequencyChanges><FrequencyChange><Frequency dt:dt="r8">2699980000</Frequency><Timestamp dt:dt="r8">5.86099530216905E+15</Timestamp><Cur…	좌우반구com(split BVF)_2-023-1	60.021	1.0.0.167	1	1860915363	Professional	2.0.10.242	2.0.10.353	11-25-2020	2020-11-25 오전 7:34:55	16:34:55	2.0.10.248	220	2	{/}	섭습	섭	습	NULL	NULL	NULL	129	1	88	NULL	NULL	NULL	KSY3	List2	NULL	NULL	NULL	NULL	NULL	NULL	NULL	NULL	NULL	1	{/}	0	4	610723	0	{/}	344
좌우반구com(split BVF)_2	23	1	<?xml version="1.0"?>\n<Clock xmlns:dt="urn:schemas-microsoft-com:datatypes"><Description dt:dt="string">E-Prime Primary Realtime Clock</Description><StartTime><Timestamp dt:dt="int">0</Timestamp><DateUtc dt:dt="string">2020-11-25T07:34:54Z</DateUtc></StartTime><FrequencyChanges><FrequencyChange><Frequency dt:dt="r8">2699980000</Frequency><Timestamp dt:dt="r8">5.86099530216905E+15</Timestamp><Cur…	좌우반구com(split BVF)_2-023-1	60.021	1.0.0.167	1	1860915363	Professional	2.0.10.242	2.0.10.353	11-25-2020	2020-11-25 오전 7:34:55	16:34:55	2.0.10.248	139	1	z	성공	성	공	NULL	NULL	NULL	61	1	7	NULL	NULL	NULL	KSY	List2	0		0	-1	396232	183		0	0	1	z	1	3	396415	0	z	312
좌우반구com(split BVF)_2	23	1	<?xml version="1.0"?>\n<Clock xmlns:dt="urn:schemas-microsoft-com:datatypes"><Description dt:dt="string">E-Prime Primary Realtime Clock</Description><StartTime><Timestamp dt:dt="int">0</Timestamp><DateUtc dt:dt="string">2020-11-25T07:34:54Z</DateUtc></StartTime><FrequencyChanges><FrequencyChange><Frequency dt:dt="r8">2699980000</Frequency><Timestamp dt:dt="r8">5.86099530216905E+15</Timestamp><Cur…	좌우반구com(split BVF)_2-023-1	60.021	1.0.0.167	1	1860915363	Professional	2.0.10.242	2.0.10.353	11-25-2020	2020-11-25 오전 7:34:55	16:34:55	2.0.10.248	382	1	z	세상	세	상	NULL	NULL	NULL	NULL	NULL	NULL	48	1	118	KSY	List3	0		0	-1	1050683	183		0	0	1	z	1	3	1050866	0	z	378
좌우반구com(split BVF)_2	23	1	<?xml version="1.0"?>\n<Clock xmlns:dt="urn:schemas-microsoft-com:datatypes"><Description dt:dt="string">E-Prime Primary Realtime Clock</Description><StartTime><Timestamp dt:dt="int">0</Timestamp><DateUtc dt:dt="string">2020-11-25T07:34:54Z</DateUtc></StartTime><FrequencyChanges><FrequencyChange><Frequency dt:dt="r8">2699980000</Frequency><Timestamp dt:dt="r8">5.86099530216905E+15</Timestamp><Cur…	좌우반구com(split BVF)_2-023-1	60.021	1.0.0.167	1	1860915363	Professional	2.0.10.242	2.0.10.353	11-25-2020	2020-11-25 오전 7:34:55	16:34:55	2.0.10.248	325	1	z	소리	소	리	NULL	NULL	NULL	NULL	NULL	NULL	121	1	61	KSY	List3	0		0	-1	902952	183		0	0	1	z	1	3	903135	0	z	320
좌우반구com(split BVF)_2	23	1	<?xml version="1.0"?>\n<Clock xmlns:dt="urn:schemas-microsoft-com:datatypes"><Description dt:dt="string">E-Prime Primary Realtime Clock</Description><StartTime><Timestamp dt:dt="int">0</Timestamp><DateUtc dt:dt="string">2020-11-25T07:34:54Z</DateUtc></StartTime><FrequencyChanges><FrequencyChange><Frequency dt:dt="r8">2699980000</Frequency><Timestamp dt:dt="r8">5.86099530216905E+15</Timestamp><Cur…	좌우반구com(split BVF)_2-023-1	60.021	1.0.0.167	1	1860915363	Professional	2.0.10.242	2.0.10.353	11-25-2020	2020-11-25 오전 7:34:55	16:34:55	2.0.10.248	53	1	z	소송	소	송	70	1	53	NULL	NULL	NULL	NULL	NULL	NULL	KSY	List1	0		0	-1	158983	183		0	0	1	z	0	3	159166	0	z	293
좌우반구com(split BVF)_2	23	1	<?xml version="1.0"?>\n<Clock xmlns:dt="urn:schemas-microsoft-com:datatypes"><Description dt:dt="string">E-Prime Primary Realtime Clock</Description><StartTime><Timestamp dt:dt="int">0</Timestamp><DateUtc dt:dt="string">2020-11-25T07:34:54Z</DateUtc></StartTime><FrequencyChanges><FrequencyChange><Frequency dt:dt="r8">2699980000</Frequency><Timestamp dt:dt="r8">5.86099530216905E+15</Timestamp><Cur…	좌우반구com(split BVF)_2-023-1	60.021	1.0.0.167	1	1860915363	Professional	2.0.10.242	2.0.10.353	11-25-2020	2020-11-25 오전 7:34:55	16:34:55	2.0.10.248	123	1	z	속도	속	도	79	1	123	NULL	NULL	NULL	NULL	NULL	NULL	KSY	List1	0		0	-1	342884	184		0	0	1	z	0	4	343068	0	z	284
좌우반구com(split BVF)_2	23	1	<?xml version="1.0"?>\n<Clock xmlns:dt="urn:schemas-microsoft-com:datatypes"><Description dt:dt="string">E-Prime Primary Realtime Clock</Description><StartTime><Timestamp dt:dt="int">0</Timestamp><DateUtc dt:dt="string">2020-11-25T07:34:54Z</DateUtc></StartTime><FrequencyChanges><FrequencyChange><Frequency dt:dt="r8">2699980000</Frequency><Timestamp dt:dt="r8">5.86099530216905E+15</Timestamp><Cur…	좌우반구com(split BVF)_2-023-1	60.021	1.0.0.167	1	1860915363	Professional	2.0.10.242	2.0.10.353	11-25-2020	2020-11-25 오전 7:34:55	16:34:55	2.0.10.248	64	2	{/}	송스	송	스	3	1	64	NULL	NULL	NULL	NULL	NULL	NULL	KSY2	List1	NULL	NULL	NULL	NULL	NULL	NULL	NULL	NULL	NULL	1	{/}	0	3	187373	0	{/}	1869
좌우반구com(split BVF)_2	23	1	<?xml version="1.0"?>\n<Clock xmlns:dt="urn:schemas-microsoft-com:datatypes"><Description dt:dt="string">E-Prime Primary Realtime Clock</Description><StartTime><Timestamp dt:dt="int">0</Timestamp><DateUtc dt:dt="string">2020-11-25T07:34:54Z</DateUtc></StartTime><FrequencyChanges><FrequencyChange><Frequency dt:dt="r8">2699980000</Frequency><Timestamp dt:dt="r8">5.86099530216905E+15</Timestamp><Cur…	좌우반구com(split BVF)_2-023-1	60.021	1.0.0.167	1	1860915363	Professional	2.0.10.242	2.0.10.353	11-25-2020	2020-11-25 오전 7:34:55	16:34:55	2.0.10.248	358	2	{/}	송익	송	익	NULL	NULL	NULL	NULL	NULL	NULL	75	1	94	KSY	List3	0		1	-1	987855	184		0	0	1	{/}	0	4	988039	0	{/}	350
좌우반구com(split BVF)_2	23	1	<?xml version="1.0"?>\n<Clock xmlns:dt="urn:schemas-microsoft-com:datatypes"><Description dt:dt="string">E-Prime Primary Realtime Clock</Description><StartTime><Timestamp dt:dt="int">0</Timestamp><DateUtc dt:dt="string">2020-11-25T07:34:54Z</DateUtc></StartTime><FrequencyChanges><FrequencyChange><Frequency dt:dt="r8">2699980000</Frequency><Timestamp dt:dt="r8">5.86099530216905E+15</Timestamp><Cur…	좌우반구com(split BVF)_2-023-1	60.021	1.0.0.167	1	1860915363	Professional	2.0.10.242	2.0.10.353	11-25-2020	2020-11-25 오전 7:34:55	16:34:55	2.0.10.248	26	1	z	수고	수	고	95	1	26	NULL	NULL	NULL	NULL	NULL	NULL	KSY	List1	0		0	0	89458	183		0	0	1	z	0	3	89641	0	z	267
좌우반구com(split BVF)_2	23	1	<?xml version="1.0"?>\n<Clock xmlns:dt="urn:schemas-microsoft-com:datatypes"><Description dt:dt="string">E-Prime Primary Realtime Clock</Description><StartTime><Timestamp dt:dt="int">0</Timestamp><DateUtc dt:dt="string">2020-11-25T07:34:54Z</DateUtc></StartTime><FrequencyChanges><FrequencyChange><Frequency dt:dt="r8">2699980000</Frequency><Timestamp dt:dt="r8">5.86099530216905E+15</Timestamp><Cur…	좌우반구com(split BVF)_2-023-1	60.021	1.0.0.167	1	1860915363	Professional	2.0.10.242	2.0.10.353	11-25-2020	2020-11-25 오전 7:34:55	16:34:55	2.0.10.248	108	1	z	수단	수	단	2	1	108	NULL	NULL	NULL	NULL	NULL	NULL	KSY	List1	0		1	-1	304081	184		0	0	1	z	0	4	304265	0	z	303
좌우반구com(split BVF)_2	23	1	<?xml version="1.0"?>\n<Clock xmlns:dt="urn:schemas-microsoft-com:datatypes"><Description dt:dt="string">E-Prime Primary Realtime Clock</Description><StartTime><Timestamp dt:dt="int">0</Timestamp><DateUtc dt:dt="string">2020-11-25T07:34:54Z</DateUtc></StartTime><FrequencyChanges><FrequencyChange><Frequency dt:dt="r8">2699980000</Frequency><Timestamp dt:dt="r8">5.86099530216905E+15</Timestamp><Cur…	좌우반구com(split BVF)_2-023-1	60.021	1.0.0.167	1	1860915363	Professional	2.0.10.242	2.0.10.353	11-25-2020	2020-11-25 오전 7:34:55	16:34:55	2.0.10.248	311	1	z	수준	수	준	NULL	NULL	NULL	NULL	NULL	NULL	87	1	47	KSY	List3	0		0	0	867615	183		0	0	1	z	0	3	867798	0	z	297
좌우반구com(split BVF)_2	23	1	<?xml version="1.0"?>\n<Clock xmlns:dt="urn:schemas-microsoft-com:datatypes"><Description dt:dt="string">E-Prime Primary Realtime Clock</Description><StartTime><Timestamp dt:dt="int">0</Timestamp><DateUtc dt:dt="string">2020-11-25T07:34:54Z</DateUtc></StartTime><FrequencyChanges><FrequencyChange><Frequency dt:dt="r8">2699980000</Frequency><Timestamp dt:dt="r8">5.86099530216905E+15</Timestamp><Cur…	좌우반구com(split BVF)_2-023-1	60.021	1.0.0.167	1	1860915363	Professional	2.0.10.242	2.0.10.353	11-25-2020	2020-11-25 오전 7:34:55	16:34:55	2.0.10.248	43	2	{/}	숙국	숙	국	84	1	43	NULL	NULL	NULL	NULL	NULL	NULL	KSY	List1	0		1	-1	133025	184		0	0	1	{/}	0	4	133209	0	{/}	290
좌우반구com(split BVF)_2	23	1	<?xml version="1.0"?>\n<Clock xmlns:dt="urn:schemas-microsoft-com:datatypes"><Description dt:dt="string">E-Prime Primary Realtime Clock</Description><StartTime><Timestamp dt:dt="int">0</Timestamp><DateUtc dt:dt="string">2020-11-25T07:34:54Z</DateUtc></StartTime><FrequencyChanges><FrequencyChange><Frequency dt:dt="r8">2699980000</Frequency><Timestamp dt:dt="r8">5.86099530216905E+15</Timestamp><Cur…	좌우반구com(split BVF)_2-023-1	60.021	1.0.0.167	1	1860915363	Professional	2.0.10.242	2.0.10.353	11-25-2020	2020-11-25 오전 7:34:55	16:34:55	2.0.10.248	18	2	{/}	숙발	숙	발	124	1	18	NULL	NULL	NULL	NULL	NULL	NULL	KSY	List1	0		0	0	68682	183		0	0	1	{/}	0	3	68865	0	{/}	555
좌우반구com(split BVF)_2	23	1	<?xml version="1.0"?>\n<Clock xmlns:dt="urn:schemas-microsoft-com:datatypes"><Description dt:dt="string">E-Prime Primary Realtime Clock</Description><StartTime><Timestamp dt:dt="int">0</Timestamp><DateUtc dt:dt="string">2020-11-25T07:34:54Z</DateUtc></StartTime><FrequencyChanges><FrequencyChange><Frequency dt:dt="r8">2699980000</Frequency><Timestamp dt:dt="r8">5.86099530216905E+15</Timestamp><Cur…	좌우반구com(split BVF)_2-023-1	60.021	1.0.0.167	1	1860915363	Professional	2.0.10.242	2.0.10.353	11-25-2020	2020-11-25 오전 7:34:55	16:34:55	2.0.10.248	79	1	z	숙소	숙	소	32	1	79	NULL	NULL	NULL	NULL	NULL	NULL	KSY	List1	0		0	-1	227925	183		0	0	1	z	0	3	228108	0	z	278
좌우반구com(split BVF)_2	23	1	<?xml version="1.0"?>\n<Clock xmlns:dt="urn:schemas-microsoft-com:datatypes"><Description dt:dt="string">E-Prime Primary Realtime Clock</Description><StartTime><Timestamp dt:dt="int">0</Timestamp><DateUtc dt:dt="string">2020-11-25T07:34:54Z</DateUtc></StartTime><FrequencyChanges><FrequencyChange><Frequency dt:dt="r8">2699980000</Frequency><Timestamp dt:dt="r8">5.86099530216905E+15</Timestamp><Cur…	좌우반구com(split BVF)_2-023-1	60.021	1.0.0.167	1	1860915363	Professional	2.0.10.242	2.0.10.353	11-25-2020	2020-11-25 오전 7:34:55	16:34:55	2.0.10.248	82	2	{/}	술감	술	감	15	1	82	NULL	NULL	NULL	NULL	NULL	NULL	KSY	List1	0		0	-1	235789	183		0	0	1	{/}	0	3	235972	0	{/}	349
좌우반구com(split BVF)_2	23	1	<?xml version="1.0"?>\n<Clock xmlns:dt="urn:schemas-microsoft-com:datatypes"><Description dt:dt="string">E-Prime Primary Realtime Clock</Description><StartTime><Timestamp dt:dt="int">0</Timestamp><DateUtc dt:dt="string">2020-11-25T07:34:54Z</DateUtc></StartTime><FrequencyChanges><FrequencyChange><Frequency dt:dt="r8">2699980000</Frequency><Timestamp dt:dt="r8">5.86099530216905E+15</Timestamp><Cur…	좌우반구com(split BVF)_2-023-1	60.021	1.0.0.167	1	1860915363	Professional	2.0.10.242	2.0.10.353	11-25-2020	2020-11-25 오전 7:34:55	16:34:55	2.0.10.248	309	2	{/}	스위	스	위	NULL	NULL	NULL	NULL	NULL	NULL	19	1	45	KSY	List3	0		0	-1	862533	183		0	0	1	{/}	1	3	862716	0	{/}	371
좌우반구com(split BVF)_2	23	1	<?xml version="1.0"?>\n<Clock xmlns:dt="urn:schemas-microsoft-com:datatypes"><Description dt:dt="string">E-Prime Primary Realtime Clock</Description><StartTime><Timestamp dt:dt="int">0</Timestamp><DateUtc dt:dt="string">2020-11-25T07:34:54Z</DateUtc></StartTime><FrequencyChanges><FrequencyChange><Frequency dt:dt="r8">2699980000</Frequency><Timestamp dt:dt="r8">5.86099530216905E+15</Timestamp><Cur…	좌우반구com(split BVF)_2-023-1	60.021	1.0.0.167	1	1860915363	Professional	2.0.10.242	2.0.10.353	11-25-2020	2020-11-25 오전 7:34:55	16:34:55	2.0.10.248	137	2	{/}	스진	스	진	NULL	NULL	NULL	37	1	5	NULL	NULL	NULL	KSY2	List2	NULL	NULL	NULL	NULL	NULL	NULL	NULL	NULL	NULL	1	{/}	0	3	391234	0	{/}	197
좌우반구com(split BVF)_2	23	1	<?xml version="1.0"?>\n<Clock xmlns:dt="urn:schemas-microsoft-com:datatypes"><Description dt:dt="string">E-Prime Primary Realtime Clock</Description><StartTime><Timestamp dt:dt="int">0</Timestamp><DateUtc dt:dt="string">2020-11-25T07:34:54Z</DateUtc></StartTime><FrequencyChanges><FrequencyChange><Frequency dt:dt="r8">2699980000</Frequency><Timestamp dt:dt="r8">5.86099530216905E+15</Timestamp><Cur…	좌우반구com(split BVF)_2-023-1	60.021	1.0.0.167	1	1860915363	Professional	2.0.10.242	2.0.10.353	11-25-2020	2020-11-25 오전 7:34:55	16:34:55	2.0.10.248	276	2	{/}	스향	스	향	NULL	NULL	NULL	NULL	NULL	NULL	117	1	12	KSY	List3	0		0	-1	777680	183		0	0	1	{/}	0	3	777863	0	{/}	378
좌우반구com(split BVF)_2	23	1	<?xml version="1.0"?>\n<Clock xmlns:dt="urn:schemas-microsoft-com:datatypes"><Description dt:dt="string">E-Prime Primary Realtime Clock</Description><StartTime><Timestamp dt:dt="int">0</Timestamp><DateUtc dt:dt="string">2020-11-25T07:34:54Z</DateUtc></StartTime><FrequencyChanges><FrequencyChange><Frequency dt:dt="r8">2699980000</Frequency><Timestamp dt:dt="r8">5.86099530216905E+15</Timestamp><Cur…	좌우반구com(split BVF)_2-023-1	60.021	1.0.0.167	1	1860915363	Professional	2.0.10.242	2.0.10.353	11-25-2020	2020-11-25 오전 7:34:55	16:34:55	2.0.10.248	61	2	{/}	습나	습	나	58	1	61	NULL	NULL	NULL	NULL	NULL	NULL	KSY	List1	0		0	-1	179159	183		0	0	1	{/}	1	3	179342	0	{/}	317
좌우반구com(split BVF)_2	23	1	<?xml version="1.0"?>\n<Clock xmlns:dt="urn:schemas-microsoft-com:datatypes"><Description dt:dt="string">E-Prime Primary Realtime Clock</Description><StartTime><Timestamp dt:dt="int">0</Timestamp><DateUtc dt:dt="string">2020-11-25T07:34:54Z</DateUtc></StartTime><FrequencyChanges><FrequencyChange><Frequency dt:dt="r8">2699980000</Frequency><Timestamp dt:dt="r8">5.86099530216905E+15</Timestamp><Cur…	좌우반구com(split BVF)_2-023-1	60.021	1.0.0.167	1	1860915363	Professional	2.0.10.242	2.0.10.353	11-25-2020	2020-11-25 오전 7:34:55	16:34:55	2.0.10.248	113	2	{/}	습필	습	필	29	1	113	NULL	NULL	NULL	NULL	NULL	NULL	KSY3	List1	NULL	NULL	NULL	NULL	NULL	NULL	NULL	NULL	NULL	1	{/}	0	3	317060	0	{/}	356
좌우반구com(split BVF)_2	23	1	<?xml version="1.0"?>\n<Clock xmlns:dt="urn:schemas-microsoft-com:datatypes"><Description dt:dt="string">E-Prime Primary Realtime Clock</Description><StartTime><Timestamp dt:dt="int">0</Timestamp><DateUtc dt:dt="string">2020-11-25T07:34:54Z</DateUtc></StartTime><FrequencyChanges><FrequencyChange><Frequency dt:dt="r8">2699980000</Frequency><Timestamp dt:dt="r8">5.86099530216905E+15</Timestamp><Cur…	좌우반구com(split BVF)_2-023-1	60.021	1.0.0.167	1	1860915363	Professional	2.0.10.242	2.0.10.353	11-25-2020	2020-11-25 오전 7:34:55	16:34:55	2.0.10.248	3	1	z	시간	시	간	72	1	3	NULL	NULL	NULL	NULL	NULL	NULL	KSY	List1	0		0	0	29146	183		0	0	1	z	0	3	29329	0	z	292
좌우반구com(split BVF)_2	23	1	<?xml version="1.0"?>\n<Clock xmlns:dt="urn:schemas-microsoft-com:datatypes"><Description dt:dt="string">E-Prime Primary Realtime Clock</Description><StartTime><Timestamp dt:dt="int">0</Timestamp><DateUtc dt:dt="string">2020-11-25T07:34:54Z</DateUtc></StartTime><FrequencyChanges><FrequencyChange><Frequency dt:dt="r8">2699980000</Frequency><Timestamp dt:dt="r8">5.86099530216905E+15</Timestamp><Cur…	좌우반구com(split BVF)_2-023-1	60.021	1.0.0.167	1	1860915363	Professional	2.0.10.242	2.0.10.353	11-25-2020	2020-11-25 오전 7:34:55	16:34:55	2.0.10.248	59	1	z	시기	시	기	126	1	59	NULL	NULL	NULL	NULL	NULL	NULL	KSY	List1	0		0	-1	174094	183		0	0	1	z	1	3	174277	0	z	334
좌우반구com(split BVF)_2	23	1	<?xml version="1.0"?>\n<Clock xmlns:dt="urn:schemas-microsoft-com:datatypes"><Description dt:dt="string">E-Prime Primary Realtime Clock</Description><StartTime><Timestamp dt:dt="int">0</Timestamp><DateUtc dt:dt="string">2020-11-25T07:34:54Z</DateUtc></StartTime><FrequencyChanges><FrequencyChange><Frequency dt:dt="r8">2699980000</Frequency><Timestamp dt:dt="r8">5.86099530216905E+15</Timestamp><Cur…	좌우반구com(split BVF)_2-023-1	60.021	1.0.0.167	1	1860915363	Professional	2.0.10.242	2.0.10.353	11-25-2020	2020-11-25 오전 7:34:55	16:34:55	2.0.10.248	179	1	z	시대	시	대	NULL	NULL	NULL	113	1	47	NULL	NULL	NULL	KSY	List2	0		0	-1	501928	183		0	0	1	z	0	3	502111	0	z	446
좌우반구com(split BVF)_2	23	1	<?xml version="1.0"?>\n<Clock xmlns:dt="urn:schemas-microsoft-com:datatypes"><Description dt:dt="string">E-Prime Primary Realtime Clock</Description><StartTime><Timestamp dt:dt="int">0</Timestamp><DateUtc dt:dt="string">2020-11-25T07:34:54Z</DateUtc></StartTime><FrequencyChanges><FrequencyChange><Frequency dt:dt="r8">2699980000</Frequency><Timestamp dt:dt="r8">5.86099530216905E+15</Timestamp><Cur…	좌우반구com(split BVF)_2-023-1	60.021	1.0.0.167	1	1860915363	Professional	2.0.10.242	2.0.10.353	11-25-2020	2020-11-25 오전 7:34:55	16:34:55	2.0.10.248	140	1	z	시도	시	도	NULL	NULL	NULL	9	1	8	NULL	NULL	NULL	KSY	List2	0		0	0	398748	183		0	0	1	z	0	3	398931	0	z	268
좌우반구com(split BVF)_2	23	1	<?xml version="1.0"?>\n<Clock xmlns:dt="urn:schemas-microsoft-com:datatypes"><Description dt:dt="string">E-Prime Primary Realtime Clock</Description><StartTime><Timestamp dt:dt="int">0</Timestamp><DateUtc dt:dt="string">2020-11-25T07:34:54Z</DateUtc></StartTime><FrequencyChanges><FrequencyChange><Frequency dt:dt="r8">2699980000</Frequency><Timestamp dt:dt="r8">5.86099530216905E+15</Timestamp><Cur…	좌우반구com(split BVF)_2-023-1	60.021	1.0.0.167	1	1860915363	Professional	2.0.10.242	2.0.10.353	11-25-2020	2020-11-25 오전 7:34:55	16:34:55	2.0.10.248	244	2	{/}	시질	시	질	NULL	NULL	NULL	32	1	112	NULL	NULL	NULL	KSY3	List2	NULL	NULL	NULL	NULL	NULL	NULL	NULL	NULL	NULL	1	{/}	1	3	673833	0	{/}	481
좌우반구com(split BVF)_2	23	1	<?xml version="1.0"?>\n<Clock xmlns:dt="urn:schemas-microsoft-com:datatypes"><Description dt:dt="string">E-Prime Primary Realtime Clock</Description><StartTime><Timestamp dt:dt="int">0</Timestamp><DateUtc dt:dt="string">2020-11-25T07:34:54Z</DateUtc></StartTime><FrequencyChanges><FrequencyChange><Frequency dt:dt="r8">2699980000</Frequency><Timestamp dt:dt="r8">5.86099530216905E+15</Timestamp><Cur…	좌우반구com(split BVF)_2-023-1	60.021	1.0.0.167	1	1860915363	Professional	2.0.10.242	2.0.10.353	11-25-2020	2020-11-25 오전 7:34:55	16:34:55	2.0.10.248	256	1	z	식비	식	비	NULL	NULL	NULL	81	1	124	NULL	NULL	NULL	KSY	List2	0		0	0	704573	183		0	0	0	z	0	3	704756	0	{/}	158
좌우반구com(split BVF)_2	23	1	<?xml version="1.0"?>\n<Clock xmlns:dt="urn:schemas-microsoft-com:datatypes"><Description dt:dt="string">E-Prime Primary Realtime Clock</Description><StartTime><Timestamp dt:dt="int">0</Timestamp><DateUtc dt:dt="string">2020-11-25T07:34:54Z</DateUtc></StartTime><FrequencyChanges><FrequencyChange><Frequency dt:dt="r8">2699980000</Frequency><Timestamp dt:dt="r8">5.86099530216905E+15</Timestamp><Cur…	좌우반구com(split BVF)_2-023-1	60.021	1.0.0.167	1	1860915363	Professional	2.0.10.242	2.0.10.353	11-25-2020	2020-11-25 오전 7:34:55	16:34:55	2.0.10.248	76	2	{/}	식차	식	차	113	1	76	NULL	NULL	NULL	NULL	NULL	NULL	KSY3	List1	NULL	NULL	NULL	NULL	NULL	NULL	NULL	NULL	NULL	1	{/}	0	4	220328	0	{/}	450
좌우반구com(split BVF)_2	23	1	<?xml version="1.0"?>\n<Clock xmlns:dt="urn:schemas-microsoft-com:datatypes"><Description dt:dt="string">E-Prime Primary Realtime Clock</Description><StartTime><Timestamp dt:dt="int">0</Timestamp><DateUtc dt:dt="string">2020-11-25T07:34:54Z</DateUtc></StartTime><FrequencyChanges><FrequencyChange><Frequency dt:dt="r8">2699980000</Frequency><Timestamp dt:dt="r8">5.86099530216905E+15</Timestamp><Cur…	좌우반구com(split BVF)_2-023-1	60.021	1.0.0.167	1	1860915363	Professional	2.0.10.242	2.0.10.353	11-25-2020	2020-11-25 오전 7:34:55	16:34:55	2.0.10.248	74	1	z	식탁	식	탁	46	1	74	NULL	NULL	NULL	NULL	NULL	NULL	KSY	List1	0		0	-1	215146	184		0	0	1	z	0	4	215330	0	z	320
좌우반구com(split BVF)_2	23	1	<?xml version="1.0"?>\n<Clock xmlns:dt="urn:schemas-microsoft-com:datatypes"><Description dt:dt="string">E-Prime Primary Realtime Clock</Description><StartTime><Timestamp dt:dt="int">0</Timestamp><DateUtc dt:dt="string">2020-11-25T07:34:54Z</DateUtc></StartTime><FrequencyChanges><FrequencyChange><Frequency dt:dt="r8">2699980000</Frequency><Timestamp dt:dt="r8">5.86099530216905E+15</Timestamp><Cur…	좌우반구com(split BVF)_2-023-1	60.021	1.0.0.167	1	1860915363	Professional	2.0.10.242	2.0.10.353	11-25-2020	2020-11-25 오전 7:34:55	16:34:55	2.0.10.248	114	2	{/}	실락	실	락	21	1	114	NULL	NULL	NULL	NULL	NULL	NULL	KSY3	List1	NULL	NULL	NULL	NULL	NULL	NULL	NULL	NULL	NULL	1	{/}	0	3	319626	0	{/}	374
좌우반구com(split BVF)_2	23	1	<?xml version="1.0"?>\n<Clock xmlns:dt="urn:schemas-microsoft-com:datatypes"><Description dt:dt="string">E-Prime Primary Realtime Clock</Description><StartTime><Timestamp dt:dt="int">0</Timestamp><DateUtc dt:dt="string">2020-11-25T07:34:54Z</DateUtc></StartTime><FrequencyChanges><FrequencyChange><Frequency dt:dt="r8">2699980000</Frequency><Timestamp dt:dt="r8">5.86099530216905E+15</Timestamp><Cur…	좌우반구com(split BVF)_2-023-1	60.021	1.0.0.167	1	1860915363	Professional	2.0.10.242	2.0.10.353	11-25-2020	2020-11-25 오전 7:34:55	16:34:55	2.0.10.248	312	2	{/}	실작	실	작	NULL	NULL	NULL	NULL	NULL	NULL	107	1	48	KSY2	List3	NULL	NULL	NULL	NULL	NULL	NULL	NULL	NULL	NULL	1	{/}	0	3	870297	0	{/}	446
좌우반구com(split BVF)_2	23	1	<?xml version="1.0"?>\n<Clock xmlns:dt="urn:schemas-microsoft-com:datatypes"><Description dt:dt="string">E-Prime Primary Realtime Clock</Description><StartTime><Timestamp dt:dt="int">0</Timestamp><DateUtc dt:dt="string">2020-11-25T07:34:54Z</DateUtc></StartTime><FrequencyChanges><FrequencyChange><Frequency dt:dt="r8">2699980000</Frequency><Timestamp dt:dt="r8">5.86099530216905E+15</Timestamp><Cur…	좌우반구com(split BVF)_2-023-1	60.021	1.0.0.167	1	1860915363	Professional	2.0.10.242	2.0.10.353	11-25-2020	2020-11-25 오전 7:34:55	16:34:55	2.0.10.248	102	1	z	실험	실	험	36	1	102	NULL	NULL	NULL	NULL	NULL	NULL	KSY	List1	0		0	-1	288670	183		0	0	1	z	1	3	288853	0	z	300
좌우반구com(split BVF)_2	23	1	<?xml version="1.0"?>\n<Clock xmlns:dt="urn:schemas-microsoft-com:datatypes"><Description dt:dt="string">E-Prime Primary Realtime Clock</Description><StartTime><Timestamp dt:dt="int">0</Timestamp><DateUtc dt:dt="string">2020-11-25T07:34:54Z</DateUtc></StartTime><FrequencyChanges><FrequencyChange><Frequency dt:dt="r8">2699980000</Frequency><Timestamp dt:dt="r8">5.86099530216905E+15</Timestamp><Cur…	좌우반구com(split BVF)_2-023-1	60.021	1.0.0.167	1	1860915363	Professional	2.0.10.242	2.0.10.353	11-25-2020	2020-11-25 오전 7:34:55	16:34:55	2.0.10.248	352	1	z	심복	심	복	NULL	NULL	NULL	NULL	NULL	NULL	66	1	88	KSY	List3	0		0	0	972661	183		0	0	0	z	0	3	972844	0	{/}	345
좌우반구com(split BVF)_2	23	1	<?xml version="1.0"?>\n<Clock xmlns:dt="urn:schemas-microsoft-com:datatypes"><Description dt:dt="string">E-Prime Primary Realtime Clock</Description><StartTime><Timestamp dt:dt="int">0</Timestamp><DateUtc dt:dt="string">2020-11-25T07:34:54Z</DateUtc></StartTime><FrequencyChanges><FrequencyChange><Frequency dt:dt="r8">2699980000</Frequency><Timestamp dt:dt="r8">5.86099530216905E+15</Timestamp><Cur…	좌우반구com(split BVF)_2-023-1	60.021	1.0.0.167	1	1860915363	Professional	2.0.10.242	2.0.10.353	11-25-2020	2020-11-25 오전 7:34:55	16:34:55	2.0.10.248	168	1	z	심신	심	신	NULL	NULL	NULL	2	1	36	NULL	NULL	NULL	KSY	List2	0		0	-1	473038	183		0	0	1	z	0	3	473221	0	z	337
좌우반구com(split BVF)_2	23	1	<?xml version="1.0"?>\n<Clock xmlns:dt="urn:schemas-microsoft-com:datatypes"><Description dt:dt="string">E-Prime Primary Realtime Clock</Description><StartTime><Timestamp dt:dt="int">0</Timestamp><DateUtc dt:dt="string">2020-11-25T07:34:54Z</DateUtc></StartTime><FrequencyChanges><FrequencyChange><Frequency dt:dt="r8">2699980000</Frequency><Timestamp dt:dt="r8">5.86099530216905E+15</Timestamp><Cur…	좌우반구com(split BVF)_2-023-1	60.021	1.0.0.167	1	1860915363	Professional	2.0.10.242	2.0.10.353	11-25-2020	2020-11-25 오전 7:34:55	16:34:55	2.0.10.248	350	2	{/}	압례	압	례	NULL	NULL	NULL	NULL	NULL	NULL	115	1	86	KSY	List3	0		0	-1	967579	183		0	0	1	{/}	1	3	967762	0	{/}	372
좌우반구com(split BVF)_2	23	1	<?xml version="1.0"?>\n<Clock xmlns:dt="urn:schemas-microsoft-com:datatypes"><Description dt:dt="string">E-Prime Primary Realtime Clock</Description><StartTime><Timestamp dt:dt="int">0</Timestamp><DateUtc dt:dt="string">2020-11-25T07:34:54Z</DateUtc></StartTime><FrequencyChanges><FrequencyChange><Frequency dt:dt="r8">2699980000</Frequency><Timestamp dt:dt="r8">5.86099530216905E+15</Timestamp><Cur…	좌우반구com(split BVF)_2-023-1	60.021	1.0.0.167	1	1860915363	Professional	2.0.10.242	2.0.10.353	11-25-2020	2020-11-25 오전 7:34:55	16:34:55	2.0.10.248	230	1	z	압축	압	축	NULL	NULL	NULL	48	1	98	NULL	NULL	NULL	KSY	List2	0		0	-1	636347	183		0	0	1	z	0	3	636530	0	z	457
좌우반구com(split BVF)_2	23	1	<?xml version="1.0"?>\n<Clock xmlns:dt="urn:schemas-microsoft-com:datatypes"><Description dt:dt="string">E-Prime Primary Realtime Clock</Description><StartTime><Timestamp dt:dt="int">0</Timestamp><DateUtc dt:dt="string">2020-11-25T07:34:54Z</DateUtc></StartTime><FrequencyChanges><FrequencyChange><Frequency dt:dt="r8">2699980000</Frequency><Timestamp dt:dt="r8">5.86099530216905E+15</Timestamp><Cur…	좌우반구com(split BVF)_2-023-1	60.021	1.0.0.167	1	1860915363	Professional	2.0.10.242	2.0.10.353	11-25-2020	2020-11-25 오전 7:34:55	16:34:55	2.0.10.248	278	2	{/}	양간	양	간	NULL	NULL	NULL	NULL	NULL	NULL	131	1	14	KSY	List3	0		0	-1	782928	183		0	0	1	{/}	1	3	783111	0	{/}	450
좌우반구com(split BVF)_2	23	1	<?xml version="1.0"?>\n<Clock xmlns:dt="urn:schemas-microsoft-com:datatypes"><Description dt:dt="string">E-Prime Primary Realtime Clock</Description><StartTime><Timestamp dt:dt="int">0</Timestamp><DateUtc dt:dt="string">2020-11-25T07:34:54Z</DateUtc></StartTime><FrequencyChanges><FrequencyChange><Frequency dt:dt="r8">2699980000</Frequency><Timestamp dt:dt="r8">5.86099530216905E+15</Timestamp><Cur…	좌우반구com(split BVF)_2-023-1	60.021	1.0.0.167	1	1860915363	Professional	2.0.10.242	2.0.10.353	11-25-2020	2020-11-25 오전 7:34:55	16:34:55	2.0.10.248	229	2	{/}	양급	양	급	NULL	NULL	NULL	8	1	97	NULL	NULL	NULL	KSY3	List2	NULL	NULL	NULL	NULL	NULL	NULL	NULL	NULL	NULL	1	{/}	0	4	633898	0	{/}	425
좌우반구com(split BVF)_2	23	1	<?xml version="1.0"?>\n<Clock xmlns:dt="urn:schemas-microsoft-com:datatypes"><Description dt:dt="string">E-Prime Primary Realtime Clock</Description><StartTime><Timestamp dt:dt="int">0</Timestamp><DateUtc dt:dt="string">2020-11-25T07:34:54Z</DateUtc></StartTime><FrequencyChanges><FrequencyChange><Frequency dt:dt="r8">2699980000</Frequency><Timestamp dt:dt="r8">5.86099530216905E+15</Timestamp><Cur…	좌우반구com(split BVF)_2-023-1	60.021	1.0.0.167	1	1860915363	Professional	2.0.10.242	2.0.10.353	11-25-2020	2020-11-25 오전 7:34:55	16:34:55	2.0.10.248	336	1	z	양념	양	념	NULL	NULL	NULL	NULL	NULL	NULL	10	1	72	KSY	List3	0		0	-1	931342	183		0	0	1	z	1	3	931525	0	z	217
좌우반구com(split BVF)_2	23	1	<?xml version="1.0"?>\n<Clock xmlns:dt="urn:schemas-microsoft-com:datatypes"><Description dt:dt="string">E-Prime Primary Realtime Clock</Description><StartTime><Timestamp dt:dt="int">0</Timestamp><DateUtc dt:dt="string">2020-11-25T07:34:54Z</DateUtc></StartTime><FrequencyChanges><FrequencyChange><Frequency dt:dt="r8">2699980000</Frequency><Timestamp dt:dt="r8">5.86099530216905E+15</Timestamp><Cur…	좌우반구com(split BVF)_2-023-1	60.021	1.0.0.167	1	1860915363	Professional	2.0.10.242	2.0.10.353	11-25-2020	2020-11-25 오전 7:34:55	16:34:55	2.0.10.248	27	2	{/}	양최	양	최	125	1	27	NULL	NULL	NULL	NULL	NULL	NULL	KSY	List1	0		0	-1	91923	184		0	0	1	{/}	0	4	92107	0	{/}	273
좌우반구com(split BVF)_2	23	1	<?xml version="1.0"?>\n<Clock xmlns:dt="urn:schemas-microsoft-com:datatypes"><Description dt:dt="string">E-Prime Primary Realtime Clock</Description><StartTime><Timestamp dt:dt="int">0</Timestamp><DateUtc dt:dt="string">2020-11-25T07:34:54Z</DateUtc></StartTime><FrequencyChanges><FrequencyChange><Frequency dt:dt="r8">2699980000</Frequency><Timestamp dt:dt="r8">5.86099530216905E+15</Timestamp><Cur…	좌우반구com(split BVF)_2-023-1	60.021	1.0.0.167	1	1860915363	Professional	2.0.10.242	2.0.10.353	11-25-2020	2020-11-25 오전 7:34:55	16:34:55	2.0.10.248	124	1	z	어휘	어	휘	99	1	124	NULL	NULL	NULL	NULL	NULL	NULL	KSY	List1	0		0	0	345367	183		0	0	1	z	0	3	345550	0	z	330
좌우반구com(split BVF)_2	23	1	<?xml version="1.0"?>\n<Clock xmlns:dt="urn:schemas-microsoft-com:datatypes"><Description dt:dt="string">E-Prime Primary Realtime Clock</Description><StartTime><Timestamp dt:dt="int">0</Timestamp><DateUtc dt:dt="string">2020-11-25T07:34:54Z</DateUtc></StartTime><FrequencyChanges><FrequencyChange><Frequency dt:dt="r8">2699980000</Frequency><Timestamp dt:dt="r8">5.86099530216905E+15</Timestamp><Cur…	좌우반구com(split BVF)_2-023-1	60.021	1.0.0.167	1	1860915363	Professional	2.0.10.242	2.0.10.353	11-25-2020	2020-11-25 오전 7:34:55	16:34:55	2.0.10.248	349	2	{/}	엄도	엄	도	NULL	NULL	NULL	NULL	NULL	NULL	91	1	85	KSY2	List3	NULL	NULL	NULL	NULL	NULL	NULL	NULL	NULL	NULL	1	{/}	0	3	964847	0	{/}	703
좌우반구com(split BVF)_2	23	1	<?xml version="1.0"?>\n<Clock xmlns:dt="urn:schemas-microsoft-com:datatypes"><Description dt:dt="string">E-Prime Primary Realtime Clock</Description><StartTime><Timestamp dt:dt="int">0</Timestamp><DateUtc dt:dt="string">2020-11-25T07:34:54Z</DateUtc></StartTime><FrequencyChanges><FrequencyChange><Frequency dt:dt="r8">2699980000</Frequency><Timestamp dt:dt="r8">5.86099530216905E+15</Timestamp><Cur…	좌우반구com(split BVF)_2-023-1	60.021	1.0.0.167	1	1860915363	Professional	2.0.10.242	2.0.10.353	11-25-2020	2020-11-25 오전 7:34:55	16:34:55	2.0.10.248	210	1	z	엄마	엄	마	NULL	NULL	NULL	12	1	78	NULL	NULL	NULL	KSY	List2	0		0	0	583899	183		0	0	1	z	0	3	584082	0	z	346
좌우반구com(split BVF)_2	23	1	<?xml version="1.0"?>\n<Clock xmlns:dt="urn:schemas-microsoft-com:datatypes"><Description dt:dt="string">E-Prime Primary Realtime Clock</Description><StartTime><Timestamp dt:dt="int">0</Timestamp><DateUtc dt:dt="string">2020-11-25T07:34:54Z</DateUtc></StartTime><FrequencyChanges><FrequencyChange><Frequency dt:dt="r8">2699980000</Frequency><Timestamp dt:dt="r8">5.86099530216905E+15</Timestamp><Cur…	좌우반구com(split BVF)_2-023-1	60.021	1.0.0.167	1	1860915363	Professional	2.0.10.242	2.0.10.353	11-25-2020	2020-11-25 오전 7:34:55	16:34:55	2.0.10.248	221	2	{/}	엇압	엇	압	NULL	NULL	NULL	11	1	89	NULL	NULL	NULL	KSY2	List2	NULL	NULL	NULL	NULL	NULL	NULL	NULL	NULL	NULL	1	{/}	0	4	613272	0	{/}	387
좌우반구com(split BVF)_2	23	1	<?xml version="1.0"?>\n<Clock xmlns:dt="urn:schemas-microsoft-com:datatypes"><Description dt:dt="string">E-Prime Primary Realtime Clock</Description><StartTime><Timestamp dt:dt="int">0</Timestamp><DateUtc dt:dt="string">2020-11-25T07:34:54Z</DateUtc></StartTime><FrequencyChanges><FrequencyChange><Frequency dt:dt="r8">2699980000</Frequency><Timestamp dt:dt="r8">5.86099530216905E+15</Timestamp><Cur…	좌우반구com(split BVF)_2-023-1	60.021	1.0.0.167	1	1860915363	Professional	2.0.10.242	2.0.10.353	11-25-2020	2020-11-25 오전 7:34:55	16:34:55	2.0.10.248	151	2	{/}	여별	여	별	NULL	NULL	NULL	87	1	19	NULL	NULL	NULL	KSY2	List2	NULL	NULL	NULL	NULL	NULL	NULL	NULL	NULL	NULL	0	{/}	0	3	427421	0	z	689
좌우반구com(split BVF)_2	23	1	<?xml version="1.0"?>\n<Clock xmlns:dt="urn:schemas-microsoft-com:datatypes"><Description dt:dt="string">E-Prime Primary Realtime Clock</Description><StartTime><Timestamp dt:dt="int">0</Timestamp><DateUtc dt:dt="string">2020-11-25T07:34:54Z</DateUtc></StartTime><FrequencyChanges><FrequencyChange><Frequency dt:dt="r8">2699980000</Frequency><Timestamp dt:dt="r8">5.86099530216905E+15</Timestamp><Cur…	좌우반구com(split BVF)_2-023-1	60.021	1.0.0.167	1	1860915363	Professional	2.0.10.242	2.0.10.353	11-25-2020	2020-11-25 오전 7:34:55	16:34:55	2.0.10.248	337	2	{/}	여본	여	본	NULL	NULL	NULL	NULL	NULL	NULL	20	1	73	KSY3	List3	NULL	NULL	NULL	NULL	NULL	NULL	NULL	NULL	NULL	1	{/}	0	3	933941	0	{/}	449
좌우반구com(split BVF)_2	23	1	<?xml version="1.0"?>\n<Clock xmlns:dt="urn:schemas-microsoft-com:datatypes"><Description dt:dt="string">E-Prime Primary Realtime Clock</Description><StartTime><Timestamp dt:dt="int">0</Timestamp><DateUtc dt:dt="string">2020-11-25T07:34:54Z</DateUtc></StartTime><FrequencyChanges><FrequencyChange><Frequency dt:dt="r8">2699980000</Frequency><Timestamp dt:dt="r8">5.86099530216905E+15</Timestamp><Cur…	좌우반구com(split BVF)_2-023-1	60.021	1.0.0.167	1	1860915363	Professional	2.0.10.242	2.0.10.353	11-25-2020	2020-11-25 오전 7:34:55	16:34:55	2.0.10.248	385	1	z	여생	여	생	NULL	NULL	NULL	NULL	NULL	NULL	43	1	121	KSY	List3	0		0	0	1058614	183		0	0	0	z	0	3	1058797	0	{/}	343
좌우반구com(split BVF)_2	23	1	<?xml version="1.0"?>\n<Clock xmlns:dt="urn:schemas-microsoft-com:datatypes"><Description dt:dt="string">E-Prime Primary Realtime Clock</Description><StartTime><Timestamp dt:dt="int">0</Timestamp><DateUtc dt:dt="string">2020-11-25T07:34:54Z</DateUtc></StartTime><FrequencyChanges><FrequencyChange><Frequency dt:dt="r8">2699980000</Frequency><Timestamp dt:dt="r8">5.86099530216905E+15</Timestamp><Cur…	좌우반구com(split BVF)_2-023-1	60.021	1.0.0.167	1	1860915363	Professional	2.0.10.242	2.0.10.353	11-25-2020	2020-11-25 오전 7:34:55	16:34:55	2.0.10.248	5	2	{/}	열례	열	례	25	1	5	NULL	NULL	NULL	NULL	NULL	NULL	KSY3	List1	NULL	NULL	NULL	NULL	NULL	NULL	NULL	NULL	NULL	1	{/}	0	4	34494	0	{/}	375
좌우반구com(split BVF)_2	23	1	<?xml version="1.0"?>\n<Clock xmlns:dt="urn:schemas-microsoft-com:datatypes"><Description dt:dt="string">E-Prime Primary Realtime Clock</Description><StartTime><Timestamp dt:dt="int">0</Timestamp><DateUtc dt:dt="string">2020-11-25T07:34:54Z</DateUtc></StartTime><FrequencyChanges><FrequencyChange><Frequency dt:dt="r8">2699980000</Frequency><Timestamp dt:dt="r8">5.86099530216905E+15</Timestamp><Cur…	좌우반구com(split BVF)_2-023-1	60.021	1.0.0.167	1	1860915363	Professional	2.0.10.242	2.0.10.353	11-25-2020	2020-11-25 오전 7:34:55	16:34:55	2.0.10.248	148	2	{/}	열박	열	박	NULL	NULL	NULL	13	1	16	NULL	NULL	NULL	KSY3	List2	NULL	NULL	NULL	NULL	NULL	NULL	NULL	NULL	NULL	1	{/}	0	4	419624	0	{/}	359
좌우반구com(split BVF)_2	23	1	<?xml version="1.0"?>\n<Clock xmlns:dt="urn:schemas-microsoft-com:datatypes"><Description dt:dt="string">E-Prime Primary Realtime Clock</Description><StartTime><Timestamp dt:dt="int">0</Timestamp><DateUtc dt:dt="string">2020-11-25T07:34:54Z</DateUtc></StartTime><FrequencyChanges><FrequencyChange><Frequency dt:dt="r8">2699980000</Frequency><Timestamp dt:dt="r8">5.86099530216905E+15</Timestamp><Cur…	좌우반구com(split BVF)_2-023-1	60.021	1.0.0.167	1	1860915363	Professional	2.0.10.242	2.0.10.353	11-25-2020	2020-11-25 오전 7:34:55	16:34:55	2.0.10.248	2	2	{/}	열응	열	응	108	1	2	NULL	NULL	NULL	NULL	NULL	NULL	KSY	List1	0		0	-1	26480	183		0	0	1	{/}	0	3	26663	0	{/}	462
좌우반구com(split BVF)_2	23	1	<?xml version="1.0"?>\n<Clock xmlns:dt="urn:schemas-microsoft-com:datatypes"><Description dt:dt="string">E-Prime Primary Realtime Clock</Description><StartTime><Timestamp dt:dt="int">0</Timestamp><DateUtc dt:dt="string">2020-11-25T07:34:54Z</DateUtc></StartTime><FrequencyChanges><FrequencyChange><Frequency dt:dt="r8">2699980000</Frequency><Timestamp dt:dt="r8">5.86099530216905E+15</Timestamp><Cur…	좌우반구com(split BVF)_2-023-1	60.021	1.0.0.167	1	1860915363	Professional	2.0.10.242	2.0.10.353	11-25-2020	2020-11-25 오전 7:34:55	16:34:55	2.0.10.248	271	1	z	열정	열	정	NULL	NULL	NULL	NULL	NULL	NULL	3	1	7	KSY	List3	0		0	-1	764851	183		0	0	1	z	1	3	765034	0	z	287
좌우반구com(split BVF)_2	23	1	<?xml version="1.0"?>\n<Clock xmlns:dt="urn:schemas-microsoft-com:datatypes"><Description dt:dt="string">E-Prime Primary Realtime Clock</Description><StartTime><Timestamp dt:dt="int">0</Timestamp><DateUtc dt:dt="string">2020-11-25T07:34:54Z</DateUtc></StartTime><FrequencyChanges><FrequencyChange><Frequency dt:dt="r8">2699980000</Frequency><Timestamp dt:dt="r8">5.86099530216905E+15</Timestamp><Cur…	좌우반구com(split BVF)_2-023-1	60.021	1.0.0.167	1	1860915363	Professional	2.0.10.242	2.0.10.353	11-25-2020	2020-11-25 오전 7:34:55	16:34:55	2.0.10.248	9	1	z	오류	오	류	107	1	9	NULL	NULL	NULL	NULL	NULL	NULL	KSY	List1	0		0	-1	45090	183		0	0	1	z	0	3	45273	0	z	388
좌우반구com(split BVF)_2	23	1	<?xml version="1.0"?>\n<Clock xmlns:dt="urn:schemas-microsoft-com:datatypes"><Description dt:dt="string">E-Prime Primary Realtime Clock</Description><StartTime><Timestamp dt:dt="int">0</Timestamp><DateUtc dt:dt="string">2020-11-25T07:34:54Z</DateUtc></StartTime><FrequencyChanges><FrequencyChange><Frequency dt:dt="r8">2699980000</Frequency><Timestamp dt:dt="r8">5.86099530216905E+15</Timestamp><Cur…	좌우반구com(split BVF)_2-023-1	60.021	1.0.0.167	1	1860915363	Professional	2.0.10.242	2.0.10.353	11-25-2020	2020-11-25 오전 7:34:55	16:34:55	2.0.10.248	387	1	z	오해	오	해	NULL	NULL	NULL	NULL	NULL	NULL	12	1	123	KSY	List3	0		1	-1	1063828	184		0	0	1	z	0	4	1064012	0	z	224
좌우반구com(split BVF)_2	23	1	<?xml version="1.0"?>\n<Clock xmlns:dt="urn:schemas-microsoft-com:datatypes"><Description dt:dt="string">E-Prime Primary Realtime Clock</Description><StartTime><Timestamp dt:dt="int">0</Timestamp><DateUtc dt:dt="string">2020-11-25T07:34:54Z</DateUtc></StartTime><FrequencyChanges><FrequencyChange><Frequency dt:dt="r8">2699980000</Frequency><Timestamp dt:dt="r8">5.86099530216905E+15</Timestamp><Cur…	좌우반구com(split BVF)_2-023-1	60.021	1.0.0.167	1	1860915363	Professional	2.0.10.242	2.0.10.353	11-25-2020	2020-11-25 오전 7:34:55	16:34:55	2.0.10.248	33	2	{/}	외보	외	보	101	1	33	NULL	NULL	NULL	NULL	NULL	NULL	KSY	List1	0		0	-1	107418	183		0	0	1	{/}	0	3	107601	0	{/}	331
좌우반구com(split BVF)_2	23	1	<?xml version="1.0"?>\n<Clock xmlns:dt="urn:schemas-microsoft-com:datatypes"><Description dt:dt="string">E-Prime Primary Realtime Clock</Description><StartTime><Timestamp dt:dt="int">0</Timestamp><DateUtc dt:dt="string">2020-11-25T07:34:54Z</DateUtc></StartTime><FrequencyChanges><FrequencyChange><Frequency dt:dt="r8">2699980000</Frequency><Timestamp dt:dt="r8">5.86099530216905E+15</Timestamp><Cur…	좌우반구com(split BVF)_2-023-1	60.021	1.0.0.167	1	1860915363	Professional	2.0.10.242	2.0.10.353	11-25-2020	2020-11-25 오전 7:34:55	16:34:55	2.0.10.248	390	1	z	외부	외	부	NULL	NULL	NULL	NULL	NULL	NULL	35	1	126	KSY	List3	0		0	-1	1072092	183		0	0	1	z	1	3	1072275	0	z	265
좌우반구com(split BVF)_2	23	1	<?xml version="1.0"?>\n<Clock xmlns:dt="urn:schemas-microsoft-com:datatypes"><Description dt:dt="string">E-Prime Primary Realtime Clock</Description><StartTime><Timestamp dt:dt="int">0</Timestamp><DateUtc dt:dt="string">2020-11-25T07:34:54Z</DateUtc></StartTime><FrequencyChanges><FrequencyChange><Frequency dt:dt="r8">2699980000</Frequency><Timestamp dt:dt="r8">5.86099530216905E+15</Timestamp><Cur…	좌우반구com(split BVF)_2-023-1	60.021	1.0.0.167	1	1860915363	Professional	2.0.10.242	2.0.10.353	11-25-2020	2020-11-25 오전 7:34:55	16:34:55	2.0.10.248	10	2	{/}	요명	요	명	120	1	10	NULL	NULL	NULL	NULL	NULL	NULL	KSY2	List1	NULL	NULL	NULL	NULL	NULL	NULL	NULL	NULL	NULL	1	{/}	0	4	47856	0	{/}	461
좌우반구com(split BVF)_2	23	1	<?xml version="1.0"?>\n<Clock xmlns:dt="urn:schemas-microsoft-com:datatypes"><Description dt:dt="string">E-Prime Primary Realtime Clock</Description><StartTime><Timestamp dt:dt="int">0</Timestamp><DateUtc dt:dt="string">2020-11-25T07:34:54Z</DateUtc></StartTime><FrequencyChanges><FrequencyChange><Frequency dt:dt="r8">2699980000</Frequency><Timestamp dt:dt="r8">5.86099530216905E+15</Timestamp><Cur…	좌우반구com(split BVF)_2-023-1	60.021	1.0.0.167	1	1860915363	Professional	2.0.10.242	2.0.10.353	11-25-2020	2020-11-25 오전 7:34:55	16:34:55	2.0.10.248	362	1	z	요소	요	소	NULL	NULL	NULL	NULL	NULL	NULL	101	1	98	KSY	List3	0		0	0	998352	183		0	0	1	z	0	3	998535	0	z	350
좌우반구com(split BVF)_2	23	1	<?xml version="1.0"?>\n<Clock xmlns:dt="urn:schemas-microsoft-com:datatypes"><Description dt:dt="string">E-Prime Primary Realtime Clock</Description><StartTime><Timestamp dt:dt="int">0</Timestamp><DateUtc dt:dt="string">2020-11-25T07:34:54Z</DateUtc></StartTime><FrequencyChanges><FrequencyChange><Frequency dt:dt="r8">2699980000</Frequency><Timestamp dt:dt="r8">5.86099530216905E+15</Timestamp><Cur…	좌우반구com(split BVF)_2-023-1	60.021	1.0.0.167	1	1860915363	Professional	2.0.10.242	2.0.10.353	11-25-2020	2020-11-25 오전 7:34:55	16:34:55	2.0.10.248	265	1	z	요청	요	청	NULL	NULL	NULL	NULL	NULL	NULL	32	1	1	KSY	List3	0		0	-1	748940	183		0	0	1	z	1	3	749123	0	z	534
좌우반구com(split BVF)_2	23	1	<?xml version="1.0"?>\n<Clock xmlns:dt="urn:schemas-microsoft-com:datatypes"><Description dt:dt="string">E-Prime Primary Realtime Clock</Description><StartTime><Timestamp dt:dt="int">0</Timestamp><DateUtc dt:dt="string">2020-11-25T07:34:54Z</DateUtc></StartTime><FrequencyChanges><FrequencyChange><Frequency dt:dt="r8">2699980000</Frequency><Timestamp dt:dt="r8">5.86099530216905E+15</Timestamp><Cur…	좌우반구com(split BVF)_2-023-1	60.021	1.0.0.167	1	1860915363	Professional	2.0.10.242	2.0.10.353	11-25-2020	2020-11-25 오전 7:34:55	16:34:55	2.0.10.248	135	2	{/}	용스	용	스	NULL	NULL	NULL	17	1	3	NULL	NULL	NULL	KSY2	List2	NULL	NULL	NULL	NULL	NULL	NULL	NULL	NULL	NULL	1	{/}	0	3	386219	0	{/}	276
좌우반구com(split BVF)_2	23	1	<?xml version="1.0"?>\n<Clock xmlns:dt="urn:schemas-microsoft-com:datatypes"><Description dt:dt="string">E-Prime Primary Realtime Clock</Description><StartTime><Timestamp dt:dt="int">0</Timestamp><DateUtc dt:dt="string">2020-11-25T07:34:54Z</DateUtc></StartTime><FrequencyChanges><FrequencyChange><Frequency dt:dt="r8">2699980000</Frequency><Timestamp dt:dt="r8">5.86099530216905E+15</Timestamp><Cur…	좌우반구com(split BVF)_2-023-1	60.021	1.0.0.167	1	1860915363	Professional	2.0.10.242	2.0.10.353	11-25-2020	2020-11-25 오전 7:34:55	16:34:55	2.0.10.248	348	1	z	용어	용	어	NULL	NULL	NULL	NULL	NULL	NULL	73	1	84	KSY	List3	0		0	-1	962031	183		0	0	1	z	1	3	962214	0	z	424
좌우반구com(split BVF)_2	23	1	<?xml version="1.0"?>\n<Clock xmlns:dt="urn:schemas-microsoft-com:datatypes"><Description dt:dt="string">E-Prime Primary Realtime Clock</Description><StartTime><Timestamp dt:dt="int">0</Timestamp><DateUtc dt:dt="string">2020-11-25T07:34:54Z</DateUtc></StartTime><FrequencyChanges><FrequencyChange><Frequency dt:dt="r8">2699980000</Frequency><Timestamp dt:dt="r8">5.86099530216905E+15</Timestamp><Cur…	좌우반구com(split BVF)_2-023-1	60.021	1.0.0.167	1	1860915363	Professional	2.0.10.242	2.0.10.353	11-25-2020	2020-11-25 오전 7:34:55	16:34:55	2.0.10.248	13	1	z	우려	우	려	71	1	13	NULL	NULL	NULL	NULL	NULL	NULL	KSY	List1	0		0	-1	55636	183		0	0	1	z	1	3	55819	0	z	441
좌우반구com(split BVF)_2	23	1	<?xml version="1.0"?>\n<Clock xmlns:dt="urn:schemas-microsoft-com:datatypes"><Description dt:dt="string">E-Prime Primary Realtime Clock</Description><StartTime><Timestamp dt:dt="int">0</Timestamp><DateUtc dt:dt="string">2020-11-25T07:34:54Z</DateUtc></StartTime><FrequencyChanges><FrequencyChange><Frequency dt:dt="r8">2699980000</Frequency><Timestamp dt:dt="r8">5.86099530216905E+15</Timestamp><Cur…	좌우반구com(split BVF)_2-023-1	60.021	1.0.0.167	1	1860915363	Professional	2.0.10.242	2.0.10.353	11-25-2020	2020-11-25 오전 7:34:55	16:34:55	2.0.10.248	332	2	{/}	운국	운	국	NULL	NULL	NULL	NULL	NULL	NULL	37	1	68	KSY2	List3	NULL	NULL	NULL	NULL	NULL	NULL	NULL	NULL	NULL	1	{/}	0	4	921296	0	{/}	358
좌우반구com(split BVF)_2	23	1	<?xml version="1.0"?>\n<Clock xmlns:dt="urn:schemas-microsoft-com:datatypes"><Description dt:dt="string">E-Prime Primary Realtime Clock</Description><StartTime><Timestamp dt:dt="int">0</Timestamp><DateUtc dt:dt="string">2020-11-25T07:34:54Z</DateUtc></StartTime><FrequencyChanges><FrequencyChange><Frequency dt:dt="r8">2699980000</Frequency><Timestamp dt:dt="r8">5.86099530216905E+15</Timestamp><Cur…	좌우반구com(split BVF)_2-023-1	60.021	1.0.0.167	1	1860915363	Professional	2.0.10.242	2.0.10.353	11-25-2020	2020-11-25 오전 7:34:55	16:34:55	2.0.10.248	173	2	{/}	운속	운	속	NULL	NULL	NULL	131	1	41	NULL	NULL	NULL	KSY3	List2	NULL	NULL	NULL	NULL	NULL	NULL	NULL	NULL	NULL	1	{/}	0	3	486150	0	{/}	567
좌우반구com(split BVF)_2	23	1	<?xml version="1.0"?>\n<Clock xmlns:dt="urn:schemas-microsoft-com:datatypes"><Description dt:dt="string">E-Prime Primary Realtime Clock</Description><StartTime><Timestamp dt:dt="int">0</Timestamp><DateUtc dt:dt="string">2020-11-25T07:34:54Z</DateUtc></StartTime><FrequencyChanges><FrequencyChange><Frequency dt:dt="r8">2699980000</Frequency><Timestamp dt:dt="r8">5.86099530216905E+15</Timestamp><Cur…	좌우반구com(split BVF)_2-023-1	60.021	1.0.0.167	1	1860915363	Professional	2.0.10.242	2.0.10.353	11-25-2020	2020-11-25 오전 7:34:55	16:34:55	2.0.10.248	89	1	z	원리	원	리	128	1	89	NULL	NULL	NULL	NULL	NULL	NULL	KSY	List1	0		1	-1	254232	184		0	0	1	z	0	4	254416	0	z	313
좌우반구com(split BVF)_2	23	1	<?xml version="1.0"?>\n<Clock xmlns:dt="urn:schemas-microsoft-com:datatypes"><Description dt:dt="string">E-Prime Primary Realtime Clock</Description><StartTime><Timestamp dt:dt="int">0</Timestamp><DateUtc dt:dt="string">2020-11-25T07:34:54Z</DateUtc></StartTime><FrequencyChanges><FrequencyChange><Frequency dt:dt="r8">2699980000</Frequency><Timestamp dt:dt="r8">5.86099530216905E+15</Timestamp><Cur…	좌우반구com(split BVF)_2-023-1	60.021	1.0.0.167	1	1860915363	Professional	2.0.10.242	2.0.10.353	11-25-2020	2020-11-25 오전 7:34:55	16:34:55	2.0.10.248	57	1	z	원인	원	인	69	1	57	NULL	NULL	NULL	NULL	NULL	NULL	KSY	List1	0		0	-1	169229	184		0	0	1	z	0	4	169413	0	z	214
좌우반구com(split BVF)_2	23	1	<?xml version="1.0"?>\n<Clock xmlns:dt="urn:schemas-microsoft-com:datatypes"><Description dt:dt="string">E-Prime Primary Realtime Clock</Description><StartTime><Timestamp dt:dt="int">0</Timestamp><DateUtc dt:dt="string">2020-11-25T07:34:54Z</DateUtc></StartTime><FrequencyChanges><FrequencyChange><Frequency dt:dt="r8">2699980000</Frequency><Timestamp dt:dt="r8">5.86099530216905E+15</Timestamp><Cur…	좌우반구com(split BVF)_2-023-1	60.021	1.0.0.167	1	1860915363	Professional	2.0.10.242	2.0.10.353	11-25-2020	2020-11-25 오전 7:34:55	16:34:55	2.0.10.248	73	1	z	원장	원	장	56	1	73	NULL	NULL	NULL	NULL	NULL	NULL	KSY	List1	0		0	-1	212664	183		0	0	1	z	0	3	212847	0	z	275
좌우반구com(split BVF)_2	23	1	<?xml version="1.0"?>\n<Clock xmlns:dt="urn:schemas-microsoft-com:datatypes"><Description dt:dt="string">E-Prime Primary Realtime Clock</Description><StartTime><Timestamp dt:dt="int">0</Timestamp><DateUtc dt:dt="string">2020-11-25T07:34:54Z</DateUtc></StartTime><FrequencyChanges><FrequencyChange><Frequency dt:dt="r8">2699980000</Frequency><Timestamp dt:dt="r8">5.86099530216905E+15</Timestamp><Cur…	좌우반구com(split BVF)_2-023-1	60.021	1.0.0.167	1	1860915363	Professional	2.0.10.242	2.0.10.353	11-25-2020	2020-11-25 오전 7:34:55	16:34:55	2.0.10.248	122	2	{/}	원착	원	착	89	1	122	NULL	NULL	NULL	NULL	NULL	NULL	KSY	List1	0		0	-1	340185	183		0	0	1	{/}	1	3	340368	0	{/}	504
좌우반구com(split BVF)_2	23	1	<?xml version="1.0"?>\n<Clock xmlns:dt="urn:schemas-microsoft-com:datatypes"><Description dt:dt="string">E-Prime Primary Realtime Clock</Description><StartTime><Timestamp dt:dt="int">0</Timestamp><DateUtc dt:dt="string">2020-11-25T07:34:54Z</DateUtc></StartTime><FrequencyChanges><FrequencyChange><Frequency dt:dt="r8">2699980000</Frequency><Timestamp dt:dt="r8">5.86099530216905E+15</Timestamp><Cur…	좌우반구com(split BVF)_2-023-1	60.021	1.0.0.167	1	1860915363	Professional	2.0.10.242	2.0.10.353	11-25-2020	2020-11-25 오전 7:34:55	16:34:55	2.0.10.248	136	1	z	원형	원	형	NULL	NULL	NULL	28	1	4	NULL	NULL	NULL	KSY	List2	0		0	-1	388518	183		0	0	1	z	1	3	388701	0	z	330
좌우반구com(split BVF)_2	23	1	<?xml version="1.0"?>\n<Clock xmlns:dt="urn:schemas-microsoft-com:datatypes"><Description dt:dt="string">E-Prime Primary Realtime Clock</Description><StartTime><Timestamp dt:dt="int">0</Timestamp><DateUtc dt:dt="string">2020-11-25T07:34:54Z</DateUtc></StartTime><FrequencyChanges><FrequencyChange><Frequency dt:dt="r8">2699980000</Frequency><Timestamp dt:dt="r8">5.86099530216905E+15</Timestamp><Cur…	좌우반구com(split BVF)_2-023-1	60.021	1.0.0.167	1	1860915363	Professional	2.0.10.242	2.0.10.353	11-25-2020	2020-11-25 오전 7:34:55	16:34:55	2.0.10.248	381	2	{/}	위절	위	절	NULL	NULL	NULL	NULL	NULL	NULL	16	1	117	KSY	List3	0		0	-1	1048084	183		0	0	1	{/}	1	3	1048267	0	{/}	393
좌우반구com(split BVF)_2	23	1	<?xml version="1.0"?>\n<Clock xmlns:dt="urn:schemas-microsoft-com:datatypes"><Description dt:dt="string">E-Prime Primary Realtime Clock</Description><StartTime><Timestamp dt:dt="int">0</Timestamp><DateUtc dt:dt="string">2020-11-25T07:34:54Z</DateUtc></StartTime><FrequencyChanges><FrequencyChange><Frequency dt:dt="r8">2699980000</Frequency><Timestamp dt:dt="r8">5.86099530216905E+15</Timestamp><Cur…	좌우반구com(split BVF)_2-023-1	60.021	1.0.0.167	1	1860915363	Professional	2.0.10.242	2.0.10.353	11-25-2020	2020-11-25 오전 7:34:55	16:34:55	2.0.10.248	303	1	z	유형	유	형	NULL	NULL	NULL	NULL	NULL	NULL	132	1	39	KSY	List3	0		1	-1	846855	184		0	0	1	z	0	4	847039	0	z	328
좌우반구com(split BVF)_2	23	1	<?xml version="1.0"?>\n<Clock xmlns:dt="urn:schemas-microsoft-com:datatypes"><Description dt:dt="string">E-Prime Primary Realtime Clock</Description><StartTime><Timestamp dt:dt="int">0</Timestamp><DateUtc dt:dt="string">2020-11-25T07:34:54Z</DateUtc></StartTime><FrequencyChanges><FrequencyChange><Frequency dt:dt="r8">2699980000</Frequency><Timestamp dt:dt="r8">5.86099530216905E+15</Timestamp><Cur…	좌우반구com(split BVF)_2-023-1	60.021	1.0.0.167	1	1860915363	Professional	2.0.10.242	2.0.10.353	11-25-2020	2020-11-25 오전 7:34:55	16:34:55	2.0.10.248	66	1	z	음식	음	식	11	1	66	NULL	NULL	NULL	NULL	NULL	NULL	KSY	List1	0		0	-1	194570	183		0	0	1	z	1	3	194753	0	z	289
좌우반구com(split BVF)_2	23	1	<?xml version="1.0"?>\n<Clock xmlns:dt="urn:schemas-microsoft-com:datatypes"><Description dt:dt="string">E-Prime Primary Realtime Clock</Description><StartTime><Timestamp dt:dt="int">0</Timestamp><DateUtc dt:dt="string">2020-11-25T07:34:54Z</DateUtc></StartTime><FrequencyChanges><FrequencyChange><Frequency dt:dt="r8">2699980000</Frequency><Timestamp dt:dt="r8">5.86099530216905E+15</Timestamp><Cur…	좌우반구com(split BVF)_2-023-1	60.021	1.0.0.167	1	1860915363	Professional	2.0.10.242	2.0.10.353	11-25-2020	2020-11-25 오전 7:34:55	16:34:55	2.0.10.248	7	2	{/}	음안	음	안	85	1	7	NULL	NULL	NULL	NULL	NULL	NULL	KSY3	List1	NULL	NULL	NULL	NULL	NULL	NULL	NULL	NULL	NULL	1	{/}	0	3	39742	0	{/}	591
좌우반구com(split BVF)_2	23	1	<?xml version="1.0"?>\n<Clock xmlns:dt="urn:schemas-microsoft-com:datatypes"><Description dt:dt="string">E-Prime Primary Realtime Clock</Description><StartTime><Timestamp dt:dt="int">0</Timestamp><DateUtc dt:dt="string">2020-11-25T07:34:54Z</DateUtc></StartTime><FrequencyChanges><FrequencyChange><Frequency dt:dt="r8">2699980000</Frequency><Timestamp dt:dt="r8">5.86099530216905E+15</Timestamp><Cur…	좌우반구com(split BVF)_2-023-1	60.021	1.0.0.167	1	1860915363	Professional	2.0.10.242	2.0.10.353	11-25-2020	2020-11-25 오전 7:34:55	16:34:55	2.0.10.248	88	2	{/}	응어	응	어	50	1	88	NULL	NULL	NULL	NULL	NULL	NULL	KSY2	List1	NULL	NULL	NULL	NULL	NULL	NULL	NULL	NULL	NULL	1	{/}	0	3	251750	0	{/}	467
좌우반구com(split BVF)_2	23	1	<?xml version="1.0"?>\n<Clock xmlns:dt="urn:schemas-microsoft-com:datatypes"><Description dt:dt="string">E-Prime Primary Realtime Clock</Description><StartTime><Timestamp dt:dt="int">0</Timestamp><DateUtc dt:dt="string">2020-11-25T07:34:54Z</DateUtc></StartTime><FrequencyChanges><FrequencyChange><Frequency dt:dt="r8">2699980000</Frequency><Timestamp dt:dt="r8">5.86099530216905E+15</Timestamp><Cur…	좌우반구com(split BVF)_2-023-1	60.021	1.0.0.167	1	1860915363	Professional	2.0.10.242	2.0.10.353	11-25-2020	2020-11-25 오전 7:34:55	16:34:55	2.0.10.248	257	2	{/}	의마	의	마	NULL	NULL	NULL	6	1	125	NULL	NULL	NULL	KSY2	List2	NULL	NULL	NULL	NULL	NULL	NULL	NULL	NULL	NULL	1	{/}	0	4	707122	0	{/}	448
좌우반구com(split BVF)_2	23	1	<?xml version="1.0"?>\n<Clock xmlns:dt="urn:schemas-microsoft-com:datatypes"><Description dt:dt="string">E-Prime Primary Realtime Clock</Description><StartTime><Timestamp dt:dt="int">0</Timestamp><DateUtc dt:dt="string">2020-11-25T07:34:54Z</DateUtc></StartTime><FrequencyChanges><FrequencyChange><Frequency dt:dt="r8">2699980000</Frequency><Timestamp dt:dt="r8">5.86099530216905E+15</Timestamp><Cur…	좌우반구com(split BVF)_2-023-1	60.021	1.0.0.167	1	1860915363	Professional	2.0.10.242	2.0.10.353	11-25-2020	2020-11-25 오전 7:34:55	16:34:55	2.0.10.248	35	1	z	의미	의	미	127	1	35	NULL	NULL	NULL	NULL	NULL	NULL	KSY	List1	0		1	-1	112449	184		0	0	1	z	0	4	112633	0	z	267
좌우반구com(split BVF)_2	23	1	<?xml version="1.0"?>\n<Clock xmlns:dt="urn:schemas-microsoft-com:datatypes"><Description dt:dt="string">E-Prime Primary Realtime Clock</Description><StartTime><Timestamp dt:dt="int">0</Timestamp><DateUtc dt:dt="string">2020-11-25T07:34:54Z</DateUtc></StartTime><FrequencyChanges><FrequencyChange><Frequency dt:dt="r8">2699980000</Frequency><Timestamp dt:dt="r8">5.86099530216905E+15</Timestamp><Cur…	좌우반구com(split BVF)_2-023-1	60.021	1.0.0.167	1	1860915363	Professional	2.0.10.242	2.0.10.353	11-25-2020	2020-11-25 오전 7:34:55	16:34:55	2.0.10.248	281	2	{/}	의필	의	필	NULL	NULL	NULL	NULL	NULL	NULL	122	1	17	KSY3	List3	NULL	NULL	NULL	NULL	NULL	NULL	NULL	NULL	NULL	1	{/}	0	3	790792	0	{/}	296
좌우반구com(split BVF)_2	23	1	<?xml version="1.0"?>\n<Clock xmlns:dt="urn:schemas-microsoft-com:datatypes"><Description dt:dt="string">E-Prime Primary Realtime Clock</Description><StartTime><Timestamp dt:dt="int">0</Timestamp><DateUtc dt:dt="string">2020-11-25T07:34:54Z</DateUtc></StartTime><FrequencyChanges><FrequencyChange><Frequency dt:dt="r8">2699980000</Frequency><Timestamp dt:dt="r8">5.86099530216905E+15</Timestamp><Cur…	좌우반구com(split BVF)_2-023-1	60.021	1.0.0.167	1	1860915363	Professional	2.0.10.242	2.0.10.353	11-25-2020	2020-11-25 오전 7:34:55	16:34:55	2.0.10.248	232	2	{/}	이느	이	느	NULL	NULL	NULL	84	1	100	NULL	NULL	NULL	KSY2	List2	NULL	NULL	NULL	NULL	NULL	NULL	NULL	NULL	NULL	1	{/}	0	3	641778	0	{/}	601
좌우반구com(split BVF)_2	23	1	<?xml version="1.0"?>\n<Clock xmlns:dt="urn:schemas-microsoft-com:datatypes"><Description dt:dt="string">E-Prime Primary Realtime Clock</Description><StartTime><Timestamp dt:dt="int">0</Timestamp><DateUtc dt:dt="string">2020-11-25T07:34:54Z</DateUtc></StartTime><FrequencyChanges><FrequencyChange><Frequency dt:dt="r8">2699980000</Frequency><Timestamp dt:dt="r8">5.86099530216905E+15</Timestamp><Cur…	좌우반구com(split BVF)_2-023-1	60.021	1.0.0.167	1	1860915363	Professional	2.0.10.242	2.0.10.353	11-25-2020	2020-11-25 오전 7:34:55	16:34:55	2.0.10.248	306	1	z	이득	이	득	NULL	NULL	NULL	NULL	NULL	NULL	77	1	42	KSY	List3	0		0	0	854703	183		0	0	0	z	0	3	854886	0	{/}	281
좌우반구com(split BVF)_2	23	1	<?xml version="1.0"?>\n<Clock xmlns:dt="urn:schemas-microsoft-com:datatypes"><Description dt:dt="string">E-Prime Primary Realtime Clock</Description><StartTime><Timestamp dt:dt="int">0</Timestamp><DateUtc dt:dt="string">2020-11-25T07:34:54Z</DateUtc></StartTime><FrequencyChanges><FrequencyChange><Frequency dt:dt="r8">2699980000</Frequency><Timestamp dt:dt="r8">5.86099530216905E+15</Timestamp><Cur…	좌우반구com(split BVF)_2-023-1	60.021	1.0.0.167	1	1860915363	Professional	2.0.10.242	2.0.10.353	11-25-2020	2020-11-25 오전 7:34:55	16:34:55	2.0.10.248	375	1	z	이유	이	유	NULL	NULL	NULL	NULL	NULL	NULL	17	1	111	KSY	List3	0		0	-1	1032073	183		0	0	1	z	0	3	1032256	0	z	412
좌우반구com(split BVF)_2	23	1	<?xml version="1.0"?>\n<Clock xmlns:dt="urn:schemas-microsoft-com:datatypes"><Description dt:dt="string">E-Prime Primary Realtime Clock</Description><StartTime><Timestamp dt:dt="int">0</Timestamp><DateUtc dt:dt="string">2020-11-25T07:34:54Z</DateUtc></StartTime><FrequencyChanges><FrequencyChange><Frequency dt:dt="r8">2699980000</Frequency><Timestamp dt:dt="r8">5.86099530216905E+15</Timestamp><Cur…	좌우반구com(split BVF)_2-023-1	60.021	1.0.0.167	1	1860915363	Professional	2.0.10.242	2.0.10.353	11-25-2020	2020-11-25 오전 7:34:55	16:34:55	2.0.10.248	388	1	z	이전	이	전	NULL	NULL	NULL	NULL	NULL	NULL	79	1	124	KSY2	List3	NULL	NULL	NULL	NULL	NULL	NULL	NULL	NULL	NULL	1	z	0	3	1066444	0	z	1072
좌우반구com(split BVF)_2	23	1	<?xml version="1.0"?>\n<Clock xmlns:dt="urn:schemas-microsoft-com:datatypes"><Description dt:dt="string">E-Prime Primary Realtime Clock</Description><StartTime><Timestamp dt:dt="int">0</Timestamp><DateUtc dt:dt="string">2020-11-25T07:34:54Z</DateUtc></StartTime><FrequencyChanges><FrequencyChange><Frequency dt:dt="r8">2699980000</Frequency><Timestamp dt:dt="r8">5.86099530216905E+15</Timestamp><Cur…	좌우반구com(split BVF)_2-023-1	60.021	1.0.0.167	1	1860915363	Professional	2.0.10.242	2.0.10.353	11-25-2020	2020-11-25 오전 7:34:55	16:34:55	2.0.10.248	209	2	{/}	익궤	익	궤	NULL	NULL	NULL	109	1	77	NULL	NULL	NULL	KSY	List2	0		0	-1	581466	184		0	0	1	{/}	0	4	581650	0	{/}	234
좌우반구com(split BVF)_2	23	1	<?xml version="1.0"?>\n<Clock xmlns:dt="urn:schemas-microsoft-com:datatypes"><Description dt:dt="string">E-Prime Primary Realtime Clock</Description><StartTime><Timestamp dt:dt="int">0</Timestamp><DateUtc dt:dt="string">2020-11-25T07:34:54Z</DateUtc></StartTime><FrequencyChanges><FrequencyChange><Frequency dt:dt="r8">2699980000</Frequency><Timestamp dt:dt="r8">5.86099530216905E+15</Timestamp><Cur…	좌우반구com(split BVF)_2-023-1	60.021	1.0.0.167	1	1860915363	Professional	2.0.10.242	2.0.10.353	11-25-2020	2020-11-25 오전 7:34:55	16:34:55	2.0.10.248	231	2	{/}	익력	익	력	NULL	NULL	NULL	60	1	99	NULL	NULL	NULL	KSY	List2	0		1	-1	639012	184		0	0	1	{/}	0	4	639196	0	{/}	375
좌우반구com(split BVF)_2	23	1	<?xml version="1.0"?>\n<Clock xmlns:dt="urn:schemas-microsoft-com:datatypes"><Description dt:dt="string">E-Prime Primary Realtime Clock</Description><StartTime><Timestamp dt:dt="int">0</Timestamp><DateUtc dt:dt="string">2020-11-25T07:34:54Z</DateUtc></StartTime><FrequencyChanges><FrequencyChange><Frequency dt:dt="r8">2699980000</Frequency><Timestamp dt:dt="r8">5.86099530216905E+15</Timestamp><Cur…	좌우반구com(split BVF)_2-023-1	60.021	1.0.0.167	1	1860915363	Professional	2.0.10.242	2.0.10.353	11-25-2020	2020-11-25 오전 7:34:55	16:34:55	2.0.10.248	116	1	z	인간	인	간	55	1	116	NULL	NULL	NULL	NULL	NULL	NULL	KSY2	List1	NULL	NULL	NULL	NULL	NULL	NULL	NULL	NULL	NULL	1	z	0	4	324691	0	z	557
좌우반구com(split BVF)_2	23	1	<?xml version="1.0"?>\n<Clock xmlns:dt="urn:schemas-microsoft-com:datatypes"><Description dt:dt="string">E-Prime Primary Realtime Clock</Description><StartTime><Timestamp dt:dt="int">0</Timestamp><DateUtc dt:dt="string">2020-11-25T07:34:54Z</DateUtc></StartTime><FrequencyChanges><FrequencyChange><Frequency dt:dt="r8">2699980000</Frequency><Timestamp dt:dt="r8">5.86099530216905E+15</Timestamp><Cur…	좌우반구com(split BVF)_2-023-1	60.021	1.0.0.167	1	1860915363	Professional	2.0.10.242	2.0.10.353	11-25-2020	2020-11-25 오전 7:34:55	16:34:55	2.0.10.248	169	1	z	인사	인	사	NULL	NULL	NULL	66	1	37	NULL	NULL	NULL	KSY2	List2	NULL	NULL	NULL	NULL	NULL	NULL	NULL	NULL	NULL	1	z	0	3	475754	0	z	340
좌우반구com(split BVF)_2	23	1	<?xml version="1.0"?>\n<Clock xmlns:dt="urn:schemas-microsoft-com:datatypes"><Description dt:dt="string">E-Prime Primary Realtime Clock</Description><StartTime><Timestamp dt:dt="int">0</Timestamp><DateUtc dt:dt="string">2020-11-25T07:34:54Z</DateUtc></StartTime><FrequencyChanges><FrequencyChange><Frequency dt:dt="r8">2699980000</Frequency><Timestamp dt:dt="r8">5.86099530216905E+15</Timestamp><Cur…	좌우반구com(split BVF)_2-023-1	60.021	1.0.0.167	1	1860915363	Professional	2.0.10.242	2.0.10.353	11-25-2020	2020-11-25 오전 7:34:55	16:34:55	2.0.10.248	181	1	z	인생	인	생	NULL	NULL	NULL	128	1	49	NULL	NULL	NULL	KSY2	List2	NULL	NULL	NULL	NULL	NULL	NULL	NULL	NULL	NULL	1	z	0	3	507359	0	z	406
좌우반구com(split BVF)_2	23	1	<?xml version="1.0"?>\n<Clock xmlns:dt="urn:schemas-microsoft-com:datatypes"><Description dt:dt="string">E-Prime Primary Realtime Clock</Description><StartTime><Timestamp dt:dt="int">0</Timestamp><DateUtc dt:dt="string">2020-11-25T07:34:54Z</DateUtc></StartTime><FrequencyChanges><FrequencyChange><Frequency dt:dt="r8">2699980000</Frequency><Timestamp dt:dt="r8">5.86099530216905E+15</Timestamp><Cur…	좌우반구com(split BVF)_2-023-1	60.021	1.0.0.167	1	1860915363	Professional	2.0.10.242	2.0.10.353	11-25-2020	2020-11-25 오전 7:34:55	16:34:55	2.0.10.248	396	1	z	인연	인	연	NULL	NULL	NULL	NULL	NULL	NULL	30	1	132	KSY2	List3	NULL	NULL	NULL	NULL	NULL	NULL	NULL	NULL	NULL	1	z	0	3	1087670	0	z	366
좌우반구com(split BVF)_2	23	1	<?xml version="1.0"?>\n<Clock xmlns:dt="urn:schemas-microsoft-com:datatypes"><Description dt:dt="string">E-Prime Primary Realtime Clock</Description><StartTime><Timestamp dt:dt="int">0</Timestamp><DateUtc dt:dt="string">2020-11-25T07:34:54Z</DateUtc></StartTime><FrequencyChanges><FrequencyChange><Frequency dt:dt="r8">2699980000</Frequency><Timestamp dt:dt="r8">5.86099530216905E+15</Timestamp><Cur…	좌우반구com(split BVF)_2-023-1	60.021	1.0.0.167	1	1860915363	Professional	2.0.10.242	2.0.10.353	11-25-2020	2020-11-25 오전 7:34:55	16:34:55	2.0.10.248	331	2	{/}	일려	일	려	NULL	NULL	NULL	NULL	NULL	NULL	130	1	67	KSY3	List3	NULL	NULL	NULL	NULL	NULL	NULL	NULL	NULL	NULL	1	{/}	0	3	918780	0	{/}	306
좌우반구com(split BVF)_2	23	1	<?xml version="1.0"?>\n<Clock xmlns:dt="urn:schemas-microsoft-com:datatypes"><Description dt:dt="string">E-Prime Primary Realtime Clock</Description><StartTime><Timestamp dt:dt="int">0</Timestamp><DateUtc dt:dt="string">2020-11-25T07:34:54Z</DateUtc></StartTime><FrequencyChanges><FrequencyChange><Frequency dt:dt="r8">2699980000</Frequency><Timestamp dt:dt="r8">5.86099530216905E+15</Timestamp><Cur…	좌우반구com(split BVF)_2-023-1	60.021	1.0.0.167	1	1860915363	Professional	2.0.10.242	2.0.10.353	11-25-2020	2020-11-25 오전 7:34:55	16:34:55	2.0.10.248	176	2	{/}	일섭	일	섭	NULL	NULL	NULL	70	1	44	NULL	NULL	NULL	KSY	List2	0		0	-1	494014	183		0	0	1	{/}	0	3	494197	0	{/}	336
좌우반구com(split BVF)_2	23	1	<?xml version="1.0"?>\n<Clock xmlns:dt="urn:schemas-microsoft-com:datatypes"><Description dt:dt="string">E-Prime Primary Realtime Clock</Description><StartTime><Timestamp dt:dt="int">0</Timestamp><DateUtc dt:dt="string">2020-11-25T07:34:54Z</DateUtc></StartTime><FrequencyChanges><FrequencyChange><Frequency dt:dt="r8">2699980000</Frequency><Timestamp dt:dt="r8">5.86099530216905E+15</Timestamp><Cur…	좌우반구com(split BVF)_2-023-1	60.021	1.0.0.167	1	1860915363	Professional	2.0.10.242	2.0.10.353	11-25-2020	2020-11-25 오전 7:34:55	16:34:55	2.0.10.248	216	2	{/}	임택	임	택	NULL	NULL	NULL	116	1	84	NULL	NULL	NULL	KSY	List2	0		0	0	600110	183		0	0	1	{/}	0	3	600293	0	{/}	295
좌우반구com(split BVF)_2	23	1	<?xml version="1.0"?>\n<Clock xmlns:dt="urn:schemas-microsoft-com:datatypes"><Description dt:dt="string">E-Prime Primary Realtime Clock</Description><StartTime><Timestamp dt:dt="int">0</Timestamp><DateUtc dt:dt="string">2020-11-25T07:34:54Z</DateUtc></StartTime><FrequencyChanges><FrequencyChange><Frequency dt:dt="r8">2699980000</Frequency><Timestamp dt:dt="r8">5.86099530216905E+15</Timestamp><Cur…	좌우반구com(split BVF)_2-023-1	60.021	1.0.0.167	1	1860915363	Professional	2.0.10.242	2.0.10.353	11-25-2020	2020-11-25 오전 7:34:55	16:34:55	2.0.10.248	351	1	z	입구	입	구	NULL	NULL	NULL	NULL	NULL	NULL	68	1	87	KSY2	List3	NULL	NULL	NULL	NULL	NULL	NULL	NULL	NULL	NULL	1	z	1	3	970328	0	z	310
좌우반구com(split BVF)_2	23	1	<?xml version="1.0"?>\n<Clock xmlns:dt="urn:schemas-microsoft-com:datatypes"><Description dt:dt="string">E-Prime Primary Realtime Clock</Description><StartTime><Timestamp dt:dt="int">0</Timestamp><DateUtc dt:dt="string">2020-11-25T07:34:54Z</DateUtc></StartTime><FrequencyChanges><FrequencyChange><Frequency dt:dt="r8">2699980000</Frequency><Timestamp dt:dt="r8">5.86099530216905E+15</Timestamp><Cur…	좌우반구com(split BVF)_2-023-1	60.021	1.0.0.167	1	1860915363	Professional	2.0.10.242	2.0.10.353	11-25-2020	2020-11-25 오전 7:34:55	16:34:55	2.0.10.248	174	2	{/}	입목	입	목	NULL	NULL	NULL	103	1	42	NULL	NULL	NULL	KSY2	List2	NULL	NULL	NULL	NULL	NULL	NULL	NULL	NULL	NULL	1	{/}	0	3	488916	0	{/}	585
좌우반구com(split BVF)_2	23	1	<?xml version="1.0"?>\n<Clock xmlns:dt="urn:schemas-microsoft-com:datatypes"><Description dt:dt="string">E-Prime Primary Realtime Clock</Description><StartTime><Timestamp dt:dt="int">0</Timestamp><DateUtc dt:dt="string">2020-11-25T07:34:54Z</DateUtc></StartTime><FrequencyChanges><FrequencyChange><Frequency dt:dt="r8">2699980000</Frequency><Timestamp dt:dt="r8">5.86099530216905E+15</Timestamp><Cur…	좌우반구com(split BVF)_2-023-1	60.021	1.0.0.167	1	1860915363	Professional	2.0.10.242	2.0.10.353	11-25-2020	2020-11-25 오전 7:34:55	16:34:55	2.0.10.248	23	2	{/}	입화	입	화	93	1	23	NULL	NULL	NULL	NULL	NULL	NULL	KSY2	List1	NULL	NULL	NULL	NULL	NULL	NULL	NULL	NULL	NULL	1	{/}	0	3	81827	0	{/}	393
좌우반구com(split BVF)_2	23	1	<?xml version="1.0"?>\n<Clock xmlns:dt="urn:schemas-microsoft-com:datatypes"><Description dt:dt="string">E-Prime Primary Realtime Clock</Description><StartTime><Timestamp dt:dt="int">0</Timestamp><DateUtc dt:dt="string">2020-11-25T07:34:54Z</DateUtc></StartTime><FrequencyChanges><FrequencyChange><Frequency dt:dt="r8">2699980000</Frequency><Timestamp dt:dt="r8">5.86099530216905E+15</Timestamp><Cur…	좌우반구com(split BVF)_2-023-1	60.021	1.0.0.167	1	1860915363	Professional	2.0.10.242	2.0.10.353	11-25-2020	2020-11-25 오전 7:34:55	16:34:55	2.0.10.248	153	2	{/}	자름	자	름	NULL	NULL	NULL	43	1	21	NULL	NULL	NULL	KSY	List2	0		0	-1	433369	183		0	0	1	{/}	0	3	433552	0	{/}	390
좌우반구com(split BVF)_2	23	1	<?xml version="1.0"?>\n<Clock xmlns:dt="urn:schemas-microsoft-com:datatypes"><Description dt:dt="string">E-Prime Primary Realtime Clock</Description><StartTime><Timestamp dt:dt="int">0</Timestamp><DateUtc dt:dt="string">2020-11-25T07:34:54Z</DateUtc></StartTime><FrequencyChanges><FrequencyChange><Frequency dt:dt="r8">2699980000</Frequency><Timestamp dt:dt="r8">5.86099530216905E+15</Timestamp><Cur…	좌우반구com(split BVF)_2-023-1	60.021	1.0.0.167	1	1860915363	Professional	2.0.10.242	2.0.10.353	11-25-2020	2020-11-25 오전 7:34:55	16:34:55	2.0.10.248	261	1	z	자리	자	리	NULL	NULL	NULL	117	1	129	NULL	NULL	NULL	KSY2	List2	NULL	NULL	NULL	NULL	NULL	NULL	NULL	NULL	NULL	0	z	0	3	717418	0	{/}	664
좌우반구com(split BVF)_2	23	1	<?xml version="1.0"?>\n<Clock xmlns:dt="urn:schemas-microsoft-com:datatypes"><Description dt:dt="string">E-Prime Primary Realtime Clock</Description><StartTime><Timestamp dt:dt="int">0</Timestamp><DateUtc dt:dt="string">2020-11-25T07:34:54Z</DateUtc></StartTime><FrequencyChanges><FrequencyChange><Frequency dt:dt="r8">2699980000</Frequency><Timestamp dt:dt="r8">5.86099530216905E+15</Timestamp><Cur…	좌우반구com(split BVF)_2-023-1	60.021	1.0.0.167	1	1860915363	Professional	2.0.10.242	2.0.10.353	11-25-2020	2020-11-25 오전 7:34:55	16:34:55	2.0.10.248	187	1	z	자본	자	본	NULL	NULL	NULL	78	1	55	NULL	NULL	NULL	KSY2	List2	NULL	NULL	NULL	NULL	NULL	NULL	NULL	NULL	NULL	1	z	0	3	522687	0	z	382
좌우반구com(split BVF)_2	23	1	<?xml version="1.0"?>\n<Clock xmlns:dt="urn:schemas-microsoft-com:datatypes"><Description dt:dt="string">E-Prime Primary Realtime Clock</Description><StartTime><Timestamp dt:dt="int">0</Timestamp><DateUtc dt:dt="string">2020-11-25T07:34:54Z</DateUtc></StartTime><FrequencyChanges><FrequencyChange><Frequency dt:dt="r8">2699980000</Frequency><Timestamp dt:dt="r8">5.86099530216905E+15</Timestamp><Cur…	좌우반구com(split BVF)_2-023-1	60.021	1.0.0.167	1	1860915363	Professional	2.0.10.242	2.0.10.353	11-25-2020	2020-11-25 오전 7:34:55	16:34:55	2.0.10.248	264	1	z	자체	자	체	NULL	NULL	NULL	89	1	132	NULL	NULL	NULL	KSY2	List2	NULL	NULL	NULL	NULL	NULL	NULL	NULL	NULL	NULL	1	z	0	4	725449	0	z	384
좌우반구com(split BVF)_2	23	1	<?xml version="1.0"?>\n<Clock xmlns:dt="urn:schemas-microsoft-com:datatypes"><Description dt:dt="string">E-Prime Primary Realtime Clock</Description><StartTime><Timestamp dt:dt="int">0</Timestamp><DateUtc dt:dt="string">2020-11-25T07:34:54Z</DateUtc></StartTime><FrequencyChanges><FrequencyChange><Frequency dt:dt="r8">2699980000</Frequency><Timestamp dt:dt="r8">5.86099530216905E+15</Timestamp><Cur…	좌우반구com(split BVF)_2-023-1	60.021	1.0.0.167	1	1860915363	Professional	2.0.10.242	2.0.10.353	11-25-2020	2020-11-25 오전 7:34:55	16:34:55	2.0.10.248	37	2	{/}	작락	작	락	10	1	37	NULL	NULL	NULL	NULL	NULL	NULL	KSY3	List1	NULL	NULL	NULL	NULL	NULL	NULL	NULL	NULL	NULL	1	{/}	0	3	117731	0	{/}	432
좌우반구com(split BVF)_2	23	1	<?xml version="1.0"?>\n<Clock xmlns:dt="urn:schemas-microsoft-com:datatypes"><Description dt:dt="string">E-Prime Primary Realtime Clock</Description><StartTime><Timestamp dt:dt="int">0</Timestamp><DateUtc dt:dt="string">2020-11-25T07:34:54Z</DateUtc></StartTime><FrequencyChanges><FrequencyChange><Frequency dt:dt="r8">2699980000</Frequency><Timestamp dt:dt="r8">5.86099530216905E+15</Timestamp><Cur…	좌우반구com(split BVF)_2-023-1	60.021	1.0.0.167	1	1860915363	Professional	2.0.10.242	2.0.10.353	11-25-2020	2020-11-25 오전 7:34:55	16:34:55	2.0.10.248	242	1	z	작품	작	품	NULL	NULL	NULL	25	1	110	NULL	NULL	NULL	KSY2	List2	NULL	NULL	NULL	NULL	NULL	NULL	NULL	NULL	NULL	1	z	0	3	668502	0	z	325
좌우반구com(split BVF)_2	23	1	<?xml version="1.0"?>\n<Clock xmlns:dt="urn:schemas-microsoft-com:datatypes"><Description dt:dt="string">E-Prime Primary Realtime Clock</Description><StartTime><Timestamp dt:dt="int">0</Timestamp><DateUtc dt:dt="string">2020-11-25T07:34:54Z</DateUtc></StartTime><FrequencyChanges><FrequencyChange><Frequency dt:dt="r8">2699980000</Frequency><Timestamp dt:dt="r8">5.86099530216905E+15</Timestamp><Cur…	좌우반구com(split BVF)_2-023-1	60.021	1.0.0.167	1	1860915363	Professional	2.0.10.242	2.0.10.353	11-25-2020	2020-11-25 오전 7:34:55	16:34:55	2.0.10.248	379	1	z	재계	재	계	NULL	NULL	NULL	NULL	NULL	NULL	49	1	115	KSY2	List3	NULL	NULL	NULL	NULL	NULL	NULL	NULL	NULL	NULL	0	z	0	3	1042919	0	{/}	533
좌우반구com(split BVF)_2	23	1	<?xml version="1.0"?>\n<Clock xmlns:dt="urn:schemas-microsoft-com:datatypes"><Description dt:dt="string">E-Prime Primary Realtime Clock</Description><StartTime><Timestamp dt:dt="int">0</Timestamp><DateUtc dt:dt="string">2020-11-25T07:34:54Z</DateUtc></StartTime><FrequencyChanges><FrequencyChange><Frequency dt:dt="r8">2699980000</Frequency><Timestamp dt:dt="r8">5.86099530216905E+15</Timestamp><Cur…	좌우반구com(split BVF)_2-023-1	60.021	1.0.0.167	1	1860915363	Professional	2.0.10.242	2.0.10.353	11-25-2020	2020-11-25 오전 7:34:55	16:34:55	2.0.10.248	367	2	{/}	적태	적	태	NULL	NULL	NULL	NULL	NULL	NULL	119	1	103	KSY	List3	0		0	0	1011064	183		0	0	1	{/}	0	3	1011247	0	{/}	318
좌우반구com(split BVF)_2	23	1	<?xml version="1.0"?>\n<Clock xmlns:dt="urn:schemas-microsoft-com:datatypes"><Description dt:dt="string">E-Prime Primary Realtime Clock</Description><StartTime><Timestamp dt:dt="int">0</Timestamp><DateUtc dt:dt="string">2020-11-25T07:34:54Z</DateUtc></StartTime><FrequencyChanges><FrequencyChange><Frequency dt:dt="r8">2699980000</Frequency><Timestamp dt:dt="r8">5.86099530216905E+15</Timestamp><Cur…	좌우반구com(split BVF)_2-023-1	60.021	1.0.0.167	1	1860915363	Professional	2.0.10.242	2.0.10.353	11-25-2020	2020-11-25 오전 7:34:55	16:34:55	2.0.10.248	30	1	z	전략	전	략	60	1	30	NULL	NULL	NULL	NULL	NULL	NULL	KSY2	List1	NULL	NULL	NULL	NULL	NULL	NULL	NULL	NULL	NULL	1	z	0	3	99887	0	z	293
좌우반구com(split BVF)_2	23	1	<?xml version="1.0"?>\n<Clock xmlns:dt="urn:schemas-microsoft-com:datatypes"><Description dt:dt="string">E-Prime Primary Realtime Clock</Description><StartTime><Timestamp dt:dt="int">0</Timestamp><DateUtc dt:dt="string">2020-11-25T07:34:54Z</DateUtc></StartTime><FrequencyChanges><FrequencyChange><Frequency dt:dt="r8">2699980000</Frequency><Timestamp dt:dt="r8">5.86099530216905E+15</Timestamp><Cur…	좌우반구com(split BVF)_2-023-1	60.021	1.0.0.167	1	1860915363	Professional	2.0.10.242	2.0.10.353	11-25-2020	2020-11-25 오전 7:34:55	16:34:55	2.0.10.248	313	1	z	전통	전	통	NULL	NULL	NULL	NULL	NULL	NULL	57	1	49	KSY2	List3	NULL	NULL	NULL	NULL	NULL	NULL	NULL	NULL	NULL	1	z	0	3	872946	0	z	381
좌우반구com(split BVF)_2	23	1	<?xml version="1.0"?>\n<Clock xmlns:dt="urn:schemas-microsoft-com:datatypes"><Description dt:dt="string">E-Prime Primary Realtime Clock</Description><StartTime><Timestamp dt:dt="int">0</Timestamp><DateUtc dt:dt="string">2020-11-25T07:34:54Z</DateUtc></StartTime><FrequencyChanges><FrequencyChange><Frequency dt:dt="r8">2699980000</Frequency><Timestamp dt:dt="r8">5.86099530216905E+15</Timestamp><Cur…	좌우반구com(split BVF)_2-023-1	60.021	1.0.0.167	1	1860915363	Professional	2.0.10.242	2.0.10.353	11-25-2020	2020-11-25 오전 7:34:55	16:34:55	2.0.10.248	282	2	{/}	전필	전	필	NULL	NULL	NULL	NULL	NULL	NULL	64	1	18	KSY3	List3	NULL	NULL	NULL	NULL	NULL	NULL	NULL	NULL	NULL	1	{/}	0	3	793291	0	{/}	173
좌우반구com(split BVF)_2	23	1	<?xml version="1.0"?>\n<Clock xmlns:dt="urn:schemas-microsoft-com:datatypes"><Description dt:dt="string">E-Prime Primary Realtime Clock</Description><StartTime><Timestamp dt:dt="int">0</Timestamp><DateUtc dt:dt="string">2020-11-25T07:34:54Z</DateUtc></StartTime><FrequencyChanges><FrequencyChange><Frequency dt:dt="r8">2699980000</Frequency><Timestamp dt:dt="r8">5.86099530216905E+15</Timestamp><Cur…	좌우반구com(split BVF)_2-023-1	60.021	1.0.0.167	1	1860915363	Professional	2.0.10.242	2.0.10.353	11-25-2020	2020-11-25 오전 7:34:55	16:34:55	2.0.10.248	270	1	z	절감	절	감	NULL	NULL	NULL	NULL	NULL	NULL	55	1	6	KSY2	List3	NULL	NULL	NULL	NULL	NULL	NULL	NULL	NULL	NULL	0	z	0	3	762502	0	{/}	323
좌우반구com(split BVF)_2	23	1	<?xml version="1.0"?>\n<Clock xmlns:dt="urn:schemas-microsoft-com:datatypes"><Description dt:dt="string">E-Prime Primary Realtime Clock</Description><StartTime><Timestamp dt:dt="int">0</Timestamp><DateUtc dt:dt="string">2020-11-25T07:34:54Z</DateUtc></StartTime><FrequencyChanges><FrequencyChange><Frequency dt:dt="r8">2699980000</Frequency><Timestamp dt:dt="r8">5.86099530216905E+15</Timestamp><Cur…	좌우반구com(split BVF)_2-023-1	60.021	1.0.0.167	1	1860915363	Professional	2.0.10.242	2.0.10.353	11-25-2020	2020-11-25 오전 7:34:55	16:34:55	2.0.10.248	112	2	{/}	절보	절	보	68	1	112	NULL	NULL	NULL	NULL	NULL	NULL	KSY2	List1	NULL	NULL	NULL	NULL	NULL	NULL	NULL	NULL	NULL	1	{/}	0	3	314544	0	{/}	320
좌우반구com(split BVF)_2	23	1	<?xml version="1.0"?>\n<Clock xmlns:dt="urn:schemas-microsoft-com:datatypes"><Description dt:dt="string">E-Prime Primary Realtime Clock</Description><StartTime><Timestamp dt:dt="int">0</Timestamp><DateUtc dt:dt="string">2020-11-25T07:34:54Z</DateUtc></StartTime><FrequencyChanges><FrequencyChange><Frequency dt:dt="r8">2699980000</Frequency><Timestamp dt:dt="r8">5.86099530216905E+15</Timestamp><Cur…	좌우반구com(split BVF)_2-023-1	60.021	1.0.0.167	1	1860915363	Professional	2.0.10.242	2.0.10.353	11-25-2020	2020-11-25 오전 7:34:55	16:34:55	2.0.10.248	104	2	{/}	절속	절	속	47	1	104	NULL	NULL	NULL	NULL	NULL	NULL	KSY2	List1	NULL	NULL	NULL	NULL	NULL	NULL	NULL	NULL	NULL	1	{/}	0	3	294035	0	{/}	422
좌우반구com(split BVF)_2	23	1	<?xml version="1.0"?>\n<Clock xmlns:dt="urn:schemas-microsoft-com:datatypes"><Description dt:dt="string">E-Prime Primary Realtime Clock</Description><StartTime><Timestamp dt:dt="int">0</Timestamp><DateUtc dt:dt="string">2020-11-25T07:34:54Z</DateUtc></StartTime><FrequencyChanges><FrequencyChange><Frequency dt:dt="r8">2699980000</Frequency><Timestamp dt:dt="r8">5.86099530216905E+15</Timestamp><Cur…	좌우반구com(split BVF)_2-023-1	60.021	1.0.0.167	1	1860915363	Professional	2.0.10.242	2.0.10.353	11-25-2020	2020-11-25 오전 7:34:55	16:34:55	2.0.10.248	172	1	z	절차	절	차	NULL	NULL	NULL	77	1	40	NULL	NULL	NULL	KSY2	List2	NULL	NULL	NULL	NULL	NULL	NULL	NULL	NULL	NULL	1	z	1	3	483434	0	z	507
좌우반구com(split BVF)_2	23	1	<?xml version="1.0"?>\n<Clock xmlns:dt="urn:schemas-microsoft-com:datatypes"><Description dt:dt="string">E-Prime Primary Realtime Clock</Description><StartTime><Timestamp dt:dt="int">0</Timestamp><DateUtc dt:dt="string">2020-11-25T07:34:54Z</DateUtc></StartTime><FrequencyChanges><FrequencyChange><Frequency dt:dt="r8">2699980000</Frequency><Timestamp dt:dt="r8">5.86099530216905E+15</Timestamp><Cur…	좌우반구com(split BVF)_2-023-1	60.021	1.0.0.167	1	1860915363	Professional	2.0.10.242	2.0.10.353	11-25-2020	2020-11-25 오전 7:34:55	16:34:55	2.0.10.248	305	1	z	정도	정	도	NULL	NULL	NULL	NULL	NULL	NULL	76	1	41	KSY2	List3	NULL	NULL	NULL	NULL	NULL	NULL	NULL	NULL	NULL	1	z	0	3	852320	0	z	359
좌우반구com(split BVF)_2	23	1	<?xml version="1.0"?>\n<Clock xmlns:dt="urn:schemas-microsoft-com:datatypes"><Description dt:dt="string">E-Prime Primary Realtime Clock</Description><StartTime><Timestamp dt:dt="int">0</Timestamp><DateUtc dt:dt="string">2020-11-25T07:34:54Z</DateUtc></StartTime><FrequencyChanges><FrequencyChange><Frequency dt:dt="r8">2699980000</Frequency><Timestamp dt:dt="r8">5.86099530216905E+15</Timestamp><Cur…	좌우반구com(split BVF)_2-023-1	60.021	1.0.0.167	1	1860915363	Professional	2.0.10.242	2.0.10.353	11-25-2020	2020-11-25 오전 7:34:55	16:34:55	2.0.10.248	189	1	z	정오	정	오	NULL	NULL	NULL	95	1	57	NULL	NULL	NULL	KSY2	List2	NULL	NULL	NULL	NULL	NULL	NULL	NULL	NULL	NULL	1	z	0	4	528069	0	z	464
좌우반구com(split BVF)_2	23	1	<?xml version="1.0"?>\n<Clock xmlns:dt="urn:schemas-microsoft-com:datatypes"><Description dt:dt="string">E-Prime Primary Realtime Clock</Description><StartTime><Timestamp dt:dt="int">0</Timestamp><DateUtc dt:dt="string">2020-11-25T07:34:54Z</DateUtc></StartTime><FrequencyChanges><FrequencyChange><Frequency dt:dt="r8">2699980000</Frequency><Timestamp dt:dt="r8">5.86099530216905E+15</Timestamp><Cur…	좌우반구com(split BVF)_2-023-1	60.021	1.0.0.167	1	1860915363	Professional	2.0.10.242	2.0.10.353	11-25-2020	2020-11-25 오전 7:34:55	16:34:55	2.0.10.248	31	1	z	정책	정	책	114	1	31	NULL	NULL	NULL	NULL	NULL	NULL	KSY2	List1	NULL	NULL	NULL	NULL	NULL	NULL	NULL	NULL	NULL	1	z	1	3	102386	0	z	354
좌우반구com(split BVF)_2	23	1	<?xml version="1.0"?>\n<Clock xmlns:dt="urn:schemas-microsoft-com:datatypes"><Description dt:dt="string">E-Prime Primary Realtime Clock</Description><StartTime><Timestamp dt:dt="int">0</Timestamp><DateUtc dt:dt="string">2020-11-25T07:34:54Z</DateUtc></StartTime><FrequencyChanges><FrequencyChange><Frequency dt:dt="r8">2699980000</Frequency><Timestamp dt:dt="r8">5.86099530216905E+15</Timestamp><Cur…	좌우반구com(split BVF)_2-023-1	60.021	1.0.0.167	1	1860915363	Professional	2.0.10.242	2.0.10.353	11-25-2020	2020-11-25 오전 7:34:55	16:34:55	2.0.10.248	80	2	{/}	제경	제	경	117	1	80	NULL	NULL	NULL	NULL	NULL	NULL	KSY	List1	0		0	0	230408	183		0	0	1	{/}	0	3	230591	0	{/}	427
좌우반구com(split BVF)_2	23	1	<?xml version="1.0"?>\n<Clock xmlns:dt="urn:schemas-microsoft-com:datatypes"><Description dt:dt="string">E-Prime Primary Realtime Clock</Description><StartTime><Timestamp dt:dt="int">0</Timestamp><DateUtc dt:dt="string">2020-11-25T07:34:54Z</DateUtc></StartTime><FrequencyChanges><FrequencyChange><Frequency dt:dt="r8">2699980000</Frequency><Timestamp dt:dt="r8">5.86099530216905E+15</Timestamp><Cur…	좌우반구com(split BVF)_2-023-1	60.021	1.0.0.167	1	1860915363	Professional	2.0.10.242	2.0.10.353	11-25-2020	2020-11-25 오전 7:34:55	16:34:55	2.0.10.248	50	1	z	제도	제	도	109	1	50	NULL	NULL	NULL	NULL	NULL	NULL	KSY2	List1	NULL	NULL	NULL	NULL	NULL	NULL	NULL	NULL	NULL	1	z	0	4	151086	0	z	605
좌우반구com(split BVF)_2	23	1	<?xml version="1.0"?>\n<Clock xmlns:dt="urn:schemas-microsoft-com:datatypes"><Description dt:dt="string">E-Prime Primary Realtime Clock</Description><StartTime><Timestamp dt:dt="int">0</Timestamp><DateUtc dt:dt="string">2020-11-25T07:34:54Z</DateUtc></StartTime><FrequencyChanges><FrequencyChange><Frequency dt:dt="r8">2699980000</Frequency><Timestamp dt:dt="r8">5.86099530216905E+15</Timestamp><Cur…	좌우반구com(split BVF)_2-023-1	60.021	1.0.0.167	1	1860915363	Professional	2.0.10.242	2.0.10.353	11-25-2020	2020-11-25 오전 7:34:55	16:34:55	2.0.10.248	260	2	{/}	제란	제	란	NULL	NULL	NULL	24	1	128	NULL	NULL	NULL	KSY3	List2	NULL	NULL	NULL	NULL	NULL	NULL	NULL	NULL	NULL	1	{/}	0	4	714936	0	{/}	282
좌우반구com(split BVF)_2	23	1	<?xml version="1.0"?>\n<Clock xmlns:dt="urn:schemas-microsoft-com:datatypes"><Description dt:dt="string">E-Prime Primary Realtime Clock</Description><StartTime><Timestamp dt:dt="int">0</Timestamp><DateUtc dt:dt="string">2020-11-25T07:34:54Z</DateUtc></StartTime><FrequencyChanges><FrequencyChange><Frequency dt:dt="r8">2699980000</Frequency><Timestamp dt:dt="r8">5.86099530216905E+15</Timestamp><Cur…	좌우반구com(split BVF)_2-023-1	60.021	1.0.0.167	1	1860915363	Professional	2.0.10.242	2.0.10.353	11-25-2020	2020-11-25 오전 7:34:55	16:34:55	2.0.10.248	322	1	z	제안	제	안	NULL	NULL	NULL	NULL	NULL	NULL	78	1	58	KSY2	List3	NULL	NULL	NULL	NULL	NULL	NULL	NULL	NULL	NULL	1	z	1	3	895571	0	z	332
좌우반구com(split BVF)_2	23	1	<?xml version="1.0"?>\n<Clock xmlns:dt="urn:schemas-microsoft-com:datatypes"><Description dt:dt="string">E-Prime Primary Realtime Clock</Description><StartTime><Timestamp dt:dt="int">0</Timestamp><DateUtc dt:dt="string">2020-11-25T07:34:54Z</DateUtc></StartTime><FrequencyChanges><FrequencyChange><Frequency dt:dt="r8">2699980000</Frequency><Timestamp dt:dt="r8">5.86099530216905E+15</Timestamp><Cur…	좌우반구com(split BVF)_2-023-1	60.021	1.0.0.167	1	1860915363	Professional	2.0.10.242	2.0.10.353	11-25-2020	2020-11-25 오전 7:34:55	16:34:55	2.0.10.248	205	1	z	제품	제	품	NULL	NULL	NULL	94	1	73	NULL	NULL	NULL	KSY2	List2	NULL	NULL	NULL	NULL	NULL	NULL	NULL	NULL	NULL	1	z	0	3	571453	0	z	327
좌우반구com(split BVF)_2	23	1	<?xml version="1.0"?>\n<Clock xmlns:dt="urn:schemas-microsoft-com:datatypes"><Description dt:dt="string">E-Prime Primary Realtime Clock</Description><StartTime><Timestamp dt:dt="int">0</Timestamp><DateUtc dt:dt="string">2020-11-25T07:34:54Z</DateUtc></StartTime><FrequencyChanges><FrequencyChange><Frequency dt:dt="r8">2699980000</Frequency><Timestamp dt:dt="r8">5.86099530216905E+15</Timestamp><Cur…	좌우반구com(split BVF)_2-023-1	60.021	1.0.0.167	1	1860915363	Professional	2.0.10.242	2.0.10.353	11-25-2020	2020-11-25 오전 7:34:55	16:34:55	2.0.10.248	369	1	z	조건	조	건	NULL	NULL	NULL	NULL	NULL	NULL	2	1	105	KSY2	List3	NULL	NULL	NULL	NULL	NULL	NULL	NULL	NULL	NULL	1	z	0	3	1016312	0	z	469
좌우반구com(split BVF)_2	23	1	<?xml version="1.0"?>\n<Clock xmlns:dt="urn:schemas-microsoft-com:datatypes"><Description dt:dt="string">E-Prime Primary Realtime Clock</Description><StartTime><Timestamp dt:dt="int">0</Timestamp><DateUtc dt:dt="string">2020-11-25T07:34:54Z</DateUtc></StartTime><FrequencyChanges><FrequencyChange><Frequency dt:dt="r8">2699980000</Frequency><Timestamp dt:dt="r8">5.86099530216905E+15</Timestamp><Cur…	좌우반구com(split BVF)_2-023-1	60.021	1.0.0.167	1	1860915363	Professional	2.0.10.242	2.0.10.353	11-25-2020	2020-11-25 오전 7:34:55	16:34:55	2.0.10.248	121	1	z	조례	조	례	48	1	121	NULL	NULL	NULL	NULL	NULL	NULL	KSY2	List1	NULL	NULL	NULL	NULL	NULL	NULL	NULL	NULL	NULL	0	z	1	3	337819	0	{/}	341
좌우반구com(split BVF)_2	23	1	<?xml version="1.0"?>\n<Clock xmlns:dt="urn:schemas-microsoft-com:datatypes"><Description dt:dt="string">E-Prime Primary Realtime Clock</Description><StartTime><Timestamp dt:dt="int">0</Timestamp><DateUtc dt:dt="string">2020-11-25T07:34:54Z</DateUtc></StartTime><FrequencyChanges><FrequencyChange><Frequency dt:dt="r8">2699980000</Frequency><Timestamp dt:dt="r8">5.86099530216905E+15</Timestamp><Cur…	좌우반구com(split BVF)_2-023-1	60.021	1.0.0.167	1	1860915363	Professional	2.0.10.242	2.0.10.353	11-25-2020	2020-11-25 오전 7:34:55	16:34:55	2.0.10.248	241	1	z	조직	조	직	NULL	NULL	NULL	68	1	109	NULL	NULL	NULL	KSY2	List2	NULL	NULL	NULL	NULL	NULL	NULL	NULL	NULL	NULL	1	z	0	3	665953	0	z	345
좌우반구com(split BVF)_2	23	1	<?xml version="1.0"?>\n<Clock xmlns:dt="urn:schemas-microsoft-com:datatypes"><Description dt:dt="string">E-Prime Primary Realtime Clock</Description><StartTime><Timestamp dt:dt="int">0</Timestamp><DateUtc dt:dt="string">2020-11-25T07:34:54Z</DateUtc></StartTime><FrequencyChanges><FrequencyChange><Frequency dt:dt="r8">2699980000</Frequency><Timestamp dt:dt="r8">5.86099530216905E+15</Timestamp><Cur…	좌우반구com(split BVF)_2-023-1	60.021	1.0.0.167	1	1860915363	Professional	2.0.10.242	2.0.10.353	11-25-2020	2020-11-25 오전 7:34:55	16:34:55	2.0.10.248	302	1	z	종류	종	류	NULL	NULL	NULL	NULL	NULL	NULL	80	1	38	KSY2	List3	NULL	NULL	NULL	NULL	NULL	NULL	NULL	NULL	NULL	1	z	0	4	844440	0	z	400
좌우반구com(split BVF)_2	23	1	<?xml version="1.0"?>\n<Clock xmlns:dt="urn:schemas-microsoft-com:datatypes"><Description dt:dt="string">E-Prime Primary Realtime Clock</Description><StartTime><Timestamp dt:dt="int">0</Timestamp><DateUtc dt:dt="string">2020-11-25T07:34:54Z</DateUtc></StartTime><FrequencyChanges><FrequencyChange><Frequency dt:dt="r8">2699980000</Frequency><Timestamp dt:dt="r8">5.86099530216905E+15</Timestamp><Cur…	좌우반구com(split BVF)_2-023-1	60.021	1.0.0.167	1	1860915363	Professional	2.0.10.242	2.0.10.353	11-25-2020	2020-11-25 오전 7:34:55	16:34:55	2.0.10.248	366	2	{/}	종백	종	백	NULL	NULL	NULL	NULL	NULL	NULL	104	1	102	KSY	List3	0		1	-1	1008531	184		0	0	1	{/}	0	4	1008715	0	{/}	330
좌우반구com(split BVF)_2	23	1	<?xml version="1.0"?>\n<Clock xmlns:dt="urn:schemas-microsoft-com:datatypes"><Description dt:dt="string">E-Prime Primary Realtime Clock</Description><StartTime><Timestamp dt:dt="int">0</Timestamp><DateUtc dt:dt="string">2020-11-25T07:34:54Z</DateUtc></StartTime><FrequencyChanges><FrequencyChange><Frequency dt:dt="r8">2699980000</Frequency><Timestamp dt:dt="r8">5.86099530216905E+15</Timestamp><Cur…	좌우반구com(split BVF)_2-023-1	60.021	1.0.0.167	1	1860915363	Professional	2.0.10.242	2.0.10.353	11-25-2020	2020-11-25 오전 7:34:55	16:34:55	2.0.10.248	204	2	{/}	죽거	죽	거	NULL	NULL	NULL	27	1	72	NULL	NULL	NULL	KSY2	List2	NULL	NULL	NULL	NULL	NULL	NULL	NULL	NULL	NULL	1	{/}	0	3	568454	0	{/}	798
좌우반구com(split BVF)_2	23	1	<?xml version="1.0"?>\n<Clock xmlns:dt="urn:schemas-microsoft-com:datatypes"><Description dt:dt="string">E-Prime Primary Realtime Clock</Description><StartTime><Timestamp dt:dt="int">0</Timestamp><DateUtc dt:dt="string">2020-11-25T07:34:54Z</DateUtc></StartTime><FrequencyChanges><FrequencyChange><Frequency dt:dt="r8">2699980000</Frequency><Timestamp dt:dt="r8">5.86099530216905E+15</Timestamp><Cur…	좌우반구com(split BVF)_2-023-1	60.021	1.0.0.167	1	1860915363	Professional	2.0.10.242	2.0.10.353	11-25-2020	2020-11-25 오전 7:34:55	16:34:55	2.0.10.248	203	1	z	죽음	죽	음	NULL	NULL	NULL	65	1	71	NULL	NULL	NULL	KSY2	List2	NULL	NULL	NULL	NULL	NULL	NULL	NULL	NULL	NULL	1	z	0	3	565555	0	z	697
좌우반구com(split BVF)_2	23	1	<?xml version="1.0"?>\n<Clock xmlns:dt="urn:schemas-microsoft-com:datatypes"><Description dt:dt="string">E-Prime Primary Realtime Clock</Description><StartTime><Timestamp dt:dt="int">0</Timestamp><DateUtc dt:dt="string">2020-11-25T07:34:54Z</DateUtc></StartTime><FrequencyChanges><FrequencyChange><Frequency dt:dt="r8">2699980000</Frequency><Timestamp dt:dt="r8">5.86099530216905E+15</Timestamp><Cur…	좌우반구com(split BVF)_2-023-1	60.021	1.0.0.167	1	1860915363	Professional	2.0.10.242	2.0.10.353	11-25-2020	2020-11-25 오전 7:34:55	16:34:55	2.0.10.248	190	1	z	준거	준	거	NULL	NULL	NULL	20	1	58	NULL	NULL	NULL	KSY2	List2	NULL	NULL	NULL	NULL	NULL	NULL	NULL	NULL	NULL	1	z	0	3	530734	0	z	1191
좌우반구com(split BVF)_2	23	1	<?xml version="1.0"?>\n<Clock xmlns:dt="urn:schemas-microsoft-com:datatypes"><Description dt:dt="string">E-Prime Primary Realtime Clock</Description><StartTime><Timestamp dt:dt="int">0</Timestamp><DateUtc dt:dt="string">2020-11-25T07:34:54Z</DateUtc></StartTime><FrequencyChanges><FrequencyChange><Frequency dt:dt="r8">2699980000</Frequency><Timestamp dt:dt="r8">5.86099530216905E+15</Timestamp><Cur…	좌우반구com(split BVF)_2-023-1	60.021	1.0.0.167	1	1860915363	Professional	2.0.10.242	2.0.10.353	11-25-2020	2020-11-25 오전 7:34:55	16:34:55	2.0.10.248	8	2	{/}	증력	증	력	97	1	8	NULL	NULL	NULL	NULL	NULL	NULL	KSY	List1	0		0	0	42358	183		0	0	1	{/}	0	3	42541	0	{/}	528
좌우반구com(split BVF)_2	23	1	<?xml version="1.0"?>\n<Clock xmlns:dt="urn:schemas-microsoft-com:datatypes"><Description dt:dt="string">E-Prime Primary Realtime Clock</Description><StartTime><Timestamp dt:dt="int">0</Timestamp><DateUtc dt:dt="string">2020-11-25T07:34:54Z</DateUtc></StartTime><FrequencyChanges><FrequencyChange><Frequency dt:dt="r8">2699980000</Frequency><Timestamp dt:dt="r8">5.86099530216905E+15</Timestamp><Cur…	좌우반구com(split BVF)_2-023-1	60.021	1.0.0.167	1	1860915363	Professional	2.0.10.242	2.0.10.353	11-25-2020	2020-11-25 오전 7:34:55	16:34:55	2.0.10.248	292	1	z	증인	증	인	NULL	NULL	NULL	NULL	NULL	NULL	23	1	28	KSY2	List3	NULL	NULL	NULL	NULL	NULL	NULL	NULL	NULL	NULL	1	z	0	3	818432	0	z	296
좌우반구com(split BVF)_2	23	1	<?xml version="1.0"?>\n<Clock xmlns:dt="urn:schemas-microsoft-com:datatypes"><Description dt:dt="string">E-Prime Primary Realtime Clock</Description><StartTime><Timestamp dt:dt="int">0</Timestamp><DateUtc dt:dt="string">2020-11-25T07:34:54Z</DateUtc></StartTime><FrequencyChanges><FrequencyChange><Frequency dt:dt="r8">2699980000</Frequency><Timestamp dt:dt="r8">5.86099530216905E+15</Timestamp><Cur…	좌우반구com(split BVF)_2-023-1	60.021	1.0.0.167	1	1860915363	Professional	2.0.10.242	2.0.10.353	11-25-2020	2020-11-25 오전 7:34:55	16:34:55	2.0.10.248	280	2	{/}	지님	지	님	NULL	NULL	NULL	NULL	NULL	NULL	54	1	16	KSY	List3	0		0	-1	788126	184		0	0	1	{/}	0	4	788310	0	{/}	282
좌우반구com(split BVF)_2	23	1	<?xml version="1.0"?>\n<Clock xmlns:dt="urn:schemas-microsoft-com:datatypes"><Description dt:dt="string">E-Prime Primary Realtime Clock</Description><StartTime><Timestamp dt:dt="int">0</Timestamp><DateUtc dt:dt="string">2020-11-25T07:34:54Z</DateUtc></StartTime><FrequencyChanges><FrequencyChange><Frequency dt:dt="r8">2699980000</Frequency><Timestamp dt:dt="r8">5.86099530216905E+15</Timestamp><Cur…	좌우반구com(split BVF)_2-023-1	60.021	1.0.0.167	1	1860915363	Professional	2.0.10.242	2.0.10.353	11-25-2020	2020-11-25 오전 7:34:55	16:34:55	2.0.10.248	376	1	z	지적	지	적	NULL	NULL	NULL	NULL	NULL	NULL	58	1	112	KSY2	List3	NULL	NULL	NULL	NULL	NULL	NULL	NULL	NULL	NULL	0	z	0	3	1034872	0	{/}	620
좌우반구com(split BVF)_2	23	1	<?xml version="1.0"?>\n<Clock xmlns:dt="urn:schemas-microsoft-com:datatypes"><Description dt:dt="string">E-Prime Primary Realtime Clock</Description><StartTime><Timestamp dt:dt="int">0</Timestamp><DateUtc dt:dt="string">2020-11-25T07:34:54Z</DateUtc></StartTime><FrequencyChanges><FrequencyChange><Frequency dt:dt="r8">2699980000</Frequency><Timestamp dt:dt="r8">5.86099530216905E+15</Timestamp><Cur…	좌우반구com(split BVF)_2-023-1	60.021	1.0.0.167	1	1860915363	Professional	2.0.10.242	2.0.10.353	11-25-2020	2020-11-25 오전 7:34:55	16:34:55	2.0.10.248	273	1	z	지표	지	표	NULL	NULL	NULL	NULL	NULL	NULL	123	1	9	KSY2	List3	NULL	NULL	NULL	NULL	NULL	NULL	NULL	NULL	NULL	1	z	0	3	770149	0	z	348
좌우반구com(split BVF)_2	23	1	<?xml version="1.0"?>\n<Clock xmlns:dt="urn:schemas-microsoft-com:datatypes"><Description dt:dt="string">E-Prime Primary Realtime Clock</Description><StartTime><Timestamp dt:dt="int">0</Timestamp><DateUtc dt:dt="string">2020-11-25T07:34:54Z</DateUtc></StartTime><FrequencyChanges><FrequencyChange><Frequency dt:dt="r8">2699980000</Frequency><Timestamp dt:dt="r8">5.86099530216905E+15</Timestamp><Cur…	좌우반구com(split BVF)_2-023-1	60.021	1.0.0.167	1	1860915363	Professional	2.0.10.242	2.0.10.353	11-25-2020	2020-11-25 오전 7:34:55	16:34:55	2.0.10.248	317	1	z	지혜	지	혜	NULL	NULL	NULL	NULL	NULL	NULL	81	1	53	KSY2	List3	NULL	NULL	NULL	NULL	NULL	NULL	NULL	NULL	NULL	1	z	0	3	883026	0	z	373
좌우반구com(split BVF)_2	23	1	<?xml version="1.0"?>\n<Clock xmlns:dt="urn:schemas-microsoft-com:datatypes"><Description dt:dt="string">E-Prime Primary Realtime Clock</Description><StartTime><Timestamp dt:dt="int">0</Timestamp><DateUtc dt:dt="string">2020-11-25T07:34:54Z</DateUtc></StartTime><FrequencyChanges><FrequencyChange><Frequency dt:dt="r8">2699980000</Frequency><Timestamp dt:dt="r8">5.86099530216905E+15</Timestamp><Cur…	좌우반구com(split BVF)_2-023-1	60.021	1.0.0.167	1	1860915363	Professional	2.0.10.242	2.0.10.353	11-25-2020	2020-11-25 오전 7:34:55	16:34:55	2.0.10.248	275	2	{/}	직매	직	매	NULL	NULL	NULL	NULL	NULL	NULL	126	1	11	KSY2	List3	NULL	NULL	NULL	NULL	NULL	NULL	NULL	NULL	NULL	1	{/}	0	3	775214	0	{/}	443
좌우반구com(split BVF)_2	23	1	<?xml version="1.0"?>\n<Clock xmlns:dt="urn:schemas-microsoft-com:datatypes"><Description dt:dt="string">E-Prime Primary Realtime Clock</Description><StartTime><Timestamp dt:dt="int">0</Timestamp><DateUtc dt:dt="string">2020-11-25T07:34:54Z</DateUtc></StartTime><FrequencyChanges><FrequencyChange><Frequency dt:dt="r8">2699980000</Frequency><Timestamp dt:dt="r8">5.86099530216905E+15</Timestamp><Cur…	좌우반구com(split BVF)_2-023-1	60.021	1.0.0.167	1	1860915363	Professional	2.0.10.242	2.0.10.353	11-25-2020	2020-11-25 오전 7:34:55	16:34:55	2.0.10.248	160	1	z	직장	직	장	NULL	NULL	NULL	79	1	28	NULL	NULL	NULL	KSY2	List2	NULL	NULL	NULL	NULL	NULL	NULL	NULL	NULL	NULL	1	z	0	3	452029	0	z	929
좌우반구com(split BVF)_2	23	1	<?xml version="1.0"?>\n<Clock xmlns:dt="urn:schemas-microsoft-com:datatypes"><Description dt:dt="string">E-Prime Primary Realtime Clock</Description><StartTime><Timestamp dt:dt="int">0</Timestamp><DateUtc dt:dt="string">2020-11-25T07:34:54Z</DateUtc></StartTime><FrequencyChanges><FrequencyChange><Frequency dt:dt="r8">2699980000</Frequency><Timestamp dt:dt="r8">5.86099530216905E+15</Timestamp><Cur…	좌우반구com(split BVF)_2-023-1	60.021	1.0.0.167	1	1860915363	Professional	2.0.10.242	2.0.10.353	11-25-2020	2020-11-25 오전 7:34:55	16:34:55	2.0.10.248	11	2	{/}	진회	진	회	57	1	11	NULL	NULL	NULL	NULL	NULL	NULL	KSY	List1	0		0	-1	50338	183		0	0	1	{/}	0	3	50521	0	{/}	444
좌우반구com(split BVF)_2	23	1	<?xml version="1.0"?>\n<Clock xmlns:dt="urn:schemas-microsoft-com:datatypes"><Description dt:dt="string">E-Prime Primary Realtime Clock</Description><StartTime><Timestamp dt:dt="int">0</Timestamp><DateUtc dt:dt="string">2020-11-25T07:34:54Z</DateUtc></StartTime><FrequencyChanges><FrequencyChange><Frequency dt:dt="r8">2699980000</Frequency><Timestamp dt:dt="r8">5.86099530216905E+15</Timestamp><Cur…	좌우반구com(split BVF)_2-023-1	60.021	1.0.0.167	1	1860915363	Professional	2.0.10.242	2.0.10.353	11-25-2020	2020-11-25 오전 7:34:55	16:34:55	2.0.10.248	269	1	z	질서	질	서	NULL	NULL	NULL	NULL	NULL	NULL	86	1	5	KSY2	List3	NULL	NULL	NULL	NULL	NULL	NULL	NULL	NULL	NULL	1	z	0	3	759703	0	z	602
좌우반구com(split BVF)_2	23	1	<?xml version="1.0"?>\n<Clock xmlns:dt="urn:schemas-microsoft-com:datatypes"><Description dt:dt="string">E-Prime Primary Realtime Clock</Description><StartTime><Timestamp dt:dt="int">0</Timestamp><DateUtc dt:dt="string">2020-11-25T07:34:54Z</DateUtc></StartTime><FrequencyChanges><FrequencyChange><Frequency dt:dt="r8">2699980000</Frequency><Timestamp dt:dt="r8">5.86099530216905E+15</Timestamp><Cur…	좌우반구com(split BVF)_2-023-1	60.021	1.0.0.167	1	1860915363	Professional	2.0.10.242	2.0.10.353	11-25-2020	2020-11-25 오전 7:34:55	16:34:55	2.0.10.248	373	1	z	차량	차	량	NULL	NULL	NULL	NULL	NULL	NULL	69	1	109	KSY2	List3	NULL	NULL	NULL	NULL	NULL	NULL	NULL	NULL	NULL	1	z	0	3	1026625	0	z	812
좌우반구com(split BVF)_2	23	1	<?xml version="1.0"?>\n<Clock xmlns:dt="urn:schemas-microsoft-com:datatypes"><Description dt:dt="string">E-Prime Primary Realtime Clock</Description><StartTime><Timestamp dt:dt="int">0</Timestamp><DateUtc dt:dt="string">2020-11-25T07:34:54Z</DateUtc></StartTime><FrequencyChanges><FrequencyChange><Frequency dt:dt="r8">2699980000</Frequency><Timestamp dt:dt="r8">5.86099530216905E+15</Timestamp><Cur…	좌우반구com(split BVF)_2-023-1	60.021	1.0.0.167	1	1860915363	Professional	2.0.10.242	2.0.10.353	11-25-2020	2020-11-25 오전 7:34:55	16:34:55	2.0.10.248	377	1	z	차익	차	익	NULL	NULL	NULL	NULL	NULL	NULL	82	1	113	KSY2	List3	NULL	NULL	NULL	NULL	NULL	NULL	NULL	NULL	NULL	0	z	0	4	1037688	0	{/}	460
좌우반구com(split BVF)_2	23	1	<?xml version="1.0"?>\n<Clock xmlns:dt="urn:schemas-microsoft-com:datatypes"><Description dt:dt="string">E-Prime Primary Realtime Clock</Description><StartTime><Timestamp dt:dt="int">0</Timestamp><DateUtc dt:dt="string">2020-11-25T07:34:54Z</DateUtc></StartTime><FrequencyChanges><FrequencyChange><Frequency dt:dt="r8">2699980000</Frequency><Timestamp dt:dt="r8">5.86099530216905E+15</Timestamp><Cur…	좌우반구com(split BVF)_2-023-1	60.021	1.0.0.167	1	1860915363	Professional	2.0.10.242	2.0.10.353	11-25-2020	2020-11-25 오전 7:34:55	16:34:55	2.0.10.248	286	2	{/}	착반	착	반	NULL	NULL	NULL	NULL	NULL	NULL	116	1	22	KSY	List3	0		0	-1	803121	183		0	0	1	{/}	0	3	803304	0	{/}	296
좌우반구com(split BVF)_2	23	1	<?xml version="1.0"?>\n<Clock xmlns:dt="urn:schemas-microsoft-com:datatypes"><Description dt:dt="string">E-Prime Primary Realtime Clock</Description><StartTime><Timestamp dt:dt="int">0</Timestamp><DateUtc dt:dt="string">2020-11-25T07:34:54Z</DateUtc></StartTime><FrequencyChanges><FrequencyChange><Frequency dt:dt="r8">2699980000</Frequency><Timestamp dt:dt="r8">5.86099530216905E+15</Timestamp><Cur…	좌우반구com(split BVF)_2-023-1	60.021	1.0.0.167	1	1860915363	Professional	2.0.10.242	2.0.10.353	11-25-2020	2020-11-25 오전 7:34:55	16:34:55	2.0.10.248	117	1	z	책임	책	임	94	1	117	NULL	NULL	NULL	NULL	NULL	NULL	KSY2	List1	NULL	NULL	NULL	NULL	NULL	NULL	NULL	NULL	NULL	1	z	1	3	327456	0	z	336
좌우반구com(split BVF)_2	23	1	<?xml version="1.0"?>\n<Clock xmlns:dt="urn:schemas-microsoft-com:datatypes"><Description dt:dt="string">E-Prime Primary Realtime Clock</Description><StartTime><Timestamp dt:dt="int">0</Timestamp><DateUtc dt:dt="string">2020-11-25T07:34:54Z</DateUtc></StartTime><FrequencyChanges><FrequencyChange><Frequency dt:dt="r8">2699980000</Frequency><Timestamp dt:dt="r8">5.86099530216905E+15</Timestamp><Cur…	좌우반구com(split BVF)_2-023-1	60.021	1.0.0.167	1	1860915363	Professional	2.0.10.242	2.0.10.353	11-25-2020	2020-11-25 오전 7:34:55	16:34:55	2.0.10.248	24	2	{/}	책희	책	희	26	1	24	NULL	NULL	NULL	NULL	NULL	NULL	KSY2	List1	NULL	NULL	NULL	NULL	NULL	NULL	NULL	NULL	NULL	1	{/}	0	3	84426	0	{/}	546
좌우반구com(split BVF)_2	23	1	<?xml version="1.0"?>\n<Clock xmlns:dt="urn:schemas-microsoft-com:datatypes"><Description dt:dt="string">E-Prime Primary Realtime Clock</Description><StartTime><Timestamp dt:dt="int">0</Timestamp><DateUtc dt:dt="string">2020-11-25T07:34:54Z</DateUtc></StartTime><FrequencyChanges><FrequencyChange><Frequency dt:dt="r8">2699980000</Frequency><Timestamp dt:dt="r8">5.86099530216905E+15</Timestamp><Cur…	좌우반구com(split BVF)_2-023-1	60.021	1.0.0.167	1	1860915363	Professional	2.0.10.242	2.0.10.353	11-25-2020	2020-11-25 오전 7:34:55	16:34:55	2.0.10.248	338	2	{/}	청휘	청	휘	NULL	NULL	NULL	NULL	NULL	NULL	106	1	74	KSY3	List3	NULL	NULL	NULL	NULL	NULL	NULL	NULL	NULL	NULL	1	{/}	0	3	936590	0	{/}	296
좌우반구com(split BVF)_2	23	1	<?xml version="1.0"?>\n<Clock xmlns:dt="urn:schemas-microsoft-com:datatypes"><Description dt:dt="string">E-Prime Primary Realtime Clock</Description><StartTime><Timestamp dt:dt="int">0</Timestamp><DateUtc dt:dt="string">2020-11-25T07:34:54Z</DateUtc></StartTime><FrequencyChanges><FrequencyChange><Frequency dt:dt="r8">2699980000</Frequency><Timestamp dt:dt="r8">5.86099530216905E+15</Timestamp><Cur…	좌우반구com(split BVF)_2-023-1	60.021	1.0.0.167	1	1860915363	Professional	2.0.10.242	2.0.10.353	11-25-2020	2020-11-25 오전 7:34:55	16:34:55	2.0.10.248	384	2	{/}	체행	체	행	NULL	NULL	NULL	NULL	NULL	NULL	97	1	120	KSY3	List3	NULL	NULL	NULL	NULL	NULL	NULL	NULL	NULL	NULL	1	{/}	0	3	1056331	0	{/}	265
좌우반구com(split BVF)_2	23	1	<?xml version="1.0"?>\n<Clock xmlns:dt="urn:schemas-microsoft-com:datatypes"><Description dt:dt="string">E-Prime Primary Realtime Clock</Description><StartTime><Timestamp dt:dt="int">0</Timestamp><DateUtc dt:dt="string">2020-11-25T07:34:54Z</DateUtc></StartTime><FrequencyChanges><FrequencyChange><Frequency dt:dt="r8">2699980000</Frequency><Timestamp dt:dt="r8">5.86099530216905E+15</Timestamp><Cur…	좌우반구com(split BVF)_2-023-1	60.021	1.0.0.167	1	1860915363	Professional	2.0.10.242	2.0.10.353	11-25-2020	2020-11-25 오전 7:34:55	16:34:55	2.0.10.248	86	1	z	체험	체	험	38	1	86	NULL	NULL	NULL	NULL	NULL	NULL	KSY2	List1	NULL	NULL	NULL	NULL	NULL	NULL	NULL	NULL	NULL	1	z	0	3	246352	0	z	393
좌우반구com(split BVF)_2	23	1	<?xml version="1.0"?>\n<Clock xmlns:dt="urn:schemas-microsoft-com:datatypes"><Description dt:dt="string">E-Prime Primary Realtime Clock</Description><StartTime><Timestamp dt:dt="int">0</Timestamp><DateUtc dt:dt="string">2020-11-25T07:34:54Z</DateUtc></StartTime><FrequencyChanges><FrequencyChange><Frequency dt:dt="r8">2699980000</Frequency><Timestamp dt:dt="r8">5.86099530216905E+15</Timestamp><Cur…	좌우반구com(split BVF)_2-023-1	60.021	1.0.0.167	1	1860915363	Professional	2.0.10.242	2.0.10.353	11-25-2020	2020-11-25 오전 7:34:55	16:34:55	2.0.10.248	343	1	z	최고	최	고	NULL	NULL	NULL	NULL	NULL	NULL	15	1	79	KSY2	List3	NULL	NULL	NULL	NULL	NULL	NULL	NULL	NULL	NULL	1	z	0	3	949302	0	z	336
좌우반구com(split BVF)_2	23	1	<?xml version="1.0"?>\n<Clock xmlns:dt="urn:schemas-microsoft-com:datatypes"><Description dt:dt="string">E-Prime Primary Realtime Clock</Description><StartTime><Timestamp dt:dt="int">0</Timestamp><DateUtc dt:dt="string">2020-11-25T07:34:54Z</DateUtc></StartTime><FrequencyChanges><FrequencyChange><Frequency dt:dt="r8">2699980000</Frequency><Timestamp dt:dt="r8">5.86099530216905E+15</Timestamp><Cur…	좌우반구com(split BVF)_2-023-1	60.021	1.0.0.167	1	1860915363	Professional	2.0.10.242	2.0.10.353	11-25-2020	2020-11-25 오전 7:34:55	16:34:55	2.0.10.248	251	2	{/}	최여	최	여	NULL	NULL	NULL	63	1	119	NULL	NULL	NULL	KSY3	List2	NULL	NULL	NULL	NULL	NULL	NULL	NULL	NULL	NULL	1	{/}	1	3	691860	0	{/}	542
좌우반구com(split BVF)_2	23	1	<?xml version="1.0"?>\n<Clock xmlns:dt="urn:schemas-microsoft-com:datatypes"><Description dt:dt="string">E-Prime Primary Realtime Clock</Description><StartTime><Timestamp dt:dt="int">0</Timestamp><DateUtc dt:dt="string">2020-11-25T07:34:54Z</DateUtc></StartTime><FrequencyChanges><FrequencyChange><Frequency dt:dt="r8">2699980000</Frequency><Timestamp dt:dt="r8">5.86099530216905E+15</Timestamp><Cur…	좌우반구com(split BVF)_2-023-1	60.021	1.0.0.167	1	1860915363	Professional	2.0.10.242	2.0.10.353	11-25-2020	2020-11-25 오전 7:34:55	16:34:55	2.0.10.248	184	2	{/}	최횟	최	횟	NULL	NULL	NULL	31	1	52	NULL	NULL	NULL	KSY3	List2	NULL	NULL	NULL	NULL	NULL	NULL	NULL	NULL	NULL	1	{/}	0	3	515140	0	{/}	289
좌우반구com(split BVF)_2	23	1	<?xml version="1.0"?>\n<Clock xmlns:dt="urn:schemas-microsoft-com:datatypes"><Description dt:dt="string">E-Prime Primary Realtime Clock</Description><StartTime><Timestamp dt:dt="int">0</Timestamp><DateUtc dt:dt="string">2020-11-25T07:34:54Z</DateUtc></StartTime><FrequencyChanges><FrequencyChange><Frequency dt:dt="r8">2699980000</Frequency><Timestamp dt:dt="r8">5.86099530216905E+15</Timestamp><Cur…	좌우반구com(split BVF)_2-023-1	60.021	1.0.0.167	1	1860915363	Professional	2.0.10.242	2.0.10.353	11-25-2020	2020-11-25 오전 7:34:55	16:34:55	2.0.10.248	44	2	{/}	축허	축	허	64	1	44	NULL	NULL	NULL	NULL	NULL	NULL	KSY	List1	0		0	0	135525	183		0	0	1	{/}	0	3	135708	0	{/}	375
좌우반구com(split BVF)_2	23	1	<?xml version="1.0"?>\n<Clock xmlns:dt="urn:schemas-microsoft-com:datatypes"><Description dt:dt="string">E-Prime Primary Realtime Clock</Description><StartTime><Timestamp dt:dt="int">0</Timestamp><DateUtc dt:dt="string">2020-11-25T07:34:54Z</DateUtc></StartTime><FrequencyChanges><FrequencyChange><Frequency dt:dt="r8">2699980000</Frequency><Timestamp dt:dt="r8">5.86099530216905E+15</Timestamp><Cur…	좌우반구com(split BVF)_2-023-1	60.021	1.0.0.167	1	1860915363	Professional	2.0.10.242	2.0.10.353	11-25-2020	2020-11-25 오전 7:34:55	16:34:55	2.0.10.248	195	2	{/}	축헤	축	헤	NULL	NULL	NULL	56	1	63	NULL	NULL	NULL	KSY	List2	0		0	0	544363	183		0	0	1	{/}	0	3	544546	0	{/}	306
좌우반구com(split BVF)_2	23	1	<?xml version="1.0"?>\n<Clock xmlns:dt="urn:schemas-microsoft-com:datatypes"><Description dt:dt="string">E-Prime Primary Realtime Clock</Description><StartTime><Timestamp dt:dt="int">0</Timestamp><DateUtc dt:dt="string">2020-11-25T07:34:54Z</DateUtc></StartTime><FrequencyChanges><FrequencyChange><Frequency dt:dt="r8">2699980000</Frequency><Timestamp dt:dt="r8">5.86099530216905E+15</Timestamp><Cur…	좌우반구com(split BVF)_2-023-1	60.021	1.0.0.167	1	1860915363	Professional	2.0.10.242	2.0.10.353	11-25-2020	2020-11-25 오전 7:34:55	16:34:55	2.0.10.248	202	2	{/}	축희	축	희	NULL	NULL	NULL	75	1	70	NULL	NULL	NULL	KSY2	List2	NULL	NULL	NULL	NULL	NULL	NULL	NULL	NULL	NULL	1	{/}	0	3	562756	0	{/}	600
좌우반구com(split BVF)_2	23	1	<?xml version="1.0"?>\n<Clock xmlns:dt="urn:schemas-microsoft-com:datatypes"><Description dt:dt="string">E-Prime Primary Realtime Clock</Description><StartTime><Timestamp dt:dt="int">0</Timestamp><DateUtc dt:dt="string">2020-11-25T07:34:54Z</DateUtc></StartTime><FrequencyChanges><FrequencyChange><Frequency dt:dt="r8">2699980000</Frequency><Timestamp dt:dt="r8">5.86099530216905E+15</Timestamp><Cur…	좌우반구com(split BVF)_2-023-1	60.021	1.0.0.167	1	1860915363	Professional	2.0.10.242	2.0.10.353	11-25-2020	2020-11-25 오전 7:34:55	16:34:55	2.0.10.248	16	2	{/}	측개	측	개	7	1	16	NULL	NULL	NULL	NULL	NULL	NULL	KSY	List1	0		0	-1	63583	184		0	0	1	{/}	0	4	63767	0	{/}	341
좌우반구com(split BVF)_2	23	1	<?xml version="1.0"?>\n<Clock xmlns:dt="urn:schemas-microsoft-com:datatypes"><Description dt:dt="string">E-Prime Primary Realtime Clock</Description><StartTime><Timestamp dt:dt="int">0</Timestamp><DateUtc dt:dt="string">2020-11-25T07:34:54Z</DateUtc></StartTime><FrequencyChanges><FrequencyChange><Frequency dt:dt="r8">2699980000</Frequency><Timestamp dt:dt="r8">5.86099530216905E+15</Timestamp><Cur…	좌우반구com(split BVF)_2-023-1	60.021	1.0.0.167	1	1860915363	Professional	2.0.10.242	2.0.10.353	11-25-2020	2020-11-25 오전 7:34:55	16:34:55	2.0.10.248	45	1	z	치안	치	안	44	1	45	NULL	NULL	NULL	NULL	NULL	NULL	KSY2	List1	NULL	NULL	NULL	NULL	NULL	NULL	NULL	NULL	NULL	1	z	0	3	138290	0	z	473
좌우반구com(split BVF)_2	23	1	<?xml version="1.0"?>\n<Clock xmlns:dt="urn:schemas-microsoft-com:datatypes"><Description dt:dt="string">E-Prime Primary Realtime Clock</Description><StartTime><Timestamp dt:dt="int">0</Timestamp><DateUtc dt:dt="string">2020-11-25T07:34:54Z</DateUtc></StartTime><FrequencyChanges><FrequencyChange><Frequency dt:dt="r8">2699980000</Frequency><Timestamp dt:dt="r8">5.86099530216905E+15</Timestamp><Cur…	좌우반구com(split BVF)_2-023-1	60.021	1.0.0.167	1	1860915363	Professional	2.0.10.242	2.0.10.353	11-25-2020	2020-11-25 오전 7:34:55	16:34:55	2.0.10.248	386	2	{/}	치책	치	책	NULL	NULL	NULL	NULL	NULL	NULL	33	1	122	KSY3	List3	NULL	NULL	NULL	NULL	NULL	NULL	NULL	NULL	NULL	1	{/}	0	3	1061346	0	{/}	458
좌우반구com(split BVF)_2	23	1	<?xml version="1.0"?>\n<Clock xmlns:dt="urn:schemas-microsoft-com:datatypes"><Description dt:dt="string">E-Prime Primary Realtime Clock</Description><StartTime><Timestamp dt:dt="int">0</Timestamp><DateUtc dt:dt="string">2020-11-25T07:34:54Z</DateUtc></StartTime><FrequencyChanges><FrequencyChange><Frequency dt:dt="r8">2699980000</Frequency><Timestamp dt:dt="r8">5.86099530216905E+15</Timestamp><Cur…	좌우반구com(split BVF)_2-023-1	60.021	1.0.0.167	1	1860915363	Professional	2.0.10.242	2.0.10.353	11-25-2020	2020-11-25 오전 7:34:55	16:34:55	2.0.10.248	298	2	{/}	치향	치	향	NULL	NULL	NULL	NULL	NULL	NULL	52	1	34	KSY3	List3	NULL	NULL	NULL	NULL	NULL	NULL	NULL	NULL	NULL	1	{/}	0	3	833910	0	{/}	410
좌우반구com(split BVF)_2	23	1	<?xml version="1.0"?>\n<Clock xmlns:dt="urn:schemas-microsoft-com:datatypes"><Description dt:dt="string">E-Prime Primary Realtime Clock</Description><StartTime><Timestamp dt:dt="int">0</Timestamp><DateUtc dt:dt="string">2020-11-25T07:34:54Z</DateUtc></StartTime><FrequencyChanges><FrequencyChange><Frequency dt:dt="r8">2699980000</Frequency><Timestamp dt:dt="r8">5.86099530216905E+15</Timestamp><Cur…	좌우반구com(split BVF)_2-023-1	60.021	1.0.0.167	1	1860915363	Professional	2.0.10.242	2.0.10.353	11-25-2020	2020-11-25 오전 7:34:55	16:34:55	2.0.10.248	91	1	z	타격	타	격	35	1	91	NULL	NULL	NULL	NULL	NULL	NULL	KSY2	List1	NULL	NULL	NULL	NULL	NULL	NULL	NULL	NULL	NULL	1	z	1	3	259730	0	z	479
좌우반구com(split BVF)_2	23	1	<?xml version="1.0"?>\n<Clock xmlns:dt="urn:schemas-microsoft-com:datatypes"><Description dt:dt="string">E-Prime Primary Realtime Clock</Description><StartTime><Timestamp dt:dt="int">0</Timestamp><DateUtc dt:dt="string">2020-11-25T07:34:54Z</DateUtc></StartTime><FrequencyChanges><FrequencyChange><Frequency dt:dt="r8">2699980000</Frequency><Timestamp dt:dt="r8">5.86099530216905E+15</Timestamp><Cur…	좌우반구com(split BVF)_2-023-1	60.021	1.0.0.167	1	1860915363	Professional	2.0.10.242	2.0.10.353	11-25-2020	2020-11-25 오전 7:34:55	16:34:55	2.0.10.248	339	1	z	탈퇴	탈	퇴	NULL	NULL	NULL	NULL	NULL	NULL	61	1	75	KSY2	List3	NULL	NULL	NULL	NULL	NULL	NULL	NULL	NULL	NULL	1	z	1	3	939089	0	z	477
좌우반구com(split BVF)_2	23	1	<?xml version="1.0"?>\n<Clock xmlns:dt="urn:schemas-microsoft-com:datatypes"><Description dt:dt="string">E-Prime Primary Realtime Clock</Description><StartTime><Timestamp dt:dt="int">0</Timestamp><DateUtc dt:dt="string">2020-11-25T07:34:54Z</DateUtc></StartTime><FrequencyChanges><FrequencyChange><Frequency dt:dt="r8">2699980000</Frequency><Timestamp dt:dt="r8">5.86099530216905E+15</Timestamp><Cur…	좌우반구com(split BVF)_2-023-1	60.021	1.0.0.167	1	1860915363	Professional	2.0.10.242	2.0.10.353	11-25-2020	2020-11-25 오전 7:34:55	16:34:55	2.0.10.248	163	2	{/}	태스	태	스	NULL	NULL	NULL	85	1	31	NULL	NULL	NULL	KSY3	List2	NULL	NULL	NULL	NULL	NULL	NULL	NULL	NULL	NULL	1	{/}	0	3	460376	0	{/}	302
좌우반구com(split BVF)_2	23	1	<?xml version="1.0"?>\n<Clock xmlns:dt="urn:schemas-microsoft-com:datatypes"><Description dt:dt="string">E-Prime Primary Realtime Clock</Description><StartTime><Timestamp dt:dt="int">0</Timestamp><DateUtc dt:dt="string">2020-11-25T07:34:54Z</DateUtc></StartTime><FrequencyChanges><FrequencyChange><Frequency dt:dt="r8">2699980000</Frequency><Timestamp dt:dt="r8">5.86099530216905E+15</Timestamp><Cur…	좌우반구com(split BVF)_2-023-1	60.021	1.0.0.167	1	1860915363	Professional	2.0.10.242	2.0.10.353	11-25-2020	2020-11-25 오전 7:34:55	16:34:55	2.0.10.248	144	1	z	택시	택	시	NULL	NULL	NULL	22	1	12	NULL	NULL	NULL	KSY2	List2	NULL	NULL	NULL	NULL	NULL	NULL	NULL	NULL	NULL	1	z	0	3	409194	0	z	381
좌우반구com(split BVF)_2	23	1	<?xml version="1.0"?>\n<Clock xmlns:dt="urn:schemas-microsoft-com:datatypes"><Description dt:dt="string">E-Prime Primary Realtime Clock</Description><StartTime><Timestamp dt:dt="int">0</Timestamp><DateUtc dt:dt="string">2020-11-25T07:34:54Z</DateUtc></StartTime><FrequencyChanges><FrequencyChange><Frequency dt:dt="r8">2699980000</Frequency><Timestamp dt:dt="r8">5.86099530216905E+15</Timestamp><Cur…	좌우반구com(split BVF)_2-023-1	60.021	1.0.0.167	1	1860915363	Professional	2.0.10.242	2.0.10.353	11-25-2020	2020-11-25 오전 7:34:55	16:34:55	2.0.10.248	182	2	{/}	택정	택	정	NULL	NULL	NULL	122	1	50	NULL	NULL	NULL	KSY3	List2	NULL	NULL	NULL	NULL	NULL	NULL	NULL	NULL	NULL	1	{/}	0	3	509975	0	{/}	390
좌우반구com(split BVF)_2	23	1	<?xml version="1.0"?>\n<Clock xmlns:dt="urn:schemas-microsoft-com:datatypes"><Description dt:dt="string">E-Prime Primary Realtime Clock</Description><StartTime><Timestamp dt:dt="int">0</Timestamp><DateUtc dt:dt="string">2020-11-25T07:34:54Z</DateUtc></StartTime><FrequencyChanges><FrequencyChange><Frequency dt:dt="r8">2699980000</Frequency><Timestamp dt:dt="r8">5.86099530216905E+15</Timestamp><Cur…	좌우반구com(split BVF)_2-023-1	60.021	1.0.0.167	1	1860915363	Professional	2.0.10.242	2.0.10.353	11-25-2020	2020-11-25 오전 7:34:55	16:34:55	2.0.10.248	284	2	{/}	통락	통	락	NULL	NULL	NULL	NULL	NULL	NULL	67	1	20	KSY2	List3	NULL	NULL	NULL	NULL	NULL	NULL	NULL	NULL	NULL	1	{/}	1	3	798139	0	{/}	397
좌우반구com(split BVF)_2	23	1	<?xml version="1.0"?>\n<Clock xmlns:dt="urn:schemas-microsoft-com:datatypes"><Description dt:dt="string">E-Prime Primary Realtime Clock</Description><StartTime><Timestamp dt:dt="int">0</Timestamp><DateUtc dt:dt="string">2020-11-25T07:34:54Z</DateUtc></StartTime><FrequencyChanges><FrequencyChange><Frequency dt:dt="r8">2699980000</Frequency><Timestamp dt:dt="r8">5.86099530216905E+15</Timestamp><Cur…	좌우반구com(split BVF)_2-023-1	60.021	1.0.0.167	1	1860915363	Professional	2.0.10.242	2.0.10.353	11-25-2020	2020-11-25 오전 7:34:55	16:34:55	2.0.10.248	314	2	{/}	통록	통	록	NULL	NULL	NULL	NULL	NULL	NULL	71	1	50	KSY	List3	0		0	-1	875345	184		0	0	1	{/}	0	4	875529	0	{/}	342
좌우반구com(split BVF)_2	23	1	<?xml version="1.0"?>\n<Clock xmlns:dt="urn:schemas-microsoft-com:datatypes"><Description dt:dt="string">E-Prime Primary Realtime Clock</Description><StartTime><Timestamp dt:dt="int">0</Timestamp><DateUtc dt:dt="string">2020-11-25T07:34:54Z</DateUtc></StartTime><FrequencyChanges><FrequencyChange><Frequency dt:dt="r8">2699980000</Frequency><Timestamp dt:dt="r8">5.86099530216905E+15</Timestamp><Cur…	좌우반구com(split BVF)_2-023-1	60.021	1.0.0.167	1	1860915363	Professional	2.0.10.242	2.0.10.353	11-25-2020	2020-11-25 오전 7:34:55	16:34:55	2.0.10.248	208	2	{/}	통류	통	류	NULL	NULL	NULL	90	1	76	NULL	NULL	NULL	KSY	List2	0		0	-1	578884	183		0	0	1	{/}	0	3	579067	0	{/}	385
좌우반구com(split BVF)_2	23	1	<?xml version="1.0"?>\n<Clock xmlns:dt="urn:schemas-microsoft-com:datatypes"><Description dt:dt="string">E-Prime Primary Realtime Clock</Description><StartTime><Timestamp dt:dt="int">0</Timestamp><DateUtc dt:dt="string">2020-11-25T07:34:54Z</DateUtc></StartTime><FrequencyChanges><FrequencyChange><Frequency dt:dt="r8">2699980000</Frequency><Timestamp dt:dt="r8">5.86099530216905E+15</Timestamp><Cur…	좌우반구com(split BVF)_2-023-1	60.021	1.0.0.167	1	1860915363	Professional	2.0.10.242	2.0.10.353	11-25-2020	2020-11-25 오전 7:34:55	16:34:55	2.0.10.248	162	2	{/}	퇴착	퇴	착	NULL	NULL	NULL	47	1	30	NULL	NULL	NULL	KSY	List2	0		0	0	457644	183		0	0	1	{/}	0	3	457827	0	{/}	347
좌우반구com(split BVF)_2	23	1	<?xml version="1.0"?>\n<Clock xmlns:dt="urn:schemas-microsoft-com:datatypes"><Description dt:dt="string">E-Prime Primary Realtime Clock</Description><StartTime><Timestamp dt:dt="int">0</Timestamp><DateUtc dt:dt="string">2020-11-25T07:34:54Z</DateUtc></StartTime><FrequencyChanges><FrequencyChange><Frequency dt:dt="r8">2699980000</Frequency><Timestamp dt:dt="r8">5.86099530216905E+15</Timestamp><Cur…	좌우반구com(split BVF)_2-023-1	60.021	1.0.0.167	1	1860915363	Professional	2.0.10.242	2.0.10.353	11-25-2020	2020-11-25 오전 7:34:55	16:34:55	2.0.10.248	157	1	z	판단	판	단	NULL	NULL	NULL	86	1	25	NULL	NULL	NULL	KSY2	List2	NULL	NULL	NULL	NULL	NULL	NULL	NULL	NULL	NULL	1	z	0	3	444115	0	z	339
좌우반구com(split BVF)_2	23	1	<?xml version="1.0"?>\n<Clock xmlns:dt="urn:schemas-microsoft-com:datatypes"><Description dt:dt="string">E-Prime Primary Realtime Clock</Description><StartTime><Timestamp dt:dt="int">0</Timestamp><DateUtc dt:dt="string">2020-11-25T07:34:54Z</DateUtc></StartTime><FrequencyChanges><FrequencyChange><Frequency dt:dt="r8">2699980000</Frequency><Timestamp dt:dt="r8">5.86099530216905E+15</Timestamp><Cur…	좌우반구com(split BVF)_2-023-1	60.021	1.0.0.167	1	1860915363	Professional	2.0.10.242	2.0.10.353	11-25-2020	2020-11-25 오전 7:34:55	16:34:55	2.0.10.248	131	1	z	판매	판	매	132	1	131	NULL	NULL	NULL	NULL	NULL	NULL	KSY2	List1	NULL	NULL	NULL	NULL	NULL	NULL	NULL	NULL	NULL	1	z	0	3	363477	0	z	395
좌우반구com(split BVF)_2	23	1	<?xml version="1.0"?>\n<Clock xmlns:dt="urn:schemas-microsoft-com:datatypes"><Description dt:dt="string">E-Prime Primary Realtime Clock</Description><StartTime><Timestamp dt:dt="int">0</Timestamp><DateUtc dt:dt="string">2020-11-25T07:34:54Z</DateUtc></StartTime><FrequencyChanges><FrequencyChange><Frequency dt:dt="r8">2699980000</Frequency><Timestamp dt:dt="r8">5.86099530216905E+15</Timestamp><Cur…	좌우반구com(split BVF)_2-023-1	60.021	1.0.0.167	1	1860915363	Professional	2.0.10.242	2.0.10.353	11-25-2020	2020-11-25 오전 7:34:55	16:34:55	2.0.10.248	395	1	z	표현	표	현	NULL	NULL	NULL	NULL	NULL	NULL	14	1	131	KSY2	List3	NULL	NULL	NULL	NULL	NULL	NULL	NULL	NULL	NULL	1	z	0	3	1085154	0	z	306
좌우반구com(split BVF)_2	23	1	<?xml version="1.0"?>\n<Clock xmlns:dt="urn:schemas-microsoft-com:datatypes"><Description dt:dt="string">E-Prime Primary Realtime Clock</Description><StartTime><Timestamp dt:dt="int">0</Timestamp><DateUtc dt:dt="string">2020-11-25T07:34:54Z</DateUtc></StartTime><FrequencyChanges><FrequencyChange><Frequency dt:dt="r8">2699980000</Frequency><Timestamp dt:dt="r8">5.86099530216905E+15</Timestamp><Cur…	좌우반구com(split BVF)_2-023-1	60.021	1.0.0.167	1	1860915363	Professional	2.0.10.242	2.0.10.353	11-25-2020	2020-11-25 오전 7:34:55	16:34:55	2.0.10.248	48	2	{/}	품결	품	결	123	1	48	NULL	NULL	NULL	NULL	NULL	NULL	KSY	List1	0		0	-1	145771	183		0	0	0	{/}	0	3	145954	0	z	393
좌우반구com(split BVF)_2	23	1	<?xml version="1.0"?>\n<Clock xmlns:dt="urn:schemas-microsoft-com:datatypes"><Description dt:dt="string">E-Prime Primary Realtime Clock</Description><StartTime><Timestamp dt:dt="int">0</Timestamp><DateUtc dt:dt="string">2020-11-25T07:34:54Z</DateUtc></StartTime><FrequencyChanges><FrequencyChange><Frequency dt:dt="r8">2699980000</Frequency><Timestamp dt:dt="r8">5.86099530216905E+15</Timestamp><Cur…	좌우반구com(split BVF)_2-023-1	60.021	1.0.0.167	1	1860915363	Professional	2.0.10.242	2.0.10.353	11-25-2020	2020-11-25 오전 7:34:55	16:34:55	2.0.10.248	255	2	{/}	필관	필	관	NULL	NULL	NULL	52	1	123	NULL	NULL	NULL	KSY	List2	0		0	-1	701990	183		0	0	1	{/}	1	3	702173	0	{/}	381
좌우반구com(split BVF)_2	23	1	<?xml version="1.0"?>\n<Clock xmlns:dt="urn:schemas-microsoft-com:datatypes"><Description dt:dt="string">E-Prime Primary Realtime Clock</Description><StartTime><Timestamp dt:dt="int">0</Timestamp><DateUtc dt:dt="string">2020-11-25T07:34:54Z</DateUtc></StartTime><FrequencyChanges><FrequencyChange><Frequency dt:dt="r8">2699980000</Frequency><Timestamp dt:dt="r8">5.86099530216905E+15</Timestamp><Cur…	좌우반구com(split BVF)_2-023-1	60.021	1.0.0.167	1	1860915363	Professional	2.0.10.242	2.0.10.353	11-25-2020	2020-11-25 오전 7:34:55	16:34:55	2.0.10.248	248	1	z	필수	필	수	NULL	NULL	NULL	97	1	116	NULL	NULL	NULL	KSY2	List2	NULL	NULL	NULL	NULL	NULL	NULL	NULL	NULL	NULL	1	z	0	3	684230	0	z	325
좌우반구com(split BVF)_2	23	1	<?xml version="1.0"?>\n<Clock xmlns:dt="urn:schemas-microsoft-com:datatypes"><Description dt:dt="string">E-Prime Primary Realtime Clock</Description><StartTime><Timestamp dt:dt="int">0</Timestamp><DateUtc dt:dt="string">2020-11-25T07:34:54Z</DateUtc></StartTime><FrequencyChanges><FrequencyChange><Frequency dt:dt="r8">2699980000</Frequency><Timestamp dt:dt="r8">5.86099530216905E+15</Timestamp><Cur…	좌우반구com(split BVF)_2-023-1	60.021	1.0.0.167	1	1860915363	Professional	2.0.10.242	2.0.10.353	11-25-2020	2020-11-25 오전 7:34:55	16:34:55	2.0.10.248	215	1	z	핑계	핑	계	NULL	NULL	NULL	101	1	83	NULL	NULL	NULL	KSY2	List2	NULL	NULL	NULL	NULL	NULL	NULL	NULL	NULL	NULL	1	z	0	3	597694	0	z	398
좌우반구com(split BVF)_2	23	1	<?xml version="1.0"?>\n<Clock xmlns:dt="urn:schemas-microsoft-com:datatypes"><Description dt:dt="string">E-Prime Primary Realtime Clock</Description><StartTime><Timestamp dt:dt="int">0</Timestamp><DateUtc dt:dt="string">2020-11-25T07:34:54Z</DateUtc></StartTime><FrequencyChanges><FrequencyChange><Frequency dt:dt="r8">2699980000</Frequency><Timestamp dt:dt="r8">5.86099530216905E+15</Timestamp><Cur…	좌우반구com(split BVF)_2-023-1	60.021	1.0.0.167	1	1860915363	Professional	2.0.10.242	2.0.10.353	11-25-2020	2020-11-25 오전 7:34:55	16:34:55	2.0.10.248	99	2	{/}	핑품	핑	품	66	1	99	NULL	NULL	NULL	NULL	NULL	NULL	KSY3	List1	NULL	NULL	NULL	NULL	NULL	NULL	NULL	NULL	NULL	1	{/}	0	4	280940	0	{/}	533
좌우반구com(split BVF)_2	23	1	<?xml version="1.0"?>\n<Clock xmlns:dt="urn:schemas-microsoft-com:datatypes"><Description dt:dt="string">E-Prime Primary Realtime Clock</Description><StartTime><Timestamp dt:dt="int">0</Timestamp><DateUtc dt:dt="string">2020-11-25T07:34:54Z</DateUtc></StartTime><FrequencyChanges><FrequencyChange><Frequency dt:dt="r8">2699980000</Frequency><Timestamp dt:dt="r8">5.86099530216905E+15</Timestamp><Cur…	좌우반구com(split BVF)_2-023-1	60.021	1.0.0.167	1	1860915363	Professional	2.0.10.242	2.0.10.353	11-25-2020	2020-11-25 오전 7:34:55	16:34:55	2.0.10.248	154	1	z	하나	하	나	NULL	NULL	NULL	14	1	22	NULL	NULL	NULL	KSY2	List2	NULL	NULL	NULL	NULL	NULL	NULL	NULL	NULL	NULL	1	z	0	3	436151	0	z	551
좌우반구com(split BVF)_2	23	1	<?xml version="1.0"?>\n<Clock xmlns:dt="urn:schemas-microsoft-com:datatypes"><Description dt:dt="string">E-Prime Primary Realtime Clock</Description><StartTime><Timestamp dt:dt="int">0</Timestamp><DateUtc dt:dt="string">2020-11-25T07:34:54Z</DateUtc></StartTime><FrequencyChanges><FrequencyChange><Frequency dt:dt="r8">2699980000</Frequency><Timestamp dt:dt="r8">5.86099530216905E+15</Timestamp><Cur…	좌우반구com(split BVF)_2-023-1	60.021	1.0.0.167	1	1860915363	Professional	2.0.10.242	2.0.10.353	11-25-2020	2020-11-25 오전 7:34:55	16:34:55	2.0.10.248	29	1	z	한계	한	계	33	1	29	NULL	NULL	NULL	NULL	NULL	NULL	KSY2	List1	NULL	NULL	NULL	NULL	NULL	NULL	NULL	NULL	NULL	1	z	1	3	97171	0	z	521
좌우반구com(split BVF)_2	23	1	<?xml version="1.0"?>\n<Clock xmlns:dt="urn:schemas-microsoft-com:datatypes"><Description dt:dt="string">E-Prime Primary Realtime Clock</Description><StartTime><Timestamp dt:dt="int">0</Timestamp><DateUtc dt:dt="string">2020-11-25T07:34:54Z</DateUtc></StartTime><FrequencyChanges><FrequencyChange><Frequency dt:dt="r8">2699980000</Frequency><Timestamp dt:dt="r8">5.86099530216905E+15</Timestamp><Cur…	좌우반구com(split BVF)_2-023-1	60.021	1.0.0.167	1	1860915363	Professional	2.0.10.242	2.0.10.353	11-25-2020	2020-11-25 오전 7:34:55	16:34:55	2.0.10.248	22	1	z	핵심	핵	심	98	1	22	NULL	NULL	NULL	NULL	NULL	NULL	KSY2	List1	NULL	NULL	NULL	NULL	NULL	NULL	NULL	NULL	NULL	1	z	0	3	79161	0	z	459
좌우반구com(split BVF)_2	23	1	<?xml version="1.0"?>\n<Clock xmlns:dt="urn:schemas-microsoft-com:datatypes"><Description dt:dt="string">E-Prime Primary Realtime Clock</Description><StartTime><Timestamp dt:dt="int">0</Timestamp><DateUtc dt:dt="string">2020-11-25T07:34:54Z</DateUtc></StartTime><FrequencyChanges><FrequencyChange><Frequency dt:dt="r8">2699980000</Frequency><Timestamp dt:dt="r8">5.86099530216905E+15</Timestamp><Cur…	좌우반구com(split BVF)_2-023-1	60.021	1.0.0.167	1	1860915363	Professional	2.0.10.242	2.0.10.353	11-25-2020	2020-11-25 오전 7:34:55	16:34:55	2.0.10.248	361	2	{/}	핵외	핵	외	NULL	NULL	NULL	NULL	NULL	NULL	113	1	97	KSY3	List3	NULL	NULL	NULL	NULL	NULL	NULL	NULL	NULL	NULL	0	{/}	0	3	995819	0	z	514
좌우반구com(split BVF)_2	23	1	<?xml version="1.0"?>\n<Clock xmlns:dt="urn:schemas-microsoft-com:datatypes"><Description dt:dt="string">E-Prime Primary Realtime Clock</Description><StartTime><Timestamp dt:dt="int">0</Timestamp><DateUtc dt:dt="string">2020-11-25T07:34:54Z</DateUtc></StartTime><FrequencyChanges><FrequencyChange><Frequency dt:dt="r8">2699980000</Frequency><Timestamp dt:dt="r8">5.86099530216905E+15</Timestamp><Cur…	좌우반구com(split BVF)_2-023-1	60.021	1.0.0.167	1	1860915363	Professional	2.0.10.242	2.0.10.353	11-25-2020	2020-11-25 오전 7:34:55	16:34:55	2.0.10.248	138	2	{/}	핵정	핵	정	NULL	NULL	NULL	88	1	6	NULL	NULL	NULL	KSY3	List2	NULL	NULL	NULL	NULL	NULL	NULL	NULL	NULL	NULL	1	{/}	0	3	393633	0	{/}	582
좌우반구com(split BVF)_2	23	1	<?xml version="1.0"?>\n<Clock xmlns:dt="urn:schemas-microsoft-com:datatypes"><Description dt:dt="string">E-Prime Primary Realtime Clock</Description><StartTime><Timestamp dt:dt="int">0</Timestamp><DateUtc dt:dt="string">2020-11-25T07:34:54Z</DateUtc></StartTime><FrequencyChanges><FrequencyChange><Frequency dt:dt="r8">2699980000</Frequency><Timestamp dt:dt="r8">5.86099530216905E+15</Timestamp><Cur…	좌우반구com(split BVF)_2-023-1	60.021	1.0.0.167	1	1860915363	Professional	2.0.10.242	2.0.10.353	11-25-2020	2020-11-25 오전 7:34:55	16:34:55	2.0.10.248	56	1	z	행보	행	보	1	1	56	NULL	NULL	NULL	NULL	NULL	NULL	KSY2	List1	NULL	NULL	NULL	NULL	NULL	NULL	NULL	NULL	NULL	1	z	1	3	166713	0	z	498
좌우반구com(split BVF)_2	23	1	<?xml version="1.0"?>\n<Clock xmlns:dt="urn:schemas-microsoft-com:datatypes"><Description dt:dt="string">E-Prime Primary Realtime Clock</Description><StartTime><Timestamp dt:dt="int">0</Timestamp><DateUtc dt:dt="string">2020-11-25T07:34:54Z</DateUtc></StartTime><FrequencyChanges><FrequencyChange><Frequency dt:dt="r8">2699980000</Frequency><Timestamp dt:dt="r8">5.86099530216905E+15</Timestamp><Cur…	좌우반구com(split BVF)_2-023-1	60.021	1.0.0.167	1	1860915363	Professional	2.0.10.242	2.0.10.353	11-25-2020	2020-11-25 오전 7:34:55	16:34:55	2.0.10.248	341	1	z	행운	행	운	NULL	NULL	NULL	NULL	NULL	NULL	21	1	77	KSY2	List3	NULL	NULL	NULL	NULL	NULL	NULL	NULL	NULL	NULL	1	z	0	3	944171	0	z	347
좌우반구com(split BVF)_2	23	1	<?xml version="1.0"?>\n<Clock xmlns:dt="urn:schemas-microsoft-com:datatypes"><Description dt:dt="string">E-Prime Primary Realtime Clock</Description><StartTime><Timestamp dt:dt="int">0</Timestamp><DateUtc dt:dt="string">2020-11-25T07:34:54Z</DateUtc></StartTime><FrequencyChanges><FrequencyChange><Frequency dt:dt="r8">2699980000</Frequency><Timestamp dt:dt="r8">5.86099530216905E+15</Timestamp><Cur…	좌우반구com(split BVF)_2-023-1	60.021	1.0.0.167	1	1860915363	Professional	2.0.10.242	2.0.10.353	11-25-2020	2020-11-25 오전 7:34:55	16:34:55	2.0.10.248	335	2	{/}	행회	행	회	NULL	NULL	NULL	NULL	NULL	NULL	93	1	71	KSY3	List3	NULL	NULL	NULL	NULL	NULL	NULL	NULL	NULL	NULL	1	{/}	0	3	928993	0	{/}	325
좌우반구com(split BVF)_2	23	1	<?xml version="1.0"?>\n<Clock xmlns:dt="urn:schemas-microsoft-com:datatypes"><Description dt:dt="string">E-Prime Primary Realtime Clock</Description><StartTime><Timestamp dt:dt="int">0</Timestamp><DateUtc dt:dt="string">2020-11-25T07:34:54Z</DateUtc></StartTime><FrequencyChanges><FrequencyChange><Frequency dt:dt="r8">2699980000</Frequency><Timestamp dt:dt="r8">5.86099530216905E+15</Timestamp><Cur…	좌우반구com(split BVF)_2-023-1	60.021	1.0.0.167	1	1860915363	Professional	2.0.10.242	2.0.10.353	11-25-2020	2020-11-25 오전 7:34:55	16:34:55	2.0.10.248	78	1	z	향수	향	수	52	1	78	NULL	NULL	NULL	NULL	NULL	NULL	KSY2	List1	NULL	NULL	NULL	NULL	NULL	NULL	NULL	NULL	NULL	1	z	0	3	225576	0	z	330
좌우반구com(split BVF)_2	23	1	<?xml version="1.0"?>\n<Clock xmlns:dt="urn:schemas-microsoft-com:datatypes"><Description dt:dt="string">E-Prime Primary Realtime Clock</Description><StartTime><Timestamp dt:dt="int">0</Timestamp><DateUtc dt:dt="string">2020-11-25T07:34:54Z</DateUtc></StartTime><FrequencyChanges><FrequencyChange><Frequency dt:dt="r8">2699980000</Frequency><Timestamp dt:dt="r8">5.86099530216905E+15</Timestamp><Cur…	좌우반구com(split BVF)_2-023-1	60.021	1.0.0.167	1	1860915363	Professional	2.0.10.242	2.0.10.353	11-25-2020	2020-11-25 오전 7:34:55	16:34:55	2.0.10.248	63	2	{/}	향엄	향	엄	110	1	63	NULL	NULL	NULL	NULL	NULL	NULL	KSY3	List1	NULL	NULL	NULL	NULL	NULL	NULL	NULL	NULL	NULL	0	{/}	0	3	184557	0	z	605
좌우반구com(split BVF)_2	23	1	<?xml version="1.0"?>\n<Clock xmlns:dt="urn:schemas-microsoft-com:datatypes"><Description dt:dt="string">E-Prime Primary Realtime Clock</Description><StartTime><Timestamp dt:dt="int">0</Timestamp><DateUtc dt:dt="string">2020-11-25T07:34:54Z</DateUtc></StartTime><FrequencyChanges><FrequencyChange><Frequency dt:dt="r8">2699980000</Frequency><Timestamp dt:dt="r8">5.86099530216905E+15</Timestamp><Cur…	좌우반구com(split BVF)_2-023-1	60.021	1.0.0.167	1	1860915363	Professional	2.0.10.242	2.0.10.353	11-25-2020	2020-11-25 오전 7:34:55	16:34:55	2.0.10.248	206	2	{/}	허낌	허	낌	NULL	NULL	NULL	64	1	74	NULL	NULL	NULL	KSY2	List2	NULL	NULL	NULL	NULL	NULL	NULL	NULL	NULL	NULL	1	{/}	0	4	573986	0	{/}	378
좌우반구com(split BVF)_2	23	1	<?xml version="1.0"?>\n<Clock xmlns:dt="urn:schemas-microsoft-com:datatypes"><Description dt:dt="string">E-Prime Primary Realtime Clock</Description><StartTime><Timestamp dt:dt="int">0</Timestamp><DateUtc dt:dt="string">2020-11-25T07:34:54Z</DateUtc></StartTime><FrequencyChanges><FrequencyChange><Frequency dt:dt="r8">2699980000</Frequency><Timestamp dt:dt="r8">5.86099530216905E+15</Timestamp><Cur…	좌우반구com(split BVF)_2-023-1	60.021	1.0.0.167	1	1860915363	Professional	2.0.10.242	2.0.10.353	11-25-2020	2020-11-25 오전 7:34:55	16:34:55	2.0.10.248	380	1	z	허락	허	락	NULL	NULL	NULL	NULL	NULL	NULL	110	1	116	KSY2	List3	NULL	NULL	NULL	NULL	NULL	NULL	NULL	NULL	NULL	1	z	1	3	1045651	0	z	417
좌우반구com(split BVF)_2	23	1	<?xml version="1.0"?>\n<Clock xmlns:dt="urn:schemas-microsoft-com:datatypes"><Description dt:dt="string">E-Prime Primary Realtime Clock</Description><StartTime><Timestamp dt:dt="int">0</Timestamp><DateUtc dt:dt="string">2020-11-25T07:34:54Z</DateUtc></StartTime><FrequencyChanges><FrequencyChange><Frequency dt:dt="r8">2699980000</Frequency><Timestamp dt:dt="r8">5.86099530216905E+15</Timestamp><Cur…	좌우반구com(split BVF)_2-023-1	60.021	1.0.0.167	1	1860915363	Professional	2.0.10.242	2.0.10.353	11-25-2020	2020-11-25 오전 7:34:55	16:34:55	2.0.10.248	180	2	{/}	허빈	허	빈	NULL	NULL	NULL	120	1	48	NULL	NULL	NULL	KSY3	List2	NULL	NULL	NULL	NULL	NULL	NULL	NULL	NULL	NULL	1	{/}	0	3	504760	0	{/}	397
좌우반구com(split BVF)_2	23	1	<?xml version="1.0"?>\n<Clock xmlns:dt="urn:schemas-microsoft-com:datatypes"><Description dt:dt="string">E-Prime Primary Realtime Clock</Description><StartTime><Timestamp dt:dt="int">0</Timestamp><DateUtc dt:dt="string">2020-11-25T07:34:54Z</DateUtc></StartTime><FrequencyChanges><FrequencyChange><Frequency dt:dt="r8">2699980000</Frequency><Timestamp dt:dt="r8">5.86099530216905E+15</Timestamp><Cur…	좌우반구com(split BVF)_2-023-1	60.021	1.0.0.167	1	1860915363	Professional	2.0.10.242	2.0.10.353	11-25-2020	2020-11-25 오전 7:34:55	16:34:55	2.0.10.248	125	2	{/}	헤오	헤	오	91	1	125	NULL	NULL	NULL	NULL	NULL	NULL	KSY2	List1	NULL	NULL	NULL	NULL	NULL	NULL	NULL	NULL	NULL	1	{/}	1	3	348082	0	{/}	302
좌우반구com(split BVF)_2	23	1	<?xml version="1.0"?>\n<Clock xmlns:dt="urn:schemas-microsoft-com:datatypes"><Description dt:dt="string">E-Prime Primary Realtime Clock</Description><StartTime><Timestamp dt:dt="int">0</Timestamp><DateUtc dt:dt="string">2020-11-25T07:34:54Z</DateUtc></StartTime><FrequencyChanges><FrequencyChange><Frequency dt:dt="r8">2699980000</Frequency><Timestamp dt:dt="r8">5.86099530216905E+15</Timestamp><Cur…	좌우반구com(split BVF)_2-023-1	60.021	1.0.0.167	1	1860915363	Professional	2.0.10.242	2.0.10.353	11-25-2020	2020-11-25 오전 7:34:55	16:34:55	2.0.10.248	240	1	z	현상	현	상	NULL	NULL	NULL	19	1	108	NULL	NULL	NULL	KSY2	List2	NULL	NULL	NULL	NULL	NULL	NULL	NULL	NULL	NULL	1	z	0	4	663121	0	z	626
좌우반구com(split BVF)_2	23	1	<?xml version="1.0"?>\n<Clock xmlns:dt="urn:schemas-microsoft-com:datatypes"><Description dt:dt="string">E-Prime Primary Realtime Clock</Description><StartTime><Timestamp dt:dt="int">0</Timestamp><DateUtc dt:dt="string">2020-11-25T07:34:54Z</DateUtc></StartTime><FrequencyChanges><FrequencyChange><Frequency dt:dt="r8">2699980000</Frequency><Timestamp dt:dt="r8">5.86099530216905E+15</Timestamp><Cur…	좌우반구com(split BVF)_2-023-1	60.021	1.0.0.167	1	1860915363	Professional	2.0.10.242	2.0.10.353	11-25-2020	2020-11-25 오전 7:34:55	16:34:55	2.0.10.248	300	1	z	협력	협	력	NULL	NULL	NULL	NULL	NULL	NULL	112	1	36	KSY2	List3	NULL	NULL	NULL	NULL	NULL	NULL	NULL	NULL	NULL	1	z	0	3	839258	0	z	366
좌우반구com(split BVF)_2	23	1	<?xml version="1.0"?>\n<Clock xmlns:dt="urn:schemas-microsoft-com:datatypes"><Description dt:dt="string">E-Prime Primary Realtime Clock</Description><StartTime><Timestamp dt:dt="int">0</Timestamp><DateUtc dt:dt="string">2020-11-25T07:34:54Z</DateUtc></StartTime><FrequencyChanges><FrequencyChange><Frequency dt:dt="r8">2699980000</Frequency><Timestamp dt:dt="r8">5.86099530216905E+15</Timestamp><Cur…	좌우반구com(split BVF)_2-023-1	60.021	1.0.0.167	1	1860915363	Professional	2.0.10.242	2.0.10.353	11-25-2020	2020-11-25 오전 7:34:55	16:34:55	2.0.10.248	94	2	{/}	협체	협	체	73	1	94	NULL	NULL	NULL	NULL	NULL	NULL	KSY	List1	0		0	-1	267211	183		0	0	0	{/}	1	3	267394	0	z	263
좌우반구com(split BVF)_2	23	1	<?xml version="1.0"?>\n<Clock xmlns:dt="urn:schemas-microsoft-com:datatypes"><Description dt:dt="string">E-Prime Primary Realtime Clock</Description><StartTime><Timestamp dt:dt="int">0</Timestamp><DateUtc dt:dt="string">2020-11-25T07:34:54Z</DateUtc></StartTime><FrequencyChanges><FrequencyChange><Frequency dt:dt="r8">2699980000</Frequency><Timestamp dt:dt="r8">5.86099530216905E+15</Timestamp><Cur…	좌우반구com(split BVF)_2-023-1	60.021	1.0.0.167	1	1860915363	Professional	2.0.10.242	2.0.10.353	11-25-2020	2020-11-25 오전 7:34:55	16:34:55	2.0.10.248	178	1	z	형님	형	님	NULL	NULL	NULL	100	1	46	NULL	NULL	NULL	KSY2	List2	NULL	NULL	NULL	NULL	NULL	NULL	NULL	NULL	NULL	1	z	1	3	499245	0	z	656
좌우반구com(split BVF)_2	23	1	<?xml version="1.0"?>\n<Clock xmlns:dt="urn:schemas-microsoft-com:datatypes"><Description dt:dt="string">E-Prime Primary Realtime Clock</Description><StartTime><Timestamp dt:dt="int">0</Timestamp><DateUtc dt:dt="string">2020-11-25T07:34:54Z</DateUtc></StartTime><FrequencyChanges><FrequencyChange><Frequency dt:dt="r8">2699980000</Frequency><Timestamp dt:dt="r8">5.86099530216905E+15</Timestamp><Cur…	좌우반구com(split BVF)_2-023-1	60.021	1.0.0.167	1	1860915363	Professional	2.0.10.242	2.0.10.353	11-25-2020	2020-11-25 오전 7:34:55	16:34:55	2.0.10.248	353	2	{/}	형스	형	스	NULL	NULL	NULL	NULL	NULL	NULL	47	1	89	KSY	List3	0		0	-1	975210	183		0	0	1	{/}	0	3	975393	0	{/}	300
좌우반구com(split BVF)_2	23	1	<?xml version="1.0"?>\n<Clock xmlns:dt="urn:schemas-microsoft-com:datatypes"><Description dt:dt="string">E-Prime Primary Realtime Clock</Description><StartTime><Timestamp dt:dt="int">0</Timestamp><DateUtc dt:dt="string">2020-11-25T07:34:54Z</DateUtc></StartTime><FrequencyChanges><FrequencyChange><Frequency dt:dt="r8">2699980000</Frequency><Timestamp dt:dt="r8">5.86099530216905E+15</Timestamp><Cur…	좌우반구com(split BVF)_2-023-1	60.021	1.0.0.167	1	1860915363	Professional	2.0.10.242	2.0.10.353	11-25-2020	2020-11-25 오전 7:34:55	16:34:55	2.0.10.248	194	1	z	형태	형	태	NULL	NULL	NULL	44	1	62	NULL	NULL	NULL	KSY2	List2	NULL	NULL	NULL	NULL	NULL	NULL	NULL	NULL	NULL	1	z	0	3	541997	0	z	343
좌우반구com(split BVF)_2	23	1	<?xml version="1.0"?>\n<Clock xmlns:dt="urn:schemas-microsoft-com:datatypes"><Description dt:dt="string">E-Prime Primary Realtime Clock</Description><StartTime><Timestamp dt:dt="int">0</Timestamp><DateUtc dt:dt="string">2020-11-25T07:34:54Z</DateUtc></StartTime><FrequencyChanges><FrequencyChange><Frequency dt:dt="r8">2699980000</Frequency><Timestamp dt:dt="r8">5.86099530216905E+15</Timestamp><Cur…	좌우반구com(split BVF)_2-023-1	60.021	1.0.0.167	1	1860915363	Professional	2.0.10.242	2.0.10.353	11-25-2020	2020-11-25 오전 7:34:55	16:34:55	2.0.10.248	39	1	z	화력	화	력	30	1	39	NULL	NULL	NULL	NULL	NULL	NULL	KSY2	List1	NULL	NULL	NULL	NULL	NULL	NULL	NULL	NULL	NULL	0	z	0	4	122846	0	{/}	477
좌우반구com(split BVF)_2	23	1	<?xml version="1.0"?>\n<Clock xmlns:dt="urn:schemas-microsoft-com:datatypes"><Description dt:dt="string">E-Prime Primary Realtime Clock</Description><StartTime><Timestamp dt:dt="int">0</Timestamp><DateUtc dt:dt="string">2020-11-25T07:34:54Z</DateUtc></StartTime><FrequencyChanges><FrequencyChange><Frequency dt:dt="r8">2699980000</Frequency><Timestamp dt:dt="r8">5.86099530216905E+15</Timestamp><Cur…	좌우반구com(split BVF)_2-023-1	60.021	1.0.0.167	1	1860915363	Professional	2.0.10.242	2.0.10.353	11-25-2020	2020-11-25 오전 7:34:55	16:34:55	2.0.10.248	147	1	z	확률	확	률	NULL	NULL	NULL	92	1	15	NULL	NULL	NULL	KSY2	List2	NULL	NULL	NULL	NULL	NULL	NULL	NULL	NULL	NULL	0	z	0	3	416758	0	{/}	656
좌우반구com(split BVF)_2	23	1	<?xml version="1.0"?>\n<Clock xmlns:dt="urn:schemas-microsoft-com:datatypes"><Description dt:dt="string">E-Prime Primary Realtime Clock</Description><StartTime><Timestamp dt:dt="int">0</Timestamp><DateUtc dt:dt="string">2020-11-25T07:34:54Z</DateUtc></StartTime><FrequencyChanges><FrequencyChange><Frequency dt:dt="r8">2699980000</Frequency><Timestamp dt:dt="r8">5.86099530216905E+15</Timestamp><Cur…	좌우반구com(split BVF)_2-023-1	60.021	1.0.0.167	1	1860915363	Professional	2.0.10.242	2.0.10.353	11-25-2020	2020-11-25 오전 7:34:55	16:34:55	2.0.10.248	111	2	{/}	확압	확	압	9	1	111	NULL	NULL	NULL	NULL	NULL	NULL	KSY2	List1	NULL	NULL	NULL	NULL	NULL	NULL	NULL	NULL	NULL	1	{/}	0	3	312062	0	{/}	290
좌우반구com(split BVF)_2	23	1	<?xml version="1.0"?>\n<Clock xmlns:dt="urn:schemas-microsoft-com:datatypes"><Description dt:dt="string">E-Prime Primary Realtime Clock</Description><StartTime><Timestamp dt:dt="int">0</Timestamp><DateUtc dt:dt="string">2020-11-25T07:34:54Z</DateUtc></StartTime><FrequencyChanges><FrequencyChange><Frequency dt:dt="r8">2699980000</Frequency><Timestamp dt:dt="r8">5.86099530216905E+15</Timestamp><Cur…	좌우반구com(split BVF)_2-023-1	60.021	1.0.0.167	1	1860915363	Professional	2.0.10.242	2.0.10.353	11-25-2020	2020-11-25 오전 7:34:55	16:34:55	2.0.10.248	238	2	{/}	확축	확	축	NULL	NULL	NULL	18	1	106	NULL	NULL	NULL	KSY2	List2	NULL	NULL	NULL	NULL	NULL	NULL	NULL	NULL	NULL	1	{/}	0	3	657689	0	{/}	538
좌우반구com(split BVF)_2	23	1	<?xml version="1.0"?>\n<Clock xmlns:dt="urn:schemas-microsoft-com:datatypes"><Description dt:dt="string">E-Prime Primary Realtime Clock</Description><StartTime><Timestamp dt:dt="int">0</Timestamp><DateUtc dt:dt="string">2020-11-25T07:34:54Z</DateUtc></StartTime><FrequencyChanges><FrequencyChange><Frequency dt:dt="r8">2699980000</Frequency><Timestamp dt:dt="r8">5.86099530216905E+15</Timestamp><Cur…	좌우반구com(split BVF)_2-023-1	60.021	1.0.0.167	1	1860915363	Professional	2.0.10.242	2.0.10.353	11-25-2020	2020-11-25 오전 7:34:55	16:34:55	2.0.10.248	130	1	z	환경	환	경	61	1	130	NULL	NULL	NULL	NULL	NULL	NULL	KSY2	List1	NULL	NULL	NULL	NULL	NULL	NULL	NULL	NULL	NULL	1	z	0	3	360861	0	z	411
좌우반구com(split BVF)_2	23	1	<?xml version="1.0"?>\n<Clock xmlns:dt="urn:schemas-microsoft-com:datatypes"><Description dt:dt="string">E-Prime Primary Realtime Clock</Description><StartTime><Timestamp dt:dt="int">0</Timestamp><DateUtc dt:dt="string">2020-11-25T07:34:54Z</DateUtc></StartTime><FrequencyChanges><FrequencyChange><Frequency dt:dt="r8">2699980000</Frequency><Timestamp dt:dt="r8">5.86099530216905E+15</Timestamp><Cur…	좌우반구com(split BVF)_2-023-1	60.021	1.0.0.167	1	1860915363	Professional	2.0.10.242	2.0.10.353	11-25-2020	2020-11-25 오전 7:34:55	16:34:55	2.0.10.248	277	2	{/}	횟광	횟	광	NULL	NULL	NULL	NULL	NULL	NULL	50	1	13	KSY2	List3	NULL	NULL	NULL	NULL	NULL	NULL	NULL	NULL	NULL	1	{/}	0	4	780446	0	{/}	459
좌우반구com(split BVF)_2	23	1	<?xml version="1.0"?>\n<Clock xmlns:dt="urn:schemas-microsoft-com:datatypes"><Description dt:dt="string">E-Prime Primary Realtime Clock</Description><StartTime><Timestamp dt:dt="int">0</Timestamp><DateUtc dt:dt="string">2020-11-25T07:34:54Z</DateUtc></StartTime><FrequencyChanges><FrequencyChange><Frequency dt:dt="r8">2699980000</Frequency><Timestamp dt:dt="r8">5.86099530216905E+15</Timestamp><Cur…	좌우반구com(split BVF)_2-023-1	60.021	1.0.0.167	1	1860915363	Professional	2.0.10.242	2.0.10.353	11-25-2020	2020-11-25 오전 7:34:55	16:34:55	2.0.10.248	100	2	{/}	횟색	횟	색	18	1	100	NULL	NULL	NULL	NULL	NULL	NULL	KSY2	List1	NULL	NULL	NULL	NULL	NULL	NULL	NULL	NULL	NULL	1	{/}	0	3	283672	0	{/}	401
좌우반구com(split BVF)_2	23	1	<?xml version="1.0"?>\n<Clock xmlns:dt="urn:schemas-microsoft-com:datatypes"><Description dt:dt="string">E-Prime Primary Realtime Clock</Description><StartTime><Timestamp dt:dt="int">0</Timestamp><DateUtc dt:dt="string">2020-11-25T07:34:54Z</DateUtc></StartTime><FrequencyChanges><FrequencyChange><Frequency dt:dt="r8">2699980000</Frequency><Timestamp dt:dt="r8">5.86099530216905E+15</Timestamp><Cur…	좌우반구com(split BVF)_2-023-1	60.021	1.0.0.167	1	1860915363	Professional	2.0.10.242	2.0.10.353	11-25-2020	2020-11-25 오전 7:34:55	16:34:55	2.0.10.248	347	1	z	횟수	횟	수	NULL	NULL	NULL	NULL	NULL	NULL	129	1	83	KSY2	List3	NULL	NULL	NULL	NULL	NULL	NULL	NULL	NULL	NULL	1	z	0	4	959449	0	z	557
좌우반구com(split BVF)_2	23	1	<?xml version="1.0"?>\n<Clock xmlns:dt="urn:schemas-microsoft-com:datatypes"><Description dt:dt="string">E-Prime Primary Realtime Clock</Description><StartTime><Timestamp dt:dt="int">0</Timestamp><DateUtc dt:dt="string">2020-11-25T07:34:54Z</DateUtc></StartTime><FrequencyChanges><FrequencyChange><Frequency dt:dt="r8">2699980000</Frequency><Timestamp dt:dt="r8">5.86099530216905E+15</Timestamp><Cur…	좌우반구com(split BVF)_2-023-1	60.021	1.0.0.167	1	1860915363	Professional	2.0.10.242	2.0.10.353	11-25-2020	2020-11-25 오전 7:34:55	16:34:55	2.0.10.248	246	1	z	효과	효	과	NULL	NULL	NULL	83	1	114	NULL	NULL	NULL	KSY2	List2	NULL	NULL	NULL	NULL	NULL	NULL	NULL	NULL	NULL	1	z	0	3	679165	0	z	325
좌우반구com(split BVF)_2	23	1	<?xml version="1.0"?>\n<Clock xmlns:dt="urn:schemas-microsoft-com:datatypes"><Description dt:dt="string">E-Prime Primary Realtime Clock</Description><StartTime><Timestamp dt:dt="int">0</Timestamp><DateUtc dt:dt="string">2020-11-25T07:34:54Z</DateUtc></StartTime><FrequencyChanges><FrequencyChange><Frequency dt:dt="r8">2699980000</Frequency><Timestamp dt:dt="r8">5.86099530216905E+15</Timestamp><Cur…	좌우반구com(split BVF)_2-023-1	60.021	1.0.0.167	1	1860915363	Professional	2.0.10.242	2.0.10.353	11-25-2020	2020-11-25 오전 7:34:55	16:34:55	2.0.10.248	177	2	{/}	효미	효	미	NULL	NULL	NULL	29	1	45	NULL	NULL	NULL	KSY	List2	0		1	-1	496546	184		0	0	1	{/}	0	4	496730	0	{/}	315
좌우반구com(split BVF)_2	23	1	<?xml version="1.0"?>\n<Clock xmlns:dt="urn:schemas-microsoft-com:datatypes"><Description dt:dt="string">E-Prime Primary Realtime Clock</Description><StartTime><Timestamp dt:dt="int">0</Timestamp><DateUtc dt:dt="string">2020-11-25T07:34:54Z</DateUtc></StartTime><FrequencyChanges><FrequencyChange><Frequency dt:dt="r8">2699980000</Frequency><Timestamp dt:dt="r8">5.86099530216905E+15</Timestamp><Cur…	좌우반구com(split BVF)_2-023-1	60.021	1.0.0.167	1	1860915363	Professional	2.0.10.242	2.0.10.353	11-25-2020	2020-11-25 오전 7:34:55	16:34:55	2.0.10.248	226	2	{/}	효탈	효	탈	NULL	NULL	NULL	53	1	94	NULL	NULL	NULL	KSY	List2	0		0	0	625801	183		0	0	1	{/}	0	3	625984	0	{/}	403
좌우반구com(split BVF)_2	23	1	<?xml version="1.0"?>\n<Clock xmlns:dt="urn:schemas-microsoft-com:datatypes"><Description dt:dt="string">E-Prime Primary Realtime Clock</Description><StartTime><Timestamp dt:dt="int">0</Timestamp><DateUtc dt:dt="string">2020-11-25T07:34:54Z</DateUtc></StartTime><FrequencyChanges><FrequencyChange><Frequency dt:dt="r8">2699980000</Frequency><Timestamp dt:dt="r8">5.86099530216905E+15</Timestamp><Cur…	좌우반구com(split BVF)_2-023-1	60.021	1.0.0.167	1	1860915363	Professional	2.0.10.242	2.0.10.353	11-25-2020	2020-11-25 오전 7:34:55	16:34:55	2.0.10.248	355	2	{/}	효헤	효	헤	NULL	NULL	NULL	NULL	NULL	NULL	42	1	91	KSY3	List3	NULL	NULL	NULL	NULL	NULL	NULL	NULL	NULL	NULL	1	{/}	0	3	980408	0	{/}	341
좌우반구com(split BVF)_2	23	1	<?xml version="1.0"?>\n<Clock xmlns:dt="urn:schemas-microsoft-com:datatypes"><Description dt:dt="string">E-Prime Primary Realtime Clock</Description><StartTime><Timestamp dt:dt="int">0</Timestamp><DateUtc dt:dt="string">2020-11-25T07:34:54Z</DateUtc></StartTime><FrequencyChanges><FrequencyChange><Frequency dt:dt="r8">2699980000</Frequency><Timestamp dt:dt="r8">5.86099530216905E+15</Timestamp><Cur…	좌우반구com(split BVF)_2-023-1	60.021	1.0.0.167	1	1860915363	Professional	2.0.10.242	2.0.10.353	11-25-2020	2020-11-25 오전 7:34:55	16:34:55	2.0.10.248	285	2	{/}	후검	후	검	NULL	NULL	NULL	NULL	NULL	NULL	65	1	21	KSY3	List3	NULL	NULL	NULL	NULL	NULL	NULL	NULL	NULL	NULL	1	{/}	1	3	800738	0	{/}	366
좌우반구com(split BVF)_2	23	1	<?xml version="1.0"?>\n<Clock xmlns:dt="urn:schemas-microsoft-com:datatypes"><Description dt:dt="string">E-Prime Primary Realtime Clock</Description><StartTime><Timestamp dt:dt="int">0</Timestamp><DateUtc dt:dt="string">2020-11-25T07:34:54Z</DateUtc></StartTime><FrequencyChanges><FrequencyChange><Frequency dt:dt="r8">2699980000</Frequency><Timestamp dt:dt="r8">5.86099530216905E+15</Timestamp><Cur…	좌우반구com(split BVF)_2-023-1	60.021	1.0.0.167	1	1860915363	Professional	2.0.10.242	2.0.10.353	11-25-2020	2020-11-25 오전 7:34:55	16:34:55	2.0.10.248	109	1	z	후대	후	대	37	1	109	NULL	NULL	NULL	NULL	NULL	NULL	KSY2	List1	NULL	NULL	NULL	NULL	NULL	NULL	NULL	NULL	NULL	0	z	0	4	306764	0	{/}	493
좌우반구com(split BVF)_2	23	1	<?xml version="1.0"?>\n<Clock xmlns:dt="urn:schemas-microsoft-com:datatypes"><Description dt:dt="string">E-Prime Primary Realtime Clock</Description><StartTime><Timestamp dt:dt="int">0</Timestamp><DateUtc dt:dt="string">2020-11-25T07:34:54Z</DateUtc></StartTime><FrequencyChanges><FrequencyChange><Frequency dt:dt="r8">2699980000</Frequency><Timestamp dt:dt="r8">5.86099530216905E+15</Timestamp><Cur…	좌우반구com(split BVF)_2-023-1	60.021	1.0.0.167	1	1860915363	Professional	2.0.10.242	2.0.10.353	11-25-2020	2020-11-25 오전 7:34:55	16:34:55	2.0.10.248	243	1	z	후자	후	자	NULL	NULL	NULL	54	1	111	NULL	NULL	NULL	KSY2	List2	NULL	NULL	NULL	NULL	NULL	NULL	NULL	NULL	NULL	1	z	1	3	671034	0	z	600
좌우반구com(split BVF)_2	23	1	<?xml version="1.0"?>\n<Clock xmlns:dt="urn:schemas-microsoft-com:datatypes"><Description dt:dt="string">E-Prime Primary Realtime Clock</Description><StartTime><Timestamp dt:dt="int">0</Timestamp><DateUtc dt:dt="string">2020-11-25T07:34:54Z</DateUtc></StartTime><FrequencyChanges><FrequencyChange><Frequency dt:dt="r8">2699980000</Frequency><Timestamp dt:dt="r8">5.86099530216905E+15</Timestamp><Cur…	좌우반구com(split BVF)_2-023-1	60.021	1.0.0.167	1	1860915363	Professional	2.0.10.242	2.0.10.353	11-25-2020	2020-11-25 오전 7:34:55	16:34:55	2.0.10.248	191	2	{/}	훈걱	훈	걱	NULL	NULL	NULL	58	1	59	NULL	NULL	NULL	KSY2	List2	NULL	NULL	NULL	NULL	NULL	NULL	NULL	NULL	NULL	1	{/}	0	3	534133	0	{/}	496
좌우반구com(split BVF)_2	23	1	<?xml version="1.0"?>\n<Clock xmlns:dt="urn:schemas-microsoft-com:datatypes"><Description dt:dt="string">E-Prime Primary Realtime Clock</Description><StartTime><Timestamp dt:dt="int">0</Timestamp><DateUtc dt:dt="string">2020-11-25T07:34:54Z</DateUtc></StartTime><FrequencyChanges><FrequencyChange><Frequency dt:dt="r8">2699980000</Frequency><Timestamp dt:dt="r8">5.86099530216905E+15</Timestamp><Cur…	좌우반구com(split BVF)_2-023-1	60.021	1.0.0.167	1	1860915363	Professional	2.0.10.242	2.0.10.353	11-25-2020	2020-11-25 오전 7:34:55	16:34:55	2.0.10.248	143	2	{/}	훈차	훈	차	NULL	NULL	NULL	23	1	11	NULL	NULL	NULL	KSY3	List2	NULL	NULL	NULL	NULL	NULL	NULL	NULL	NULL	NULL	1	{/}	0	3	406445	0	{/}	554
좌우반구com(split BVF)_2	23	1	<?xml version="1.0"?>\n<Clock xmlns:dt="urn:schemas-microsoft-com:datatypes"><Description dt:dt="string">E-Prime Primary Realtime Clock</Description><StartTime><Timestamp dt:dt="int">0</Timestamp><DateUtc dt:dt="string">2020-11-25T07:34:54Z</DateUtc></StartTime><FrequencyChanges><FrequencyChange><Frequency dt:dt="r8">2699980000</Frequency><Timestamp dt:dt="r8">5.86099530216905E+15</Timestamp><Cur…	좌우반구com(split BVF)_2-023-1	60.021	1.0.0.167	1	1860915363	Professional	2.0.10.242	2.0.10.353	11-25-2020	2020-11-25 오전 7:34:55	16:34:55	2.0.10.248	374	2	{/}	휘섭	휘	섭	NULL	NULL	NULL	NULL	NULL	NULL	63	1	110	KSY	List3	0		0	-1	1029457	184		0	0	1	{/}	0	4	1029641	0	{/}	419
좌우반구com(split BVF)_2	23	1	<?xml version="1.0"?>\n<Clock xmlns:dt="urn:schemas-microsoft-com:datatypes"><Description dt:dt="string">E-Prime Primary Realtime Clock</Description><StartTime><Timestamp dt:dt="int">0</Timestamp><DateUtc dt:dt="string">2020-11-25T07:34:54Z</DateUtc></StartTime><FrequencyChanges><FrequencyChange><Frequency dt:dt="r8">2699980000</Frequency><Timestamp dt:dt="r8">5.86099530216905E+15</Timestamp><Cur…	좌우반구com(split BVF)_2-023-1	60.021	1.0.0.167	1	1860915363	Professional	2.0.10.242	2.0.10.353	11-25-2020	2020-11-25 오전 7:34:55	16:34:55	2.0.10.248	118	2	{/}	희강	희	강	74	1	118	NULL	NULL	NULL	NULL	NULL	NULL	KSY2	List1	NULL	NULL	NULL	NULL	NULL	NULL	NULL	NULL	NULL	1	{/}	0	3	329989	0	{/}	419
좌우반구com(split BVF)_2	23	1	<?xml version="1.0"?>\n<Clock xmlns:dt="urn:schemas-microsoft-com:datatypes"><Description dt:dt="string">E-Prime Primary Realtime Clock</Description><StartTime><Timestamp dt:dt="int">0</Timestamp><DateUtc dt:dt="string">2020-11-25T07:34:54Z</DateUtc></StartTime><FrequencyChanges><FrequencyChange><Frequency dt:dt="r8">2699980000</Frequency><Timestamp dt:dt="r8">5.86099530216905E+15</Timestamp><Cur…	좌우반구com(split BVF)_2-023-1	60.021	1.0.0.167	1	1860915363	Professional	2.0.10.242	2.0.10.353	11-25-2020	2020-11-25 오전 7:34:55	16:34:55	2.0.10.248	235	1	z	희망	희	망	NULL	NULL	NULL	99	1	103	NULL	NULL	NULL	KSY2	List2	NULL	NULL	NULL	NULL	NULL	NULL	NULL	NULL	NULL	1	z	0	4	649759	0	z	476
좌우반구com(split BVF)_2	23	1	<?xml version="1.0"?>\n<Clock xmlns:dt="urn:schemas-microsoft-com:datatypes"><Description dt:dt="string">E-Prime Primary Realtime Clock</Description><StartTime><Timestamp dt:dt="int">0</Timestamp><DateUtc dt:dt="string">2020-11-25T07:34:54Z</DateUtc></StartTime><FrequencyChanges><FrequencyChange><Frequency dt:dt="r8">2699980000</Frequency><Timestamp dt:dt="r8">5.86099530216905E+15</Timestamp><Cur…	좌우반구com(split BVF)_2-023-1	60.021	1.0.0.167	1	1860915363	Professional	2.0.10.242	2.0.10.353	11-25-2020	2020-11-25 오전 7:34:55	16:34:55	2.0.10.248	90	2	{/}	희외	희	외	75	1	90	NULL	NULL	NULL	NULL	NULL	NULL	KSY3	List1	NULL	NULL	NULL	NULL	NULL	NULL	NULL	NULL	NULL	1	{/}	1	3	256931	0	{/}	606
좌우반구com(split BVF)_2	23	1	<?xml version="1.0"?>\n<Clock xmlns:dt="urn:schemas-microsoft-com:datatypes"><Description dt:dt="string">E-Prime Primary Realtime Clock</Description><StartTime><Timestamp dt:dt="int">0</Timestamp><DateUtc dt:dt="string">2020-11-25T07:34:54Z</DateUtc></StartTime><FrequencyChanges><FrequencyChange><Frequency dt:dt="r8">2699980000</Frequency><Timestamp dt:dt="r8">5.86099530216905E+15</Timestamp><Cur…	좌우반구com(split BVF)_2-023-1	60.021	1.0.0.167	1	1860915363	Professional	2.0.10.242	2.0.10.353	11-25-2020	2020-11-25 오전 7:34:55	16:34:55	2.0.10.248	272	2	{/}	희응	희	응	NULL	NULL	NULL	NULL	NULL	NULL	24	1	8	KSY2	List3	NULL	NULL	NULL	NULL	NULL	NULL	NULL	NULL	NULL	1	{/}	0	3	767517	0	{/}	436
[truncated: 1 more columns]
