# Supplementary material for: Decoding foveal word recognition: the role of interhemispheric inhibition in bilateral hemispheric processing
Source: Front Psychol. 2023 Nov 30;14:1293529. doi: 10.3389/fpsyg.2023.1293529 (PMC10720635; doi:10.3389/fpsyg.2023.1293529)
Supplement: Supplementary file 1 [file Data_Sheet_1.ZIP › data/Exp2/BVF_028.txt]

STRING	INTEGER	INTEGER	STRING	STRING	STRING	STRING	STRING	STRING	STRING	STRING	STRING	STRING	STRING	STRING	STRING	INTEGER	STRING	STRING	STRING	STRING	STRING	STRING	STRING	STRING	STRING	STRING	STRING	STRING	STRING	STRING	STRING	STRING	STRING	STRING	STRING	STRING	STRING	STRING	STRING	STRING	STRING	STRING	STRING	STRING	STRING	STRING	STRING	STRING	STRING
EXPNAME	SUBJECT	SESSION	VARIABLE	VARIABLE	VARIABLE	VARIABLE	VARIABLE	VARIABLE	VARIABLE	VARIABLE	VARIABLE	VARIABLE	VARIABLE	VARIABLE	VARIABLE	LOG_LEVEL	VARIABLE	VARIABLE	VARIABLE	VARIABLE	VARIABLE	VARIABLE	VARIABLE	VARIABLE	VARIABLE	VARIABLE	VARIABLE	VARIABLE	VARIABLE	VARIABLE	VARIABLE	VARIABLE	VARIABLE	VARIABLE	VARIABLE	VARIABLE	VARIABLE	VARIABLE	VARIABLE	VARIABLE	VARIABLE	VARIABLE	VARIABLE	VARIABLE	VARIABLE	VARIABLE	VARIABLE	VARIABLE	VARIABLE
1	1	1	1	1	1	1	1	1	1	1	1	1	1	1	1	2	2	2	2	2	2	2	2	2	2	2	2	2	2	2	2	2	2	2	2	2	2	2	2	2	2	2	2	2	2	2	2	2	2
ExperimentName	Subject	Session	Clock.Information	DataFile.Basename	Display.RefreshRate	ExperimentVersion	Group	RandomSeed	RuntimeCapabilities	RuntimeVersion	RuntimeVersionExpected	SessionDate	SessionStartDateTimeUtc	SessionTime	StudioVersion	Block	condition	correct	Exptarget	Exptarget2	Exptarget3	List1	List1.Cycle	List1.Sample	List2	List2.Cycle	List2.Sample	List3	List3.Cycle	List3.Sample	Procedure	Running	TextDisplay2.ACC	TextDisplay2.CRESP	TextDisplay2.DurationError	TextDisplay2.OnsetDelay	TextDisplay2.OnsetTime	TextDisplay2.OnsetToOnsetTime	TextDisplay2.RESP	TextDisplay2.RT	TextDisplay2.RTTime	TextDisplay6.ACC	TextDisplay6.CRESP	TextDisplay6.DurationError	TextDisplay6.OnsetDelay	TextDisplay6.OnsetTime	TextDisplay6.OnsetToOnsetTime	TextDisplay6.RESP	TextDisplay6.RT
좌우반구com(split BVF)_2	28	1	<?xml version="1.0"?>\n<Clock xmlns:dt="urn:schemas-microsoft-com:datatypes"><Description dt:dt="string">E-Prime Primary Realtime Clock</Description><StartTime><Timestamp dt:dt="int">0</Timestamp><DateUtc dt:dt="string">2021-06-05T06:11:37Z</DateUtc></StartTime><FrequencyChanges><FrequencyChange><Frequency dt:dt="r8">2699970000</Frequency><Timestamp dt:dt="r8">241437019014491</Timestamp><Current …	좌우반구com(split BVF)_2-028-1	60.021	1.0.0.165	1	273607930	Professional	2.0.10.242	2.0.10.353	06-05-2021	2021-06-05 오전 6:11:37	15:11:37	2.0.10.248	385	1	{/}	가격	가	격	NULL	NULL	NULL	NULL	NULL	NULL	127	1	121	KSY3	List3	NULL	NULL	NULL	NULL	NULL	NULL	NULL	NULL	NULL	1	{/}	0	3	1085861	0	{/}	287
좌우반구com(split BVF)_2	28	1	<?xml version="1.0"?>\n<Clock xmlns:dt="urn:schemas-microsoft-com:datatypes"><Description dt:dt="string">E-Prime Primary Realtime Clock</Description><StartTime><Timestamp dt:dt="int">0</Timestamp><DateUtc dt:dt="string">2021-06-05T06:11:37Z</DateUtc></StartTime><FrequencyChanges><FrequencyChange><Frequency dt:dt="r8">2699970000</Frequency><Timestamp dt:dt="r8">241437019014491</Timestamp><Current …	좌우반구com(split BVF)_2-028-1	60.021	1.0.0.165	1	273607930	Professional	2.0.10.242	2.0.10.353	06-05-2021	2021-06-05 오전 6:11:37	15:11:37	2.0.10.248	55	1	{/}	가을	가	을	92	1	55	NULL	NULL	NULL	NULL	NULL	NULL	KSY3	List1	NULL	NULL	NULL	NULL	NULL	NULL	NULL	NULL	NULL	0	{/}	1	3	178079	0	z	457
좌우반구com(split BVF)_2	28	1	<?xml version="1.0"?>\n<Clock xmlns:dt="urn:schemas-microsoft-com:datatypes"><Description dt:dt="string">E-Prime Primary Realtime Clock</Description><StartTime><Timestamp dt:dt="int">0</Timestamp><DateUtc dt:dt="string">2021-06-05T06:11:37Z</DateUtc></StartTime><FrequencyChanges><FrequencyChange><Frequency dt:dt="r8">2699970000</Frequency><Timestamp dt:dt="r8">241437019014491</Timestamp><Current …	좌우반구com(split BVF)_2-028-1	60.021	1.0.0.165	1	273607930	Professional	2.0.10.242	2.0.10.353	06-05-2021	2021-06-05 오전 6:11:37	15:11:37	2.0.10.248	281	1	{/}	간섭	간	섭	NULL	NULL	NULL	NULL	NULL	NULL	9	1	17	KSY3	List3	NULL	NULL	NULL	NULL	NULL	NULL	NULL	NULL	NULL	1	{/}	0	4	801278	0	{/}	370
좌우반구com(split BVF)_2	28	1	<?xml version="1.0"?>\n<Clock xmlns:dt="urn:schemas-microsoft-com:datatypes"><Description dt:dt="string">E-Prime Primary Realtime Clock</Description><StartTime><Timestamp dt:dt="int">0</Timestamp><DateUtc dt:dt="string">2021-06-05T06:11:37Z</DateUtc></StartTime><FrequencyChanges><FrequencyChange><Frequency dt:dt="r8">2699970000</Frequency><Timestamp dt:dt="r8">241437019014491</Timestamp><Current …	좌우반구com(split BVF)_2-028-1	60.021	1.0.0.165	1	273607930	Professional	2.0.10.242	2.0.10.353	06-05-2021	2021-06-05 오전 6:11:37	15:11:37	2.0.10.248	30	2	z	간습	간	습	62	1	30	NULL	NULL	NULL	NULL	NULL	NULL	KSY2	List1	NULL	NULL	NULL	NULL	NULL	NULL	NULL	NULL	NULL	1	z	0	3	113452	0	z	613
좌우반구com(split BVF)_2	28	1	<?xml version="1.0"?>\n<Clock xmlns:dt="urn:schemas-microsoft-com:datatypes"><Description dt:dt="string">E-Prime Primary Realtime Clock</Description><StartTime><Timestamp dt:dt="int">0</Timestamp><DateUtc dt:dt="string">2021-06-05T06:11:37Z</DateUtc></StartTime><FrequencyChanges><FrequencyChange><Frequency dt:dt="r8">2699970000</Frequency><Timestamp dt:dt="r8">241437019014491</Timestamp><Current …	좌우반구com(split BVF)_2-028-1	60.021	1.0.0.165	1	273607930	Professional	2.0.10.242	2.0.10.353	06-05-2021	2021-06-05 오전 6:11:37	15:11:37	2.0.10.248	343	2	z	감환	감	환	NULL	NULL	NULL	NULL	NULL	NULL	111	1	79	KSY2	List3	NULL	NULL	NULL	NULL	NULL	NULL	NULL	NULL	NULL	1	z	0	4	973118	0	z	480
좌우반구com(split BVF)_2	28	1	<?xml version="1.0"?>\n<Clock xmlns:dt="urn:schemas-microsoft-com:datatypes"><Description dt:dt="string">E-Prime Primary Realtime Clock</Description><StartTime><Timestamp dt:dt="int">0</Timestamp><DateUtc dt:dt="string">2021-06-05T06:11:37Z</DateUtc></StartTime><FrequencyChanges><FrequencyChange><Frequency dt:dt="r8">2699970000</Frequency><Timestamp dt:dt="r8">241437019014491</Timestamp><Current …	좌우반구com(split BVF)_2-028-1	60.021	1.0.0.165	1	273607930	Professional	2.0.10.242	2.0.10.353	06-05-2021	2021-06-05 오전 6:11:37	15:11:37	2.0.10.248	24	1	{/}	강도	강	도	40	1	24	NULL	NULL	NULL	NULL	NULL	NULL	KSY3	List1	NULL	NULL	NULL	NULL	NULL	NULL	NULL	NULL	NULL	1	{/}	0	3	97891	0	{/}	366
좌우반구com(split BVF)_2	28	1	<?xml version="1.0"?>\n<Clock xmlns:dt="urn:schemas-microsoft-com:datatypes"><Description dt:dt="string">E-Prime Primary Realtime Clock</Description><StartTime><Timestamp dt:dt="int">0</Timestamp><DateUtc dt:dt="string">2021-06-05T06:11:37Z</DateUtc></StartTime><FrequencyChanges><FrequencyChange><Frequency dt:dt="r8">2699970000</Frequency><Timestamp dt:dt="r8">241437019014491</Timestamp><Current …	좌우반구com(split BVF)_2-028-1	60.021	1.0.0.165	1	273607930	Professional	2.0.10.242	2.0.10.353	06-05-2021	2021-06-05 오전 6:11:37	15:11:37	2.0.10.248	379	2	z	강례	강	례	NULL	NULL	NULL	NULL	NULL	NULL	90	1	115	KSY	List3	0		1	-1	1070133	184		0	0	1	z	0	4	1070317	0	z	416
좌우반구com(split BVF)_2	28	1	<?xml version="1.0"?>\n<Clock xmlns:dt="urn:schemas-microsoft-com:datatypes"><Description dt:dt="string">E-Prime Primary Realtime Clock</Description><StartTime><Timestamp dt:dt="int">0</Timestamp><DateUtc dt:dt="string">2021-06-05T06:11:37Z</DateUtc></StartTime><FrequencyChanges><FrequencyChange><Frequency dt:dt="r8">2699970000</Frequency><Timestamp dt:dt="r8">241437019014491</Timestamp><Current …	좌우반구com(split BVF)_2-028-1	60.021	1.0.0.165	1	273607930	Professional	2.0.10.242	2.0.10.353	06-05-2021	2021-06-05 오전 6:11:37	15:11:37	2.0.10.248	361	2	z	강방	강	방	NULL	NULL	NULL	NULL	NULL	NULL	103	1	97	KSY2	List3	NULL	NULL	NULL	NULL	NULL	NULL	NULL	NULL	NULL	1	z	0	3	1020684	0	z	1521
좌우반구com(split BVF)_2	28	1	<?xml version="1.0"?>\n<Clock xmlns:dt="urn:schemas-microsoft-com:datatypes"><Description dt:dt="string">E-Prime Primary Realtime Clock</Description><StartTime><Timestamp dt:dt="int">0</Timestamp><DateUtc dt:dt="string">2021-06-05T06:11:37Z</DateUtc></StartTime><FrequencyChanges><FrequencyChange><Frequency dt:dt="r8">2699970000</Frequency><Timestamp dt:dt="r8">241437019014491</Timestamp><Current …	좌우반구com(split BVF)_2-028-1	60.021	1.0.0.165	1	273607930	Professional	2.0.10.242	2.0.10.353	06-05-2021	2021-06-05 오전 6:11:37	15:11:37	2.0.10.248	109	1	{/}	개념	개	념	103	1	109	NULL	NULL	NULL	NULL	NULL	NULL	KSY3	List1	NULL	NULL	NULL	NULL	NULL	NULL	NULL	NULL	NULL	1	{/}	0	3	322229	0	{/}	409
좌우반구com(split BVF)_2	28	1	<?xml version="1.0"?>\n<Clock xmlns:dt="urn:schemas-microsoft-com:datatypes"><Description dt:dt="string">E-Prime Primary Realtime Clock</Description><StartTime><Timestamp dt:dt="int">0</Timestamp><DateUtc dt:dt="string">2021-06-05T06:11:37Z</DateUtc></StartTime><FrequencyChanges><FrequencyChange><Frequency dt:dt="r8">2699970000</Frequency><Timestamp dt:dt="r8">241437019014491</Timestamp><Current …	좌우반구com(split BVF)_2-028-1	60.021	1.0.0.165	1	273607930	Professional	2.0.10.242	2.0.10.353	06-05-2021	2021-06-05 오전 6:11:37	15:11:37	2.0.10.248	190	2	z	개례	개	례	NULL	NULL	NULL	33	1	58	NULL	NULL	NULL	KSY2	List2	NULL	NULL	NULL	NULL	NULL	NULL	NULL	NULL	NULL	1	z	0	4	553115	0	z	624
좌우반구com(split BVF)_2	28	1	<?xml version="1.0"?>\n<Clock xmlns:dt="urn:schemas-microsoft-com:datatypes"><Description dt:dt="string">E-Prime Primary Realtime Clock</Description><StartTime><Timestamp dt:dt="int">0</Timestamp><DateUtc dt:dt="string">2021-06-05T06:11:37Z</DateUtc></StartTime><FrequencyChanges><FrequencyChange><Frequency dt:dt="r8">2699970000</Frequency><Timestamp dt:dt="r8">241437019014491</Timestamp><Current …	좌우반구com(split BVF)_2-028-1	60.021	1.0.0.165	1	273607930	Professional	2.0.10.242	2.0.10.353	06-05-2021	2021-06-05 오전 6:11:37	15:11:37	2.0.10.248	196	1	{/}	개인	개	인	NULL	NULL	NULL	57	1	64	NULL	NULL	NULL	KSY3	List2	NULL	NULL	NULL	NULL	NULL	NULL	NULL	NULL	NULL	1	{/}	0	4	569626	0	{/}	449
좌우반구com(split BVF)_2	28	1	<?xml version="1.0"?>\n<Clock xmlns:dt="urn:schemas-microsoft-com:datatypes"><Description dt:dt="string">E-Prime Primary Realtime Clock</Description><StartTime><Timestamp dt:dt="int">0</Timestamp><DateUtc dt:dt="string">2021-06-05T06:11:37Z</DateUtc></StartTime><FrequencyChanges><FrequencyChange><Frequency dt:dt="r8">2699970000</Frequency><Timestamp dt:dt="r8">241437019014491</Timestamp><Current …	좌우반구com(split BVF)_2-028-1	60.021	1.0.0.165	1	273607930	Professional	2.0.10.242	2.0.10.353	06-05-2021	2021-06-05 오전 6:11:37	15:11:37	2.0.10.248	371	2	z	개협	개	협	NULL	NULL	NULL	NULL	NULL	NULL	40	1	107	KSY	List3	0		0	-1	1047758	183		0	0	1	z	1	3	1047941	0	z	760
좌우반구com(split BVF)_2	28	1	<?xml version="1.0"?>\n<Clock xmlns:dt="urn:schemas-microsoft-com:datatypes"><Description dt:dt="string">E-Prime Primary Realtime Clock</Description><StartTime><Timestamp dt:dt="int">0</Timestamp><DateUtc dt:dt="string">2021-06-05T06:11:37Z</DateUtc></StartTime><FrequencyChanges><FrequencyChange><Frequency dt:dt="r8">2699970000</Frequency><Timestamp dt:dt="r8">241437019014491</Timestamp><Current …	좌우반구com(split BVF)_2-028-1	60.021	1.0.0.165	1	273607930	Professional	2.0.10.242	2.0.10.353	06-05-2021	2021-06-05 오전 6:11:37	15:11:37	2.0.10.248	219	2	z	거생	거	생	NULL	NULL	NULL	127	1	87	NULL	NULL	NULL	KSY2	List2	NULL	NULL	NULL	NULL	NULL	NULL	NULL	NULL	NULL	1	z	0	3	631537	0	z	361
좌우반구com(split BVF)_2	28	1	<?xml version="1.0"?>\n<Clock xmlns:dt="urn:schemas-microsoft-com:datatypes"><Description dt:dt="string">E-Prime Primary Realtime Clock</Description><StartTime><Timestamp dt:dt="int">0</Timestamp><DateUtc dt:dt="string">2021-06-05T06:11:37Z</DateUtc></StartTime><FrequencyChanges><FrequencyChange><Frequency dt:dt="r8">2699970000</Frequency><Timestamp dt:dt="r8">241437019014491</Timestamp><Current …	좌우반구com(split BVF)_2-028-1	60.021	1.0.0.165	1	273607930	Professional	2.0.10.242	2.0.10.353	06-05-2021	2021-06-05 오전 6:11:37	15:11:37	2.0.10.248	12	1	{/}	걱정	걱	정	31	1	12	NULL	NULL	NULL	NULL	NULL	NULL	KSY3	List1	NULL	NULL	NULL	NULL	NULL	NULL	NULL	NULL	NULL	1	{/}	0	3	66968	0	{/}	393
좌우반구com(split BVF)_2	28	1	<?xml version="1.0"?>\n<Clock xmlns:dt="urn:schemas-microsoft-com:datatypes"><Description dt:dt="string">E-Prime Primary Realtime Clock</Description><StartTime><Timestamp dt:dt="int">0</Timestamp><DateUtc dt:dt="string">2021-06-05T06:11:37Z</DateUtc></StartTime><FrequencyChanges><FrequencyChange><Frequency dt:dt="r8">2699970000</Frequency><Timestamp dt:dt="r8">241437019014491</Timestamp><Current …	좌우반구com(split BVF)_2-028-1	60.021	1.0.0.165	1	273607930	Professional	2.0.10.242	2.0.10.353	06-05-2021	2021-06-05 오전 6:11:37	15:11:37	2.0.10.248	149	2	z	걱최	걱	최	NULL	NULL	NULL	16	1	17	NULL	NULL	NULL	KSY2	List2	NULL	NULL	NULL	NULL	NULL	NULL	NULL	NULL	NULL	1	z	1	3	444369	0	z	612
좌우반구com(split BVF)_2	28	1	<?xml version="1.0"?>\n<Clock xmlns:dt="urn:schemas-microsoft-com:datatypes"><Description dt:dt="string">E-Prime Primary Realtime Clock</Description><StartTime><Timestamp dt:dt="int">0</Timestamp><DateUtc dt:dt="string">2021-06-05T06:11:37Z</DateUtc></StartTime><FrequencyChanges><FrequencyChange><Frequency dt:dt="r8">2699970000</Frequency><Timestamp dt:dt="r8">241437019014491</Timestamp><Current …	좌우반구com(split BVF)_2-028-1	60.021	1.0.0.165	1	273607930	Professional	2.0.10.242	2.0.10.353	06-05-2021	2021-06-05 오전 6:11:37	15:11:37	2.0.10.248	15	2	z	건적	건	적	14	1	15	NULL	NULL	NULL	NULL	NULL	NULL	KSY2	List1	NULL	NULL	NULL	NULL	NULL	NULL	NULL	NULL	NULL	1	z	0	3	74699	0	z	422
좌우반구com(split BVF)_2	28	1	<?xml version="1.0"?>\n<Clock xmlns:dt="urn:schemas-microsoft-com:datatypes"><Description dt:dt="string">E-Prime Primary Realtime Clock</Description><StartTime><Timestamp dt:dt="int">0</Timestamp><DateUtc dt:dt="string">2021-06-05T06:11:37Z</DateUtc></StartTime><FrequencyChanges><FrequencyChange><Frequency dt:dt="r8">2699970000</Frequency><Timestamp dt:dt="r8">241437019014491</Timestamp><Current …	좌우반구com(split BVF)_2-028-1	60.021	1.0.0.165	1	273607930	Professional	2.0.10.242	2.0.10.353	06-05-2021	2021-06-05 오전 6:11:37	15:11:37	2.0.10.248	18	2	z	검강	검	강	17	1	18	NULL	NULL	NULL	NULL	NULL	NULL	KSY	List1	0		0	-1	82213	183		0	0	1	z	0	3	82396	0	z	469
좌우반구com(split BVF)_2	28	1	<?xml version="1.0"?>\n<Clock xmlns:dt="urn:schemas-microsoft-com:datatypes"><Description dt:dt="string">E-Prime Primary Realtime Clock</Description><StartTime><Timestamp dt:dt="int">0</Timestamp><DateUtc dt:dt="string">2021-06-05T06:11:37Z</DateUtc></StartTime><FrequencyChanges><FrequencyChange><Frequency dt:dt="r8">2699970000</Frequency><Timestamp dt:dt="r8">241437019014491</Timestamp><Current …	좌우반구com(split BVF)_2-028-1	60.021	1.0.0.165	1	273607930	Professional	2.0.10.242	2.0.10.353	06-05-2021	2021-06-05 오전 6:11:37	15:11:37	2.0.10.248	321	1	{/}	검색	검	색	NULL	NULL	NULL	NULL	NULL	NULL	44	1	57	KSY3	List3	NULL	NULL	NULL	NULL	NULL	NULL	NULL	NULL	NULL	1	{/}	0	4	912889	0	{/}	358
좌우반구com(split BVF)_2	28	1	<?xml version="1.0"?>\n<Clock xmlns:dt="urn:schemas-microsoft-com:datatypes"><Description dt:dt="string">E-Prime Primary Realtime Clock</Description><StartTime><Timestamp dt:dt="int">0</Timestamp><DateUtc dt:dt="string">2021-06-05T06:11:37Z</DateUtc></StartTime><FrequencyChanges><FrequencyChange><Frequency dt:dt="r8">2699970000</Frequency><Timestamp dt:dt="r8">241437019014491</Timestamp><Current …	좌우반구com(split BVF)_2-028-1	60.021	1.0.0.165	1	273607930	Professional	2.0.10.242	2.0.10.353	06-05-2021	2021-06-05 오전 6:11:37	15:11:37	2.0.10.248	256	2	z	검죽	검	죽	NULL	NULL	NULL	93	1	124	NULL	NULL	NULL	KSY3	List2	NULL	NULL	NULL	NULL	NULL	NULL	NULL	NULL	NULL	0	z	1	3	730319	0	{/}	1130
좌우반구com(split BVF)_2	28	1	<?xml version="1.0"?>\n<Clock xmlns:dt="urn:schemas-microsoft-com:datatypes"><Description dt:dt="string">E-Prime Primary Realtime Clock</Description><StartTime><Timestamp dt:dt="int">0</Timestamp><DateUtc dt:dt="string">2021-06-05T06:11:37Z</DateUtc></StartTime><FrequencyChanges><FrequencyChange><Frequency dt:dt="r8">2699970000</Frequency><Timestamp dt:dt="r8">241437019014491</Timestamp><Current …	좌우반구com(split BVF)_2-028-1	60.021	1.0.0.165	1	273607930	Professional	2.0.10.242	2.0.10.353	06-05-2021	2021-06-05 오전 6:11:37	15:11:37	2.0.10.248	166	2	z	검환	검	환	NULL	NULL	NULL	106	1	34	NULL	NULL	NULL	KSY2	List2	NULL	NULL	NULL	NULL	NULL	NULL	NULL	NULL	NULL	1	z	1	3	489020	0	z	456
좌우반구com(split BVF)_2	28	1	<?xml version="1.0"?>\n<Clock xmlns:dt="urn:schemas-microsoft-com:datatypes"><Description dt:dt="string">E-Prime Primary Realtime Clock</Description><StartTime><Timestamp dt:dt="int">0</Timestamp><DateUtc dt:dt="string">2021-06-05T06:11:37Z</DateUtc></StartTime><FrequencyChanges><FrequencyChange><Frequency dt:dt="r8">2699970000</Frequency><Timestamp dt:dt="r8">241437019014491</Timestamp><Current …	좌우반구com(split BVF)_2-028-1	60.021	1.0.0.165	1	273607930	Professional	2.0.10.242	2.0.10.353	06-05-2021	2021-06-05 오전 6:11:37	15:11:37	2.0.10.248	184	2	z	격례	격	례	NULL	NULL	NULL	26	1	52	NULL	NULL	NULL	KSY2	List2	NULL	NULL	NULL	NULL	NULL	NULL	NULL	NULL	NULL	1	z	0	3	537020	0	z	600
좌우반구com(split BVF)_2	28	1	<?xml version="1.0"?>\n<Clock xmlns:dt="urn:schemas-microsoft-com:datatypes"><Description dt:dt="string">E-Prime Primary Realtime Clock</Description><StartTime><Timestamp dt:dt="int">0</Timestamp><DateUtc dt:dt="string">2021-06-05T06:11:37Z</DateUtc></StartTime><FrequencyChanges><FrequencyChange><Frequency dt:dt="r8">2699970000</Frequency><Timestamp dt:dt="r8">241437019014491</Timestamp><Current …	좌우반구com(split BVF)_2-028-1	60.021	1.0.0.165	1	273607930	Professional	2.0.10.242	2.0.10.353	06-05-2021	2021-06-05 오전 6:11:37	15:11:37	2.0.10.248	309	1	{/}	결과	결	과	NULL	NULL	NULL	NULL	NULL	NULL	56	1	45	KSY3	List3	NULL	NULL	NULL	NULL	NULL	NULL	NULL	NULL	NULL	1	{/}	1	3	881166	0	{/}	353
좌우반구com(split BVF)_2	28	1	<?xml version="1.0"?>\n<Clock xmlns:dt="urn:schemas-microsoft-com:datatypes"><Description dt:dt="string">E-Prime Primary Realtime Clock</Description><StartTime><Timestamp dt:dt="int">0</Timestamp><DateUtc dt:dt="string">2021-06-05T06:11:37Z</DateUtc></StartTime><FrequencyChanges><FrequencyChange><Frequency dt:dt="r8">2699970000</Frequency><Timestamp dt:dt="r8">241437019014491</Timestamp><Current …	좌우반구com(split BVF)_2-028-1	60.021	1.0.0.165	1	273607930	Professional	2.0.10.242	2.0.10.353	06-05-2021	2021-06-05 오전 6:11:37	15:11:37	2.0.10.248	351	1	{/}	결국	결	국	NULL	NULL	NULL	NULL	NULL	NULL	46	1	87	KSY3	List3	NULL	NULL	NULL	NULL	NULL	NULL	NULL	NULL	NULL	1	{/}	0	4	994927	0	{/}	319
좌우반구com(split BVF)_2	28	1	<?xml version="1.0"?>\n<Clock xmlns:dt="urn:schemas-microsoft-com:datatypes"><Description dt:dt="string">E-Prime Primary Realtime Clock</Description><StartTime><Timestamp dt:dt="int">0</Timestamp><DateUtc dt:dt="string">2021-06-05T06:11:37Z</DateUtc></StartTime><FrequencyChanges><FrequencyChange><Frequency dt:dt="r8">2699970000</Frequency><Timestamp dt:dt="r8">241437019014491</Timestamp><Current …	좌우반구com(split BVF)_2-028-1	60.021	1.0.0.165	1	273607930	Professional	2.0.10.242	2.0.10.353	06-05-2021	2021-06-05 오전 6:11:37	15:11:37	2.0.10.248	223	1	{/}	결정	결	정	NULL	NULL	NULL	39	1	91	NULL	NULL	NULL	KSY3	List2	NULL	NULL	NULL	NULL	NULL	NULL	NULL	NULL	NULL	1	{/}	0	4	641834	0	{/}	416
좌우반구com(split BVF)_2	28	1	<?xml version="1.0"?>\n<Clock xmlns:dt="urn:schemas-microsoft-com:datatypes"><Description dt:dt="string">E-Prime Primary Realtime Clock</Description><StartTime><Timestamp dt:dt="int">0</Timestamp><DateUtc dt:dt="string">2021-06-05T06:11:37Z</DateUtc></StartTime><FrequencyChanges><FrequencyChange><Frequency dt:dt="r8">2699970000</Frequency><Timestamp dt:dt="r8">241437019014491</Timestamp><Current …	좌우반구com(split BVF)_2-028-1	60.021	1.0.0.165	1	273607930	Professional	2.0.10.242	2.0.10.353	06-05-2021	2021-06-05 오전 6:11:37	15:11:37	2.0.10.248	159	2	z	결지	결	지	NULL	NULL	NULL	121	1	27	NULL	NULL	NULL	KSY3	List2	NULL	NULL	NULL	NULL	NULL	NULL	NULL	NULL	NULL	1	z	0	3	470510	0	z	358
좌우반구com(split BVF)_2	28	1	<?xml version="1.0"?>\n<Clock xmlns:dt="urn:schemas-microsoft-com:datatypes"><Description dt:dt="string">E-Prime Primary Realtime Clock</Description><StartTime><Timestamp dt:dt="int">0</Timestamp><DateUtc dt:dt="string">2021-06-05T06:11:37Z</DateUtc></StartTime><FrequencyChanges><FrequencyChange><Frequency dt:dt="r8">2699970000</Frequency><Timestamp dt:dt="r8">241437019014491</Timestamp><Current …	좌우반구com(split BVF)_2-028-1	60.021	1.0.0.165	1	273607930	Professional	2.0.10.242	2.0.10.353	06-05-2021	2021-06-05 오전 6:11:37	15:11:37	2.0.10.248	45	2	z	결협	결	협	81	1	45	NULL	NULL	NULL	NULL	NULL	NULL	KSY2	List1	NULL	NULL	NULL	NULL	NULL	NULL	NULL	NULL	NULL	1	z	0	3	152005	0	z	435
좌우반구com(split BVF)_2	28	1	<?xml version="1.0"?>\n<Clock xmlns:dt="urn:schemas-microsoft-com:datatypes"><Description dt:dt="string">E-Prime Primary Realtime Clock</Description><StartTime><Timestamp dt:dt="int">0</Timestamp><DateUtc dt:dt="string">2021-06-05T06:11:37Z</DateUtc></StartTime><FrequencyChanges><FrequencyChange><Frequency dt:dt="r8">2699970000</Frequency><Timestamp dt:dt="r8">241437019014491</Timestamp><Current …	좌우반구com(split BVF)_2-028-1	60.021	1.0.0.165	1	273607930	Professional	2.0.10.242	2.0.10.353	06-05-2021	2021-06-05 오전 6:11:37	15:11:37	2.0.10.248	260	1	{/}	경비	경	비	NULL	NULL	NULL	123	1	128	NULL	NULL	NULL	KSY3	List2	NULL	NULL	NULL	NULL	NULL	NULL	NULL	NULL	NULL	1	{/}	0	4	741599	0	{/}	498
좌우반구com(split BVF)_2	28	1	<?xml version="1.0"?>\n<Clock xmlns:dt="urn:schemas-microsoft-com:datatypes"><Description dt:dt="string">E-Prime Primary Realtime Clock</Description><StartTime><Timestamp dt:dt="int">0</Timestamp><DateUtc dt:dt="string">2021-06-05T06:11:37Z</DateUtc></StartTime><FrequencyChanges><FrequencyChange><Frequency dt:dt="r8">2699970000</Frequency><Timestamp dt:dt="r8">241437019014491</Timestamp><Current …	좌우반구com(split BVF)_2-028-1	60.021	1.0.0.165	1	273607930	Professional	2.0.10.242	2.0.10.353	06-05-2021	2021-06-05 오전 6:11:37	15:11:37	2.0.10.248	8	1	{/}	경험	경	험	122	1	8	NULL	NULL	NULL	NULL	NULL	NULL	KSY3	List1	NULL	NULL	NULL	NULL	NULL	NULL	NULL	NULL	NULL	1	{/}	0	4	56489	0	{/}	425
좌우반구com(split BVF)_2	28	1	<?xml version="1.0"?>\n<Clock xmlns:dt="urn:schemas-microsoft-com:datatypes"><Description dt:dt="string">E-Prime Primary Realtime Clock</Description><StartTime><Timestamp dt:dt="int">0</Timestamp><DateUtc dt:dt="string">2021-06-05T06:11:37Z</DateUtc></StartTime><FrequencyChanges><FrequencyChange><Frequency dt:dt="r8">2699970000</Frequency><Timestamp dt:dt="r8">241437019014491</Timestamp><Current …	좌우반구com(split BVF)_2-028-1	60.021	1.0.0.165	1	273607930	Professional	2.0.10.242	2.0.10.353	06-05-2021	2021-06-05 오전 6:11:37	15:11:37	2.0.10.248	66	1	{/}	경호	경	호	39	1	66	NULL	NULL	NULL	NULL	NULL	NULL	KSY3	List1	NULL	NULL	NULL	NULL	NULL	NULL	NULL	NULL	NULL	0	{/}	0	3	208102	0	z	442
좌우반구com(split BVF)_2	28	1	<?xml version="1.0"?>\n<Clock xmlns:dt="urn:schemas-microsoft-com:datatypes"><Description dt:dt="string">E-Prime Primary Realtime Clock</Description><StartTime><Timestamp dt:dt="int">0</Timestamp><DateUtc dt:dt="string">2021-06-05T06:11:37Z</DateUtc></StartTime><FrequencyChanges><FrequencyChange><Frequency dt:dt="r8">2699970000</Frequency><Timestamp dt:dt="r8">241437019014491</Timestamp><Current …	좌우반구com(split BVF)_2-028-1	60.021	1.0.0.165	1	273607930	Professional	2.0.10.242	2.0.10.353	06-05-2021	2021-06-05 오전 6:11:37	15:11:37	2.0.10.248	124	1	{/}	계기	계	기	4	1	124	NULL	NULL	NULL	NULL	NULL	NULL	KSY3	List1	NULL	NULL	NULL	NULL	NULL	NULL	NULL	NULL	NULL	1	{/}	0	4	364881	0	{/}	541
좌우반구com(split BVF)_2	28	1	<?xml version="1.0"?>\n<Clock xmlns:dt="urn:schemas-microsoft-com:datatypes"><Description dt:dt="string">E-Prime Primary Realtime Clock</Description><StartTime><Timestamp dt:dt="int">0</Timestamp><DateUtc dt:dt="string">2021-06-05T06:11:37Z</DateUtc></StartTime><FrequencyChanges><FrequencyChange><Frequency dt:dt="r8">2699970000</Frequency><Timestamp dt:dt="r8">241437019014491</Timestamp><Current …	좌우반구com(split BVF)_2-028-1	60.021	1.0.0.165	1	273607930	Professional	2.0.10.242	2.0.10.353	06-05-2021	2021-06-05 오전 6:11:37	15:11:37	2.0.10.248	200	2	z	계님	계	님	NULL	NULL	NULL	3	1	68	NULL	NULL	NULL	KSY	List2	0		0	0	579789	183		0	0	1	z	0	3	579972	0	z	327
좌우반구com(split BVF)_2	28	1	<?xml version="1.0"?>\n<Clock xmlns:dt="urn:schemas-microsoft-com:datatypes"><Description dt:dt="string">E-Prime Primary Realtime Clock</Description><StartTime><Timestamp dt:dt="int">0</Timestamp><DateUtc dt:dt="string">2021-06-05T06:11:37Z</DateUtc></StartTime><FrequencyChanges><FrequencyChange><Frequency dt:dt="r8">2699970000</Frequency><Timestamp dt:dt="r8">241437019014491</Timestamp><Current …	좌우반구com(split BVF)_2-028-1	60.021	1.0.0.165	1	273607930	Professional	2.0.10.242	2.0.10.353	06-05-2021	2021-06-05 오전 6:11:37	15:11:37	2.0.10.248	324	2	z	계락	계	락	NULL	NULL	NULL	NULL	NULL	NULL	70	1	60	KSY3	List3	NULL	NULL	NULL	NULL	NULL	NULL	NULL	NULL	NULL	0	z	1	3	921002	0	{/}	373
좌우반구com(split BVF)_2	28	1	<?xml version="1.0"?>\n<Clock xmlns:dt="urn:schemas-microsoft-com:datatypes"><Description dt:dt="string">E-Prime Primary Realtime Clock</Description><StartTime><Timestamp dt:dt="int">0</Timestamp><DateUtc dt:dt="string">2021-06-05T06:11:37Z</DateUtc></StartTime><FrequencyChanges><FrequencyChange><Frequency dt:dt="r8">2699970000</Frequency><Timestamp dt:dt="r8">241437019014491</Timestamp><Current …	좌우반구com(split BVF)_2-028-1	60.021	1.0.0.165	1	273607930	Professional	2.0.10.242	2.0.10.353	06-05-2021	2021-06-05 오전 6:11:37	15:11:37	2.0.10.248	65	1	{/}	계수	계	수	28	1	65	NULL	NULL	NULL	NULL	NULL	NULL	KSY3	List1	NULL	NULL	NULL	NULL	NULL	NULL	NULL	NULL	NULL	1	{/}	0	3	205003	0	{/}	893
좌우반구com(split BVF)_2	28	1	<?xml version="1.0"?>\n<Clock xmlns:dt="urn:schemas-microsoft-com:datatypes"><Description dt:dt="string">E-Prime Primary Realtime Clock</Description><StartTime><Timestamp dt:dt="int">0</Timestamp><DateUtc dt:dt="string">2021-06-05T06:11:37Z</DateUtc></StartTime><FrequencyChanges><FrequencyChange><Frequency dt:dt="r8">2699970000</Frequency><Timestamp dt:dt="r8">241437019014491</Timestamp><Current …	좌우반구com(split BVF)_2-028-1	60.021	1.0.0.165	1	273607930	Professional	2.0.10.242	2.0.10.353	06-05-2021	2021-06-05 오전 6:11:37	15:11:37	2.0.10.248	115	2	z	계여	계	여	24	1	115	NULL	NULL	NULL	NULL	NULL	NULL	KSY3	List1	NULL	NULL	NULL	NULL	NULL	NULL	NULL	NULL	NULL	1	z	0	4	340523	0	z	459
좌우반구com(split BVF)_2	28	1	<?xml version="1.0"?>\n<Clock xmlns:dt="urn:schemas-microsoft-com:datatypes"><Description dt:dt="string">E-Prime Primary Realtime Clock</Description><StartTime><Timestamp dt:dt="int">0</Timestamp><DateUtc dt:dt="string">2021-06-05T06:11:37Z</DateUtc></StartTime><FrequencyChanges><FrequencyChange><Frequency dt:dt="r8">2699970000</Frequency><Timestamp dt:dt="r8">241437019014491</Timestamp><Current …	좌우반구com(split BVF)_2-028-1	60.021	1.0.0.165	1	273607930	Professional	2.0.10.242	2.0.10.353	06-05-2021	2021-06-05 오전 6:11:37	15:11:37	2.0.10.248	178	2	z	고률	고	률	NULL	NULL	NULL	111	1	46	NULL	NULL	NULL	KSY2	List2	NULL	NULL	NULL	NULL	NULL	NULL	NULL	NULL	NULL	1	z	1	3	521342	0	z	478
좌우반구com(split BVF)_2	28	1	<?xml version="1.0"?>\n<Clock xmlns:dt="urn:schemas-microsoft-com:datatypes"><Description dt:dt="string">E-Prime Primary Realtime Clock</Description><StartTime><Timestamp dt:dt="int">0</Timestamp><DateUtc dt:dt="string">2021-06-05T06:11:37Z</DateUtc></StartTime><FrequencyChanges><FrequencyChange><Frequency dt:dt="r8">2699970000</Frequency><Timestamp dt:dt="r8">241437019014491</Timestamp><Current …	좌우반구com(split BVF)_2-028-1	60.021	1.0.0.165	1	273607930	Professional	2.0.10.242	2.0.10.353	06-05-2021	2021-06-05 오전 6:11:37	15:11:37	2.0.10.248	287	2	z	고청	고	청	NULL	NULL	NULL	NULL	NULL	NULL	88	1	23	KSY	List3	0		1	-1	818088	184		0	0	1	z	0	4	818272	0	z	976
좌우반구com(split BVF)_2	28	1	<?xml version="1.0"?>\n<Clock xmlns:dt="urn:schemas-microsoft-com:datatypes"><Description dt:dt="string">E-Prime Primary Realtime Clock</Description><StartTime><Timestamp dt:dt="int">0</Timestamp><DateUtc dt:dt="string">2021-06-05T06:11:37Z</DateUtc></StartTime><FrequencyChanges><FrequencyChange><Frequency dt:dt="r8">2699970000</Frequency><Timestamp dt:dt="r8">241437019014491</Timestamp><Current …	좌우반구com(split BVF)_2-028-1	60.021	1.0.0.165	1	273607930	Professional	2.0.10.242	2.0.10.353	06-05-2021	2021-06-05 오전 6:11:37	15:11:37	2.0.10.248	235	1	{/}	공기	공	기	NULL	NULL	NULL	30	1	103	NULL	NULL	NULL	KSY3	List2	NULL	NULL	NULL	NULL	NULL	NULL	NULL	NULL	NULL	1	{/}	0	3	673439	0	{/}	579
좌우반구com(split BVF)_2	28	1	<?xml version="1.0"?>\n<Clock xmlns:dt="urn:schemas-microsoft-com:datatypes"><Description dt:dt="string">E-Prime Primary Realtime Clock</Description><StartTime><Timestamp dt:dt="int">0</Timestamp><DateUtc dt:dt="string">2021-06-05T06:11:37Z</DateUtc></StartTime><FrequencyChanges><FrequencyChange><Frequency dt:dt="r8">2699970000</Frequency><Timestamp dt:dt="r8">241437019014491</Timestamp><Current …	좌우반구com(split BVF)_2-028-1	60.021	1.0.0.165	1	273607930	Professional	2.0.10.242	2.0.10.353	06-05-2021	2021-06-05 오전 6:11:37	15:11:37	2.0.10.248	102	1	{/}	공백	공	백	121	1	102	NULL	NULL	NULL	NULL	NULL	NULL	KSY3	List1	NULL	NULL	NULL	NULL	NULL	NULL	NULL	NULL	NULL	1	{/}	0	4	303769	0	{/}	349
좌우반구com(split BVF)_2	28	1	<?xml version="1.0"?>\n<Clock xmlns:dt="urn:schemas-microsoft-com:datatypes"><Description dt:dt="string">E-Prime Primary Realtime Clock</Description><StartTime><Timestamp dt:dt="int">0</Timestamp><DateUtc dt:dt="string">2021-06-05T06:11:37Z</DateUtc></StartTime><FrequencyChanges><FrequencyChange><Frequency dt:dt="r8">2699970000</Frequency><Timestamp dt:dt="r8">241437019014491</Timestamp><Current …	좌우반구com(split BVF)_2-028-1	60.021	1.0.0.165	1	273607930	Professional	2.0.10.242	2.0.10.353	06-05-2021	2021-06-05 오전 6:11:37	15:11:37	2.0.10.248	248	1	{/}	공포	공	포	NULL	NULL	NULL	38	1	116	NULL	NULL	NULL	KSY3	List2	NULL	NULL	NULL	NULL	NULL	NULL	NULL	NULL	NULL	1	{/}	0	3	709143	0	{/}	402
좌우반구com(split BVF)_2	28	1	<?xml version="1.0"?>\n<Clock xmlns:dt="urn:schemas-microsoft-com:datatypes"><Description dt:dt="string">E-Prime Primary Realtime Clock</Description><StartTime><Timestamp dt:dt="int">0</Timestamp><DateUtc dt:dt="string">2021-06-05T06:11:37Z</DateUtc></StartTime><FrequencyChanges><FrequencyChange><Frequency dt:dt="r8">2699970000</Frequency><Timestamp dt:dt="r8">241437019014491</Timestamp><Current …	좌우반구com(split BVF)_2-028-1	60.021	1.0.0.165	1	273607930	Professional	2.0.10.242	2.0.10.353	06-05-2021	2021-06-05 오전 6:11:37	15:11:37	2.0.10.248	377	2	z	과법	과	법	NULL	NULL	NULL	NULL	NULL	NULL	38	1	113	KSY2	List3	NULL	NULL	NULL	NULL	NULL	NULL	NULL	NULL	NULL	1	z	0	3	1065102	0	z	439
좌우반구com(split BVF)_2	28	1	<?xml version="1.0"?>\n<Clock xmlns:dt="urn:schemas-microsoft-com:datatypes"><Description dt:dt="string">E-Prime Primary Realtime Clock</Description><StartTime><Timestamp dt:dt="int">0</Timestamp><DateUtc dt:dt="string">2021-06-05T06:11:37Z</DateUtc></StartTime><FrequencyChanges><FrequencyChange><Frequency dt:dt="r8">2699970000</Frequency><Timestamp dt:dt="r8">241437019014491</Timestamp><Current …	좌우반구com(split BVF)_2-028-1	60.021	1.0.0.165	1	273607930	Professional	2.0.10.242	2.0.10.353	06-05-2021	2021-06-05 오전 6:11:37	15:11:37	2.0.10.248	71	1	{/}	과정	과	정	8	1	71	NULL	NULL	NULL	NULL	NULL	NULL	KSY3	List1	NULL	NULL	NULL	NULL	NULL	NULL	NULL	NULL	NULL	1	{/}	0	3	222014	0	{/}	322
좌우반구com(split BVF)_2	28	1	<?xml version="1.0"?>\n<Clock xmlns:dt="urn:schemas-microsoft-com:datatypes"><Description dt:dt="string">E-Prime Primary Realtime Clock</Description><StartTime><Timestamp dt:dt="int">0</Timestamp><DateUtc dt:dt="string">2021-06-05T06:11:37Z</DateUtc></StartTime><FrequencyChanges><FrequencyChange><Frequency dt:dt="r8">2699970000</Frequency><Timestamp dt:dt="r8">241437019014491</Timestamp><Current …	좌우반구com(split BVF)_2-028-1	60.021	1.0.0.165	1	273607930	Professional	2.0.10.242	2.0.10.353	06-05-2021	2021-06-05 오전 6:11:37	15:11:37	2.0.10.248	341	1	{/}	관계	관	계	NULL	NULL	NULL	NULL	NULL	NULL	99	1	77	KSY3	List3	NULL	NULL	NULL	NULL	NULL	NULL	NULL	NULL	NULL	1	{/}	0	3	967736	0	{/}	614
좌우반구com(split BVF)_2	28	1	<?xml version="1.0"?>\n<Clock xmlns:dt="urn:schemas-microsoft-com:datatypes"><Description dt:dt="string">E-Prime Primary Realtime Clock</Description><StartTime><Timestamp dt:dt="int">0</Timestamp><DateUtc dt:dt="string">2021-06-05T06:11:37Z</DateUtc></StartTime><FrequencyChanges><FrequencyChange><Frequency dt:dt="r8">2699970000</Frequency><Timestamp dt:dt="r8">241437019014491</Timestamp><Current …	좌우반구com(split BVF)_2-028-1	60.021	1.0.0.165	1	273607930	Professional	2.0.10.242	2.0.10.353	06-05-2021	2021-06-05 오전 6:11:37	15:11:37	2.0.10.248	252	1	{/}	관측	관	측	NULL	NULL	NULL	55	1	120	NULL	NULL	NULL	KSY3	List2	NULL	NULL	NULL	NULL	NULL	NULL	NULL	NULL	NULL	0	{/}	0	4	720040	0	z	377
좌우반구com(split BVF)_2	28	1	<?xml version="1.0"?>\n<Clock xmlns:dt="urn:schemas-microsoft-com:datatypes"><Description dt:dt="string">E-Prime Primary Realtime Clock</Description><StartTime><Timestamp dt:dt="int">0</Timestamp><DateUtc dt:dt="string">2021-06-05T06:11:37Z</DateUtc></StartTime><FrequencyChanges><FrequencyChange><Frequency dt:dt="r8">2699970000</Frequency><Timestamp dt:dt="r8">241437019014491</Timestamp><Current …	좌우반구com(split BVF)_2-028-1	60.021	1.0.0.165	1	273607930	Professional	2.0.10.242	2.0.10.353	06-05-2021	2021-06-05 오전 6:11:37	15:11:37	2.0.10.248	153	1	{/}	광장	광	장	NULL	NULL	NULL	62	1	21	NULL	NULL	NULL	KSY3	List2	NULL	NULL	NULL	NULL	NULL	NULL	NULL	NULL	NULL	1	{/}	0	4	455066	0	{/}	475
좌우반구com(split BVF)_2	28	1	<?xml version="1.0"?>\n<Clock xmlns:dt="urn:schemas-microsoft-com:datatypes"><Description dt:dt="string">E-Prime Primary Realtime Clock</Description><StartTime><Timestamp dt:dt="int">0</Timestamp><DateUtc dt:dt="string">2021-06-05T06:11:37Z</DateUtc></StartTime><FrequencyChanges><FrequencyChange><Frequency dt:dt="r8">2699970000</Frequency><Timestamp dt:dt="r8">241437019014491</Timestamp><Current …	좌우반구com(split BVF)_2-028-1	60.021	1.0.0.165	1	273607930	Professional	2.0.10.242	2.0.10.353	06-05-2021	2021-06-05 오전 6:11:37	15:11:37	2.0.10.248	88	2	z	교느	교	느	23	1	88	NULL	NULL	NULL	NULL	NULL	NULL	KSY2	List1	NULL	NULL	NULL	NULL	NULL	NULL	NULL	NULL	NULL	1	z	0	4	267332	0	z	475
좌우반구com(split BVF)_2	28	1	<?xml version="1.0"?>\n<Clock xmlns:dt="urn:schemas-microsoft-com:datatypes"><Description dt:dt="string">E-Prime Primary Realtime Clock</Description><StartTime><Timestamp dt:dt="int">0</Timestamp><DateUtc dt:dt="string">2021-06-05T06:11:37Z</DateUtc></StartTime><FrequencyChanges><FrequencyChange><Frequency dt:dt="r8">2699970000</Frequency><Timestamp dt:dt="r8">241437019014491</Timestamp><Current …	좌우반구com(split BVF)_2-028-1	60.021	1.0.0.165	1	273607930	Professional	2.0.10.242	2.0.10.353	06-05-2021	2021-06-05 오전 6:11:37	15:11:37	2.0.10.248	118	2	z	교휘	교	휘	104	1	118	NULL	NULL	NULL	NULL	NULL	NULL	KSY3	List1	NULL	NULL	NULL	NULL	NULL	NULL	NULL	NULL	NULL	1	z	0	4	348570	0	z	532
좌우반구com(split BVF)_2	28	1	<?xml version="1.0"?>\n<Clock xmlns:dt="urn:schemas-microsoft-com:datatypes"><Description dt:dt="string">E-Prime Primary Realtime Clock</Description><StartTime><Timestamp dt:dt="int">0</Timestamp><DateUtc dt:dt="string">2021-06-05T06:11:37Z</DateUtc></StartTime><FrequencyChanges><FrequencyChange><Frequency dt:dt="r8">2699970000</Frequency><Timestamp dt:dt="r8">241437019014491</Timestamp><Current …	좌우반구com(split BVF)_2-028-1	60.021	1.0.0.165	1	273607930	Professional	2.0.10.242	2.0.10.353	06-05-2021	2021-06-05 오전 6:11:37	15:11:37	2.0.10.248	207	1	{/}	구조	구	조	NULL	NULL	NULL	1	1	75	NULL	NULL	NULL	KSY3	List2	NULL	NULL	NULL	NULL	NULL	NULL	NULL	NULL	NULL	1	{/}	0	3	599265	0	{/}	282
좌우반구com(split BVF)_2	28	1	<?xml version="1.0"?>\n<Clock xmlns:dt="urn:schemas-microsoft-com:datatypes"><Description dt:dt="string">E-Prime Primary Realtime Clock</Description><StartTime><Timestamp dt:dt="int">0</Timestamp><DateUtc dt:dt="string">2021-06-05T06:11:37Z</DateUtc></StartTime><FrequencyChanges><FrequencyChange><Frequency dt:dt="r8">2699970000</Frequency><Timestamp dt:dt="r8">241437019014491</Timestamp><Current …	좌우반구com(split BVF)_2-028-1	60.021	1.0.0.165	1	273607930	Professional	2.0.10.242	2.0.10.353	06-05-2021	2021-06-05 오전 6:11:37	15:11:37	2.0.10.248	390	2	z	국득	국	득	NULL	NULL	NULL	NULL	NULL	NULL	31	1	126	KSY2	List3	NULL	NULL	NULL	NULL	NULL	NULL	NULL	NULL	NULL	1	z	0	3	1099173	0	z	519
좌우반구com(split BVF)_2	28	1	<?xml version="1.0"?>\n<Clock xmlns:dt="urn:schemas-microsoft-com:datatypes"><Description dt:dt="string">E-Prime Primary Realtime Clock</Description><StartTime><Timestamp dt:dt="int">0</Timestamp><DateUtc dt:dt="string">2021-06-05T06:11:37Z</DateUtc></StartTime><FrequencyChanges><FrequencyChange><Frequency dt:dt="r8">2699970000</Frequency><Timestamp dt:dt="r8">241437019014491</Timestamp><Current …	좌우반구com(split BVF)_2-028-1	60.021	1.0.0.165	1	273607930	Professional	2.0.10.242	2.0.10.353	06-05-2021	2021-06-05 오전 6:11:37	15:11:37	2.0.10.248	272	2	z	국반	국	반	NULL	NULL	NULL	NULL	NULL	NULL	100	1	8	KSY3	List3	NULL	NULL	NULL	NULL	NULL	NULL	NULL	NULL	NULL	1	z	0	4	777503	0	z	345
좌우반구com(split BVF)_2	28	1	<?xml version="1.0"?>\n<Clock xmlns:dt="urn:schemas-microsoft-com:datatypes"><Description dt:dt="string">E-Prime Primary Realtime Clock</Description><StartTime><Timestamp dt:dt="int">0</Timestamp><DateUtc dt:dt="string">2021-06-05T06:11:37Z</DateUtc></StartTime><FrequencyChanges><FrequencyChange><Frequency dt:dt="r8">2699970000</Frequency><Timestamp dt:dt="r8">241437019014491</Timestamp><Current …	좌우반구com(split BVF)_2-028-1	60.021	1.0.0.165	1	273607930	Professional	2.0.10.242	2.0.10.353	06-05-2021	2021-06-05 오전 6:11:37	15:11:37	2.0.10.248	136	1	{/}	군청	군	청	NULL	NULL	NULL	15	1	4	NULL	NULL	NULL	KSY3	List2	NULL	NULL	NULL	NULL	NULL	NULL	NULL	NULL	NULL	0	{/}	0	3	410881	0	z	292
좌우반구com(split BVF)_2	28	1	<?xml version="1.0"?>\n<Clock xmlns:dt="urn:schemas-microsoft-com:datatypes"><Description dt:dt="string">E-Prime Primary Realtime Clock</Description><StartTime><Timestamp dt:dt="int">0</Timestamp><DateUtc dt:dt="string">2021-06-05T06:11:37Z</DateUtc></StartTime><FrequencyChanges><FrequencyChange><Frequency dt:dt="r8">2699970000</Frequency><Timestamp dt:dt="r8">241437019014491</Timestamp><Current …	좌우반구com(split BVF)_2-028-1	60.021	1.0.0.165	1	273607930	Professional	2.0.10.242	2.0.10.353	06-05-2021	2021-06-05 오전 6:11:37	15:11:37	2.0.10.248	330	1	{/}	궤도	궤	도	NULL	NULL	NULL	NULL	NULL	NULL	125	1	66	KSY3	List3	NULL	NULL	NULL	NULL	NULL	NULL	NULL	NULL	NULL	1	{/}	0	4	936514	0	{/}	364
좌우반구com(split BVF)_2	28	1	<?xml version="1.0"?>\n<Clock xmlns:dt="urn:schemas-microsoft-com:datatypes"><Description dt:dt="string">E-Prime Primary Realtime Clock</Description><StartTime><Timestamp dt:dt="int">0</Timestamp><DateUtc dt:dt="string">2021-06-05T06:11:37Z</DateUtc></StartTime><FrequencyChanges><FrequencyChange><Frequency dt:dt="r8">2699970000</Frequency><Timestamp dt:dt="r8">241437019014491</Timestamp><Current …	좌우반구com(split BVF)_2-028-1	60.021	1.0.0.165	1	273607930	Professional	2.0.10.242	2.0.10.353	06-05-2021	2021-06-05 오전 6:11:37	15:11:37	2.0.10.248	245	2	z	궤희	궤	희	NULL	NULL	NULL	82	1	113	NULL	NULL	NULL	KSY	List2	0		0	-1	701063	183		0	0	1	z	0	3	701246	0	z	315
좌우반구com(split BVF)_2	28	1	<?xml version="1.0"?>\n<Clock xmlns:dt="urn:schemas-microsoft-com:datatypes"><Description dt:dt="string">E-Prime Primary Realtime Clock</Description><StartTime><Timestamp dt:dt="int">0</Timestamp><DateUtc dt:dt="string">2021-06-05T06:11:37Z</DateUtc></StartTime><FrequencyChanges><FrequencyChange><Frequency dt:dt="r8">2699970000</Frequency><Timestamp dt:dt="r8">241437019014491</Timestamp><Current …	좌우반구com(split BVF)_2-028-1	60.021	1.0.0.165	1	273607930	Professional	2.0.10.242	2.0.10.353	06-05-2021	2021-06-05 오전 6:11:37	15:11:37	2.0.10.248	350	1	{/}	그림	그	림	NULL	NULL	NULL	NULL	NULL	NULL	92	1	86	KSY3	List3	NULL	NULL	NULL	NULL	NULL	NULL	NULL	NULL	NULL	1	{/}	0	3	991994	0	{/}	724
좌우반구com(split BVF)_2	28	1	<?xml version="1.0"?>\n<Clock xmlns:dt="urn:schemas-microsoft-com:datatypes"><Description dt:dt="string">E-Prime Primary Realtime Clock</Description><StartTime><Timestamp dt:dt="int">0</Timestamp><DateUtc dt:dt="string">2021-06-05T06:11:37Z</DateUtc></StartTime><FrequencyChanges><FrequencyChange><Frequency dt:dt="r8">2699970000</Frequency><Timestamp dt:dt="r8">241437019014491</Timestamp><Current …	좌우반구com(split BVF)_2-028-1	60.021	1.0.0.165	1	273607930	Professional	2.0.10.242	2.0.10.353	06-05-2021	2021-06-05 오전 6:11:37	15:11:37	2.0.10.248	267	2	z	그법	그	법	NULL	NULL	NULL	NULL	NULL	NULL	41	1	3	KSY	List3	0		0	0	764091	183		0	0	1	z	0	3	764274	0	z	431
좌우반구com(split BVF)_2	28	1	<?xml version="1.0"?>\n<Clock xmlns:dt="urn:schemas-microsoft-com:datatypes"><Description dt:dt="string">E-Prime Primary Realtime Clock</Description><StartTime><Timestamp dt:dt="int">0</Timestamp><DateUtc dt:dt="string">2021-06-05T06:11:37Z</DateUtc></StartTime><FrequencyChanges><FrequencyChange><Frequency dt:dt="r8">2699970000</Frequency><Timestamp dt:dt="r8">241437019014491</Timestamp><Current …	좌우반구com(split BVF)_2-028-1	60.021	1.0.0.165	1	273607930	Professional	2.0.10.242	2.0.10.353	06-05-2021	2021-06-05 오전 6:11:37	15:11:37	2.0.10.248	152	2	z	그소	그	소	NULL	NULL	NULL	108	1	20	NULL	NULL	NULL	KSY	List2	0		1	-1	452183	184		0	0	1	z	0	4	452367	0	z	493
좌우반구com(split BVF)_2	28	1	<?xml version="1.0"?>\n<Clock xmlns:dt="urn:schemas-microsoft-com:datatypes"><Description dt:dt="string">E-Prime Primary Realtime Clock</Description><StartTime><Timestamp dt:dt="int">0</Timestamp><DateUtc dt:dt="string">2021-06-05T06:11:37Z</DateUtc></StartTime><FrequencyChanges><FrequencyChange><Frequency dt:dt="r8">2699970000</Frequency><Timestamp dt:dt="r8">241437019014491</Timestamp><Current …	좌우반구com(split BVF)_2-028-1	60.021	1.0.0.165	1	273607930	Professional	2.0.10.242	2.0.10.353	06-05-2021	2021-06-05 오전 6:11:37	15:11:37	2.0.10.248	32	2	z	그종	그	종	118	1	32	NULL	NULL	NULL	NULL	NULL	NULL	KSY3	List1	NULL	NULL	NULL	NULL	NULL	NULL	NULL	NULL	NULL	0	z	0	4	118684	0	{/}	485
좌우반구com(split BVF)_2	28	1	<?xml version="1.0"?>\n<Clock xmlns:dt="urn:schemas-microsoft-com:datatypes"><Description dt:dt="string">E-Prime Primary Realtime Clock</Description><StartTime><Timestamp dt:dt="int">0</Timestamp><DateUtc dt:dt="string">2021-06-05T06:11:37Z</DateUtc></StartTime><FrequencyChanges><FrequencyChange><Frequency dt:dt="r8">2699970000</Frequency><Timestamp dt:dt="r8">241437019014491</Timestamp><Current …	좌우반구com(split BVF)_2-028-1	60.021	1.0.0.165	1	273607930	Professional	2.0.10.242	2.0.10.353	06-05-2021	2021-06-05 오전 6:11:37	15:11:37	2.0.10.248	209	1	{/}	급여	급	여	NULL	NULL	NULL	98	1	77	NULL	NULL	NULL	KSY3	List2	NULL	NULL	NULL	NULL	NULL	NULL	NULL	NULL	NULL	1	{/}	1	3	604313	0	{/}	794
좌우반구com(split BVF)_2	28	1	<?xml version="1.0"?>\n<Clock xmlns:dt="urn:schemas-microsoft-com:datatypes"><Description dt:dt="string">E-Prime Primary Realtime Clock</Description><StartTime><Timestamp dt:dt="int">0</Timestamp><DateUtc dt:dt="string">2021-06-05T06:11:37Z</DateUtc></StartTime><FrequencyChanges><FrequencyChange><Frequency dt:dt="r8">2699970000</Frequency><Timestamp dt:dt="r8">241437019014491</Timestamp><Current …	좌우반구com(split BVF)_2-028-1	60.021	1.0.0.165	1	273607930	Professional	2.0.10.242	2.0.10.353	06-05-2021	2021-06-05 오전 6:11:37	15:11:37	2.0.10.248	172	1	{/}	기록	기	록	NULL	NULL	NULL	67	1	40	NULL	NULL	NULL	KSY3	List2	NULL	NULL	NULL	NULL	NULL	NULL	NULL	NULL	NULL	1	{/}	0	3	505198	0	{/}	326
좌우반구com(split BVF)_2	28	1	<?xml version="1.0"?>\n<Clock xmlns:dt="urn:schemas-microsoft-com:datatypes"><Description dt:dt="string">E-Prime Primary Realtime Clock</Description><StartTime><Timestamp dt:dt="int">0</Timestamp><DateUtc dt:dt="string">2021-06-05T06:11:37Z</DateUtc></StartTime><FrequencyChanges><FrequencyChange><Frequency dt:dt="r8">2699970000</Frequency><Timestamp dt:dt="r8">241437019014491</Timestamp><Current …	좌우반구com(split BVF)_2-028-1	60.021	1.0.0.165	1	273607930	Professional	2.0.10.242	2.0.10.353	06-05-2021	2021-06-05 오전 6:11:37	15:11:37	2.0.10.248	369	1	{/}	기름	기	름	NULL	NULL	NULL	NULL	NULL	NULL	118	1	105	KSY3	List3	NULL	NULL	NULL	NULL	NULL	NULL	NULL	NULL	NULL	1	{/}	0	3	1042843	0	{/}	314
좌우반구com(split BVF)_2	28	1	<?xml version="1.0"?>\n<Clock xmlns:dt="urn:schemas-microsoft-com:datatypes"><Description dt:dt="string">E-Prime Primary Realtime Clock</Description><StartTime><Timestamp dt:dt="int">0</Timestamp><DateUtc dt:dt="string">2021-06-05T06:11:37Z</DateUtc></StartTime><FrequencyChanges><FrequencyChange><Frequency dt:dt="r8">2699970000</Frequency><Timestamp dt:dt="r8">241437019014491</Timestamp><Current …	좌우반구com(split BVF)_2-028-1	60.021	1.0.0.165	1	273607930	Professional	2.0.10.242	2.0.10.353	06-05-2021	2021-06-05 오전 6:11:37	15:11:37	2.0.10.248	25	1	{/}	기술	기	술	63	1	25	NULL	NULL	NULL	NULL	NULL	NULL	KSY3	List1	NULL	NULL	NULL	NULL	NULL	NULL	NULL	NULL	NULL	1	{/}	0	4	100457	0	{/}	256
좌우반구com(split BVF)_2	28	1	<?xml version="1.0"?>\n<Clock xmlns:dt="urn:schemas-microsoft-com:datatypes"><Description dt:dt="string">E-Prime Primary Realtime Clock</Description><StartTime><Timestamp dt:dt="int">0</Timestamp><DateUtc dt:dt="string">2021-06-05T06:11:37Z</DateUtc></StartTime><FrequencyChanges><FrequencyChange><Frequency dt:dt="r8">2699970000</Frequency><Timestamp dt:dt="r8">241437019014491</Timestamp><Current …	좌우반구com(split BVF)_2-028-1	60.021	1.0.0.165	1	273607930	Professional	2.0.10.242	2.0.10.353	06-05-2021	2021-06-05 오전 6:11:37	15:11:37	2.0.10.248	347	1	{/}	기운	기	운	NULL	NULL	NULL	NULL	NULL	NULL	59	1	83	KSY3	List3	NULL	NULL	NULL	NULL	NULL	NULL	NULL	NULL	NULL	1	{/}	0	3	983997	0	{/}	401
좌우반구com(split BVF)_2	28	1	<?xml version="1.0"?>\n<Clock xmlns:dt="urn:schemas-microsoft-com:datatypes"><Description dt:dt="string">E-Prime Primary Realtime Clock</Description><StartTime><Timestamp dt:dt="int">0</Timestamp><DateUtc dt:dt="string">2021-06-05T06:11:37Z</DateUtc></StartTime><FrequencyChanges><FrequencyChange><Frequency dt:dt="r8">2699970000</Frequency><Timestamp dt:dt="r8">241437019014491</Timestamp><Current …	좌우반구com(split BVF)_2-028-1	60.021	1.0.0.165	1	273607930	Professional	2.0.10.242	2.0.10.353	06-05-2021	2021-06-05 오전 6:11:37	15:11:37	2.0.10.248	101	1	{/}	기준	기	준	80	1	101	NULL	NULL	NULL	NULL	NULL	NULL	KSY3	List1	NULL	NULL	NULL	NULL	NULL	NULL	NULL	NULL	NULL	1	{/}	1	3	301086	0	{/}	488
좌우반구com(split BVF)_2	28	1	<?xml version="1.0"?>\n<Clock xmlns:dt="urn:schemas-microsoft-com:datatypes"><Description dt:dt="string">E-Prime Primary Realtime Clock</Description><StartTime><Timestamp dt:dt="int">0</Timestamp><DateUtc dt:dt="string">2021-06-05T06:11:37Z</DateUtc></StartTime><FrequencyChanges><FrequencyChange><Frequency dt:dt="r8">2699970000</Frequency><Timestamp dt:dt="r8">241437019014491</Timestamp><Current …	좌우반구com(split BVF)_2-028-1	60.021	1.0.0.165	1	273607930	Professional	2.0.10.242	2.0.10.353	06-05-2021	2021-06-05 오전 6:11:37	15:11:37	2.0.10.248	97	1	{/}	기차	기	차	6	1	97	NULL	NULL	NULL	NULL	NULL	NULL	KSY3	List1	NULL	NULL	NULL	NULL	NULL	NULL	NULL	NULL	NULL	1	{/}	0	3	291073	0	{/}	222
좌우반구com(split BVF)_2	28	1	<?xml version="1.0"?>\n<Clock xmlns:dt="urn:schemas-microsoft-com:datatypes"><Description dt:dt="string">E-Prime Primary Realtime Clock</Description><StartTime><Timestamp dt:dt="int">0</Timestamp><DateUtc dt:dt="string">2021-06-05T06:11:37Z</DateUtc></StartTime><FrequencyChanges><FrequencyChange><Frequency dt:dt="r8">2699970000</Frequency><Timestamp dt:dt="r8">241437019014491</Timestamp><Current …	좌우반구com(split BVF)_2-028-1	60.021	1.0.0.165	1	273607930	Professional	2.0.10.242	2.0.10.353	06-05-2021	2021-06-05 오전 6:11:37	15:11:37	2.0.10.248	87	1	{/}	기회	기	회	77	1	87	NULL	NULL	NULL	NULL	NULL	NULL	KSY3	List1	NULL	NULL	NULL	NULL	NULL	NULL	NULL	NULL	NULL	1	{/}	1	3	264832	0	{/}	303
좌우반구com(split BVF)_2	28	1	<?xml version="1.0"?>\n<Clock xmlns:dt="urn:schemas-microsoft-com:datatypes"><Description dt:dt="string">E-Prime Primary Realtime Clock</Description><StartTime><Timestamp dt:dt="int">0</Timestamp><DateUtc dt:dt="string">2021-06-05T06:11:37Z</DateUtc></StartTime><FrequencyChanges><FrequencyChange><Frequency dt:dt="r8">2699970000</Frequency><Timestamp dt:dt="r8">241437019014491</Timestamp><Current …	좌우반구com(split BVF)_2-028-1	60.021	1.0.0.165	1	273607930	Professional	2.0.10.242	2.0.10.353	06-05-2021	2021-06-05 오전 6:11:37	15:11:37	2.0.10.248	41	2	z	껍목	껍	목	115	1	41	NULL	NULL	NULL	NULL	NULL	NULL	KSY	List1	0		0	-1	141642	183		0	0	1	z	1	3	141825	0	z	360
좌우반구com(split BVF)_2	28	1	<?xml version="1.0"?>\n<Clock xmlns:dt="urn:schemas-microsoft-com:datatypes"><Description dt:dt="string">E-Prime Primary Realtime Clock</Description><StartTime><Timestamp dt:dt="int">0</Timestamp><DateUtc dt:dt="string">2021-06-05T06:11:37Z</DateUtc></StartTime><FrequencyChanges><FrequencyChange><Frequency dt:dt="r8">2699970000</Frequency><Timestamp dt:dt="r8">241437019014491</Timestamp><Current …	좌우반구com(split BVF)_2-028-1	60.021	1.0.0.165	1	273607930	Professional	2.0.10.242	2.0.10.353	06-05-2021	2021-06-05 오전 6:11:37	15:11:37	2.0.10.248	121	2	z	껍밀	껍	밀	102	1	121	NULL	NULL	NULL	NULL	NULL	NULL	KSY3	List1	NULL	NULL	NULL	NULL	NULL	NULL	NULL	NULL	NULL	1	z	0	3	356817	0	z	661
좌우반구com(split BVF)_2	28	1	<?xml version="1.0"?>\n<Clock xmlns:dt="urn:schemas-microsoft-com:datatypes"><Description dt:dt="string">E-Prime Primary Realtime Clock</Description><StartTime><Timestamp dt:dt="int">0</Timestamp><DateUtc dt:dt="string">2021-06-05T06:11:37Z</DateUtc></StartTime><FrequencyChanges><FrequencyChange><Frequency dt:dt="r8">2699970000</Frequency><Timestamp dt:dt="r8">241437019014491</Timestamp><Current …	좌우반구com(split BVF)_2-028-1	60.021	1.0.0.165	1	273607930	Professional	2.0.10.242	2.0.10.353	06-05-2021	2021-06-05 오전 6:11:37	15:11:37	2.0.10.248	241	1	{/}	껍질	껍	질	NULL	NULL	NULL	10	1	109	NULL	NULL	NULL	KSY3	List2	NULL	NULL	NULL	NULL	NULL	NULL	NULL	NULL	NULL	1	{/}	0	4	690417	0	{/}	417
좌우반구com(split BVF)_2	28	1	<?xml version="1.0"?>\n<Clock xmlns:dt="urn:schemas-microsoft-com:datatypes"><Description dt:dt="string">E-Prime Primary Realtime Clock</Description><StartTime><Timestamp dt:dt="int">0</Timestamp><DateUtc dt:dt="string">2021-06-05T06:11:37Z</DateUtc></StartTime><FrequencyChanges><FrequencyChange><Frequency dt:dt="r8">2699970000</Frequency><Timestamp dt:dt="r8">241437019014491</Timestamp><Current …	좌우반구com(split BVF)_2-028-1	60.021	1.0.0.165	1	273607930	Professional	2.0.10.242	2.0.10.353	06-05-2021	2021-06-05 오전 6:11:37	15:11:37	2.0.10.248	37	2	z	껍퇴	껍	퇴	53	1	37	NULL	NULL	NULL	NULL	NULL	NULL	KSY3	List1	NULL	NULL	NULL	NULL	NULL	NULL	NULL	NULL	NULL	1	z	0	3	131779	0	z	358
좌우반구com(split BVF)_2	28	1	<?xml version="1.0"?>\n<Clock xmlns:dt="urn:schemas-microsoft-com:datatypes"><Description dt:dt="string">E-Prime Primary Realtime Clock</Description><StartTime><Timestamp dt:dt="int">0</Timestamp><DateUtc dt:dt="string">2021-06-05T06:11:37Z</DateUtc></StartTime><FrequencyChanges><FrequencyChange><Frequency dt:dt="r8">2699970000</Frequency><Timestamp dt:dt="r8">241437019014491</Timestamp><Current …	좌우반구com(split BVF)_2-028-1	60.021	1.0.0.165	1	273607930	Professional	2.0.10.242	2.0.10.353	06-05-2021	2021-06-05 오전 6:11:37	15:11:37	2.0.10.248	310	2	z	나개	나	개	NULL	NULL	NULL	NULL	NULL	NULL	8	1	46	KSY2	List3	NULL	NULL	NULL	NULL	NULL	NULL	NULL	NULL	NULL	1	z	1	3	883715	0	z	532
좌우반구com(split BVF)_2	28	1	<?xml version="1.0"?>\n<Clock xmlns:dt="urn:schemas-microsoft-com:datatypes"><Description dt:dt="string">E-Prime Primary Realtime Clock</Description><StartTime><Timestamp dt:dt="int">0</Timestamp><DateUtc dt:dt="string">2021-06-05T06:11:37Z</DateUtc></StartTime><FrequencyChanges><FrequencyChange><Frequency dt:dt="r8">2699970000</Frequency><Timestamp dt:dt="r8">241437019014491</Timestamp><Current …	좌우반구com(split BVF)_2-028-1	60.021	1.0.0.165	1	273607930	Professional	2.0.10.242	2.0.10.353	06-05-2021	2021-06-05 오전 6:11:37	15:11:37	2.0.10.248	220	1	{/}	내일	내	일	NULL	NULL	NULL	49	1	88	NULL	NULL	NULL	KSY3	List2	NULL	NULL	NULL	NULL	NULL	NULL	NULL	NULL	NULL	1	{/}	0	3	634103	0	{/}	347
좌우반구com(split BVF)_2	28	1	<?xml version="1.0"?>\n<Clock xmlns:dt="urn:schemas-microsoft-com:datatypes"><Description dt:dt="string">E-Prime Primary Realtime Clock</Description><StartTime><Timestamp dt:dt="int">0</Timestamp><DateUtc dt:dt="string">2021-06-05T06:11:37Z</DateUtc></StartTime><FrequencyChanges><FrequencyChange><Frequency dt:dt="r8">2699970000</Frequency><Timestamp dt:dt="r8">241437019014491</Timestamp><Current …	좌우반구com(split BVF)_2-028-1	60.021	1.0.0.165	1	273607930	Professional	2.0.10.242	2.0.10.353	06-05-2021	2021-06-05 오전 6:11:37	15:11:37	2.0.10.248	165	2	z	내죽	내	죽	NULL	NULL	NULL	7	1	33	NULL	NULL	NULL	KSY	List2	0		0	-1	486105	183		0	0	1	z	0	3	486288	0	z	532
좌우반구com(split BVF)_2	28	1	<?xml version="1.0"?>\n<Clock xmlns:dt="urn:schemas-microsoft-com:datatypes"><Description dt:dt="string">E-Prime Primary Realtime Clock</Description><StartTime><Timestamp dt:dt="int">0</Timestamp><DateUtc dt:dt="string">2021-06-05T06:11:37Z</DateUtc></StartTime><FrequencyChanges><FrequencyChange><Frequency dt:dt="r8">2699970000</Frequency><Timestamp dt:dt="r8">241437019014491</Timestamp><Current …	좌우반구com(split BVF)_2-028-1	60.021	1.0.0.165	1	273607930	Professional	2.0.10.242	2.0.10.353	06-05-2021	2021-06-05 오전 6:11:37	15:11:37	2.0.10.248	16	2	z	내표	내	표	86	1	16	NULL	NULL	NULL	NULL	NULL	NULL	KSY3	List1	NULL	NULL	NULL	NULL	NULL	NULL	NULL	NULL	NULL	1	z	0	4	77315	0	z	382
좌우반구com(split BVF)_2	28	1	<?xml version="1.0"?>\n<Clock xmlns:dt="urn:schemas-microsoft-com:datatypes"><Description dt:dt="string">E-Prime Primary Realtime Clock</Description><StartTime><Timestamp dt:dt="int">0</Timestamp><DateUtc dt:dt="string">2021-06-05T06:11:37Z</DateUtc></StartTime><FrequencyChanges><FrequencyChange><Frequency dt:dt="r8">2699970000</Frequency><Timestamp dt:dt="r8">241437019014491</Timestamp><Current …	좌우반구com(split BVF)_2-028-1	60.021	1.0.0.165	1	273607930	Professional	2.0.10.242	2.0.10.353	06-05-2021	2021-06-05 오전 6:11:37	15:11:37	2.0.10.248	228	2	z	념속	념	속	NULL	NULL	NULL	80	1	96	NULL	NULL	NULL	KSY2	List2	NULL	NULL	NULL	NULL	NULL	NULL	NULL	NULL	NULL	1	z	0	3	654596	0	z	414
좌우반구com(split BVF)_2	28	1	<?xml version="1.0"?>\n<Clock xmlns:dt="urn:schemas-microsoft-com:datatypes"><Description dt:dt="string">E-Prime Primary Realtime Clock</Description><StartTime><Timestamp dt:dt="int">0</Timestamp><DateUtc dt:dt="string">2021-06-05T06:11:37Z</DateUtc></StartTime><FrequencyChanges><FrequencyChange><Frequency dt:dt="r8">2699970000</Frequency><Timestamp dt:dt="r8">241437019014491</Timestamp><Current …	좌우반구com(split BVF)_2-028-1	60.021	1.0.0.165	1	273607930	Professional	2.0.10.242	2.0.10.353	06-05-2021	2021-06-05 오전 6:11:37	15:11:37	2.0.10.248	123	2	z	념실	념	실	83	1	123	NULL	NULL	NULL	NULL	NULL	NULL	KSY2	List1	NULL	NULL	NULL	NULL	NULL	NULL	NULL	NULL	NULL	1	z	0	3	362248	0	z	430
좌우반구com(split BVF)_2	28	1	<?xml version="1.0"?>\n<Clock xmlns:dt="urn:schemas-microsoft-com:datatypes"><Description dt:dt="string">E-Prime Primary Realtime Clock</Description><StartTime><Timestamp dt:dt="int">0</Timestamp><DateUtc dt:dt="string">2021-06-05T06:11:37Z</DateUtc></StartTime><FrequencyChanges><FrequencyChange><Frequency dt:dt="r8">2699970000</Frequency><Timestamp dt:dt="r8">241437019014491</Timestamp><Current …	좌우반구com(split BVF)_2-028-1	60.021	1.0.0.165	1	273607930	Professional	2.0.10.242	2.0.10.353	06-05-2021	2021-06-05 오전 6:11:37	15:11:37	2.0.10.248	20	2	z	념효	념	효	100	1	20	NULL	NULL	NULL	NULL	NULL	NULL	KSY2	List1	NULL	NULL	NULL	NULL	NULL	NULL	NULL	NULL	NULL	1	z	1	3	87794	0	z	423
좌우반구com(split BVF)_2	28	1	<?xml version="1.0"?>\n<Clock xmlns:dt="urn:schemas-microsoft-com:datatypes"><Description dt:dt="string">E-Prime Primary Realtime Clock</Description><StartTime><Timestamp dt:dt="int">0</Timestamp><DateUtc dt:dt="string">2021-06-05T06:11:37Z</DateUtc></StartTime><FrequencyChanges><FrequencyChange><Frequency dt:dt="r8">2699970000</Frequency><Timestamp dt:dt="r8">241437019014491</Timestamp><Current …	좌우반구com(split BVF)_2-028-1	60.021	1.0.0.165	1	273607930	Professional	2.0.10.242	2.0.10.353	06-05-2021	2021-06-05 오전 6:11:37	15:11:37	2.0.10.248	299	1	{/}	노조	노	조	NULL	NULL	NULL	NULL	NULL	NULL	109	1	35	KSY3	List3	NULL	NULL	NULL	NULL	NULL	NULL	NULL	NULL	NULL	1	{/}	0	3	854559	0	{/}	408
좌우반구com(split BVF)_2	28	1	<?xml version="1.0"?>\n<Clock xmlns:dt="urn:schemas-microsoft-com:datatypes"><Description dt:dt="string">E-Prime Primary Realtime Clock</Description><StartTime><Timestamp dt:dt="int">0</Timestamp><DateUtc dt:dt="string">2021-06-05T06:11:37Z</DateUtc></StartTime><FrequencyChanges><FrequencyChange><Frequency dt:dt="r8">2699970000</Frequency><Timestamp dt:dt="r8">241437019014491</Timestamp><Current …	좌우반구com(split BVF)_2-028-1	60.021	1.0.0.165	1	273607930	Professional	2.0.10.242	2.0.10.353	06-05-2021	2021-06-05 오전 6:11:37	15:11:37	2.0.10.248	27	1	{/}	논란	논	란	119	1	27	NULL	NULL	NULL	NULL	NULL	NULL	KSY3	List1	NULL	NULL	NULL	NULL	NULL	NULL	NULL	NULL	NULL	1	{/}	0	4	105472	0	{/}	249
좌우반구com(split BVF)_2	28	1	<?xml version="1.0"?>\n<Clock xmlns:dt="urn:schemas-microsoft-com:datatypes"><Description dt:dt="string">E-Prime Primary Realtime Clock</Description><StartTime><Timestamp dt:dt="int">0</Timestamp><DateUtc dt:dt="string">2021-06-05T06:11:37Z</DateUtc></StartTime><FrequencyChanges><FrequencyChange><Frequency dt:dt="r8">2699970000</Frequency><Timestamp dt:dt="r8">241437019014491</Timestamp><Current …	좌우반구com(split BVF)_2-028-1	60.021	1.0.0.165	1	273607930	Professional	2.0.10.242	2.0.10.353	06-05-2021	2021-06-05 오전 6:11:37	15:11:37	2.0.10.248	52	2	z	논무	논	무	87	1	52	NULL	NULL	NULL	NULL	NULL	NULL	KSY	List1	0		0	-1	170249	183		0	0	0	z	0	3	170432	0	{/}	288
좌우반구com(split BVF)_2	28	1	<?xml version="1.0"?>\n<Clock xmlns:dt="urn:schemas-microsoft-com:datatypes"><Description dt:dt="string">E-Prime Primary Realtime Clock</Description><StartTime><Timestamp dt:dt="int">0</Timestamp><DateUtc dt:dt="string">2021-06-05T06:11:37Z</DateUtc></StartTime><FrequencyChanges><FrequencyChange><Frequency dt:dt="r8">2699970000</Frequency><Timestamp dt:dt="r8">241437019014491</Timestamp><Current …	좌우반구com(split BVF)_2-028-1	60.021	1.0.0.165	1	273607930	Professional	2.0.10.242	2.0.10.353	06-05-2021	2021-06-05 오전 6:11:37	15:11:37	2.0.10.248	79	1	{/}	느낌	느	낌	76	1	79	NULL	NULL	NULL	NULL	NULL	NULL	KSY3	List1	NULL	NULL	NULL	NULL	NULL	NULL	NULL	NULL	NULL	1	{/}	0	3	243290	0	{/}	317
좌우반구com(split BVF)_2	28	1	<?xml version="1.0"?>\n<Clock xmlns:dt="urn:schemas-microsoft-com:datatypes"><Description dt:dt="string">E-Prime Primary Realtime Clock</Description><StartTime><Timestamp dt:dt="int">0</Timestamp><DateUtc dt:dt="string">2021-06-05T06:11:37Z</DateUtc></StartTime><FrequencyChanges><FrequencyChange><Frequency dt:dt="r8">2699970000</Frequency><Timestamp dt:dt="r8">241437019014491</Timestamp><Current …	좌우반구com(split BVF)_2-028-1	60.021	1.0.0.165	1	273607930	Professional	2.0.10.242	2.0.10.353	06-05-2021	2021-06-05 오전 6:11:37	15:11:37	2.0.10.248	72	2	z	느속	느	속	12	1	72	NULL	NULL	NULL	NULL	NULL	NULL	KSY2	List1	NULL	NULL	NULL	NULL	NULL	NULL	NULL	NULL	NULL	1	z	0	3	224530	0	z	533
좌우반구com(split BVF)_2	28	1	<?xml version="1.0"?>\n<Clock xmlns:dt="urn:schemas-microsoft-com:datatypes"><Description dt:dt="string">E-Prime Primary Realtime Clock</Description><StartTime><Timestamp dt:dt="int">0</Timestamp><DateUtc dt:dt="string">2021-06-05T06:11:37Z</DateUtc></StartTime><FrequencyChanges><FrequencyChange><Frequency dt:dt="r8">2699970000</Frequency><Timestamp dt:dt="r8">241437019014491</Timestamp><Current …	좌우반구com(split BVF)_2-028-1	60.021	1.0.0.165	1	273607930	Professional	2.0.10.242	2.0.10.353	06-05-2021	2021-06-05 오전 6:11:37	15:11:37	2.0.10.248	391	2	z	느스	느	스	NULL	NULL	NULL	NULL	NULL	NULL	105	1	127	KSY	List3	0		0	0	1101706	183		0	0	1	z	0	3	1101889	0	z	315
좌우반구com(split BVF)_2	28	1	<?xml version="1.0"?>\n<Clock xmlns:dt="urn:schemas-microsoft-com:datatypes"><Description dt:dt="string">E-Prime Primary Realtime Clock</Description><StartTime><Timestamp dt:dt="int">0</Timestamp><DateUtc dt:dt="string">2021-06-05T06:11:37Z</DateUtc></StartTime><FrequencyChanges><FrequencyChange><Frequency dt:dt="r8">2699970000</Frequency><Timestamp dt:dt="r8">241437019014491</Timestamp><Current …	좌우반구com(split BVF)_2-028-1	60.021	1.0.0.165	1	273607930	Professional	2.0.10.242	2.0.10.353	06-05-2021	2021-06-05 오전 6:11:37	15:11:37	2.0.10.248	113	2	z	느체	느	체	65	1	113	NULL	NULL	NULL	NULL	NULL	NULL	KSY3	List1	NULL	NULL	NULL	NULL	NULL	NULL	NULL	NULL	NULL	1	z	0	4	333742	0	z	960
좌우반구com(split BVF)_2	28	1	<?xml version="1.0"?>\n<Clock xmlns:dt="urn:schemas-microsoft-com:datatypes"><Description dt:dt="string">E-Prime Primary Realtime Clock</Description><StartTime><Timestamp dt:dt="int">0</Timestamp><DateUtc dt:dt="string">2021-06-05T06:11:37Z</DateUtc></StartTime><FrequencyChanges><FrequencyChange><Frequency dt:dt="r8">2699970000</Frequency><Timestamp dt:dt="r8">241437019014491</Timestamp><Current …	좌우반구com(split BVF)_2-028-1	60.021	1.0.0.165	1	273607930	Professional	2.0.10.242	2.0.10.353	06-05-2021	2021-06-05 오전 6:11:37	15:11:37	2.0.10.248	242	2	z	님우	님	우	NULL	NULL	NULL	125	1	110	NULL	NULL	NULL	KSY3	List2	NULL	NULL	NULL	NULL	NULL	NULL	NULL	NULL	NULL	1	z	1	3	693032	0	z	346
좌우반구com(split BVF)_2	28	1	<?xml version="1.0"?>\n<Clock xmlns:dt="urn:schemas-microsoft-com:datatypes"><Description dt:dt="string">E-Prime Primary Realtime Clock</Description><StartTime><Timestamp dt:dt="int">0</Timestamp><DateUtc dt:dt="string">2021-06-05T06:11:37Z</DateUtc></StartTime><FrequencyChanges><FrequencyChange><Frequency dt:dt="r8">2699970000</Frequency><Timestamp dt:dt="r8">241437019014491</Timestamp><Current …	좌우반구com(split BVF)_2-028-1	60.021	1.0.0.165	1	273607930	Professional	2.0.10.242	2.0.10.353	06-05-2021	2021-06-05 오전 6:11:37	15:11:37	2.0.10.248	83	2	z	단률	단	률	49	1	83	NULL	NULL	NULL	NULL	NULL	NULL	KSY2	List1	NULL	NULL	NULL	NULL	NULL	NULL	NULL	NULL	NULL	1	z	0	3	253953	0	z	438
좌우반구com(split BVF)_2	28	1	<?xml version="1.0"?>\n<Clock xmlns:dt="urn:schemas-microsoft-com:datatypes"><Description dt:dt="string">E-Prime Primary Realtime Clock</Description><StartTime><Timestamp dt:dt="int">0</Timestamp><DateUtc dt:dt="string">2021-06-05T06:11:37Z</DateUtc></StartTime><FrequencyChanges><FrequencyChange><Frequency dt:dt="r8">2699970000</Frequency><Timestamp dt:dt="r8">241437019014491</Timestamp><Current …	좌우반구com(split BVF)_2-028-1	60.021	1.0.0.165	1	273607930	Professional	2.0.10.242	2.0.10.353	06-05-2021	2021-06-05 오전 6:11:37	15:11:37	2.0.10.248	145	1	{/}	단어	단	어	NULL	NULL	NULL	69	1	13	NULL	NULL	NULL	KSY3	List2	NULL	NULL	NULL	NULL	NULL	NULL	NULL	NULL	NULL	1	{/}	0	4	434140	0	{/}	369
좌우반구com(split BVF)_2	28	1	<?xml version="1.0"?>\n<Clock xmlns:dt="urn:schemas-microsoft-com:datatypes"><Description dt:dt="string">E-Prime Primary Realtime Clock</Description><StartTime><Timestamp dt:dt="int">0</Timestamp><DateUtc dt:dt="string">2021-06-05T06:11:37Z</DateUtc></StartTime><FrequencyChanges><FrequencyChange><Frequency dt:dt="r8">2699970000</Frequency><Timestamp dt:dt="r8">241437019014491</Timestamp><Current …	좌우반구com(split BVF)_2-028-1	60.021	1.0.0.165	1	273607930	Professional	2.0.10.242	2.0.10.353	06-05-2021	2021-06-05 오전 6:11:37	15:11:37	2.0.10.248	59	1	{/}	단위	단	위	106	1	59	NULL	NULL	NULL	NULL	NULL	NULL	KSY3	List1	NULL	NULL	NULL	NULL	NULL	NULL	NULL	NULL	NULL	1	{/}	0	3	188609	0	{/}	271
좌우반구com(split BVF)_2	28	1	<?xml version="1.0"?>\n<Clock xmlns:dt="urn:schemas-microsoft-com:datatypes"><Description dt:dt="string">E-Prime Primary Realtime Clock</Description><StartTime><Timestamp dt:dt="int">0</Timestamp><DateUtc dt:dt="string">2021-06-05T06:11:37Z</DateUtc></StartTime><FrequencyChanges><FrequencyChange><Frequency dt:dt="r8">2699970000</Frequency><Timestamp dt:dt="r8">241437019014491</Timestamp><Current …	좌우반구com(split BVF)_2-028-1	60.021	1.0.0.165	1	273607930	Professional	2.0.10.242	2.0.10.353	06-05-2021	2021-06-05 오전 6:11:37	15:11:37	2.0.10.248	182	1	{/}	담화	담	화	NULL	NULL	NULL	124	1	50	NULL	NULL	NULL	KSY3	List2	NULL	NULL	NULL	NULL	NULL	NULL	NULL	NULL	NULL	1	{/}	0	3	531789	0	{/}	447
좌우반구com(split BVF)_2	28	1	<?xml version="1.0"?>\n<Clock xmlns:dt="urn:schemas-microsoft-com:datatypes"><Description dt:dt="string">E-Prime Primary Realtime Clock</Description><StartTime><Timestamp dt:dt="int">0</Timestamp><DateUtc dt:dt="string">2021-06-05T06:11:37Z</DateUtc></StartTime><FrequencyChanges><FrequencyChange><Frequency dt:dt="r8">2699970000</Frequency><Timestamp dt:dt="r8">241437019014491</Timestamp><Current …	좌우반구com(split BVF)_2-028-1	60.021	1.0.0.165	1	273607930	Professional	2.0.10.242	2.0.10.353	06-05-2021	2021-06-05 오전 6:11:37	15:11:37	2.0.10.248	127	1	{/}	대문	대	문	88	1	127	NULL	NULL	NULL	NULL	NULL	NULL	KSY3	List1	NULL	NULL	NULL	NULL	NULL	NULL	NULL	NULL	NULL	1	{/}	0	3	372978	0	{/}	588
좌우반구com(split BVF)_2	28	1	<?xml version="1.0"?>\n<Clock xmlns:dt="urn:schemas-microsoft-com:datatypes"><Description dt:dt="string">E-Prime Primary Realtime Clock</Description><StartTime><Timestamp dt:dt="int">0</Timestamp><DateUtc dt:dt="string">2021-06-05T06:11:37Z</DateUtc></StartTime><FrequencyChanges><FrequencyChange><Frequency dt:dt="r8">2699970000</Frequency><Timestamp dt:dt="r8">241437019014491</Timestamp><Current …	좌우반구com(split BVF)_2-028-1	60.021	1.0.0.165	1	273607930	Professional	2.0.10.242	2.0.10.353	06-05-2021	2021-06-05 오전 6:11:37	15:11:37	2.0.10.248	393	1	{/}	대중	대	중	NULL	NULL	NULL	NULL	NULL	NULL	36	1	129	KSY3	List3	NULL	NULL	NULL	NULL	NULL	NULL	NULL	NULL	NULL	1	{/}	0	4	1106971	0	{/}	817
좌우반구com(split BVF)_2	28	1	<?xml version="1.0"?>\n<Clock xmlns:dt="urn:schemas-microsoft-com:datatypes"><Description dt:dt="string">E-Prime Primary Realtime Clock</Description><StartTime><Timestamp dt:dt="int">0</Timestamp><DateUtc dt:dt="string">2021-06-05T06:11:37Z</DateUtc></StartTime><FrequencyChanges><FrequencyChange><Frequency dt:dt="r8">2699970000</Frequency><Timestamp dt:dt="r8">241437019014491</Timestamp><Current …	좌우반구com(split BVF)_2-028-1	60.021	1.0.0.165	1	273607930	Professional	2.0.10.242	2.0.10.353	06-05-2021	2021-06-05 오전 6:11:37	15:11:37	2.0.10.248	60	1	{/}	도박	도	박	13	1	60	NULL	NULL	NULL	NULL	NULL	NULL	KSY3	List1	NULL	NULL	NULL	NULL	NULL	NULL	NULL	NULL	NULL	1	{/}	0	3	191075	0	{/}	349
좌우반구com(split BVF)_2	28	1	<?xml version="1.0"?>\n<Clock xmlns:dt="urn:schemas-microsoft-com:datatypes"><Description dt:dt="string">E-Prime Primary Realtime Clock</Description><StartTime><Timestamp dt:dt="int">0</Timestamp><DateUtc dt:dt="string">2021-06-05T06:11:37Z</DateUtc></StartTime><FrequencyChanges><FrequencyChange><Frequency dt:dt="r8">2699970000</Frequency><Timestamp dt:dt="r8">241437019014491</Timestamp><Current …	좌우반구com(split BVF)_2-028-1	60.021	1.0.0.165	1	273607930	Professional	2.0.10.242	2.0.10.353	06-05-2021	2021-06-05 오전 6:11:37	15:11:37	2.0.10.248	372	2	z	도휘	도	휘	NULL	NULL	NULL	NULL	NULL	NULL	1	1	108	KSY2	List3	NULL	NULL	NULL	NULL	NULL	NULL	NULL	NULL	NULL	1	z	0	3	1050907	0	z	514
좌우반구com(split BVF)_2	28	1	<?xml version="1.0"?>\n<Clock xmlns:dt="urn:schemas-microsoft-com:datatypes"><Description dt:dt="string">E-Prime Primary Realtime Clock</Description><StartTime><Timestamp dt:dt="int">0</Timestamp><DateUtc dt:dt="string">2021-06-05T06:11:37Z</DateUtc></StartTime><FrequencyChanges><FrequencyChange><Frequency dt:dt="r8">2699970000</Frequency><Timestamp dt:dt="r8">241437019014491</Timestamp><Current …	좌우반구com(split BVF)_2-028-1	60.021	1.0.0.165	1	273607930	Professional	2.0.10.242	2.0.10.353	06-05-2021	2021-06-05 오전 6:11:37	15:11:37	2.0.10.248	215	1	{/}	동의	동	의	NULL	NULL	NULL	5	1	83	NULL	NULL	NULL	KSY3	List2	NULL	NULL	NULL	NULL	NULL	NULL	NULL	NULL	NULL	1	{/}	0	4	621108	0	{/}	454
좌우반구com(split BVF)_2	28	1	<?xml version="1.0"?>\n<Clock xmlns:dt="urn:schemas-microsoft-com:datatypes"><Description dt:dt="string">E-Prime Primary Realtime Clock</Description><StartTime><Timestamp dt:dt="int">0</Timestamp><DateUtc dt:dt="string">2021-06-05T06:11:37Z</DateUtc></StartTime><FrequencyChanges><FrequencyChange><Frequency dt:dt="r8">2699970000</Frequency><Timestamp dt:dt="r8">241437019014491</Timestamp><Current …	좌우반구com(split BVF)_2-028-1	60.021	1.0.0.165	1	273607930	Professional	2.0.10.242	2.0.10.353	06-05-2021	2021-06-05 오전 6:11:37	15:11:37	2.0.10.248	227	2	z	득관	득	관	NULL	NULL	NULL	102	1	95	NULL	NULL	NULL	KSY	List2	0		1	-1	651863	184		0	0	1	z	0	4	652047	0	z	347
좌우반구com(split BVF)_2	28	1	<?xml version="1.0"?>\n<Clock xmlns:dt="urn:schemas-microsoft-com:datatypes"><Description dt:dt="string">E-Prime Primary Realtime Clock</Description><StartTime><Timestamp dt:dt="int">0</Timestamp><DateUtc dt:dt="string">2021-06-05T06:11:37Z</DateUtc></StartTime><FrequencyChanges><FrequencyChange><Frequency dt:dt="r8">2699970000</Frequency><Timestamp dt:dt="r8">241437019014491</Timestamp><Current …	좌우반구com(split BVF)_2-028-1	60.021	1.0.0.165	1	273607930	Professional	2.0.10.242	2.0.10.353	06-05-2021	2021-06-05 오전 6:11:37	15:11:37	2.0.10.248	274	2	z	득동	득	동	NULL	NULL	NULL	NULL	NULL	NULL	96	1	10	KSY	List3	0		0	0	782468	183		0	0	1	z	0	3	782651	0	z	573
좌우반구com(split BVF)_2	28	1	<?xml version="1.0"?>\n<Clock xmlns:dt="urn:schemas-microsoft-com:datatypes"><Description dt:dt="string">E-Prime Primary Realtime Clock</Description><StartTime><Timestamp dt:dt="int">0</Timestamp><DateUtc dt:dt="string">2021-06-05T06:11:37Z</DateUtc></StartTime><FrequencyChanges><FrequencyChange><Frequency dt:dt="r8">2699970000</Frequency><Timestamp dt:dt="r8">241437019014491</Timestamp><Current …	좌우반구com(split BVF)_2-028-1	60.021	1.0.0.165	1	273607930	Professional	2.0.10.242	2.0.10.353	06-05-2021	2021-06-05 오전 6:11:37	15:11:37	2.0.10.248	294	2	z	득생	득	생	NULL	NULL	NULL	NULL	NULL	NULL	114	1	30	KSY	List3	0		0	0	841514	183		0	0	1	z	0	3	841697	0	z	439
좌우반구com(split BVF)_2	28	1	<?xml version="1.0"?>\n<Clock xmlns:dt="urn:schemas-microsoft-com:datatypes"><Description dt:dt="string">E-Prime Primary Realtime Clock</Description><StartTime><Timestamp dt:dt="int">0</Timestamp><DateUtc dt:dt="string">2021-06-05T06:11:37Z</DateUtc></StartTime><FrequencyChanges><FrequencyChange><Frequency dt:dt="r8">2699970000</Frequency><Timestamp dt:dt="r8">241437019014491</Timestamp><Current …	좌우반구com(split BVF)_2-028-1	60.021	1.0.0.165	1	273607930	Professional	2.0.10.242	2.0.10.353	06-05-2021	2021-06-05 오전 6:11:37	15:11:37	2.0.10.248	187	2	z	득외	득	외	NULL	NULL	NULL	115	1	55	NULL	NULL	NULL	KSY2	List2	NULL	NULL	NULL	NULL	NULL	NULL	NULL	NULL	NULL	0	z	0	3	544801	0	{/}	338
좌우반구com(split BVF)_2	28	1	<?xml version="1.0"?>\n<Clock xmlns:dt="urn:schemas-microsoft-com:datatypes"><Description dt:dt="string">E-Prime Primary Realtime Clock</Description><StartTime><Timestamp dt:dt="int">0</Timestamp><DateUtc dt:dt="string">2021-06-05T06:11:37Z</DateUtc></StartTime><FrequencyChanges><FrequencyChange><Frequency dt:dt="r8">2699970000</Frequency><Timestamp dt:dt="r8">241437019014491</Timestamp><Current …	좌우반구com(split BVF)_2-028-1	60.021	1.0.0.165	1	273607930	Professional	2.0.10.242	2.0.10.353	06-05-2021	2021-06-05 오전 6:11:37	15:11:37	2.0.10.248	151	2	z	란공	란	공	NULL	NULL	NULL	46	1	19	NULL	NULL	NULL	KSY3	List2	NULL	NULL	NULL	NULL	NULL	NULL	NULL	NULL	NULL	1	z	0	4	449768	0	z	397
좌우반구com(split BVF)_2	28	1	<?xml version="1.0"?>\n<Clock xmlns:dt="urn:schemas-microsoft-com:datatypes"><Description dt:dt="string">E-Prime Primary Realtime Clock</Description><StartTime><Timestamp dt:dt="int">0</Timestamp><DateUtc dt:dt="string">2021-06-05T06:11:37Z</DateUtc></StartTime><FrequencyChanges><FrequencyChange><Frequency dt:dt="r8">2699970000</Frequency><Timestamp dt:dt="r8">241437019014491</Timestamp><Current …	좌우반구com(split BVF)_2-028-1	60.021	1.0.0.165	1	273607930	Professional	2.0.10.242	2.0.10.353	06-05-2021	2021-06-05 오전 6:11:37	15:11:37	2.0.10.248	370	2	z	량필	량	필	NULL	NULL	NULL	NULL	NULL	NULL	60	1	106	KSY2	List3	NULL	NULL	NULL	NULL	NULL	NULL	NULL	NULL	NULL	1	z	0	3	1045359	0	z	374
좌우반구com(split BVF)_2	28	1	<?xml version="1.0"?>\n<Clock xmlns:dt="urn:schemas-microsoft-com:datatypes"><Description dt:dt="string">E-Prime Primary Realtime Clock</Description><StartTime><Timestamp dt:dt="int">0</Timestamp><DateUtc dt:dt="string">2021-06-05T06:11:37Z</DateUtc></StartTime><FrequencyChanges><FrequencyChange><Frequency dt:dt="r8">2699970000</Frequency><Timestamp dt:dt="r8">241437019014491</Timestamp><Current …	좌우반구com(split BVF)_2-028-1	60.021	1.0.0.165	1	273607930	Professional	2.0.10.242	2.0.10.353	06-05-2021	2021-06-05 오전 6:11:37	15:11:37	2.0.10.248	244	2	z	려제	려	제	NULL	NULL	NULL	21	1	112	NULL	NULL	NULL	KSY	List2	0		0	-1	698547	183		0	0	1	z	0	3	698730	0	z	311
좌우반구com(split BVF)_2	28	1	<?xml version="1.0"?>\n<Clock xmlns:dt="urn:schemas-microsoft-com:datatypes"><Description dt:dt="string">E-Prime Primary Realtime Clock</Description><StartTime><Timestamp dt:dt="int">0</Timestamp><DateUtc dt:dt="string">2021-06-05T06:11:37Z</DateUtc></StartTime><FrequencyChanges><FrequencyChange><Frequency dt:dt="r8">2699970000</Frequency><Timestamp dt:dt="r8">241437019014491</Timestamp><Current …	좌우반구com(split BVF)_2-028-1	60.021	1.0.0.165	1	273607930	Professional	2.0.10.242	2.0.10.353	06-05-2021	2021-06-05 오전 6:11:37	15:11:37	2.0.10.248	259	2	z	려최	려	최	NULL	NULL	NULL	114	1	127	NULL	NULL	NULL	KSY3	List2	NULL	NULL	NULL	NULL	NULL	NULL	NULL	NULL	NULL	1	z	0	3	739033	0	z	360
좌우반구com(split BVF)_2	28	1	<?xml version="1.0"?>\n<Clock xmlns:dt="urn:schemas-microsoft-com:datatypes"><Description dt:dt="string">E-Prime Primary Realtime Clock</Description><StartTime><Timestamp dt:dt="int">0</Timestamp><DateUtc dt:dt="string">2021-06-05T06:11:37Z</DateUtc></StartTime><FrequencyChanges><FrequencyChange><Frequency dt:dt="r8">2699970000</Frequency><Timestamp dt:dt="r8">241437019014491</Timestamp><Current …	좌우반구com(split BVF)_2-028-1	60.021	1.0.0.165	1	273607930	Professional	2.0.10.242	2.0.10.353	06-05-2021	2021-06-05 오전 6:11:37	15:11:37	2.0.10.248	334	2	z	려희	려	희	NULL	NULL	NULL	NULL	NULL	NULL	4	1	70	KSY3	List3	NULL	NULL	NULL	NULL	NULL	NULL	NULL	NULL	NULL	1	z	0	4	947327	0	z	367
좌우반구com(split BVF)_2	28	1	<?xml version="1.0"?>\n<Clock xmlns:dt="urn:schemas-microsoft-com:datatypes"><Description dt:dt="string">E-Prime Primary Realtime Clock</Description><StartTime><Timestamp dt:dt="int">0</Timestamp><DateUtc dt:dt="string">2021-06-05T06:11:37Z</DateUtc></StartTime><FrequencyChanges><FrequencyChange><Frequency dt:dt="r8">2699970000</Frequency><Timestamp dt:dt="r8">241437019014491</Timestamp><Current …	좌우반구com(split BVF)_2-028-1	60.021	1.0.0.165	1	273607930	Professional	2.0.10.242	2.0.10.353	06-05-2021	2021-06-05 오전 6:11:37	15:11:37	2.0.10.248	50	2	z	력름	력	름	78	1	50	NULL	NULL	NULL	NULL	NULL	NULL	KSY2	List1	NULL	NULL	NULL	NULL	NULL	NULL	NULL	NULL	NULL	1	z	0	4	165301	0	z	323
좌우반구com(split BVF)_2	28	1	<?xml version="1.0"?>\n<Clock xmlns:dt="urn:schemas-microsoft-com:datatypes"><Description dt:dt="string">E-Prime Primary Realtime Clock</Description><StartTime><Timestamp dt:dt="int">0</Timestamp><DateUtc dt:dt="string">2021-06-05T06:11:37Z</DateUtc></StartTime><FrequencyChanges><FrequencyChange><Frequency dt:dt="r8">2699970000</Frequency><Timestamp dt:dt="r8">241437019014491</Timestamp><Current …	좌우반구com(split BVF)_2-028-1	60.021	1.0.0.165	1	273607930	Professional	2.0.10.242	2.0.10.353	06-05-2021	2021-06-05 오전 6:11:37	15:11:37	2.0.10.248	365	2	z	례부	례	부	NULL	NULL	NULL	NULL	NULL	NULL	11	1	101	KSY3	List3	NULL	NULL	NULL	NULL	NULL	NULL	NULL	NULL	NULL	1	z	0	3	1032047	0	z	367
좌우반구com(split BVF)_2	28	1	<?xml version="1.0"?>\n<Clock xmlns:dt="urn:schemas-microsoft-com:datatypes"><Description dt:dt="string">E-Prime Primary Realtime Clock</Description><StartTime><Timestamp dt:dt="int">0</Timestamp><DateUtc dt:dt="string">2021-06-05T06:11:37Z</DateUtc></StartTime><FrequencyChanges><FrequencyChange><Frequency dt:dt="r8">2699970000</Frequency><Timestamp dt:dt="r8">241437019014491</Timestamp><Current …	좌우반구com(split BVF)_2-028-1	60.021	1.0.0.165	1	273607930	Professional	2.0.10.242	2.0.10.353	06-05-2021	2021-06-05 오전 6:11:37	15:11:37	2.0.10.248	325	2	z	록어	록	어	NULL	NULL	NULL	NULL	NULL	NULL	98	1	61	KSY	List3	0		0	0	923402	183		0	0	1	z	0	3	923585	0	z	390
좌우반구com(split BVF)_2	28	1	<?xml version="1.0"?>\n<Clock xmlns:dt="urn:schemas-microsoft-com:datatypes"><Description dt:dt="string">E-Prime Primary Realtime Clock</Description><StartTime><Timestamp dt:dt="int">0</Timestamp><DateUtc dt:dt="string">2021-06-05T06:11:37Z</DateUtc></StartTime><FrequencyChanges><FrequencyChange><Frequency dt:dt="r8">2699970000</Frequency><Timestamp dt:dt="r8">241437019014491</Timestamp><Current …	좌우반구com(split BVF)_2-028-1	60.021	1.0.0.165	1	273607930	Professional	2.0.10.242	2.0.10.353	06-05-2021	2021-06-05 오전 6:11:37	15:11:37	2.0.10.248	249	2	z	류궤	류	궤	NULL	NULL	NULL	74	1	117	NULL	NULL	NULL	KSY3	List2	NULL	NULL	NULL	NULL	NULL	NULL	NULL	NULL	NULL	1	z	1	3	711742	0	z	355
좌우반구com(split BVF)_2	28	1	<?xml version="1.0"?>\n<Clock xmlns:dt="urn:schemas-microsoft-com:datatypes"><Description dt:dt="string">E-Prime Primary Realtime Clock</Description><StartTime><Timestamp dt:dt="int">0</Timestamp><DateUtc dt:dt="string">2021-06-05T06:11:37Z</DateUtc></StartTime><FrequencyChanges><FrequencyChange><Frequency dt:dt="r8">2699970000</Frequency><Timestamp dt:dt="r8">241437019014491</Timestamp><Current …	좌우반구com(split BVF)_2-028-1	60.021	1.0.0.165	1	273607930	Professional	2.0.10.242	2.0.10.353	06-05-2021	2021-06-05 오전 6:11:37	15:11:37	2.0.10.248	148	2	z	류란	류	란	NULL	NULL	NULL	34	1	16	NULL	NULL	NULL	KSY2	List2	NULL	NULL	NULL	NULL	NULL	NULL	NULL	NULL	NULL	1	z	0	4	441704	0	z	469
좌우반구com(split BVF)_2	28	1	<?xml version="1.0"?>\n<Clock xmlns:dt="urn:schemas-microsoft-com:datatypes"><Description dt:dt="string">E-Prime Primary Realtime Clock</Description><StartTime><Timestamp dt:dt="int">0</Timestamp><DateUtc dt:dt="string">2021-06-05T06:11:37Z</DateUtc></StartTime><FrequencyChanges><FrequencyChange><Frequency dt:dt="r8">2699970000</Frequency><Timestamp dt:dt="r8">241437019014491</Timestamp><Current …	좌우반구com(split BVF)_2-028-1	60.021	1.0.0.165	1	273607930	Professional	2.0.10.242	2.0.10.353	06-05-2021	2021-06-05 오전 6:11:37	15:11:37	2.0.10.248	44	2	z	류포	류	포	96	1	44	NULL	NULL	NULL	NULL	NULL	NULL	KSY3	List1	NULL	NULL	NULL	NULL	NULL	NULL	NULL	NULL	NULL	1	z	1	3	149489	0	z	311
좌우반구com(split BVF)_2	28	1	<?xml version="1.0"?>\n<Clock xmlns:dt="urn:schemas-microsoft-com:datatypes"><Description dt:dt="string">E-Prime Primary Realtime Clock</Description><StartTime><Timestamp dt:dt="int">0</Timestamp><DateUtc dt:dt="string">2021-06-05T06:11:37Z</DateUtc></StartTime><FrequencyChanges><FrequencyChange><Frequency dt:dt="r8">2699970000</Frequency><Timestamp dt:dt="r8">241437019014491</Timestamp><Current …	좌우반구com(split BVF)_2-028-1	60.021	1.0.0.165	1	273607930	Professional	2.0.10.242	2.0.10.353	06-05-2021	2021-06-05 오전 6:11:37	15:11:37	2.0.10.248	48	2	z	률법	률	법	90	1	48	NULL	NULL	NULL	NULL	NULL	NULL	KSY2	List1	NULL	NULL	NULL	NULL	NULL	NULL	NULL	NULL	NULL	1	z	0	3	159869	0	z	451
좌우반구com(split BVF)_2	28	1	<?xml version="1.0"?>\n<Clock xmlns:dt="urn:schemas-microsoft-com:datatypes"><Description dt:dt="string">E-Prime Primary Realtime Clock</Description><StartTime><Timestamp dt:dt="int">0</Timestamp><DateUtc dt:dt="string">2021-06-05T06:11:37Z</DateUtc></StartTime><FrequencyChanges><FrequencyChange><Frequency dt:dt="r8">2699970000</Frequency><Timestamp dt:dt="r8">241437019014491</Timestamp><Current …	좌우반구com(split BVF)_2-028-1	60.021	1.0.0.165	1	273607930	Professional	2.0.10.242	2.0.10.353	06-05-2021	2021-06-05 오전 6:11:37	15:11:37	2.0.10.248	174	2	z	률법	률	법	NULL	NULL	NULL	35	1	42	NULL	NULL	NULL	KSY3	List2	NULL	NULL	NULL	NULL	NULL	NULL	NULL	NULL	NULL	1	z	1	3	510446	0	z	774
좌우반구com(split BVF)_2	28	1	<?xml version="1.0"?>\n<Clock xmlns:dt="urn:schemas-microsoft-com:datatypes"><Description dt:dt="string">E-Prime Primary Realtime Clock</Description><StartTime><Timestamp dt:dt="int">0</Timestamp><DateUtc dt:dt="string">2021-06-05T06:11:37Z</DateUtc></StartTime><FrequencyChanges><FrequencyChange><Frequency dt:dt="r8">2699970000</Frequency><Timestamp dt:dt="r8">241437019014491</Timestamp><Current …	좌우반구com(split BVF)_2-028-1	60.021	1.0.0.165	1	273607930	Professional	2.0.10.242	2.0.10.353	06-05-2021	2021-06-05 오전 6:11:37	15:11:37	2.0.10.248	176	2	z	률시	률	시	NULL	NULL	NULL	45	1	44	NULL	NULL	NULL	KSY3	List2	NULL	NULL	NULL	NULL	NULL	NULL	NULL	NULL	NULL	1	z	1	3	516044	0	z	552
좌우반구com(split BVF)_2	28	1	<?xml version="1.0"?>\n<Clock xmlns:dt="urn:schemas-microsoft-com:datatypes"><Description dt:dt="string">E-Prime Primary Realtime Clock</Description><StartTime><Timestamp dt:dt="int">0</Timestamp><DateUtc dt:dt="string">2021-06-05T06:11:37Z</DateUtc></StartTime><FrequencyChanges><FrequencyChange><Frequency dt:dt="r8">2699970000</Frequency><Timestamp dt:dt="r8">241437019014491</Timestamp><Current …	좌우반구com(split BVF)_2-028-1	60.021	1.0.0.165	1	273607930	Professional	2.0.10.242	2.0.10.353	06-05-2021	2021-06-05 오전 6:11:37	15:11:37	2.0.10.248	80	2	z	률훈	률	훈	45	1	80	NULL	NULL	NULL	NULL	NULL	NULL	KSY	List1	0		1	-1	245622	184		0	0	1	z	0	4	245806	0	z	337
좌우반구com(split BVF)_2	28	1	<?xml version="1.0"?>\n<Clock xmlns:dt="urn:schemas-microsoft-com:datatypes"><Description dt:dt="string">E-Prime Primary Realtime Clock</Description><StartTime><Timestamp dt:dt="int">0</Timestamp><DateUtc dt:dt="string">2021-06-05T06:11:37Z</DateUtc></StartTime><FrequencyChanges><FrequencyChange><Frequency dt:dt="r8">2699970000</Frequency><Timestamp dt:dt="r8">241437019014491</Timestamp><Current …	좌우반구com(split BVF)_2-028-1	60.021	1.0.0.165	1	273607930	Professional	2.0.10.242	2.0.10.353	06-05-2021	2021-06-05 오전 6:11:37	15:11:37	2.0.10.248	181	2	z	름결	름	결	NULL	NULL	NULL	59	1	49	NULL	NULL	NULL	KSY3	List2	NULL	NULL	NULL	NULL	NULL	NULL	NULL	NULL	NULL	1	z	1	3	529156	0	z	423
좌우반구com(split BVF)_2	28	1	<?xml version="1.0"?>\n<Clock xmlns:dt="urn:schemas-microsoft-com:datatypes"><Description dt:dt="string">E-Prime Primary Realtime Clock</Description><StartTime><Timestamp dt:dt="int">0</Timestamp><DateUtc dt:dt="string">2021-06-05T06:11:37Z</DateUtc></StartTime><FrequencyChanges><FrequencyChange><Frequency dt:dt="r8">2699970000</Frequency><Timestamp dt:dt="r8">241437019014491</Timestamp><Current …	좌우반구com(split BVF)_2-028-1	60.021	1.0.0.165	1	273607930	Professional	2.0.10.242	2.0.10.353	06-05-2021	2021-06-05 오전 6:11:37	15:11:37	2.0.10.248	197	2	z	름무	름	무	NULL	NULL	NULL	50	1	65	NULL	NULL	NULL	KSY	List2	0		1	-1	572091	184		0	0	1	z	0	4	572275	0	z	336
좌우반구com(split BVF)_2	28	1	<?xml version="1.0"?>\n<Clock xmlns:dt="urn:schemas-microsoft-com:datatypes"><Description dt:dt="string">E-Prime Primary Realtime Clock</Description><StartTime><Timestamp dt:dt="int">0</Timestamp><DateUtc dt:dt="string">2021-06-05T06:11:37Z</DateUtc></StartTime><FrequencyChanges><FrequencyChange><Frequency dt:dt="r8">2699970000</Frequency><Timestamp dt:dt="r8">241437019014491</Timestamp><Current …	좌우반구com(split BVF)_2-028-1	60.021	1.0.0.165	1	273607930	Professional	2.0.10.242	2.0.10.353	06-05-2021	2021-06-05 오전 6:11:37	15:11:37	2.0.10.248	192	2	z	리열	리	열	NULL	NULL	NULL	130	1	60	NULL	NULL	NULL	KSY2	List2	NULL	NULL	NULL	NULL	NULL	NULL	NULL	NULL	NULL	1	z	0	3	558796	0	z	687
좌우반구com(split BVF)_2	28	1	<?xml version="1.0"?>\n<Clock xmlns:dt="urn:schemas-microsoft-com:datatypes"><Description dt:dt="string">E-Prime Primary Realtime Clock</Description><StartTime><Timestamp dt:dt="int">0</Timestamp><DateUtc dt:dt="string">2021-06-05T06:11:37Z</DateUtc></StartTime><FrequencyChanges><FrequencyChange><Frequency dt:dt="r8">2699970000</Frequency><Timestamp dt:dt="r8">241437019014491</Timestamp><Current …	좌우반구com(split BVF)_2-028-1	60.021	1.0.0.165	1	273607930	Professional	2.0.10.242	2.0.10.353	06-05-2021	2021-06-05 오전 6:11:37	15:11:37	2.0.10.248	107	2	z	림밀	림	밀	42	1	107	NULL	NULL	NULL	NULL	NULL	NULL	KSY3	List1	NULL	NULL	NULL	NULL	NULL	NULL	NULL	NULL	NULL	1	z	1	3	317247	0	z	351
좌우반구com(split BVF)_2	28	1	<?xml version="1.0"?>\n<Clock xmlns:dt="urn:schemas-microsoft-com:datatypes"><Description dt:dt="string">E-Prime Primary Realtime Clock</Description><StartTime><Timestamp dt:dt="int">0</Timestamp><DateUtc dt:dt="string">2021-06-05T06:11:37Z</DateUtc></StartTime><FrequencyChanges><FrequencyChange><Frequency dt:dt="r8">2699970000</Frequency><Timestamp dt:dt="r8">241437019014491</Timestamp><Current …	좌우반구com(split BVF)_2-028-1	60.021	1.0.0.165	1	273607930	Professional	2.0.10.242	2.0.10.353	06-05-2021	2021-06-05 오전 6:11:37	15:11:37	2.0.10.248	307	2	z	마요	마	요	NULL	NULL	NULL	NULL	NULL	NULL	51	1	43	KSY3	List3	NULL	NULL	NULL	NULL	NULL	NULL	NULL	NULL	NULL	1	z	0	4	875702	0	z	468
좌우반구com(split BVF)_2	28	1	<?xml version="1.0"?>\n<Clock xmlns:dt="urn:schemas-microsoft-com:datatypes"><Description dt:dt="string">E-Prime Primary Realtime Clock</Description><StartTime><Timestamp dt:dt="int">0</Timestamp><DateUtc dt:dt="string">2021-06-05T06:11:37Z</DateUtc></StartTime><FrequencyChanges><FrequencyChange><Frequency dt:dt="r8">2699970000</Frequency><Timestamp dt:dt="r8">241437019014491</Timestamp><Current …	좌우반구com(split BVF)_2-028-1	60.021	1.0.0.165	1	273607930	Professional	2.0.10.242	2.0.10.353	06-05-2021	2021-06-05 오전 6:11:37	15:11:37	2.0.10.248	356	2	z	망습	망	습	NULL	NULL	NULL	NULL	NULL	NULL	7	1	92	KSY2	List3	NULL	NULL	NULL	NULL	NULL	NULL	NULL	NULL	NULL	1	z	0	3	1007539	0	z	723
좌우반구com(split BVF)_2	28	1	<?xml version="1.0"?>\n<Clock xmlns:dt="urn:schemas-microsoft-com:datatypes"><Description dt:dt="string">E-Prime Primary Realtime Clock</Description><StartTime><Timestamp dt:dt="int">0</Timestamp><DateUtc dt:dt="string">2021-06-05T06:11:37Z</DateUtc></StartTime><FrequencyChanges><FrequencyChange><Frequency dt:dt="r8">2699970000</Frequency><Timestamp dt:dt="r8">241437019014491</Timestamp><Current …	좌우반구com(split BVF)_2-028-1	60.021	1.0.0.165	1	273607930	Professional	2.0.10.242	2.0.10.353	06-05-2021	2021-06-05 오전 6:11:37	15:11:37	2.0.10.248	380	1	{/}	망신	망	신	NULL	NULL	NULL	NULL	NULL	NULL	45	1	116	KSY3	List3	NULL	NULL	NULL	NULL	NULL	NULL	NULL	NULL	NULL	1	{/}	1	3	1072932	0	{/}	393
좌우반구com(split BVF)_2	28	1	<?xml version="1.0"?>\n<Clock xmlns:dt="urn:schemas-microsoft-com:datatypes"><Description dt:dt="string">E-Prime Primary Realtime Clock</Description><StartTime><Timestamp dt:dt="int">0</Timestamp><DateUtc dt:dt="string">2021-06-05T06:11:37Z</DateUtc></StartTime><FrequencyChanges><FrequencyChange><Frequency dt:dt="r8">2699970000</Frequency><Timestamp dt:dt="r8">241437019014491</Timestamp><Current …	좌우반구com(split BVF)_2-028-1	60.021	1.0.0.165	1	273607930	Professional	2.0.10.242	2.0.10.353	06-05-2021	2021-06-05 오전 6:11:37	15:11:37	2.0.10.248	358	1	{/}	매력	매	력	NULL	NULL	NULL	NULL	NULL	NULL	120	1	94	KSY3	List3	NULL	NULL	NULL	NULL	NULL	NULL	NULL	NULL	NULL	1	{/}	0	3	1012937	0	{/}	381
좌우반구com(split BVF)_2	28	1	<?xml version="1.0"?>\n<Clock xmlns:dt="urn:schemas-microsoft-com:datatypes"><Description dt:dt="string">E-Prime Primary Realtime Clock</Description><StartTime><Timestamp dt:dt="int">0</Timestamp><DateUtc dt:dt="string">2021-06-05T06:11:37Z</DateUtc></StartTime><FrequencyChanges><FrequencyChange><Frequency dt:dt="r8">2699970000</Frequency><Timestamp dt:dt="r8">241437019014491</Timestamp><Current …	좌우반구com(split BVF)_2-028-1	60.021	1.0.0.165	1	273607930	Professional	2.0.10.242	2.0.10.353	06-05-2021	2021-06-05 오전 6:11:37	15:11:37	2.0.10.248	131	2	z	매소	매	소	22	1	131	NULL	NULL	NULL	NULL	NULL	NULL	KSY2	List1	NULL	NULL	NULL	NULL	NULL	NULL	NULL	NULL	NULL	1	z	0	4	384091	0	z	490
좌우반구com(split BVF)_2	28	1	<?xml version="1.0"?>\n<Clock xmlns:dt="urn:schemas-microsoft-com:datatypes"><Description dt:dt="string">E-Prime Primary Realtime Clock</Description><StartTime><Timestamp dt:dt="int">0</Timestamp><DateUtc dt:dt="string">2021-06-05T06:11:37Z</DateUtc></StartTime><FrequencyChanges><FrequencyChange><Frequency dt:dt="r8">2699970000</Frequency><Timestamp dt:dt="r8">241437019014491</Timestamp><Current …	좌우반구com(split BVF)_2-028-1	60.021	1.0.0.165	1	273607930	Professional	2.0.10.242	2.0.10.353	06-05-2021	2021-06-05 오전 6:11:37	15:11:37	2.0.10.248	395	1	{/}	모습	모	습	NULL	NULL	NULL	NULL	NULL	NULL	13	1	131	KSY3	List3	NULL	NULL	NULL	NULL	NULL	NULL	NULL	NULL	NULL	1	{/}	0	3	1112685	0	{/}	359
좌우반구com(split BVF)_2	28	1	<?xml version="1.0"?>\n<Clock xmlns:dt="urn:schemas-microsoft-com:datatypes"><Description dt:dt="string">E-Prime Primary Realtime Clock</Description><StartTime><Timestamp dt:dt="int">0</Timestamp><DateUtc dt:dt="string">2021-06-05T06:11:37Z</DateUtc></StartTime><FrequencyChanges><FrequencyChange><Frequency dt:dt="r8">2699970000</Frequency><Timestamp dt:dt="r8">241437019014491</Timestamp><Current …	좌우반구com(split BVF)_2-028-1	60.021	1.0.0.165	1	273607930	Professional	2.0.10.242	2.0.10.353	06-05-2021	2021-06-05 오전 6:11:37	15:11:37	2.0.10.248	355	1	{/}	모형	모	형	NULL	NULL	NULL	NULL	NULL	NULL	85	1	91	KSY3	List3	NULL	NULL	NULL	NULL	NULL	NULL	NULL	NULL	NULL	1	{/}	1	3	1005056	0	{/}	278
좌우반구com(split BVF)_2	28	1	<?xml version="1.0"?>\n<Clock xmlns:dt="urn:schemas-microsoft-com:datatypes"><Description dt:dt="string">E-Prime Primary Realtime Clock</Description><StartTime><Timestamp dt:dt="int">0</Timestamp><DateUtc dt:dt="string">2021-06-05T06:11:37Z</DateUtc></StartTime><FrequencyChanges><FrequencyChange><Frequency dt:dt="r8">2699970000</Frequency><Timestamp dt:dt="r8">241437019014491</Timestamp><Current …	좌우반구com(split BVF)_2-028-1	60.021	1.0.0.165	1	273607930	Professional	2.0.10.242	2.0.10.353	06-05-2021	2021-06-05 오전 6:11:37	15:11:37	2.0.10.248	232	2	z	목력	목	력	NULL	NULL	NULL	72	1	100	NULL	NULL	NULL	KSY	List2	0		0	0	665309	183		0	0	1	z	0	3	665492	0	z	614
좌우반구com(split BVF)_2	28	1	<?xml version="1.0"?>\n<Clock xmlns:dt="urn:schemas-microsoft-com:datatypes"><Description dt:dt="string">E-Prime Primary Realtime Clock</Description><StartTime><Timestamp dt:dt="int">0</Timestamp><DateUtc dt:dt="string">2021-06-05T06:11:37Z</DateUtc></StartTime><FrequencyChanges><FrequencyChange><Frequency dt:dt="r8">2699970000</Frequency><Timestamp dt:dt="r8">241437019014491</Timestamp><Current …	좌우반구com(split BVF)_2-028-1	60.021	1.0.0.165	1	273607930	Professional	2.0.10.242	2.0.10.353	06-05-2021	2021-06-05 오전 6:11:37	15:11:37	2.0.10.248	34	1	{/}	목록	목	록	111	1	34	NULL	NULL	NULL	NULL	NULL	NULL	KSY3	List1	NULL	NULL	NULL	NULL	NULL	NULL	NULL	NULL	NULL	1	{/}	0	3	123998	0	{/}	387
좌우반구com(split BVF)_2	28	1	<?xml version="1.0"?>\n<Clock xmlns:dt="urn:schemas-microsoft-com:datatypes"><Description dt:dt="string">E-Prime Primary Realtime Clock</Description><StartTime><Timestamp dt:dt="int">0</Timestamp><DateUtc dt:dt="string">2021-06-05T06:11:37Z</DateUtc></StartTime><FrequencyChanges><FrequencyChange><Frequency dt:dt="r8">2699970000</Frequency><Timestamp dt:dt="r8">241437019014491</Timestamp><Current …	좌우반구com(split BVF)_2-028-1	60.021	1.0.0.165	1	273607930	Professional	2.0.10.242	2.0.10.353	06-05-2021	2021-06-05 오전 6:11:37	15:11:37	2.0.10.248	255	1	{/}	목적	목	적	NULL	NULL	NULL	104	1	123	NULL	NULL	NULL	KSY3	List2	NULL	NULL	NULL	NULL	NULL	NULL	NULL	NULL	NULL	1	{/}	0	3	727770	0	{/}	351
좌우반구com(split BVF)_2	28	1	<?xml version="1.0"?>\n<Clock xmlns:dt="urn:schemas-microsoft-com:datatypes"><Description dt:dt="string">E-Prime Primary Realtime Clock</Description><StartTime><Timestamp dt:dt="int">0</Timestamp><DateUtc dt:dt="string">2021-06-05T06:11:37Z</DateUtc></StartTime><FrequencyChanges><FrequencyChange><Frequency dt:dt="r8">2699970000</Frequency><Timestamp dt:dt="r8">241437019014491</Timestamp><Current …	좌우반구com(split BVF)_2-028-1	60.021	1.0.0.165	1	273607930	Professional	2.0.10.242	2.0.10.353	06-05-2021	2021-06-05 오전 6:11:37	15:11:37	2.0.10.248	304	2	z	목퇴	목	퇴	NULL	NULL	NULL	NULL	NULL	NULL	89	1	40	KSY3	List3	NULL	NULL	NULL	NULL	NULL	NULL	NULL	NULL	NULL	1	z	0	4	867738	0	z	573
좌우반구com(split BVF)_2	28	1	<?xml version="1.0"?>\n<Clock xmlns:dt="urn:schemas-microsoft-com:datatypes"><Description dt:dt="string">E-Prime Primary Realtime Clock</Description><StartTime><Timestamp dt:dt="int">0</Timestamp><DateUtc dt:dt="string">2021-06-05T06:11:37Z</DateUtc></StartTime><FrequencyChanges><FrequencyChange><Frequency dt:dt="r8">2699970000</Frequency><Timestamp dt:dt="r8">241437019014491</Timestamp><Current …	좌우반구com(split BVF)_2-028-1	60.021	1.0.0.165	1	273607930	Professional	2.0.10.242	2.0.10.353	06-05-2021	2021-06-05 오전 6:11:37	15:11:37	2.0.10.248	95	2	z	무록	무	록	43	1	95	NULL	NULL	NULL	NULL	NULL	NULL	KSY2	List1	NULL	NULL	NULL	NULL	NULL	NULL	NULL	NULL	NULL	1	z	0	4	285742	0	z	601
좌우반구com(split BVF)_2	28	1	<?xml version="1.0"?>\n<Clock xmlns:dt="urn:schemas-microsoft-com:datatypes"><Description dt:dt="string">E-Prime Primary Realtime Clock</Description><StartTime><Timestamp dt:dt="int">0</Timestamp><DateUtc dt:dt="string">2021-06-05T06:11:37Z</DateUtc></StartTime><FrequencyChanges><FrequencyChange><Frequency dt:dt="r8">2699970000</Frequency><Timestamp dt:dt="r8">241437019014491</Timestamp><Current …	좌우반구com(split BVF)_2-028-1	60.021	1.0.0.165	1	273607930	Professional	2.0.10.242	2.0.10.353	06-05-2021	2021-06-05 오전 6:11:37	15:11:37	2.0.10.248	175	1	{/}	무엇	무	엇	NULL	NULL	NULL	51	1	43	NULL	NULL	NULL	KSY3	List2	NULL	NULL	NULL	NULL	NULL	NULL	NULL	NULL	NULL	1	{/}	0	4	513429	0	{/}	407
좌우반구com(split BVF)_2	28	1	<?xml version="1.0"?>\n<Clock xmlns:dt="urn:schemas-microsoft-com:datatypes"><Description dt:dt="string">E-Prime Primary Realtime Clock</Description><StartTime><Timestamp dt:dt="int">0</Timestamp><DateUtc dt:dt="string">2021-06-05T06:11:37Z</DateUtc></StartTime><FrequencyChanges><FrequencyChange><Frequency dt:dt="r8">2699970000</Frequency><Timestamp dt:dt="r8">241437019014491</Timestamp><Current …	좌우반구com(split BVF)_2-028-1	60.021	1.0.0.165	1	273607930	Professional	2.0.10.242	2.0.10.353	06-05-2021	2021-06-05 오전 6:11:37	15:11:37	2.0.10.248	195	1	{/}	무형	무	형	NULL	NULL	NULL	91	1	63	NULL	NULL	NULL	KSY3	List2	NULL	NULL	NULL	NULL	NULL	NULL	NULL	NULL	NULL	0	{/}	0	4	566877	0	z	542
좌우반구com(split BVF)_2	28	1	<?xml version="1.0"?>\n<Clock xmlns:dt="urn:schemas-microsoft-com:datatypes"><Description dt:dt="string">E-Prime Primary Realtime Clock</Description><StartTime><Timestamp dt:dt="int">0</Timestamp><DateUtc dt:dt="string">2021-06-05T06:11:37Z</DateUtc></StartTime><FrequencyChanges><FrequencyChange><Frequency dt:dt="r8">2699970000</Frequency><Timestamp dt:dt="r8">241437019014491</Timestamp><Current …	좌우반구com(split BVF)_2-028-1	60.021	1.0.0.165	1	273607930	Professional	2.0.10.242	2.0.10.353	06-05-2021	2021-06-05 오전 6:11:37	15:11:37	2.0.10.248	130	1	{/}	물건	물	건	59	1	130	NULL	NULL	NULL	NULL	NULL	NULL	KSY3	List1	NULL	NULL	NULL	NULL	NULL	NULL	NULL	NULL	NULL	1	{/}	0	3	381375	0	{/}	510
좌우반구com(split BVF)_2	28	1	<?xml version="1.0"?>\n<Clock xmlns:dt="urn:schemas-microsoft-com:datatypes"><Description dt:dt="string">E-Prime Primary Realtime Clock</Description><StartTime><Timestamp dt:dt="int">0</Timestamp><DateUtc dt:dt="string">2021-06-05T06:11:37Z</DateUtc></StartTime><FrequencyChanges><FrequencyChange><Frequency dt:dt="r8">2699970000</Frequency><Timestamp dt:dt="r8">241437019014491</Timestamp><Current …	좌우반구com(split BVF)_2-028-1	60.021	1.0.0.165	1	273607930	Professional	2.0.10.242	2.0.10.353	06-05-2021	2021-06-05 오전 6:11:37	15:11:37	2.0.10.248	6	2	z	미략	미	략	34	1	6	NULL	NULL	NULL	NULL	NULL	NULL	KSY	List1	0		0	-1	51174	183		0	0	1	z	0	3	51357	0	z	333
좌우반구com(split BVF)_2	28	1	<?xml version="1.0"?>\n<Clock xmlns:dt="urn:schemas-microsoft-com:datatypes"><Description dt:dt="string">E-Prime Primary Realtime Clock</Description><StartTime><Timestamp dt:dt="int">0</Timestamp><DateUtc dt:dt="string">2021-06-05T06:11:37Z</DateUtc></StartTime><FrequencyChanges><FrequencyChange><Frequency dt:dt="r8">2699970000</Frequency><Timestamp dt:dt="r8">241437019014491</Timestamp><Current …	좌우반구com(split BVF)_2-028-1	60.021	1.0.0.165	1	273607930	Professional	2.0.10.242	2.0.10.353	06-05-2021	2021-06-05 오전 6:11:37	15:11:37	2.0.10.248	206	1	{/}	밀수	밀	수	NULL	NULL	NULL	105	1	74	NULL	NULL	NULL	KSY3	List2	NULL	NULL	NULL	NULL	NULL	NULL	NULL	NULL	NULL	1	{/}	0	3	596316	0	{/}	743
좌우반구com(split BVF)_2	28	1	<?xml version="1.0"?>\n<Clock xmlns:dt="urn:schemas-microsoft-com:datatypes"><Description dt:dt="string">E-Prime Primary Realtime Clock</Description><StartTime><Timestamp dt:dt="int">0</Timestamp><DateUtc dt:dt="string">2021-06-05T06:11:37Z</DateUtc></StartTime><FrequencyChanges><FrequencyChange><Frequency dt:dt="r8">2699970000</Frequency><Timestamp dt:dt="r8">241437019014491</Timestamp><Current …	좌우반구com(split BVF)_2-028-1	60.021	1.0.0.165	1	273607930	Professional	2.0.10.242	2.0.10.353	06-05-2021	2021-06-05 오전 6:11:37	15:11:37	2.0.10.248	362	2	z	밀헤	밀	헤	NULL	NULL	NULL	NULL	NULL	NULL	6	1	98	KSY	List3	0		0	-1	1024233	183		0	0	0	z	0	3	1024416	0	{/}	341
좌우반구com(split BVF)_2	28	1	<?xml version="1.0"?>\n<Clock xmlns:dt="urn:schemas-microsoft-com:datatypes"><Description dt:dt="string">E-Prime Primary Realtime Clock</Description><StartTime><Timestamp dt:dt="int">0</Timestamp><DateUtc dt:dt="string">2021-06-05T06:11:37Z</DateUtc></StartTime><FrequencyChanges><FrequencyChange><Frequency dt:dt="r8">2699970000</Frequency><Timestamp dt:dt="r8">241437019014491</Timestamp><Current …	좌우반구com(split BVF)_2-028-1	60.021	1.0.0.165	1	273607930	Professional	2.0.10.242	2.0.10.353	06-05-2021	2021-06-05 오전 6:11:37	15:11:37	2.0.10.248	302	2	z	박낌	박	낌	NULL	NULL	NULL	NULL	NULL	NULL	128	1	38	KSY2	List3	NULL	NULL	NULL	NULL	NULL	NULL	NULL	NULL	NULL	1	z	0	4	862540	0	z	395
좌우반구com(split BVF)_2	28	1	<?xml version="1.0"?>\n<Clock xmlns:dt="urn:schemas-microsoft-com:datatypes"><Description dt:dt="string">E-Prime Primary Realtime Clock</Description><StartTime><Timestamp dt:dt="int">0</Timestamp><DateUtc dt:dt="string">2021-06-05T06:11:37Z</DateUtc></StartTime><FrequencyChanges><FrequencyChange><Frequency dt:dt="r8">2699970000</Frequency><Timestamp dt:dt="r8">241437019014491</Timestamp><Current …	좌우반구com(split BVF)_2-028-1	60.021	1.0.0.165	1	273607930	Professional	2.0.10.242	2.0.10.353	06-05-2021	2021-06-05 오전 6:11:37	15:11:37	2.0.10.248	58	1	{/}	반응	반	응	5	1	58	NULL	NULL	NULL	NULL	NULL	NULL	KSY3	List1	NULL	NULL	NULL	NULL	NULL	NULL	NULL	NULL	NULL	1	{/}	0	3	186093	0	{/}	315
좌우반구com(split BVF)_2	28	1	<?xml version="1.0"?>\n<Clock xmlns:dt="urn:schemas-microsoft-com:datatypes"><Description dt:dt="string">E-Prime Primary Realtime Clock</Description><StartTime><Timestamp dt:dt="int">0</Timestamp><DateUtc dt:dt="string">2021-06-05T06:11:37Z</DateUtc></StartTime><FrequencyChanges><FrequencyChange><Frequency dt:dt="r8">2699970000</Frequency><Timestamp dt:dt="r8">241437019014491</Timestamp><Current …	좌우반구com(split BVF)_2-028-1	60.021	1.0.0.165	1	273607930	Professional	2.0.10.242	2.0.10.353	06-05-2021	2021-06-05 오전 6:11:37	15:11:37	2.0.10.248	91	1	{/}	발길	발	길	131	1	91	NULL	NULL	NULL	NULL	NULL	NULL	KSY3	List1	NULL	NULL	NULL	NULL	NULL	NULL	NULL	NULL	NULL	1	{/}	0	4	275479	0	{/}	424
좌우반구com(split BVF)_2	28	1	<?xml version="1.0"?>\n<Clock xmlns:dt="urn:schemas-microsoft-com:datatypes"><Description dt:dt="string">E-Prime Primary Realtime Clock</Description><StartTime><Timestamp dt:dt="int">0</Timestamp><DateUtc dt:dt="string">2021-06-05T06:11:37Z</DateUtc></StartTime><FrequencyChanges><FrequencyChange><Frequency dt:dt="r8">2699970000</Frequency><Timestamp dt:dt="r8">241437019014491</Timestamp><Current …	좌우반구com(split BVF)_2-028-1	60.021	1.0.0.165	1	273607930	Professional	2.0.10.242	2.0.10.353	06-05-2021	2021-06-05 오전 6:11:37	15:11:37	2.0.10.248	367	2	z	발보	발	보	NULL	NULL	NULL	NULL	NULL	NULL	94	1	103	KSY3	List3	NULL	NULL	NULL	NULL	NULL	NULL	NULL	NULL	NULL	1	z	0	3	1037478	0	z	527
좌우반구com(split BVF)_2	28	1	<?xml version="1.0"?>\n<Clock xmlns:dt="urn:schemas-microsoft-com:datatypes"><Description dt:dt="string">E-Prime Primary Realtime Clock</Description><StartTime><Timestamp dt:dt="int">0</Timestamp><DateUtc dt:dt="string">2021-06-05T06:11:37Z</DateUtc></StartTime><FrequencyChanges><FrequencyChange><Frequency dt:dt="r8">2699970000</Frequency><Timestamp dt:dt="r8">241437019014491</Timestamp><Current …	좌우반구com(split BVF)_2-028-1	60.021	1.0.0.165	1	273607930	Professional	2.0.10.242	2.0.10.353	06-05-2021	2021-06-05 오전 6:11:37	15:11:37	2.0.10.248	23	2	z	발횟	발	횟	19	1	23	NULL	NULL	NULL	NULL	NULL	NULL	KSY	List1	0		0	-1	95192	183		0	0	1	z	0	3	95375	0	z	314
좌우반구com(split BVF)_2	28	1	<?xml version="1.0"?>\n<Clock xmlns:dt="urn:schemas-microsoft-com:datatypes"><Description dt:dt="string">E-Prime Primary Realtime Clock</Description><StartTime><Timestamp dt:dt="int">0</Timestamp><DateUtc dt:dt="string">2021-06-05T06:11:37Z</DateUtc></StartTime><FrequencyChanges><FrequencyChange><Frequency dt:dt="r8">2699970000</Frequency><Timestamp dt:dt="r8">241437019014491</Timestamp><Current …	좌우반구com(split BVF)_2-028-1	60.021	1.0.0.165	1	273607930	Professional	2.0.10.242	2.0.10.353	06-05-2021	2021-06-05 오전 6:11:37	15:11:37	2.0.10.248	364	1	{/}	방법	방	법	NULL	NULL	NULL	NULL	NULL	NULL	84	1	100	KSY3	List3	NULL	NULL	NULL	NULL	NULL	NULL	NULL	NULL	NULL	1	{/}	0	4	1029498	0	{/}	339
좌우반구com(split BVF)_2	28	1	<?xml version="1.0"?>\n<Clock xmlns:dt="urn:schemas-microsoft-com:datatypes"><Description dt:dt="string">E-Prime Primary Realtime Clock</Description><StartTime><Timestamp dt:dt="int">0</Timestamp><DateUtc dt:dt="string">2021-06-05T06:11:37Z</DateUtc></StartTime><FrequencyChanges><FrequencyChange><Frequency dt:dt="r8">2699970000</Frequency><Timestamp dt:dt="r8">241437019014491</Timestamp><Current …	좌우반구com(split BVF)_2-028-1	60.021	1.0.0.165	1	273607930	Professional	2.0.10.242	2.0.10.353	06-05-2021	2021-06-05 오전 6:11:37	15:11:37	2.0.10.248	129	2	z	배심	배	심	67	1	129	NULL	NULL	NULL	NULL	NULL	NULL	KSY3	List1	NULL	NULL	NULL	NULL	NULL	NULL	NULL	NULL	NULL	1	z	0	3	378576	0	z	598
좌우반구com(split BVF)_2	28	1	<?xml version="1.0"?>\n<Clock xmlns:dt="urn:schemas-microsoft-com:datatypes"><Description dt:dt="string">E-Prime Primary Realtime Clock</Description><StartTime><Timestamp dt:dt="int">0</Timestamp><DateUtc dt:dt="string">2021-06-05T06:11:37Z</DateUtc></StartTime><FrequencyChanges><FrequencyChange><Frequency dt:dt="r8">2699970000</Frequency><Timestamp dt:dt="r8">241437019014491</Timestamp><Current …	좌우반구com(split BVF)_2-028-1	60.021	1.0.0.165	1	273607930	Professional	2.0.10.242	2.0.10.353	06-05-2021	2021-06-05 오전 6:11:37	15:11:37	2.0.10.248	296	2	z	버구	버	구	NULL	NULL	NULL	NULL	NULL	NULL	25	1	32	KSY	List3	0		1	-1	846678	184		0	0	1	z	0	4	846862	0	z	362
좌우반구com(split BVF)_2	28	1	<?xml version="1.0"?>\n<Clock xmlns:dt="urn:schemas-microsoft-com:datatypes"><Description dt:dt="string">E-Prime Primary Realtime Clock</Description><StartTime><Timestamp dt:dt="int">0</Timestamp><DateUtc dt:dt="string">2021-06-05T06:11:37Z</DateUtc></StartTime><FrequencyChanges><FrequencyChange><Frequency dt:dt="r8">2699970000</Frequency><Timestamp dt:dt="r8">241437019014491</Timestamp><Current …	좌우반구com(split BVF)_2-028-1	60.021	1.0.0.165	1	273607930	Professional	2.0.10.242	2.0.10.353	06-05-2021	2021-06-05 오전 6:11:37	15:11:37	2.0.10.248	150	1	{/}	버스	버	스	NULL	NULL	NULL	132	1	18	NULL	NULL	NULL	KSY3	List2	NULL	NULL	NULL	NULL	NULL	NULL	NULL	NULL	NULL	1	{/}	0	3	447185	0	{/}	388
좌우반구com(split BVF)_2	28	1	<?xml version="1.0"?>\n<Clock xmlns:dt="urn:schemas-microsoft-com:datatypes"><Description dt:dt="string">E-Prime Primary Realtime Clock</Description><StartTime><Timestamp dt:dt="int">0</Timestamp><DateUtc dt:dt="string">2021-06-05T06:11:37Z</DateUtc></StartTime><FrequencyChanges><FrequencyChange><Frequency dt:dt="r8">2699970000</Frequency><Timestamp dt:dt="r8">241437019014491</Timestamp><Current …	좌우반구com(split BVF)_2-028-1	60.021	1.0.0.165	1	273607930	Professional	2.0.10.242	2.0.10.353	06-05-2021	2021-06-05 오전 6:11:37	15:11:37	2.0.10.248	173	2	z	버현	버	현	NULL	NULL	NULL	112	1	41	NULL	NULL	NULL	KSY3	List2	NULL	NULL	NULL	NULL	NULL	NULL	NULL	NULL	NULL	1	z	0	4	507731	0	z	505
좌우반구com(split BVF)_2	28	1	<?xml version="1.0"?>\n<Clock xmlns:dt="urn:schemas-microsoft-com:datatypes"><Description dt:dt="string">E-Prime Primary Realtime Clock</Description><StartTime><Timestamp dt:dt="int">0</Timestamp><DateUtc dt:dt="string">2021-06-05T06:11:37Z</DateUtc></StartTime><FrequencyChanges><FrequencyChange><Frequency dt:dt="r8">2699970000</Frequency><Timestamp dt:dt="r8">241437019014491</Timestamp><Current …	좌우반구com(split BVF)_2-028-1	60.021	1.0.0.165	1	273607930	Professional	2.0.10.242	2.0.10.353	06-05-2021	2021-06-05 오전 6:11:37	15:11:37	2.0.10.248	230	2	z	법낌	법	낌	NULL	NULL	NULL	126	1	98	NULL	NULL	NULL	KSY	List2	0		0	-1	660094	183		0	0	1	z	0	3	660277	0	z	373
좌우반구com(split BVF)_2	28	1	<?xml version="1.0"?>\n<Clock xmlns:dt="urn:schemas-microsoft-com:datatypes"><Description dt:dt="string">E-Prime Primary Realtime Clock</Description><StartTime><Timestamp dt:dt="int">0</Timestamp><DateUtc dt:dt="string">2021-06-05T06:11:37Z</DateUtc></StartTime><FrequencyChanges><FrequencyChange><Frequency dt:dt="r8">2699970000</Frequency><Timestamp dt:dt="r8">241437019014491</Timestamp><Current …	좌우반구com(split BVF)_2-028-1	60.021	1.0.0.165	1	273607930	Professional	2.0.10.242	2.0.10.353	06-05-2021	2021-06-05 오전 6:11:37	15:11:37	2.0.10.248	119	1	{/}	별개	별	개	105	1	119	NULL	NULL	NULL	NULL	NULL	NULL	KSY3	List1	NULL	NULL	NULL	NULL	NULL	NULL	NULL	NULL	NULL	1	{/}	0	3	351302	0	{/}	528
좌우반구com(split BVF)_2	28	1	<?xml version="1.0"?>\n<Clock xmlns:dt="urn:schemas-microsoft-com:datatypes"><Description dt:dt="string">E-Prime Primary Realtime Clock</Description><StartTime><Timestamp dt:dt="int">0</Timestamp><DateUtc dt:dt="string">2021-06-05T06:11:37Z</DateUtc></StartTime><FrequencyChanges><FrequencyChange><Frequency dt:dt="r8">2699970000</Frequency><Timestamp dt:dt="r8">241437019014491</Timestamp><Current …	좌우반구com(split BVF)_2-028-1	60.021	1.0.0.165	1	273607930	Professional	2.0.10.242	2.0.10.353	06-05-2021	2021-06-05 오전 6:11:37	15:11:37	2.0.10.248	291	1	{/}	별미	별	미	NULL	NULL	NULL	NULL	NULL	NULL	5	1	27	KSY3	List3	NULL	NULL	NULL	NULL	NULL	NULL	NULL	NULL	NULL	1	{/}	1	3	831450	0	{/}	766
좌우반구com(split BVF)_2	28	1	<?xml version="1.0"?>\n<Clock xmlns:dt="urn:schemas-microsoft-com:datatypes"><Description dt:dt="string">E-Prime Primary Realtime Clock</Description><StartTime><Timestamp dt:dt="int">0</Timestamp><DateUtc dt:dt="string">2021-06-05T06:11:37Z</DateUtc></StartTime><FrequencyChanges><FrequencyChange><Frequency dt:dt="r8">2699970000</Frequency><Timestamp dt:dt="r8">241437019014491</Timestamp><Current …	좌우반구com(split BVF)_2-028-1	60.021	1.0.0.165	1	273607930	Professional	2.0.10.242	2.0.10.353	06-05-2021	2021-06-05 오전 6:11:37	15:11:37	2.0.10.248	203	1	{/}	보고	보	고	NULL	NULL	NULL	41	1	71	NULL	NULL	NULL	KSY3	List2	NULL	NULL	NULL	NULL	NULL	NULL	NULL	NULL	NULL	1	{/}	0	3	587819	0	{/}	448
좌우반구com(split BVF)_2	28	1	<?xml version="1.0"?>\n<Clock xmlns:dt="urn:schemas-microsoft-com:datatypes"><Description dt:dt="string">E-Prime Primary Realtime Clock</Description><StartTime><Timestamp dt:dt="int">0</Timestamp><DateUtc dt:dt="string">2021-06-05T06:11:37Z</DateUtc></StartTime><FrequencyChanges><FrequencyChange><Frequency dt:dt="r8">2699970000</Frequency><Timestamp dt:dt="r8">241437019014491</Timestamp><Current …	좌우반구com(split BVF)_2-028-1	60.021	1.0.0.165	1	273607930	Professional	2.0.10.242	2.0.10.353	06-05-2021	2021-06-05 오전 6:11:37	15:11:37	2.0.10.248	268	1	{/}	본인	본	인	NULL	NULL	NULL	NULL	NULL	NULL	34	1	4	KSY3	List3	NULL	NULL	NULL	NULL	NULL	NULL	NULL	NULL	NULL	1	{/}	1	3	766906	0	{/}	551
좌우반구com(split BVF)_2	28	1	<?xml version="1.0"?>\n<Clock xmlns:dt="urn:schemas-microsoft-com:datatypes"><Description dt:dt="string">E-Prime Primary Realtime Clock</Description><StartTime><Timestamp dt:dt="int">0</Timestamp><DateUtc dt:dt="string">2021-06-05T06:11:37Z</DateUtc></StartTime><FrequencyChanges><FrequencyChange><Frequency dt:dt="r8">2699970000</Frequency><Timestamp dt:dt="r8">241437019014491</Timestamp><Current …	좌우반구com(split BVF)_2-028-1	60.021	1.0.0.165	1	273607930	Professional	2.0.10.242	2.0.10.353	06-05-2021	2021-06-05 오전 6:11:37	15:11:37	2.0.10.248	236	2	z	본중	본	중	NULL	NULL	NULL	119	1	104	NULL	NULL	NULL	KSY3	List2	NULL	NULL	NULL	NULL	NULL	NULL	NULL	NULL	NULL	1	z	0	4	676222	0	z	620
좌우반구com(split BVF)_2	28	1	<?xml version="1.0"?>\n<Clock xmlns:dt="urn:schemas-microsoft-com:datatypes"><Description dt:dt="string">E-Prime Primary Realtime Clock</Description><StartTime><Timestamp dt:dt="int">0</Timestamp><DateUtc dt:dt="string">2021-06-05T06:11:37Z</DateUtc></StartTime><FrequencyChanges><FrequencyChange><Frequency dt:dt="r8">2699970000</Frequency><Timestamp dt:dt="r8">241437019014491</Timestamp><Current …	좌우반구com(split BVF)_2-028-1	60.021	1.0.0.165	1	273607930	Professional	2.0.10.242	2.0.10.353	06-05-2021	2021-06-05 오전 6:11:37	15:11:37	2.0.10.248	212	1	{/}	봉사	봉	사	NULL	NULL	NULL	36	1	80	NULL	NULL	NULL	KSY3	List2	NULL	NULL	NULL	NULL	NULL	NULL	NULL	NULL	NULL	1	{/}	0	3	613027	0	{/}	240
좌우반구com(split BVF)_2	28	1	<?xml version="1.0"?>\n<Clock xmlns:dt="urn:schemas-microsoft-com:datatypes"><Description dt:dt="string">E-Prime Primary Realtime Clock</Description><StartTime><Timestamp dt:dt="int">0</Timestamp><DateUtc dt:dt="string">2021-06-05T06:11:37Z</DateUtc></StartTime><FrequencyChanges><FrequencyChange><Frequency dt:dt="r8">2699970000</Frequency><Timestamp dt:dt="r8">241437019014491</Timestamp><Current …	좌우반구com(split BVF)_2-028-1	60.021	1.0.0.165	1	273607930	Professional	2.0.10.242	2.0.10.353	06-05-2021	2021-06-05 오전 6:11:37	15:11:37	2.0.10.248	262	2	z	봉택	봉	택	NULL	NULL	NULL	71	1	130	NULL	NULL	NULL	KSY3	List2	NULL	NULL	NULL	NULL	NULL	NULL	NULL	NULL	NULL	1	z	0	4	746947	0	z	510
좌우반구com(split BVF)_2	28	1	<?xml version="1.0"?>\n<Clock xmlns:dt="urn:schemas-microsoft-com:datatypes"><Description dt:dt="string">E-Prime Primary Realtime Clock</Description><StartTime><Timestamp dt:dt="int">0</Timestamp><DateUtc dt:dt="string">2021-06-05T06:11:37Z</DateUtc></StartTime><FrequencyChanges><FrequencyChange><Frequency dt:dt="r8">2699970000</Frequency><Timestamp dt:dt="r8">241437019014491</Timestamp><Current …	좌우반구com(split BVF)_2-028-1	60.021	1.0.0.165	1	273607930	Professional	2.0.10.242	2.0.10.353	06-05-2021	2021-06-05 오전 6:11:37	15:11:37	2.0.10.248	280	1	{/}	부대	부	대	NULL	NULL	NULL	NULL	NULL	NULL	26	1	16	KSY	List3	0		0	0	798529	183		0	0	1	{/}	0	3	798712	0	{/}	368
좌우반구com(split BVF)_2	28	1	<?xml version="1.0"?>\n<Clock xmlns:dt="urn:schemas-microsoft-com:datatypes"><Description dt:dt="string">E-Prime Primary Realtime Clock</Description><StartTime><Timestamp dt:dt="int">0</Timestamp><DateUtc dt:dt="string">2021-06-05T06:11:37Z</DateUtc></StartTime><FrequencyChanges><FrequencyChange><Frequency dt:dt="r8">2699970000</Frequency><Timestamp dt:dt="r8">241437019014491</Timestamp><Current …	좌우반구com(split BVF)_2-028-1	60.021	1.0.0.165	1	273607930	Professional	2.0.10.242	2.0.10.353	06-05-2021	2021-06-05 오전 6:11:37	15:11:37	2.0.10.248	286	1	{/}	부스	부	스	NULL	NULL	NULL	NULL	NULL	NULL	102	1	22	KSY	List3	0		0	-1	815106	183		0	0	1	{/}	1	3	815289	0	{/}	775
좌우반구com(split BVF)_2	28	1	<?xml version="1.0"?>\n<Clock xmlns:dt="urn:schemas-microsoft-com:datatypes"><Description dt:dt="string">E-Prime Primary Realtime Clock</Description><StartTime><Timestamp dt:dt="int">0</Timestamp><DateUtc dt:dt="string">2021-06-05T06:11:37Z</DateUtc></StartTime><FrequencyChanges><FrequencyChange><Frequency dt:dt="r8">2699970000</Frequency><Timestamp dt:dt="r8">241437019014491</Timestamp><Current …	좌우반구com(split BVF)_2-028-1	60.021	1.0.0.165	1	273607930	Professional	2.0.10.242	2.0.10.353	06-05-2021	2021-06-05 오전 6:11:37	15:11:37	2.0.10.248	315	2	z	분낌	분	낌	NULL	NULL	NULL	NULL	NULL	NULL	62	1	51	KSY2	List3	NULL	NULL	NULL	NULL	NULL	NULL	NULL	NULL	NULL	1	z	0	4	897311	0	z	464
좌우반구com(split BVF)_2	28	1	<?xml version="1.0"?>\n<Clock xmlns:dt="urn:schemas-microsoft-com:datatypes"><Description dt:dt="string">E-Prime Primary Realtime Clock</Description><StartTime><Timestamp dt:dt="int">0</Timestamp><DateUtc dt:dt="string">2021-06-05T06:11:37Z</DateUtc></StartTime><FrequencyChanges><FrequencyChange><Frequency dt:dt="r8">2699970000</Frequency><Timestamp dt:dt="r8">241437019014491</Timestamp><Current …	좌우반구com(split BVF)_2-028-1	60.021	1.0.0.165	1	273607930	Professional	2.0.10.242	2.0.10.353	06-05-2021	2021-06-05 오전 6:11:37	15:11:37	2.0.10.248	285	1	{/}	분류	분	류	NULL	NULL	NULL	NULL	NULL	NULL	22	1	21	KSY	List3	0		0	0	811691	183		0	0	1	{/}	0	3	811874	0	{/}	1214
좌우반구com(split BVF)_2	28	1	<?xml version="1.0"?>\n<Clock xmlns:dt="urn:schemas-microsoft-com:datatypes"><Description dt:dt="string">E-Prime Primary Realtime Clock</Description><StartTime><Timestamp dt:dt="int">0</Timestamp><DateUtc dt:dt="string">2021-06-05T06:11:37Z</DateUtc></StartTime><FrequencyChanges><FrequencyChange><Frequency dt:dt="r8">2699970000</Frequency><Timestamp dt:dt="r8">241437019014491</Timestamp><Current …	좌우반구com(split BVF)_2-028-1	60.021	1.0.0.165	1	273607930	Professional	2.0.10.242	2.0.10.353	06-05-2021	2021-06-05 오전 6:11:37	15:11:37	2.0.10.248	342	1	{/}	분석	분	석	NULL	NULL	NULL	NULL	NULL	NULL	28	1	78	KSY	List3	0		1	-1	970368	184		0	0	1	{/}	0	4	970552	0	{/}	366
좌우반구com(split BVF)_2	28	1	<?xml version="1.0"?>\n<Clock xmlns:dt="urn:schemas-microsoft-com:datatypes"><Description dt:dt="string">E-Prime Primary Realtime Clock</Description><StartTime><Timestamp dt:dt="int">0</Timestamp><DateUtc dt:dt="string">2021-06-05T06:11:37Z</DateUtc></StartTime><FrequencyChanges><FrequencyChange><Frequency dt:dt="r8">2699970000</Frequency><Timestamp dt:dt="r8">241437019014491</Timestamp><Current …	좌우반구com(split BVF)_2-028-1	60.021	1.0.0.165	1	273607930	Professional	2.0.10.242	2.0.10.353	06-05-2021	2021-06-05 오전 6:11:37	15:11:37	2.0.10.248	36	1	{/}	분포	분	포	41	1	36	NULL	NULL	NULL	NULL	NULL	NULL	KSY	List1	0		0	-1	129113	184		0	0	1	{/}	0	4	129297	0	{/}	288
좌우반구com(split BVF)_2	28	1	<?xml version="1.0"?>\n<Clock xmlns:dt="urn:schemas-microsoft-com:datatypes"><Description dt:dt="string">E-Prime Primary Realtime Clock</Description><StartTime><Timestamp dt:dt="int">0</Timestamp><DateUtc dt:dt="string">2021-06-05T06:11:37Z</DateUtc></StartTime><FrequencyChanges><FrequencyChange><Frequency dt:dt="r8">2699970000</Frequency><Timestamp dt:dt="r8">241437019014491</Timestamp><Current …	좌우반구com(split BVF)_2-028-1	60.021	1.0.0.165	1	273607930	Professional	2.0.10.242	2.0.10.353	06-05-2021	2021-06-05 오전 6:11:37	15:11:37	2.0.10.248	384	1	{/}	비교	비	교	NULL	NULL	NULL	NULL	NULL	NULL	39	1	120	KSY	List3	0		0	0	1083096	183		0	0	1	{/}	0	3	1083279	0	{/}	374
좌우반구com(split BVF)_2	28	1	<?xml version="1.0"?>\n<Clock xmlns:dt="urn:schemas-microsoft-com:datatypes"><Description dt:dt="string">E-Prime Primary Realtime Clock</Description><StartTime><Timestamp dt:dt="int">0</Timestamp><DateUtc dt:dt="string">2021-06-05T06:11:37Z</DateUtc></StartTime><FrequencyChanges><FrequencyChange><Frequency dt:dt="r8">2699970000</Frequency><Timestamp dt:dt="r8">241437019014491</Timestamp><Current …	좌우반구com(split BVF)_2-028-1	60.021	1.0.0.165	1	273607930	Professional	2.0.10.242	2.0.10.353	06-05-2021	2021-06-05 오전 6:11:37	15:11:37	2.0.10.248	13	2	z	비껍	비	껍	130	1	13	NULL	NULL	NULL	NULL	NULL	NULL	KSY	List1	0		0	-1	69384	183		0	0	1	z	1	3	69567	0	z	394
좌우반구com(split BVF)_2	28	1	<?xml version="1.0"?>\n<Clock xmlns:dt="urn:schemas-microsoft-com:datatypes"><Description dt:dt="string">E-Prime Primary Realtime Clock</Description><StartTime><Timestamp dt:dt="int">0</Timestamp><DateUtc dt:dt="string">2021-06-05T06:11:37Z</DateUtc></StartTime><FrequencyChanges><FrequencyChange><Frequency dt:dt="r8">2699970000</Frequency><Timestamp dt:dt="r8">241437019014491</Timestamp><Current …	좌우반구com(split BVF)_2-028-1	60.021	1.0.0.165	1	273607930	Professional	2.0.10.242	2.0.10.353	06-05-2021	2021-06-05 오전 6:11:37	15:11:37	2.0.10.248	388	2	z	비략	비	략	NULL	NULL	NULL	NULL	NULL	NULL	83	1	124	KSY3	List3	NULL	NULL	NULL	NULL	NULL	NULL	NULL	NULL	NULL	1	z	0	3	1093692	0	z	608
좌우반구com(split BVF)_2	28	1	<?xml version="1.0"?>\n<Clock xmlns:dt="urn:schemas-microsoft-com:datatypes"><Description dt:dt="string">E-Prime Primary Realtime Clock</Description><StartTime><Timestamp dt:dt="int">0</Timestamp><DateUtc dt:dt="string">2021-06-05T06:11:37Z</DateUtc></StartTime><FrequencyChanges><FrequencyChange><Frequency dt:dt="r8">2699970000</Frequency><Timestamp dt:dt="r8">241437019014491</Timestamp><Current …	좌우반구com(split BVF)_2-028-1	60.021	1.0.0.165	1	273607930	Professional	2.0.10.242	2.0.10.353	06-05-2021	2021-06-05 오전 6:11:37	15:11:37	2.0.10.248	311	1	{/}	비상	비	상	NULL	NULL	NULL	NULL	NULL	NULL	124	1	47	KSY	List3	0		0	0	886265	183		0	0	1	{/}	0	3	886448	0	{/}	383
좌우반구com(split BVF)_2	28	1	<?xml version="1.0"?>\n<Clock xmlns:dt="urn:schemas-microsoft-com:datatypes"><Description dt:dt="string">E-Prime Primary Realtime Clock</Description><StartTime><Timestamp dt:dt="int">0</Timestamp><DateUtc dt:dt="string">2021-06-05T06:11:37Z</DateUtc></StartTime><FrequencyChanges><FrequencyChange><Frequency dt:dt="r8">2699970000</Frequency><Timestamp dt:dt="r8">241437019014491</Timestamp><Current …	좌우반구com(split BVF)_2-028-1	60.021	1.0.0.165	1	273607930	Professional	2.0.10.242	2.0.10.353	06-05-2021	2021-06-05 오전 6:11:37	15:11:37	2.0.10.248	295	1	{/}	비용	비	용	NULL	NULL	NULL	NULL	NULL	NULL	95	1	31	KSY	List3	0		0	0	844163	183		0	0	1	{/}	0	3	844346	0	{/}	317
좌우반구com(split BVF)_2	28	1	<?xml version="1.0"?>\n<Clock xmlns:dt="urn:schemas-microsoft-com:datatypes"><Description dt:dt="string">E-Prime Primary Realtime Clock</Description><StartTime><Timestamp dt:dt="int">0</Timestamp><DateUtc dt:dt="string">2021-06-05T06:11:37Z</DateUtc></StartTime><FrequencyChanges><FrequencyChange><Frequency dt:dt="r8">2699970000</Frequency><Timestamp dt:dt="r8">241437019014491</Timestamp><Current …	좌우반구com(split BVF)_2-028-1	60.021	1.0.0.165	1	273607930	Professional	2.0.10.242	2.0.10.353	06-05-2021	2021-06-05 오전 6:11:37	15:11:37	2.0.10.248	142	1	{/}	비판	비	판	NULL	NULL	NULL	110	1	10	NULL	NULL	NULL	KSY	List2	0		0	-1	426226	183		0	0	1	{/}	0	3	426409	0	{/}	252
좌우반구com(split BVF)_2	28	1	<?xml version="1.0"?>\n<Clock xmlns:dt="urn:schemas-microsoft-com:datatypes"><Description dt:dt="string">E-Prime Primary Realtime Clock</Description><StartTime><Timestamp dt:dt="int">0</Timestamp><DateUtc dt:dt="string">2021-06-05T06:11:37Z</DateUtc></StartTime><FrequencyChanges><FrequencyChange><Frequency dt:dt="r8">2699970000</Frequency><Timestamp dt:dt="r8">241437019014491</Timestamp><Current …	좌우반구com(split BVF)_2-028-1	60.021	1.0.0.165	1	273607930	Professional	2.0.10.242	2.0.10.353	06-05-2021	2021-06-05 오전 6:11:37	15:11:37	2.0.10.248	103	1	{/}	빈도	빈	도	112	1	103	NULL	NULL	NULL	NULL	NULL	NULL	KSY	List1	0		0	0	306135	183		0	0	1	{/}	0	3	306318	0	{/}	224
좌우반구com(split BVF)_2	28	1	<?xml version="1.0"?>\n<Clock xmlns:dt="urn:schemas-microsoft-com:datatypes"><Description dt:dt="string">E-Prime Primary Realtime Clock</Description><StartTime><Timestamp dt:dt="int">0</Timestamp><DateUtc dt:dt="string">2021-06-05T06:11:37Z</DateUtc></StartTime><FrequencyChanges><FrequencyChange><Frequency dt:dt="r8">2699970000</Frequency><Timestamp dt:dt="r8">241437019014491</Timestamp><Current …	좌우반구com(split BVF)_2-028-1	60.021	1.0.0.165	1	273607930	Professional	2.0.10.242	2.0.10.353	06-05-2021	2021-06-05 오전 6:11:37	15:11:37	2.0.10.248	386	2	z	빈략	빈	략	NULL	NULL	NULL	NULL	NULL	NULL	27	1	122	KSY2	List3	NULL	NULL	NULL	NULL	NULL	NULL	NULL	NULL	NULL	1	z	0	4	1088344	0	z	588
좌우반구com(split BVF)_2	28	1	<?xml version="1.0"?>\n<Clock xmlns:dt="urn:schemas-microsoft-com:datatypes"><Description dt:dt="string">E-Prime Primary Realtime Clock</Description><StartTime><Timestamp dt:dt="int">0</Timestamp><DateUtc dt:dt="string">2021-06-05T06:11:37Z</DateUtc></StartTime><FrequencyChanges><FrequencyChange><Frequency dt:dt="r8">2699970000</Frequency><Timestamp dt:dt="r8">241437019014491</Timestamp><Current …	좌우반구com(split BVF)_2-028-1	60.021	1.0.0.165	1	273607930	Professional	2.0.10.242	2.0.10.353	06-05-2021	2021-06-05 오전 6:11:37	15:11:37	2.0.10.248	189	2	z	빈비	빈	비	NULL	NULL	NULL	4	1	57	NULL	NULL	NULL	KSY2	List2	NULL	NULL	NULL	NULL	NULL	NULL	NULL	NULL	NULL	0	z	0	4	550416	0	{/}	491
좌우반구com(split BVF)_2	28	1	<?xml version="1.0"?>\n<Clock xmlns:dt="urn:schemas-microsoft-com:datatypes"><Description dt:dt="string">E-Prime Primary Realtime Clock</Description><StartTime><Timestamp dt:dt="int">0</Timestamp><DateUtc dt:dt="string">2021-06-05T06:11:37Z</DateUtc></StartTime><FrequencyChanges><FrequencyChange><Frequency dt:dt="r8">2699970000</Frequency><Timestamp dt:dt="r8">241437019014491</Timestamp><Current …	좌우반구com(split BVF)_2-028-1	60.021	1.0.0.165	1	273607930	Professional	2.0.10.242	2.0.10.353	06-05-2021	2021-06-05 오전 6:11:37	15:11:37	2.0.10.248	28	2	z	빈종	빈	종	51	1	28	NULL	NULL	NULL	NULL	NULL	NULL	KSY3	List1	NULL	NULL	NULL	NULL	NULL	NULL	NULL	NULL	NULL	0	z	0	4	107921	0	{/}	552
좌우반구com(split BVF)_2	28	1	<?xml version="1.0"?>\n<Clock xmlns:dt="urn:schemas-microsoft-com:datatypes"><Description dt:dt="string">E-Prime Primary Realtime Clock</Description><StartTime><Timestamp dt:dt="int">0</Timestamp><DateUtc dt:dt="string">2021-06-05T06:11:37Z</DateUtc></StartTime><FrequencyChanges><FrequencyChange><Frequency dt:dt="r8">2699970000</Frequency><Timestamp dt:dt="r8">241437019014491</Timestamp><Current …	좌우반구com(split BVF)_2-028-1	60.021	1.0.0.165	1	273607930	Professional	2.0.10.242	2.0.10.353	06-05-2021	2021-06-05 오전 6:11:37	15:11:37	2.0.10.248	271	1	{/}	사건	사	건	NULL	NULL	NULL	NULL	NULL	NULL	108	1	7	KSY	List3	0		0	0	774654	183		0	0	1	{/}	0	3	774837	0	{/}	468
좌우반구com(split BVF)_2	28	1	<?xml version="1.0"?>\n<Clock xmlns:dt="urn:schemas-microsoft-com:datatypes"><Description dt:dt="string">E-Prime Primary Realtime Clock</Description><StartTime><Timestamp dt:dt="int">0</Timestamp><DateUtc dt:dt="string">2021-06-05T06:11:37Z</DateUtc></StartTime><FrequencyChanges><FrequencyChange><Frequency dt:dt="r8">2699970000</Frequency><Timestamp dt:dt="r8">241437019014491</Timestamp><Current …	좌우반구com(split BVF)_2-028-1	60.021	1.0.0.165	1	273607930	Professional	2.0.10.242	2.0.10.353	06-05-2021	2021-06-05 오전 6:11:37	15:11:37	2.0.10.248	31	1	{/}	사과	사	과	27	1	31	NULL	NULL	NULL	NULL	NULL	NULL	KSY	List1	0		1	-1	116084	184		0	0	1	{/}	0	4	116268	0	{/}	221
좌우반구com(split BVF)_2	28	1	<?xml version="1.0"?>\n<Clock xmlns:dt="urn:schemas-microsoft-com:datatypes"><Description dt:dt="string">E-Prime Primary Realtime Clock</Description><StartTime><Timestamp dt:dt="int">0</Timestamp><DateUtc dt:dt="string">2021-06-05T06:11:37Z</DateUtc></StartTime><FrequencyChanges><FrequencyChange><Frequency dt:dt="r8">2699970000</Frequency><Timestamp dt:dt="r8">241437019014491</Timestamp><Current …	좌우반구com(split BVF)_2-028-1	60.021	1.0.0.165	1	273607930	Professional	2.0.10.242	2.0.10.353	06-05-2021	2021-06-05 오전 6:11:37	15:11:37	2.0.10.248	162	1	{/}	사례	사	례	NULL	NULL	NULL	107	1	30	NULL	NULL	NULL	KSY	List2	0		0	0	478408	183		0	0	1	{/}	0	3	478591	0	{/}	421
좌우반구com(split BVF)_2	28	1	<?xml version="1.0"?>\n<Clock xmlns:dt="urn:schemas-microsoft-com:datatypes"><Description dt:dt="string">E-Prime Primary Realtime Clock</Description><StartTime><Timestamp dt:dt="int">0</Timestamp><DateUtc dt:dt="string">2021-06-05T06:11:37Z</DateUtc></StartTime><FrequencyChanges><FrequencyChange><Frequency dt:dt="r8">2699970000</Frequency><Timestamp dt:dt="r8">241437019014491</Timestamp><Current …	좌우반구com(split BVF)_2-028-1	60.021	1.0.0.165	1	273607930	Professional	2.0.10.242	2.0.10.353	06-05-2021	2021-06-05 오전 6:11:37	15:11:37	2.0.10.248	100	1	{/}	사상	사	상	20	1	100	NULL	NULL	NULL	NULL	NULL	NULL	KSY	List1	0		0	-1	298287	184		0	0	1	{/}	0	4	298471	0	{/}	407
좌우반구com(split BVF)_2	28	1	<?xml version="1.0"?>\n<Clock xmlns:dt="urn:schemas-microsoft-com:datatypes"><Description dt:dt="string">E-Prime Primary Realtime Clock</Description><StartTime><Timestamp dt:dt="int">0</Timestamp><DateUtc dt:dt="string">2021-06-05T06:11:37Z</DateUtc></StartTime><FrequencyChanges><FrequencyChange><Frequency dt:dt="r8">2699970000</Frequency><Timestamp dt:dt="r8">241437019014491</Timestamp><Current …	좌우반구com(split BVF)_2-028-1	60.021	1.0.0.165	1	273607930	Professional	2.0.10.242	2.0.10.353	06-05-2021	2021-06-05 오전 6:11:37	15:11:37	2.0.10.248	171	1	{/}	사안	사	안	NULL	NULL	NULL	118	1	39	NULL	NULL	NULL	KSY	List2	0		0	-1	502499	183		0	0	1	{/}	1	3	502682	0	{/}	314
좌우반구com(split BVF)_2	28	1	<?xml version="1.0"?>\n<Clock xmlns:dt="urn:schemas-microsoft-com:datatypes"><Description dt:dt="string">E-Prime Primary Realtime Clock</Description><StartTime><Timestamp dt:dt="int">0</Timestamp><DateUtc dt:dt="string">2021-06-05T06:11:37Z</DateUtc></StartTime><FrequencyChanges><FrequencyChange><Frequency dt:dt="r8">2699970000</Frequency><Timestamp dt:dt="r8">241437019014491</Timestamp><Current …	좌우반구com(split BVF)_2-028-1	60.021	1.0.0.165	1	273607930	Professional	2.0.10.242	2.0.10.353	06-05-2021	2021-06-05 오전 6:11:37	15:11:37	2.0.10.248	253	1	{/}	사이	사	이	NULL	NULL	NULL	73	1	121	NULL	NULL	NULL	KSY	List2	0		0	0	722439	183		0	0	1	{/}	0	3	722622	0	{/}	403
좌우반구com(split BVF)_2	28	1	<?xml version="1.0"?>\n<Clock xmlns:dt="urn:schemas-microsoft-com:datatypes"><Description dt:dt="string">E-Prime Primary Realtime Clock</Description><StartTime><Timestamp dt:dt="int">0</Timestamp><DateUtc dt:dt="string">2021-06-05T06:11:37Z</DateUtc></StartTime><FrequencyChanges><FrequencyChange><Frequency dt:dt="r8">2699970000</Frequency><Timestamp dt:dt="r8">241437019014491</Timestamp><Current …	좌우반구com(split BVF)_2-028-1	60.021	1.0.0.165	1	273607930	Professional	2.0.10.242	2.0.10.353	06-05-2021	2021-06-05 오전 6:11:37	15:11:37	2.0.10.248	226	1	{/}	사전	사	전	NULL	NULL	NULL	96	1	94	NULL	NULL	NULL	KSY	List2	0		0	-1	649381	183		0	0	1	{/}	0	3	649564	0	{/}	278
좌우반구com(split BVF)_2	28	1	<?xml version="1.0"?>\n<Clock xmlns:dt="urn:schemas-microsoft-com:datatypes"><Description dt:dt="string">E-Prime Primary Realtime Clock</Description><StartTime><Timestamp dt:dt="int">0</Timestamp><DateUtc dt:dt="string">2021-06-05T06:11:37Z</DateUtc></StartTime><FrequencyChanges><FrequencyChange><Frequency dt:dt="r8">2699970000</Frequency><Timestamp dt:dt="r8">241437019014491</Timestamp><Current …	좌우반구com(split BVF)_2-028-1	60.021	1.0.0.165	1	273607930	Professional	2.0.10.242	2.0.10.353	06-05-2021	2021-06-05 오전 6:11:37	15:11:37	2.0.10.248	105	1	{/}	사진	사	진	129	1	105	NULL	NULL	NULL	NULL	NULL	NULL	KSY	List1	0		0	-1	311216	183		0	0	1	{/}	1	3	311399	0	{/}	255
좌우반구com(split BVF)_2	28	1	<?xml version="1.0"?>\n<Clock xmlns:dt="urn:schemas-microsoft-com:datatypes"><Description dt:dt="string">E-Prime Primary Realtime Clock</Description><StartTime><Timestamp dt:dt="int">0</Timestamp><DateUtc dt:dt="string">2021-06-05T06:11:37Z</DateUtc></StartTime><FrequencyChanges><FrequencyChange><Frequency dt:dt="r8">2699970000</Frequency><Timestamp dt:dt="r8">241437019014491</Timestamp><Current …	좌우반구com(split BVF)_2-028-1	60.021	1.0.0.165	1	273607930	Professional	2.0.10.242	2.0.10.353	06-05-2021	2021-06-05 오전 6:11:37	15:11:37	2.0.10.248	329	1	{/}	상관	상	관	NULL	NULL	NULL	NULL	NULL	NULL	53	1	65	KSY	List3	0		0	0	933915	183		0	0	1	{/}	0	3	934098	0	{/}	220
좌우반구com(split BVF)_2	28	1	<?xml version="1.0"?>\n<Clock xmlns:dt="urn:schemas-microsoft-com:datatypes"><Description dt:dt="string">E-Prime Primary Realtime Clock</Description><StartTime><Timestamp dt:dt="int">0</Timestamp><DateUtc dt:dt="string">2021-06-05T06:11:37Z</DateUtc></StartTime><FrequencyChanges><FrequencyChange><Frequency dt:dt="r8">2699970000</Frequency><Timestamp dt:dt="r8">241437019014491</Timestamp><Current …	좌우반구com(split BVF)_2-028-1	60.021	1.0.0.165	1	273607930	Professional	2.0.10.242	2.0.10.353	06-05-2021	2021-06-05 오전 6:11:37	15:11:37	2.0.10.248	225	1	{/}	상태	상	태	NULL	NULL	NULL	76	1	93	NULL	NULL	NULL	KSY	List2	0		0	-1	646965	183		0	0	1	{/}	1	3	647148	0	{/}	222
좌우반구com(split BVF)_2	28	1	<?xml version="1.0"?>\n<Clock xmlns:dt="urn:schemas-microsoft-com:datatypes"><Description dt:dt="string">E-Prime Primary Realtime Clock</Description><StartTime><Timestamp dt:dt="int">0</Timestamp><DateUtc dt:dt="string">2021-06-05T06:11:37Z</DateUtc></StartTime><FrequencyChanges><FrequencyChange><Frequency dt:dt="r8">2699970000</Frequency><Timestamp dt:dt="r8">241437019014491</Timestamp><Current …	좌우반구com(split BVF)_2-028-1	60.021	1.0.0.165	1	273607930	Professional	2.0.10.242	2.0.10.353	06-05-2021	2021-06-05 오전 6:11:37	15:11:37	2.0.10.248	339	1	{/}	색상	색	상	NULL	NULL	NULL	NULL	NULL	NULL	29	1	75	KSY	List3	0		1	-1	962121	184		0	0	1	{/}	0	4	962305	0	{/}	421
좌우반구com(split BVF)_2	28	1	<?xml version="1.0"?>\n<Clock xmlns:dt="urn:schemas-microsoft-com:datatypes"><Description dt:dt="string">E-Prime Primary Realtime Clock</Description><StartTime><Timestamp dt:dt="int">0</Timestamp><DateUtc dt:dt="string">2021-06-05T06:11:37Z</DateUtc></StartTime><FrequencyChanges><FrequencyChange><Frequency dt:dt="r8">2699970000</Frequency><Timestamp dt:dt="r8">241437019014491</Timestamp><Current …	좌우반구com(split BVF)_2-028-1	60.021	1.0.0.165	1	273607930	Professional	2.0.10.242	2.0.10.353	06-05-2021	2021-06-05 오전 6:11:37	15:11:37	2.0.10.248	158	1	{/}	생선	생	선	NULL	NULL	NULL	40	1	26	NULL	NULL	NULL	KSY	List2	0		0	0	467845	183		0	0	1	{/}	0	3	468028	0	{/}	272
좌우반구com(split BVF)_2	28	1	<?xml version="1.0"?>\n<Clock xmlns:dt="urn:schemas-microsoft-com:datatypes"><Description dt:dt="string">E-Prime Primary Realtime Clock</Description><StartTime><Timestamp dt:dt="int">0</Timestamp><DateUtc dt:dt="string">2021-06-05T06:11:37Z</DateUtc></StartTime><FrequencyChanges><FrequencyChange><Frequency dt:dt="r8">2699970000</Frequency><Timestamp dt:dt="r8">241437019014491</Timestamp><Current …	좌우반구com(split BVF)_2-028-1	60.021	1.0.0.165	1	273607930	Professional	2.0.10.242	2.0.10.353	06-05-2021	2021-06-05 오전 6:11:37	15:11:37	2.0.10.248	74	2	z	생희	생	희	82	1	74	NULL	NULL	NULL	NULL	NULL	NULL	KSY2	List1	NULL	NULL	NULL	NULL	NULL	NULL	NULL	NULL	NULL	1	z	0	3	229878	0	z	489
좌우반구com(split BVF)_2	28	1	<?xml version="1.0"?>\n<Clock xmlns:dt="urn:schemas-microsoft-com:datatypes"><Description dt:dt="string">E-Prime Primary Realtime Clock</Description><StartTime><Timestamp dt:dt="int">0</Timestamp><DateUtc dt:dt="string">2021-06-05T06:11:37Z</DateUtc></StartTime><FrequencyChanges><FrequencyChange><Frequency dt:dt="r8">2699970000</Frequency><Timestamp dt:dt="r8">241437019014491</Timestamp><Current …	좌우반구com(split BVF)_2-028-1	60.021	1.0.0.165	1	273607930	Professional	2.0.10.242	2.0.10.353	06-05-2021	2021-06-05 오전 6:11:37	15:11:37	2.0.10.248	363	2	z	석감	석	감	NULL	NULL	NULL	NULL	NULL	NULL	74	1	99	KSY3	List3	NULL	NULL	NULL	NULL	NULL	NULL	NULL	NULL	NULL	0	z	1	3	1026965	0	{/}	336
좌우반구com(split BVF)_2	28	1	<?xml version="1.0"?>\n<Clock xmlns:dt="urn:schemas-microsoft-com:datatypes"><Description dt:dt="string">E-Prime Primary Realtime Clock</Description><StartTime><Timestamp dt:dt="int">0</Timestamp><DateUtc dt:dt="string">2021-06-05T06:11:37Z</DateUtc></StartTime><FrequencyChanges><FrequencyChange><Frequency dt:dt="r8">2699970000</Frequency><Timestamp dt:dt="r8">241437019014491</Timestamp><Current …	좌우반구com(split BVF)_2-028-1	60.021	1.0.0.165	1	273607930	Professional	2.0.10.242	2.0.10.353	06-05-2021	2021-06-05 오전 6:11:37	15:11:37	2.0.10.248	98	1	{/}	선배	선	배	16	1	98	NULL	NULL	NULL	NULL	NULL	NULL	KSY	List1	0		0	0	293306	183		0	0	1	{/}	0	3	293489	0	{/}	222
좌우반구com(split BVF)_2	28	1	<?xml version="1.0"?>\n<Clock xmlns:dt="urn:schemas-microsoft-com:datatypes"><Description dt:dt="string">E-Prime Primary Realtime Clock</Description><StartTime><Timestamp dt:dt="int">0</Timestamp><DateUtc dt:dt="string">2021-06-05T06:11:37Z</DateUtc></StartTime><FrequencyChanges><FrequencyChange><Frequency dt:dt="r8">2699970000</Frequency><Timestamp dt:dt="r8">241437019014491</Timestamp><Current …	좌우반구com(split BVF)_2-028-1	60.021	1.0.0.165	1	273607930	Professional	2.0.10.242	2.0.10.353	06-05-2021	2021-06-05 오전 6:11:37	15:11:37	2.0.10.248	62	1	{/}	선택	선	택	116	1	62	NULL	NULL	NULL	NULL	NULL	NULL	KSY	List1	0		1	-1	196156	184		0	0	1	{/}	0	4	196340	0	{/}	276
좌우반구com(split BVF)_2	28	1	<?xml version="1.0"?>\n<Clock xmlns:dt="urn:schemas-microsoft-com:datatypes"><Description dt:dt="string">E-Prime Primary Realtime Clock</Description><StartTime><Timestamp dt:dt="int">0</Timestamp><DateUtc dt:dt="string">2021-06-05T06:11:37Z</DateUtc></StartTime><FrequencyChanges><FrequencyChange><Frequency dt:dt="r8">2699970000</Frequency><Timestamp dt:dt="r8">241437019014491</Timestamp><Current …	좌우반구com(split BVF)_2-028-1	60.021	1.0.0.165	1	273607930	Professional	2.0.10.242	2.0.10.353	06-05-2021	2021-06-05 오전 6:11:37	15:11:37	2.0.10.248	326	2	z	설결	설	결	NULL	NULL	NULL	NULL	NULL	NULL	72	1	62	KSY	List3	0		0	0	926001	183		0	0	1	z	0	3	926184	0	z	423
좌우반구com(split BVF)_2	28	1	<?xml version="1.0"?>\n<Clock xmlns:dt="urn:schemas-microsoft-com:datatypes"><Description dt:dt="string">E-Prime Primary Realtime Clock</Description><StartTime><Timestamp dt:dt="int">0</Timestamp><DateUtc dt:dt="string">2021-06-05T06:11:37Z</DateUtc></StartTime><FrequencyChanges><FrequencyChange><Frequency dt:dt="r8">2699970000</Frequency><Timestamp dt:dt="r8">241437019014491</Timestamp><Current …	좌우반구com(split BVF)_2-028-1	60.021	1.0.0.165	1	273607930	Professional	2.0.10.242	2.0.10.353	06-05-2021	2021-06-05 오전 6:11:37	15:11:37	2.0.10.248	276	1	{/}	설명	설	명	NULL	NULL	NULL	NULL	NULL	NULL	18	1	12	KSY	List3	0		0	0	788016	183		0	0	1	{/}	0	3	788199	0	{/}	385
좌우반구com(split BVF)_2	28	1	<?xml version="1.0"?>\n<Clock xmlns:dt="urn:schemas-microsoft-com:datatypes"><Description dt:dt="string">E-Prime Primary Realtime Clock</Description><StartTime><Timestamp dt:dt="int">0</Timestamp><DateUtc dt:dt="string">2021-06-05T06:11:37Z</DateUtc></StartTime><FrequencyChanges><FrequencyChange><Frequency dt:dt="r8">2699970000</Frequency><Timestamp dt:dt="r8">241437019014491</Timestamp><Current …	좌우반구com(split BVF)_2-028-1	60.021	1.0.0.165	1	273607930	Professional	2.0.10.242	2.0.10.353	06-05-2021	2021-06-05 오전 6:11:37	15:11:37	2.0.10.248	138	1	{/}	설문	설	문	NULL	NULL	NULL	42	1	6	NULL	NULL	NULL	KSY	List2	0		1	-1	415729	184		0	0	1	{/}	0	4	415913	0	{/}	260
좌우반구com(split BVF)_2	28	1	<?xml version="1.0"?>\n<Clock xmlns:dt="urn:schemas-microsoft-com:datatypes"><Description dt:dt="string">E-Prime Primary Realtime Clock</Description><StartTime><Timestamp dt:dt="int">0</Timestamp><DateUtc dt:dt="string">2021-06-05T06:11:37Z</DateUtc></StartTime><FrequencyChanges><FrequencyChange><Frequency dt:dt="r8">2699970000</Frequency><Timestamp dt:dt="r8">241437019014491</Timestamp><Current …	좌우반구com(split BVF)_2-028-1	60.021	1.0.0.165	1	273607930	Professional	2.0.10.242	2.0.10.353	06-05-2021	2021-06-05 오전 6:11:37	15:11:37	2.0.10.248	112	2	z	설색	설	색	54	1	112	NULL	NULL	NULL	NULL	NULL	NULL	KSY2	List1	NULL	NULL	NULL	NULL	NULL	NULL	NULL	NULL	NULL	0	z	0	3	330876	0	{/}	658
좌우반구com(split BVF)_2	28	1	<?xml version="1.0"?>\n<Clock xmlns:dt="urn:schemas-microsoft-com:datatypes"><Description dt:dt="string">E-Prime Primary Realtime Clock</Description><StartTime><Timestamp dt:dt="int">0</Timestamp><DateUtc dt:dt="string">2021-06-05T06:11:37Z</DateUtc></StartTime><FrequencyChanges><FrequencyChange><Frequency dt:dt="r8">2699970000</Frequency><Timestamp dt:dt="r8">241437019014491</Timestamp><Current …	좌우반구com(split BVF)_2-028-1	60.021	1.0.0.165	1	273607930	Professional	2.0.10.242	2.0.10.353	06-05-2021	2021-06-05 오전 6:11:37	15:11:37	2.0.10.248	154	2	z	섭습	섭	습	NULL	NULL	NULL	129	1	22	NULL	NULL	NULL	KSY3	List2	NULL	NULL	NULL	NULL	NULL	NULL	NULL	NULL	NULL	1	z	0	3	457748	0	z	488
좌우반구com(split BVF)_2	28	1	<?xml version="1.0"?>\n<Clock xmlns:dt="urn:schemas-microsoft-com:datatypes"><Description dt:dt="string">E-Prime Primary Realtime Clock</Description><StartTime><Timestamp dt:dt="int">0</Timestamp><DateUtc dt:dt="string">2021-06-05T06:11:37Z</DateUtc></StartTime><FrequencyChanges><FrequencyChange><Frequency dt:dt="r8">2699970000</Frequency><Timestamp dt:dt="r8">241437019014491</Timestamp><Current …	좌우반구com(split BVF)_2-028-1	60.021	1.0.0.165	1	273607930	Professional	2.0.10.242	2.0.10.353	06-05-2021	2021-06-05 오전 6:11:37	15:11:37	2.0.10.248	186	1	{/}	성공	성	공	NULL	NULL	NULL	61	1	54	NULL	NULL	NULL	KSY	List2	0		0	0	542169	183		0	0	1	{/}	0	3	542352	0	{/}	243
좌우반구com(split BVF)_2	28	1	<?xml version="1.0"?>\n<Clock xmlns:dt="urn:schemas-microsoft-com:datatypes"><Description dt:dt="string">E-Prime Primary Realtime Clock</Description><StartTime><Timestamp dt:dt="int">0</Timestamp><DateUtc dt:dt="string">2021-06-05T06:11:37Z</DateUtc></StartTime><FrequencyChanges><FrequencyChange><Frequency dt:dt="r8">2699970000</Frequency><Timestamp dt:dt="r8">241437019014491</Timestamp><Current …	좌우반구com(split BVF)_2-028-1	60.021	1.0.0.165	1	273607930	Professional	2.0.10.242	2.0.10.353	06-05-2021	2021-06-05 오전 6:11:37	15:11:37	2.0.10.248	306	1	{/}	세상	세	상	NULL	NULL	NULL	NULL	NULL	NULL	48	1	42	KSY	List3	0		0	-1	872986	183		0	0	1	{/}	0	3	873169	0	{/}	334
좌우반구com(split BVF)_2	28	1	<?xml version="1.0"?>\n<Clock xmlns:dt="urn:schemas-microsoft-com:datatypes"><Description dt:dt="string">E-Prime Primary Realtime Clock</Description><StartTime><Timestamp dt:dt="int">0</Timestamp><DateUtc dt:dt="string">2021-06-05T06:11:37Z</DateUtc></StartTime><FrequencyChanges><FrequencyChange><Frequency dt:dt="r8">2699970000</Frequency><Timestamp dt:dt="r8">241437019014491</Timestamp><Current …	좌우반구com(split BVF)_2-028-1	60.021	1.0.0.165	1	273607930	Professional	2.0.10.242	2.0.10.353	06-05-2021	2021-06-05 오전 6:11:37	15:11:37	2.0.10.248	283	1	{/}	소리	소	리	NULL	NULL	NULL	NULL	NULL	NULL	121	1	19	KSY	List3	0		0	0	806243	183		0	0	1	{/}	0	3	806426	0	{/}	462
좌우반구com(split BVF)_2	28	1	<?xml version="1.0"?>\n<Clock xmlns:dt="urn:schemas-microsoft-com:datatypes"><Description dt:dt="string">E-Prime Primary Realtime Clock</Description><StartTime><Timestamp dt:dt="int">0</Timestamp><DateUtc dt:dt="string">2021-06-05T06:11:37Z</DateUtc></StartTime><FrequencyChanges><FrequencyChange><Frequency dt:dt="r8">2699970000</Frequency><Timestamp dt:dt="r8">241437019014491</Timestamp><Current …	좌우반구com(split BVF)_2-028-1	60.021	1.0.0.165	1	273607930	Professional	2.0.10.242	2.0.10.353	06-05-2021	2021-06-05 오전 6:11:37	15:11:37	2.0.10.248	120	1	{/}	소송	소	송	70	1	120	NULL	NULL	NULL	NULL	NULL	NULL	KSY	List1	0		0	-1	353851	183		0	0	1	{/}	1	3	354034	0	{/}	572
좌우반구com(split BVF)_2	28	1	<?xml version="1.0"?>\n<Clock xmlns:dt="urn:schemas-microsoft-com:datatypes"><Description dt:dt="string">E-Prime Primary Realtime Clock</Description><StartTime><Timestamp dt:dt="int">0</Timestamp><DateUtc dt:dt="string">2021-06-05T06:11:37Z</DateUtc></StartTime><FrequencyChanges><FrequencyChange><Frequency dt:dt="r8">2699970000</Frequency><Timestamp dt:dt="r8">241437019014491</Timestamp><Current …	좌우반구com(split BVF)_2-028-1	60.021	1.0.0.165	1	273607930	Professional	2.0.10.242	2.0.10.353	06-05-2021	2021-06-05 오전 6:11:37	15:11:37	2.0.10.248	92	1	{/}	속도	속	도	79	1	92	NULL	NULL	NULL	NULL	NULL	NULL	KSY	List1	0		0	0	277928	183		0	0	1	{/}	0	3	278111	0	{/}	256
좌우반구com(split BVF)_2	28	1	<?xml version="1.0"?>\n<Clock xmlns:dt="urn:schemas-microsoft-com:datatypes"><Description dt:dt="string">E-Prime Primary Realtime Clock</Description><StartTime><Timestamp dt:dt="int">0</Timestamp><DateUtc dt:dt="string">2021-06-05T06:11:37Z</DateUtc></StartTime><FrequencyChanges><FrequencyChange><Frequency dt:dt="r8">2699970000</Frequency><Timestamp dt:dt="r8">241437019014491</Timestamp><Current …	좌우반구com(split BVF)_2-028-1	60.021	1.0.0.165	1	273607930	Professional	2.0.10.242	2.0.10.353	06-05-2021	2021-06-05 오전 6:11:37	15:11:37	2.0.10.248	29	2	z	송스	송	스	3	1	29	NULL	NULL	NULL	NULL	NULL	NULL	KSY2	List1	NULL	NULL	NULL	NULL	NULL	NULL	NULL	NULL	NULL	1	z	0	4	110670	0	z	587
좌우반구com(split BVF)_2	28	1	<?xml version="1.0"?>\n<Clock xmlns:dt="urn:schemas-microsoft-com:datatypes"><Description dt:dt="string">E-Prime Primary Realtime Clock</Description><StartTime><Timestamp dt:dt="int">0</Timestamp><DateUtc dt:dt="string">2021-06-05T06:11:37Z</DateUtc></StartTime><FrequencyChanges><FrequencyChange><Frequency dt:dt="r8">2699970000</Frequency><Timestamp dt:dt="r8">241437019014491</Timestamp><Current …	좌우반구com(split BVF)_2-028-1	60.021	1.0.0.165	1	273607930	Professional	2.0.10.242	2.0.10.353	06-05-2021	2021-06-05 오전 6:11:37	15:11:37	2.0.10.248	292	2	z	송익	송	익	NULL	NULL	NULL	NULL	NULL	NULL	75	1	28	KSY	List3	0		0	-1	834233	183		0	0	1	z	0	3	834416	0	z	1352
좌우반구com(split BVF)_2	28	1	<?xml version="1.0"?>\n<Clock xmlns:dt="urn:schemas-microsoft-com:datatypes"><Description dt:dt="string">E-Prime Primary Realtime Clock</Description><StartTime><Timestamp dt:dt="int">0</Timestamp><DateUtc dt:dt="string">2021-06-05T06:11:37Z</DateUtc></StartTime><FrequencyChanges><FrequencyChange><Frequency dt:dt="r8">2699970000</Frequency><Timestamp dt:dt="r8">241437019014491</Timestamp><Current …	좌우반구com(split BVF)_2-028-1	60.021	1.0.0.165	1	273607930	Professional	2.0.10.242	2.0.10.353	06-05-2021	2021-06-05 오전 6:11:37	15:11:37	2.0.10.248	70	1	{/}	수고	수	고	95	1	70	NULL	NULL	NULL	NULL	NULL	NULL	KSY	List1	0		0	-1	219215	183		0	0	1	{/}	1	3	219398	0	{/}	410
좌우반구com(split BVF)_2	28	1	<?xml version="1.0"?>\n<Clock xmlns:dt="urn:schemas-microsoft-com:datatypes"><Description dt:dt="string">E-Prime Primary Realtime Clock</Description><StartTime><Timestamp dt:dt="int">0</Timestamp><DateUtc dt:dt="string">2021-06-05T06:11:37Z</DateUtc></StartTime><FrequencyChanges><FrequencyChange><Frequency dt:dt="r8">2699970000</Frequency><Timestamp dt:dt="r8">241437019014491</Timestamp><Current …	좌우반구com(split BVF)_2-028-1	60.021	1.0.0.165	1	273607930	Professional	2.0.10.242	2.0.10.353	06-05-2021	2021-06-05 오전 6:11:37	15:11:37	2.0.10.248	81	1	{/}	수단	수	단	2	1	81	NULL	NULL	NULL	NULL	NULL	NULL	KSY	List1	0		0	-1	248155	183		0	0	1	{/}	0	3	248338	0	{/}	341
좌우반구com(split BVF)_2	28	1	<?xml version="1.0"?>\n<Clock xmlns:dt="urn:schemas-microsoft-com:datatypes"><Description dt:dt="string">E-Prime Primary Realtime Clock</Description><StartTime><Timestamp dt:dt="int">0</Timestamp><DateUtc dt:dt="string">2021-06-05T06:11:37Z</DateUtc></StartTime><FrequencyChanges><FrequencyChange><Frequency dt:dt="r8">2699970000</Frequency><Timestamp dt:dt="r8">241437019014491</Timestamp><Current …	좌우반구com(split BVF)_2-028-1	60.021	1.0.0.165	1	273607930	Professional	2.0.10.242	2.0.10.353	06-05-2021	2021-06-05 오전 6:11:37	15:11:37	2.0.10.248	297	1	{/}	수준	수	준	NULL	NULL	NULL	NULL	NULL	NULL	87	1	33	KSY	List3	0		0	-1	849244	184		0	0	1	{/}	0	4	849428	0	{/}	276
좌우반구com(split BVF)_2	28	1	<?xml version="1.0"?>\n<Clock xmlns:dt="urn:schemas-microsoft-com:datatypes"><Description dt:dt="string">E-Prime Primary Realtime Clock</Description><StartTime><Timestamp dt:dt="int">0</Timestamp><DateUtc dt:dt="string">2021-06-05T06:11:37Z</DateUtc></StartTime><FrequencyChanges><FrequencyChange><Frequency dt:dt="r8">2699970000</Frequency><Timestamp dt:dt="r8">241437019014491</Timestamp><Current …	좌우반구com(split BVF)_2-028-1	60.021	1.0.0.165	1	273607930	Professional	2.0.10.242	2.0.10.353	06-05-2021	2021-06-05 오전 6:11:37	15:11:37	2.0.10.248	111	2	z	숙국	숙	국	84	1	111	NULL	NULL	NULL	NULL	NULL	NULL	KSY	List1	0		0	-1	327960	184		0	0	1	z	0	4	328144	0	z	534
좌우반구com(split BVF)_2	28	1	<?xml version="1.0"?>\n<Clock xmlns:dt="urn:schemas-microsoft-com:datatypes"><Description dt:dt="string">E-Prime Primary Realtime Clock</Description><StartTime><Timestamp dt:dt="int">0</Timestamp><DateUtc dt:dt="string">2021-06-05T06:11:37Z</DateUtc></StartTime><FrequencyChanges><FrequencyChange><Frequency dt:dt="r8">2699970000</Frequency><Timestamp dt:dt="r8">241437019014491</Timestamp><Current …	좌우반구com(split BVF)_2-028-1	60.021	1.0.0.165	1	273607930	Professional	2.0.10.242	2.0.10.353	06-05-2021	2021-06-05 오전 6:11:37	15:11:37	2.0.10.248	126	2	z	숙발	숙	발	124	1	126	NULL	NULL	NULL	NULL	NULL	NULL	KSY	List1	0		1	-1	370095	184		0	0	1	z	0	4	370279	0	z	503
좌우반구com(split BVF)_2	28	1	<?xml version="1.0"?>\n<Clock xmlns:dt="urn:schemas-microsoft-com:datatypes"><Description dt:dt="string">E-Prime Primary Realtime Clock</Description><StartTime><Timestamp dt:dt="int">0</Timestamp><DateUtc dt:dt="string">2021-06-05T06:11:37Z</DateUtc></StartTime><FrequencyChanges><FrequencyChange><Frequency dt:dt="r8">2699970000</Frequency><Timestamp dt:dt="r8">241437019014491</Timestamp><Current …	좌우반구com(split BVF)_2-028-1	60.021	1.0.0.165	1	273607930	Professional	2.0.10.242	2.0.10.353	06-05-2021	2021-06-05 오전 6:11:37	15:11:37	2.0.10.248	108	1	{/}	숙소	숙	소	32	1	108	NULL	NULL	NULL	NULL	NULL	NULL	KSY	List1	0		0	-1	319613	183		0	0	1	{/}	1	3	319796	0	{/}	226
좌우반구com(split BVF)_2	28	1	<?xml version="1.0"?>\n<Clock xmlns:dt="urn:schemas-microsoft-com:datatypes"><Description dt:dt="string">E-Prime Primary Realtime Clock</Description><StartTime><Timestamp dt:dt="int">0</Timestamp><DateUtc dt:dt="string">2021-06-05T06:11:37Z</DateUtc></StartTime><FrequencyChanges><FrequencyChange><Frequency dt:dt="r8">2699970000</Frequency><Timestamp dt:dt="r8">241437019014491</Timestamp><Current …	좌우반구com(split BVF)_2-028-1	60.021	1.0.0.165	1	273607930	Professional	2.0.10.242	2.0.10.353	06-05-2021	2021-06-05 오전 6:11:37	15:11:37	2.0.10.248	64	2	z	술감	술	감	15	1	64	NULL	NULL	NULL	NULL	NULL	NULL	KSY	List1	0		0	0	201405	183		0	0	1	z	0	3	201588	0	z	1220
좌우반구com(split BVF)_2	28	1	<?xml version="1.0"?>\n<Clock xmlns:dt="urn:schemas-microsoft-com:datatypes"><Description dt:dt="string">E-Prime Primary Realtime Clock</Description><StartTime><Timestamp dt:dt="int">0</Timestamp><DateUtc dt:dt="string">2021-06-05T06:11:37Z</DateUtc></StartTime><FrequencyChanges><FrequencyChange><Frequency dt:dt="r8">2699970000</Frequency><Timestamp dt:dt="r8">241437019014491</Timestamp><Current …	좌우반구com(split BVF)_2-028-1	60.021	1.0.0.165	1	273607930	Professional	2.0.10.242	2.0.10.353	06-05-2021	2021-06-05 오전 6:11:37	15:11:37	2.0.10.248	320	2	z	스위	스	위	NULL	NULL	NULL	NULL	NULL	NULL	19	1	56	KSY	List3	0		0	0	910090	183		0	0	1	z	0	3	910273	0	z	406
좌우반구com(split BVF)_2	28	1	<?xml version="1.0"?>\n<Clock xmlns:dt="urn:schemas-microsoft-com:datatypes"><Description dt:dt="string">E-Prime Primary Realtime Clock</Description><StartTime><Timestamp dt:dt="int">0</Timestamp><DateUtc dt:dt="string">2021-06-05T06:11:37Z</DateUtc></StartTime><FrequencyChanges><FrequencyChange><Frequency dt:dt="r8">2699970000</Frequency><Timestamp dt:dt="r8">241437019014491</Timestamp><Current …	좌우반구com(split BVF)_2-028-1	60.021	1.0.0.165	1	273607930	Professional	2.0.10.242	2.0.10.353	06-05-2021	2021-06-05 오전 6:11:37	15:11:37	2.0.10.248	264	2	z	스진	스	진	NULL	NULL	NULL	37	1	132	NULL	NULL	NULL	KSY2	List2	NULL	NULL	NULL	NULL	NULL	NULL	NULL	NULL	NULL	1	z	1	3	752711	0	z	410
좌우반구com(split BVF)_2	28	1	<?xml version="1.0"?>\n<Clock xmlns:dt="urn:schemas-microsoft-com:datatypes"><Description dt:dt="string">E-Prime Primary Realtime Clock</Description><StartTime><Timestamp dt:dt="int">0</Timestamp><DateUtc dt:dt="string">2021-06-05T06:11:37Z</DateUtc></StartTime><FrequencyChanges><FrequencyChange><Frequency dt:dt="r8">2699970000</Frequency><Timestamp dt:dt="r8">241437019014491</Timestamp><Current …	좌우반구com(split BVF)_2-028-1	60.021	1.0.0.165	1	273607930	Professional	2.0.10.242	2.0.10.353	06-05-2021	2021-06-05 오전 6:11:37	15:11:37	2.0.10.248	376	2	z	스향	스	향	NULL	NULL	NULL	NULL	NULL	NULL	117	1	112	KSY	List3	0		0	-1	1062386	183		0	0	1	z	1	3	1062569	0	z	324
좌우반구com(split BVF)_2	28	1	<?xml version="1.0"?>\n<Clock xmlns:dt="urn:schemas-microsoft-com:datatypes"><Description dt:dt="string">E-Prime Primary Realtime Clock</Description><StartTime><Timestamp dt:dt="int">0</Timestamp><DateUtc dt:dt="string">2021-06-05T06:11:37Z</DateUtc></StartTime><FrequencyChanges><FrequencyChange><Frequency dt:dt="r8">2699970000</Frequency><Timestamp dt:dt="r8">241437019014491</Timestamp><Current …	좌우반구com(split BVF)_2-028-1	60.021	1.0.0.165	1	273607930	Professional	2.0.10.242	2.0.10.353	06-05-2021	2021-06-05 오전 6:11:37	15:11:37	2.0.10.248	67	2	z	습나	습	나	58	1	67	NULL	NULL	NULL	NULL	NULL	NULL	KSY	List1	0		0	-1	210568	183		0	0	1	z	1	3	210751	0	z	297
좌우반구com(split BVF)_2	28	1	<?xml version="1.0"?>\n<Clock xmlns:dt="urn:schemas-microsoft-com:datatypes"><Description dt:dt="string">E-Prime Primary Realtime Clock</Description><StartTime><Timestamp dt:dt="int">0</Timestamp><DateUtc dt:dt="string">2021-06-05T06:11:37Z</DateUtc></StartTime><FrequencyChanges><FrequencyChange><Frequency dt:dt="r8">2699970000</Frequency><Timestamp dt:dt="r8">241437019014491</Timestamp><Current …	좌우반구com(split BVF)_2-028-1	60.021	1.0.0.165	1	273607930	Professional	2.0.10.242	2.0.10.353	06-05-2021	2021-06-05 오전 6:11:37	15:11:37	2.0.10.248	51	2	z	습필	습	필	29	1	51	NULL	NULL	NULL	NULL	NULL	NULL	KSY3	List1	NULL	NULL	NULL	NULL	NULL	NULL	NULL	NULL	NULL	1	z	0	3	167833	0	z	399
좌우반구com(split BVF)_2	28	1	<?xml version="1.0"?>\n<Clock xmlns:dt="urn:schemas-microsoft-com:datatypes"><Description dt:dt="string">E-Prime Primary Realtime Clock</Description><StartTime><Timestamp dt:dt="int">0</Timestamp><DateUtc dt:dt="string">2021-06-05T06:11:37Z</DateUtc></StartTime><FrequencyChanges><FrequencyChange><Frequency dt:dt="r8">2699970000</Frequency><Timestamp dt:dt="r8">241437019014491</Timestamp><Current …	좌우반구com(split BVF)_2-028-1	60.021	1.0.0.165	1	273607930	Professional	2.0.10.242	2.0.10.353	06-05-2021	2021-06-05 오전 6:11:37	15:11:37	2.0.10.248	39	1	{/}	시간	시	간	72	1	39	NULL	NULL	NULL	NULL	NULL	NULL	KSY	List1	0		0	-1	136744	183		0	0	1	{/}	0	3	136927	0	{/}	226
좌우반구com(split BVF)_2	28	1	<?xml version="1.0"?>\n<Clock xmlns:dt="urn:schemas-microsoft-com:datatypes"><Description dt:dt="string">E-Prime Primary Realtime Clock</Description><StartTime><Timestamp dt:dt="int">0</Timestamp><DateUtc dt:dt="string">2021-06-05T06:11:37Z</DateUtc></StartTime><FrequencyChanges><FrequencyChange><Frequency dt:dt="r8">2699970000</Frequency><Timestamp dt:dt="r8">241437019014491</Timestamp><Current …	좌우반구com(split BVF)_2-028-1	60.021	1.0.0.165	1	273607930	Professional	2.0.10.242	2.0.10.353	06-05-2021	2021-06-05 오전 6:11:37	15:11:37	2.0.10.248	40	1	{/}	시기	시	기	126	1	40	NULL	NULL	NULL	NULL	NULL	NULL	KSY	List1	0		1	-1	139176	184		0	0	1	{/}	0	4	139360	0	{/}	265
좌우반구com(split BVF)_2	28	1	<?xml version="1.0"?>\n<Clock xmlns:dt="urn:schemas-microsoft-com:datatypes"><Description dt:dt="string">E-Prime Primary Realtime Clock</Description><StartTime><Timestamp dt:dt="int">0</Timestamp><DateUtc dt:dt="string">2021-06-05T06:11:37Z</DateUtc></StartTime><FrequencyChanges><FrequencyChange><Frequency dt:dt="r8">2699970000</Frequency><Timestamp dt:dt="r8">241437019014491</Timestamp><Current …	좌우반구com(split BVF)_2-028-1	60.021	1.0.0.165	1	273607930	Professional	2.0.10.242	2.0.10.353	06-05-2021	2021-06-05 오전 6:11:37	15:11:37	2.0.10.248	180	1	{/}	시대	시	대	NULL	NULL	NULL	113	1	48	NULL	NULL	NULL	KSY	List2	0		0	0	526441	183		0	0	1	{/}	0	3	526624	0	{/}	332
좌우반구com(split BVF)_2	28	1	<?xml version="1.0"?>\n<Clock xmlns:dt="urn:schemas-microsoft-com:datatypes"><Description dt:dt="string">E-Prime Primary Realtime Clock</Description><StartTime><Timestamp dt:dt="int">0</Timestamp><DateUtc dt:dt="string">2021-06-05T06:11:37Z</DateUtc></StartTime><FrequencyChanges><FrequencyChange><Frequency dt:dt="r8">2699970000</Frequency><Timestamp dt:dt="r8">241437019014491</Timestamp><Current …	좌우반구com(split BVF)_2-028-1	60.021	1.0.0.165	1	273607930	Professional	2.0.10.242	2.0.10.353	06-05-2021	2021-06-05 오전 6:11:37	15:11:37	2.0.10.248	135	1	{/}	시도	시	도	NULL	NULL	NULL	9	1	3	NULL	NULL	NULL	KSY	List2	0		0	0	408299	183		0	0	1	{/}	0	3	408482	0	{/}	203
좌우반구com(split BVF)_2	28	1	<?xml version="1.0"?>\n<Clock xmlns:dt="urn:schemas-microsoft-com:datatypes"><Description dt:dt="string">E-Prime Primary Realtime Clock</Description><StartTime><Timestamp dt:dt="int">0</Timestamp><DateUtc dt:dt="string">2021-06-05T06:11:37Z</DateUtc></StartTime><FrequencyChanges><FrequencyChange><Frequency dt:dt="r8">2699970000</Frequency><Timestamp dt:dt="r8">241437019014491</Timestamp><Current …	좌우반구com(split BVF)_2-028-1	60.021	1.0.0.165	1	273607930	Professional	2.0.10.242	2.0.10.353	06-05-2021	2021-06-05 오전 6:11:37	15:11:37	2.0.10.248	198	2	z	시질	시	질	NULL	NULL	NULL	32	1	66	NULL	NULL	NULL	KSY3	List2	NULL	NULL	NULL	NULL	NULL	NULL	NULL	NULL	NULL	1	z	0	3	574807	0	z	420
좌우반구com(split BVF)_2	28	1	<?xml version="1.0"?>\n<Clock xmlns:dt="urn:schemas-microsoft-com:datatypes"><Description dt:dt="string">E-Prime Primary Realtime Clock</Description><StartTime><Timestamp dt:dt="int">0</Timestamp><DateUtc dt:dt="string">2021-06-05T06:11:37Z</DateUtc></StartTime><FrequencyChanges><FrequencyChange><Frequency dt:dt="r8">2699970000</Frequency><Timestamp dt:dt="r8">241437019014491</Timestamp><Current …	좌우반구com(split BVF)_2-028-1	60.021	1.0.0.165	1	273607930	Professional	2.0.10.242	2.0.10.353	06-05-2021	2021-06-05 오전 6:11:37	15:11:37	2.0.10.248	179	1	{/}	식비	식	비	NULL	NULL	NULL	81	1	47	NULL	NULL	NULL	KSY	List2	0		0	0	523842	183		0	0	1	{/}	0	3	524025	0	{/}	395
좌우반구com(split BVF)_2	28	1	<?xml version="1.0"?>\n<Clock xmlns:dt="urn:schemas-microsoft-com:datatypes"><Description dt:dt="string">E-Prime Primary Realtime Clock</Description><StartTime><Timestamp dt:dt="int">0</Timestamp><DateUtc dt:dt="string">2021-06-05T06:11:37Z</DateUtc></StartTime><FrequencyChanges><FrequencyChange><Frequency dt:dt="r8">2699970000</Frequency><Timestamp dt:dt="r8">241437019014491</Timestamp><Current …	좌우반구com(split BVF)_2-028-1	60.021	1.0.0.165	1	273607930	Professional	2.0.10.242	2.0.10.353	06-05-2021	2021-06-05 오전 6:11:37	15:11:37	2.0.10.248	4	2	z	식차	식	차	113	1	4	NULL	NULL	NULL	NULL	NULL	NULL	KSY3	List1	NULL	NULL	NULL	NULL	NULL	NULL	NULL	NULL	NULL	1	z	0	3	46059	0	z	559
좌우반구com(split BVF)_2	28	1	<?xml version="1.0"?>\n<Clock xmlns:dt="urn:schemas-microsoft-com:datatypes"><Description dt:dt="string">E-Prime Primary Realtime Clock</Description><StartTime><Timestamp dt:dt="int">0</Timestamp><DateUtc dt:dt="string">2021-06-05T06:11:37Z</DateUtc></StartTime><FrequencyChanges><FrequencyChange><Frequency dt:dt="r8">2699970000</Frequency><Timestamp dt:dt="r8">241437019014491</Timestamp><Current …	좌우반구com(split BVF)_2-028-1	60.021	1.0.0.165	1	273607930	Professional	2.0.10.242	2.0.10.353	06-05-2021	2021-06-05 오전 6:11:37	15:11:37	2.0.10.248	9	1	{/}	식탁	식	탁	46	1	9	NULL	NULL	NULL	NULL	NULL	NULL	KSY	List1	0		0	-1	58938	183		0	0	1	{/}	0	3	59121	0	{/}	329
좌우반구com(split BVF)_2	28	1	<?xml version="1.0"?>\n<Clock xmlns:dt="urn:schemas-microsoft-com:datatypes"><Description dt:dt="string">E-Prime Primary Realtime Clock</Description><StartTime><Timestamp dt:dt="int">0</Timestamp><DateUtc dt:dt="string">2021-06-05T06:11:37Z</DateUtc></StartTime><FrequencyChanges><FrequencyChange><Frequency dt:dt="r8">2699970000</Frequency><Timestamp dt:dt="r8">241437019014491</Timestamp><Current …	좌우반구com(split BVF)_2-028-1	60.021	1.0.0.165	1	273607930	Professional	2.0.10.242	2.0.10.353	06-05-2021	2021-06-05 오전 6:11:37	15:11:37	2.0.10.248	110	2	z	실락	실	락	21	1	110	NULL	NULL	NULL	NULL	NULL	NULL	KSY3	List1	NULL	NULL	NULL	NULL	NULL	NULL	NULL	NULL	NULL	0	z	0	4	324845	0	{/}	1097
좌우반구com(split BVF)_2	28	1	<?xml version="1.0"?>\n<Clock xmlns:dt="urn:schemas-microsoft-com:datatypes"><Description dt:dt="string">E-Prime Primary Realtime Clock</Description><StartTime><Timestamp dt:dt="int">0</Timestamp><DateUtc dt:dt="string">2021-06-05T06:11:37Z</DateUtc></StartTime><FrequencyChanges><FrequencyChange><Frequency dt:dt="r8">2699970000</Frequency><Timestamp dt:dt="r8">241437019014491</Timestamp><Current …	좌우반구com(split BVF)_2-028-1	60.021	1.0.0.165	1	273607930	Professional	2.0.10.242	2.0.10.353	06-05-2021	2021-06-05 오전 6:11:37	15:11:37	2.0.10.248	394	2	z	실작	실	작	NULL	NULL	NULL	NULL	NULL	NULL	107	1	130	KSY2	List3	NULL	NULL	NULL	NULL	NULL	NULL	NULL	NULL	NULL	1	z	0	3	1109986	0	z	498
좌우반구com(split BVF)_2	28	1	<?xml version="1.0"?>\n<Clock xmlns:dt="urn:schemas-microsoft-com:datatypes"><Description dt:dt="string">E-Prime Primary Realtime Clock</Description><StartTime><Timestamp dt:dt="int">0</Timestamp><DateUtc dt:dt="string">2021-06-05T06:11:37Z</DateUtc></StartTime><FrequencyChanges><FrequencyChange><Frequency dt:dt="r8">2699970000</Frequency><Timestamp dt:dt="r8">241437019014491</Timestamp><Current …	좌우반구com(split BVF)_2-028-1	60.021	1.0.0.165	1	273607930	Professional	2.0.10.242	2.0.10.353	06-05-2021	2021-06-05 오전 6:11:37	15:11:37	2.0.10.248	117	1	{/}	실험	실	험	36	1	117	NULL	NULL	NULL	NULL	NULL	NULL	KSY	List1	0		0	-1	345504	183		0	0	1	{/}	1	3	345687	0	{/}	679
좌우반구com(split BVF)_2	28	1	<?xml version="1.0"?>\n<Clock xmlns:dt="urn:schemas-microsoft-com:datatypes"><Description dt:dt="string">E-Prime Primary Realtime Clock</Description><StartTime><Timestamp dt:dt="int">0</Timestamp><DateUtc dt:dt="string">2021-06-05T06:11:37Z</DateUtc></StartTime><FrequencyChanges><FrequencyChange><Frequency dt:dt="r8">2699970000</Frequency><Timestamp dt:dt="r8">241437019014491</Timestamp><Current …	좌우반구com(split BVF)_2-028-1	60.021	1.0.0.165	1	273607930	Professional	2.0.10.242	2.0.10.353	06-05-2021	2021-06-05 오전 6:11:37	15:11:37	2.0.10.248	317	1	{/}	심복	심	복	NULL	NULL	NULL	NULL	NULL	NULL	66	1	53	KSY	List3	0		0	-1	902342	184		0	0	1	{/}	0	4	902526	0	{/}	569
좌우반구com(split BVF)_2	28	1	<?xml version="1.0"?>\n<Clock xmlns:dt="urn:schemas-microsoft-com:datatypes"><Description dt:dt="string">E-Prime Primary Realtime Clock</Description><StartTime><Timestamp dt:dt="int">0</Timestamp><DateUtc dt:dt="string">2021-06-05T06:11:37Z</DateUtc></StartTime><FrequencyChanges><FrequencyChange><Frequency dt:dt="r8">2699970000</Frequency><Timestamp dt:dt="r8">241437019014491</Timestamp><Current …	좌우반구com(split BVF)_2-028-1	60.021	1.0.0.165	1	273607930	Professional	2.0.10.242	2.0.10.353	06-05-2021	2021-06-05 오전 6:11:37	15:11:37	2.0.10.248	202	1	{/}	심신	심	신	NULL	NULL	NULL	2	1	70	NULL	NULL	NULL	KSY	List2	0		0	-1	584887	183		0	0	1	{/}	0	3	585070	0	{/}	557
좌우반구com(split BVF)_2	28	1	<?xml version="1.0"?>\n<Clock xmlns:dt="urn:schemas-microsoft-com:datatypes"><Description dt:dt="string">E-Prime Primary Realtime Clock</Description><StartTime><Timestamp dt:dt="int">0</Timestamp><DateUtc dt:dt="string">2021-06-05T06:11:37Z</DateUtc></StartTime><FrequencyChanges><FrequencyChange><Frequency dt:dt="r8">2699970000</Frequency><Timestamp dt:dt="r8">241437019014491</Timestamp><Current …	좌우반구com(split BVF)_2-028-1	60.021	1.0.0.165	1	273607930	Professional	2.0.10.242	2.0.10.353	06-05-2021	2021-06-05 오전 6:11:37	15:11:37	2.0.10.248	289	2	z	압례	압	례	NULL	NULL	NULL	NULL	NULL	NULL	115	1	25	KSY	List3	0		0	-1	825136	183		0	0	1	z	0	3	825319	0	z	1257
좌우반구com(split BVF)_2	28	1	<?xml version="1.0"?>\n<Clock xmlns:dt="urn:schemas-microsoft-com:datatypes"><Description dt:dt="string">E-Prime Primary Realtime Clock</Description><StartTime><Timestamp dt:dt="int">0</Timestamp><DateUtc dt:dt="string">2021-06-05T06:11:37Z</DateUtc></StartTime><FrequencyChanges><FrequencyChange><Frequency dt:dt="r8">2699970000</Frequency><Timestamp dt:dt="r8">241437019014491</Timestamp><Current …	좌우반구com(split BVF)_2-028-1	60.021	1.0.0.165	1	273607930	Professional	2.0.10.242	2.0.10.353	06-05-2021	2021-06-05 오전 6:11:37	15:11:37	2.0.10.248	147	1	{/}	압축	압	축	NULL	NULL	NULL	48	1	15	NULL	NULL	NULL	KSY	List2	0		0	0	439055	183		0	0	1	{/}	0	3	439238	0	{/}	265
좌우반구com(split BVF)_2	28	1	<?xml version="1.0"?>\n<Clock xmlns:dt="urn:schemas-microsoft-com:datatypes"><Description dt:dt="string">E-Prime Primary Realtime Clock</Description><StartTime><Timestamp dt:dt="int">0</Timestamp><DateUtc dt:dt="string">2021-06-05T06:11:37Z</DateUtc></StartTime><FrequencyChanges><FrequencyChange><Frequency dt:dt="r8">2699970000</Frequency><Timestamp dt:dt="r8">241437019014491</Timestamp><Current …	좌우반구com(split BVF)_2-028-1	60.021	1.0.0.165	1	273607930	Professional	2.0.10.242	2.0.10.353	06-05-2021	2021-06-05 오전 6:11:37	15:11:37	2.0.10.248	373	2	z	양간	양	간	NULL	NULL	NULL	NULL	NULL	NULL	131	1	109	KSY	List3	0		0	-1	1053439	184		0	0	1	z	0	4	1053623	0	z	502
좌우반구com(split BVF)_2	28	1	<?xml version="1.0"?>\n<Clock xmlns:dt="urn:schemas-microsoft-com:datatypes"><Description dt:dt="string">E-Prime Primary Realtime Clock</Description><StartTime><Timestamp dt:dt="int">0</Timestamp><DateUtc dt:dt="string">2021-06-05T06:11:37Z</DateUtc></StartTime><FrequencyChanges><FrequencyChange><Frequency dt:dt="r8">2699970000</Frequency><Timestamp dt:dt="r8">241437019014491</Timestamp><Current …	좌우반구com(split BVF)_2-028-1	60.021	1.0.0.165	1	273607930	Professional	2.0.10.242	2.0.10.353	06-05-2021	2021-06-05 오전 6:11:37	15:11:37	2.0.10.248	191	2	z	양급	양	급	NULL	NULL	NULL	8	1	59	NULL	NULL	NULL	KSY3	List2	NULL	NULL	NULL	NULL	NULL	NULL	NULL	NULL	NULL	1	z	0	3	555947	0	z	648
좌우반구com(split BVF)_2	28	1	<?xml version="1.0"?>\n<Clock xmlns:dt="urn:schemas-microsoft-com:datatypes"><Description dt:dt="string">E-Prime Primary Realtime Clock</Description><StartTime><Timestamp dt:dt="int">0</Timestamp><DateUtc dt:dt="string">2021-06-05T06:11:37Z</DateUtc></StartTime><FrequencyChanges><FrequencyChange><Frequency dt:dt="r8">2699970000</Frequency><Timestamp dt:dt="r8">241437019014491</Timestamp><Current …	좌우반구com(split BVF)_2-028-1	60.021	1.0.0.165	1	273607930	Professional	2.0.10.242	2.0.10.353	06-05-2021	2021-06-05 오전 6:11:37	15:11:37	2.0.10.248	318	1	{/}	양념	양	념	NULL	NULL	NULL	NULL	NULL	NULL	10	1	54	KSY	List3	0		0	-1	905108	183		0	0	1	{/}	1	3	905291	0	{/}	204
좌우반구com(split BVF)_2	28	1	<?xml version="1.0"?>\n<Clock xmlns:dt="urn:schemas-microsoft-com:datatypes"><Description dt:dt="string">E-Prime Primary Realtime Clock</Description><StartTime><Timestamp dt:dt="int">0</Timestamp><DateUtc dt:dt="string">2021-06-05T06:11:37Z</DateUtc></StartTime><FrequencyChanges><FrequencyChange><Frequency dt:dt="r8">2699970000</Frequency><Timestamp dt:dt="r8">241437019014491</Timestamp><Current …	좌우반구com(split BVF)_2-028-1	60.021	1.0.0.165	1	273607930	Professional	2.0.10.242	2.0.10.353	06-05-2021	2021-06-05 오전 6:11:37	15:11:37	2.0.10.248	122	2	z	양최	양	최	125	1	122	NULL	NULL	NULL	NULL	NULL	NULL	KSY	List1	0		0	-1	359499	183		0	0	1	z	1	3	359682	0	z	372
좌우반구com(split BVF)_2	28	1	<?xml version="1.0"?>\n<Clock xmlns:dt="urn:schemas-microsoft-com:datatypes"><Description dt:dt="string">E-Prime Primary Realtime Clock</Description><StartTime><Timestamp dt:dt="int">0</Timestamp><DateUtc dt:dt="string">2021-06-05T06:11:37Z</DateUtc></StartTime><FrequencyChanges><FrequencyChange><Frequency dt:dt="r8">2699970000</Frequency><Timestamp dt:dt="r8">241437019014491</Timestamp><Current …	좌우반구com(split BVF)_2-028-1	60.021	1.0.0.165	1	273607930	Professional	2.0.10.242	2.0.10.353	06-05-2021	2021-06-05 오전 6:11:37	15:11:37	2.0.10.248	22	1	{/}	어휘	어	휘	99	1	22	NULL	NULL	NULL	NULL	NULL	NULL	KSY	List1	0		0	-1	92676	183		0	0	1	{/}	1	3	92859	0	{/}	310
좌우반구com(split BVF)_2	28	1	<?xml version="1.0"?>\n<Clock xmlns:dt="urn:schemas-microsoft-com:datatypes"><Description dt:dt="string">E-Prime Primary Realtime Clock</Description><StartTime><Timestamp dt:dt="int">0</Timestamp><DateUtc dt:dt="string">2021-06-05T06:11:37Z</DateUtc></StartTime><FrequencyChanges><FrequencyChange><Frequency dt:dt="r8">2699970000</Frequency><Timestamp dt:dt="r8">241437019014491</Timestamp><Current …	좌우반구com(split BVF)_2-028-1	60.021	1.0.0.165	1	273607930	Professional	2.0.10.242	2.0.10.353	06-05-2021	2021-06-05 오전 6:11:37	15:11:37	2.0.10.248	338	2	z	엄도	엄	도	NULL	NULL	NULL	NULL	NULL	NULL	91	1	74	KSY2	List3	NULL	NULL	NULL	NULL	NULL	NULL	NULL	NULL	NULL	1	z	0	3	959489	0	z	621
좌우반구com(split BVF)_2	28	1	<?xml version="1.0"?>\n<Clock xmlns:dt="urn:schemas-microsoft-com:datatypes"><Description dt:dt="string">E-Prime Primary Realtime Clock</Description><StartTime><Timestamp dt:dt="int">0</Timestamp><DateUtc dt:dt="string">2021-06-05T06:11:37Z</DateUtc></StartTime><FrequencyChanges><FrequencyChange><Frequency dt:dt="r8">2699970000</Frequency><Timestamp dt:dt="r8">241437019014491</Timestamp><Current …	좌우반구com(split BVF)_2-028-1	60.021	1.0.0.165	1	273607930	Professional	2.0.10.242	2.0.10.353	06-05-2021	2021-06-05 오전 6:11:37	15:11:37	2.0.10.248	237	1	{/}	엄마	엄	마	NULL	NULL	NULL	12	1	105	NULL	NULL	NULL	KSY	List2	0		0	-1	678854	183		0	0	1	{/}	1	3	679037	0	{/}	677
좌우반구com(split BVF)_2	28	1	<?xml version="1.0"?>\n<Clock xmlns:dt="urn:schemas-microsoft-com:datatypes"><Description dt:dt="string">E-Prime Primary Realtime Clock</Description><StartTime><Timestamp dt:dt="int">0</Timestamp><DateUtc dt:dt="string">2021-06-05T06:11:37Z</DateUtc></StartTime><FrequencyChanges><FrequencyChange><Frequency dt:dt="r8">2699970000</Frequency><Timestamp dt:dt="r8">241437019014491</Timestamp><Current …	좌우반구com(split BVF)_2-028-1	60.021	1.0.0.165	1	273607930	Professional	2.0.10.242	2.0.10.353	06-05-2021	2021-06-05 오전 6:11:37	15:11:37	2.0.10.248	261	2	z	엇압	엇	압	NULL	NULL	NULL	11	1	129	NULL	NULL	NULL	KSY2	List2	NULL	NULL	NULL	NULL	NULL	NULL	NULL	NULL	NULL	1	z	0	4	744298	0	z	455
좌우반구com(split BVF)_2	28	1	<?xml version="1.0"?>\n<Clock xmlns:dt="urn:schemas-microsoft-com:datatypes"><Description dt:dt="string">E-Prime Primary Realtime Clock</Description><StartTime><Timestamp dt:dt="int">0</Timestamp><DateUtc dt:dt="string">2021-06-05T06:11:37Z</DateUtc></StartTime><FrequencyChanges><FrequencyChange><Frequency dt:dt="r8">2699970000</Frequency><Timestamp dt:dt="r8">241437019014491</Timestamp><Current …	좌우반구com(split BVF)_2-028-1	60.021	1.0.0.165	1	273607930	Professional	2.0.10.242	2.0.10.353	06-05-2021	2021-06-05 오전 6:11:37	15:11:37	2.0.10.248	216	2	z	여별	여	별	NULL	NULL	NULL	87	1	84	NULL	NULL	NULL	KSY2	List2	NULL	NULL	NULL	NULL	NULL	NULL	NULL	NULL	NULL	0	z	0	4	623757	0	{/}	357
좌우반구com(split BVF)_2	28	1	<?xml version="1.0"?>\n<Clock xmlns:dt="urn:schemas-microsoft-com:datatypes"><Description dt:dt="string">E-Prime Primary Realtime Clock</Description><StartTime><Timestamp dt:dt="int">0</Timestamp><DateUtc dt:dt="string">2021-06-05T06:11:37Z</DateUtc></StartTime><FrequencyChanges><FrequencyChange><Frequency dt:dt="r8">2699970000</Frequency><Timestamp dt:dt="r8">241437019014491</Timestamp><Current …	좌우반구com(split BVF)_2-028-1	60.021	1.0.0.165	1	273607930	Professional	2.0.10.242	2.0.10.353	06-05-2021	2021-06-05 오전 6:11:37	15:11:37	2.0.10.248	378	2	z	여본	여	본	NULL	NULL	NULL	NULL	NULL	NULL	20	1	114	KSY3	List3	NULL	NULL	NULL	NULL	NULL	NULL	NULL	NULL	NULL	1	z	0	3	1067751	0	z	358
좌우반구com(split BVF)_2	28	1	<?xml version="1.0"?>\n<Clock xmlns:dt="urn:schemas-microsoft-com:datatypes"><Description dt:dt="string">E-Prime Primary Realtime Clock</Description><StartTime><Timestamp dt:dt="int">0</Timestamp><DateUtc dt:dt="string">2021-06-05T06:11:37Z</DateUtc></StartTime><FrequencyChanges><FrequencyChange><Frequency dt:dt="r8">2699970000</Frequency><Timestamp dt:dt="r8">241437019014491</Timestamp><Current …	좌우반구com(split BVF)_2-028-1	60.021	1.0.0.165	1	273607930	Professional	2.0.10.242	2.0.10.353	06-05-2021	2021-06-05 오전 6:11:37	15:11:37	2.0.10.248	332	1	{/}	여생	여	생	NULL	NULL	NULL	NULL	NULL	NULL	43	1	68	KSY	List3	0		1	-1	941445	184		0	0	1	{/}	0	4	941629	0	{/}	649
좌우반구com(split BVF)_2	28	1	<?xml version="1.0"?>\n<Clock xmlns:dt="urn:schemas-microsoft-com:datatypes"><Description dt:dt="string">E-Prime Primary Realtime Clock</Description><StartTime><Timestamp dt:dt="int">0</Timestamp><DateUtc dt:dt="string">2021-06-05T06:11:37Z</DateUtc></StartTime><FrequencyChanges><FrequencyChange><Frequency dt:dt="r8">2699970000</Frequency><Timestamp dt:dt="r8">241437019014491</Timestamp><Current …	좌우반구com(split BVF)_2-028-1	60.021	1.0.0.165	1	273607930	Professional	2.0.10.242	2.0.10.353	06-05-2021	2021-06-05 오전 6:11:37	15:11:37	2.0.10.248	54	2	z	열례	열	례	25	1	54	NULL	NULL	NULL	NULL	NULL	NULL	KSY3	List1	NULL	NULL	NULL	NULL	NULL	NULL	NULL	NULL	NULL	1	z	0	4	175464	0	z	408
좌우반구com(split BVF)_2	28	1	<?xml version="1.0"?>\n<Clock xmlns:dt="urn:schemas-microsoft-com:datatypes"><Description dt:dt="string">E-Prime Primary Realtime Clock</Description><StartTime><Timestamp dt:dt="int">0</Timestamp><DateUtc dt:dt="string">2021-06-05T06:11:37Z</DateUtc></StartTime><FrequencyChanges><FrequencyChange><Frequency dt:dt="r8">2699970000</Frequency><Timestamp dt:dt="r8">241437019014491</Timestamp><Current …	좌우반구com(split BVF)_2-028-1	60.021	1.0.0.165	1	273607930	Professional	2.0.10.242	2.0.10.353	06-05-2021	2021-06-05 오전 6:11:37	15:11:37	2.0.10.248	133	2	z	열박	열	박	NULL	NULL	NULL	13	1	1	NULL	NULL	NULL	KSY3	List2	NULL	NULL	NULL	NULL	NULL	NULL	NULL	NULL	NULL	1	z	0	3	403134	0	z	495
좌우반구com(split BVF)_2	28	1	<?xml version="1.0"?>\n<Clock xmlns:dt="urn:schemas-microsoft-com:datatypes"><Description dt:dt="string">E-Prime Primary Realtime Clock</Description><StartTime><Timestamp dt:dt="int">0</Timestamp><DateUtc dt:dt="string">2021-06-05T06:11:37Z</DateUtc></StartTime><FrequencyChanges><FrequencyChange><Frequency dt:dt="r8">2699970000</Frequency><Timestamp dt:dt="r8">241437019014491</Timestamp><Current …	좌우반구com(split BVF)_2-028-1	60.021	1.0.0.165	1	273607930	Professional	2.0.10.242	2.0.10.353	06-05-2021	2021-06-05 오전 6:11:37	15:11:37	2.0.10.248	26	2	z	열응	열	응	108	1	26	NULL	NULL	NULL	NULL	NULL	NULL	KSY	List1	0		0	-1	102739	183		0	0	1	z	1	3	102922	0	z	351
좌우반구com(split BVF)_2	28	1	<?xml version="1.0"?>\n<Clock xmlns:dt="urn:schemas-microsoft-com:datatypes"><Description dt:dt="string">E-Prime Primary Realtime Clock</Description><StartTime><Timestamp dt:dt="int">0</Timestamp><DateUtc dt:dt="string">2021-06-05T06:11:37Z</DateUtc></StartTime><FrequencyChanges><FrequencyChange><Frequency dt:dt="r8">2699970000</Frequency><Timestamp dt:dt="r8">241437019014491</Timestamp><Current …	좌우반구com(split BVF)_2-028-1	60.021	1.0.0.165	1	273607930	Professional	2.0.10.242	2.0.10.353	06-05-2021	2021-06-05 오전 6:11:37	15:11:37	2.0.10.248	278	1	{/}	열정	열	정	NULL	NULL	NULL	NULL	NULL	NULL	3	1	14	KSY	List3	0		0	-1	793214	183		0	0	1	{/}	0	3	793397	0	{/}	315
좌우반구com(split BVF)_2	28	1	<?xml version="1.0"?>\n<Clock xmlns:dt="urn:schemas-microsoft-com:datatypes"><Description dt:dt="string">E-Prime Primary Realtime Clock</Description><StartTime><Timestamp dt:dt="int">0</Timestamp><DateUtc dt:dt="string">2021-06-05T06:11:37Z</DateUtc></StartTime><FrequencyChanges><FrequencyChange><Frequency dt:dt="r8">2699970000</Frequency><Timestamp dt:dt="r8">241437019014491</Timestamp><Current …	좌우반구com(split BVF)_2-028-1	60.021	1.0.0.165	1	273607930	Professional	2.0.10.242	2.0.10.353	06-05-2021	2021-06-05 오전 6:11:37	15:11:37	2.0.10.248	7	1	{/}	오류	오	류	107	1	7	NULL	NULL	NULL	NULL	NULL	NULL	KSY	List1	0		0	-1	53706	184		0	0	1	{/}	0	4	53890	0	{/}	392
좌우반구com(split BVF)_2	28	1	<?xml version="1.0"?>\n<Clock xmlns:dt="urn:schemas-microsoft-com:datatypes"><Description dt:dt="string">E-Prime Primary Realtime Clock</Description><StartTime><Timestamp dt:dt="int">0</Timestamp><DateUtc dt:dt="string">2021-06-05T06:11:37Z</DateUtc></StartTime><FrequencyChanges><FrequencyChange><Frequency dt:dt="r8">2699970000</Frequency><Timestamp dt:dt="r8">241437019014491</Timestamp><Current …	좌우반구com(split BVF)_2-028-1	60.021	1.0.0.165	1	273607930	Professional	2.0.10.242	2.0.10.353	06-05-2021	2021-06-05 오전 6:11:37	15:11:37	2.0.10.248	382	1	{/}	오해	오	해	NULL	NULL	NULL	NULL	NULL	NULL	12	1	118	KSY	List3	0		1	-1	1077997	184		0	0	1	{/}	0	4	1078181	0	{/}	248
좌우반구com(split BVF)_2	28	1	<?xml version="1.0"?>\n<Clock xmlns:dt="urn:schemas-microsoft-com:datatypes"><Description dt:dt="string">E-Prime Primary Realtime Clock</Description><StartTime><Timestamp dt:dt="int">0</Timestamp><DateUtc dt:dt="string">2021-06-05T06:11:37Z</DateUtc></StartTime><FrequencyChanges><FrequencyChange><Frequency dt:dt="r8">2699970000</Frequency><Timestamp dt:dt="r8">241437019014491</Timestamp><Current …	좌우반구com(split BVF)_2-028-1	60.021	1.0.0.165	1	273607930	Professional	2.0.10.242	2.0.10.353	06-05-2021	2021-06-05 오전 6:11:37	15:11:37	2.0.10.248	42	2	z	외보	외	보	101	1	42	NULL	NULL	NULL	NULL	NULL	NULL	KSY	List1	0		0	-1	144208	183		0	0	1	z	0	3	144391	0	z	457
좌우반구com(split BVF)_2	28	1	<?xml version="1.0"?>\n<Clock xmlns:dt="urn:schemas-microsoft-com:datatypes"><Description dt:dt="string">E-Prime Primary Realtime Clock</Description><StartTime><Timestamp dt:dt="int">0</Timestamp><DateUtc dt:dt="string">2021-06-05T06:11:37Z</DateUtc></StartTime><FrequencyChanges><FrequencyChange><Frequency dt:dt="r8">2699970000</Frequency><Timestamp dt:dt="r8">241437019014491</Timestamp><Current …	좌우반구com(split BVF)_2-028-1	60.021	1.0.0.165	1	273607930	Professional	2.0.10.242	2.0.10.353	06-05-2021	2021-06-05 오전 6:11:37	15:11:37	2.0.10.248	396	1	{/}	외부	외	부	NULL	NULL	NULL	NULL	NULL	NULL	35	1	132	KSY	List3	0		0	0	1115068	183		0	0	1	{/}	0	3	1115251	0	{/}	257
좌우반구com(split BVF)_2	28	1	<?xml version="1.0"?>\n<Clock xmlns:dt="urn:schemas-microsoft-com:datatypes"><Description dt:dt="string">E-Prime Primary Realtime Clock</Description><StartTime><Timestamp dt:dt="int">0</Timestamp><DateUtc dt:dt="string">2021-06-05T06:11:37Z</DateUtc></StartTime><FrequencyChanges><FrequencyChange><Frequency dt:dt="r8">2699970000</Frequency><Timestamp dt:dt="r8">241437019014491</Timestamp><Current …	좌우반구com(split BVF)_2-028-1	60.021	1.0.0.165	1	273607930	Professional	2.0.10.242	2.0.10.353	06-05-2021	2021-06-05 오전 6:11:37	15:11:37	2.0.10.248	85	2	z	요명	요	명	120	1	85	NULL	NULL	NULL	NULL	NULL	NULL	KSY2	List1	NULL	NULL	NULL	NULL	NULL	NULL	NULL	NULL	NULL	1	z	0	3	259384	0	z	607
좌우반구com(split BVF)_2	28	1	<?xml version="1.0"?>\n<Clock xmlns:dt="urn:schemas-microsoft-com:datatypes"><Description dt:dt="string">E-Prime Primary Realtime Clock</Description><StartTime><Timestamp dt:dt="int">0</Timestamp><DateUtc dt:dt="string">2021-06-05T06:11:37Z</DateUtc></StartTime><FrequencyChanges><FrequencyChange><Frequency dt:dt="r8">2699970000</Frequency><Timestamp dt:dt="r8">241437019014491</Timestamp><Current …	좌우반구com(split BVF)_2-028-1	60.021	1.0.0.165	1	273607930	Professional	2.0.10.242	2.0.10.353	06-05-2021	2021-06-05 오전 6:11:37	15:11:37	2.0.10.248	266	1	{/}	요소	요	소	NULL	NULL	NULL	NULL	NULL	NULL	101	1	2	KSY	List3	0		0	0	761542	183		0	0	1	{/}	0	3	761725	0	{/}	348
좌우반구com(split BVF)_2	28	1	<?xml version="1.0"?>\n<Clock xmlns:dt="urn:schemas-microsoft-com:datatypes"><Description dt:dt="string">E-Prime Primary Realtime Clock</Description><StartTime><Timestamp dt:dt="int">0</Timestamp><DateUtc dt:dt="string">2021-06-05T06:11:37Z</DateUtc></StartTime><FrequencyChanges><FrequencyChange><Frequency dt:dt="r8">2699970000</Frequency><Timestamp dt:dt="r8">241437019014491</Timestamp><Current …	좌우반구com(split BVF)_2-028-1	60.021	1.0.0.165	1	273607930	Professional	2.0.10.242	2.0.10.353	06-05-2021	2021-06-05 오전 6:11:37	15:11:37	2.0.10.248	353	1	{/}	요청	요	청	NULL	NULL	NULL	NULL	NULL	NULL	32	1	89	KSY	List3	0		0	0	999742	183		0	0	1	{/}	0	3	999925	0	{/}	273
좌우반구com(split BVF)_2	28	1	<?xml version="1.0"?>\n<Clock xmlns:dt="urn:schemas-microsoft-com:datatypes"><Description dt:dt="string">E-Prime Primary Realtime Clock</Description><StartTime><Timestamp dt:dt="int">0</Timestamp><DateUtc dt:dt="string">2021-06-05T06:11:37Z</DateUtc></StartTime><FrequencyChanges><FrequencyChange><Frequency dt:dt="r8">2699970000</Frequency><Timestamp dt:dt="r8">241437019014491</Timestamp><Current …	좌우반구com(split BVF)_2-028-1	60.021	1.0.0.165	1	273607930	Professional	2.0.10.242	2.0.10.353	06-05-2021	2021-06-05 오전 6:11:37	15:11:37	2.0.10.248	210	2	z	용스	용	스	NULL	NULL	NULL	17	1	78	NULL	NULL	NULL	KSY2	List2	NULL	NULL	NULL	NULL	NULL	NULL	NULL	NULL	NULL	1	z	0	3	607312	0	z	363
좌우반구com(split BVF)_2	28	1	<?xml version="1.0"?>\n<Clock xmlns:dt="urn:schemas-microsoft-com:datatypes"><Description dt:dt="string">E-Prime Primary Realtime Clock</Description><StartTime><Timestamp dt:dt="int">0</Timestamp><DateUtc dt:dt="string">2021-06-05T06:11:37Z</DateUtc></StartTime><FrequencyChanges><FrequencyChange><Frequency dt:dt="r8">2699970000</Frequency><Timestamp dt:dt="r8">241437019014491</Timestamp><Current …	좌우반구com(split BVF)_2-028-1	60.021	1.0.0.165	1	273607930	Professional	2.0.10.242	2.0.10.353	06-05-2021	2021-06-05 오전 6:11:37	15:11:37	2.0.10.248	352	1	{/}	용어	용	어	NULL	NULL	NULL	NULL	NULL	NULL	73	1	88	KSY	List3	0		0	-1	997259	183		0	0	1	{/}	1	3	997442	0	{/}	284
좌우반구com(split BVF)_2	28	1	<?xml version="1.0"?>\n<Clock xmlns:dt="urn:schemas-microsoft-com:datatypes"><Description dt:dt="string">E-Prime Primary Realtime Clock</Description><StartTime><Timestamp dt:dt="int">0</Timestamp><DateUtc dt:dt="string">2021-06-05T06:11:37Z</DateUtc></StartTime><FrequencyChanges><FrequencyChange><Frequency dt:dt="r8">2699970000</Frequency><Timestamp dt:dt="r8">241437019014491</Timestamp><Current …	좌우반구com(split BVF)_2-028-1	60.021	1.0.0.165	1	273607930	Professional	2.0.10.242	2.0.10.353	06-05-2021	2021-06-05 오전 6:11:37	15:11:37	2.0.10.248	78	1	{/}	우려	우	려	71	1	78	NULL	NULL	NULL	NULL	NULL	NULL	KSY	List1	0		0	0	240558	183		0	0	0	{/}	0	3	240741	0	z	346
좌우반구com(split BVF)_2	28	1	<?xml version="1.0"?>\n<Clock xmlns:dt="urn:schemas-microsoft-com:datatypes"><Description dt:dt="string">E-Prime Primary Realtime Clock</Description><StartTime><Timestamp dt:dt="int">0</Timestamp><DateUtc dt:dt="string">2021-06-05T06:11:37Z</DateUtc></StartTime><FrequencyChanges><FrequencyChange><Frequency dt:dt="r8">2699970000</Frequency><Timestamp dt:dt="r8">241437019014491</Timestamp><Current …	좌우반구com(split BVF)_2-028-1	60.021	1.0.0.165	1	273607930	Professional	2.0.10.242	2.0.10.353	06-05-2021	2021-06-05 오전 6:11:37	15:11:37	2.0.10.248	336	2	z	운국	운	국	NULL	NULL	NULL	NULL	NULL	NULL	37	1	72	KSY2	List3	NULL	NULL	NULL	NULL	NULL	NULL	NULL	NULL	NULL	1	z	0	3	954091	0	z	411
좌우반구com(split BVF)_2	28	1	<?xml version="1.0"?>\n<Clock xmlns:dt="urn:schemas-microsoft-com:datatypes"><Description dt:dt="string">E-Prime Primary Realtime Clock</Description><StartTime><Timestamp dt:dt="int">0</Timestamp><DateUtc dt:dt="string">2021-06-05T06:11:37Z</DateUtc></StartTime><FrequencyChanges><FrequencyChange><Frequency dt:dt="r8">2699970000</Frequency><Timestamp dt:dt="r8">241437019014491</Timestamp><Current …	좌우반구com(split BVF)_2-028-1	60.021	1.0.0.165	1	273607930	Professional	2.0.10.242	2.0.10.353	06-05-2021	2021-06-05 오전 6:11:37	15:11:37	2.0.10.248	240	2	z	운속	운	속	NULL	NULL	NULL	131	1	108	NULL	NULL	NULL	KSY3	List2	NULL	NULL	NULL	NULL	NULL	NULL	NULL	NULL	NULL	1	z	0	3	687684	0	z	534
좌우반구com(split BVF)_2	28	1	<?xml version="1.0"?>\n<Clock xmlns:dt="urn:schemas-microsoft-com:datatypes"><Description dt:dt="string">E-Prime Primary Realtime Clock</Description><StartTime><Timestamp dt:dt="int">0</Timestamp><DateUtc dt:dt="string">2021-06-05T06:11:37Z</DateUtc></StartTime><FrequencyChanges><FrequencyChange><Frequency dt:dt="r8">2699970000</Frequency><Timestamp dt:dt="r8">241437019014491</Timestamp><Current …	좌우반구com(split BVF)_2-028-1	60.021	1.0.0.165	1	273607930	Professional	2.0.10.242	2.0.10.353	06-05-2021	2021-06-05 오전 6:11:37	15:11:37	2.0.10.248	57	1	{/}	원리	원	리	128	1	57	NULL	NULL	NULL	NULL	NULL	NULL	KSY	List1	0		0	0	183428	183		0	0	1	{/}	0	3	183611	0	{/}	277
좌우반구com(split BVF)_2	28	1	<?xml version="1.0"?>\n<Clock xmlns:dt="urn:schemas-microsoft-com:datatypes"><Description dt:dt="string">E-Prime Primary Realtime Clock</Description><StartTime><Timestamp dt:dt="int">0</Timestamp><DateUtc dt:dt="string">2021-06-05T06:11:37Z</DateUtc></StartTime><FrequencyChanges><FrequencyChange><Frequency dt:dt="r8">2699970000</Frequency><Timestamp dt:dt="r8">241437019014491</Timestamp><Current …	좌우반구com(split BVF)_2-028-1	60.021	1.0.0.165	1	273607930	Professional	2.0.10.242	2.0.10.353	06-05-2021	2021-06-05 오전 6:11:37	15:11:37	2.0.10.248	17	1	{/}	원인	원	인	69	1	17	NULL	NULL	NULL	NULL	NULL	NULL	KSY	List1	0		0	-1	79714	183		0	0	1	{/}	0	3	79897	0	{/}	288
좌우반구com(split BVF)_2	28	1	<?xml version="1.0"?>\n<Clock xmlns:dt="urn:schemas-microsoft-com:datatypes"><Description dt:dt="string">E-Prime Primary Realtime Clock</Description><StartTime><Timestamp dt:dt="int">0</Timestamp><DateUtc dt:dt="string">2021-06-05T06:11:37Z</DateUtc></StartTime><FrequencyChanges><FrequencyChange><Frequency dt:dt="r8">2699970000</Frequency><Timestamp dt:dt="r8">241437019014491</Timestamp><Current …	좌우반구com(split BVF)_2-028-1	60.021	1.0.0.165	1	273607930	Professional	2.0.10.242	2.0.10.353	06-05-2021	2021-06-05 오전 6:11:37	15:11:37	2.0.10.248	2	1	{/}	원장	원	장	56	1	2	NULL	NULL	NULL	NULL	NULL	NULL	KSY	List1	0		1	-1	40877	184		0	0	1	{/}	0	4	41061	0	{/}	341
좌우반구com(split BVF)_2	28	1	<?xml version="1.0"?>\n<Clock xmlns:dt="urn:schemas-microsoft-com:datatypes"><Description dt:dt="string">E-Prime Primary Realtime Clock</Description><StartTime><Timestamp dt:dt="int">0</Timestamp><DateUtc dt:dt="string">2021-06-05T06:11:37Z</DateUtc></StartTime><FrequencyChanges><FrequencyChange><Frequency dt:dt="r8">2699970000</Frequency><Timestamp dt:dt="r8">241437019014491</Timestamp><Current …	좌우반구com(split BVF)_2-028-1	60.021	1.0.0.165	1	273607930	Professional	2.0.10.242	2.0.10.353	06-05-2021	2021-06-05 오전 6:11:37	15:11:37	2.0.10.248	14	2	z	원착	원	착	89	1	14	NULL	NULL	NULL	NULL	NULL	NULL	KSY	List1	0		0	-1	71983	184		0	0	1	z	0	4	72167	0	z	330
좌우반구com(split BVF)_2	28	1	<?xml version="1.0"?>\n<Clock xmlns:dt="urn:schemas-microsoft-com:datatypes"><Description dt:dt="string">E-Prime Primary Realtime Clock</Description><StartTime><Timestamp dt:dt="int">0</Timestamp><DateUtc dt:dt="string">2021-06-05T06:11:37Z</DateUtc></StartTime><FrequencyChanges><FrequencyChange><Frequency dt:dt="r8">2699970000</Frequency><Timestamp dt:dt="r8">241437019014491</Timestamp><Current …	좌우반구com(split BVF)_2-028-1	60.021	1.0.0.165	1	273607930	Professional	2.0.10.242	2.0.10.353	06-05-2021	2021-06-05 오전 6:11:37	15:11:37	2.0.10.248	156	1	{/}	원형	원	형	NULL	NULL	NULL	28	1	24	NULL	NULL	NULL	KSY	List2	0		0	-1	462813	183		0	0	1	{/}	0	3	462996	0	{/}	256
좌우반구com(split BVF)_2	28	1	<?xml version="1.0"?>\n<Clock xmlns:dt="urn:schemas-microsoft-com:datatypes"><Description dt:dt="string">E-Prime Primary Realtime Clock</Description><StartTime><Timestamp dt:dt="int">0</Timestamp><DateUtc dt:dt="string">2021-06-05T06:11:37Z</DateUtc></StartTime><FrequencyChanges><FrequencyChange><Frequency dt:dt="r8">2699970000</Frequency><Timestamp dt:dt="r8">241437019014491</Timestamp><Current …	좌우반구com(split BVF)_2-028-1	60.021	1.0.0.165	1	273607930	Professional	2.0.10.242	2.0.10.353	06-05-2021	2021-06-05 오전 6:11:37	15:11:37	2.0.10.248	331	2	z	위절	위	절	NULL	NULL	NULL	NULL	NULL	NULL	16	1	67	KSY	List3	0		0	-1	938896	183		0	0	1	z	1	3	939079	0	z	343
좌우반구com(split BVF)_2	28	1	<?xml version="1.0"?>\n<Clock xmlns:dt="urn:schemas-microsoft-com:datatypes"><Description dt:dt="string">E-Prime Primary Realtime Clock</Description><StartTime><Timestamp dt:dt="int">0</Timestamp><DateUtc dt:dt="string">2021-06-05T06:11:37Z</DateUtc></StartTime><FrequencyChanges><FrequencyChange><Frequency dt:dt="r8">2699970000</Frequency><Timestamp dt:dt="r8">241437019014491</Timestamp><Current …	좌우반구com(split BVF)_2-028-1	60.021	1.0.0.165	1	273607930	Professional	2.0.10.242	2.0.10.353	06-05-2021	2021-06-05 오전 6:11:37	15:11:37	2.0.10.248	387	1	{/}	유형	유	형	NULL	NULL	NULL	NULL	NULL	NULL	132	1	123	KSY	List3	0		0	0	1090960	183		0	0	1	{/}	0	3	1091143	0	{/}	351
좌우반구com(split BVF)_2	28	1	<?xml version="1.0"?>\n<Clock xmlns:dt="urn:schemas-microsoft-com:datatypes"><Description dt:dt="string">E-Prime Primary Realtime Clock</Description><StartTime><Timestamp dt:dt="int">0</Timestamp><DateUtc dt:dt="string">2021-06-05T06:11:37Z</DateUtc></StartTime><FrequencyChanges><FrequencyChange><Frequency dt:dt="r8">2699970000</Frequency><Timestamp dt:dt="r8">241437019014491</Timestamp><Current …	좌우반구com(split BVF)_2-028-1	60.021	1.0.0.165	1	273607930	Professional	2.0.10.242	2.0.10.353	06-05-2021	2021-06-05 오전 6:11:37	15:11:37	2.0.10.248	43	1	{/}	음식	음	식	11	1	43	NULL	NULL	NULL	NULL	NULL	NULL	KSY	List1	0		0	0	146874	183		0	0	1	{/}	0	3	147057	0	{/}	233
좌우반구com(split BVF)_2	28	1	<?xml version="1.0"?>\n<Clock xmlns:dt="urn:schemas-microsoft-com:datatypes"><Description dt:dt="string">E-Prime Primary Realtime Clock</Description><StartTime><Timestamp dt:dt="int">0</Timestamp><DateUtc dt:dt="string">2021-06-05T06:11:37Z</DateUtc></StartTime><FrequencyChanges><FrequencyChange><Frequency dt:dt="r8">2699970000</Frequency><Timestamp dt:dt="r8">241437019014491</Timestamp><Current …	좌우반구com(split BVF)_2-028-1	60.021	1.0.0.165	1	273607930	Professional	2.0.10.242	2.0.10.353	06-05-2021	2021-06-05 오전 6:11:37	15:11:37	2.0.10.248	128	2	z	음안	음	안	85	1	128	NULL	NULL	NULL	NULL	NULL	NULL	KSY3	List1	NULL	NULL	NULL	NULL	NULL	NULL	NULL	NULL	NULL	1	z	0	3	375760	0	z	606
좌우반구com(split BVF)_2	28	1	<?xml version="1.0"?>\n<Clock xmlns:dt="urn:schemas-microsoft-com:datatypes"><Description dt:dt="string">E-Prime Primary Realtime Clock</Description><StartTime><Timestamp dt:dt="int">0</Timestamp><DateUtc dt:dt="string">2021-06-05T06:11:37Z</DateUtc></StartTime><FrequencyChanges><FrequencyChange><Frequency dt:dt="r8">2699970000</Frequency><Timestamp dt:dt="r8">241437019014491</Timestamp><Current …	좌우반구com(split BVF)_2-028-1	60.021	1.0.0.165	1	273607930	Professional	2.0.10.242	2.0.10.353	06-05-2021	2021-06-05 오전 6:11:37	15:11:37	2.0.10.248	77	2	z	응어	응	어	50	1	77	NULL	NULL	NULL	NULL	NULL	NULL	KSY2	List1	NULL	NULL	NULL	NULL	NULL	NULL	NULL	NULL	NULL	1	z	1	3	238058	0	z	485
좌우반구com(split BVF)_2	28	1	<?xml version="1.0"?>\n<Clock xmlns:dt="urn:schemas-microsoft-com:datatypes"><Description dt:dt="string">E-Prime Primary Realtime Clock</Description><StartTime><Timestamp dt:dt="int">0</Timestamp><DateUtc dt:dt="string">2021-06-05T06:11:37Z</DateUtc></StartTime><FrequencyChanges><FrequencyChange><Frequency dt:dt="r8">2699970000</Frequency><Timestamp dt:dt="r8">241437019014491</Timestamp><Current …	좌우반구com(split BVF)_2-028-1	60.021	1.0.0.165	1	273607930	Professional	2.0.10.242	2.0.10.353	06-05-2021	2021-06-05 오전 6:11:37	15:11:37	2.0.10.248	188	2	z	의마	의	마	NULL	NULL	NULL	6	1	56	NULL	NULL	NULL	KSY2	List2	NULL	NULL	NULL	NULL	NULL	NULL	NULL	NULL	NULL	1	z	1	3	547333	0	z	886
좌우반구com(split BVF)_2	28	1	<?xml version="1.0"?>\n<Clock xmlns:dt="urn:schemas-microsoft-com:datatypes"><Description dt:dt="string">E-Prime Primary Realtime Clock</Description><StartTime><Timestamp dt:dt="int">0</Timestamp><DateUtc dt:dt="string">2021-06-05T06:11:37Z</DateUtc></StartTime><FrequencyChanges><FrequencyChange><Frequency dt:dt="r8">2699970000</Frequency><Timestamp dt:dt="r8">241437019014491</Timestamp><Current …	좌우반구com(split BVF)_2-028-1	60.021	1.0.0.165	1	273607930	Professional	2.0.10.242	2.0.10.353	06-05-2021	2021-06-05 오전 6:11:37	15:11:37	2.0.10.248	21	1	{/}	의미	의	미	127	1	21	NULL	NULL	NULL	NULL	NULL	NULL	KSY	List1	0		0	-1	90227	183		0	0	1	{/}	0	3	90410	0	{/}	255
좌우반구com(split BVF)_2	28	1	<?xml version="1.0"?>\n<Clock xmlns:dt="urn:schemas-microsoft-com:datatypes"><Description dt:dt="string">E-Prime Primary Realtime Clock</Description><StartTime><Timestamp dt:dt="int">0</Timestamp><DateUtc dt:dt="string">2021-06-05T06:11:37Z</DateUtc></StartTime><FrequencyChanges><FrequencyChange><Frequency dt:dt="r8">2699970000</Frequency><Timestamp dt:dt="r8">241437019014491</Timestamp><Current …	좌우반구com(split BVF)_2-028-1	60.021	1.0.0.165	1	273607930	Professional	2.0.10.242	2.0.10.353	06-05-2021	2021-06-05 오전 6:11:37	15:11:37	2.0.10.248	392	2	z	의필	의	필	NULL	NULL	NULL	NULL	NULL	NULL	122	1	128	KSY3	List3	NULL	NULL	NULL	NULL	NULL	NULL	NULL	NULL	NULL	1	z	0	3	1104405	0	z	367
좌우반구com(split BVF)_2	28	1	<?xml version="1.0"?>\n<Clock xmlns:dt="urn:schemas-microsoft-com:datatypes"><Description dt:dt="string">E-Prime Primary Realtime Clock</Description><StartTime><Timestamp dt:dt="int">0</Timestamp><DateUtc dt:dt="string">2021-06-05T06:11:37Z</DateUtc></StartTime><FrequencyChanges><FrequencyChange><Frequency dt:dt="r8">2699970000</Frequency><Timestamp dt:dt="r8">241437019014491</Timestamp><Current …	좌우반구com(split BVF)_2-028-1	60.021	1.0.0.165	1	273607930	Professional	2.0.10.242	2.0.10.353	06-05-2021	2021-06-05 오전 6:11:37	15:11:37	2.0.10.248	144	2	z	이느	이	느	NULL	NULL	NULL	84	1	12	NULL	NULL	NULL	KSY2	List2	NULL	NULL	NULL	NULL	NULL	NULL	NULL	NULL	NULL	1	z	0	3	431474	0	z	467
좌우반구com(split BVF)_2	28	1	<?xml version="1.0"?>\n<Clock xmlns:dt="urn:schemas-microsoft-com:datatypes"><Description dt:dt="string">E-Prime Primary Realtime Clock</Description><StartTime><Timestamp dt:dt="int">0</Timestamp><DateUtc dt:dt="string">2021-06-05T06:11:37Z</DateUtc></StartTime><FrequencyChanges><FrequencyChange><Frequency dt:dt="r8">2699970000</Frequency><Timestamp dt:dt="r8">241437019014491</Timestamp><Current …	좌우반구com(split BVF)_2-028-1	60.021	1.0.0.165	1	273607930	Professional	2.0.10.242	2.0.10.353	06-05-2021	2021-06-05 오전 6:11:37	15:11:37	2.0.10.248	270	1	{/}	이득	이	득	NULL	NULL	NULL	NULL	NULL	NULL	77	1	6	KSY	List3	0		0	-1	771988	183		0	0	1	{/}	0	3	772171	0	{/}	469
좌우반구com(split BVF)_2	28	1	<?xml version="1.0"?>\n<Clock xmlns:dt="urn:schemas-microsoft-com:datatypes"><Description dt:dt="string">E-Prime Primary Realtime Clock</Description><StartTime><Timestamp dt:dt="int">0</Timestamp><DateUtc dt:dt="string">2021-06-05T06:11:37Z</DateUtc></StartTime><FrequencyChanges><FrequencyChange><Frequency dt:dt="r8">2699970000</Frequency><Timestamp dt:dt="r8">241437019014491</Timestamp><Current …	좌우반구com(split BVF)_2-028-1	60.021	1.0.0.165	1	273607930	Professional	2.0.10.242	2.0.10.353	06-05-2021	2021-06-05 오전 6:11:37	15:11:37	2.0.10.248	335	1	{/}	이유	이	유	NULL	NULL	NULL	NULL	NULL	NULL	17	1	71	KSY	List3	0		0	-1	949709	183		0	0	0	{/}	1	3	949892	0		0
좌우반구com(split BVF)_2	28	1	<?xml version="1.0"?>\n<Clock xmlns:dt="urn:schemas-microsoft-com:datatypes"><Description dt:dt="string">E-Prime Primary Realtime Clock</Description><StartTime><Timestamp dt:dt="int">0</Timestamp><DateUtc dt:dt="string">2021-06-05T06:11:37Z</DateUtc></StartTime><FrequencyChanges><FrequencyChange><Frequency dt:dt="r8">2699970000</Frequency><Timestamp dt:dt="r8">241437019014491</Timestamp><Current …	좌우반구com(split BVF)_2-028-1	60.021	1.0.0.165	1	273607930	Professional	2.0.10.242	2.0.10.353	06-05-2021	2021-06-05 오전 6:11:37	15:11:37	2.0.10.248	300	1	{/}	이전	이	전	NULL	NULL	NULL	NULL	NULL	NULL	79	1	36	KSY2	List3	NULL	NULL	NULL	NULL	NULL	NULL	NULL	NULL	NULL	1	{/}	0	3	857175	0	{/}	464
좌우반구com(split BVF)_2	28	1	<?xml version="1.0"?>\n<Clock xmlns:dt="urn:schemas-microsoft-com:datatypes"><Description dt:dt="string">E-Prime Primary Realtime Clock</Description><StartTime><Timestamp dt:dt="int">0</Timestamp><DateUtc dt:dt="string">2021-06-05T06:11:37Z</DateUtc></StartTime><FrequencyChanges><FrequencyChange><Frequency dt:dt="r8">2699970000</Frequency><Timestamp dt:dt="r8">241437019014491</Timestamp><Current …	좌우반구com(split BVF)_2-028-1	60.021	1.0.0.165	1	273607930	Professional	2.0.10.242	2.0.10.353	06-05-2021	2021-06-05 오전 6:11:37	15:11:37	2.0.10.248	233	2	z	익궤	익	궤	NULL	NULL	NULL	109	1	101	NULL	NULL	NULL	KSY	List2	0		1	-1	668124	184		0	0	1	z	0	4	668308	0	z	302
좌우반구com(split BVF)_2	28	1	<?xml version="1.0"?>\n<Clock xmlns:dt="urn:schemas-microsoft-com:datatypes"><Description dt:dt="string">E-Prime Primary Realtime Clock</Description><StartTime><Timestamp dt:dt="int">0</Timestamp><DateUtc dt:dt="string">2021-06-05T06:11:37Z</DateUtc></StartTime><FrequencyChanges><FrequencyChange><Frequency dt:dt="r8">2699970000</Frequency><Timestamp dt:dt="r8">241437019014491</Timestamp><Current …	좌우반구com(split BVF)_2-028-1	60.021	1.0.0.165	1	273607930	Professional	2.0.10.242	2.0.10.353	06-05-2021	2021-06-05 오전 6:11:37	15:11:37	2.0.10.248	239	2	z	익력	익	력	NULL	NULL	NULL	60	1	107	NULL	NULL	NULL	KSY	List2	0		0	-1	685002	183		0	0	0	z	0	3	685185	0	{/}	305
좌우반구com(split BVF)_2	28	1	<?xml version="1.0"?>\n<Clock xmlns:dt="urn:schemas-microsoft-com:datatypes"><Description dt:dt="string">E-Prime Primary Realtime Clock</Description><StartTime><Timestamp dt:dt="int">0</Timestamp><DateUtc dt:dt="string">2021-06-05T06:11:37Z</DateUtc></StartTime><FrequencyChanges><FrequencyChange><Frequency dt:dt="r8">2699970000</Frequency><Timestamp dt:dt="r8">241437019014491</Timestamp><Current …	좌우반구com(split BVF)_2-028-1	60.021	1.0.0.165	1	273607930	Professional	2.0.10.242	2.0.10.353	06-05-2021	2021-06-05 오전 6:11:37	15:11:37	2.0.10.248	76	1	{/}	인간	인	간	55	1	76	NULL	NULL	NULL	NULL	NULL	NULL	KSY2	List1	NULL	NULL	NULL	NULL	NULL	NULL	NULL	NULL	NULL	1	{/}	1	3	235409	0	{/}	446
좌우반구com(split BVF)_2	28	1	<?xml version="1.0"?>\n<Clock xmlns:dt="urn:schemas-microsoft-com:datatypes"><Description dt:dt="string">E-Prime Primary Realtime Clock</Description><StartTime><Timestamp dt:dt="int">0</Timestamp><DateUtc dt:dt="string">2021-06-05T06:11:37Z</DateUtc></StartTime><FrequencyChanges><FrequencyChange><Frequency dt:dt="r8">2699970000</Frequency><Timestamp dt:dt="r8">241437019014491</Timestamp><Current …	좌우반구com(split BVF)_2-028-1	60.021	1.0.0.165	1	273607930	Professional	2.0.10.242	2.0.10.353	06-05-2021	2021-06-05 오전 6:11:37	15:11:37	2.0.10.248	164	1	{/}	인사	인	사	NULL	NULL	NULL	66	1	32	NULL	NULL	NULL	KSY2	List2	NULL	NULL	NULL	NULL	NULL	NULL	NULL	NULL	NULL	1	{/}	0	3	483772	0	{/}	312
좌우반구com(split BVF)_2	28	1	<?xml version="1.0"?>\n<Clock xmlns:dt="urn:schemas-microsoft-com:datatypes"><Description dt:dt="string">E-Prime Primary Realtime Clock</Description><StartTime><Timestamp dt:dt="int">0</Timestamp><DateUtc dt:dt="string">2021-06-05T06:11:37Z</DateUtc></StartTime><FrequencyChanges><FrequencyChange><Frequency dt:dt="r8">2699970000</Frequency><Timestamp dt:dt="r8">241437019014491</Timestamp><Current …	좌우반구com(split BVF)_2-028-1	60.021	1.0.0.165	1	273607930	Professional	2.0.10.242	2.0.10.353	06-05-2021	2021-06-05 오전 6:11:37	15:11:37	2.0.10.248	254	1	{/}	인생	인	생	NULL	NULL	NULL	128	1	122	NULL	NULL	NULL	KSY2	List2	NULL	NULL	NULL	NULL	NULL	NULL	NULL	NULL	NULL	1	{/}	0	3	725221	0	{/}	348
좌우반구com(split BVF)_2	28	1	<?xml version="1.0"?>\n<Clock xmlns:dt="urn:schemas-microsoft-com:datatypes"><Description dt:dt="string">E-Prime Primary Realtime Clock</Description><StartTime><Timestamp dt:dt="int">0</Timestamp><DateUtc dt:dt="string">2021-06-05T06:11:37Z</DateUtc></StartTime><FrequencyChanges><FrequencyChange><Frequency dt:dt="r8">2699970000</Frequency><Timestamp dt:dt="r8">241437019014491</Timestamp><Current …	좌우반구com(split BVF)_2-028-1	60.021	1.0.0.165	1	273607930	Professional	2.0.10.242	2.0.10.353	06-05-2021	2021-06-05 오전 6:11:37	15:11:37	2.0.10.248	381	1	{/}	인연	인	연	NULL	NULL	NULL	NULL	NULL	NULL	30	1	117	KSY2	List3	NULL	NULL	NULL	NULL	NULL	NULL	NULL	NULL	NULL	1	{/}	0	4	1075532	0	{/}	441
좌우반구com(split BVF)_2	28	1	<?xml version="1.0"?>\n<Clock xmlns:dt="urn:schemas-microsoft-com:datatypes"><Description dt:dt="string">E-Prime Primary Realtime Clock</Description><StartTime><Timestamp dt:dt="int">0</Timestamp><DateUtc dt:dt="string">2021-06-05T06:11:37Z</DateUtc></StartTime><FrequencyChanges><FrequencyChange><Frequency dt:dt="r8">2699970000</Frequency><Timestamp dt:dt="r8">241437019014491</Timestamp><Current …	좌우반구com(split BVF)_2-028-1	60.021	1.0.0.165	1	273607930	Professional	2.0.10.242	2.0.10.353	06-05-2021	2021-06-05 오전 6:11:37	15:11:37	2.0.10.248	312	2	z	일려	일	려	NULL	NULL	NULL	NULL	NULL	NULL	130	1	48	KSY3	List3	NULL	NULL	NULL	NULL	NULL	NULL	NULL	NULL	NULL	1	z	0	3	889030	0	z	481
좌우반구com(split BVF)_2	28	1	<?xml version="1.0"?>\n<Clock xmlns:dt="urn:schemas-microsoft-com:datatypes"><Description dt:dt="string">E-Prime Primary Realtime Clock</Description><StartTime><Timestamp dt:dt="int">0</Timestamp><DateUtc dt:dt="string">2021-06-05T06:11:37Z</DateUtc></StartTime><FrequencyChanges><FrequencyChange><Frequency dt:dt="r8">2699970000</Frequency><Timestamp dt:dt="r8">241437019014491</Timestamp><Current …	좌우반구com(split BVF)_2-028-1	60.021	1.0.0.165	1	273607930	Professional	2.0.10.242	2.0.10.353	06-05-2021	2021-06-05 오전 6:11:37	15:11:37	2.0.10.248	161	2	z	일섭	일	섭	NULL	NULL	NULL	70	1	29	NULL	NULL	NULL	KSY	List2	0		0	-1	475642	183		0	0	1	z	0	3	475825	0	z	555
좌우반구com(split BVF)_2	28	1	<?xml version="1.0"?>\n<Clock xmlns:dt="urn:schemas-microsoft-com:datatypes"><Description dt:dt="string">E-Prime Primary Realtime Clock</Description><StartTime><Timestamp dt:dt="int">0</Timestamp><DateUtc dt:dt="string">2021-06-05T06:11:37Z</DateUtc></StartTime><FrequencyChanges><FrequencyChange><Frequency dt:dt="r8">2699970000</Frequency><Timestamp dt:dt="r8">241437019014491</Timestamp><Current …	좌우반구com(split BVF)_2-028-1	60.021	1.0.0.165	1	273607930	Professional	2.0.10.242	2.0.10.353	06-05-2021	2021-06-05 오전 6:11:37	15:11:37	2.0.10.248	218	2	z	임택	임	택	NULL	NULL	NULL	116	1	86	NULL	NULL	NULL	KSY	List2	0		0	-1	628688	183		0	0	1	z	1	3	628871	0	z	467
좌우반구com(split BVF)_2	28	1	<?xml version="1.0"?>\n<Clock xmlns:dt="urn:schemas-microsoft-com:datatypes"><Description dt:dt="string">E-Prime Primary Realtime Clock</Description><StartTime><Timestamp dt:dt="int">0</Timestamp><DateUtc dt:dt="string">2021-06-05T06:11:37Z</DateUtc></StartTime><FrequencyChanges><FrequencyChange><Frequency dt:dt="r8">2699970000</Frequency><Timestamp dt:dt="r8">241437019014491</Timestamp><Current …	좌우반구com(split BVF)_2-028-1	60.021	1.0.0.165	1	273607930	Professional	2.0.10.242	2.0.10.353	06-05-2021	2021-06-05 오전 6:11:37	15:11:37	2.0.10.248	368	1	{/}	입구	입	구	NULL	NULL	NULL	NULL	NULL	NULL	68	1	104	KSY2	List3	NULL	NULL	NULL	NULL	NULL	NULL	NULL	NULL	NULL	1	{/}	0	4	1040211	0	{/}	434
좌우반구com(split BVF)_2	28	1	<?xml version="1.0"?>\n<Clock xmlns:dt="urn:schemas-microsoft-com:datatypes"><Description dt:dt="string">E-Prime Primary Realtime Clock</Description><StartTime><Timestamp dt:dt="int">0</Timestamp><DateUtc dt:dt="string">2021-06-05T06:11:37Z</DateUtc></StartTime><FrequencyChanges><FrequencyChange><Frequency dt:dt="r8">2699970000</Frequency><Timestamp dt:dt="r8">241437019014491</Timestamp><Current …	좌우반구com(split BVF)_2-028-1	60.021	1.0.0.165	1	273607930	Professional	2.0.10.242	2.0.10.353	06-05-2021	2021-06-05 오전 6:11:37	15:11:37	2.0.10.248	214	2	z	입목	입	목	NULL	NULL	NULL	103	1	82	NULL	NULL	NULL	KSY2	List2	NULL	NULL	NULL	NULL	NULL	NULL	NULL	NULL	NULL	1	z	0	3	618242	0	z	673
좌우반구com(split BVF)_2	28	1	<?xml version="1.0"?>\n<Clock xmlns:dt="urn:schemas-microsoft-com:datatypes"><Description dt:dt="string">E-Prime Primary Realtime Clock</Description><StartTime><Timestamp dt:dt="int">0</Timestamp><DateUtc dt:dt="string">2021-06-05T06:11:37Z</DateUtc></StartTime><FrequencyChanges><FrequencyChange><Frequency dt:dt="r8">2699970000</Frequency><Timestamp dt:dt="r8">241437019014491</Timestamp><Current …	좌우반구com(split BVF)_2-028-1	60.021	1.0.0.165	1	273607930	Professional	2.0.10.242	2.0.10.353	06-05-2021	2021-06-05 오전 6:11:37	15:11:37	2.0.10.248	106	2	z	입화	입	화	93	1	106	NULL	NULL	NULL	NULL	NULL	NULL	KSY2	List1	NULL	NULL	NULL	NULL	NULL	NULL	NULL	NULL	NULL	1	z	0	4	313849	0	z	1189
좌우반구com(split BVF)_2	28	1	<?xml version="1.0"?>\n<Clock xmlns:dt="urn:schemas-microsoft-com:datatypes"><Description dt:dt="string">E-Prime Primary Realtime Clock</Description><StartTime><Timestamp dt:dt="int">0</Timestamp><DateUtc dt:dt="string">2021-06-05T06:11:37Z</DateUtc></StartTime><FrequencyChanges><FrequencyChange><Frequency dt:dt="r8">2699970000</Frequency><Timestamp dt:dt="r8">241437019014491</Timestamp><Current …	좌우반구com(split BVF)_2-028-1	60.021	1.0.0.165	1	273607930	Professional	2.0.10.242	2.0.10.353	06-05-2021	2021-06-05 오전 6:11:37	15:11:37	2.0.10.248	143	2	z	자름	자	름	NULL	NULL	NULL	43	1	11	NULL	NULL	NULL	KSY	List2	0		0	-1	428675	183		0	0	0	z	0	3	428858	0	{/}	419
좌우반구com(split BVF)_2	28	1	<?xml version="1.0"?>\n<Clock xmlns:dt="urn:schemas-microsoft-com:datatypes"><Description dt:dt="string">E-Prime Primary Realtime Clock</Description><StartTime><Timestamp dt:dt="int">0</Timestamp><DateUtc dt:dt="string">2021-06-05T06:11:37Z</DateUtc></StartTime><FrequencyChanges><FrequencyChange><Frequency dt:dt="r8">2699970000</Frequency><Timestamp dt:dt="r8">241437019014491</Timestamp><Current …	좌우반구com(split BVF)_2-028-1	60.021	1.0.0.165	1	273607930	Professional	2.0.10.242	2.0.10.353	06-05-2021	2021-06-05 오전 6:11:37	15:11:37	2.0.10.248	224	1	{/}	자리	자	리	NULL	NULL	NULL	117	1	92	NULL	NULL	NULL	KSY2	List2	NULL	NULL	NULL	NULL	NULL	NULL	NULL	NULL	NULL	1	{/}	1	3	644449	0	{/}	505
좌우반구com(split BVF)_2	28	1	<?xml version="1.0"?>\n<Clock xmlns:dt="urn:schemas-microsoft-com:datatypes"><Description dt:dt="string">E-Prime Primary Realtime Clock</Description><StartTime><Timestamp dt:dt="int">0</Timestamp><DateUtc dt:dt="string">2021-06-05T06:11:37Z</DateUtc></StartTime><FrequencyChanges><FrequencyChange><Frequency dt:dt="r8">2699970000</Frequency><Timestamp dt:dt="r8">241437019014491</Timestamp><Current …	좌우반구com(split BVF)_2-028-1	60.021	1.0.0.165	1	273607930	Professional	2.0.10.242	2.0.10.353	06-05-2021	2021-06-05 오전 6:11:37	15:11:37	2.0.10.248	167	1	{/}	자본	자	본	NULL	NULL	NULL	78	1	35	NULL	NULL	NULL	KSY2	List2	NULL	NULL	NULL	NULL	NULL	NULL	NULL	NULL	NULL	1	{/}	0	4	491670	0	{/}	782
좌우반구com(split BVF)_2	28	1	<?xml version="1.0"?>\n<Clock xmlns:dt="urn:schemas-microsoft-com:datatypes"><Description dt:dt="string">E-Prime Primary Realtime Clock</Description><StartTime><Timestamp dt:dt="int">0</Timestamp><DateUtc dt:dt="string">2021-06-05T06:11:37Z</DateUtc></StartTime><FrequencyChanges><FrequencyChange><Frequency dt:dt="r8">2699970000</Frequency><Timestamp dt:dt="r8">241437019014491</Timestamp><Current …	좌우반구com(split BVF)_2-028-1	60.021	1.0.0.165	1	273607930	Professional	2.0.10.242	2.0.10.353	06-05-2021	2021-06-05 오전 6:11:37	15:11:37	2.0.10.248	238	1	{/}	자체	자	체	NULL	NULL	NULL	89	1	106	NULL	NULL	NULL	KSY2	List2	NULL	NULL	NULL	NULL	NULL	NULL	NULL	NULL	NULL	0	{/}	0	4	681920	0	z	1058
좌우반구com(split BVF)_2	28	1	<?xml version="1.0"?>\n<Clock xmlns:dt="urn:schemas-microsoft-com:datatypes"><Description dt:dt="string">E-Prime Primary Realtime Clock</Description><StartTime><Timestamp dt:dt="int">0</Timestamp><DateUtc dt:dt="string">2021-06-05T06:11:37Z</DateUtc></StartTime><FrequencyChanges><FrequencyChange><Frequency dt:dt="r8">2699970000</Frequency><Timestamp dt:dt="r8">241437019014491</Timestamp><Current …	좌우반구com(split BVF)_2-028-1	60.021	1.0.0.165	1	273607930	Professional	2.0.10.242	2.0.10.353	06-05-2021	2021-06-05 오전 6:11:37	15:11:37	2.0.10.248	46	2	z	작락	작	락	10	1	46	NULL	NULL	NULL	NULL	NULL	NULL	KSY3	List1	NULL	NULL	NULL	NULL	NULL	NULL	NULL	NULL	NULL	1	z	0	4	154638	0	z	346
좌우반구com(split BVF)_2	28	1	<?xml version="1.0"?>\n<Clock xmlns:dt="urn:schemas-microsoft-com:datatypes"><Description dt:dt="string">E-Prime Primary Realtime Clock</Description><StartTime><Timestamp dt:dt="int">0</Timestamp><DateUtc dt:dt="string">2021-06-05T06:11:37Z</DateUtc></StartTime><FrequencyChanges><FrequencyChange><Frequency dt:dt="r8">2699970000</Frequency><Timestamp dt:dt="r8">241437019014491</Timestamp><Current …	좌우반구com(split BVF)_2-028-1	60.021	1.0.0.165	1	273607930	Professional	2.0.10.242	2.0.10.353	06-05-2021	2021-06-05 오전 6:11:37	15:11:37	2.0.10.248	185	1	{/}	작품	작	품	NULL	NULL	NULL	25	1	53	NULL	NULL	NULL	KSY2	List2	NULL	NULL	NULL	NULL	NULL	NULL	NULL	NULL	NULL	1	{/}	1	3	539819	0	{/}	336
좌우반구com(split BVF)_2	28	1	<?xml version="1.0"?>\n<Clock xmlns:dt="urn:schemas-microsoft-com:datatypes"><Description dt:dt="string">E-Prime Primary Realtime Clock</Description><StartTime><Timestamp dt:dt="int">0</Timestamp><DateUtc dt:dt="string">2021-06-05T06:11:37Z</DateUtc></StartTime><FrequencyChanges><FrequencyChange><Frequency dt:dt="r8">2699970000</Frequency><Timestamp dt:dt="r8">241437019014491</Timestamp><Current …	좌우반구com(split BVF)_2-028-1	60.021	1.0.0.165	1	273607930	Professional	2.0.10.242	2.0.10.353	06-05-2021	2021-06-05 오전 6:11:37	15:11:37	2.0.10.248	265	1	{/}	재계	재	계	NULL	NULL	NULL	NULL	NULL	NULL	49	1	1	KSY2	List3	NULL	NULL	NULL	NULL	NULL	NULL	NULL	NULL	NULL	0	{/}	0	3	759109	0	z	420
좌우반구com(split BVF)_2	28	1	<?xml version="1.0"?>\n<Clock xmlns:dt="urn:schemas-microsoft-com:datatypes"><Description dt:dt="string">E-Prime Primary Realtime Clock</Description><StartTime><Timestamp dt:dt="int">0</Timestamp><DateUtc dt:dt="string">2021-06-05T06:11:37Z</DateUtc></StartTime><FrequencyChanges><FrequencyChange><Frequency dt:dt="r8">2699970000</Frequency><Timestamp dt:dt="r8">241437019014491</Timestamp><Current …	좌우반구com(split BVF)_2-028-1	60.021	1.0.0.165	1	273607930	Professional	2.0.10.242	2.0.10.353	06-05-2021	2021-06-05 오전 6:11:37	15:11:37	2.0.10.248	344	2	z	적태	적	태	NULL	NULL	NULL	NULL	NULL	NULL	119	1	80	KSY	List3	0		0	0	975617	183		0	0	1	z	0	3	975800	0	z	582
좌우반구com(split BVF)_2	28	1	<?xml version="1.0"?>\n<Clock xmlns:dt="urn:schemas-microsoft-com:datatypes"><Description dt:dt="string">E-Prime Primary Realtime Clock</Description><StartTime><Timestamp dt:dt="int">0</Timestamp><DateUtc dt:dt="string">2021-06-05T06:11:37Z</DateUtc></StartTime><FrequencyChanges><FrequencyChange><Frequency dt:dt="r8">2699970000</Frequency><Timestamp dt:dt="r8">241437019014491</Timestamp><Current …	좌우반구com(split BVF)_2-028-1	60.021	1.0.0.165	1	273607930	Professional	2.0.10.242	2.0.10.353	06-05-2021	2021-06-05 오전 6:11:37	15:11:37	2.0.10.248	89	1	{/}	전략	전	략	60	1	89	NULL	NULL	NULL	NULL	NULL	NULL	KSY2	List1	NULL	NULL	NULL	NULL	NULL	NULL	NULL	NULL	NULL	1	{/}	0	3	270014	0	{/}	377
좌우반구com(split BVF)_2	28	1	<?xml version="1.0"?>\n<Clock xmlns:dt="urn:schemas-microsoft-com:datatypes"><Description dt:dt="string">E-Prime Primary Realtime Clock</Description><StartTime><Timestamp dt:dt="int">0</Timestamp><DateUtc dt:dt="string">2021-06-05T06:11:37Z</DateUtc></StartTime><FrequencyChanges><FrequencyChange><Frequency dt:dt="r8">2699970000</Frequency><Timestamp dt:dt="r8">241437019014491</Timestamp><Current …	좌우반구com(split BVF)_2-028-1	60.021	1.0.0.165	1	273607930	Professional	2.0.10.242	2.0.10.353	06-05-2021	2021-06-05 오전 6:11:37	15:11:37	2.0.10.248	319	1	{/}	전통	전	통	NULL	NULL	NULL	NULL	NULL	NULL	57	1	55	KSY2	List3	NULL	NULL	NULL	NULL	NULL	NULL	NULL	NULL	NULL	1	{/}	1	3	907690	0	{/}	381
좌우반구com(split BVF)_2	28	1	<?xml version="1.0"?>\n<Clock xmlns:dt="urn:schemas-microsoft-com:datatypes"><Description dt:dt="string">E-Prime Primary Realtime Clock</Description><StartTime><Timestamp dt:dt="int">0</Timestamp><DateUtc dt:dt="string">2021-06-05T06:11:37Z</DateUtc></StartTime><FrequencyChanges><FrequencyChange><Frequency dt:dt="r8">2699970000</Frequency><Timestamp dt:dt="r8">241437019014491</Timestamp><Current …	좌우반구com(split BVF)_2-028-1	60.021	1.0.0.165	1	273607930	Professional	2.0.10.242	2.0.10.353	06-05-2021	2021-06-05 오전 6:11:37	15:11:37	2.0.10.248	314	2	z	전필	전	필	NULL	NULL	NULL	NULL	NULL	NULL	64	1	50	KSY3	List3	NULL	NULL	NULL	NULL	NULL	NULL	NULL	NULL	NULL	1	z	0	3	894528	0	z	583
좌우반구com(split BVF)_2	28	1	<?xml version="1.0"?>\n<Clock xmlns:dt="urn:schemas-microsoft-com:datatypes"><Description dt:dt="string">E-Prime Primary Realtime Clock</Description><StartTime><Timestamp dt:dt="int">0</Timestamp><DateUtc dt:dt="string">2021-06-05T06:11:37Z</DateUtc></StartTime><FrequencyChanges><FrequencyChange><Frequency dt:dt="r8">2699970000</Frequency><Timestamp dt:dt="r8">241437019014491</Timestamp><Current …	좌우반구com(split BVF)_2-028-1	60.021	1.0.0.165	1	273607930	Professional	2.0.10.242	2.0.10.353	06-05-2021	2021-06-05 오전 6:11:37	15:11:37	2.0.10.248	354	1	{/}	절감	절	감	NULL	NULL	NULL	NULL	NULL	NULL	55	1	90	KSY2	List3	NULL	NULL	NULL	NULL	NULL	NULL	NULL	NULL	NULL	0	{/}	0	3	1002407	0	z	447
좌우반구com(split BVF)_2	28	1	<?xml version="1.0"?>\n<Clock xmlns:dt="urn:schemas-microsoft-com:datatypes"><Description dt:dt="string">E-Prime Primary Realtime Clock</Description><StartTime><Timestamp dt:dt="int">0</Timestamp><DateUtc dt:dt="string">2021-06-05T06:11:37Z</DateUtc></StartTime><FrequencyChanges><FrequencyChange><Frequency dt:dt="r8">2699970000</Frequency><Timestamp dt:dt="r8">241437019014491</Timestamp><Current …	좌우반구com(split BVF)_2-028-1	60.021	1.0.0.165	1	273607930	Professional	2.0.10.242	2.0.10.353	06-05-2021	2021-06-05 오전 6:11:37	15:11:37	2.0.10.248	33	2	z	절보	절	보	68	1	33	NULL	NULL	NULL	NULL	NULL	NULL	KSY2	List1	NULL	NULL	NULL	NULL	NULL	NULL	NULL	NULL	NULL	1	z	0	3	121366	0	z	427
좌우반구com(split BVF)_2	28	1	<?xml version="1.0"?>\n<Clock xmlns:dt="urn:schemas-microsoft-com:datatypes"><Description dt:dt="string">E-Prime Primary Realtime Clock</Description><StartTime><Timestamp dt:dt="int">0</Timestamp><DateUtc dt:dt="string">2021-06-05T06:11:37Z</DateUtc></StartTime><FrequencyChanges><FrequencyChange><Frequency dt:dt="r8">2699970000</Frequency><Timestamp dt:dt="r8">241437019014491</Timestamp><Current …	좌우반구com(split BVF)_2-028-1	60.021	1.0.0.165	1	273607930	Professional	2.0.10.242	2.0.10.353	06-05-2021	2021-06-05 오전 6:11:37	15:11:37	2.0.10.248	84	2	z	절속	절	속	47	1	84	NULL	NULL	NULL	NULL	NULL	NULL	KSY2	List1	NULL	NULL	NULL	NULL	NULL	NULL	NULL	NULL	NULL	1	z	0	3	256602	0	z	589
좌우반구com(split BVF)_2	28	1	<?xml version="1.0"?>\n<Clock xmlns:dt="urn:schemas-microsoft-com:datatypes"><Description dt:dt="string">E-Prime Primary Realtime Clock</Description><StartTime><Timestamp dt:dt="int">0</Timestamp><DateUtc dt:dt="string">2021-06-05T06:11:37Z</DateUtc></StartTime><FrequencyChanges><FrequencyChange><Frequency dt:dt="r8">2699970000</Frequency><Timestamp dt:dt="r8">241437019014491</Timestamp><Current …	좌우반구com(split BVF)_2-028-1	60.021	1.0.0.165	1	273607930	Professional	2.0.10.242	2.0.10.353	06-05-2021	2021-06-05 오전 6:11:37	15:11:37	2.0.10.248	221	1	{/}	절차	절	차	NULL	NULL	NULL	77	1	89	NULL	NULL	NULL	KSY2	List2	NULL	NULL	NULL	NULL	NULL	NULL	NULL	NULL	NULL	0	{/}	0	3	636652	0	z	478
좌우반구com(split BVF)_2	28	1	<?xml version="1.0"?>\n<Clock xmlns:dt="urn:schemas-microsoft-com:datatypes"><Description dt:dt="string">E-Prime Primary Realtime Clock</Description><StartTime><Timestamp dt:dt="int">0</Timestamp><DateUtc dt:dt="string">2021-06-05T06:11:37Z</DateUtc></StartTime><FrequencyChanges><FrequencyChange><Frequency dt:dt="r8">2699970000</Frequency><Timestamp dt:dt="r8">241437019014491</Timestamp><Current …	좌우반구com(split BVF)_2-028-1	60.021	1.0.0.165	1	273607930	Professional	2.0.10.242	2.0.10.353	06-05-2021	2021-06-05 오전 6:11:37	15:11:37	2.0.10.248	346	1	{/}	정도	정	도	NULL	NULL	NULL	NULL	NULL	NULL	76	1	82	KSY2	List3	NULL	NULL	NULL	NULL	NULL	NULL	NULL	NULL	NULL	0	{/}	1	3	981181	0	z	609
좌우반구com(split BVF)_2	28	1	<?xml version="1.0"?>\n<Clock xmlns:dt="urn:schemas-microsoft-com:datatypes"><Description dt:dt="string">E-Prime Primary Realtime Clock</Description><StartTime><Timestamp dt:dt="int">0</Timestamp><DateUtc dt:dt="string">2021-06-05T06:11:37Z</DateUtc></StartTime><FrequencyChanges><FrequencyChange><Frequency dt:dt="r8">2699970000</Frequency><Timestamp dt:dt="r8">241437019014491</Timestamp><Current …	좌우반구com(split BVF)_2-028-1	60.021	1.0.0.165	1	273607930	Professional	2.0.10.242	2.0.10.353	06-05-2021	2021-06-05 오전 6:11:37	15:11:37	2.0.10.248	204	1	{/}	정오	정	오	NULL	NULL	NULL	95	1	72	NULL	NULL	NULL	KSY2	List2	NULL	NULL	NULL	NULL	NULL	NULL	NULL	NULL	NULL	0	{/}	0	3	590468	0	z	1039
좌우반구com(split BVF)_2	28	1	<?xml version="1.0"?>\n<Clock xmlns:dt="urn:schemas-microsoft-com:datatypes"><Description dt:dt="string">E-Prime Primary Realtime Clock</Description><StartTime><Timestamp dt:dt="int">0</Timestamp><DateUtc dt:dt="string">2021-06-05T06:11:37Z</DateUtc></StartTime><FrequencyChanges><FrequencyChange><Frequency dt:dt="r8">2699970000</Frequency><Timestamp dt:dt="r8">241437019014491</Timestamp><Current …	좌우반구com(split BVF)_2-028-1	60.021	1.0.0.165	1	273607930	Professional	2.0.10.242	2.0.10.353	06-05-2021	2021-06-05 오전 6:11:37	15:11:37	2.0.10.248	61	1	{/}	정책	정	책	114	1	61	NULL	NULL	NULL	NULL	NULL	NULL	KSY2	List1	NULL	NULL	NULL	NULL	NULL	NULL	NULL	NULL	NULL	0	{/}	0	3	193624	0	z	520
좌우반구com(split BVF)_2	28	1	<?xml version="1.0"?>\n<Clock xmlns:dt="urn:schemas-microsoft-com:datatypes"><Description dt:dt="string">E-Prime Primary Realtime Clock</Description><StartTime><Timestamp dt:dt="int">0</Timestamp><DateUtc dt:dt="string">2021-06-05T06:11:37Z</DateUtc></StartTime><FrequencyChanges><FrequencyChange><Frequency dt:dt="r8">2699970000</Frequency><Timestamp dt:dt="r8">241437019014491</Timestamp><Current …	좌우반구com(split BVF)_2-028-1	60.021	1.0.0.165	1	273607930	Professional	2.0.10.242	2.0.10.353	06-05-2021	2021-06-05 오전 6:11:37	15:11:37	2.0.10.248	5	2	z	제경	제	경	117	1	5	NULL	NULL	NULL	NULL	NULL	NULL	KSY	List1	0		1	-1	48641	184		0	0	1	z	0	4	48825	0	z	329
좌우반구com(split BVF)_2	28	1	<?xml version="1.0"?>\n<Clock xmlns:dt="urn:schemas-microsoft-com:datatypes"><Description dt:dt="string">E-Prime Primary Realtime Clock</Description><StartTime><Timestamp dt:dt="int">0</Timestamp><DateUtc dt:dt="string">2021-06-05T06:11:37Z</DateUtc></StartTime><FrequencyChanges><FrequencyChange><Frequency dt:dt="r8">2699970000</Frequency><Timestamp dt:dt="r8">241437019014491</Timestamp><Current …	좌우반구com(split BVF)_2-028-1	60.021	1.0.0.165	1	273607930	Professional	2.0.10.242	2.0.10.353	06-05-2021	2021-06-05 오전 6:11:37	15:11:37	2.0.10.248	63	1	{/}	제도	제	도	109	1	63	NULL	NULL	NULL	NULL	NULL	NULL	KSY2	List1	NULL	NULL	NULL	NULL	NULL	NULL	NULL	NULL	NULL	1	{/}	0	3	198822	0	{/}	570
좌우반구com(split BVF)_2	28	1	<?xml version="1.0"?>\n<Clock xmlns:dt="urn:schemas-microsoft-com:datatypes"><Description dt:dt="string">E-Prime Primary Realtime Clock</Description><StartTime><Timestamp dt:dt="int">0</Timestamp><DateUtc dt:dt="string">2021-06-05T06:11:37Z</DateUtc></StartTime><FrequencyChanges><FrequencyChange><Frequency dt:dt="r8">2699970000</Frequency><Timestamp dt:dt="r8">241437019014491</Timestamp><Current …	좌우반구com(split BVF)_2-028-1	60.021	1.0.0.165	1	273607930	Professional	2.0.10.242	2.0.10.353	06-05-2021	2021-06-05 오전 6:11:37	15:11:37	2.0.10.248	257	2	z	제란	제	란	NULL	NULL	NULL	24	1	125	NULL	NULL	NULL	KSY3	List2	NULL	NULL	NULL	NULL	NULL	NULL	NULL	NULL	NULL	1	z	1	3	733651	0	z	534
좌우반구com(split BVF)_2	28	1	<?xml version="1.0"?>\n<Clock xmlns:dt="urn:schemas-microsoft-com:datatypes"><Description dt:dt="string">E-Prime Primary Realtime Clock</Description><StartTime><Timestamp dt:dt="int">0</Timestamp><DateUtc dt:dt="string">2021-06-05T06:11:37Z</DateUtc></StartTime><FrequencyChanges><FrequencyChange><Frequency dt:dt="r8">2699970000</Frequency><Timestamp dt:dt="r8">241437019014491</Timestamp><Current …	좌우반구com(split BVF)_2-028-1	60.021	1.0.0.165	1	273607930	Professional	2.0.10.242	2.0.10.353	06-05-2021	2021-06-05 오전 6:11:37	15:11:37	2.0.10.248	316	1	{/}	제안	제	안	NULL	NULL	NULL	NULL	NULL	NULL	78	1	52	KSY2	List3	NULL	NULL	NULL	NULL	NULL	NULL	NULL	NULL	NULL	1	{/}	1	3	899976	0	{/}	351
좌우반구com(split BVF)_2	28	1	<?xml version="1.0"?>\n<Clock xmlns:dt="urn:schemas-microsoft-com:datatypes"><Description dt:dt="string">E-Prime Primary Realtime Clock</Description><StartTime><Timestamp dt:dt="int">0</Timestamp><DateUtc dt:dt="string">2021-06-05T06:11:37Z</DateUtc></StartTime><FrequencyChanges><FrequencyChange><Frequency dt:dt="r8">2699970000</Frequency><Timestamp dt:dt="r8">241437019014491</Timestamp><Current …	좌우반구com(split BVF)_2-028-1	60.021	1.0.0.165	1	273607930	Professional	2.0.10.242	2.0.10.353	06-05-2021	2021-06-05 오전 6:11:37	15:11:37	2.0.10.248	141	1	{/}	제품	제	품	NULL	NULL	NULL	94	1	9	NULL	NULL	NULL	KSY2	List2	NULL	NULL	NULL	NULL	NULL	NULL	NULL	NULL	NULL	1	{/}	1	3	423893	0	{/}	312
좌우반구com(split BVF)_2	28	1	<?xml version="1.0"?>\n<Clock xmlns:dt="urn:schemas-microsoft-com:datatypes"><Description dt:dt="string">E-Prime Primary Realtime Clock</Description><StartTime><Timestamp dt:dt="int">0</Timestamp><DateUtc dt:dt="string">2021-06-05T06:11:37Z</DateUtc></StartTime><FrequencyChanges><FrequencyChange><Frequency dt:dt="r8">2699970000</Frequency><Timestamp dt:dt="r8">241437019014491</Timestamp><Current …	좌우반구com(split BVF)_2-028-1	60.021	1.0.0.165	1	273607930	Professional	2.0.10.242	2.0.10.353	06-05-2021	2021-06-05 오전 6:11:37	15:11:37	2.0.10.248	357	1	{/}	조건	조	건	NULL	NULL	NULL	NULL	NULL	NULL	2	1	93	KSY2	List3	NULL	NULL	NULL	NULL	NULL	NULL	NULL	NULL	NULL	1	{/}	0	3	1010471	0	{/}	270
좌우반구com(split BVF)_2	28	1	<?xml version="1.0"?>\n<Clock xmlns:dt="urn:schemas-microsoft-com:datatypes"><Description dt:dt="string">E-Prime Primary Realtime Clock</Description><StartTime><Timestamp dt:dt="int">0</Timestamp><DateUtc dt:dt="string">2021-06-05T06:11:37Z</DateUtc></StartTime><FrequencyChanges><FrequencyChange><Frequency dt:dt="r8">2699970000</Frequency><Timestamp dt:dt="r8">241437019014491</Timestamp><Current …	좌우반구com(split BVF)_2-028-1	60.021	1.0.0.165	1	273607930	Professional	2.0.10.242	2.0.10.353	06-05-2021	2021-06-05 오전 6:11:37	15:11:37	2.0.10.248	69	1	{/}	조례	조	례	48	1	69	NULL	NULL	NULL	NULL	NULL	NULL	KSY2	List1	NULL	NULL	NULL	NULL	NULL	NULL	NULL	NULL	NULL	1	{/}	0	3	216599	0	{/}	601
좌우반구com(split BVF)_2	28	1	<?xml version="1.0"?>\n<Clock xmlns:dt="urn:schemas-microsoft-com:datatypes"><Description dt:dt="string">E-Prime Primary Realtime Clock</Description><StartTime><Timestamp dt:dt="int">0</Timestamp><DateUtc dt:dt="string">2021-06-05T06:11:37Z</DateUtc></StartTime><FrequencyChanges><FrequencyChange><Frequency dt:dt="r8">2699970000</Frequency><Timestamp dt:dt="r8">241437019014491</Timestamp><Current …	좌우반구com(split BVF)_2-028-1	60.021	1.0.0.165	1	273607930	Professional	2.0.10.242	2.0.10.353	06-05-2021	2021-06-05 오전 6:11:37	15:11:37	2.0.10.248	146	1	{/}	조직	조	직	NULL	NULL	NULL	68	1	14	NULL	NULL	NULL	KSY2	List2	NULL	NULL	NULL	NULL	NULL	NULL	NULL	NULL	NULL	1	{/}	1	3	436705	0	{/}	324
좌우반구com(split BVF)_2	28	1	<?xml version="1.0"?>\n<Clock xmlns:dt="urn:schemas-microsoft-com:datatypes"><Description dt:dt="string">E-Prime Primary Realtime Clock</Description><StartTime><Timestamp dt:dt="int">0</Timestamp><DateUtc dt:dt="string">2021-06-05T06:11:37Z</DateUtc></StartTime><FrequencyChanges><FrequencyChange><Frequency dt:dt="r8">2699970000</Frequency><Timestamp dt:dt="r8">241437019014491</Timestamp><Current …	좌우반구com(split BVF)_2-028-1	60.021	1.0.0.165	1	273607930	Professional	2.0.10.242	2.0.10.353	06-05-2021	2021-06-05 오전 6:11:37	15:11:37	2.0.10.248	374	1	{/}	종류	종	류	NULL	NULL	NULL	NULL	NULL	NULL	80	1	110	KSY2	List3	NULL	NULL	NULL	NULL	NULL	NULL	NULL	NULL	NULL	0	{/}	0	4	1056322	0	z	1411
좌우반구com(split BVF)_2	28	1	<?xml version="1.0"?>\n<Clock xmlns:dt="urn:schemas-microsoft-com:datatypes"><Description dt:dt="string">E-Prime Primary Realtime Clock</Description><StartTime><Timestamp dt:dt="int">0</Timestamp><DateUtc dt:dt="string">2021-06-05T06:11:37Z</DateUtc></StartTime><FrequencyChanges><FrequencyChange><Frequency dt:dt="r8">2699970000</Frequency><Timestamp dt:dt="r8">241437019014491</Timestamp><Current …	좌우반구com(split BVF)_2-028-1	60.021	1.0.0.165	1	273607930	Professional	2.0.10.242	2.0.10.353	06-05-2021	2021-06-05 오전 6:11:37	15:11:37	2.0.10.248	301	2	z	종백	종	백	NULL	NULL	NULL	NULL	NULL	NULL	104	1	37	KSY	List3	0		0	-1	859657	184		0	0	1	z	0	4	859841	0	z	494
좌우반구com(split BVF)_2	28	1	<?xml version="1.0"?>\n<Clock xmlns:dt="urn:schemas-microsoft-com:datatypes"><Description dt:dt="string">E-Prime Primary Realtime Clock</Description><StartTime><Timestamp dt:dt="int">0</Timestamp><DateUtc dt:dt="string">2021-06-05T06:11:37Z</DateUtc></StartTime><FrequencyChanges><FrequencyChange><Frequency dt:dt="r8">2699970000</Frequency><Timestamp dt:dt="r8">241437019014491</Timestamp><Current …	좌우반구com(split BVF)_2-028-1	60.021	1.0.0.165	1	273607930	Professional	2.0.10.242	2.0.10.353	06-05-2021	2021-06-05 오전 6:11:37	15:11:37	2.0.10.248	160	2	z	죽거	죽	거	NULL	NULL	NULL	27	1	28	NULL	NULL	NULL	KSY2	List2	NULL	NULL	NULL	NULL	NULL	NULL	NULL	NULL	NULL	1	z	0	3	473076	0	z	544
좌우반구com(split BVF)_2	28	1	<?xml version="1.0"?>\n<Clock xmlns:dt="urn:schemas-microsoft-com:datatypes"><Description dt:dt="string">E-Prime Primary Realtime Clock</Description><StartTime><Timestamp dt:dt="int">0</Timestamp><DateUtc dt:dt="string">2021-06-05T06:11:37Z</DateUtc></StartTime><FrequencyChanges><FrequencyChange><Frequency dt:dt="r8">2699970000</Frequency><Timestamp dt:dt="r8">241437019014491</Timestamp><Current …	좌우반구com(split BVF)_2-028-1	60.021	1.0.0.165	1	273607930	Professional	2.0.10.242	2.0.10.353	06-05-2021	2021-06-05 오전 6:11:37	15:11:37	2.0.10.248	199	1	{/}	죽음	죽	음	NULL	NULL	NULL	65	1	67	NULL	NULL	NULL	KSY2	List2	NULL	NULL	NULL	NULL	NULL	NULL	NULL	NULL	NULL	0	{/}	0	3	577423	0	z	356
좌우반구com(split BVF)_2	28	1	<?xml version="1.0"?>\n<Clock xmlns:dt="urn:schemas-microsoft-com:datatypes"><Description dt:dt="string">E-Prime Primary Realtime Clock</Description><StartTime><Timestamp dt:dt="int">0</Timestamp><DateUtc dt:dt="string">2021-06-05T06:11:37Z</DateUtc></StartTime><FrequencyChanges><FrequencyChange><Frequency dt:dt="r8">2699970000</Frequency><Timestamp dt:dt="r8">241437019014491</Timestamp><Current …	좌우반구com(split BVF)_2-028-1	60.021	1.0.0.165	1	273607930	Professional	2.0.10.242	2.0.10.353	06-05-2021	2021-06-05 오전 6:11:37	15:11:37	2.0.10.248	170	1	{/}	준거	준	거	NULL	NULL	NULL	20	1	38	NULL	NULL	NULL	KSY2	List2	NULL	NULL	NULL	NULL	NULL	NULL	NULL	NULL	NULL	1	{/}	0	4	499967	0	{/}	509
좌우반구com(split BVF)_2	28	1	<?xml version="1.0"?>\n<Clock xmlns:dt="urn:schemas-microsoft-com:datatypes"><Description dt:dt="string">E-Prime Primary Realtime Clock</Description><StartTime><Timestamp dt:dt="int">0</Timestamp><DateUtc dt:dt="string">2021-06-05T06:11:37Z</DateUtc></StartTime><FrequencyChanges><FrequencyChange><Frequency dt:dt="r8">2699970000</Frequency><Timestamp dt:dt="r8">241437019014491</Timestamp><Current …	좌우반구com(split BVF)_2-028-1	60.021	1.0.0.165	1	273607930	Professional	2.0.10.242	2.0.10.353	06-05-2021	2021-06-05 오전 6:11:37	15:11:37	2.0.10.248	99	2	z	증력	증	력	97	1	99	NULL	NULL	NULL	NULL	NULL	NULL	KSY	List1	0		0	0	295722	183		0	0	0	z	0	3	295905	0	{/}	369
좌우반구com(split BVF)_2	28	1	<?xml version="1.0"?>\n<Clock xmlns:dt="urn:schemas-microsoft-com:datatypes"><Description dt:dt="string">E-Prime Primary Realtime Clock</Description><StartTime><Timestamp dt:dt="int">0</Timestamp><DateUtc dt:dt="string">2021-06-05T06:11:37Z</DateUtc></StartTime><FrequencyChanges><FrequencyChange><Frequency dt:dt="r8">2699970000</Frequency><Timestamp dt:dt="r8">241437019014491</Timestamp><Current …	좌우반구com(split BVF)_2-028-1	60.021	1.0.0.165	1	273607930	Professional	2.0.10.242	2.0.10.353	06-05-2021	2021-06-05 오전 6:11:37	15:11:37	2.0.10.248	333	1	{/}	증인	증	인	NULL	NULL	NULL	NULL	NULL	NULL	23	1	69	KSY2	List3	NULL	NULL	NULL	NULL	NULL	NULL	NULL	NULL	NULL	1	{/}	0	4	944478	0	{/}	648
좌우반구com(split BVF)_2	28	1	<?xml version="1.0"?>\n<Clock xmlns:dt="urn:schemas-microsoft-com:datatypes"><Description dt:dt="string">E-Prime Primary Realtime Clock</Description><StartTime><Timestamp dt:dt="int">0</Timestamp><DateUtc dt:dt="string">2021-06-05T06:11:37Z</DateUtc></StartTime><FrequencyChanges><FrequencyChange><Frequency dt:dt="r8">2699970000</Frequency><Timestamp dt:dt="r8">241437019014491</Timestamp><Current …	좌우반구com(split BVF)_2-028-1	60.021	1.0.0.165	1	273607930	Professional	2.0.10.242	2.0.10.353	06-05-2021	2021-06-05 오전 6:11:37	15:11:37	2.0.10.248	389	2	z	지님	지	님	NULL	NULL	NULL	NULL	NULL	NULL	54	1	125	KSY	List3	0		0	-1	1096324	184		0	0	1	z	0	4	1096508	0	z	464
좌우반구com(split BVF)_2	28	1	<?xml version="1.0"?>\n<Clock xmlns:dt="urn:schemas-microsoft-com:datatypes"><Description dt:dt="string">E-Prime Primary Realtime Clock</Description><StartTime><Timestamp dt:dt="int">0</Timestamp><DateUtc dt:dt="string">2021-06-05T06:11:37Z</DateUtc></StartTime><FrequencyChanges><FrequencyChange><Frequency dt:dt="r8">2699970000</Frequency><Timestamp dt:dt="r8">241437019014491</Timestamp><Current …	좌우반구com(split BVF)_2-028-1	60.021	1.0.0.165	1	273607930	Professional	2.0.10.242	2.0.10.353	06-05-2021	2021-06-05 오전 6:11:37	15:11:37	2.0.10.248	275	1	{/}	지적	지	적	NULL	NULL	NULL	NULL	NULL	NULL	58	1	11	KSY2	List3	NULL	NULL	NULL	NULL	NULL	NULL	NULL	NULL	NULL	0	{/}	0	3	785433	0	z	559
좌우반구com(split BVF)_2	28	1	<?xml version="1.0"?>\n<Clock xmlns:dt="urn:schemas-microsoft-com:datatypes"><Description dt:dt="string">E-Prime Primary Realtime Clock</Description><StartTime><Timestamp dt:dt="int">0</Timestamp><DateUtc dt:dt="string">2021-06-05T06:11:37Z</DateUtc></StartTime><FrequencyChanges><FrequencyChange><Frequency dt:dt="r8">2699970000</Frequency><Timestamp dt:dt="r8">241437019014491</Timestamp><Current …	좌우반구com(split BVF)_2-028-1	60.021	1.0.0.165	1	273607930	Professional	2.0.10.242	2.0.10.353	06-05-2021	2021-06-05 오전 6:11:37	15:11:37	2.0.10.248	303	1	{/}	지표	지	표	NULL	NULL	NULL	NULL	NULL	NULL	123	1	39	KSY2	List3	NULL	NULL	NULL	NULL	NULL	NULL	NULL	NULL	NULL	0	{/}	0	4	865139	0	z	404
좌우반구com(split BVF)_2	28	1	<?xml version="1.0"?>\n<Clock xmlns:dt="urn:schemas-microsoft-com:datatypes"><Description dt:dt="string">E-Prime Primary Realtime Clock</Description><StartTime><Timestamp dt:dt="int">0</Timestamp><DateUtc dt:dt="string">2021-06-05T06:11:37Z</DateUtc></StartTime><FrequencyChanges><FrequencyChange><Frequency dt:dt="r8">2699970000</Frequency><Timestamp dt:dt="r8">241437019014491</Timestamp><Current …	좌우반구com(split BVF)_2-028-1	60.021	1.0.0.165	1	273607930	Professional	2.0.10.242	2.0.10.353	06-05-2021	2021-06-05 오전 6:11:37	15:11:37	2.0.10.248	345	1	{/}	지혜	지	혜	NULL	NULL	NULL	NULL	NULL	NULL	81	1	81	KSY2	List3	NULL	NULL	NULL	NULL	NULL	NULL	NULL	NULL	NULL	1	{/}	0	3	978582	0	{/}	400
좌우반구com(split BVF)_2	28	1	<?xml version="1.0"?>\n<Clock xmlns:dt="urn:schemas-microsoft-com:datatypes"><Description dt:dt="string">E-Prime Primary Realtime Clock</Description><StartTime><Timestamp dt:dt="int">0</Timestamp><DateUtc dt:dt="string">2021-06-05T06:11:37Z</DateUtc></StartTime><FrequencyChanges><FrequencyChange><Frequency dt:dt="r8">2699970000</Frequency><Timestamp dt:dt="r8">241437019014491</Timestamp><Current …	좌우반구com(split BVF)_2-028-1	60.021	1.0.0.165	1	273607930	Professional	2.0.10.242	2.0.10.353	06-05-2021	2021-06-05 오전 6:11:37	15:11:37	2.0.10.248	288	2	z	직매	직	매	NULL	NULL	NULL	NULL	NULL	NULL	126	1	24	KSY2	List3	NULL	NULL	NULL	NULL	NULL	NULL	NULL	NULL	NULL	1	z	0	3	821454	0	z	1658
좌우반구com(split BVF)_2	28	1	<?xml version="1.0"?>\n<Clock xmlns:dt="urn:schemas-microsoft-com:datatypes"><Description dt:dt="string">E-Prime Primary Realtime Clock</Description><StartTime><Timestamp dt:dt="int">0</Timestamp><DateUtc dt:dt="string">2021-06-05T06:11:37Z</DateUtc></StartTime><FrequencyChanges><FrequencyChange><Frequency dt:dt="r8">2699970000</Frequency><Timestamp dt:dt="r8">241437019014491</Timestamp><Current …	좌우반구com(split BVF)_2-028-1	60.021	1.0.0.165	1	273607930	Professional	2.0.10.242	2.0.10.353	06-05-2021	2021-06-05 오전 6:11:37	15:11:37	2.0.10.248	155	1	{/}	직장	직	장	NULL	NULL	NULL	79	1	23	NULL	NULL	NULL	KSY2	List2	NULL	NULL	NULL	NULL	NULL	NULL	NULL	NULL	NULL	1	{/}	0	4	460431	0	{/}	366
좌우반구com(split BVF)_2	28	1	<?xml version="1.0"?>\n<Clock xmlns:dt="urn:schemas-microsoft-com:datatypes"><Description dt:dt="string">E-Prime Primary Realtime Clock</Description><StartTime><Timestamp dt:dt="int">0</Timestamp><DateUtc dt:dt="string">2021-06-05T06:11:37Z</DateUtc></StartTime><FrequencyChanges><FrequencyChange><Frequency dt:dt="r8">2699970000</Frequency><Timestamp dt:dt="r8">241437019014491</Timestamp><Current …	좌우반구com(split BVF)_2-028-1	60.021	1.0.0.165	1	273607930	Professional	2.0.10.242	2.0.10.353	06-05-2021	2021-06-05 오전 6:11:37	15:11:37	2.0.10.248	11	2	z	진회	진	회	57	1	11	NULL	NULL	NULL	NULL	NULL	NULL	KSY	List1	0		0	-1	64236	183		0	0	1	z	0	3	64419	0	z	342
좌우반구com(split BVF)_2	28	1	<?xml version="1.0"?>\n<Clock xmlns:dt="urn:schemas-microsoft-com:datatypes"><Description dt:dt="string">E-Prime Primary Realtime Clock</Description><StartTime><Timestamp dt:dt="int">0</Timestamp><DateUtc dt:dt="string">2021-06-05T06:11:37Z</DateUtc></StartTime><FrequencyChanges><FrequencyChange><Frequency dt:dt="r8">2699970000</Frequency><Timestamp dt:dt="r8">241437019014491</Timestamp><Current …	좌우반구com(split BVF)_2-028-1	60.021	1.0.0.165	1	273607930	Professional	2.0.10.242	2.0.10.353	06-05-2021	2021-06-05 오전 6:11:37	15:11:37	2.0.10.248	273	1	{/}	질서	질	서	NULL	NULL	NULL	NULL	NULL	NULL	86	1	9	KSY2	List3	NULL	NULL	NULL	NULL	NULL	NULL	NULL	NULL	NULL	1	{/}	0	3	780052	0	{/}	396
좌우반구com(split BVF)_2	28	1	<?xml version="1.0"?>\n<Clock xmlns:dt="urn:schemas-microsoft-com:datatypes"><Description dt:dt="string">E-Prime Primary Realtime Clock</Description><StartTime><Timestamp dt:dt="int">0</Timestamp><DateUtc dt:dt="string">2021-06-05T06:11:37Z</DateUtc></StartTime><FrequencyChanges><FrequencyChange><Frequency dt:dt="r8">2699970000</Frequency><Timestamp dt:dt="r8">241437019014491</Timestamp><Current …	좌우반구com(split BVF)_2-028-1	60.021	1.0.0.165	1	273607930	Professional	2.0.10.242	2.0.10.353	06-05-2021	2021-06-05 오전 6:11:37	15:11:37	2.0.10.248	290	1	{/}	차량	차	량	NULL	NULL	NULL	NULL	NULL	NULL	69	1	26	KSY2	List3	NULL	NULL	NULL	NULL	NULL	NULL	NULL	NULL	NULL	1	{/}	0	4	828785	0	{/}	463
좌우반구com(split BVF)_2	28	1	<?xml version="1.0"?>\n<Clock xmlns:dt="urn:schemas-microsoft-com:datatypes"><Description dt:dt="string">E-Prime Primary Realtime Clock</Description><StartTime><Timestamp dt:dt="int">0</Timestamp><DateUtc dt:dt="string">2021-06-05T06:11:37Z</DateUtc></StartTime><FrequencyChanges><FrequencyChange><Frequency dt:dt="r8">2699970000</Frequency><Timestamp dt:dt="r8">241437019014491</Timestamp><Current …	좌우반구com(split BVF)_2-028-1	60.021	1.0.0.165	1	273607930	Professional	2.0.10.242	2.0.10.353	06-05-2021	2021-06-05 오전 6:11:37	15:11:37	2.0.10.248	349	1	{/}	차익	차	익	NULL	NULL	NULL	NULL	NULL	NULL	82	1	85	KSY2	List3	NULL	NULL	NULL	NULL	NULL	NULL	NULL	NULL	NULL	0	{/}	0	3	989445	0	z	353
좌우반구com(split BVF)_2	28	1	<?xml version="1.0"?>\n<Clock xmlns:dt="urn:schemas-microsoft-com:datatypes"><Description dt:dt="string">E-Prime Primary Realtime Clock</Description><StartTime><Timestamp dt:dt="int">0</Timestamp><DateUtc dt:dt="string">2021-06-05T06:11:37Z</DateUtc></StartTime><FrequencyChanges><FrequencyChange><Frequency dt:dt="r8">2699970000</Frequency><Timestamp dt:dt="r8">241437019014491</Timestamp><Current …	좌우반구com(split BVF)_2-028-1	60.021	1.0.0.165	1	273607930	Professional	2.0.10.242	2.0.10.353	06-05-2021	2021-06-05 오전 6:11:37	15:11:37	2.0.10.248	279	2	z	착반	착	반	NULL	NULL	NULL	NULL	NULL	NULL	116	1	15	KSY	List3	0		0	0	795730	183		0	0	1	z	0	3	795913	0	z	599
좌우반구com(split BVF)_2	28	1	<?xml version="1.0"?>\n<Clock xmlns:dt="urn:schemas-microsoft-com:datatypes"><Description dt:dt="string">E-Prime Primary Realtime Clock</Description><StartTime><Timestamp dt:dt="int">0</Timestamp><DateUtc dt:dt="string">2021-06-05T06:11:37Z</DateUtc></StartTime><FrequencyChanges><FrequencyChange><Frequency dt:dt="r8">2699970000</Frequency><Timestamp dt:dt="r8">241437019014491</Timestamp><Current …	좌우반구com(split BVF)_2-028-1	60.021	1.0.0.165	1	273607930	Professional	2.0.10.242	2.0.10.353	06-05-2021	2021-06-05 오전 6:11:37	15:11:37	2.0.10.248	10	1	{/}	책임	책	임	94	1	10	NULL	NULL	NULL	NULL	NULL	NULL	KSY2	List1	NULL	NULL	NULL	NULL	NULL	NULL	NULL	NULL	NULL	1	{/}	0	4	61654	0	{/}	564
좌우반구com(split BVF)_2	28	1	<?xml version="1.0"?>\n<Clock xmlns:dt="urn:schemas-microsoft-com:datatypes"><Description dt:dt="string">E-Prime Primary Realtime Clock</Description><StartTime><Timestamp dt:dt="int">0</Timestamp><DateUtc dt:dt="string">2021-06-05T06:11:37Z</DateUtc></StartTime><FrequencyChanges><FrequencyChange><Frequency dt:dt="r8">2699970000</Frequency><Timestamp dt:dt="r8">241437019014491</Timestamp><Current …	좌우반구com(split BVF)_2-028-1	60.021	1.0.0.165	1	273607930	Professional	2.0.10.242	2.0.10.353	06-05-2021	2021-06-05 오전 6:11:37	15:11:37	2.0.10.248	94	2	z	책희	책	희	26	1	94	NULL	NULL	NULL	NULL	NULL	NULL	KSY2	List1	NULL	NULL	NULL	NULL	NULL	NULL	NULL	NULL	NULL	1	z	0	3	283059	0	z	484
좌우반구com(split BVF)_2	28	1	<?xml version="1.0"?>\n<Clock xmlns:dt="urn:schemas-microsoft-com:datatypes"><Description dt:dt="string">E-Prime Primary Realtime Clock</Description><StartTime><Timestamp dt:dt="int">0</Timestamp><DateUtc dt:dt="string">2021-06-05T06:11:37Z</DateUtc></StartTime><FrequencyChanges><FrequencyChange><Frequency dt:dt="r8">2699970000</Frequency><Timestamp dt:dt="r8">241437019014491</Timestamp><Current …	좌우반구com(split BVF)_2-028-1	60.021	1.0.0.165	1	273607930	Professional	2.0.10.242	2.0.10.353	06-05-2021	2021-06-05 오전 6:11:37	15:11:37	2.0.10.248	383	2	z	청휘	청	휘	NULL	NULL	NULL	NULL	NULL	NULL	106	1	119	KSY3	List3	NULL	NULL	NULL	NULL	NULL	NULL	NULL	NULL	NULL	1	z	0	3	1080630	0	z	447
좌우반구com(split BVF)_2	28	1	<?xml version="1.0"?>\n<Clock xmlns:dt="urn:schemas-microsoft-com:datatypes"><Description dt:dt="string">E-Prime Primary Realtime Clock</Description><StartTime><Timestamp dt:dt="int">0</Timestamp><DateUtc dt:dt="string">2021-06-05T06:11:37Z</DateUtc></StartTime><FrequencyChanges><FrequencyChange><Frequency dt:dt="r8">2699970000</Frequency><Timestamp dt:dt="r8">241437019014491</Timestamp><Current …	좌우반구com(split BVF)_2-028-1	60.021	1.0.0.165	1	273607930	Professional	2.0.10.242	2.0.10.353	06-05-2021	2021-06-05 오전 6:11:37	15:11:37	2.0.10.248	298	2	z	체행	체	행	NULL	NULL	NULL	NULL	NULL	NULL	97	1	34	KSY3	List3	NULL	NULL	NULL	NULL	NULL	NULL	NULL	NULL	NULL	1	z	0	3	851910	0	z	442
좌우반구com(split BVF)_2	28	1	<?xml version="1.0"?>\n<Clock xmlns:dt="urn:schemas-microsoft-com:datatypes"><Description dt:dt="string">E-Prime Primary Realtime Clock</Description><StartTime><Timestamp dt:dt="int">0</Timestamp><DateUtc dt:dt="string">2021-06-05T06:11:37Z</DateUtc></StartTime><FrequencyChanges><FrequencyChange><Frequency dt:dt="r8">2699970000</Frequency><Timestamp dt:dt="r8">241437019014491</Timestamp><Current …	좌우반구com(split BVF)_2-028-1	60.021	1.0.0.165	1	273607930	Professional	2.0.10.242	2.0.10.353	06-05-2021	2021-06-05 오전 6:11:37	15:11:37	2.0.10.248	125	1	{/}	체험	체	험	38	1	125	NULL	NULL	NULL	NULL	NULL	NULL	KSY2	List1	NULL	NULL	NULL	NULL	NULL	NULL	NULL	NULL	NULL	1	{/}	0	4	367630	0	{/}	440
좌우반구com(split BVF)_2	28	1	<?xml version="1.0"?>\n<Clock xmlns:dt="urn:schemas-microsoft-com:datatypes"><Description dt:dt="string">E-Prime Primary Realtime Clock</Description><StartTime><Timestamp dt:dt="int">0</Timestamp><DateUtc dt:dt="string">2021-06-05T06:11:37Z</DateUtc></StartTime><FrequencyChanges><FrequencyChange><Frequency dt:dt="r8">2699970000</Frequency><Timestamp dt:dt="r8">241437019014491</Timestamp><Current …	좌우반구com(split BVF)_2-028-1	60.021	1.0.0.165	1	273607930	Professional	2.0.10.242	2.0.10.353	06-05-2021	2021-06-05 오전 6:11:37	15:11:37	2.0.10.248	328	1	{/}	최고	최	고	NULL	NULL	NULL	NULL	NULL	NULL	15	1	64	KSY2	List3	NULL	NULL	NULL	NULL	NULL	NULL	NULL	NULL	NULL	0	{/}	1	3	931415	0	z	472
좌우반구com(split BVF)_2	28	1	<?xml version="1.0"?>\n<Clock xmlns:dt="urn:schemas-microsoft-com:datatypes"><Description dt:dt="string">E-Prime Primary Realtime Clock</Description><StartTime><Timestamp dt:dt="int">0</Timestamp><DateUtc dt:dt="string">2021-06-05T06:11:37Z</DateUtc></StartTime><FrequencyChanges><FrequencyChange><Frequency dt:dt="r8">2699970000</Frequency><Timestamp dt:dt="r8">241437019014491</Timestamp><Current …	좌우반구com(split BVF)_2-028-1	60.021	1.0.0.165	1	273607930	Professional	2.0.10.242	2.0.10.353	06-05-2021	2021-06-05 오전 6:11:37	15:11:37	2.0.10.248	217	2	z	최여	최	여	NULL	NULL	NULL	63	1	85	NULL	NULL	NULL	KSY3	List2	NULL	NULL	NULL	NULL	NULL	NULL	NULL	NULL	NULL	1	z	0	3	626322	0	z	352
좌우반구com(split BVF)_2	28	1	<?xml version="1.0"?>\n<Clock xmlns:dt="urn:schemas-microsoft-com:datatypes"><Description dt:dt="string">E-Prime Primary Realtime Clock</Description><StartTime><Timestamp dt:dt="int">0</Timestamp><DateUtc dt:dt="string">2021-06-05T06:11:37Z</DateUtc></StartTime><FrequencyChanges><FrequencyChange><Frequency dt:dt="r8">2699970000</Frequency><Timestamp dt:dt="r8">241437019014491</Timestamp><Current …	좌우반구com(split BVF)_2-028-1	60.021	1.0.0.165	1	273607930	Professional	2.0.10.242	2.0.10.353	06-05-2021	2021-06-05 오전 6:11:37	15:11:37	2.0.10.248	168	2	z	최횟	최	횟	NULL	NULL	NULL	31	1	36	NULL	NULL	NULL	KSY3	List2	NULL	NULL	NULL	NULL	NULL	NULL	NULL	NULL	NULL	1	z	0	3	494652	0	z	288
좌우반구com(split BVF)_2	28	1	<?xml version="1.0"?>\n<Clock xmlns:dt="urn:schemas-microsoft-com:datatypes"><Description dt:dt="string">E-Prime Primary Realtime Clock</Description><StartTime><Timestamp dt:dt="int">0</Timestamp><DateUtc dt:dt="string">2021-06-05T06:11:37Z</DateUtc></StartTime><FrequencyChanges><FrequencyChange><Frequency dt:dt="r8">2699970000</Frequency><Timestamp dt:dt="r8">241437019014491</Timestamp><Current …	좌우반구com(split BVF)_2-028-1	60.021	1.0.0.165	1	273607930	Professional	2.0.10.242	2.0.10.353	06-05-2021	2021-06-05 오전 6:11:37	15:11:37	2.0.10.248	47	2	z	축허	축	허	64	1	47	NULL	NULL	NULL	NULL	NULL	NULL	KSY	List1	0		1	-1	157003	184		0	0	1	z	0	4	157187	0	z	477
좌우반구com(split BVF)_2	28	1	<?xml version="1.0"?>\n<Clock xmlns:dt="urn:schemas-microsoft-com:datatypes"><Description dt:dt="string">E-Prime Primary Realtime Clock</Description><StartTime><Timestamp dt:dt="int">0</Timestamp><DateUtc dt:dt="string">2021-06-05T06:11:37Z</DateUtc></StartTime><FrequencyChanges><FrequencyChange><Frequency dt:dt="r8">2699970000</Frequency><Timestamp dt:dt="r8">241437019014491</Timestamp><Current …	좌우반구com(split BVF)_2-028-1	60.021	1.0.0.165	1	273607930	Professional	2.0.10.242	2.0.10.353	06-05-2021	2021-06-05 오전 6:11:37	15:11:37	2.0.10.248	250	2	z	축헤	축	헤	NULL	NULL	NULL	56	1	118	NULL	NULL	NULL	KSY	List2	0		0	-1	714108	184		0	0	1	z	0	4	714292	0	z	493
좌우반구com(split BVF)_2	28	1	<?xml version="1.0"?>\n<Clock xmlns:dt="urn:schemas-microsoft-com:datatypes"><Description dt:dt="string">E-Prime Primary Realtime Clock</Description><StartTime><Timestamp dt:dt="int">0</Timestamp><DateUtc dt:dt="string">2021-06-05T06:11:37Z</DateUtc></StartTime><FrequencyChanges><FrequencyChange><Frequency dt:dt="r8">2699970000</Frequency><Timestamp dt:dt="r8">241437019014491</Timestamp><Current …	좌우반구com(split BVF)_2-028-1	60.021	1.0.0.165	1	273607930	Professional	2.0.10.242	2.0.10.353	06-05-2021	2021-06-05 오전 6:11:37	15:11:37	2.0.10.248	211	2	z	축희	축	희	NULL	NULL	NULL	75	1	79	NULL	NULL	NULL	KSY2	List2	NULL	NULL	NULL	NULL	NULL	NULL	NULL	NULL	NULL	1	z	0	3	609878	0	z	941
좌우반구com(split BVF)_2	28	1	<?xml version="1.0"?>\n<Clock xmlns:dt="urn:schemas-microsoft-com:datatypes"><Description dt:dt="string">E-Prime Primary Realtime Clock</Description><StartTime><Timestamp dt:dt="int">0</Timestamp><DateUtc dt:dt="string">2021-06-05T06:11:37Z</DateUtc></StartTime><FrequencyChanges><FrequencyChange><Frequency dt:dt="r8">2699970000</Frequency><Timestamp dt:dt="r8">241437019014491</Timestamp><Current …	좌우반구com(split BVF)_2-028-1	60.021	1.0.0.165	1	273607930	Professional	2.0.10.242	2.0.10.353	06-05-2021	2021-06-05 오전 6:11:37	15:11:37	2.0.10.248	53	2	z	측개	측	개	7	1	53	NULL	NULL	NULL	NULL	NULL	NULL	KSY	List1	0		1	-1	172731	184		0	0	1	z	0	4	172915	0	z	341
좌우반구com(split BVF)_2	28	1	<?xml version="1.0"?>\n<Clock xmlns:dt="urn:schemas-microsoft-com:datatypes"><Description dt:dt="string">E-Prime Primary Realtime Clock</Description><StartTime><Timestamp dt:dt="int">0</Timestamp><DateUtc dt:dt="string">2021-06-05T06:11:37Z</DateUtc></StartTime><FrequencyChanges><FrequencyChange><Frequency dt:dt="r8">2699970000</Frequency><Timestamp dt:dt="r8">241437019014491</Timestamp><Current …	좌우반구com(split BVF)_2-028-1	60.021	1.0.0.165	1	273607930	Professional	2.0.10.242	2.0.10.353	06-05-2021	2021-06-05 오전 6:11:37	15:11:37	2.0.10.248	49	1	{/}	치안	치	안	44	1	49	NULL	NULL	NULL	NULL	NULL	NULL	KSY2	List1	NULL	NULL	NULL	NULL	NULL	NULL	NULL	NULL	NULL	1	{/}	0	3	162518	0	{/}	586
좌우반구com(split BVF)_2	28	1	<?xml version="1.0"?>\n<Clock xmlns:dt="urn:schemas-microsoft-com:datatypes"><Description dt:dt="string">E-Prime Primary Realtime Clock</Description><StartTime><Timestamp dt:dt="int">0</Timestamp><DateUtc dt:dt="string">2021-06-05T06:11:37Z</DateUtc></StartTime><FrequencyChanges><FrequencyChange><Frequency dt:dt="r8">2699970000</Frequency><Timestamp dt:dt="r8">241437019014491</Timestamp><Current …	좌우반구com(split BVF)_2-028-1	60.021	1.0.0.165	1	273607930	Professional	2.0.10.242	2.0.10.353	06-05-2021	2021-06-05 오전 6:11:37	15:11:37	2.0.10.248	323	2	z	치책	치	책	NULL	NULL	NULL	NULL	NULL	NULL	33	1	59	KSY3	List3	NULL	NULL	NULL	NULL	NULL	NULL	NULL	NULL	NULL	1	z	0	3	917987	0	z	812
좌우반구com(split BVF)_2	28	1	<?xml version="1.0"?>\n<Clock xmlns:dt="urn:schemas-microsoft-com:datatypes"><Description dt:dt="string">E-Prime Primary Realtime Clock</Description><StartTime><Timestamp dt:dt="int">0</Timestamp><DateUtc dt:dt="string">2021-06-05T06:11:37Z</DateUtc></StartTime><FrequencyChanges><FrequencyChange><Frequency dt:dt="r8">2699970000</Frequency><Timestamp dt:dt="r8">241437019014491</Timestamp><Current …	좌우반구com(split BVF)_2-028-1	60.021	1.0.0.165	1	273607930	Professional	2.0.10.242	2.0.10.353	06-05-2021	2021-06-05 오전 6:11:37	15:11:37	2.0.10.248	340	2	z	치향	치	향	NULL	NULL	NULL	NULL	NULL	NULL	52	1	76	KSY3	List3	NULL	NULL	NULL	NULL	NULL	NULL	NULL	NULL	NULL	1	z	1	3	964920	0	z	614
좌우반구com(split BVF)_2	28	1	<?xml version="1.0"?>\n<Clock xmlns:dt="urn:schemas-microsoft-com:datatypes"><Description dt:dt="string">E-Prime Primary Realtime Clock</Description><StartTime><Timestamp dt:dt="int">0</Timestamp><DateUtc dt:dt="string">2021-06-05T06:11:37Z</DateUtc></StartTime><FrequencyChanges><FrequencyChange><Frequency dt:dt="r8">2699970000</Frequency><Timestamp dt:dt="r8">241437019014491</Timestamp><Current …	좌우반구com(split BVF)_2-028-1	60.021	1.0.0.165	1	273607930	Professional	2.0.10.242	2.0.10.353	06-05-2021	2021-06-05 오전 6:11:37	15:11:37	2.0.10.248	75	1	{/}	타격	타	격	35	1	75	NULL	NULL	NULL	NULL	NULL	NULL	KSY2	List1	NULL	NULL	NULL	NULL	NULL	NULL	NULL	NULL	NULL	0	{/}	1	3	232560	0	z	655
좌우반구com(split BVF)_2	28	1	<?xml version="1.0"?>\n<Clock xmlns:dt="urn:schemas-microsoft-com:datatypes"><Description dt:dt="string">E-Prime Primary Realtime Clock</Description><StartTime><Timestamp dt:dt="int">0</Timestamp><DateUtc dt:dt="string">2021-06-05T06:11:37Z</DateUtc></StartTime><FrequencyChanges><FrequencyChange><Frequency dt:dt="r8">2699970000</Frequency><Timestamp dt:dt="r8">241437019014491</Timestamp><Current …	좌우반구com(split BVF)_2-028-1	60.021	1.0.0.165	1	273607930	Professional	2.0.10.242	2.0.10.353	06-05-2021	2021-06-05 오전 6:11:37	15:11:37	2.0.10.248	308	1	{/}	탈퇴	탈	퇴	NULL	NULL	NULL	NULL	NULL	NULL	61	1	44	KSY2	List3	NULL	NULL	NULL	NULL	NULL	NULL	NULL	NULL	NULL	1	{/}	0	3	878384	0	{/}	575
좌우반구com(split BVF)_2	28	1	<?xml version="1.0"?>\n<Clock xmlns:dt="urn:schemas-microsoft-com:datatypes"><Description dt:dt="string">E-Prime Primary Realtime Clock</Description><StartTime><Timestamp dt:dt="int">0</Timestamp><DateUtc dt:dt="string">2021-06-05T06:11:37Z</DateUtc></StartTime><FrequencyChanges><FrequencyChange><Frequency dt:dt="r8">2699970000</Frequency><Timestamp dt:dt="r8">241437019014491</Timestamp><Current …	좌우반구com(split BVF)_2-028-1	60.021	1.0.0.165	1	273607930	Professional	2.0.10.242	2.0.10.353	06-05-2021	2021-06-05 오전 6:11:37	15:11:37	2.0.10.248	251	2	z	태스	태	스	NULL	NULL	NULL	85	1	119	NULL	NULL	NULL	KSY3	List2	NULL	NULL	NULL	NULL	NULL	NULL	NULL	NULL	NULL	1	z	0	4	716991	0	z	842
좌우반구com(split BVF)_2	28	1	<?xml version="1.0"?>\n<Clock xmlns:dt="urn:schemas-microsoft-com:datatypes"><Description dt:dt="string">E-Prime Primary Realtime Clock</Description><StartTime><Timestamp dt:dt="int">0</Timestamp><DateUtc dt:dt="string">2021-06-05T06:11:37Z</DateUtc></StartTime><FrequencyChanges><FrequencyChange><Frequency dt:dt="r8">2699970000</Frequency><Timestamp dt:dt="r8">241437019014491</Timestamp><Current …	좌우반구com(split BVF)_2-028-1	60.021	1.0.0.165	1	273607930	Professional	2.0.10.242	2.0.10.353	06-05-2021	2021-06-05 오전 6:11:37	15:11:37	2.0.10.248	137	1	{/}	택시	택	시	NULL	NULL	NULL	22	1	5	NULL	NULL	NULL	KSY2	List2	NULL	NULL	NULL	NULL	NULL	NULL	NULL	NULL	NULL	1	{/}	1	3	413380	0	{/}	329
좌우반구com(split BVF)_2	28	1	<?xml version="1.0"?>\n<Clock xmlns:dt="urn:schemas-microsoft-com:datatypes"><Description dt:dt="string">E-Prime Primary Realtime Clock</Description><StartTime><Timestamp dt:dt="int">0</Timestamp><DateUtc dt:dt="string">2021-06-05T06:11:37Z</DateUtc></StartTime><FrequencyChanges><FrequencyChange><Frequency dt:dt="r8">2699970000</Frequency><Timestamp dt:dt="r8">241437019014491</Timestamp><Current …	좌우반구com(split BVF)_2-028-1	60.021	1.0.0.165	1	273607930	Professional	2.0.10.242	2.0.10.353	06-05-2021	2021-06-05 오전 6:11:37	15:11:37	2.0.10.248	258	2	z	택정	택	정	NULL	NULL	NULL	122	1	126	NULL	NULL	NULL	KSY3	List2	NULL	NULL	NULL	NULL	NULL	NULL	NULL	NULL	NULL	1	z	0	3	736384	0	z	449
좌우반구com(split BVF)_2	28	1	<?xml version="1.0"?>\n<Clock xmlns:dt="urn:schemas-microsoft-com:datatypes"><Description dt:dt="string">E-Prime Primary Realtime Clock</Description><StartTime><Timestamp dt:dt="int">0</Timestamp><DateUtc dt:dt="string">2021-06-05T06:11:37Z</DateUtc></StartTime><FrequencyChanges><FrequencyChange><Frequency dt:dt="r8">2699970000</Frequency><Timestamp dt:dt="r8">241437019014491</Timestamp><Current …	좌우반구com(split BVF)_2-028-1	60.021	1.0.0.165	1	273607930	Professional	2.0.10.242	2.0.10.353	06-05-2021	2021-06-05 오전 6:11:37	15:11:37	2.0.10.248	366	2	z	통락	통	락	NULL	NULL	NULL	NULL	NULL	NULL	67	1	102	KSY2	List3	NULL	NULL	NULL	NULL	NULL	NULL	NULL	NULL	NULL	1	z	0	4	1034613	0	z	664
좌우반구com(split BVF)_2	28	1	<?xml version="1.0"?>\n<Clock xmlns:dt="urn:schemas-microsoft-com:datatypes"><Description dt:dt="string">E-Prime Primary Realtime Clock</Description><StartTime><Timestamp dt:dt="int">0</Timestamp><DateUtc dt:dt="string">2021-06-05T06:11:37Z</DateUtc></StartTime><FrequencyChanges><FrequencyChange><Frequency dt:dt="r8">2699970000</Frequency><Timestamp dt:dt="r8">241437019014491</Timestamp><Current …	좌우반구com(split BVF)_2-028-1	60.021	1.0.0.165	1	273607930	Professional	2.0.10.242	2.0.10.353	06-05-2021	2021-06-05 오전 6:11:37	15:11:37	2.0.10.248	269	2	z	통록	통	록	NULL	NULL	NULL	NULL	NULL	NULL	71	1	5	KSY	List3	0		0	-1	769472	183		0	0	1	z	1	3	769655	0	z	321
좌우반구com(split BVF)_2	28	1	<?xml version="1.0"?>\n<Clock xmlns:dt="urn:schemas-microsoft-com:datatypes"><Description dt:dt="string">E-Prime Primary Realtime Clock</Description><StartTime><Timestamp dt:dt="int">0</Timestamp><DateUtc dt:dt="string">2021-06-05T06:11:37Z</DateUtc></StartTime><FrequencyChanges><FrequencyChange><Frequency dt:dt="r8">2699970000</Frequency><Timestamp dt:dt="r8">241437019014491</Timestamp><Current …	좌우반구com(split BVF)_2-028-1	60.021	1.0.0.165	1	273607930	Professional	2.0.10.242	2.0.10.353	06-05-2021	2021-06-05 오전 6:11:37	15:11:37	2.0.10.248	193	2	z	통류	통	류	NULL	NULL	NULL	90	1	61	NULL	NULL	NULL	KSY	List2	0		0	-1	561495	183		0	0	1	z	1	3	561678	0	z	397
좌우반구com(split BVF)_2	28	1	<?xml version="1.0"?>\n<Clock xmlns:dt="urn:schemas-microsoft-com:datatypes"><Description dt:dt="string">E-Prime Primary Realtime Clock</Description><StartTime><Timestamp dt:dt="int">0</Timestamp><DateUtc dt:dt="string">2021-06-05T06:11:37Z</DateUtc></StartTime><FrequencyChanges><FrequencyChange><Frequency dt:dt="r8">2699970000</Frequency><Timestamp dt:dt="r8">241437019014491</Timestamp><Current …	좌우반구com(split BVF)_2-028-1	60.021	1.0.0.165	1	273607930	Professional	2.0.10.242	2.0.10.353	06-05-2021	2021-06-05 오전 6:11:37	15:11:37	2.0.10.248	169	2	z	퇴착	퇴	착	NULL	NULL	NULL	47	1	37	NULL	NULL	NULL	KSY	List2	0		0	-1	496951	183		0	0	0	z	0	3	497134	0	{/}	630
좌우반구com(split BVF)_2	28	1	<?xml version="1.0"?>\n<Clock xmlns:dt="urn:schemas-microsoft-com:datatypes"><Description dt:dt="string">E-Prime Primary Realtime Clock</Description><StartTime><Timestamp dt:dt="int">0</Timestamp><DateUtc dt:dt="string">2021-06-05T06:11:37Z</DateUtc></StartTime><FrequencyChanges><FrequencyChange><Frequency dt:dt="r8">2699970000</Frequency><Timestamp dt:dt="r8">241437019014491</Timestamp><Current …	좌우반구com(split BVF)_2-028-1	60.021	1.0.0.165	1	273607930	Professional	2.0.10.242	2.0.10.353	06-05-2021	2021-06-05 오전 6:11:37	15:11:37	2.0.10.248	205	1	{/}	판단	판	단	NULL	NULL	NULL	86	1	73	NULL	NULL	NULL	KSY2	List2	NULL	NULL	NULL	NULL	NULL	NULL	NULL	NULL	NULL	1	{/}	1	3	593700	0	{/}	407
좌우반구com(split BVF)_2	28	1	<?xml version="1.0"?>\n<Clock xmlns:dt="urn:schemas-microsoft-com:datatypes"><Description dt:dt="string">E-Prime Primary Realtime Clock</Description><StartTime><Timestamp dt:dt="int">0</Timestamp><DateUtc dt:dt="string">2021-06-05T06:11:37Z</DateUtc></StartTime><FrequencyChanges><FrequencyChange><Frequency dt:dt="r8">2699970000</Frequency><Timestamp dt:dt="r8">241437019014491</Timestamp><Current …	좌우반구com(split BVF)_2-028-1	60.021	1.0.0.165	1	273607930	Professional	2.0.10.242	2.0.10.353	06-05-2021	2021-06-05 오전 6:11:37	15:11:37	2.0.10.248	96	1	{/}	판매	판	매	132	1	96	NULL	NULL	NULL	NULL	NULL	NULL	KSY2	List1	NULL	NULL	NULL	NULL	NULL	NULL	NULL	NULL	NULL	1	{/}	0	4	288541	0	{/}	330
좌우반구com(split BVF)_2	28	1	<?xml version="1.0"?>\n<Clock xmlns:dt="urn:schemas-microsoft-com:datatypes"><Description dt:dt="string">E-Prime Primary Realtime Clock</Description><StartTime><Timestamp dt:dt="int">0</Timestamp><DateUtc dt:dt="string">2021-06-05T06:11:37Z</DateUtc></StartTime><FrequencyChanges><FrequencyChange><Frequency dt:dt="r8">2699970000</Frequency><Timestamp dt:dt="r8">241437019014491</Timestamp><Current …	좌우반구com(split BVF)_2-028-1	60.021	1.0.0.165	1	273607930	Professional	2.0.10.242	2.0.10.353	06-05-2021	2021-06-05 오전 6:11:37	15:11:37	2.0.10.248	359	1	{/}	표현	표	현	NULL	NULL	NULL	NULL	NULL	NULL	14	1	95	KSY2	List3	NULL	NULL	NULL	NULL	NULL	NULL	NULL	NULL	NULL	1	{/}	1	3	1015519	0	{/}	390
좌우반구com(split BVF)_2	28	1	<?xml version="1.0"?>\n<Clock xmlns:dt="urn:schemas-microsoft-com:datatypes"><Description dt:dt="string">E-Prime Primary Realtime Clock</Description><StartTime><Timestamp dt:dt="int">0</Timestamp><DateUtc dt:dt="string">2021-06-05T06:11:37Z</DateUtc></StartTime><FrequencyChanges><FrequencyChange><Frequency dt:dt="r8">2699970000</Frequency><Timestamp dt:dt="r8">241437019014491</Timestamp><Current …	좌우반구com(split BVF)_2-028-1	60.021	1.0.0.165	1	273607930	Professional	2.0.10.242	2.0.10.353	06-05-2021	2021-06-05 오전 6:11:37	15:11:37	2.0.10.248	3	2	z	품결	품	결	123	1	3	NULL	NULL	NULL	NULL	NULL	NULL	KSY	List1	0		0	0	43427	183		0	0	0	z	0	3	43610	0	{/}	248
좌우반구com(split BVF)_2	28	1	<?xml version="1.0"?>\n<Clock xmlns:dt="urn:schemas-microsoft-com:datatypes"><Description dt:dt="string">E-Prime Primary Realtime Clock</Description><StartTime><Timestamp dt:dt="int">0</Timestamp><DateUtc dt:dt="string">2021-06-05T06:11:37Z</DateUtc></StartTime><FrequencyChanges><FrequencyChange><Frequency dt:dt="r8">2699970000</Frequency><Timestamp dt:dt="r8">241437019014491</Timestamp><Current …	좌우반구com(split BVF)_2-028-1	60.021	1.0.0.165	1	273607930	Professional	2.0.10.242	2.0.10.353	06-05-2021	2021-06-05 오전 6:11:37	15:11:37	2.0.10.248	247	2	z	필관	필	관	NULL	NULL	NULL	52	1	115	NULL	NULL	NULL	KSY	List2	0		1	-1	706244	184		0	0	1	z	0	4	706428	0	z	509
좌우반구com(split BVF)_2	28	1	<?xml version="1.0"?>\n<Clock xmlns:dt="urn:schemas-microsoft-com:datatypes"><Description dt:dt="string">E-Prime Primary Realtime Clock</Description><StartTime><Timestamp dt:dt="int">0</Timestamp><DateUtc dt:dt="string">2021-06-05T06:11:37Z</DateUtc></StartTime><FrequencyChanges><FrequencyChange><Frequency dt:dt="r8">2699970000</Frequency><Timestamp dt:dt="r8">241437019014491</Timestamp><Current …	좌우반구com(split BVF)_2-028-1	60.021	1.0.0.165	1	273607930	Professional	2.0.10.242	2.0.10.353	06-05-2021	2021-06-05 오전 6:11:37	15:11:37	2.0.10.248	157	1	{/}	필수	필	수	NULL	NULL	NULL	97	1	25	NULL	NULL	NULL	KSY2	List2	NULL	NULL	NULL	NULL	NULL	NULL	NULL	NULL	NULL	1	{/}	0	3	465462	0	{/}	366
좌우반구com(split BVF)_2	28	1	<?xml version="1.0"?>\n<Clock xmlns:dt="urn:schemas-microsoft-com:datatypes"><Description dt:dt="string">E-Prime Primary Realtime Clock</Description><StartTime><Timestamp dt:dt="int">0</Timestamp><DateUtc dt:dt="string">2021-06-05T06:11:37Z</DateUtc></StartTime><FrequencyChanges><FrequencyChange><Frequency dt:dt="r8">2699970000</Frequency><Timestamp dt:dt="r8">241437019014491</Timestamp><Current …	좌우반구com(split BVF)_2-028-1	60.021	1.0.0.165	1	273607930	Professional	2.0.10.242	2.0.10.353	06-05-2021	2021-06-05 오전 6:11:37	15:11:37	2.0.10.248	229	1	{/}	핑계	핑	계	NULL	NULL	NULL	101	1	97	NULL	NULL	NULL	KSY2	List2	NULL	NULL	NULL	NULL	NULL	NULL	NULL	NULL	NULL	1	{/}	0	4	657212	0	{/}	870
좌우반구com(split BVF)_2	28	1	<?xml version="1.0"?>\n<Clock xmlns:dt="urn:schemas-microsoft-com:datatypes"><Description dt:dt="string">E-Prime Primary Realtime Clock</Description><StartTime><Timestamp dt:dt="int">0</Timestamp><DateUtc dt:dt="string">2021-06-05T06:11:37Z</DateUtc></StartTime><FrequencyChanges><FrequencyChange><Frequency dt:dt="r8">2699970000</Frequency><Timestamp dt:dt="r8">241437019014491</Timestamp><Current …	좌우반구com(split BVF)_2-028-1	60.021	1.0.0.165	1	273607930	Professional	2.0.10.242	2.0.10.353	06-05-2021	2021-06-05 오전 6:11:37	15:11:37	2.0.10.248	132	2	z	핑품	핑	품	66	1	132	NULL	NULL	NULL	NULL	NULL	NULL	KSY3	List1	NULL	NULL	NULL	NULL	NULL	NULL	NULL	NULL	NULL	1	z	0	4	386790	0	z	488
좌우반구com(split BVF)_2	28	1	<?xml version="1.0"?>\n<Clock xmlns:dt="urn:schemas-microsoft-com:datatypes"><Description dt:dt="string">E-Prime Primary Realtime Clock</Description><StartTime><Timestamp dt:dt="int">0</Timestamp><DateUtc dt:dt="string">2021-06-05T06:11:37Z</DateUtc></StartTime><FrequencyChanges><FrequencyChange><Frequency dt:dt="r8">2699970000</Frequency><Timestamp dt:dt="r8">241437019014491</Timestamp><Current …	좌우반구com(split BVF)_2-028-1	60.021	1.0.0.165	1	273607930	Professional	2.0.10.242	2.0.10.353	06-05-2021	2021-06-05 오전 6:11:37	15:11:37	2.0.10.248	263	1	{/}	하나	하	나	NULL	NULL	NULL	14	1	131	NULL	NULL	NULL	KSY2	List2	NULL	NULL	NULL	NULL	NULL	NULL	NULL	NULL	NULL	0	{/}	1	3	749662	0	z	843
좌우반구com(split BVF)_2	28	1	<?xml version="1.0"?>\n<Clock xmlns:dt="urn:schemas-microsoft-com:datatypes"><Description dt:dt="string">E-Prime Primary Realtime Clock</Description><StartTime><Timestamp dt:dt="int">0</Timestamp><DateUtc dt:dt="string">2021-06-05T06:11:37Z</DateUtc></StartTime><FrequencyChanges><FrequencyChange><Frequency dt:dt="r8">2699970000</Frequency><Timestamp dt:dt="r8">241437019014491</Timestamp><Current …	좌우반구com(split BVF)_2-028-1	60.021	1.0.0.165	1	273607930	Professional	2.0.10.242	2.0.10.353	06-05-2021	2021-06-05 오전 6:11:37	15:11:37	2.0.10.248	82	1	{/}	한계	한	계	33	1	82	NULL	NULL	NULL	NULL	NULL	NULL	KSY2	List1	NULL	NULL	NULL	NULL	NULL	NULL	NULL	NULL	NULL	1	{/}	0	3	250887	0	{/}	872
좌우반구com(split BVF)_2	28	1	<?xml version="1.0"?>\n<Clock xmlns:dt="urn:schemas-microsoft-com:datatypes"><Description dt:dt="string">E-Prime Primary Realtime Clock</Description><StartTime><Timestamp dt:dt="int">0</Timestamp><DateUtc dt:dt="string">2021-06-05T06:11:37Z</DateUtc></StartTime><FrequencyChanges><FrequencyChange><Frequency dt:dt="r8">2699970000</Frequency><Timestamp dt:dt="r8">241437019014491</Timestamp><Current …	좌우반구com(split BVF)_2-028-1	60.021	1.0.0.165	1	273607930	Professional	2.0.10.242	2.0.10.353	06-05-2021	2021-06-05 오전 6:11:37	15:11:37	2.0.10.248	86	1	{/}	핵심	핵	심	98	1	86	NULL	NULL	NULL	NULL	NULL	NULL	KSY2	List1	NULL	NULL	NULL	NULL	NULL	NULL	NULL	NULL	NULL	1	{/}	0	3	262200	0	{/}	431
좌우반구com(split BVF)_2	28	1	<?xml version="1.0"?>\n<Clock xmlns:dt="urn:schemas-microsoft-com:datatypes"><Description dt:dt="string">E-Prime Primary Realtime Clock</Description><StartTime><Timestamp dt:dt="int">0</Timestamp><DateUtc dt:dt="string">2021-06-05T06:11:37Z</DateUtc></StartTime><FrequencyChanges><FrequencyChange><Frequency dt:dt="r8">2699970000</Frequency><Timestamp dt:dt="r8">241437019014491</Timestamp><Current …	좌우반구com(split BVF)_2-028-1	60.021	1.0.0.165	1	273607930	Professional	2.0.10.242	2.0.10.353	06-05-2021	2021-06-05 오전 6:11:37	15:11:37	2.0.10.248	313	2	z	핵외	핵	외	NULL	NULL	NULL	NULL	NULL	NULL	113	1	49	KSY3	List3	NULL	NULL	NULL	NULL	NULL	NULL	NULL	NULL	NULL	1	z	0	4	891713	0	z	614
좌우반구com(split BVF)_2	28	1	<?xml version="1.0"?>\n<Clock xmlns:dt="urn:schemas-microsoft-com:datatypes"><Description dt:dt="string">E-Prime Primary Realtime Clock</Description><StartTime><Timestamp dt:dt="int">0</Timestamp><DateUtc dt:dt="string">2021-06-05T06:11:37Z</DateUtc></StartTime><FrequencyChanges><FrequencyChange><Frequency dt:dt="r8">2699970000</Frequency><Timestamp dt:dt="r8">241437019014491</Timestamp><Current …	좌우반구com(split BVF)_2-028-1	60.021	1.0.0.165	1	273607930	Professional	2.0.10.242	2.0.10.353	06-05-2021	2021-06-05 오전 6:11:37	15:11:37	2.0.10.248	201	2	z	핵정	핵	정	NULL	NULL	NULL	88	1	69	NULL	NULL	NULL	KSY3	List2	NULL	NULL	NULL	NULL	NULL	NULL	NULL	NULL	NULL	1	z	1	3	582504	0	z	371
좌우반구com(split BVF)_2	28	1	<?xml version="1.0"?>\n<Clock xmlns:dt="urn:schemas-microsoft-com:datatypes"><Description dt:dt="string">E-Prime Primary Realtime Clock</Description><StartTime><Timestamp dt:dt="int">0</Timestamp><DateUtc dt:dt="string">2021-06-05T06:11:37Z</DateUtc></StartTime><FrequencyChanges><FrequencyChange><Frequency dt:dt="r8">2699970000</Frequency><Timestamp dt:dt="r8">241437019014491</Timestamp><Current …	좌우반구com(split BVF)_2-028-1	60.021	1.0.0.165	1	273607930	Professional	2.0.10.242	2.0.10.353	06-05-2021	2021-06-05 오전 6:11:37	15:11:37	2.0.10.248	19	1	{/}	행보	행	보	1	1	19	NULL	NULL	NULL	NULL	NULL	NULL	KSY2	List1	NULL	NULL	NULL	NULL	NULL	NULL	NULL	NULL	NULL	0	{/}	0	3	85062	0	z	531
좌우반구com(split BVF)_2	28	1	<?xml version="1.0"?>\n<Clock xmlns:dt="urn:schemas-microsoft-com:datatypes"><Description dt:dt="string">E-Prime Primary Realtime Clock</Description><StartTime><Timestamp dt:dt="int">0</Timestamp><DateUtc dt:dt="string">2021-06-05T06:11:37Z</DateUtc></StartTime><FrequencyChanges><FrequencyChange><Frequency dt:dt="r8">2699970000</Frequency><Timestamp dt:dt="r8">241437019014491</Timestamp><Current …	좌우반구com(split BVF)_2-028-1	60.021	1.0.0.165	1	273607930	Professional	2.0.10.242	2.0.10.353	06-05-2021	2021-06-05 오전 6:11:37	15:11:37	2.0.10.248	277	1	{/}	행운	행	운	NULL	NULL	NULL	NULL	NULL	NULL	21	1	13	KSY2	List3	NULL	NULL	NULL	NULL	NULL	NULL	NULL	NULL	NULL	1	{/}	1	3	790781	0	{/}	419
좌우반구com(split BVF)_2	28	1	<?xml version="1.0"?>\n<Clock xmlns:dt="urn:schemas-microsoft-com:datatypes"><Description dt:dt="string">E-Prime Primary Realtime Clock</Description><StartTime><Timestamp dt:dt="int">0</Timestamp><DateUtc dt:dt="string">2021-06-05T06:11:37Z</DateUtc></StartTime><FrequencyChanges><FrequencyChange><Frequency dt:dt="r8">2699970000</Frequency><Timestamp dt:dt="r8">241437019014491</Timestamp><Current …	좌우반구com(split BVF)_2-028-1	60.021	1.0.0.165	1	273607930	Professional	2.0.10.242	2.0.10.353	06-05-2021	2021-06-05 오전 6:11:37	15:11:37	2.0.10.248	284	2	z	행회	행	회	NULL	NULL	NULL	NULL	NULL	NULL	93	1	20	KSY3	List3	NULL	NULL	NULL	NULL	NULL	NULL	NULL	NULL	NULL	1	z	0	4	809092	0	z	580
좌우반구com(split BVF)_2	28	1	<?xml version="1.0"?>\n<Clock xmlns:dt="urn:schemas-microsoft-com:datatypes"><Description dt:dt="string">E-Prime Primary Realtime Clock</Description><StartTime><Timestamp dt:dt="int">0</Timestamp><DateUtc dt:dt="string">2021-06-05T06:11:37Z</DateUtc></StartTime><FrequencyChanges><FrequencyChange><Frequency dt:dt="r8">2699970000</Frequency><Timestamp dt:dt="r8">241437019014491</Timestamp><Current …	좌우반구com(split BVF)_2-028-1	60.021	1.0.0.165	1	273607930	Professional	2.0.10.242	2.0.10.353	06-05-2021	2021-06-05 오전 6:11:37	15:11:37	2.0.10.248	93	1	{/}	향수	향	수	52	1	93	NULL	NULL	NULL	NULL	NULL	NULL	KSY2	List1	NULL	NULL	NULL	NULL	NULL	NULL	NULL	NULL	NULL	1	{/}	0	3	280577	0	{/}	286
좌우반구com(split BVF)_2	28	1	<?xml version="1.0"?>\n<Clock xmlns:dt="urn:schemas-microsoft-com:datatypes"><Description dt:dt="string">E-Prime Primary Realtime Clock</Description><StartTime><Timestamp dt:dt="int">0</Timestamp><DateUtc dt:dt="string">2021-06-05T06:11:37Z</DateUtc></StartTime><FrequencyChanges><FrequencyChange><Frequency dt:dt="r8">2699970000</Frequency><Timestamp dt:dt="r8">241437019014491</Timestamp><Current …	좌우반구com(split BVF)_2-028-1	60.021	1.0.0.165	1	273607930	Professional	2.0.10.242	2.0.10.353	06-05-2021	2021-06-05 오전 6:11:37	15:11:37	2.0.10.248	68	2	z	향엄	향	엄	110	1	68	NULL	NULL	NULL	NULL	NULL	NULL	KSY3	List1	NULL	NULL	NULL	NULL	NULL	NULL	NULL	NULL	NULL	1	z	1	3	213250	0	z	1142
좌우반구com(split BVF)_2	28	1	<?xml version="1.0"?>\n<Clock xmlns:dt="urn:schemas-microsoft-com:datatypes"><Description dt:dt="string">E-Prime Primary Realtime Clock</Description><StartTime><Timestamp dt:dt="int">0</Timestamp><DateUtc dt:dt="string">2021-06-05T06:11:37Z</DateUtc></StartTime><FrequencyChanges><FrequencyChange><Frequency dt:dt="r8">2699970000</Frequency><Timestamp dt:dt="r8">241437019014491</Timestamp><Current …	좌우반구com(split BVF)_2-028-1	60.021	1.0.0.165	1	273607930	Professional	2.0.10.242	2.0.10.353	06-05-2021	2021-06-05 오전 6:11:37	15:11:37	2.0.10.248	246	2	z	허낌	허	낌	NULL	NULL	NULL	64	1	114	NULL	NULL	NULL	KSY2	List2	NULL	NULL	NULL	NULL	NULL	NULL	NULL	NULL	NULL	1	z	0	3	703762	0	z	455
좌우반구com(split BVF)_2	28	1	<?xml version="1.0"?>\n<Clock xmlns:dt="urn:schemas-microsoft-com:datatypes"><Description dt:dt="string">E-Prime Primary Realtime Clock</Description><StartTime><Timestamp dt:dt="int">0</Timestamp><DateUtc dt:dt="string">2021-06-05T06:11:37Z</DateUtc></StartTime><FrequencyChanges><FrequencyChange><Frequency dt:dt="r8">2699970000</Frequency><Timestamp dt:dt="r8">241437019014491</Timestamp><Current …	좌우반구com(split BVF)_2-028-1	60.021	1.0.0.165	1	273607930	Professional	2.0.10.242	2.0.10.353	06-05-2021	2021-06-05 오전 6:11:37	15:11:37	2.0.10.248	337	1	{/}	허락	허	락	NULL	NULL	NULL	NULL	NULL	NULL	110	1	73	KSY2	List3	NULL	NULL	NULL	NULL	NULL	NULL	NULL	NULL	NULL	0	{/}	0	4	956707	0	z	579
좌우반구com(split BVF)_2	28	1	<?xml version="1.0"?>\n<Clock xmlns:dt="urn:schemas-microsoft-com:datatypes"><Description dt:dt="string">E-Prime Primary Realtime Clock</Description><StartTime><Timestamp dt:dt="int">0</Timestamp><DateUtc dt:dt="string">2021-06-05T06:11:37Z</DateUtc></StartTime><FrequencyChanges><FrequencyChange><Frequency dt:dt="r8">2699970000</Frequency><Timestamp dt:dt="r8">241437019014491</Timestamp><Current …	좌우반구com(split BVF)_2-028-1	60.021	1.0.0.165	1	273607930	Professional	2.0.10.242	2.0.10.353	06-05-2021	2021-06-05 오전 6:11:37	15:11:37	2.0.10.248	177	2	z	허빈	허	빈	NULL	NULL	NULL	120	1	45	NULL	NULL	NULL	KSY3	List2	NULL	NULL	NULL	NULL	NULL	NULL	NULL	NULL	NULL	1	z	1	3	518793	0	z	355
좌우반구com(split BVF)_2	28	1	<?xml version="1.0"?>\n<Clock xmlns:dt="urn:schemas-microsoft-com:datatypes"><Description dt:dt="string">E-Prime Primary Realtime Clock</Description><StartTime><Timestamp dt:dt="int">0</Timestamp><DateUtc dt:dt="string">2021-06-05T06:11:37Z</DateUtc></StartTime><FrequencyChanges><FrequencyChange><Frequency dt:dt="r8">2699970000</Frequency><Timestamp dt:dt="r8">241437019014491</Timestamp><Current …	좌우반구com(split BVF)_2-028-1	60.021	1.0.0.165	1	273607930	Professional	2.0.10.242	2.0.10.353	06-05-2021	2021-06-05 오전 6:11:37	15:11:37	2.0.10.248	35	2	z	헤오	헤	오	91	1	35	NULL	NULL	NULL	NULL	NULL	NULL	KSY2	List1	NULL	NULL	NULL	NULL	NULL	NULL	NULL	NULL	NULL	1	z	0	3	126581	0	z	516
좌우반구com(split BVF)_2	28	1	<?xml version="1.0"?>\n<Clock xmlns:dt="urn:schemas-microsoft-com:datatypes"><Description dt:dt="string">E-Prime Primary Realtime Clock</Description><StartTime><Timestamp dt:dt="int">0</Timestamp><DateUtc dt:dt="string">2021-06-05T06:11:37Z</DateUtc></StartTime><FrequencyChanges><FrequencyChange><Frequency dt:dt="r8">2699970000</Frequency><Timestamp dt:dt="r8">241437019014491</Timestamp><Current …	좌우반구com(split BVF)_2-028-1	60.021	1.0.0.165	1	273607930	Professional	2.0.10.242	2.0.10.353	06-05-2021	2021-06-05 오전 6:11:37	15:11:37	2.0.10.248	163	1	{/}	현상	현	상	NULL	NULL	NULL	19	1	31	NULL	NULL	NULL	KSY2	List2	NULL	NULL	NULL	NULL	NULL	NULL	NULL	NULL	NULL	1	{/}	0	4	481207	0	{/}	365
좌우반구com(split BVF)_2	28	1	<?xml version="1.0"?>\n<Clock xmlns:dt="urn:schemas-microsoft-com:datatypes"><Description dt:dt="string">E-Prime Primary Realtime Clock</Description><StartTime><Timestamp dt:dt="int">0</Timestamp><DateUtc dt:dt="string">2021-06-05T06:11:37Z</DateUtc></StartTime><FrequencyChanges><FrequencyChange><Frequency dt:dt="r8">2699970000</Frequency><Timestamp dt:dt="r8">241437019014491</Timestamp><Current …	좌우반구com(split BVF)_2-028-1	60.021	1.0.0.165	1	273607930	Professional	2.0.10.242	2.0.10.353	06-05-2021	2021-06-05 오전 6:11:37	15:11:37	2.0.10.248	348	1	{/}	협력	협	력	NULL	NULL	NULL	NULL	NULL	NULL	112	1	84	KSY2	List3	NULL	NULL	NULL	NULL	NULL	NULL	NULL	NULL	NULL	0	{/}	0	3	986596	0	z	650
좌우반구com(split BVF)_2	28	1	<?xml version="1.0"?>\n<Clock xmlns:dt="urn:schemas-microsoft-com:datatypes"><Description dt:dt="string">E-Prime Primary Realtime Clock</Description><StartTime><Timestamp dt:dt="int">0</Timestamp><DateUtc dt:dt="string">2021-06-05T06:11:37Z</DateUtc></StartTime><FrequencyChanges><FrequencyChange><Frequency dt:dt="r8">2699970000</Frequency><Timestamp dt:dt="r8">241437019014491</Timestamp><Current …	좌우반구com(split BVF)_2-028-1	60.021	1.0.0.165	1	273607930	Professional	2.0.10.242	2.0.10.353	06-05-2021	2021-06-05 오전 6:11:37	15:11:37	2.0.10.248	116	2	z	협체	협	체	73	1	116	NULL	NULL	NULL	NULL	NULL	NULL	KSY	List1	0		0	-1	343005	183		0	0	0	z	0	3	343188	0	{/}	298
좌우반구com(split BVF)_2	28	1	<?xml version="1.0"?>\n<Clock xmlns:dt="urn:schemas-microsoft-com:datatypes"><Description dt:dt="string">E-Prime Primary Realtime Clock</Description><StartTime><Timestamp dt:dt="int">0</Timestamp><DateUtc dt:dt="string">2021-06-05T06:11:37Z</DateUtc></StartTime><FrequencyChanges><FrequencyChange><Frequency dt:dt="r8">2699970000</Frequency><Timestamp dt:dt="r8">241437019014491</Timestamp><Current …	좌우반구com(split BVF)_2-028-1	60.021	1.0.0.165	1	273607930	Professional	2.0.10.242	2.0.10.353	06-05-2021	2021-06-05 오전 6:11:37	15:11:37	2.0.10.248	139	1	{/}	형님	형	님	NULL	NULL	NULL	100	1	7	NULL	NULL	NULL	KSY2	List2	NULL	NULL	NULL	NULL	NULL	NULL	NULL	NULL	NULL	1	{/}	0	4	418379	0	{/}	394
좌우반구com(split BVF)_2	28	1	<?xml version="1.0"?>\n<Clock xmlns:dt="urn:schemas-microsoft-com:datatypes"><Description dt:dt="string">E-Prime Primary Realtime Clock</Description><StartTime><Timestamp dt:dt="int">0</Timestamp><DateUtc dt:dt="string">2021-06-05T06:11:37Z</DateUtc></StartTime><FrequencyChanges><FrequencyChange><Frequency dt:dt="r8">2699970000</Frequency><Timestamp dt:dt="r8">241437019014491</Timestamp><Current …	좌우반구com(split BVF)_2-028-1	60.021	1.0.0.165	1	273607930	Professional	2.0.10.242	2.0.10.353	06-05-2021	2021-06-05 오전 6:11:37	15:11:37	2.0.10.248	322	2	z	형스	형	스	NULL	NULL	NULL	NULL	NULL	NULL	47	1	58	KSY	List3	0		0	-1	915271	183		0	0	1	z	1	3	915454	0	z	329
좌우반구com(split BVF)_2	28	1	<?xml version="1.0"?>\n<Clock xmlns:dt="urn:schemas-microsoft-com:datatypes"><Description dt:dt="string">E-Prime Primary Realtime Clock</Description><StartTime><Timestamp dt:dt="int">0</Timestamp><DateUtc dt:dt="string">2021-06-05T06:11:37Z</DateUtc></StartTime><FrequencyChanges><FrequencyChange><Frequency dt:dt="r8">2699970000</Frequency><Timestamp dt:dt="r8">241437019014491</Timestamp><Current …	좌우반구com(split BVF)_2-028-1	60.021	1.0.0.165	1	273607930	Professional	2.0.10.242	2.0.10.353	06-05-2021	2021-06-05 오전 6:11:37	15:11:37	2.0.10.248	231	1	{/}	형태	형	태	NULL	NULL	NULL	44	1	99	NULL	NULL	NULL	KSY2	List2	NULL	NULL	NULL	NULL	NULL	NULL	NULL	NULL	NULL	1	{/}	0	4	662860	0	{/}	438
좌우반구com(split BVF)_2	28	1	<?xml version="1.0"?>\n<Clock xmlns:dt="urn:schemas-microsoft-com:datatypes"><Description dt:dt="string">E-Prime Primary Realtime Clock</Description><StartTime><Timestamp dt:dt="int">0</Timestamp><DateUtc dt:dt="string">2021-06-05T06:11:37Z</DateUtc></StartTime><FrequencyChanges><FrequencyChange><Frequency dt:dt="r8">2699970000</Frequency><Timestamp dt:dt="r8">241437019014491</Timestamp><Current …	좌우반구com(split BVF)_2-028-1	60.021	1.0.0.165	1	273607930	Professional	2.0.10.242	2.0.10.353	06-05-2021	2021-06-05 오전 6:11:37	15:11:37	2.0.10.248	90	1	{/}	화력	화	력	30	1	90	NULL	NULL	NULL	NULL	NULL	NULL	KSY2	List1	NULL	NULL	NULL	NULL	NULL	NULL	NULL	NULL	NULL	1	{/}	0	3	272596	0	{/}	683
좌우반구com(split BVF)_2	28	1	<?xml version="1.0"?>\n<Clock xmlns:dt="urn:schemas-microsoft-com:datatypes"><Description dt:dt="string">E-Prime Primary Realtime Clock</Description><StartTime><Timestamp dt:dt="int">0</Timestamp><DateUtc dt:dt="string">2021-06-05T06:11:37Z</DateUtc></StartTime><FrequencyChanges><FrequencyChange><Frequency dt:dt="r8">2699970000</Frequency><Timestamp dt:dt="r8">241437019014491</Timestamp><Current …	좌우반구com(split BVF)_2-028-1	60.021	1.0.0.165	1	273607930	Professional	2.0.10.242	2.0.10.353	06-05-2021	2021-06-05 오전 6:11:37	15:11:37	2.0.10.248	208	1	{/}	확률	확	률	NULL	NULL	NULL	92	1	76	NULL	NULL	NULL	KSY2	List2	NULL	NULL	NULL	NULL	NULL	NULL	NULL	NULL	NULL	1	{/}	0	4	601748	0	{/}	359
좌우반구com(split BVF)_2	28	1	<?xml version="1.0"?>\n<Clock xmlns:dt="urn:schemas-microsoft-com:datatypes"><Description dt:dt="string">E-Prime Primary Realtime Clock</Description><StartTime><Timestamp dt:dt="int">0</Timestamp><DateUtc dt:dt="string">2021-06-05T06:11:37Z</DateUtc></StartTime><FrequencyChanges><FrequencyChange><Frequency dt:dt="r8">2699970000</Frequency><Timestamp dt:dt="r8">241437019014491</Timestamp><Current …	좌우반구com(split BVF)_2-028-1	60.021	1.0.0.165	1	273607930	Professional	2.0.10.242	2.0.10.353	06-05-2021	2021-06-05 오전 6:11:37	15:11:37	2.0.10.248	73	2	z	확압	확	압	9	1	73	NULL	NULL	NULL	NULL	NULL	NULL	KSY2	List1	NULL	NULL	NULL	NULL	NULL	NULL	NULL	NULL	NULL	1	z	0	3	227262	0	z	417
좌우반구com(split BVF)_2	28	1	<?xml version="1.0"?>\n<Clock xmlns:dt="urn:schemas-microsoft-com:datatypes"><Description dt:dt="string">E-Prime Primary Realtime Clock</Description><StartTime><Timestamp dt:dt="int">0</Timestamp><DateUtc dt:dt="string">2021-06-05T06:11:37Z</DateUtc></StartTime><FrequencyChanges><FrequencyChange><Frequency dt:dt="r8">2699970000</Frequency><Timestamp dt:dt="r8">241437019014491</Timestamp><Current …	좌우반구com(split BVF)_2-028-1	60.021	1.0.0.165	1	273607930	Professional	2.0.10.242	2.0.10.353	06-05-2021	2021-06-05 오전 6:11:37	15:11:37	2.0.10.248	234	2	z	확축	확	축	NULL	NULL	NULL	18	1	102	NULL	NULL	NULL	KSY2	List2	NULL	NULL	NULL	NULL	NULL	NULL	NULL	NULL	NULL	1	z	0	3	670807	0	z	435
좌우반구com(split BVF)_2	28	1	<?xml version="1.0"?>\n<Clock xmlns:dt="urn:schemas-microsoft-com:datatypes"><Description dt:dt="string">E-Prime Primary Realtime Clock</Description><StartTime><Timestamp dt:dt="int">0</Timestamp><DateUtc dt:dt="string">2021-06-05T06:11:37Z</DateUtc></StartTime><FrequencyChanges><FrequencyChange><Frequency dt:dt="r8">2699970000</Frequency><Timestamp dt:dt="r8">241437019014491</Timestamp><Current …	좌우반구com(split BVF)_2-028-1	60.021	1.0.0.165	1	273607930	Professional	2.0.10.242	2.0.10.353	06-05-2021	2021-06-05 오전 6:11:37	15:11:37	2.0.10.248	56	1	{/}	환경	환	경	61	1	56	NULL	NULL	NULL	NULL	NULL	NULL	KSY2	List1	NULL	NULL	NULL	NULL	NULL	NULL	NULL	NULL	NULL	0	{/}	0	3	180745	0	z	671
좌우반구com(split BVF)_2	28	1	<?xml version="1.0"?>\n<Clock xmlns:dt="urn:schemas-microsoft-com:datatypes"><Description dt:dt="string">E-Prime Primary Realtime Clock</Description><StartTime><Timestamp dt:dt="int">0</Timestamp><DateUtc dt:dt="string">2021-06-05T06:11:37Z</DateUtc></StartTime><FrequencyChanges><FrequencyChange><Frequency dt:dt="r8">2699970000</Frequency><Timestamp dt:dt="r8">241437019014491</Timestamp><Current …	좌우반구com(split BVF)_2-028-1	60.021	1.0.0.165	1	273607930	Professional	2.0.10.242	2.0.10.353	06-05-2021	2021-06-05 오전 6:11:37	15:11:37	2.0.10.248	375	2	z	횟광	횟	광	NULL	NULL	NULL	NULL	NULL	NULL	50	1	111	KSY2	List3	NULL	NULL	NULL	NULL	NULL	NULL	NULL	NULL	NULL	1	z	0	3	1059937	0	z	428
좌우반구com(split BVF)_2	28	1	<?xml version="1.0"?>\n<Clock xmlns:dt="urn:schemas-microsoft-com:datatypes"><Description dt:dt="string">E-Prime Primary Realtime Clock</Description><StartTime><Timestamp dt:dt="int">0</Timestamp><DateUtc dt:dt="string">2021-06-05T06:11:37Z</DateUtc></StartTime><FrequencyChanges><FrequencyChange><Frequency dt:dt="r8">2699970000</Frequency><Timestamp dt:dt="r8">241437019014491</Timestamp><Current …	좌우반구com(split BVF)_2-028-1	60.021	1.0.0.165	1	273607930	Professional	2.0.10.242	2.0.10.353	06-05-2021	2021-06-05 오전 6:11:37	15:11:37	2.0.10.248	104	2	z	횟색	횟	색	18	1	104	NULL	NULL	NULL	NULL	NULL	NULL	KSY2	List1	NULL	NULL	NULL	NULL	NULL	NULL	NULL	NULL	NULL	1	z	1	3	308750	0	z	448
좌우반구com(split BVF)_2	28	1	<?xml version="1.0"?>\n<Clock xmlns:dt="urn:schemas-microsoft-com:datatypes"><Description dt:dt="string">E-Prime Primary Realtime Clock</Description><StartTime><Timestamp dt:dt="int">0</Timestamp><DateUtc dt:dt="string">2021-06-05T06:11:37Z</DateUtc></StartTime><FrequencyChanges><FrequencyChange><Frequency dt:dt="r8">2699970000</Frequency><Timestamp dt:dt="r8">241437019014491</Timestamp><Current …	좌우반구com(split BVF)_2-028-1	60.021	1.0.0.165	1	273607930	Professional	2.0.10.242	2.0.10.353	06-05-2021	2021-06-05 오전 6:11:37	15:11:37	2.0.10.248	360	1	{/}	횟수	횟	수	NULL	NULL	NULL	NULL	NULL	NULL	129	1	96	KSY2	List3	NULL	NULL	NULL	NULL	NULL	NULL	NULL	NULL	NULL	1	{/}	1	3	1018118	0	{/}	359
좌우반구com(split BVF)_2	28	1	<?xml version="1.0"?>\n<Clock xmlns:dt="urn:schemas-microsoft-com:datatypes"><Description dt:dt="string">E-Prime Primary Realtime Clock</Description><StartTime><Timestamp dt:dt="int">0</Timestamp><DateUtc dt:dt="string">2021-06-05T06:11:37Z</DateUtc></StartTime><FrequencyChanges><FrequencyChange><Frequency dt:dt="r8">2699970000</Frequency><Timestamp dt:dt="r8">241437019014491</Timestamp><Current …	좌우반구com(split BVF)_2-028-1	60.021	1.0.0.165	1	273607930	Professional	2.0.10.242	2.0.10.353	06-05-2021	2021-06-05 오전 6:11:37	15:11:37	2.0.10.248	194	1	{/}	효과	효	과	NULL	NULL	NULL	83	1	62	NULL	NULL	NULL	KSY2	List2	NULL	NULL	NULL	NULL	NULL	NULL	NULL	NULL	NULL	1	{/}	1	3	564277	0	{/}	406
좌우반구com(split BVF)_2	28	1	<?xml version="1.0"?>\n<Clock xmlns:dt="urn:schemas-microsoft-com:datatypes"><Description dt:dt="string">E-Prime Primary Realtime Clock</Description><StartTime><Timestamp dt:dt="int">0</Timestamp><DateUtc dt:dt="string">2021-06-05T06:11:37Z</DateUtc></StartTime><FrequencyChanges><FrequencyChange><Frequency dt:dt="r8">2699970000</Frequency><Timestamp dt:dt="r8">241437019014491</Timestamp><Current …	좌우반구com(split BVF)_2-028-1	60.021	1.0.0.165	1	273607930	Professional	2.0.10.242	2.0.10.353	06-05-2021	2021-06-05 오전 6:11:37	15:11:37	2.0.10.248	243	2	z	효미	효	미	NULL	NULL	NULL	29	1	111	NULL	NULL	NULL	KSY	List2	0		0	-1	695398	183		0	0	1	z	1	3	695581	0	z	941
좌우반구com(split BVF)_2	28	1	<?xml version="1.0"?>\n<Clock xmlns:dt="urn:schemas-microsoft-com:datatypes"><Description dt:dt="string">E-Prime Primary Realtime Clock</Description><StartTime><Timestamp dt:dt="int">0</Timestamp><DateUtc dt:dt="string">2021-06-05T06:11:37Z</DateUtc></StartTime><FrequencyChanges><FrequencyChange><Frequency dt:dt="r8">2699970000</Frequency><Timestamp dt:dt="r8">241437019014491</Timestamp><Current …	좌우반구com(split BVF)_2-028-1	60.021	1.0.0.165	1	273607930	Professional	2.0.10.242	2.0.10.353	06-05-2021	2021-06-05 오전 6:11:37	15:11:37	2.0.10.248	222	2	z	효탈	효	탈	NULL	NULL	NULL	53	1	90	NULL	NULL	NULL	KSY	List2	0		0	-1	639151	183		0	0	1	z	1	3	639334	0	z	292
좌우반구com(split BVF)_2	28	1	<?xml version="1.0"?>\n<Clock xmlns:dt="urn:schemas-microsoft-com:datatypes"><Description dt:dt="string">E-Prime Primary Realtime Clock</Description><StartTime><Timestamp dt:dt="int">0</Timestamp><DateUtc dt:dt="string">2021-06-05T06:11:37Z</DateUtc></StartTime><FrequencyChanges><FrequencyChange><Frequency dt:dt="r8">2699970000</Frequency><Timestamp dt:dt="r8">241437019014491</Timestamp><Current …	좌우반구com(split BVF)_2-028-1	60.021	1.0.0.165	1	273607930	Professional	2.0.10.242	2.0.10.353	06-05-2021	2021-06-05 오전 6:11:37	15:11:37	2.0.10.248	282	2	z	효헤	효	헤	NULL	NULL	NULL	NULL	NULL	NULL	42	1	18	KSY3	List3	NULL	NULL	NULL	NULL	NULL	NULL	NULL	NULL	NULL	1	z	1	3	803843	0	z	389
좌우반구com(split BVF)_2	28	1	<?xml version="1.0"?>\n<Clock xmlns:dt="urn:schemas-microsoft-com:datatypes"><Description dt:dt="string">E-Prime Primary Realtime Clock</Description><StartTime><Timestamp dt:dt="int">0</Timestamp><DateUtc dt:dt="string">2021-06-05T06:11:37Z</DateUtc></StartTime><FrequencyChanges><FrequencyChange><Frequency dt:dt="r8">2699970000</Frequency><Timestamp dt:dt="r8">241437019014491</Timestamp><Current …	좌우반구com(split BVF)_2-028-1	60.021	1.0.0.165	1	273607930	Professional	2.0.10.242	2.0.10.353	06-05-2021	2021-06-05 오전 6:11:37	15:11:37	2.0.10.248	305	2	z	후검	후	검	NULL	NULL	NULL	NULL	NULL	NULL	65	1	41	KSY3	List3	NULL	NULL	NULL	NULL	NULL	NULL	NULL	NULL	NULL	1	z	0	3	870520	0	z	447
좌우반구com(split BVF)_2	28	1	<?xml version="1.0"?>\n<Clock xmlns:dt="urn:schemas-microsoft-com:datatypes"><Description dt:dt="string">E-Prime Primary Realtime Clock</Description><StartTime><Timestamp dt:dt="int">0</Timestamp><DateUtc dt:dt="string">2021-06-05T06:11:37Z</DateUtc></StartTime><FrequencyChanges><FrequencyChange><Frequency dt:dt="r8">2699970000</Frequency><Timestamp dt:dt="r8">241437019014491</Timestamp><Current …	좌우반구com(split BVF)_2-028-1	60.021	1.0.0.165	1	273607930	Professional	2.0.10.242	2.0.10.353	06-05-2021	2021-06-05 오전 6:11:37	15:11:37	2.0.10.248	114	1	{/}	후대	후	대	37	1	114	NULL	NULL	NULL	NULL	NULL	NULL	KSY2	List1	NULL	NULL	NULL	NULL	NULL	NULL	NULL	NULL	NULL	0	{/}	0	3	336907	0	z	1419
좌우반구com(split BVF)_2	28	1	<?xml version="1.0"?>\n<Clock xmlns:dt="urn:schemas-microsoft-com:datatypes"><Description dt:dt="string">E-Prime Primary Realtime Clock</Description><StartTime><Timestamp dt:dt="int">0</Timestamp><DateUtc dt:dt="string">2021-06-05T06:11:37Z</DateUtc></StartTime><FrequencyChanges><FrequencyChange><Frequency dt:dt="r8">2699970000</Frequency><Timestamp dt:dt="r8">241437019014491</Timestamp><Current …	좌우반구com(split BVF)_2-028-1	60.021	1.0.0.165	1	273607930	Professional	2.0.10.242	2.0.10.353	06-05-2021	2021-06-05 오전 6:11:37	15:11:37	2.0.10.248	213	1	{/}	후자	후	자	NULL	NULL	NULL	54	1	81	NULL	NULL	NULL	KSY2	List2	NULL	NULL	NULL	NULL	NULL	NULL	NULL	NULL	NULL	0	{/}	0	3	615476	0	z	566
좌우반구com(split BVF)_2	28	1	<?xml version="1.0"?>\n<Clock xmlns:dt="urn:schemas-microsoft-com:datatypes"><Description dt:dt="string">E-Prime Primary Realtime Clock</Description><StartTime><Timestamp dt:dt="int">0</Timestamp><DateUtc dt:dt="string">2021-06-05T06:11:37Z</DateUtc></StartTime><FrequencyChanges><FrequencyChange><Frequency dt:dt="r8">2699970000</Frequency><Timestamp dt:dt="r8">241437019014491</Timestamp><Current …	좌우반구com(split BVF)_2-028-1	60.021	1.0.0.165	1	273607930	Professional	2.0.10.242	2.0.10.353	06-05-2021	2021-06-05 오전 6:11:37	15:11:37	2.0.10.248	140	2	z	훈걱	훈	걱	NULL	NULL	NULL	58	1	8	NULL	NULL	NULL	KSY2	List2	NULL	NULL	NULL	NULL	NULL	NULL	NULL	NULL	NULL	1	z	0	4	420978	0	z	715
좌우반구com(split BVF)_2	28	1	<?xml version="1.0"?>\n<Clock xmlns:dt="urn:schemas-microsoft-com:datatypes"><Description dt:dt="string">E-Prime Primary Realtime Clock</Description><StartTime><Timestamp dt:dt="int">0</Timestamp><DateUtc dt:dt="string">2021-06-05T06:11:37Z</DateUtc></StartTime><FrequencyChanges><FrequencyChange><Frequency dt:dt="r8">2699970000</Frequency><Timestamp dt:dt="r8">241437019014491</Timestamp><Current …	좌우반구com(split BVF)_2-028-1	60.021	1.0.0.165	1	273607930	Professional	2.0.10.242	2.0.10.353	06-05-2021	2021-06-05 오전 6:11:37	15:11:37	2.0.10.248	134	2	z	훈차	훈	차	NULL	NULL	NULL	23	1	2	NULL	NULL	NULL	KSY3	List2	NULL	NULL	NULL	NULL	NULL	NULL	NULL	NULL	NULL	1	z	0	3	405833	0	z	452
좌우반구com(split BVF)_2	28	1	<?xml version="1.0"?>\n<Clock xmlns:dt="urn:schemas-microsoft-com:datatypes"><Description dt:dt="string">E-Prime Primary Realtime Clock</Description><StartTime><Timestamp dt:dt="int">0</Timestamp><DateUtc dt:dt="string">2021-06-05T06:11:37Z</DateUtc></StartTime><FrequencyChanges><FrequencyChange><Frequency dt:dt="r8">2699970000</Frequency><Timestamp dt:dt="r8">241437019014491</Timestamp><Current …	좌우반구com(split BVF)_2-028-1	60.021	1.0.0.165	1	273607930	Professional	2.0.10.242	2.0.10.353	06-05-2021	2021-06-05 오전 6:11:37	15:11:37	2.0.10.248	293	2	z	휘섭	휘	섭	NULL	NULL	NULL	NULL	NULL	NULL	63	1	29	KSY	List3	0		0	0	837782	183		0	0	1	z	0	3	837965	0	z	1531
좌우반구com(split BVF)_2	28	1	<?xml version="1.0"?>\n<Clock xmlns:dt="urn:schemas-microsoft-com:datatypes"><Description dt:dt="string">E-Prime Primary Realtime Clock</Description><StartTime><Timestamp dt:dt="int">0</Timestamp><DateUtc dt:dt="string">2021-06-05T06:11:37Z</DateUtc></StartTime><FrequencyChanges><FrequencyChange><Frequency dt:dt="r8">2699970000</Frequency><Timestamp dt:dt="r8">241437019014491</Timestamp><Current …	좌우반구com(split BVF)_2-028-1	60.021	1.0.0.165	1	273607930	Professional	2.0.10.242	2.0.10.353	06-05-2021	2021-06-05 오전 6:11:37	15:11:37	2.0.10.248	1	2	z	희강	희	강	74	1	1	NULL	NULL	NULL	NULL	NULL	NULL	KSY2	List1	NULL	NULL	NULL	NULL	NULL	NULL	NULL	NULL	NULL	1	z	0	3	38428	0	z	422
좌우반구com(split BVF)_2	28	1	<?xml version="1.0"?>\n<Clock xmlns:dt="urn:schemas-microsoft-com:datatypes"><Description dt:dt="string">E-Prime Primary Realtime Clock</Description><StartTime><Timestamp dt:dt="int">0</Timestamp><DateUtc dt:dt="string">2021-06-05T06:11:37Z</DateUtc></StartTime><FrequencyChanges><FrequencyChange><Frequency dt:dt="r8">2699970000</Frequency><Timestamp dt:dt="r8">241437019014491</Timestamp><Current …	좌우반구com(split BVF)_2-028-1	60.021	1.0.0.165	1	273607930	Professional	2.0.10.242	2.0.10.353	06-05-2021	2021-06-05 오전 6:11:37	15:11:37	2.0.10.248	183	1	{/}	희망	희	망	NULL	NULL	NULL	99	1	51	NULL	NULL	NULL	KSY2	List2	NULL	NULL	NULL	NULL	NULL	NULL	NULL	NULL	NULL	1	{/}	0	3	534438	0	{/}	373
좌우반구com(split BVF)_2	28	1	<?xml version="1.0"?>\n<Clock xmlns:dt="urn:schemas-microsoft-com:datatypes"><Description dt:dt="string">E-Prime Primary Realtime Clock</Description><StartTime><Timestamp dt:dt="int">0</Timestamp><DateUtc dt:dt="string">2021-06-05T06:11:37Z</DateUtc></StartTime><FrequencyChanges><FrequencyChange><Frequency dt:dt="r8">2699970000</Frequency><Timestamp dt:dt="r8">241437019014491</Timestamp><Current …	좌우반구com(split BVF)_2-028-1	60.021	1.0.0.165	1	273607930	Professional	2.0.10.242	2.0.10.353	06-05-2021	2021-06-05 오전 6:11:37	15:11:37	2.0.10.248	38	2	z	희외	희	외	75	1	38	NULL	NULL	NULL	NULL	NULL	NULL	KSY3	List1	NULL	NULL	NULL	NULL	NULL	NULL	NULL	NULL	NULL	0	z	0	4	134345	0	{/}	376
좌우반구com(split BVF)_2	28	1	<?xml version="1.0"?>\n<Clock xmlns:dt="urn:schemas-microsoft-com:datatypes"><Description dt:dt="string">E-Prime Primary Realtime Clock</Description><StartTime><Timestamp dt:dt="int">0</Timestamp><DateUtc dt:dt="string">2021-06-05T06:11:37Z</DateUtc></StartTime><FrequencyChanges><FrequencyChange><Frequency dt:dt="r8">2699970000</Frequency><Timestamp dt:dt="r8">241437019014491</Timestamp><Current …	좌우반구com(split BVF)_2-028-1	60.021	1.0.0.165	1	273607930	Professional	2.0.10.242	2.0.10.353	06-05-2021	2021-06-05 오전 6:11:37	15:11:37	2.0.10.248	327	2	z	희응	희	응	NULL	NULL	NULL	NULL	NULL	NULL	24	1	63	KSY2	List3	NULL	NULL	NULL	NULL	NULL	NULL	NULL	NULL	NULL	1	z	1	3	928816	0	z	391
[truncated: 1 more columns]
