# Supplementary material for: Decoding foveal word recognition: the role of interhemispheric inhibition in bilateral hemispheric processing
Source: Front Psychol. 2023 Nov 30;14:1293529. doi: 10.3389/fpsyg.2023.1293529 (PMC10720635; doi:10.3389/fpsyg.2023.1293529)
Supplement: Supplementary file 1 [file Data_Sheet_1.ZIP › data/Exp2/BVF_015.txt]

STRING	INTEGER	INTEGER	STRING	STRING	STRING	STRING	STRING	STRING	STRING	STRING	STRING	STRING	STRING	STRING	STRING	INTEGER	STRING	STRING	STRING	STRING	STRING	STRING	STRING	STRING	STRING	STRING	STRING	STRING	STRING	STRING	STRING	STRING	STRING	STRING	STRING	STRING	STRING	STRING	STRING	STRING	STRING	STRING	STRING	STRING	STRING	STRING	STRING	STRING	STRING
EXPNAME	SUBJECT	SESSION	VARIABLE	VARIABLE	VARIABLE	VARIABLE	VARIABLE	VARIABLE	VARIABLE	VARIABLE	VARIABLE	VARIABLE	VARIABLE	VARIABLE	VARIABLE	LOG_LEVEL	VARIABLE	VARIABLE	VARIABLE	VARIABLE	VARIABLE	VARIABLE	VARIABLE	VARIABLE	VARIABLE	VARIABLE	VARIABLE	VARIABLE	VARIABLE	VARIABLE	VARIABLE	VARIABLE	VARIABLE	VARIABLE	VARIABLE	VARIABLE	VARIABLE	VARIABLE	VARIABLE	VARIABLE	VARIABLE	VARIABLE	VARIABLE	VARIABLE	VARIABLE	VARIABLE	VARIABLE	VARIABLE	VARIABLE
1	1	1	1	1	1	1	1	1	1	1	1	1	1	1	1	2	2	2	2	2	2	2	2	2	2	2	2	2	2	2	2	2	2	2	2	2	2	2	2	2	2	2	2	2	2	2	2	2	2
ExperimentName	Subject	Session	Clock.Information	DataFile.Basename	Display.RefreshRate	ExperimentVersion	Group	RandomSeed	RuntimeCapabilities	RuntimeVersion	RuntimeVersionExpected	SessionDate	SessionStartDateTimeUtc	SessionTime	StudioVersion	Block	condition	correct	Exptarget	Exptarget2	Exptarget3	List1	List1.Cycle	List1.Sample	List2	List2.Cycle	List2.Sample	List3	List3.Cycle	List3.Sample	Procedure	Running	TextDisplay2.ACC	TextDisplay2.CRESP	TextDisplay2.DurationError	TextDisplay2.OnsetDelay	TextDisplay2.OnsetTime	TextDisplay2.OnsetToOnsetTime	TextDisplay2.RESP	TextDisplay2.RT	TextDisplay2.RTTime	TextDisplay6.ACC	TextDisplay6.CRESP	TextDisplay6.DurationError	TextDisplay6.OnsetDelay	TextDisplay6.OnsetTime	TextDisplay6.OnsetToOnsetTime	TextDisplay6.RESP	TextDisplay6.RT
좌우반구com(split BVF)_3	15	1	<?xml version="1.0"?>\n<Clock xmlns:dt="urn:schemas-microsoft-com:datatypes"><Description dt:dt="string">E-Prime Primary Realtime Clock</Description><StartTime><Timestamp dt:dt="int">0</Timestamp><DateUtc dt:dt="string">2020-11-13T07:54:41Z</DateUtc></StartTime><FrequencyChanges><FrequencyChange><Frequency dt:dt="r8">2699980000</Frequency><Timestamp dt:dt="r8">3.06477055008369E+15</Timestamp><Cur…	좌우반구com(split BVF)_3-015-1	60.021	1.0.0.165	1	-1638114674	Professional	2.0.10.242	2.0.10.353	11-13-2020	2020-11-13 오전 7:54:41	16:54:41	2.0.10.248	51	1	{/}	가격	가	격	131	1	51							KSY2	List1										1	{/}	0	3	157278	0	{/}	549
좌우반구com(split BVF)_3	15	1	<?xml version="1.0"?>\n<Clock xmlns:dt="urn:schemas-microsoft-com:datatypes"><Description dt:dt="string">E-Prime Primary Realtime Clock</Description><StartTime><Timestamp dt:dt="int">0</Timestamp><DateUtc dt:dt="string">2020-11-13T07:54:41Z</DateUtc></StartTime><FrequencyChanges><FrequencyChange><Frequency dt:dt="r8">2699980000</Frequency><Timestamp dt:dt="r8">3.06477055008369E+15</Timestamp><Cur…	좌우반구com(split BVF)_3-015-1	60.021	1.0.0.165	1	-1638114674	Professional	2.0.10.242	2.0.10.353	11-13-2020	2020-11-13 오전 7:54:41	16:54:41	2.0.10.248	79	1	{/}	가을	가	을	92	1	79							KSY2	List1										1	{/}	0	3	232168	0	{/}	458
좌우반구com(split BVF)_3	15	1	<?xml version="1.0"?>\n<Clock xmlns:dt="urn:schemas-microsoft-com:datatypes"><Description dt:dt="string">E-Prime Primary Realtime Clock</Description><StartTime><Timestamp dt:dt="int">0</Timestamp><DateUtc dt:dt="string">2020-11-13T07:54:41Z</DateUtc></StartTime><FrequencyChanges><FrequencyChange><Frequency dt:dt="r8">2699980000</Frequency><Timestamp dt:dt="r8">3.06477055008369E+15</Timestamp><Cur…	좌우반구com(split BVF)_3-015-1	60.021	1.0.0.165	1	-1638114674	Professional	2.0.10.242	2.0.10.353	11-13-2020	2020-11-13 오전 7:54:41	16:54:41	2.0.10.248	325	1	{/}	간섭	간	섭							46	1	61	KSY2	List3										1	{/}	0	3	1012308	0	{/}	473
좌우반구com(split BVF)_3	15	1	<?xml version="1.0"?>\n<Clock xmlns:dt="urn:schemas-microsoft-com:datatypes"><Description dt:dt="string">E-Prime Primary Realtime Clock</Description><StartTime><Timestamp dt:dt="int">0</Timestamp><DateUtc dt:dt="string">2020-11-13T07:54:41Z</DateUtc></StartTime><FrequencyChanges><FrequencyChange><Frequency dt:dt="r8">2699980000</Frequency><Timestamp dt:dt="r8">3.06477055008369E+15</Timestamp><Cur…	좌우반구com(split BVF)_3-015-1	60.021	1.0.0.165	1	-1638114674	Professional	2.0.10.242	2.0.10.353	11-13-2020	2020-11-13 오전 7:54:41	16:54:41	2.0.10.248	46	2	z	간습	간	습	75	1	46							KSY	List1	0		0	0	143500	183		0	0	1	z	0	3	143683	0	z	452
좌우반구com(split BVF)_3	15	1	<?xml version="1.0"?>\n<Clock xmlns:dt="urn:schemas-microsoft-com:datatypes"><Description dt:dt="string">E-Prime Primary Realtime Clock</Description><StartTime><Timestamp dt:dt="int">0</Timestamp><DateUtc dt:dt="string">2020-11-13T07:54:41Z</DateUtc></StartTime><FrequencyChanges><FrequencyChange><Frequency dt:dt="r8">2699980000</Frequency><Timestamp dt:dt="r8">3.06477055008369E+15</Timestamp><Cur…	좌우반구com(split BVF)_3-015-1	60.021	1.0.0.165	1	-1638114674	Professional	2.0.10.242	2.0.10.353	11-13-2020	2020-11-13 오전 7:54:41	16:54:41	2.0.10.248	307	2	z	감환	감	환							90	1	43	KSY	List3	0		0	-1	965608	183		0	0	1	z	0	3	965791	0	z	577
좌우반구com(split BVF)_3	15	1	<?xml version="1.0"?>\n<Clock xmlns:dt="urn:schemas-microsoft-com:datatypes"><Description dt:dt="string">E-Prime Primary Realtime Clock</Description><StartTime><Timestamp dt:dt="int">0</Timestamp><DateUtc dt:dt="string">2020-11-13T07:54:41Z</DateUtc></StartTime><FrequencyChanges><FrequencyChange><Frequency dt:dt="r8">2699980000</Frequency><Timestamp dt:dt="r8">3.06477055008369E+15</Timestamp><Cur…	좌우반구com(split BVF)_3-015-1	60.021	1.0.0.165	1	-1638114674	Professional	2.0.10.242	2.0.10.353	11-13-2020	2020-11-13 오전 7:54:41	16:54:41	2.0.10.248	396	1	{/}	강도	강	도							54	1	132	KSY2	List3										1	{/}	0	3	1197459	0	{/}	296
좌우반구com(split BVF)_3	15	1	<?xml version="1.0"?>\n<Clock xmlns:dt="urn:schemas-microsoft-com:datatypes"><Description dt:dt="string">E-Prime Primary Realtime Clock</Description><StartTime><Timestamp dt:dt="int">0</Timestamp><DateUtc dt:dt="string">2020-11-13T07:54:41Z</DateUtc></StartTime><FrequencyChanges><FrequencyChange><Frequency dt:dt="r8">2699980000</Frequency><Timestamp dt:dt="r8">3.06477055008369E+15</Timestamp><Cur…	좌우반구com(split BVF)_3-015-1	60.021	1.0.0.165	1	-1638114674	Professional	2.0.10.242	2.0.10.353	11-13-2020	2020-11-13 오전 7:54:41	16:54:41	2.0.10.248	164	2	z	강례	강	례				63	1	32				KSY3	List2										1	z	0	4	515618	0	z	560
좌우반구com(split BVF)_3	15	1	<?xml version="1.0"?>\n<Clock xmlns:dt="urn:schemas-microsoft-com:datatypes"><Description dt:dt="string">E-Prime Primary Realtime Clock</Description><StartTime><Timestamp dt:dt="int">0</Timestamp><DateUtc dt:dt="string">2020-11-13T07:54:41Z</DateUtc></StartTime><FrequencyChanges><FrequencyChange><Frequency dt:dt="r8">2699980000</Frequency><Timestamp dt:dt="r8">3.06477055008369E+15</Timestamp><Cur…	좌우반구com(split BVF)_3-015-1	60.021	1.0.0.165	1	-1638114674	Professional	2.0.10.242	2.0.10.353	11-13-2020	2020-11-13 오전 7:54:41	16:54:41	2.0.10.248	170	2	z	강방	강	방				72	1	38				KSY	List2	0		1	-1	531245	184		0	0	1	z	0	4	531429	0	z	408
좌우반구com(split BVF)_3	15	1	<?xml version="1.0"?>\n<Clock xmlns:dt="urn:schemas-microsoft-com:datatypes"><Description dt:dt="string">E-Prime Primary Realtime Clock</Description><StartTime><Timestamp dt:dt="int">0</Timestamp><DateUtc dt:dt="string">2020-11-13T07:54:41Z</DateUtc></StartTime><FrequencyChanges><FrequencyChange><Frequency dt:dt="r8">2699980000</Frequency><Timestamp dt:dt="r8">3.06477055008369E+15</Timestamp><Cur…	좌우반구com(split BVF)_3-015-1	60.021	1.0.0.165	1	-1638114674	Professional	2.0.10.242	2.0.10.353	11-13-2020	2020-11-13 오전 7:54:41	16:54:41	2.0.10.248	136	1	{/}	개념	개	념				66	1	4				KSY2	List2										1	{/}	0	3	442327	0	{/}	360
좌우반구com(split BVF)_3	15	1	<?xml version="1.0"?>\n<Clock xmlns:dt="urn:schemas-microsoft-com:datatypes"><Description dt:dt="string">E-Prime Primary Realtime Clock</Description><StartTime><Timestamp dt:dt="int">0</Timestamp><DateUtc dt:dt="string">2020-11-13T07:54:41Z</DateUtc></StartTime><FrequencyChanges><FrequencyChange><Frequency dt:dt="r8">2699980000</Frequency><Timestamp dt:dt="r8">3.06477055008369E+15</Timestamp><Cur…	좌우반구com(split BVF)_3-015-1	60.021	1.0.0.165	1	-1638114674	Professional	2.0.10.242	2.0.10.353	11-13-2020	2020-11-13 오전 7:54:41	16:54:41	2.0.10.248	355	2	z	개례	개	례							112	1	91	KSY	List3	0		1	-1	1090180	184		0	0	1	z	0	4	1090364	0	z	448
좌우반구com(split BVF)_3	15	1	<?xml version="1.0"?>\n<Clock xmlns:dt="urn:schemas-microsoft-com:datatypes"><Description dt:dt="string">E-Prime Primary Realtime Clock</Description><StartTime><Timestamp dt:dt="int">0</Timestamp><DateUtc dt:dt="string">2020-11-13T07:54:41Z</DateUtc></StartTime><FrequencyChanges><FrequencyChange><Frequency dt:dt="r8">2699980000</Frequency><Timestamp dt:dt="r8">3.06477055008369E+15</Timestamp><Cur…	좌우반구com(split BVF)_3-015-1	60.021	1.0.0.165	1	-1638114674	Professional	2.0.10.242	2.0.10.353	11-13-2020	2020-11-13 오전 7:54:41	16:54:41	2.0.10.248	36	1	{/}	개인	개	인	87	1	36							KSY2	List1										1	{/}	0	3	117009	0	{/}	507
좌우반구com(split BVF)_3	15	1	<?xml version="1.0"?>\n<Clock xmlns:dt="urn:schemas-microsoft-com:datatypes"><Description dt:dt="string">E-Prime Primary Realtime Clock</Description><StartTime><Timestamp dt:dt="int">0</Timestamp><DateUtc dt:dt="string">2020-11-13T07:54:41Z</DateUtc></StartTime><FrequencyChanges><FrequencyChange><Frequency dt:dt="r8">2699980000</Frequency><Timestamp dt:dt="r8">3.06477055008369E+15</Timestamp><Cur…	좌우반구com(split BVF)_3-015-1	60.021	1.0.0.165	1	-1638114674	Professional	2.0.10.242	2.0.10.353	11-13-2020	2020-11-13 오전 7:54:41	16:54:41	2.0.10.248	44	2	z	개협	개	협	12	1	44							KSY3	List1										1	z	0	3	138468	0	z	418
좌우반구com(split BVF)_3	15	1	<?xml version="1.0"?>\n<Clock xmlns:dt="urn:schemas-microsoft-com:datatypes"><Description dt:dt="string">E-Prime Primary Realtime Clock</Description><StartTime><Timestamp dt:dt="int">0</Timestamp><DateUtc dt:dt="string">2020-11-13T07:54:41Z</DateUtc></StartTime><FrequencyChanges><FrequencyChange><Frequency dt:dt="r8">2699980000</Frequency><Timestamp dt:dt="r8">3.06477055008369E+15</Timestamp><Cur…	좌우반구com(split BVF)_3-015-1	60.021	1.0.0.165	1	-1638114674	Professional	2.0.10.242	2.0.10.353	11-13-2020	2020-11-13 오전 7:54:41	16:54:41	2.0.10.248	173	2	z	거생	거	생				8	1	41				KSY	List2	0		0	-1	539059	184		0	0	1	z	0	4	539243	0	z	443
좌우반구com(split BVF)_3	15	1	<?xml version="1.0"?>\n<Clock xmlns:dt="urn:schemas-microsoft-com:datatypes"><Description dt:dt="string">E-Prime Primary Realtime Clock</Description><StartTime><Timestamp dt:dt="int">0</Timestamp><DateUtc dt:dt="string">2020-11-13T07:54:41Z</DateUtc></StartTime><FrequencyChanges><FrequencyChange><Frequency dt:dt="r8">2699980000</Frequency><Timestamp dt:dt="r8">3.06477055008369E+15</Timestamp><Cur…	좌우반구com(split BVF)_3-015-1	60.021	1.0.0.165	1	-1638114674	Professional	2.0.10.242	2.0.10.353	11-13-2020	2020-11-13 오전 7:54:41	16:54:41	2.0.10.248	165	1	{/}	걱정	걱	정				52	1	33				KSY2	List2										1	{/}	0	3	518383	0	{/}	438
좌우반구com(split BVF)_3	15	1	<?xml version="1.0"?>\n<Clock xmlns:dt="urn:schemas-microsoft-com:datatypes"><Description dt:dt="string">E-Prime Primary Realtime Clock</Description><StartTime><Timestamp dt:dt="int">0</Timestamp><DateUtc dt:dt="string">2020-11-13T07:54:41Z</DateUtc></StartTime><FrequencyChanges><FrequencyChange><Frequency dt:dt="r8">2699980000</Frequency><Timestamp dt:dt="r8">3.06477055008369E+15</Timestamp><Cur…	좌우반구com(split BVF)_3-015-1	60.021	1.0.0.165	1	-1638114674	Professional	2.0.10.242	2.0.10.353	11-13-2020	2020-11-13 오전 7:54:41	16:54:41	2.0.10.248	182	2	z	걱최	걱	최				62	1	50				KSY	List2	0		0	0	563101	183		0	0	1	z	0	3	563284	0	z	401
좌우반구com(split BVF)_3	15	1	<?xml version="1.0"?>\n<Clock xmlns:dt="urn:schemas-microsoft-com:datatypes"><Description dt:dt="string">E-Prime Primary Realtime Clock</Description><StartTime><Timestamp dt:dt="int">0</Timestamp><DateUtc dt:dt="string">2020-11-13T07:54:41Z</DateUtc></StartTime><FrequencyChanges><FrequencyChange><Frequency dt:dt="r8">2699980000</Frequency><Timestamp dt:dt="r8">3.06477055008369E+15</Timestamp><Cur…	좌우반구com(split BVF)_3-015-1	60.021	1.0.0.165	1	-1638114674	Professional	2.0.10.242	2.0.10.353	11-13-2020	2020-11-13 오전 7:54:41	16:54:41	2.0.10.248	172	2	z	건적	건	적				131	1	40				KSY	List2	0		0	-1	536510	183		0	0	1	z	1	3	536693	0	z	352
좌우반구com(split BVF)_3	15	1	<?xml version="1.0"?>\n<Clock xmlns:dt="urn:schemas-microsoft-com:datatypes"><Description dt:dt="string">E-Prime Primary Realtime Clock</Description><StartTime><Timestamp dt:dt="int">0</Timestamp><DateUtc dt:dt="string">2020-11-13T07:54:41Z</DateUtc></StartTime><FrequencyChanges><FrequencyChange><Frequency dt:dt="r8">2699980000</Frequency><Timestamp dt:dt="r8">3.06477055008369E+15</Timestamp><Cur…	좌우반구com(split BVF)_3-015-1	60.021	1.0.0.165	1	-1638114674	Professional	2.0.10.242	2.0.10.353	11-13-2020	2020-11-13 오전 7:54:41	16:54:41	2.0.10.248	348	2	z	검강	검	강							29	1	84	KSY3	List3										1	z	1	3	1072153	0	z	468
좌우반구com(split BVF)_3	15	1	<?xml version="1.0"?>\n<Clock xmlns:dt="urn:schemas-microsoft-com:datatypes"><Description dt:dt="string">E-Prime Primary Realtime Clock</Description><StartTime><Timestamp dt:dt="int">0</Timestamp><DateUtc dt:dt="string">2020-11-13T07:54:41Z</DateUtc></StartTime><FrequencyChanges><FrequencyChange><Frequency dt:dt="r8">2699980000</Frequency><Timestamp dt:dt="r8">3.06477055008369E+15</Timestamp><Cur…	좌우반구com(split BVF)_3-015-1	60.021	1.0.0.165	1	-1638114674	Professional	2.0.10.242	2.0.10.353	11-13-2020	2020-11-13 오전 7:54:41	16:54:41	2.0.10.248	252	1	{/}	검색	검	색				33	1	120				KSY2	List2										1	{/}	0	4	746886	0	{/}	418
좌우반구com(split BVF)_3	15	1	<?xml version="1.0"?>\n<Clock xmlns:dt="urn:schemas-microsoft-com:datatypes"><Description dt:dt="string">E-Prime Primary Realtime Clock</Description><StartTime><Timestamp dt:dt="int">0</Timestamp><DateUtc dt:dt="string">2020-11-13T07:54:41Z</DateUtc></StartTime><FrequencyChanges><FrequencyChange><Frequency dt:dt="r8">2699980000</Frequency><Timestamp dt:dt="r8">3.06477055008369E+15</Timestamp><Cur…	좌우반구com(split BVF)_3-015-1	60.021	1.0.0.165	1	-1638114674	Professional	2.0.10.242	2.0.10.353	11-13-2020	2020-11-13 오전 7:54:41	16:54:41	2.0.10.248	166	2	z	검죽	검	죽				110	1	34				KSY2	List2										1	z	0	3	521032	0	z	407
좌우반구com(split BVF)_3	15	1	<?xml version="1.0"?>\n<Clock xmlns:dt="urn:schemas-microsoft-com:datatypes"><Description dt:dt="string">E-Prime Primary Realtime Clock</Description><StartTime><Timestamp dt:dt="int">0</Timestamp><DateUtc dt:dt="string">2020-11-13T07:54:41Z</DateUtc></StartTime><FrequencyChanges><FrequencyChange><Frequency dt:dt="r8">2699980000</Frequency><Timestamp dt:dt="r8">3.06477055008369E+15</Timestamp><Cur…	좌우반구com(split BVF)_3-015-1	60.021	1.0.0.165	1	-1638114674	Professional	2.0.10.242	2.0.10.353	11-13-2020	2020-11-13 오전 7:54:41	16:54:41	2.0.10.248	162	2	z	검환	검	환				7	1	30				KSY	List2	0		0	-1	510103	183		0	0	1	z	0	3	510286	0	z	409
좌우반구com(split BVF)_3	15	1	<?xml version="1.0"?>\n<Clock xmlns:dt="urn:schemas-microsoft-com:datatypes"><Description dt:dt="string">E-Prime Primary Realtime Clock</Description><StartTime><Timestamp dt:dt="int">0</Timestamp><DateUtc dt:dt="string">2020-11-13T07:54:41Z</DateUtc></StartTime><FrequencyChanges><FrequencyChange><Frequency dt:dt="r8">2699980000</Frequency><Timestamp dt:dt="r8">3.06477055008369E+15</Timestamp><Cur…	좌우반구com(split BVF)_3-015-1	60.021	1.0.0.165	1	-1638114674	Professional	2.0.10.242	2.0.10.353	11-13-2020	2020-11-13 오전 7:54:41	16:54:41	2.0.10.248	114	2	z	격례	격	례	95	1	114							KSY	List1	0		0	0	324919	183		0	0	1	z	0	3	325102	0	z	614
좌우반구com(split BVF)_3	15	1	<?xml version="1.0"?>\n<Clock xmlns:dt="urn:schemas-microsoft-com:datatypes"><Description dt:dt="string">E-Prime Primary Realtime Clock</Description><StartTime><Timestamp dt:dt="int">0</Timestamp><DateUtc dt:dt="string">2020-11-13T07:54:41Z</DateUtc></StartTime><FrequencyChanges><FrequencyChange><Frequency dt:dt="r8">2699980000</Frequency><Timestamp dt:dt="r8">3.06477055008369E+15</Timestamp><Cur…	좌우반구com(split BVF)_3-015-1	60.021	1.0.0.165	1	-1638114674	Professional	2.0.10.242	2.0.10.353	11-13-2020	2020-11-13 오전 7:54:41	16:54:41	2.0.10.248	260	1	{/}	결과	결	과				79	1	128				KSY2	List2										1	{/}	0	3	768428	0	{/}	413
좌우반구com(split BVF)_3	15	1	<?xml version="1.0"?>\n<Clock xmlns:dt="urn:schemas-microsoft-com:datatypes"><Description dt:dt="string">E-Prime Primary Realtime Clock</Description><StartTime><Timestamp dt:dt="int">0</Timestamp><DateUtc dt:dt="string">2020-11-13T07:54:41Z</DateUtc></StartTime><FrequencyChanges><FrequencyChange><Frequency dt:dt="r8">2699980000</Frequency><Timestamp dt:dt="r8">3.06477055008369E+15</Timestamp><Cur…	좌우반구com(split BVF)_3-015-1	60.021	1.0.0.165	1	-1638114674	Professional	2.0.10.242	2.0.10.353	11-13-2020	2020-11-13 오전 7:54:41	16:54:41	2.0.10.248	82	1	{/}	결국	결	국	102	1	82							KSY2	List1										1	{/}	1	3	240215	0	{/}	569
좌우반구com(split BVF)_3	15	1	<?xml version="1.0"?>\n<Clock xmlns:dt="urn:schemas-microsoft-com:datatypes"><Description dt:dt="string">E-Prime Primary Realtime Clock</Description><StartTime><Timestamp dt:dt="int">0</Timestamp><DateUtc dt:dt="string">2020-11-13T07:54:41Z</DateUtc></StartTime><FrequencyChanges><FrequencyChange><Frequency dt:dt="r8">2699980000</Frequency><Timestamp dt:dt="r8">3.06477055008369E+15</Timestamp><Cur…	좌우반구com(split BVF)_3-015-1	60.021	1.0.0.165	1	-1638114674	Professional	2.0.10.242	2.0.10.353	11-13-2020	2020-11-13 오전 7:54:41	16:54:41	2.0.10.248	298	1	{/}	결정	결	정							15	1	34	KSY2	List3										1	{/}	0	4	941850	0	{/}	502
좌우반구com(split BVF)_3	15	1	<?xml version="1.0"?>\n<Clock xmlns:dt="urn:schemas-microsoft-com:datatypes"><Description dt:dt="string">E-Prime Primary Realtime Clock</Description><StartTime><Timestamp dt:dt="int">0</Timestamp><DateUtc dt:dt="string">2020-11-13T07:54:41Z</DateUtc></StartTime><FrequencyChanges><FrequencyChange><Frequency dt:dt="r8">2699980000</Frequency><Timestamp dt:dt="r8">3.06477055008369E+15</Timestamp><Cur…	좌우반구com(split BVF)_3-015-1	60.021	1.0.0.165	1	-1638114674	Professional	2.0.10.242	2.0.10.353	11-13-2020	2020-11-13 오전 7:54:41	16:54:41	2.0.10.248	188	2	z	결지	결	지				10	1	56				KSY2	List2										1	z	1	3	578978	0	z	386
좌우반구com(split BVF)_3	15	1	<?xml version="1.0"?>\n<Clock xmlns:dt="urn:schemas-microsoft-com:datatypes"><Description dt:dt="string">E-Prime Primary Realtime Clock</Description><StartTime><Timestamp dt:dt="int">0</Timestamp><DateUtc dt:dt="string">2020-11-13T07:54:41Z</DateUtc></StartTime><FrequencyChanges><FrequencyChange><Frequency dt:dt="r8">2699980000</Frequency><Timestamp dt:dt="r8">3.06477055008369E+15</Timestamp><Cur…	좌우반구com(split BVF)_3-015-1	60.021	1.0.0.165	1	-1638114674	Professional	2.0.10.242	2.0.10.353	11-13-2020	2020-11-13 오전 7:54:41	16:54:41	2.0.10.248	206	2	z	결협	결	협				29	1	74				KSY	List2	0		0	0	626562	183		0	0	1	z	0	3	626745	0	z	413
좌우반구com(split BVF)_3	15	1	<?xml version="1.0"?>\n<Clock xmlns:dt="urn:schemas-microsoft-com:datatypes"><Description dt:dt="string">E-Prime Primary Realtime Clock</Description><StartTime><Timestamp dt:dt="int">0</Timestamp><DateUtc dt:dt="string">2020-11-13T07:54:41Z</DateUtc></StartTime><FrequencyChanges><FrequencyChange><Frequency dt:dt="r8">2699980000</Frequency><Timestamp dt:dt="r8">3.06477055008369E+15</Timestamp><Cur…	좌우반구com(split BVF)_3-015-1	60.021	1.0.0.165	1	-1638114674	Professional	2.0.10.242	2.0.10.353	11-13-2020	2020-11-13 오전 7:54:41	16:54:41	2.0.10.248	263	1	{/}	경비	경	비				114	1	131				KSY2	List2										1	{/}	0	3	776975	0	{/}	530
좌우반구com(split BVF)_3	15	1	<?xml version="1.0"?>\n<Clock xmlns:dt="urn:schemas-microsoft-com:datatypes"><Description dt:dt="string">E-Prime Primary Realtime Clock</Description><StartTime><Timestamp dt:dt="int">0</Timestamp><DateUtc dt:dt="string">2020-11-13T07:54:41Z</DateUtc></StartTime><FrequencyChanges><FrequencyChange><Frequency dt:dt="r8">2699980000</Frequency><Timestamp dt:dt="r8">3.06477055008369E+15</Timestamp><Cur…	좌우반구com(split BVF)_3-015-1	60.021	1.0.0.165	1	-1638114674	Professional	2.0.10.242	2.0.10.353	11-13-2020	2020-11-13 오전 7:54:41	16:54:41	2.0.10.248	239	1	{/}	경험	경	험				83	1	107				KSY2	List2										1	{/}	1	3	713597	0	{/}	352
좌우반구com(split BVF)_3	15	1	<?xml version="1.0"?>\n<Clock xmlns:dt="urn:schemas-microsoft-com:datatypes"><Description dt:dt="string">E-Prime Primary Realtime Clock</Description><StartTime><Timestamp dt:dt="int">0</Timestamp><DateUtc dt:dt="string">2020-11-13T07:54:41Z</DateUtc></StartTime><FrequencyChanges><FrequencyChange><Frequency dt:dt="r8">2699980000</Frequency><Timestamp dt:dt="r8">3.06477055008369E+15</Timestamp><Cur…	좌우반구com(split BVF)_3-015-1	60.021	1.0.0.165	1	-1638114674	Professional	2.0.10.242	2.0.10.353	11-13-2020	2020-11-13 오전 7:54:41	16:54:41	2.0.10.248	181	1	{/}	경호	경	호				27	1	49				KSY2	List2										1	{/}	0	3	560485	0	{/}	602
좌우반구com(split BVF)_3	15	1	<?xml version="1.0"?>\n<Clock xmlns:dt="urn:schemas-microsoft-com:datatypes"><Description dt:dt="string">E-Prime Primary Realtime Clock</Description><StartTime><Timestamp dt:dt="int">0</Timestamp><DateUtc dt:dt="string">2020-11-13T07:54:41Z</DateUtc></StartTime><FrequencyChanges><FrequencyChange><Frequency dt:dt="r8">2699980000</Frequency><Timestamp dt:dt="r8">3.06477055008369E+15</Timestamp><Cur…	좌우반구com(split BVF)_3-015-1	60.021	1.0.0.165	1	-1638114674	Professional	2.0.10.242	2.0.10.353	11-13-2020	2020-11-13 오전 7:54:41	16:54:41	2.0.10.248	56	1	{/}	계기	계	기	85	1	56							KSY2	List1										1	{/}	0	4	170607	0	{/}	412
좌우반구com(split BVF)_3	15	1	<?xml version="1.0"?>\n<Clock xmlns:dt="urn:schemas-microsoft-com:datatypes"><Description dt:dt="string">E-Prime Primary Realtime Clock</Description><StartTime><Timestamp dt:dt="int">0</Timestamp><DateUtc dt:dt="string">2020-11-13T07:54:41Z</DateUtc></StartTime><FrequencyChanges><FrequencyChange><Frequency dt:dt="r8">2699980000</Frequency><Timestamp dt:dt="r8">3.06477055008369E+15</Timestamp><Cur…	좌우반구com(split BVF)_3-015-1	60.021	1.0.0.165	1	-1638114674	Professional	2.0.10.242	2.0.10.353	11-13-2020	2020-11-13 오전 7:54:41	16:54:41	2.0.10.248	140	2	z	계님	계	님				89	1	8				KSY3	List2										1	z	0	3	452823	0	z	642
좌우반구com(split BVF)_3	15	1	<?xml version="1.0"?>\n<Clock xmlns:dt="urn:schemas-microsoft-com:datatypes"><Description dt:dt="string">E-Prime Primary Realtime Clock</Description><StartTime><Timestamp dt:dt="int">0</Timestamp><DateUtc dt:dt="string">2020-11-13T07:54:41Z</DateUtc></StartTime><FrequencyChanges><FrequencyChange><Frequency dt:dt="r8">2699980000</Frequency><Timestamp dt:dt="r8">3.06477055008369E+15</Timestamp><Cur…	좌우반구com(split BVF)_3-015-1	60.021	1.0.0.165	1	-1638114674	Professional	2.0.10.242	2.0.10.353	11-13-2020	2020-11-13 오전 7:54:41	16:54:41	2.0.10.248	63	2	z	계락	계	락	83	1	63							KSY2	List1										0	z	0	4	189667	0	{/}	536
좌우반구com(split BVF)_3	15	1	<?xml version="1.0"?>\n<Clock xmlns:dt="urn:schemas-microsoft-com:datatypes"><Description dt:dt="string">E-Prime Primary Realtime Clock</Description><StartTime><Timestamp dt:dt="int">0</Timestamp><DateUtc dt:dt="string">2020-11-13T07:54:41Z</DateUtc></StartTime><FrequencyChanges><FrequencyChange><Frequency dt:dt="r8">2699980000</Frequency><Timestamp dt:dt="r8">3.06477055008369E+15</Timestamp><Cur…	좌우반구com(split BVF)_3-015-1	60.021	1.0.0.165	1	-1638114674	Professional	2.0.10.242	2.0.10.353	11-13-2020	2020-11-13 오전 7:54:41	16:54:41	2.0.10.248	217	1	{/}	계수	계	수				3	1	85				KSY2	List2										1	{/}	1	3	655984	0	{/}	725
좌우반구com(split BVF)_3	15	1	<?xml version="1.0"?>\n<Clock xmlns:dt="urn:schemas-microsoft-com:datatypes"><Description dt:dt="string">E-Prime Primary Realtime Clock</Description><StartTime><Timestamp dt:dt="int">0</Timestamp><DateUtc dt:dt="string">2020-11-13T07:54:41Z</DateUtc></StartTime><FrequencyChanges><FrequencyChange><Frequency dt:dt="r8">2699980000</Frequency><Timestamp dt:dt="r8">3.06477055008369E+15</Timestamp><Cur…	좌우반구com(split BVF)_3-015-1	60.021	1.0.0.165	1	-1638114674	Professional	2.0.10.242	2.0.10.353	11-13-2020	2020-11-13 오전 7:54:41	16:54:41	2.0.10.248	93	2	z	계여	계	여	31	1	93							KSY2	List1										1	z	1	3	269238	0	z	510
좌우반구com(split BVF)_3	15	1	<?xml version="1.0"?>\n<Clock xmlns:dt="urn:schemas-microsoft-com:datatypes"><Description dt:dt="string">E-Prime Primary Realtime Clock</Description><StartTime><Timestamp dt:dt="int">0</Timestamp><DateUtc dt:dt="string">2020-11-13T07:54:41Z</DateUtc></StartTime><FrequencyChanges><FrequencyChange><Frequency dt:dt="r8">2699980000</Frequency><Timestamp dt:dt="r8">3.06477055008369E+15</Timestamp><Cur…	좌우반구com(split BVF)_3-015-1	60.021	1.0.0.165	1	-1638114674	Professional	2.0.10.242	2.0.10.353	11-13-2020	2020-11-13 오전 7:54:41	16:54:41	2.0.10.248	367	2	z	고률	고	률							44	1	103	KSY	List3	0		0	0	1121703	183		0	0	1	z	0	3	1121886	0	z	358
좌우반구com(split BVF)_3	15	1	<?xml version="1.0"?>\n<Clock xmlns:dt="urn:schemas-microsoft-com:datatypes"><Description dt:dt="string">E-Prime Primary Realtime Clock</Description><StartTime><Timestamp dt:dt="int">0</Timestamp><DateUtc dt:dt="string">2020-11-13T07:54:41Z</DateUtc></StartTime><FrequencyChanges><FrequencyChange><Frequency dt:dt="r8">2699980000</Frequency><Timestamp dt:dt="r8">3.06477055008369E+15</Timestamp><Cur…	좌우반구com(split BVF)_3-015-1	60.021	1.0.0.165	1	-1638114674	Professional	2.0.10.242	2.0.10.353	11-13-2020	2020-11-13 오전 7:54:41	16:54:41	2.0.10.248	384	2	z	고청	고	청							32	1	120	KSY3	List3										1	z	0	3	1165887	0	z	492
좌우반구com(split BVF)_3	15	1	<?xml version="1.0"?>\n<Clock xmlns:dt="urn:schemas-microsoft-com:datatypes"><Description dt:dt="string">E-Prime Primary Realtime Clock</Description><StartTime><Timestamp dt:dt="int">0</Timestamp><DateUtc dt:dt="string">2020-11-13T07:54:41Z</DateUtc></StartTime><FrequencyChanges><FrequencyChange><Frequency dt:dt="r8">2699980000</Frequency><Timestamp dt:dt="r8">3.06477055008369E+15</Timestamp><Cur…	좌우반구com(split BVF)_3-015-1	60.021	1.0.0.165	1	-1638114674	Professional	2.0.10.242	2.0.10.353	11-13-2020	2020-11-13 오전 7:54:41	16:54:41	2.0.10.248	273	1	{/}	공기	공	기							40	1	9	KSY2	List3										1	{/}	0	4	873691	0	{/}	413
좌우반구com(split BVF)_3	15	1	<?xml version="1.0"?>\n<Clock xmlns:dt="urn:schemas-microsoft-com:datatypes"><Description dt:dt="string">E-Prime Primary Realtime Clock</Description><StartTime><Timestamp dt:dt="int">0</Timestamp><DateUtc dt:dt="string">2020-11-13T07:54:41Z</DateUtc></StartTime><FrequencyChanges><FrequencyChange><Frequency dt:dt="r8">2699980000</Frequency><Timestamp dt:dt="r8">3.06477055008369E+15</Timestamp><Cur…	좌우반구com(split BVF)_3-015-1	60.021	1.0.0.165	1	-1638114674	Professional	2.0.10.242	2.0.10.353	11-13-2020	2020-11-13 오전 7:54:41	16:54:41	2.0.10.248	388	1	{/}	공백	공	백							48	1	124	KSY2	List3										1	{/}	0	3	1176483	0	{/}	424
좌우반구com(split BVF)_3	15	1	<?xml version="1.0"?>\n<Clock xmlns:dt="urn:schemas-microsoft-com:datatypes"><Description dt:dt="string">E-Prime Primary Realtime Clock</Description><StartTime><Timestamp dt:dt="int">0</Timestamp><DateUtc dt:dt="string">2020-11-13T07:54:41Z</DateUtc></StartTime><FrequencyChanges><FrequencyChange><Frequency dt:dt="r8">2699980000</Frequency><Timestamp dt:dt="r8">3.06477055008369E+15</Timestamp><Cur…	좌우반구com(split BVF)_3-015-1	60.021	1.0.0.165	1	-1638114674	Professional	2.0.10.242	2.0.10.353	11-13-2020	2020-11-13 오전 7:54:41	16:54:41	2.0.10.248	209	1	{/}	공포	공	포				2	1	77				KSY2	List2										1	{/}	0	4	634609	0	{/}	475
좌우반구com(split BVF)_3	15	1	<?xml version="1.0"?>\n<Clock xmlns:dt="urn:schemas-microsoft-com:datatypes"><Description dt:dt="string">E-Prime Primary Realtime Clock</Description><StartTime><Timestamp dt:dt="int">0</Timestamp><DateUtc dt:dt="string">2020-11-13T07:54:41Z</DateUtc></StartTime><FrequencyChanges><FrequencyChange><Frequency dt:dt="r8">2699980000</Frequency><Timestamp dt:dt="r8">3.06477055008369E+15</Timestamp><Cur…	좌우반구com(split BVF)_3-015-1	60.021	1.0.0.165	1	-1638114674	Professional	2.0.10.242	2.0.10.353	11-13-2020	2020-11-13 오전 7:54:41	16:54:41	2.0.10.248	284	2	z	과법	과	법							117	1	20	KSY	List3	0		0	-1	903480	183		0	0	1	z	0	3	903663	0	z	536
좌우반구com(split BVF)_3	15	1	<?xml version="1.0"?>\n<Clock xmlns:dt="urn:schemas-microsoft-com:datatypes"><Description dt:dt="string">E-Prime Primary Realtime Clock</Description><StartTime><Timestamp dt:dt="int">0</Timestamp><DateUtc dt:dt="string">2020-11-13T07:54:41Z</DateUtc></StartTime><FrequencyChanges><FrequencyChange><Frequency dt:dt="r8">2699980000</Frequency><Timestamp dt:dt="r8">3.06477055008369E+15</Timestamp><Cur…	좌우반구com(split BVF)_3-015-1	60.021	1.0.0.165	1	-1638114674	Professional	2.0.10.242	2.0.10.353	11-13-2020	2020-11-13 오전 7:54:41	16:54:41	2.0.10.248	198	1	{/}	과정	과	정				51	1	66				KSY2	List2										1	{/}	1	3	606135	0	{/}	374
좌우반구com(split BVF)_3	15	1	<?xml version="1.0"?>\n<Clock xmlns:dt="urn:schemas-microsoft-com:datatypes"><Description dt:dt="string">E-Prime Primary Realtime Clock</Description><StartTime><Timestamp dt:dt="int">0</Timestamp><DateUtc dt:dt="string">2020-11-13T07:54:41Z</DateUtc></StartTime><FrequencyChanges><FrequencyChange><Frequency dt:dt="r8">2699980000</Frequency><Timestamp dt:dt="r8">3.06477055008369E+15</Timestamp><Cur…	좌우반구com(split BVF)_3-015-1	60.021	1.0.0.165	1	-1638114674	Professional	2.0.10.242	2.0.10.353	11-13-2020	2020-11-13 오전 7:54:41	16:54:41	2.0.10.248	354	1	{/}	관계	관	계							53	1	90	KSY2	List3										1	{/}	0	4	1087665	0	{/}	500
좌우반구com(split BVF)_3	15	1	<?xml version="1.0"?>\n<Clock xmlns:dt="urn:schemas-microsoft-com:datatypes"><Description dt:dt="string">E-Prime Primary Realtime Clock</Description><StartTime><Timestamp dt:dt="int">0</Timestamp><DateUtc dt:dt="string">2020-11-13T07:54:41Z</DateUtc></StartTime><FrequencyChanges><FrequencyChange><Frequency dt:dt="r8">2699980000</Frequency><Timestamp dt:dt="r8">3.06477055008369E+15</Timestamp><Cur…	좌우반구com(split BVF)_3-015-1	60.021	1.0.0.165	1	-1638114674	Professional	2.0.10.242	2.0.10.353	11-13-2020	2020-11-13 오전 7:54:41	16:54:41	2.0.10.248	265	1	{/}	관측	관	측							5	1	1	KSY2	List3										1	{/}	0	3	852598	0	{/}	554
좌우반구com(split BVF)_3	15	1	<?xml version="1.0"?>\n<Clock xmlns:dt="urn:schemas-microsoft-com:datatypes"><Description dt:dt="string">E-Prime Primary Realtime Clock</Description><StartTime><Timestamp dt:dt="int">0</Timestamp><DateUtc dt:dt="string">2020-11-13T07:54:41Z</DateUtc></StartTime><FrequencyChanges><FrequencyChange><Frequency dt:dt="r8">2699980000</Frequency><Timestamp dt:dt="r8">3.06477055008369E+15</Timestamp><Cur…	좌우반구com(split BVF)_3-015-1	60.021	1.0.0.165	1	-1638114674	Professional	2.0.10.242	2.0.10.353	11-13-2020	2020-11-13 오전 7:54:41	16:54:41	2.0.10.248	81	1	{/}	광장	광	장	51	1	81							KSY2	List1										1	{/}	0	4	237500	0	{/}	510
좌우반구com(split BVF)_3	15	1	<?xml version="1.0"?>\n<Clock xmlns:dt="urn:schemas-microsoft-com:datatypes"><Description dt:dt="string">E-Prime Primary Realtime Clock</Description><StartTime><Timestamp dt:dt="int">0</Timestamp><DateUtc dt:dt="string">2020-11-13T07:54:41Z</DateUtc></StartTime><FrequencyChanges><FrequencyChange><Frequency dt:dt="r8">2699980000</Frequency><Timestamp dt:dt="r8">3.06477055008369E+15</Timestamp><Cur…	좌우반구com(split BVF)_3-015-1	60.021	1.0.0.165	1	-1638114674	Professional	2.0.10.242	2.0.10.353	11-13-2020	2020-11-13 오전 7:54:41	16:54:41	2.0.10.248	371	2	z	교느	교	느							89	1	107	KSY	List3	0		0	0	1131966	183		0	0	1	z	0	3	1132149	0	z	303
좌우반구com(split BVF)_3	15	1	<?xml version="1.0"?>\n<Clock xmlns:dt="urn:schemas-microsoft-com:datatypes"><Description dt:dt="string">E-Prime Primary Realtime Clock</Description><StartTime><Timestamp dt:dt="int">0</Timestamp><DateUtc dt:dt="string">2020-11-13T07:54:41Z</DateUtc></StartTime><FrequencyChanges><FrequencyChange><Frequency dt:dt="r8">2699980000</Frequency><Timestamp dt:dt="r8">3.06477055008369E+15</Timestamp><Cur…	좌우반구com(split BVF)_3-015-1	60.021	1.0.0.165	1	-1638114674	Professional	2.0.10.242	2.0.10.353	11-13-2020	2020-11-13 오전 7:54:41	16:54:41	2.0.10.248	52	2	z	교휘	교	휘	120	1	52							KSY2	List1										1	z	0	3	160027	0	z	546
좌우반구com(split BVF)_3	15	1	<?xml version="1.0"?>\n<Clock xmlns:dt="urn:schemas-microsoft-com:datatypes"><Description dt:dt="string">E-Prime Primary Realtime Clock</Description><StartTime><Timestamp dt:dt="int">0</Timestamp><DateUtc dt:dt="string">2020-11-13T07:54:41Z</DateUtc></StartTime><FrequencyChanges><FrequencyChange><Frequency dt:dt="r8">2699980000</Frequency><Timestamp dt:dt="r8">3.06477055008369E+15</Timestamp><Cur…	좌우반구com(split BVF)_3-015-1	60.021	1.0.0.165	1	-1638114674	Professional	2.0.10.242	2.0.10.353	11-13-2020	2020-11-13 오전 7:54:41	16:54:41	2.0.10.248	179	1	{/}	구조	구	조				132	1	47				KSY2	List2										1	{/}	1	3	555220	0	{/}	446
좌우반구com(split BVF)_3	15	1	<?xml version="1.0"?>\n<Clock xmlns:dt="urn:schemas-microsoft-com:datatypes"><Description dt:dt="string">E-Prime Primary Realtime Clock</Description><StartTime><Timestamp dt:dt="int">0</Timestamp><DateUtc dt:dt="string">2020-11-13T07:54:41Z</DateUtc></StartTime><FrequencyChanges><FrequencyChange><Frequency dt:dt="r8">2699980000</Frequency><Timestamp dt:dt="r8">3.06477055008369E+15</Timestamp><Cur…	좌우반구com(split BVF)_3-015-1	60.021	1.0.0.165	1	-1638114674	Professional	2.0.10.242	2.0.10.353	11-13-2020	2020-11-13 오전 7:54:41	16:54:41	2.0.10.248	50	2	z	국득	국	득	110	1	50							KSY	List1	0		0	0	154396	183		0	0	1	z	0	3	154579	0	z	489
좌우반구com(split BVF)_3	15	1	<?xml version="1.0"?>\n<Clock xmlns:dt="urn:schemas-microsoft-com:datatypes"><Description dt:dt="string">E-Prime Primary Realtime Clock</Description><StartTime><Timestamp dt:dt="int">0</Timestamp><DateUtc dt:dt="string">2020-11-13T07:54:41Z</DateUtc></StartTime><FrequencyChanges><FrequencyChange><Frequency dt:dt="r8">2699980000</Frequency><Timestamp dt:dt="r8">3.06477055008369E+15</Timestamp><Cur…	좌우반구com(split BVF)_3-015-1	60.021	1.0.0.165	1	-1638114674	Professional	2.0.10.242	2.0.10.353	11-13-2020	2020-11-13 오전 7:54:41	16:54:41	2.0.10.248	31	2	z	국반	국	반	78	1	31							KSY2	List1										1	z	0	3	104130	0	z	395
좌우반구com(split BVF)_3	15	1	<?xml version="1.0"?>\n<Clock xmlns:dt="urn:schemas-microsoft-com:datatypes"><Description dt:dt="string">E-Prime Primary Realtime Clock</Description><StartTime><Timestamp dt:dt="int">0</Timestamp><DateUtc dt:dt="string">2020-11-13T07:54:41Z</DateUtc></StartTime><FrequencyChanges><FrequencyChange><Frequency dt:dt="r8">2699980000</Frequency><Timestamp dt:dt="r8">3.06477055008369E+15</Timestamp><Cur…	좌우반구com(split BVF)_3-015-1	60.021	1.0.0.165	1	-1638114674	Professional	2.0.10.242	2.0.10.353	11-13-2020	2020-11-13 오전 7:54:41	16:54:41	2.0.10.248	216	1	{/}	군청	군	청				67	1	84				KSY2	List2										0	{/}	0	3	653019	0	z	768
좌우반구com(split BVF)_3	15	1	<?xml version="1.0"?>\n<Clock xmlns:dt="urn:schemas-microsoft-com:datatypes"><Description dt:dt="string">E-Prime Primary Realtime Clock</Description><StartTime><Timestamp dt:dt="int">0</Timestamp><DateUtc dt:dt="string">2020-11-13T07:54:41Z</DateUtc></StartTime><FrequencyChanges><FrequencyChange><Frequency dt:dt="r8">2699980000</Frequency><Timestamp dt:dt="r8">3.06477055008369E+15</Timestamp><Cur…	좌우반구com(split BVF)_3-015-1	60.021	1.0.0.165	1	-1638114674	Professional	2.0.10.242	2.0.10.353	11-13-2020	2020-11-13 오전 7:54:41	16:54:41	2.0.10.248	24	1	{/}	궤도	궤	도	86	1	24							KSY2	List1										1	{/}	1	3	85503	0	{/}	405
좌우반구com(split BVF)_3	15	1	<?xml version="1.0"?>\n<Clock xmlns:dt="urn:schemas-microsoft-com:datatypes"><Description dt:dt="string">E-Prime Primary Realtime Clock</Description><StartTime><Timestamp dt:dt="int">0</Timestamp><DateUtc dt:dt="string">2020-11-13T07:54:41Z</DateUtc></StartTime><FrequencyChanges><FrequencyChange><Frequency dt:dt="r8">2699980000</Frequency><Timestamp dt:dt="r8">3.06477055008369E+15</Timestamp><Cur…	좌우반구com(split BVF)_3-015-1	60.021	1.0.0.165	1	-1638114674	Professional	2.0.10.242	2.0.10.353	11-13-2020	2020-11-13 오전 7:54:41	16:54:41	2.0.10.248	71	2	z	궤희	궤	희	50	1	71							KSY3	List1										1	z	0	4	210876	0	z	586
좌우반구com(split BVF)_3	15	1	<?xml version="1.0"?>\n<Clock xmlns:dt="urn:schemas-microsoft-com:datatypes"><Description dt:dt="string">E-Prime Primary Realtime Clock</Description><StartTime><Timestamp dt:dt="int">0</Timestamp><DateUtc dt:dt="string">2020-11-13T07:54:41Z</DateUtc></StartTime><FrequencyChanges><FrequencyChange><Frequency dt:dt="r8">2699980000</Frequency><Timestamp dt:dt="r8">3.06477055008369E+15</Timestamp><Cur…	좌우반구com(split BVF)_3-015-1	60.021	1.0.0.165	1	-1638114674	Professional	2.0.10.242	2.0.10.353	11-13-2020	2020-11-13 오전 7:54:41	16:54:41	2.0.10.248	37	1	{/}	그림	그	림	17	1	37							KSY2	List1										1	{/}	0	4	119725	0	{/}	607
좌우반구com(split BVF)_3	15	1	<?xml version="1.0"?>\n<Clock xmlns:dt="urn:schemas-microsoft-com:datatypes"><Description dt:dt="string">E-Prime Primary Realtime Clock</Description><StartTime><Timestamp dt:dt="int">0</Timestamp><DateUtc dt:dt="string">2020-11-13T07:54:41Z</DateUtc></StartTime><FrequencyChanges><FrequencyChange><Frequency dt:dt="r8">2699980000</Frequency><Timestamp dt:dt="r8">3.06477055008369E+15</Timestamp><Cur…	좌우반구com(split BVF)_3-015-1	60.021	1.0.0.165	1	-1638114674	Professional	2.0.10.242	2.0.10.353	11-13-2020	2020-11-13 오전 7:54:41	16:54:41	2.0.10.248	340	2	z	그법	그	법							120	1	76	KSY3	List3										1	z	0	3	1051894	0	z	447
좌우반구com(split BVF)_3	15	1	<?xml version="1.0"?>\n<Clock xmlns:dt="urn:schemas-microsoft-com:datatypes"><Description dt:dt="string">E-Prime Primary Realtime Clock</Description><StartTime><Timestamp dt:dt="int">0</Timestamp><DateUtc dt:dt="string">2020-11-13T07:54:41Z</DateUtc></StartTime><FrequencyChanges><FrequencyChange><Frequency dt:dt="r8">2699980000</Frequency><Timestamp dt:dt="r8">3.06477055008369E+15</Timestamp><Cur…	좌우반구com(split BVF)_3-015-1	60.021	1.0.0.165	1	-1638114674	Professional	2.0.10.242	2.0.10.353	11-13-2020	2020-11-13 오전 7:54:41	16:54:41	2.0.10.248	121	2	z	그소	그	소	33	1	121							KSY3	List1										1	z	0	4	343379	0	z	342
좌우반구com(split BVF)_3	15	1	<?xml version="1.0"?>\n<Clock xmlns:dt="urn:schemas-microsoft-com:datatypes"><Description dt:dt="string">E-Prime Primary Realtime Clock</Description><StartTime><Timestamp dt:dt="int">0</Timestamp><DateUtc dt:dt="string">2020-11-13T07:54:41Z</DateUtc></StartTime><FrequencyChanges><FrequencyChange><Frequency dt:dt="r8">2699980000</Frequency><Timestamp dt:dt="r8">3.06477055008369E+15</Timestamp><Cur…	좌우반구com(split BVF)_3-015-1	60.021	1.0.0.165	1	-1638114674	Professional	2.0.10.242	2.0.10.353	11-13-2020	2020-11-13 오전 7:54:41	16:54:41	2.0.10.248	319	2	z	그종	그	종							25	1	55	KSY2	List3										1	z	0	3	996697	0	z	374
좌우반구com(split BVF)_3	15	1	<?xml version="1.0"?>\n<Clock xmlns:dt="urn:schemas-microsoft-com:datatypes"><Description dt:dt="string">E-Prime Primary Realtime Clock</Description><StartTime><Timestamp dt:dt="int">0</Timestamp><DateUtc dt:dt="string">2020-11-13T07:54:41Z</DateUtc></StartTime><FrequencyChanges><FrequencyChange><Frequency dt:dt="r8">2699980000</Frequency><Timestamp dt:dt="r8">3.06477055008369E+15</Timestamp><Cur…	좌우반구com(split BVF)_3-015-1	60.021	1.0.0.165	1	-1638114674	Professional	2.0.10.242	2.0.10.353	11-13-2020	2020-11-13 오전 7:54:41	16:54:41	2.0.10.248	154	1	{/}	급여	급	여				49	1	22				KSY2	List2										1	{/}	0	3	489310	0	{/}	428
좌우반구com(split BVF)_3	15	1	<?xml version="1.0"?>\n<Clock xmlns:dt="urn:schemas-microsoft-com:datatypes"><Description dt:dt="string">E-Prime Primary Realtime Clock</Description><StartTime><Timestamp dt:dt="int">0</Timestamp><DateUtc dt:dt="string">2020-11-13T07:54:41Z</DateUtc></StartTime><FrequencyChanges><FrequencyChange><Frequency dt:dt="r8">2699980000</Frequency><Timestamp dt:dt="r8">3.06477055008369E+15</Timestamp><Cur…	좌우반구com(split BVF)_3-015-1	60.021	1.0.0.165	1	-1638114674	Professional	2.0.10.242	2.0.10.353	11-13-2020	2020-11-13 오전 7:54:41	16:54:41	2.0.10.248	156	1	{/}	기록	기	록				81	1	24				KSY2	List2										1	{/}	1	3	494708	0	{/}	308
좌우반구com(split BVF)_3	15	1	<?xml version="1.0"?>\n<Clock xmlns:dt="urn:schemas-microsoft-com:datatypes"><Description dt:dt="string">E-Prime Primary Realtime Clock</Description><StartTime><Timestamp dt:dt="int">0</Timestamp><DateUtc dt:dt="string">2020-11-13T07:54:41Z</DateUtc></StartTime><FrequencyChanges><FrequencyChange><Frequency dt:dt="r8">2699980000</Frequency><Timestamp dt:dt="r8">3.06477055008369E+15</Timestamp><Cur…	좌우반구com(split BVF)_3-015-1	60.021	1.0.0.165	1	-1638114674	Professional	2.0.10.242	2.0.10.353	11-13-2020	2020-11-13 오전 7:54:41	16:54:41	2.0.10.248	17	1	{/}	기름	기	름	59	1	17							KSY2	List1										1	{/}	0	4	66927	0	{/}	574
좌우반구com(split BVF)_3	15	1	<?xml version="1.0"?>\n<Clock xmlns:dt="urn:schemas-microsoft-com:datatypes"><Description dt:dt="string">E-Prime Primary Realtime Clock</Description><StartTime><Timestamp dt:dt="int">0</Timestamp><DateUtc dt:dt="string">2020-11-13T07:54:41Z</DateUtc></StartTime><FrequencyChanges><FrequencyChange><Frequency dt:dt="r8">2699980000</Frequency><Timestamp dt:dt="r8">3.06477055008369E+15</Timestamp><Cur…	좌우반구com(split BVF)_3-015-1	60.021	1.0.0.165	1	-1638114674	Professional	2.0.10.242	2.0.10.353	11-13-2020	2020-11-13 오전 7:54:41	16:54:41	2.0.10.248	141	1	{/}	기술	기	술				55	1	9				KSY2	List2										1	{/}	0	3	455672	0	{/}	358
좌우반구com(split BVF)_3	15	1	<?xml version="1.0"?>\n<Clock xmlns:dt="urn:schemas-microsoft-com:datatypes"><Description dt:dt="string">E-Prime Primary Realtime Clock</Description><StartTime><Timestamp dt:dt="int">0</Timestamp><DateUtc dt:dt="string">2020-11-13T07:54:41Z</DateUtc></StartTime><FrequencyChanges><FrequencyChange><Frequency dt:dt="r8">2699980000</Frequency><Timestamp dt:dt="r8">3.06477055008369E+15</Timestamp><Cur…	좌우반구com(split BVF)_3-015-1	60.021	1.0.0.165	1	-1638114674	Professional	2.0.10.242	2.0.10.353	11-13-2020	2020-11-13 오전 7:54:41	16:54:41	2.0.10.248	356	1	{/}	기운	기	운							26	1	92	KSY2	List3										1	{/}	0	4	1093013	0	{/}	399
좌우반구com(split BVF)_3	15	1	<?xml version="1.0"?>\n<Clock xmlns:dt="urn:schemas-microsoft-com:datatypes"><Description dt:dt="string">E-Prime Primary Realtime Clock</Description><StartTime><Timestamp dt:dt="int">0</Timestamp><DateUtc dt:dt="string">2020-11-13T07:54:41Z</DateUtc></StartTime><FrequencyChanges><FrequencyChange><Frequency dt:dt="r8">2699980000</Frequency><Timestamp dt:dt="r8">3.06477055008369E+15</Timestamp><Cur…	좌우반구com(split BVF)_3-015-1	60.021	1.0.0.165	1	-1638114674	Professional	2.0.10.242	2.0.10.353	11-13-2020	2020-11-13 오전 7:54:41	16:54:41	2.0.10.248	152	1	{/}	기준	기	준				102	1	20				KSY2	List2										1	{/}	1	3	484045	0	{/}	337
좌우반구com(split BVF)_3	15	1	<?xml version="1.0"?>\n<Clock xmlns:dt="urn:schemas-microsoft-com:datatypes"><Description dt:dt="string">E-Prime Primary Realtime Clock</Description><StartTime><Timestamp dt:dt="int">0</Timestamp><DateUtc dt:dt="string">2020-11-13T07:54:41Z</DateUtc></StartTime><FrequencyChanges><FrequencyChange><Frequency dt:dt="r8">2699980000</Frequency><Timestamp dt:dt="r8">3.06477055008369E+15</Timestamp><Cur…	좌우반구com(split BVF)_3-015-1	60.021	1.0.0.165	1	-1638114674	Professional	2.0.10.242	2.0.10.353	11-13-2020	2020-11-13 오전 7:54:41	16:54:41	2.0.10.248	394	1	{/}	기차	기	차							111	1	130	KSY2	List3										1	{/}	0	4	1192178	0	{/}	593
좌우반구com(split BVF)_3	15	1	<?xml version="1.0"?>\n<Clock xmlns:dt="urn:schemas-microsoft-com:datatypes"><Description dt:dt="string">E-Prime Primary Realtime Clock</Description><StartTime><Timestamp dt:dt="int">0</Timestamp><DateUtc dt:dt="string">2020-11-13T07:54:41Z</DateUtc></StartTime><FrequencyChanges><FrequencyChange><Frequency dt:dt="r8">2699980000</Frequency><Timestamp dt:dt="r8">3.06477055008369E+15</Timestamp><Cur…	좌우반구com(split BVF)_3-015-1	60.021	1.0.0.165	1	-1638114674	Professional	2.0.10.242	2.0.10.353	11-13-2020	2020-11-13 오전 7:54:41	16:54:41	2.0.10.248	222	1	{/}	기회	기	회				46	1	90				KSY2	List2										1	{/}	0	3	669763	0	{/}	352
좌우반구com(split BVF)_3	15	1	<?xml version="1.0"?>\n<Clock xmlns:dt="urn:schemas-microsoft-com:datatypes"><Description dt:dt="string">E-Prime Primary Realtime Clock</Description><StartTime><Timestamp dt:dt="int">0</Timestamp><DateUtc dt:dt="string">2020-11-13T07:54:41Z</DateUtc></StartTime><FrequencyChanges><FrequencyChange><Frequency dt:dt="r8">2699980000</Frequency><Timestamp dt:dt="r8">3.06477055008369E+15</Timestamp><Cur…	좌우반구com(split BVF)_3-015-1	60.021	1.0.0.165	1	-1638114674	Professional	2.0.10.242	2.0.10.353	11-13-2020	2020-11-13 오전 7:54:41	16:54:41	2.0.10.248	322	2	z	껍목	껍	목							119	1	58	KSY3	List3										1	z	0	4	1004428	0	z	569
좌우반구com(split BVF)_3	15	1	<?xml version="1.0"?>\n<Clock xmlns:dt="urn:schemas-microsoft-com:datatypes"><Description dt:dt="string">E-Prime Primary Realtime Clock</Description><StartTime><Timestamp dt:dt="int">0</Timestamp><DateUtc dt:dt="string">2020-11-13T07:54:41Z</DateUtc></StartTime><FrequencyChanges><FrequencyChange><Frequency dt:dt="r8">2699980000</Frequency><Timestamp dt:dt="r8">3.06477055008369E+15</Timestamp><Cur…	좌우반구com(split BVF)_3-015-1	60.021	1.0.0.165	1	-1638114674	Professional	2.0.10.242	2.0.10.353	11-13-2020	2020-11-13 오전 7:54:41	16:54:41	2.0.10.248	18	2	z	껍밀	껍	밀	125	1	18							KSY2	List1										1	z	0	3	69709	0	z	450
좌우반구com(split BVF)_3	15	1	<?xml version="1.0"?>\n<Clock xmlns:dt="urn:schemas-microsoft-com:datatypes"><Description dt:dt="string">E-Prime Primary Realtime Clock</Description><StartTime><Timestamp dt:dt="int">0</Timestamp><DateUtc dt:dt="string">2020-11-13T07:54:41Z</DateUtc></StartTime><FrequencyChanges><FrequencyChange><Frequency dt:dt="r8">2699980000</Frequency><Timestamp dt:dt="r8">3.06477055008369E+15</Timestamp><Cur…	좌우반구com(split BVF)_3-015-1	60.021	1.0.0.165	1	-1638114674	Professional	2.0.10.242	2.0.10.353	11-13-2020	2020-11-13 오전 7:54:41	16:54:41	2.0.10.248	149	1	{/}	껍질	껍	질				78	1	17				KSY2	List2										1	{/}	0	4	476182	0	{/}	594
좌우반구com(split BVF)_3	15	1	<?xml version="1.0"?>\n<Clock xmlns:dt="urn:schemas-microsoft-com:datatypes"><Description dt:dt="string">E-Prime Primary Realtime Clock</Description><StartTime><Timestamp dt:dt="int">0</Timestamp><DateUtc dt:dt="string">2020-11-13T07:54:41Z</DateUtc></StartTime><FrequencyChanges><FrequencyChange><Frequency dt:dt="r8">2699980000</Frequency><Timestamp dt:dt="r8">3.06477055008369E+15</Timestamp><Cur…	좌우반구com(split BVF)_3-015-1	60.021	1.0.0.165	1	-1638114674	Professional	2.0.10.242	2.0.10.353	11-13-2020	2020-11-13 오전 7:54:41	16:54:41	2.0.10.248	390	2	z	껍퇴	껍	퇴							131	1	126	KSY2	List3										1	z	0	3	1181748	0	z	374
좌우반구com(split BVF)_3	15	1	<?xml version="1.0"?>\n<Clock xmlns:dt="urn:schemas-microsoft-com:datatypes"><Description dt:dt="string">E-Prime Primary Realtime Clock</Description><StartTime><Timestamp dt:dt="int">0</Timestamp><DateUtc dt:dt="string">2020-11-13T07:54:41Z</DateUtc></StartTime><FrequencyChanges><FrequencyChange><Frequency dt:dt="r8">2699980000</Frequency><Timestamp dt:dt="r8">3.06477055008369E+15</Timestamp><Cur…	좌우반구com(split BVF)_3-015-1	60.021	1.0.0.165	1	-1638114674	Professional	2.0.10.242	2.0.10.353	11-13-2020	2020-11-13 오전 7:54:41	16:54:41	2.0.10.248	43	2	z	나개	나	개	84	1	43							KSY	List1	0		0	0	135736	183		0	0	1	z	0	3	135919	0	z	341
좌우반구com(split BVF)_3	15	1	<?xml version="1.0"?>\n<Clock xmlns:dt="urn:schemas-microsoft-com:datatypes"><Description dt:dt="string">E-Prime Primary Realtime Clock</Description><StartTime><Timestamp dt:dt="int">0</Timestamp><DateUtc dt:dt="string">2020-11-13T07:54:41Z</DateUtc></StartTime><FrequencyChanges><FrequencyChange><Frequency dt:dt="r8">2699980000</Frequency><Timestamp dt:dt="r8">3.06477055008369E+15</Timestamp><Cur…	좌우반구com(split BVF)_3-015-1	60.021	1.0.0.165	1	-1638114674	Professional	2.0.10.242	2.0.10.353	11-13-2020	2020-11-13 오전 7:54:41	16:54:41	2.0.10.248	111	1	{/}	내일	내	일	101	1	111							KSY2	List1										1	{/}	1	3	317321	0	{/}	401
좌우반구com(split BVF)_3	15	1	<?xml version="1.0"?>\n<Clock xmlns:dt="urn:schemas-microsoft-com:datatypes"><Description dt:dt="string">E-Prime Primary Realtime Clock</Description><StartTime><Timestamp dt:dt="int">0</Timestamp><DateUtc dt:dt="string">2020-11-13T07:54:41Z</DateUtc></StartTime><FrequencyChanges><FrequencyChange><Frequency dt:dt="r8">2699980000</Frequency><Timestamp dt:dt="r8">3.06477055008369E+15</Timestamp><Cur…	좌우반구com(split BVF)_3-015-1	60.021	1.0.0.165	1	-1638114674	Professional	2.0.10.242	2.0.10.353	11-13-2020	2020-11-13 오전 7:54:41	16:54:41	2.0.10.248	256	2	z	내죽	내	죽				120	1	124				KSY3	List2										1	z	1	3	757848	0	z	634
좌우반구com(split BVF)_3	15	1	<?xml version="1.0"?>\n<Clock xmlns:dt="urn:schemas-microsoft-com:datatypes"><Description dt:dt="string">E-Prime Primary Realtime Clock</Description><StartTime><Timestamp dt:dt="int">0</Timestamp><DateUtc dt:dt="string">2020-11-13T07:54:41Z</DateUtc></StartTime><FrequencyChanges><FrequencyChange><Frequency dt:dt="r8">2699980000</Frequency><Timestamp dt:dt="r8">3.06477055008369E+15</Timestamp><Cur…	좌우반구com(split BVF)_3-015-1	60.021	1.0.0.165	1	-1638114674	Professional	2.0.10.242	2.0.10.353	11-13-2020	2020-11-13 오전 7:54:41	16:54:41	2.0.10.248	8	2	z	내표	내	표	96	1	8							KSY2	List1										1	z	0	4	43019	0	z	450
좌우반구com(split BVF)_3	15	1	<?xml version="1.0"?>\n<Clock xmlns:dt="urn:schemas-microsoft-com:datatypes"><Description dt:dt="string">E-Prime Primary Realtime Clock</Description><StartTime><Timestamp dt:dt="int">0</Timestamp><DateUtc dt:dt="string">2020-11-13T07:54:41Z</DateUtc></StartTime><FrequencyChanges><FrequencyChange><Frequency dt:dt="r8">2699980000</Frequency><Timestamp dt:dt="r8">3.06477055008369E+15</Timestamp><Cur…	좌우반구com(split BVF)_3-015-1	60.021	1.0.0.165	1	-1638114674	Professional	2.0.10.242	2.0.10.353	11-13-2020	2020-11-13 오전 7:54:41	16:54:41	2.0.10.248	133	2	z	념속	념	속				56	1	1				KSY	List2	0		0	-1	434463	183		0	0	1	z	1	3	434646	0	z	329
좌우반구com(split BVF)_3	15	1	<?xml version="1.0"?>\n<Clock xmlns:dt="urn:schemas-microsoft-com:datatypes"><Description dt:dt="string">E-Prime Primary Realtime Clock</Description><StartTime><Timestamp dt:dt="int">0</Timestamp><DateUtc dt:dt="string">2020-11-13T07:54:41Z</DateUtc></StartTime><FrequencyChanges><FrequencyChange><Frequency dt:dt="r8">2699980000</Frequency><Timestamp dt:dt="r8">3.06477055008369E+15</Timestamp><Cur…	좌우반구com(split BVF)_3-015-1	60.021	1.0.0.165	1	-1638114674	Professional	2.0.10.242	2.0.10.353	11-13-2020	2020-11-13 오전 7:54:41	16:54:41	2.0.10.248	92	2	z	념실	념	실	116	1	92							KSY	List1	0		0	0	266523	183		0	0	1	z	0	3	266706	0	z	325
좌우반구com(split BVF)_3	15	1	<?xml version="1.0"?>\n<Clock xmlns:dt="urn:schemas-microsoft-com:datatypes"><Description dt:dt="string">E-Prime Primary Realtime Clock</Description><StartTime><Timestamp dt:dt="int">0</Timestamp><DateUtc dt:dt="string">2020-11-13T07:54:41Z</DateUtc></StartTime><FrequencyChanges><FrequencyChange><Frequency dt:dt="r8">2699980000</Frequency><Timestamp dt:dt="r8">3.06477055008369E+15</Timestamp><Cur…	좌우반구com(split BVF)_3-015-1	60.021	1.0.0.165	1	-1638114674	Professional	2.0.10.242	2.0.10.353	11-13-2020	2020-11-13 오전 7:54:41	16:54:41	2.0.10.248	370	2	z	념효	념	효							128	1	106	KSY	List3	0		1	-1	1129416	184		0	0	1	z	0	4	1129600	0	z	348
좌우반구com(split BVF)_3	15	1	<?xml version="1.0"?>\n<Clock xmlns:dt="urn:schemas-microsoft-com:datatypes"><Description dt:dt="string">E-Prime Primary Realtime Clock</Description><StartTime><Timestamp dt:dt="int">0</Timestamp><DateUtc dt:dt="string">2020-11-13T07:54:41Z</DateUtc></StartTime><FrequencyChanges><FrequencyChange><Frequency dt:dt="r8">2699980000</Frequency><Timestamp dt:dt="r8">3.06477055008369E+15</Timestamp><Cur…	좌우반구com(split BVF)_3-015-1	60.021	1.0.0.165	1	-1638114674	Professional	2.0.10.242	2.0.10.353	11-13-2020	2020-11-13 오전 7:54:41	16:54:41	2.0.10.248	297	1	{/}	노조	노	조							9	1	33	KSY2	List3										1	{/}	0	3	939134	0	{/}	521
좌우반구com(split BVF)_3	15	1	<?xml version="1.0"?>\n<Clock xmlns:dt="urn:schemas-microsoft-com:datatypes"><Description dt:dt="string">E-Prime Primary Realtime Clock</Description><StartTime><Timestamp dt:dt="int">0</Timestamp><DateUtc dt:dt="string">2020-11-13T07:54:41Z</DateUtc></StartTime><FrequencyChanges><FrequencyChange><Frequency dt:dt="r8">2699980000</Frequency><Timestamp dt:dt="r8">3.06477055008369E+15</Timestamp><Cur…	좌우반구com(split BVF)_3-015-1	60.021	1.0.0.165	1	-1638114674	Professional	2.0.10.242	2.0.10.353	11-13-2020	2020-11-13 오전 7:54:41	16:54:41	2.0.10.248	168	1	{/}	논란	논	란				94	1	36				KSY2	List2										1	{/}	0	3	526214	0	{/}	425
좌우반구com(split BVF)_3	15	1	<?xml version="1.0"?>\n<Clock xmlns:dt="urn:schemas-microsoft-com:datatypes"><Description dt:dt="string">E-Prime Primary Realtime Clock</Description><StartTime><Timestamp dt:dt="int">0</Timestamp><DateUtc dt:dt="string">2020-11-13T07:54:41Z</DateUtc></StartTime><FrequencyChanges><FrequencyChange><Frequency dt:dt="r8">2699980000</Frequency><Timestamp dt:dt="r8">3.06477055008369E+15</Timestamp><Cur…	좌우반구com(split BVF)_3-015-1	60.021	1.0.0.165	1	-1638114674	Professional	2.0.10.242	2.0.10.353	11-13-2020	2020-11-13 오전 7:54:41	16:54:41	2.0.10.248	175	2	z	논무	논	무				26	1	43				KSY3	List2										1	z	0	4	544541	0	z	565
좌우반구com(split BVF)_3	15	1	<?xml version="1.0"?>\n<Clock xmlns:dt="urn:schemas-microsoft-com:datatypes"><Description dt:dt="string">E-Prime Primary Realtime Clock</Description><StartTime><Timestamp dt:dt="int">0</Timestamp><DateUtc dt:dt="string">2020-11-13T07:54:41Z</DateUtc></StartTime><FrequencyChanges><FrequencyChange><Frequency dt:dt="r8">2699980000</Frequency><Timestamp dt:dt="r8">3.06477055008369E+15</Timestamp><Cur…	좌우반구com(split BVF)_3-015-1	60.021	1.0.0.165	1	-1638114674	Professional	2.0.10.242	2.0.10.353	11-13-2020	2020-11-13 오전 7:54:41	16:54:41	2.0.10.248	10	1	{/}	느낌	느	낌	32	1	10							KSY2	List1										1	{/}	0	4	48317	0	{/}	482
좌우반구com(split BVF)_3	15	1	<?xml version="1.0"?>\n<Clock xmlns:dt="urn:schemas-microsoft-com:datatypes"><Description dt:dt="string">E-Prime Primary Realtime Clock</Description><StartTime><Timestamp dt:dt="int">0</Timestamp><DateUtc dt:dt="string">2020-11-13T07:54:41Z</DateUtc></StartTime><FrequencyChanges><FrequencyChange><Frequency dt:dt="r8">2699980000</Frequency><Timestamp dt:dt="r8">3.06477055008369E+15</Timestamp><Cur…	좌우반구com(split BVF)_3-015-1	60.021	1.0.0.165	1	-1638114674	Professional	2.0.10.242	2.0.10.353	11-13-2020	2020-11-13 오전 7:54:41	16:54:41	2.0.10.248	219	2	z	느속	느	속				37	1	87				KSY	List2	0		0	0	661716	183		0	0	1	z	0	3	661899	0	z	361
좌우반구com(split BVF)_3	15	1	<?xml version="1.0"?>\n<Clock xmlns:dt="urn:schemas-microsoft-com:datatypes"><Description dt:dt="string">E-Prime Primary Realtime Clock</Description><StartTime><Timestamp dt:dt="int">0</Timestamp><DateUtc dt:dt="string">2020-11-13T07:54:41Z</DateUtc></StartTime><FrequencyChanges><FrequencyChange><Frequency dt:dt="r8">2699980000</Frequency><Timestamp dt:dt="r8">3.06477055008369E+15</Timestamp><Cur…	좌우반구com(split BVF)_3-015-1	60.021	1.0.0.165	1	-1638114674	Professional	2.0.10.242	2.0.10.353	11-13-2020	2020-11-13 오전 7:54:41	16:54:41	2.0.10.248	363	2	z	느스	느	스							70	1	99	KSY3	List3										1	z	0	3	1111356	0	z	368
좌우반구com(split BVF)_3	15	1	<?xml version="1.0"?>\n<Clock xmlns:dt="urn:schemas-microsoft-com:datatypes"><Description dt:dt="string">E-Prime Primary Realtime Clock</Description><StartTime><Timestamp dt:dt="int">0</Timestamp><DateUtc dt:dt="string">2020-11-13T07:54:41Z</DateUtc></StartTime><FrequencyChanges><FrequencyChange><Frequency dt:dt="r8">2699980000</Frequency><Timestamp dt:dt="r8">3.06477055008369E+15</Timestamp><Cur…	좌우반구com(split BVF)_3-015-1	60.021	1.0.0.165	1	-1638114674	Professional	2.0.10.242	2.0.10.353	11-13-2020	2020-11-13 오전 7:54:41	16:54:41	2.0.10.248	349	2	z	느체	느	체							57	1	85	KSY2	List3										1	z	0	3	1074819	0	z	435
좌우반구com(split BVF)_3	15	1	<?xml version="1.0"?>\n<Clock xmlns:dt="urn:schemas-microsoft-com:datatypes"><Description dt:dt="string">E-Prime Primary Realtime Clock</Description><StartTime><Timestamp dt:dt="int">0</Timestamp><DateUtc dt:dt="string">2020-11-13T07:54:41Z</DateUtc></StartTime><FrequencyChanges><FrequencyChange><Frequency dt:dt="r8">2699980000</Frequency><Timestamp dt:dt="r8">3.06477055008369E+15</Timestamp><Cur…	좌우반구com(split BVF)_3-015-1	60.021	1.0.0.165	1	-1638114674	Professional	2.0.10.242	2.0.10.353	11-13-2020	2020-11-13 오전 7:54:41	16:54:41	2.0.10.248	374	2	z	님우	님	우							10	1	110	KSY2	List3										1	z	0	4	1140063	0	z	452
좌우반구com(split BVF)_3	15	1	<?xml version="1.0"?>\n<Clock xmlns:dt="urn:schemas-microsoft-com:datatypes"><Description dt:dt="string">E-Prime Primary Realtime Clock</Description><StartTime><Timestamp dt:dt="int">0</Timestamp><DateUtc dt:dt="string">2020-11-13T07:54:41Z</DateUtc></StartTime><FrequencyChanges><FrequencyChange><Frequency dt:dt="r8">2699980000</Frequency><Timestamp dt:dt="r8">3.06477055008369E+15</Timestamp><Cur…	좌우반구com(split BVF)_3-015-1	60.021	1.0.0.165	1	-1638114674	Professional	2.0.10.242	2.0.10.353	11-13-2020	2020-11-13 오전 7:54:41	16:54:41	2.0.10.248	205	2	z	단률	단	률				99	1	73				KSY	List2	0		0	0	624046	183		0	0	1	z	0	3	624229	0	z	311
좌우반구com(split BVF)_3	15	1	<?xml version="1.0"?>\n<Clock xmlns:dt="urn:schemas-microsoft-com:datatypes"><Description dt:dt="string">E-Prime Primary Realtime Clock</Description><StartTime><Timestamp dt:dt="int">0</Timestamp><DateUtc dt:dt="string">2020-11-13T07:54:41Z</DateUtc></StartTime><FrequencyChanges><FrequencyChange><Frequency dt:dt="r8">2699980000</Frequency><Timestamp dt:dt="r8">3.06477055008369E+15</Timestamp><Cur…	좌우반구com(split BVF)_3-015-1	60.021	1.0.0.165	1	-1638114674	Professional	2.0.10.242	2.0.10.353	11-13-2020	2020-11-13 오전 7:54:41	16:54:41	2.0.10.248	306	1	{/}	단어	단	어							121	1	42	KSY2	List3										1	{/}	0	4	963309	0	{/}	284
좌우반구com(split BVF)_3	15	1	<?xml version="1.0"?>\n<Clock xmlns:dt="urn:schemas-microsoft-com:datatypes"><Description dt:dt="string">E-Prime Primary Realtime Clock</Description><StartTime><Timestamp dt:dt="int">0</Timestamp><DateUtc dt:dt="string">2020-11-13T07:54:41Z</DateUtc></StartTime><FrequencyChanges><FrequencyChange><Frequency dt:dt="r8">2699980000</Frequency><Timestamp dt:dt="r8">3.06477055008369E+15</Timestamp><Cur…	좌우반구com(split BVF)_3-015-1	60.021	1.0.0.165	1	-1638114674	Professional	2.0.10.242	2.0.10.353	11-13-2020	2020-11-13 오전 7:54:41	16:54:41	2.0.10.248	293	1	{/}	단위	단	위							107	1	29	KSY2	List3										1	{/}	0	3	928221	0	{/}	556
좌우반구com(split BVF)_3	15	1	<?xml version="1.0"?>\n<Clock xmlns:dt="urn:schemas-microsoft-com:datatypes"><Description dt:dt="string">E-Prime Primary Realtime Clock</Description><StartTime><Timestamp dt:dt="int">0</Timestamp><DateUtc dt:dt="string">2020-11-13T07:54:41Z</DateUtc></StartTime><FrequencyChanges><FrequencyChange><Frequency dt:dt="r8">2699980000</Frequency><Timestamp dt:dt="r8">3.06477055008369E+15</Timestamp><Cur…	좌우반구com(split BVF)_3-015-1	60.021	1.0.0.165	1	-1638114674	Professional	2.0.10.242	2.0.10.353	11-13-2020	2020-11-13 오전 7:54:41	16:54:41	2.0.10.248	45	1	{/}	담화	담	화	52	1	45							KSY2	List1										0	{/}	0	3	141084	0	z	392
좌우반구com(split BVF)_3	15	1	<?xml version="1.0"?>\n<Clock xmlns:dt="urn:schemas-microsoft-com:datatypes"><Description dt:dt="string">E-Prime Primary Realtime Clock</Description><StartTime><Timestamp dt:dt="int">0</Timestamp><DateUtc dt:dt="string">2020-11-13T07:54:41Z</DateUtc></StartTime><FrequencyChanges><FrequencyChange><Frequency dt:dt="r8">2699980000</Frequency><Timestamp dt:dt="r8">3.06477055008369E+15</Timestamp><Cur…	좌우반구com(split BVF)_3-015-1	60.021	1.0.0.165	1	-1638114674	Professional	2.0.10.242	2.0.10.353	11-13-2020	2020-11-13 오전 7:54:41	16:54:41	2.0.10.248	60	1	{/}	대문	대	문	66	1	60							KSY2	List1										1	{/}	0	3	181786	0	{/}	409
좌우반구com(split BVF)_3	15	1	<?xml version="1.0"?>\n<Clock xmlns:dt="urn:schemas-microsoft-com:datatypes"><Description dt:dt="string">E-Prime Primary Realtime Clock</Description><StartTime><Timestamp dt:dt="int">0</Timestamp><DateUtc dt:dt="string">2020-11-13T07:54:41Z</DateUtc></StartTime><FrequencyChanges><FrequencyChange><Frequency dt:dt="r8">2699980000</Frequency><Timestamp dt:dt="r8">3.06477055008369E+15</Timestamp><Cur…	좌우반구com(split BVF)_3-015-1	60.021	1.0.0.165	1	-1638114674	Professional	2.0.10.242	2.0.10.353	11-13-2020	2020-11-13 오전 7:54:41	16:54:41	2.0.10.248	338	1	{/}	대중	대	중							88	1	74	KSY2	List3										1	{/}	0	3	1046446	0	{/}	599
좌우반구com(split BVF)_3	15	1	<?xml version="1.0"?>\n<Clock xmlns:dt="urn:schemas-microsoft-com:datatypes"><Description dt:dt="string">E-Prime Primary Realtime Clock</Description><StartTime><Timestamp dt:dt="int">0</Timestamp><DateUtc dt:dt="string">2020-11-13T07:54:41Z</DateUtc></StartTime><FrequencyChanges><FrequencyChange><Frequency dt:dt="r8">2699980000</Frequency><Timestamp dt:dt="r8">3.06477055008369E+15</Timestamp><Cur…	좌우반구com(split BVF)_3-015-1	60.021	1.0.0.165	1	-1638114674	Professional	2.0.10.242	2.0.10.353	11-13-2020	2020-11-13 오전 7:54:41	16:54:41	2.0.10.248	393	1	{/}	도박	도	박							31	1	129	KSY2	List3										1	{/}	1	3	1189628	0	{/}	342
좌우반구com(split BVF)_3	15	1	<?xml version="1.0"?>\n<Clock xmlns:dt="urn:schemas-microsoft-com:datatypes"><Description dt:dt="string">E-Prime Primary Realtime Clock</Description><StartTime><Timestamp dt:dt="int">0</Timestamp><DateUtc dt:dt="string">2020-11-13T07:54:41Z</DateUtc></StartTime><FrequencyChanges><FrequencyChange><Frequency dt:dt="r8">2699980000</Frequency><Timestamp dt:dt="r8">3.06477055008369E+15</Timestamp><Cur…	좌우반구com(split BVF)_3-015-1	60.021	1.0.0.165	1	-1638114674	Professional	2.0.10.242	2.0.10.353	11-13-2020	2020-11-13 오전 7:54:41	16:54:41	2.0.10.248	379	2	z	도휘	도	휘							58	1	115	KSY	List3	0		0	0	1152892	183		0	0	1	z	0	3	1153075	0	z	384
좌우반구com(split BVF)_3	15	1	<?xml version="1.0"?>\n<Clock xmlns:dt="urn:schemas-microsoft-com:datatypes"><Description dt:dt="string">E-Prime Primary Realtime Clock</Description><StartTime><Timestamp dt:dt="int">0</Timestamp><DateUtc dt:dt="string">2020-11-13T07:54:41Z</DateUtc></StartTime><FrequencyChanges><FrequencyChange><Frequency dt:dt="r8">2699980000</Frequency><Timestamp dt:dt="r8">3.06477055008369E+15</Timestamp><Cur…	좌우반구com(split BVF)_3-015-1	60.021	1.0.0.165	1	-1638114674	Professional	2.0.10.242	2.0.10.353	11-13-2020	2020-11-13 오전 7:54:41	16:54:41	2.0.10.248	257	1	{/}	동의	동	의				36	1	125				KSY2	List2										1	{/}	0	4	760681	0	{/}	265
좌우반구com(split BVF)_3	15	1	<?xml version="1.0"?>\n<Clock xmlns:dt="urn:schemas-microsoft-com:datatypes"><Description dt:dt="string">E-Prime Primary Realtime Clock</Description><StartTime><Timestamp dt:dt="int">0</Timestamp><DateUtc dt:dt="string">2020-11-13T07:54:41Z</DateUtc></StartTime><FrequencyChanges><FrequencyChange><Frequency dt:dt="r8">2699980000</Frequency><Timestamp dt:dt="r8">3.06477055008369E+15</Timestamp><Cur…	좌우반구com(split BVF)_3-015-1	60.021	1.0.0.165	1	-1638114674	Professional	2.0.10.242	2.0.10.353	11-13-2020	2020-11-13 오전 7:54:41	16:54:41	2.0.10.248	35	2	z	득관	득	관	128	1	35							KSY3	List1										1	z	0	3	114410	0	z	406
좌우반구com(split BVF)_3	15	1	<?xml version="1.0"?>\n<Clock xmlns:dt="urn:schemas-microsoft-com:datatypes"><Description dt:dt="string">E-Prime Primary Realtime Clock</Description><StartTime><Timestamp dt:dt="int">0</Timestamp><DateUtc dt:dt="string">2020-11-13T07:54:41Z</DateUtc></StartTime><FrequencyChanges><FrequencyChange><Frequency dt:dt="r8">2699980000</Frequency><Timestamp dt:dt="r8">3.06477055008369E+15</Timestamp><Cur…	좌우반구com(split BVF)_3-015-1	60.021	1.0.0.165	1	-1638114674	Professional	2.0.10.242	2.0.10.353	11-13-2020	2020-11-13 오전 7:54:41	16:54:41	2.0.10.248	291	2	z	득동	득	동							97	1	27	KSY3	List3										1	z	0	3	922723	0	z	588
좌우반구com(split BVF)_3	15	1	<?xml version="1.0"?>\n<Clock xmlns:dt="urn:schemas-microsoft-com:datatypes"><Description dt:dt="string">E-Prime Primary Realtime Clock</Description><StartTime><Timestamp dt:dt="int">0</Timestamp><DateUtc dt:dt="string">2020-11-13T07:54:41Z</DateUtc></StartTime><FrequencyChanges><FrequencyChange><Frequency dt:dt="r8">2699980000</Frequency><Timestamp dt:dt="r8">3.06477055008369E+15</Timestamp><Cur…	좌우반구com(split BVF)_3-015-1	60.021	1.0.0.165	1	-1638114674	Professional	2.0.10.242	2.0.10.353	11-13-2020	2020-11-13 오전 7:54:41	16:54:41	2.0.10.248	369	2	z	득생	득	생							49	1	105	KSY3	List3										1	z	0	3	1126984	0	z	405
좌우반구com(split BVF)_3	15	1	<?xml version="1.0"?>\n<Clock xmlns:dt="urn:schemas-microsoft-com:datatypes"><Description dt:dt="string">E-Prime Primary Realtime Clock</Description><StartTime><Timestamp dt:dt="int">0</Timestamp><DateUtc dt:dt="string">2020-11-13T07:54:41Z</DateUtc></StartTime><FrequencyChanges><FrequencyChange><Frequency dt:dt="r8">2699980000</Frequency><Timestamp dt:dt="r8">3.06477055008369E+15</Timestamp><Cur…	좌우반구com(split BVF)_3-015-1	60.021	1.0.0.165	1	-1638114674	Professional	2.0.10.242	2.0.10.353	11-13-2020	2020-11-13 오전 7:54:41	16:54:41	2.0.10.248	287	2	z	득외	득	외							98	1	23	KSY	List3	0		0	-1	911677	183		0	0	1	z	1	3	911860	0	z	548
좌우반구com(split BVF)_3	15	1	<?xml version="1.0"?>\n<Clock xmlns:dt="urn:schemas-microsoft-com:datatypes"><Description dt:dt="string">E-Prime Primary Realtime Clock</Description><StartTime><Timestamp dt:dt="int">0</Timestamp><DateUtc dt:dt="string">2020-11-13T07:54:41Z</DateUtc></StartTime><FrequencyChanges><FrequencyChange><Frequency dt:dt="r8">2699980000</Frequency><Timestamp dt:dt="r8">3.06477055008369E+15</Timestamp><Cur…	좌우반구com(split BVF)_3-015-1	60.021	1.0.0.165	1	-1638114674	Professional	2.0.10.242	2.0.10.353	11-13-2020	2020-11-13 오전 7:54:41	16:54:41	2.0.10.248	333	2	z	란공	란	공							75	1	69	KSY2	List3										1	z	1	3	1033267	0	z	442
좌우반구com(split BVF)_3	15	1	<?xml version="1.0"?>\n<Clock xmlns:dt="urn:schemas-microsoft-com:datatypes"><Description dt:dt="string">E-Prime Primary Realtime Clock</Description><StartTime><Timestamp dt:dt="int">0</Timestamp><DateUtc dt:dt="string">2020-11-13T07:54:41Z</DateUtc></StartTime><FrequencyChanges><FrequencyChange><Frequency dt:dt="r8">2699980000</Frequency><Timestamp dt:dt="r8">3.06477055008369E+15</Timestamp><Cur…	좌우반구com(split BVF)_3-015-1	60.021	1.0.0.165	1	-1638114674	Professional	2.0.10.242	2.0.10.353	11-13-2020	2020-11-13 오전 7:54:41	16:54:41	2.0.10.248	258	2	z	량필	량	필				19	1	126				KSY	List2	0		0	-1	762963	183		0	0	1	z	1	3	763146	0	z	347
좌우반구com(split BVF)_3	15	1	<?xml version="1.0"?>\n<Clock xmlns:dt="urn:schemas-microsoft-com:datatypes"><Description dt:dt="string">E-Prime Primary Realtime Clock</Description><StartTime><Timestamp dt:dt="int">0</Timestamp><DateUtc dt:dt="string">2020-11-13T07:54:41Z</DateUtc></StartTime><FrequencyChanges><FrequencyChange><Frequency dt:dt="r8">2699980000</Frequency><Timestamp dt:dt="r8">3.06477055008369E+15</Timestamp><Cur…	좌우반구com(split BVF)_3-015-1	60.021	1.0.0.165	1	-1638114674	Professional	2.0.10.242	2.0.10.353	11-13-2020	2020-11-13 오전 7:54:41	16:54:41	2.0.10.248	183	2	z	려제	려	제				116	1	51				KSY3	List2										1	z	0	3	565883	0	z	453
좌우반구com(split BVF)_3	15	1	<?xml version="1.0"?>\n<Clock xmlns:dt="urn:schemas-microsoft-com:datatypes"><Description dt:dt="string">E-Prime Primary Realtime Clock</Description><StartTime><Timestamp dt:dt="int">0</Timestamp><DateUtc dt:dt="string">2020-11-13T07:54:41Z</DateUtc></StartTime><FrequencyChanges><FrequencyChange><Frequency dt:dt="r8">2699980000</Frequency><Timestamp dt:dt="r8">3.06477055008369E+15</Timestamp><Cur…	좌우반구com(split BVF)_3-015-1	60.021	1.0.0.165	1	-1638114674	Professional	2.0.10.242	2.0.10.353	11-13-2020	2020-11-13 오전 7:54:41	16:54:41	2.0.10.248	199	2	z	려최	려	최				105	1	67				KSY2	List2										1	z	0	3	608718	0	z	361
좌우반구com(split BVF)_3	15	1	<?xml version="1.0"?>\n<Clock xmlns:dt="urn:schemas-microsoft-com:datatypes"><Description dt:dt="string">E-Prime Primary Realtime Clock</Description><StartTime><Timestamp dt:dt="int">0</Timestamp><DateUtc dt:dt="string">2020-11-13T07:54:41Z</DateUtc></StartTime><FrequencyChanges><FrequencyChange><Frequency dt:dt="r8">2699980000</Frequency><Timestamp dt:dt="r8">3.06477055008369E+15</Timestamp><Cur…	좌우반구com(split BVF)_3-015-1	60.021	1.0.0.165	1	-1638114674	Professional	2.0.10.242	2.0.10.353	11-13-2020	2020-11-13 오전 7:54:41	16:54:41	2.0.10.248	185	2	z	려희	려	희				92	1	53				KSY2	List2										1	z	0	3	571131	0	z	379
좌우반구com(split BVF)_3	15	1	<?xml version="1.0"?>\n<Clock xmlns:dt="urn:schemas-microsoft-com:datatypes"><Description dt:dt="string">E-Prime Primary Realtime Clock</Description><StartTime><Timestamp dt:dt="int">0</Timestamp><DateUtc dt:dt="string">2020-11-13T07:54:41Z</DateUtc></StartTime><FrequencyChanges><FrequencyChange><Frequency dt:dt="r8">2699980000</Frequency><Timestamp dt:dt="r8">3.06477055008369E+15</Timestamp><Cur…	좌우반구com(split BVF)_3-015-1	60.021	1.0.0.165	1	-1638114674	Professional	2.0.10.242	2.0.10.353	11-13-2020	2020-11-13 오전 7:54:41	16:54:41	2.0.10.248	30	2	z	력름	력	름	7	1	30							KSY	List1	0		0	-1	101431	183		0	0	1	z	1	3	101614	0	z	310
좌우반구com(split BVF)_3	15	1	<?xml version="1.0"?>\n<Clock xmlns:dt="urn:schemas-microsoft-com:datatypes"><Description dt:dt="string">E-Prime Primary Realtime Clock</Description><StartTime><Timestamp dt:dt="int">0</Timestamp><DateUtc dt:dt="string">2020-11-13T07:54:41Z</DateUtc></StartTime><FrequencyChanges><FrequencyChange><Frequency dt:dt="r8">2699980000</Frequency><Timestamp dt:dt="r8">3.06477055008369E+15</Timestamp><Cur…	좌우반구com(split BVF)_3-015-1	60.021	1.0.0.165	1	-1638114674	Professional	2.0.10.242	2.0.10.353	11-13-2020	2020-11-13 오전 7:54:41	16:54:41	2.0.10.248	249	2	z	례부	례	부				84	1	117				KSY2	List2										1	z	0	3	739055	0	z	411
좌우반구com(split BVF)_3	15	1	<?xml version="1.0"?>\n<Clock xmlns:dt="urn:schemas-microsoft-com:datatypes"><Description dt:dt="string">E-Prime Primary Realtime Clock</Description><StartTime><Timestamp dt:dt="int">0</Timestamp><DateUtc dt:dt="string">2020-11-13T07:54:41Z</DateUtc></StartTime><FrequencyChanges><FrequencyChange><Frequency dt:dt="r8">2699980000</Frequency><Timestamp dt:dt="r8">3.06477055008369E+15</Timestamp><Cur…	좌우반구com(split BVF)_3-015-1	60.021	1.0.0.165	1	-1638114674	Professional	2.0.10.242	2.0.10.353	11-13-2020	2020-11-13 오전 7:54:41	16:54:41	2.0.10.248	65	2	z	록어	록	어	73	1	65							KSY3	List1										1	z	0	3	195331	0	z	363
좌우반구com(split BVF)_3	15	1	<?xml version="1.0"?>\n<Clock xmlns:dt="urn:schemas-microsoft-com:datatypes"><Description dt:dt="string">E-Prime Primary Realtime Clock</Description><StartTime><Timestamp dt:dt="int">0</Timestamp><DateUtc dt:dt="string">2020-11-13T07:54:41Z</DateUtc></StartTime><FrequencyChanges><FrequencyChange><Frequency dt:dt="r8">2699980000</Frequency><Timestamp dt:dt="r8">3.06477055008369E+15</Timestamp><Cur…	좌우반구com(split BVF)_3-015-1	60.021	1.0.0.165	1	-1638114674	Professional	2.0.10.242	2.0.10.353	11-13-2020	2020-11-13 오전 7:54:41	16:54:41	2.0.10.248	7	2	z	류궤	류	궤	28	1	7							KSY2	List1										1	z	0	3	40403	0	z	419
좌우반구com(split BVF)_3	15	1	<?xml version="1.0"?>\n<Clock xmlns:dt="urn:schemas-microsoft-com:datatypes"><Description dt:dt="string">E-Prime Primary Realtime Clock</Description><StartTime><Timestamp dt:dt="int">0</Timestamp><DateUtc dt:dt="string">2020-11-13T07:54:41Z</DateUtc></StartTime><FrequencyChanges><FrequencyChange><Frequency dt:dt="r8">2699980000</Frequency><Timestamp dt:dt="r8">3.06477055008369E+15</Timestamp><Cur…	좌우반구com(split BVF)_3-015-1	60.021	1.0.0.165	1	-1638114674	Professional	2.0.10.242	2.0.10.353	11-13-2020	2020-11-13 오전 7:54:41	16:54:41	2.0.10.248	200	2	z	류란	류	란				115	1	68				KSY	List2	0		1	-1	611100	184		0	0	1	z	0	4	611284	0	z	316
좌우반구com(split BVF)_3	15	1	<?xml version="1.0"?>\n<Clock xmlns:dt="urn:schemas-microsoft-com:datatypes"><Description dt:dt="string">E-Prime Primary Realtime Clock</Description><StartTime><Timestamp dt:dt="int">0</Timestamp><DateUtc dt:dt="string">2020-11-13T07:54:41Z</DateUtc></StartTime><FrequencyChanges><FrequencyChange><Frequency dt:dt="r8">2699980000</Frequency><Timestamp dt:dt="r8">3.06477055008369E+15</Timestamp><Cur…	좌우반구com(split BVF)_3-015-1	60.021	1.0.0.165	1	-1638114674	Professional	2.0.10.242	2.0.10.353	11-13-2020	2020-11-13 오전 7:54:41	16:54:41	2.0.10.248	25	2	z	류포	류	포	8	1	25							KSY2	List1										1	z	0	4	88103	0	z	455
좌우반구com(split BVF)_3	15	1	<?xml version="1.0"?>\n<Clock xmlns:dt="urn:schemas-microsoft-com:datatypes"><Description dt:dt="string">E-Prime Primary Realtime Clock</Description><StartTime><Timestamp dt:dt="int">0</Timestamp><DateUtc dt:dt="string">2020-11-13T07:54:41Z</DateUtc></StartTime><FrequencyChanges><FrequencyChange><Frequency dt:dt="r8">2699980000</Frequency><Timestamp dt:dt="r8">3.06477055008369E+15</Timestamp><Cur…	좌우반구com(split BVF)_3-015-1	60.021	1.0.0.165	1	-1638114674	Professional	2.0.10.242	2.0.10.353	11-13-2020	2020-11-13 오전 7:54:41	16:54:41	2.0.10.248	110	2	z	률법	률	법	76	1	110							KSY2	List1										1	z	0	3	314722	0	z	392
좌우반구com(split BVF)_3	15	1	<?xml version="1.0"?>\n<Clock xmlns:dt="urn:schemas-microsoft-com:datatypes"><Description dt:dt="string">E-Prime Primary Realtime Clock</Description><StartTime><Timestamp dt:dt="int">0</Timestamp><DateUtc dt:dt="string">2020-11-13T07:54:41Z</DateUtc></StartTime><FrequencyChanges><FrequencyChange><Frequency dt:dt="r8">2699980000</Frequency><Timestamp dt:dt="r8">3.06477055008369E+15</Timestamp><Cur…	좌우반구com(split BVF)_3-015-1	60.021	1.0.0.165	1	-1638114674	Professional	2.0.10.242	2.0.10.353	11-13-2020	2020-11-13 오전 7:54:41	16:54:41	2.0.10.248	296	2	z	률법	률	법							3	1	32	KSY	List3	0		0	-1	936185	183		0	0	1	z	1	3	936368	0	z	559
좌우반구com(split BVF)_3	15	1	<?xml version="1.0"?>\n<Clock xmlns:dt="urn:schemas-microsoft-com:datatypes"><Description dt:dt="string">E-Prime Primary Realtime Clock</Description><StartTime><Timestamp dt:dt="int">0</Timestamp><DateUtc dt:dt="string">2020-11-13T07:54:41Z</DateUtc></StartTime><FrequencyChanges><FrequencyChange><Frequency dt:dt="r8">2699980000</Frequency><Timestamp dt:dt="r8">3.06477055008369E+15</Timestamp><Cur…	좌우반구com(split BVF)_3-015-1	60.021	1.0.0.165	1	-1638114674	Professional	2.0.10.242	2.0.10.353	11-13-2020	2020-11-13 오전 7:54:41	16:54:41	2.0.10.248	68	2	z	률시	률	시	58	1	68							KSY2	List1										1	z	0	3	203112	0	z	379
좌우반구com(split BVF)_3	15	1	<?xml version="1.0"?>\n<Clock xmlns:dt="urn:schemas-microsoft-com:datatypes"><Description dt:dt="string">E-Prime Primary Realtime Clock</Description><StartTime><Timestamp dt:dt="int">0</Timestamp><DateUtc dt:dt="string">2020-11-13T07:54:41Z</DateUtc></StartTime><FrequencyChanges><FrequencyChange><Frequency dt:dt="r8">2699980000</Frequency><Timestamp dt:dt="r8">3.06477055008369E+15</Timestamp><Cur…	좌우반구com(split BVF)_3-015-1	60.021	1.0.0.165	1	-1638114674	Professional	2.0.10.242	2.0.10.353	11-13-2020	2020-11-13 오전 7:54:41	16:54:41	2.0.10.248	151	2	z	률훈	률	훈				42	1	19				KSY3	List2										1	z	1	3	481446	0	z	400
좌우반구com(split BVF)_3	15	1	<?xml version="1.0"?>\n<Clock xmlns:dt="urn:schemas-microsoft-com:datatypes"><Description dt:dt="string">E-Prime Primary Realtime Clock</Description><StartTime><Timestamp dt:dt="int">0</Timestamp><DateUtc dt:dt="string">2020-11-13T07:54:41Z</DateUtc></StartTime><FrequencyChanges><FrequencyChange><Frequency dt:dt="r8">2699980000</Frequency><Timestamp dt:dt="r8">3.06477055008369E+15</Timestamp><Cur…	좌우반구com(split BVF)_3-015-1	60.021	1.0.0.165	1	-1638114674	Professional	2.0.10.242	2.0.10.353	11-13-2020	2020-11-13 오전 7:54:41	16:54:41	2.0.10.248	212	2	z	름결	름	결				15	1	80				KSY2	List2										1	z	0	3	642539	0	z	396
좌우반구com(split BVF)_3	15	1	<?xml version="1.0"?>\n<Clock xmlns:dt="urn:schemas-microsoft-com:datatypes"><Description dt:dt="string">E-Prime Primary Realtime Clock</Description><StartTime><Timestamp dt:dt="int">0</Timestamp><DateUtc dt:dt="string">2020-11-13T07:54:41Z</DateUtc></StartTime><FrequencyChanges><FrequencyChange><Frequency dt:dt="r8">2699980000</Frequency><Timestamp dt:dt="r8">3.06477055008369E+15</Timestamp><Cur…	좌우반구com(split BVF)_3-015-1	60.021	1.0.0.165	1	-1638114674	Professional	2.0.10.242	2.0.10.353	11-13-2020	2020-11-13 오전 7:54:41	16:54:41	2.0.10.248	54	2	z	름무	름	무	118	1	54							KSY3	List1										1	z	0	4	165409	0	z	466
좌우반구com(split BVF)_3	15	1	<?xml version="1.0"?>\n<Clock xmlns:dt="urn:schemas-microsoft-com:datatypes"><Description dt:dt="string">E-Prime Primary Realtime Clock</Description><StartTime><Timestamp dt:dt="int">0</Timestamp><DateUtc dt:dt="string">2020-11-13T07:54:41Z</DateUtc></StartTime><FrequencyChanges><FrequencyChange><Frequency dt:dt="r8">2699980000</Frequency><Timestamp dt:dt="r8">3.06477055008369E+15</Timestamp><Cur…	좌우반구com(split BVF)_3-015-1	60.021	1.0.0.165	1	-1638114674	Professional	2.0.10.242	2.0.10.353	11-13-2020	2020-11-13 오전 7:54:41	16:54:41	2.0.10.248	223	2	z	리열	리	열				90	1	91				KSY	List2	0		0	0	672129	183		0	0	1	z	0	3	672312	0	z	451
좌우반구com(split BVF)_3	15	1	<?xml version="1.0"?>\n<Clock xmlns:dt="urn:schemas-microsoft-com:datatypes"><Description dt:dt="string">E-Prime Primary Realtime Clock</Description><StartTime><Timestamp dt:dt="int">0</Timestamp><DateUtc dt:dt="string">2020-11-13T07:54:41Z</DateUtc></StartTime><FrequencyChanges><FrequencyChange><Frequency dt:dt="r8">2699980000</Frequency><Timestamp dt:dt="r8">3.06477055008369E+15</Timestamp><Cur…	좌우반구com(split BVF)_3-015-1	60.021	1.0.0.165	1	-1638114674	Professional	2.0.10.242	2.0.10.353	11-13-2020	2020-11-13 오전 7:54:41	16:54:41	2.0.10.248	132	2	z	림밀	림	밀	4	1	132							KSY2	List1										1	z	0	3	372835	0	z	348
좌우반구com(split BVF)_3	15	1	<?xml version="1.0"?>\n<Clock xmlns:dt="urn:schemas-microsoft-com:datatypes"><Description dt:dt="string">E-Prime Primary Realtime Clock</Description><StartTime><Timestamp dt:dt="int">0</Timestamp><DateUtc dt:dt="string">2020-11-13T07:54:41Z</DateUtc></StartTime><FrequencyChanges><FrequencyChange><Frequency dt:dt="r8">2699980000</Frequency><Timestamp dt:dt="r8">3.06477055008369E+15</Timestamp><Cur…	좌우반구com(split BVF)_3-015-1	60.021	1.0.0.165	1	-1638114674	Professional	2.0.10.242	2.0.10.353	11-13-2020	2020-11-13 오전 7:54:41	16:54:41	2.0.10.248	57	2	z	마요	마	요	68	1	57							KSY2	List1										1	z	1	3	173222	0	z	877
좌우반구com(split BVF)_3	15	1	<?xml version="1.0"?>\n<Clock xmlns:dt="urn:schemas-microsoft-com:datatypes"><Description dt:dt="string">E-Prime Primary Realtime Clock</Description><StartTime><Timestamp dt:dt="int">0</Timestamp><DateUtc dt:dt="string">2020-11-13T07:54:41Z</DateUtc></StartTime><FrequencyChanges><FrequencyChange><Frequency dt:dt="r8">2699980000</Frequency><Timestamp dt:dt="r8">3.06477055008369E+15</Timestamp><Cur…	좌우반구com(split BVF)_3-015-1	60.021	1.0.0.165	1	-1638114674	Professional	2.0.10.242	2.0.10.353	11-13-2020	2020-11-13 오전 7:54:41	16:54:41	2.0.10.248	328	2	z	망습	망	습							64	1	64	KSY	List3	0		0	0	1019939	183		0	0	1	z	0	3	1020122	0	z	348
좌우반구com(split BVF)_3	15	1	<?xml version="1.0"?>\n<Clock xmlns:dt="urn:schemas-microsoft-com:datatypes"><Description dt:dt="string">E-Prime Primary Realtime Clock</Description><StartTime><Timestamp dt:dt="int">0</Timestamp><DateUtc dt:dt="string">2020-11-13T07:54:41Z</DateUtc></StartTime><FrequencyChanges><FrequencyChange><Frequency dt:dt="r8">2699980000</Frequency><Timestamp dt:dt="r8">3.06477055008369E+15</Timestamp><Cur…	좌우반구com(split BVF)_3-015-1	60.021	1.0.0.165	1	-1638114674	Professional	2.0.10.242	2.0.10.353	11-13-2020	2020-11-13 오전 7:54:41	16:54:41	2.0.10.248	365	1	{/}	망신	망	신							99	1	101	KSY2	List3										1	{/}	0	4	1116588	0	{/}	472
좌우반구com(split BVF)_3	15	1	<?xml version="1.0"?>\n<Clock xmlns:dt="urn:schemas-microsoft-com:datatypes"><Description dt:dt="string">E-Prime Primary Realtime Clock</Description><StartTime><Timestamp dt:dt="int">0</Timestamp><DateUtc dt:dt="string">2020-11-13T07:54:41Z</DateUtc></StartTime><FrequencyChanges><FrequencyChange><Frequency dt:dt="r8">2699980000</Frequency><Timestamp dt:dt="r8">3.06477055008369E+15</Timestamp><Cur…	좌우반구com(split BVF)_3-015-1	60.021	1.0.0.165	1	-1638114674	Professional	2.0.10.242	2.0.10.353	11-13-2020	2020-11-13 오전 7:54:41	16:54:41	2.0.10.248	272	1	{/}	매력	매	력							51	1	8	KSY2	List3										1	{/}	0	3	871025	0	{/}	471
좌우반구com(split BVF)_3	15	1	<?xml version="1.0"?>\n<Clock xmlns:dt="urn:schemas-microsoft-com:datatypes"><Description dt:dt="string">E-Prime Primary Realtime Clock</Description><StartTime><Timestamp dt:dt="int">0</Timestamp><DateUtc dt:dt="string">2020-11-13T07:54:41Z</DateUtc></StartTime><FrequencyChanges><FrequencyChange><Frequency dt:dt="r8">2699980000</Frequency><Timestamp dt:dt="r8">3.06477055008369E+15</Timestamp><Cur…	좌우반구com(split BVF)_3-015-1	60.021	1.0.0.165	1	-1638114674	Professional	2.0.10.242	2.0.10.353	11-13-2020	2020-11-13 오전 7:54:41	16:54:41	2.0.10.248	3	2	z	매소	매	소	21	1	3							KSY	List1	0		0	-1	30023	183		0	0	1	z	1	3	30206	0	z	410
좌우반구com(split BVF)_3	15	1	<?xml version="1.0"?>\n<Clock xmlns:dt="urn:schemas-microsoft-com:datatypes"><Description dt:dt="string">E-Prime Primary Realtime Clock</Description><StartTime><Timestamp dt:dt="int">0</Timestamp><DateUtc dt:dt="string">2020-11-13T07:54:41Z</DateUtc></StartTime><FrequencyChanges><FrequencyChange><Frequency dt:dt="r8">2699980000</Frequency><Timestamp dt:dt="r8">3.06477055008369E+15</Timestamp><Cur…	좌우반구com(split BVF)_3-015-1	60.021	1.0.0.165	1	-1638114674	Professional	2.0.10.242	2.0.10.353	11-13-2020	2020-11-13 오전 7:54:41	16:54:41	2.0.10.248	163	1	{/}	모습	모	습				88	1	31				KSY2	List2										1	{/}	0	3	512902	0	{/}	521
좌우반구com(split BVF)_3	15	1	<?xml version="1.0"?>\n<Clock xmlns:dt="urn:schemas-microsoft-com:datatypes"><Description dt:dt="string">E-Prime Primary Realtime Clock</Description><StartTime><Timestamp dt:dt="int">0</Timestamp><DateUtc dt:dt="string">2020-11-13T07:54:41Z</DateUtc></StartTime><FrequencyChanges><FrequencyChange><Frequency dt:dt="r8">2699980000</Frequency><Timestamp dt:dt="r8">3.06477055008369E+15</Timestamp><Cur…	좌우반구com(split BVF)_3-015-1	60.021	1.0.0.165	1	-1638114674	Professional	2.0.10.242	2.0.10.353	11-13-2020	2020-11-13 오전 7:54:41	16:54:41	2.0.10.248	22	1	{/}	모형	모	형	10	1	22							KSY2	List1										1	{/}	1	3	80255	0	{/}	503
좌우반구com(split BVF)_3	15	1	<?xml version="1.0"?>\n<Clock xmlns:dt="urn:schemas-microsoft-com:datatypes"><Description dt:dt="string">E-Prime Primary Realtime Clock</Description><StartTime><Timestamp dt:dt="int">0</Timestamp><DateUtc dt:dt="string">2020-11-13T07:54:41Z</DateUtc></StartTime><FrequencyChanges><FrequencyChange><Frequency dt:dt="r8">2699980000</Frequency><Timestamp dt:dt="r8">3.06477055008369E+15</Timestamp><Cur…	좌우반구com(split BVF)_3-015-1	60.021	1.0.0.165	1	-1638114674	Professional	2.0.10.242	2.0.10.353	11-13-2020	2020-11-13 오전 7:54:41	16:54:41	2.0.10.248	91	2	z	목력	목	력	77	1	91							KSY3	List1										1	z	0	4	263974	0	z	524
좌우반구com(split BVF)_3	15	1	<?xml version="1.0"?>\n<Clock xmlns:dt="urn:schemas-microsoft-com:datatypes"><Description dt:dt="string">E-Prime Primary Realtime Clock</Description><StartTime><Timestamp dt:dt="int">0</Timestamp><DateUtc dt:dt="string">2020-11-13T07:54:41Z</DateUtc></StartTime><FrequencyChanges><FrequencyChange><Frequency dt:dt="r8">2699980000</Frequency><Timestamp dt:dt="r8">3.06477055008369E+15</Timestamp><Cur…	좌우반구com(split BVF)_3-015-1	60.021	1.0.0.165	1	-1638114674	Professional	2.0.10.242	2.0.10.353	11-13-2020	2020-11-13 오전 7:54:41	16:54:41	2.0.10.248	87	1	{/}	목록	목	록	107	1	87							KSY2	List1										1	{/}	0	3	253444	0	{/}	455
좌우반구com(split BVF)_3	15	1	<?xml version="1.0"?>\n<Clock xmlns:dt="urn:schemas-microsoft-com:datatypes"><Description dt:dt="string">E-Prime Primary Realtime Clock</Description><StartTime><Timestamp dt:dt="int">0</Timestamp><DateUtc dt:dt="string">2020-11-13T07:54:41Z</DateUtc></StartTime><FrequencyChanges><FrequencyChange><Frequency dt:dt="r8">2699980000</Frequency><Timestamp dt:dt="r8">3.06477055008369E+15</Timestamp><Cur…	좌우반구com(split BVF)_3-015-1	60.021	1.0.0.165	1	-1638114674	Professional	2.0.10.242	2.0.10.353	11-13-2020	2020-11-13 오전 7:54:41	16:54:41	2.0.10.248	39	1	{/}	목적	목	적	36	1	39							KSY2	List1										1	{/}	0	4	125173	0	{/}	613
좌우반구com(split BVF)_3	15	1	<?xml version="1.0"?>\n<Clock xmlns:dt="urn:schemas-microsoft-com:datatypes"><Description dt:dt="string">E-Prime Primary Realtime Clock</Description><StartTime><Timestamp dt:dt="int">0</Timestamp><DateUtc dt:dt="string">2020-11-13T07:54:41Z</DateUtc></StartTime><FrequencyChanges><FrequencyChange><Frequency dt:dt="r8">2699980000</Frequency><Timestamp dt:dt="r8">3.06477055008369E+15</Timestamp><Cur…	좌우반구com(split BVF)_3-015-1	60.021	1.0.0.165	1	-1638114674	Professional	2.0.10.242	2.0.10.353	11-13-2020	2020-11-13 오전 7:54:41	16:54:41	2.0.10.248	153	2	z	목퇴	목	퇴				71	1	21				KSY2	List2										1	z	0	3	486578	0	z	524
좌우반구com(split BVF)_3	15	1	<?xml version="1.0"?>\n<Clock xmlns:dt="urn:schemas-microsoft-com:datatypes"><Description dt:dt="string">E-Prime Primary Realtime Clock</Description><StartTime><Timestamp dt:dt="int">0</Timestamp><DateUtc dt:dt="string">2020-11-13T07:54:41Z</DateUtc></StartTime><FrequencyChanges><FrequencyChange><Frequency dt:dt="r8">2699980000</Frequency><Timestamp dt:dt="r8">3.06477055008369E+15</Timestamp><Cur…	좌우반구com(split BVF)_3-015-1	60.021	1.0.0.165	1	-1638114674	Professional	2.0.10.242	2.0.10.353	11-13-2020	2020-11-13 오전 7:54:41	16:54:41	2.0.10.248	337	2	z	무록	무	록							106	1	73	KSY	List3	0		0	0	1043614	183		0	0	1	z	0	3	1043797	0	z	449
좌우반구com(split BVF)_3	15	1	<?xml version="1.0"?>\n<Clock xmlns:dt="urn:schemas-microsoft-com:datatypes"><Description dt:dt="string">E-Prime Primary Realtime Clock</Description><StartTime><Timestamp dt:dt="int">0</Timestamp><DateUtc dt:dt="string">2020-11-13T07:54:41Z</DateUtc></StartTime><FrequencyChanges><FrequencyChange><Frequency dt:dt="r8">2699980000</Frequency><Timestamp dt:dt="r8">3.06477055008369E+15</Timestamp><Cur…	좌우반구com(split BVF)_3-015-1	60.021	1.0.0.165	1	-1638114674	Professional	2.0.10.242	2.0.10.353	11-13-2020	2020-11-13 오전 7:54:41	16:54:41	2.0.10.248	184	1	{/}	무엇	무	엇				32	1	52				KSY2	List2										1	{/}	0	3	568532	0	{/}	402
좌우반구com(split BVF)_3	15	1	<?xml version="1.0"?>\n<Clock xmlns:dt="urn:schemas-microsoft-com:datatypes"><Description dt:dt="string">E-Prime Primary Realtime Clock</Description><StartTime><Timestamp dt:dt="int">0</Timestamp><DateUtc dt:dt="string">2020-11-13T07:54:41Z</DateUtc></StartTime><FrequencyChanges><FrequencyChange><Frequency dt:dt="r8">2699980000</Frequency><Timestamp dt:dt="r8">3.06477055008369E+15</Timestamp><Cur…	좌우반구com(split BVF)_3-015-1	60.021	1.0.0.165	1	-1638114674	Professional	2.0.10.242	2.0.10.353	11-13-2020	2020-11-13 오전 7:54:41	16:54:41	2.0.10.248	285	1	{/}	무형	무	형							45	1	21	KSY2	List3										1	{/}	0	4	906396	0	{/}	548
좌우반구com(split BVF)_3	15	1	<?xml version="1.0"?>\n<Clock xmlns:dt="urn:schemas-microsoft-com:datatypes"><Description dt:dt="string">E-Prime Primary Realtime Clock</Description><StartTime><Timestamp dt:dt="int">0</Timestamp><DateUtc dt:dt="string">2020-11-13T07:54:41Z</DateUtc></StartTime><FrequencyChanges><FrequencyChange><Frequency dt:dt="r8">2699980000</Frequency><Timestamp dt:dt="r8">3.06477055008369E+15</Timestamp><Cur…	좌우반구com(split BVF)_3-015-1	60.021	1.0.0.165	1	-1638114674	Professional	2.0.10.242	2.0.10.353	11-13-2020	2020-11-13 오전 7:54:41	16:54:41	2.0.10.248	295	1	{/}	물건	물	건							71	1	31	KSY2	List3										1	{/}	0	3	933719	0	{/}	440
좌우반구com(split BVF)_3	15	1	<?xml version="1.0"?>\n<Clock xmlns:dt="urn:schemas-microsoft-com:datatypes"><Description dt:dt="string">E-Prime Primary Realtime Clock</Description><StartTime><Timestamp dt:dt="int">0</Timestamp><DateUtc dt:dt="string">2020-11-13T07:54:41Z</DateUtc></StartTime><FrequencyChanges><FrequencyChange><Frequency dt:dt="r8">2699980000</Frequency><Timestamp dt:dt="r8">3.06477055008369E+15</Timestamp><Cur…	좌우반구com(split BVF)_3-015-1	60.021	1.0.0.165	1	-1638114674	Professional	2.0.10.242	2.0.10.353	11-13-2020	2020-11-13 오전 7:54:41	16:54:41	2.0.10.248	177	2	z	미략	미	략				43	1	45				KSY3	List2										1	z	0	3	549872	0	z	521
좌우반구com(split BVF)_3	15	1	<?xml version="1.0"?>\n<Clock xmlns:dt="urn:schemas-microsoft-com:datatypes"><Description dt:dt="string">E-Prime Primary Realtime Clock</Description><StartTime><Timestamp dt:dt="int">0</Timestamp><DateUtc dt:dt="string">2020-11-13T07:54:41Z</DateUtc></StartTime><FrequencyChanges><FrequencyChange><Frequency dt:dt="r8">2699980000</Frequency><Timestamp dt:dt="r8">3.06477055008369E+15</Timestamp><Cur…	좌우반구com(split BVF)_3-015-1	60.021	1.0.0.165	1	-1638114674	Professional	2.0.10.242	2.0.10.353	11-13-2020	2020-11-13 오전 7:54:41	16:54:41	2.0.10.248	202	1	{/}	밀수	밀	수				17	1	70				KSY2	List2										1	{/}	0	3	616582	0	{/}	375
좌우반구com(split BVF)_3	15	1	<?xml version="1.0"?>\n<Clock xmlns:dt="urn:schemas-microsoft-com:datatypes"><Description dt:dt="string">E-Prime Primary Realtime Clock</Description><StartTime><Timestamp dt:dt="int">0</Timestamp><DateUtc dt:dt="string">2020-11-13T07:54:41Z</DateUtc></StartTime><FrequencyChanges><FrequencyChange><Frequency dt:dt="r8">2699980000</Frequency><Timestamp dt:dt="r8">3.06477055008369E+15</Timestamp><Cur…	좌우반구com(split BVF)_3-015-1	60.021	1.0.0.165	1	-1638114674	Professional	2.0.10.242	2.0.10.353	11-13-2020	2020-11-13 오전 7:54:41	16:54:41	2.0.10.248	27	2	z	밀헤	밀	헤	90	1	27							KSY3	List1										1	z	0	3	93417	0	z	694
좌우반구com(split BVF)_3	15	1	<?xml version="1.0"?>\n<Clock xmlns:dt="urn:schemas-microsoft-com:datatypes"><Description dt:dt="string">E-Prime Primary Realtime Clock</Description><StartTime><Timestamp dt:dt="int">0</Timestamp><DateUtc dt:dt="string">2020-11-13T07:54:41Z</DateUtc></StartTime><FrequencyChanges><FrequencyChange><Frequency dt:dt="r8">2699980000</Frequency><Timestamp dt:dt="r8">3.06477055008369E+15</Timestamp><Cur…	좌우반구com(split BVF)_3-015-1	60.021	1.0.0.165	1	-1638114674	Professional	2.0.10.242	2.0.10.353	11-13-2020	2020-11-13 오전 7:54:41	16:54:41	2.0.10.248	128	2	z	박낌	박	낌	98	1	128							KSY	List1	0		1	-1	362055	184		0	0	1	z	0	4	362239	0	z	337
좌우반구com(split BVF)_3	15	1	<?xml version="1.0"?>\n<Clock xmlns:dt="urn:schemas-microsoft-com:datatypes"><Description dt:dt="string">E-Prime Primary Realtime Clock</Description><StartTime><Timestamp dt:dt="int">0</Timestamp><DateUtc dt:dt="string">2020-11-13T07:54:41Z</DateUtc></StartTime><FrequencyChanges><FrequencyChange><Frequency dt:dt="r8">2699980000</Frequency><Timestamp dt:dt="r8">3.06477055008369E+15</Timestamp><Cur…	좌우반구com(split BVF)_3-015-1	60.021	1.0.0.165	1	-1638114674	Professional	2.0.10.242	2.0.10.353	11-13-2020	2020-11-13 오전 7:54:41	16:54:41	2.0.10.248	253	1	{/}	반응	반	응				106	1	121				KSY2	List2										1	{/}	0	3	749501	0	{/}	317
좌우반구com(split BVF)_3	15	1	<?xml version="1.0"?>\n<Clock xmlns:dt="urn:schemas-microsoft-com:datatypes"><Description dt:dt="string">E-Prime Primary Realtime Clock</Description><StartTime><Timestamp dt:dt="int">0</Timestamp><DateUtc dt:dt="string">2020-11-13T07:54:41Z</DateUtc></StartTime><FrequencyChanges><FrequencyChange><Frequency dt:dt="r8">2699980000</Frequency><Timestamp dt:dt="r8">3.06477055008369E+15</Timestamp><Cur…	좌우반구com(split BVF)_3-015-1	60.021	1.0.0.165	1	-1638114674	Professional	2.0.10.242	2.0.10.353	11-13-2020	2020-11-13 오전 7:54:41	16:54:41	2.0.10.248	226	1	{/}	발길	발	길				53	1	94				KSY2	List2										1	{/}	0	4	679993	0	{/}	523
좌우반구com(split BVF)_3	15	1	<?xml version="1.0"?>\n<Clock xmlns:dt="urn:schemas-microsoft-com:datatypes"><Description dt:dt="string">E-Prime Primary Realtime Clock</Description><StartTime><Timestamp dt:dt="int">0</Timestamp><DateUtc dt:dt="string">2020-11-13T07:54:41Z</DateUtc></StartTime><FrequencyChanges><FrequencyChange><Frequency dt:dt="r8">2699980000</Frequency><Timestamp dt:dt="r8">3.06477055008369E+15</Timestamp><Cur…	좌우반구com(split BVF)_3-015-1	60.021	1.0.0.165	1	-1638114674	Professional	2.0.10.242	2.0.10.353	11-13-2020	2020-11-13 오전 7:54:41	16:54:41	2.0.10.248	160	2	z	발보	발	보				121	1	28				KSY2	List2										1	z	0	4	505155	0	z	371
좌우반구com(split BVF)_3	15	1	<?xml version="1.0"?>\n<Clock xmlns:dt="urn:schemas-microsoft-com:datatypes"><Description dt:dt="string">E-Prime Primary Realtime Clock</Description><StartTime><Timestamp dt:dt="int">0</Timestamp><DateUtc dt:dt="string">2020-11-13T07:54:41Z</DateUtc></StartTime><FrequencyChanges><FrequencyChange><Frequency dt:dt="r8">2699980000</Frequency><Timestamp dt:dt="r8">3.06477055008369E+15</Timestamp><Cur…	좌우반구com(split BVF)_3-015-1	60.021	1.0.0.165	1	-1638114674	Professional	2.0.10.242	2.0.10.353	11-13-2020	2020-11-13 오전 7:54:41	16:54:41	2.0.10.248	74	2	z	발횟	발	횟	81	1	74							KSY3	List1										1	z	0	3	219023	0	z	379
좌우반구com(split BVF)_3	15	1	<?xml version="1.0"?>\n<Clock xmlns:dt="urn:schemas-microsoft-com:datatypes"><Description dt:dt="string">E-Prime Primary Realtime Clock</Description><StartTime><Timestamp dt:dt="int">0</Timestamp><DateUtc dt:dt="string">2020-11-13T07:54:41Z</DateUtc></StartTime><FrequencyChanges><FrequencyChange><Frequency dt:dt="r8">2699980000</Frequency><Timestamp dt:dt="r8">3.06477055008369E+15</Timestamp><Cur…	좌우반구com(split BVF)_3-015-1	60.021	1.0.0.165	1	-1638114674	Professional	2.0.10.242	2.0.10.353	11-13-2020	2020-11-13 오전 7:54:41	16:54:41	2.0.10.248	301	1	{/}	방법	방	법							14	1	37	KSY2	List3										1	{/}	0	4	949864	0	{/}	472
좌우반구com(split BVF)_3	15	1	<?xml version="1.0"?>\n<Clock xmlns:dt="urn:schemas-microsoft-com:datatypes"><Description dt:dt="string">E-Prime Primary Realtime Clock</Description><StartTime><Timestamp dt:dt="int">0</Timestamp><DateUtc dt:dt="string">2020-11-13T07:54:41Z</DateUtc></StartTime><FrequencyChanges><FrequencyChange><Frequency dt:dt="r8">2699980000</Frequency><Timestamp dt:dt="r8">3.06477055008369E+15</Timestamp><Cur…	좌우반구com(split BVF)_3-015-1	60.021	1.0.0.165	1	-1638114674	Professional	2.0.10.242	2.0.10.353	11-13-2020	2020-11-13 오전 7:54:41	16:54:41	2.0.10.248	194	2	z	배심	배	심				118	1	62				KSY2	List2										1	z	0	3	594923	0	z	780
좌우반구com(split BVF)_3	15	1	<?xml version="1.0"?>\n<Clock xmlns:dt="urn:schemas-microsoft-com:datatypes"><Description dt:dt="string">E-Prime Primary Realtime Clock</Description><StartTime><Timestamp dt:dt="int">0</Timestamp><DateUtc dt:dt="string">2020-11-13T07:54:41Z</DateUtc></StartTime><FrequencyChanges><FrequencyChange><Frequency dt:dt="r8">2699980000</Frequency><Timestamp dt:dt="r8">3.06477055008369E+15</Timestamp><Cur…	좌우반구com(split BVF)_3-015-1	60.021	1.0.0.165	1	-1638114674	Professional	2.0.10.242	2.0.10.353	11-13-2020	2020-11-13 오전 7:54:41	16:54:41	2.0.10.248	237	2	z	버구	버	구				24	1	105				KSY3	List2										1	z	0	3	708366	0	z	428
좌우반구com(split BVF)_3	15	1	<?xml version="1.0"?>\n<Clock xmlns:dt="urn:schemas-microsoft-com:datatypes"><Description dt:dt="string">E-Prime Primary Realtime Clock</Description><StartTime><Timestamp dt:dt="int">0</Timestamp><DateUtc dt:dt="string">2020-11-13T07:54:41Z</DateUtc></StartTime><FrequencyChanges><FrequencyChange><Frequency dt:dt="r8">2699980000</Frequency><Timestamp dt:dt="r8">3.06477055008369E+15</Timestamp><Cur…	좌우반구com(split BVF)_3-015-1	60.021	1.0.0.165	1	-1638114674	Professional	2.0.10.242	2.0.10.353	11-13-2020	2020-11-13 오전 7:54:41	16:54:41	2.0.10.248	376	1	{/}	버스	버	스							81	1	112	KSY2	List3										1	{/}	0	4	1145228	0	{/}	424
좌우반구com(split BVF)_3	15	1	<?xml version="1.0"?>\n<Clock xmlns:dt="urn:schemas-microsoft-com:datatypes"><Description dt:dt="string">E-Prime Primary Realtime Clock</Description><StartTime><Timestamp dt:dt="int">0</Timestamp><DateUtc dt:dt="string">2020-11-13T07:54:41Z</DateUtc></StartTime><FrequencyChanges><FrequencyChange><Frequency dt:dt="r8">2699980000</Frequency><Timestamp dt:dt="r8">3.06477055008369E+15</Timestamp><Cur…	좌우반구com(split BVF)_3-015-1	60.021	1.0.0.165	1	-1638114674	Professional	2.0.10.242	2.0.10.353	11-13-2020	2020-11-13 오전 7:54:41	16:54:41	2.0.10.248	207	2	z	버현	버	현				123	1	75				KSY2	List2										1	z	0	4	629361	0	z	475
좌우반구com(split BVF)_3	15	1	<?xml version="1.0"?>\n<Clock xmlns:dt="urn:schemas-microsoft-com:datatypes"><Description dt:dt="string">E-Prime Primary Realtime Clock</Description><StartTime><Timestamp dt:dt="int">0</Timestamp><DateUtc dt:dt="string">2020-11-13T07:54:41Z</DateUtc></StartTime><FrequencyChanges><FrequencyChange><Frequency dt:dt="r8">2699980000</Frequency><Timestamp dt:dt="r8">3.06477055008369E+15</Timestamp><Cur…	좌우반구com(split BVF)_3-015-1	60.021	1.0.0.165	1	-1638114674	Professional	2.0.10.242	2.0.10.353	11-13-2020	2020-11-13 오전 7:54:41	16:54:41	2.0.10.248	282	2	z	법낌	법	낌							24	1	18	KSY3	List3										1	z	0	3	898215	0	z	569
좌우반구com(split BVF)_3	15	1	<?xml version="1.0"?>\n<Clock xmlns:dt="urn:schemas-microsoft-com:datatypes"><Description dt:dt="string">E-Prime Primary Realtime Clock</Description><StartTime><Timestamp dt:dt="int">0</Timestamp><DateUtc dt:dt="string">2020-11-13T07:54:41Z</DateUtc></StartTime><FrequencyChanges><FrequencyChange><Frequency dt:dt="r8">2699980000</Frequency><Timestamp dt:dt="r8">3.06477055008369E+15</Timestamp><Cur…	좌우반구com(split BVF)_3-015-1	60.021	1.0.0.165	1	-1638114674	Professional	2.0.10.242	2.0.10.353	11-13-2020	2020-11-13 오전 7:54:41	16:54:41	2.0.10.248	180	1	{/}	별개	별	개				85	1	48				KSY2	List2										1	{/}	1	3	557869	0	{/}	420
좌우반구com(split BVF)_3	15	1	<?xml version="1.0"?>\n<Clock xmlns:dt="urn:schemas-microsoft-com:datatypes"><Description dt:dt="string">E-Prime Primary Realtime Clock</Description><StartTime><Timestamp dt:dt="int">0</Timestamp><DateUtc dt:dt="string">2020-11-13T07:54:41Z</DateUtc></StartTime><FrequencyChanges><FrequencyChange><Frequency dt:dt="r8">2699980000</Frequency><Timestamp dt:dt="r8">3.06477055008369E+15</Timestamp><Cur…	좌우반구com(split BVF)_3-015-1	60.021	1.0.0.165	1	-1638114674	Professional	2.0.10.242	2.0.10.353	11-13-2020	2020-11-13 오전 7:54:41	16:54:41	2.0.10.248	187	1	{/}	별미	별	미				13	1	55				KSY2	List2										1	{/}	1	3	576279	0	{/}	501
좌우반구com(split BVF)_3	15	1	<?xml version="1.0"?>\n<Clock xmlns:dt="urn:schemas-microsoft-com:datatypes"><Description dt:dt="string">E-Prime Primary Realtime Clock</Description><StartTime><Timestamp dt:dt="int">0</Timestamp><DateUtc dt:dt="string">2020-11-13T07:54:41Z</DateUtc></StartTime><FrequencyChanges><FrequencyChange><Frequency dt:dt="r8">2699980000</Frequency><Timestamp dt:dt="r8">3.06477055008369E+15</Timestamp><Cur…	좌우반구com(split BVF)_3-015-1	60.021	1.0.0.165	1	-1638114674	Professional	2.0.10.242	2.0.10.353	11-13-2020	2020-11-13 오전 7:54:41	16:54:41	2.0.10.248	289	1	{/}	보고	보	고							93	1	25	KSY2	List3										1	{/}	0	4	917292	0	{/}	517
좌우반구com(split BVF)_3	15	1	<?xml version="1.0"?>\n<Clock xmlns:dt="urn:schemas-microsoft-com:datatypes"><Description dt:dt="string">E-Prime Primary Realtime Clock</Description><StartTime><Timestamp dt:dt="int">0</Timestamp><DateUtc dt:dt="string">2020-11-13T07:54:41Z</DateUtc></StartTime><FrequencyChanges><FrequencyChange><Frequency dt:dt="r8">2699980000</Frequency><Timestamp dt:dt="r8">3.06477055008369E+15</Timestamp><Cur…	좌우반구com(split BVF)_3-015-1	60.021	1.0.0.165	1	-1638114674	Professional	2.0.10.242	2.0.10.353	11-13-2020	2020-11-13 오전 7:54:41	16:54:41	2.0.10.248	275	1	{/}	본인	본	인							101	1	11	KSY2	List3										1	{/}	0	3	879172	0	{/}	501
좌우반구com(split BVF)_3	15	1	<?xml version="1.0"?>\n<Clock xmlns:dt="urn:schemas-microsoft-com:datatypes"><Description dt:dt="string">E-Prime Primary Realtime Clock</Description><StartTime><Timestamp dt:dt="int">0</Timestamp><DateUtc dt:dt="string">2020-11-13T07:54:41Z</DateUtc></StartTime><FrequencyChanges><FrequencyChange><Frequency dt:dt="r8">2699980000</Frequency><Timestamp dt:dt="r8">3.06477055008369E+15</Timestamp><Cur…	좌우반구com(split BVF)_3-015-1	60.021	1.0.0.165	1	-1638114674	Professional	2.0.10.242	2.0.10.353	11-13-2020	2020-11-13 오전 7:54:41	16:54:41	2.0.10.248	97	2	z	본중	본	중	19	1	97							KSY2	List1										1	z	0	3	279901	0	z	420
좌우반구com(split BVF)_3	15	1	<?xml version="1.0"?>\n<Clock xmlns:dt="urn:schemas-microsoft-com:datatypes"><Description dt:dt="string">E-Prime Primary Realtime Clock</Description><StartTime><Timestamp dt:dt="int">0</Timestamp><DateUtc dt:dt="string">2020-11-13T07:54:41Z</DateUtc></StartTime><FrequencyChanges><FrequencyChange><Frequency dt:dt="r8">2699980000</Frequency><Timestamp dt:dt="r8">3.06477055008369E+15</Timestamp><Cur…	좌우반구com(split BVF)_3-015-1	60.021	1.0.0.165	1	-1638114674	Professional	2.0.10.242	2.0.10.353	11-13-2020	2020-11-13 오전 7:54:41	16:54:41	2.0.10.248	299	1	{/}	봉사	봉	사							103	1	35	KSY2	List3										1	{/}	0	4	944549	0	{/}	491
좌우반구com(split BVF)_3	15	1	<?xml version="1.0"?>\n<Clock xmlns:dt="urn:schemas-microsoft-com:datatypes"><Description dt:dt="string">E-Prime Primary Realtime Clock</Description><StartTime><Timestamp dt:dt="int">0</Timestamp><DateUtc dt:dt="string">2020-11-13T07:54:41Z</DateUtc></StartTime><FrequencyChanges><FrequencyChange><Frequency dt:dt="r8">2699980000</Frequency><Timestamp dt:dt="r8">3.06477055008369E+15</Timestamp><Cur…	좌우반구com(split BVF)_3-015-1	60.021	1.0.0.165	1	-1638114674	Professional	2.0.10.242	2.0.10.353	11-13-2020	2020-11-13 오전 7:54:41	16:54:41	2.0.10.248	1	2	z	봉택	봉	택	48	1	1							KSY2	List1										1	z	0	3	25025	0	z	404
좌우반구com(split BVF)_3	15	1	<?xml version="1.0"?>\n<Clock xmlns:dt="urn:schemas-microsoft-com:datatypes"><Description dt:dt="string">E-Prime Primary Realtime Clock</Description><StartTime><Timestamp dt:dt="int">0</Timestamp><DateUtc dt:dt="string">2020-11-13T07:54:41Z</DateUtc></StartTime><FrequencyChanges><FrequencyChange><Frequency dt:dt="r8">2699980000</Frequency><Timestamp dt:dt="r8">3.06477055008369E+15</Timestamp><Cur…	좌우반구com(split BVF)_3-015-1	60.021	1.0.0.165	1	-1638114674	Professional	2.0.10.242	2.0.10.353	11-13-2020	2020-11-13 오전 7:54:41	16:54:41	2.0.10.248	254	1	{/}	부대	부	대				31	1	122				KSY3	List2										1	{/}	0	3	752017	0	{/}	673
좌우반구com(split BVF)_3	15	1	<?xml version="1.0"?>\n<Clock xmlns:dt="urn:schemas-microsoft-com:datatypes"><Description dt:dt="string">E-Prime Primary Realtime Clock</Description><StartTime><Timestamp dt:dt="int">0</Timestamp><DateUtc dt:dt="string">2020-11-13T07:54:41Z</DateUtc></StartTime><FrequencyChanges><FrequencyChange><Frequency dt:dt="r8">2699980000</Frequency><Timestamp dt:dt="r8">3.06477055008369E+15</Timestamp><Cur…	좌우반구com(split BVF)_3-015-1	60.021	1.0.0.165	1	-1638114674	Professional	2.0.10.242	2.0.10.353	11-13-2020	2020-11-13 오전 7:54:41	16:54:41	2.0.10.248	318	1	{/}	부스	부	스							62	1	54	KSY3	List3										0	{/}	0	3	994131	0	z	371
좌우반구com(split BVF)_3	15	1	<?xml version="1.0"?>\n<Clock xmlns:dt="urn:schemas-microsoft-com:datatypes"><Description dt:dt="string">E-Prime Primary Realtime Clock</Description><StartTime><Timestamp dt:dt="int">0</Timestamp><DateUtc dt:dt="string">2020-11-13T07:54:41Z</DateUtc></StartTime><FrequencyChanges><FrequencyChange><Frequency dt:dt="r8">2699980000</Frequency><Timestamp dt:dt="r8">3.06477055008369E+15</Timestamp><Cur…	좌우반구com(split BVF)_3-015-1	60.021	1.0.0.165	1	-1638114674	Professional	2.0.10.242	2.0.10.353	11-13-2020	2020-11-13 오전 7:54:41	16:54:41	2.0.10.248	70	2	z	분낌	분	낌	18	1	70							KSY	List1	0		0	0	208127	183		0	0	0	z	0	3	208310	0	{/}	356
좌우반구com(split BVF)_3	15	1	<?xml version="1.0"?>\n<Clock xmlns:dt="urn:schemas-microsoft-com:datatypes"><Description dt:dt="string">E-Prime Primary Realtime Clock</Description><StartTime><Timestamp dt:dt="int">0</Timestamp><DateUtc dt:dt="string">2020-11-13T07:54:41Z</DateUtc></StartTime><FrequencyChanges><FrequencyChange><Frequency dt:dt="r8">2699980000</Frequency><Timestamp dt:dt="r8">3.06477055008369E+15</Timestamp><Cur…	좌우반구com(split BVF)_3-015-1	60.021	1.0.0.165	1	-1638114674	Professional	2.0.10.242	2.0.10.353	11-13-2020	2020-11-13 오전 7:54:41	16:54:41	2.0.10.248	317	1	{/}	분류	분	류							110	1	53	KSY3	List3										0	{/}	0	3	991682	0	z	238
좌우반구com(split BVF)_3	15	1	<?xml version="1.0"?>\n<Clock xmlns:dt="urn:schemas-microsoft-com:datatypes"><Description dt:dt="string">E-Prime Primary Realtime Clock</Description><StartTime><Timestamp dt:dt="int">0</Timestamp><DateUtc dt:dt="string">2020-11-13T07:54:41Z</DateUtc></StartTime><FrequencyChanges><FrequencyChange><Frequency dt:dt="r8">2699980000</Frequency><Timestamp dt:dt="r8">3.06477055008369E+15</Timestamp><Cur…	좌우반구com(split BVF)_3-015-1	60.021	1.0.0.165	1	-1638114674	Professional	2.0.10.242	2.0.10.353	11-13-2020	2020-11-13 오전 7:54:41	16:54:41	2.0.10.248	126	1	{/}	분석	분	석	71	1	126							KSY3	List1										1	{/}	0	3	356957	0	{/}	409
좌우반구com(split BVF)_3	15	1	<?xml version="1.0"?>\n<Clock xmlns:dt="urn:schemas-microsoft-com:datatypes"><Description dt:dt="string">E-Prime Primary Realtime Clock</Description><StartTime><Timestamp dt:dt="int">0</Timestamp><DateUtc dt:dt="string">2020-11-13T07:54:41Z</DateUtc></StartTime><FrequencyChanges><FrequencyChange><Frequency dt:dt="r8">2699980000</Frequency><Timestamp dt:dt="r8">3.06477055008369E+15</Timestamp><Cur…	좌우반구com(split BVF)_3-015-1	60.021	1.0.0.165	1	-1638114674	Professional	2.0.10.242	2.0.10.353	11-13-2020	2020-11-13 오전 7:54:41	16:54:41	2.0.10.248	106	1	{/}	분포	분	포	6	1	106							KSY3	List1										1	{/}	1	3	303859	0	{/}	470
좌우반구com(split BVF)_3	15	1	<?xml version="1.0"?>\n<Clock xmlns:dt="urn:schemas-microsoft-com:datatypes"><Description dt:dt="string">E-Prime Primary Realtime Clock</Description><StartTime><Timestamp dt:dt="int">0</Timestamp><DateUtc dt:dt="string">2020-11-13T07:54:41Z</DateUtc></StartTime><FrequencyChanges><FrequencyChange><Frequency dt:dt="r8">2699980000</Frequency><Timestamp dt:dt="r8">3.06477055008369E+15</Timestamp><Cur…	좌우반구com(split BVF)_3-015-1	60.021	1.0.0.165	1	-1638114674	Professional	2.0.10.242	2.0.10.353	11-13-2020	2020-11-13 오전 7:54:41	16:54:41	2.0.10.248	33	1	{/}	비교	비	교	67	1	33							KSY3	List1										1	{/}	0	3	109245	0	{/}	407
좌우반구com(split BVF)_3	15	1	<?xml version="1.0"?>\n<Clock xmlns:dt="urn:schemas-microsoft-com:datatypes"><Description dt:dt="string">E-Prime Primary Realtime Clock</Description><StartTime><Timestamp dt:dt="int">0</Timestamp><DateUtc dt:dt="string">2020-11-13T07:54:41Z</DateUtc></StartTime><FrequencyChanges><FrequencyChange><Frequency dt:dt="r8">2699980000</Frequency><Timestamp dt:dt="r8">3.06477055008369E+15</Timestamp><Cur…	좌우반구com(split BVF)_3-015-1	60.021	1.0.0.165	1	-1638114674	Professional	2.0.10.242	2.0.10.353	11-13-2020	2020-11-13 오전 7:54:41	16:54:41	2.0.10.248	189	2	z	비껍	비	껍				93	1	57				KSY3	List2										1	z	0	3	581561	0	z	426
좌우반구com(split BVF)_3	15	1	<?xml version="1.0"?>\n<Clock xmlns:dt="urn:schemas-microsoft-com:datatypes"><Description dt:dt="string">E-Prime Primary Realtime Clock</Description><StartTime><Timestamp dt:dt="int">0</Timestamp><DateUtc dt:dt="string">2020-11-13T07:54:41Z</DateUtc></StartTime><FrequencyChanges><FrequencyChange><Frequency dt:dt="r8">2699980000</Frequency><Timestamp dt:dt="r8">3.06477055008369E+15</Timestamp><Cur…	좌우반구com(split BVF)_3-015-1	60.021	1.0.0.165	1	-1638114674	Professional	2.0.10.242	2.0.10.353	11-13-2020	2020-11-13 오전 7:54:41	16:54:41	2.0.10.248	208	2	z	비략	비	략				21	1	76				KSY2	List2										1	z	0	3	632043	0	z	362
좌우반구com(split BVF)_3	15	1	<?xml version="1.0"?>\n<Clock xmlns:dt="urn:schemas-microsoft-com:datatypes"><Description dt:dt="string">E-Prime Primary Realtime Clock</Description><StartTime><Timestamp dt:dt="int">0</Timestamp><DateUtc dt:dt="string">2020-11-13T07:54:41Z</DateUtc></StartTime><FrequencyChanges><FrequencyChange><Frequency dt:dt="r8">2699980000</Frequency><Timestamp dt:dt="r8">3.06477055008369E+15</Timestamp><Cur…	좌우반구com(split BVF)_3-015-1	60.021	1.0.0.165	1	-1638114674	Professional	2.0.10.242	2.0.10.353	11-13-2020	2020-11-13 오전 7:54:41	16:54:41	2.0.10.248	119	1	{/}	비상	비	상	117	1	119							KSY3	List1										1	{/}	0	4	338281	0	{/}	424
좌우반구com(split BVF)_3	15	1	<?xml version="1.0"?>\n<Clock xmlns:dt="urn:schemas-microsoft-com:datatypes"><Description dt:dt="string">E-Prime Primary Realtime Clock</Description><StartTime><Timestamp dt:dt="int">0</Timestamp><DateUtc dt:dt="string">2020-11-13T07:54:41Z</DateUtc></StartTime><FrequencyChanges><FrequencyChange><Frequency dt:dt="r8">2699980000</Frequency><Timestamp dt:dt="r8">3.06477055008369E+15</Timestamp><Cur…	좌우반구com(split BVF)_3-015-1	60.021	1.0.0.165	1	-1638114674	Professional	2.0.10.242	2.0.10.353	11-13-2020	2020-11-13 오전 7:54:41	16:54:41	2.0.10.248	98	1	{/}	비용	비	용	13	1	98							KSY3	List1										1	{/}	0	3	282517	0	{/}	460
좌우반구com(split BVF)_3	15	1	<?xml version="1.0"?>\n<Clock xmlns:dt="urn:schemas-microsoft-com:datatypes"><Description dt:dt="string">E-Prime Primary Realtime Clock</Description><StartTime><Timestamp dt:dt="int">0</Timestamp><DateUtc dt:dt="string">2020-11-13T07:54:41Z</DateUtc></StartTime><FrequencyChanges><FrequencyChange><Frequency dt:dt="r8">2699980000</Frequency><Timestamp dt:dt="r8">3.06477055008369E+15</Timestamp><Cur…	좌우반구com(split BVF)_3-015-1	60.021	1.0.0.165	1	-1638114674	Professional	2.0.10.242	2.0.10.353	11-13-2020	2020-11-13 오전 7:54:41	16:54:41	2.0.10.248	197	1	{/}	비판	비	판				117	1	65				KSY3	List2										1	{/}	0	4	603287	0	{/}	639
좌우반구com(split BVF)_3	15	1	<?xml version="1.0"?>\n<Clock xmlns:dt="urn:schemas-microsoft-com:datatypes"><Description dt:dt="string">E-Prime Primary Realtime Clock</Description><StartTime><Timestamp dt:dt="int">0</Timestamp><DateUtc dt:dt="string">2020-11-13T07:54:41Z</DateUtc></StartTime><FrequencyChanges><FrequencyChange><Frequency dt:dt="r8">2699980000</Frequency><Timestamp dt:dt="r8">3.06477055008369E+15</Timestamp><Cur…	좌우반구com(split BVF)_3-015-1	60.021	1.0.0.165	1	-1638114674	Professional	2.0.10.242	2.0.10.353	11-13-2020	2020-11-13 오전 7:54:41	16:54:41	2.0.10.248	115	1	{/}	빈도	빈	도	70	1	115							KSY3	List1										1	{/}	0	4	327918	0	{/}	476
좌우반구com(split BVF)_3	15	1	<?xml version="1.0"?>\n<Clock xmlns:dt="urn:schemas-microsoft-com:datatypes"><Description dt:dt="string">E-Prime Primary Realtime Clock</Description><StartTime><Timestamp dt:dt="int">0</Timestamp><DateUtc dt:dt="string">2020-11-13T07:54:41Z</DateUtc></StartTime><FrequencyChanges><FrequencyChange><Frequency dt:dt="r8">2699980000</Frequency><Timestamp dt:dt="r8">3.06477055008369E+15</Timestamp><Cur…	좌우반구com(split BVF)_3-015-1	60.021	1.0.0.165	1	-1638114674	Professional	2.0.10.242	2.0.10.353	11-13-2020	2020-11-13 오전 7:54:41	16:54:41	2.0.10.248	59	2	z	빈략	빈	략	24	1	59							KSY	List1	0		0	-1	178837	183		0	0	1	z	1	3	179020	0	z	559
좌우반구com(split BVF)_3	15	1	<?xml version="1.0"?>\n<Clock xmlns:dt="urn:schemas-microsoft-com:datatypes"><Description dt:dt="string">E-Prime Primary Realtime Clock</Description><StartTime><Timestamp dt:dt="int">0</Timestamp><DateUtc dt:dt="string">2020-11-13T07:54:41Z</DateUtc></StartTime><FrequencyChanges><FrequencyChange><Frequency dt:dt="r8">2699980000</Frequency><Timestamp dt:dt="r8">3.06477055008369E+15</Timestamp><Cur…	좌우반구com(split BVF)_3-015-1	60.021	1.0.0.165	1	-1638114674	Professional	2.0.10.242	2.0.10.353	11-13-2020	2020-11-13 오전 7:54:41	16:54:41	2.0.10.248	268	2	z	빈비	빈	비							122	1	4	KSY	List3	0		0	-1	860212	183		0	0	1	z	0	3	860395	0	z	414
좌우반구com(split BVF)_3	15	1	<?xml version="1.0"?>\n<Clock xmlns:dt="urn:schemas-microsoft-com:datatypes"><Description dt:dt="string">E-Prime Primary Realtime Clock</Description><StartTime><Timestamp dt:dt="int">0</Timestamp><DateUtc dt:dt="string">2020-11-13T07:54:41Z</DateUtc></StartTime><FrequencyChanges><FrequencyChange><Frequency dt:dt="r8">2699980000</Frequency><Timestamp dt:dt="r8">3.06477055008369E+15</Timestamp><Cur…	좌우반구com(split BVF)_3-015-1	60.021	1.0.0.165	1	-1638114674	Professional	2.0.10.242	2.0.10.353	11-13-2020	2020-11-13 오전 7:54:41	16:54:41	2.0.10.248	144	2	z	빈종	빈	종				35	1	12				KSY2	List2										1	z	1	3	463469	0	z	404
좌우반구com(split BVF)_3	15	1	<?xml version="1.0"?>\n<Clock xmlns:dt="urn:schemas-microsoft-com:datatypes"><Description dt:dt="string">E-Prime Primary Realtime Clock</Description><StartTime><Timestamp dt:dt="int">0</Timestamp><DateUtc dt:dt="string">2020-11-13T07:54:41Z</DateUtc></StartTime><FrequencyChanges><FrequencyChange><Frequency dt:dt="r8">2699980000</Frequency><Timestamp dt:dt="r8">3.06477055008369E+15</Timestamp><Cur…	좌우반구com(split BVF)_3-015-1	60.021	1.0.0.165	1	-1638114674	Professional	2.0.10.242	2.0.10.353	11-13-2020	2020-11-13 오전 7:54:41	16:54:41	2.0.10.248	234	1	{/}	사건	사	건				28	1	102				KSY3	List2										1	{/}	0	3	700702	0	{/}	404
좌우반구com(split BVF)_3	15	1	<?xml version="1.0"?>\n<Clock xmlns:dt="urn:schemas-microsoft-com:datatypes"><Description dt:dt="string">E-Prime Primary Realtime Clock</Description><StartTime><Timestamp dt:dt="int">0</Timestamp><DateUtc dt:dt="string">2020-11-13T07:54:41Z</DateUtc></StartTime><FrequencyChanges><FrequencyChange><Frequency dt:dt="r8">2699980000</Frequency><Timestamp dt:dt="r8">3.06477055008369E+15</Timestamp><Cur…	좌우반구com(split BVF)_3-015-1	60.021	1.0.0.165	1	-1638114674	Professional	2.0.10.242	2.0.10.353	11-13-2020	2020-11-13 오전 7:54:41	16:54:41	2.0.10.248	345	1	{/}	사과	사	과							79	1	81	KSY3	List3										1	{/}	0	4	1064490	0	{/}	324
좌우반구com(split BVF)_3	15	1	<?xml version="1.0"?>\n<Clock xmlns:dt="urn:schemas-microsoft-com:datatypes"><Description dt:dt="string">E-Prime Primary Realtime Clock</Description><StartTime><Timestamp dt:dt="int">0</Timestamp><DateUtc dt:dt="string">2020-11-13T07:54:41Z</DateUtc></StartTime><FrequencyChanges><FrequencyChange><Frequency dt:dt="r8">2699980000</Frequency><Timestamp dt:dt="r8">3.06477055008369E+15</Timestamp><Cur…	좌우반구com(split BVF)_3-015-1	60.021	1.0.0.165	1	-1638114674	Professional	2.0.10.242	2.0.10.353	11-13-2020	2020-11-13 오전 7:54:41	16:54:41	2.0.10.248	19	1	{/}	사례	사	례	105	1	19							KSY3	List1										1	{/}	0	3	72358	0	{/}	471
좌우반구com(split BVF)_3	15	1	<?xml version="1.0"?>\n<Clock xmlns:dt="urn:schemas-microsoft-com:datatypes"><Description dt:dt="string">E-Prime Primary Realtime Clock</Description><StartTime><Timestamp dt:dt="int">0</Timestamp><DateUtc dt:dt="string">2020-11-13T07:54:41Z</DateUtc></StartTime><FrequencyChanges><FrequencyChange><Frequency dt:dt="r8">2699980000</Frequency><Timestamp dt:dt="r8">3.06477055008369E+15</Timestamp><Cur…	좌우반구com(split BVF)_3-015-1	60.021	1.0.0.165	1	-1638114674	Professional	2.0.10.242	2.0.10.353	11-13-2020	2020-11-13 오전 7:54:41	16:54:41	2.0.10.248	53	1	{/}	사상	사	상	41	1	53							KSY3	List1										1	{/}	0	3	162776	0	{/}	435
좌우반구com(split BVF)_3	15	1	<?xml version="1.0"?>\n<Clock xmlns:dt="urn:schemas-microsoft-com:datatypes"><Description dt:dt="string">E-Prime Primary Realtime Clock</Description><StartTime><Timestamp dt:dt="int">0</Timestamp><DateUtc dt:dt="string">2020-11-13T07:54:41Z</DateUtc></StartTime><FrequencyChanges><FrequencyChange><Frequency dt:dt="r8">2699980000</Frequency><Timestamp dt:dt="r8">3.06477055008369E+15</Timestamp><Cur…	좌우반구com(split BVF)_3-015-1	60.021	1.0.0.165	1	-1638114674	Professional	2.0.10.242	2.0.10.353	11-13-2020	2020-11-13 오전 7:54:41	16:54:41	2.0.10.248	47	1	{/}	사안	사	안	53	1	47							KSY3	List1										1	{/}	0	3	146332	0	{/}	728
좌우반구com(split BVF)_3	15	1	<?xml version="1.0"?>\n<Clock xmlns:dt="urn:schemas-microsoft-com:datatypes"><Description dt:dt="string">E-Prime Primary Realtime Clock</Description><StartTime><Timestamp dt:dt="int">0</Timestamp><DateUtc dt:dt="string">2020-11-13T07:54:41Z</DateUtc></StartTime><FrequencyChanges><FrequencyChange><Frequency dt:dt="r8">2699980000</Frequency><Timestamp dt:dt="r8">3.06477055008369E+15</Timestamp><Cur…	좌우반구com(split BVF)_3-015-1	60.021	1.0.0.165	1	-1638114674	Professional	2.0.10.242	2.0.10.353	11-13-2020	2020-11-13 오전 7:54:41	16:54:41	2.0.10.248	334	1	{/}	사이	사	이							65	1	70	KSY3	List3										0	{/}	1	3	1035916	0	z	513
좌우반구com(split BVF)_3	15	1	<?xml version="1.0"?>\n<Clock xmlns:dt="urn:schemas-microsoft-com:datatypes"><Description dt:dt="string">E-Prime Primary Realtime Clock</Description><StartTime><Timestamp dt:dt="int">0</Timestamp><DateUtc dt:dt="string">2020-11-13T07:54:41Z</DateUtc></StartTime><FrequencyChanges><FrequencyChange><Frequency dt:dt="r8">2699980000</Frequency><Timestamp dt:dt="r8">3.06477055008369E+15</Timestamp><Cur…	좌우반구com(split BVF)_3-015-1	60.021	1.0.0.165	1	-1638114674	Professional	2.0.10.242	2.0.10.353	11-13-2020	2020-11-13 오전 7:54:41	16:54:41	2.0.10.248	201	1	{/}	사전	사	전				86	1	69				KSY3	List2										1	{/}	1	3	613799	0	{/}	580
좌우반구com(split BVF)_3	15	1	<?xml version="1.0"?>\n<Clock xmlns:dt="urn:schemas-microsoft-com:datatypes"><Description dt:dt="string">E-Prime Primary Realtime Clock</Description><StartTime><Timestamp dt:dt="int">0</Timestamp><DateUtc dt:dt="string">2020-11-13T07:54:41Z</DateUtc></StartTime><FrequencyChanges><FrequencyChange><Frequency dt:dt="r8">2699980000</Frequency><Timestamp dt:dt="r8">3.06477055008369E+15</Timestamp><Cur…	좌우반구com(split BVF)_3-015-1	60.021	1.0.0.165	1	-1638114674	Professional	2.0.10.242	2.0.10.353	11-13-2020	2020-11-13 오전 7:54:41	16:54:41	2.0.10.248	171	1	{/}	사진	사	진				129	1	39				KSY3	List2										1	{/}	1	3	534044	0	{/}	441
좌우반구com(split BVF)_3	15	1	<?xml version="1.0"?>\n<Clock xmlns:dt="urn:schemas-microsoft-com:datatypes"><Description dt:dt="string">E-Prime Primary Realtime Clock</Description><StartTime><Timestamp dt:dt="int">0</Timestamp><DateUtc dt:dt="string">2020-11-13T07:54:41Z</DateUtc></StartTime><FrequencyChanges><FrequencyChange><Frequency dt:dt="r8">2699980000</Frequency><Timestamp dt:dt="r8">3.06477055008369E+15</Timestamp><Cur…	좌우반구com(split BVF)_3-015-1	60.021	1.0.0.165	1	-1638114674	Professional	2.0.10.242	2.0.10.353	11-13-2020	2020-11-13 오전 7:54:41	16:54:41	2.0.10.248	204	1	{/}	상관	상	관				22	1	72				KSY3	List2										1	{/}	1	3	621663	0	{/}	366
좌우반구com(split BVF)_3	15	1	<?xml version="1.0"?>\n<Clock xmlns:dt="urn:schemas-microsoft-com:datatypes"><Description dt:dt="string">E-Prime Primary Realtime Clock</Description><StartTime><Timestamp dt:dt="int">0</Timestamp><DateUtc dt:dt="string">2020-11-13T07:54:41Z</DateUtc></StartTime><FrequencyChanges><FrequencyChange><Frequency dt:dt="r8">2699980000</Frequency><Timestamp dt:dt="r8">3.06477055008369E+15</Timestamp><Cur…	좌우반구com(split BVF)_3-015-1	60.021	1.0.0.165	1	-1638114674	Professional	2.0.10.242	2.0.10.353	11-13-2020	2020-11-13 오전 7:54:41	16:54:41	2.0.10.248	161	1	{/}	상태	상	태				76	1	29				KSY3	List2										1	{/}	1	3	507720	0	{/}	359
좌우반구com(split BVF)_3	15	1	<?xml version="1.0"?>\n<Clock xmlns:dt="urn:schemas-microsoft-com:datatypes"><Description dt:dt="string">E-Prime Primary Realtime Clock</Description><StartTime><Timestamp dt:dt="int">0</Timestamp><DateUtc dt:dt="string">2020-11-13T07:54:41Z</DateUtc></StartTime><FrequencyChanges><FrequencyChange><Frequency dt:dt="r8">2699980000</Frequency><Timestamp dt:dt="r8">3.06477055008369E+15</Timestamp><Cur…	좌우반구com(split BVF)_3-015-1	60.021	1.0.0.165	1	-1638114674	Professional	2.0.10.242	2.0.10.353	11-13-2020	2020-11-13 오전 7:54:41	16:54:41	2.0.10.248	211	1	{/}	색상	색	상				54	1	79				KSY3	List2										1	{/}	0	3	640040	0	{/}	299
좌우반구com(split BVF)_3	15	1	<?xml version="1.0"?>\n<Clock xmlns:dt="urn:schemas-microsoft-com:datatypes"><Description dt:dt="string">E-Prime Primary Realtime Clock</Description><StartTime><Timestamp dt:dt="int">0</Timestamp><DateUtc dt:dt="string">2020-11-13T07:54:41Z</DateUtc></StartTime><FrequencyChanges><FrequencyChange><Frequency dt:dt="r8">2699980000</Frequency><Timestamp dt:dt="r8">3.06477055008369E+15</Timestamp><Cur…	좌우반구com(split BVF)_3-015-1	60.021	1.0.0.165	1	-1638114674	Professional	2.0.10.242	2.0.10.353	11-13-2020	2020-11-13 오전 7:54:41	16:54:41	2.0.10.248	270	1	{/}	생선	생	선							123	1	6	KSY3	List3										1	{/}	1	3	865693	0	{/}	483
좌우반구com(split BVF)_3	15	1	<?xml version="1.0"?>\n<Clock xmlns:dt="urn:schemas-microsoft-com:datatypes"><Description dt:dt="string">E-Prime Primary Realtime Clock</Description><StartTime><Timestamp dt:dt="int">0</Timestamp><DateUtc dt:dt="string">2020-11-13T07:54:41Z</DateUtc></StartTime><FrequencyChanges><FrequencyChange><Frequency dt:dt="r8">2699980000</Frequency><Timestamp dt:dt="r8">3.06477055008369E+15</Timestamp><Cur…	좌우반구com(split BVF)_3-015-1	60.021	1.0.0.165	1	-1638114674	Professional	2.0.10.242	2.0.10.353	11-13-2020	2020-11-13 오전 7:54:41	16:54:41	2.0.10.248	250	2	z	생희	생	희				96	1	118				KSY	List2	0		1	-1	741487	184		0	0	1	z	0	4	741671	0	z	329
좌우반구com(split BVF)_3	15	1	<?xml version="1.0"?>\n<Clock xmlns:dt="urn:schemas-microsoft-com:datatypes"><Description dt:dt="string">E-Prime Primary Realtime Clock</Description><StartTime><Timestamp dt:dt="int">0</Timestamp><DateUtc dt:dt="string">2020-11-13T07:54:41Z</DateUtc></StartTime><FrequencyChanges><FrequencyChange><Frequency dt:dt="r8">2699980000</Frequency><Timestamp dt:dt="r8">3.06477055008369E+15</Timestamp><Cur…	좌우반구com(split BVF)_3-015-1	60.021	1.0.0.165	1	-1638114674	Professional	2.0.10.242	2.0.10.353	11-13-2020	2020-11-13 오전 7:54:41	16:54:41	2.0.10.248	102	2	z	석감	석	감	46	1	102							KSY2	List1										1	z	0	3	293213	0	z	598
좌우반구com(split BVF)_3	15	1	<?xml version="1.0"?>\n<Clock xmlns:dt="urn:schemas-microsoft-com:datatypes"><Description dt:dt="string">E-Prime Primary Realtime Clock</Description><StartTime><Timestamp dt:dt="int">0</Timestamp><DateUtc dt:dt="string">2020-11-13T07:54:41Z</DateUtc></StartTime><FrequencyChanges><FrequencyChange><Frequency dt:dt="r8">2699980000</Frequency><Timestamp dt:dt="r8">3.06477055008369E+15</Timestamp><Cur…	좌우반구com(split BVF)_3-015-1	60.021	1.0.0.165	1	-1638114674	Professional	2.0.10.242	2.0.10.353	11-13-2020	2020-11-13 오전 7:54:41	16:54:41	2.0.10.248	210	1	{/}	선배	선	배				128	1	78				KSY3	List2										1	{/}	0	3	637291	0	{/}	552
좌우반구com(split BVF)_3	15	1	<?xml version="1.0"?>\n<Clock xmlns:dt="urn:schemas-microsoft-com:datatypes"><Description dt:dt="string">E-Prime Primary Realtime Clock</Description><StartTime><Timestamp dt:dt="int">0</Timestamp><DateUtc dt:dt="string">2020-11-13T07:54:41Z</DateUtc></StartTime><FrequencyChanges><FrequencyChange><Frequency dt:dt="r8">2699980000</Frequency><Timestamp dt:dt="r8">3.06477055008369E+15</Timestamp><Cur…	좌우반구com(split BVF)_3-015-1	60.021	1.0.0.165	1	-1638114674	Professional	2.0.10.242	2.0.10.353	11-13-2020	2020-11-13 오전 7:54:41	16:54:41	2.0.10.248	85	1	{/}	선택	선	택	121	1	85							KSY3	List1										1	{/}	0	3	248246	0	{/}	419
좌우반구com(split BVF)_3	15	1	<?xml version="1.0"?>\n<Clock xmlns:dt="urn:schemas-microsoft-com:datatypes"><Description dt:dt="string">E-Prime Primary Realtime Clock</Description><StartTime><Timestamp dt:dt="int">0</Timestamp><DateUtc dt:dt="string">2020-11-13T07:54:41Z</DateUtc></StartTime><FrequencyChanges><FrequencyChange><Frequency dt:dt="r8">2699980000</Frequency><Timestamp dt:dt="r8">3.06477055008369E+15</Timestamp><Cur…	좌우반구com(split BVF)_3-015-1	60.021	1.0.0.165	1	-1638114674	Professional	2.0.10.242	2.0.10.353	11-13-2020	2020-11-13 오전 7:54:41	16:54:41	2.0.10.248	117	2	z	설결	설	결	74	1	117							KSY3	List1										1	z	0	4	333116	0	z	340
좌우반구com(split BVF)_3	15	1	<?xml version="1.0"?>\n<Clock xmlns:dt="urn:schemas-microsoft-com:datatypes"><Description dt:dt="string">E-Prime Primary Realtime Clock</Description><StartTime><Timestamp dt:dt="int">0</Timestamp><DateUtc dt:dt="string">2020-11-13T07:54:41Z</DateUtc></StartTime><FrequencyChanges><FrequencyChange><Frequency dt:dt="r8">2699980000</Frequency><Timestamp dt:dt="r8">3.06477055008369E+15</Timestamp><Cur…	좌우반구com(split BVF)_3-015-1	60.021	1.0.0.165	1	-1638114674	Professional	2.0.10.242	2.0.10.353	11-13-2020	2020-11-13 오전 7:54:41	16:54:41	2.0.10.248	304	1	{/}	설명	설	명							42	1	40	KSY3	List3										1	{/}	0	4	958211	0	{/}	395
좌우반구com(split BVF)_3	15	1	<?xml version="1.0"?>\n<Clock xmlns:dt="urn:schemas-microsoft-com:datatypes"><Description dt:dt="string">E-Prime Primary Realtime Clock</Description><StartTime><Timestamp dt:dt="int">0</Timestamp><DateUtc dt:dt="string">2020-11-13T07:54:41Z</DateUtc></StartTime><FrequencyChanges><FrequencyChange><Frequency dt:dt="r8">2699980000</Frequency><Timestamp dt:dt="r8">3.06477055008369E+15</Timestamp><Cur…	좌우반구com(split BVF)_3-015-1	60.021	1.0.0.165	1	-1638114674	Professional	2.0.10.242	2.0.10.353	11-13-2020	2020-11-13 오전 7:54:41	16:54:41	2.0.10.248	62	1	{/}	설문	설	문	61	1	62							KSY3	List1										0	{/}	0	4	186968	0	z	499
좌우반구com(split BVF)_3	15	1	<?xml version="1.0"?>\n<Clock xmlns:dt="urn:schemas-microsoft-com:datatypes"><Description dt:dt="string">E-Prime Primary Realtime Clock</Description><StartTime><Timestamp dt:dt="int">0</Timestamp><DateUtc dt:dt="string">2020-11-13T07:54:41Z</DateUtc></StartTime><FrequencyChanges><FrequencyChange><Frequency dt:dt="r8">2699980000</Frequency><Timestamp dt:dt="r8">3.06477055008369E+15</Timestamp><Cur…	좌우반구com(split BVF)_3-015-1	60.021	1.0.0.165	1	-1638114674	Professional	2.0.10.242	2.0.10.353	11-13-2020	2020-11-13 오전 7:54:41	16:54:41	2.0.10.248	142	2	z	설색	설	색				103	1	10				KSY	List2	0		0	0	458055	183		0	0	1	z	0	3	458238	0	z	443
좌우반구com(split BVF)_3	15	1	<?xml version="1.0"?>\n<Clock xmlns:dt="urn:schemas-microsoft-com:datatypes"><Description dt:dt="string">E-Prime Primary Realtime Clock</Description><StartTime><Timestamp dt:dt="int">0</Timestamp><DateUtc dt:dt="string">2020-11-13T07:54:41Z</DateUtc></StartTime><FrequencyChanges><FrequencyChange><Frequency dt:dt="r8">2699980000</Frequency><Timestamp dt:dt="r8">3.06477055008369E+15</Timestamp><Cur…	좌우반구com(split BVF)_3-015-1	60.021	1.0.0.165	1	-1638114674	Professional	2.0.10.242	2.0.10.353	11-13-2020	2020-11-13 오전 7:54:41	16:54:41	2.0.10.248	122	2	z	섭습	섭	습	123	1	122							KSY2	List1										1	z	0	3	345928	0	z	521
좌우반구com(split BVF)_3	15	1	<?xml version="1.0"?>\n<Clock xmlns:dt="urn:schemas-microsoft-com:datatypes"><Description dt:dt="string">E-Prime Primary Realtime Clock</Description><StartTime><Timestamp dt:dt="int">0</Timestamp><DateUtc dt:dt="string">2020-11-13T07:54:41Z</DateUtc></StartTime><FrequencyChanges><FrequencyChange><Frequency dt:dt="r8">2699980000</Frequency><Timestamp dt:dt="r8">3.06477055008369E+15</Timestamp><Cur…	좌우반구com(split BVF)_3-015-1	60.021	1.0.0.165	1	-1638114674	Professional	2.0.10.242	2.0.10.353	11-13-2020	2020-11-13 오전 7:54:41	16:54:41	2.0.10.248	108	1	{/}	성공	성	공	100	1	108							KSY3	List1										1	{/}	1	3	309457	0	{/}	376
좌우반구com(split BVF)_3	15	1	<?xml version="1.0"?>\n<Clock xmlns:dt="urn:schemas-microsoft-com:datatypes"><Description dt:dt="string">E-Prime Primary Realtime Clock</Description><StartTime><Timestamp dt:dt="int">0</Timestamp><DateUtc dt:dt="string">2020-11-13T07:54:41Z</DateUtc></StartTime><FrequencyChanges><FrequencyChange><Frequency dt:dt="r8">2699980000</Frequency><Timestamp dt:dt="r8">3.06477055008369E+15</Timestamp><Cur…	좌우반구com(split BVF)_3-015-1	60.021	1.0.0.165	1	-1638114674	Professional	2.0.10.242	2.0.10.353	11-13-2020	2020-11-13 오전 7:54:41	16:54:41	2.0.10.248	220	1	{/}	세상	세	상				6	1	88				KSY3	List2										1	{/}	0	3	664465	0	{/}	498
좌우반구com(split BVF)_3	15	1	<?xml version="1.0"?>\n<Clock xmlns:dt="urn:schemas-microsoft-com:datatypes"><Description dt:dt="string">E-Prime Primary Realtime Clock</Description><StartTime><Timestamp dt:dt="int">0</Timestamp><DateUtc dt:dt="string">2020-11-13T07:54:41Z</DateUtc></StartTime><FrequencyChanges><FrequencyChange><Frequency dt:dt="r8">2699980000</Frequency><Timestamp dt:dt="r8">3.06477055008369E+15</Timestamp><Cur…	좌우반구com(split BVF)_3-015-1	60.021	1.0.0.165	1	-1638114674	Professional	2.0.10.242	2.0.10.353	11-13-2020	2020-11-13 오전 7:54:41	16:54:41	2.0.10.248	283	1	{/}	소리	소	리							108	1	19	KSY3	List3										1	{/}	0	3	900981	0	{/}	482
좌우반구com(split BVF)_3	15	1	<?xml version="1.0"?>\n<Clock xmlns:dt="urn:schemas-microsoft-com:datatypes"><Description dt:dt="string">E-Prime Primary Realtime Clock</Description><StartTime><Timestamp dt:dt="int">0</Timestamp><DateUtc dt:dt="string">2020-11-13T07:54:41Z</DateUtc></StartTime><FrequencyChanges><FrequencyChange><Frequency dt:dt="r8">2699980000</Frequency><Timestamp dt:dt="r8">3.06477055008369E+15</Timestamp><Cur…	좌우반구com(split BVF)_3-015-1	60.021	1.0.0.165	1	-1638114674	Professional	2.0.10.242	2.0.10.353	11-13-2020	2020-11-13 오전 7:54:41	16:54:41	2.0.10.248	67	1	{/}	소송	소	송	57	1	67							KSY3	List1										1	{/}	0	3	200546	0	{/}	372
좌우반구com(split BVF)_3	15	1	<?xml version="1.0"?>\n<Clock xmlns:dt="urn:schemas-microsoft-com:datatypes"><Description dt:dt="string">E-Prime Primary Realtime Clock</Description><StartTime><Timestamp dt:dt="int">0</Timestamp><DateUtc dt:dt="string">2020-11-13T07:54:41Z</DateUtc></StartTime><FrequencyChanges><FrequencyChange><Frequency dt:dt="r8">2699980000</Frequency><Timestamp dt:dt="r8">3.06477055008369E+15</Timestamp><Cur…	좌우반구com(split BVF)_3-015-1	60.021	1.0.0.165	1	-1638114674	Professional	2.0.10.242	2.0.10.353	11-13-2020	2020-11-13 오전 7:54:41	16:54:41	2.0.10.248	320	1	{/}	속도	속	도							86	1	56	KSY3	List3										1	{/}	1	3	999279	0	{/}	312
좌우반구com(split BVF)_3	15	1	<?xml version="1.0"?>\n<Clock xmlns:dt="urn:schemas-microsoft-com:datatypes"><Description dt:dt="string">E-Prime Primary Realtime Clock</Description><StartTime><Timestamp dt:dt="int">0</Timestamp><DateUtc dt:dt="string">2020-11-13T07:54:41Z</DateUtc></StartTime><FrequencyChanges><FrequencyChange><Frequency dt:dt="r8">2699980000</Frequency><Timestamp dt:dt="r8">3.06477055008369E+15</Timestamp><Cur…	좌우반구com(split BVF)_3-015-1	60.021	1.0.0.165	1	-1638114674	Professional	2.0.10.242	2.0.10.353	11-13-2020	2020-11-13 오전 7:54:41	16:54:41	2.0.10.248	327	2	z	송스	송	스							80	1	63	KSY	List3	0		0	0	1017440	183		0	0	1	z	0	3	1017623	0	z	302
좌우반구com(split BVF)_3	15	1	<?xml version="1.0"?>\n<Clock xmlns:dt="urn:schemas-microsoft-com:datatypes"><Description dt:dt="string">E-Prime Primary Realtime Clock</Description><StartTime><Timestamp dt:dt="int">0</Timestamp><DateUtc dt:dt="string">2020-11-13T07:54:41Z</DateUtc></StartTime><FrequencyChanges><FrequencyChange><Frequency dt:dt="r8">2699980000</Frequency><Timestamp dt:dt="r8">3.06477055008369E+15</Timestamp><Cur…	좌우반구com(split BVF)_3-015-1	60.021	1.0.0.165	1	-1638114674	Professional	2.0.10.242	2.0.10.353	11-13-2020	2020-11-13 오전 7:54:41	16:54:41	2.0.10.248	49	2	z	송익	송	익	34	1	49							KSY3	List1										1	z	0	3	151930	0	z	449
좌우반구com(split BVF)_3	15	1	<?xml version="1.0"?>\n<Clock xmlns:dt="urn:schemas-microsoft-com:datatypes"><Description dt:dt="string">E-Prime Primary Realtime Clock</Description><StartTime><Timestamp dt:dt="int">0</Timestamp><DateUtc dt:dt="string">2020-11-13T07:54:41Z</DateUtc></StartTime><FrequencyChanges><FrequencyChange><Frequency dt:dt="r8">2699980000</Frequency><Timestamp dt:dt="r8">3.06477055008369E+15</Timestamp><Cur…	좌우반구com(split BVF)_3-015-1	60.021	1.0.0.165	1	-1638114674	Professional	2.0.10.242	2.0.10.353	11-13-2020	2020-11-13 오전 7:54:41	16:54:41	2.0.10.248	113	1	{/}	수고	수	고	124	1	113							KSY3	List1										1	{/}	0	3	322503	0	{/}	397
좌우반구com(split BVF)_3	15	1	<?xml version="1.0"?>\n<Clock xmlns:dt="urn:schemas-microsoft-com:datatypes"><Description dt:dt="string">E-Prime Primary Realtime Clock</Description><StartTime><Timestamp dt:dt="int">0</Timestamp><DateUtc dt:dt="string">2020-11-13T07:54:41Z</DateUtc></StartTime><FrequencyChanges><FrequencyChange><Frequency dt:dt="r8">2699980000</Frequency><Timestamp dt:dt="r8">3.06477055008369E+15</Timestamp><Cur…	좌우반구com(split BVF)_3-015-1	60.021	1.0.0.165	1	-1638114674	Professional	2.0.10.242	2.0.10.353	11-13-2020	2020-11-13 오전 7:54:41	16:54:41	2.0.10.248	105	1	{/}	수단	수	단	108	1	105							KSY3	List1										1	{/}	0	4	301244	0	{/}	407
좌우반구com(split BVF)_3	15	1	<?xml version="1.0"?>\n<Clock xmlns:dt="urn:schemas-microsoft-com:datatypes"><Description dt:dt="string">E-Prime Primary Realtime Clock</Description><StartTime><Timestamp dt:dt="int">0</Timestamp><DateUtc dt:dt="string">2020-11-13T07:54:41Z</DateUtc></StartTime><FrequencyChanges><FrequencyChange><Frequency dt:dt="r8">2699980000</Frequency><Timestamp dt:dt="r8">3.06477055008369E+15</Timestamp><Cur…	좌우반구com(split BVF)_3-015-1	60.021	1.0.0.165	1	-1638114674	Professional	2.0.10.242	2.0.10.353	11-13-2020	2020-11-13 오전 7:54:41	16:54:41	2.0.10.248	73	1	{/}	수준	수	준	56	1	73							KSY3	List1										1	{/}	0	3	216224	0	{/}	588
좌우반구com(split BVF)_3	15	1	<?xml version="1.0"?>\n<Clock xmlns:dt="urn:schemas-microsoft-com:datatypes"><Description dt:dt="string">E-Prime Primary Realtime Clock</Description><StartTime><Timestamp dt:dt="int">0</Timestamp><DateUtc dt:dt="string">2020-11-13T07:54:41Z</DateUtc></StartTime><FrequencyChanges><FrequencyChange><Frequency dt:dt="r8">2699980000</Frequency><Timestamp dt:dt="r8">3.06477055008369E+15</Timestamp><Cur…	좌우반구com(split BVF)_3-015-1	60.021	1.0.0.165	1	-1638114674	Professional	2.0.10.242	2.0.10.353	11-13-2020	2020-11-13 오전 7:54:41	16:54:41	2.0.10.248	311	2	z	숙국	숙	국							63	1	47	KSY3	List3										1	z	0	3	976421	0	z	347
좌우반구com(split BVF)_3	15	1	<?xml version="1.0"?>\n<Clock xmlns:dt="urn:schemas-microsoft-com:datatypes"><Description dt:dt="string">E-Prime Primary Realtime Clock</Description><StartTime><Timestamp dt:dt="int">0</Timestamp><DateUtc dt:dt="string">2020-11-13T07:54:41Z</DateUtc></StartTime><FrequencyChanges><FrequencyChange><Frequency dt:dt="r8">2699980000</Frequency><Timestamp dt:dt="r8">3.06477055008369E+15</Timestamp><Cur…	좌우반구com(split BVF)_3-015-1	60.021	1.0.0.165	1	-1638114674	Professional	2.0.10.242	2.0.10.353	11-13-2020	2020-11-13 오전 7:54:41	16:54:41	2.0.10.248	229	2	z	숙발	숙	발				125	1	97				KSY3	List2										1	z	0	3	687973	0	z	313
좌우반구com(split BVF)_3	15	1	<?xml version="1.0"?>\n<Clock xmlns:dt="urn:schemas-microsoft-com:datatypes"><Description dt:dt="string">E-Prime Primary Realtime Clock</Description><StartTime><Timestamp dt:dt="int">0</Timestamp><DateUtc dt:dt="string">2020-11-13T07:54:41Z</DateUtc></StartTime><FrequencyChanges><FrequencyChange><Frequency dt:dt="r8">2699980000</Frequency><Timestamp dt:dt="r8">3.06477055008369E+15</Timestamp><Cur…	좌우반구com(split BVF)_3-015-1	60.021	1.0.0.165	1	-1638114674	Professional	2.0.10.242	2.0.10.353	11-13-2020	2020-11-13 오전 7:54:41	16:54:41	2.0.10.248	281	1	{/}	숙소	숙	소							60	1	17	KSY3	List3										1	{/}	0	4	895300	0	{/}	715
좌우반구com(split BVF)_3	15	1	<?xml version="1.0"?>\n<Clock xmlns:dt="urn:schemas-microsoft-com:datatypes"><Description dt:dt="string">E-Prime Primary Realtime Clock</Description><StartTime><Timestamp dt:dt="int">0</Timestamp><DateUtc dt:dt="string">2020-11-13T07:54:41Z</DateUtc></StartTime><FrequencyChanges><FrequencyChange><Frequency dt:dt="r8">2699980000</Frequency><Timestamp dt:dt="r8">3.06477055008369E+15</Timestamp><Cur…	좌우반구com(split BVF)_3-015-1	60.021	1.0.0.165	1	-1638114674	Professional	2.0.10.242	2.0.10.353	11-13-2020	2020-11-13 오전 7:54:41	16:54:41	2.0.10.248	245	2	z	술감	술	감				95	1	113				KSY3	List2										1	z	0	3	728675	0	z	255
좌우반구com(split BVF)_3	15	1	<?xml version="1.0"?>\n<Clock xmlns:dt="urn:schemas-microsoft-com:datatypes"><Description dt:dt="string">E-Prime Primary Realtime Clock</Description><StartTime><Timestamp dt:dt="int">0</Timestamp><DateUtc dt:dt="string">2020-11-13T07:54:41Z</DateUtc></StartTime><FrequencyChanges><FrequencyChange><Frequency dt:dt="r8">2699980000</Frequency><Timestamp dt:dt="r8">3.06477055008369E+15</Timestamp><Cur…	좌우반구com(split BVF)_3-015-1	60.021	1.0.0.165	1	-1638114674	Professional	2.0.10.242	2.0.10.353	11-13-2020	2020-11-13 오전 7:54:41	16:54:41	2.0.10.248	99	2	z	스위	스	위	15	1	99							KSY3	List1										1	z	0	4	285183	0	z	386
좌우반구com(split BVF)_3	15	1	<?xml version="1.0"?>\n<Clock xmlns:dt="urn:schemas-microsoft-com:datatypes"><Description dt:dt="string">E-Prime Primary Realtime Clock</Description><StartTime><Timestamp dt:dt="int">0</Timestamp><DateUtc dt:dt="string">2020-11-13T07:54:41Z</DateUtc></StartTime><FrequencyChanges><FrequencyChange><Frequency dt:dt="r8">2699980000</Frequency><Timestamp dt:dt="r8">3.06477055008369E+15</Timestamp><Cur…	좌우반구com(split BVF)_3-015-1	60.021	1.0.0.165	1	-1638114674	Professional	2.0.10.242	2.0.10.353	11-13-2020	2020-11-13 오전 7:54:41	16:54:41	2.0.10.248	288	2	z	스진	스	진							37	1	24	KSY	List3	0		0	-1	914426	183		0	0	1	z	1	3	914609	0	z	486
좌우반구com(split BVF)_3	15	1	<?xml version="1.0"?>\n<Clock xmlns:dt="urn:schemas-microsoft-com:datatypes"><Description dt:dt="string">E-Prime Primary Realtime Clock</Description><StartTime><Timestamp dt:dt="int">0</Timestamp><DateUtc dt:dt="string">2020-11-13T07:54:41Z</DateUtc></StartTime><FrequencyChanges><FrequencyChange><Frequency dt:dt="r8">2699980000</Frequency><Timestamp dt:dt="r8">3.06477055008369E+15</Timestamp><Cur…	좌우반구com(split BVF)_3-015-1	60.021	1.0.0.165	1	-1638114674	Professional	2.0.10.242	2.0.10.353	11-13-2020	2020-11-13 오전 7:54:41	16:54:41	2.0.10.248	361	2	z	스향	스	향							102	1	97	KSY3	List3										1	z	0	4	1106075	0	z	330
좌우반구com(split BVF)_3	15	1	<?xml version="1.0"?>\n<Clock xmlns:dt="urn:schemas-microsoft-com:datatypes"><Description dt:dt="string">E-Prime Primary Realtime Clock</Description><StartTime><Timestamp dt:dt="int">0</Timestamp><DateUtc dt:dt="string">2020-11-13T07:54:41Z</DateUtc></StartTime><FrequencyChanges><FrequencyChange><Frequency dt:dt="r8">2699980000</Frequency><Timestamp dt:dt="r8">3.06477055008369E+15</Timestamp><Cur…	좌우반구com(split BVF)_3-015-1	60.021	1.0.0.165	1	-1638114674	Professional	2.0.10.242	2.0.10.353	11-13-2020	2020-11-13 오전 7:54:41	16:54:41	2.0.10.248	72	2	z	습나	습	나	39	1	72							KSY3	List1										1	z	0	3	213658	0	z	368
좌우반구com(split BVF)_3	15	1	<?xml version="1.0"?>\n<Clock xmlns:dt="urn:schemas-microsoft-com:datatypes"><Description dt:dt="string">E-Prime Primary Realtime Clock</Description><StartTime><Timestamp dt:dt="int">0</Timestamp><DateUtc dt:dt="string">2020-11-13T07:54:41Z</DateUtc></StartTime><FrequencyChanges><FrequencyChange><Frequency dt:dt="r8">2699980000</Frequency><Timestamp dt:dt="r8">3.06477055008369E+15</Timestamp><Cur…	좌우반구com(split BVF)_3-015-1	60.021	1.0.0.165	1	-1638114674	Professional	2.0.10.242	2.0.10.353	11-13-2020	2020-11-13 오전 7:54:41	16:54:41	2.0.10.248	66	2	z	습필	습	필	127	1	66							KSY2	List1										1	z	0	3	197897	0	z	442
좌우반구com(split BVF)_3	15	1	<?xml version="1.0"?>\n<Clock xmlns:dt="urn:schemas-microsoft-com:datatypes"><Description dt:dt="string">E-Prime Primary Realtime Clock</Description><StartTime><Timestamp dt:dt="int">0</Timestamp><DateUtc dt:dt="string">2020-11-13T07:54:41Z</DateUtc></StartTime><FrequencyChanges><FrequencyChange><Frequency dt:dt="r8">2699980000</Frequency><Timestamp dt:dt="r8">3.06477055008369E+15</Timestamp><Cur…	좌우반구com(split BVF)_3-015-1	60.021	1.0.0.165	1	-1638114674	Professional	2.0.10.242	2.0.10.353	11-13-2020	2020-11-13 오전 7:54:41	16:54:41	2.0.10.248	77	1	{/}	시간	시	간	16	1	77							KSY3	List1										1	{/}	1	3	226853	0	{/}	581
좌우반구com(split BVF)_3	15	1	<?xml version="1.0"?>\n<Clock xmlns:dt="urn:schemas-microsoft-com:datatypes"><Description dt:dt="string">E-Prime Primary Realtime Clock</Description><StartTime><Timestamp dt:dt="int">0</Timestamp><DateUtc dt:dt="string">2020-11-13T07:54:41Z</DateUtc></StartTime><FrequencyChanges><FrequencyChange><Frequency dt:dt="r8">2699980000</Frequency><Timestamp dt:dt="r8">3.06477055008369E+15</Timestamp><Cur…	좌우반구com(split BVF)_3-015-1	60.021	1.0.0.165	1	-1638114674	Professional	2.0.10.242	2.0.10.353	11-13-2020	2020-11-13 오전 7:54:41	16:54:41	2.0.10.248	302	1	{/}	시기	시	기							126	1	38	KSY3	List3										1	{/}	0	3	952546	0	{/}	588
좌우반구com(split BVF)_3	15	1	<?xml version="1.0"?>\n<Clock xmlns:dt="urn:schemas-microsoft-com:datatypes"><Description dt:dt="string">E-Prime Primary Realtime Clock</Description><StartTime><Timestamp dt:dt="int">0</Timestamp><DateUtc dt:dt="string">2020-11-13T07:54:41Z</DateUtc></StartTime><FrequencyChanges><FrequencyChange><Frequency dt:dt="r8">2699980000</Frequency><Timestamp dt:dt="r8">3.06477055008369E+15</Timestamp><Cur…	좌우반구com(split BVF)_3-015-1	60.021	1.0.0.165	1	-1638114674	Professional	2.0.10.242	2.0.10.353	11-13-2020	2020-11-13 오전 7:54:41	16:54:41	2.0.10.248	75	1	{/}	시대	시	대	23	1	75							KSY3	List1										1	{/}	0	3	221605	0	{/}	477
좌우반구com(split BVF)_3	15	1	<?xml version="1.0"?>\n<Clock xmlns:dt="urn:schemas-microsoft-com:datatypes"><Description dt:dt="string">E-Prime Primary Realtime Clock</Description><StartTime><Timestamp dt:dt="int">0</Timestamp><DateUtc dt:dt="string">2020-11-13T07:54:41Z</DateUtc></StartTime><FrequencyChanges><FrequencyChange><Frequency dt:dt="r8">2699980000</Frequency><Timestamp dt:dt="r8">3.06477055008369E+15</Timestamp><Cur…	좌우반구com(split BVF)_3-015-1	60.021	1.0.0.165	1	-1638114674	Professional	2.0.10.242	2.0.10.353	11-13-2020	2020-11-13 오전 7:54:41	16:54:41	2.0.10.248	145	1	{/}	시도	시	도				126	1	13				KSY3	List2										1	{/}	0	4	466069	0	{/}	457
좌우반구com(split BVF)_3	15	1	<?xml version="1.0"?>\n<Clock xmlns:dt="urn:schemas-microsoft-com:datatypes"><Description dt:dt="string">E-Prime Primary Realtime Clock</Description><StartTime><Timestamp dt:dt="int">0</Timestamp><DateUtc dt:dt="string">2020-11-13T07:54:41Z</DateUtc></StartTime><FrequencyChanges><FrequencyChange><Frequency dt:dt="r8">2699980000</Frequency><Timestamp dt:dt="r8">3.06477055008369E+15</Timestamp><Cur…	좌우반구com(split BVF)_3-015-1	60.021	1.0.0.165	1	-1638114674	Professional	2.0.10.242	2.0.10.353	11-13-2020	2020-11-13 오전 7:54:41	16:54:41	2.0.10.248	215	2	z	시질	시	질				45	1	83				KSY2	List2										1	z	1	3	650386	0	z	433
좌우반구com(split BVF)_3	15	1	<?xml version="1.0"?>\n<Clock xmlns:dt="urn:schemas-microsoft-com:datatypes"><Description dt:dt="string">E-Prime Primary Realtime Clock</Description><StartTime><Timestamp dt:dt="int">0</Timestamp><DateUtc dt:dt="string">2020-11-13T07:54:41Z</DateUtc></StartTime><FrequencyChanges><FrequencyChange><Frequency dt:dt="r8">2699980000</Frequency><Timestamp dt:dt="r8">3.06477055008369E+15</Timestamp><Cur…	좌우반구com(split BVF)_3-015-1	60.021	1.0.0.165	1	-1638114674	Professional	2.0.10.242	2.0.10.353	11-13-2020	2020-11-13 오전 7:54:41	16:54:41	2.0.10.248	13	1	{/}	식비	식	비	35	1	13							KSY3	List1										1	{/}	0	3	56447	0	{/}	486
좌우반구com(split BVF)_3	15	1	<?xml version="1.0"?>\n<Clock xmlns:dt="urn:schemas-microsoft-com:datatypes"><Description dt:dt="string">E-Prime Primary Realtime Clock</Description><StartTime><Timestamp dt:dt="int">0</Timestamp><DateUtc dt:dt="string">2020-11-13T07:54:41Z</DateUtc></StartTime><FrequencyChanges><FrequencyChange><Frequency dt:dt="r8">2699980000</Frequency><Timestamp dt:dt="r8">3.06477055008369E+15</Timestamp><Cur…	좌우반구com(split BVF)_3-015-1	60.021	1.0.0.165	1	-1638114674	Professional	2.0.10.242	2.0.10.353	11-13-2020	2020-11-13 오전 7:54:41	16:54:41	2.0.10.248	347	2	z	식차	식	차							92	1	83	KSY2	List3										1	z	1	3	1069471	0	z	477
좌우반구com(split BVF)_3	15	1	<?xml version="1.0"?>\n<Clock xmlns:dt="urn:schemas-microsoft-com:datatypes"><Description dt:dt="string">E-Prime Primary Realtime Clock</Description><StartTime><Timestamp dt:dt="int">0</Timestamp><DateUtc dt:dt="string">2020-11-13T07:54:41Z</DateUtc></StartTime><FrequencyChanges><FrequencyChange><Frequency dt:dt="r8">2699980000</Frequency><Timestamp dt:dt="r8">3.06477055008369E+15</Timestamp><Cur…	좌우반구com(split BVF)_3-015-1	60.021	1.0.0.165	1	-1638114674	Professional	2.0.10.242	2.0.10.353	11-13-2020	2020-11-13 오전 7:54:41	16:54:41	2.0.10.248	148	1	{/}	식탁	식	탁				18	1	16				KSY3	List2										1	{/}	0	3	473716	0	{/}	264
좌우반구com(split BVF)_3	15	1	<?xml version="1.0"?>\n<Clock xmlns:dt="urn:schemas-microsoft-com:datatypes"><Description dt:dt="string">E-Prime Primary Realtime Clock</Description><StartTime><Timestamp dt:dt="int">0</Timestamp><DateUtc dt:dt="string">2020-11-13T07:54:41Z</DateUtc></StartTime><FrequencyChanges><FrequencyChange><Frequency dt:dt="r8">2699980000</Frequency><Timestamp dt:dt="r8">3.06477055008369E+15</Timestamp><Cur…	좌우반구com(split BVF)_3-015-1	60.021	1.0.0.165	1	-1638114674	Professional	2.0.10.242	2.0.10.353	11-13-2020	2020-11-13 오전 7:54:41	16:54:41	2.0.10.248	364	2	z	실락	실	락							19	1	100	KSY2	List3										1	z	0	3	1113922	0	z	466
좌우반구com(split BVF)_3	15	1	<?xml version="1.0"?>\n<Clock xmlns:dt="urn:schemas-microsoft-com:datatypes"><Description dt:dt="string">E-Prime Primary Realtime Clock</Description><StartTime><Timestamp dt:dt="int">0</Timestamp><DateUtc dt:dt="string">2020-11-13T07:54:41Z</DateUtc></StartTime><FrequencyChanges><FrequencyChange><Frequency dt:dt="r8">2699980000</Frequency><Timestamp dt:dt="r8">3.06477055008369E+15</Timestamp><Cur…	좌우반구com(split BVF)_3-015-1	60.021	1.0.0.165	1	-1638114674	Professional	2.0.10.242	2.0.10.353	11-13-2020	2020-11-13 오전 7:54:41	16:54:41	2.0.10.248	42	2	z	실작	실	작	113	1	42							KSY	List1	0		0	-1	133020	183		0	0	1	z	0	3	133203	0	z	514
좌우반구com(split BVF)_3	15	1	<?xml version="1.0"?>\n<Clock xmlns:dt="urn:schemas-microsoft-com:datatypes"><Description dt:dt="string">E-Prime Primary Realtime Clock</Description><StartTime><Timestamp dt:dt="int">0</Timestamp><DateUtc dt:dt="string">2020-11-13T07:54:41Z</DateUtc></StartTime><FrequencyChanges><FrequencyChange><Frequency dt:dt="r8">2699980000</Frequency><Timestamp dt:dt="r8">3.06477055008369E+15</Timestamp><Cur…	좌우반구com(split BVF)_3-015-1	60.021	1.0.0.165	1	-1638114674	Professional	2.0.10.242	2.0.10.353	11-13-2020	2020-11-13 오전 7:54:41	16:54:41	2.0.10.248	366	1	{/}	실험	실	험							104	1	102	KSY3	List3										1	{/}	1	3	1119253	0	{/}	423
좌우반구com(split BVF)_3	15	1	<?xml version="1.0"?>\n<Clock xmlns:dt="urn:schemas-microsoft-com:datatypes"><Description dt:dt="string">E-Prime Primary Realtime Clock</Description><StartTime><Timestamp dt:dt="int">0</Timestamp><DateUtc dt:dt="string">2020-11-13T07:54:41Z</DateUtc></StartTime><FrequencyChanges><FrequencyChange><Frequency dt:dt="r8">2699980000</Frequency><Timestamp dt:dt="r8">3.06477055008369E+15</Timestamp><Cur…	좌우반구com(split BVF)_3-015-1	60.021	1.0.0.165	1	-1638114674	Professional	2.0.10.242	2.0.10.353	11-13-2020	2020-11-13 오전 7:54:41	16:54:41	2.0.10.248	127	1	{/}	심복	심	복	45	1	127							KSY3	List1										0	{/}	0	3	359573	0	z	465
좌우반구com(split BVF)_3	15	1	<?xml version="1.0"?>\n<Clock xmlns:dt="urn:schemas-microsoft-com:datatypes"><Description dt:dt="string">E-Prime Primary Realtime Clock</Description><StartTime><Timestamp dt:dt="int">0</Timestamp><DateUtc dt:dt="string">2020-11-13T07:54:41Z</DateUtc></StartTime><FrequencyChanges><FrequencyChange><Frequency dt:dt="r8">2699980000</Frequency><Timestamp dt:dt="r8">3.06477055008369E+15</Timestamp><Cur…	좌우반구com(split BVF)_3-015-1	60.021	1.0.0.165	1	-1638114674	Professional	2.0.10.242	2.0.10.353	11-13-2020	2020-11-13 오전 7:54:41	16:54:41	2.0.10.248	389	1	{/}	심신	심	신							33	1	125	KSY3	List3										0	{/}	0	4	1179116	0	z	423
좌우반구com(split BVF)_3	15	1	<?xml version="1.0"?>\n<Clock xmlns:dt="urn:schemas-microsoft-com:datatypes"><Description dt:dt="string">E-Prime Primary Realtime Clock</Description><StartTime><Timestamp dt:dt="int">0</Timestamp><DateUtc dt:dt="string">2020-11-13T07:54:41Z</DateUtc></StartTime><FrequencyChanges><FrequencyChange><Frequency dt:dt="r8">2699980000</Frequency><Timestamp dt:dt="r8">3.06477055008369E+15</Timestamp><Cur…	좌우반구com(split BVF)_3-015-1	60.021	1.0.0.165	1	-1638114674	Professional	2.0.10.242	2.0.10.353	11-13-2020	2020-11-13 오전 7:54:41	16:54:41	2.0.10.248	196	2	z	압례	압	례				80	1	64				KSY3	List2										1	z	1	3	600587	0	z	501
좌우반구com(split BVF)_3	15	1	<?xml version="1.0"?>\n<Clock xmlns:dt="urn:schemas-microsoft-com:datatypes"><Description dt:dt="string">E-Prime Primary Realtime Clock</Description><StartTime><Timestamp dt:dt="int">0</Timestamp><DateUtc dt:dt="string">2020-11-13T07:54:41Z</DateUtc></StartTime><FrequencyChanges><FrequencyChange><Frequency dt:dt="r8">2699980000</Frequency><Timestamp dt:dt="r8">3.06477055008369E+15</Timestamp><Cur…	좌우반구com(split BVF)_3-015-1	60.021	1.0.0.165	1	-1638114674	Professional	2.0.10.242	2.0.10.353	11-13-2020	2020-11-13 오전 7:54:41	16:54:41	2.0.10.248	9	1	{/}	압축	압	축	64	1	9							KSY3	List1										1	{/}	0	4	45668	0	{/}	441
좌우반구com(split BVF)_3	15	1	<?xml version="1.0"?>\n<Clock xmlns:dt="urn:schemas-microsoft-com:datatypes"><Description dt:dt="string">E-Prime Primary Realtime Clock</Description><StartTime><Timestamp dt:dt="int">0</Timestamp><DateUtc dt:dt="string">2020-11-13T07:54:41Z</DateUtc></StartTime><FrequencyChanges><FrequencyChange><Frequency dt:dt="r8">2699980000</Frequency><Timestamp dt:dt="r8">3.06477055008369E+15</Timestamp><Cur…	좌우반구com(split BVF)_3-015-1	60.021	1.0.0.165	1	-1638114674	Professional	2.0.10.242	2.0.10.353	11-13-2020	2020-11-13 오전 7:54:41	16:54:41	2.0.10.248	242	2	z	양간	양	간				34	1	110				KSY3	List2										1	z	0	4	721295	0	z	356
좌우반구com(split BVF)_3	15	1	<?xml version="1.0"?>\n<Clock xmlns:dt="urn:schemas-microsoft-com:datatypes"><Description dt:dt="string">E-Prime Primary Realtime Clock</Description><StartTime><Timestamp dt:dt="int">0</Timestamp><DateUtc dt:dt="string">2020-11-13T07:54:41Z</DateUtc></StartTime><FrequencyChanges><FrequencyChange><Frequency dt:dt="r8">2699980000</Frequency><Timestamp dt:dt="r8">3.06477055008369E+15</Timestamp><Cur…	좌우반구com(split BVF)_3-015-1	60.021	1.0.0.165	1	-1638114674	Professional	2.0.10.242	2.0.10.353	11-13-2020	2020-11-13 오전 7:54:41	16:54:41	2.0.10.248	191	2	z	양급	양	급				119	1	59				KSY2	List2										1	z	0	3	586759	0	z	549
좌우반구com(split BVF)_3	15	1	<?xml version="1.0"?>\n<Clock xmlns:dt="urn:schemas-microsoft-com:datatypes"><Description dt:dt="string">E-Prime Primary Realtime Clock</Description><StartTime><Timestamp dt:dt="int">0</Timestamp><DateUtc dt:dt="string">2020-11-13T07:54:41Z</DateUtc></StartTime><FrequencyChanges><FrequencyChange><Frequency dt:dt="r8">2699980000</Frequency><Timestamp dt:dt="r8">3.06477055008369E+15</Timestamp><Cur…	좌우반구com(split BVF)_3-015-1	60.021	1.0.0.165	1	-1638114674	Professional	2.0.10.242	2.0.10.353	11-13-2020	2020-11-13 오전 7:54:41	16:54:41	2.0.10.248	326	1	{/}	양념	양	념							129	1	62	KSY3	List3										1	{/}	1	3	1014990	0	{/}	433
좌우반구com(split BVF)_3	15	1	<?xml version="1.0"?>\n<Clock xmlns:dt="urn:schemas-microsoft-com:datatypes"><Description dt:dt="string">E-Prime Primary Realtime Clock</Description><StartTime><Timestamp dt:dt="int">0</Timestamp><DateUtc dt:dt="string">2020-11-13T07:54:41Z</DateUtc></StartTime><FrequencyChanges><FrequencyChange><Frequency dt:dt="r8">2699980000</Frequency><Timestamp dt:dt="r8">3.06477055008369E+15</Timestamp><Cur…	좌우반구com(split BVF)_3-015-1	60.021	1.0.0.165	1	-1638114674	Professional	2.0.10.242	2.0.10.353	11-13-2020	2020-11-13 오전 7:54:41	16:54:41	2.0.10.248	28	2	z	양최	양	최	2	1	28							KSY3	List1										1	z	0	3	96316	0	z	464
좌우반구com(split BVF)_3	15	1	<?xml version="1.0"?>\n<Clock xmlns:dt="urn:schemas-microsoft-com:datatypes"><Description dt:dt="string">E-Prime Primary Realtime Clock</Description><StartTime><Timestamp dt:dt="int">0</Timestamp><DateUtc dt:dt="string">2020-11-13T07:54:41Z</DateUtc></StartTime><FrequencyChanges><FrequencyChange><Frequency dt:dt="r8">2699980000</Frequency><Timestamp dt:dt="r8">3.06477055008369E+15</Timestamp><Cur…	좌우반구com(split BVF)_3-015-1	60.021	1.0.0.165	1	-1638114674	Professional	2.0.10.242	2.0.10.353	11-13-2020	2020-11-13 오전 7:54:41	16:54:41	2.0.10.248	192	1	{/}	어휘	어	휘				58	1	60				KSY3	List2										1	{/}	0	3	589508	0	{/}	400
좌우반구com(split BVF)_3	15	1	<?xml version="1.0"?>\n<Clock xmlns:dt="urn:schemas-microsoft-com:datatypes"><Description dt:dt="string">E-Prime Primary Realtime Clock</Description><StartTime><Timestamp dt:dt="int">0</Timestamp><DateUtc dt:dt="string">2020-11-13T07:54:41Z</DateUtc></StartTime><FrequencyChanges><FrequencyChange><Frequency dt:dt="r8">2699980000</Frequency><Timestamp dt:dt="r8">3.06477055008369E+15</Timestamp><Cur…	좌우반구com(split BVF)_3-015-1	60.021	1.0.0.165	1	-1638114674	Professional	2.0.10.242	2.0.10.353	11-13-2020	2020-11-13 오전 7:54:41	16:54:41	2.0.10.248	309	2	z	엄도	엄	도							82	1	45	KSY	List3	0		0	-1	971089	184		0	0	1	z	0	4	971273	0	z	357
좌우반구com(split BVF)_3	15	1	<?xml version="1.0"?>\n<Clock xmlns:dt="urn:schemas-microsoft-com:datatypes"><Description dt:dt="string">E-Prime Primary Realtime Clock</Description><StartTime><Timestamp dt:dt="int">0</Timestamp><DateUtc dt:dt="string">2020-11-13T07:54:41Z</DateUtc></StartTime><FrequencyChanges><FrequencyChange><Frequency dt:dt="r8">2699980000</Frequency><Timestamp dt:dt="r8">3.06477055008369E+15</Timestamp><Cur…	좌우반구com(split BVF)_3-015-1	60.021	1.0.0.165	1	-1638114674	Professional	2.0.10.242	2.0.10.353	11-13-2020	2020-11-13 오전 7:54:41	16:54:41	2.0.10.248	38	1	{/}	엄마	엄	마	42	1	38							KSY3	List1										1	{/}	1	3	122540	0	{/}	424
좌우반구com(split BVF)_3	15	1	<?xml version="1.0"?>\n<Clock xmlns:dt="urn:schemas-microsoft-com:datatypes"><Description dt:dt="string">E-Prime Primary Realtime Clock</Description><StartTime><Timestamp dt:dt="int">0</Timestamp><DateUtc dt:dt="string">2020-11-13T07:54:41Z</DateUtc></StartTime><FrequencyChanges><FrequencyChange><Frequency dt:dt="r8">2699980000</Frequency><Timestamp dt:dt="r8">3.06477055008369E+15</Timestamp><Cur…	좌우반구com(split BVF)_3-015-1	60.021	1.0.0.165	1	-1638114674	Professional	2.0.10.242	2.0.10.353	11-13-2020	2020-11-13 오전 7:54:41	16:54:41	2.0.10.248	324	2	z	엇압	엇	압							7	1	60	KSY	List3	0		0	-1	1009642	184		0	0	1	z	0	4	1009826	0	z	284
좌우반구com(split BVF)_3	15	1	<?xml version="1.0"?>\n<Clock xmlns:dt="urn:schemas-microsoft-com:datatypes"><Description dt:dt="string">E-Prime Primary Realtime Clock</Description><StartTime><Timestamp dt:dt="int">0</Timestamp><DateUtc dt:dt="string">2020-11-13T07:54:41Z</DateUtc></StartTime><FrequencyChanges><FrequencyChange><Frequency dt:dt="r8">2699980000</Frequency><Timestamp dt:dt="r8">3.06477055008369E+15</Timestamp><Cur…	좌우반구com(split BVF)_3-015-1	60.021	1.0.0.165	1	-1638114674	Professional	2.0.10.242	2.0.10.353	11-13-2020	2020-11-13 오전 7:54:41	16:54:41	2.0.10.248	231	2	z	여별	여	별				60	1	99				KSY	List2	0		0	0	692855	183		0	0	1	z	0	3	693038	0	z	333
좌우반구com(split BVF)_3	15	1	<?xml version="1.0"?>\n<Clock xmlns:dt="urn:schemas-microsoft-com:datatypes"><Description dt:dt="string">E-Prime Primary Realtime Clock</Description><StartTime><Timestamp dt:dt="int">0</Timestamp><DateUtc dt:dt="string">2020-11-13T07:54:41Z</DateUtc></StartTime><FrequencyChanges><FrequencyChange><Frequency dt:dt="r8">2699980000</Frequency><Timestamp dt:dt="r8">3.06477055008369E+15</Timestamp><Cur…	좌우반구com(split BVF)_3-015-1	60.021	1.0.0.165	1	-1638114674	Professional	2.0.10.242	2.0.10.353	11-13-2020	2020-11-13 오전 7:54:41	16:54:41	2.0.10.248	373	2	z	여본	여	본							124	1	109	KSY2	List3										1	z	1	3	1137330	0	z	521
좌우반구com(split BVF)_3	15	1	<?xml version="1.0"?>\n<Clock xmlns:dt="urn:schemas-microsoft-com:datatypes"><Description dt:dt="string">E-Prime Primary Realtime Clock</Description><StartTime><Timestamp dt:dt="int">0</Timestamp><DateUtc dt:dt="string">2020-11-13T07:54:41Z</DateUtc></StartTime><FrequencyChanges><FrequencyChange><Frequency dt:dt="r8">2699980000</Frequency><Timestamp dt:dt="r8">3.06477055008369E+15</Timestamp><Cur…	좌우반구com(split BVF)_3-015-1	60.021	1.0.0.165	1	-1638114674	Professional	2.0.10.242	2.0.10.353	11-13-2020	2020-11-13 오전 7:54:41	16:54:41	2.0.10.248	218	1	{/}	여생	여	생				20	1	86				KSY3	List2										1	{/}	0	4	658917	0	{/}	776
좌우반구com(split BVF)_3	15	1	<?xml version="1.0"?>\n<Clock xmlns:dt="urn:schemas-microsoft-com:datatypes"><Description dt:dt="string">E-Prime Primary Realtime Clock</Description><StartTime><Timestamp dt:dt="int">0</Timestamp><DateUtc dt:dt="string">2020-11-13T07:54:41Z</DateUtc></StartTime><FrequencyChanges><FrequencyChange><Frequency dt:dt="r8">2699980000</Frequency><Timestamp dt:dt="r8">3.06477055008369E+15</Timestamp><Cur…	좌우반구com(split BVF)_3-015-1	60.021	1.0.0.165	1	-1638114674	Professional	2.0.10.242	2.0.10.353	11-13-2020	2020-11-13 오전 7:54:41	16:54:41	2.0.10.248	90	2	z	열례	열	례	22	1	90							KSY2	List1										1	z	0	3	261208	0	z	565
좌우반구com(split BVF)_3	15	1	<?xml version="1.0"?>\n<Clock xmlns:dt="urn:schemas-microsoft-com:datatypes"><Description dt:dt="string">E-Prime Primary Realtime Clock</Description><StartTime><Timestamp dt:dt="int">0</Timestamp><DateUtc dt:dt="string">2020-11-13T07:54:41Z</DateUtc></StartTime><FrequencyChanges><FrequencyChange><Frequency dt:dt="r8">2699980000</Frequency><Timestamp dt:dt="r8">3.06477055008369E+15</Timestamp><Cur…	좌우반구com(split BVF)_3-015-1	60.021	1.0.0.165	1	-1638114674	Professional	2.0.10.242	2.0.10.353	11-13-2020	2020-11-13 오전 7:54:41	16:54:41	2.0.10.248	61	2	z	열박	열	박	44	1	61							KSY2	List1										1	z	0	4	184402	0	z	370
좌우반구com(split BVF)_3	15	1	<?xml version="1.0"?>\n<Clock xmlns:dt="urn:schemas-microsoft-com:datatypes"><Description dt:dt="string">E-Prime Primary Realtime Clock</Description><StartTime><Timestamp dt:dt="int">0</Timestamp><DateUtc dt:dt="string">2020-11-13T07:54:41Z</DateUtc></StartTime><FrequencyChanges><FrequencyChange><Frequency dt:dt="r8">2699980000</Frequency><Timestamp dt:dt="r8">3.06477055008369E+15</Timestamp><Cur…	좌우반구com(split BVF)_3-015-1	60.021	1.0.0.165	1	-1638114674	Professional	2.0.10.242	2.0.10.353	11-13-2020	2020-11-13 오전 7:54:41	16:54:41	2.0.10.248	112	2	z	열응	열	응	109	1	112							KSY3	List1										1	z	1	3	319920	0	z	388
좌우반구com(split BVF)_3	15	1	<?xml version="1.0"?>\n<Clock xmlns:dt="urn:schemas-microsoft-com:datatypes"><Description dt:dt="string">E-Prime Primary Realtime Clock</Description><StartTime><Timestamp dt:dt="int">0</Timestamp><DateUtc dt:dt="string">2020-11-13T07:54:41Z</DateUtc></StartTime><FrequencyChanges><FrequencyChange><Frequency dt:dt="r8">2699980000</Frequency><Timestamp dt:dt="r8">3.06477055008369E+15</Timestamp><Cur…	좌우반구com(split BVF)_3-015-1	60.021	1.0.0.165	1	-1638114674	Professional	2.0.10.242	2.0.10.353	11-13-2020	2020-11-13 오전 7:54:41	16:54:41	2.0.10.248	88	1	{/}	열정	열	정	54	1	88							KSY3	List1										1	{/}	0	3	256093	0	{/}	396
좌우반구com(split BVF)_3	15	1	<?xml version="1.0"?>\n<Clock xmlns:dt="urn:schemas-microsoft-com:datatypes"><Description dt:dt="string">E-Prime Primary Realtime Clock</Description><StartTime><Timestamp dt:dt="int">0</Timestamp><DateUtc dt:dt="string">2020-11-13T07:54:41Z</DateUtc></StartTime><FrequencyChanges><FrequencyChange><Frequency dt:dt="r8">2699980000</Frequency><Timestamp dt:dt="r8">3.06477055008369E+15</Timestamp><Cur…	좌우반구com(split BVF)_3-015-1	60.021	1.0.0.165	1	-1638114674	Professional	2.0.10.242	2.0.10.353	11-13-2020	2020-11-13 오전 7:54:41	16:54:41	2.0.10.248	203	1	{/}	오류	오	류				47	1	71				KSY3	List2										1	{/}	0	3	619164	0	{/}	304
좌우반구com(split BVF)_3	15	1	<?xml version="1.0"?>\n<Clock xmlns:dt="urn:schemas-microsoft-com:datatypes"><Description dt:dt="string">E-Prime Primary Realtime Clock</Description><StartTime><Timestamp dt:dt="int">0</Timestamp><DateUtc dt:dt="string">2020-11-13T07:54:41Z</DateUtc></StartTime><FrequencyChanges><FrequencyChange><Frequency dt:dt="r8">2699980000</Frequency><Timestamp dt:dt="r8">3.06477055008369E+15</Timestamp><Cur…	좌우반구com(split BVF)_3-015-1	60.021	1.0.0.165	1	-1638114674	Professional	2.0.10.242	2.0.10.353	11-13-2020	2020-11-13 오전 7:54:41	16:54:41	2.0.10.248	387	1	{/}	오해	오	해							18	1	123	KSY3	List3										1	{/}	0	4	1173801	0	{/}	482
좌우반구com(split BVF)_3	15	1	<?xml version="1.0"?>\n<Clock xmlns:dt="urn:schemas-microsoft-com:datatypes"><Description dt:dt="string">E-Prime Primary Realtime Clock</Description><StartTime><Timestamp dt:dt="int">0</Timestamp><DateUtc dt:dt="string">2020-11-13T07:54:41Z</DateUtc></StartTime><FrequencyChanges><FrequencyChange><Frequency dt:dt="r8">2699980000</Frequency><Timestamp dt:dt="r8">3.06477055008369E+15</Timestamp><Cur…	좌우반구com(split BVF)_3-015-1	60.021	1.0.0.165	1	-1638114674	Professional	2.0.10.242	2.0.10.353	11-13-2020	2020-11-13 오전 7:54:41	16:54:41	2.0.10.248	261	2	z	외보	외	보				69	1	129				KSY3	List2										1	z	0	4	771044	0	z	893
좌우반구com(split BVF)_3	15	1	<?xml version="1.0"?>\n<Clock xmlns:dt="urn:schemas-microsoft-com:datatypes"><Description dt:dt="string">E-Prime Primary Realtime Clock</Description><StartTime><Timestamp dt:dt="int">0</Timestamp><DateUtc dt:dt="string">2020-11-13T07:54:41Z</DateUtc></StartTime><FrequencyChanges><FrequencyChange><Frequency dt:dt="r8">2699980000</Frequency><Timestamp dt:dt="r8">3.06477055008369E+15</Timestamp><Cur…	좌우반구com(split BVF)_3-015-1	60.021	1.0.0.165	1	-1638114674	Professional	2.0.10.242	2.0.10.353	11-13-2020	2020-11-13 오전 7:54:41	16:54:41	2.0.10.248	55	1	{/}	외부	외	부	27	1	55							KSY3	List1										1	{/}	0	3	168074	0	{/}	330
좌우반구com(split BVF)_3	15	1	<?xml version="1.0"?>\n<Clock xmlns:dt="urn:schemas-microsoft-com:datatypes"><Description dt:dt="string">E-Prime Primary Realtime Clock</Description><StartTime><Timestamp dt:dt="int">0</Timestamp><DateUtc dt:dt="string">2020-11-13T07:54:41Z</DateUtc></StartTime><FrequencyChanges><FrequencyChange><Frequency dt:dt="r8">2699980000</Frequency><Timestamp dt:dt="r8">3.06477055008369E+15</Timestamp><Cur…	좌우반구com(split BVF)_3-015-1	60.021	1.0.0.165	1	-1638114674	Professional	2.0.10.242	2.0.10.353	11-13-2020	2020-11-13 오전 7:54:41	16:54:41	2.0.10.248	131	2	z	요명	요	명	114	1	131							KSY	List1	0		0	-1	370086	183		0	0	1	z	0	3	370269	0	z	365
좌우반구com(split BVF)_3	15	1	<?xml version="1.0"?>\n<Clock xmlns:dt="urn:schemas-microsoft-com:datatypes"><Description dt:dt="string">E-Prime Primary Realtime Clock</Description><StartTime><Timestamp dt:dt="int">0</Timestamp><DateUtc dt:dt="string">2020-11-13T07:54:41Z</DateUtc></StartTime><FrequencyChanges><FrequencyChange><Frequency dt:dt="r8">2699980000</Frequency><Timestamp dt:dt="r8">3.06477055008369E+15</Timestamp><Cur…	좌우반구com(split BVF)_3-015-1	60.021	1.0.0.165	1	-1638114674	Professional	2.0.10.242	2.0.10.353	11-13-2020	2020-11-13 오전 7:54:41	16:54:41	2.0.10.248	129	1	{/}	요소	요	소	55	1	129							KSY3	List1										1	{/}	0	3	364771	0	{/}	670
좌우반구com(split BVF)_3	15	1	<?xml version="1.0"?>\n<Clock xmlns:dt="urn:schemas-microsoft-com:datatypes"><Description dt:dt="string">E-Prime Primary Realtime Clock</Description><StartTime><Timestamp dt:dt="int">0</Timestamp><DateUtc dt:dt="string">2020-11-13T07:54:41Z</DateUtc></StartTime><FrequencyChanges><FrequencyChange><Frequency dt:dt="r8">2699980000</Frequency><Timestamp dt:dt="r8">3.06477055008369E+15</Timestamp><Cur…	좌우반구com(split BVF)_3-015-1	60.021	1.0.0.165	1	-1638114674	Professional	2.0.10.242	2.0.10.353	11-13-2020	2020-11-13 오전 7:54:41	16:54:41	2.0.10.248	336	1	{/}	요청	요	청							67	1	72	KSY3	List3										1	{/}	0	3	1041148	0	{/}	441
좌우반구com(split BVF)_3	15	1	<?xml version="1.0"?>\n<Clock xmlns:dt="urn:schemas-microsoft-com:datatypes"><Description dt:dt="string">E-Prime Primary Realtime Clock</Description><StartTime><Timestamp dt:dt="int">0</Timestamp><DateUtc dt:dt="string">2020-11-13T07:54:41Z</DateUtc></StartTime><FrequencyChanges><FrequencyChange><Frequency dt:dt="r8">2699980000</Frequency><Timestamp dt:dt="r8">3.06477055008369E+15</Timestamp><Cur…	좌우반구com(split BVF)_3-015-1	60.021	1.0.0.165	1	-1638114674	Professional	2.0.10.242	2.0.10.353	11-13-2020	2020-11-13 오전 7:54:41	16:54:41	2.0.10.248	227	2	z	용스	용	스				108	1	95				KSY	List2	0		0	0	682542	183		0	0	1	z	0	3	682725	0	z	313
좌우반구com(split BVF)_3	15	1	<?xml version="1.0"?>\n<Clock xmlns:dt="urn:schemas-microsoft-com:datatypes"><Description dt:dt="string">E-Prime Primary Realtime Clock</Description><StartTime><Timestamp dt:dt="int">0</Timestamp><DateUtc dt:dt="string">2020-11-13T07:54:41Z</DateUtc></StartTime><FrequencyChanges><FrequencyChange><Frequency dt:dt="r8">2699980000</Frequency><Timestamp dt:dt="r8">3.06477055008369E+15</Timestamp><Cur…	좌우반구com(split BVF)_3-015-1	60.021	1.0.0.165	1	-1638114674	Professional	2.0.10.242	2.0.10.353	11-13-2020	2020-11-13 오전 7:54:41	16:54:41	2.0.10.248	372	1	{/}	용어	용	어							43	1	108	KSY3	List3										1	{/}	0	3	1134648	0	{/}	475
좌우반구com(split BVF)_3	15	1	<?xml version="1.0"?>\n<Clock xmlns:dt="urn:schemas-microsoft-com:datatypes"><Description dt:dt="string">E-Prime Primary Realtime Clock</Description><StartTime><Timestamp dt:dt="int">0</Timestamp><DateUtc dt:dt="string">2020-11-13T07:54:41Z</DateUtc></StartTime><FrequencyChanges><FrequencyChange><Frequency dt:dt="r8">2699980000</Frequency><Timestamp dt:dt="r8">3.06477055008369E+15</Timestamp><Cur…	좌우반구com(split BVF)_3-015-1	60.021	1.0.0.165	1	-1638114674	Professional	2.0.10.242	2.0.10.353	11-13-2020	2020-11-13 오전 7:54:41	16:54:41	2.0.10.248	96	1	{/}	우려	우	려	38	1	96							KSY3	List1										0	{/}	0	3	277302	0	z	399
좌우반구com(split BVF)_3	15	1	<?xml version="1.0"?>\n<Clock xmlns:dt="urn:schemas-microsoft-com:datatypes"><Description dt:dt="string">E-Prime Primary Realtime Clock</Description><StartTime><Timestamp dt:dt="int">0</Timestamp><DateUtc dt:dt="string">2020-11-13T07:54:41Z</DateUtc></StartTime><FrequencyChanges><FrequencyChange><Frequency dt:dt="r8">2699980000</Frequency><Timestamp dt:dt="r8">3.06477055008369E+15</Timestamp><Cur…	좌우반구com(split BVF)_3-015-1	60.021	1.0.0.165	1	-1638114674	Professional	2.0.10.242	2.0.10.353	11-13-2020	2020-11-13 오전 7:54:41	16:54:41	2.0.10.248	323	2	z	운국	운	국							6	1	59	KSY	List3	0		0	-1	1007010	183		0	0	1	z	0	3	1007193	0	z	428
좌우반구com(split BVF)_3	15	1	<?xml version="1.0"?>\n<Clock xmlns:dt="urn:schemas-microsoft-com:datatypes"><Description dt:dt="string">E-Prime Primary Realtime Clock</Description><StartTime><Timestamp dt:dt="int">0</Timestamp><DateUtc dt:dt="string">2020-11-13T07:54:41Z</DateUtc></StartTime><FrequencyChanges><FrequencyChange><Frequency dt:dt="r8">2699980000</Frequency><Timestamp dt:dt="r8">3.06477055008369E+15</Timestamp><Cur…	좌우반구com(split BVF)_3-015-1	60.021	1.0.0.165	1	-1638114674	Professional	2.0.10.242	2.0.10.353	11-13-2020	2020-11-13 오전 7:54:41	16:54:41	2.0.10.248	280	2	z	운속	운	속							69	1	16	KSY2	List3										1	z	0	4	892401	0	z	702
좌우반구com(split BVF)_3	15	1	<?xml version="1.0"?>\n<Clock xmlns:dt="urn:schemas-microsoft-com:datatypes"><Description dt:dt="string">E-Prime Primary Realtime Clock</Description><StartTime><Timestamp dt:dt="int">0</Timestamp><DateUtc dt:dt="string">2020-11-13T07:54:41Z</DateUtc></StartTime><FrequencyChanges><FrequencyChange><Frequency dt:dt="r8">2699980000</Frequency><Timestamp dt:dt="r8">3.06477055008369E+15</Timestamp><Cur…	좌우반구com(split BVF)_3-015-1	60.021	1.0.0.165	1	-1638114674	Professional	2.0.10.242	2.0.10.353	11-13-2020	2020-11-13 오전 7:54:41	16:54:41	2.0.10.248	385	1	{/}	원리	원	리							85	1	121	KSY3	List3										1	{/}	0	3	1168586	0	{/}	401
좌우반구com(split BVF)_3	15	1	<?xml version="1.0"?>\n<Clock xmlns:dt="urn:schemas-microsoft-com:datatypes"><Description dt:dt="string">E-Prime Primary Realtime Clock</Description><StartTime><Timestamp dt:dt="int">0</Timestamp><DateUtc dt:dt="string">2020-11-13T07:54:41Z</DateUtc></StartTime><FrequencyChanges><FrequencyChange><Frequency dt:dt="r8">2699980000</Frequency><Timestamp dt:dt="r8">3.06477055008369E+15</Timestamp><Cur…	좌우반구com(split BVF)_3-015-1	60.021	1.0.0.165	1	-1638114674	Professional	2.0.10.242	2.0.10.353	11-13-2020	2020-11-13 오전 7:54:41	16:54:41	2.0.10.248	358	1	{/}	원인	원	인							87	1	94	KSY3	List3										1	{/}	0	4	1098228	0	{/}	480
좌우반구com(split BVF)_3	15	1	<?xml version="1.0"?>\n<Clock xmlns:dt="urn:schemas-microsoft-com:datatypes"><Description dt:dt="string">E-Prime Primary Realtime Clock</Description><StartTime><Timestamp dt:dt="int">0</Timestamp><DateUtc dt:dt="string">2020-11-13T07:54:41Z</DateUtc></StartTime><FrequencyChanges><FrequencyChange><Frequency dt:dt="r8">2699980000</Frequency><Timestamp dt:dt="r8">3.06477055008369E+15</Timestamp><Cur…	좌우반구com(split BVF)_3-015-1	60.021	1.0.0.165	1	-1638114674	Professional	2.0.10.242	2.0.10.353	11-13-2020	2020-11-13 오전 7:54:41	16:54:41	2.0.10.248	83	1	{/}	원장	원	장	5	1	83							KSY3	List1										1	{/}	0	3	242981	0	{/}	357
좌우반구com(split BVF)_3	15	1	<?xml version="1.0"?>\n<Clock xmlns:dt="urn:schemas-microsoft-com:datatypes"><Description dt:dt="string">E-Prime Primary Realtime Clock</Description><StartTime><Timestamp dt:dt="int">0</Timestamp><DateUtc dt:dt="string">2020-11-13T07:54:41Z</DateUtc></StartTime><FrequencyChanges><FrequencyChange><Frequency dt:dt="r8">2699980000</Frequency><Timestamp dt:dt="r8">3.06477055008369E+15</Timestamp><Cur…	좌우반구com(split BVF)_3-015-1	60.021	1.0.0.165	1	-1638114674	Professional	2.0.10.242	2.0.10.353	11-13-2020	2020-11-13 오전 7:54:41	16:54:41	2.0.10.248	158	2	z	원착	원	착				11	1	26				KSY3	List2										1	z	0	3	499840	0	z	479
좌우반구com(split BVF)_3	15	1	<?xml version="1.0"?>\n<Clock xmlns:dt="urn:schemas-microsoft-com:datatypes"><Description dt:dt="string">E-Prime Primary Realtime Clock</Description><StartTime><Timestamp dt:dt="int">0</Timestamp><DateUtc dt:dt="string">2020-11-13T07:54:41Z</DateUtc></StartTime><FrequencyChanges><FrequencyChange><Frequency dt:dt="r8">2699980000</Frequency><Timestamp dt:dt="r8">3.06477055008369E+15</Timestamp><Cur…	좌우반구com(split BVF)_3-015-1	60.021	1.0.0.165	1	-1638114674	Professional	2.0.10.242	2.0.10.353	11-13-2020	2020-11-13 오전 7:54:41	16:54:41	2.0.10.248	134	1	{/}	원형	원	형				4	1	2				KSY3	List2										1	{/}	0	4	437179	0	{/}	444
좌우반구com(split BVF)_3	15	1	<?xml version="1.0"?>\n<Clock xmlns:dt="urn:schemas-microsoft-com:datatypes"><Description dt:dt="string">E-Prime Primary Realtime Clock</Description><StartTime><Timestamp dt:dt="int">0</Timestamp><DateUtc dt:dt="string">2020-11-13T07:54:41Z</DateUtc></StartTime><FrequencyChanges><FrequencyChange><Frequency dt:dt="r8">2699980000</Frequency><Timestamp dt:dt="r8">3.06477055008369E+15</Timestamp><Cur…	좌우반구com(split BVF)_3-015-1	60.021	1.0.0.165	1	-1638114674	Professional	2.0.10.242	2.0.10.353	11-13-2020	2020-11-13 오전 7:54:41	16:54:41	2.0.10.248	6	2	z	위절	위	절	37	1	6							KSY3	List1										1	z	0	4	37854	0	z	352
좌우반구com(split BVF)_3	15	1	<?xml version="1.0"?>\n<Clock xmlns:dt="urn:schemas-microsoft-com:datatypes"><Description dt:dt="string">E-Prime Primary Realtime Clock</Description><StartTime><Timestamp dt:dt="int">0</Timestamp><DateUtc dt:dt="string">2020-11-13T07:54:41Z</DateUtc></StartTime><FrequencyChanges><FrequencyChange><Frequency dt:dt="r8">2699980000</Frequency><Timestamp dt:dt="r8">3.06477055008369E+15</Timestamp><Cur…	좌우반구com(split BVF)_3-015-1	60.021	1.0.0.165	1	-1638114674	Professional	2.0.10.242	2.0.10.353	11-13-2020	2020-11-13 오전 7:54:41	16:54:41	2.0.10.248	330	1	{/}	유형	유	형							23	1	66	KSY3	List3										1	{/}	1	3	1025420	0	{/}	354
좌우반구com(split BVF)_3	15	1	<?xml version="1.0"?>\n<Clock xmlns:dt="urn:schemas-microsoft-com:datatypes"><Description dt:dt="string">E-Prime Primary Realtime Clock</Description><StartTime><Timestamp dt:dt="int">0</Timestamp><DateUtc dt:dt="string">2020-11-13T07:54:41Z</DateUtc></StartTime><FrequencyChanges><FrequencyChange><Frequency dt:dt="r8">2699980000</Frequency><Timestamp dt:dt="r8">3.06477055008369E+15</Timestamp><Cur…	좌우반구com(split BVF)_3-015-1	60.021	1.0.0.165	1	-1638114674	Professional	2.0.10.242	2.0.10.353	11-13-2020	2020-11-13 오전 7:54:41	16:54:41	2.0.10.248	300	1	{/}	음식	음	식							94	1	36	KSY3	List3										1	{/}	0	3	947248	0	{/}	416
좌우반구com(split BVF)_3	15	1	<?xml version="1.0"?>\n<Clock xmlns:dt="urn:schemas-microsoft-com:datatypes"><Description dt:dt="string">E-Prime Primary Realtime Clock</Description><StartTime><Timestamp dt:dt="int">0</Timestamp><DateUtc dt:dt="string">2020-11-13T07:54:41Z</DateUtc></StartTime><FrequencyChanges><FrequencyChange><Frequency dt:dt="r8">2699980000</Frequency><Timestamp dt:dt="r8">3.06477055008369E+15</Timestamp><Cur…	좌우반구com(split BVF)_3-015-1	60.021	1.0.0.165	1	-1638114674	Professional	2.0.10.242	2.0.10.353	11-13-2020	2020-11-13 오전 7:54:41	16:54:41	2.0.10.248	259	2	z	음안	음	안				130	1	127				KSY2	List2										1	z	0	4	765696	0	z	537
좌우반구com(split BVF)_3	15	1	<?xml version="1.0"?>\n<Clock xmlns:dt="urn:schemas-microsoft-com:datatypes"><Description dt:dt="string">E-Prime Primary Realtime Clock</Description><StartTime><Timestamp dt:dt="int">0</Timestamp><DateUtc dt:dt="string">2020-11-13T07:54:41Z</DateUtc></StartTime><FrequencyChanges><FrequencyChange><Frequency dt:dt="r8">2699980000</Frequency><Timestamp dt:dt="r8">3.06477055008369E+15</Timestamp><Cur…	좌우반구com(split BVF)_3-015-1	60.021	1.0.0.165	1	-1638114674	Professional	2.0.10.242	2.0.10.353	11-13-2020	2020-11-13 오전 7:54:41	16:54:41	2.0.10.248	351	2	z	응어	응	어							66	1	87	KSY	List3	0		0	-1	1079734	183		0	0	1	z	1	3	1079917	0	z	359
좌우반구com(split BVF)_3	15	1	<?xml version="1.0"?>\n<Clock xmlns:dt="urn:schemas-microsoft-com:datatypes"><Description dt:dt="string">E-Prime Primary Realtime Clock</Description><StartTime><Timestamp dt:dt="int">0</Timestamp><DateUtc dt:dt="string">2020-11-13T07:54:41Z</DateUtc></StartTime><FrequencyChanges><FrequencyChange><Frequency dt:dt="r8">2699980000</Frequency><Timestamp dt:dt="r8">3.06477055008369E+15</Timestamp><Cur…	좌우반구com(split BVF)_3-015-1	60.021	1.0.0.165	1	-1638114674	Professional	2.0.10.242	2.0.10.353	11-13-2020	2020-11-13 오전 7:54:41	16:54:41	2.0.10.248	312	2	z	의마	의	마							59	1	48	KSY	List3	0		0	0	978787	183		0	0	1	z	0	3	978970	0	z	404
좌우반구com(split BVF)_3	15	1	<?xml version="1.0"?>\n<Clock xmlns:dt="urn:schemas-microsoft-com:datatypes"><Description dt:dt="string">E-Prime Primary Realtime Clock</Description><StartTime><Timestamp dt:dt="int">0</Timestamp><DateUtc dt:dt="string">2020-11-13T07:54:41Z</DateUtc></StartTime><FrequencyChanges><FrequencyChange><Frequency dt:dt="r8">2699980000</Frequency><Timestamp dt:dt="r8">3.06477055008369E+15</Timestamp><Cur…	좌우반구com(split BVF)_3-015-1	60.021	1.0.0.165	1	-1638114674	Professional	2.0.10.242	2.0.10.353	11-13-2020	2020-11-13 오전 7:54:41	16:54:41	2.0.10.248	169	1	{/}	의미	의	미				91	1	37				KSY3	List2										1	{/}	0	3	528846	0	{/}	383
좌우반구com(split BVF)_3	15	1	<?xml version="1.0"?>\n<Clock xmlns:dt="urn:schemas-microsoft-com:datatypes"><Description dt:dt="string">E-Prime Primary Realtime Clock</Description><StartTime><Timestamp dt:dt="int">0</Timestamp><DateUtc dt:dt="string">2020-11-13T07:54:41Z</DateUtc></StartTime><FrequencyChanges><FrequencyChange><Frequency dt:dt="r8">2699980000</Frequency><Timestamp dt:dt="r8">3.06477055008369E+15</Timestamp><Cur…	좌우반구com(split BVF)_3-015-1	60.021	1.0.0.165	1	-1638114674	Professional	2.0.10.242	2.0.10.353	11-13-2020	2020-11-13 오전 7:54:41	16:54:41	2.0.10.248	155	2	z	의필	의	필				104	1	23				KSY2	List2										1	z	0	4	491943	0	z	559
좌우반구com(split BVF)_3	15	1	<?xml version="1.0"?>\n<Clock xmlns:dt="urn:schemas-microsoft-com:datatypes"><Description dt:dt="string">E-Prime Primary Realtime Clock</Description><StartTime><Timestamp dt:dt="int">0</Timestamp><DateUtc dt:dt="string">2020-11-13T07:54:41Z</DateUtc></StartTime><FrequencyChanges><FrequencyChange><Frequency dt:dt="r8">2699980000</Frequency><Timestamp dt:dt="r8">3.06477055008369E+15</Timestamp><Cur…	좌우반구com(split BVF)_3-015-1	60.021	1.0.0.165	1	-1638114674	Professional	2.0.10.242	2.0.10.353	11-13-2020	2020-11-13 오전 7:54:41	16:54:41	2.0.10.248	276	2	z	이느	이	느							20	1	12	KSY	List3	0		0	0	881688	183		0	0	1	z	0	3	881871	0	z	451
좌우반구com(split BVF)_3	15	1	<?xml version="1.0"?>\n<Clock xmlns:dt="urn:schemas-microsoft-com:datatypes"><Description dt:dt="string">E-Prime Primary Realtime Clock</Description><StartTime><Timestamp dt:dt="int">0</Timestamp><DateUtc dt:dt="string">2020-11-13T07:54:41Z</DateUtc></StartTime><FrequencyChanges><FrequencyChange><Frequency dt:dt="r8">2699980000</Frequency><Timestamp dt:dt="r8">3.06477055008369E+15</Timestamp><Cur…	좌우반구com(split BVF)_3-015-1	60.021	1.0.0.165	1	-1638114674	Professional	2.0.10.242	2.0.10.353	11-13-2020	2020-11-13 오전 7:54:41	16:54:41	2.0.10.248	248	1	{/}	이득	이	득				30	1	116				KSY3	List2										1	{/}	0	3	736456	0	{/}	396
좌우반구com(split BVF)_3	15	1	<?xml version="1.0"?>\n<Clock xmlns:dt="urn:schemas-microsoft-com:datatypes"><Description dt:dt="string">E-Prime Primary Realtime Clock</Description><StartTime><Timestamp dt:dt="int">0</Timestamp><DateUtc dt:dt="string">2020-11-13T07:54:41Z</DateUtc></StartTime><FrequencyChanges><FrequencyChange><Frequency dt:dt="r8">2699980000</Frequency><Timestamp dt:dt="r8">3.06477055008369E+15</Timestamp><Cur…	좌우반구com(split BVF)_3-015-1	60.021	1.0.0.165	1	-1638114674	Professional	2.0.10.242	2.0.10.353	11-13-2020	2020-11-13 오전 7:54:41	16:54:41	2.0.10.248	391	1	{/}	이유	이	유							95	1	127	KSY3	List3										1	{/}	1	3	1184330	0	{/}	377
좌우반구com(split BVF)_3	15	1	<?xml version="1.0"?>\n<Clock xmlns:dt="urn:schemas-microsoft-com:datatypes"><Description dt:dt="string">E-Prime Primary Realtime Clock</Description><StartTime><Timestamp dt:dt="int">0</Timestamp><DateUtc dt:dt="string">2020-11-13T07:54:41Z</DateUtc></StartTime><FrequencyChanges><FrequencyChange><Frequency dt:dt="r8">2699980000</Frequency><Timestamp dt:dt="r8">3.06477055008369E+15</Timestamp><Cur…	좌우반구com(split BVF)_3-015-1	60.021	1.0.0.165	1	-1638114674	Professional	2.0.10.242	2.0.10.353	11-13-2020	2020-11-13 오전 7:54:41	16:54:41	2.0.10.248	277	1	{/}	이전	이	전							1	1	13	KSY	List3	0		0	0	884337	183		0	0	0	{/}	0	3	884520	0	z	387
좌우반구com(split BVF)_3	15	1	<?xml version="1.0"?>\n<Clock xmlns:dt="urn:schemas-microsoft-com:datatypes"><Description dt:dt="string">E-Prime Primary Realtime Clock</Description><StartTime><Timestamp dt:dt="int">0</Timestamp><DateUtc dt:dt="string">2020-11-13T07:54:41Z</DateUtc></StartTime><FrequencyChanges><FrequencyChange><Frequency dt:dt="r8">2699980000</Frequency><Timestamp dt:dt="r8">3.06477055008369E+15</Timestamp><Cur…	좌우반구com(split BVF)_3-015-1	60.021	1.0.0.165	1	-1638114674	Professional	2.0.10.242	2.0.10.353	11-13-2020	2020-11-13 오전 7:54:41	16:54:41	2.0.10.248	290	2	z	익궤	익	궤							56	1	26	KSY3	List3										1	z	1	3	920007	0	z	520
좌우반구com(split BVF)_3	15	1	<?xml version="1.0"?>\n<Clock xmlns:dt="urn:schemas-microsoft-com:datatypes"><Description dt:dt="string">E-Prime Primary Realtime Clock</Description><StartTime><Timestamp dt:dt="int">0</Timestamp><DateUtc dt:dt="string">2020-11-13T07:54:41Z</DateUtc></StartTime><FrequencyChanges><FrequencyChange><Frequency dt:dt="r8">2699980000</Frequency><Timestamp dt:dt="r8">3.06477055008369E+15</Timestamp><Cur…	좌우반구com(split BVF)_3-015-1	60.021	1.0.0.165	1	-1638114674	Professional	2.0.10.242	2.0.10.353	11-13-2020	2020-11-13 오전 7:54:41	16:54:41	2.0.10.248	382	2	z	익력	익	력							76	1	118	KSY3	List3										1	z	0	3	1160672	0	z	491
좌우반구com(split BVF)_3	15	1	<?xml version="1.0"?>\n<Clock xmlns:dt="urn:schemas-microsoft-com:datatypes"><Description dt:dt="string">E-Prime Primary Realtime Clock</Description><StartTime><Timestamp dt:dt="int">0</Timestamp><DateUtc dt:dt="string">2020-11-13T07:54:41Z</DateUtc></StartTime><FrequencyChanges><FrequencyChange><Frequency dt:dt="r8">2699980000</Frequency><Timestamp dt:dt="r8">3.06477055008369E+15</Timestamp><Cur…	좌우반구com(split BVF)_3-015-1	60.021	1.0.0.165	1	-1638114674	Professional	2.0.10.242	2.0.10.353	11-13-2020	2020-11-13 오전 7:54:41	16:54:41	2.0.10.248	32	1	{/}	인간	인	간	91	1	32							KSY	List1	0		0	-1	106546	183		0	0	1	{/}	0	3	106729	0	{/}	323
좌우반구com(split BVF)_3	15	1	<?xml version="1.0"?>\n<Clock xmlns:dt="urn:schemas-microsoft-com:datatypes"><Description dt:dt="string">E-Prime Primary Realtime Clock</Description><StartTime><Timestamp dt:dt="int">0</Timestamp><DateUtc dt:dt="string">2020-11-13T07:54:41Z</DateUtc></StartTime><FrequencyChanges><FrequencyChange><Frequency dt:dt="r8">2699980000</Frequency><Timestamp dt:dt="r8">3.06477055008369E+15</Timestamp><Cur…	좌우반구com(split BVF)_3-015-1	60.021	1.0.0.165	1	-1638114674	Professional	2.0.10.242	2.0.10.353	11-13-2020	2020-11-13 오전 7:54:41	16:54:41	2.0.10.248	48	1	{/}	인사	인	사	63	1	48							KSY	List1	0		0	-1	149081	183		0	0	1	{/}	0	3	149264	0	{/}	463
좌우반구com(split BVF)_3	15	1	<?xml version="1.0"?>\n<Clock xmlns:dt="urn:schemas-microsoft-com:datatypes"><Description dt:dt="string">E-Prime Primary Realtime Clock</Description><StartTime><Timestamp dt:dt="int">0</Timestamp><DateUtc dt:dt="string">2020-11-13T07:54:41Z</DateUtc></StartTime><FrequencyChanges><FrequencyChange><Frequency dt:dt="r8">2699980000</Frequency><Timestamp dt:dt="r8">3.06477055008369E+15</Timestamp><Cur…	좌우반구com(split BVF)_3-015-1	60.021	1.0.0.165	1	-1638114674	Professional	2.0.10.242	2.0.10.353	11-13-2020	2020-11-13 오전 7:54:41	16:54:41	2.0.10.248	267	1	{/}	인생	인	생							52	1	3	KSY	List3	0		0	-1	857646	184		0	0	1	{/}	0	4	857830	0	{/}	360
좌우반구com(split BVF)_3	15	1	<?xml version="1.0"?>\n<Clock xmlns:dt="urn:schemas-microsoft-com:datatypes"><Description dt:dt="string">E-Prime Primary Realtime Clock</Description><StartTime><Timestamp dt:dt="int">0</Timestamp><DateUtc dt:dt="string">2020-11-13T07:54:41Z</DateUtc></StartTime><FrequencyChanges><FrequencyChange><Frequency dt:dt="r8">2699980000</Frequency><Timestamp dt:dt="r8">3.06477055008369E+15</Timestamp><Cur…	좌우반구com(split BVF)_3-015-1	60.021	1.0.0.165	1	-1638114674	Professional	2.0.10.242	2.0.10.353	11-13-2020	2020-11-13 오전 7:54:41	16:54:41	2.0.10.248	138	1	{/}	인연	인	연				98	1	6				KSY	List2	0		0	0	447442	183		0	0	1	{/}	0	3	447625	0	{/}	335
좌우반구com(split BVF)_3	15	1	<?xml version="1.0"?>\n<Clock xmlns:dt="urn:schemas-microsoft-com:datatypes"><Description dt:dt="string">E-Prime Primary Realtime Clock</Description><StartTime><Timestamp dt:dt="int">0</Timestamp><DateUtc dt:dt="string">2020-11-13T07:54:41Z</DateUtc></StartTime><FrequencyChanges><FrequencyChange><Frequency dt:dt="r8">2699980000</Frequency><Timestamp dt:dt="r8">3.06477055008369E+15</Timestamp><Cur…	좌우반구com(split BVF)_3-015-1	60.021	1.0.0.165	1	-1638114674	Professional	2.0.10.242	2.0.10.353	11-13-2020	2020-11-13 오전 7:54:41	16:54:41	2.0.10.248	118	2	z	일려	일	려	97	1	118							KSY2	List1										1	z	0	4	335665	0	z	416
좌우반구com(split BVF)_3	15	1	<?xml version="1.0"?>\n<Clock xmlns:dt="urn:schemas-microsoft-com:datatypes"><Description dt:dt="string">E-Prime Primary Realtime Clock</Description><StartTime><Timestamp dt:dt="int">0</Timestamp><DateUtc dt:dt="string">2020-11-13T07:54:41Z</DateUtc></StartTime><FrequencyChanges><FrequencyChange><Frequency dt:dt="r8">2699980000</Frequency><Timestamp dt:dt="r8">3.06477055008369E+15</Timestamp><Cur…	좌우반구com(split BVF)_3-015-1	60.021	1.0.0.165	1	-1638114674	Professional	2.0.10.242	2.0.10.353	11-13-2020	2020-11-13 오전 7:54:41	16:54:41	2.0.10.248	58	2	z	일섭	일	섭	122	1	58							KSY3	List1										1	z	0	4	176305	0	z	514
좌우반구com(split BVF)_3	15	1	<?xml version="1.0"?>\n<Clock xmlns:dt="urn:schemas-microsoft-com:datatypes"><Description dt:dt="string">E-Prime Primary Realtime Clock</Description><StartTime><Timestamp dt:dt="int">0</Timestamp><DateUtc dt:dt="string">2020-11-13T07:54:41Z</DateUtc></StartTime><FrequencyChanges><FrequencyChange><Frequency dt:dt="r8">2699980000</Frequency><Timestamp dt:dt="r8">3.06477055008369E+15</Timestamp><Cur…	좌우반구com(split BVF)_3-015-1	60.021	1.0.0.165	1	-1638114674	Professional	2.0.10.242	2.0.10.353	11-13-2020	2020-11-13 오전 7:54:41	16:54:41	2.0.10.248	236	2	z	임택	임	택				82	1	104				KSY3	List2										1	z	1	3	705783	0	z	383
좌우반구com(split BVF)_3	15	1	<?xml version="1.0"?>\n<Clock xmlns:dt="urn:schemas-microsoft-com:datatypes"><Description dt:dt="string">E-Prime Primary Realtime Clock</Description><StartTime><Timestamp dt:dt="int">0</Timestamp><DateUtc dt:dt="string">2020-11-13T07:54:41Z</DateUtc></StartTime><FrequencyChanges><FrequencyChange><Frequency dt:dt="r8">2699980000</Frequency><Timestamp dt:dt="r8">3.06477055008369E+15</Timestamp><Cur…	좌우반구com(split BVF)_3-015-1	60.021	1.0.0.165	1	-1638114674	Professional	2.0.10.242	2.0.10.353	11-13-2020	2020-11-13 오전 7:54:41	16:54:41	2.0.10.248	123	1	{/}	입구	입	구	62	1	123							KSY	List1	0		0	-1	348477	183		0	0	1	{/}	0	3	348660	0	{/}	626
좌우반구com(split BVF)_3	15	1	<?xml version="1.0"?>\n<Clock xmlns:dt="urn:schemas-microsoft-com:datatypes"><Description dt:dt="string">E-Prime Primary Realtime Clock</Description><StartTime><Timestamp dt:dt="int">0</Timestamp><DateUtc dt:dt="string">2020-11-13T07:54:41Z</DateUtc></StartTime><FrequencyChanges><FrequencyChange><Frequency dt:dt="r8">2699980000</Frequency><Timestamp dt:dt="r8">3.06477055008369E+15</Timestamp><Cur…	좌우반구com(split BVF)_3-015-1	60.021	1.0.0.165	1	-1638114674	Professional	2.0.10.242	2.0.10.353	11-13-2020	2020-11-13 오전 7:54:41	16:54:41	2.0.10.248	100	2	z	입목	입	목	80	1	100							KSY	List1	0		0	-1	287582	183		0	0	1	z	0	3	287765	0	z	463
좌우반구com(split BVF)_3	15	1	<?xml version="1.0"?>\n<Clock xmlns:dt="urn:schemas-microsoft-com:datatypes"><Description dt:dt="string">E-Prime Primary Realtime Clock</Description><StartTime><Timestamp dt:dt="int">0</Timestamp><DateUtc dt:dt="string">2020-11-13T07:54:41Z</DateUtc></StartTime><FrequencyChanges><FrequencyChange><Frequency dt:dt="r8">2699980000</Frequency><Timestamp dt:dt="r8">3.06477055008369E+15</Timestamp><Cur…	좌우반구com(split BVF)_3-015-1	60.021	1.0.0.165	1	-1638114674	Professional	2.0.10.242	2.0.10.353	11-13-2020	2020-11-13 오전 7:54:41	16:54:41	2.0.10.248	76	2	z	입화	입	화	129	1	76							KSY	List1	0		0	-1	224104	184		0	0	1	z	0	4	224288	0	z	368
좌우반구com(split BVF)_3	15	1	<?xml version="1.0"?>\n<Clock xmlns:dt="urn:schemas-microsoft-com:datatypes"><Description dt:dt="string">E-Prime Primary Realtime Clock</Description><StartTime><Timestamp dt:dt="int">0</Timestamp><DateUtc dt:dt="string">2020-11-13T07:54:41Z</DateUtc></StartTime><FrequencyChanges><FrequencyChange><Frequency dt:dt="r8">2699980000</Frequency><Timestamp dt:dt="r8">3.06477055008369E+15</Timestamp><Cur…	좌우반구com(split BVF)_3-015-1	60.021	1.0.0.165	1	-1638114674	Professional	2.0.10.242	2.0.10.353	11-13-2020	2020-11-13 오전 7:54:41	16:54:41	2.0.10.248	107	2	z	자름	자	름	9	1	107							KSY3	List1										1	z	0	3	306525	0	z	732
좌우반구com(split BVF)_3	15	1	<?xml version="1.0"?>\n<Clock xmlns:dt="urn:schemas-microsoft-com:datatypes"><Description dt:dt="string">E-Prime Primary Realtime Clock</Description><StartTime><Timestamp dt:dt="int">0</Timestamp><DateUtc dt:dt="string">2020-11-13T07:54:41Z</DateUtc></StartTime><FrequencyChanges><FrequencyChange><Frequency dt:dt="r8">2699980000</Frequency><Timestamp dt:dt="r8">3.06477055008369E+15</Timestamp><Cur…	좌우반구com(split BVF)_3-015-1	60.021	1.0.0.165	1	-1638114674	Professional	2.0.10.242	2.0.10.353	11-13-2020	2020-11-13 오전 7:54:41	16:54:41	2.0.10.248	314	1	{/}	자리	자	리							73	1	50	KSY	List3	0		0	-1	983868	183		0	0	1	{/}	1	3	984051	0	{/}	227
좌우반구com(split BVF)_3	15	1	<?xml version="1.0"?>\n<Clock xmlns:dt="urn:schemas-microsoft-com:datatypes"><Description dt:dt="string">E-Prime Primary Realtime Clock</Description><StartTime><Timestamp dt:dt="int">0</Timestamp><DateUtc dt:dt="string">2020-11-13T07:54:41Z</DateUtc></StartTime><FrequencyChanges><FrequencyChange><Frequency dt:dt="r8">2699980000</Frequency><Timestamp dt:dt="r8">3.06477055008369E+15</Timestamp><Cur…	좌우반구com(split BVF)_3-015-1	60.021	1.0.0.165	1	-1638114674	Professional	2.0.10.242	2.0.10.353	11-13-2020	2020-11-13 오전 7:54:41	16:54:41	2.0.10.248	346	1	{/}	자본	자	본							77	1	82	KSY	List3	0		0	0	1066839	183		0	0	1	{/}	0	3	1067022	0	{/}	248
좌우반구com(split BVF)_3	15	1	<?xml version="1.0"?>\n<Clock xmlns:dt="urn:schemas-microsoft-com:datatypes"><Description dt:dt="string">E-Prime Primary Realtime Clock</Description><StartTime><Timestamp dt:dt="int">0</Timestamp><DateUtc dt:dt="string">2020-11-13T07:54:41Z</DateUtc></StartTime><FrequencyChanges><FrequencyChange><Frequency dt:dt="r8">2699980000</Frequency><Timestamp dt:dt="r8">3.06477055008369E+15</Timestamp><Cur…	좌우반구com(split BVF)_3-015-1	60.021	1.0.0.165	1	-1638114674	Professional	2.0.10.242	2.0.10.353	11-13-2020	2020-11-13 오전 7:54:41	16:54:41	2.0.10.248	344	1	{/}	자체	자	체							55	1	80	KSY	List3	0		0	-1	1061857	183		0	0	1	{/}	1	3	1062040	0	{/}	246
좌우반구com(split BVF)_3	15	1	<?xml version="1.0"?>\n<Clock xmlns:dt="urn:schemas-microsoft-com:datatypes"><Description dt:dt="string">E-Prime Primary Realtime Clock</Description><StartTime><Timestamp dt:dt="int">0</Timestamp><DateUtc dt:dt="string">2020-11-13T07:54:41Z</DateUtc></StartTime><FrequencyChanges><FrequencyChange><Frequency dt:dt="r8">2699980000</Frequency><Timestamp dt:dt="r8">3.06477055008369E+15</Timestamp><Cur…	좌우반구com(split BVF)_3-015-1	60.021	1.0.0.165	1	-1638114674	Professional	2.0.10.242	2.0.10.353	11-13-2020	2020-11-13 오전 7:54:41	16:54:41	2.0.10.248	353	2	z	작락	작	락							4	1	89	KSY2	List3										1	z	0	4	1084966	0	z	504
좌우반구com(split BVF)_3	15	1	<?xml version="1.0"?>\n<Clock xmlns:dt="urn:schemas-microsoft-com:datatypes"><Description dt:dt="string">E-Prime Primary Realtime Clock</Description><StartTime><Timestamp dt:dt="int">0</Timestamp><DateUtc dt:dt="string">2020-11-13T07:54:41Z</DateUtc></StartTime><FrequencyChanges><FrequencyChange><Frequency dt:dt="r8">2699980000</Frequency><Timestamp dt:dt="r8">3.06477055008369E+15</Timestamp><Cur…	좌우반구com(split BVF)_3-015-1	60.021	1.0.0.165	1	-1638114674	Professional	2.0.10.242	2.0.10.353	11-13-2020	2020-11-13 오전 7:54:41	16:54:41	2.0.10.248	350	1	{/}	작품	작	품							91	1	86	KSY	List3	0		1	-1	1077268	184		0	0	1	{/}	0	4	1077452	0	{/}	256
좌우반구com(split BVF)_3	15	1	<?xml version="1.0"?>\n<Clock xmlns:dt="urn:schemas-microsoft-com:datatypes"><Description dt:dt="string">E-Prime Primary Realtime Clock</Description><StartTime><Timestamp dt:dt="int">0</Timestamp><DateUtc dt:dt="string">2020-11-13T07:54:41Z</DateUtc></StartTime><FrequencyChanges><FrequencyChange><Frequency dt:dt="r8">2699980000</Frequency><Timestamp dt:dt="r8">3.06477055008369E+15</Timestamp><Cur…	좌우반구com(split BVF)_3-015-1	60.021	1.0.0.165	1	-1638114674	Professional	2.0.10.242	2.0.10.353	11-13-2020	2020-11-13 오전 7:54:41	16:54:41	2.0.10.248	255	1	{/}	재계	재	계				39	1	123				KSY	List2	0		0	-1	754716	183		0	0	0	{/}	1	3	754899	0	z	754
좌우반구com(split BVF)_3	15	1	<?xml version="1.0"?>\n<Clock xmlns:dt="urn:schemas-microsoft-com:datatypes"><Description dt:dt="string">E-Prime Primary Realtime Clock</Description><StartTime><Timestamp dt:dt="int">0</Timestamp><DateUtc dt:dt="string">2020-11-13T07:54:41Z</DateUtc></StartTime><FrequencyChanges><FrequencyChange><Frequency dt:dt="r8">2699980000</Frequency><Timestamp dt:dt="r8">3.06477055008369E+15</Timestamp><Cur…	좌우반구com(split BVF)_3-015-1	60.021	1.0.0.165	1	-1638114674	Professional	2.0.10.242	2.0.10.353	11-13-2020	2020-11-13 오전 7:54:41	16:54:41	2.0.10.248	34	2	z	적태	적	태	88	1	34							KSY3	List1										1	z	0	3	111861	0	z	351
좌우반구com(split BVF)_3	15	1	<?xml version="1.0"?>\n<Clock xmlns:dt="urn:schemas-microsoft-com:datatypes"><Description dt:dt="string">E-Prime Primary Realtime Clock</Description><StartTime><Timestamp dt:dt="int">0</Timestamp><DateUtc dt:dt="string">2020-11-13T07:54:41Z</DateUtc></StartTime><FrequencyChanges><FrequencyChange><Frequency dt:dt="r8">2699980000</Frequency><Timestamp dt:dt="r8">3.06477055008369E+15</Timestamp><Cur…	좌우반구com(split BVF)_3-015-1	60.021	1.0.0.165	1	-1638114674	Professional	2.0.10.242	2.0.10.353	11-13-2020	2020-11-13 오전 7:54:41	16:54:41	2.0.10.248	116	1	{/}	전략	전	략	93	1	116							KSY	List1	0		0	0	330417	183		0	0	1	{/}	0	3	330600	0	{/}	320
좌우반구com(split BVF)_3	15	1	<?xml version="1.0"?>\n<Clock xmlns:dt="urn:schemas-microsoft-com:datatypes"><Description dt:dt="string">E-Prime Primary Realtime Clock</Description><StartTime><Timestamp dt:dt="int">0</Timestamp><DateUtc dt:dt="string">2020-11-13T07:54:41Z</DateUtc></StartTime><FrequencyChanges><FrequencyChange><Frequency dt:dt="r8">2699980000</Frequency><Timestamp dt:dt="r8">3.06477055008369E+15</Timestamp><Cur…	좌우반구com(split BVF)_3-015-1	60.021	1.0.0.165	1	-1638114674	Professional	2.0.10.242	2.0.10.353	11-13-2020	2020-11-13 오전 7:54:41	16:54:41	2.0.10.248	279	1	{/}	전통	전	통							100	1	15	KSY	List3	0		0	-1	889568	184		0	0	1	{/}	0	4	889752	0	{/}	447
좌우반구com(split BVF)_3	15	1	<?xml version="1.0"?>\n<Clock xmlns:dt="urn:schemas-microsoft-com:datatypes"><Description dt:dt="string">E-Prime Primary Realtime Clock</Description><StartTime><Timestamp dt:dt="int">0</Timestamp><DateUtc dt:dt="string">2020-11-13T07:54:41Z</DateUtc></StartTime><FrequencyChanges><FrequencyChange><Frequency dt:dt="r8">2699980000</Frequency><Timestamp dt:dt="r8">3.06477055008369E+15</Timestamp><Cur…	좌우반구com(split BVF)_3-015-1	60.021	1.0.0.165	1	-1638114674	Professional	2.0.10.242	2.0.10.353	11-13-2020	2020-11-13 오전 7:54:41	16:54:41	2.0.10.248	125	2	z	전필	전	필	89	1	125							KSY2	List1										1	z	0	3	354258	0	z	498
좌우반구com(split BVF)_3	15	1	<?xml version="1.0"?>\n<Clock xmlns:dt="urn:schemas-microsoft-com:datatypes"><Description dt:dt="string">E-Prime Primary Realtime Clock</Description><StartTime><Timestamp dt:dt="int">0</Timestamp><DateUtc dt:dt="string">2020-11-13T07:54:41Z</DateUtc></StartTime><FrequencyChanges><FrequencyChange><Frequency dt:dt="r8">2699980000</Frequency><Timestamp dt:dt="r8">3.06477055008369E+15</Timestamp><Cur…	좌우반구com(split BVF)_3-015-1	60.021	1.0.0.165	1	-1638114674	Professional	2.0.10.242	2.0.10.353	11-13-2020	2020-11-13 오전 7:54:41	16:54:41	2.0.10.248	343	1	{/}	절감	절	감							36	1	79	KSY	List3	0		1	-1	1059291	184		0	0	1	{/}	0	4	1059475	0	{/}	362
좌우반구com(split BVF)_3	15	1	<?xml version="1.0"?>\n<Clock xmlns:dt="urn:schemas-microsoft-com:datatypes"><Description dt:dt="string">E-Prime Primary Realtime Clock</Description><StartTime><Timestamp dt:dt="int">0</Timestamp><DateUtc dt:dt="string">2020-11-13T07:54:41Z</DateUtc></StartTime><FrequencyChanges><FrequencyChange><Frequency dt:dt="r8">2699980000</Frequency><Timestamp dt:dt="r8">3.06477055008369E+15</Timestamp><Cur…	좌우반구com(split BVF)_3-015-1	60.021	1.0.0.165	1	-1638114674	Professional	2.0.10.242	2.0.10.353	11-13-2020	2020-11-13 오전 7:54:41	16:54:41	2.0.10.248	78	2	z	절보	절	보	43	1	78							KSY	List1	0		1	-1	229452	184		0	0	1	z	0	4	229636	0	z	329
좌우반구com(split BVF)_3	15	1	<?xml version="1.0"?>\n<Clock xmlns:dt="urn:schemas-microsoft-com:datatypes"><Description dt:dt="string">E-Prime Primary Realtime Clock</Description><StartTime><Timestamp dt:dt="int">0</Timestamp><DateUtc dt:dt="string">2020-11-13T07:54:41Z</DateUtc></StartTime><FrequencyChanges><FrequencyChange><Frequency dt:dt="r8">2699980000</Frequency><Timestamp dt:dt="r8">3.06477055008369E+15</Timestamp><Cur…	좌우반구com(split BVF)_3-015-1	60.021	1.0.0.165	1	-1638114674	Professional	2.0.10.242	2.0.10.353	11-13-2020	2020-11-13 오전 7:54:41	16:54:41	2.0.10.248	139	2	z	절속	절	속				107	1	7				KSY	List2	0		0	-1	449974	183		0	0	1	z	1	3	450157	0	z	466
좌우반구com(split BVF)_3	15	1	<?xml version="1.0"?>\n<Clock xmlns:dt="urn:schemas-microsoft-com:datatypes"><Description dt:dt="string">E-Prime Primary Realtime Clock</Description><StartTime><Timestamp dt:dt="int">0</Timestamp><DateUtc dt:dt="string">2020-11-13T07:54:41Z</DateUtc></StartTime><FrequencyChanges><FrequencyChange><Frequency dt:dt="r8">2699980000</Frequency><Timestamp dt:dt="r8">3.06477055008369E+15</Timestamp><Cur…	좌우반구com(split BVF)_3-015-1	60.021	1.0.0.165	1	-1638114674	Professional	2.0.10.242	2.0.10.353	11-13-2020	2020-11-13 오전 7:54:41	16:54:41	2.0.10.248	146	1	{/}	절차	절	차				25	1	14				KSY	List2	0		0	-1	468551	183		0	0	1	{/}	0	3	468734	0	{/}	290
좌우반구com(split BVF)_3	15	1	<?xml version="1.0"?>\n<Clock xmlns:dt="urn:schemas-microsoft-com:datatypes"><Description dt:dt="string">E-Prime Primary Realtime Clock</Description><StartTime><Timestamp dt:dt="int">0</Timestamp><DateUtc dt:dt="string">2020-11-13T07:54:41Z</DateUtc></StartTime><FrequencyChanges><FrequencyChange><Frequency dt:dt="r8">2699980000</Frequency><Timestamp dt:dt="r8">3.06477055008369E+15</Timestamp><Cur…	좌우반구com(split BVF)_3-015-1	60.021	1.0.0.165	1	-1638114674	Professional	2.0.10.242	2.0.10.353	11-13-2020	2020-11-13 오전 7:54:41	16:54:41	2.0.10.248	332	1	{/}	정도	정	도							27	1	68	KSY	List3	0		0	-1	1030535	183		0	0	1	{/}	0	3	1030718	0	{/}	343
좌우반구com(split BVF)_3	15	1	<?xml version="1.0"?>\n<Clock xmlns:dt="urn:schemas-microsoft-com:datatypes"><Description dt:dt="string">E-Prime Primary Realtime Clock</Description><StartTime><Timestamp dt:dt="int">0</Timestamp><DateUtc dt:dt="string">2020-11-13T07:54:41Z</DateUtc></StartTime><FrequencyChanges><FrequencyChange><Frequency dt:dt="r8">2699980000</Frequency><Timestamp dt:dt="r8">3.06477055008369E+15</Timestamp><Cur…	좌우반구com(split BVF)_3-015-1	60.021	1.0.0.165	1	-1638114674	Professional	2.0.10.242	2.0.10.353	11-13-2020	2020-11-13 오전 7:54:41	16:54:41	2.0.10.248	104	1	{/}	정오	정	오	103	1	104							KSY	List1	0		0	-1	298478	183		0	0	1	{/}	0	3	298661	0	{/}	374
좌우반구com(split BVF)_3	15	1	<?xml version="1.0"?>\n<Clock xmlns:dt="urn:schemas-microsoft-com:datatypes"><Description dt:dt="string">E-Prime Primary Realtime Clock</Description><StartTime><Timestamp dt:dt="int">0</Timestamp><DateUtc dt:dt="string">2020-11-13T07:54:41Z</DateUtc></StartTime><FrequencyChanges><FrequencyChange><Frequency dt:dt="r8">2699980000</Frequency><Timestamp dt:dt="r8">3.06477055008369E+15</Timestamp><Cur…	좌우반구com(split BVF)_3-015-1	60.021	1.0.0.165	1	-1638114674	Professional	2.0.10.242	2.0.10.353	11-13-2020	2020-11-13 오전 7:54:41	16:54:41	2.0.10.248	292	1	{/}	정책	정	책							8	1	28	KSY	List3	0		0	-1	925339	183		0	0	1	{/}	0	3	925522	0	{/}	495
좌우반구com(split BVF)_3	15	1	<?xml version="1.0"?>\n<Clock xmlns:dt="urn:schemas-microsoft-com:datatypes"><Description dt:dt="string">E-Prime Primary Realtime Clock</Description><StartTime><Timestamp dt:dt="int">0</Timestamp><DateUtc dt:dt="string">2020-11-13T07:54:41Z</DateUtc></StartTime><FrequencyChanges><FrequencyChange><Frequency dt:dt="r8">2699980000</Frequency><Timestamp dt:dt="r8">3.06477055008369E+15</Timestamp><Cur…	좌우반구com(split BVF)_3-015-1	60.021	1.0.0.165	1	-1638114674	Professional	2.0.10.242	2.0.10.353	11-13-2020	2020-11-13 오전 7:54:41	16:54:41	2.0.10.248	137	2	z	제경	제	경				40	1	5				KSY3	List2										1	z	0	4	444893	0	z	538
좌우반구com(split BVF)_3	15	1	<?xml version="1.0"?>\n<Clock xmlns:dt="urn:schemas-microsoft-com:datatypes"><Description dt:dt="string">E-Prime Primary Realtime Clock</Description><StartTime><Timestamp dt:dt="int">0</Timestamp><DateUtc dt:dt="string">2020-11-13T07:54:41Z</DateUtc></StartTime><FrequencyChanges><FrequencyChange><Frequency dt:dt="r8">2699980000</Frequency><Timestamp dt:dt="r8">3.06477055008369E+15</Timestamp><Cur…	좌우반구com(split BVF)_3-015-1	60.021	1.0.0.165	1	-1638114674	Professional	2.0.10.242	2.0.10.353	11-13-2020	2020-11-13 오전 7:54:41	16:54:41	2.0.10.248	167	1	{/}	제도	제	도				127	1	35				KSY	List2	0		0	-1	523465	183		0	0	1	{/}	0	3	523648	0	{/}	357
좌우반구com(split BVF)_3	15	1	<?xml version="1.0"?>\n<Clock xmlns:dt="urn:schemas-microsoft-com:datatypes"><Description dt:dt="string">E-Prime Primary Realtime Clock</Description><StartTime><Timestamp dt:dt="int">0</Timestamp><DateUtc dt:dt="string">2020-11-13T07:54:41Z</DateUtc></StartTime><FrequencyChanges><FrequencyChange><Frequency dt:dt="r8">2699980000</Frequency><Timestamp dt:dt="r8">3.06477055008369E+15</Timestamp><Cur…	좌우반구com(split BVF)_3-015-1	60.021	1.0.0.165	1	-1638114674	Professional	2.0.10.242	2.0.10.353	11-13-2020	2020-11-13 오전 7:54:41	16:54:41	2.0.10.248	386	2	z	제란	제	란							130	1	122	KSY2	List3										1	z	0	3	1171185	0	z	410
좌우반구com(split BVF)_3	15	1	<?xml version="1.0"?>\n<Clock xmlns:dt="urn:schemas-microsoft-com:datatypes"><Description dt:dt="string">E-Prime Primary Realtime Clock</Description><StartTime><Timestamp dt:dt="int">0</Timestamp><DateUtc dt:dt="string">2020-11-13T07:54:41Z</DateUtc></StartTime><FrequencyChanges><FrequencyChange><Frequency dt:dt="r8">2699980000</Frequency><Timestamp dt:dt="r8">3.06477055008369E+15</Timestamp><Cur…	좌우반구com(split BVF)_3-015-1	60.021	1.0.0.165	1	-1638114674	Professional	2.0.10.242	2.0.10.353	11-13-2020	2020-11-13 오전 7:54:41	16:54:41	2.0.10.248	14	1	{/}	제안	제	안	26	1	14							KSY	List1	0		0	-1	58946	184		0	0	1	{/}	0	4	59130	0	{/}	355
좌우반구com(split BVF)_3	15	1	<?xml version="1.0"?>\n<Clock xmlns:dt="urn:schemas-microsoft-com:datatypes"><Description dt:dt="string">E-Prime Primary Realtime Clock</Description><StartTime><Timestamp dt:dt="int">0</Timestamp><DateUtc dt:dt="string">2020-11-13T07:54:41Z</DateUtc></StartTime><FrequencyChanges><FrequencyChange><Frequency dt:dt="r8">2699980000</Frequency><Timestamp dt:dt="r8">3.06477055008369E+15</Timestamp><Cur…	좌우반구com(split BVF)_3-015-1	60.021	1.0.0.165	1	-1638114674	Professional	2.0.10.242	2.0.10.353	11-13-2020	2020-11-13 오전 7:54:41	16:54:41	2.0.10.248	342	1	{/}	제품	제	품							38	1	78	KSY	List3	0		0	-1	1056842	184		0	0	1	{/}	0	4	1057026	0	{/}	244
좌우반구com(split BVF)_3	15	1	<?xml version="1.0"?>\n<Clock xmlns:dt="urn:schemas-microsoft-com:datatypes"><Description dt:dt="string">E-Prime Primary Realtime Clock</Description><StartTime><Timestamp dt:dt="int">0</Timestamp><DateUtc dt:dt="string">2020-11-13T07:54:41Z</DateUtc></StartTime><FrequencyChanges><FrequencyChange><Frequency dt:dt="r8">2699980000</Frequency><Timestamp dt:dt="r8">3.06477055008369E+15</Timestamp><Cur…	좌우반구com(split BVF)_3-015-1	60.021	1.0.0.165	1	-1638114674	Professional	2.0.10.242	2.0.10.353	11-13-2020	2020-11-13 오전 7:54:41	16:54:41	2.0.10.248	381	1	{/}	조건	조	건							116	1	117	KSY	List3	0		0	0	1157990	183		0	0	1	{/}	0	3	1158173	0	{/}	294
좌우반구com(split BVF)_3	15	1	<?xml version="1.0"?>\n<Clock xmlns:dt="urn:schemas-microsoft-com:datatypes"><Description dt:dt="string">E-Prime Primary Realtime Clock</Description><StartTime><Timestamp dt:dt="int">0</Timestamp><DateUtc dt:dt="string">2020-11-13T07:54:41Z</DateUtc></StartTime><FrequencyChanges><FrequencyChange><Frequency dt:dt="r8">2699980000</Frequency><Timestamp dt:dt="r8">3.06477055008369E+15</Timestamp><Cur…	좌우반구com(split BVF)_3-015-1	60.021	1.0.0.165	1	-1638114674	Professional	2.0.10.242	2.0.10.353	11-13-2020	2020-11-13 오전 7:54:41	16:54:41	2.0.10.248	377	1	{/}	조례	조	례							68	1	113	KSY	List3	0		0	0	1147677	183		0	0	1	{/}	0	3	1147860	0	{/}	392
좌우반구com(split BVF)_3	15	1	<?xml version="1.0"?>\n<Clock xmlns:dt="urn:schemas-microsoft-com:datatypes"><Description dt:dt="string">E-Prime Primary Realtime Clock</Description><StartTime><Timestamp dt:dt="int">0</Timestamp><DateUtc dt:dt="string">2020-11-13T07:54:41Z</DateUtc></StartTime><FrequencyChanges><FrequencyChange><Frequency dt:dt="r8">2699980000</Frequency><Timestamp dt:dt="r8">3.06477055008369E+15</Timestamp><Cur…	좌우반구com(split BVF)_3-015-1	60.021	1.0.0.165	1	-1638114674	Professional	2.0.10.242	2.0.10.353	11-13-2020	2020-11-13 오전 7:54:41	16:54:41	2.0.10.248	266	1	{/}	조직	조	직							30	1	2	KSY	List3	0		0	0	855164	183		0	0	1	{/}	0	3	855347	0	{/}	278
좌우반구com(split BVF)_3	15	1	<?xml version="1.0"?>\n<Clock xmlns:dt="urn:schemas-microsoft-com:datatypes"><Description dt:dt="string">E-Prime Primary Realtime Clock</Description><StartTime><Timestamp dt:dt="int">0</Timestamp><DateUtc dt:dt="string">2020-11-13T07:54:41Z</DateUtc></StartTime><FrequencyChanges><FrequencyChange><Frequency dt:dt="r8">2699980000</Frequency><Timestamp dt:dt="r8">3.06477055008369E+15</Timestamp><Cur…	좌우반구com(split BVF)_3-015-1	60.021	1.0.0.165	1	-1638114674	Professional	2.0.10.242	2.0.10.353	11-13-2020	2020-11-13 오전 7:54:41	16:54:41	2.0.10.248	271	1	{/}	종류	종	류							114	1	7	KSY	List3	0		0	0	868193	183		0	0	1	{/}	0	3	868376	0	{/}	441
좌우반구com(split BVF)_3	15	1	<?xml version="1.0"?>\n<Clock xmlns:dt="urn:schemas-microsoft-com:datatypes"><Description dt:dt="string">E-Prime Primary Realtime Clock</Description><StartTime><Timestamp dt:dt="int">0</Timestamp><DateUtc dt:dt="string">2020-11-13T07:54:41Z</DateUtc></StartTime><FrequencyChanges><FrequencyChange><Frequency dt:dt="r8">2699980000</Frequency><Timestamp dt:dt="r8">3.06477055008369E+15</Timestamp><Cur…	좌우반구com(split BVF)_3-015-1	60.021	1.0.0.165	1	-1638114674	Professional	2.0.10.242	2.0.10.353	11-13-2020	2020-11-13 오전 7:54:41	16:54:41	2.0.10.248	310	2	z	종백	종	백							74	1	46	KSY3	List3										1	z	0	3	973838	0	z	376
좌우반구com(split BVF)_3	15	1	<?xml version="1.0"?>\n<Clock xmlns:dt="urn:schemas-microsoft-com:datatypes"><Description dt:dt="string">E-Prime Primary Realtime Clock</Description><StartTime><Timestamp dt:dt="int">0</Timestamp><DateUtc dt:dt="string">2020-11-13T07:54:41Z</DateUtc></StartTime><FrequencyChanges><FrequencyChange><Frequency dt:dt="r8">2699980000</Frequency><Timestamp dt:dt="r8">3.06477055008369E+15</Timestamp><Cur…	좌우반구com(split BVF)_3-015-1	60.021	1.0.0.165	1	-1638114674	Professional	2.0.10.242	2.0.10.353	11-13-2020	2020-11-13 오전 7:54:41	16:54:41	2.0.10.248	178	2	z	죽거	죽	거				112	1	46				KSY	List2	0		0	-1	552421	183		0	0	1	z	1	3	552604	0	z	419
좌우반구com(split BVF)_3	15	1	<?xml version="1.0"?>\n<Clock xmlns:dt="urn:schemas-microsoft-com:datatypes"><Description dt:dt="string">E-Prime Primary Realtime Clock</Description><StartTime><Timestamp dt:dt="int">0</Timestamp><DateUtc dt:dt="string">2020-11-13T07:54:41Z</DateUtc></StartTime><FrequencyChanges><FrequencyChange><Frequency dt:dt="r8">2699980000</Frequency><Timestamp dt:dt="r8">3.06477055008369E+15</Timestamp><Cur…	좌우반구com(split BVF)_3-015-1	60.021	1.0.0.165	1	-1638114674	Professional	2.0.10.242	2.0.10.353	11-13-2020	2020-11-13 오전 7:54:41	16:54:41	2.0.10.248	235	1	{/}	죽음	죽	음				97	1	103				KSY	List2	0		0	0	703118	183		0	0	1	{/}	0	3	703301	0	{/}	277
좌우반구com(split BVF)_3	15	1	<?xml version="1.0"?>\n<Clock xmlns:dt="urn:schemas-microsoft-com:datatypes"><Description dt:dt="string">E-Prime Primary Realtime Clock</Description><StartTime><Timestamp dt:dt="int">0</Timestamp><DateUtc dt:dt="string">2020-11-13T07:54:41Z</DateUtc></StartTime><FrequencyChanges><FrequencyChange><Frequency dt:dt="r8">2699980000</Frequency><Timestamp dt:dt="r8">3.06477055008369E+15</Timestamp><Cur…	좌우반구com(split BVF)_3-015-1	60.021	1.0.0.165	1	-1638114674	Professional	2.0.10.242	2.0.10.353	11-13-2020	2020-11-13 오전 7:54:41	16:54:41	2.0.10.248	246	1	{/}	준거	준	거				61	1	114				KSY	List2	0		0	-1	730958	183		0	0	1	{/}	0	3	731141	0	{/}	493
좌우반구com(split BVF)_3	15	1	<?xml version="1.0"?>\n<Clock xmlns:dt="urn:schemas-microsoft-com:datatypes"><Description dt:dt="string">E-Prime Primary Realtime Clock</Description><StartTime><Timestamp dt:dt="int">0</Timestamp><DateUtc dt:dt="string">2020-11-13T07:54:41Z</DateUtc></StartTime><FrequencyChanges><FrequencyChange><Frequency dt:dt="r8">2699980000</Frequency><Timestamp dt:dt="r8">3.06477055008369E+15</Timestamp><Cur…	좌우반구com(split BVF)_3-015-1	60.021	1.0.0.165	1	-1638114674	Professional	2.0.10.242	2.0.10.353	11-13-2020	2020-11-13 오전 7:54:41	16:54:41	2.0.10.248	392	2	z	증력	증	력							35	1	128	KSY3	List3										0	z	0	4	1186913	0	{/}	505
좌우반구com(split BVF)_3	15	1	<?xml version="1.0"?>\n<Clock xmlns:dt="urn:schemas-microsoft-com:datatypes"><Description dt:dt="string">E-Prime Primary Realtime Clock</Description><StartTime><Timestamp dt:dt="int">0</Timestamp><DateUtc dt:dt="string">2020-11-13T07:54:41Z</DateUtc></StartTime><FrequencyChanges><FrequencyChange><Frequency dt:dt="r8">2699980000</Frequency><Timestamp dt:dt="r8">3.06477055008369E+15</Timestamp><Cur…	좌우반구com(split BVF)_3-015-1	60.021	1.0.0.165	1	-1638114674	Professional	2.0.10.242	2.0.10.353	11-13-2020	2020-11-13 오전 7:54:41	16:54:41	2.0.10.248	313	1	{/}	증인	증	인							78	1	49	KSY	List3	0		0	0	981386	183		0	0	1	{/}	0	3	981569	0	{/}	277
좌우반구com(split BVF)_3	15	1	<?xml version="1.0"?>\n<Clock xmlns:dt="urn:schemas-microsoft-com:datatypes"><Description dt:dt="string">E-Prime Primary Realtime Clock</Description><StartTime><Timestamp dt:dt="int">0</Timestamp><DateUtc dt:dt="string">2020-11-13T07:54:41Z</DateUtc></StartTime><FrequencyChanges><FrequencyChange><Frequency dt:dt="r8">2699980000</Frequency><Timestamp dt:dt="r8">3.06477055008369E+15</Timestamp><Cur…	좌우반구com(split BVF)_3-015-1	60.021	1.0.0.165	1	-1638114674	Professional	2.0.10.242	2.0.10.353	11-13-2020	2020-11-13 오전 7:54:41	16:54:41	2.0.10.248	251	2	z	지님	지	님				44	1	119				KSY3	List2										1	z	0	3	744203	0	z	484
좌우반구com(split BVF)_3	15	1	<?xml version="1.0"?>\n<Clock xmlns:dt="urn:schemas-microsoft-com:datatypes"><Description dt:dt="string">E-Prime Primary Realtime Clock</Description><StartTime><Timestamp dt:dt="int">0</Timestamp><DateUtc dt:dt="string">2020-11-13T07:54:41Z</DateUtc></StartTime><FrequencyChanges><FrequencyChange><Frequency dt:dt="r8">2699980000</Frequency><Timestamp dt:dt="r8">3.06477055008369E+15</Timestamp><Cur…	좌우반구com(split BVF)_3-015-1	60.021	1.0.0.165	1	-1638114674	Professional	2.0.10.242	2.0.10.353	11-13-2020	2020-11-13 오전 7:54:41	16:54:41	2.0.10.248	357	1	{/}	지적	지	적							21	1	93	KSY	List3	0		0	0	1095429	183		0	0	1	{/}	0	3	1095612	0	{/}	410
좌우반구com(split BVF)_3	15	1	<?xml version="1.0"?>\n<Clock xmlns:dt="urn:schemas-microsoft-com:datatypes"><Description dt:dt="string">E-Prime Primary Realtime Clock</Description><StartTime><Timestamp dt:dt="int">0</Timestamp><DateUtc dt:dt="string">2020-11-13T07:54:41Z</DateUtc></StartTime><FrequencyChanges><FrequencyChange><Frequency dt:dt="r8">2699980000</Frequency><Timestamp dt:dt="r8">3.06477055008369E+15</Timestamp><Cur…	좌우반구com(split BVF)_3-015-1	60.021	1.0.0.165	1	-1638114674	Professional	2.0.10.242	2.0.10.353	11-13-2020	2020-11-13 오전 7:54:41	16:54:41	2.0.10.248	305	1	{/}	지표	지	표							118	1	41	KSY	List3	0		1	-1	960626	184		0	0	1	{/}	0	4	960810	0	{/}	294
좌우반구com(split BVF)_3	15	1	<?xml version="1.0"?>\n<Clock xmlns:dt="urn:schemas-microsoft-com:datatypes"><Description dt:dt="string">E-Prime Primary Realtime Clock</Description><StartTime><Timestamp dt:dt="int">0</Timestamp><DateUtc dt:dt="string">2020-11-13T07:54:41Z</DateUtc></StartTime><FrequencyChanges><FrequencyChange><Frequency dt:dt="r8">2699980000</Frequency><Timestamp dt:dt="r8">3.06477055008369E+15</Timestamp><Cur…	좌우반구com(split BVF)_3-015-1	60.021	1.0.0.165	1	-1638114674	Professional	2.0.10.242	2.0.10.353	11-13-2020	2020-11-13 오전 7:54:41	16:54:41	2.0.10.248	241	1	{/}	지혜	지	혜				122	1	109				KSY	List2	0		0	-1	718612	184		0	0	1	{/}	0	4	718796	0	{/}	289
좌우반구com(split BVF)_3	15	1	<?xml version="1.0"?>\n<Clock xmlns:dt="urn:schemas-microsoft-com:datatypes"><Description dt:dt="string">E-Prime Primary Realtime Clock</Description><StartTime><Timestamp dt:dt="int">0</Timestamp><DateUtc dt:dt="string">2020-11-13T07:54:41Z</DateUtc></StartTime><FrequencyChanges><FrequencyChange><Frequency dt:dt="r8">2699980000</Frequency><Timestamp dt:dt="r8">3.06477055008369E+15</Timestamp><Cur…	좌우반구com(split BVF)_3-015-1	60.021	1.0.0.165	1	-1638114674	Professional	2.0.10.242	2.0.10.353	11-13-2020	2020-11-13 오전 7:54:41	16:54:41	2.0.10.248	135	2	z	직매	직	매				87	1	3				KSY	List2	0		0	0	439645	183		0	0	1	z	0	3	439828	0	z	299
좌우반구com(split BVF)_3	15	1	<?xml version="1.0"?>\n<Clock xmlns:dt="urn:schemas-microsoft-com:datatypes"><Description dt:dt="string">E-Prime Primary Realtime Clock</Description><StartTime><Timestamp dt:dt="int">0</Timestamp><DateUtc dt:dt="string">2020-11-13T07:54:41Z</DateUtc></StartTime><FrequencyChanges><FrequencyChange><Frequency dt:dt="r8">2699980000</Frequency><Timestamp dt:dt="r8">3.06477055008369E+15</Timestamp><Cur…	좌우반구com(split BVF)_3-015-1	60.021	1.0.0.165	1	-1638114674	Professional	2.0.10.242	2.0.10.353	11-13-2020	2020-11-13 오전 7:54:41	16:54:41	2.0.10.248	23	1	{/}	직장	직	장	72	1	23							KSY	List1	0		0	-1	82771	183		0	0	1	{/}	1	3	82954	0	{/}	355
좌우반구com(split BVF)_3	15	1	<?xml version="1.0"?>\n<Clock xmlns:dt="urn:schemas-microsoft-com:datatypes"><Description dt:dt="string">E-Prime Primary Realtime Clock</Description><StartTime><Timestamp dt:dt="int">0</Timestamp><DateUtc dt:dt="string">2020-11-13T07:54:41Z</DateUtc></StartTime><FrequencyChanges><FrequencyChange><Frequency dt:dt="r8">2699980000</Frequency><Timestamp dt:dt="r8">3.06477055008369E+15</Timestamp><Cur…	좌우반구com(split BVF)_3-015-1	60.021	1.0.0.165	1	-1638114674	Professional	2.0.10.242	2.0.10.353	11-13-2020	2020-11-13 오전 7:54:41	16:54:41	2.0.10.248	2	2	z	진회	진	회	1	1	2							KSY3	List1										1	z	0	3	27624	0	z	389
좌우반구com(split BVF)_3	15	1	<?xml version="1.0"?>\n<Clock xmlns:dt="urn:schemas-microsoft-com:datatypes"><Description dt:dt="string">E-Prime Primary Realtime Clock</Description><StartTime><Timestamp dt:dt="int">0</Timestamp><DateUtc dt:dt="string">2020-11-13T07:54:41Z</DateUtc></StartTime><FrequencyChanges><FrequencyChange><Frequency dt:dt="r8">2699980000</Frequency><Timestamp dt:dt="r8">3.06477055008369E+15</Timestamp><Cur…	좌우반구com(split BVF)_3-015-1	60.021	1.0.0.165	1	-1638114674	Professional	2.0.10.242	2.0.10.353	11-13-2020	2020-11-13 오전 7:54:41	16:54:41	2.0.10.248	341	1	{/}	질서	질	서							22	1	77	KSY	List3	0		0	-1	1054360	183		0	0	1	{/}	0	3	1054543	0	{/}	278
좌우반구com(split BVF)_3	15	1	<?xml version="1.0"?>\n<Clock xmlns:dt="urn:schemas-microsoft-com:datatypes"><Description dt:dt="string">E-Prime Primary Realtime Clock</Description><StartTime><Timestamp dt:dt="int">0</Timestamp><DateUtc dt:dt="string">2020-11-13T07:54:41Z</DateUtc></StartTime><FrequencyChanges><FrequencyChange><Frequency dt:dt="r8">2699980000</Frequency><Timestamp dt:dt="r8">3.06477055008369E+15</Timestamp><Cur…	좌우반구com(split BVF)_3-015-1	60.021	1.0.0.165	1	-1638114674	Professional	2.0.10.242	2.0.10.353	11-13-2020	2020-11-13 오전 7:54:41	16:54:41	2.0.10.248	360	1	{/}	차량	차	량							96	1	96	KSY	List3	0		0	-1	1103359	183		0	0	1	{/}	1	3	1103542	0	{/}	335
좌우반구com(split BVF)_3	15	1	<?xml version="1.0"?>\n<Clock xmlns:dt="urn:schemas-microsoft-com:datatypes"><Description dt:dt="string">E-Prime Primary Realtime Clock</Description><StartTime><Timestamp dt:dt="int">0</Timestamp><DateUtc dt:dt="string">2020-11-13T07:54:41Z</DateUtc></StartTime><FrequencyChanges><FrequencyChange><Frequency dt:dt="r8">2699980000</Frequency><Timestamp dt:dt="r8">3.06477055008369E+15</Timestamp><Cur…	좌우반구com(split BVF)_3-015-1	60.021	1.0.0.165	1	-1638114674	Professional	2.0.10.242	2.0.10.353	11-13-2020	2020-11-13 오전 7:54:41	16:54:41	2.0.10.248	124	1	{/}	차익	차	익	47	1	124							KSY	List1	0		0	-1	351309	183		0	0	1	{/}	1	3	351492	0	{/}	573
좌우반구com(split BVF)_3	15	1	<?xml version="1.0"?>\n<Clock xmlns:dt="urn:schemas-microsoft-com:datatypes"><Description dt:dt="string">E-Prime Primary Realtime Clock</Description><StartTime><Timestamp dt:dt="int">0</Timestamp><DateUtc dt:dt="string">2020-11-13T07:54:41Z</DateUtc></StartTime><FrequencyChanges><FrequencyChange><Frequency dt:dt="r8">2699980000</Frequency><Timestamp dt:dt="r8">3.06477055008369E+15</Timestamp><Cur…	좌우반구com(split BVF)_3-015-1	60.021	1.0.0.165	1	-1638114674	Professional	2.0.10.242	2.0.10.353	11-13-2020	2020-11-13 오전 7:54:41	16:54:41	2.0.10.248	41	2	z	착반	착	반	30	1	41							KSY3	List1										1	z	0	4	130538	0	z	459
좌우반구com(split BVF)_3	15	1	<?xml version="1.0"?>\n<Clock xmlns:dt="urn:schemas-microsoft-com:datatypes"><Description dt:dt="string">E-Prime Primary Realtime Clock</Description><StartTime><Timestamp dt:dt="int">0</Timestamp><DateUtc dt:dt="string">2020-11-13T07:54:41Z</DateUtc></StartTime><FrequencyChanges><FrequencyChange><Frequency dt:dt="r8">2699980000</Frequency><Timestamp dt:dt="r8">3.06477055008369E+15</Timestamp><Cur…	좌우반구com(split BVF)_3-015-1	60.021	1.0.0.165	1	-1638114674	Professional	2.0.10.242	2.0.10.353	11-13-2020	2020-11-13 오전 7:54:41	16:54:41	2.0.10.248	40	1	{/}	책임	책	임	112	1	40							KSY	List1	0		0	-1	127805	183		0	0	1	{/}	1	3	127988	0	{/}	345
좌우반구com(split BVF)_3	15	1	<?xml version="1.0"?>\n<Clock xmlns:dt="urn:schemas-microsoft-com:datatypes"><Description dt:dt="string">E-Prime Primary Realtime Clock</Description><StartTime><Timestamp dt:dt="int">0</Timestamp><DateUtc dt:dt="string">2020-11-13T07:54:41Z</DateUtc></StartTime><FrequencyChanges><FrequencyChange><Frequency dt:dt="r8">2699980000</Frequency><Timestamp dt:dt="r8">3.06477055008369E+15</Timestamp><Cur…	좌우반구com(split BVF)_3-015-1	60.021	1.0.0.165	1	-1638114674	Professional	2.0.10.242	2.0.10.353	11-13-2020	2020-11-13 오전 7:54:41	16:54:41	2.0.10.248	21	2	z	책희	책	희	104	1	21							KSY	List1	0		0	0	77440	183		0	0	1	z	0	3	77623	0	z	430
좌우반구com(split BVF)_3	15	1	<?xml version="1.0"?>\n<Clock xmlns:dt="urn:schemas-microsoft-com:datatypes"><Description dt:dt="string">E-Prime Primary Realtime Clock</Description><StartTime><Timestamp dt:dt="int">0</Timestamp><DateUtc dt:dt="string">2020-11-13T07:54:41Z</DateUtc></StartTime><FrequencyChanges><FrequencyChange><Frequency dt:dt="r8">2699980000</Frequency><Timestamp dt:dt="r8">3.06477055008369E+15</Timestamp><Cur…	좌우반구com(split BVF)_3-015-1	60.021	1.0.0.165	1	-1638114674	Professional	2.0.10.242	2.0.10.353	11-13-2020	2020-11-13 오전 7:54:41	16:54:41	2.0.10.248	221	2	z	청휘	청	휘				1	1	89				KSY2	List2										1	z	0	3	667164	0	z	399
좌우반구com(split BVF)_3	15	1	<?xml version="1.0"?>\n<Clock xmlns:dt="urn:schemas-microsoft-com:datatypes"><Description dt:dt="string">E-Prime Primary Realtime Clock</Description><StartTime><Timestamp dt:dt="int">0</Timestamp><DateUtc dt:dt="string">2020-11-13T07:54:41Z</DateUtc></StartTime><FrequencyChanges><FrequencyChange><Frequency dt:dt="r8">2699980000</Frequency><Timestamp dt:dt="r8">3.06477055008369E+15</Timestamp><Cur…	좌우반구com(split BVF)_3-015-1	60.021	1.0.0.165	1	-1638114674	Professional	2.0.10.242	2.0.10.353	11-13-2020	2020-11-13 오전 7:54:41	16:54:41	2.0.10.248	109	2	z	체행	체	행	3	1	109							KSY2	List1										1	z	0	3	312040	0	z	473
좌우반구com(split BVF)_3	15	1	<?xml version="1.0"?>\n<Clock xmlns:dt="urn:schemas-microsoft-com:datatypes"><Description dt:dt="string">E-Prime Primary Realtime Clock</Description><StartTime><Timestamp dt:dt="int">0</Timestamp><DateUtc dt:dt="string">2020-11-13T07:54:41Z</DateUtc></StartTime><FrequencyChanges><FrequencyChange><Frequency dt:dt="r8">2699980000</Frequency><Timestamp dt:dt="r8">3.06477055008369E+15</Timestamp><Cur…	좌우반구com(split BVF)_3-015-1	60.021	1.0.0.165	1	-1638114674	Professional	2.0.10.242	2.0.10.353	11-13-2020	2020-11-13 오전 7:54:41	16:54:41	2.0.10.248	352	1	{/}	체험	체	험							61	1	88	KSY	List3	0		0	-1	1082300	183		0	0	1	{/}	0	3	1082483	0	{/}	289
좌우반구com(split BVF)_3	15	1	<?xml version="1.0"?>\n<Clock xmlns:dt="urn:schemas-microsoft-com:datatypes"><Description dt:dt="string">E-Prime Primary Realtime Clock</Description><StartTime><Timestamp dt:dt="int">0</Timestamp><DateUtc dt:dt="string">2020-11-13T07:54:41Z</DateUtc></StartTime><FrequencyChanges><FrequencyChange><Frequency dt:dt="r8">2699980000</Frequency><Timestamp dt:dt="r8">3.06477055008369E+15</Timestamp><Cur…	좌우반구com(split BVF)_3-015-1	60.021	1.0.0.165	1	-1638114674	Professional	2.0.10.242	2.0.10.353	11-13-2020	2020-11-13 오전 7:54:41	16:54:41	2.0.10.248	380	1	{/}	최고	최	고							39	1	116	KSY	List3	0		0	-1	1155474	183		0	0	1	{/}	1	3	1155657	0	{/}	314
좌우반구com(split BVF)_3	15	1	<?xml version="1.0"?>\n<Clock xmlns:dt="urn:schemas-microsoft-com:datatypes"><Description dt:dt="string">E-Prime Primary Realtime Clock</Description><StartTime><Timestamp dt:dt="int">0</Timestamp><DateUtc dt:dt="string">2020-11-13T07:54:41Z</DateUtc></StartTime><FrequencyChanges><FrequencyChange><Frequency dt:dt="r8">2699980000</Frequency><Timestamp dt:dt="r8">3.06477055008369E+15</Timestamp><Cur…	좌우반구com(split BVF)_3-015-1	60.021	1.0.0.165	1	-1638114674	Professional	2.0.10.242	2.0.10.353	11-13-2020	2020-11-13 오전 7:54:41	16:54:41	2.0.10.248	232	2	z	최여	최	여				38	1	100				KSY2	List2										1	z	1	3	695570	0	z	361
좌우반구com(split BVF)_3	15	1	<?xml version="1.0"?>\n<Clock xmlns:dt="urn:schemas-microsoft-com:datatypes"><Description dt:dt="string">E-Prime Primary Realtime Clock</Description><StartTime><Timestamp dt:dt="int">0</Timestamp><DateUtc dt:dt="string">2020-11-13T07:54:41Z</DateUtc></StartTime><FrequencyChanges><FrequencyChange><Frequency dt:dt="r8">2699980000</Frequency><Timestamp dt:dt="r8">3.06477055008369E+15</Timestamp><Cur…	좌우반구com(split BVF)_3-015-1	60.021	1.0.0.165	1	-1638114674	Professional	2.0.10.242	2.0.10.353	11-13-2020	2020-11-13 오전 7:54:41	16:54:41	2.0.10.248	233	2	z	최횟	최	횟				50	1	101				KSY2	List2										1	z	0	3	698136	0	z	363
좌우반구com(split BVF)_3	15	1	<?xml version="1.0"?>\n<Clock xmlns:dt="urn:schemas-microsoft-com:datatypes"><Description dt:dt="string">E-Prime Primary Realtime Clock</Description><StartTime><Timestamp dt:dt="int">0</Timestamp><DateUtc dt:dt="string">2020-11-13T07:54:41Z</DateUtc></StartTime><FrequencyChanges><FrequencyChange><Frequency dt:dt="r8">2699980000</Frequency><Timestamp dt:dt="r8">3.06477055008369E+15</Timestamp><Cur…	좌우반구com(split BVF)_3-015-1	60.021	1.0.0.165	1	-1638114674	Professional	2.0.10.242	2.0.10.353	11-13-2020	2020-11-13 오전 7:54:41	16:54:41	2.0.10.248	228	2	z	축허	축	허				65	1	96				KSY3	List2										1	z	0	4	685241	0	z	531
좌우반구com(split BVF)_3	15	1	<?xml version="1.0"?>\n<Clock xmlns:dt="urn:schemas-microsoft-com:datatypes"><Description dt:dt="string">E-Prime Primary Realtime Clock</Description><StartTime><Timestamp dt:dt="int">0</Timestamp><DateUtc dt:dt="string">2020-11-13T07:54:41Z</DateUtc></StartTime><FrequencyChanges><FrequencyChange><Frequency dt:dt="r8">2699980000</Frequency><Timestamp dt:dt="r8">3.06477055008369E+15</Timestamp><Cur…	좌우반구com(split BVF)_3-015-1	60.021	1.0.0.165	1	-1638114674	Professional	2.0.10.242	2.0.10.353	11-13-2020	2020-11-13 오전 7:54:41	16:54:41	2.0.10.248	230	2	z	축헤	축	헤				77	1	98				KSY3	List2										1	z	0	3	690489	0	z	346
좌우반구com(split BVF)_3	15	1	<?xml version="1.0"?>\n<Clock xmlns:dt="urn:schemas-microsoft-com:datatypes"><Description dt:dt="string">E-Prime Primary Realtime Clock</Description><StartTime><Timestamp dt:dt="int">0</Timestamp><DateUtc dt:dt="string">2020-11-13T07:54:41Z</DateUtc></StartTime><FrequencyChanges><FrequencyChange><Frequency dt:dt="r8">2699980000</Frequency><Timestamp dt:dt="r8">3.06477055008369E+15</Timestamp><Cur…	좌우반구com(split BVF)_3-015-1	60.021	1.0.0.165	1	-1638114674	Professional	2.0.10.242	2.0.10.353	11-13-2020	2020-11-13 오전 7:54:41	16:54:41	2.0.10.248	383	2	z	축희	축	희							34	1	119	KSY	List3	0		0	-1	1163188	183		0	0	1	z	0	3	1163371	0	z	312
좌우반구com(split BVF)_3	15	1	<?xml version="1.0"?>\n<Clock xmlns:dt="urn:schemas-microsoft-com:datatypes"><Description dt:dt="string">E-Prime Primary Realtime Clock</Description><StartTime><Timestamp dt:dt="int">0</Timestamp><DateUtc dt:dt="string">2020-11-13T07:54:41Z</DateUtc></StartTime><FrequencyChanges><FrequencyChange><Frequency dt:dt="r8">2699980000</Frequency><Timestamp dt:dt="r8">3.06477055008369E+15</Timestamp><Cur…	좌우반구com(split BVF)_3-015-1	60.021	1.0.0.165	1	-1638114674	Professional	2.0.10.242	2.0.10.353	11-13-2020	2020-11-13 오전 7:54:41	16:54:41	2.0.10.248	190	2	z	측개	측	개				74	1	58				KSY3	List2										1	z	1	3	584193	0	z	357
좌우반구com(split BVF)_3	15	1	<?xml version="1.0"?>\n<Clock xmlns:dt="urn:schemas-microsoft-com:datatypes"><Description dt:dt="string">E-Prime Primary Realtime Clock</Description><StartTime><Timestamp dt:dt="int">0</Timestamp><DateUtc dt:dt="string">2020-11-13T07:54:41Z</DateUtc></StartTime><FrequencyChanges><FrequencyChange><Frequency dt:dt="r8">2699980000</Frequency><Timestamp dt:dt="r8">3.06477055008369E+15</Timestamp><Cur…	좌우반구com(split BVF)_3-015-1	60.021	1.0.0.165	1	-1638114674	Professional	2.0.10.242	2.0.10.353	11-13-2020	2020-11-13 오전 7:54:41	16:54:41	2.0.10.248	147	1	{/}	치안	치	안				70	1	15				KSY	List2	0		0	-1	471050	183		0	0	1	{/}	0	3	471233	0	{/}	287
좌우반구com(split BVF)_3	15	1	<?xml version="1.0"?>\n<Clock xmlns:dt="urn:schemas-microsoft-com:datatypes"><Description dt:dt="string">E-Prime Primary Realtime Clock</Description><StartTime><Timestamp dt:dt="int">0</Timestamp><DateUtc dt:dt="string">2020-11-13T07:54:41Z</DateUtc></StartTime><FrequencyChanges><FrequencyChange><Frequency dt:dt="r8">2699980000</Frequency><Timestamp dt:dt="r8">3.06477055008369E+15</Timestamp><Cur…	좌우반구com(split BVF)_3-015-1	60.021	1.0.0.165	1	-1638114674	Professional	2.0.10.242	2.0.10.353	11-13-2020	2020-11-13 오전 7:54:41	16:54:41	2.0.10.248	240	2	z	치책	치	책				111	1	108				KSY2	List2										1	z	1	3	716146	0	z	448
좌우반구com(split BVF)_3	15	1	<?xml version="1.0"?>\n<Clock xmlns:dt="urn:schemas-microsoft-com:datatypes"><Description dt:dt="string">E-Prime Primary Realtime Clock</Description><StartTime><Timestamp dt:dt="int">0</Timestamp><DateUtc dt:dt="string">2020-11-13T07:54:41Z</DateUtc></StartTime><FrequencyChanges><FrequencyChange><Frequency dt:dt="r8">2699980000</Frequency><Timestamp dt:dt="r8">3.06477055008369E+15</Timestamp><Cur…	좌우반구com(split BVF)_3-015-1	60.021	1.0.0.165	1	-1638114674	Professional	2.0.10.242	2.0.10.353	11-13-2020	2020-11-13 오전 7:54:41	16:54:41	2.0.10.248	84	2	z	치향	치	향	40	1	84							KSY2	List1										1	z	0	4	245547	0	z	493
좌우반구com(split BVF)_3	15	1	<?xml version="1.0"?>\n<Clock xmlns:dt="urn:schemas-microsoft-com:datatypes"><Description dt:dt="string">E-Prime Primary Realtime Clock</Description><StartTime><Timestamp dt:dt="int">0</Timestamp><DateUtc dt:dt="string">2020-11-13T07:54:41Z</DateUtc></StartTime><FrequencyChanges><FrequencyChange><Frequency dt:dt="r8">2699980000</Frequency><Timestamp dt:dt="r8">3.06477055008369E+15</Timestamp><Cur…	좌우반구com(split BVF)_3-015-1	60.021	1.0.0.165	1	-1638114674	Professional	2.0.10.242	2.0.10.353	11-13-2020	2020-11-13 오전 7:54:41	16:54:41	2.0.10.248	11	1	{/}	타격	타	격	119	1	11							KSY	List1	0		0	0	50816	183		0	0	1	{/}	0	3	50999	0	{/}	414
좌우반구com(split BVF)_3	15	1	<?xml version="1.0"?>\n<Clock xmlns:dt="urn:schemas-microsoft-com:datatypes"><Description dt:dt="string">E-Prime Primary Realtime Clock</Description><StartTime><Timestamp dt:dt="int">0</Timestamp><DateUtc dt:dt="string">2020-11-13T07:54:41Z</DateUtc></StartTime><FrequencyChanges><FrequencyChange><Frequency dt:dt="r8">2699980000</Frequency><Timestamp dt:dt="r8">3.06477055008369E+15</Timestamp><Cur…	좌우반구com(split BVF)_3-015-1	60.021	1.0.0.165	1	-1638114674	Professional	2.0.10.242	2.0.10.353	11-13-2020	2020-11-13 오전 7:54:41	16:54:41	2.0.10.248	15	1	{/}	탈퇴	탈	퇴	65	1	15							KSY	List1	0		0	-1	61495	184		0	0	1	{/}	0	4	61679	0	{/}	366
좌우반구com(split BVF)_3	15	1	<?xml version="1.0"?>\n<Clock xmlns:dt="urn:schemas-microsoft-com:datatypes"><Description dt:dt="string">E-Prime Primary Realtime Clock</Description><StartTime><Timestamp dt:dt="int">0</Timestamp><DateUtc dt:dt="string">2020-11-13T07:54:41Z</DateUtc></StartTime><FrequencyChanges><FrequencyChange><Frequency dt:dt="r8">2699980000</Frequency><Timestamp dt:dt="r8">3.06477055008369E+15</Timestamp><Cur…	좌우반구com(split BVF)_3-015-1	60.021	1.0.0.165	1	-1638114674	Professional	2.0.10.242	2.0.10.353	11-13-2020	2020-11-13 오전 7:54:41	16:54:41	2.0.10.248	143	2	z	태스	태	스				23	1	11				KSY2	List2										1	z	0	3	460887	0	z	377
좌우반구com(split BVF)_3	15	1	<?xml version="1.0"?>\n<Clock xmlns:dt="urn:schemas-microsoft-com:datatypes"><Description dt:dt="string">E-Prime Primary Realtime Clock</Description><StartTime><Timestamp dt:dt="int">0</Timestamp><DateUtc dt:dt="string">2020-11-13T07:54:41Z</DateUtc></StartTime><FrequencyChanges><FrequencyChange><Frequency dt:dt="r8">2699980000</Frequency><Timestamp dt:dt="r8">3.06477055008369E+15</Timestamp><Cur…	좌우반구com(split BVF)_3-015-1	60.021	1.0.0.165	1	-1638114674	Professional	2.0.10.242	2.0.10.353	11-13-2020	2020-11-13 오전 7:54:41	16:54:41	2.0.10.248	157	1	{/}	택시	택	시				75	1	25				KSY	List2	0		0	-1	497041	183		0	0	1	{/}	0	3	497224	0	{/}	416
좌우반구com(split BVF)_3	15	1	<?xml version="1.0"?>\n<Clock xmlns:dt="urn:schemas-microsoft-com:datatypes"><Description dt:dt="string">E-Prime Primary Realtime Clock</Description><StartTime><Timestamp dt:dt="int">0</Timestamp><DateUtc dt:dt="string">2020-11-13T07:54:41Z</DateUtc></StartTime><FrequencyChanges><FrequencyChange><Frequency dt:dt="r8">2699980000</Frequency><Timestamp dt:dt="r8">3.06477055008369E+15</Timestamp><Cur…	좌우반구com(split BVF)_3-015-1	60.021	1.0.0.165	1	-1638114674	Professional	2.0.10.242	2.0.10.353	11-13-2020	2020-11-13 오전 7:54:41	16:54:41	2.0.10.248	159	2	z	택정	택	정				9	1	27				KSY2	List2										1	z	1	3	502522	0	z	430
좌우반구com(split BVF)_3	15	1	<?xml version="1.0"?>\n<Clock xmlns:dt="urn:schemas-microsoft-com:datatypes"><Description dt:dt="string">E-Prime Primary Realtime Clock</Description><StartTime><Timestamp dt:dt="int">0</Timestamp><DateUtc dt:dt="string">2020-11-13T07:54:41Z</DateUtc></StartTime><FrequencyChanges><FrequencyChange><Frequency dt:dt="r8">2699980000</Frequency><Timestamp dt:dt="r8">3.06477055008369E+15</Timestamp><Cur…	좌우반구com(split BVF)_3-015-1	60.021	1.0.0.165	1	-1638114674	Professional	2.0.10.242	2.0.10.353	11-13-2020	2020-11-13 오전 7:54:41	16:54:41	2.0.10.248	308	2	z	통락	통	락							17	1	44	KSY	List3	0		0	-1	968390	184		0	0	1	z	0	4	968574	0	z	497
좌우반구com(split BVF)_3	15	1	<?xml version="1.0"?>\n<Clock xmlns:dt="urn:schemas-microsoft-com:datatypes"><Description dt:dt="string">E-Prime Primary Realtime Clock</Description><StartTime><Timestamp dt:dt="int">0</Timestamp><DateUtc dt:dt="string">2020-11-13T07:54:41Z</DateUtc></StartTime><FrequencyChanges><FrequencyChange><Frequency dt:dt="r8">2699980000</Frequency><Timestamp dt:dt="r8">3.06477055008369E+15</Timestamp><Cur…	좌우반구com(split BVF)_3-015-1	60.021	1.0.0.165	1	-1638114674	Professional	2.0.10.242	2.0.10.353	11-13-2020	2020-11-13 오전 7:54:41	16:54:41	2.0.10.248	225	2	z	통록	통	록				14	1	93				KSY3	List2										1	z	0	3	677427	0	z	368
좌우반구com(split BVF)_3	15	1	<?xml version="1.0"?>\n<Clock xmlns:dt="urn:schemas-microsoft-com:datatypes"><Description dt:dt="string">E-Prime Primary Realtime Clock</Description><StartTime><Timestamp dt:dt="int">0</Timestamp><DateUtc dt:dt="string">2020-11-13T07:54:41Z</DateUtc></StartTime><FrequencyChanges><FrequencyChange><Frequency dt:dt="r8">2699980000</Frequency><Timestamp dt:dt="r8">3.06477055008369E+15</Timestamp><Cur…	좌우반구com(split BVF)_3-015-1	60.021	1.0.0.165	1	-1638114674	Professional	2.0.10.242	2.0.10.353	11-13-2020	2020-11-13 오전 7:54:41	16:54:41	2.0.10.248	321	2	z	통류	통	류							11	1	57	KSY3	List3										1	z	0	3	1001795	0	z	436
좌우반구com(split BVF)_3	15	1	<?xml version="1.0"?>\n<Clock xmlns:dt="urn:schemas-microsoft-com:datatypes"><Description dt:dt="string">E-Prime Primary Realtime Clock</Description><StartTime><Timestamp dt:dt="int">0</Timestamp><DateUtc dt:dt="string">2020-11-13T07:54:41Z</DateUtc></StartTime><FrequencyChanges><FrequencyChange><Frequency dt:dt="r8">2699980000</Frequency><Timestamp dt:dt="r8">3.06477055008369E+15</Timestamp><Cur…	좌우반구com(split BVF)_3-015-1	60.021	1.0.0.165	1	-1638114674	Professional	2.0.10.242	2.0.10.353	11-13-2020	2020-11-13 오전 7:54:41	16:54:41	2.0.10.248	274	2	z	퇴착	퇴	착							115	1	10	KSY3	List3										1	z	1	3	876306	0	z	672
좌우반구com(split BVF)_3	15	1	<?xml version="1.0"?>\n<Clock xmlns:dt="urn:schemas-microsoft-com:datatypes"><Description dt:dt="string">E-Prime Primary Realtime Clock</Description><StartTime><Timestamp dt:dt="int">0</Timestamp><DateUtc dt:dt="string">2020-11-13T07:54:41Z</DateUtc></StartTime><FrequencyChanges><FrequencyChange><Frequency dt:dt="r8">2699980000</Frequency><Timestamp dt:dt="r8">3.06477055008369E+15</Timestamp><Cur…	좌우반구com(split BVF)_3-015-1	60.021	1.0.0.165	1	-1638114674	Professional	2.0.10.242	2.0.10.353	11-13-2020	2020-11-13 오전 7:54:41	16:54:41	2.0.10.248	5	1	{/}	판단	판	단	49	1	5							KSY	List1	0		0	-1	35188	183		0	0	1	{/}	0	3	35371	0	{/}	290
좌우반구com(split BVF)_3	15	1	<?xml version="1.0"?>\n<Clock xmlns:dt="urn:schemas-microsoft-com:datatypes"><Description dt:dt="string">E-Prime Primary Realtime Clock</Description><StartTime><Timestamp dt:dt="int">0</Timestamp><DateUtc dt:dt="string">2020-11-13T07:54:41Z</DateUtc></StartTime><FrequencyChanges><FrequencyChange><Frequency dt:dt="r8">2699980000</Frequency><Timestamp dt:dt="r8">3.06477055008369E+15</Timestamp><Cur…	좌우반구com(split BVF)_3-015-1	60.021	1.0.0.165	1	-1638114674	Professional	2.0.10.242	2.0.10.353	11-13-2020	2020-11-13 오전 7:54:41	16:54:41	2.0.10.248	244	1	{/}	판매	판	매				64	1	112				KSY	List2	0		0	-1	726126	184		0	0	1	{/}	0	4	726310	0	{/}	156
좌우반구com(split BVF)_3	15	1	<?xml version="1.0"?>\n<Clock xmlns:dt="urn:schemas-microsoft-com:datatypes"><Description dt:dt="string">E-Prime Primary Realtime Clock</Description><StartTime><Timestamp dt:dt="int">0</Timestamp><DateUtc dt:dt="string">2020-11-13T07:54:41Z</DateUtc></StartTime><FrequencyChanges><FrequencyChange><Frequency dt:dt="r8">2699980000</Frequency><Timestamp dt:dt="r8">3.06477055008369E+15</Timestamp><Cur…	좌우반구com(split BVF)_3-015-1	60.021	1.0.0.165	1	-1638114674	Professional	2.0.10.242	2.0.10.353	11-13-2020	2020-11-13 오전 7:54:41	16:54:41	2.0.10.248	375	1	{/}	표현	표	현							105	1	111	KSY	List3	0		1	-1	1142528	184		0	0	1	{/}	0	4	1142712	0	{/}	307
좌우반구com(split BVF)_3	15	1	<?xml version="1.0"?>\n<Clock xmlns:dt="urn:schemas-microsoft-com:datatypes"><Description dt:dt="string">E-Prime Primary Realtime Clock</Description><StartTime><Timestamp dt:dt="int">0</Timestamp><DateUtc dt:dt="string">2020-11-13T07:54:41Z</DateUtc></StartTime><FrequencyChanges><FrequencyChange><Frequency dt:dt="r8">2699980000</Frequency><Timestamp dt:dt="r8">3.06477055008369E+15</Timestamp><Cur…	좌우반구com(split BVF)_3-015-1	60.021	1.0.0.165	1	-1638114674	Professional	2.0.10.242	2.0.10.353	11-13-2020	2020-11-13 오전 7:54:41	16:54:41	2.0.10.248	362	2	z	품결	품	결							127	1	98	KSY3	List3										0	z	1	3	1108607	0	{/}	550
좌우반구com(split BVF)_3	15	1	<?xml version="1.0"?>\n<Clock xmlns:dt="urn:schemas-microsoft-com:datatypes"><Description dt:dt="string">E-Prime Primary Realtime Clock</Description><StartTime><Timestamp dt:dt="int">0</Timestamp><DateUtc dt:dt="string">2020-11-13T07:54:41Z</DateUtc></StartTime><FrequencyChanges><FrequencyChange><Frequency dt:dt="r8">2699980000</Frequency><Timestamp dt:dt="r8">3.06477055008369E+15</Timestamp><Cur…	좌우반구com(split BVF)_3-015-1	60.021	1.0.0.165	1	-1638114674	Professional	2.0.10.242	2.0.10.353	11-13-2020	2020-11-13 오전 7:54:41	16:54:41	2.0.10.248	193	2	z	필관	필	관				5	1	61				KSY3	List2										1	z	0	3	592107	0	z	617
좌우반구com(split BVF)_3	15	1	<?xml version="1.0"?>\n<Clock xmlns:dt="urn:schemas-microsoft-com:datatypes"><Description dt:dt="string">E-Prime Primary Realtime Clock</Description><StartTime><Timestamp dt:dt="int">0</Timestamp><DateUtc dt:dt="string">2020-11-13T07:54:41Z</DateUtc></StartTime><FrequencyChanges><FrequencyChange><Frequency dt:dt="r8">2699980000</Frequency><Timestamp dt:dt="r8">3.06477055008369E+15</Timestamp><Cur…	좌우반구com(split BVF)_3-015-1	60.021	1.0.0.165	1	-1638114674	Professional	2.0.10.242	2.0.10.353	11-13-2020	2020-11-13 오전 7:54:41	16:54:41	2.0.10.248	80	1	{/}	필수	필	수	99	1	80							KSY	List1	0		0	0	234651	183		0	0	1	{/}	0	3	234834	0	{/}	460
좌우반구com(split BVF)_3	15	1	<?xml version="1.0"?>\n<Clock xmlns:dt="urn:schemas-microsoft-com:datatypes"><Description dt:dt="string">E-Prime Primary Realtime Clock</Description><StartTime><Timestamp dt:dt="int">0</Timestamp><DateUtc dt:dt="string">2020-11-13T07:54:41Z</DateUtc></StartTime><FrequencyChanges><FrequencyChange><Frequency dt:dt="r8">2699980000</Frequency><Timestamp dt:dt="r8">3.06477055008369E+15</Timestamp><Cur…	좌우반구com(split BVF)_3-015-1	60.021	1.0.0.165	1	-1638114674	Professional	2.0.10.242	2.0.10.353	11-13-2020	2020-11-13 오전 7:54:41	16:54:41	2.0.10.248	303	1	{/}	핑계	핑	계							132	1	39	KSY	List3	0		0	0	955162	183		0	0	1	{/}	0	3	955345	0	{/}	669
좌우반구com(split BVF)_3	15	1	<?xml version="1.0"?>\n<Clock xmlns:dt="urn:schemas-microsoft-com:datatypes"><Description dt:dt="string">E-Prime Primary Realtime Clock</Description><StartTime><Timestamp dt:dt="int">0</Timestamp><DateUtc dt:dt="string">2020-11-13T07:54:41Z</DateUtc></StartTime><FrequencyChanges><FrequencyChange><Frequency dt:dt="r8">2699980000</Frequency><Timestamp dt:dt="r8">3.06477055008369E+15</Timestamp><Cur…	좌우반구com(split BVF)_3-015-1	60.021	1.0.0.165	1	-1638114674	Professional	2.0.10.242	2.0.10.353	11-13-2020	2020-11-13 오전 7:54:41	16:54:41	2.0.10.248	294	2	z	핑품	핑	품							13	1	30	KSY2	List3										1	z	0	3	930987	0	z	527
좌우반구com(split BVF)_3	15	1	<?xml version="1.0"?>\n<Clock xmlns:dt="urn:schemas-microsoft-com:datatypes"><Description dt:dt="string">E-Prime Primary Realtime Clock</Description><StartTime><Timestamp dt:dt="int">0</Timestamp><DateUtc dt:dt="string">2020-11-13T07:54:41Z</DateUtc></StartTime><FrequencyChanges><FrequencyChange><Frequency dt:dt="r8">2699980000</Frequency><Timestamp dt:dt="r8">3.06477055008369E+15</Timestamp><Cur…	좌우반구com(split BVF)_3-015-1	60.021	1.0.0.165	1	-1638114674	Professional	2.0.10.242	2.0.10.353	11-13-2020	2020-11-13 오전 7:54:41	16:54:41	2.0.10.248	120	1	{/}	하나	하	나	132	1	120							KSY	List1	0		0	0	340730	183		0	0	1	{/}	0	3	340913	0	{/}	270
좌우반구com(split BVF)_3	15	1	<?xml version="1.0"?>\n<Clock xmlns:dt="urn:schemas-microsoft-com:datatypes"><Description dt:dt="string">E-Prime Primary Realtime Clock</Description><StartTime><Timestamp dt:dt="int">0</Timestamp><DateUtc dt:dt="string">2020-11-13T07:54:41Z</DateUtc></StartTime><FrequencyChanges><FrequencyChange><Frequency dt:dt="r8">2699980000</Frequency><Timestamp dt:dt="r8">3.06477055008369E+15</Timestamp><Cur…	좌우반구com(split BVF)_3-015-1	60.021	1.0.0.165	1	-1638114674	Professional	2.0.10.242	2.0.10.353	11-13-2020	2020-11-13 오전 7:54:41	16:54:41	2.0.10.248	278	1	{/}	한계	한	계							47	1	14	KSY	List3	0		0	-1	886919	183		0	0	1	{/}	1	3	887102	0	{/}	451
좌우반구com(split BVF)_3	15	1	<?xml version="1.0"?>\n<Clock xmlns:dt="urn:schemas-microsoft-com:datatypes"><Description dt:dt="string">E-Prime Primary Realtime Clock</Description><StartTime><Timestamp dt:dt="int">0</Timestamp><DateUtc dt:dt="string">2020-11-13T07:54:41Z</DateUtc></StartTime><FrequencyChanges><FrequencyChange><Frequency dt:dt="r8">2699980000</Frequency><Timestamp dt:dt="r8">3.06477055008369E+15</Timestamp><Cur…	좌우반구com(split BVF)_3-015-1	60.021	1.0.0.165	1	-1638114674	Professional	2.0.10.242	2.0.10.353	11-13-2020	2020-11-13 오전 7:54:41	16:54:41	2.0.10.248	89	1	{/}	핵심	핵	심	29	1	89							KSY	List1	0		0	-1	258509	183		0	0	1	{/}	0	3	258692	0	{/}	314
좌우반구com(split BVF)_3	15	1	<?xml version="1.0"?>\n<Clock xmlns:dt="urn:schemas-microsoft-com:datatypes"><Description dt:dt="string">E-Prime Primary Realtime Clock</Description><StartTime><Timestamp dt:dt="int">0</Timestamp><DateUtc dt:dt="string">2020-11-13T07:54:41Z</DateUtc></StartTime><FrequencyChanges><FrequencyChange><Frequency dt:dt="r8">2699980000</Frequency><Timestamp dt:dt="r8">3.06477055008369E+15</Timestamp><Cur…	좌우반구com(split BVF)_3-015-1	60.021	1.0.0.165	1	-1638114674	Professional	2.0.10.242	2.0.10.353	11-13-2020	2020-11-13 오전 7:54:41	16:54:41	2.0.10.248	262	2	z	핵외	핵	외				109	1	130				KSY2	List2										1	z	0	4	774143	0	z	628
좌우반구com(split BVF)_3	15	1	<?xml version="1.0"?>\n<Clock xmlns:dt="urn:schemas-microsoft-com:datatypes"><Description dt:dt="string">E-Prime Primary Realtime Clock</Description><StartTime><Timestamp dt:dt="int">0</Timestamp><DateUtc dt:dt="string">2020-11-13T07:54:41Z</DateUtc></StartTime><FrequencyChanges><FrequencyChange><Frequency dt:dt="r8">2699980000</Frequency><Timestamp dt:dt="r8">3.06477055008369E+15</Timestamp><Cur…	좌우반구com(split BVF)_3-015-1	60.021	1.0.0.165	1	-1638114674	Professional	2.0.10.242	2.0.10.353	11-13-2020	2020-11-13 오전 7:54:41	16:54:41	2.0.10.248	69	2	z	핵정	핵	정	82	1	69							KSY2	List1										1	z	0	3	205694	0	z	421
좌우반구com(split BVF)_3	15	1	<?xml version="1.0"?>\n<Clock xmlns:dt="urn:schemas-microsoft-com:datatypes"><Description dt:dt="string">E-Prime Primary Realtime Clock</Description><StartTime><Timestamp dt:dt="int">0</Timestamp><DateUtc dt:dt="string">2020-11-13T07:54:41Z</DateUtc></StartTime><FrequencyChanges><FrequencyChange><Frequency dt:dt="r8">2699980000</Frequency><Timestamp dt:dt="r8">3.06477055008369E+15</Timestamp><Cur…	좌우반구com(split BVF)_3-015-1	60.021	1.0.0.165	1	-1638114674	Professional	2.0.10.242	2.0.10.353	11-13-2020	2020-11-13 오전 7:54:41	16:54:41	2.0.10.248	368	1	{/}	행보	행	보							84	1	104	KSY	List3	0		0	-1	1124268	184		0	0	0	{/}	0	4	1124452	0	z	328
좌우반구com(split BVF)_3	15	1	<?xml version="1.0"?>\n<Clock xmlns:dt="urn:schemas-microsoft-com:datatypes"><Description dt:dt="string">E-Prime Primary Realtime Clock</Description><StartTime><Timestamp dt:dt="int">0</Timestamp><DateUtc dt:dt="string">2020-11-13T07:54:41Z</DateUtc></StartTime><FrequencyChanges><FrequencyChange><Frequency dt:dt="r8">2699980000</Frequency><Timestamp dt:dt="r8">3.06477055008369E+15</Timestamp><Cur…	좌우반구com(split BVF)_3-015-1	60.021	1.0.0.165	1	-1638114674	Professional	2.0.10.242	2.0.10.353	11-13-2020	2020-11-13 오전 7:54:41	16:54:41	2.0.10.248	335	1	{/}	행운	행	운							41	1	71	KSY	List3	0		0	0	1038449	183		0	0	1	{/}	0	3	1038632	0	{/}	318
좌우반구com(split BVF)_3	15	1	<?xml version="1.0"?>\n<Clock xmlns:dt="urn:schemas-microsoft-com:datatypes"><Description dt:dt="string">E-Prime Primary Realtime Clock</Description><StartTime><Timestamp dt:dt="int">0</Timestamp><DateUtc dt:dt="string">2020-11-13T07:54:41Z</DateUtc></StartTime><FrequencyChanges><FrequencyChange><Frequency dt:dt="r8">2699980000</Frequency><Timestamp dt:dt="r8">3.06477055008369E+15</Timestamp><Cur…	좌우반구com(split BVF)_3-015-1	60.021	1.0.0.165	1	-1638114674	Professional	2.0.10.242	2.0.10.353	11-13-2020	2020-11-13 오전 7:54:41	16:54:41	2.0.10.248	238	2	z	행회	행	회				101	1	106				KSY2	List2										1	z	0	3	710998	0	z	396
좌우반구com(split BVF)_3	15	1	<?xml version="1.0"?>\n<Clock xmlns:dt="urn:schemas-microsoft-com:datatypes"><Description dt:dt="string">E-Prime Primary Realtime Clock</Description><StartTime><Timestamp dt:dt="int">0</Timestamp><DateUtc dt:dt="string">2020-11-13T07:54:41Z</DateUtc></StartTime><FrequencyChanges><FrequencyChange><Frequency dt:dt="r8">2699980000</Frequency><Timestamp dt:dt="r8">3.06477055008369E+15</Timestamp><Cur…	좌우반구com(split BVF)_3-015-1	60.021	1.0.0.165	1	-1638114674	Professional	2.0.10.242	2.0.10.353	11-13-2020	2020-11-13 오전 7:54:41	16:54:41	2.0.10.248	186	1	{/}	향수	향	수				16	1	54				KSY	List2	0		1	-1	573530	184		0	0	1	{/}	0	4	573714	0	{/}	362
좌우반구com(split BVF)_3	15	1	<?xml version="1.0"?>\n<Clock xmlns:dt="urn:schemas-microsoft-com:datatypes"><Description dt:dt="string">E-Prime Primary Realtime Clock</Description><StartTime><Timestamp dt:dt="int">0</Timestamp><DateUtc dt:dt="string">2020-11-13T07:54:41Z</DateUtc></StartTime><FrequencyChanges><FrequencyChange><Frequency dt:dt="r8">2699980000</Frequency><Timestamp dt:dt="r8">3.06477055008369E+15</Timestamp><Cur…	좌우반구com(split BVF)_3-015-1	60.021	1.0.0.165	1	-1638114674	Professional	2.0.10.242	2.0.10.353	11-13-2020	2020-11-13 오전 7:54:41	16:54:41	2.0.10.248	103	2	z	향엄	향	엄	14	1	103							KSY2	List1										1	z	0	3	296012	0	z	440
좌우반구com(split BVF)_3	15	1	<?xml version="1.0"?>\n<Clock xmlns:dt="urn:schemas-microsoft-com:datatypes"><Description dt:dt="string">E-Prime Primary Realtime Clock</Description><StartTime><Timestamp dt:dt="int">0</Timestamp><DateUtc dt:dt="string">2020-11-13T07:54:41Z</DateUtc></StartTime><FrequencyChanges><FrequencyChange><Frequency dt:dt="r8">2699980000</Frequency><Timestamp dt:dt="r8">3.06477055008369E+15</Timestamp><Cur…	좌우반구com(split BVF)_3-015-1	60.021	1.0.0.165	1	-1638114674	Professional	2.0.10.242	2.0.10.353	11-13-2020	2020-11-13 오전 7:54:41	16:54:41	2.0.10.248	359	2	z	허낌	허	낌							113	1	95	KSY	List3	0		0	0	1100727	183		0	0	1	z	1	3	1100910	0	z	422
좌우반구com(split BVF)_3	15	1	<?xml version="1.0"?>\n<Clock xmlns:dt="urn:schemas-microsoft-com:datatypes"><Description dt:dt="string">E-Prime Primary Realtime Clock</Description><StartTime><Timestamp dt:dt="int">0</Timestamp><DateUtc dt:dt="string">2020-11-13T07:54:41Z</DateUtc></StartTime><FrequencyChanges><FrequencyChange><Frequency dt:dt="r8">2699980000</Frequency><Timestamp dt:dt="r8">3.06477055008369E+15</Timestamp><Cur…	좌우반구com(split BVF)_3-015-1	60.021	1.0.0.165	1	-1638114674	Professional	2.0.10.242	2.0.10.353	11-13-2020	2020-11-13 오전 7:54:41	16:54:41	2.0.10.248	150	1	{/}	허락	허	락				59	1	18				KSY	List2	0		1	-1	478797	184		0	0	1	{/}	0	4	478981	0	{/}	257
좌우반구com(split BVF)_3	15	1	<?xml version="1.0"?>\n<Clock xmlns:dt="urn:schemas-microsoft-com:datatypes"><Description dt:dt="string">E-Prime Primary Realtime Clock</Description><StartTime><Timestamp dt:dt="int">0</Timestamp><DateUtc dt:dt="string">2020-11-13T07:54:41Z</DateUtc></StartTime><FrequencyChanges><FrequencyChange><Frequency dt:dt="r8">2699980000</Frequency><Timestamp dt:dt="r8">3.06477055008369E+15</Timestamp><Cur…	좌우반구com(split BVF)_3-015-1	60.021	1.0.0.165	1	-1638114674	Professional	2.0.10.242	2.0.10.353	11-13-2020	2020-11-13 오전 7:54:41	16:54:41	2.0.10.248	315	2	z	허빈	허	빈							83	1	51	KSY2	List3										1	z	0	3	986484	0	z	394
좌우반구com(split BVF)_3	15	1	<?xml version="1.0"?>\n<Clock xmlns:dt="urn:schemas-microsoft-com:datatypes"><Description dt:dt="string">E-Prime Primary Realtime Clock</Description><StartTime><Timestamp dt:dt="int">0</Timestamp><DateUtc dt:dt="string">2020-11-13T07:54:41Z</DateUtc></StartTime><FrequencyChanges><FrequencyChange><Frequency dt:dt="r8">2699980000</Frequency><Timestamp dt:dt="r8">3.06477055008369E+15</Timestamp><Cur…	좌우반구com(split BVF)_3-015-1	60.021	1.0.0.165	1	-1638114674	Professional	2.0.10.242	2.0.10.353	11-13-2020	2020-11-13 오전 7:54:41	16:54:41	2.0.10.248	20	2	z	헤오	헤	오	130	1	20							KSY	List1	0		0	0	74841	183		0	0	1	z	0	3	75024	0	z	405
좌우반구com(split BVF)_3	15	1	<?xml version="1.0"?>\n<Clock xmlns:dt="urn:schemas-microsoft-com:datatypes"><Description dt:dt="string">E-Prime Primary Realtime Clock</Description><StartTime><Timestamp dt:dt="int">0</Timestamp><DateUtc dt:dt="string">2020-11-13T07:54:41Z</DateUtc></StartTime><FrequencyChanges><FrequencyChange><Frequency dt:dt="r8">2699980000</Frequency><Timestamp dt:dt="r8">3.06477055008369E+15</Timestamp><Cur…	좌우반구com(split BVF)_3-015-1	60.021	1.0.0.165	1	-1638114674	Professional	2.0.10.242	2.0.10.353	11-13-2020	2020-11-13 오전 7:54:41	16:54:41	2.0.10.248	243	1	{/}	현상	현	상				113	1	111				KSY	List2	0		0	-1	723677	183		0	0	1	{/}	1	3	723860	0	{/}	251
좌우반구com(split BVF)_3	15	1	<?xml version="1.0"?>\n<Clock xmlns:dt="urn:schemas-microsoft-com:datatypes"><Description dt:dt="string">E-Prime Primary Realtime Clock</Description><StartTime><Timestamp dt:dt="int">0</Timestamp><DateUtc dt:dt="string">2020-11-13T07:54:41Z</DateUtc></StartTime><FrequencyChanges><FrequencyChange><Frequency dt:dt="r8">2699980000</Frequency><Timestamp dt:dt="r8">3.06477055008369E+15</Timestamp><Cur…	좌우반구com(split BVF)_3-015-1	60.021	1.0.0.165	1	-1638114674	Professional	2.0.10.242	2.0.10.353	11-13-2020	2020-11-13 오전 7:54:41	16:54:41	2.0.10.248	214	1	{/}	협력	협	력				68	1	82				KSY	List2	0		0	-1	647554	183		0	0	1	{/}	1	3	647737	0	{/}	450
좌우반구com(split BVF)_3	15	1	<?xml version="1.0"?>\n<Clock xmlns:dt="urn:schemas-microsoft-com:datatypes"><Description dt:dt="string">E-Prime Primary Realtime Clock</Description><StartTime><Timestamp dt:dt="int">0</Timestamp><DateUtc dt:dt="string">2020-11-13T07:54:41Z</DateUtc></StartTime><FrequencyChanges><FrequencyChange><Frequency dt:dt="r8">2699980000</Frequency><Timestamp dt:dt="r8">3.06477055008369E+15</Timestamp><Cur…	좌우반구com(split BVF)_3-015-1	60.021	1.0.0.165	1	-1638114674	Professional	2.0.10.242	2.0.10.353	11-13-2020	2020-11-13 오전 7:54:41	16:54:41	2.0.10.248	64	2	z	협체	협	체	60	1	64							KSY3	List1										0	z	0	3	192399	0	{/}	724
좌우반구com(split BVF)_3	15	1	<?xml version="1.0"?>\n<Clock xmlns:dt="urn:schemas-microsoft-com:datatypes"><Description dt:dt="string">E-Prime Primary Realtime Clock</Description><StartTime><Timestamp dt:dt="int">0</Timestamp><DateUtc dt:dt="string">2020-11-13T07:54:41Z</DateUtc></StartTime><FrequencyChanges><FrequencyChange><Frequency dt:dt="r8">2699980000</Frequency><Timestamp dt:dt="r8">3.06477055008369E+15</Timestamp><Cur…	좌우반구com(split BVF)_3-015-1	60.021	1.0.0.165	1	-1638114674	Professional	2.0.10.242	2.0.10.353	11-13-2020	2020-11-13 오전 7:54:41	16:54:41	2.0.10.248	4	1	{/}	형님	형	님	69	1	4							KSY	List1	0		0	-1	32639	183		0	0	1	{/}	0	3	32822	0	{/}	344
좌우반구com(split BVF)_3	15	1	<?xml version="1.0"?>\n<Clock xmlns:dt="urn:schemas-microsoft-com:datatypes"><Description dt:dt="string">E-Prime Primary Realtime Clock</Description><StartTime><Timestamp dt:dt="int">0</Timestamp><DateUtc dt:dt="string">2020-11-13T07:54:41Z</DateUtc></StartTime><FrequencyChanges><FrequencyChange><Frequency dt:dt="r8">2699980000</Frequency><Timestamp dt:dt="r8">3.06477055008369E+15</Timestamp><Cur…	좌우반구com(split BVF)_3-015-1	60.021	1.0.0.165	1	-1638114674	Professional	2.0.10.242	2.0.10.353	11-13-2020	2020-11-13 오전 7:54:41	16:54:41	2.0.10.248	86	2	z	형스	형	스	79	1	86							KSY3	List1										1	z	0	4	250862	0	z	381
좌우반구com(split BVF)_3	15	1	<?xml version="1.0"?>\n<Clock xmlns:dt="urn:schemas-microsoft-com:datatypes"><Description dt:dt="string">E-Prime Primary Realtime Clock</Description><StartTime><Timestamp dt:dt="int">0</Timestamp><DateUtc dt:dt="string">2020-11-13T07:54:41Z</DateUtc></StartTime><FrequencyChanges><FrequencyChange><Frequency dt:dt="r8">2699980000</Frequency><Timestamp dt:dt="r8">3.06477055008369E+15</Timestamp><Cur…	좌우반구com(split BVF)_3-015-1	60.021	1.0.0.165	1	-1638114674	Professional	2.0.10.242	2.0.10.353	11-13-2020	2020-11-13 오전 7:54:41	16:54:41	2.0.10.248	26	1	{/}	형태	형	태	126	1	26							KSY	List1	0		0	-1	90568	184		0	0	1	{/}	0	4	90752	0	{/}	460
좌우반구com(split BVF)_3	15	1	<?xml version="1.0"?>\n<Clock xmlns:dt="urn:schemas-microsoft-com:datatypes"><Description dt:dt="string">E-Prime Primary Realtime Clock</Description><StartTime><Timestamp dt:dt="int">0</Timestamp><DateUtc dt:dt="string">2020-11-13T07:54:41Z</DateUtc></StartTime><FrequencyChanges><FrequencyChange><Frequency dt:dt="r8">2699980000</Frequency><Timestamp dt:dt="r8">3.06477055008369E+15</Timestamp><Cur…	좌우반구com(split BVF)_3-015-1	60.021	1.0.0.165	1	-1638114674	Professional	2.0.10.242	2.0.10.353	11-13-2020	2020-11-13 오전 7:54:41	16:54:41	2.0.10.248	264	1	{/}	화력	화	력				12	1	132				KSY	List2	0		0	-1	779524	183		0	0	1	{/}	0	3	779707	0	{/}	310
좌우반구com(split BVF)_3	15	1	<?xml version="1.0"?>\n<Clock xmlns:dt="urn:schemas-microsoft-com:datatypes"><Description dt:dt="string">E-Prime Primary Realtime Clock</Description><StartTime><Timestamp dt:dt="int">0</Timestamp><DateUtc dt:dt="string">2020-11-13T07:54:41Z</DateUtc></StartTime><FrequencyChanges><FrequencyChange><Frequency dt:dt="r8">2699980000</Frequency><Timestamp dt:dt="r8">3.06477055008369E+15</Timestamp><Cur…	좌우반구com(split BVF)_3-015-1	60.021	1.0.0.165	1	-1638114674	Professional	2.0.10.242	2.0.10.353	11-13-2020	2020-11-13 오전 7:54:41	16:54:41	2.0.10.248	94	1	{/}	확률	확	률	25	1	94							KSY	List1	0		0	0	271771	183		0	0	1	{/}	0	3	271954	0	{/}	311
좌우반구com(split BVF)_3	15	1	<?xml version="1.0"?>\n<Clock xmlns:dt="urn:schemas-microsoft-com:datatypes"><Description dt:dt="string">E-Prime Primary Realtime Clock</Description><StartTime><Timestamp dt:dt="int">0</Timestamp><DateUtc dt:dt="string">2020-11-13T07:54:41Z</DateUtc></StartTime><FrequencyChanges><FrequencyChange><Frequency dt:dt="r8">2699980000</Frequency><Timestamp dt:dt="r8">3.06477055008369E+15</Timestamp><Cur…	좌우반구com(split BVF)_3-015-1	60.021	1.0.0.165	1	-1638114674	Professional	2.0.10.242	2.0.10.353	11-13-2020	2020-11-13 오전 7:54:41	16:54:41	2.0.10.248	213	2	z	확압	확	압				73	1	81				KSY	List2	0		0	-1	644955	183		0	0	1	z	1	3	645138	0	z	393
좌우반구com(split BVF)_3	15	1	<?xml version="1.0"?>\n<Clock xmlns:dt="urn:schemas-microsoft-com:datatypes"><Description dt:dt="string">E-Prime Primary Realtime Clock</Description><StartTime><Timestamp dt:dt="int">0</Timestamp><DateUtc dt:dt="string">2020-11-13T07:54:41Z</DateUtc></StartTime><FrequencyChanges><FrequencyChange><Frequency dt:dt="r8">2699980000</Frequency><Timestamp dt:dt="r8">3.06477055008369E+15</Timestamp><Cur…	좌우반구com(split BVF)_3-015-1	60.021	1.0.0.165	1	-1638114674	Professional	2.0.10.242	2.0.10.353	11-13-2020	2020-11-13 오전 7:54:41	16:54:41	2.0.10.248	329	2	z	확축	확	축							12	1	65	KSY	List3	0		0	0	1022488	183		0	0	1	z	0	3	1022671	0	z	551
좌우반구com(split BVF)_3	15	1	<?xml version="1.0"?>\n<Clock xmlns:dt="urn:schemas-microsoft-com:datatypes"><Description dt:dt="string">E-Prime Primary Realtime Clock</Description><StartTime><Timestamp dt:dt="int">0</Timestamp><DateUtc dt:dt="string">2020-11-13T07:54:41Z</DateUtc></StartTime><FrequencyChanges><FrequencyChange><Frequency dt:dt="r8">2699980000</Frequency><Timestamp dt:dt="r8">3.06477055008369E+15</Timestamp><Cur…	좌우반구com(split BVF)_3-015-1	60.021	1.0.0.165	1	-1638114674	Professional	2.0.10.242	2.0.10.353	11-13-2020	2020-11-13 오전 7:54:41	16:54:41	2.0.10.248	224	1	{/}	환경	환	경				100	1	92				KSY	List2	0		0	-1	674778	183		0	0	1	{/}	0	3	674961	0	{/}	266
좌우반구com(split BVF)_3	15	1	<?xml version="1.0"?>\n<Clock xmlns:dt="urn:schemas-microsoft-com:datatypes"><Description dt:dt="string">E-Prime Primary Realtime Clock</Description><StartTime><Timestamp dt:dt="int">0</Timestamp><DateUtc dt:dt="string">2020-11-13T07:54:41Z</DateUtc></StartTime><FrequencyChanges><FrequencyChange><Frequency dt:dt="r8">2699980000</Frequency><Timestamp dt:dt="r8">3.06477055008369E+15</Timestamp><Cur…	좌우반구com(split BVF)_3-015-1	60.021	1.0.0.165	1	-1638114674	Professional	2.0.10.242	2.0.10.353	11-13-2020	2020-11-13 오전 7:54:41	16:54:41	2.0.10.248	176	2	z	횟광	횟	광				124	1	44				KSY	List2	0		0	-1	547123	183		0	0	1	z	1	3	547306	0	z	357
좌우반구com(split BVF)_3	15	1	<?xml version="1.0"?>\n<Clock xmlns:dt="urn:schemas-microsoft-com:datatypes"><Description dt:dt="string">E-Prime Primary Realtime Clock</Description><StartTime><Timestamp dt:dt="int">0</Timestamp><DateUtc dt:dt="string">2020-11-13T07:54:41Z</DateUtc></StartTime><FrequencyChanges><FrequencyChange><Frequency dt:dt="r8">2699980000</Frequency><Timestamp dt:dt="r8">3.06477055008369E+15</Timestamp><Cur…	좌우반구com(split BVF)_3-015-1	60.021	1.0.0.165	1	-1638114674	Professional	2.0.10.242	2.0.10.353	11-13-2020	2020-11-13 오전 7:54:41	16:54:41	2.0.10.248	101	2	z	횟색	횟	색	106	1	101							KSY	List1	0		0	0	290248	183		0	0	1	z	0	3	290431	0	z	587
좌우반구com(split BVF)_3	15	1	<?xml version="1.0"?>\n<Clock xmlns:dt="urn:schemas-microsoft-com:datatypes"><Description dt:dt="string">E-Prime Primary Realtime Clock</Description><StartTime><Timestamp dt:dt="int">0</Timestamp><DateUtc dt:dt="string">2020-11-13T07:54:41Z</DateUtc></StartTime><FrequencyChanges><FrequencyChange><Frequency dt:dt="r8">2699980000</Frequency><Timestamp dt:dt="r8">3.06477055008369E+15</Timestamp><Cur…	좌우반구com(split BVF)_3-015-1	60.021	1.0.0.165	1	-1638114674	Professional	2.0.10.242	2.0.10.353	11-13-2020	2020-11-13 오전 7:54:41	16:54:41	2.0.10.248	174	1	{/}	횟수	횟	수				57	1	42				KSY	List2	0		0	-1	541708	184		0	0	1	{/}	0	4	541892	0	{/}	441
좌우반구com(split BVF)_3	15	1	<?xml version="1.0"?>\n<Clock xmlns:dt="urn:schemas-microsoft-com:datatypes"><Description dt:dt="string">E-Prime Primary Realtime Clock</Description><StartTime><Timestamp dt:dt="int">0</Timestamp><DateUtc dt:dt="string">2020-11-13T07:54:41Z</DateUtc></StartTime><FrequencyChanges><FrequencyChange><Frequency dt:dt="r8">2699980000</Frequency><Timestamp dt:dt="r8">3.06477055008369E+15</Timestamp><Cur…	좌우반구com(split BVF)_3-015-1	60.021	1.0.0.165	1	-1638114674	Professional	2.0.10.242	2.0.10.353	11-13-2020	2020-11-13 오전 7:54:41	16:54:41	2.0.10.248	29	1	{/}	효과	효	과	20	1	29							KSY	List1	0		0	0	98799	183		0	0	1	{/}	0	3	98982	0	{/}	420
좌우반구com(split BVF)_3	15	1	<?xml version="1.0"?>\n<Clock xmlns:dt="urn:schemas-microsoft-com:datatypes"><Description dt:dt="string">E-Prime Primary Realtime Clock</Description><StartTime><Timestamp dt:dt="int">0</Timestamp><DateUtc dt:dt="string">2020-11-13T07:54:41Z</DateUtc></StartTime><FrequencyChanges><FrequencyChange><Frequency dt:dt="r8">2699980000</Frequency><Timestamp dt:dt="r8">3.06477055008369E+15</Timestamp><Cur…	좌우반구com(split BVF)_3-015-1	60.021	1.0.0.165	1	-1638114674	Professional	2.0.10.242	2.0.10.353	11-13-2020	2020-11-13 오전 7:54:41	16:54:41	2.0.10.248	247	2	z	효미	효	미				41	1	115				KSY3	List2										1	z	0	3	733840	0	z	416
좌우반구com(split BVF)_3	15	1	<?xml version="1.0"?>\n<Clock xmlns:dt="urn:schemas-microsoft-com:datatypes"><Description dt:dt="string">E-Prime Primary Realtime Clock</Description><StartTime><Timestamp dt:dt="int">0</Timestamp><DateUtc dt:dt="string">2020-11-13T07:54:41Z</DateUtc></StartTime><FrequencyChanges><FrequencyChange><Frequency dt:dt="r8">2699980000</Frequency><Timestamp dt:dt="r8">3.06477055008369E+15</Timestamp><Cur…	좌우반구com(split BVF)_3-015-1	60.021	1.0.0.165	1	-1638114674	Professional	2.0.10.242	2.0.10.353	11-13-2020	2020-11-13 오전 7:54:41	16:54:41	2.0.10.248	316	2	z	효탈	효	탈							125	1	52	KSY3	List3										1	z	0	3	989083	0	z	389
좌우반구com(split BVF)_3	15	1	<?xml version="1.0"?>\n<Clock xmlns:dt="urn:schemas-microsoft-com:datatypes"><Description dt:dt="string">E-Prime Primary Realtime Clock</Description><StartTime><Timestamp dt:dt="int">0</Timestamp><DateUtc dt:dt="string">2020-11-13T07:54:41Z</DateUtc></StartTime><FrequencyChanges><FrequencyChange><Frequency dt:dt="r8">2699980000</Frequency><Timestamp dt:dt="r8">3.06477055008369E+15</Timestamp><Cur…	좌우반구com(split BVF)_3-015-1	60.021	1.0.0.165	1	-1638114674	Professional	2.0.10.242	2.0.10.353	11-13-2020	2020-11-13 오전 7:54:41	16:54:41	2.0.10.248	286	2	z	효헤	효	헤							2	1	22	KSY2	List3										1	z	0	4	909145	0	z	511
좌우반구com(split BVF)_3	15	1	<?xml version="1.0"?>\n<Clock xmlns:dt="urn:schemas-microsoft-com:datatypes"><Description dt:dt="string">E-Prime Primary Realtime Clock</Description><StartTime><Timestamp dt:dt="int">0</Timestamp><DateUtc dt:dt="string">2020-11-13T07:54:41Z</DateUtc></StartTime><FrequencyChanges><FrequencyChange><Frequency dt:dt="r8">2699980000</Frequency><Timestamp dt:dt="r8">3.06477055008369E+15</Timestamp><Cur…	좌우반구com(split BVF)_3-015-1	60.021	1.0.0.165	1	-1638114674	Professional	2.0.10.242	2.0.10.353	11-13-2020	2020-11-13 오전 7:54:41	16:54:41	2.0.10.248	331	2	z	후검	후	검							28	1	67	KSY2	List3										1	z	0	3	1027969	0	z	548
좌우반구com(split BVF)_3	15	1	<?xml version="1.0"?>\n<Clock xmlns:dt="urn:schemas-microsoft-com:datatypes"><Description dt:dt="string">E-Prime Primary Realtime Clock</Description><StartTime><Timestamp dt:dt="int">0</Timestamp><DateUtc dt:dt="string">2020-11-13T07:54:41Z</DateUtc></StartTime><FrequencyChanges><FrequencyChange><Frequency dt:dt="r8">2699980000</Frequency><Timestamp dt:dt="r8">3.06477055008369E+15</Timestamp><Cur…	좌우반구com(split BVF)_3-015-1	60.021	1.0.0.165	1	-1638114674	Professional	2.0.10.242	2.0.10.353	11-13-2020	2020-11-13 오전 7:54:41	16:54:41	2.0.10.248	95	1	{/}	후대	후	대	111	1	95							KSY	List1	0		0	0	274287	183		0	0	1	{/}	0	3	274470	0	{/}	627
좌우반구com(split BVF)_3	15	1	<?xml version="1.0"?>\n<Clock xmlns:dt="urn:schemas-microsoft-com:datatypes"><Description dt:dt="string">E-Prime Primary Realtime Clock</Description><StartTime><Timestamp dt:dt="int">0</Timestamp><DateUtc dt:dt="string">2020-11-13T07:54:41Z</DateUtc></StartTime><FrequencyChanges><FrequencyChange><Frequency dt:dt="r8">2699980000</Frequency><Timestamp dt:dt="r8">3.06477055008369E+15</Timestamp><Cur…	좌우반구com(split BVF)_3-015-1	60.021	1.0.0.165	1	-1638114674	Professional	2.0.10.242	2.0.10.353	11-13-2020	2020-11-13 오전 7:54:41	16:54:41	2.0.10.248	195	1	{/}	후자	후	자				48	1	63				KSY	List2	0		0	-1	597722	183		0	0	1	{/}	0	3	597905	0	{/}	479
좌우반구com(split BVF)_3	15	1	<?xml version="1.0"?>\n<Clock xmlns:dt="urn:schemas-microsoft-com:datatypes"><Description dt:dt="string">E-Prime Primary Realtime Clock</Description><StartTime><Timestamp dt:dt="int">0</Timestamp><DateUtc dt:dt="string">2020-11-13T07:54:41Z</DateUtc></StartTime><FrequencyChanges><FrequencyChange><Frequency dt:dt="r8">2699980000</Frequency><Timestamp dt:dt="r8">3.06477055008369E+15</Timestamp><Cur…	좌우반구com(split BVF)_3-015-1	60.021	1.0.0.165	1	-1638114674	Professional	2.0.10.242	2.0.10.353	11-13-2020	2020-11-13 오전 7:54:41	16:54:41	2.0.10.248	16	2	z	훈걱	훈	걱	94	1	16							KSY	List1	0		0	-1	64061	183		0	0	1	z	0	3	64244	0	z	481
좌우반구com(split BVF)_3	15	1	<?xml version="1.0"?>\n<Clock xmlns:dt="urn:schemas-microsoft-com:datatypes"><Description dt:dt="string">E-Prime Primary Realtime Clock</Description><StartTime><Timestamp dt:dt="int">0</Timestamp><DateUtc dt:dt="string">2020-11-13T07:54:41Z</DateUtc></StartTime><FrequencyChanges><FrequencyChange><Frequency dt:dt="r8">2699980000</Frequency><Timestamp dt:dt="r8">3.06477055008369E+15</Timestamp><Cur…	좌우반구com(split BVF)_3-015-1	60.021	1.0.0.165	1	-1638114674	Professional	2.0.10.242	2.0.10.353	11-13-2020	2020-11-13 오전 7:54:41	16:54:41	2.0.10.248	339	2	z	훈차	훈	차							109	1	75	KSY2	List3										1	z	0	3	1049245	0	z	442
좌우반구com(split BVF)_3	15	1	<?xml version="1.0"?>\n<Clock xmlns:dt="urn:schemas-microsoft-com:datatypes"><Description dt:dt="string">E-Prime Primary Realtime Clock</Description><StartTime><Timestamp dt:dt="int">0</Timestamp><DateUtc dt:dt="string">2020-11-13T07:54:41Z</DateUtc></StartTime><FrequencyChanges><FrequencyChange><Frequency dt:dt="r8">2699980000</Frequency><Timestamp dt:dt="r8">3.06477055008369E+15</Timestamp><Cur…	좌우반구com(split BVF)_3-015-1	60.021	1.0.0.165	1	-1638114674	Professional	2.0.10.242	2.0.10.353	11-13-2020	2020-11-13 오전 7:54:41	16:54:41	2.0.10.248	130	2	z	휘섭	휘	섭	11	1	130							KSY3	List1										1	z	0	4	367637	0	z	427
좌우반구com(split BVF)_3	15	1	<?xml version="1.0"?>\n<Clock xmlns:dt="urn:schemas-microsoft-com:datatypes"><Description dt:dt="string">E-Prime Primary Realtime Clock</Description><StartTime><Timestamp dt:dt="int">0</Timestamp><DateUtc dt:dt="string">2020-11-13T07:54:41Z</DateUtc></StartTime><FrequencyChanges><FrequencyChange><Frequency dt:dt="r8">2699980000</Frequency><Timestamp dt:dt="r8">3.06477055008369E+15</Timestamp><Cur…	좌우반구com(split BVF)_3-015-1	60.021	1.0.0.165	1	-1638114674	Professional	2.0.10.242	2.0.10.353	11-13-2020	2020-11-13 오전 7:54:41	16:54:41	2.0.10.248	378	2	z	희강	희	강							16	1	114	KSY	List3	0		0	0	1150276	183		0	0	1	z	0	3	1150459	0	z	408
좌우반구com(split BVF)_3	15	1	<?xml version="1.0"?>\n<Clock xmlns:dt="urn:schemas-microsoft-com:datatypes"><Description dt:dt="string">E-Prime Primary Realtime Clock</Description><StartTime><Timestamp dt:dt="int">0</Timestamp><DateUtc dt:dt="string">2020-11-13T07:54:41Z</DateUtc></StartTime><FrequencyChanges><FrequencyChange><Frequency dt:dt="r8">2699980000</Frequency><Timestamp dt:dt="r8">3.06477055008369E+15</Timestamp><Cur…	좌우반구com(split BVF)_3-015-1	60.021	1.0.0.165	1	-1638114674	Professional	2.0.10.242	2.0.10.353	11-13-2020	2020-11-13 오전 7:54:41	16:54:41	2.0.10.248	395	1	{/}	희망	희	망							72	1	131	KSY	List3	0		0	-1	1194793	184		0	0	1	{/}	0	4	1194977	0	{/}	273
좌우반구com(split BVF)_3	15	1	<?xml version="1.0"?>\n<Clock xmlns:dt="urn:schemas-microsoft-com:datatypes"><Description dt:dt="string">E-Prime Primary Realtime Clock</Description><StartTime><Timestamp dt:dt="int">0</Timestamp><DateUtc dt:dt="string">2020-11-13T07:54:41Z</DateUtc></StartTime><FrequencyChanges><FrequencyChange><Frequency dt:dt="r8">2699980000</Frequency><Timestamp dt:dt="r8">3.06477055008369E+15</Timestamp><Cur…	좌우반구com(split BVF)_3-015-1	60.021	1.0.0.165	1	-1638114674	Professional	2.0.10.242	2.0.10.353	11-13-2020	2020-11-13 오전 7:54:41	16:54:41	2.0.10.248	12	2	z	희외	희	외	115	1	12							KSY2	List1										0	z	0	3	53615	0	{/}	638
좌우반구com(split BVF)_3	15	1	<?xml version="1.0"?>\n<Clock xmlns:dt="urn:schemas-microsoft-com:datatypes"><Description dt:dt="string">E-Prime Primary Realtime Clock</Description><StartTime><Timestamp dt:dt="int">0</Timestamp><DateUtc dt:dt="string">2020-11-13T07:54:41Z</DateUtc></StartTime><FrequencyChanges><FrequencyChange><Frequency dt:dt="r8">2699980000</Frequency><Timestamp dt:dt="r8">3.06477055008369E+15</Timestamp><Cur…	좌우반구com(split BVF)_3-015-1	60.021	1.0.0.165	1	-1638114674	Professional	2.0.10.242	2.0.10.353	11-13-2020	2020-11-13 오전 7:54:41	16:54:41	2.0.10.248	269	2	z	희응	희	응							50	1	5	KSY	List3	0		0	0	862828	183		0	0	1	z	0	3	863011	0	z	478
[truncated: 1 more columns]
