# Supplementary material for: Decoding foveal word recognition: the role of interhemispheric inhibition in bilateral hemispheric processing
Source: Front Psychol. 2023 Nov 30;14:1293529. doi: 10.3389/fpsyg.2023.1293529 (PMC10720635; doi:10.3389/fpsyg.2023.1293529)
Supplement: Supplementary file 1 [file Data_Sheet_1.ZIP › data/Exp2/BVF_029.txt]

STRING	INTEGER	INTEGER	STRING	STRING	STRING	STRING	STRING	STRING	STRING	STRING	STRING	STRING	STRING	STRING	STRING	INTEGER	STRING	STRING	STRING	STRING	STRING	STRING	STRING	STRING	STRING	STRING	STRING	STRING	STRING	STRING	STRING	STRING	STRING	STRING	STRING	STRING	STRING	STRING	STRING	STRING	STRING	STRING	STRING	STRING	STRING	STRING	STRING	STRING	STRING
EXPNAME	SUBJECT	SESSION	VARIABLE	VARIABLE	VARIABLE	VARIABLE	VARIABLE	VARIABLE	VARIABLE	VARIABLE	VARIABLE	VARIABLE	VARIABLE	VARIABLE	VARIABLE	LOG_LEVEL	VARIABLE	VARIABLE	VARIABLE	VARIABLE	VARIABLE	VARIABLE	VARIABLE	VARIABLE	VARIABLE	VARIABLE	VARIABLE	VARIABLE	VARIABLE	VARIABLE	VARIABLE	VARIABLE	VARIABLE	VARIABLE	VARIABLE	VARIABLE	VARIABLE	VARIABLE	VARIABLE	VARIABLE	VARIABLE	VARIABLE	VARIABLE	VARIABLE	VARIABLE	VARIABLE	VARIABLE	VARIABLE	VARIABLE
1	1	1	1	1	1	1	1	1	1	1	1	1	1	1	1	2	2	2	2	2	2	2	2	2	2	2	2	2	2	2	2	2	2	2	2	2	2	2	2	2	2	2	2	2	2	2	2	2	2
ExperimentName	Subject	Session	Clock.Information	DataFile.Basename	Display.RefreshRate	ExperimentVersion	Group	RandomSeed	RuntimeCapabilities	RuntimeVersion	RuntimeVersionExpected	SessionDate	SessionStartDateTimeUtc	SessionTime	StudioVersion	Block	condition	correct	Exptarget	Exptarget2	Exptarget3	List1	List1.Cycle	List1.Sample	List2	List2.Cycle	List2.Sample	List3	List3.Cycle	List3.Sample	Procedure	Running	TextDisplay2.ACC	TextDisplay2.CRESP	TextDisplay2.DurationError	TextDisplay2.OnsetDelay	TextDisplay2.OnsetTime	TextDisplay2.OnsetToOnsetTime	TextDisplay2.RESP	TextDisplay2.RT	TextDisplay2.RTTime	TextDisplay6.ACC	TextDisplay6.CRESP	TextDisplay6.DurationError	TextDisplay6.OnsetDelay	TextDisplay6.OnsetTime	TextDisplay6.OnsetToOnsetTime	TextDisplay6.RESP	TextDisplay6.RT
좌우반구com(split BVF)_2	29	1	<?xml version="1.0"?>\n<Clock xmlns:dt="urn:schemas-microsoft-com:datatypes"><Description dt:dt="string">E-Prime Primary Realtime Clock</Description><StartTime><Timestamp dt:dt="int">0</Timestamp><DateUtc dt:dt="string">2021-06-05T07:20:17Z</DateUtc></StartTime><FrequencyChanges><FrequencyChange><Frequency dt:dt="r8">2699970000</Frequency><Timestamp dt:dt="r8">252560672445083</Timestamp><Current …	좌우반구com(split BVF)_2-029-1	60.021	1.0.0.165	1	-44061512	Professional	2.0.10.242	2.0.10.353	06-05-2021	2021-06-05 오전 7:20:17	16:20:17	2.0.10.248	380	1	{/}	가격	가	격	NULL	NULL	NULL	NULL	NULL	NULL	127	1	116	KSY3	List3	NULL	NULL	NULL	NULL	NULL	NULL	NULL	NULL	NULL	1	{/}	0	3	1076819	0	{/}	504
좌우반구com(split BVF)_2	29	1	<?xml version="1.0"?>\n<Clock xmlns:dt="urn:schemas-microsoft-com:datatypes"><Description dt:dt="string">E-Prime Primary Realtime Clock</Description><StartTime><Timestamp dt:dt="int">0</Timestamp><DateUtc dt:dt="string">2021-06-05T07:20:17Z</DateUtc></StartTime><FrequencyChanges><FrequencyChange><Frequency dt:dt="r8">2699970000</Frequency><Timestamp dt:dt="r8">252560672445083</Timestamp><Current …	좌우반구com(split BVF)_2-029-1	60.021	1.0.0.165	1	-44061512	Professional	2.0.10.242	2.0.10.353	06-05-2021	2021-06-05 오전 7:20:17	16:20:17	2.0.10.248	41	1	{/}	가을	가	을	92	1	41	NULL	NULL	NULL	NULL	NULL	NULL	KSY3	List1	NULL	NULL	NULL	NULL	NULL	NULL	NULL	NULL	NULL	1	{/}	0	3	137748	0	{/}	603
좌우반구com(split BVF)_2	29	1	<?xml version="1.0"?>\n<Clock xmlns:dt="urn:schemas-microsoft-com:datatypes"><Description dt:dt="string">E-Prime Primary Realtime Clock</Description><StartTime><Timestamp dt:dt="int">0</Timestamp><DateUtc dt:dt="string">2021-06-05T07:20:17Z</DateUtc></StartTime><FrequencyChanges><FrequencyChange><Frequency dt:dt="r8">2699970000</Frequency><Timestamp dt:dt="r8">252560672445083</Timestamp><Current …	좌우반구com(split BVF)_2-029-1	60.021	1.0.0.165	1	-44061512	Professional	2.0.10.242	2.0.10.353	06-05-2021	2021-06-05 오전 7:20:17	16:20:17	2.0.10.248	278	1	{/}	간섭	간	섭	NULL	NULL	NULL	NULL	NULL	NULL	9	1	14	KSY3	List3	NULL	NULL	NULL	NULL	NULL	NULL	NULL	NULL	NULL	1	{/}	0	4	795168	0	{/}	382
좌우반구com(split BVF)_2	29	1	<?xml version="1.0"?>\n<Clock xmlns:dt="urn:schemas-microsoft-com:datatypes"><Description dt:dt="string">E-Prime Primary Realtime Clock</Description><StartTime><Timestamp dt:dt="int">0</Timestamp><DateUtc dt:dt="string">2021-06-05T07:20:17Z</DateUtc></StartTime><FrequencyChanges><FrequencyChange><Frequency dt:dt="r8">2699970000</Frequency><Timestamp dt:dt="r8">252560672445083</Timestamp><Current …	좌우반구com(split BVF)_2-029-1	60.021	1.0.0.165	1	-44061512	Professional	2.0.10.242	2.0.10.353	06-05-2021	2021-06-05 오전 7:20:17	16:20:17	2.0.10.248	61	2	z	간습	간	습	62	1	61	NULL	NULL	NULL	NULL	NULL	NULL	KSY2	List1	NULL	NULL	NULL	NULL	NULL	NULL	NULL	NULL	NULL	1	z	0	3	191829	0	z	777
좌우반구com(split BVF)_2	29	1	<?xml version="1.0"?>\n<Clock xmlns:dt="urn:schemas-microsoft-com:datatypes"><Description dt:dt="string">E-Prime Primary Realtime Clock</Description><StartTime><Timestamp dt:dt="int">0</Timestamp><DateUtc dt:dt="string">2021-06-05T07:20:17Z</DateUtc></StartTime><FrequencyChanges><FrequencyChange><Frequency dt:dt="r8">2699970000</Frequency><Timestamp dt:dt="r8">252560672445083</Timestamp><Current …	좌우반구com(split BVF)_2-029-1	60.021	1.0.0.165	1	-44061512	Professional	2.0.10.242	2.0.10.353	06-05-2021	2021-06-05 오전 7:20:17	16:20:17	2.0.10.248	281	2	z	감환	감	환	NULL	NULL	NULL	NULL	NULL	NULL	111	1	17	KSY2	List3	NULL	NULL	NULL	NULL	NULL	NULL	NULL	NULL	NULL	1	z	0	3	803098	0	z	413
좌우반구com(split BVF)_2	29	1	<?xml version="1.0"?>\n<Clock xmlns:dt="urn:schemas-microsoft-com:datatypes"><Description dt:dt="string">E-Prime Primary Realtime Clock</Description><StartTime><Timestamp dt:dt="int">0</Timestamp><DateUtc dt:dt="string">2021-06-05T07:20:17Z</DateUtc></StartTime><FrequencyChanges><FrequencyChange><Frequency dt:dt="r8">2699970000</Frequency><Timestamp dt:dt="r8">252560672445083</Timestamp><Current …	좌우반구com(split BVF)_2-029-1	60.021	1.0.0.165	1	-44061512	Professional	2.0.10.242	2.0.10.353	06-05-2021	2021-06-05 오전 7:20:17	16:20:17	2.0.10.248	87	1	{/}	강도	강	도	40	1	87	NULL	NULL	NULL	NULL	NULL	NULL	KSY3	List1	NULL	NULL	NULL	NULL	NULL	NULL	NULL	NULL	NULL	1	{/}	1	3	262154	0	{/}	595
좌우반구com(split BVF)_2	29	1	<?xml version="1.0"?>\n<Clock xmlns:dt="urn:schemas-microsoft-com:datatypes"><Description dt:dt="string">E-Prime Primary Realtime Clock</Description><StartTime><Timestamp dt:dt="int">0</Timestamp><DateUtc dt:dt="string">2021-06-05T07:20:17Z</DateUtc></StartTime><FrequencyChanges><FrequencyChange><Frequency dt:dt="r8">2699970000</Frequency><Timestamp dt:dt="r8">252560672445083</Timestamp><Current …	좌우반구com(split BVF)_2-029-1	60.021	1.0.0.165	1	-44061512	Professional	2.0.10.242	2.0.10.353	06-05-2021	2021-06-05 오전 7:20:17	16:20:17	2.0.10.248	330	2	z	강례	강	례	NULL	NULL	NULL	NULL	NULL	NULL	90	1	66	KSY	List3	0		0	0	938801	183		0	0	1	z	0	3	938984	0	z	549
좌우반구com(split BVF)_2	29	1	<?xml version="1.0"?>\n<Clock xmlns:dt="urn:schemas-microsoft-com:datatypes"><Description dt:dt="string">E-Prime Primary Realtime Clock</Description><StartTime><Timestamp dt:dt="int">0</Timestamp><DateUtc dt:dt="string">2021-06-05T07:20:17Z</DateUtc></StartTime><FrequencyChanges><FrequencyChange><Frequency dt:dt="r8">2699970000</Frequency><Timestamp dt:dt="r8">252560672445083</Timestamp><Current …	좌우반구com(split BVF)_2-029-1	60.021	1.0.0.165	1	-44061512	Professional	2.0.10.242	2.0.10.353	06-05-2021	2021-06-05 오전 7:20:17	16:20:17	2.0.10.248	369	2	z	강방	강	방	NULL	NULL	NULL	NULL	NULL	NULL	103	1	105	KSY2	List3	NULL	NULL	NULL	NULL	NULL	NULL	NULL	NULL	NULL	1	z	0	3	1045963	0	z	672
좌우반구com(split BVF)_2	29	1	<?xml version="1.0"?>\n<Clock xmlns:dt="urn:schemas-microsoft-com:datatypes"><Description dt:dt="string">E-Prime Primary Realtime Clock</Description><StartTime><Timestamp dt:dt="int">0</Timestamp><DateUtc dt:dt="string">2021-06-05T07:20:17Z</DateUtc></StartTime><FrequencyChanges><FrequencyChange><Frequency dt:dt="r8">2699970000</Frequency><Timestamp dt:dt="r8">252560672445083</Timestamp><Current …	좌우반구com(split BVF)_2-029-1	60.021	1.0.0.165	1	-44061512	Professional	2.0.10.242	2.0.10.353	06-05-2021	2021-06-05 오전 7:20:17	16:20:17	2.0.10.248	102	1	{/}	개념	개	념	103	1	102	NULL	NULL	NULL	NULL	NULL	NULL	KSY3	List1	NULL	NULL	NULL	NULL	NULL	NULL	NULL	NULL	NULL	1	{/}	0	3	302690	0	{/}	299
좌우반구com(split BVF)_2	29	1	<?xml version="1.0"?>\n<Clock xmlns:dt="urn:schemas-microsoft-com:datatypes"><Description dt:dt="string">E-Prime Primary Realtime Clock</Description><StartTime><Timestamp dt:dt="int">0</Timestamp><DateUtc dt:dt="string">2021-06-05T07:20:17Z</DateUtc></StartTime><FrequencyChanges><FrequencyChange><Frequency dt:dt="r8">2699970000</Frequency><Timestamp dt:dt="r8">252560672445083</Timestamp><Current …	좌우반구com(split BVF)_2-029-1	60.021	1.0.0.165	1	-44061512	Professional	2.0.10.242	2.0.10.353	06-05-2021	2021-06-05 오전 7:20:17	16:20:17	2.0.10.248	191	2	z	개례	개	례	NULL	NULL	NULL	33	1	59	NULL	NULL	NULL	KSY2	List2	NULL	NULL	NULL	NULL	NULL	NULL	NULL	NULL	NULL	0	z	0	3	552353	0	{/}	440
좌우반구com(split BVF)_2	29	1	<?xml version="1.0"?>\n<Clock xmlns:dt="urn:schemas-microsoft-com:datatypes"><Description dt:dt="string">E-Prime Primary Realtime Clock</Description><StartTime><Timestamp dt:dt="int">0</Timestamp><DateUtc dt:dt="string">2021-06-05T07:20:17Z</DateUtc></StartTime><FrequencyChanges><FrequencyChange><Frequency dt:dt="r8">2699970000</Frequency><Timestamp dt:dt="r8">252560672445083</Timestamp><Current …	좌우반구com(split BVF)_2-029-1	60.021	1.0.0.165	1	-44061512	Professional	2.0.10.242	2.0.10.353	06-05-2021	2021-06-05 오전 7:20:17	16:20:17	2.0.10.248	174	1	{/}	개인	개	인	NULL	NULL	NULL	57	1	42	NULL	NULL	NULL	KSY3	List2	NULL	NULL	NULL	NULL	NULL	NULL	NULL	NULL	NULL	0	{/}	0	4	505886	0	z	500
좌우반구com(split BVF)_2	29	1	<?xml version="1.0"?>\n<Clock xmlns:dt="urn:schemas-microsoft-com:datatypes"><Description dt:dt="string">E-Prime Primary Realtime Clock</Description><StartTime><Timestamp dt:dt="int">0</Timestamp><DateUtc dt:dt="string">2021-06-05T07:20:17Z</DateUtc></StartTime><FrequencyChanges><FrequencyChange><Frequency dt:dt="r8">2699970000</Frequency><Timestamp dt:dt="r8">252560672445083</Timestamp><Current …	좌우반구com(split BVF)_2-029-1	60.021	1.0.0.165	1	-44061512	Professional	2.0.10.242	2.0.10.353	06-05-2021	2021-06-05 오전 7:20:17	16:20:17	2.0.10.248	299	2	z	개협	개	협	NULL	NULL	NULL	NULL	NULL	NULL	40	1	35	KSY	List3	0		0	-1	852231	183		0	0	1	z	0	3	852414	0	z	536
좌우반구com(split BVF)_2	29	1	<?xml version="1.0"?>\n<Clock xmlns:dt="urn:schemas-microsoft-com:datatypes"><Description dt:dt="string">E-Prime Primary Realtime Clock</Description><StartTime><Timestamp dt:dt="int">0</Timestamp><DateUtc dt:dt="string">2021-06-05T07:20:17Z</DateUtc></StartTime><FrequencyChanges><FrequencyChange><Frequency dt:dt="r8">2699970000</Frequency><Timestamp dt:dt="r8">252560672445083</Timestamp><Current …	좌우반구com(split BVF)_2-029-1	60.021	1.0.0.165	1	-44061512	Professional	2.0.10.242	2.0.10.353	06-05-2021	2021-06-05 오전 7:20:17	16:20:17	2.0.10.248	260	2	z	거생	거	생	NULL	NULL	NULL	127	1	128	NULL	NULL	NULL	KSY2	List2	NULL	NULL	NULL	NULL	NULL	NULL	NULL	NULL	NULL	1	z	0	3	738604	0	z	619
좌우반구com(split BVF)_2	29	1	<?xml version="1.0"?>\n<Clock xmlns:dt="urn:schemas-microsoft-com:datatypes"><Description dt:dt="string">E-Prime Primary Realtime Clock</Description><StartTime><Timestamp dt:dt="int">0</Timestamp><DateUtc dt:dt="string">2021-06-05T07:20:17Z</DateUtc></StartTime><FrequencyChanges><FrequencyChange><Frequency dt:dt="r8">2699970000</Frequency><Timestamp dt:dt="r8">252560672445083</Timestamp><Current …	좌우반구com(split BVF)_2-029-1	60.021	1.0.0.165	1	-44061512	Professional	2.0.10.242	2.0.10.353	06-05-2021	2021-06-05 오전 7:20:17	16:20:17	2.0.10.248	79	1	{/}	걱정	걱	정	31	1	79	NULL	NULL	NULL	NULL	NULL	NULL	KSY3	List1	NULL	NULL	NULL	NULL	NULL	NULL	NULL	NULL	NULL	0	{/}	0	4	241129	0	z	604
좌우반구com(split BVF)_2	29	1	<?xml version="1.0"?>\n<Clock xmlns:dt="urn:schemas-microsoft-com:datatypes"><Description dt:dt="string">E-Prime Primary Realtime Clock</Description><StartTime><Timestamp dt:dt="int">0</Timestamp><DateUtc dt:dt="string">2021-06-05T07:20:17Z</DateUtc></StartTime><FrequencyChanges><FrequencyChange><Frequency dt:dt="r8">2699970000</Frequency><Timestamp dt:dt="r8">252560672445083</Timestamp><Current …	좌우반구com(split BVF)_2-029-1	60.021	1.0.0.165	1	-44061512	Professional	2.0.10.242	2.0.10.353	06-05-2021	2021-06-05 오전 7:20:17	16:20:17	2.0.10.248	221	2	z	걱최	걱	최	NULL	NULL	NULL	16	1	89	NULL	NULL	NULL	KSY2	List2	NULL	NULL	NULL	NULL	NULL	NULL	NULL	NULL	NULL	1	z	1	3	633174	0	z	498
좌우반구com(split BVF)_2	29	1	<?xml version="1.0"?>\n<Clock xmlns:dt="urn:schemas-microsoft-com:datatypes"><Description dt:dt="string">E-Prime Primary Realtime Clock</Description><StartTime><Timestamp dt:dt="int">0</Timestamp><DateUtc dt:dt="string">2021-06-05T07:20:17Z</DateUtc></StartTime><FrequencyChanges><FrequencyChange><Frequency dt:dt="r8">2699970000</Frequency><Timestamp dt:dt="r8">252560672445083</Timestamp><Current …	좌우반구com(split BVF)_2-029-1	60.021	1.0.0.165	1	-44061512	Professional	2.0.10.242	2.0.10.353	06-05-2021	2021-06-05 오전 7:20:17	16:20:17	2.0.10.248	93	2	z	건적	건	적	14	1	93	NULL	NULL	NULL	NULL	NULL	NULL	KSY2	List1	NULL	NULL	NULL	NULL	NULL	NULL	NULL	NULL	NULL	1	z	0	3	278349	0	z	688
좌우반구com(split BVF)_2	29	1	<?xml version="1.0"?>\n<Clock xmlns:dt="urn:schemas-microsoft-com:datatypes"><Description dt:dt="string">E-Prime Primary Realtime Clock</Description><StartTime><Timestamp dt:dt="int">0</Timestamp><DateUtc dt:dt="string">2021-06-05T07:20:17Z</DateUtc></StartTime><FrequencyChanges><FrequencyChange><Frequency dt:dt="r8">2699970000</Frequency><Timestamp dt:dt="r8">252560672445083</Timestamp><Current …	좌우반구com(split BVF)_2-029-1	60.021	1.0.0.165	1	-44061512	Professional	2.0.10.242	2.0.10.353	06-05-2021	2021-06-05 오전 7:20:17	16:20:17	2.0.10.248	36	2	z	검강	검	강	17	1	36	NULL	NULL	NULL	NULL	NULL	NULL	KSY	List1	0		1	-1	124119	184		0	0	1	z	0	4	124303	0	z	592
좌우반구com(split BVF)_2	29	1	<?xml version="1.0"?>\n<Clock xmlns:dt="urn:schemas-microsoft-com:datatypes"><Description dt:dt="string">E-Prime Primary Realtime Clock</Description><StartTime><Timestamp dt:dt="int">0</Timestamp><DateUtc dt:dt="string">2021-06-05T07:20:17Z</DateUtc></StartTime><FrequencyChanges><FrequencyChange><Frequency dt:dt="r8">2699970000</Frequency><Timestamp dt:dt="r8">252560672445083</Timestamp><Current …	좌우반구com(split BVF)_2-029-1	60.021	1.0.0.165	1	-44061512	Professional	2.0.10.242	2.0.10.353	06-05-2021	2021-06-05 오전 7:20:17	16:20:17	2.0.10.248	362	1	{/}	검색	검	색	NULL	NULL	NULL	NULL	NULL	NULL	44	1	98	KSY3	List3	NULL	NULL	NULL	NULL	NULL	NULL	NULL	NULL	NULL	0	{/}	0	4	1026637	0	z	631
좌우반구com(split BVF)_2	29	1	<?xml version="1.0"?>\n<Clock xmlns:dt="urn:schemas-microsoft-com:datatypes"><Description dt:dt="string">E-Prime Primary Realtime Clock</Description><StartTime><Timestamp dt:dt="int">0</Timestamp><DateUtc dt:dt="string">2021-06-05T07:20:17Z</DateUtc></StartTime><FrequencyChanges><FrequencyChange><Frequency dt:dt="r8">2699970000</Frequency><Timestamp dt:dt="r8">252560672445083</Timestamp><Current …	좌우반구com(split BVF)_2-029-1	60.021	1.0.0.165	1	-44061512	Professional	2.0.10.242	2.0.10.353	06-05-2021	2021-06-05 오전 7:20:17	16:20:17	2.0.10.248	133	2	z	검죽	검	죽	NULL	NULL	NULL	93	1	1	NULL	NULL	NULL	KSY3	List2	NULL	NULL	NULL	NULL	NULL	NULL	NULL	NULL	NULL	1	z	0	3	393142	0	z	653
좌우반구com(split BVF)_2	29	1	<?xml version="1.0"?>\n<Clock xmlns:dt="urn:schemas-microsoft-com:datatypes"><Description dt:dt="string">E-Prime Primary Realtime Clock</Description><StartTime><Timestamp dt:dt="int">0</Timestamp><DateUtc dt:dt="string">2021-06-05T07:20:17Z</DateUtc></StartTime><FrequencyChanges><FrequencyChange><Frequency dt:dt="r8">2699970000</Frequency><Timestamp dt:dt="r8">252560672445083</Timestamp><Current …	좌우반구com(split BVF)_2-029-1	60.021	1.0.0.165	1	-44061512	Professional	2.0.10.242	2.0.10.353	06-05-2021	2021-06-05 오전 7:20:17	16:20:17	2.0.10.248	252	2	z	검환	검	환	NULL	NULL	NULL	106	1	120	NULL	NULL	NULL	KSY2	List2	NULL	NULL	NULL	NULL	NULL	NULL	NULL	NULL	NULL	1	z	0	4	716962	0	z	549
좌우반구com(split BVF)_2	29	1	<?xml version="1.0"?>\n<Clock xmlns:dt="urn:schemas-microsoft-com:datatypes"><Description dt:dt="string">E-Prime Primary Realtime Clock</Description><StartTime><Timestamp dt:dt="int">0</Timestamp><DateUtc dt:dt="string">2021-06-05T07:20:17Z</DateUtc></StartTime><FrequencyChanges><FrequencyChange><Frequency dt:dt="r8">2699970000</Frequency><Timestamp dt:dt="r8">252560672445083</Timestamp><Current …	좌우반구com(split BVF)_2-029-1	60.021	1.0.0.165	1	-44061512	Professional	2.0.10.242	2.0.10.353	06-05-2021	2021-06-05 오전 7:20:17	16:20:17	2.0.10.248	173	2	z	격례	격	례	NULL	NULL	NULL	26	1	41	NULL	NULL	NULL	KSY2	List2	NULL	NULL	NULL	NULL	NULL	NULL	NULL	NULL	NULL	1	z	0	3	503170	0	z	512
좌우반구com(split BVF)_2	29	1	<?xml version="1.0"?>\n<Clock xmlns:dt="urn:schemas-microsoft-com:datatypes"><Description dt:dt="string">E-Prime Primary Realtime Clock</Description><StartTime><Timestamp dt:dt="int">0</Timestamp><DateUtc dt:dt="string">2021-06-05T07:20:17Z</DateUtc></StartTime><FrequencyChanges><FrequencyChange><Frequency dt:dt="r8">2699970000</Frequency><Timestamp dt:dt="r8">252560672445083</Timestamp><Current …	좌우반구com(split BVF)_2-029-1	60.021	1.0.0.165	1	-44061512	Professional	2.0.10.242	2.0.10.353	06-05-2021	2021-06-05 오전 7:20:17	16:20:17	2.0.10.248	379	1	{/}	결과	결	과	NULL	NULL	NULL	NULL	NULL	NULL	56	1	115	KSY3	List3	NULL	NULL	NULL	NULL	NULL	NULL	NULL	NULL	NULL	1	{/}	0	3	1074170	0	{/}	449
좌우반구com(split BVF)_2	29	1	<?xml version="1.0"?>\n<Clock xmlns:dt="urn:schemas-microsoft-com:datatypes"><Description dt:dt="string">E-Prime Primary Realtime Clock</Description><StartTime><Timestamp dt:dt="int">0</Timestamp><DateUtc dt:dt="string">2021-06-05T07:20:17Z</DateUtc></StartTime><FrequencyChanges><FrequencyChange><Frequency dt:dt="r8">2699970000</Frequency><Timestamp dt:dt="r8">252560672445083</Timestamp><Current …	좌우반구com(split BVF)_2-029-1	60.021	1.0.0.165	1	-44061512	Professional	2.0.10.242	2.0.10.353	06-05-2021	2021-06-05 오전 7:20:17	16:20:17	2.0.10.248	306	1	{/}	결국	결	국	NULL	NULL	NULL	NULL	NULL	NULL	46	1	42	KSY3	List3	NULL	NULL	NULL	NULL	NULL	NULL	NULL	NULL	NULL	1	{/}	1	3	871907	0	{/}	394
좌우반구com(split BVF)_2	29	1	<?xml version="1.0"?>\n<Clock xmlns:dt="urn:schemas-microsoft-com:datatypes"><Description dt:dt="string">E-Prime Primary Realtime Clock</Description><StartTime><Timestamp dt:dt="int">0</Timestamp><DateUtc dt:dt="string">2021-06-05T07:20:17Z</DateUtc></StartTime><FrequencyChanges><FrequencyChange><Frequency dt:dt="r8">2699970000</Frequency><Timestamp dt:dt="r8">252560672445083</Timestamp><Current …	좌우반구com(split BVF)_2-029-1	60.021	1.0.0.165	1	-44061512	Professional	2.0.10.242	2.0.10.353	06-05-2021	2021-06-05 오전 7:20:17	16:20:17	2.0.10.248	144	1	{/}	결정	결	정	NULL	NULL	NULL	39	1	12	NULL	NULL	NULL	KSY3	List2	NULL	NULL	NULL	NULL	NULL	NULL	NULL	NULL	NULL	1	{/}	0	4	423465	0	{/}	426
좌우반구com(split BVF)_2	29	1	<?xml version="1.0"?>\n<Clock xmlns:dt="urn:schemas-microsoft-com:datatypes"><Description dt:dt="string">E-Prime Primary Realtime Clock</Description><StartTime><Timestamp dt:dt="int">0</Timestamp><DateUtc dt:dt="string">2021-06-05T07:20:17Z</DateUtc></StartTime><FrequencyChanges><FrequencyChange><Frequency dt:dt="r8">2699970000</Frequency><Timestamp dt:dt="r8">252560672445083</Timestamp><Current …	좌우반구com(split BVF)_2-029-1	60.021	1.0.0.165	1	-44061512	Professional	2.0.10.242	2.0.10.353	06-05-2021	2021-06-05 오전 7:20:17	16:20:17	2.0.10.248	146	2	z	결지	결	지	NULL	NULL	NULL	121	1	14	NULL	NULL	NULL	KSY3	List2	NULL	NULL	NULL	NULL	NULL	NULL	NULL	NULL	NULL	1	z	1	3	428629	0	z	638
좌우반구com(split BVF)_2	29	1	<?xml version="1.0"?>\n<Clock xmlns:dt="urn:schemas-microsoft-com:datatypes"><Description dt:dt="string">E-Prime Primary Realtime Clock</Description><StartTime><Timestamp dt:dt="int">0</Timestamp><DateUtc dt:dt="string">2021-06-05T07:20:17Z</DateUtc></StartTime><FrequencyChanges><FrequencyChange><Frequency dt:dt="r8">2699970000</Frequency><Timestamp dt:dt="r8">252560672445083</Timestamp><Current …	좌우반구com(split BVF)_2-029-1	60.021	1.0.0.165	1	-44061512	Professional	2.0.10.242	2.0.10.353	06-05-2021	2021-06-05 오전 7:20:17	16:20:17	2.0.10.248	50	2	z	결협	결	협	81	1	50	NULL	NULL	NULL	NULL	NULL	NULL	KSY2	List1	NULL	NULL	NULL	NULL	NULL	NULL	NULL	NULL	NULL	1	z	0	3	161956	0	z	467
좌우반구com(split BVF)_2	29	1	<?xml version="1.0"?>\n<Clock xmlns:dt="urn:schemas-microsoft-com:datatypes"><Description dt:dt="string">E-Prime Primary Realtime Clock</Description><StartTime><Timestamp dt:dt="int">0</Timestamp><DateUtc dt:dt="string">2021-06-05T07:20:17Z</DateUtc></StartTime><FrequencyChanges><FrequencyChange><Frequency dt:dt="r8">2699970000</Frequency><Timestamp dt:dt="r8">252560672445083</Timestamp><Current …	좌우반구com(split BVF)_2-029-1	60.021	1.0.0.165	1	-44061512	Professional	2.0.10.242	2.0.10.353	06-05-2021	2021-06-05 오전 7:20:17	16:20:17	2.0.10.248	203	1	{/}	경비	경	비	NULL	NULL	NULL	123	1	71	NULL	NULL	NULL	KSY3	List2	NULL	NULL	NULL	NULL	NULL	NULL	NULL	NULL	NULL	1	{/}	0	3	585291	0	{/}	566
좌우반구com(split BVF)_2	29	1	<?xml version="1.0"?>\n<Clock xmlns:dt="urn:schemas-microsoft-com:datatypes"><Description dt:dt="string">E-Prime Primary Realtime Clock</Description><StartTime><Timestamp dt:dt="int">0</Timestamp><DateUtc dt:dt="string">2021-06-05T07:20:17Z</DateUtc></StartTime><FrequencyChanges><FrequencyChange><Frequency dt:dt="r8">2699970000</Frequency><Timestamp dt:dt="r8">252560672445083</Timestamp><Current …	좌우반구com(split BVF)_2-029-1	60.021	1.0.0.165	1	-44061512	Professional	2.0.10.242	2.0.10.353	06-05-2021	2021-06-05 오전 7:20:17	16:20:17	2.0.10.248	63	1	{/}	경험	경	험	122	1	63	NULL	NULL	NULL	NULL	NULL	NULL	KSY3	List1	NULL	NULL	NULL	NULL	NULL	NULL	NULL	NULL	NULL	1	{/}	0	3	197477	0	{/}	377
좌우반구com(split BVF)_2	29	1	<?xml version="1.0"?>\n<Clock xmlns:dt="urn:schemas-microsoft-com:datatypes"><Description dt:dt="string">E-Prime Primary Realtime Clock</Description><StartTime><Timestamp dt:dt="int">0</Timestamp><DateUtc dt:dt="string">2021-06-05T07:20:17Z</DateUtc></StartTime><FrequencyChanges><FrequencyChange><Frequency dt:dt="r8">2699970000</Frequency><Timestamp dt:dt="r8">252560672445083</Timestamp><Current …	좌우반구com(split BVF)_2-029-1	60.021	1.0.0.165	1	-44061512	Professional	2.0.10.242	2.0.10.353	06-05-2021	2021-06-05 오전 7:20:17	16:20:17	2.0.10.248	131	1	{/}	경호	경	호	39	1	131	NULL	NULL	NULL	NULL	NULL	NULL	KSY3	List1	NULL	NULL	NULL	NULL	NULL	NULL	NULL	NULL	NULL	0	{/}	1	3	380296	0	z	476
좌우반구com(split BVF)_2	29	1	<?xml version="1.0"?>\n<Clock xmlns:dt="urn:schemas-microsoft-com:datatypes"><Description dt:dt="string">E-Prime Primary Realtime Clock</Description><StartTime><Timestamp dt:dt="int">0</Timestamp><DateUtc dt:dt="string">2021-06-05T07:20:17Z</DateUtc></StartTime><FrequencyChanges><FrequencyChange><Frequency dt:dt="r8">2699970000</Frequency><Timestamp dt:dt="r8">252560672445083</Timestamp><Current …	좌우반구com(split BVF)_2-029-1	60.021	1.0.0.165	1	-44061512	Professional	2.0.10.242	2.0.10.353	06-05-2021	2021-06-05 오전 7:20:17	16:20:17	2.0.10.248	60	1	{/}	계기	계	기	4	1	60	NULL	NULL	NULL	NULL	NULL	NULL	KSY3	List1	NULL	NULL	NULL	NULL	NULL	NULL	NULL	NULL	NULL	1	{/}	1	3	189013	0	{/}	609
좌우반구com(split BVF)_2	29	1	<?xml version="1.0"?>\n<Clock xmlns:dt="urn:schemas-microsoft-com:datatypes"><Description dt:dt="string">E-Prime Primary Realtime Clock</Description><StartTime><Timestamp dt:dt="int">0</Timestamp><DateUtc dt:dt="string">2021-06-05T07:20:17Z</DateUtc></StartTime><FrequencyChanges><FrequencyChange><Frequency dt:dt="r8">2699970000</Frequency><Timestamp dt:dt="r8">252560672445083</Timestamp><Current …	좌우반구com(split BVF)_2-029-1	60.021	1.0.0.165	1	-44061512	Professional	2.0.10.242	2.0.10.353	06-05-2021	2021-06-05 오전 7:20:17	16:20:17	2.0.10.248	163	2	z	계님	계	님	NULL	NULL	NULL	3	1	31	NULL	NULL	NULL	KSY	List2	0		0	-1	475080	183		0	0	1	z	0	3	475263	0	z	651
좌우반구com(split BVF)_2	29	1	<?xml version="1.0"?>\n<Clock xmlns:dt="urn:schemas-microsoft-com:datatypes"><Description dt:dt="string">E-Prime Primary Realtime Clock</Description><StartTime><Timestamp dt:dt="int">0</Timestamp><DateUtc dt:dt="string">2021-06-05T07:20:17Z</DateUtc></StartTime><FrequencyChanges><FrequencyChange><Frequency dt:dt="r8">2699970000</Frequency><Timestamp dt:dt="r8">252560672445083</Timestamp><Current …	좌우반구com(split BVF)_2-029-1	60.021	1.0.0.165	1	-44061512	Professional	2.0.10.242	2.0.10.353	06-05-2021	2021-06-05 오전 7:20:17	16:20:17	2.0.10.248	301	2	z	계락	계	락	NULL	NULL	NULL	NULL	NULL	NULL	70	1	37	KSY3	List3	NULL	NULL	NULL	NULL	NULL	NULL	NULL	NULL	NULL	0	z	0	3	858179	0	{/}	659
좌우반구com(split BVF)_2	29	1	<?xml version="1.0"?>\n<Clock xmlns:dt="urn:schemas-microsoft-com:datatypes"><Description dt:dt="string">E-Prime Primary Realtime Clock</Description><StartTime><Timestamp dt:dt="int">0</Timestamp><DateUtc dt:dt="string">2021-06-05T07:20:17Z</DateUtc></StartTime><FrequencyChanges><FrequencyChange><Frequency dt:dt="r8">2699970000</Frequency><Timestamp dt:dt="r8">252560672445083</Timestamp><Current …	좌우반구com(split BVF)_2-029-1	60.021	1.0.0.165	1	-44061512	Professional	2.0.10.242	2.0.10.353	06-05-2021	2021-06-05 오전 7:20:17	16:20:17	2.0.10.248	107	1	{/}	계수	계	수	28	1	107	NULL	NULL	NULL	NULL	NULL	NULL	KSY3	List1	NULL	NULL	NULL	NULL	NULL	NULL	NULL	NULL	NULL	0	{/}	0	4	315886	0	z	487
좌우반구com(split BVF)_2	29	1	<?xml version="1.0"?>\n<Clock xmlns:dt="urn:schemas-microsoft-com:datatypes"><Description dt:dt="string">E-Prime Primary Realtime Clock</Description><StartTime><Timestamp dt:dt="int">0</Timestamp><DateUtc dt:dt="string">2021-06-05T07:20:17Z</DateUtc></StartTime><FrequencyChanges><FrequencyChange><Frequency dt:dt="r8">2699970000</Frequency><Timestamp dt:dt="r8">252560672445083</Timestamp><Current …	좌우반구com(split BVF)_2-029-1	60.021	1.0.0.165	1	-44061512	Professional	2.0.10.242	2.0.10.353	06-05-2021	2021-06-05 오전 7:20:17	16:20:17	2.0.10.248	11	2	z	계여	계	여	24	1	11	NULL	NULL	NULL	NULL	NULL	NULL	KSY3	List1	NULL	NULL	NULL	NULL	NULL	NULL	NULL	NULL	NULL	1	z	0	4	55877	0	z	643
좌우반구com(split BVF)_2	29	1	<?xml version="1.0"?>\n<Clock xmlns:dt="urn:schemas-microsoft-com:datatypes"><Description dt:dt="string">E-Prime Primary Realtime Clock</Description><StartTime><Timestamp dt:dt="int">0</Timestamp><DateUtc dt:dt="string">2021-06-05T07:20:17Z</DateUtc></StartTime><FrequencyChanges><FrequencyChange><Frequency dt:dt="r8">2699970000</Frequency><Timestamp dt:dt="r8">252560672445083</Timestamp><Current …	좌우반구com(split BVF)_2-029-1	60.021	1.0.0.165	1	-44061512	Professional	2.0.10.242	2.0.10.353	06-05-2021	2021-06-05 오전 7:20:17	16:20:17	2.0.10.248	201	2	z	고률	고	률	NULL	NULL	NULL	111	1	69	NULL	NULL	NULL	KSY2	List2	NULL	NULL	NULL	NULL	NULL	NULL	NULL	NULL	NULL	1	z	0	3	579893	0	z	508
좌우반구com(split BVF)_2	29	1	<?xml version="1.0"?>\n<Clock xmlns:dt="urn:schemas-microsoft-com:datatypes"><Description dt:dt="string">E-Prime Primary Realtime Clock</Description><StartTime><Timestamp dt:dt="int">0</Timestamp><DateUtc dt:dt="string">2021-06-05T07:20:17Z</DateUtc></StartTime><FrequencyChanges><FrequencyChange><Frequency dt:dt="r8">2699970000</Frequency><Timestamp dt:dt="r8">252560672445083</Timestamp><Current …	좌우반구com(split BVF)_2-029-1	60.021	1.0.0.165	1	-44061512	Professional	2.0.10.242	2.0.10.353	06-05-2021	2021-06-05 오전 7:20:17	16:20:17	2.0.10.248	389	2	z	고청	고	청	NULL	NULL	NULL	NULL	NULL	NULL	88	1	125	KSY	List3	0		0	-1	1102110	183		0	0	1	z	1	3	1102293	0	z	646
좌우반구com(split BVF)_2	29	1	<?xml version="1.0"?>\n<Clock xmlns:dt="urn:schemas-microsoft-com:datatypes"><Description dt:dt="string">E-Prime Primary Realtime Clock</Description><StartTime><Timestamp dt:dt="int">0</Timestamp><DateUtc dt:dt="string">2021-06-05T07:20:17Z</DateUtc></StartTime><FrequencyChanges><FrequencyChange><Frequency dt:dt="r8">2699970000</Frequency><Timestamp dt:dt="r8">252560672445083</Timestamp><Current …	좌우반구com(split BVF)_2-029-1	60.021	1.0.0.165	1	-44061512	Professional	2.0.10.242	2.0.10.353	06-05-2021	2021-06-05 오전 7:20:17	16:20:17	2.0.10.248	261	1	{/}	공기	공	기	NULL	NULL	NULL	30	1	129	NULL	NULL	NULL	KSY3	List2	NULL	NULL	NULL	NULL	NULL	NULL	NULL	NULL	NULL	1	{/}	0	3	741420	0	{/}	627
좌우반구com(split BVF)_2	29	1	<?xml version="1.0"?>\n<Clock xmlns:dt="urn:schemas-microsoft-com:datatypes"><Description dt:dt="string">E-Prime Primary Realtime Clock</Description><StartTime><Timestamp dt:dt="int">0</Timestamp><DateUtc dt:dt="string">2021-06-05T07:20:17Z</DateUtc></StartTime><FrequencyChanges><FrequencyChange><Frequency dt:dt="r8">2699970000</Frequency><Timestamp dt:dt="r8">252560672445083</Timestamp><Current …	좌우반구com(split BVF)_2-029-1	60.021	1.0.0.165	1	-44061512	Professional	2.0.10.242	2.0.10.353	06-05-2021	2021-06-05 오전 7:20:17	16:20:17	2.0.10.248	44	1	{/}	공백	공	백	121	1	44	NULL	NULL	NULL	NULL	NULL	NULL	KSY3	List1	NULL	NULL	NULL	NULL	NULL	NULL	NULL	NULL	NULL	1	{/}	0	4	145929	0	{/}	478
좌우반구com(split BVF)_2	29	1	<?xml version="1.0"?>\n<Clock xmlns:dt="urn:schemas-microsoft-com:datatypes"><Description dt:dt="string">E-Prime Primary Realtime Clock</Description><StartTime><Timestamp dt:dt="int">0</Timestamp><DateUtc dt:dt="string">2021-06-05T07:20:17Z</DateUtc></StartTime><FrequencyChanges><FrequencyChange><Frequency dt:dt="r8">2699970000</Frequency><Timestamp dt:dt="r8">252560672445083</Timestamp><Current …	좌우반구com(split BVF)_2-029-1	60.021	1.0.0.165	1	-44061512	Professional	2.0.10.242	2.0.10.353	06-05-2021	2021-06-05 오전 7:20:17	16:20:17	2.0.10.248	258	1	{/}	공포	공	포	NULL	NULL	NULL	38	1	126	NULL	NULL	NULL	KSY3	List2	NULL	NULL	NULL	NULL	NULL	NULL	NULL	NULL	NULL	1	{/}	0	4	733373	0	{/}	458
좌우반구com(split BVF)_2	29	1	<?xml version="1.0"?>\n<Clock xmlns:dt="urn:schemas-microsoft-com:datatypes"><Description dt:dt="string">E-Prime Primary Realtime Clock</Description><StartTime><Timestamp dt:dt="int">0</Timestamp><DateUtc dt:dt="string">2021-06-05T07:20:17Z</DateUtc></StartTime><FrequencyChanges><FrequencyChange><Frequency dt:dt="r8">2699970000</Frequency><Timestamp dt:dt="r8">252560672445083</Timestamp><Current …	좌우반구com(split BVF)_2-029-1	60.021	1.0.0.165	1	-44061512	Professional	2.0.10.242	2.0.10.353	06-05-2021	2021-06-05 오전 7:20:17	16:20:17	2.0.10.248	283	2	z	과법	과	법	NULL	NULL	NULL	NULL	NULL	NULL	38	1	19	KSY2	List3	NULL	NULL	NULL	NULL	NULL	NULL	NULL	NULL	NULL	1	z	0	3	808546	0	z	340
좌우반구com(split BVF)_2	29	1	<?xml version="1.0"?>\n<Clock xmlns:dt="urn:schemas-microsoft-com:datatypes"><Description dt:dt="string">E-Prime Primary Realtime Clock</Description><StartTime><Timestamp dt:dt="int">0</Timestamp><DateUtc dt:dt="string">2021-06-05T07:20:17Z</DateUtc></StartTime><FrequencyChanges><FrequencyChange><Frequency dt:dt="r8">2699970000</Frequency><Timestamp dt:dt="r8">252560672445083</Timestamp><Current …	좌우반구com(split BVF)_2-029-1	60.021	1.0.0.165	1	-44061512	Professional	2.0.10.242	2.0.10.353	06-05-2021	2021-06-05 오전 7:20:17	16:20:17	2.0.10.248	100	1	{/}	과정	과	정	8	1	100	NULL	NULL	NULL	NULL	NULL	NULL	KSY3	List1	NULL	NULL	NULL	NULL	NULL	NULL	NULL	NULL	NULL	1	{/}	1	3	297475	0	{/}	458
좌우반구com(split BVF)_2	29	1	<?xml version="1.0"?>\n<Clock xmlns:dt="urn:schemas-microsoft-com:datatypes"><Description dt:dt="string">E-Prime Primary Realtime Clock</Description><StartTime><Timestamp dt:dt="int">0</Timestamp><DateUtc dt:dt="string">2021-06-05T07:20:17Z</DateUtc></StartTime><FrequencyChanges><FrequencyChange><Frequency dt:dt="r8">2699970000</Frequency><Timestamp dt:dt="r8">252560672445083</Timestamp><Current …	좌우반구com(split BVF)_2-029-1	60.021	1.0.0.165	1	-44061512	Professional	2.0.10.242	2.0.10.353	06-05-2021	2021-06-05 오전 7:20:17	16:20:17	2.0.10.248	336	1	{/}	관계	관	계	NULL	NULL	NULL	NULL	NULL	NULL	99	1	72	KSY3	List3	NULL	NULL	NULL	NULL	NULL	NULL	NULL	NULL	NULL	1	{/}	0	3	955678	0	{/}	630
좌우반구com(split BVF)_2	29	1	<?xml version="1.0"?>\n<Clock xmlns:dt="urn:schemas-microsoft-com:datatypes"><Description dt:dt="string">E-Prime Primary Realtime Clock</Description><StartTime><Timestamp dt:dt="int">0</Timestamp><DateUtc dt:dt="string">2021-06-05T07:20:17Z</DateUtc></StartTime><FrequencyChanges><FrequencyChange><Frequency dt:dt="r8">2699970000</Frequency><Timestamp dt:dt="r8">252560672445083</Timestamp><Current …	좌우반구com(split BVF)_2-029-1	60.021	1.0.0.165	1	-44061512	Professional	2.0.10.242	2.0.10.353	06-05-2021	2021-06-05 오전 7:20:17	16:20:17	2.0.10.248	230	1	{/}	관측	관	측	NULL	NULL	NULL	55	1	98	NULL	NULL	NULL	KSY3	List2	NULL	NULL	NULL	NULL	NULL	NULL	NULL	NULL	NULL	1	{/}	1	3	658082	0	{/}	502
좌우반구com(split BVF)_2	29	1	<?xml version="1.0"?>\n<Clock xmlns:dt="urn:schemas-microsoft-com:datatypes"><Description dt:dt="string">E-Prime Primary Realtime Clock</Description><StartTime><Timestamp dt:dt="int">0</Timestamp><DateUtc dt:dt="string">2021-06-05T07:20:17Z</DateUtc></StartTime><FrequencyChanges><FrequencyChange><Frequency dt:dt="r8">2699970000</Frequency><Timestamp dt:dt="r8">252560672445083</Timestamp><Current …	좌우반구com(split BVF)_2-029-1	60.021	1.0.0.165	1	-44061512	Professional	2.0.10.242	2.0.10.353	06-05-2021	2021-06-05 오전 7:20:17	16:20:17	2.0.10.248	264	1	{/}	광장	광	장	NULL	NULL	NULL	62	1	132	NULL	NULL	NULL	KSY3	List2	NULL	NULL	NULL	NULL	NULL	NULL	NULL	NULL	NULL	1	{/}	0	3	749900	0	{/}	475
좌우반구com(split BVF)_2	29	1	<?xml version="1.0"?>\n<Clock xmlns:dt="urn:schemas-microsoft-com:datatypes"><Description dt:dt="string">E-Prime Primary Realtime Clock</Description><StartTime><Timestamp dt:dt="int">0</Timestamp><DateUtc dt:dt="string">2021-06-05T07:20:17Z</DateUtc></StartTime><FrequencyChanges><FrequencyChange><Frequency dt:dt="r8">2699970000</Frequency><Timestamp dt:dt="r8">252560672445083</Timestamp><Current …	좌우반구com(split BVF)_2-029-1	60.021	1.0.0.165	1	-44061512	Professional	2.0.10.242	2.0.10.353	06-05-2021	2021-06-05 오전 7:20:17	16:20:17	2.0.10.248	106	2	z	교느	교	느	23	1	106	NULL	NULL	NULL	NULL	NULL	NULL	KSY2	List1	NULL	NULL	NULL	NULL	NULL	NULL	NULL	NULL	NULL	1	z	0	3	313153	0	z	524
좌우반구com(split BVF)_2	29	1	<?xml version="1.0"?>\n<Clock xmlns:dt="urn:schemas-microsoft-com:datatypes"><Description dt:dt="string">E-Prime Primary Realtime Clock</Description><StartTime><Timestamp dt:dt="int">0</Timestamp><DateUtc dt:dt="string">2021-06-05T07:20:17Z</DateUtc></StartTime><FrequencyChanges><FrequencyChange><Frequency dt:dt="r8">2699970000</Frequency><Timestamp dt:dt="r8">252560672445083</Timestamp><Current …	좌우반구com(split BVF)_2-029-1	60.021	1.0.0.165	1	-44061512	Professional	2.0.10.242	2.0.10.353	06-05-2021	2021-06-05 오전 7:20:17	16:20:17	2.0.10.248	91	2	z	교휘	교	휘	104	1	91	NULL	NULL	NULL	NULL	NULL	NULL	KSY3	List1	NULL	NULL	NULL	NULL	NULL	NULL	NULL	NULL	NULL	1	z	1	3	273117	0	z	520
좌우반구com(split BVF)_2	29	1	<?xml version="1.0"?>\n<Clock xmlns:dt="urn:schemas-microsoft-com:datatypes"><Description dt:dt="string">E-Prime Primary Realtime Clock</Description><StartTime><Timestamp dt:dt="int">0</Timestamp><DateUtc dt:dt="string">2021-06-05T07:20:17Z</DateUtc></StartTime><FrequencyChanges><FrequencyChange><Frequency dt:dt="r8">2699970000</Frequency><Timestamp dt:dt="r8">252560672445083</Timestamp><Current …	좌우반구com(split BVF)_2-029-1	60.021	1.0.0.165	1	-44061512	Professional	2.0.10.242	2.0.10.353	06-05-2021	2021-06-05 오전 7:20:17	16:20:17	2.0.10.248	231	1	{/}	구조	구	조	NULL	NULL	NULL	1	1	99	NULL	NULL	NULL	KSY3	List2	NULL	NULL	NULL	NULL	NULL	NULL	NULL	NULL	NULL	1	{/}	1	3	660781	0	{/}	355
좌우반구com(split BVF)_2	29	1	<?xml version="1.0"?>\n<Clock xmlns:dt="urn:schemas-microsoft-com:datatypes"><Description dt:dt="string">E-Prime Primary Realtime Clock</Description><StartTime><Timestamp dt:dt="int">0</Timestamp><DateUtc dt:dt="string">2021-06-05T07:20:17Z</DateUtc></StartTime><FrequencyChanges><FrequencyChange><Frequency dt:dt="r8">2699970000</Frequency><Timestamp dt:dt="r8">252560672445083</Timestamp><Current …	좌우반구com(split BVF)_2-029-1	60.021	1.0.0.165	1	-44061512	Professional	2.0.10.242	2.0.10.353	06-05-2021	2021-06-05 오전 7:20:17	16:20:17	2.0.10.248	370	2	z	국득	국	득	NULL	NULL	NULL	NULL	NULL	NULL	31	1	106	KSY2	List3	NULL	NULL	NULL	NULL	NULL	NULL	NULL	NULL	NULL	1	z	1	3	1048845	0	z	718
좌우반구com(split BVF)_2	29	1	<?xml version="1.0"?>\n<Clock xmlns:dt="urn:schemas-microsoft-com:datatypes"><Description dt:dt="string">E-Prime Primary Realtime Clock</Description><StartTime><Timestamp dt:dt="int">0</Timestamp><DateUtc dt:dt="string">2021-06-05T07:20:17Z</DateUtc></StartTime><FrequencyChanges><FrequencyChange><Frequency dt:dt="r8">2699970000</Frequency><Timestamp dt:dt="r8">252560672445083</Timestamp><Current …	좌우반구com(split BVF)_2-029-1	60.021	1.0.0.165	1	-44061512	Professional	2.0.10.242	2.0.10.353	06-05-2021	2021-06-05 오전 7:20:17	16:20:17	2.0.10.248	320	2	z	국반	국	반	NULL	NULL	NULL	NULL	NULL	NULL	100	1	56	KSY3	List3	NULL	NULL	NULL	NULL	NULL	NULL	NULL	NULL	NULL	1	z	1	3	910910	0	z	615
좌우반구com(split BVF)_2	29	1	<?xml version="1.0"?>\n<Clock xmlns:dt="urn:schemas-microsoft-com:datatypes"><Description dt:dt="string">E-Prime Primary Realtime Clock</Description><StartTime><Timestamp dt:dt="int">0</Timestamp><DateUtc dt:dt="string">2021-06-05T07:20:17Z</DateUtc></StartTime><FrequencyChanges><FrequencyChange><Frequency dt:dt="r8">2699970000</Frequency><Timestamp dt:dt="r8">252560672445083</Timestamp><Current …	좌우반구com(split BVF)_2-029-1	60.021	1.0.0.165	1	-44061512	Professional	2.0.10.242	2.0.10.353	06-05-2021	2021-06-05 오전 7:20:17	16:20:17	2.0.10.248	178	1	{/}	군청	군	청	NULL	NULL	NULL	15	1	46	NULL	NULL	NULL	KSY3	List2	NULL	NULL	NULL	NULL	NULL	NULL	NULL	NULL	NULL	0	{/}	1	3	516815	0	z	643
좌우반구com(split BVF)_2	29	1	<?xml version="1.0"?>\n<Clock xmlns:dt="urn:schemas-microsoft-com:datatypes"><Description dt:dt="string">E-Prime Primary Realtime Clock</Description><StartTime><Timestamp dt:dt="int">0</Timestamp><DateUtc dt:dt="string">2021-06-05T07:20:17Z</DateUtc></StartTime><FrequencyChanges><FrequencyChange><Frequency dt:dt="r8">2699970000</Frequency><Timestamp dt:dt="r8">252560672445083</Timestamp><Current …	좌우반구com(split BVF)_2-029-1	60.021	1.0.0.165	1	-44061512	Professional	2.0.10.242	2.0.10.353	06-05-2021	2021-06-05 오전 7:20:17	16:20:17	2.0.10.248	328	1	{/}	궤도	궤	도	NULL	NULL	NULL	NULL	NULL	NULL	125	1	64	KSY3	List3	NULL	NULL	NULL	NULL	NULL	NULL	NULL	NULL	NULL	0	{/}	1	3	933702	0	z	503
좌우반구com(split BVF)_2	29	1	<?xml version="1.0"?>\n<Clock xmlns:dt="urn:schemas-microsoft-com:datatypes"><Description dt:dt="string">E-Prime Primary Realtime Clock</Description><StartTime><Timestamp dt:dt="int">0</Timestamp><DateUtc dt:dt="string">2021-06-05T07:20:17Z</DateUtc></StartTime><FrequencyChanges><FrequencyChange><Frequency dt:dt="r8">2699970000</Frequency><Timestamp dt:dt="r8">252560672445083</Timestamp><Current …	좌우반구com(split BVF)_2-029-1	60.021	1.0.0.165	1	-44061512	Professional	2.0.10.242	2.0.10.353	06-05-2021	2021-06-05 오전 7:20:17	16:20:17	2.0.10.248	226	2	z	궤희	궤	희	NULL	NULL	NULL	82	1	94	NULL	NULL	NULL	KSY	List2	0		1	-1	646486	184		0	0	1	z	0	4	646670	0	z	650
좌우반구com(split BVF)_2	29	1	<?xml version="1.0"?>\n<Clock xmlns:dt="urn:schemas-microsoft-com:datatypes"><Description dt:dt="string">E-Prime Primary Realtime Clock</Description><StartTime><Timestamp dt:dt="int">0</Timestamp><DateUtc dt:dt="string">2021-06-05T07:20:17Z</DateUtc></StartTime><FrequencyChanges><FrequencyChange><Frequency dt:dt="r8">2699970000</Frequency><Timestamp dt:dt="r8">252560672445083</Timestamp><Current …	좌우반구com(split BVF)_2-029-1	60.021	1.0.0.165	1	-44061512	Professional	2.0.10.242	2.0.10.353	06-05-2021	2021-06-05 오전 7:20:17	16:20:17	2.0.10.248	356	1	{/}	그림	그	림	NULL	NULL	NULL	NULL	NULL	NULL	92	1	92	KSY3	List3	NULL	NULL	NULL	NULL	NULL	NULL	NULL	NULL	NULL	1	{/}	0	3	1010559	0	{/}	549
좌우반구com(split BVF)_2	29	1	<?xml version="1.0"?>\n<Clock xmlns:dt="urn:schemas-microsoft-com:datatypes"><Description dt:dt="string">E-Prime Primary Realtime Clock</Description><StartTime><Timestamp dt:dt="int">0</Timestamp><DateUtc dt:dt="string">2021-06-05T07:20:17Z</DateUtc></StartTime><FrequencyChanges><FrequencyChange><Frequency dt:dt="r8">2699970000</Frequency><Timestamp dt:dt="r8">252560672445083</Timestamp><Current …	좌우반구com(split BVF)_2-029-1	60.021	1.0.0.165	1	-44061512	Professional	2.0.10.242	2.0.10.353	06-05-2021	2021-06-05 오전 7:20:17	16:20:17	2.0.10.248	367	2	z	그법	그	법	NULL	NULL	NULL	NULL	NULL	NULL	41	1	103	KSY	List3	0		0	-1	1040182	183		0	0	1	z	0	3	1040365	0	z	446
좌우반구com(split BVF)_2	29	1	<?xml version="1.0"?>\n<Clock xmlns:dt="urn:schemas-microsoft-com:datatypes"><Description dt:dt="string">E-Prime Primary Realtime Clock</Description><StartTime><Timestamp dt:dt="int">0</Timestamp><DateUtc dt:dt="string">2021-06-05T07:20:17Z</DateUtc></StartTime><FrequencyChanges><FrequencyChange><Frequency dt:dt="r8">2699970000</Frequency><Timestamp dt:dt="r8">252560672445083</Timestamp><Current …	좌우반구com(split BVF)_2-029-1	60.021	1.0.0.165	1	-44061512	Professional	2.0.10.242	2.0.10.353	06-05-2021	2021-06-05 오전 7:20:17	16:20:17	2.0.10.248	225	2	z	그소	그	소	NULL	NULL	NULL	108	1	93	NULL	NULL	NULL	KSY	List2	0		0	-1	643854	183		0	0	1	z	1	3	644037	0	z	435
좌우반구com(split BVF)_2	29	1	<?xml version="1.0"?>\n<Clock xmlns:dt="urn:schemas-microsoft-com:datatypes"><Description dt:dt="string">E-Prime Primary Realtime Clock</Description><StartTime><Timestamp dt:dt="int">0</Timestamp><DateUtc dt:dt="string">2021-06-05T07:20:17Z</DateUtc></StartTime><FrequencyChanges><FrequencyChange><Frequency dt:dt="r8">2699970000</Frequency><Timestamp dt:dt="r8">252560672445083</Timestamp><Current …	좌우반구com(split BVF)_2-029-1	60.021	1.0.0.165	1	-44061512	Professional	2.0.10.242	2.0.10.353	06-05-2021	2021-06-05 오전 7:20:17	16:20:17	2.0.10.248	72	2	z	그종	그	종	118	1	72	NULL	NULL	NULL	NULL	NULL	NULL	KSY3	List1	NULL	NULL	NULL	NULL	NULL	NULL	NULL	NULL	NULL	1	z	1	3	221535	0	z	911
좌우반구com(split BVF)_2	29	1	<?xml version="1.0"?>\n<Clock xmlns:dt="urn:schemas-microsoft-com:datatypes"><Description dt:dt="string">E-Prime Primary Realtime Clock</Description><StartTime><Timestamp dt:dt="int">0</Timestamp><DateUtc dt:dt="string">2021-06-05T07:20:17Z</DateUtc></StartTime><FrequencyChanges><FrequencyChange><Frequency dt:dt="r8">2699970000</Frequency><Timestamp dt:dt="r8">252560672445083</Timestamp><Current …	좌우반구com(split BVF)_2-029-1	60.021	1.0.0.165	1	-44061512	Professional	2.0.10.242	2.0.10.353	06-05-2021	2021-06-05 오전 7:20:17	16:20:17	2.0.10.248	151	1	{/}	급여	급	여	NULL	NULL	NULL	98	1	19	NULL	NULL	NULL	KSY3	List2	NULL	NULL	NULL	NULL	NULL	NULL	NULL	NULL	NULL	1	{/}	0	3	442741	0	{/}	902
좌우반구com(split BVF)_2	29	1	<?xml version="1.0"?>\n<Clock xmlns:dt="urn:schemas-microsoft-com:datatypes"><Description dt:dt="string">E-Prime Primary Realtime Clock</Description><StartTime><Timestamp dt:dt="int">0</Timestamp><DateUtc dt:dt="string">2021-06-05T07:20:17Z</DateUtc></StartTime><FrequencyChanges><FrequencyChange><Frequency dt:dt="r8">2699970000</Frequency><Timestamp dt:dt="r8">252560672445083</Timestamp><Current …	좌우반구com(split BVF)_2-029-1	60.021	1.0.0.165	1	-44061512	Professional	2.0.10.242	2.0.10.353	06-05-2021	2021-06-05 오전 7:20:17	16:20:17	2.0.10.248	194	1	{/}	기록	기	록	NULL	NULL	NULL	67	1	62	NULL	NULL	NULL	KSY3	List2	NULL	NULL	NULL	NULL	NULL	NULL	NULL	NULL	NULL	1	{/}	1	3	560233	0	{/}	808
좌우반구com(split BVF)_2	29	1	<?xml version="1.0"?>\n<Clock xmlns:dt="urn:schemas-microsoft-com:datatypes"><Description dt:dt="string">E-Prime Primary Realtime Clock</Description><StartTime><Timestamp dt:dt="int">0</Timestamp><DateUtc dt:dt="string">2021-06-05T07:20:17Z</DateUtc></StartTime><FrequencyChanges><FrequencyChange><Frequency dt:dt="r8">2699970000</Frequency><Timestamp dt:dt="r8">252560672445083</Timestamp><Current …	좌우반구com(split BVF)_2-029-1	60.021	1.0.0.165	1	-44061512	Professional	2.0.10.242	2.0.10.353	06-05-2021	2021-06-05 오전 7:20:17	16:20:17	2.0.10.248	276	1	{/}	기름	기	름	NULL	NULL	NULL	NULL	NULL	NULL	118	1	12	KSY3	List3	NULL	NULL	NULL	NULL	NULL	NULL	NULL	NULL	NULL	1	{/}	0	4	789470	0	{/}	665
좌우반구com(split BVF)_2	29	1	<?xml version="1.0"?>\n<Clock xmlns:dt="urn:schemas-microsoft-com:datatypes"><Description dt:dt="string">E-Prime Primary Realtime Clock</Description><StartTime><Timestamp dt:dt="int">0</Timestamp><DateUtc dt:dt="string">2021-06-05T07:20:17Z</DateUtc></StartTime><FrequencyChanges><FrequencyChange><Frequency dt:dt="r8">2699970000</Frequency><Timestamp dt:dt="r8">252560672445083</Timestamp><Current …	좌우반구com(split BVF)_2-029-1	60.021	1.0.0.165	1	-44061512	Professional	2.0.10.242	2.0.10.353	06-05-2021	2021-06-05 오전 7:20:17	16:20:17	2.0.10.248	58	1	{/}	기술	기	술	63	1	58	NULL	NULL	NULL	NULL	NULL	NULL	KSY3	List1	NULL	NULL	NULL	NULL	NULL	NULL	NULL	NULL	NULL	1	{/}	0	4	183599	0	{/}	559
좌우반구com(split BVF)_2	29	1	<?xml version="1.0"?>\n<Clock xmlns:dt="urn:schemas-microsoft-com:datatypes"><Description dt:dt="string">E-Prime Primary Realtime Clock</Description><StartTime><Timestamp dt:dt="int">0</Timestamp><DateUtc dt:dt="string">2021-06-05T07:20:17Z</DateUtc></StartTime><FrequencyChanges><FrequencyChange><Frequency dt:dt="r8">2699970000</Frequency><Timestamp dt:dt="r8">252560672445083</Timestamp><Current …	좌우반구com(split BVF)_2-029-1	60.021	1.0.0.165	1	-44061512	Professional	2.0.10.242	2.0.10.353	06-05-2021	2021-06-05 오전 7:20:17	16:20:17	2.0.10.248	323	1	{/}	기운	기	운	NULL	NULL	NULL	NULL	NULL	NULL	59	1	59	KSY3	List3	NULL	NULL	NULL	NULL	NULL	NULL	NULL	NULL	NULL	1	{/}	0	4	919158	0	{/}	455
좌우반구com(split BVF)_2	29	1	<?xml version="1.0"?>\n<Clock xmlns:dt="urn:schemas-microsoft-com:datatypes"><Description dt:dt="string">E-Prime Primary Realtime Clock</Description><StartTime><Timestamp dt:dt="int">0</Timestamp><DateUtc dt:dt="string">2021-06-05T07:20:17Z</DateUtc></StartTime><FrequencyChanges><FrequencyChange><Frequency dt:dt="r8">2699970000</Frequency><Timestamp dt:dt="r8">252560672445083</Timestamp><Current …	좌우반구com(split BVF)_2-029-1	60.021	1.0.0.165	1	-44061512	Professional	2.0.10.242	2.0.10.353	06-05-2021	2021-06-05 오전 7:20:17	16:20:17	2.0.10.248	69	1	{/}	기준	기	준	80	1	69	NULL	NULL	NULL	NULL	NULL	NULL	KSY3	List1	NULL	NULL	NULL	NULL	NULL	NULL	NULL	NULL	NULL	1	{/}	0	3	213555	0	{/}	475
좌우반구com(split BVF)_2	29	1	<?xml version="1.0"?>\n<Clock xmlns:dt="urn:schemas-microsoft-com:datatypes"><Description dt:dt="string">E-Prime Primary Realtime Clock</Description><StartTime><Timestamp dt:dt="int">0</Timestamp><DateUtc dt:dt="string">2021-06-05T07:20:17Z</DateUtc></StartTime><FrequencyChanges><FrequencyChange><Frequency dt:dt="r8">2699970000</Frequency><Timestamp dt:dt="r8">252560672445083</Timestamp><Current …	좌우반구com(split BVF)_2-029-1	60.021	1.0.0.165	1	-44061512	Professional	2.0.10.242	2.0.10.353	06-05-2021	2021-06-05 오전 7:20:17	16:20:17	2.0.10.248	21	1	{/}	기차	기	차	6	1	21	NULL	NULL	NULL	NULL	NULL	NULL	KSY3	List1	NULL	NULL	NULL	NULL	NULL	NULL	NULL	NULL	NULL	1	{/}	1	3	83850	0	{/}	493
좌우반구com(split BVF)_2	29	1	<?xml version="1.0"?>\n<Clock xmlns:dt="urn:schemas-microsoft-com:datatypes"><Description dt:dt="string">E-Prime Primary Realtime Clock</Description><StartTime><Timestamp dt:dt="int">0</Timestamp><DateUtc dt:dt="string">2021-06-05T07:20:17Z</DateUtc></StartTime><FrequencyChanges><FrequencyChange><Frequency dt:dt="r8">2699970000</Frequency><Timestamp dt:dt="r8">252560672445083</Timestamp><Current …	좌우반구com(split BVF)_2-029-1	60.021	1.0.0.165	1	-44061512	Professional	2.0.10.242	2.0.10.353	06-05-2021	2021-06-05 오전 7:20:17	16:20:17	2.0.10.248	114	1	{/}	기회	기	회	77	1	114	NULL	NULL	NULL	NULL	NULL	NULL	KSY3	List1	NULL	NULL	NULL	NULL	NULL	NULL	NULL	NULL	NULL	0	{/}	0	3	334479	0	z	509
좌우반구com(split BVF)_2	29	1	<?xml version="1.0"?>\n<Clock xmlns:dt="urn:schemas-microsoft-com:datatypes"><Description dt:dt="string">E-Prime Primary Realtime Clock</Description><StartTime><Timestamp dt:dt="int">0</Timestamp><DateUtc dt:dt="string">2021-06-05T07:20:17Z</DateUtc></StartTime><FrequencyChanges><FrequencyChange><Frequency dt:dt="r8">2699970000</Frequency><Timestamp dt:dt="r8">252560672445083</Timestamp><Current …	좌우반구com(split BVF)_2-029-1	60.021	1.0.0.165	1	-44061512	Professional	2.0.10.242	2.0.10.353	06-05-2021	2021-06-05 오전 7:20:17	16:20:17	2.0.10.248	71	2	z	껍목	껍	목	115	1	71	NULL	NULL	NULL	NULL	NULL	NULL	KSY	List1	0		1	-1	218536	184		0	0	1	z	0	4	218720	0	z	622
좌우반구com(split BVF)_2	29	1	<?xml version="1.0"?>\n<Clock xmlns:dt="urn:schemas-microsoft-com:datatypes"><Description dt:dt="string">E-Prime Primary Realtime Clock</Description><StartTime><Timestamp dt:dt="int">0</Timestamp><DateUtc dt:dt="string">2021-06-05T07:20:17Z</DateUtc></StartTime><FrequencyChanges><FrequencyChange><Frequency dt:dt="r8">2699970000</Frequency><Timestamp dt:dt="r8">252560672445083</Timestamp><Current …	좌우반구com(split BVF)_2-029-1	60.021	1.0.0.165	1	-44061512	Professional	2.0.10.242	2.0.10.353	06-05-2021	2021-06-05 오전 7:20:17	16:20:17	2.0.10.248	120	2	z	껍밀	껍	밀	102	1	120	NULL	NULL	NULL	NULL	NULL	NULL	KSY3	List1	NULL	NULL	NULL	NULL	NULL	NULL	NULL	NULL	NULL	1	z	1	3	351173	0	z	543
좌우반구com(split BVF)_2	29	1	<?xml version="1.0"?>\n<Clock xmlns:dt="urn:schemas-microsoft-com:datatypes"><Description dt:dt="string">E-Prime Primary Realtime Clock</Description><StartTime><Timestamp dt:dt="int">0</Timestamp><DateUtc dt:dt="string">2021-06-05T07:20:17Z</DateUtc></StartTime><FrequencyChanges><FrequencyChange><Frequency dt:dt="r8">2699970000</Frequency><Timestamp dt:dt="r8">252560672445083</Timestamp><Current …	좌우반구com(split BVF)_2-029-1	60.021	1.0.0.165	1	-44061512	Professional	2.0.10.242	2.0.10.353	06-05-2021	2021-06-05 오전 7:20:17	16:20:17	2.0.10.248	229	1	{/}	껍질	껍	질	NULL	NULL	NULL	10	1	97	NULL	NULL	NULL	KSY3	List2	NULL	NULL	NULL	NULL	NULL	NULL	NULL	NULL	NULL	1	{/}	1	3	655533	0	{/}	339
좌우반구com(split BVF)_2	29	1	<?xml version="1.0"?>\n<Clock xmlns:dt="urn:schemas-microsoft-com:datatypes"><Description dt:dt="string">E-Prime Primary Realtime Clock</Description><StartTime><Timestamp dt:dt="int">0</Timestamp><DateUtc dt:dt="string">2021-06-05T07:20:17Z</DateUtc></StartTime><FrequencyChanges><FrequencyChange><Frequency dt:dt="r8">2699970000</Frequency><Timestamp dt:dt="r8">252560672445083</Timestamp><Current …	좌우반구com(split BVF)_2-029-1	60.021	1.0.0.165	1	-44061512	Professional	2.0.10.242	2.0.10.353	06-05-2021	2021-06-05 오전 7:20:17	16:20:17	2.0.10.248	84	2	z	껍퇴	껍	퇴	53	1	84	NULL	NULL	NULL	NULL	NULL	NULL	KSY3	List1	NULL	NULL	NULL	NULL	NULL	NULL	NULL	NULL	NULL	1	z	1	3	254207	0	z	430
좌우반구com(split BVF)_2	29	1	<?xml version="1.0"?>\n<Clock xmlns:dt="urn:schemas-microsoft-com:datatypes"><Description dt:dt="string">E-Prime Primary Realtime Clock</Description><StartTime><Timestamp dt:dt="int">0</Timestamp><DateUtc dt:dt="string">2021-06-05T07:20:17Z</DateUtc></StartTime><FrequencyChanges><FrequencyChange><Frequency dt:dt="r8">2699970000</Frequency><Timestamp dt:dt="r8">252560672445083</Timestamp><Current …	좌우반구com(split BVF)_2-029-1	60.021	1.0.0.165	1	-44061512	Professional	2.0.10.242	2.0.10.353	06-05-2021	2021-06-05 오전 7:20:17	16:20:17	2.0.10.248	300	2	z	나개	나	개	NULL	NULL	NULL	NULL	NULL	NULL	8	1	36	KSY2	List3	NULL	NULL	NULL	NULL	NULL	NULL	NULL	NULL	NULL	1	z	0	4	855147	0	z	827
좌우반구com(split BVF)_2	29	1	<?xml version="1.0"?>\n<Clock xmlns:dt="urn:schemas-microsoft-com:datatypes"><Description dt:dt="string">E-Prime Primary Realtime Clock</Description><StartTime><Timestamp dt:dt="int">0</Timestamp><DateUtc dt:dt="string">2021-06-05T07:20:17Z</DateUtc></StartTime><FrequencyChanges><FrequencyChange><Frequency dt:dt="r8">2699970000</Frequency><Timestamp dt:dt="r8">252560672445083</Timestamp><Current …	좌우반구com(split BVF)_2-029-1	60.021	1.0.0.165	1	-44061512	Professional	2.0.10.242	2.0.10.353	06-05-2021	2021-06-05 오전 7:20:17	16:20:17	2.0.10.248	139	1	{/}	내일	내	일	NULL	NULL	NULL	49	1	7	NULL	NULL	NULL	KSY3	List2	NULL	NULL	NULL	NULL	NULL	NULL	NULL	NULL	NULL	1	{/}	0	4	410003	0	{/}	376
좌우반구com(split BVF)_2	29	1	<?xml version="1.0"?>\n<Clock xmlns:dt="urn:schemas-microsoft-com:datatypes"><Description dt:dt="string">E-Prime Primary Realtime Clock</Description><StartTime><Timestamp dt:dt="int">0</Timestamp><DateUtc dt:dt="string">2021-06-05T07:20:17Z</DateUtc></StartTime><FrequencyChanges><FrequencyChange><Frequency dt:dt="r8">2699970000</Frequency><Timestamp dt:dt="r8">252560672445083</Timestamp><Current …	좌우반구com(split BVF)_2-029-1	60.021	1.0.0.165	1	-44061512	Professional	2.0.10.242	2.0.10.353	06-05-2021	2021-06-05 오전 7:20:17	16:20:17	2.0.10.248	164	2	z	내죽	내	죽	NULL	NULL	NULL	7	1	32	NULL	NULL	NULL	KSY	List2	0		0	-1	477929	183		0	0	1	z	0	3	478112	0	z	514
좌우반구com(split BVF)_2	29	1	<?xml version="1.0"?>\n<Clock xmlns:dt="urn:schemas-microsoft-com:datatypes"><Description dt:dt="string">E-Prime Primary Realtime Clock</Description><StartTime><Timestamp dt:dt="int">0</Timestamp><DateUtc dt:dt="string">2021-06-05T07:20:17Z</DateUtc></StartTime><FrequencyChanges><FrequencyChange><Frequency dt:dt="r8">2699970000</Frequency><Timestamp dt:dt="r8">252560672445083</Timestamp><Current …	좌우반구com(split BVF)_2-029-1	60.021	1.0.0.165	1	-44061512	Professional	2.0.10.242	2.0.10.353	06-05-2021	2021-06-05 오전 7:20:17	16:20:17	2.0.10.248	124	2	z	내표	내	표	86	1	124	NULL	NULL	NULL	NULL	NULL	NULL	KSY3	List1	NULL	NULL	NULL	NULL	NULL	NULL	NULL	NULL	NULL	1	z	0	3	361786	0	z	490
좌우반구com(split BVF)_2	29	1	<?xml version="1.0"?>\n<Clock xmlns:dt="urn:schemas-microsoft-com:datatypes"><Description dt:dt="string">E-Prime Primary Realtime Clock</Description><StartTime><Timestamp dt:dt="int">0</Timestamp><DateUtc dt:dt="string">2021-06-05T07:20:17Z</DateUtc></StartTime><FrequencyChanges><FrequencyChange><Frequency dt:dt="r8">2699970000</Frequency><Timestamp dt:dt="r8">252560672445083</Timestamp><Current …	좌우반구com(split BVF)_2-029-1	60.021	1.0.0.165	1	-44061512	Professional	2.0.10.242	2.0.10.353	06-05-2021	2021-06-05 오전 7:20:17	16:20:17	2.0.10.248	152	2	z	념속	념	속	NULL	NULL	NULL	80	1	20	NULL	NULL	NULL	KSY2	List2	NULL	NULL	NULL	NULL	NULL	NULL	NULL	NULL	NULL	1	z	0	3	445840	0	z	451
좌우반구com(split BVF)_2	29	1	<?xml version="1.0"?>\n<Clock xmlns:dt="urn:schemas-microsoft-com:datatypes"><Description dt:dt="string">E-Prime Primary Realtime Clock</Description><StartTime><Timestamp dt:dt="int">0</Timestamp><DateUtc dt:dt="string">2021-06-05T07:20:17Z</DateUtc></StartTime><FrequencyChanges><FrequencyChange><Frequency dt:dt="r8">2699970000</Frequency><Timestamp dt:dt="r8">252560672445083</Timestamp><Current …	좌우반구com(split BVF)_2-029-1	60.021	1.0.0.165	1	-44061512	Professional	2.0.10.242	2.0.10.353	06-05-2021	2021-06-05 오전 7:20:17	16:20:17	2.0.10.248	122	2	z	념실	념	실	83	1	122	NULL	NULL	NULL	NULL	NULL	NULL	KSY2	List1	NULL	NULL	NULL	NULL	NULL	NULL	NULL	NULL	NULL	1	z	0	3	356488	0	z	420
좌우반구com(split BVF)_2	29	1	<?xml version="1.0"?>\n<Clock xmlns:dt="urn:schemas-microsoft-com:datatypes"><Description dt:dt="string">E-Prime Primary Realtime Clock</Description><StartTime><Timestamp dt:dt="int">0</Timestamp><DateUtc dt:dt="string">2021-06-05T07:20:17Z</DateUtc></StartTime><FrequencyChanges><FrequencyChange><Frequency dt:dt="r8">2699970000</Frequency><Timestamp dt:dt="r8">252560672445083</Timestamp><Current …	좌우반구com(split BVF)_2-029-1	60.021	1.0.0.165	1	-44061512	Professional	2.0.10.242	2.0.10.353	06-05-2021	2021-06-05 오전 7:20:17	16:20:17	2.0.10.248	111	2	z	념효	념	효	100	1	111	NULL	NULL	NULL	NULL	NULL	NULL	KSY2	List1	NULL	NULL	NULL	NULL	NULL	NULL	NULL	NULL	NULL	1	z	0	4	326449	0	z	411
좌우반구com(split BVF)_2	29	1	<?xml version="1.0"?>\n<Clock xmlns:dt="urn:schemas-microsoft-com:datatypes"><Description dt:dt="string">E-Prime Primary Realtime Clock</Description><StartTime><Timestamp dt:dt="int">0</Timestamp><DateUtc dt:dt="string">2021-06-05T07:20:17Z</DateUtc></StartTime><FrequencyChanges><FrequencyChange><Frequency dt:dt="r8">2699970000</Frequency><Timestamp dt:dt="r8">252560672445083</Timestamp><Current …	좌우반구com(split BVF)_2-029-1	60.021	1.0.0.165	1	-44061512	Professional	2.0.10.242	2.0.10.353	06-05-2021	2021-06-05 오전 7:20:17	16:20:17	2.0.10.248	354	1	{/}	노조	노	조	NULL	NULL	NULL	NULL	NULL	NULL	109	1	90	KSY3	List3	NULL	NULL	NULL	NULL	NULL	NULL	NULL	NULL	NULL	1	{/}	1	3	1004977	0	{/}	675
좌우반구com(split BVF)_2	29	1	<?xml version="1.0"?>\n<Clock xmlns:dt="urn:schemas-microsoft-com:datatypes"><Description dt:dt="string">E-Prime Primary Realtime Clock</Description><StartTime><Timestamp dt:dt="int">0</Timestamp><DateUtc dt:dt="string">2021-06-05T07:20:17Z</DateUtc></StartTime><FrequencyChanges><FrequencyChange><Frequency dt:dt="r8">2699970000</Frequency><Timestamp dt:dt="r8">252560672445083</Timestamp><Current …	좌우반구com(split BVF)_2-029-1	60.021	1.0.0.165	1	-44061512	Professional	2.0.10.242	2.0.10.353	06-05-2021	2021-06-05 오전 7:20:17	16:20:17	2.0.10.248	22	1	{/}	논란	논	란	119	1	22	NULL	NULL	NULL	NULL	NULL	NULL	KSY3	List1	NULL	NULL	NULL	NULL	NULL	NULL	NULL	NULL	NULL	1	{/}	0	3	86549	0	{/}	482
좌우반구com(split BVF)_2	29	1	<?xml version="1.0"?>\n<Clock xmlns:dt="urn:schemas-microsoft-com:datatypes"><Description dt:dt="string">E-Prime Primary Realtime Clock</Description><StartTime><Timestamp dt:dt="int">0</Timestamp><DateUtc dt:dt="string">2021-06-05T07:20:17Z</DateUtc></StartTime><FrequencyChanges><FrequencyChange><Frequency dt:dt="r8">2699970000</Frequency><Timestamp dt:dt="r8">252560672445083</Timestamp><Current …	좌우반구com(split BVF)_2-029-1	60.021	1.0.0.165	1	-44061512	Professional	2.0.10.242	2.0.10.353	06-05-2021	2021-06-05 오전 7:20:17	16:20:17	2.0.10.248	18	2	z	논무	논	무	87	1	18	NULL	NULL	NULL	NULL	NULL	NULL	KSY	List1	0		1	-1	75103	184		0	0	1	z	0	4	75287	0	z	593
좌우반구com(split BVF)_2	29	1	<?xml version="1.0"?>\n<Clock xmlns:dt="urn:schemas-microsoft-com:datatypes"><Description dt:dt="string">E-Prime Primary Realtime Clock</Description><StartTime><Timestamp dt:dt="int">0</Timestamp><DateUtc dt:dt="string">2021-06-05T07:20:17Z</DateUtc></StartTime><FrequencyChanges><FrequencyChange><Frequency dt:dt="r8">2699970000</Frequency><Timestamp dt:dt="r8">252560672445083</Timestamp><Current …	좌우반구com(split BVF)_2-029-1	60.021	1.0.0.165	1	-44061512	Professional	2.0.10.242	2.0.10.353	06-05-2021	2021-06-05 오전 7:20:17	16:20:17	2.0.10.248	67	1	{/}	느낌	느	낌	76	1	67	NULL	NULL	NULL	NULL	NULL	NULL	KSY3	List1	NULL	NULL	NULL	NULL	NULL	NULL	NULL	NULL	NULL	1	{/}	1	3	208423	0	{/}	375
좌우반구com(split BVF)_2	29	1	<?xml version="1.0"?>\n<Clock xmlns:dt="urn:schemas-microsoft-com:datatypes"><Description dt:dt="string">E-Prime Primary Realtime Clock</Description><StartTime><Timestamp dt:dt="int">0</Timestamp><DateUtc dt:dt="string">2021-06-05T07:20:17Z</DateUtc></StartTime><FrequencyChanges><FrequencyChange><Frequency dt:dt="r8">2699970000</Frequency><Timestamp dt:dt="r8">252560672445083</Timestamp><Current …	좌우반구com(split BVF)_2-029-1	60.021	1.0.0.165	1	-44061512	Professional	2.0.10.242	2.0.10.353	06-05-2021	2021-06-05 오전 7:20:17	16:20:17	2.0.10.248	49	2	z	느속	느	속	12	1	49	NULL	NULL	NULL	NULL	NULL	NULL	KSY2	List1	NULL	NULL	NULL	NULL	NULL	NULL	NULL	NULL	NULL	1	z	0	3	159207	0	z	544
좌우반구com(split BVF)_2	29	1	<?xml version="1.0"?>\n<Clock xmlns:dt="urn:schemas-microsoft-com:datatypes"><Description dt:dt="string">E-Prime Primary Realtime Clock</Description><StartTime><Timestamp dt:dt="int">0</Timestamp><DateUtc dt:dt="string">2021-06-05T07:20:17Z</DateUtc></StartTime><FrequencyChanges><FrequencyChange><Frequency dt:dt="r8">2699970000</Frequency><Timestamp dt:dt="r8">252560672445083</Timestamp><Current …	좌우반구com(split BVF)_2-029-1	60.021	1.0.0.165	1	-44061512	Professional	2.0.10.242	2.0.10.353	06-05-2021	2021-06-05 오전 7:20:17	16:20:17	2.0.10.248	360	2	z	느스	느	스	NULL	NULL	NULL	NULL	NULL	NULL	105	1	96	KSY	List3	0		1	-1	1021188	184		0	0	1	z	0	4	1021372	0	z	383
좌우반구com(split BVF)_2	29	1	<?xml version="1.0"?>\n<Clock xmlns:dt="urn:schemas-microsoft-com:datatypes"><Description dt:dt="string">E-Prime Primary Realtime Clock</Description><StartTime><Timestamp dt:dt="int">0</Timestamp><DateUtc dt:dt="string">2021-06-05T07:20:17Z</DateUtc></StartTime><FrequencyChanges><FrequencyChange><Frequency dt:dt="r8">2699970000</Frequency><Timestamp dt:dt="r8">252560672445083</Timestamp><Current …	좌우반구com(split BVF)_2-029-1	60.021	1.0.0.165	1	-44061512	Professional	2.0.10.242	2.0.10.353	06-05-2021	2021-06-05 오전 7:20:17	16:20:17	2.0.10.248	12	2	z	느체	느	체	65	1	12	NULL	NULL	NULL	NULL	NULL	NULL	KSY3	List1	NULL	NULL	NULL	NULL	NULL	NULL	NULL	NULL	NULL	1	z	0	4	58726	0	z	610
좌우반구com(split BVF)_2	29	1	<?xml version="1.0"?>\n<Clock xmlns:dt="urn:schemas-microsoft-com:datatypes"><Description dt:dt="string">E-Prime Primary Realtime Clock</Description><StartTime><Timestamp dt:dt="int">0</Timestamp><DateUtc dt:dt="string">2021-06-05T07:20:17Z</DateUtc></StartTime><FrequencyChanges><FrequencyChange><Frequency dt:dt="r8">2699970000</Frequency><Timestamp dt:dt="r8">252560672445083</Timestamp><Current …	좌우반구com(split BVF)_2-029-1	60.021	1.0.0.165	1	-44061512	Professional	2.0.10.242	2.0.10.353	06-05-2021	2021-06-05 오전 7:20:17	16:20:17	2.0.10.248	247	2	z	님우	님	우	NULL	NULL	NULL	125	1	115	NULL	NULL	NULL	KSY3	List2	NULL	NULL	NULL	NULL	NULL	NULL	NULL	NULL	NULL	1	z	0	3	704033	0	z	423
좌우반구com(split BVF)_2	29	1	<?xml version="1.0"?>\n<Clock xmlns:dt="urn:schemas-microsoft-com:datatypes"><Description dt:dt="string">E-Prime Primary Realtime Clock</Description><StartTime><Timestamp dt:dt="int">0</Timestamp><DateUtc dt:dt="string">2021-06-05T07:20:17Z</DateUtc></StartTime><FrequencyChanges><FrequencyChange><Frequency dt:dt="r8">2699970000</Frequency><Timestamp dt:dt="r8">252560672445083</Timestamp><Current …	좌우반구com(split BVF)_2-029-1	60.021	1.0.0.165	1	-44061512	Professional	2.0.10.242	2.0.10.353	06-05-2021	2021-06-05 오전 7:20:17	16:20:17	2.0.10.248	24	2	z	단률	단	률	49	1	24	NULL	NULL	NULL	NULL	NULL	NULL	KSY2	List1	NULL	NULL	NULL	NULL	NULL	NULL	NULL	NULL	NULL	1	z	1	3	91897	0	z	758
좌우반구com(split BVF)_2	29	1	<?xml version="1.0"?>\n<Clock xmlns:dt="urn:schemas-microsoft-com:datatypes"><Description dt:dt="string">E-Prime Primary Realtime Clock</Description><StartTime><Timestamp dt:dt="int">0</Timestamp><DateUtc dt:dt="string">2021-06-05T07:20:17Z</DateUtc></StartTime><FrequencyChanges><FrequencyChange><Frequency dt:dt="r8">2699970000</Frequency><Timestamp dt:dt="r8">252560672445083</Timestamp><Current …	좌우반구com(split BVF)_2-029-1	60.021	1.0.0.165	1	-44061512	Professional	2.0.10.242	2.0.10.353	06-05-2021	2021-06-05 오전 7:20:17	16:20:17	2.0.10.248	227	1	{/}	단어	단	어	NULL	NULL	NULL	69	1	95	NULL	NULL	NULL	KSY3	List2	NULL	NULL	NULL	NULL	NULL	NULL	NULL	NULL	NULL	1	{/}	0	4	649519	0	{/}	833
좌우반구com(split BVF)_2	29	1	<?xml version="1.0"?>\n<Clock xmlns:dt="urn:schemas-microsoft-com:datatypes"><Description dt:dt="string">E-Prime Primary Realtime Clock</Description><StartTime><Timestamp dt:dt="int">0</Timestamp><DateUtc dt:dt="string">2021-06-05T07:20:17Z</DateUtc></StartTime><FrequencyChanges><FrequencyChange><Frequency dt:dt="r8">2699970000</Frequency><Timestamp dt:dt="r8">252560672445083</Timestamp><Current …	좌우반구com(split BVF)_2-029-1	60.021	1.0.0.165	1	-44061512	Professional	2.0.10.242	2.0.10.353	06-05-2021	2021-06-05 오전 7:20:17	16:20:17	2.0.10.248	128	1	{/}	단위	단	위	106	1	128	NULL	NULL	NULL	NULL	NULL	NULL	KSY3	List1	NULL	NULL	NULL	NULL	NULL	NULL	NULL	NULL	NULL	0	{/}	0	3	372416	0	z	388
좌우반구com(split BVF)_2	29	1	<?xml version="1.0"?>\n<Clock xmlns:dt="urn:schemas-microsoft-com:datatypes"><Description dt:dt="string">E-Prime Primary Realtime Clock</Description><StartTime><Timestamp dt:dt="int">0</Timestamp><DateUtc dt:dt="string">2021-06-05T07:20:17Z</DateUtc></StartTime><FrequencyChanges><FrequencyChange><Frequency dt:dt="r8">2699970000</Frequency><Timestamp dt:dt="r8">252560672445083</Timestamp><Current …	좌우반구com(split BVF)_2-029-1	60.021	1.0.0.165	1	-44061512	Professional	2.0.10.242	2.0.10.353	06-05-2021	2021-06-05 오전 7:20:17	16:20:17	2.0.10.248	209	1	{/}	담화	담	화	NULL	NULL	NULL	124	1	77	NULL	NULL	NULL	KSY3	List2	NULL	NULL	NULL	NULL	NULL	NULL	NULL	NULL	NULL	0	{/}	0	4	601086	0	z	395
좌우반구com(split BVF)_2	29	1	<?xml version="1.0"?>\n<Clock xmlns:dt="urn:schemas-microsoft-com:datatypes"><Description dt:dt="string">E-Prime Primary Realtime Clock</Description><StartTime><Timestamp dt:dt="int">0</Timestamp><DateUtc dt:dt="string">2021-06-05T07:20:17Z</DateUtc></StartTime><FrequencyChanges><FrequencyChange><Frequency dt:dt="r8">2699970000</Frequency><Timestamp dt:dt="r8">252560672445083</Timestamp><Current …	좌우반구com(split BVF)_2-029-1	60.021	1.0.0.165	1	-44061512	Professional	2.0.10.242	2.0.10.353	06-05-2021	2021-06-05 오전 7:20:17	16:20:17	2.0.10.248	126	1	{/}	대문	대	문	88	1	126	NULL	NULL	NULL	NULL	NULL	NULL	KSY3	List1	NULL	NULL	NULL	NULL	NULL	NULL	NULL	NULL	NULL	1	{/}	0	3	367134	0	{/}	478
좌우반구com(split BVF)_2	29	1	<?xml version="1.0"?>\n<Clock xmlns:dt="urn:schemas-microsoft-com:datatypes"><Description dt:dt="string">E-Prime Primary Realtime Clock</Description><StartTime><Timestamp dt:dt="int">0</Timestamp><DateUtc dt:dt="string">2021-06-05T07:20:17Z</DateUtc></StartTime><FrequencyChanges><FrequencyChange><Frequency dt:dt="r8">2699970000</Frequency><Timestamp dt:dt="r8">252560672445083</Timestamp><Current …	좌우반구com(split BVF)_2-029-1	60.021	1.0.0.165	1	-44061512	Professional	2.0.10.242	2.0.10.353	06-05-2021	2021-06-05 오전 7:20:17	16:20:17	2.0.10.248	267	1	{/}	대중	대	중	NULL	NULL	NULL	NULL	NULL	NULL	36	1	3	KSY3	List3	NULL	NULL	NULL	NULL	NULL	NULL	NULL	NULL	NULL	1	{/}	0	3	765045	0	{/}	570
좌우반구com(split BVF)_2	29	1	<?xml version="1.0"?>\n<Clock xmlns:dt="urn:schemas-microsoft-com:datatypes"><Description dt:dt="string">E-Prime Primary Realtime Clock</Description><StartTime><Timestamp dt:dt="int">0</Timestamp><DateUtc dt:dt="string">2021-06-05T07:20:17Z</DateUtc></StartTime><FrequencyChanges><FrequencyChange><Frequency dt:dt="r8">2699970000</Frequency><Timestamp dt:dt="r8">252560672445083</Timestamp><Current …	좌우반구com(split BVF)_2-029-1	60.021	1.0.0.165	1	-44061512	Professional	2.0.10.242	2.0.10.353	06-05-2021	2021-06-05 오전 7:20:17	16:20:17	2.0.10.248	70	1	{/}	도박	도	박	13	1	70	NULL	NULL	NULL	NULL	NULL	NULL	KSY3	List1	NULL	NULL	NULL	NULL	NULL	NULL	NULL	NULL	NULL	1	{/}	1	3	216237	0	{/}	281
좌우반구com(split BVF)_2	29	1	<?xml version="1.0"?>\n<Clock xmlns:dt="urn:schemas-microsoft-com:datatypes"><Description dt:dt="string">E-Prime Primary Realtime Clock</Description><StartTime><Timestamp dt:dt="int">0</Timestamp><DateUtc dt:dt="string">2021-06-05T07:20:17Z</DateUtc></StartTime><FrequencyChanges><FrequencyChange><Frequency dt:dt="r8">2699970000</Frequency><Timestamp dt:dt="r8">252560672445083</Timestamp><Current …	좌우반구com(split BVF)_2-029-1	60.021	1.0.0.165	1	-44061512	Professional	2.0.10.242	2.0.10.353	06-05-2021	2021-06-05 오전 7:20:17	16:20:17	2.0.10.248	302	2	z	도휘	도	휘	NULL	NULL	NULL	NULL	NULL	NULL	1	1	38	KSY2	List3	NULL	NULL	NULL	NULL	NULL	NULL	NULL	NULL	NULL	1	z	0	4	861045	0	z	561
좌우반구com(split BVF)_2	29	1	<?xml version="1.0"?>\n<Clock xmlns:dt="urn:schemas-microsoft-com:datatypes"><Description dt:dt="string">E-Prime Primary Realtime Clock</Description><StartTime><Timestamp dt:dt="int">0</Timestamp><DateUtc dt:dt="string">2021-06-05T07:20:17Z</DateUtc></StartTime><FrequencyChanges><FrequencyChange><Frequency dt:dt="r8">2699970000</Frequency><Timestamp dt:dt="r8">252560672445083</Timestamp><Current …	좌우반구com(split BVF)_2-029-1	60.021	1.0.0.165	1	-44061512	Professional	2.0.10.242	2.0.10.353	06-05-2021	2021-06-05 오전 7:20:17	16:20:17	2.0.10.248	180	1	{/}	동의	동	의	NULL	NULL	NULL	5	1	48	NULL	NULL	NULL	KSY3	List2	NULL	NULL	NULL	NULL	NULL	NULL	NULL	NULL	NULL	1	{/}	0	3	522280	0	{/}	522
좌우반구com(split BVF)_2	29	1	<?xml version="1.0"?>\n<Clock xmlns:dt="urn:schemas-microsoft-com:datatypes"><Description dt:dt="string">E-Prime Primary Realtime Clock</Description><StartTime><Timestamp dt:dt="int">0</Timestamp><DateUtc dt:dt="string">2021-06-05T07:20:17Z</DateUtc></StartTime><FrequencyChanges><FrequencyChange><Frequency dt:dt="r8">2699970000</Frequency><Timestamp dt:dt="r8">252560672445083</Timestamp><Current …	좌우반구com(split BVF)_2-029-1	60.021	1.0.0.165	1	-44061512	Professional	2.0.10.242	2.0.10.353	06-05-2021	2021-06-05 오전 7:20:17	16:20:17	2.0.10.248	198	2	z	득관	득	관	NULL	NULL	NULL	102	1	66	NULL	NULL	NULL	KSY	List2	0		0	-1	571596	183		0	0	1	z	0	3	571779	0	z	486
좌우반구com(split BVF)_2	29	1	<?xml version="1.0"?>\n<Clock xmlns:dt="urn:schemas-microsoft-com:datatypes"><Description dt:dt="string">E-Prime Primary Realtime Clock</Description><StartTime><Timestamp dt:dt="int">0</Timestamp><DateUtc dt:dt="string">2021-06-05T07:20:17Z</DateUtc></StartTime><FrequencyChanges><FrequencyChange><Frequency dt:dt="r8">2699970000</Frequency><Timestamp dt:dt="r8">252560672445083</Timestamp><Current …	좌우반구com(split BVF)_2-029-1	60.021	1.0.0.165	1	-44061512	Professional	2.0.10.242	2.0.10.353	06-05-2021	2021-06-05 오전 7:20:17	16:20:17	2.0.10.248	355	2	z	득동	득	동	NULL	NULL	NULL	NULL	NULL	NULL	96	1	91	KSY	List3	0		0	0	1007677	183		0	0	1	z	0	3	1007860	0	z	496
좌우반구com(split BVF)_2	29	1	<?xml version="1.0"?>\n<Clock xmlns:dt="urn:schemas-microsoft-com:datatypes"><Description dt:dt="string">E-Prime Primary Realtime Clock</Description><StartTime><Timestamp dt:dt="int">0</Timestamp><DateUtc dt:dt="string">2021-06-05T07:20:17Z</DateUtc></StartTime><FrequencyChanges><FrequencyChange><Frequency dt:dt="r8">2699970000</Frequency><Timestamp dt:dt="r8">252560672445083</Timestamp><Current …	좌우반구com(split BVF)_2-029-1	60.021	1.0.0.165	1	-44061512	Professional	2.0.10.242	2.0.10.353	06-05-2021	2021-06-05 오전 7:20:17	16:20:17	2.0.10.248	295	2	z	득생	득	생	NULL	NULL	NULL	NULL	NULL	NULL	114	1	31	KSY	List3	0		0	-1	841318	183		0	0	1	z	1	3	841501	0	z	441
좌우반구com(split BVF)_2	29	1	<?xml version="1.0"?>\n<Clock xmlns:dt="urn:schemas-microsoft-com:datatypes"><Description dt:dt="string">E-Prime Primary Realtime Clock</Description><StartTime><Timestamp dt:dt="int">0</Timestamp><DateUtc dt:dt="string">2021-06-05T07:20:17Z</DateUtc></StartTime><FrequencyChanges><FrequencyChange><Frequency dt:dt="r8">2699970000</Frequency><Timestamp dt:dt="r8">252560672445083</Timestamp><Current …	좌우반구com(split BVF)_2-029-1	60.021	1.0.0.165	1	-44061512	Professional	2.0.10.242	2.0.10.353	06-05-2021	2021-06-05 오전 7:20:17	16:20:17	2.0.10.248	134	2	z	득외	득	외	NULL	NULL	NULL	115	1	2	NULL	NULL	NULL	KSY2	List2	NULL	NULL	NULL	NULL	NULL	NULL	NULL	NULL	NULL	1	z	0	3	395991	0	z	509
좌우반구com(split BVF)_2	29	1	<?xml version="1.0"?>\n<Clock xmlns:dt="urn:schemas-microsoft-com:datatypes"><Description dt:dt="string">E-Prime Primary Realtime Clock</Description><StartTime><Timestamp dt:dt="int">0</Timestamp><DateUtc dt:dt="string">2021-06-05T07:20:17Z</DateUtc></StartTime><FrequencyChanges><FrequencyChange><Frequency dt:dt="r8">2699970000</Frequency><Timestamp dt:dt="r8">252560672445083</Timestamp><Current …	좌우반구com(split BVF)_2-029-1	60.021	1.0.0.165	1	-44061512	Professional	2.0.10.242	2.0.10.353	06-05-2021	2021-06-05 오전 7:20:17	16:20:17	2.0.10.248	239	2	z	란공	란	공	NULL	NULL	NULL	46	1	107	NULL	NULL	NULL	KSY3	List2	NULL	NULL	NULL	NULL	NULL	NULL	NULL	NULL	NULL	1	z	1	3	682057	0	z	623
좌우반구com(split BVF)_2	29	1	<?xml version="1.0"?>\n<Clock xmlns:dt="urn:schemas-microsoft-com:datatypes"><Description dt:dt="string">E-Prime Primary Realtime Clock</Description><StartTime><Timestamp dt:dt="int">0</Timestamp><DateUtc dt:dt="string">2021-06-05T07:20:17Z</DateUtc></StartTime><FrequencyChanges><FrequencyChange><Frequency dt:dt="r8">2699970000</Frequency><Timestamp dt:dt="r8">252560672445083</Timestamp><Current …	좌우반구com(split BVF)_2-029-1	60.021	1.0.0.165	1	-44061512	Professional	2.0.10.242	2.0.10.353	06-05-2021	2021-06-05 오전 7:20:17	16:20:17	2.0.10.248	307	2	z	량필	량	필	NULL	NULL	NULL	NULL	NULL	NULL	60	1	43	KSY2	List3	NULL	NULL	NULL	NULL	NULL	NULL	NULL	NULL	NULL	1	z	0	4	874507	0	z	509
좌우반구com(split BVF)_2	29	1	<?xml version="1.0"?>\n<Clock xmlns:dt="urn:schemas-microsoft-com:datatypes"><Description dt:dt="string">E-Prime Primary Realtime Clock</Description><StartTime><Timestamp dt:dt="int">0</Timestamp><DateUtc dt:dt="string">2021-06-05T07:20:17Z</DateUtc></StartTime><FrequencyChanges><FrequencyChange><Frequency dt:dt="r8">2699970000</Frequency><Timestamp dt:dt="r8">252560672445083</Timestamp><Current …	좌우반구com(split BVF)_2-029-1	60.021	1.0.0.165	1	-44061512	Professional	2.0.10.242	2.0.10.353	06-05-2021	2021-06-05 오전 7:20:17	16:20:17	2.0.10.248	159	2	z	려제	려	제	NULL	NULL	NULL	21	1	27	NULL	NULL	NULL	KSY	List2	0		0	-1	464567	183		0	0	1	z	0	3	464750	0	z	349
좌우반구com(split BVF)_2	29	1	<?xml version="1.0"?>\n<Clock xmlns:dt="urn:schemas-microsoft-com:datatypes"><Description dt:dt="string">E-Prime Primary Realtime Clock</Description><StartTime><Timestamp dt:dt="int">0</Timestamp><DateUtc dt:dt="string">2021-06-05T07:20:17Z</DateUtc></StartTime><FrequencyChanges><FrequencyChange><Frequency dt:dt="r8">2699970000</Frequency><Timestamp dt:dt="r8">252560672445083</Timestamp><Current …	좌우반구com(split BVF)_2-029-1	60.021	1.0.0.165	1	-44061512	Professional	2.0.10.242	2.0.10.353	06-05-2021	2021-06-05 오전 7:20:17	16:20:17	2.0.10.248	257	2	z	려최	려	최	NULL	NULL	NULL	114	1	125	NULL	NULL	NULL	KSY3	List2	NULL	NULL	NULL	NULL	NULL	NULL	NULL	NULL	NULL	1	z	0	3	730740	0	z	435
좌우반구com(split BVF)_2	29	1	<?xml version="1.0"?>\n<Clock xmlns:dt="urn:schemas-microsoft-com:datatypes"><Description dt:dt="string">E-Prime Primary Realtime Clock</Description><StartTime><Timestamp dt:dt="int">0</Timestamp><DateUtc dt:dt="string">2021-06-05T07:20:17Z</DateUtc></StartTime><FrequencyChanges><FrequencyChange><Frequency dt:dt="r8">2699970000</Frequency><Timestamp dt:dt="r8">252560672445083</Timestamp><Current …	좌우반구com(split BVF)_2-029-1	60.021	1.0.0.165	1	-44061512	Professional	2.0.10.242	2.0.10.353	06-05-2021	2021-06-05 오전 7:20:17	16:20:17	2.0.10.248	318	2	z	려희	려	희	NULL	NULL	NULL	NULL	NULL	NULL	4	1	54	KSY3	List3	NULL	NULL	NULL	NULL	NULL	NULL	NULL	NULL	NULL	1	z	0	3	905179	0	z	626
좌우반구com(split BVF)_2	29	1	<?xml version="1.0"?>\n<Clock xmlns:dt="urn:schemas-microsoft-com:datatypes"><Description dt:dt="string">E-Prime Primary Realtime Clock</Description><StartTime><Timestamp dt:dt="int">0</Timestamp><DateUtc dt:dt="string">2021-06-05T07:20:17Z</DateUtc></StartTime><FrequencyChanges><FrequencyChange><Frequency dt:dt="r8">2699970000</Frequency><Timestamp dt:dt="r8">252560672445083</Timestamp><Current …	좌우반구com(split BVF)_2-029-1	60.021	1.0.0.165	1	-44061512	Professional	2.0.10.242	2.0.10.353	06-05-2021	2021-06-05 오전 7:20:17	16:20:17	2.0.10.248	35	2	z	력름	력	름	78	1	35	NULL	NULL	NULL	NULL	NULL	NULL	KSY2	List1	NULL	NULL	NULL	NULL	NULL	NULL	NULL	NULL	NULL	1	z	0	3	121637	0	z	466
좌우반구com(split BVF)_2	29	1	<?xml version="1.0"?>\n<Clock xmlns:dt="urn:schemas-microsoft-com:datatypes"><Description dt:dt="string">E-Prime Primary Realtime Clock</Description><StartTime><Timestamp dt:dt="int">0</Timestamp><DateUtc dt:dt="string">2021-06-05T07:20:17Z</DateUtc></StartTime><FrequencyChanges><FrequencyChange><Frequency dt:dt="r8">2699970000</Frequency><Timestamp dt:dt="r8">252560672445083</Timestamp><Current …	좌우반구com(split BVF)_2-029-1	60.021	1.0.0.165	1	-44061512	Professional	2.0.10.242	2.0.10.353	06-05-2021	2021-06-05 오전 7:20:17	16:20:17	2.0.10.248	363	2	z	례부	례	부	NULL	NULL	NULL	NULL	NULL	NULL	11	1	99	KSY3	List3	NULL	NULL	NULL	NULL	NULL	NULL	NULL	NULL	NULL	1	z	0	3	1029469	0	z	542
좌우반구com(split BVF)_2	29	1	<?xml version="1.0"?>\n<Clock xmlns:dt="urn:schemas-microsoft-com:datatypes"><Description dt:dt="string">E-Prime Primary Realtime Clock</Description><StartTime><Timestamp dt:dt="int">0</Timestamp><DateUtc dt:dt="string">2021-06-05T07:20:17Z</DateUtc></StartTime><FrequencyChanges><FrequencyChange><Frequency dt:dt="r8">2699970000</Frequency><Timestamp dt:dt="r8">252560672445083</Timestamp><Current …	좌우반구com(split BVF)_2-029-1	60.021	1.0.0.165	1	-44061512	Professional	2.0.10.242	2.0.10.353	06-05-2021	2021-06-05 오전 7:20:17	16:20:17	2.0.10.248	364	2	z	록어	록	어	NULL	NULL	NULL	NULL	NULL	NULL	98	1	100	KSY	List3	0		0	0	1032035	183		0	0	1	z	0	3	1032218	0	z	449
좌우반구com(split BVF)_2	29	1	<?xml version="1.0"?>\n<Clock xmlns:dt="urn:schemas-microsoft-com:datatypes"><Description dt:dt="string">E-Prime Primary Realtime Clock</Description><StartTime><Timestamp dt:dt="int">0</Timestamp><DateUtc dt:dt="string">2021-06-05T07:20:17Z</DateUtc></StartTime><FrequencyChanges><FrequencyChange><Frequency dt:dt="r8">2699970000</Frequency><Timestamp dt:dt="r8">252560672445083</Timestamp><Current …	좌우반구com(split BVF)_2-029-1	60.021	1.0.0.165	1	-44061512	Professional	2.0.10.242	2.0.10.353	06-05-2021	2021-06-05 오전 7:20:17	16:20:17	2.0.10.248	175	2	z	류궤	류	궤	NULL	NULL	NULL	74	1	43	NULL	NULL	NULL	KSY3	List2	NULL	NULL	NULL	NULL	NULL	NULL	NULL	NULL	NULL	1	z	0	3	508585	0	z	561
좌우반구com(split BVF)_2	29	1	<?xml version="1.0"?>\n<Clock xmlns:dt="urn:schemas-microsoft-com:datatypes"><Description dt:dt="string">E-Prime Primary Realtime Clock</Description><StartTime><Timestamp dt:dt="int">0</Timestamp><DateUtc dt:dt="string">2021-06-05T07:20:17Z</DateUtc></StartTime><FrequencyChanges><FrequencyChange><Frequency dt:dt="r8">2699970000</Frequency><Timestamp dt:dt="r8">252560672445083</Timestamp><Current …	좌우반구com(split BVF)_2-029-1	60.021	1.0.0.165	1	-44061512	Professional	2.0.10.242	2.0.10.353	06-05-2021	2021-06-05 오전 7:20:17	16:20:17	2.0.10.248	186	2	z	류란	류	란	NULL	NULL	NULL	34	1	54	NULL	NULL	NULL	KSY2	List2	NULL	NULL	NULL	NULL	NULL	NULL	NULL	NULL	NULL	1	z	0	4	538508	0	z	526
좌우반구com(split BVF)_2	29	1	<?xml version="1.0"?>\n<Clock xmlns:dt="urn:schemas-microsoft-com:datatypes"><Description dt:dt="string">E-Prime Primary Realtime Clock</Description><StartTime><Timestamp dt:dt="int">0</Timestamp><DateUtc dt:dt="string">2021-06-05T07:20:17Z</DateUtc></StartTime><FrequencyChanges><FrequencyChange><Frequency dt:dt="r8">2699970000</Frequency><Timestamp dt:dt="r8">252560672445083</Timestamp><Current …	좌우반구com(split BVF)_2-029-1	60.021	1.0.0.165	1	-44061512	Professional	2.0.10.242	2.0.10.353	06-05-2021	2021-06-05 오전 7:20:17	16:20:17	2.0.10.248	130	2	z	류포	류	포	96	1	130	NULL	NULL	NULL	NULL	NULL	NULL	KSY3	List1	NULL	NULL	NULL	NULL	NULL	NULL	NULL	NULL	NULL	1	z	0	4	377781	0	z	303
좌우반구com(split BVF)_2	29	1	<?xml version="1.0"?>\n<Clock xmlns:dt="urn:schemas-microsoft-com:datatypes"><Description dt:dt="string">E-Prime Primary Realtime Clock</Description><StartTime><Timestamp dt:dt="int">0</Timestamp><DateUtc dt:dt="string">2021-06-05T07:20:17Z</DateUtc></StartTime><FrequencyChanges><FrequencyChange><Frequency dt:dt="r8">2699970000</Frequency><Timestamp dt:dt="r8">252560672445083</Timestamp><Current …	좌우반구com(split BVF)_2-029-1	60.021	1.0.0.165	1	-44061512	Professional	2.0.10.242	2.0.10.353	06-05-2021	2021-06-05 오전 7:20:17	16:20:17	2.0.10.248	43	2	z	률법	률	법	90	1	43	NULL	NULL	NULL	NULL	NULL	NULL	KSY2	List1	NULL	NULL	NULL	NULL	NULL	NULL	NULL	NULL	NULL	1	z	0	3	143196	0	z	531
좌우반구com(split BVF)_2	29	1	<?xml version="1.0"?>\n<Clock xmlns:dt="urn:schemas-microsoft-com:datatypes"><Description dt:dt="string">E-Prime Primary Realtime Clock</Description><StartTime><Timestamp dt:dt="int">0</Timestamp><DateUtc dt:dt="string">2021-06-05T07:20:17Z</DateUtc></StartTime><FrequencyChanges><FrequencyChange><Frequency dt:dt="r8">2699970000</Frequency><Timestamp dt:dt="r8">252560672445083</Timestamp><Current …	좌우반구com(split BVF)_2-029-1	60.021	1.0.0.165	1	-44061512	Professional	2.0.10.242	2.0.10.353	06-05-2021	2021-06-05 오전 7:20:17	16:20:17	2.0.10.248	206	2	z	률법	률	법	NULL	NULL	NULL	35	1	74	NULL	NULL	NULL	KSY3	List2	NULL	NULL	NULL	NULL	NULL	NULL	NULL	NULL	NULL	1	z	0	4	593039	0	z	418
좌우반구com(split BVF)_2	29	1	<?xml version="1.0"?>\n<Clock xmlns:dt="urn:schemas-microsoft-com:datatypes"><Description dt:dt="string">E-Prime Primary Realtime Clock</Description><StartTime><Timestamp dt:dt="int">0</Timestamp><DateUtc dt:dt="string">2021-06-05T07:20:17Z</DateUtc></StartTime><FrequencyChanges><FrequencyChange><Frequency dt:dt="r8">2699970000</Frequency><Timestamp dt:dt="r8">252560672445083</Timestamp><Current …	좌우반구com(split BVF)_2-029-1	60.021	1.0.0.165	1	-44061512	Professional	2.0.10.242	2.0.10.353	06-05-2021	2021-06-05 오전 7:20:17	16:20:17	2.0.10.248	217	2	z	률시	률	시	NULL	NULL	NULL	45	1	85	NULL	NULL	NULL	KSY3	List2	NULL	NULL	NULL	NULL	NULL	NULL	NULL	NULL	NULL	1	z	0	3	622095	0	z	410
좌우반구com(split BVF)_2	29	1	<?xml version="1.0"?>\n<Clock xmlns:dt="urn:schemas-microsoft-com:datatypes"><Description dt:dt="string">E-Prime Primary Realtime Clock</Description><StartTime><Timestamp dt:dt="int">0</Timestamp><DateUtc dt:dt="string">2021-06-05T07:20:17Z</DateUtc></StartTime><FrequencyChanges><FrequencyChange><Frequency dt:dt="r8">2699970000</Frequency><Timestamp dt:dt="r8">252560672445083</Timestamp><Current …	좌우반구com(split BVF)_2-029-1	60.021	1.0.0.165	1	-44061512	Professional	2.0.10.242	2.0.10.353	06-05-2021	2021-06-05 오전 7:20:17	16:20:17	2.0.10.248	105	2	z	률훈	률	훈	45	1	105	NULL	NULL	NULL	NULL	NULL	NULL	KSY	List1	0		0	-1	310304	184		0	0	1	z	0	4	310488	0	z	461
좌우반구com(split BVF)_2	29	1	<?xml version="1.0"?>\n<Clock xmlns:dt="urn:schemas-microsoft-com:datatypes"><Description dt:dt="string">E-Prime Primary Realtime Clock</Description><StartTime><Timestamp dt:dt="int">0</Timestamp><DateUtc dt:dt="string">2021-06-05T07:20:17Z</DateUtc></StartTime><FrequencyChanges><FrequencyChange><Frequency dt:dt="r8">2699970000</Frequency><Timestamp dt:dt="r8">252560672445083</Timestamp><Current …	좌우반구com(split BVF)_2-029-1	60.021	1.0.0.165	1	-44061512	Professional	2.0.10.242	2.0.10.353	06-05-2021	2021-06-05 오전 7:20:17	16:20:17	2.0.10.248	244	2	z	름결	름	결	NULL	NULL	NULL	59	1	112	NULL	NULL	NULL	KSY3	List2	NULL	NULL	NULL	NULL	NULL	NULL	NULL	NULL	NULL	1	z	1	3	695902	0	z	434
좌우반구com(split BVF)_2	29	1	<?xml version="1.0"?>\n<Clock xmlns:dt="urn:schemas-microsoft-com:datatypes"><Description dt:dt="string">E-Prime Primary Realtime Clock</Description><StartTime><Timestamp dt:dt="int">0</Timestamp><DateUtc dt:dt="string">2021-06-05T07:20:17Z</DateUtc></StartTime><FrequencyChanges><FrequencyChange><Frequency dt:dt="r8">2699970000</Frequency><Timestamp dt:dt="r8">252560672445083</Timestamp><Current …	좌우반구com(split BVF)_2-029-1	60.021	1.0.0.165	1	-44061512	Professional	2.0.10.242	2.0.10.353	06-05-2021	2021-06-05 오전 7:20:17	16:20:17	2.0.10.248	248	2	z	름무	름	무	NULL	NULL	NULL	50	1	116	NULL	NULL	NULL	KSY	List2	0		0	-1	706482	183		0	0	1	z	0	3	706665	0	z	366
좌우반구com(split BVF)_2	29	1	<?xml version="1.0"?>\n<Clock xmlns:dt="urn:schemas-microsoft-com:datatypes"><Description dt:dt="string">E-Prime Primary Realtime Clock</Description><StartTime><Timestamp dt:dt="int">0</Timestamp><DateUtc dt:dt="string">2021-06-05T07:20:17Z</DateUtc></StartTime><FrequencyChanges><FrequencyChange><Frequency dt:dt="r8">2699970000</Frequency><Timestamp dt:dt="r8">252560672445083</Timestamp><Current …	좌우반구com(split BVF)_2-029-1	60.021	1.0.0.165	1	-44061512	Professional	2.0.10.242	2.0.10.353	06-05-2021	2021-06-05 오전 7:20:17	16:20:17	2.0.10.248	182	2	z	리열	리	열	NULL	NULL	NULL	130	1	50	NULL	NULL	NULL	KSY2	List2	NULL	NULL	NULL	NULL	NULL	NULL	NULL	NULL	NULL	0	z	0	3	527578	0	{/}	536
좌우반구com(split BVF)_2	29	1	<?xml version="1.0"?>\n<Clock xmlns:dt="urn:schemas-microsoft-com:datatypes"><Description dt:dt="string">E-Prime Primary Realtime Clock</Description><StartTime><Timestamp dt:dt="int">0</Timestamp><DateUtc dt:dt="string">2021-06-05T07:20:17Z</DateUtc></StartTime><FrequencyChanges><FrequencyChange><Frequency dt:dt="r8">2699970000</Frequency><Timestamp dt:dt="r8">252560672445083</Timestamp><Current …	좌우반구com(split BVF)_2-029-1	60.021	1.0.0.165	1	-44061512	Professional	2.0.10.242	2.0.10.353	06-05-2021	2021-06-05 오전 7:20:17	16:20:17	2.0.10.248	42	2	z	림밀	림	밀	42	1	42	NULL	NULL	NULL	NULL	NULL	NULL	KSY3	List1	NULL	NULL	NULL	NULL	NULL	NULL	NULL	NULL	NULL	1	z	0	3	140547	0	z	452
좌우반구com(split BVF)_2	29	1	<?xml version="1.0"?>\n<Clock xmlns:dt="urn:schemas-microsoft-com:datatypes"><Description dt:dt="string">E-Prime Primary Realtime Clock</Description><StartTime><Timestamp dt:dt="int">0</Timestamp><DateUtc dt:dt="string">2021-06-05T07:20:17Z</DateUtc></StartTime><FrequencyChanges><FrequencyChange><Frequency dt:dt="r8">2699970000</Frequency><Timestamp dt:dt="r8">252560672445083</Timestamp><Current …	좌우반구com(split BVF)_2-029-1	60.021	1.0.0.165	1	-44061512	Professional	2.0.10.242	2.0.10.353	06-05-2021	2021-06-05 오전 7:20:17	16:20:17	2.0.10.248	333	2	z	마요	마	요	NULL	NULL	NULL	NULL	NULL	NULL	51	1	69	KSY3	List3	NULL	NULL	NULL	NULL	NULL	NULL	NULL	NULL	NULL	1	z	0	3	947314	0	z	691
좌우반구com(split BVF)_2	29	1	<?xml version="1.0"?>\n<Clock xmlns:dt="urn:schemas-microsoft-com:datatypes"><Description dt:dt="string">E-Prime Primary Realtime Clock</Description><StartTime><Timestamp dt:dt="int">0</Timestamp><DateUtc dt:dt="string">2021-06-05T07:20:17Z</DateUtc></StartTime><FrequencyChanges><FrequencyChange><Frequency dt:dt="r8">2699970000</Frequency><Timestamp dt:dt="r8">252560672445083</Timestamp><Current …	좌우반구com(split BVF)_2-029-1	60.021	1.0.0.165	1	-44061512	Professional	2.0.10.242	2.0.10.353	06-05-2021	2021-06-05 오전 7:20:17	16:20:17	2.0.10.248	386	2	z	망습	망	습	NULL	NULL	NULL	NULL	NULL	NULL	7	1	122	KSY2	List3	NULL	NULL	NULL	NULL	NULL	NULL	NULL	NULL	NULL	1	z	1	3	1093896	0	z	715
좌우반구com(split BVF)_2	29	1	<?xml version="1.0"?>\n<Clock xmlns:dt="urn:schemas-microsoft-com:datatypes"><Description dt:dt="string">E-Prime Primary Realtime Clock</Description><StartTime><Timestamp dt:dt="int">0</Timestamp><DateUtc dt:dt="string">2021-06-05T07:20:17Z</DateUtc></StartTime><FrequencyChanges><FrequencyChange><Frequency dt:dt="r8">2699970000</Frequency><Timestamp dt:dt="r8">252560672445083</Timestamp><Current …	좌우반구com(split BVF)_2-029-1	60.021	1.0.0.165	1	-44061512	Professional	2.0.10.242	2.0.10.353	06-05-2021	2021-06-05 오전 7:20:17	16:20:17	2.0.10.248	348	1	{/}	망신	망	신	NULL	NULL	NULL	NULL	NULL	NULL	45	1	84	KSY3	List3	NULL	NULL	NULL	NULL	NULL	NULL	NULL	NULL	NULL	1	{/}	0	3	988683	0	{/}	553
좌우반구com(split BVF)_2	29	1	<?xml version="1.0"?>\n<Clock xmlns:dt="urn:schemas-microsoft-com:datatypes"><Description dt:dt="string">E-Prime Primary Realtime Clock</Description><StartTime><Timestamp dt:dt="int">0</Timestamp><DateUtc dt:dt="string">2021-06-05T07:20:17Z</DateUtc></StartTime><FrequencyChanges><FrequencyChange><Frequency dt:dt="r8">2699970000</Frequency><Timestamp dt:dt="r8">252560672445083</Timestamp><Current …	좌우반구com(split BVF)_2-029-1	60.021	1.0.0.165	1	-44061512	Professional	2.0.10.242	2.0.10.353	06-05-2021	2021-06-05 오전 7:20:17	16:20:17	2.0.10.248	285	1	{/}	매력	매	력	NULL	NULL	NULL	NULL	NULL	NULL	120	1	21	KSY3	List3	NULL	NULL	NULL	NULL	NULL	NULL	NULL	NULL	NULL	1	{/}	0	3	813828	0	{/}	594
좌우반구com(split BVF)_2	29	1	<?xml version="1.0"?>\n<Clock xmlns:dt="urn:schemas-microsoft-com:datatypes"><Description dt:dt="string">E-Prime Primary Realtime Clock</Description><StartTime><Timestamp dt:dt="int">0</Timestamp><DateUtc dt:dt="string">2021-06-05T07:20:17Z</DateUtc></StartTime><FrequencyChanges><FrequencyChange><Frequency dt:dt="r8">2699970000</Frequency><Timestamp dt:dt="r8">252560672445083</Timestamp><Current …	좌우반구com(split BVF)_2-029-1	60.021	1.0.0.165	1	-44061512	Professional	2.0.10.242	2.0.10.353	06-05-2021	2021-06-05 오전 7:20:17	16:20:17	2.0.10.248	64	2	z	매소	매	소	22	1	64	NULL	NULL	NULL	NULL	NULL	NULL	KSY2	List1	NULL	NULL	NULL	NULL	NULL	NULL	NULL	NULL	NULL	1	z	0	4	200060	0	z	586
좌우반구com(split BVF)_2	29	1	<?xml version="1.0"?>\n<Clock xmlns:dt="urn:schemas-microsoft-com:datatypes"><Description dt:dt="string">E-Prime Primary Realtime Clock</Description><StartTime><Timestamp dt:dt="int">0</Timestamp><DateUtc dt:dt="string">2021-06-05T07:20:17Z</DateUtc></StartTime><FrequencyChanges><FrequencyChange><Frequency dt:dt="r8">2699970000</Frequency><Timestamp dt:dt="r8">252560672445083</Timestamp><Current …	좌우반구com(split BVF)_2-029-1	60.021	1.0.0.165	1	-44061512	Professional	2.0.10.242	2.0.10.353	06-05-2021	2021-06-05 오전 7:20:17	16:20:17	2.0.10.248	391	1	{/}	모습	모	습	NULL	NULL	NULL	NULL	NULL	NULL	13	1	127	KSY3	List3	NULL	NULL	NULL	NULL	NULL	NULL	NULL	NULL	NULL	0	{/}	1	3	1107941	0	z	741
좌우반구com(split BVF)_2	29	1	<?xml version="1.0"?>\n<Clock xmlns:dt="urn:schemas-microsoft-com:datatypes"><Description dt:dt="string">E-Prime Primary Realtime Clock</Description><StartTime><Timestamp dt:dt="int">0</Timestamp><DateUtc dt:dt="string">2021-06-05T07:20:17Z</DateUtc></StartTime><FrequencyChanges><FrequencyChange><Frequency dt:dt="r8">2699970000</Frequency><Timestamp dt:dt="r8">252560672445083</Timestamp><Current …	좌우반구com(split BVF)_2-029-1	60.021	1.0.0.165	1	-44061512	Professional	2.0.10.242	2.0.10.353	06-05-2021	2021-06-05 오전 7:20:17	16:20:17	2.0.10.248	346	1	{/}	모형	모	형	NULL	NULL	NULL	NULL	NULL	NULL	85	1	82	KSY3	List3	NULL	NULL	NULL	NULL	NULL	NULL	NULL	NULL	NULL	0	{/}	0	3	983335	0	z	501
좌우반구com(split BVF)_2	29	1	<?xml version="1.0"?>\n<Clock xmlns:dt="urn:schemas-microsoft-com:datatypes"><Description dt:dt="string">E-Prime Primary Realtime Clock</Description><StartTime><Timestamp dt:dt="int">0</Timestamp><DateUtc dt:dt="string">2021-06-05T07:20:17Z</DateUtc></StartTime><FrequencyChanges><FrequencyChange><Frequency dt:dt="r8">2699970000</Frequency><Timestamp dt:dt="r8">252560672445083</Timestamp><Current …	좌우반구com(split BVF)_2-029-1	60.021	1.0.0.165	1	-44061512	Professional	2.0.10.242	2.0.10.353	06-05-2021	2021-06-05 오전 7:20:17	16:20:17	2.0.10.248	242	2	z	목력	목	력	NULL	NULL	NULL	72	1	110	NULL	NULL	NULL	KSY	List2	0		1	-1	690154	184		0	0	1	z	0	4	690338	0	z	670
좌우반구com(split BVF)_2	29	1	<?xml version="1.0"?>\n<Clock xmlns:dt="urn:schemas-microsoft-com:datatypes"><Description dt:dt="string">E-Prime Primary Realtime Clock</Description><StartTime><Timestamp dt:dt="int">0</Timestamp><DateUtc dt:dt="string">2021-06-05T07:20:17Z</DateUtc></StartTime><FrequencyChanges><FrequencyChange><Frequency dt:dt="r8">2699970000</Frequency><Timestamp dt:dt="r8">252560672445083</Timestamp><Current …	좌우반구com(split BVF)_2-029-1	60.021	1.0.0.165	1	-44061512	Professional	2.0.10.242	2.0.10.353	06-05-2021	2021-06-05 오전 7:20:17	16:20:17	2.0.10.248	2	1	{/}	목록	목	록	111	1	2	NULL	NULL	NULL	NULL	NULL	NULL	KSY3	List1	NULL	NULL	NULL	NULL	NULL	NULL	NULL	NULL	NULL	0	{/}	0	4	31319	0	z	441
좌우반구com(split BVF)_2	29	1	<?xml version="1.0"?>\n<Clock xmlns:dt="urn:schemas-microsoft-com:datatypes"><Description dt:dt="string">E-Prime Primary Realtime Clock</Description><StartTime><Timestamp dt:dt="int">0</Timestamp><DateUtc dt:dt="string">2021-06-05T07:20:17Z</DateUtc></StartTime><FrequencyChanges><FrequencyChange><Frequency dt:dt="r8">2699970000</Frequency><Timestamp dt:dt="r8">252560672445083</Timestamp><Current …	좌우반구com(split BVF)_2-029-1	60.021	1.0.0.165	1	-44061512	Professional	2.0.10.242	2.0.10.353	06-05-2021	2021-06-05 오전 7:20:17	16:20:17	2.0.10.248	145	1	{/}	목적	목	적	NULL	NULL	NULL	104	1	13	NULL	NULL	NULL	KSY3	List2	NULL	NULL	NULL	NULL	NULL	NULL	NULL	NULL	NULL	1	{/}	0	3	426097	0	{/}	322
좌우반구com(split BVF)_2	29	1	<?xml version="1.0"?>\n<Clock xmlns:dt="urn:schemas-microsoft-com:datatypes"><Description dt:dt="string">E-Prime Primary Realtime Clock</Description><StartTime><Timestamp dt:dt="int">0</Timestamp><DateUtc dt:dt="string">2021-06-05T07:20:17Z</DateUtc></StartTime><FrequencyChanges><FrequencyChange><Frequency dt:dt="r8">2699970000</Frequency><Timestamp dt:dt="r8">252560672445083</Timestamp><Current …	좌우반구com(split BVF)_2-029-1	60.021	1.0.0.165	1	-44061512	Professional	2.0.10.242	2.0.10.353	06-05-2021	2021-06-05 오전 7:20:17	16:20:17	2.0.10.248	381	2	z	목퇴	목	퇴	NULL	NULL	NULL	NULL	NULL	NULL	89	1	117	KSY3	List3	NULL	NULL	NULL	NULL	NULL	NULL	NULL	NULL	NULL	1	z	0	3	1079518	0	z	637
좌우반구com(split BVF)_2	29	1	<?xml version="1.0"?>\n<Clock xmlns:dt="urn:schemas-microsoft-com:datatypes"><Description dt:dt="string">E-Prime Primary Realtime Clock</Description><StartTime><Timestamp dt:dt="int">0</Timestamp><DateUtc dt:dt="string">2021-06-05T07:20:17Z</DateUtc></StartTime><FrequencyChanges><FrequencyChange><Frequency dt:dt="r8">2699970000</Frequency><Timestamp dt:dt="r8">252560672445083</Timestamp><Current …	좌우반구com(split BVF)_2-029-1	60.021	1.0.0.165	1	-44061512	Professional	2.0.10.242	2.0.10.353	06-05-2021	2021-06-05 오전 7:20:17	16:20:17	2.0.10.248	117	2	z	무록	무	록	43	1	117	NULL	NULL	NULL	NULL	NULL	NULL	KSY2	List1	NULL	NULL	NULL	NULL	NULL	NULL	NULL	NULL	NULL	1	z	0	3	342593	0	z	491
좌우반구com(split BVF)_2	29	1	<?xml version="1.0"?>\n<Clock xmlns:dt="urn:schemas-microsoft-com:datatypes"><Description dt:dt="string">E-Prime Primary Realtime Clock</Description><StartTime><Timestamp dt:dt="int">0</Timestamp><DateUtc dt:dt="string">2021-06-05T07:20:17Z</DateUtc></StartTime><FrequencyChanges><FrequencyChange><Frequency dt:dt="r8">2699970000</Frequency><Timestamp dt:dt="r8">252560672445083</Timestamp><Current …	좌우반구com(split BVF)_2-029-1	60.021	1.0.0.165	1	-44061512	Professional	2.0.10.242	2.0.10.353	06-05-2021	2021-06-05 오전 7:20:17	16:20:17	2.0.10.248	142	1	{/}	무엇	무	엇	NULL	NULL	NULL	51	1	10	NULL	NULL	NULL	KSY3	List2	NULL	NULL	NULL	NULL	NULL	NULL	NULL	NULL	NULL	1	{/}	0	3	418233	0	{/}	466
좌우반구com(split BVF)_2	29	1	<?xml version="1.0"?>\n<Clock xmlns:dt="urn:schemas-microsoft-com:datatypes"><Description dt:dt="string">E-Prime Primary Realtime Clock</Description><StartTime><Timestamp dt:dt="int">0</Timestamp><DateUtc dt:dt="string">2021-06-05T07:20:17Z</DateUtc></StartTime><FrequencyChanges><FrequencyChange><Frequency dt:dt="r8">2699970000</Frequency><Timestamp dt:dt="r8">252560672445083</Timestamp><Current …	좌우반구com(split BVF)_2-029-1	60.021	1.0.0.165	1	-44061512	Professional	2.0.10.242	2.0.10.353	06-05-2021	2021-06-05 오전 7:20:17	16:20:17	2.0.10.248	263	1	{/}	무형	무	형	NULL	NULL	NULL	91	1	131	NULL	NULL	NULL	KSY3	List2	NULL	NULL	NULL	NULL	NULL	NULL	NULL	NULL	NULL	0	{/}	0	3	747068	0	z	627
좌우반구com(split BVF)_2	29	1	<?xml version="1.0"?>\n<Clock xmlns:dt="urn:schemas-microsoft-com:datatypes"><Description dt:dt="string">E-Prime Primary Realtime Clock</Description><StartTime><Timestamp dt:dt="int">0</Timestamp><DateUtc dt:dt="string">2021-06-05T07:20:17Z</DateUtc></StartTime><FrequencyChanges><FrequencyChange><Frequency dt:dt="r8">2699970000</Frequency><Timestamp dt:dt="r8">252560672445083</Timestamp><Current …	좌우반구com(split BVF)_2-029-1	60.021	1.0.0.165	1	-44061512	Professional	2.0.10.242	2.0.10.353	06-05-2021	2021-06-05 오전 7:20:17	16:20:17	2.0.10.248	99	1	{/}	물건	물	건	59	1	99	NULL	NULL	NULL	NULL	NULL	NULL	KSY3	List1	NULL	NULL	NULL	NULL	NULL	NULL	NULL	NULL	NULL	1	{/}	0	4	294860	0	{/}	409
좌우반구com(split BVF)_2	29	1	<?xml version="1.0"?>\n<Clock xmlns:dt="urn:schemas-microsoft-com:datatypes"><Description dt:dt="string">E-Prime Primary Realtime Clock</Description><StartTime><Timestamp dt:dt="int">0</Timestamp><DateUtc dt:dt="string">2021-06-05T07:20:17Z</DateUtc></StartTime><FrequencyChanges><FrequencyChange><Frequency dt:dt="r8">2699970000</Frequency><Timestamp dt:dt="r8">252560672445083</Timestamp><Current …	좌우반구com(split BVF)_2-029-1	60.021	1.0.0.165	1	-44061512	Professional	2.0.10.242	2.0.10.353	06-05-2021	2021-06-05 오전 7:20:17	16:20:17	2.0.10.248	29	2	z	미략	미	략	34	1	29	NULL	NULL	NULL	NULL	NULL	NULL	KSY	List1	0		0	-1	105526	183		0	0	1	z	0	3	105709	0	z	626
좌우반구com(split BVF)_2	29	1	<?xml version="1.0"?>\n<Clock xmlns:dt="urn:schemas-microsoft-com:datatypes"><Description dt:dt="string">E-Prime Primary Realtime Clock</Description><StartTime><Timestamp dt:dt="int">0</Timestamp><DateUtc dt:dt="string">2021-06-05T07:20:17Z</DateUtc></StartTime><FrequencyChanges><FrequencyChange><Frequency dt:dt="r8">2699970000</Frequency><Timestamp dt:dt="r8">252560672445083</Timestamp><Current …	좌우반구com(split BVF)_2-029-1	60.021	1.0.0.165	1	-44061512	Professional	2.0.10.242	2.0.10.353	06-05-2021	2021-06-05 오전 7:20:17	16:20:17	2.0.10.248	169	1	{/}	밀수	밀	수	NULL	NULL	NULL	105	1	37	NULL	NULL	NULL	KSY3	List2	NULL	NULL	NULL	NULL	NULL	NULL	NULL	NULL	NULL	1	{/}	1	3	491757	0	{/}	797
좌우반구com(split BVF)_2	29	1	<?xml version="1.0"?>\n<Clock xmlns:dt="urn:schemas-microsoft-com:datatypes"><Description dt:dt="string">E-Prime Primary Realtime Clock</Description><StartTime><Timestamp dt:dt="int">0</Timestamp><DateUtc dt:dt="string">2021-06-05T07:20:17Z</DateUtc></StartTime><FrequencyChanges><FrequencyChange><Frequency dt:dt="r8">2699970000</Frequency><Timestamp dt:dt="r8">252560672445083</Timestamp><Current …	좌우반구com(split BVF)_2-029-1	60.021	1.0.0.165	1	-44061512	Professional	2.0.10.242	2.0.10.353	06-05-2021	2021-06-05 오전 7:20:17	16:20:17	2.0.10.248	372	2	z	밀헤	밀	헤	NULL	NULL	NULL	NULL	NULL	NULL	6	1	108	KSY	List3	0		0	-1	1054427	183		0	0	1	z	0	3	1054610	0	z	553
좌우반구com(split BVF)_2	29	1	<?xml version="1.0"?>\n<Clock xmlns:dt="urn:schemas-microsoft-com:datatypes"><Description dt:dt="string">E-Prime Primary Realtime Clock</Description><StartTime><Timestamp dt:dt="int">0</Timestamp><DateUtc dt:dt="string">2021-06-05T07:20:17Z</DateUtc></StartTime><FrequencyChanges><FrequencyChange><Frequency dt:dt="r8">2699970000</Frequency><Timestamp dt:dt="r8">252560672445083</Timestamp><Current …	좌우반구com(split BVF)_2-029-1	60.021	1.0.0.165	1	-44061512	Professional	2.0.10.242	2.0.10.353	06-05-2021	2021-06-05 오전 7:20:17	16:20:17	2.0.10.248	353	2	z	박낌	박	낌	NULL	NULL	NULL	NULL	NULL	NULL	128	1	89	KSY2	List3	NULL	NULL	NULL	NULL	NULL	NULL	NULL	NULL	NULL	1	z	0	4	1002312	0	z	468
좌우반구com(split BVF)_2	29	1	<?xml version="1.0"?>\n<Clock xmlns:dt="urn:schemas-microsoft-com:datatypes"><Description dt:dt="string">E-Prime Primary Realtime Clock</Description><StartTime><Timestamp dt:dt="int">0</Timestamp><DateUtc dt:dt="string">2021-06-05T07:20:17Z</DateUtc></StartTime><FrequencyChanges><FrequencyChange><Frequency dt:dt="r8">2699970000</Frequency><Timestamp dt:dt="r8">252560672445083</Timestamp><Current …	좌우반구com(split BVF)_2-029-1	60.021	1.0.0.165	1	-44061512	Professional	2.0.10.242	2.0.10.353	06-05-2021	2021-06-05 오전 7:20:17	16:20:17	2.0.10.248	109	1	{/}	반응	반	응	5	1	109	NULL	NULL	NULL	NULL	NULL	NULL	KSY3	List1	NULL	NULL	NULL	NULL	NULL	NULL	NULL	NULL	NULL	1	{/}	0	4	321051	0	{/}	521
좌우반구com(split BVF)_2	29	1	<?xml version="1.0"?>\n<Clock xmlns:dt="urn:schemas-microsoft-com:datatypes"><Description dt:dt="string">E-Prime Primary Realtime Clock</Description><StartTime><Timestamp dt:dt="int">0</Timestamp><DateUtc dt:dt="string">2021-06-05T07:20:17Z</DateUtc></StartTime><FrequencyChanges><FrequencyChange><Frequency dt:dt="r8">2699970000</Frequency><Timestamp dt:dt="r8">252560672445083</Timestamp><Current …	좌우반구com(split BVF)_2-029-1	60.021	1.0.0.165	1	-44061512	Professional	2.0.10.242	2.0.10.353	06-05-2021	2021-06-05 오전 7:20:17	16:20:17	2.0.10.248	16	1	{/}	발길	발	길	131	1	16	NULL	NULL	NULL	NULL	NULL	NULL	KSY3	List1	NULL	NULL	NULL	NULL	NULL	NULL	NULL	NULL	NULL	1	{/}	0	3	69805	0	{/}	651
좌우반구com(split BVF)_2	29	1	<?xml version="1.0"?>\n<Clock xmlns:dt="urn:schemas-microsoft-com:datatypes"><Description dt:dt="string">E-Prime Primary Realtime Clock</Description><StartTime><Timestamp dt:dt="int">0</Timestamp><DateUtc dt:dt="string">2021-06-05T07:20:17Z</DateUtc></StartTime><FrequencyChanges><FrequencyChange><Frequency dt:dt="r8">2699970000</Frequency><Timestamp dt:dt="r8">252560672445083</Timestamp><Current …	좌우반구com(split BVF)_2-029-1	60.021	1.0.0.165	1	-44061512	Professional	2.0.10.242	2.0.10.353	06-05-2021	2021-06-05 오전 7:20:17	16:20:17	2.0.10.248	309	2	z	발보	발	보	NULL	NULL	NULL	NULL	NULL	NULL	94	1	45	KSY3	List3	NULL	NULL	NULL	NULL	NULL	NULL	NULL	NULL	NULL	1	z	0	3	880038	0	z	559
좌우반구com(split BVF)_2	29	1	<?xml version="1.0"?>\n<Clock xmlns:dt="urn:schemas-microsoft-com:datatypes"><Description dt:dt="string">E-Prime Primary Realtime Clock</Description><StartTime><Timestamp dt:dt="int">0</Timestamp><DateUtc dt:dt="string">2021-06-05T07:20:17Z</DateUtc></StartTime><FrequencyChanges><FrequencyChange><Frequency dt:dt="r8">2699970000</Frequency><Timestamp dt:dt="r8">252560672445083</Timestamp><Current …	좌우반구com(split BVF)_2-029-1	60.021	1.0.0.165	1	-44061512	Professional	2.0.10.242	2.0.10.353	06-05-2021	2021-06-05 오전 7:20:17	16:20:17	2.0.10.248	53	2	z	발횟	발	횟	19	1	53	NULL	NULL	NULL	NULL	NULL	NULL	KSY	List1	0		0	-1	170020	183		0	0	1	z	0	3	170203	0	z	387
좌우반구com(split BVF)_2	29	1	<?xml version="1.0"?>\n<Clock xmlns:dt="urn:schemas-microsoft-com:datatypes"><Description dt:dt="string">E-Prime Primary Realtime Clock</Description><StartTime><Timestamp dt:dt="int">0</Timestamp><DateUtc dt:dt="string">2021-06-05T07:20:17Z</DateUtc></StartTime><FrequencyChanges><FrequencyChange><Frequency dt:dt="r8">2699970000</Frequency><Timestamp dt:dt="r8">252560672445083</Timestamp><Current …	좌우반구com(split BVF)_2-029-1	60.021	1.0.0.165	1	-44061512	Professional	2.0.10.242	2.0.10.353	06-05-2021	2021-06-05 오전 7:20:17	16:20:17	2.0.10.248	345	1	{/}	방법	방	법	NULL	NULL	NULL	NULL	NULL	NULL	84	1	81	KSY3	List3	NULL	NULL	NULL	NULL	NULL	NULL	NULL	NULL	NULL	1	{/}	0	3	980086	0	{/}	1038
좌우반구com(split BVF)_2	29	1	<?xml version="1.0"?>\n<Clock xmlns:dt="urn:schemas-microsoft-com:datatypes"><Description dt:dt="string">E-Prime Primary Realtime Clock</Description><StartTime><Timestamp dt:dt="int">0</Timestamp><DateUtc dt:dt="string">2021-06-05T07:20:17Z</DateUtc></StartTime><FrequencyChanges><FrequencyChange><Frequency dt:dt="r8">2699970000</Frequency><Timestamp dt:dt="r8">252560672445083</Timestamp><Current …	좌우반구com(split BVF)_2-029-1	60.021	1.0.0.165	1	-44061512	Professional	2.0.10.242	2.0.10.353	06-05-2021	2021-06-05 오전 7:20:17	16:20:17	2.0.10.248	112	2	z	배심	배	심	67	1	112	NULL	NULL	NULL	NULL	NULL	NULL	KSY3	List1	NULL	NULL	NULL	NULL	NULL	NULL	NULL	NULL	NULL	1	z	1	3	329064	0	z	684
좌우반구com(split BVF)_2	29	1	<?xml version="1.0"?>\n<Clock xmlns:dt="urn:schemas-microsoft-com:datatypes"><Description dt:dt="string">E-Prime Primary Realtime Clock</Description><StartTime><Timestamp dt:dt="int">0</Timestamp><DateUtc dt:dt="string">2021-06-05T07:20:17Z</DateUtc></StartTime><FrequencyChanges><FrequencyChange><Frequency dt:dt="r8">2699970000</Frequency><Timestamp dt:dt="r8">252560672445083</Timestamp><Current …	좌우반구com(split BVF)_2-029-1	60.021	1.0.0.165	1	-44061512	Professional	2.0.10.242	2.0.10.353	06-05-2021	2021-06-05 오전 7:20:17	16:20:17	2.0.10.248	344	2	z	버구	버	구	NULL	NULL	NULL	NULL	NULL	NULL	25	1	80	KSY	List3	0		0	-1	977254	183		0	0	1	z	0	3	977437	0	z	447
좌우반구com(split BVF)_2	29	1	<?xml version="1.0"?>\n<Clock xmlns:dt="urn:schemas-microsoft-com:datatypes"><Description dt:dt="string">E-Prime Primary Realtime Clock</Description><StartTime><Timestamp dt:dt="int">0</Timestamp><DateUtc dt:dt="string">2021-06-05T07:20:17Z</DateUtc></StartTime><FrequencyChanges><FrequencyChange><Frequency dt:dt="r8">2699970000</Frequency><Timestamp dt:dt="r8">252560672445083</Timestamp><Current …	좌우반구com(split BVF)_2-029-1	60.021	1.0.0.165	1	-44061512	Professional	2.0.10.242	2.0.10.353	06-05-2021	2021-06-05 오전 7:20:17	16:20:17	2.0.10.248	161	1	{/}	버스	버	스	NULL	NULL	NULL	132	1	29	NULL	NULL	NULL	KSY3	List2	NULL	NULL	NULL	NULL	NULL	NULL	NULL	NULL	NULL	0	{/}	0	3	469965	0	z	485
좌우반구com(split BVF)_2	29	1	<?xml version="1.0"?>\n<Clock xmlns:dt="urn:schemas-microsoft-com:datatypes"><Description dt:dt="string">E-Prime Primary Realtime Clock</Description><StartTime><Timestamp dt:dt="int">0</Timestamp><DateUtc dt:dt="string">2021-06-05T07:20:17Z</DateUtc></StartTime><FrequencyChanges><FrequencyChange><Frequency dt:dt="r8">2699970000</Frequency><Timestamp dt:dt="r8">252560672445083</Timestamp><Current …	좌우반구com(split BVF)_2-029-1	60.021	1.0.0.165	1	-44061512	Professional	2.0.10.242	2.0.10.353	06-05-2021	2021-06-05 오전 7:20:17	16:20:17	2.0.10.248	241	2	z	버현	버	현	NULL	NULL	NULL	112	1	109	NULL	NULL	NULL	KSY3	List2	NULL	NULL	NULL	NULL	NULL	NULL	NULL	NULL	NULL	1	z	1	3	687555	0	z	581
좌우반구com(split BVF)_2	29	1	<?xml version="1.0"?>\n<Clock xmlns:dt="urn:schemas-microsoft-com:datatypes"><Description dt:dt="string">E-Prime Primary Realtime Clock</Description><StartTime><Timestamp dt:dt="int">0</Timestamp><DateUtc dt:dt="string">2021-06-05T07:20:17Z</DateUtc></StartTime><FrequencyChanges><FrequencyChange><Frequency dt:dt="r8">2699970000</Frequency><Timestamp dt:dt="r8">252560672445083</Timestamp><Current …	좌우반구com(split BVF)_2-029-1	60.021	1.0.0.165	1	-44061512	Professional	2.0.10.242	2.0.10.353	06-05-2021	2021-06-05 오전 7:20:17	16:20:17	2.0.10.248	232	2	z	법낌	법	낌	NULL	NULL	NULL	126	1	100	NULL	NULL	NULL	KSY	List2	0		0	-1	663147	184		0	0	1	z	0	4	663331	0	z	557
좌우반구com(split BVF)_2	29	1	<?xml version="1.0"?>\n<Clock xmlns:dt="urn:schemas-microsoft-com:datatypes"><Description dt:dt="string">E-Prime Primary Realtime Clock</Description><StartTime><Timestamp dt:dt="int">0</Timestamp><DateUtc dt:dt="string">2021-06-05T07:20:17Z</DateUtc></StartTime><FrequencyChanges><FrequencyChange><Frequency dt:dt="r8">2699970000</Frequency><Timestamp dt:dt="r8">252560672445083</Timestamp><Current …	좌우반구com(split BVF)_2-029-1	60.021	1.0.0.165	1	-44061512	Professional	2.0.10.242	2.0.10.353	06-05-2021	2021-06-05 오전 7:20:17	16:20:17	2.0.10.248	23	1	{/}	별개	별	개	105	1	23	NULL	NULL	NULL	NULL	NULL	NULL	KSY3	List1	NULL	NULL	NULL	NULL	NULL	NULL	NULL	NULL	NULL	1	{/}	0	4	89232	0	{/}	471
좌우반구com(split BVF)_2	29	1	<?xml version="1.0"?>\n<Clock xmlns:dt="urn:schemas-microsoft-com:datatypes"><Description dt:dt="string">E-Prime Primary Realtime Clock</Description><StartTime><Timestamp dt:dt="int">0</Timestamp><DateUtc dt:dt="string">2021-06-05T07:20:17Z</DateUtc></StartTime><FrequencyChanges><FrequencyChange><Frequency dt:dt="r8">2699970000</Frequency><Timestamp dt:dt="r8">252560672445083</Timestamp><Current …	좌우반구com(split BVF)_2-029-1	60.021	1.0.0.165	1	-44061512	Professional	2.0.10.242	2.0.10.353	06-05-2021	2021-06-05 오전 7:20:17	16:20:17	2.0.10.248	269	1	{/}	별미	별	미	NULL	NULL	NULL	NULL	NULL	NULL	5	1	5	KSY3	List3	NULL	NULL	NULL	NULL	NULL	NULL	NULL	NULL	NULL	1	{/}	1	3	770376	0	{/}	447
좌우반구com(split BVF)_2	29	1	<?xml version="1.0"?>\n<Clock xmlns:dt="urn:schemas-microsoft-com:datatypes"><Description dt:dt="string">E-Prime Primary Realtime Clock</Description><StartTime><Timestamp dt:dt="int">0</Timestamp><DateUtc dt:dt="string">2021-06-05T07:20:17Z</DateUtc></StartTime><FrequencyChanges><FrequencyChange><Frequency dt:dt="r8">2699970000</Frequency><Timestamp dt:dt="r8">252560672445083</Timestamp><Current …	좌우반구com(split BVF)_2-029-1	60.021	1.0.0.165	1	-44061512	Professional	2.0.10.242	2.0.10.353	06-05-2021	2021-06-05 오전 7:20:17	16:20:17	2.0.10.248	222	1	{/}	보고	보	고	NULL	NULL	NULL	41	1	90	NULL	NULL	NULL	KSY3	List2	NULL	NULL	NULL	NULL	NULL	NULL	NULL	NULL	NULL	1	{/}	0	4	635874	0	{/}	454
좌우반구com(split BVF)_2	29	1	<?xml version="1.0"?>\n<Clock xmlns:dt="urn:schemas-microsoft-com:datatypes"><Description dt:dt="string">E-Prime Primary Realtime Clock</Description><StartTime><Timestamp dt:dt="int">0</Timestamp><DateUtc dt:dt="string">2021-06-05T07:20:17Z</DateUtc></StartTime><FrequencyChanges><FrequencyChange><Frequency dt:dt="r8">2699970000</Frequency><Timestamp dt:dt="r8">252560672445083</Timestamp><Current …	좌우반구com(split BVF)_2-029-1	60.021	1.0.0.165	1	-44061512	Professional	2.0.10.242	2.0.10.353	06-05-2021	2021-06-05 오전 7:20:17	16:20:17	2.0.10.248	319	1	{/}	본인	본	인	NULL	NULL	NULL	NULL	NULL	NULL	34	1	55	KSY3	List3	NULL	NULL	NULL	NULL	NULL	NULL	NULL	NULL	NULL	1	{/}	1	3	908011	0	{/}	706
좌우반구com(split BVF)_2	29	1	<?xml version="1.0"?>\n<Clock xmlns:dt="urn:schemas-microsoft-com:datatypes"><Description dt:dt="string">E-Prime Primary Realtime Clock</Description><StartTime><Timestamp dt:dt="int">0</Timestamp><DateUtc dt:dt="string">2021-06-05T07:20:17Z</DateUtc></StartTime><FrequencyChanges><FrequencyChange><Frequency dt:dt="r8">2699970000</Frequency><Timestamp dt:dt="r8">252560672445083</Timestamp><Current …	좌우반구com(split BVF)_2-029-1	60.021	1.0.0.165	1	-44061512	Professional	2.0.10.242	2.0.10.353	06-05-2021	2021-06-05 오전 7:20:17	16:20:17	2.0.10.248	188	2	z	본중	본	중	NULL	NULL	NULL	119	1	56	NULL	NULL	NULL	KSY3	List2	NULL	NULL	NULL	NULL	NULL	NULL	NULL	NULL	NULL	1	z	0	3	544089	0	z	689
좌우반구com(split BVF)_2	29	1	<?xml version="1.0"?>\n<Clock xmlns:dt="urn:schemas-microsoft-com:datatypes"><Description dt:dt="string">E-Prime Primary Realtime Clock</Description><StartTime><Timestamp dt:dt="int">0</Timestamp><DateUtc dt:dt="string">2021-06-05T07:20:17Z</DateUtc></StartTime><FrequencyChanges><FrequencyChange><Frequency dt:dt="r8">2699970000</Frequency><Timestamp dt:dt="r8">252560672445083</Timestamp><Current …	좌우반구com(split BVF)_2-029-1	60.021	1.0.0.165	1	-44061512	Professional	2.0.10.242	2.0.10.353	06-05-2021	2021-06-05 오전 7:20:17	16:20:17	2.0.10.248	157	1	{/}	봉사	봉	사	NULL	NULL	NULL	36	1	25	NULL	NULL	NULL	KSY3	List2	NULL	NULL	NULL	NULL	NULL	NULL	NULL	NULL	NULL	1	{/}	0	4	459269	0	{/}	502
좌우반구com(split BVF)_2	29	1	<?xml version="1.0"?>\n<Clock xmlns:dt="urn:schemas-microsoft-com:datatypes"><Description dt:dt="string">E-Prime Primary Realtime Clock</Description><StartTime><Timestamp dt:dt="int">0</Timestamp><DateUtc dt:dt="string">2021-06-05T07:20:17Z</DateUtc></StartTime><FrequencyChanges><FrequencyChange><Frequency dt:dt="r8">2699970000</Frequency><Timestamp dt:dt="r8">252560672445083</Timestamp><Current …	좌우반구com(split BVF)_2-029-1	60.021	1.0.0.165	1	-44061512	Professional	2.0.10.242	2.0.10.353	06-05-2021	2021-06-05 오전 7:20:17	16:20:17	2.0.10.248	253	2	z	봉택	봉	택	NULL	NULL	NULL	71	1	121	NULL	NULL	NULL	KSY3	List2	NULL	NULL	NULL	NULL	NULL	NULL	NULL	NULL	NULL	1	z	0	3	719711	0	z	424
좌우반구com(split BVF)_2	29	1	<?xml version="1.0"?>\n<Clock xmlns:dt="urn:schemas-microsoft-com:datatypes"><Description dt:dt="string">E-Prime Primary Realtime Clock</Description><StartTime><Timestamp dt:dt="int">0</Timestamp><DateUtc dt:dt="string">2021-06-05T07:20:17Z</DateUtc></StartTime><FrequencyChanges><FrequencyChange><Frequency dt:dt="r8">2699970000</Frequency><Timestamp dt:dt="r8">252560672445083</Timestamp><Current …	좌우반구com(split BVF)_2-029-1	60.021	1.0.0.165	1	-44061512	Professional	2.0.10.242	2.0.10.353	06-05-2021	2021-06-05 오전 7:20:17	16:20:17	2.0.10.248	305	1	{/}	부대	부	대	NULL	NULL	NULL	NULL	NULL	NULL	26	1	41	KSY	List3	0		1	-1	869108	184		0	0	1	{/}	0	4	869292	0	{/}	418
좌우반구com(split BVF)_2	29	1	<?xml version="1.0"?>\n<Clock xmlns:dt="urn:schemas-microsoft-com:datatypes"><Description dt:dt="string">E-Prime Primary Realtime Clock</Description><StartTime><Timestamp dt:dt="int">0</Timestamp><DateUtc dt:dt="string">2021-06-05T07:20:17Z</DateUtc></StartTime><FrequencyChanges><FrequencyChange><Frequency dt:dt="r8">2699970000</Frequency><Timestamp dt:dt="r8">252560672445083</Timestamp><Current …	좌우반구com(split BVF)_2-029-1	60.021	1.0.0.165	1	-44061512	Professional	2.0.10.242	2.0.10.353	06-05-2021	2021-06-05 오전 7:20:17	16:20:17	2.0.10.248	317	1	{/}	부스	부	스	NULL	NULL	NULL	NULL	NULL	NULL	102	1	53	KSY	List3	0		0	-1	902330	183		0	0	1	{/}	1	3	902513	0	{/}	468
좌우반구com(split BVF)_2	29	1	<?xml version="1.0"?>\n<Clock xmlns:dt="urn:schemas-microsoft-com:datatypes"><Description dt:dt="string">E-Prime Primary Realtime Clock</Description><StartTime><Timestamp dt:dt="int">0</Timestamp><DateUtc dt:dt="string">2021-06-05T07:20:17Z</DateUtc></StartTime><FrequencyChanges><FrequencyChange><Frequency dt:dt="r8">2699970000</Frequency><Timestamp dt:dt="r8">252560672445083</Timestamp><Current …	좌우반구com(split BVF)_2-029-1	60.021	1.0.0.165	1	-44061512	Professional	2.0.10.242	2.0.10.353	06-05-2021	2021-06-05 오전 7:20:17	16:20:17	2.0.10.248	373	2	z	분낌	분	낌	NULL	NULL	NULL	NULL	NULL	NULL	62	1	109	KSY2	List3	NULL	NULL	NULL	NULL	NULL	NULL	NULL	NULL	NULL	1	z	0	3	1057359	0	z	644
좌우반구com(split BVF)_2	29	1	<?xml version="1.0"?>\n<Clock xmlns:dt="urn:schemas-microsoft-com:datatypes"><Description dt:dt="string">E-Prime Primary Realtime Clock</Description><StartTime><Timestamp dt:dt="int">0</Timestamp><DateUtc dt:dt="string">2021-06-05T07:20:17Z</DateUtc></StartTime><FrequencyChanges><FrequencyChange><Frequency dt:dt="r8">2699970000</Frequency><Timestamp dt:dt="r8">252560672445083</Timestamp><Current …	좌우반구com(split BVF)_2-029-1	60.021	1.0.0.165	1	-44061512	Professional	2.0.10.242	2.0.10.353	06-05-2021	2021-06-05 오전 7:20:17	16:20:17	2.0.10.248	273	1	{/}	분류	분	류	NULL	NULL	NULL	NULL	NULL	NULL	22	1	9	KSY	List3	0		1	-1	781039	184		0	0	1	{/}	0	4	781223	0	{/}	352
좌우반구com(split BVF)_2	29	1	<?xml version="1.0"?>\n<Clock xmlns:dt="urn:schemas-microsoft-com:datatypes"><Description dt:dt="string">E-Prime Primary Realtime Clock</Description><StartTime><Timestamp dt:dt="int">0</Timestamp><DateUtc dt:dt="string">2021-06-05T07:20:17Z</DateUtc></StartTime><FrequencyChanges><FrequencyChange><Frequency dt:dt="r8">2699970000</Frequency><Timestamp dt:dt="r8">252560672445083</Timestamp><Current …	좌우반구com(split BVF)_2-029-1	60.021	1.0.0.165	1	-44061512	Professional	2.0.10.242	2.0.10.353	06-05-2021	2021-06-05 오전 7:20:17	16:20:17	2.0.10.248	280	1	{/}	분석	분	석	NULL	NULL	NULL	NULL	NULL	NULL	28	1	16	KSY	List3	0		0	-1	800249	184		0	0	1	{/}	0	4	800433	0	{/}	461
좌우반구com(split BVF)_2	29	1	<?xml version="1.0"?>\n<Clock xmlns:dt="urn:schemas-microsoft-com:datatypes"><Description dt:dt="string">E-Prime Primary Realtime Clock</Description><StartTime><Timestamp dt:dt="int">0</Timestamp><DateUtc dt:dt="string">2021-06-05T07:20:17Z</DateUtc></StartTime><FrequencyChanges><FrequencyChange><Frequency dt:dt="r8">2699970000</Frequency><Timestamp dt:dt="r8">252560672445083</Timestamp><Current …	좌우반구com(split BVF)_2-029-1	60.021	1.0.0.165	1	-44061512	Professional	2.0.10.242	2.0.10.353	06-05-2021	2021-06-05 오전 7:20:17	16:20:17	2.0.10.248	7	1	{/}	분포	분	포	41	1	7	NULL	NULL	NULL	NULL	NULL	NULL	KSY	List1	0		1	-1	44197	184		0	0	0	{/}	0	4	44381	0	z	659
좌우반구com(split BVF)_2	29	1	<?xml version="1.0"?>\n<Clock xmlns:dt="urn:schemas-microsoft-com:datatypes"><Description dt:dt="string">E-Prime Primary Realtime Clock</Description><StartTime><Timestamp dt:dt="int">0</Timestamp><DateUtc dt:dt="string">2021-06-05T07:20:17Z</DateUtc></StartTime><FrequencyChanges><FrequencyChange><Frequency dt:dt="r8">2699970000</Frequency><Timestamp dt:dt="r8">252560672445083</Timestamp><Current …	좌우반구com(split BVF)_2-029-1	60.021	1.0.0.165	1	-44061512	Professional	2.0.10.242	2.0.10.353	06-05-2021	2021-06-05 오전 7:20:17	16:20:17	2.0.10.248	303	1	{/}	비교	비	교	NULL	NULL	NULL	NULL	NULL	NULL	39	1	39	KSY	List3	0		0	-1	863627	183		0	0	1	{/}	0	3	863810	0	{/}	603
좌우반구com(split BVF)_2	29	1	<?xml version="1.0"?>\n<Clock xmlns:dt="urn:schemas-microsoft-com:datatypes"><Description dt:dt="string">E-Prime Primary Realtime Clock</Description><StartTime><Timestamp dt:dt="int">0</Timestamp><DateUtc dt:dt="string">2021-06-05T07:20:17Z</DateUtc></StartTime><FrequencyChanges><FrequencyChange><Frequency dt:dt="r8">2699970000</Frequency><Timestamp dt:dt="r8">252560672445083</Timestamp><Current …	좌우반구com(split BVF)_2-029-1	60.021	1.0.0.165	1	-44061512	Professional	2.0.10.242	2.0.10.353	06-05-2021	2021-06-05 오전 7:20:17	16:20:17	2.0.10.248	110	2	z	비껍	비	껍	130	1	110	NULL	NULL	NULL	NULL	NULL	NULL	KSY	List1	0		0	-1	323583	183		0	0	1	z	0	3	323766	0	z	486
좌우반구com(split BVF)_2	29	1	<?xml version="1.0"?>\n<Clock xmlns:dt="urn:schemas-microsoft-com:datatypes"><Description dt:dt="string">E-Prime Primary Realtime Clock</Description><StartTime><Timestamp dt:dt="int">0</Timestamp><DateUtc dt:dt="string">2021-06-05T07:20:17Z</DateUtc></StartTime><FrequencyChanges><FrequencyChange><Frequency dt:dt="r8">2699970000</Frequency><Timestamp dt:dt="r8">252560672445083</Timestamp><Current …	좌우반구com(split BVF)_2-029-1	60.021	1.0.0.165	1	-44061512	Professional	2.0.10.242	2.0.10.353	06-05-2021	2021-06-05 오전 7:20:17	16:20:17	2.0.10.248	368	2	z	비략	비	략	NULL	NULL	NULL	NULL	NULL	NULL	83	1	104	KSY3	List3	NULL	NULL	NULL	NULL	NULL	NULL	NULL	NULL	NULL	1	z	0	3	1043014	0	z	749
좌우반구com(split BVF)_2	29	1	<?xml version="1.0"?>\n<Clock xmlns:dt="urn:schemas-microsoft-com:datatypes"><Description dt:dt="string">E-Prime Primary Realtime Clock</Description><StartTime><Timestamp dt:dt="int">0</Timestamp><DateUtc dt:dt="string">2021-06-05T07:20:17Z</DateUtc></StartTime><FrequencyChanges><FrequencyChange><Frequency dt:dt="r8">2699970000</Frequency><Timestamp dt:dt="r8">252560672445083</Timestamp><Current …	좌우반구com(split BVF)_2-029-1	60.021	1.0.0.165	1	-44061512	Professional	2.0.10.242	2.0.10.353	06-05-2021	2021-06-05 오전 7:20:17	16:20:17	2.0.10.248	351	1	{/}	비상	비	상	NULL	NULL	NULL	NULL	NULL	NULL	124	1	87	KSY	List3	0		0	-1	996947	183		0	0	1	{/}	1	3	997130	0	{/}	426
좌우반구com(split BVF)_2	29	1	<?xml version="1.0"?>\n<Clock xmlns:dt="urn:schemas-microsoft-com:datatypes"><Description dt:dt="string">E-Prime Primary Realtime Clock</Description><StartTime><Timestamp dt:dt="int">0</Timestamp><DateUtc dt:dt="string">2021-06-05T07:20:17Z</DateUtc></StartTime><FrequencyChanges><FrequencyChange><Frequency dt:dt="r8">2699970000</Frequency><Timestamp dt:dt="r8">252560672445083</Timestamp><Current …	좌우반구com(split BVF)_2-029-1	60.021	1.0.0.165	1	-44061512	Professional	2.0.10.242	2.0.10.353	06-05-2021	2021-06-05 오전 7:20:17	16:20:17	2.0.10.248	315	1	{/}	비용	비	용	NULL	NULL	NULL	NULL	NULL	NULL	95	1	51	KSY	List3	0		0	0	896699	183		0	0	1	{/}	0	3	896882	0	{/}	587
좌우반구com(split BVF)_2	29	1	<?xml version="1.0"?>\n<Clock xmlns:dt="urn:schemas-microsoft-com:datatypes"><Description dt:dt="string">E-Prime Primary Realtime Clock</Description><StartTime><Timestamp dt:dt="int">0</Timestamp><DateUtc dt:dt="string">2021-06-05T07:20:17Z</DateUtc></StartTime><FrequencyChanges><FrequencyChange><Frequency dt:dt="r8">2699970000</Frequency><Timestamp dt:dt="r8">252560672445083</Timestamp><Current …	좌우반구com(split BVF)_2-029-1	60.021	1.0.0.165	1	-44061512	Professional	2.0.10.242	2.0.10.353	06-05-2021	2021-06-05 오전 7:20:17	16:20:17	2.0.10.248	190	1	{/}	비판	비	판	NULL	NULL	NULL	110	1	58	NULL	NULL	NULL	KSY	List2	0		1	-1	549470	184		0	0	1	{/}	0	4	549654	0	{/}	499
좌우반구com(split BVF)_2	29	1	<?xml version="1.0"?>\n<Clock xmlns:dt="urn:schemas-microsoft-com:datatypes"><Description dt:dt="string">E-Prime Primary Realtime Clock</Description><StartTime><Timestamp dt:dt="int">0</Timestamp><DateUtc dt:dt="string">2021-06-05T07:20:17Z</DateUtc></StartTime><FrequencyChanges><FrequencyChange><Frequency dt:dt="r8">2699970000</Frequency><Timestamp dt:dt="r8">252560672445083</Timestamp><Current …	좌우반구com(split BVF)_2-029-1	60.021	1.0.0.165	1	-44061512	Professional	2.0.10.242	2.0.10.353	06-05-2021	2021-06-05 오전 7:20:17	16:20:17	2.0.10.248	92	1	{/}	빈도	빈	도	112	1	92	NULL	NULL	NULL	NULL	NULL	NULL	KSY	List1	0		0	0	275650	183		0	0	1	{/}	0	3	275833	0	{/}	316
좌우반구com(split BVF)_2	29	1	<?xml version="1.0"?>\n<Clock xmlns:dt="urn:schemas-microsoft-com:datatypes"><Description dt:dt="string">E-Prime Primary Realtime Clock</Description><StartTime><Timestamp dt:dt="int">0</Timestamp><DateUtc dt:dt="string">2021-06-05T07:20:17Z</DateUtc></StartTime><FrequencyChanges><FrequencyChange><Frequency dt:dt="r8">2699970000</Frequency><Timestamp dt:dt="r8">252560672445083</Timestamp><Current …	좌우반구com(split BVF)_2-029-1	60.021	1.0.0.165	1	-44061512	Professional	2.0.10.242	2.0.10.353	06-05-2021	2021-06-05 오전 7:20:17	16:20:17	2.0.10.248	385	2	z	빈략	빈	략	NULL	NULL	NULL	NULL	NULL	NULL	27	1	121	KSY2	List3	NULL	NULL	NULL	NULL	NULL	NULL	NULL	NULL	NULL	0	z	0	4	1090731	0	{/}	968
좌우반구com(split BVF)_2	29	1	<?xml version="1.0"?>\n<Clock xmlns:dt="urn:schemas-microsoft-com:datatypes"><Description dt:dt="string">E-Prime Primary Realtime Clock</Description><StartTime><Timestamp dt:dt="int">0</Timestamp><DateUtc dt:dt="string">2021-06-05T07:20:17Z</DateUtc></StartTime><FrequencyChanges><FrequencyChange><Frequency dt:dt="r8">2699970000</Frequency><Timestamp dt:dt="r8">252560672445083</Timestamp><Current …	좌우반구com(split BVF)_2-029-1	60.021	1.0.0.165	1	-44061512	Professional	2.0.10.242	2.0.10.353	06-05-2021	2021-06-05 오전 7:20:17	16:20:17	2.0.10.248	237	2	z	빈비	빈	비	NULL	NULL	NULL	4	1	105	NULL	NULL	NULL	KSY2	List2	NULL	NULL	NULL	NULL	NULL	NULL	NULL	NULL	NULL	0	z	0	3	676709	0	{/}	363
좌우반구com(split BVF)_2	29	1	<?xml version="1.0"?>\n<Clock xmlns:dt="urn:schemas-microsoft-com:datatypes"><Description dt:dt="string">E-Prime Primary Realtime Clock</Description><StartTime><Timestamp dt:dt="int">0</Timestamp><DateUtc dt:dt="string">2021-06-05T07:20:17Z</DateUtc></StartTime><FrequencyChanges><FrequencyChange><Frequency dt:dt="r8">2699970000</Frequency><Timestamp dt:dt="r8">252560672445083</Timestamp><Current …	좌우반구com(split BVF)_2-029-1	60.021	1.0.0.165	1	-44061512	Professional	2.0.10.242	2.0.10.353	06-05-2021	2021-06-05 오전 7:20:17	16:20:17	2.0.10.248	119	2	z	빈종	빈	종	51	1	119	NULL	NULL	NULL	NULL	NULL	NULL	KSY3	List1	NULL	NULL	NULL	NULL	NULL	NULL	NULL	NULL	NULL	1	z	0	4	348208	0	z	764
좌우반구com(split BVF)_2	29	1	<?xml version="1.0"?>\n<Clock xmlns:dt="urn:schemas-microsoft-com:datatypes"><Description dt:dt="string">E-Prime Primary Realtime Clock</Description><StartTime><Timestamp dt:dt="int">0</Timestamp><DateUtc dt:dt="string">2021-06-05T07:20:17Z</DateUtc></StartTime><FrequencyChanges><FrequencyChange><Frequency dt:dt="r8">2699970000</Frequency><Timestamp dt:dt="r8">252560672445083</Timestamp><Current …	좌우반구com(split BVF)_2-029-1	60.021	1.0.0.165	1	-44061512	Professional	2.0.10.242	2.0.10.353	06-05-2021	2021-06-05 오전 7:20:17	16:20:17	2.0.10.248	376	1	{/}	사건	사	건	NULL	NULL	NULL	NULL	NULL	NULL	108	1	112	KSY	List3	0		0	-1	1065756	183		0	0	1	{/}	1	3	1065939	0	{/}	368
좌우반구com(split BVF)_2	29	1	<?xml version="1.0"?>\n<Clock xmlns:dt="urn:schemas-microsoft-com:datatypes"><Description dt:dt="string">E-Prime Primary Realtime Clock</Description><StartTime><Timestamp dt:dt="int">0</Timestamp><DateUtc dt:dt="string">2021-06-05T07:20:17Z</DateUtc></StartTime><FrequencyChanges><FrequencyChange><Frequency dt:dt="r8">2699970000</Frequency><Timestamp dt:dt="r8">252560672445083</Timestamp><Current …	좌우반구com(split BVF)_2-029-1	60.021	1.0.0.165	1	-44061512	Professional	2.0.10.242	2.0.10.353	06-05-2021	2021-06-05 오전 7:20:17	16:20:17	2.0.10.248	66	1	{/}	사과	사	과	27	1	66	NULL	NULL	NULL	NULL	NULL	NULL	KSY	List1	0		0	-1	205591	183		0	0	1	{/}	0	3	205774	0	{/}	456
좌우반구com(split BVF)_2	29	1	<?xml version="1.0"?>\n<Clock xmlns:dt="urn:schemas-microsoft-com:datatypes"><Description dt:dt="string">E-Prime Primary Realtime Clock</Description><StartTime><Timestamp dt:dt="int">0</Timestamp><DateUtc dt:dt="string">2021-06-05T07:20:17Z</DateUtc></StartTime><FrequencyChanges><FrequencyChange><Frequency dt:dt="r8">2699970000</Frequency><Timestamp dt:dt="r8">252560672445083</Timestamp><Current …	좌우반구com(split BVF)_2-029-1	60.021	1.0.0.165	1	-44061512	Professional	2.0.10.242	2.0.10.353	06-05-2021	2021-06-05 오전 7:20:17	16:20:17	2.0.10.248	154	1	{/}	사례	사	례	NULL	NULL	NULL	107	1	22	NULL	NULL	NULL	KSY	List2	0		0	-1	450938	184		0	0	1	{/}	0	4	451122	0	{/}	425
좌우반구com(split BVF)_2	29	1	<?xml version="1.0"?>\n<Clock xmlns:dt="urn:schemas-microsoft-com:datatypes"><Description dt:dt="string">E-Prime Primary Realtime Clock</Description><StartTime><Timestamp dt:dt="int">0</Timestamp><DateUtc dt:dt="string">2021-06-05T07:20:17Z</DateUtc></StartTime><FrequencyChanges><FrequencyChange><Frequency dt:dt="r8">2699970000</Frequency><Timestamp dt:dt="r8">252560672445083</Timestamp><Current …	좌우반구com(split BVF)_2-029-1	60.021	1.0.0.165	1	-44061512	Professional	2.0.10.242	2.0.10.353	06-05-2021	2021-06-05 오전 7:20:17	16:20:17	2.0.10.248	32	1	{/}	사상	사	상	20	1	32	NULL	NULL	NULL	NULL	NULL	NULL	KSY	List1	0		0	-1	113590	183		0	0	1	{/}	0	3	113773	0	{/}	402
좌우반구com(split BVF)_2	29	1	<?xml version="1.0"?>\n<Clock xmlns:dt="urn:schemas-microsoft-com:datatypes"><Description dt:dt="string">E-Prime Primary Realtime Clock</Description><StartTime><Timestamp dt:dt="int">0</Timestamp><DateUtc dt:dt="string">2021-06-05T07:20:17Z</DateUtc></StartTime><FrequencyChanges><FrequencyChange><Frequency dt:dt="r8">2699970000</Frequency><Timestamp dt:dt="r8">252560672445083</Timestamp><Current …	좌우반구com(split BVF)_2-029-1	60.021	1.0.0.165	1	-44061512	Professional	2.0.10.242	2.0.10.353	06-05-2021	2021-06-05 오전 7:20:17	16:20:17	2.0.10.248	245	1	{/}	사안	사	안	NULL	NULL	NULL	118	1	113	NULL	NULL	NULL	KSY	List2	0		0	0	698352	183		0	0	1	{/}	0	3	698535	0	{/}	577
좌우반구com(split BVF)_2	29	1	<?xml version="1.0"?>\n<Clock xmlns:dt="urn:schemas-microsoft-com:datatypes"><Description dt:dt="string">E-Prime Primary Realtime Clock</Description><StartTime><Timestamp dt:dt="int">0</Timestamp><DateUtc dt:dt="string">2021-06-05T07:20:17Z</DateUtc></StartTime><FrequencyChanges><FrequencyChange><Frequency dt:dt="r8">2699970000</Frequency><Timestamp dt:dt="r8">252560672445083</Timestamp><Current …	좌우반구com(split BVF)_2-029-1	60.021	1.0.0.165	1	-44061512	Professional	2.0.10.242	2.0.10.353	06-05-2021	2021-06-05 오전 7:20:17	16:20:17	2.0.10.248	212	1	{/}	사이	사	이	NULL	NULL	NULL	73	1	80	NULL	NULL	NULL	KSY	List2	0		0	0	608700	183		0	0	1	{/}	0	3	608883	0	{/}	390
좌우반구com(split BVF)_2	29	1	<?xml version="1.0"?>\n<Clock xmlns:dt="urn:schemas-microsoft-com:datatypes"><Description dt:dt="string">E-Prime Primary Realtime Clock</Description><StartTime><Timestamp dt:dt="int">0</Timestamp><DateUtc dt:dt="string">2021-06-05T07:20:17Z</DateUtc></StartTime><FrequencyChanges><FrequencyChange><Frequency dt:dt="r8">2699970000</Frequency><Timestamp dt:dt="r8">252560672445083</Timestamp><Current …	좌우반구com(split BVF)_2-029-1	60.021	1.0.0.165	1	-44061512	Professional	2.0.10.242	2.0.10.353	06-05-2021	2021-06-05 오전 7:20:17	16:20:17	2.0.10.248	184	1	{/}	사전	사	전	NULL	NULL	NULL	96	1	52	NULL	NULL	NULL	KSY	List2	0		0	0	532910	183		0	0	1	{/}	0	3	533093	0	{/}	429
좌우반구com(split BVF)_2	29	1	<?xml version="1.0"?>\n<Clock xmlns:dt="urn:schemas-microsoft-com:datatypes"><Description dt:dt="string">E-Prime Primary Realtime Clock</Description><StartTime><Timestamp dt:dt="int">0</Timestamp><DateUtc dt:dt="string">2021-06-05T07:20:17Z</DateUtc></StartTime><FrequencyChanges><FrequencyChange><Frequency dt:dt="r8">2699970000</Frequency><Timestamp dt:dt="r8">252560672445083</Timestamp><Current …	좌우반구com(split BVF)_2-029-1	60.021	1.0.0.165	1	-44061512	Professional	2.0.10.242	2.0.10.353	06-05-2021	2021-06-05 오전 7:20:17	16:20:17	2.0.10.248	6	1	{/}	사진	사	진	129	1	6	NULL	NULL	NULL	NULL	NULL	NULL	KSY	List1	0		0	-1	41565	183		0	0	1	{/}	1	3	41748	0	{/}	436
좌우반구com(split BVF)_2	29	1	<?xml version="1.0"?>\n<Clock xmlns:dt="urn:schemas-microsoft-com:datatypes"><Description dt:dt="string">E-Prime Primary Realtime Clock</Description><StartTime><Timestamp dt:dt="int">0</Timestamp><DateUtc dt:dt="string">2021-06-05T07:20:17Z</DateUtc></StartTime><FrequencyChanges><FrequencyChange><Frequency dt:dt="r8">2699970000</Frequency><Timestamp dt:dt="r8">252560672445083</Timestamp><Current …	좌우반구com(split BVF)_2-029-1	60.021	1.0.0.165	1	-44061512	Professional	2.0.10.242	2.0.10.353	06-05-2021	2021-06-05 오전 7:20:17	16:20:17	2.0.10.248	287	1	{/}	상관	상	관	NULL	NULL	NULL	NULL	NULL	NULL	53	1	23	KSY	List3	0		1	-1	819209	184		0	0	1	{/}	0	4	819393	0	{/}	597
좌우반구com(split BVF)_2	29	1	<?xml version="1.0"?>\n<Clock xmlns:dt="urn:schemas-microsoft-com:datatypes"><Description dt:dt="string">E-Prime Primary Realtime Clock</Description><StartTime><Timestamp dt:dt="int">0</Timestamp><DateUtc dt:dt="string">2021-06-05T07:20:17Z</DateUtc></StartTime><FrequencyChanges><FrequencyChange><Frequency dt:dt="r8">2699970000</Frequency><Timestamp dt:dt="r8">252560672445083</Timestamp><Current …	좌우반구com(split BVF)_2-029-1	60.021	1.0.0.165	1	-44061512	Professional	2.0.10.242	2.0.10.353	06-05-2021	2021-06-05 오전 7:20:17	16:20:17	2.0.10.248	234	1	{/}	상태	상	태	NULL	NULL	NULL	76	1	102	NULL	NULL	NULL	KSY	List2	0		0	0	668479	183		0	0	1	{/}	0	3	668662	0	{/}	474
좌우반구com(split BVF)_2	29	1	<?xml version="1.0"?>\n<Clock xmlns:dt="urn:schemas-microsoft-com:datatypes"><Description dt:dt="string">E-Prime Primary Realtime Clock</Description><StartTime><Timestamp dt:dt="int">0</Timestamp><DateUtc dt:dt="string">2021-06-05T07:20:17Z</DateUtc></StartTime><FrequencyChanges><FrequencyChange><Frequency dt:dt="r8">2699970000</Frequency><Timestamp dt:dt="r8">252560672445083</Timestamp><Current …	좌우반구com(split BVF)_2-029-1	60.021	1.0.0.165	1	-44061512	Professional	2.0.10.242	2.0.10.353	06-05-2021	2021-06-05 오전 7:20:17	16:20:17	2.0.10.248	289	1	{/}	색상	색	상	NULL	NULL	NULL	NULL	NULL	NULL	29	1	25	KSY	List3	0		0	0	824891	183		0	0	1	{/}	0	3	825074	0	{/}	324
좌우반구com(split BVF)_2	29	1	<?xml version="1.0"?>\n<Clock xmlns:dt="urn:schemas-microsoft-com:datatypes"><Description dt:dt="string">E-Prime Primary Realtime Clock</Description><StartTime><Timestamp dt:dt="int">0</Timestamp><DateUtc dt:dt="string">2021-06-05T07:20:17Z</DateUtc></StartTime><FrequencyChanges><FrequencyChange><Frequency dt:dt="r8">2699970000</Frequency><Timestamp dt:dt="r8">252560672445083</Timestamp><Current …	좌우반구com(split BVF)_2-029-1	60.021	1.0.0.165	1	-44061512	Professional	2.0.10.242	2.0.10.353	06-05-2021	2021-06-05 오전 7:20:17	16:20:17	2.0.10.248	259	1	{/}	생선	생	선	NULL	NULL	NULL	40	1	127	NULL	NULL	NULL	KSY	List2	0		0	-1	735855	183		0	0	1	{/}	1	3	736038	0	{/}	369
좌우반구com(split BVF)_2	29	1	<?xml version="1.0"?>\n<Clock xmlns:dt="urn:schemas-microsoft-com:datatypes"><Description dt:dt="string">E-Prime Primary Realtime Clock</Description><StartTime><Timestamp dt:dt="int">0</Timestamp><DateUtc dt:dt="string">2021-06-05T07:20:17Z</DateUtc></StartTime><FrequencyChanges><FrequencyChange><Frequency dt:dt="r8">2699970000</Frequency><Timestamp dt:dt="r8">252560672445083</Timestamp><Current …	좌우반구com(split BVF)_2-029-1	60.021	1.0.0.165	1	-44061512	Professional	2.0.10.242	2.0.10.353	06-05-2021	2021-06-05 오전 7:20:17	16:20:17	2.0.10.248	90	2	z	생희	생	희	82	1	90	NULL	NULL	NULL	NULL	NULL	NULL	KSY2	List1	NULL	NULL	NULL	NULL	NULL	NULL	NULL	NULL	NULL	1	z	0	3	270435	0	z	482
좌우반구com(split BVF)_2	29	1	<?xml version="1.0"?>\n<Clock xmlns:dt="urn:schemas-microsoft-com:datatypes"><Description dt:dt="string">E-Prime Primary Realtime Clock</Description><StartTime><Timestamp dt:dt="int">0</Timestamp><DateUtc dt:dt="string">2021-06-05T07:20:17Z</DateUtc></StartTime><FrequencyChanges><FrequencyChange><Frequency dt:dt="r8">2699970000</Frequency><Timestamp dt:dt="r8">252560672445083</Timestamp><Current …	좌우반구com(split BVF)_2-029-1	60.021	1.0.0.165	1	-44061512	Professional	2.0.10.242	2.0.10.353	06-05-2021	2021-06-05 오전 7:20:17	16:20:17	2.0.10.248	387	2	z	석감	석	감	NULL	NULL	NULL	NULL	NULL	NULL	74	1	123	KSY3	List3	NULL	NULL	NULL	NULL	NULL	NULL	NULL	NULL	NULL	1	z	0	3	1096812	0	z	591
좌우반구com(split BVF)_2	29	1	<?xml version="1.0"?>\n<Clock xmlns:dt="urn:schemas-microsoft-com:datatypes"><Description dt:dt="string">E-Prime Primary Realtime Clock</Description><StartTime><Timestamp dt:dt="int">0</Timestamp><DateUtc dt:dt="string">2021-06-05T07:20:17Z</DateUtc></StartTime><FrequencyChanges><FrequencyChange><Frequency dt:dt="r8">2699970000</Frequency><Timestamp dt:dt="r8">252560672445083</Timestamp><Current …	좌우반구com(split BVF)_2-029-1	60.021	1.0.0.165	1	-44061512	Professional	2.0.10.242	2.0.10.353	06-05-2021	2021-06-05 오전 7:20:17	16:20:17	2.0.10.248	116	1	{/}	선배	선	배	16	1	116	NULL	NULL	NULL	NULL	NULL	NULL	KSY	List1	0		0	-1	339744	183		0	0	1	{/}	0	3	339927	0	{/}	461
좌우반구com(split BVF)_2	29	1	<?xml version="1.0"?>\n<Clock xmlns:dt="urn:schemas-microsoft-com:datatypes"><Description dt:dt="string">E-Prime Primary Realtime Clock</Description><StartTime><Timestamp dt:dt="int">0</Timestamp><DateUtc dt:dt="string">2021-06-05T07:20:17Z</DateUtc></StartTime><FrequencyChanges><FrequencyChange><Frequency dt:dt="r8">2699970000</Frequency><Timestamp dt:dt="r8">252560672445083</Timestamp><Current …	좌우반구com(split BVF)_2-029-1	60.021	1.0.0.165	1	-44061512	Professional	2.0.10.242	2.0.10.353	06-05-2021	2021-06-05 오전 7:20:17	16:20:17	2.0.10.248	81	1	{/}	선택	선	택	116	1	81	NULL	NULL	NULL	NULL	NULL	NULL	KSY	List1	0		0	0	246327	183		0	0	1	{/}	0	3	246510	0	{/}	367
좌우반구com(split BVF)_2	29	1	<?xml version="1.0"?>\n<Clock xmlns:dt="urn:schemas-microsoft-com:datatypes"><Description dt:dt="string">E-Prime Primary Realtime Clock</Description><StartTime><Timestamp dt:dt="int">0</Timestamp><DateUtc dt:dt="string">2021-06-05T07:20:17Z</DateUtc></StartTime><FrequencyChanges><FrequencyChange><Frequency dt:dt="r8">2699970000</Frequency><Timestamp dt:dt="r8">252560672445083</Timestamp><Current …	좌우반구com(split BVF)_2-029-1	60.021	1.0.0.165	1	-44061512	Professional	2.0.10.242	2.0.10.353	06-05-2021	2021-06-05 오전 7:20:17	16:20:17	2.0.10.248	294	2	z	설결	설	결	NULL	NULL	NULL	NULL	NULL	NULL	72	1	30	KSY	List3	0		0	-1	838619	183		0	0	1	z	1	3	838802	0	z	492
좌우반구com(split BVF)_2	29	1	<?xml version="1.0"?>\n<Clock xmlns:dt="urn:schemas-microsoft-com:datatypes"><Description dt:dt="string">E-Prime Primary Realtime Clock</Description><StartTime><Timestamp dt:dt="int">0</Timestamp><DateUtc dt:dt="string">2021-06-05T07:20:17Z</DateUtc></StartTime><FrequencyChanges><FrequencyChange><Frequency dt:dt="r8">2699970000</Frequency><Timestamp dt:dt="r8">252560672445083</Timestamp><Current …	좌우반구com(split BVF)_2-029-1	60.021	1.0.0.165	1	-44061512	Professional	2.0.10.242	2.0.10.353	06-05-2021	2021-06-05 오전 7:20:17	16:20:17	2.0.10.248	382	1	{/}	설명	설	명	NULL	NULL	NULL	NULL	NULL	NULL	18	1	118	KSY	List3	0		0	-1	1082167	183		0	0	1	{/}	1	3	1082350	0	{/}	501
좌우반구com(split BVF)_2	29	1	<?xml version="1.0"?>\n<Clock xmlns:dt="urn:schemas-microsoft-com:datatypes"><Description dt:dt="string">E-Prime Primary Realtime Clock</Description><StartTime><Timestamp dt:dt="int">0</Timestamp><DateUtc dt:dt="string">2021-06-05T07:20:17Z</DateUtc></StartTime><FrequencyChanges><FrequencyChange><Frequency dt:dt="r8">2699970000</Frequency><Timestamp dt:dt="r8">252560672445083</Timestamp><Current …	좌우반구com(split BVF)_2-029-1	60.021	1.0.0.165	1	-44061512	Professional	2.0.10.242	2.0.10.353	06-05-2021	2021-06-05 오전 7:20:17	16:20:17	2.0.10.248	220	1	{/}	설문	설	문	NULL	NULL	NULL	42	1	88	NULL	NULL	NULL	KSY	List2	0		0	0	630359	183		0	0	1	{/}	0	3	630542	0	{/}	434
좌우반구com(split BVF)_2	29	1	<?xml version="1.0"?>\n<Clock xmlns:dt="urn:schemas-microsoft-com:datatypes"><Description dt:dt="string">E-Prime Primary Realtime Clock</Description><StartTime><Timestamp dt:dt="int">0</Timestamp><DateUtc dt:dt="string">2021-06-05T07:20:17Z</DateUtc></StartTime><FrequencyChanges><FrequencyChange><Frequency dt:dt="r8">2699970000</Frequency><Timestamp dt:dt="r8">252560672445083</Timestamp><Current …	좌우반구com(split BVF)_2-029-1	60.021	1.0.0.165	1	-44061512	Professional	2.0.10.242	2.0.10.353	06-05-2021	2021-06-05 오전 7:20:17	16:20:17	2.0.10.248	38	2	z	설색	설	색	54	1	38	NULL	NULL	NULL	NULL	NULL	NULL	KSY2	List1	NULL	NULL	NULL	NULL	NULL	NULL	NULL	NULL	NULL	1	z	0	4	129718	0	z	529
좌우반구com(split BVF)_2	29	1	<?xml version="1.0"?>\n<Clock xmlns:dt="urn:schemas-microsoft-com:datatypes"><Description dt:dt="string">E-Prime Primary Realtime Clock</Description><StartTime><Timestamp dt:dt="int">0</Timestamp><DateUtc dt:dt="string">2021-06-05T07:20:17Z</DateUtc></StartTime><FrequencyChanges><FrequencyChange><Frequency dt:dt="r8">2699970000</Frequency><Timestamp dt:dt="r8">252560672445083</Timestamp><Current …	좌우반구com(split BVF)_2-029-1	60.021	1.0.0.165	1	-44061512	Professional	2.0.10.242	2.0.10.353	06-05-2021	2021-06-05 오전 7:20:17	16:20:17	2.0.10.248	193	2	z	섭습	섭	습	NULL	NULL	NULL	129	1	61	NULL	NULL	NULL	KSY3	List2	NULL	NULL	NULL	NULL	NULL	NULL	NULL	NULL	NULL	1	z	0	3	557434	0	z	591
좌우반구com(split BVF)_2	29	1	<?xml version="1.0"?>\n<Clock xmlns:dt="urn:schemas-microsoft-com:datatypes"><Description dt:dt="string">E-Prime Primary Realtime Clock</Description><StartTime><Timestamp dt:dt="int">0</Timestamp><DateUtc dt:dt="string">2021-06-05T07:20:17Z</DateUtc></StartTime><FrequencyChanges><FrequencyChange><Frequency dt:dt="r8">2699970000</Frequency><Timestamp dt:dt="r8">252560672445083</Timestamp><Current …	좌우반구com(split BVF)_2-029-1	60.021	1.0.0.165	1	-44061512	Professional	2.0.10.242	2.0.10.353	06-05-2021	2021-06-05 오전 7:20:17	16:20:17	2.0.10.248	143	1	{/}	성공	성	공	NULL	NULL	NULL	61	1	11	NULL	NULL	NULL	KSY	List2	0		0	0	420716	183		0	0	1	{/}	0	3	420899	0	{/}	368
좌우반구com(split BVF)_2	29	1	<?xml version="1.0"?>\n<Clock xmlns:dt="urn:schemas-microsoft-com:datatypes"><Description dt:dt="string">E-Prime Primary Realtime Clock</Description><StartTime><Timestamp dt:dt="int">0</Timestamp><DateUtc dt:dt="string">2021-06-05T07:20:17Z</DateUtc></StartTime><FrequencyChanges><FrequencyChange><Frequency dt:dt="r8">2699970000</Frequency><Timestamp dt:dt="r8">252560672445083</Timestamp><Current …	좌우반구com(split BVF)_2-029-1	60.021	1.0.0.165	1	-44061512	Professional	2.0.10.242	2.0.10.353	06-05-2021	2021-06-05 오전 7:20:17	16:20:17	2.0.10.248	392	1	{/}	세상	세	상	NULL	NULL	NULL	NULL	NULL	NULL	48	1	128	KSY	List3	0		0	-1	1110707	183		0	0	1	{/}	0	3	1110890	0	{/}	512
좌우반구com(split BVF)_2	29	1	<?xml version="1.0"?>\n<Clock xmlns:dt="urn:schemas-microsoft-com:datatypes"><Description dt:dt="string">E-Prime Primary Realtime Clock</Description><StartTime><Timestamp dt:dt="int">0</Timestamp><DateUtc dt:dt="string">2021-06-05T07:20:17Z</DateUtc></StartTime><FrequencyChanges><FrequencyChange><Frequency dt:dt="r8">2699970000</Frequency><Timestamp dt:dt="r8">252560672445083</Timestamp><Current …	좌우반구com(split BVF)_2-029-1	60.021	1.0.0.165	1	-44061512	Professional	2.0.10.242	2.0.10.353	06-05-2021	2021-06-05 오전 7:20:17	16:20:17	2.0.10.248	383	1	{/}	소리	소	리	NULL	NULL	NULL	NULL	NULL	NULL	121	1	119	KSY	List3	0		0	-1	1084883	183		0	0	1	{/}	0	3	1085066	0	{/}	529
좌우반구com(split BVF)_2	29	1	<?xml version="1.0"?>\n<Clock xmlns:dt="urn:schemas-microsoft-com:datatypes"><Description dt:dt="string">E-Prime Primary Realtime Clock</Description><StartTime><Timestamp dt:dt="int">0</Timestamp><DateUtc dt:dt="string">2021-06-05T07:20:17Z</DateUtc></StartTime><FrequencyChanges><FrequencyChange><Frequency dt:dt="r8">2699970000</Frequency><Timestamp dt:dt="r8">252560672445083</Timestamp><Current …	좌우반구com(split BVF)_2-029-1	60.021	1.0.0.165	1	-44061512	Professional	2.0.10.242	2.0.10.353	06-05-2021	2021-06-05 오전 7:20:17	16:20:17	2.0.10.248	17	1	{/}	소송	소	송	70	1	17	NULL	NULL	NULL	NULL	NULL	NULL	KSY	List1	0		0	-1	72471	183		0	0	1	{/}	0	3	72654	0	{/}	427
좌우반구com(split BVF)_2	29	1	<?xml version="1.0"?>\n<Clock xmlns:dt="urn:schemas-microsoft-com:datatypes"><Description dt:dt="string">E-Prime Primary Realtime Clock</Description><StartTime><Timestamp dt:dt="int">0</Timestamp><DateUtc dt:dt="string">2021-06-05T07:20:17Z</DateUtc></StartTime><FrequencyChanges><FrequencyChange><Frequency dt:dt="r8">2699970000</Frequency><Timestamp dt:dt="r8">252560672445083</Timestamp><Current …	좌우반구com(split BVF)_2-029-1	60.021	1.0.0.165	1	-44061512	Professional	2.0.10.242	2.0.10.353	06-05-2021	2021-06-05 오전 7:20:17	16:20:17	2.0.10.248	57	1	{/}	속도	속	도	79	1	57	NULL	NULL	NULL	NULL	NULL	NULL	KSY	List1	0		0	-1	180733	183		0	0	1	{/}	0	3	180916	0	{/}	474
좌우반구com(split BVF)_2	29	1	<?xml version="1.0"?>\n<Clock xmlns:dt="urn:schemas-microsoft-com:datatypes"><Description dt:dt="string">E-Prime Primary Realtime Clock</Description><StartTime><Timestamp dt:dt="int">0</Timestamp><DateUtc dt:dt="string">2021-06-05T07:20:17Z</DateUtc></StartTime><FrequencyChanges><FrequencyChange><Frequency dt:dt="r8">2699970000</Frequency><Timestamp dt:dt="r8">252560672445083</Timestamp><Current …	좌우반구com(split BVF)_2-029-1	60.021	1.0.0.165	1	-44061512	Professional	2.0.10.242	2.0.10.353	06-05-2021	2021-06-05 오전 7:20:17	16:20:17	2.0.10.248	94	2	z	송스	송	스	3	1	94	NULL	NULL	NULL	NULL	NULL	NULL	KSY2	List1	NULL	NULL	NULL	NULL	NULL	NULL	NULL	NULL	NULL	1	z	0	3	281231	0	z	694
좌우반구com(split BVF)_2	29	1	<?xml version="1.0"?>\n<Clock xmlns:dt="urn:schemas-microsoft-com:datatypes"><Description dt:dt="string">E-Prime Primary Realtime Clock</Description><StartTime><Timestamp dt:dt="int">0</Timestamp><DateUtc dt:dt="string">2021-06-05T07:20:17Z</DateUtc></StartTime><FrequencyChanges><FrequencyChange><Frequency dt:dt="r8">2699970000</Frequency><Timestamp dt:dt="r8">252560672445083</Timestamp><Current …	좌우반구com(split BVF)_2-029-1	60.021	1.0.0.165	1	-44061512	Professional	2.0.10.242	2.0.10.353	06-05-2021	2021-06-05 오전 7:20:17	16:20:17	2.0.10.248	274	2	z	송익	송	익	NULL	NULL	NULL	NULL	NULL	NULL	75	1	10	KSY	List3	0		1	-1	783588	184		0	0	1	z	0	4	783772	0	z	667
좌우반구com(split BVF)_2	29	1	<?xml version="1.0"?>\n<Clock xmlns:dt="urn:schemas-microsoft-com:datatypes"><Description dt:dt="string">E-Prime Primary Realtime Clock</Description><StartTime><Timestamp dt:dt="int">0</Timestamp><DateUtc dt:dt="string">2021-06-05T07:20:17Z</DateUtc></StartTime><FrequencyChanges><FrequencyChange><Frequency dt:dt="r8">2699970000</Frequency><Timestamp dt:dt="r8">252560672445083</Timestamp><Current …	좌우반구com(split BVF)_2-029-1	60.021	1.0.0.165	1	-44061512	Professional	2.0.10.242	2.0.10.353	06-05-2021	2021-06-05 오전 7:20:17	16:20:17	2.0.10.248	85	1	{/}	수고	수	고	95	1	85	NULL	NULL	NULL	NULL	NULL	NULL	KSY	List1	0		1	-1	256656	184		0	0	1	{/}	0	4	256840	0	{/}	365
좌우반구com(split BVF)_2	29	1	<?xml version="1.0"?>\n<Clock xmlns:dt="urn:schemas-microsoft-com:datatypes"><Description dt:dt="string">E-Prime Primary Realtime Clock</Description><StartTime><Timestamp dt:dt="int">0</Timestamp><DateUtc dt:dt="string">2021-06-05T07:20:17Z</DateUtc></StartTime><FrequencyChanges><FrequencyChange><Frequency dt:dt="r8">2699970000</Frequency><Timestamp dt:dt="r8">252560672445083</Timestamp><Current …	좌우반구com(split BVF)_2-029-1	60.021	1.0.0.165	1	-44061512	Professional	2.0.10.242	2.0.10.353	06-05-2021	2021-06-05 오전 7:20:17	16:20:17	2.0.10.248	132	1	{/}	수단	수	단	2	1	132	NULL	NULL	NULL	NULL	NULL	NULL	KSY	List1	0		0	0	382796	183		0	0	1	{/}	0	3	382979	0	{/}	457
좌우반구com(split BVF)_2	29	1	<?xml version="1.0"?>\n<Clock xmlns:dt="urn:schemas-microsoft-com:datatypes"><Description dt:dt="string">E-Prime Primary Realtime Clock</Description><StartTime><Timestamp dt:dt="int">0</Timestamp><DateUtc dt:dt="string">2021-06-05T07:20:17Z</DateUtc></StartTime><FrequencyChanges><FrequencyChange><Frequency dt:dt="r8">2699970000</Frequency><Timestamp dt:dt="r8">252560672445083</Timestamp><Current …	좌우반구com(split BVF)_2-029-1	60.021	1.0.0.165	1	-44061512	Professional	2.0.10.242	2.0.10.353	06-05-2021	2021-06-05 오전 7:20:17	16:20:17	2.0.10.248	342	1	{/}	수준	수	준	NULL	NULL	NULL	NULL	NULL	NULL	87	1	78	KSY	List3	0		0	-1	972039	183		0	0	1	{/}	1	3	972222	0	{/}	294
좌우반구com(split BVF)_2	29	1	<?xml version="1.0"?>\n<Clock xmlns:dt="urn:schemas-microsoft-com:datatypes"><Description dt:dt="string">E-Prime Primary Realtime Clock</Description><StartTime><Timestamp dt:dt="int">0</Timestamp><DateUtc dt:dt="string">2021-06-05T07:20:17Z</DateUtc></StartTime><FrequencyChanges><FrequencyChange><Frequency dt:dt="r8">2699970000</Frequency><Timestamp dt:dt="r8">252560672445083</Timestamp><Current …	좌우반구com(split BVF)_2-029-1	60.021	1.0.0.165	1	-44061512	Professional	2.0.10.242	2.0.10.353	06-05-2021	2021-06-05 오전 7:20:17	16:20:17	2.0.10.248	51	2	z	숙국	숙	국	84	1	51	NULL	NULL	NULL	NULL	NULL	NULL	KSY	List1	0		0	0	164439	183		0	0	1	z	0	3	164622	0	z	680
좌우반구com(split BVF)_2	29	1	<?xml version="1.0"?>\n<Clock xmlns:dt="urn:schemas-microsoft-com:datatypes"><Description dt:dt="string">E-Prime Primary Realtime Clock</Description><StartTime><Timestamp dt:dt="int">0</Timestamp><DateUtc dt:dt="string">2021-06-05T07:20:17Z</DateUtc></StartTime><FrequencyChanges><FrequencyChange><Frequency dt:dt="r8">2699970000</Frequency><Timestamp dt:dt="r8">252560672445083</Timestamp><Current …	좌우반구com(split BVF)_2-029-1	60.021	1.0.0.165	1	-44061512	Professional	2.0.10.242	2.0.10.353	06-05-2021	2021-06-05 오전 7:20:17	16:20:17	2.0.10.248	86	2	z	숙발	숙	발	124	1	86	NULL	NULL	NULL	NULL	NULL	NULL	KSY	List1	0		0	-1	259222	183		0	0	1	z	1	3	259405	0	z	544
좌우반구com(split BVF)_2	29	1	<?xml version="1.0"?>\n<Clock xmlns:dt="urn:schemas-microsoft-com:datatypes"><Description dt:dt="string">E-Prime Primary Realtime Clock</Description><StartTime><Timestamp dt:dt="int">0</Timestamp><DateUtc dt:dt="string">2021-06-05T07:20:17Z</DateUtc></StartTime><FrequencyChanges><FrequencyChange><Frequency dt:dt="r8">2699970000</Frequency><Timestamp dt:dt="r8">252560672445083</Timestamp><Current …	좌우반구com(split BVF)_2-029-1	60.021	1.0.0.165	1	-44061512	Professional	2.0.10.242	2.0.10.353	06-05-2021	2021-06-05 오전 7:20:17	16:20:17	2.0.10.248	48	1	{/}	숙소	숙	소	32	1	48	NULL	NULL	NULL	NULL	NULL	NULL	KSY	List1	0		0	-1	156408	183		0	0	1	{/}	1	3	156591	0	{/}	416
좌우반구com(split BVF)_2	29	1	<?xml version="1.0"?>\n<Clock xmlns:dt="urn:schemas-microsoft-com:datatypes"><Description dt:dt="string">E-Prime Primary Realtime Clock</Description><StartTime><Timestamp dt:dt="int">0</Timestamp><DateUtc dt:dt="string">2021-06-05T07:20:17Z</DateUtc></StartTime><FrequencyChanges><FrequencyChange><Frequency dt:dt="r8">2699970000</Frequency><Timestamp dt:dt="r8">252560672445083</Timestamp><Current …	좌우반구com(split BVF)_2-029-1	60.021	1.0.0.165	1	-44061512	Professional	2.0.10.242	2.0.10.353	06-05-2021	2021-06-05 오전 7:20:17	16:20:17	2.0.10.248	125	2	z	술감	술	감	15	1	125	NULL	NULL	NULL	NULL	NULL	NULL	KSY	List1	0		0	-1	364302	183		0	0	1	z	0	3	364485	0	z	455
좌우반구com(split BVF)_2	29	1	<?xml version="1.0"?>\n<Clock xmlns:dt="urn:schemas-microsoft-com:datatypes"><Description dt:dt="string">E-Prime Primary Realtime Clock</Description><StartTime><Timestamp dt:dt="int">0</Timestamp><DateUtc dt:dt="string">2021-06-05T07:20:17Z</DateUtc></StartTime><FrequencyChanges><FrequencyChange><Frequency dt:dt="r8">2699970000</Frequency><Timestamp dt:dt="r8">252560672445083</Timestamp><Current …	좌우반구com(split BVF)_2-029-1	60.021	1.0.0.165	1	-44061512	Professional	2.0.10.242	2.0.10.353	06-05-2021	2021-06-05 오전 7:20:17	16:20:17	2.0.10.248	334	2	z	스위	스	위	NULL	NULL	NULL	NULL	NULL	NULL	19	1	70	KSY	List3	0		0	-1	950030	183		0	0	1	z	1	3	950213	0	z	591
좌우반구com(split BVF)_2	29	1	<?xml version="1.0"?>\n<Clock xmlns:dt="urn:schemas-microsoft-com:datatypes"><Description dt:dt="string">E-Prime Primary Realtime Clock</Description><StartTime><Timestamp dt:dt="int">0</Timestamp><DateUtc dt:dt="string">2021-06-05T07:20:17Z</DateUtc></StartTime><FrequencyChanges><FrequencyChange><Frequency dt:dt="r8">2699970000</Frequency><Timestamp dt:dt="r8">252560672445083</Timestamp><Current …	좌우반구com(split BVF)_2-029-1	60.021	1.0.0.165	1	-44061512	Professional	2.0.10.242	2.0.10.353	06-05-2021	2021-06-05 오전 7:20:17	16:20:17	2.0.10.248	187	2	z	스진	스	진	NULL	NULL	NULL	37	1	55	NULL	NULL	NULL	KSY2	List2	NULL	NULL	NULL	NULL	NULL	NULL	NULL	NULL	NULL	1	z	0	3	541240	0	z	650
좌우반구com(split BVF)_2	29	1	<?xml version="1.0"?>\n<Clock xmlns:dt="urn:schemas-microsoft-com:datatypes"><Description dt:dt="string">E-Prime Primary Realtime Clock</Description><StartTime><Timestamp dt:dt="int">0</Timestamp><DateUtc dt:dt="string">2021-06-05T07:20:17Z</DateUtc></StartTime><FrequencyChanges><FrequencyChange><Frequency dt:dt="r8">2699970000</Frequency><Timestamp dt:dt="r8">252560672445083</Timestamp><Current …	좌우반구com(split BVF)_2-029-1	60.021	1.0.0.165	1	-44061512	Professional	2.0.10.242	2.0.10.353	06-05-2021	2021-06-05 오전 7:20:17	16:20:17	2.0.10.248	298	2	z	스향	스	향	NULL	NULL	NULL	NULL	NULL	NULL	117	1	34	KSY	List3	0		0	0	849699	183		0	0	1	z	0	3	849882	0	z	324
좌우반구com(split BVF)_2	29	1	<?xml version="1.0"?>\n<Clock xmlns:dt="urn:schemas-microsoft-com:datatypes"><Description dt:dt="string">E-Prime Primary Realtime Clock</Description><StartTime><Timestamp dt:dt="int">0</Timestamp><DateUtc dt:dt="string">2021-06-05T07:20:17Z</DateUtc></StartTime><FrequencyChanges><FrequencyChange><Frequency dt:dt="r8">2699970000</Frequency><Timestamp dt:dt="r8">252560672445083</Timestamp><Current …	좌우반구com(split BVF)_2-029-1	60.021	1.0.0.165	1	-44061512	Professional	2.0.10.242	2.0.10.353	06-05-2021	2021-06-05 오전 7:20:17	16:20:17	2.0.10.248	47	2	z	습나	습	나	58	1	47	NULL	NULL	NULL	NULL	NULL	NULL	KSY	List1	0		0	0	153643	183		0	0	1	z	0	3	153826	0	z	557
좌우반구com(split BVF)_2	29	1	<?xml version="1.0"?>\n<Clock xmlns:dt="urn:schemas-microsoft-com:datatypes"><Description dt:dt="string">E-Prime Primary Realtime Clock</Description><StartTime><Timestamp dt:dt="int">0</Timestamp><DateUtc dt:dt="string">2021-06-05T07:20:17Z</DateUtc></StartTime><FrequencyChanges><FrequencyChange><Frequency dt:dt="r8">2699970000</Frequency><Timestamp dt:dt="r8">252560672445083</Timestamp><Current …	좌우반구com(split BVF)_2-029-1	60.021	1.0.0.165	1	-44061512	Professional	2.0.10.242	2.0.10.353	06-05-2021	2021-06-05 오전 7:20:17	16:20:17	2.0.10.248	27	2	z	습필	습	필	29	1	27	NULL	NULL	NULL	NULL	NULL	NULL	KSY3	List1	NULL	NULL	NULL	NULL	NULL	NULL	NULL	NULL	NULL	1	z	0	3	100278	0	z	609
좌우반구com(split BVF)_2	29	1	<?xml version="1.0"?>\n<Clock xmlns:dt="urn:schemas-microsoft-com:datatypes"><Description dt:dt="string">E-Prime Primary Realtime Clock</Description><StartTime><Timestamp dt:dt="int">0</Timestamp><DateUtc dt:dt="string">2021-06-05T07:20:17Z</DateUtc></StartTime><FrequencyChanges><FrequencyChange><Frequency dt:dt="r8">2699970000</Frequency><Timestamp dt:dt="r8">252560672445083</Timestamp><Current …	좌우반구com(split BVF)_2-029-1	60.021	1.0.0.165	1	-44061512	Professional	2.0.10.242	2.0.10.353	06-05-2021	2021-06-05 오전 7:20:17	16:20:17	2.0.10.248	31	1	{/}	시간	시	간	72	1	31	NULL	NULL	NULL	NULL	NULL	NULL	KSY	List1	0		1	-1	111057	184		0	0	1	{/}	0	4	111241	0	{/}	334
좌우반구com(split BVF)_2	29	1	<?xml version="1.0"?>\n<Clock xmlns:dt="urn:schemas-microsoft-com:datatypes"><Description dt:dt="string">E-Prime Primary Realtime Clock</Description><StartTime><Timestamp dt:dt="int">0</Timestamp><DateUtc dt:dt="string">2021-06-05T07:20:17Z</DateUtc></StartTime><FrequencyChanges><FrequencyChange><Frequency dt:dt="r8">2699970000</Frequency><Timestamp dt:dt="r8">252560672445083</Timestamp><Current …	좌우반구com(split BVF)_2-029-1	60.021	1.0.0.165	1	-44061512	Professional	2.0.10.242	2.0.10.353	06-05-2021	2021-06-05 오전 7:20:17	16:20:17	2.0.10.248	30	1	{/}	시기	시	기	126	1	30	NULL	NULL	NULL	NULL	NULL	NULL	KSY	List1	0		0	-1	108358	184		0	0	1	{/}	0	4	108542	0	{/}	489
좌우반구com(split BVF)_2	29	1	<?xml version="1.0"?>\n<Clock xmlns:dt="urn:schemas-microsoft-com:datatypes"><Description dt:dt="string">E-Prime Primary Realtime Clock</Description><StartTime><Timestamp dt:dt="int">0</Timestamp><DateUtc dt:dt="string">2021-06-05T07:20:17Z</DateUtc></StartTime><FrequencyChanges><FrequencyChange><Frequency dt:dt="r8">2699970000</Frequency><Timestamp dt:dt="r8">252560672445083</Timestamp><Current …	좌우반구com(split BVF)_2-029-1	60.021	1.0.0.165	1	-44061512	Professional	2.0.10.242	2.0.10.353	06-05-2021	2021-06-05 오전 7:20:17	16:20:17	2.0.10.248	162	1	{/}	시대	시	대	NULL	NULL	NULL	113	1	30	NULL	NULL	NULL	KSY	List2	0		0	-1	472464	183		0	0	1	{/}	1	3	472647	0	{/}	411
좌우반구com(split BVF)_2	29	1	<?xml version="1.0"?>\n<Clock xmlns:dt="urn:schemas-microsoft-com:datatypes"><Description dt:dt="string">E-Prime Primary Realtime Clock</Description><StartTime><Timestamp dt:dt="int">0</Timestamp><DateUtc dt:dt="string">2021-06-05T07:20:17Z</DateUtc></StartTime><FrequencyChanges><FrequencyChange><Frequency dt:dt="r8">2699970000</Frequency><Timestamp dt:dt="r8">252560672445083</Timestamp><Current …	좌우반구com(split BVF)_2-029-1	60.021	1.0.0.165	1	-44061512	Professional	2.0.10.242	2.0.10.353	06-05-2021	2021-06-05 오전 7:20:17	16:20:17	2.0.10.248	205	1	{/}	시도	시	도	NULL	NULL	NULL	9	1	73	NULL	NULL	NULL	KSY	List2	0		0	-1	590406	183		0	0	1	{/}	1	3	590589	0	{/}	252
좌우반구com(split BVF)_2	29	1	<?xml version="1.0"?>\n<Clock xmlns:dt="urn:schemas-microsoft-com:datatypes"><Description dt:dt="string">E-Prime Primary Realtime Clock</Description><StartTime><Timestamp dt:dt="int">0</Timestamp><DateUtc dt:dt="string">2021-06-05T07:20:17Z</DateUtc></StartTime><FrequencyChanges><FrequencyChange><Frequency dt:dt="r8">2699970000</Frequency><Timestamp dt:dt="r8">252560672445083</Timestamp><Current …	좌우반구com(split BVF)_2-029-1	60.021	1.0.0.165	1	-44061512	Professional	2.0.10.242	2.0.10.353	06-05-2021	2021-06-05 오전 7:20:17	16:20:17	2.0.10.248	208	2	z	시질	시	질	NULL	NULL	NULL	32	1	76	NULL	NULL	NULL	KSY3	List2	NULL	NULL	NULL	NULL	NULL	NULL	NULL	NULL	NULL	1	z	0	4	598387	0	z	502
좌우반구com(split BVF)_2	29	1	<?xml version="1.0"?>\n<Clock xmlns:dt="urn:schemas-microsoft-com:datatypes"><Description dt:dt="string">E-Prime Primary Realtime Clock</Description><StartTime><Timestamp dt:dt="int">0</Timestamp><DateUtc dt:dt="string">2021-06-05T07:20:17Z</DateUtc></StartTime><FrequencyChanges><FrequencyChange><Frequency dt:dt="r8">2699970000</Frequency><Timestamp dt:dt="r8">252560672445083</Timestamp><Current …	좌우반구com(split BVF)_2-029-1	60.021	1.0.0.165	1	-44061512	Professional	2.0.10.242	2.0.10.353	06-05-2021	2021-06-05 오전 7:20:17	16:20:17	2.0.10.248	243	1	{/}	식비	식	비	NULL	NULL	NULL	81	1	111	NULL	NULL	NULL	KSY	List2	0		0	-1	693020	183		0	0	1	{/}	1	3	693203	0	{/}	493
좌우반구com(split BVF)_2	29	1	<?xml version="1.0"?>\n<Clock xmlns:dt="urn:schemas-microsoft-com:datatypes"><Description dt:dt="string">E-Prime Primary Realtime Clock</Description><StartTime><Timestamp dt:dt="int">0</Timestamp><DateUtc dt:dt="string">2021-06-05T07:20:17Z</DateUtc></StartTime><FrequencyChanges><FrequencyChange><Frequency dt:dt="r8">2699970000</Frequency><Timestamp dt:dt="r8">252560672445083</Timestamp><Current …	좌우반구com(split BVF)_2-029-1	60.021	1.0.0.165	1	-44061512	Professional	2.0.10.242	2.0.10.353	06-05-2021	2021-06-05 오전 7:20:17	16:20:17	2.0.10.248	56	2	z	식차	식	차	113	1	56	NULL	NULL	NULL	NULL	NULL	NULL	KSY3	List1	NULL	NULL	NULL	NULL	NULL	NULL	NULL	NULL	NULL	1	z	0	3	178034	0	z	676
좌우반구com(split BVF)_2	29	1	<?xml version="1.0"?>\n<Clock xmlns:dt="urn:schemas-microsoft-com:datatypes"><Description dt:dt="string">E-Prime Primary Realtime Clock</Description><StartTime><Timestamp dt:dt="int">0</Timestamp><DateUtc dt:dt="string">2021-06-05T07:20:17Z</DateUtc></StartTime><FrequencyChanges><FrequencyChange><Frequency dt:dt="r8">2699970000</Frequency><Timestamp dt:dt="r8">252560672445083</Timestamp><Current …	좌우반구com(split BVF)_2-029-1	60.021	1.0.0.165	1	-44061512	Professional	2.0.10.242	2.0.10.353	06-05-2021	2021-06-05 오전 7:20:17	16:20:17	2.0.10.248	55	1	{/}	식탁	식	탁	46	1	55	NULL	NULL	NULL	NULL	NULL	NULL	KSY	List1	0		0	0	175202	183		0	0	1	{/}	0	3	175385	0	{/}	445
좌우반구com(split BVF)_2	29	1	<?xml version="1.0"?>\n<Clock xmlns:dt="urn:schemas-microsoft-com:datatypes"><Description dt:dt="string">E-Prime Primary Realtime Clock</Description><StartTime><Timestamp dt:dt="int">0</Timestamp><DateUtc dt:dt="string">2021-06-05T07:20:17Z</DateUtc></StartTime><FrequencyChanges><FrequencyChange><Frequency dt:dt="r8">2699970000</Frequency><Timestamp dt:dt="r8">252560672445083</Timestamp><Current …	좌우반구com(split BVF)_2-029-1	60.021	1.0.0.165	1	-44061512	Professional	2.0.10.242	2.0.10.353	06-05-2021	2021-06-05 오전 7:20:17	16:20:17	2.0.10.248	40	2	z	실락	실	락	21	1	40	NULL	NULL	NULL	NULL	NULL	NULL	KSY3	List1	NULL	NULL	NULL	NULL	NULL	NULL	NULL	NULL	NULL	1	z	0	4	135066	0	z	485
좌우반구com(split BVF)_2	29	1	<?xml version="1.0"?>\n<Clock xmlns:dt="urn:schemas-microsoft-com:datatypes"><Description dt:dt="string">E-Prime Primary Realtime Clock</Description><StartTime><Timestamp dt:dt="int">0</Timestamp><DateUtc dt:dt="string">2021-06-05T07:20:17Z</DateUtc></StartTime><FrequencyChanges><FrequencyChange><Frequency dt:dt="r8">2699970000</Frequency><Timestamp dt:dt="r8">252560672445083</Timestamp><Current …	좌우반구com(split BVF)_2-029-1	60.021	1.0.0.165	1	-44061512	Professional	2.0.10.242	2.0.10.353	06-05-2021	2021-06-05 오전 7:20:17	16:20:17	2.0.10.248	296	2	z	실작	실	작	NULL	NULL	NULL	NULL	NULL	NULL	107	1	32	KSY2	List3	NULL	NULL	NULL	NULL	NULL	NULL	NULL	NULL	NULL	1	z	0	4	844151	0	z	919
좌우반구com(split BVF)_2	29	1	<?xml version="1.0"?>\n<Clock xmlns:dt="urn:schemas-microsoft-com:datatypes"><Description dt:dt="string">E-Prime Primary Realtime Clock</Description><StartTime><Timestamp dt:dt="int">0</Timestamp><DateUtc dt:dt="string">2021-06-05T07:20:17Z</DateUtc></StartTime><FrequencyChanges><FrequencyChange><Frequency dt:dt="r8">2699970000</Frequency><Timestamp dt:dt="r8">252560672445083</Timestamp><Current …	좌우반구com(split BVF)_2-029-1	60.021	1.0.0.165	1	-44061512	Professional	2.0.10.242	2.0.10.353	06-05-2021	2021-06-05 오전 7:20:17	16:20:17	2.0.10.248	59	1	{/}	실험	실	험	36	1	59	NULL	NULL	NULL	NULL	NULL	NULL	KSY	List1	0		0	-1	186181	183		0	0	1	{/}	0	3	186364	0	{/}	442
좌우반구com(split BVF)_2	29	1	<?xml version="1.0"?>\n<Clock xmlns:dt="urn:schemas-microsoft-com:datatypes"><Description dt:dt="string">E-Prime Primary Realtime Clock</Description><StartTime><Timestamp dt:dt="int">0</Timestamp><DateUtc dt:dt="string">2021-06-05T07:20:17Z</DateUtc></StartTime><FrequencyChanges><FrequencyChange><Frequency dt:dt="r8">2699970000</Frequency><Timestamp dt:dt="r8">252560672445083</Timestamp><Current …	좌우반구com(split BVF)_2-029-1	60.021	1.0.0.165	1	-44061512	Professional	2.0.10.242	2.0.10.353	06-05-2021	2021-06-05 오전 7:20:17	16:20:17	2.0.10.248	338	1	{/}	심복	심	복	NULL	NULL	NULL	NULL	NULL	NULL	66	1	74	KSY	List3	0		0	0	960960	183		0	0	0	{/}	0	3	961143	0	z	622
좌우반구com(split BVF)_2	29	1	<?xml version="1.0"?>\n<Clock xmlns:dt="urn:schemas-microsoft-com:datatypes"><Description dt:dt="string">E-Prime Primary Realtime Clock</Description><StartTime><Timestamp dt:dt="int">0</Timestamp><DateUtc dt:dt="string">2021-06-05T07:20:17Z</DateUtc></StartTime><FrequencyChanges><FrequencyChange><Frequency dt:dt="r8">2699970000</Frequency><Timestamp dt:dt="r8">252560672445083</Timestamp><Current …	좌우반구com(split BVF)_2-029-1	60.021	1.0.0.165	1	-44061512	Professional	2.0.10.242	2.0.10.353	06-05-2021	2021-06-05 오전 7:20:17	16:20:17	2.0.10.248	197	1	{/}	심신	심	신	NULL	NULL	NULL	2	1	65	NULL	NULL	NULL	KSY	List2	0		0	-1	568830	184		0	0	1	{/}	0	4	569014	0	{/}	563
좌우반구com(split BVF)_2	29	1	<?xml version="1.0"?>\n<Clock xmlns:dt="urn:schemas-microsoft-com:datatypes"><Description dt:dt="string">E-Prime Primary Realtime Clock</Description><StartTime><Timestamp dt:dt="int">0</Timestamp><DateUtc dt:dt="string">2021-06-05T07:20:17Z</DateUtc></StartTime><FrequencyChanges><FrequencyChange><Frequency dt:dt="r8">2699970000</Frequency><Timestamp dt:dt="r8">252560672445083</Timestamp><Current …	좌우반구com(split BVF)_2-029-1	60.021	1.0.0.165	1	-44061512	Professional	2.0.10.242	2.0.10.353	06-05-2021	2021-06-05 오전 7:20:17	16:20:17	2.0.10.248	275	2	z	압례	압	례	NULL	NULL	NULL	NULL	NULL	NULL	115	1	11	KSY	List3	0		0	-1	786454	183		0	0	1	z	1	3	786637	0	z	625
좌우반구com(split BVF)_2	29	1	<?xml version="1.0"?>\n<Clock xmlns:dt="urn:schemas-microsoft-com:datatypes"><Description dt:dt="string">E-Prime Primary Realtime Clock</Description><StartTime><Timestamp dt:dt="int">0</Timestamp><DateUtc dt:dt="string">2021-06-05T07:20:17Z</DateUtc></StartTime><FrequencyChanges><FrequencyChange><Frequency dt:dt="r8">2699970000</Frequency><Timestamp dt:dt="r8">252560672445083</Timestamp><Current …	좌우반구com(split BVF)_2-029-1	60.021	1.0.0.165	1	-44061512	Professional	2.0.10.242	2.0.10.353	06-05-2021	2021-06-05 오전 7:20:17	16:20:17	2.0.10.248	135	1	{/}	압축	압	축	NULL	NULL	NULL	48	1	3	NULL	NULL	NULL	KSY	List2	0		1	-1	398523	184		0	0	1	{/}	0	4	398707	0	{/}	488
좌우반구com(split BVF)_2	29	1	<?xml version="1.0"?>\n<Clock xmlns:dt="urn:schemas-microsoft-com:datatypes"><Description dt:dt="string">E-Prime Primary Realtime Clock</Description><StartTime><Timestamp dt:dt="int">0</Timestamp><DateUtc dt:dt="string">2021-06-05T07:20:17Z</DateUtc></StartTime><FrequencyChanges><FrequencyChange><Frequency dt:dt="r8">2699970000</Frequency><Timestamp dt:dt="r8">252560672445083</Timestamp><Current …	좌우반구com(split BVF)_2-029-1	60.021	1.0.0.165	1	-44061512	Professional	2.0.10.242	2.0.10.353	06-05-2021	2021-06-05 오전 7:20:17	16:20:17	2.0.10.248	290	2	z	양간	양	간	NULL	NULL	NULL	NULL	NULL	NULL	131	1	26	KSY	List3	0		0	-1	827423	183		0	0	0	z	1	3	827606	0	{/}	344
좌우반구com(split BVF)_2	29	1	<?xml version="1.0"?>\n<Clock xmlns:dt="urn:schemas-microsoft-com:datatypes"><Description dt:dt="string">E-Prime Primary Realtime Clock</Description><StartTime><Timestamp dt:dt="int">0</Timestamp><DateUtc dt:dt="string">2021-06-05T07:20:17Z</DateUtc></StartTime><FrequencyChanges><FrequencyChange><Frequency dt:dt="r8">2699970000</Frequency><Timestamp dt:dt="r8">252560672445083</Timestamp><Current …	좌우반구com(split BVF)_2-029-1	60.021	1.0.0.165	1	-44061512	Professional	2.0.10.242	2.0.10.353	06-05-2021	2021-06-05 오전 7:20:17	16:20:17	2.0.10.248	235	2	z	양급	양	급	NULL	NULL	NULL	8	1	103	NULL	NULL	NULL	KSY3	List2	NULL	NULL	NULL	NULL	NULL	NULL	NULL	NULL	NULL	0	z	1	3	671344	0	{/}	600
좌우반구com(split BVF)_2	29	1	<?xml version="1.0"?>\n<Clock xmlns:dt="urn:schemas-microsoft-com:datatypes"><Description dt:dt="string">E-Prime Primary Realtime Clock</Description><StartTime><Timestamp dt:dt="int">0</Timestamp><DateUtc dt:dt="string">2021-06-05T07:20:17Z</DateUtc></StartTime><FrequencyChanges><FrequencyChange><Frequency dt:dt="r8">2699970000</Frequency><Timestamp dt:dt="r8">252560672445083</Timestamp><Current …	좌우반구com(split BVF)_2-029-1	60.021	1.0.0.165	1	-44061512	Professional	2.0.10.242	2.0.10.353	06-05-2021	2021-06-05 오전 7:20:17	16:20:17	2.0.10.248	325	1	{/}	양념	양	념	NULL	NULL	NULL	NULL	NULL	NULL	10	1	61	KSY	List3	0		0	-1	924289	183		0	0	1	{/}	1	3	924472	0	{/}	365
좌우반구com(split BVF)_2	29	1	<?xml version="1.0"?>\n<Clock xmlns:dt="urn:schemas-microsoft-com:datatypes"><Description dt:dt="string">E-Prime Primary Realtime Clock</Description><StartTime><Timestamp dt:dt="int">0</Timestamp><DateUtc dt:dt="string">2021-06-05T07:20:17Z</DateUtc></StartTime><FrequencyChanges><FrequencyChange><Frequency dt:dt="r8">2699970000</Frequency><Timestamp dt:dt="r8">252560672445083</Timestamp><Current …	좌우반구com(split BVF)_2-029-1	60.021	1.0.0.165	1	-44061512	Professional	2.0.10.242	2.0.10.353	06-05-2021	2021-06-05 오전 7:20:17	16:20:17	2.0.10.248	80	2	z	양최	양	최	125	1	80	NULL	NULL	NULL	NULL	NULL	NULL	KSY	List1	0		0	-1	243744	184		0	0	1	z	0	4	243928	0	z	381
좌우반구com(split BVF)_2	29	1	<?xml version="1.0"?>\n<Clock xmlns:dt="urn:schemas-microsoft-com:datatypes"><Description dt:dt="string">E-Prime Primary Realtime Clock</Description><StartTime><Timestamp dt:dt="int">0</Timestamp><DateUtc dt:dt="string">2021-06-05T07:20:17Z</DateUtc></StartTime><FrequencyChanges><FrequencyChange><Frequency dt:dt="r8">2699970000</Frequency><Timestamp dt:dt="r8">252560672445083</Timestamp><Current …	좌우반구com(split BVF)_2-029-1	60.021	1.0.0.165	1	-44061512	Professional	2.0.10.242	2.0.10.353	06-05-2021	2021-06-05 오전 7:20:17	16:20:17	2.0.10.248	14	1	{/}	어휘	어	휘	99	1	14	NULL	NULL	NULL	NULL	NULL	NULL	KSY	List1	0		0	0	64091	183		0	0	1	{/}	0	3	64274	0	{/}	470
좌우반구com(split BVF)_2	29	1	<?xml version="1.0"?>\n<Clock xmlns:dt="urn:schemas-microsoft-com:datatypes"><Description dt:dt="string">E-Prime Primary Realtime Clock</Description><StartTime><Timestamp dt:dt="int">0</Timestamp><DateUtc dt:dt="string">2021-06-05T07:20:17Z</DateUtc></StartTime><FrequencyChanges><FrequencyChange><Frequency dt:dt="r8">2699970000</Frequency><Timestamp dt:dt="r8">252560672445083</Timestamp><Current …	좌우반구com(split BVF)_2-029-1	60.021	1.0.0.165	1	-44061512	Professional	2.0.10.242	2.0.10.353	06-05-2021	2021-06-05 오전 7:20:17	16:20:17	2.0.10.248	313	2	z	엄도	엄	도	NULL	NULL	NULL	NULL	NULL	NULL	91	1	49	KSY2	List3	NULL	NULL	NULL	NULL	NULL	NULL	NULL	NULL	NULL	1	z	0	3	891084	0	z	641
좌우반구com(split BVF)_2	29	1	<?xml version="1.0"?>\n<Clock xmlns:dt="urn:schemas-microsoft-com:datatypes"><Description dt:dt="string">E-Prime Primary Realtime Clock</Description><StartTime><Timestamp dt:dt="int">0</Timestamp><DateUtc dt:dt="string">2021-06-05T07:20:17Z</DateUtc></StartTime><FrequencyChanges><FrequencyChange><Frequency dt:dt="r8">2699970000</Frequency><Timestamp dt:dt="r8">252560672445083</Timestamp><Current …	좌우반구com(split BVF)_2-029-1	60.021	1.0.0.165	1	-44061512	Professional	2.0.10.242	2.0.10.353	06-05-2021	2021-06-05 오전 7:20:17	16:20:17	2.0.10.248	216	1	{/}	엄마	엄	마	NULL	NULL	NULL	12	1	84	NULL	NULL	NULL	KSY	List2	0		1	-1	619279	184		0	0	1	{/}	0	4	619463	0	{/}	426
좌우반구com(split BVF)_2	29	1	<?xml version="1.0"?>\n<Clock xmlns:dt="urn:schemas-microsoft-com:datatypes"><Description dt:dt="string">E-Prime Primary Realtime Clock</Description><StartTime><Timestamp dt:dt="int">0</Timestamp><DateUtc dt:dt="string">2021-06-05T07:20:17Z</DateUtc></StartTime><FrequencyChanges><FrequencyChange><Frequency dt:dt="r8">2699970000</Frequency><Timestamp dt:dt="r8">252560672445083</Timestamp><Current …	좌우반구com(split BVF)_2-029-1	60.021	1.0.0.165	1	-44061512	Professional	2.0.10.242	2.0.10.353	06-05-2021	2021-06-05 오전 7:20:17	16:20:17	2.0.10.248	214	2	z	엇압	엇	압	NULL	NULL	NULL	11	1	82	NULL	NULL	NULL	KSY2	List2	NULL	NULL	NULL	NULL	NULL	NULL	NULL	NULL	NULL	1	z	0	3	614281	0	z	360
좌우반구com(split BVF)_2	29	1	<?xml version="1.0"?>\n<Clock xmlns:dt="urn:schemas-microsoft-com:datatypes"><Description dt:dt="string">E-Prime Primary Realtime Clock</Description><StartTime><Timestamp dt:dt="int">0</Timestamp><DateUtc dt:dt="string">2021-06-05T07:20:17Z</DateUtc></StartTime><FrequencyChanges><FrequencyChange><Frequency dt:dt="r8">2699970000</Frequency><Timestamp dt:dt="r8">252560672445083</Timestamp><Current …	좌우반구com(split BVF)_2-029-1	60.021	1.0.0.165	1	-44061512	Professional	2.0.10.242	2.0.10.353	06-05-2021	2021-06-05 오전 7:20:17	16:20:17	2.0.10.248	256	2	z	여별	여	별	NULL	NULL	NULL	87	1	124	NULL	NULL	NULL	KSY2	List2	NULL	NULL	NULL	NULL	NULL	NULL	NULL	NULL	NULL	1	z	0	4	728025	0	z	510
좌우반구com(split BVF)_2	29	1	<?xml version="1.0"?>\n<Clock xmlns:dt="urn:schemas-microsoft-com:datatypes"><Description dt:dt="string">E-Prime Primary Realtime Clock</Description><StartTime><Timestamp dt:dt="int">0</Timestamp><DateUtc dt:dt="string">2021-06-05T07:20:17Z</DateUtc></StartTime><FrequencyChanges><FrequencyChange><Frequency dt:dt="r8">2699970000</Frequency><Timestamp dt:dt="r8">252560672445083</Timestamp><Current …	좌우반구com(split BVF)_2-029-1	60.021	1.0.0.165	1	-44061512	Professional	2.0.10.242	2.0.10.353	06-05-2021	2021-06-05 오전 7:20:17	16:20:17	2.0.10.248	371	2	z	여본	여	본	NULL	NULL	NULL	NULL	NULL	NULL	20	1	107	KSY3	List3	NULL	NULL	NULL	NULL	NULL	NULL	NULL	NULL	NULL	0	z	0	3	1051761	0	{/}	650
좌우반구com(split BVF)_2	29	1	<?xml version="1.0"?>\n<Clock xmlns:dt="urn:schemas-microsoft-com:datatypes"><Description dt:dt="string">E-Prime Primary Realtime Clock</Description><StartTime><Timestamp dt:dt="int">0</Timestamp><DateUtc dt:dt="string">2021-06-05T07:20:17Z</DateUtc></StartTime><FrequencyChanges><FrequencyChange><Frequency dt:dt="r8">2699970000</Frequency><Timestamp dt:dt="r8">252560672445083</Timestamp><Current …	좌우반구com(split BVF)_2-029-1	60.021	1.0.0.165	1	-44061512	Professional	2.0.10.242	2.0.10.353	06-05-2021	2021-06-05 오전 7:20:17	16:20:17	2.0.10.248	311	1	{/}	여생	여	생	NULL	NULL	NULL	NULL	NULL	NULL	43	1	47	KSY	List3	0		1	-1	885369	184		0	0	1	{/}	0	4	885553	0	{/}	548
좌우반구com(split BVF)_2	29	1	<?xml version="1.0"?>\n<Clock xmlns:dt="urn:schemas-microsoft-com:datatypes"><Description dt:dt="string">E-Prime Primary Realtime Clock</Description><StartTime><Timestamp dt:dt="int">0</Timestamp><DateUtc dt:dt="string">2021-06-05T07:20:17Z</DateUtc></StartTime><FrequencyChanges><FrequencyChange><Frequency dt:dt="r8">2699970000</Frequency><Timestamp dt:dt="r8">252560672445083</Timestamp><Current …	좌우반구com(split BVF)_2-029-1	60.021	1.0.0.165	1	-44061512	Professional	2.0.10.242	2.0.10.353	06-05-2021	2021-06-05 오전 7:20:17	16:20:17	2.0.10.248	3	2	z	열례	열	례	25	1	3	NULL	NULL	NULL	NULL	NULL	NULL	KSY3	List1	NULL	NULL	NULL	NULL	NULL	NULL	NULL	NULL	NULL	1	z	0	4	33968	0	z	296
좌우반구com(split BVF)_2	29	1	<?xml version="1.0"?>\n<Clock xmlns:dt="urn:schemas-microsoft-com:datatypes"><Description dt:dt="string">E-Prime Primary Realtime Clock</Description><StartTime><Timestamp dt:dt="int">0</Timestamp><DateUtc dt:dt="string">2021-06-05T07:20:17Z</DateUtc></StartTime><FrequencyChanges><FrequencyChange><Frequency dt:dt="r8">2699970000</Frequency><Timestamp dt:dt="r8">252560672445083</Timestamp><Current …	좌우반구com(split BVF)_2-029-1	60.021	1.0.0.165	1	-44061512	Professional	2.0.10.242	2.0.10.353	06-05-2021	2021-06-05 오전 7:20:17	16:20:17	2.0.10.248	200	2	z	열박	열	박	NULL	NULL	NULL	13	1	68	NULL	NULL	NULL	KSY3	List2	NULL	NULL	NULL	NULL	NULL	NULL	NULL	NULL	NULL	1	z	1	3	577227	0	z	470
좌우반구com(split BVF)_2	29	1	<?xml version="1.0"?>\n<Clock xmlns:dt="urn:schemas-microsoft-com:datatypes"><Description dt:dt="string">E-Prime Primary Realtime Clock</Description><StartTime><Timestamp dt:dt="int">0</Timestamp><DateUtc dt:dt="string">2021-06-05T07:20:17Z</DateUtc></StartTime><FrequencyChanges><FrequencyChange><Frequency dt:dt="r8">2699970000</Frequency><Timestamp dt:dt="r8">252560672445083</Timestamp><Current …	좌우반구com(split BVF)_2-029-1	60.021	1.0.0.165	1	-44061512	Professional	2.0.10.242	2.0.10.353	06-05-2021	2021-06-05 오전 7:20:17	16:20:17	2.0.10.248	52	2	z	열응	열	응	108	1	52	NULL	NULL	NULL	NULL	NULL	NULL	KSY	List1	0		0	-1	167321	183		0	0	1	z	0	3	167504	0	z	502
좌우반구com(split BVF)_2	29	1	<?xml version="1.0"?>\n<Clock xmlns:dt="urn:schemas-microsoft-com:datatypes"><Description dt:dt="string">E-Prime Primary Realtime Clock</Description><StartTime><Timestamp dt:dt="int">0</Timestamp><DateUtc dt:dt="string">2021-06-05T07:20:17Z</DateUtc></StartTime><FrequencyChanges><FrequencyChange><Frequency dt:dt="r8">2699970000</Frequency><Timestamp dt:dt="r8">252560672445083</Timestamp><Current …	좌우반구com(split BVF)_2-029-1	60.021	1.0.0.165	1	-44061512	Professional	2.0.10.242	2.0.10.353	06-05-2021	2021-06-05 오전 7:20:17	16:20:17	2.0.10.248	340	1	{/}	열정	열	정	NULL	NULL	NULL	NULL	NULL	NULL	3	1	76	KSY	List3	0		0	-1	966641	183		0	0	1	{/}	0	3	966824	0	{/}	444
좌우반구com(split BVF)_2	29	1	<?xml version="1.0"?>\n<Clock xmlns:dt="urn:schemas-microsoft-com:datatypes"><Description dt:dt="string">E-Prime Primary Realtime Clock</Description><StartTime><Timestamp dt:dt="int">0</Timestamp><DateUtc dt:dt="string">2021-06-05T07:20:17Z</DateUtc></StartTime><FrequencyChanges><FrequencyChange><Frequency dt:dt="r8">2699970000</Frequency><Timestamp dt:dt="r8">252560672445083</Timestamp><Current …	좌우반구com(split BVF)_2-029-1	60.021	1.0.0.165	1	-44061512	Professional	2.0.10.242	2.0.10.353	06-05-2021	2021-06-05 오전 7:20:17	16:20:17	2.0.10.248	101	1	{/}	오류	오	류	107	1	101	NULL	NULL	NULL	NULL	NULL	NULL	KSY	List1	0		0	-1	299958	183		0	0	1	{/}	0	3	300141	0	{/}	344
좌우반구com(split BVF)_2	29	1	<?xml version="1.0"?>\n<Clock xmlns:dt="urn:schemas-microsoft-com:datatypes"><Description dt:dt="string">E-Prime Primary Realtime Clock</Description><StartTime><Timestamp dt:dt="int">0</Timestamp><DateUtc dt:dt="string">2021-06-05T07:20:17Z</DateUtc></StartTime><FrequencyChanges><FrequencyChange><Frequency dt:dt="r8">2699970000</Frequency><Timestamp dt:dt="r8">252560672445083</Timestamp><Current …	좌우반구com(split BVF)_2-029-1	60.021	1.0.0.165	1	-44061512	Professional	2.0.10.242	2.0.10.353	06-05-2021	2021-06-05 오전 7:20:17	16:20:17	2.0.10.248	377	1	{/}	오해	오	해	NULL	NULL	NULL	NULL	NULL	NULL	12	1	113	KSY	List3	0		0	-1	1068322	183		0	0	1	{/}	0	3	1068505	0	{/}	482
좌우반구com(split BVF)_2	29	1	<?xml version="1.0"?>\n<Clock xmlns:dt="urn:schemas-microsoft-com:datatypes"><Description dt:dt="string">E-Prime Primary Realtime Clock</Description><StartTime><Timestamp dt:dt="int">0</Timestamp><DateUtc dt:dt="string">2021-06-05T07:20:17Z</DateUtc></StartTime><FrequencyChanges><FrequencyChange><Frequency dt:dt="r8">2699970000</Frequency><Timestamp dt:dt="r8">252560672445083</Timestamp><Current …	좌우반구com(split BVF)_2-029-1	60.021	1.0.0.165	1	-44061512	Professional	2.0.10.242	2.0.10.353	06-05-2021	2021-06-05 오전 7:20:17	16:20:17	2.0.10.248	4	2	z	외보	외	보	101	1	4	NULL	NULL	NULL	NULL	NULL	NULL	KSY	List1	0		0	0	36284	183		0	0	1	z	0	3	36467	0	z	365
좌우반구com(split BVF)_2	29	1	<?xml version="1.0"?>\n<Clock xmlns:dt="urn:schemas-microsoft-com:datatypes"><Description dt:dt="string">E-Prime Primary Realtime Clock</Description><StartTime><Timestamp dt:dt="int">0</Timestamp><DateUtc dt:dt="string">2021-06-05T07:20:17Z</DateUtc></StartTime><FrequencyChanges><FrequencyChange><Frequency dt:dt="r8">2699970000</Frequency><Timestamp dt:dt="r8">252560672445083</Timestamp><Current …	좌우반구com(split BVF)_2-029-1	60.021	1.0.0.165	1	-44061512	Professional	2.0.10.242	2.0.10.353	06-05-2021	2021-06-05 오전 7:20:17	16:20:17	2.0.10.248	268	1	{/}	외부	외	부	NULL	NULL	NULL	NULL	NULL	NULL	35	1	4	KSY	List3	0		0	-1	767627	184		0	0	1	{/}	0	4	767811	0	{/}	364
좌우반구com(split BVF)_2	29	1	<?xml version="1.0"?>\n<Clock xmlns:dt="urn:schemas-microsoft-com:datatypes"><Description dt:dt="string">E-Prime Primary Realtime Clock</Description><StartTime><Timestamp dt:dt="int">0</Timestamp><DateUtc dt:dt="string">2021-06-05T07:20:17Z</DateUtc></StartTime><FrequencyChanges><FrequencyChange><Frequency dt:dt="r8">2699970000</Frequency><Timestamp dt:dt="r8">252560672445083</Timestamp><Current …	좌우반구com(split BVF)_2-029-1	60.021	1.0.0.165	1	-44061512	Professional	2.0.10.242	2.0.10.353	06-05-2021	2021-06-05 오전 7:20:17	16:20:17	2.0.10.248	1	2	z	요명	요	명	120	1	1	NULL	NULL	NULL	NULL	NULL	NULL	KSY2	List1	NULL	NULL	NULL	NULL	NULL	NULL	NULL	NULL	NULL	1	z	1	3	28486	0	z	626
좌우반구com(split BVF)_2	29	1	<?xml version="1.0"?>\n<Clock xmlns:dt="urn:schemas-microsoft-com:datatypes"><Description dt:dt="string">E-Prime Primary Realtime Clock</Description><StartTime><Timestamp dt:dt="int">0</Timestamp><DateUtc dt:dt="string">2021-06-05T07:20:17Z</DateUtc></StartTime><FrequencyChanges><FrequencyChange><Frequency dt:dt="r8">2699970000</Frequency><Timestamp dt:dt="r8">252560672445083</Timestamp><Current …	좌우반구com(split BVF)_2-029-1	60.021	1.0.0.165	1	-44061512	Professional	2.0.10.242	2.0.10.353	06-05-2021	2021-06-05 오전 7:20:17	16:20:17	2.0.10.248	286	1	{/}	요소	요	소	NULL	NULL	NULL	NULL	NULL	NULL	101	1	22	KSY	List3	0		0	0	816444	183		0	0	1	{/}	0	3	816627	0	{/}	555
좌우반구com(split BVF)_2	29	1	<?xml version="1.0"?>\n<Clock xmlns:dt="urn:schemas-microsoft-com:datatypes"><Description dt:dt="string">E-Prime Primary Realtime Clock</Description><StartTime><Timestamp dt:dt="int">0</Timestamp><DateUtc dt:dt="string">2021-06-05T07:20:17Z</DateUtc></StartTime><FrequencyChanges><FrequencyChange><Frequency dt:dt="r8">2699970000</Frequency><Timestamp dt:dt="r8">252560672445083</Timestamp><Current …	좌우반구com(split BVF)_2-029-1	60.021	1.0.0.165	1	-44061512	Professional	2.0.10.242	2.0.10.353	06-05-2021	2021-06-05 오전 7:20:17	16:20:17	2.0.10.248	310	1	{/}	요청	요	청	NULL	NULL	NULL	NULL	NULL	NULL	32	1	46	KSY	List3	0		1	-1	882620	184		0	0	1	{/}	0	4	882804	0	{/}	545
좌우반구com(split BVF)_2	29	1	<?xml version="1.0"?>\n<Clock xmlns:dt="urn:schemas-microsoft-com:datatypes"><Description dt:dt="string">E-Prime Primary Realtime Clock</Description><StartTime><Timestamp dt:dt="int">0</Timestamp><DateUtc dt:dt="string">2021-06-05T07:20:17Z</DateUtc></StartTime><FrequencyChanges><FrequencyChange><Frequency dt:dt="r8">2699970000</Frequency><Timestamp dt:dt="r8">252560672445083</Timestamp><Current …	좌우반구com(split BVF)_2-029-1	60.021	1.0.0.165	1	-44061512	Professional	2.0.10.242	2.0.10.353	06-05-2021	2021-06-05 오전 7:20:17	16:20:17	2.0.10.248	150	2	z	용스	용	스	NULL	NULL	NULL	17	1	18	NULL	NULL	NULL	KSY2	List2	NULL	NULL	NULL	NULL	NULL	NULL	NULL	NULL	NULL	1	z	0	3	440092	0	z	455
좌우반구com(split BVF)_2	29	1	<?xml version="1.0"?>\n<Clock xmlns:dt="urn:schemas-microsoft-com:datatypes"><Description dt:dt="string">E-Prime Primary Realtime Clock</Description><StartTime><Timestamp dt:dt="int">0</Timestamp><DateUtc dt:dt="string">2021-06-05T07:20:17Z</DateUtc></StartTime><FrequencyChanges><FrequencyChange><Frequency dt:dt="r8">2699970000</Frequency><Timestamp dt:dt="r8">252560672445083</Timestamp><Current …	좌우반구com(split BVF)_2-029-1	60.021	1.0.0.165	1	-44061512	Professional	2.0.10.242	2.0.10.353	06-05-2021	2021-06-05 오전 7:20:17	16:20:17	2.0.10.248	265	1	{/}	용어	용	어	NULL	NULL	NULL	NULL	NULL	NULL	73	1	1	KSY	List3	0		0	-1	759447	183		0	0	1	{/}	0	3	759630	0	{/}	433
좌우반구com(split BVF)_2	29	1	<?xml version="1.0"?>\n<Clock xmlns:dt="urn:schemas-microsoft-com:datatypes"><Description dt:dt="string">E-Prime Primary Realtime Clock</Description><StartTime><Timestamp dt:dt="int">0</Timestamp><DateUtc dt:dt="string">2021-06-05T07:20:17Z</DateUtc></StartTime><FrequencyChanges><FrequencyChange><Frequency dt:dt="r8">2699970000</Frequency><Timestamp dt:dt="r8">252560672445083</Timestamp><Current …	좌우반구com(split BVF)_2-029-1	60.021	1.0.0.165	1	-44061512	Professional	2.0.10.242	2.0.10.353	06-05-2021	2021-06-05 오전 7:20:17	16:20:17	2.0.10.248	39	1	{/}	우려	우	려	71	1	39	NULL	NULL	NULL	NULL	NULL	NULL	KSY	List1	0		0	0	132267	183		0	0	1	{/}	0	3	132450	0	{/}	407
좌우반구com(split BVF)_2	29	1	<?xml version="1.0"?>\n<Clock xmlns:dt="urn:schemas-microsoft-com:datatypes"><Description dt:dt="string">E-Prime Primary Realtime Clock</Description><StartTime><Timestamp dt:dt="int">0</Timestamp><DateUtc dt:dt="string">2021-06-05T07:20:17Z</DateUtc></StartTime><FrequencyChanges><FrequencyChange><Frequency dt:dt="r8">2699970000</Frequency><Timestamp dt:dt="r8">252560672445083</Timestamp><Current …	좌우반구com(split BVF)_2-029-1	60.021	1.0.0.165	1	-44061512	Professional	2.0.10.242	2.0.10.353	06-05-2021	2021-06-05 오전 7:20:17	16:20:17	2.0.10.248	266	2	z	운국	운	국	NULL	NULL	NULL	NULL	NULL	NULL	37	1	2	KSY2	List3	NULL	NULL	NULL	NULL	NULL	NULL	NULL	NULL	NULL	1	z	0	4	762263	0	z	584
좌우반구com(split BVF)_2	29	1	<?xml version="1.0"?>\n<Clock xmlns:dt="urn:schemas-microsoft-com:datatypes"><Description dt:dt="string">E-Prime Primary Realtime Clock</Description><StartTime><Timestamp dt:dt="int">0</Timestamp><DateUtc dt:dt="string">2021-06-05T07:20:17Z</DateUtc></StartTime><FrequencyChanges><FrequencyChange><Frequency dt:dt="r8">2699970000</Frequency><Timestamp dt:dt="r8">252560672445083</Timestamp><Current …	좌우반구com(split BVF)_2-029-1	60.021	1.0.0.165	1	-44061512	Professional	2.0.10.242	2.0.10.353	06-05-2021	2021-06-05 오전 7:20:17	16:20:17	2.0.10.248	251	2	z	운속	운	속	NULL	NULL	NULL	131	1	119	NULL	NULL	NULL	KSY3	List2	NULL	NULL	NULL	NULL	NULL	NULL	NULL	NULL	NULL	1	z	0	3	714346	0	z	413
좌우반구com(split BVF)_2	29	1	<?xml version="1.0"?>\n<Clock xmlns:dt="urn:schemas-microsoft-com:datatypes"><Description dt:dt="string">E-Prime Primary Realtime Clock</Description><StartTime><Timestamp dt:dt="int">0</Timestamp><DateUtc dt:dt="string">2021-06-05T07:20:17Z</DateUtc></StartTime><FrequencyChanges><FrequencyChange><Frequency dt:dt="r8">2699970000</Frequency><Timestamp dt:dt="r8">252560672445083</Timestamp><Current …	좌우반구com(split BVF)_2-029-1	60.021	1.0.0.165	1	-44061512	Professional	2.0.10.242	2.0.10.353	06-05-2021	2021-06-05 오전 7:20:17	16:20:17	2.0.10.248	68	1	{/}	원리	원	리	128	1	68	NULL	NULL	NULL	NULL	NULL	NULL	KSY	List1	0		1	-1	210822	184		0	0	1	{/}	0	4	211006	0	{/}	344
좌우반구com(split BVF)_2	29	1	<?xml version="1.0"?>\n<Clock xmlns:dt="urn:schemas-microsoft-com:datatypes"><Description dt:dt="string">E-Prime Primary Realtime Clock</Description><StartTime><Timestamp dt:dt="int">0</Timestamp><DateUtc dt:dt="string">2021-06-05T07:20:17Z</DateUtc></StartTime><FrequencyChanges><FrequencyChange><Frequency dt:dt="r8">2699970000</Frequency><Timestamp dt:dt="r8">252560672445083</Timestamp><Current …	좌우반구com(split BVF)_2-029-1	60.021	1.0.0.165	1	-44061512	Professional	2.0.10.242	2.0.10.353	06-05-2021	2021-06-05 오전 7:20:17	16:20:17	2.0.10.248	82	1	{/}	원인	원	인	69	1	82	NULL	NULL	NULL	NULL	NULL	NULL	KSY	List1	0		1	-1	248892	184		0	0	1	{/}	0	4	249076	0	{/}	297
좌우반구com(split BVF)_2	29	1	<?xml version="1.0"?>\n<Clock xmlns:dt="urn:schemas-microsoft-com:datatypes"><Description dt:dt="string">E-Prime Primary Realtime Clock</Description><StartTime><Timestamp dt:dt="int">0</Timestamp><DateUtc dt:dt="string">2021-06-05T07:20:17Z</DateUtc></StartTime><FrequencyChanges><FrequencyChange><Frequency dt:dt="r8">2699970000</Frequency><Timestamp dt:dt="r8">252560672445083</Timestamp><Current …	좌우반구com(split BVF)_2-029-1	60.021	1.0.0.165	1	-44061512	Professional	2.0.10.242	2.0.10.353	06-05-2021	2021-06-05 오전 7:20:17	16:20:17	2.0.10.248	121	1	{/}	원장	원	장	56	1	121	NULL	NULL	NULL	NULL	NULL	NULL	KSY	List1	0		0	-1	353739	183		0	0	1	{/}	0	3	353922	0	{/}	362
좌우반구com(split BVF)_2	29	1	<?xml version="1.0"?>\n<Clock xmlns:dt="urn:schemas-microsoft-com:datatypes"><Description dt:dt="string">E-Prime Primary Realtime Clock</Description><StartTime><Timestamp dt:dt="int">0</Timestamp><DateUtc dt:dt="string">2021-06-05T07:20:17Z</DateUtc></StartTime><FrequencyChanges><FrequencyChange><Frequency dt:dt="r8">2699970000</Frequency><Timestamp dt:dt="r8">252560672445083</Timestamp><Current …	좌우반구com(split BVF)_2-029-1	60.021	1.0.0.165	1	-44061512	Professional	2.0.10.242	2.0.10.353	06-05-2021	2021-06-05 오전 7:20:17	16:20:17	2.0.10.248	65	2	z	원착	원	착	89	1	65	NULL	NULL	NULL	NULL	NULL	NULL	KSY	List1	0		0	0	202659	183		0	0	1	z	0	3	202842	0	z	724
좌우반구com(split BVF)_2	29	1	<?xml version="1.0"?>\n<Clock xmlns:dt="urn:schemas-microsoft-com:datatypes"><Description dt:dt="string">E-Prime Primary Realtime Clock</Description><StartTime><Timestamp dt:dt="int">0</Timestamp><DateUtc dt:dt="string">2021-06-05T07:20:17Z</DateUtc></StartTime><FrequencyChanges><FrequencyChange><Frequency dt:dt="r8">2699970000</Frequency><Timestamp dt:dt="r8">252560672445083</Timestamp><Current …	좌우반구com(split BVF)_2-029-1	60.021	1.0.0.165	1	-44061512	Professional	2.0.10.242	2.0.10.353	06-05-2021	2021-06-05 오전 7:20:17	16:20:17	2.0.10.248	156	1	{/}	원형	원	형	NULL	NULL	NULL	28	1	24	NULL	NULL	NULL	KSY	List2	0		1	-1	456186	184		0	0	1	{/}	0	4	456370	0	{/}	697
좌우반구com(split BVF)_2	29	1	<?xml version="1.0"?>\n<Clock xmlns:dt="urn:schemas-microsoft-com:datatypes"><Description dt:dt="string">E-Prime Primary Realtime Clock</Description><StartTime><Timestamp dt:dt="int">0</Timestamp><DateUtc dt:dt="string">2021-06-05T07:20:17Z</DateUtc></StartTime><FrequencyChanges><FrequencyChange><Frequency dt:dt="r8">2699970000</Frequency><Timestamp dt:dt="r8">252560672445083</Timestamp><Current …	좌우반구com(split BVF)_2-029-1	60.021	1.0.0.165	1	-44061512	Professional	2.0.10.242	2.0.10.353	06-05-2021	2021-06-05 오전 7:20:17	16:20:17	2.0.10.248	374	2	z	위절	위	절	NULL	NULL	NULL	NULL	NULL	NULL	16	1	110	KSY	List3	0		0	-1	1060025	183		0	0	1	z	0	3	1060208	0	z	491
좌우반구com(split BVF)_2	29	1	<?xml version="1.0"?>\n<Clock xmlns:dt="urn:schemas-microsoft-com:datatypes"><Description dt:dt="string">E-Prime Primary Realtime Clock</Description><StartTime><Timestamp dt:dt="int">0</Timestamp><DateUtc dt:dt="string">2021-06-05T07:20:17Z</DateUtc></StartTime><FrequencyChanges><FrequencyChange><Frequency dt:dt="r8">2699970000</Frequency><Timestamp dt:dt="r8">252560672445083</Timestamp><Current …	좌우반구com(split BVF)_2-029-1	60.021	1.0.0.165	1	-44061512	Professional	2.0.10.242	2.0.10.353	06-05-2021	2021-06-05 오전 7:20:17	16:20:17	2.0.10.248	329	1	{/}	유형	유	형	NULL	NULL	NULL	NULL	NULL	NULL	132	1	65	KSY	List3	0		0	-1	936218	184		0	0	1	{/}	0	4	936402	0	{/}	379
좌우반구com(split BVF)_2	29	1	<?xml version="1.0"?>\n<Clock xmlns:dt="urn:schemas-microsoft-com:datatypes"><Description dt:dt="string">E-Prime Primary Realtime Clock</Description><StartTime><Timestamp dt:dt="int">0</Timestamp><DateUtc dt:dt="string">2021-06-05T07:20:17Z</DateUtc></StartTime><FrequencyChanges><FrequencyChange><Frequency dt:dt="r8">2699970000</Frequency><Timestamp dt:dt="r8">252560672445083</Timestamp><Current …	좌우반구com(split BVF)_2-029-1	60.021	1.0.0.165	1	-44061512	Professional	2.0.10.242	2.0.10.353	06-05-2021	2021-06-05 오전 7:20:17	16:20:17	2.0.10.248	45	1	{/}	음식	음	식	11	1	45	NULL	NULL	NULL	NULL	NULL	NULL	KSY	List1	0		0	0	148428	183		0	0	1	{/}	0	3	148611	0	{/}	253
좌우반구com(split BVF)_2	29	1	<?xml version="1.0"?>\n<Clock xmlns:dt="urn:schemas-microsoft-com:datatypes"><Description dt:dt="string">E-Prime Primary Realtime Clock</Description><StartTime><Timestamp dt:dt="int">0</Timestamp><DateUtc dt:dt="string">2021-06-05T07:20:17Z</DateUtc></StartTime><FrequencyChanges><FrequencyChange><Frequency dt:dt="r8">2699970000</Frequency><Timestamp dt:dt="r8">252560672445083</Timestamp><Current …	좌우반구com(split BVF)_2-029-1	60.021	1.0.0.165	1	-44061512	Professional	2.0.10.242	2.0.10.353	06-05-2021	2021-06-05 오전 7:20:17	16:20:17	2.0.10.248	8	2	z	음안	음	안	85	1	8	NULL	NULL	NULL	NULL	NULL	NULL	KSY3	List1	NULL	NULL	NULL	NULL	NULL	NULL	NULL	NULL	NULL	1	z	1	3	47246	0	z	627
좌우반구com(split BVF)_2	29	1	<?xml version="1.0"?>\n<Clock xmlns:dt="urn:schemas-microsoft-com:datatypes"><Description dt:dt="string">E-Prime Primary Realtime Clock</Description><StartTime><Timestamp dt:dt="int">0</Timestamp><DateUtc dt:dt="string">2021-06-05T07:20:17Z</DateUtc></StartTime><FrequencyChanges><FrequencyChange><Frequency dt:dt="r8">2699970000</Frequency><Timestamp dt:dt="r8">252560672445083</Timestamp><Current …	좌우반구com(split BVF)_2-029-1	60.021	1.0.0.165	1	-44061512	Professional	2.0.10.242	2.0.10.353	06-05-2021	2021-06-05 오전 7:20:17	16:20:17	2.0.10.248	76	2	z	응어	응	어	50	1	76	NULL	NULL	NULL	NULL	NULL	NULL	KSY2	List1	NULL	NULL	NULL	NULL	NULL	NULL	NULL	NULL	NULL	1	z	1	3	233031	0	z	487
좌우반구com(split BVF)_2	29	1	<?xml version="1.0"?>\n<Clock xmlns:dt="urn:schemas-microsoft-com:datatypes"><Description dt:dt="string">E-Prime Primary Realtime Clock</Description><StartTime><Timestamp dt:dt="int">0</Timestamp><DateUtc dt:dt="string">2021-06-05T07:20:17Z</DateUtc></StartTime><FrequencyChanges><FrequencyChange><Frequency dt:dt="r8">2699970000</Frequency><Timestamp dt:dt="r8">252560672445083</Timestamp><Current …	좌우반구com(split BVF)_2-029-1	60.021	1.0.0.165	1	-44061512	Professional	2.0.10.242	2.0.10.353	06-05-2021	2021-06-05 오전 7:20:17	16:20:17	2.0.10.248	195	2	z	의마	의	마	NULL	NULL	NULL	6	1	63	NULL	NULL	NULL	KSY2	List2	NULL	NULL	NULL	NULL	NULL	NULL	NULL	NULL	NULL	1	z	0	3	563249	0	z	752
좌우반구com(split BVF)_2	29	1	<?xml version="1.0"?>\n<Clock xmlns:dt="urn:schemas-microsoft-com:datatypes"><Description dt:dt="string">E-Prime Primary Realtime Clock</Description><StartTime><Timestamp dt:dt="int">0</Timestamp><DateUtc dt:dt="string">2021-06-05T07:20:17Z</DateUtc></StartTime><FrequencyChanges><FrequencyChange><Frequency dt:dt="r8">2699970000</Frequency><Timestamp dt:dt="r8">252560672445083</Timestamp><Current …	좌우반구com(split BVF)_2-029-1	60.021	1.0.0.165	1	-44061512	Professional	2.0.10.242	2.0.10.353	06-05-2021	2021-06-05 오전 7:20:17	16:20:17	2.0.10.248	37	1	{/}	의미	의	미	127	1	37	NULL	NULL	NULL	NULL	NULL	NULL	KSY	List1	0		0	0	126919	183		0	0	1	{/}	0	3	127102	0	{/}	409
좌우반구com(split BVF)_2	29	1	<?xml version="1.0"?>\n<Clock xmlns:dt="urn:schemas-microsoft-com:datatypes"><Description dt:dt="string">E-Prime Primary Realtime Clock</Description><StartTime><Timestamp dt:dt="int">0</Timestamp><DateUtc dt:dt="string">2021-06-05T07:20:17Z</DateUtc></StartTime><FrequencyChanges><FrequencyChange><Frequency dt:dt="r8">2699970000</Frequency><Timestamp dt:dt="r8">252560672445083</Timestamp><Current …	좌우반구com(split BVF)_2-029-1	60.021	1.0.0.165	1	-44061512	Professional	2.0.10.242	2.0.10.353	06-05-2021	2021-06-05 오전 7:20:17	16:20:17	2.0.10.248	331	2	z	의필	의	필	NULL	NULL	NULL	NULL	NULL	NULL	122	1	67	KSY3	List3	NULL	NULL	NULL	NULL	NULL	NULL	NULL	NULL	NULL	1	z	0	3	941733	0	z	687
좌우반구com(split BVF)_2	29	1	<?xml version="1.0"?>\n<Clock xmlns:dt="urn:schemas-microsoft-com:datatypes"><Description dt:dt="string">E-Prime Primary Realtime Clock</Description><StartTime><Timestamp dt:dt="int">0</Timestamp><DateUtc dt:dt="string">2021-06-05T07:20:17Z</DateUtc></StartTime><FrequencyChanges><FrequencyChange><Frequency dt:dt="r8">2699970000</Frequency><Timestamp dt:dt="r8">252560672445083</Timestamp><Current …	좌우반구com(split BVF)_2-029-1	60.021	1.0.0.165	1	-44061512	Professional	2.0.10.242	2.0.10.353	06-05-2021	2021-06-05 오전 7:20:17	16:20:17	2.0.10.248	240	2	z	이느	이	느	NULL	NULL	NULL	84	1	108	NULL	NULL	NULL	KSY2	List2	NULL	NULL	NULL	NULL	NULL	NULL	NULL	NULL	NULL	1	z	0	4	684890	0	z	470
좌우반구com(split BVF)_2	29	1	<?xml version="1.0"?>\n<Clock xmlns:dt="urn:schemas-microsoft-com:datatypes"><Description dt:dt="string">E-Prime Primary Realtime Clock</Description><StartTime><Timestamp dt:dt="int">0</Timestamp><DateUtc dt:dt="string">2021-06-05T07:20:17Z</DateUtc></StartTime><FrequencyChanges><FrequencyChange><Frequency dt:dt="r8">2699970000</Frequency><Timestamp dt:dt="r8">252560672445083</Timestamp><Current …	좌우반구com(split BVF)_2-029-1	60.021	1.0.0.165	1	-44061512	Professional	2.0.10.242	2.0.10.353	06-05-2021	2021-06-05 오전 7:20:17	16:20:17	2.0.10.248	326	1	{/}	이득	이	득	NULL	NULL	NULL	NULL	NULL	NULL	77	1	62	KSY	List3	0		0	-1	926855	183		0	0	1	{/}	0	3	927038	0	{/}	263
좌우반구com(split BVF)_2	29	1	<?xml version="1.0"?>\n<Clock xmlns:dt="urn:schemas-microsoft-com:datatypes"><Description dt:dt="string">E-Prime Primary Realtime Clock</Description><StartTime><Timestamp dt:dt="int">0</Timestamp><DateUtc dt:dt="string">2021-06-05T07:20:17Z</DateUtc></StartTime><FrequencyChanges><FrequencyChange><Frequency dt:dt="r8">2699970000</Frequency><Timestamp dt:dt="r8">252560672445083</Timestamp><Current …	좌우반구com(split BVF)_2-029-1	60.021	1.0.0.165	1	-44061512	Professional	2.0.10.242	2.0.10.353	06-05-2021	2021-06-05 오전 7:20:17	16:20:17	2.0.10.248	388	1	{/}	이유	이	유	NULL	NULL	NULL	NULL	NULL	NULL	17	1	124	KSY	List3	0		0	0	1099428	183		0	0	1	{/}	0	3	1099611	0	{/}	472
좌우반구com(split BVF)_2	29	1	<?xml version="1.0"?>\n<Clock xmlns:dt="urn:schemas-microsoft-com:datatypes"><Description dt:dt="string">E-Prime Primary Realtime Clock</Description><StartTime><Timestamp dt:dt="int">0</Timestamp><DateUtc dt:dt="string">2021-06-05T07:20:17Z</DateUtc></StartTime><FrequencyChanges><FrequencyChange><Frequency dt:dt="r8">2699970000</Frequency><Timestamp dt:dt="r8">252560672445083</Timestamp><Current …	좌우반구com(split BVF)_2-029-1	60.021	1.0.0.165	1	-44061512	Professional	2.0.10.242	2.0.10.353	06-05-2021	2021-06-05 오전 7:20:17	16:20:17	2.0.10.248	375	1	{/}	이전	이	전	NULL	NULL	NULL	NULL	NULL	NULL	79	1	111	KSY2	List3	NULL	NULL	NULL	NULL	NULL	NULL	NULL	NULL	NULL	0	{/}	1	3	1062907	0	z	832
좌우반구com(split BVF)_2	29	1	<?xml version="1.0"?>\n<Clock xmlns:dt="urn:schemas-microsoft-com:datatypes"><Description dt:dt="string">E-Prime Primary Realtime Clock</Description><StartTime><Timestamp dt:dt="int">0</Timestamp><DateUtc dt:dt="string">2021-06-05T07:20:17Z</DateUtc></StartTime><FrequencyChanges><FrequencyChange><Frequency dt:dt="r8">2699970000</Frequency><Timestamp dt:dt="r8">252560672445083</Timestamp><Current …	좌우반구com(split BVF)_2-029-1	60.021	1.0.0.165	1	-44061512	Professional	2.0.10.242	2.0.10.353	06-05-2021	2021-06-05 오전 7:20:17	16:20:17	2.0.10.248	166	2	z	익궤	익	궤	NULL	NULL	NULL	109	1	34	NULL	NULL	NULL	KSY	List2	0		0	-1	483277	183		0	0	1	z	0	3	483460	0	z	406
좌우반구com(split BVF)_2	29	1	<?xml version="1.0"?>\n<Clock xmlns:dt="urn:schemas-microsoft-com:datatypes"><Description dt:dt="string">E-Prime Primary Realtime Clock</Description><StartTime><Timestamp dt:dt="int">0</Timestamp><DateUtc dt:dt="string">2021-06-05T07:20:17Z</DateUtc></StartTime><FrequencyChanges><FrequencyChange><Frequency dt:dt="r8">2699970000</Frequency><Timestamp dt:dt="r8">252560672445083</Timestamp><Current …	좌우반구com(split BVF)_2-029-1	60.021	1.0.0.165	1	-44061512	Professional	2.0.10.242	2.0.10.353	06-05-2021	2021-06-05 오전 7:20:17	16:20:17	2.0.10.248	158	2	z	익력	익	력	NULL	NULL	NULL	60	1	26	NULL	NULL	NULL	KSY	List2	0		0	0	461785	183		0	0	1	z	0	3	461968	0	z	579
좌우반구com(split BVF)_2	29	1	<?xml version="1.0"?>\n<Clock xmlns:dt="urn:schemas-microsoft-com:datatypes"><Description dt:dt="string">E-Prime Primary Realtime Clock</Description><StartTime><Timestamp dt:dt="int">0</Timestamp><DateUtc dt:dt="string">2021-06-05T07:20:17Z</DateUtc></StartTime><FrequencyChanges><FrequencyChange><Frequency dt:dt="r8">2699970000</Frequency><Timestamp dt:dt="r8">252560672445083</Timestamp><Current …	좌우반구com(split BVF)_2-029-1	60.021	1.0.0.165	1	-44061512	Professional	2.0.10.242	2.0.10.353	06-05-2021	2021-06-05 오전 7:20:17	16:20:17	2.0.10.248	83	1	{/}	인간	인	간	55	1	83	NULL	NULL	NULL	NULL	NULL	NULL	KSY2	List1	NULL	NULL	NULL	NULL	NULL	NULL	NULL	NULL	NULL	1	{/}	0	3	251575	0	{/}	430
좌우반구com(split BVF)_2	29	1	<?xml version="1.0"?>\n<Clock xmlns:dt="urn:schemas-microsoft-com:datatypes"><Description dt:dt="string">E-Prime Primary Realtime Clock</Description><StartTime><Timestamp dt:dt="int">0</Timestamp><DateUtc dt:dt="string">2021-06-05T07:20:17Z</DateUtc></StartTime><FrequencyChanges><FrequencyChange><Frequency dt:dt="r8">2699970000</Frequency><Timestamp dt:dt="r8">252560672445083</Timestamp><Current …	좌우반구com(split BVF)_2-029-1	60.021	1.0.0.165	1	-44061512	Professional	2.0.10.242	2.0.10.353	06-05-2021	2021-06-05 오전 7:20:17	16:20:17	2.0.10.248	192	1	{/}	인사	인	사	NULL	NULL	NULL	66	1	60	NULL	NULL	NULL	KSY2	List2	NULL	NULL	NULL	NULL	NULL	NULL	NULL	NULL	NULL	1	{/}	0	3	555002	0	{/}	231
좌우반구com(split BVF)_2	29	1	<?xml version="1.0"?>\n<Clock xmlns:dt="urn:schemas-microsoft-com:datatypes"><Description dt:dt="string">E-Prime Primary Realtime Clock</Description><StartTime><Timestamp dt:dt="int">0</Timestamp><DateUtc dt:dt="string">2021-06-05T07:20:17Z</DateUtc></StartTime><FrequencyChanges><FrequencyChange><Frequency dt:dt="r8">2699970000</Frequency><Timestamp dt:dt="r8">252560672445083</Timestamp><Current …	좌우반구com(split BVF)_2-029-1	60.021	1.0.0.165	1	-44061512	Professional	2.0.10.242	2.0.10.353	06-05-2021	2021-06-05 오전 7:20:17	16:20:17	2.0.10.248	165	1	{/}	인생	인	생	NULL	NULL	NULL	128	1	33	NULL	NULL	NULL	KSY2	List2	NULL	NULL	NULL	NULL	NULL	NULL	NULL	NULL	NULL	1	{/}	0	3	480828	0	{/}	422
좌우반구com(split BVF)_2	29	1	<?xml version="1.0"?>\n<Clock xmlns:dt="urn:schemas-microsoft-com:datatypes"><Description dt:dt="string">E-Prime Primary Realtime Clock</Description><StartTime><Timestamp dt:dt="int">0</Timestamp><DateUtc dt:dt="string">2021-06-05T07:20:17Z</DateUtc></StartTime><FrequencyChanges><FrequencyChange><Frequency dt:dt="r8">2699970000</Frequency><Timestamp dt:dt="r8">252560672445083</Timestamp><Current …	좌우반구com(split BVF)_2-029-1	60.021	1.0.0.165	1	-44061512	Professional	2.0.10.242	2.0.10.353	06-05-2021	2021-06-05 오전 7:20:17	16:20:17	2.0.10.248	288	1	{/}	인연	인	연	NULL	NULL	NULL	NULL	NULL	NULL	30	1	24	KSY2	List3	NULL	NULL	NULL	NULL	NULL	NULL	NULL	NULL	NULL	1	{/}	0	4	822192	0	{/}	686
좌우반구com(split BVF)_2	29	1	<?xml version="1.0"?>\n<Clock xmlns:dt="urn:schemas-microsoft-com:datatypes"><Description dt:dt="string">E-Prime Primary Realtime Clock</Description><StartTime><Timestamp dt:dt="int">0</Timestamp><DateUtc dt:dt="string">2021-06-05T07:20:17Z</DateUtc></StartTime><FrequencyChanges><FrequencyChange><Frequency dt:dt="r8">2699970000</Frequency><Timestamp dt:dt="r8">252560672445083</Timestamp><Current …	좌우반구com(split BVF)_2-029-1	60.021	1.0.0.165	1	-44061512	Professional	2.0.10.242	2.0.10.353	06-05-2021	2021-06-05 오전 7:20:17	16:20:17	2.0.10.248	279	2	z	일려	일	려	NULL	NULL	NULL	NULL	NULL	NULL	130	1	15	KSY3	List3	NULL	NULL	NULL	NULL	NULL	NULL	NULL	NULL	NULL	0	z	0	3	797750	0	{/}	472
좌우반구com(split BVF)_2	29	1	<?xml version="1.0"?>\n<Clock xmlns:dt="urn:schemas-microsoft-com:datatypes"><Description dt:dt="string">E-Prime Primary Realtime Clock</Description><StartTime><Timestamp dt:dt="int">0</Timestamp><DateUtc dt:dt="string">2021-06-05T07:20:17Z</DateUtc></StartTime><FrequencyChanges><FrequencyChange><Frequency dt:dt="r8">2699970000</Frequency><Timestamp dt:dt="r8">252560672445083</Timestamp><Current …	좌우반구com(split BVF)_2-029-1	60.021	1.0.0.165	1	-44061512	Professional	2.0.10.242	2.0.10.353	06-05-2021	2021-06-05 오전 7:20:17	16:20:17	2.0.10.248	140	2	z	일섭	일	섭	NULL	NULL	NULL	70	1	8	NULL	NULL	NULL	KSY	List2	0		0	-1	412402	183		0	0	1	z	0	3	412585	0	z	538
좌우반구com(split BVF)_2	29	1	<?xml version="1.0"?>\n<Clock xmlns:dt="urn:schemas-microsoft-com:datatypes"><Description dt:dt="string">E-Prime Primary Realtime Clock</Description><StartTime><Timestamp dt:dt="int">0</Timestamp><DateUtc dt:dt="string">2021-06-05T07:20:17Z</DateUtc></StartTime><FrequencyChanges><FrequencyChange><Frequency dt:dt="r8">2699970000</Frequency><Timestamp dt:dt="r8">252560672445083</Timestamp><Current …	좌우반구com(split BVF)_2-029-1	60.021	1.0.0.165	1	-44061512	Professional	2.0.10.242	2.0.10.353	06-05-2021	2021-06-05 오전 7:20:17	16:20:17	2.0.10.248	189	2	z	임택	임	택	NULL	NULL	NULL	116	1	57	NULL	NULL	NULL	KSY	List2	0		0	-1	546788	183		0	0	1	z	1	3	546971	0	z	487
좌우반구com(split BVF)_2	29	1	<?xml version="1.0"?>\n<Clock xmlns:dt="urn:schemas-microsoft-com:datatypes"><Description dt:dt="string">E-Prime Primary Realtime Clock</Description><StartTime><Timestamp dt:dt="int">0</Timestamp><DateUtc dt:dt="string">2021-06-05T07:20:17Z</DateUtc></StartTime><FrequencyChanges><FrequencyChange><Frequency dt:dt="r8">2699970000</Frequency><Timestamp dt:dt="r8">252560672445083</Timestamp><Current …	좌우반구com(split BVF)_2-029-1	60.021	1.0.0.165	1	-44061512	Professional	2.0.10.242	2.0.10.353	06-05-2021	2021-06-05 오전 7:20:17	16:20:17	2.0.10.248	316	1	{/}	입구	입	구	NULL	NULL	NULL	NULL	NULL	NULL	68	1	52	KSY2	List3	NULL	NULL	NULL	NULL	NULL	NULL	NULL	NULL	NULL	1	{/}	0	3	899681	0	{/}	628
좌우반구com(split BVF)_2	29	1	<?xml version="1.0"?>\n<Clock xmlns:dt="urn:schemas-microsoft-com:datatypes"><Description dt:dt="string">E-Prime Primary Realtime Clock</Description><StartTime><Timestamp dt:dt="int">0</Timestamp><DateUtc dt:dt="string">2021-06-05T07:20:17Z</DateUtc></StartTime><FrequencyChanges><FrequencyChange><Frequency dt:dt="r8">2699970000</Frequency><Timestamp dt:dt="r8">252560672445083</Timestamp><Current …	좌우반구com(split BVF)_2-029-1	60.021	1.0.0.165	1	-44061512	Professional	2.0.10.242	2.0.10.353	06-05-2021	2021-06-05 오전 7:20:17	16:20:17	2.0.10.248	171	2	z	입목	입	목	NULL	NULL	NULL	103	1	39	NULL	NULL	NULL	KSY2	List2	NULL	NULL	NULL	NULL	NULL	NULL	NULL	NULL	NULL	1	z	0	3	497555	0	z	743
좌우반구com(split BVF)_2	29	1	<?xml version="1.0"?>\n<Clock xmlns:dt="urn:schemas-microsoft-com:datatypes"><Description dt:dt="string">E-Prime Primary Realtime Clock</Description><StartTime><Timestamp dt:dt="int">0</Timestamp><DateUtc dt:dt="string">2021-06-05T07:20:17Z</DateUtc></StartTime><FrequencyChanges><FrequencyChange><Frequency dt:dt="r8">2699970000</Frequency><Timestamp dt:dt="r8">252560672445083</Timestamp><Current …	좌우반구com(split BVF)_2-029-1	60.021	1.0.0.165	1	-44061512	Professional	2.0.10.242	2.0.10.353	06-05-2021	2021-06-05 오전 7:20:17	16:20:17	2.0.10.248	127	2	z	입화	입	화	93	1	127	NULL	NULL	NULL	NULL	NULL	NULL	KSY2	List1	NULL	NULL	NULL	NULL	NULL	NULL	NULL	NULL	NULL	1	z	0	4	369817	0	z	403
좌우반구com(split BVF)_2	29	1	<?xml version="1.0"?>\n<Clock xmlns:dt="urn:schemas-microsoft-com:datatypes"><Description dt:dt="string">E-Prime Primary Realtime Clock</Description><StartTime><Timestamp dt:dt="int">0</Timestamp><DateUtc dt:dt="string">2021-06-05T07:20:17Z</DateUtc></StartTime><FrequencyChanges><FrequencyChange><Frequency dt:dt="r8">2699970000</Frequency><Timestamp dt:dt="r8">252560672445083</Timestamp><Current …	좌우반구com(split BVF)_2-029-1	60.021	1.0.0.165	1	-44061512	Professional	2.0.10.242	2.0.10.353	06-05-2021	2021-06-05 오전 7:20:17	16:20:17	2.0.10.248	228	2	z	자름	자	름	NULL	NULL	NULL	43	1	96	NULL	NULL	NULL	KSY	List2	0		0	0	652368	183		0	0	0	z	0	3	652551	0	{/}	785
좌우반구com(split BVF)_2	29	1	<?xml version="1.0"?>\n<Clock xmlns:dt="urn:schemas-microsoft-com:datatypes"><Description dt:dt="string">E-Prime Primary Realtime Clock</Description><StartTime><Timestamp dt:dt="int">0</Timestamp><DateUtc dt:dt="string">2021-06-05T07:20:17Z</DateUtc></StartTime><FrequencyChanges><FrequencyChange><Frequency dt:dt="r8">2699970000</Frequency><Timestamp dt:dt="r8">252560672445083</Timestamp><Current …	좌우반구com(split BVF)_2-029-1	60.021	1.0.0.165	1	-44061512	Professional	2.0.10.242	2.0.10.353	06-05-2021	2021-06-05 오전 7:20:17	16:20:17	2.0.10.248	254	1	{/}	자리	자	리	NULL	NULL	NULL	117	1	122	NULL	NULL	NULL	KSY2	List2	NULL	NULL	NULL	NULL	NULL	NULL	NULL	NULL	NULL	1	{/}	0	3	722343	0	{/}	680
좌우반구com(split BVF)_2	29	1	<?xml version="1.0"?>\n<Clock xmlns:dt="urn:schemas-microsoft-com:datatypes"><Description dt:dt="string">E-Prime Primary Realtime Clock</Description><StartTime><Timestamp dt:dt="int">0</Timestamp><DateUtc dt:dt="string">2021-06-05T07:20:17Z</DateUtc></StartTime><FrequencyChanges><FrequencyChange><Frequency dt:dt="r8">2699970000</Frequency><Timestamp dt:dt="r8">252560672445083</Timestamp><Current …	좌우반구com(split BVF)_2-029-1	60.021	1.0.0.165	1	-44061512	Professional	2.0.10.242	2.0.10.353	06-05-2021	2021-06-05 오전 7:20:17	16:20:17	2.0.10.248	167	1	{/}	자본	자	본	NULL	NULL	NULL	78	1	35	NULL	NULL	NULL	KSY2	List2	NULL	NULL	NULL	NULL	NULL	NULL	NULL	NULL	NULL	1	{/}	0	3	486076	0	{/}	894
좌우반구com(split BVF)_2	29	1	<?xml version="1.0"?>\n<Clock xmlns:dt="urn:schemas-microsoft-com:datatypes"><Description dt:dt="string">E-Prime Primary Realtime Clock</Description><StartTime><Timestamp dt:dt="int">0</Timestamp><DateUtc dt:dt="string">2021-06-05T07:20:17Z</DateUtc></StartTime><FrequencyChanges><FrequencyChange><Frequency dt:dt="r8">2699970000</Frequency><Timestamp dt:dt="r8">252560672445083</Timestamp><Current …	좌우반구com(split BVF)_2-029-1	60.021	1.0.0.165	1	-44061512	Professional	2.0.10.242	2.0.10.353	06-05-2021	2021-06-05 오전 7:20:17	16:20:17	2.0.10.248	219	1	{/}	자체	자	체	NULL	NULL	NULL	89	1	87	NULL	NULL	NULL	KSY2	List2	NULL	NULL	NULL	NULL	NULL	NULL	NULL	NULL	NULL	0	{/}	0	3	627510	0	z	827
좌우반구com(split BVF)_2	29	1	<?xml version="1.0"?>\n<Clock xmlns:dt="urn:schemas-microsoft-com:datatypes"><Description dt:dt="string">E-Prime Primary Realtime Clock</Description><StartTime><Timestamp dt:dt="int">0</Timestamp><DateUtc dt:dt="string">2021-06-05T07:20:17Z</DateUtc></StartTime><FrequencyChanges><FrequencyChange><Frequency dt:dt="r8">2699970000</Frequency><Timestamp dt:dt="r8">252560672445083</Timestamp><Current …	좌우반구com(split BVF)_2-029-1	60.021	1.0.0.165	1	-44061512	Professional	2.0.10.242	2.0.10.353	06-05-2021	2021-06-05 오전 7:20:17	16:20:17	2.0.10.248	10	2	z	작락	작	락	10	1	10	NULL	NULL	NULL	NULL	NULL	NULL	KSY3	List1	NULL	NULL	NULL	NULL	NULL	NULL	NULL	NULL	NULL	1	z	0	3	52911	0	z	761
좌우반구com(split BVF)_2	29	1	<?xml version="1.0"?>\n<Clock xmlns:dt="urn:schemas-microsoft-com:datatypes"><Description dt:dt="string">E-Prime Primary Realtime Clock</Description><StartTime><Timestamp dt:dt="int">0</Timestamp><DateUtc dt:dt="string">2021-06-05T07:20:17Z</DateUtc></StartTime><FrequencyChanges><FrequencyChange><Frequency dt:dt="r8">2699970000</Frequency><Timestamp dt:dt="r8">252560672445083</Timestamp><Current …	좌우반구com(split BVF)_2-029-1	60.021	1.0.0.165	1	-44061512	Professional	2.0.10.242	2.0.10.353	06-05-2021	2021-06-05 오전 7:20:17	16:20:17	2.0.10.248	168	1	{/}	작품	작	품	NULL	NULL	NULL	25	1	36	NULL	NULL	NULL	KSY2	List2	NULL	NULL	NULL	NULL	NULL	NULL	NULL	NULL	NULL	1	{/}	0	3	489175	0	{/}	379
좌우반구com(split BVF)_2	29	1	<?xml version="1.0"?>\n<Clock xmlns:dt="urn:schemas-microsoft-com:datatypes"><Description dt:dt="string">E-Prime Primary Realtime Clock</Description><StartTime><Timestamp dt:dt="int">0</Timestamp><DateUtc dt:dt="string">2021-06-05T07:20:17Z</DateUtc></StartTime><FrequencyChanges><FrequencyChange><Frequency dt:dt="r8">2699970000</Frequency><Timestamp dt:dt="r8">252560672445083</Timestamp><Current …	좌우반구com(split BVF)_2-029-1	60.021	1.0.0.165	1	-44061512	Professional	2.0.10.242	2.0.10.353	06-05-2021	2021-06-05 오전 7:20:17	16:20:17	2.0.10.248	335	1	{/}	재계	재	계	NULL	NULL	NULL	NULL	NULL	NULL	49	1	71	KSY2	List3	NULL	NULL	NULL	NULL	NULL	NULL	NULL	NULL	NULL	0	{/}	0	3	953012	0	z	464
좌우반구com(split BVF)_2	29	1	<?xml version="1.0"?>\n<Clock xmlns:dt="urn:schemas-microsoft-com:datatypes"><Description dt:dt="string">E-Prime Primary Realtime Clock</Description><StartTime><Timestamp dt:dt="int">0</Timestamp><DateUtc dt:dt="string">2021-06-05T07:20:17Z</DateUtc></StartTime><FrequencyChanges><FrequencyChange><Frequency dt:dt="r8">2699970000</Frequency><Timestamp dt:dt="r8">252560672445083</Timestamp><Current …	좌우반구com(split BVF)_2-029-1	60.021	1.0.0.165	1	-44061512	Professional	2.0.10.242	2.0.10.353	06-05-2021	2021-06-05 오전 7:20:17	16:20:17	2.0.10.248	272	2	z	적태	적	태	NULL	NULL	NULL	NULL	NULL	NULL	119	1	8	KSY	List3	0		0	0	778274	183		0	0	0	z	0	3	778457	0	{/}	567
좌우반구com(split BVF)_2	29	1	<?xml version="1.0"?>\n<Clock xmlns:dt="urn:schemas-microsoft-com:datatypes"><Description dt:dt="string">E-Prime Primary Realtime Clock</Description><StartTime><Timestamp dt:dt="int">0</Timestamp><DateUtc dt:dt="string">2021-06-05T07:20:17Z</DateUtc></StartTime><FrequencyChanges><FrequencyChange><Frequency dt:dt="r8">2699970000</Frequency><Timestamp dt:dt="r8">252560672445083</Timestamp><Current …	좌우반구com(split BVF)_2-029-1	60.021	1.0.0.165	1	-44061512	Professional	2.0.10.242	2.0.10.353	06-05-2021	2021-06-05 오전 7:20:17	16:20:17	2.0.10.248	104	1	{/}	전략	전	략	60	1	104	NULL	NULL	NULL	NULL	NULL	NULL	KSY2	List1	NULL	NULL	NULL	NULL	NULL	NULL	NULL	NULL	NULL	1	{/}	0	3	307872	0	{/}	413
좌우반구com(split BVF)_2	29	1	<?xml version="1.0"?>\n<Clock xmlns:dt="urn:schemas-microsoft-com:datatypes"><Description dt:dt="string">E-Prime Primary Realtime Clock</Description><StartTime><Timestamp dt:dt="int">0</Timestamp><DateUtc dt:dt="string">2021-06-05T07:20:17Z</DateUtc></StartTime><FrequencyChanges><FrequencyChange><Frequency dt:dt="r8">2699970000</Frequency><Timestamp dt:dt="r8">252560672445083</Timestamp><Current …	좌우반구com(split BVF)_2-029-1	60.021	1.0.0.165	1	-44061512	Professional	2.0.10.242	2.0.10.353	06-05-2021	2021-06-05 오전 7:20:17	16:20:17	2.0.10.248	277	1	{/}	전통	전	통	NULL	NULL	NULL	NULL	NULL	NULL	57	1	13	KSY2	List3	NULL	NULL	NULL	NULL	NULL	NULL	NULL	NULL	NULL	1	{/}	1	3	792335	0	{/}	624
좌우반구com(split BVF)_2	29	1	<?xml version="1.0"?>\n<Clock xmlns:dt="urn:schemas-microsoft-com:datatypes"><Description dt:dt="string">E-Prime Primary Realtime Clock</Description><StartTime><Timestamp dt:dt="int">0</Timestamp><DateUtc dt:dt="string">2021-06-05T07:20:17Z</DateUtc></StartTime><FrequencyChanges><FrequencyChange><Frequency dt:dt="r8">2699970000</Frequency><Timestamp dt:dt="r8">252560672445083</Timestamp><Current …	좌우반구com(split BVF)_2-029-1	60.021	1.0.0.165	1	-44061512	Professional	2.0.10.242	2.0.10.353	06-05-2021	2021-06-05 오전 7:20:17	16:20:17	2.0.10.248	322	2	z	전필	전	필	NULL	NULL	NULL	NULL	NULL	NULL	64	1	58	KSY3	List3	NULL	NULL	NULL	NULL	NULL	NULL	NULL	NULL	NULL	1	z	0	4	916459	0	z	490
좌우반구com(split BVF)_2	29	1	<?xml version="1.0"?>\n<Clock xmlns:dt="urn:schemas-microsoft-com:datatypes"><Description dt:dt="string">E-Prime Primary Realtime Clock</Description><StartTime><Timestamp dt:dt="int">0</Timestamp><DateUtc dt:dt="string">2021-06-05T07:20:17Z</DateUtc></StartTime><FrequencyChanges><FrequencyChange><Frequency dt:dt="r8">2699970000</Frequency><Timestamp dt:dt="r8">252560672445083</Timestamp><Current …	좌우반구com(split BVF)_2-029-1	60.021	1.0.0.165	1	-44061512	Professional	2.0.10.242	2.0.10.353	06-05-2021	2021-06-05 오전 7:20:17	16:20:17	2.0.10.248	312	1	{/}	절감	절	감	NULL	NULL	NULL	NULL	NULL	NULL	55	1	48	KSY2	List3	NULL	NULL	NULL	NULL	NULL	NULL	NULL	NULL	NULL	0	{/}	0	4	888302	0	z	575
좌우반구com(split BVF)_2	29	1	<?xml version="1.0"?>\n<Clock xmlns:dt="urn:schemas-microsoft-com:datatypes"><Description dt:dt="string">E-Prime Primary Realtime Clock</Description><StartTime><Timestamp dt:dt="int">0</Timestamp><DateUtc dt:dt="string">2021-06-05T07:20:17Z</DateUtc></StartTime><FrequencyChanges><FrequencyChange><Frequency dt:dt="r8">2699970000</Frequency><Timestamp dt:dt="r8">252560672445083</Timestamp><Current …	좌우반구com(split BVF)_2-029-1	60.021	1.0.0.165	1	-44061512	Professional	2.0.10.242	2.0.10.353	06-05-2021	2021-06-05 오전 7:20:17	16:20:17	2.0.10.248	15	2	z	절보	절	보	68	1	15	NULL	NULL	NULL	NULL	NULL	NULL	KSY2	List1	NULL	NULL	NULL	NULL	NULL	NULL	NULL	NULL	NULL	1	z	0	4	66940	0	z	668
좌우반구com(split BVF)_2	29	1	<?xml version="1.0"?>\n<Clock xmlns:dt="urn:schemas-microsoft-com:datatypes"><Description dt:dt="string">E-Prime Primary Realtime Clock</Description><StartTime><Timestamp dt:dt="int">0</Timestamp><DateUtc dt:dt="string">2021-06-05T07:20:17Z</DateUtc></StartTime><FrequencyChanges><FrequencyChange><Frequency dt:dt="r8">2699970000</Frequency><Timestamp dt:dt="r8">252560672445083</Timestamp><Current …	좌우반구com(split BVF)_2-029-1	60.021	1.0.0.165	1	-44061512	Professional	2.0.10.242	2.0.10.353	06-05-2021	2021-06-05 오전 7:20:17	16:20:17	2.0.10.248	78	2	z	절속	절	속	47	1	78	NULL	NULL	NULL	NULL	NULL	NULL	KSY2	List1	NULL	NULL	NULL	NULL	NULL	NULL	NULL	NULL	NULL	1	z	1	3	238429	0	z	497
좌우반구com(split BVF)_2	29	1	<?xml version="1.0"?>\n<Clock xmlns:dt="urn:schemas-microsoft-com:datatypes"><Description dt:dt="string">E-Prime Primary Realtime Clock</Description><StartTime><Timestamp dt:dt="int">0</Timestamp><DateUtc dt:dt="string">2021-06-05T07:20:17Z</DateUtc></StartTime><FrequencyChanges><FrequencyChange><Frequency dt:dt="r8">2699970000</Frequency><Timestamp dt:dt="r8">252560672445083</Timestamp><Current …	좌우반구com(split BVF)_2-029-1	60.021	1.0.0.165	1	-44061512	Professional	2.0.10.242	2.0.10.353	06-05-2021	2021-06-05 오전 7:20:17	16:20:17	2.0.10.248	236	1	{/}	절차	절	차	NULL	NULL	NULL	77	1	104	NULL	NULL	NULL	KSY2	List2	NULL	NULL	NULL	NULL	NULL	NULL	NULL	NULL	NULL	1	{/}	1	3	674143	0	{/}	369
좌우반구com(split BVF)_2	29	1	<?xml version="1.0"?>\n<Clock xmlns:dt="urn:schemas-microsoft-com:datatypes"><Description dt:dt="string">E-Prime Primary Realtime Clock</Description><StartTime><Timestamp dt:dt="int">0</Timestamp><DateUtc dt:dt="string">2021-06-05T07:20:17Z</DateUtc></StartTime><FrequencyChanges><FrequencyChange><Frequency dt:dt="r8">2699970000</Frequency><Timestamp dt:dt="r8">252560672445083</Timestamp><Current …	좌우반구com(split BVF)_2-029-1	60.021	1.0.0.165	1	-44061512	Professional	2.0.10.242	2.0.10.353	06-05-2021	2021-06-05 오전 7:20:17	16:20:17	2.0.10.248	378	1	{/}	정도	정	도	NULL	NULL	NULL	NULL	NULL	NULL	76	1	114	KSY2	List3	NULL	NULL	NULL	NULL	NULL	NULL	NULL	NULL	NULL	1	{/}	0	4	1071188	0	{/}	783
좌우반구com(split BVF)_2	29	1	<?xml version="1.0"?>\n<Clock xmlns:dt="urn:schemas-microsoft-com:datatypes"><Description dt:dt="string">E-Prime Primary Realtime Clock</Description><StartTime><Timestamp dt:dt="int">0</Timestamp><DateUtc dt:dt="string">2021-06-05T07:20:17Z</DateUtc></StartTime><FrequencyChanges><FrequencyChange><Frequency dt:dt="r8">2699970000</Frequency><Timestamp dt:dt="r8">252560672445083</Timestamp><Current …	좌우반구com(split BVF)_2-029-1	60.021	1.0.0.165	1	-44061512	Professional	2.0.10.242	2.0.10.353	06-05-2021	2021-06-05 오전 7:20:17	16:20:17	2.0.10.248	210	1	{/}	정오	정	오	NULL	NULL	NULL	95	1	78	NULL	NULL	NULL	KSY2	List2	NULL	NULL	NULL	NULL	NULL	NULL	NULL	NULL	NULL	1	{/}	0	3	603685	0	{/}	468
좌우반구com(split BVF)_2	29	1	<?xml version="1.0"?>\n<Clock xmlns:dt="urn:schemas-microsoft-com:datatypes"><Description dt:dt="string">E-Prime Primary Realtime Clock</Description><StartTime><Timestamp dt:dt="int">0</Timestamp><DateUtc dt:dt="string">2021-06-05T07:20:17Z</DateUtc></StartTime><FrequencyChanges><FrequencyChange><Frequency dt:dt="r8">2699970000</Frequency><Timestamp dt:dt="r8">252560672445083</Timestamp><Current …	좌우반구com(split BVF)_2-029-1	60.021	1.0.0.165	1	-44061512	Professional	2.0.10.242	2.0.10.353	06-05-2021	2021-06-05 오전 7:20:17	16:20:17	2.0.10.248	103	1	{/}	정책	정	책	114	1	103	NULL	NULL	NULL	NULL	NULL	NULL	KSY2	List1	NULL	NULL	NULL	NULL	NULL	NULL	NULL	NULL	NULL	1	{/}	1	3	305189	0	{/}	488
좌우반구com(split BVF)_2	29	1	<?xml version="1.0"?>\n<Clock xmlns:dt="urn:schemas-microsoft-com:datatypes"><Description dt:dt="string">E-Prime Primary Realtime Clock</Description><StartTime><Timestamp dt:dt="int">0</Timestamp><DateUtc dt:dt="string">2021-06-05T07:20:17Z</DateUtc></StartTime><FrequencyChanges><FrequencyChange><Frequency dt:dt="r8">2699970000</Frequency><Timestamp dt:dt="r8">252560672445083</Timestamp><Current …	좌우반구com(split BVF)_2-029-1	60.021	1.0.0.165	1	-44061512	Professional	2.0.10.242	2.0.10.353	06-05-2021	2021-06-05 오전 7:20:17	16:20:17	2.0.10.248	77	2	z	제경	제	경	117	1	77	NULL	NULL	NULL	NULL	NULL	NULL	KSY	List1	0		1	-1	235530	184		0	0	1	z	0	4	235714	0	z	507
좌우반구com(split BVF)_2	29	1	<?xml version="1.0"?>\n<Clock xmlns:dt="urn:schemas-microsoft-com:datatypes"><Description dt:dt="string">E-Prime Primary Realtime Clock</Description><StartTime><Timestamp dt:dt="int">0</Timestamp><DateUtc dt:dt="string">2021-06-05T07:20:17Z</DateUtc></StartTime><FrequencyChanges><FrequencyChange><Frequency dt:dt="r8">2699970000</Frequency><Timestamp dt:dt="r8">252560672445083</Timestamp><Current …	좌우반구com(split BVF)_2-029-1	60.021	1.0.0.165	1	-44061512	Professional	2.0.10.242	2.0.10.353	06-05-2021	2021-06-05 오전 7:20:17	16:20:17	2.0.10.248	95	1	{/}	제도	제	도	109	1	95	NULL	NULL	NULL	NULL	NULL	NULL	KSY2	List1	NULL	NULL	NULL	NULL	NULL	NULL	NULL	NULL	NULL	1	{/}	0	3	284130	0	{/}	547
좌우반구com(split BVF)_2	29	1	<?xml version="1.0"?>\n<Clock xmlns:dt="urn:schemas-microsoft-com:datatypes"><Description dt:dt="string">E-Prime Primary Realtime Clock</Description><StartTime><Timestamp dt:dt="int">0</Timestamp><DateUtc dt:dt="string">2021-06-05T07:20:17Z</DateUtc></StartTime><FrequencyChanges><FrequencyChange><Frequency dt:dt="r8">2699970000</Frequency><Timestamp dt:dt="r8">252560672445083</Timestamp><Current …	좌우반구com(split BVF)_2-029-1	60.021	1.0.0.165	1	-44061512	Professional	2.0.10.242	2.0.10.353	06-05-2021	2021-06-05 오전 7:20:17	16:20:17	2.0.10.248	170	2	z	제란	제	란	NULL	NULL	NULL	24	1	38	NULL	NULL	NULL	KSY3	List2	NULL	NULL	NULL	NULL	NULL	NULL	NULL	NULL	NULL	1	z	0	3	494756	0	z	590
좌우반구com(split BVF)_2	29	1	<?xml version="1.0"?>\n<Clock xmlns:dt="urn:schemas-microsoft-com:datatypes"><Description dt:dt="string">E-Prime Primary Realtime Clock</Description><StartTime><Timestamp dt:dt="int">0</Timestamp><DateUtc dt:dt="string">2021-06-05T07:20:17Z</DateUtc></StartTime><FrequencyChanges><FrequencyChange><Frequency dt:dt="r8">2699970000</Frequency><Timestamp dt:dt="r8">252560672445083</Timestamp><Current …	좌우반구com(split BVF)_2-029-1	60.021	1.0.0.165	1	-44061512	Professional	2.0.10.242	2.0.10.353	06-05-2021	2021-06-05 오전 7:20:17	16:20:17	2.0.10.248	291	1	{/}	제안	제	안	NULL	NULL	NULL	NULL	NULL	NULL	78	1	27	KSY2	List3	NULL	NULL	NULL	NULL	NULL	NULL	NULL	NULL	NULL	1	{/}	1	3	830155	0	{/}	771
좌우반구com(split BVF)_2	29	1	<?xml version="1.0"?>\n<Clock xmlns:dt="urn:schemas-microsoft-com:datatypes"><Description dt:dt="string">E-Prime Primary Realtime Clock</Description><StartTime><Timestamp dt:dt="int">0</Timestamp><DateUtc dt:dt="string">2021-06-05T07:20:17Z</DateUtc></StartTime><FrequencyChanges><FrequencyChange><Frequency dt:dt="r8">2699970000</Frequency><Timestamp dt:dt="r8">252560672445083</Timestamp><Current …	좌우반구com(split BVF)_2-029-1	60.021	1.0.0.165	1	-44061512	Professional	2.0.10.242	2.0.10.353	06-05-2021	2021-06-05 오전 7:20:17	16:20:17	2.0.10.248	181	1	{/}	제품	제	품	NULL	NULL	NULL	94	1	49	NULL	NULL	NULL	KSY2	List2	NULL	NULL	NULL	NULL	NULL	NULL	NULL	NULL	NULL	1	{/}	1	3	525012	0	{/}	358
좌우반구com(split BVF)_2	29	1	<?xml version="1.0"?>\n<Clock xmlns:dt="urn:schemas-microsoft-com:datatypes"><Description dt:dt="string">E-Prime Primary Realtime Clock</Description><StartTime><Timestamp dt:dt="int">0</Timestamp><DateUtc dt:dt="string">2021-06-05T07:20:17Z</DateUtc></StartTime><FrequencyChanges><FrequencyChange><Frequency dt:dt="r8">2699970000</Frequency><Timestamp dt:dt="r8">252560672445083</Timestamp><Current …	좌우반구com(split BVF)_2-029-1	60.021	1.0.0.165	1	-44061512	Professional	2.0.10.242	2.0.10.353	06-05-2021	2021-06-05 오전 7:20:17	16:20:17	2.0.10.248	332	1	{/}	조건	조	건	NULL	NULL	NULL	NULL	NULL	NULL	2	1	68	KSY2	List3	NULL	NULL	NULL	NULL	NULL	NULL	NULL	NULL	NULL	1	{/}	0	3	944632	0	{/}	476
좌우반구com(split BVF)_2	29	1	<?xml version="1.0"?>\n<Clock xmlns:dt="urn:schemas-microsoft-com:datatypes"><Description dt:dt="string">E-Prime Primary Realtime Clock</Description><StartTime><Timestamp dt:dt="int">0</Timestamp><DateUtc dt:dt="string">2021-06-05T07:20:17Z</DateUtc></StartTime><FrequencyChanges><FrequencyChange><Frequency dt:dt="r8">2699970000</Frequency><Timestamp dt:dt="r8">252560672445083</Timestamp><Current …	좌우반구com(split BVF)_2-029-1	60.021	1.0.0.165	1	-44061512	Professional	2.0.10.242	2.0.10.353	06-05-2021	2021-06-05 오전 7:20:17	16:20:17	2.0.10.248	34	1	{/}	조례	조	례	48	1	34	NULL	NULL	NULL	NULL	NULL	NULL	KSY2	List1	NULL	NULL	NULL	NULL	NULL	NULL	NULL	NULL	NULL	0	{/}	0	3	119071	0	z	368
좌우반구com(split BVF)_2	29	1	<?xml version="1.0"?>\n<Clock xmlns:dt="urn:schemas-microsoft-com:datatypes"><Description dt:dt="string">E-Prime Primary Realtime Clock</Description><StartTime><Timestamp dt:dt="int">0</Timestamp><DateUtc dt:dt="string">2021-06-05T07:20:17Z</DateUtc></StartTime><FrequencyChanges><FrequencyChange><Frequency dt:dt="r8">2699970000</Frequency><Timestamp dt:dt="r8">252560672445083</Timestamp><Current …	좌우반구com(split BVF)_2-029-1	60.021	1.0.0.165	1	-44061512	Professional	2.0.10.242	2.0.10.353	06-05-2021	2021-06-05 오전 7:20:17	16:20:17	2.0.10.248	179	1	{/}	조직	조	직	NULL	NULL	NULL	68	1	47	NULL	NULL	NULL	KSY2	List2	NULL	NULL	NULL	NULL	NULL	NULL	NULL	NULL	NULL	1	{/}	1	3	519664	0	{/}	418
좌우반구com(split BVF)_2	29	1	<?xml version="1.0"?>\n<Clock xmlns:dt="urn:schemas-microsoft-com:datatypes"><Description dt:dt="string">E-Prime Primary Realtime Clock</Description><StartTime><Timestamp dt:dt="int">0</Timestamp><DateUtc dt:dt="string">2021-06-05T07:20:17Z</DateUtc></StartTime><FrequencyChanges><FrequencyChange><Frequency dt:dt="r8">2699970000</Frequency><Timestamp dt:dt="r8">252560672445083</Timestamp><Current …	좌우반구com(split BVF)_2-029-1	60.021	1.0.0.165	1	-44061512	Professional	2.0.10.242	2.0.10.353	06-05-2021	2021-06-05 오전 7:20:17	16:20:17	2.0.10.248	324	1	{/}	종류	종	류	NULL	NULL	NULL	NULL	NULL	NULL	80	1	60	KSY2	List3	NULL	NULL	NULL	NULL	NULL	NULL	NULL	NULL	NULL	1	{/}	1	3	921823	0	{/}	438
좌우반구com(split BVF)_2	29	1	<?xml version="1.0"?>\n<Clock xmlns:dt="urn:schemas-microsoft-com:datatypes"><Description dt:dt="string">E-Prime Primary Realtime Clock</Description><StartTime><Timestamp dt:dt="int">0</Timestamp><DateUtc dt:dt="string">2021-06-05T07:20:17Z</DateUtc></StartTime><FrequencyChanges><FrequencyChange><Frequency dt:dt="r8">2699970000</Frequency><Timestamp dt:dt="r8">252560672445083</Timestamp><Current …	좌우반구com(split BVF)_2-029-1	60.021	1.0.0.165	1	-44061512	Professional	2.0.10.242	2.0.10.353	06-05-2021	2021-06-05 오전 7:20:17	16:20:17	2.0.10.248	327	2	z	종백	종	백	NULL	NULL	NULL	NULL	NULL	NULL	104	1	63	KSY	List3	0		0	0	929321	183		0	0	0	z	0	3	929504	0		0
좌우반구com(split BVF)_2	29	1	<?xml version="1.0"?>\n<Clock xmlns:dt="urn:schemas-microsoft-com:datatypes"><Description dt:dt="string">E-Prime Primary Realtime Clock</Description><StartTime><Timestamp dt:dt="int">0</Timestamp><DateUtc dt:dt="string">2021-06-05T07:20:17Z</DateUtc></StartTime><FrequencyChanges><FrequencyChange><Frequency dt:dt="r8">2699970000</Frequency><Timestamp dt:dt="r8">252560672445083</Timestamp><Current …	좌우반구com(split BVF)_2-029-1	60.021	1.0.0.165	1	-44061512	Professional	2.0.10.242	2.0.10.353	06-05-2021	2021-06-05 오전 7:20:17	16:20:17	2.0.10.248	172	2	z	죽거	죽	거	NULL	NULL	NULL	27	1	40	NULL	NULL	NULL	KSY2	List2	NULL	NULL	NULL	NULL	NULL	NULL	NULL	NULL	NULL	1	z	0	3	500504	0	z	466
좌우반구com(split BVF)_2	29	1	<?xml version="1.0"?>\n<Clock xmlns:dt="urn:schemas-microsoft-com:datatypes"><Description dt:dt="string">E-Prime Primary Realtime Clock</Description><StartTime><Timestamp dt:dt="int">0</Timestamp><DateUtc dt:dt="string">2021-06-05T07:20:17Z</DateUtc></StartTime><FrequencyChanges><FrequencyChange><Frequency dt:dt="r8">2699970000</Frequency><Timestamp dt:dt="r8">252560672445083</Timestamp><Current …	좌우반구com(split BVF)_2-029-1	60.021	1.0.0.165	1	-44061512	Professional	2.0.10.242	2.0.10.353	06-05-2021	2021-06-05 오전 7:20:17	16:20:17	2.0.10.248	185	1	{/}	죽음	죽	음	NULL	NULL	NULL	65	1	53	NULL	NULL	NULL	KSY2	List2	NULL	NULL	NULL	NULL	NULL	NULL	NULL	NULL	NULL	1	{/}	0	3	535725	0	{/}	581
좌우반구com(split BVF)_2	29	1	<?xml version="1.0"?>\n<Clock xmlns:dt="urn:schemas-microsoft-com:datatypes"><Description dt:dt="string">E-Prime Primary Realtime Clock</Description><StartTime><Timestamp dt:dt="int">0</Timestamp><DateUtc dt:dt="string">2021-06-05T07:20:17Z</DateUtc></StartTime><FrequencyChanges><FrequencyChange><Frequency dt:dt="r8">2699970000</Frequency><Timestamp dt:dt="r8">252560672445083</Timestamp><Current …	좌우반구com(split BVF)_2-029-1	60.021	1.0.0.165	1	-44061512	Professional	2.0.10.242	2.0.10.353	06-05-2021	2021-06-05 오전 7:20:17	16:20:17	2.0.10.248	137	1	{/}	준거	준	거	NULL	NULL	NULL	20	1	5	NULL	NULL	NULL	KSY2	List2	NULL	NULL	NULL	NULL	NULL	NULL	NULL	NULL	NULL	1	{/}	1	3	403971	0	{/}	928
좌우반구com(split BVF)_2	29	1	<?xml version="1.0"?>\n<Clock xmlns:dt="urn:schemas-microsoft-com:datatypes"><Description dt:dt="string">E-Prime Primary Realtime Clock</Description><StartTime><Timestamp dt:dt="int">0</Timestamp><DateUtc dt:dt="string">2021-06-05T07:20:17Z</DateUtc></StartTime><FrequencyChanges><FrequencyChange><Frequency dt:dt="r8">2699970000</Frequency><Timestamp dt:dt="r8">252560672445083</Timestamp><Current …	좌우반구com(split BVF)_2-029-1	60.021	1.0.0.165	1	-44061512	Professional	2.0.10.242	2.0.10.353	06-05-2021	2021-06-05 오전 7:20:17	16:20:17	2.0.10.248	97	2	z	증력	증	력	97	1	97	NULL	NULL	NULL	NULL	NULL	NULL	KSY	List1	0		0	-1	289295	183		0	0	1	z	0	3	289478	0	z	655
좌우반구com(split BVF)_2	29	1	<?xml version="1.0"?>\n<Clock xmlns:dt="urn:schemas-microsoft-com:datatypes"><Description dt:dt="string">E-Prime Primary Realtime Clock</Description><StartTime><Timestamp dt:dt="int">0</Timestamp><DateUtc dt:dt="string">2021-06-05T07:20:17Z</DateUtc></StartTime><FrequencyChanges><FrequencyChange><Frequency dt:dt="r8">2699970000</Frequency><Timestamp dt:dt="r8">252560672445083</Timestamp><Current …	좌우반구com(split BVF)_2-029-1	60.021	1.0.0.165	1	-44061512	Professional	2.0.10.242	2.0.10.353	06-05-2021	2021-06-05 오전 7:20:17	16:20:17	2.0.10.248	349	1	{/}	증인	증	인	NULL	NULL	NULL	NULL	NULL	NULL	23	1	85	KSY2	List3	NULL	NULL	NULL	NULL	NULL	NULL	NULL	NULL	NULL	1	{/}	0	3	991432	0	{/}	564
좌우반구com(split BVF)_2	29	1	<?xml version="1.0"?>\n<Clock xmlns:dt="urn:schemas-microsoft-com:datatypes"><Description dt:dt="string">E-Prime Primary Realtime Clock</Description><StartTime><Timestamp dt:dt="int">0</Timestamp><DateUtc dt:dt="string">2021-06-05T07:20:17Z</DateUtc></StartTime><FrequencyChanges><FrequencyChange><Frequency dt:dt="r8">2699970000</Frequency><Timestamp dt:dt="r8">252560672445083</Timestamp><Current …	좌우반구com(split BVF)_2-029-1	60.021	1.0.0.165	1	-44061512	Professional	2.0.10.242	2.0.10.353	06-05-2021	2021-06-05 오전 7:20:17	16:20:17	2.0.10.248	394	2	z	지님	지	님	NULL	NULL	NULL	NULL	NULL	NULL	54	1	130	KSY	List3	0		0	-1	1116205	183		0	0	1	z	1	3	1116388	0	z	542
좌우반구com(split BVF)_2	29	1	<?xml version="1.0"?>\n<Clock xmlns:dt="urn:schemas-microsoft-com:datatypes"><Description dt:dt="string">E-Prime Primary Realtime Clock</Description><StartTime><Timestamp dt:dt="int">0</Timestamp><DateUtc dt:dt="string">2021-06-05T07:20:17Z</DateUtc></StartTime><FrequencyChanges><FrequencyChange><Frequency dt:dt="r8">2699970000</Frequency><Timestamp dt:dt="r8">252560672445083</Timestamp><Current …	좌우반구com(split BVF)_2-029-1	60.021	1.0.0.165	1	-44061512	Professional	2.0.10.242	2.0.10.353	06-05-2021	2021-06-05 오전 7:20:17	16:20:17	2.0.10.248	271	1	{/}	지적	지	적	NULL	NULL	NULL	NULL	NULL	NULL	58	1	7	KSY2	List3	NULL	NULL	NULL	NULL	NULL	NULL	NULL	NULL	NULL	1	{/}	0	4	775675	0	{/}	588
좌우반구com(split BVF)_2	29	1	<?xml version="1.0"?>\n<Clock xmlns:dt="urn:schemas-microsoft-com:datatypes"><Description dt:dt="string">E-Prime Primary Realtime Clock</Description><StartTime><Timestamp dt:dt="int">0</Timestamp><DateUtc dt:dt="string">2021-06-05T07:20:17Z</DateUtc></StartTime><FrequencyChanges><FrequencyChange><Frequency dt:dt="r8">2699970000</Frequency><Timestamp dt:dt="r8">252560672445083</Timestamp><Current …	좌우반구com(split BVF)_2-029-1	60.021	1.0.0.165	1	-44061512	Professional	2.0.10.242	2.0.10.353	06-05-2021	2021-06-05 오전 7:20:17	16:20:17	2.0.10.248	390	1	{/}	지표	지	표	NULL	NULL	NULL	NULL	NULL	NULL	123	1	126	KSY2	List3	NULL	NULL	NULL	NULL	NULL	NULL	NULL	NULL	NULL	0	{/}	1	3	1105142	0	z	589
좌우반구com(split BVF)_2	29	1	<?xml version="1.0"?>\n<Clock xmlns:dt="urn:schemas-microsoft-com:datatypes"><Description dt:dt="string">E-Prime Primary Realtime Clock</Description><StartTime><Timestamp dt:dt="int">0</Timestamp><DateUtc dt:dt="string">2021-06-05T07:20:17Z</DateUtc></StartTime><FrequencyChanges><FrequencyChange><Frequency dt:dt="r8">2699970000</Frequency><Timestamp dt:dt="r8">252560672445083</Timestamp><Current …	좌우반구com(split BVF)_2-029-1	60.021	1.0.0.165	1	-44061512	Professional	2.0.10.242	2.0.10.353	06-05-2021	2021-06-05 오전 7:20:17	16:20:17	2.0.10.248	314	1	{/}	지혜	지	혜	NULL	NULL	NULL	NULL	NULL	NULL	81	1	50	KSY2	List3	NULL	NULL	NULL	NULL	NULL	NULL	NULL	NULL	NULL	0	{/}	0	3	893933	0	z	744
좌우반구com(split BVF)_2	29	1	<?xml version="1.0"?>\n<Clock xmlns:dt="urn:schemas-microsoft-com:datatypes"><Description dt:dt="string">E-Prime Primary Realtime Clock</Description><StartTime><Timestamp dt:dt="int">0</Timestamp><DateUtc dt:dt="string">2021-06-05T07:20:17Z</DateUtc></StartTime><FrequencyChanges><FrequencyChange><Frequency dt:dt="r8">2699970000</Frequency><Timestamp dt:dt="r8">252560672445083</Timestamp><Current …	좌우반구com(split BVF)_2-029-1	60.021	1.0.0.165	1	-44061512	Professional	2.0.10.242	2.0.10.353	06-05-2021	2021-06-05 오전 7:20:17	16:20:17	2.0.10.248	343	2	z	직매	직	매	NULL	NULL	NULL	NULL	NULL	NULL	126	1	79	KSY2	List3	NULL	NULL	NULL	NULL	NULL	NULL	NULL	NULL	NULL	1	z	1	3	974721	0	z	515
좌우반구com(split BVF)_2	29	1	<?xml version="1.0"?>\n<Clock xmlns:dt="urn:schemas-microsoft-com:datatypes"><Description dt:dt="string">E-Prime Primary Realtime Clock</Description><StartTime><Timestamp dt:dt="int">0</Timestamp><DateUtc dt:dt="string">2021-06-05T07:20:17Z</DateUtc></StartTime><FrequencyChanges><FrequencyChange><Frequency dt:dt="r8">2699970000</Frequency><Timestamp dt:dt="r8">252560672445083</Timestamp><Current …	좌우반구com(split BVF)_2-029-1	60.021	1.0.0.165	1	-44061512	Professional	2.0.10.242	2.0.10.353	06-05-2021	2021-06-05 오전 7:20:17	16:20:17	2.0.10.248	136	1	{/}	직장	직	장	NULL	NULL	NULL	79	1	4	NULL	NULL	NULL	KSY2	List2	NULL	NULL	NULL	NULL	NULL	NULL	NULL	NULL	NULL	1	{/}	0	3	401389	0	{/}	374
좌우반구com(split BVF)_2	29	1	<?xml version="1.0"?>\n<Clock xmlns:dt="urn:schemas-microsoft-com:datatypes"><Description dt:dt="string">E-Prime Primary Realtime Clock</Description><StartTime><Timestamp dt:dt="int">0</Timestamp><DateUtc dt:dt="string">2021-06-05T07:20:17Z</DateUtc></StartTime><FrequencyChanges><FrequencyChange><Frequency dt:dt="r8">2699970000</Frequency><Timestamp dt:dt="r8">252560672445083</Timestamp><Current …	좌우반구com(split BVF)_2-029-1	60.021	1.0.0.165	1	-44061512	Professional	2.0.10.242	2.0.10.353	06-05-2021	2021-06-05 오전 7:20:17	16:20:17	2.0.10.248	46	2	z	진회	진	회	57	1	46	NULL	NULL	NULL	NULL	NULL	NULL	KSY	List1	0		0	0	150877	183		0	0	1	z	0	3	151060	0	z	571
좌우반구com(split BVF)_2	29	1	<?xml version="1.0"?>\n<Clock xmlns:dt="urn:schemas-microsoft-com:datatypes"><Description dt:dt="string">E-Prime Primary Realtime Clock</Description><StartTime><Timestamp dt:dt="int">0</Timestamp><DateUtc dt:dt="string">2021-06-05T07:20:17Z</DateUtc></StartTime><FrequencyChanges><FrequencyChange><Frequency dt:dt="r8">2699970000</Frequency><Timestamp dt:dt="r8">252560672445083</Timestamp><Current …	좌우반구com(split BVF)_2-029-1	60.021	1.0.0.165	1	-44061512	Professional	2.0.10.242	2.0.10.353	06-05-2021	2021-06-05 오전 7:20:17	16:20:17	2.0.10.248	341	1	{/}	질서	질	서	NULL	NULL	NULL	NULL	NULL	NULL	86	1	77	KSY2	List3	NULL	NULL	NULL	NULL	NULL	NULL	NULL	NULL	NULL	1	{/}	0	3	969473	0	{/}	539
좌우반구com(split BVF)_2	29	1	<?xml version="1.0"?>\n<Clock xmlns:dt="urn:schemas-microsoft-com:datatypes"><Description dt:dt="string">E-Prime Primary Realtime Clock</Description><StartTime><Timestamp dt:dt="int">0</Timestamp><DateUtc dt:dt="string">2021-06-05T07:20:17Z</DateUtc></StartTime><FrequencyChanges><FrequencyChange><Frequency dt:dt="r8">2699970000</Frequency><Timestamp dt:dt="r8">252560672445083</Timestamp><Current …	좌우반구com(split BVF)_2-029-1	60.021	1.0.0.165	1	-44061512	Professional	2.0.10.242	2.0.10.353	06-05-2021	2021-06-05 오전 7:20:17	16:20:17	2.0.10.248	358	1	{/}	차량	차	량	NULL	NULL	NULL	NULL	NULL	NULL	69	1	94	KSY2	List3	NULL	NULL	NULL	NULL	NULL	NULL	NULL	NULL	NULL	1	{/}	0	4	1016024	0	{/}	404
좌우반구com(split BVF)_2	29	1	<?xml version="1.0"?>\n<Clock xmlns:dt="urn:schemas-microsoft-com:datatypes"><Description dt:dt="string">E-Prime Primary Realtime Clock</Description><StartTime><Timestamp dt:dt="int">0</Timestamp><DateUtc dt:dt="string">2021-06-05T07:20:17Z</DateUtc></StartTime><FrequencyChanges><FrequencyChange><Frequency dt:dt="r8">2699970000</Frequency><Timestamp dt:dt="r8">252560672445083</Timestamp><Current …	좌우반구com(split BVF)_2-029-1	60.021	1.0.0.165	1	-44061512	Professional	2.0.10.242	2.0.10.353	06-05-2021	2021-06-05 오전 7:20:17	16:20:17	2.0.10.248	359	1	{/}	차익	차	익	NULL	NULL	NULL	NULL	NULL	NULL	82	1	95	KSY2	List3	NULL	NULL	NULL	NULL	NULL	NULL	NULL	NULL	NULL	0	{/}	0	4	1018623	0	z	549
좌우반구com(split BVF)_2	29	1	<?xml version="1.0"?>\n<Clock xmlns:dt="urn:schemas-microsoft-com:datatypes"><Description dt:dt="string">E-Prime Primary Realtime Clock</Description><StartTime><Timestamp dt:dt="int">0</Timestamp><DateUtc dt:dt="string">2021-06-05T07:20:17Z</DateUtc></StartTime><FrequencyChanges><FrequencyChange><Frequency dt:dt="r8">2699970000</Frequency><Timestamp dt:dt="r8">252560672445083</Timestamp><Current …	좌우반구com(split BVF)_2-029-1	60.021	1.0.0.165	1	-44061512	Professional	2.0.10.242	2.0.10.353	06-05-2021	2021-06-05 오전 7:20:17	16:20:17	2.0.10.248	297	2	z	착반	착	반	NULL	NULL	NULL	NULL	NULL	NULL	116	1	33	KSY	List3	0		0	-1	847083	183		0	0	1	z	0	3	847266	0	z	412
좌우반구com(split BVF)_2	29	1	<?xml version="1.0"?>\n<Clock xmlns:dt="urn:schemas-microsoft-com:datatypes"><Description dt:dt="string">E-Prime Primary Realtime Clock</Description><StartTime><Timestamp dt:dt="int">0</Timestamp><DateUtc dt:dt="string">2021-06-05T07:20:17Z</DateUtc></StartTime><FrequencyChanges><FrequencyChange><Frequency dt:dt="r8">2699970000</Frequency><Timestamp dt:dt="r8">252560672445083</Timestamp><Current …	좌우반구com(split BVF)_2-029-1	60.021	1.0.0.165	1	-44061512	Professional	2.0.10.242	2.0.10.353	06-05-2021	2021-06-05 오전 7:20:17	16:20:17	2.0.10.248	28	1	{/}	책임	책	임	94	1	28	NULL	NULL	NULL	NULL	NULL	NULL	KSY2	List1	NULL	NULL	NULL	NULL	NULL	NULL	NULL	NULL	NULL	1	{/}	0	4	103094	0	{/}	409
좌우반구com(split BVF)_2	29	1	<?xml version="1.0"?>\n<Clock xmlns:dt="urn:schemas-microsoft-com:datatypes"><Description dt:dt="string">E-Prime Primary Realtime Clock</Description><StartTime><Timestamp dt:dt="int">0</Timestamp><DateUtc dt:dt="string">2021-06-05T07:20:17Z</DateUtc></StartTime><FrequencyChanges><FrequencyChange><Frequency dt:dt="r8">2699970000</Frequency><Timestamp dt:dt="r8">252560672445083</Timestamp><Current …	좌우반구com(split BVF)_2-029-1	60.021	1.0.0.165	1	-44061512	Professional	2.0.10.242	2.0.10.353	06-05-2021	2021-06-05 오전 7:20:17	16:20:17	2.0.10.248	74	2	z	책희	책	희	26	1	74	NULL	NULL	NULL	NULL	NULL	NULL	KSY2	List1	NULL	NULL	NULL	NULL	NULL	NULL	NULL	NULL	NULL	1	z	0	3	227400	0	z	566
좌우반구com(split BVF)_2	29	1	<?xml version="1.0"?>\n<Clock xmlns:dt="urn:schemas-microsoft-com:datatypes"><Description dt:dt="string">E-Prime Primary Realtime Clock</Description><StartTime><Timestamp dt:dt="int">0</Timestamp><DateUtc dt:dt="string">2021-06-05T07:20:17Z</DateUtc></StartTime><FrequencyChanges><FrequencyChange><Frequency dt:dt="r8">2699970000</Frequency><Timestamp dt:dt="r8">252560672445083</Timestamp><Current …	좌우반구com(split BVF)_2-029-1	60.021	1.0.0.165	1	-44061512	Professional	2.0.10.242	2.0.10.353	06-05-2021	2021-06-05 오전 7:20:17	16:20:17	2.0.10.248	347	2	z	청휘	청	휘	NULL	NULL	NULL	NULL	NULL	NULL	106	1	83	KSY3	List3	NULL	NULL	NULL	NULL	NULL	NULL	NULL	NULL	NULL	1	z	0	3	986034	0	z	450
좌우반구com(split BVF)_2	29	1	<?xml version="1.0"?>\n<Clock xmlns:dt="urn:schemas-microsoft-com:datatypes"><Description dt:dt="string">E-Prime Primary Realtime Clock</Description><StartTime><Timestamp dt:dt="int">0</Timestamp><DateUtc dt:dt="string">2021-06-05T07:20:17Z</DateUtc></StartTime><FrequencyChanges><FrequencyChange><Frequency dt:dt="r8">2699970000</Frequency><Timestamp dt:dt="r8">252560672445083</Timestamp><Current …	좌우반구com(split BVF)_2-029-1	60.021	1.0.0.165	1	-44061512	Professional	2.0.10.242	2.0.10.353	06-05-2021	2021-06-05 오전 7:20:17	16:20:17	2.0.10.248	282	2	z	체행	체	행	NULL	NULL	NULL	NULL	NULL	NULL	97	1	18	KSY3	List3	NULL	NULL	NULL	NULL	NULL	NULL	NULL	NULL	NULL	1	z	0	3	805714	0	z	628
좌우반구com(split BVF)_2	29	1	<?xml version="1.0"?>\n<Clock xmlns:dt="urn:schemas-microsoft-com:datatypes"><Description dt:dt="string">E-Prime Primary Realtime Clock</Description><StartTime><Timestamp dt:dt="int">0</Timestamp><DateUtc dt:dt="string">2021-06-05T07:20:17Z</DateUtc></StartTime><FrequencyChanges><FrequencyChange><Frequency dt:dt="r8">2699970000</Frequency><Timestamp dt:dt="r8">252560672445083</Timestamp><Current …	좌우반구com(split BVF)_2-029-1	60.021	1.0.0.165	1	-44061512	Professional	2.0.10.242	2.0.10.353	06-05-2021	2021-06-05 오전 7:20:17	16:20:17	2.0.10.248	123	1	{/}	체험	체	험	38	1	123	NULL	NULL	NULL	NULL	NULL	NULL	KSY2	List1	NULL	NULL	NULL	NULL	NULL	NULL	NULL	NULL	NULL	1	{/}	0	3	359104	0	{/}	476
좌우반구com(split BVF)_2	29	1	<?xml version="1.0"?>\n<Clock xmlns:dt="urn:schemas-microsoft-com:datatypes"><Description dt:dt="string">E-Prime Primary Realtime Clock</Description><StartTime><Timestamp dt:dt="int">0</Timestamp><DateUtc dt:dt="string">2021-06-05T07:20:17Z</DateUtc></StartTime><FrequencyChanges><FrequencyChange><Frequency dt:dt="r8">2699970000</Frequency><Timestamp dt:dt="r8">252560672445083</Timestamp><Current …	좌우반구com(split BVF)_2-029-1	60.021	1.0.0.165	1	-44061512	Professional	2.0.10.242	2.0.10.353	06-05-2021	2021-06-05 오전 7:20:17	16:20:17	2.0.10.248	357	1	{/}	최고	최	고	NULL	NULL	NULL	NULL	NULL	NULL	15	1	93	KSY2	List3	NULL	NULL	NULL	NULL	NULL	NULL	NULL	NULL	NULL	1	{/}	0	3	1013308	0	{/}	512
좌우반구com(split BVF)_2	29	1	<?xml version="1.0"?>\n<Clock xmlns:dt="urn:schemas-microsoft-com:datatypes"><Description dt:dt="string">E-Prime Primary Realtime Clock</Description><StartTime><Timestamp dt:dt="int">0</Timestamp><DateUtc dt:dt="string">2021-06-05T07:20:17Z</DateUtc></StartTime><FrequencyChanges><FrequencyChange><Frequency dt:dt="r8">2699970000</Frequency><Timestamp dt:dt="r8">252560672445083</Timestamp><Current …	좌우반구com(split BVF)_2-029-1	60.021	1.0.0.165	1	-44061512	Professional	2.0.10.242	2.0.10.353	06-05-2021	2021-06-05 오전 7:20:17	16:20:17	2.0.10.248	199	2	z	최여	최	여	NULL	NULL	NULL	63	1	67	NULL	NULL	NULL	KSY3	List2	NULL	NULL	NULL	NULL	NULL	NULL	NULL	NULL	NULL	1	z	0	4	574462	0	z	571
좌우반구com(split BVF)_2	29	1	<?xml version="1.0"?>\n<Clock xmlns:dt="urn:schemas-microsoft-com:datatypes"><Description dt:dt="string">E-Prime Primary Realtime Clock</Description><StartTime><Timestamp dt:dt="int">0</Timestamp><DateUtc dt:dt="string">2021-06-05T07:20:17Z</DateUtc></StartTime><FrequencyChanges><FrequencyChange><Frequency dt:dt="r8">2699970000</Frequency><Timestamp dt:dt="r8">252560672445083</Timestamp><Current …	좌우반구com(split BVF)_2-029-1	60.021	1.0.0.165	1	-44061512	Professional	2.0.10.242	2.0.10.353	06-05-2021	2021-06-05 오전 7:20:17	16:20:17	2.0.10.248	238	2	z	최횟	최	횟	NULL	NULL	NULL	31	1	106	NULL	NULL	NULL	KSY3	List2	NULL	NULL	NULL	NULL	NULL	NULL	NULL	NULL	NULL	1	z	0	3	679275	0	z	573
좌우반구com(split BVF)_2	29	1	<?xml version="1.0"?>\n<Clock xmlns:dt="urn:schemas-microsoft-com:datatypes"><Description dt:dt="string">E-Prime Primary Realtime Clock</Description><StartTime><Timestamp dt:dt="int">0</Timestamp><DateUtc dt:dt="string">2021-06-05T07:20:17Z</DateUtc></StartTime><FrequencyChanges><FrequencyChange><Frequency dt:dt="r8">2699970000</Frequency><Timestamp dt:dt="r8">252560672445083</Timestamp><Current …	좌우반구com(split BVF)_2-029-1	60.021	1.0.0.165	1	-44061512	Professional	2.0.10.242	2.0.10.353	06-05-2021	2021-06-05 오전 7:20:17	16:20:17	2.0.10.248	19	2	z	축허	축	허	64	1	19	NULL	NULL	NULL	NULL	NULL	NULL	KSY	List1	0		1	-1	77902	184		0	0	1	z	0	4	78086	0	z	667
좌우반구com(split BVF)_2	29	1	<?xml version="1.0"?>\n<Clock xmlns:dt="urn:schemas-microsoft-com:datatypes"><Description dt:dt="string">E-Prime Primary Realtime Clock</Description><StartTime><Timestamp dt:dt="int">0</Timestamp><DateUtc dt:dt="string">2021-06-05T07:20:17Z</DateUtc></StartTime><FrequencyChanges><FrequencyChange><Frequency dt:dt="r8">2699970000</Frequency><Timestamp dt:dt="r8">252560672445083</Timestamp><Current …	좌우반구com(split BVF)_2-029-1	60.021	1.0.0.165	1	-44061512	Professional	2.0.10.242	2.0.10.353	06-05-2021	2021-06-05 오전 7:20:17	16:20:17	2.0.10.248	196	2	z	축헤	축	헤	NULL	NULL	NULL	56	1	64	NULL	NULL	NULL	KSY	List2	0		0	-1	566031	184		0	0	1	z	0	4	566215	0	z	594
좌우반구com(split BVF)_2	29	1	<?xml version="1.0"?>\n<Clock xmlns:dt="urn:schemas-microsoft-com:datatypes"><Description dt:dt="string">E-Prime Primary Realtime Clock</Description><StartTime><Timestamp dt:dt="int">0</Timestamp><DateUtc dt:dt="string">2021-06-05T07:20:17Z</DateUtc></StartTime><FrequencyChanges><FrequencyChange><Frequency dt:dt="r8">2699970000</Frequency><Timestamp dt:dt="r8">252560672445083</Timestamp><Current …	좌우반구com(split BVF)_2-029-1	60.021	1.0.0.165	1	-44061512	Professional	2.0.10.242	2.0.10.353	06-05-2021	2021-06-05 오전 7:20:17	16:20:17	2.0.10.248	249	2	z	축희	축	희	NULL	NULL	NULL	75	1	117	NULL	NULL	NULL	KSY2	List2	NULL	NULL	NULL	NULL	NULL	NULL	NULL	NULL	NULL	1	z	0	3	709231	0	z	409
좌우반구com(split BVF)_2	29	1	<?xml version="1.0"?>\n<Clock xmlns:dt="urn:schemas-microsoft-com:datatypes"><Description dt:dt="string">E-Prime Primary Realtime Clock</Description><StartTime><Timestamp dt:dt="int">0</Timestamp><DateUtc dt:dt="string">2021-06-05T07:20:17Z</DateUtc></StartTime><FrequencyChanges><FrequencyChange><Frequency dt:dt="r8">2699970000</Frequency><Timestamp dt:dt="r8">252560672445083</Timestamp><Current …	좌우반구com(split BVF)_2-029-1	60.021	1.0.0.165	1	-44061512	Professional	2.0.10.242	2.0.10.353	06-05-2021	2021-06-05 오전 7:20:17	16:20:17	2.0.10.248	13	2	z	측개	측	개	7	1	13	NULL	NULL	NULL	NULL	NULL	NULL	KSY	List1	0		0	-1	61358	183		0	0	1	z	1	3	61541	0	z	539
좌우반구com(split BVF)_2	29	1	<?xml version="1.0"?>\n<Clock xmlns:dt="urn:schemas-microsoft-com:datatypes"><Description dt:dt="string">E-Prime Primary Realtime Clock</Description><StartTime><Timestamp dt:dt="int">0</Timestamp><DateUtc dt:dt="string">2021-06-05T07:20:17Z</DateUtc></StartTime><FrequencyChanges><FrequencyChange><Frequency dt:dt="r8">2699970000</Frequency><Timestamp dt:dt="r8">252560672445083</Timestamp><Current …	좌우반구com(split BVF)_2-029-1	60.021	1.0.0.165	1	-44061512	Professional	2.0.10.242	2.0.10.353	06-05-2021	2021-06-05 오전 7:20:17	16:20:17	2.0.10.248	89	1	{/}	치안	치	안	44	1	89	NULL	NULL	NULL	NULL	NULL	NULL	KSY2	List1	NULL	NULL	NULL	NULL	NULL	NULL	NULL	NULL	NULL	1	{/}	0	3	267736	0	{/}	493
좌우반구com(split BVF)_2	29	1	<?xml version="1.0"?>\n<Clock xmlns:dt="urn:schemas-microsoft-com:datatypes"><Description dt:dt="string">E-Prime Primary Realtime Clock</Description><StartTime><Timestamp dt:dt="int">0</Timestamp><DateUtc dt:dt="string">2021-06-05T07:20:17Z</DateUtc></StartTime><FrequencyChanges><FrequencyChange><Frequency dt:dt="r8">2699970000</Frequency><Timestamp dt:dt="r8">252560672445083</Timestamp><Current …	좌우반구com(split BVF)_2-029-1	60.021	1.0.0.165	1	-44061512	Professional	2.0.10.242	2.0.10.353	06-05-2021	2021-06-05 오전 7:20:17	16:20:17	2.0.10.248	384	2	z	치책	치	책	NULL	NULL	NULL	NULL	NULL	NULL	33	1	120	KSY3	List3	NULL	NULL	NULL	NULL	NULL	NULL	NULL	NULL	NULL	1	z	1	3	1087798	0	z	725
좌우반구com(split BVF)_2	29	1	<?xml version="1.0"?>\n<Clock xmlns:dt="urn:schemas-microsoft-com:datatypes"><Description dt:dt="string">E-Prime Primary Realtime Clock</Description><StartTime><Timestamp dt:dt="int">0</Timestamp><DateUtc dt:dt="string">2021-06-05T07:20:17Z</DateUtc></StartTime><FrequencyChanges><FrequencyChange><Frequency dt:dt="r8">2699970000</Frequency><Timestamp dt:dt="r8">252560672445083</Timestamp><Current …	좌우반구com(split BVF)_2-029-1	60.021	1.0.0.165	1	-44061512	Professional	2.0.10.242	2.0.10.353	06-05-2021	2021-06-05 오전 7:20:17	16:20:17	2.0.10.248	350	2	z	치향	치	향	NULL	NULL	NULL	NULL	NULL	NULL	52	1	86	KSY3	List3	NULL	NULL	NULL	NULL	NULL	NULL	NULL	NULL	NULL	1	z	0	3	994198	0	z	727
좌우반구com(split BVF)_2	29	1	<?xml version="1.0"?>\n<Clock xmlns:dt="urn:schemas-microsoft-com:datatypes"><Description dt:dt="string">E-Prime Primary Realtime Clock</Description><StartTime><Timestamp dt:dt="int">0</Timestamp><DateUtc dt:dt="string">2021-06-05T07:20:17Z</DateUtc></StartTime><FrequencyChanges><FrequencyChange><Frequency dt:dt="r8">2699970000</Frequency><Timestamp dt:dt="r8">252560672445083</Timestamp><Current …	좌우반구com(split BVF)_2-029-1	60.021	1.0.0.165	1	-44061512	Professional	2.0.10.242	2.0.10.353	06-05-2021	2021-06-05 오전 7:20:17	16:20:17	2.0.10.248	5	1	{/}	타격	타	격	35	1	5	NULL	NULL	NULL	NULL	NULL	NULL	KSY2	List1	NULL	NULL	NULL	NULL	NULL	NULL	NULL	NULL	NULL	1	{/}	0	4	39033	0	{/}	511
좌우반구com(split BVF)_2	29	1	<?xml version="1.0"?>\n<Clock xmlns:dt="urn:schemas-microsoft-com:datatypes"><Description dt:dt="string">E-Prime Primary Realtime Clock</Description><StartTime><Timestamp dt:dt="int">0</Timestamp><DateUtc dt:dt="string">2021-06-05T07:20:17Z</DateUtc></StartTime><FrequencyChanges><FrequencyChange><Frequency dt:dt="r8">2699970000</Frequency><Timestamp dt:dt="r8">252560672445083</Timestamp><Current …	좌우반구com(split BVF)_2-029-1	60.021	1.0.0.165	1	-44061512	Professional	2.0.10.242	2.0.10.353	06-05-2021	2021-06-05 오전 7:20:17	16:20:17	2.0.10.248	395	1	{/}	탈퇴	탈	퇴	NULL	NULL	NULL	NULL	NULL	NULL	61	1	131	KSY2	List3	NULL	NULL	NULL	NULL	NULL	NULL	NULL	NULL	NULL	1	{/}	1	3	1119137	0	{/}	753
좌우반구com(split BVF)_2	29	1	<?xml version="1.0"?>\n<Clock xmlns:dt="urn:schemas-microsoft-com:datatypes"><Description dt:dt="string">E-Prime Primary Realtime Clock</Description><StartTime><Timestamp dt:dt="int">0</Timestamp><DateUtc dt:dt="string">2021-06-05T07:20:17Z</DateUtc></StartTime><FrequencyChanges><FrequencyChange><Frequency dt:dt="r8">2699970000</Frequency><Timestamp dt:dt="r8">252560672445083</Timestamp><Current …	좌우반구com(split BVF)_2-029-1	60.021	1.0.0.165	1	-44061512	Professional	2.0.10.242	2.0.10.353	06-05-2021	2021-06-05 오전 7:20:17	16:20:17	2.0.10.248	202	2	z	태스	태	스	NULL	NULL	NULL	85	1	70	NULL	NULL	NULL	KSY3	List2	NULL	NULL	NULL	NULL	NULL	NULL	NULL	NULL	NULL	1	z	0	3	582609	0	z	472
좌우반구com(split BVF)_2	29	1	<?xml version="1.0"?>\n<Clock xmlns:dt="urn:schemas-microsoft-com:datatypes"><Description dt:dt="string">E-Prime Primary Realtime Clock</Description><StartTime><Timestamp dt:dt="int">0</Timestamp><DateUtc dt:dt="string">2021-06-05T07:20:17Z</DateUtc></StartTime><FrequencyChanges><FrequencyChange><Frequency dt:dt="r8">2699970000</Frequency><Timestamp dt:dt="r8">252560672445083</Timestamp><Current …	좌우반구com(split BVF)_2-029-1	60.021	1.0.0.165	1	-44061512	Professional	2.0.10.242	2.0.10.353	06-05-2021	2021-06-05 오전 7:20:17	16:20:17	2.0.10.248	149	1	{/}	택시	택	시	NULL	NULL	NULL	22	1	17	NULL	NULL	NULL	KSY2	List2	NULL	NULL	NULL	NULL	NULL	NULL	NULL	NULL	NULL	1	{/}	0	3	437010	0	{/}	873
좌우반구com(split BVF)_2	29	1	<?xml version="1.0"?>\n<Clock xmlns:dt="urn:schemas-microsoft-com:datatypes"><Description dt:dt="string">E-Prime Primary Realtime Clock</Description><StartTime><Timestamp dt:dt="int">0</Timestamp><DateUtc dt:dt="string">2021-06-05T07:20:17Z</DateUtc></StartTime><FrequencyChanges><FrequencyChange><Frequency dt:dt="r8">2699970000</Frequency><Timestamp dt:dt="r8">252560672445083</Timestamp><Current …	좌우반구com(split BVF)_2-029-1	60.021	1.0.0.165	1	-44061512	Professional	2.0.10.242	2.0.10.353	06-05-2021	2021-06-05 오전 7:20:17	16:20:17	2.0.10.248	224	2	z	택정	택	정	NULL	NULL	NULL	122	1	92	NULL	NULL	NULL	KSY3	List2	NULL	NULL	NULL	NULL	NULL	NULL	NULL	NULL	NULL	1	z	0	3	641255	0	z	585
좌우반구com(split BVF)_2	29	1	<?xml version="1.0"?>\n<Clock xmlns:dt="urn:schemas-microsoft-com:datatypes"><Description dt:dt="string">E-Prime Primary Realtime Clock</Description><StartTime><Timestamp dt:dt="int">0</Timestamp><DateUtc dt:dt="string">2021-06-05T07:20:17Z</DateUtc></StartTime><FrequencyChanges><FrequencyChange><Frequency dt:dt="r8">2699970000</Frequency><Timestamp dt:dt="r8">252560672445083</Timestamp><Current …	좌우반구com(split BVF)_2-029-1	60.021	1.0.0.165	1	-44061512	Professional	2.0.10.242	2.0.10.353	06-05-2021	2021-06-05 오전 7:20:17	16:20:17	2.0.10.248	321	2	z	통락	통	락	NULL	NULL	NULL	NULL	NULL	NULL	67	1	57	KSY2	List3	NULL	NULL	NULL	NULL	NULL	NULL	NULL	NULL	NULL	1	z	0	3	913726	0	z	535
좌우반구com(split BVF)_2	29	1	<?xml version="1.0"?>\n<Clock xmlns:dt="urn:schemas-microsoft-com:datatypes"><Description dt:dt="string">E-Prime Primary Realtime Clock</Description><StartTime><Timestamp dt:dt="int">0</Timestamp><DateUtc dt:dt="string">2021-06-05T07:20:17Z</DateUtc></StartTime><FrequencyChanges><FrequencyChange><Frequency dt:dt="r8">2699970000</Frequency><Timestamp dt:dt="r8">252560672445083</Timestamp><Current …	좌우반구com(split BVF)_2-029-1	60.021	1.0.0.165	1	-44061512	Professional	2.0.10.242	2.0.10.353	06-05-2021	2021-06-05 오전 7:20:17	16:20:17	2.0.10.248	284	2	z	통록	통	록	NULL	NULL	NULL	NULL	NULL	NULL	71	1	20	KSY	List3	0		0	-1	810912	183		0	0	1	z	1	3	811095	0	z	535
좌우반구com(split BVF)_2	29	1	<?xml version="1.0"?>\n<Clock xmlns:dt="urn:schemas-microsoft-com:datatypes"><Description dt:dt="string">E-Prime Primary Realtime Clock</Description><StartTime><Timestamp dt:dt="int">0</Timestamp><DateUtc dt:dt="string">2021-06-05T07:20:17Z</DateUtc></StartTime><FrequencyChanges><FrequencyChange><Frequency dt:dt="r8">2699970000</Frequency><Timestamp dt:dt="r8">252560672445083</Timestamp><Current …	좌우반구com(split BVF)_2-029-1	60.021	1.0.0.165	1	-44061512	Professional	2.0.10.242	2.0.10.353	06-05-2021	2021-06-05 오전 7:20:17	16:20:17	2.0.10.248	138	2	z	통류	통	류	NULL	NULL	NULL	90	1	6	NULL	NULL	NULL	KSY	List2	0		1	-1	406920	184		0	0	1	z	0	4	407104	0	z	691
좌우반구com(split BVF)_2	29	1	<?xml version="1.0"?>\n<Clock xmlns:dt="urn:schemas-microsoft-com:datatypes"><Description dt:dt="string">E-Prime Primary Realtime Clock</Description><StartTime><Timestamp dt:dt="int">0</Timestamp><DateUtc dt:dt="string">2021-06-05T07:20:17Z</DateUtc></StartTime><FrequencyChanges><FrequencyChange><Frequency dt:dt="r8">2699970000</Frequency><Timestamp dt:dt="r8">252560672445083</Timestamp><Current …	좌우반구com(split BVF)_2-029-1	60.021	1.0.0.165	1	-44061512	Professional	2.0.10.242	2.0.10.353	06-05-2021	2021-06-05 오전 7:20:17	16:20:17	2.0.10.248	141	2	z	퇴착	퇴	착	NULL	NULL	NULL	47	1	9	NULL	NULL	NULL	KSY	List2	0		0	-1	415134	183		0	0	1	z	1	3	415317	0	z	710
좌우반구com(split BVF)_2	29	1	<?xml version="1.0"?>\n<Clock xmlns:dt="urn:schemas-microsoft-com:datatypes"><Description dt:dt="string">E-Prime Primary Realtime Clock</Description><StartTime><Timestamp dt:dt="int">0</Timestamp><DateUtc dt:dt="string">2021-06-05T07:20:17Z</DateUtc></StartTime><FrequencyChanges><FrequencyChange><Frequency dt:dt="r8">2699970000</Frequency><Timestamp dt:dt="r8">252560672445083</Timestamp><Current …	좌우반구com(split BVF)_2-029-1	60.021	1.0.0.165	1	-44061512	Professional	2.0.10.242	2.0.10.353	06-05-2021	2021-06-05 오전 7:20:17	16:20:17	2.0.10.248	250	1	{/}	판단	판	단	NULL	NULL	NULL	86	1	118	NULL	NULL	NULL	KSY2	List2	NULL	NULL	NULL	NULL	NULL	NULL	NULL	NULL	NULL	0	{/}	0	3	711847	0	z	296
좌우반구com(split BVF)_2	29	1	<?xml version="1.0"?>\n<Clock xmlns:dt="urn:schemas-microsoft-com:datatypes"><Description dt:dt="string">E-Prime Primary Realtime Clock</Description><StartTime><Timestamp dt:dt="int">0</Timestamp><DateUtc dt:dt="string">2021-06-05T07:20:17Z</DateUtc></StartTime><FrequencyChanges><FrequencyChange><Frequency dt:dt="r8">2699970000</Frequency><Timestamp dt:dt="r8">252560672445083</Timestamp><Current …	좌우반구com(split BVF)_2-029-1	60.021	1.0.0.165	1	-44061512	Professional	2.0.10.242	2.0.10.353	06-05-2021	2021-06-05 오전 7:20:17	16:20:17	2.0.10.248	25	1	{/}	판매	판	매	132	1	25	NULL	NULL	NULL	NULL	NULL	NULL	KSY2	List1	NULL	NULL	NULL	NULL	NULL	NULL	NULL	NULL	NULL	1	{/}	0	3	94863	0	{/}	584
좌우반구com(split BVF)_2	29	1	<?xml version="1.0"?>\n<Clock xmlns:dt="urn:schemas-microsoft-com:datatypes"><Description dt:dt="string">E-Prime Primary Realtime Clock</Description><StartTime><Timestamp dt:dt="int">0</Timestamp><DateUtc dt:dt="string">2021-06-05T07:20:17Z</DateUtc></StartTime><FrequencyChanges><FrequencyChange><Frequency dt:dt="r8">2699970000</Frequency><Timestamp dt:dt="r8">252560672445083</Timestamp><Current …	좌우반구com(split BVF)_2-029-1	60.021	1.0.0.165	1	-44061512	Professional	2.0.10.242	2.0.10.353	06-05-2021	2021-06-05 오전 7:20:17	16:20:17	2.0.10.248	393	1	{/}	표현	표	현	NULL	NULL	NULL	NULL	NULL	NULL	14	1	129	KSY2	List3	NULL	NULL	NULL	NULL	NULL	NULL	NULL	NULL	NULL	1	{/}	0	3	1113606	0	{/}	572
좌우반구com(split BVF)_2	29	1	<?xml version="1.0"?>\n<Clock xmlns:dt="urn:schemas-microsoft-com:datatypes"><Description dt:dt="string">E-Prime Primary Realtime Clock</Description><StartTime><Timestamp dt:dt="int">0</Timestamp><DateUtc dt:dt="string">2021-06-05T07:20:17Z</DateUtc></StartTime><FrequencyChanges><FrequencyChange><Frequency dt:dt="r8">2699970000</Frequency><Timestamp dt:dt="r8">252560672445083</Timestamp><Current …	좌우반구com(split BVF)_2-029-1	60.021	1.0.0.165	1	-44061512	Professional	2.0.10.242	2.0.10.353	06-05-2021	2021-06-05 오전 7:20:17	16:20:17	2.0.10.248	26	2	z	품결	품	결	123	1	26	NULL	NULL	NULL	NULL	NULL	NULL	KSY	List1	0		0	-1	97462	183		0	0	0	z	1	3	97645	0	{/}	434
좌우반구com(split BVF)_2	29	1	<?xml version="1.0"?>\n<Clock xmlns:dt="urn:schemas-microsoft-com:datatypes"><Description dt:dt="string">E-Prime Primary Realtime Clock</Description><StartTime><Timestamp dt:dt="int">0</Timestamp><DateUtc dt:dt="string">2021-06-05T07:20:17Z</DateUtc></StartTime><FrequencyChanges><FrequencyChange><Frequency dt:dt="r8">2699970000</Frequency><Timestamp dt:dt="r8">252560672445083</Timestamp><Current …	좌우반구com(split BVF)_2-029-1	60.021	1.0.0.165	1	-44061512	Professional	2.0.10.242	2.0.10.353	06-05-2021	2021-06-05 오전 7:20:17	16:20:17	2.0.10.248	207	2	z	필관	필	관	NULL	NULL	NULL	52	1	75	NULL	NULL	NULL	KSY	List2	0		0	-1	595471	183		0	0	1	z	0	3	595654	0	z	523
좌우반구com(split BVF)_2	29	1	<?xml version="1.0"?>\n<Clock xmlns:dt="urn:schemas-microsoft-com:datatypes"><Description dt:dt="string">E-Prime Primary Realtime Clock</Description><StartTime><Timestamp dt:dt="int">0</Timestamp><DateUtc dt:dt="string">2021-06-05T07:20:17Z</DateUtc></StartTime><FrequencyChanges><FrequencyChange><Frequency dt:dt="r8">2699970000</Frequency><Timestamp dt:dt="r8">252560672445083</Timestamp><Current …	좌우반구com(split BVF)_2-029-1	60.021	1.0.0.165	1	-44061512	Professional	2.0.10.242	2.0.10.353	06-05-2021	2021-06-05 오전 7:20:17	16:20:17	2.0.10.248	204	1	{/}	필수	필	수	NULL	NULL	NULL	97	1	72	NULL	NULL	NULL	KSY2	List2	NULL	NULL	NULL	NULL	NULL	NULL	NULL	NULL	NULL	1	{/}	0	3	588057	0	{/}	328
좌우반구com(split BVF)_2	29	1	<?xml version="1.0"?>\n<Clock xmlns:dt="urn:schemas-microsoft-com:datatypes"><Description dt:dt="string">E-Prime Primary Realtime Clock</Description><StartTime><Timestamp dt:dt="int">0</Timestamp><DateUtc dt:dt="string">2021-06-05T07:20:17Z</DateUtc></StartTime><FrequencyChanges><FrequencyChange><Frequency dt:dt="r8">2699970000</Frequency><Timestamp dt:dt="r8">252560672445083</Timestamp><Current …	좌우반구com(split BVF)_2-029-1	60.021	1.0.0.165	1	-44061512	Professional	2.0.10.242	2.0.10.353	06-05-2021	2021-06-05 오전 7:20:17	16:20:17	2.0.10.248	262	1	{/}	핑계	핑	계	NULL	NULL	NULL	101	1	130	NULL	NULL	NULL	KSY2	List2	NULL	NULL	NULL	NULL	NULL	NULL	NULL	NULL	NULL	1	{/}	0	3	744252	0	{/}	619
좌우반구com(split BVF)_2	29	1	<?xml version="1.0"?>\n<Clock xmlns:dt="urn:schemas-microsoft-com:datatypes"><Description dt:dt="string">E-Prime Primary Realtime Clock</Description><StartTime><Timestamp dt:dt="int">0</Timestamp><DateUtc dt:dt="string">2021-06-05T07:20:17Z</DateUtc></StartTime><FrequencyChanges><FrequencyChange><Frequency dt:dt="r8">2699970000</Frequency><Timestamp dt:dt="r8">252560672445083</Timestamp><Current …	좌우반구com(split BVF)_2-029-1	60.021	1.0.0.165	1	-44061512	Professional	2.0.10.242	2.0.10.353	06-05-2021	2021-06-05 오전 7:20:17	16:20:17	2.0.10.248	129	2	z	핑품	핑	품	66	1	129	NULL	NULL	NULL	NULL	NULL	NULL	KSY3	List1	NULL	NULL	NULL	NULL	NULL	NULL	NULL	NULL	NULL	1	z	0	3	374998	0	z	582
좌우반구com(split BVF)_2	29	1	<?xml version="1.0"?>\n<Clock xmlns:dt="urn:schemas-microsoft-com:datatypes"><Description dt:dt="string">E-Prime Primary Realtime Clock</Description><StartTime><Timestamp dt:dt="int">0</Timestamp><DateUtc dt:dt="string">2021-06-05T07:20:17Z</DateUtc></StartTime><FrequencyChanges><FrequencyChange><Frequency dt:dt="r8">2699970000</Frequency><Timestamp dt:dt="r8">252560672445083</Timestamp><Current …	좌우반구com(split BVF)_2-029-1	60.021	1.0.0.165	1	-44061512	Professional	2.0.10.242	2.0.10.353	06-05-2021	2021-06-05 오전 7:20:17	16:20:17	2.0.10.248	211	1	{/}	하나	하	나	NULL	NULL	NULL	14	1	79	NULL	NULL	NULL	KSY2	List2	NULL	NULL	NULL	NULL	NULL	NULL	NULL	NULL	NULL	1	{/}	0	4	606351	0	{/}	330
좌우반구com(split BVF)_2	29	1	<?xml version="1.0"?>\n<Clock xmlns:dt="urn:schemas-microsoft-com:datatypes"><Description dt:dt="string">E-Prime Primary Realtime Clock</Description><StartTime><Timestamp dt:dt="int">0</Timestamp><DateUtc dt:dt="string">2021-06-05T07:20:17Z</DateUtc></StartTime><FrequencyChanges><FrequencyChange><Frequency dt:dt="r8">2699970000</Frequency><Timestamp dt:dt="r8">252560672445083</Timestamp><Current …	좌우반구com(split BVF)_2-029-1	60.021	1.0.0.165	1	-44061512	Professional	2.0.10.242	2.0.10.353	06-05-2021	2021-06-05 오전 7:20:17	16:20:17	2.0.10.248	88	1	{/}	한계	한	계	33	1	88	NULL	NULL	NULL	NULL	NULL	NULL	KSY2	List1	NULL	NULL	NULL	NULL	NULL	NULL	NULL	NULL	NULL	1	{/}	0	4	264954	0	{/}	587
좌우반구com(split BVF)_2	29	1	<?xml version="1.0"?>\n<Clock xmlns:dt="urn:schemas-microsoft-com:datatypes"><Description dt:dt="string">E-Prime Primary Realtime Clock</Description><StartTime><Timestamp dt:dt="int">0</Timestamp><DateUtc dt:dt="string">2021-06-05T07:20:17Z</DateUtc></StartTime><FrequencyChanges><FrequencyChange><Frequency dt:dt="r8">2699970000</Frequency><Timestamp dt:dt="r8">252560672445083</Timestamp><Current …	좌우반구com(split BVF)_2-029-1	60.021	1.0.0.165	1	-44061512	Professional	2.0.10.242	2.0.10.353	06-05-2021	2021-06-05 오전 7:20:17	16:20:17	2.0.10.248	115	1	{/}	핵심	핵	심	98	1	115	NULL	NULL	NULL	NULL	NULL	NULL	KSY2	List1	NULL	NULL	NULL	NULL	NULL	NULL	NULL	NULL	NULL	1	{/}	0	3	337195	0	{/}	537
좌우반구com(split BVF)_2	29	1	<?xml version="1.0"?>\n<Clock xmlns:dt="urn:schemas-microsoft-com:datatypes"><Description dt:dt="string">E-Prime Primary Realtime Clock</Description><StartTime><Timestamp dt:dt="int">0</Timestamp><DateUtc dt:dt="string">2021-06-05T07:20:17Z</DateUtc></StartTime><FrequencyChanges><FrequencyChange><Frequency dt:dt="r8">2699970000</Frequency><Timestamp dt:dt="r8">252560672445083</Timestamp><Current …	좌우반구com(split BVF)_2-029-1	60.021	1.0.0.165	1	-44061512	Professional	2.0.10.242	2.0.10.353	06-05-2021	2021-06-05 오전 7:20:17	16:20:17	2.0.10.248	308	2	z	핵외	핵	외	NULL	NULL	NULL	NULL	NULL	NULL	113	1	44	KSY3	List3	NULL	NULL	NULL	NULL	NULL	NULL	NULL	NULL	NULL	1	z	0	3	877222	0	z	607
좌우반구com(split BVF)_2	29	1	<?xml version="1.0"?>\n<Clock xmlns:dt="urn:schemas-microsoft-com:datatypes"><Description dt:dt="string">E-Prime Primary Realtime Clock</Description><StartTime><Timestamp dt:dt="int">0</Timestamp><DateUtc dt:dt="string">2021-06-05T07:20:17Z</DateUtc></StartTime><FrequencyChanges><FrequencyChange><Frequency dt:dt="r8">2699970000</Frequency><Timestamp dt:dt="r8">252560672445083</Timestamp><Current …	좌우반구com(split BVF)_2-029-1	60.021	1.0.0.165	1	-44061512	Professional	2.0.10.242	2.0.10.353	06-05-2021	2021-06-05 오전 7:20:17	16:20:17	2.0.10.248	213	2	z	핵정	핵	정	NULL	NULL	NULL	88	1	81	NULL	NULL	NULL	KSY3	List2	NULL	NULL	NULL	NULL	NULL	NULL	NULL	NULL	NULL	1	z	0	3	611482	0	z	591
좌우반구com(split BVF)_2	29	1	<?xml version="1.0"?>\n<Clock xmlns:dt="urn:schemas-microsoft-com:datatypes"><Description dt:dt="string">E-Prime Primary Realtime Clock</Description><StartTime><Timestamp dt:dt="int">0</Timestamp><DateUtc dt:dt="string">2021-06-05T07:20:17Z</DateUtc></StartTime><FrequencyChanges><FrequencyChange><Frequency dt:dt="r8">2699970000</Frequency><Timestamp dt:dt="r8">252560672445083</Timestamp><Current …	좌우반구com(split BVF)_2-029-1	60.021	1.0.0.165	1	-44061512	Professional	2.0.10.242	2.0.10.353	06-05-2021	2021-06-05 오전 7:20:17	16:20:17	2.0.10.248	118	1	{/}	행보	행	보	1	1	118	NULL	NULL	NULL	NULL	NULL	NULL	KSY2	List1	NULL	NULL	NULL	NULL	NULL	NULL	NULL	NULL	NULL	1	{/}	0	3	345292	0	{/}	720
좌우반구com(split BVF)_2	29	1	<?xml version="1.0"?>\n<Clock xmlns:dt="urn:schemas-microsoft-com:datatypes"><Description dt:dt="string">E-Prime Primary Realtime Clock</Description><StartTime><Timestamp dt:dt="int">0</Timestamp><DateUtc dt:dt="string">2021-06-05T07:20:17Z</DateUtc></StartTime><FrequencyChanges><FrequencyChange><Frequency dt:dt="r8">2699970000</Frequency><Timestamp dt:dt="r8">252560672445083</Timestamp><Current …	좌우반구com(split BVF)_2-029-1	60.021	1.0.0.165	1	-44061512	Professional	2.0.10.242	2.0.10.353	06-05-2021	2021-06-05 오전 7:20:17	16:20:17	2.0.10.248	361	1	{/}	행운	행	운	NULL	NULL	NULL	NULL	NULL	NULL	21	1	97	KSY2	List3	NULL	NULL	NULL	NULL	NULL	NULL	NULL	NULL	NULL	1	{/}	0	3	1023954	0	{/}	473
좌우반구com(split BVF)_2	29	1	<?xml version="1.0"?>\n<Clock xmlns:dt="urn:schemas-microsoft-com:datatypes"><Description dt:dt="string">E-Prime Primary Realtime Clock</Description><StartTime><Timestamp dt:dt="int">0</Timestamp><DateUtc dt:dt="string">2021-06-05T07:20:17Z</DateUtc></StartTime><FrequencyChanges><FrequencyChange><Frequency dt:dt="r8">2699970000</Frequency><Timestamp dt:dt="r8">252560672445083</Timestamp><Current …	좌우반구com(split BVF)_2-029-1	60.021	1.0.0.165	1	-44061512	Professional	2.0.10.242	2.0.10.353	06-05-2021	2021-06-05 오전 7:20:17	16:20:17	2.0.10.248	293	2	z	행회	행	회	NULL	NULL	NULL	NULL	NULL	NULL	93	1	29	KSY3	List3	NULL	NULL	NULL	NULL	NULL	NULL	NULL	NULL	NULL	1	z	1	3	835953	0	z	645
좌우반구com(split BVF)_2	29	1	<?xml version="1.0"?>\n<Clock xmlns:dt="urn:schemas-microsoft-com:datatypes"><Description dt:dt="string">E-Prime Primary Realtime Clock</Description><StartTime><Timestamp dt:dt="int">0</Timestamp><DateUtc dt:dt="string">2021-06-05T07:20:17Z</DateUtc></StartTime><FrequencyChanges><FrequencyChange><Frequency dt:dt="r8">2699970000</Frequency><Timestamp dt:dt="r8">252560672445083</Timestamp><Current …	좌우반구com(split BVF)_2-029-1	60.021	1.0.0.165	1	-44061512	Professional	2.0.10.242	2.0.10.353	06-05-2021	2021-06-05 오전 7:20:17	16:20:17	2.0.10.248	113	1	{/}	향수	향	수	52	1	113	NULL	NULL	NULL	NULL	NULL	NULL	KSY2	List1	NULL	NULL	NULL	NULL	NULL	NULL	NULL	NULL	NULL	0	{/}	0	4	331947	0	z	329
좌우반구com(split BVF)_2	29	1	<?xml version="1.0"?>\n<Clock xmlns:dt="urn:schemas-microsoft-com:datatypes"><Description dt:dt="string">E-Prime Primary Realtime Clock</Description><StartTime><Timestamp dt:dt="int">0</Timestamp><DateUtc dt:dt="string">2021-06-05T07:20:17Z</DateUtc></StartTime><FrequencyChanges><FrequencyChange><Frequency dt:dt="r8">2699970000</Frequency><Timestamp dt:dt="r8">252560672445083</Timestamp><Current …	좌우반구com(split BVF)_2-029-1	60.021	1.0.0.165	1	-44061512	Professional	2.0.10.242	2.0.10.353	06-05-2021	2021-06-05 오전 7:20:17	16:20:17	2.0.10.248	20	2	z	향엄	향	엄	110	1	20	NULL	NULL	NULL	NULL	NULL	NULL	KSY3	List1	NULL	NULL	NULL	NULL	NULL	NULL	NULL	NULL	NULL	1	z	1	3	80951	0	z	689
좌우반구com(split BVF)_2	29	1	<?xml version="1.0"?>\n<Clock xmlns:dt="urn:schemas-microsoft-com:datatypes"><Description dt:dt="string">E-Prime Primary Realtime Clock</Description><StartTime><Timestamp dt:dt="int">0</Timestamp><DateUtc dt:dt="string">2021-06-05T07:20:17Z</DateUtc></StartTime><FrequencyChanges><FrequencyChange><Frequency dt:dt="r8">2699970000</Frequency><Timestamp dt:dt="r8">252560672445083</Timestamp><Current …	좌우반구com(split BVF)_2-029-1	60.021	1.0.0.165	1	-44061512	Professional	2.0.10.242	2.0.10.353	06-05-2021	2021-06-05 오전 7:20:17	16:20:17	2.0.10.248	246	2	z	허낌	허	낌	NULL	NULL	NULL	64	1	114	NULL	NULL	NULL	KSY2	List2	NULL	NULL	NULL	NULL	NULL	NULL	NULL	NULL	NULL	1	z	0	3	701317	0	z	507
좌우반구com(split BVF)_2	29	1	<?xml version="1.0"?>\n<Clock xmlns:dt="urn:schemas-microsoft-com:datatypes"><Description dt:dt="string">E-Prime Primary Realtime Clock</Description><StartTime><Timestamp dt:dt="int">0</Timestamp><DateUtc dt:dt="string">2021-06-05T07:20:17Z</DateUtc></StartTime><FrequencyChanges><FrequencyChange><Frequency dt:dt="r8">2699970000</Frequency><Timestamp dt:dt="r8">252560672445083</Timestamp><Current …	좌우반구com(split BVF)_2-029-1	60.021	1.0.0.165	1	-44061512	Professional	2.0.10.242	2.0.10.353	06-05-2021	2021-06-05 오전 7:20:17	16:20:17	2.0.10.248	270	1	{/}	허락	허	락	NULL	NULL	NULL	NULL	NULL	NULL	110	1	6	KSY2	List3	NULL	NULL	NULL	NULL	NULL	NULL	NULL	NULL	NULL	1	{/}	1	3	773025	0	{/}	454
좌우반구com(split BVF)_2	29	1	<?xml version="1.0"?>\n<Clock xmlns:dt="urn:schemas-microsoft-com:datatypes"><Description dt:dt="string">E-Prime Primary Realtime Clock</Description><StartTime><Timestamp dt:dt="int">0</Timestamp><DateUtc dt:dt="string">2021-06-05T07:20:17Z</DateUtc></StartTime><FrequencyChanges><FrequencyChange><Frequency dt:dt="r8">2699970000</Frequency><Timestamp dt:dt="r8">252560672445083</Timestamp><Current …	좌우반구com(split BVF)_2-029-1	60.021	1.0.0.165	1	-44061512	Professional	2.0.10.242	2.0.10.353	06-05-2021	2021-06-05 오전 7:20:17	16:20:17	2.0.10.248	148	2	z	허빈	허	빈	NULL	NULL	NULL	120	1	16	NULL	NULL	NULL	KSY3	List2	NULL	NULL	NULL	NULL	NULL	NULL	NULL	NULL	NULL	1	z	0	3	434211	0	z	600
좌우반구com(split BVF)_2	29	1	<?xml version="1.0"?>\n<Clock xmlns:dt="urn:schemas-microsoft-com:datatypes"><Description dt:dt="string">E-Prime Primary Realtime Clock</Description><StartTime><Timestamp dt:dt="int">0</Timestamp><DateUtc dt:dt="string">2021-06-05T07:20:17Z</DateUtc></StartTime><FrequencyChanges><FrequencyChange><Frequency dt:dt="r8">2699970000</Frequency><Timestamp dt:dt="r8">252560672445083</Timestamp><Current …	좌우반구com(split BVF)_2-029-1	60.021	1.0.0.165	1	-44061512	Professional	2.0.10.242	2.0.10.353	06-05-2021	2021-06-05 오전 7:20:17	16:20:17	2.0.10.248	98	2	z	헤오	헤	오	91	1	98	NULL	NULL	NULL	NULL	NULL	NULL	KSY2	List1	NULL	NULL	NULL	NULL	NULL	NULL	NULL	NULL	NULL	1	z	0	3	292327	0	z	326
좌우반구com(split BVF)_2	29	1	<?xml version="1.0"?>\n<Clock xmlns:dt="urn:schemas-microsoft-com:datatypes"><Description dt:dt="string">E-Prime Primary Realtime Clock</Description><StartTime><Timestamp dt:dt="int">0</Timestamp><DateUtc dt:dt="string">2021-06-05T07:20:17Z</DateUtc></StartTime><FrequencyChanges><FrequencyChange><Frequency dt:dt="r8">2699970000</Frequency><Timestamp dt:dt="r8">252560672445083</Timestamp><Current …	좌우반구com(split BVF)_2-029-1	60.021	1.0.0.165	1	-44061512	Professional	2.0.10.242	2.0.10.353	06-05-2021	2021-06-05 오전 7:20:17	16:20:17	2.0.10.248	147	1	{/}	현상	현	상	NULL	NULL	NULL	19	1	15	NULL	NULL	NULL	KSY2	List2	NULL	NULL	NULL	NULL	NULL	NULL	NULL	NULL	NULL	1	{/}	0	3	431462	0	{/}	549
좌우반구com(split BVF)_2	29	1	<?xml version="1.0"?>\n<Clock xmlns:dt="urn:schemas-microsoft-com:datatypes"><Description dt:dt="string">E-Prime Primary Realtime Clock</Description><StartTime><Timestamp dt:dt="int">0</Timestamp><DateUtc dt:dt="string">2021-06-05T07:20:17Z</DateUtc></StartTime><FrequencyChanges><FrequencyChange><Frequency dt:dt="r8">2699970000</Frequency><Timestamp dt:dt="r8">252560672445083</Timestamp><Current …	좌우반구com(split BVF)_2-029-1	60.021	1.0.0.165	1	-44061512	Professional	2.0.10.242	2.0.10.353	06-05-2021	2021-06-05 오전 7:20:17	16:20:17	2.0.10.248	337	1	{/}	협력	협	력	NULL	NULL	NULL	NULL	NULL	NULL	112	1	73	KSY2	List3	NULL	NULL	NULL	NULL	NULL	NULL	NULL	NULL	NULL	1	{/}	1	3	958510	0	{/}	430
좌우반구com(split BVF)_2	29	1	<?xml version="1.0"?>\n<Clock xmlns:dt="urn:schemas-microsoft-com:datatypes"><Description dt:dt="string">E-Prime Primary Realtime Clock</Description><StartTime><Timestamp dt:dt="int">0</Timestamp><DateUtc dt:dt="string">2021-06-05T07:20:17Z</DateUtc></StartTime><FrequencyChanges><FrequencyChange><Frequency dt:dt="r8">2699970000</Frequency><Timestamp dt:dt="r8">252560672445083</Timestamp><Current …	좌우반구com(split BVF)_2-029-1	60.021	1.0.0.165	1	-44061512	Professional	2.0.10.242	2.0.10.353	06-05-2021	2021-06-05 오전 7:20:17	16:20:17	2.0.10.248	73	2	z	협체	협	체	73	1	73	NULL	NULL	NULL	NULL	NULL	NULL	KSY	List1	0		0	0	224468	183		0	0	1	z	0	3	224651	0	z	547
좌우반구com(split BVF)_2	29	1	<?xml version="1.0"?>\n<Clock xmlns:dt="urn:schemas-microsoft-com:datatypes"><Description dt:dt="string">E-Prime Primary Realtime Clock</Description><StartTime><Timestamp dt:dt="int">0</Timestamp><DateUtc dt:dt="string">2021-06-05T07:20:17Z</DateUtc></StartTime><FrequencyChanges><FrequencyChange><Frequency dt:dt="r8">2699970000</Frequency><Timestamp dt:dt="r8">252560672445083</Timestamp><Current …	좌우반구com(split BVF)_2-029-1	60.021	1.0.0.165	1	-44061512	Professional	2.0.10.242	2.0.10.353	06-05-2021	2021-06-05 오전 7:20:17	16:20:17	2.0.10.248	255	1	{/}	형님	형	님	NULL	NULL	NULL	100	1	123	NULL	NULL	NULL	KSY2	List2	NULL	NULL	NULL	NULL	NULL	NULL	NULL	NULL	NULL	1	{/}	0	4	725226	0	{/}	597
좌우반구com(split BVF)_2	29	1	<?xml version="1.0"?>\n<Clock xmlns:dt="urn:schemas-microsoft-com:datatypes"><Description dt:dt="string">E-Prime Primary Realtime Clock</Description><StartTime><Timestamp dt:dt="int">0</Timestamp><DateUtc dt:dt="string">2021-06-05T07:20:17Z</DateUtc></StartTime><FrequencyChanges><FrequencyChange><Frequency dt:dt="r8">2699970000</Frequency><Timestamp dt:dt="r8">252560672445083</Timestamp><Current …	좌우반구com(split BVF)_2-029-1	60.021	1.0.0.165	1	-44061512	Professional	2.0.10.242	2.0.10.353	06-05-2021	2021-06-05 오전 7:20:17	16:20:17	2.0.10.248	396	2	z	형스	형	스	NULL	NULL	NULL	NULL	NULL	NULL	47	1	132	KSY	List3	0		0	-1	1121903	183		0	0	1	z	1	3	1122086	0	z	668
좌우반구com(split BVF)_2	29	1	<?xml version="1.0"?>\n<Clock xmlns:dt="urn:schemas-microsoft-com:datatypes"><Description dt:dt="string">E-Prime Primary Realtime Clock</Description><StartTime><Timestamp dt:dt="int">0</Timestamp><DateUtc dt:dt="string">2021-06-05T07:20:17Z</DateUtc></StartTime><FrequencyChanges><FrequencyChange><Frequency dt:dt="r8">2699970000</Frequency><Timestamp dt:dt="r8">252560672445083</Timestamp><Current …	좌우반구com(split BVF)_2-029-1	60.021	1.0.0.165	1	-44061512	Professional	2.0.10.242	2.0.10.353	06-05-2021	2021-06-05 오전 7:20:17	16:20:17	2.0.10.248	176	1	{/}	형태	형	태	NULL	NULL	NULL	44	1	44	NULL	NULL	NULL	KSY2	List2	NULL	NULL	NULL	NULL	NULL	NULL	NULL	NULL	NULL	0	{/}	1	3	511350	0	z	676
좌우반구com(split BVF)_2	29	1	<?xml version="1.0"?>\n<Clock xmlns:dt="urn:schemas-microsoft-com:datatypes"><Description dt:dt="string">E-Prime Primary Realtime Clock</Description><StartTime><Timestamp dt:dt="int">0</Timestamp><DateUtc dt:dt="string">2021-06-05T07:20:17Z</DateUtc></StartTime><FrequencyChanges><FrequencyChange><Frequency dt:dt="r8">2699970000</Frequency><Timestamp dt:dt="r8">252560672445083</Timestamp><Current …	좌우반구com(split BVF)_2-029-1	60.021	1.0.0.165	1	-44061512	Professional	2.0.10.242	2.0.10.353	06-05-2021	2021-06-05 오전 7:20:17	16:20:17	2.0.10.248	9	1	{/}	화력	화	력	30	1	9	NULL	NULL	NULL	NULL	NULL	NULL	KSY2	List1	NULL	NULL	NULL	NULL	NULL	NULL	NULL	NULL	NULL	1	{/}	0	4	50079	0	{/}	625
좌우반구com(split BVF)_2	29	1	<?xml version="1.0"?>\n<Clock xmlns:dt="urn:schemas-microsoft-com:datatypes"><Description dt:dt="string">E-Prime Primary Realtime Clock</Description><StartTime><Timestamp dt:dt="int">0</Timestamp><DateUtc dt:dt="string">2021-06-05T07:20:17Z</DateUtc></StartTime><FrequencyChanges><FrequencyChange><Frequency dt:dt="r8">2699970000</Frequency><Timestamp dt:dt="r8">252560672445083</Timestamp><Current …	좌우반구com(split BVF)_2-029-1	60.021	1.0.0.165	1	-44061512	Professional	2.0.10.242	2.0.10.353	06-05-2021	2021-06-05 오전 7:20:17	16:20:17	2.0.10.248	160	1	{/}	확률	확	률	NULL	NULL	NULL	92	1	28	NULL	NULL	NULL	KSY2	List2	NULL	NULL	NULL	NULL	NULL	NULL	NULL	NULL	NULL	1	{/}	0	3	467299	0	{/}	456
좌우반구com(split BVF)_2	29	1	<?xml version="1.0"?>\n<Clock xmlns:dt="urn:schemas-microsoft-com:datatypes"><Description dt:dt="string">E-Prime Primary Realtime Clock</Description><StartTime><Timestamp dt:dt="int">0</Timestamp><DateUtc dt:dt="string">2021-06-05T07:20:17Z</DateUtc></StartTime><FrequencyChanges><FrequencyChange><Frequency dt:dt="r8">2699970000</Frequency><Timestamp dt:dt="r8">252560672445083</Timestamp><Current …	좌우반구com(split BVF)_2-029-1	60.021	1.0.0.165	1	-44061512	Professional	2.0.10.242	2.0.10.353	06-05-2021	2021-06-05 오전 7:20:17	16:20:17	2.0.10.248	33	2	z	확압	확	압	9	1	33	NULL	NULL	NULL	NULL	NULL	NULL	KSY2	List1	NULL	NULL	NULL	NULL	NULL	NULL	NULL	NULL	NULL	1	z	0	3	116372	0	z	499
좌우반구com(split BVF)_2	29	1	<?xml version="1.0"?>\n<Clock xmlns:dt="urn:schemas-microsoft-com:datatypes"><Description dt:dt="string">E-Prime Primary Realtime Clock</Description><StartTime><Timestamp dt:dt="int">0</Timestamp><DateUtc dt:dt="string">2021-06-05T07:20:17Z</DateUtc></StartTime><FrequencyChanges><FrequencyChange><Frequency dt:dt="r8">2699970000</Frequency><Timestamp dt:dt="r8">252560672445083</Timestamp><Current …	좌우반구com(split BVF)_2-029-1	60.021	1.0.0.165	1	-44061512	Professional	2.0.10.242	2.0.10.353	06-05-2021	2021-06-05 오전 7:20:17	16:20:17	2.0.10.248	218	2	z	확축	확	축	NULL	NULL	NULL	18	1	86	NULL	NULL	NULL	KSY2	List2	NULL	NULL	NULL	NULL	NULL	NULL	NULL	NULL	NULL	1	z	0	3	624711	0	z	594
좌우반구com(split BVF)_2	29	1	<?xml version="1.0"?>\n<Clock xmlns:dt="urn:schemas-microsoft-com:datatypes"><Description dt:dt="string">E-Prime Primary Realtime Clock</Description><StartTime><Timestamp dt:dt="int">0</Timestamp><DateUtc dt:dt="string">2021-06-05T07:20:17Z</DateUtc></StartTime><FrequencyChanges><FrequencyChange><Frequency dt:dt="r8">2699970000</Frequency><Timestamp dt:dt="r8">252560672445083</Timestamp><Current …	좌우반구com(split BVF)_2-029-1	60.021	1.0.0.165	1	-44061512	Professional	2.0.10.242	2.0.10.353	06-05-2021	2021-06-05 오전 7:20:17	16:20:17	2.0.10.248	62	1	{/}	환경	환	경	61	1	62	NULL	NULL	NULL	NULL	NULL	NULL	KSY2	List1	NULL	NULL	NULL	NULL	NULL	NULL	NULL	NULL	NULL	1	{/}	1	3	194811	0	{/}	459
좌우반구com(split BVF)_2	29	1	<?xml version="1.0"?>\n<Clock xmlns:dt="urn:schemas-microsoft-com:datatypes"><Description dt:dt="string">E-Prime Primary Realtime Clock</Description><StartTime><Timestamp dt:dt="int">0</Timestamp><DateUtc dt:dt="string">2021-06-05T07:20:17Z</DateUtc></StartTime><FrequencyChanges><FrequencyChange><Frequency dt:dt="r8">2699970000</Frequency><Timestamp dt:dt="r8">252560672445083</Timestamp><Current …	좌우반구com(split BVF)_2-029-1	60.021	1.0.0.165	1	-44061512	Professional	2.0.10.242	2.0.10.353	06-05-2021	2021-06-05 오전 7:20:17	16:20:17	2.0.10.248	304	2	z	횟광	횟	광	NULL	NULL	NULL	NULL	NULL	NULL	50	1	40	KSY2	List3	NULL	NULL	NULL	NULL	NULL	NULL	NULL	NULL	NULL	1	z	0	3	866609	0	z	477
좌우반구com(split BVF)_2	29	1	<?xml version="1.0"?>\n<Clock xmlns:dt="urn:schemas-microsoft-com:datatypes"><Description dt:dt="string">E-Prime Primary Realtime Clock</Description><StartTime><Timestamp dt:dt="int">0</Timestamp><DateUtc dt:dt="string">2021-06-05T07:20:17Z</DateUtc></StartTime><FrequencyChanges><FrequencyChange><Frequency dt:dt="r8">2699970000</Frequency><Timestamp dt:dt="r8">252560672445083</Timestamp><Current …	좌우반구com(split BVF)_2-029-1	60.021	1.0.0.165	1	-44061512	Professional	2.0.10.242	2.0.10.353	06-05-2021	2021-06-05 오전 7:20:17	16:20:17	2.0.10.248	54	2	z	횟색	횟	색	18	1	54	NULL	NULL	NULL	NULL	NULL	NULL	KSY2	List1	NULL	NULL	NULL	NULL	NULL	NULL	NULL	NULL	NULL	1	z	0	3	172786	0	z	396
좌우반구com(split BVF)_2	29	1	<?xml version="1.0"?>\n<Clock xmlns:dt="urn:schemas-microsoft-com:datatypes"><Description dt:dt="string">E-Prime Primary Realtime Clock</Description><StartTime><Timestamp dt:dt="int">0</Timestamp><DateUtc dt:dt="string">2021-06-05T07:20:17Z</DateUtc></StartTime><FrequencyChanges><FrequencyChange><Frequency dt:dt="r8">2699970000</Frequency><Timestamp dt:dt="r8">252560672445083</Timestamp><Current …	좌우반구com(split BVF)_2-029-1	60.021	1.0.0.165	1	-44061512	Professional	2.0.10.242	2.0.10.353	06-05-2021	2021-06-05 오전 7:20:17	16:20:17	2.0.10.248	352	1	{/}	횟수	횟	수	NULL	NULL	NULL	NULL	NULL	NULL	129	1	88	KSY2	List3	NULL	NULL	NULL	NULL	NULL	NULL	NULL	NULL	NULL	1	{/}	0	4	999763	0	{/}	353
좌우반구com(split BVF)_2	29	1	<?xml version="1.0"?>\n<Clock xmlns:dt="urn:schemas-microsoft-com:datatypes"><Description dt:dt="string">E-Prime Primary Realtime Clock</Description><StartTime><Timestamp dt:dt="int">0</Timestamp><DateUtc dt:dt="string">2021-06-05T07:20:17Z</DateUtc></StartTime><FrequencyChanges><FrequencyChange><Frequency dt:dt="r8">2699970000</Frequency><Timestamp dt:dt="r8">252560672445083</Timestamp><Current …	좌우반구com(split BVF)_2-029-1	60.021	1.0.0.165	1	-44061512	Professional	2.0.10.242	2.0.10.353	06-05-2021	2021-06-05 오전 7:20:17	16:20:17	2.0.10.248	223	1	{/}	효과	효	과	NULL	NULL	NULL	83	1	91	NULL	NULL	NULL	KSY2	List2	NULL	NULL	NULL	NULL	NULL	NULL	NULL	NULL	NULL	1	{/}	0	4	638523	0	{/}	533
좌우반구com(split BVF)_2	29	1	<?xml version="1.0"?>\n<Clock xmlns:dt="urn:schemas-microsoft-com:datatypes"><Description dt:dt="string">E-Prime Primary Realtime Clock</Description><StartTime><Timestamp dt:dt="int">0</Timestamp><DateUtc dt:dt="string">2021-06-05T07:20:17Z</DateUtc></StartTime><FrequencyChanges><FrequencyChange><Frequency dt:dt="r8">2699970000</Frequency><Timestamp dt:dt="r8">252560672445083</Timestamp><Current …	좌우반구com(split BVF)_2-029-1	60.021	1.0.0.165	1	-44061512	Professional	2.0.10.242	2.0.10.353	06-05-2021	2021-06-05 오전 7:20:17	16:20:17	2.0.10.248	155	2	z	효미	효	미	NULL	NULL	NULL	29	1	23	NULL	NULL	NULL	KSY	List2	0		0	0	453571	183		0	0	1	z	0	3	453754	0	z	417
좌우반구com(split BVF)_2	29	1	<?xml version="1.0"?>\n<Clock xmlns:dt="urn:schemas-microsoft-com:datatypes"><Description dt:dt="string">E-Prime Primary Realtime Clock</Description><StartTime><Timestamp dt:dt="int">0</Timestamp><DateUtc dt:dt="string">2021-06-05T07:20:17Z</DateUtc></StartTime><FrequencyChanges><FrequencyChange><Frequency dt:dt="r8">2699970000</Frequency><Timestamp dt:dt="r8">252560672445083</Timestamp><Current …	좌우반구com(split BVF)_2-029-1	60.021	1.0.0.165	1	-44061512	Professional	2.0.10.242	2.0.10.353	06-05-2021	2021-06-05 오전 7:20:17	16:20:17	2.0.10.248	215	2	z	효탈	효	탈	NULL	NULL	NULL	53	1	83	NULL	NULL	NULL	KSY	List2	0		0	0	616664	183		0	0	0	z	0	3	616847	0	{/}	410
좌우반구com(split BVF)_2	29	1	<?xml version="1.0"?>\n<Clock xmlns:dt="urn:schemas-microsoft-com:datatypes"><Description dt:dt="string">E-Prime Primary Realtime Clock</Description><StartTime><Timestamp dt:dt="int">0</Timestamp><DateUtc dt:dt="string">2021-06-05T07:20:17Z</DateUtc></StartTime><FrequencyChanges><FrequencyChange><Frequency dt:dt="r8">2699970000</Frequency><Timestamp dt:dt="r8">252560672445083</Timestamp><Current …	좌우반구com(split BVF)_2-029-1	60.021	1.0.0.165	1	-44061512	Professional	2.0.10.242	2.0.10.353	06-05-2021	2021-06-05 오전 7:20:17	16:20:17	2.0.10.248	339	2	z	효헤	효	헤	NULL	NULL	NULL	NULL	NULL	NULL	42	1	75	KSY3	List3	NULL	NULL	NULL	NULL	NULL	NULL	NULL	NULL	NULL	1	z	0	3	963975	0	z	653
좌우반구com(split BVF)_2	29	1	<?xml version="1.0"?>\n<Clock xmlns:dt="urn:schemas-microsoft-com:datatypes"><Description dt:dt="string">E-Prime Primary Realtime Clock</Description><StartTime><Timestamp dt:dt="int">0</Timestamp><DateUtc dt:dt="string">2021-06-05T07:20:17Z</DateUtc></StartTime><FrequencyChanges><FrequencyChange><Frequency dt:dt="r8">2699970000</Frequency><Timestamp dt:dt="r8">252560672445083</Timestamp><Current …	좌우반구com(split BVF)_2-029-1	60.021	1.0.0.165	1	-44061512	Professional	2.0.10.242	2.0.10.353	06-05-2021	2021-06-05 오전 7:20:17	16:20:17	2.0.10.248	292	2	z	후검	후	검	NULL	NULL	NULL	NULL	NULL	NULL	65	1	28	KSY3	List3	NULL	NULL	NULL	NULL	NULL	NULL	NULL	NULL	NULL	1	z	0	3	833121	0	z	629
좌우반구com(split BVF)_2	29	1	<?xml version="1.0"?>\n<Clock xmlns:dt="urn:schemas-microsoft-com:datatypes"><Description dt:dt="string">E-Prime Primary Realtime Clock</Description><StartTime><Timestamp dt:dt="int">0</Timestamp><DateUtc dt:dt="string">2021-06-05T07:20:17Z</DateUtc></StartTime><FrequencyChanges><FrequencyChange><Frequency dt:dt="r8">2699970000</Frequency><Timestamp dt:dt="r8">252560672445083</Timestamp><Current …	좌우반구com(split BVF)_2-029-1	60.021	1.0.0.165	1	-44061512	Professional	2.0.10.242	2.0.10.353	06-05-2021	2021-06-05 오전 7:20:17	16:20:17	2.0.10.248	96	1	{/}	후대	후	대	37	1	96	NULL	NULL	NULL	NULL	NULL	NULL	KSY2	List1	NULL	NULL	NULL	NULL	NULL	NULL	NULL	NULL	NULL	0	{/}	0	3	286879	0	z	390
좌우반구com(split BVF)_2	29	1	<?xml version="1.0"?>\n<Clock xmlns:dt="urn:schemas-microsoft-com:datatypes"><Description dt:dt="string">E-Prime Primary Realtime Clock</Description><StartTime><Timestamp dt:dt="int">0</Timestamp><DateUtc dt:dt="string">2021-06-05T07:20:17Z</DateUtc></StartTime><FrequencyChanges><FrequencyChange><Frequency dt:dt="r8">2699970000</Frequency><Timestamp dt:dt="r8">252560672445083</Timestamp><Current …	좌우반구com(split BVF)_2-029-1	60.021	1.0.0.165	1	-44061512	Professional	2.0.10.242	2.0.10.353	06-05-2021	2021-06-05 오전 7:20:17	16:20:17	2.0.10.248	153	1	{/}	후자	후	자	NULL	NULL	NULL	54	1	21	NULL	NULL	NULL	KSY2	List2	NULL	NULL	NULL	NULL	NULL	NULL	NULL	NULL	NULL	0	{/}	0	3	448489	0	z	426
좌우반구com(split BVF)_2	29	1	<?xml version="1.0"?>\n<Clock xmlns:dt="urn:schemas-microsoft-com:datatypes"><Description dt:dt="string">E-Prime Primary Realtime Clock</Description><StartTime><Timestamp dt:dt="int">0</Timestamp><DateUtc dt:dt="string">2021-06-05T07:20:17Z</DateUtc></StartTime><FrequencyChanges><FrequencyChange><Frequency dt:dt="r8">2699970000</Frequency><Timestamp dt:dt="r8">252560672445083</Timestamp><Current …	좌우반구com(split BVF)_2-029-1	60.021	1.0.0.165	1	-44061512	Professional	2.0.10.242	2.0.10.353	06-05-2021	2021-06-05 오전 7:20:17	16:20:17	2.0.10.248	183	2	z	훈걱	훈	걱	NULL	NULL	NULL	58	1	51	NULL	NULL	NULL	KSY2	List2	NULL	NULL	NULL	NULL	NULL	NULL	NULL	NULL	NULL	1	z	0	4	530311	0	z	579
좌우반구com(split BVF)_2	29	1	<?xml version="1.0"?>\n<Clock xmlns:dt="urn:schemas-microsoft-com:datatypes"><Description dt:dt="string">E-Prime Primary Realtime Clock</Description><StartTime><Timestamp dt:dt="int">0</Timestamp><DateUtc dt:dt="string">2021-06-05T07:20:17Z</DateUtc></StartTime><FrequencyChanges><FrequencyChange><Frequency dt:dt="r8">2699970000</Frequency><Timestamp dt:dt="r8">252560672445083</Timestamp><Current …	좌우반구com(split BVF)_2-029-1	60.021	1.0.0.165	1	-44061512	Professional	2.0.10.242	2.0.10.353	06-05-2021	2021-06-05 오전 7:20:17	16:20:17	2.0.10.248	233	2	z	훈차	훈	차	NULL	NULL	NULL	23	1	101	NULL	NULL	NULL	KSY3	List2	NULL	NULL	NULL	NULL	NULL	NULL	NULL	NULL	NULL	1	z	0	3	666096	0	z	360
좌우반구com(split BVF)_2	29	1	<?xml version="1.0"?>\n<Clock xmlns:dt="urn:schemas-microsoft-com:datatypes"><Description dt:dt="string">E-Prime Primary Realtime Clock</Description><StartTime><Timestamp dt:dt="int">0</Timestamp><DateUtc dt:dt="string">2021-06-05T07:20:17Z</DateUtc></StartTime><FrequencyChanges><FrequencyChange><Frequency dt:dt="r8">2699970000</Frequency><Timestamp dt:dt="r8">252560672445083</Timestamp><Current …	좌우반구com(split BVF)_2-029-1	60.021	1.0.0.165	1	-44061512	Professional	2.0.10.242	2.0.10.353	06-05-2021	2021-06-05 오전 7:20:17	16:20:17	2.0.10.248	366	2	z	휘섭	휘	섭	NULL	NULL	NULL	NULL	NULL	NULL	63	1	102	KSY	List3	0		0	0	1037533	183		0	0	1	z	0	3	1037716	0	z	447
좌우반구com(split BVF)_2	29	1	<?xml version="1.0"?>\n<Clock xmlns:dt="urn:schemas-microsoft-com:datatypes"><Description dt:dt="string">E-Prime Primary Realtime Clock</Description><StartTime><Timestamp dt:dt="int">0</Timestamp><DateUtc dt:dt="string">2021-06-05T07:20:17Z</DateUtc></StartTime><FrequencyChanges><FrequencyChange><Frequency dt:dt="r8">2699970000</Frequency><Timestamp dt:dt="r8">252560672445083</Timestamp><Current …	좌우반구com(split BVF)_2-029-1	60.021	1.0.0.165	1	-44061512	Professional	2.0.10.242	2.0.10.353	06-05-2021	2021-06-05 오전 7:20:17	16:20:17	2.0.10.248	75	2	z	희강	희	강	74	1	75	NULL	NULL	NULL	NULL	NULL	NULL	KSY2	List1	NULL	NULL	NULL	NULL	NULL	NULL	NULL	NULL	NULL	1	z	0	4	230166	0	z	672
좌우반구com(split BVF)_2	29	1	<?xml version="1.0"?>\n<Clock xmlns:dt="urn:schemas-microsoft-com:datatypes"><Description dt:dt="string">E-Prime Primary Realtime Clock</Description><StartTime><Timestamp dt:dt="int">0</Timestamp><DateUtc dt:dt="string">2021-06-05T07:20:17Z</DateUtc></StartTime><FrequencyChanges><FrequencyChange><Frequency dt:dt="r8">2699970000</Frequency><Timestamp dt:dt="r8">252560672445083</Timestamp><Current …	좌우반구com(split BVF)_2-029-1	60.021	1.0.0.165	1	-44061512	Professional	2.0.10.242	2.0.10.353	06-05-2021	2021-06-05 오전 7:20:17	16:20:17	2.0.10.248	177	1	{/}	희망	희	망	NULL	NULL	NULL	99	1	45	NULL	NULL	NULL	KSY2	List2	NULL	NULL	NULL	NULL	NULL	NULL	NULL	NULL	NULL	1	{/}	0	3	514233	0	{/}	377
좌우반구com(split BVF)_2	29	1	<?xml version="1.0"?>\n<Clock xmlns:dt="urn:schemas-microsoft-com:datatypes"><Description dt:dt="string">E-Prime Primary Realtime Clock</Description><StartTime><Timestamp dt:dt="int">0</Timestamp><DateUtc dt:dt="string">2021-06-05T07:20:17Z</DateUtc></StartTime><FrequencyChanges><FrequencyChange><Frequency dt:dt="r8">2699970000</Frequency><Timestamp dt:dt="r8">252560672445083</Timestamp><Current …	좌우반구com(split BVF)_2-029-1	60.021	1.0.0.165	1	-44061512	Professional	2.0.10.242	2.0.10.353	06-05-2021	2021-06-05 오전 7:20:17	16:20:17	2.0.10.248	108	2	z	희외	희	외	75	1	108	NULL	NULL	NULL	NULL	NULL	NULL	KSY3	List1	NULL	NULL	NULL	NULL	NULL	NULL	NULL	NULL	NULL	1	z	0	3	318568	0	z	284
좌우반구com(split BVF)_2	29	1	<?xml version="1.0"?>\n<Clock xmlns:dt="urn:schemas-microsoft-com:datatypes"><Description dt:dt="string">E-Prime Primary Realtime Clock</Description><StartTime><Timestamp dt:dt="int">0</Timestamp><DateUtc dt:dt="string">2021-06-05T07:20:17Z</DateUtc></StartTime><FrequencyChanges><FrequencyChange><Frequency dt:dt="r8">2699970000</Frequency><Timestamp dt:dt="r8">252560672445083</Timestamp><Current …	좌우반구com(split BVF)_2-029-1	60.021	1.0.0.165	1	-44061512	Professional	2.0.10.242	2.0.10.353	06-05-2021	2021-06-05 오전 7:20:17	16:20:17	2.0.10.248	365	2	z	희응	희	응	NULL	NULL	NULL	NULL	NULL	NULL	24	1	101	KSY2	List3	NULL	NULL	NULL	NULL	NULL	NULL	NULL	NULL	NULL	1	z	0	3	1034867	0	z	648
[truncated: 1 more columns]
