# Supplementary material for: Decoding foveal word recognition: the role of interhemispheric inhibition in bilateral hemispheric processing
Source: Front Psychol. 2023 Nov 30;14:1293529. doi: 10.3389/fpsyg.2023.1293529 (PMC10720635; doi:10.3389/fpsyg.2023.1293529)
Supplement: Supplementary file 1 [file Data_Sheet_1.ZIP › data/Exp2/BVF_030.txt]

STRING	INTEGER	INTEGER	STRING	STRING	STRING	STRING	STRING	STRING	STRING	STRING	STRING	STRING	STRING	STRING	STRING	INTEGER	STRING	STRING	STRING	STRING	STRING	STRING	STRING	STRING	STRING	STRING	STRING	STRING	STRING	STRING	STRING	STRING	STRING	STRING	STRING	STRING	STRING	STRING	STRING	STRING	STRING	STRING	STRING	STRING	STRING	STRING	STRING	STRING	STRING
EXPNAME	SUBJECT	SESSION	VARIABLE	VARIABLE	VARIABLE	VARIABLE	VARIABLE	VARIABLE	VARIABLE	VARIABLE	VARIABLE	VARIABLE	VARIABLE	VARIABLE	VARIABLE	LOG_LEVEL	VARIABLE	VARIABLE	VARIABLE	VARIABLE	VARIABLE	VARIABLE	VARIABLE	VARIABLE	VARIABLE	VARIABLE	VARIABLE	VARIABLE	VARIABLE	VARIABLE	VARIABLE	VARIABLE	VARIABLE	VARIABLE	VARIABLE	VARIABLE	VARIABLE	VARIABLE	VARIABLE	VARIABLE	VARIABLE	VARIABLE	VARIABLE	VARIABLE	VARIABLE	VARIABLE	VARIABLE	VARIABLE	VARIABLE
1	1	1	1	1	1	1	1	1	1	1	1	1	1	1	1	2	2	2	2	2	2	2	2	2	2	2	2	2	2	2	2	2	2	2	2	2	2	2	2	2	2	2	2	2	2	2	2	2	2
ExperimentName	Subject	Session	Clock.Information	DataFile.Basename	Display.RefreshRate	ExperimentVersion	Group	RandomSeed	RuntimeCapabilities	RuntimeVersion	RuntimeVersionExpected	SessionDate	SessionStartDateTimeUtc	SessionTime	StudioVersion	Block	condition	correct	Exptarget	Exptarget2	Exptarget3	List1	List1.Cycle	List1.Sample	List2	List2.Cycle	List2.Sample	List3	List3.Cycle	List3.Sample	Procedure	Running	TextDisplay2.ACC	TextDisplay2.CRESP	TextDisplay2.DurationError	TextDisplay2.OnsetDelay	TextDisplay2.OnsetTime	TextDisplay2.OnsetToOnsetTime	TextDisplay2.RESP	TextDisplay2.RT	TextDisplay2.RTTime	TextDisplay6.ACC	TextDisplay6.CRESP	TextDisplay6.DurationError	TextDisplay6.OnsetDelay	TextDisplay6.OnsetTime	TextDisplay6.OnsetToOnsetTime	TextDisplay6.RESP	TextDisplay6.RT
좌우반구com(split BVF)_2	30	1	<?xml version="1.0"?>\n<Clock xmlns:dt="urn:schemas-microsoft-com:datatypes"><Description dt:dt="string">E-Prime Primary Realtime Clock</Description><StartTime><Timestamp dt:dt="int">0</Timestamp><DateUtc dt:dt="string">2021-06-07T05:51:21Z</DateUtc></StartTime><FrequencyChanges><FrequencyChange><Frequency dt:dt="r8">2699960000</Frequency><Timestamp dt:dt="r8">765643713066</Timestamp><Current dt:…	좌우반구com(split BVF)_2-030-1	60.021	1.0.0.165	1	1649291381	Professional	2.0.10.242	2.0.10.353	06-07-2021	2021-06-07 오전 5:51:22	14:51:22	2.0.10.248	365	1	{/}	가격	가	격	NULL	NULL	NULL	NULL	NULL	NULL	127	1	101	KSY3	List3	NULL	NULL	NULL	NULL	NULL	NULL	NULL	NULL	NULL	1	{/}	1	3	1031495	0	{/}	284
좌우반구com(split BVF)_2	30	1	<?xml version="1.0"?>\n<Clock xmlns:dt="urn:schemas-microsoft-com:datatypes"><Description dt:dt="string">E-Prime Primary Realtime Clock</Description><StartTime><Timestamp dt:dt="int">0</Timestamp><DateUtc dt:dt="string">2021-06-07T05:51:21Z</DateUtc></StartTime><FrequencyChanges><FrequencyChange><Frequency dt:dt="r8">2699960000</Frequency><Timestamp dt:dt="r8">765643713066</Timestamp><Current dt:…	좌우반구com(split BVF)_2-030-1	60.021	1.0.0.165	1	1649291381	Professional	2.0.10.242	2.0.10.353	06-07-2021	2021-06-07 오전 5:51:22	14:51:22	2.0.10.248	19	1	{/}	가을	가	을	92	1	19	NULL	NULL	NULL	NULL	NULL	NULL	KSY3	List1	NULL	NULL	NULL	NULL	NULL	NULL	NULL	NULL	NULL	1	{/}	0	4	66713	0	{/}	290
좌우반구com(split BVF)_2	30	1	<?xml version="1.0"?>\n<Clock xmlns:dt="urn:schemas-microsoft-com:datatypes"><Description dt:dt="string">E-Prime Primary Realtime Clock</Description><StartTime><Timestamp dt:dt="int">0</Timestamp><DateUtc dt:dt="string">2021-06-07T05:51:21Z</DateUtc></StartTime><FrequencyChanges><FrequencyChange><Frequency dt:dt="r8">2699960000</Frequency><Timestamp dt:dt="r8">765643713066</Timestamp><Current dt:…	좌우반구com(split BVF)_2-030-1	60.021	1.0.0.165	1	1649291381	Professional	2.0.10.242	2.0.10.353	06-07-2021	2021-06-07 오전 5:51:22	14:51:22	2.0.10.248	396	1	{/}	간섭	간	섭	NULL	NULL	NULL	NULL	NULL	NULL	9	1	132	KSY3	List3	NULL	NULL	NULL	NULL	NULL	NULL	NULL	NULL	NULL	1	{/}	0	3	1114650	0	{/}	344
좌우반구com(split BVF)_2	30	1	<?xml version="1.0"?>\n<Clock xmlns:dt="urn:schemas-microsoft-com:datatypes"><Description dt:dt="string">E-Prime Primary Realtime Clock</Description><StartTime><Timestamp dt:dt="int">0</Timestamp><DateUtc dt:dt="string">2021-06-07T05:51:21Z</DateUtc></StartTime><FrequencyChanges><FrequencyChange><Frequency dt:dt="r8">2699960000</Frequency><Timestamp dt:dt="r8">765643713066</Timestamp><Current dt:…	좌우반구com(split BVF)_2-030-1	60.021	1.0.0.165	1	1649291381	Professional	2.0.10.242	2.0.10.353	06-07-2021	2021-06-07 오전 5:51:22	14:51:22	2.0.10.248	96	2	z	간습	간	습	62	1	96	NULL	NULL	NULL	NULL	NULL	NULL	KSY2	List1	NULL	NULL	NULL	NULL	NULL	NULL	NULL	NULL	NULL	0	z	0	3	268826	0	{/}	512
좌우반구com(split BVF)_2	30	1	<?xml version="1.0"?>\n<Clock xmlns:dt="urn:schemas-microsoft-com:datatypes"><Description dt:dt="string">E-Prime Primary Realtime Clock</Description><StartTime><Timestamp dt:dt="int">0</Timestamp><DateUtc dt:dt="string">2021-06-07T05:51:21Z</DateUtc></StartTime><FrequencyChanges><FrequencyChange><Frequency dt:dt="r8">2699960000</Frequency><Timestamp dt:dt="r8">765643713066</Timestamp><Current dt:…	좌우반구com(split BVF)_2-030-1	60.021	1.0.0.165	1	1649291381	Professional	2.0.10.242	2.0.10.353	06-07-2021	2021-06-07 오전 5:51:22	14:51:22	2.0.10.248	291	2	z	감환	감	환	NULL	NULL	NULL	NULL	NULL	NULL	111	1	27	KSY2	List3	NULL	NULL	NULL	NULL	NULL	NULL	NULL	NULL	NULL	1	z	0	3	832031	0	z	574
좌우반구com(split BVF)_2	30	1	<?xml version="1.0"?>\n<Clock xmlns:dt="urn:schemas-microsoft-com:datatypes"><Description dt:dt="string">E-Prime Primary Realtime Clock</Description><StartTime><Timestamp dt:dt="int">0</Timestamp><DateUtc dt:dt="string">2021-06-07T05:51:21Z</DateUtc></StartTime><FrequencyChanges><FrequencyChange><Frequency dt:dt="r8">2699960000</Frequency><Timestamp dt:dt="r8">765643713066</Timestamp><Current dt:…	좌우반구com(split BVF)_2-030-1	60.021	1.0.0.165	1	1649291381	Professional	2.0.10.242	2.0.10.353	06-07-2021	2021-06-07 오전 5:51:22	14:51:22	2.0.10.248	114	1	{/}	강도	강	도	40	1	114	NULL	NULL	NULL	NULL	NULL	NULL	KSY3	List1	NULL	NULL	NULL	NULL	NULL	NULL	NULL	NULL	NULL	1	{/}	0	3	316193	0	{/}	504
좌우반구com(split BVF)_2	30	1	<?xml version="1.0"?>\n<Clock xmlns:dt="urn:schemas-microsoft-com:datatypes"><Description dt:dt="string">E-Prime Primary Realtime Clock</Description><StartTime><Timestamp dt:dt="int">0</Timestamp><DateUtc dt:dt="string">2021-06-07T05:51:21Z</DateUtc></StartTime><FrequencyChanges><FrequencyChange><Frequency dt:dt="r8">2699960000</Frequency><Timestamp dt:dt="r8">765643713066</Timestamp><Current dt:…	좌우반구com(split BVF)_2-030-1	60.021	1.0.0.165	1	1649291381	Professional	2.0.10.242	2.0.10.353	06-07-2021	2021-06-07 오전 5:51:22	14:51:22	2.0.10.248	375	2	z	강례	강	례	NULL	NULL	NULL	NULL	NULL	NULL	90	1	111	KSY	List3	0		0	-1	1058136	183		0	0	1	z	1	3	1058319	0	z	740
좌우반구com(split BVF)_2	30	1	<?xml version="1.0"?>\n<Clock xmlns:dt="urn:schemas-microsoft-com:datatypes"><Description dt:dt="string">E-Prime Primary Realtime Clock</Description><StartTime><Timestamp dt:dt="int">0</Timestamp><DateUtc dt:dt="string">2021-06-07T05:51:21Z</DateUtc></StartTime><FrequencyChanges><FrequencyChange><Frequency dt:dt="r8">2699960000</Frequency><Timestamp dt:dt="r8">765643713066</Timestamp><Current dt:…	좌우반구com(split BVF)_2-030-1	60.021	1.0.0.165	1	1649291381	Professional	2.0.10.242	2.0.10.353	06-07-2021	2021-06-07 오전 5:51:22	14:51:22	2.0.10.248	285	2	z	강방	강	방	NULL	NULL	NULL	NULL	NULL	NULL	103	1	21	KSY2	List3	NULL	NULL	NULL	NULL	NULL	NULL	NULL	NULL	NULL	0	z	0	3	815520	0	{/}	829
좌우반구com(split BVF)_2	30	1	<?xml version="1.0"?>\n<Clock xmlns:dt="urn:schemas-microsoft-com:datatypes"><Description dt:dt="string">E-Prime Primary Realtime Clock</Description><StartTime><Timestamp dt:dt="int">0</Timestamp><DateUtc dt:dt="string">2021-06-07T05:51:21Z</DateUtc></StartTime><FrequencyChanges><FrequencyChange><Frequency dt:dt="r8">2699960000</Frequency><Timestamp dt:dt="r8">765643713066</Timestamp><Current dt:…	좌우반구com(split BVF)_2-030-1	60.021	1.0.0.165	1	1649291381	Professional	2.0.10.242	2.0.10.353	06-07-2021	2021-06-07 오전 5:51:22	14:51:22	2.0.10.248	55	1	{/}	개념	개	념	103	1	55	NULL	NULL	NULL	NULL	NULL	NULL	KSY3	List1	NULL	NULL	NULL	NULL	NULL	NULL	NULL	NULL	NULL	1	{/}	0	4	160314	0	{/}	313
좌우반구com(split BVF)_2	30	1	<?xml version="1.0"?>\n<Clock xmlns:dt="urn:schemas-microsoft-com:datatypes"><Description dt:dt="string">E-Prime Primary Realtime Clock</Description><StartTime><Timestamp dt:dt="int">0</Timestamp><DateUtc dt:dt="string">2021-06-07T05:51:21Z</DateUtc></StartTime><FrequencyChanges><FrequencyChange><Frequency dt:dt="r8">2699960000</Frequency><Timestamp dt:dt="r8">765643713066</Timestamp><Current dt:…	좌우반구com(split BVF)_2-030-1	60.021	1.0.0.165	1	1649291381	Professional	2.0.10.242	2.0.10.353	06-07-2021	2021-06-07 오전 5:51:22	14:51:22	2.0.10.248	181	2	z	개례	개	례	NULL	NULL	NULL	33	1	49	NULL	NULL	NULL	KSY2	List2	NULL	NULL	NULL	NULL	NULL	NULL	NULL	NULL	NULL	1	z	1	3	509659	0	z	485
좌우반구com(split BVF)_2	30	1	<?xml version="1.0"?>\n<Clock xmlns:dt="urn:schemas-microsoft-com:datatypes"><Description dt:dt="string">E-Prime Primary Realtime Clock</Description><StartTime><Timestamp dt:dt="int">0</Timestamp><DateUtc dt:dt="string">2021-06-07T05:51:21Z</DateUtc></StartTime><FrequencyChanges><FrequencyChange><Frequency dt:dt="r8">2699960000</Frequency><Timestamp dt:dt="r8">765643713066</Timestamp><Current dt:…	좌우반구com(split BVF)_2-030-1	60.021	1.0.0.165	1	1649291381	Professional	2.0.10.242	2.0.10.353	06-07-2021	2021-06-07 오전 5:51:22	14:51:22	2.0.10.248	251	1	{/}	개인	개	인	NULL	NULL	NULL	57	1	119	NULL	NULL	NULL	KSY3	List2	NULL	NULL	NULL	NULL	NULL	NULL	NULL	NULL	NULL	1	{/}	0	3	695878	0	{/}	312
좌우반구com(split BVF)_2	30	1	<?xml version="1.0"?>\n<Clock xmlns:dt="urn:schemas-microsoft-com:datatypes"><Description dt:dt="string">E-Prime Primary Realtime Clock</Description><StartTime><Timestamp dt:dt="int">0</Timestamp><DateUtc dt:dt="string">2021-06-07T05:51:21Z</DateUtc></StartTime><FrequencyChanges><FrequencyChange><Frequency dt:dt="r8">2699960000</Frequency><Timestamp dt:dt="r8">765643713066</Timestamp><Current dt:…	좌우반구com(split BVF)_2-030-1	60.021	1.0.0.165	1	1649291381	Professional	2.0.10.242	2.0.10.353	06-07-2021	2021-06-07 오전 5:51:22	14:51:22	2.0.10.248	266	2	z	개협	개	협	NULL	NULL	NULL	NULL	NULL	NULL	40	1	2	KSY	List3	0		0	-1	765471	183		0	0	1	z	0	3	765654	0	z	527
좌우반구com(split BVF)_2	30	1	<?xml version="1.0"?>\n<Clock xmlns:dt="urn:schemas-microsoft-com:datatypes"><Description dt:dt="string">E-Prime Primary Realtime Clock</Description><StartTime><Timestamp dt:dt="int">0</Timestamp><DateUtc dt:dt="string">2021-06-07T05:51:21Z</DateUtc></StartTime><FrequencyChanges><FrequencyChange><Frequency dt:dt="r8">2699960000</Frequency><Timestamp dt:dt="r8">765643713066</Timestamp><Current dt:…	좌우반구com(split BVF)_2-030-1	60.021	1.0.0.165	1	1649291381	Professional	2.0.10.242	2.0.10.353	06-07-2021	2021-06-07 오전 5:51:22	14:51:22	2.0.10.248	233	2	z	거생	거	생	NULL	NULL	NULL	127	1	101	NULL	NULL	NULL	KSY2	List2	NULL	NULL	NULL	NULL	NULL	NULL	NULL	NULL	NULL	1	z	0	4	646629	0	z	761
좌우반구com(split BVF)_2	30	1	<?xml version="1.0"?>\n<Clock xmlns:dt="urn:schemas-microsoft-com:datatypes"><Description dt:dt="string">E-Prime Primary Realtime Clock</Description><StartTime><Timestamp dt:dt="int">0</Timestamp><DateUtc dt:dt="string">2021-06-07T05:51:21Z</DateUtc></StartTime><FrequencyChanges><FrequencyChange><Frequency dt:dt="r8">2699960000</Frequency><Timestamp dt:dt="r8">765643713066</Timestamp><Current dt:…	좌우반구com(split BVF)_2-030-1	60.021	1.0.0.165	1	1649291381	Professional	2.0.10.242	2.0.10.353	06-07-2021	2021-06-07 오전 5:51:22	14:51:22	2.0.10.248	56	1	{/}	걱정	걱	정	31	1	56	NULL	NULL	NULL	NULL	NULL	NULL	KSY3	List1	NULL	NULL	NULL	NULL	NULL	NULL	NULL	NULL	NULL	1	{/}	1	3	162829	0	{/}	366
좌우반구com(split BVF)_2	30	1	<?xml version="1.0"?>\n<Clock xmlns:dt="urn:schemas-microsoft-com:datatypes"><Description dt:dt="string">E-Prime Primary Realtime Clock</Description><StartTime><Timestamp dt:dt="int">0</Timestamp><DateUtc dt:dt="string">2021-06-07T05:51:21Z</DateUtc></StartTime><FrequencyChanges><FrequencyChange><Frequency dt:dt="r8">2699960000</Frequency><Timestamp dt:dt="r8">765643713066</Timestamp><Current dt:…	좌우반구com(split BVF)_2-030-1	60.021	1.0.0.165	1	1649291381	Professional	2.0.10.242	2.0.10.353	06-07-2021	2021-06-07 오전 5:51:22	14:51:22	2.0.10.248	225	2	z	걱최	걱	최	NULL	NULL	NULL	16	1	93	NULL	NULL	NULL	KSY2	List2	NULL	NULL	NULL	NULL	NULL	NULL	NULL	NULL	NULL	1	z	0	4	624970	0	z	485
좌우반구com(split BVF)_2	30	1	<?xml version="1.0"?>\n<Clock xmlns:dt="urn:schemas-microsoft-com:datatypes"><Description dt:dt="string">E-Prime Primary Realtime Clock</Description><StartTime><Timestamp dt:dt="int">0</Timestamp><DateUtc dt:dt="string">2021-06-07T05:51:21Z</DateUtc></StartTime><FrequencyChanges><FrequencyChange><Frequency dt:dt="r8">2699960000</Frequency><Timestamp dt:dt="r8">765643713066</Timestamp><Current dt:…	좌우반구com(split BVF)_2-030-1	60.021	1.0.0.165	1	1649291381	Professional	2.0.10.242	2.0.10.353	06-07-2021	2021-06-07 오전 5:51:22	14:51:22	2.0.10.248	42	2	z	건적	건	적	14	1	42	NULL	NULL	NULL	NULL	NULL	NULL	KSY2	List1	NULL	NULL	NULL	NULL	NULL	NULL	NULL	NULL	NULL	0	z	0	3	127075	0	{/}	576
좌우반구com(split BVF)_2	30	1	<?xml version="1.0"?>\n<Clock xmlns:dt="urn:schemas-microsoft-com:datatypes"><Description dt:dt="string">E-Prime Primary Realtime Clock</Description><StartTime><Timestamp dt:dt="int">0</Timestamp><DateUtc dt:dt="string">2021-06-07T05:51:21Z</DateUtc></StartTime><FrequencyChanges><FrequencyChange><Frequency dt:dt="r8">2699960000</Frequency><Timestamp dt:dt="r8">765643713066</Timestamp><Current dt:…	좌우반구com(split BVF)_2-030-1	60.021	1.0.0.165	1	1649291381	Professional	2.0.10.242	2.0.10.353	06-07-2021	2021-06-07 오전 5:51:22	14:51:22	2.0.10.248	64	2	z	검강	검	강	17	1	64	NULL	NULL	NULL	NULL	NULL	NULL	KSY	List1	0		0	0	185222	183		0	0	1	z	0	3	185405	0	z	533
좌우반구com(split BVF)_2	30	1	<?xml version="1.0"?>\n<Clock xmlns:dt="urn:schemas-microsoft-com:datatypes"><Description dt:dt="string">E-Prime Primary Realtime Clock</Description><StartTime><Timestamp dt:dt="int">0</Timestamp><DateUtc dt:dt="string">2021-06-07T05:51:21Z</DateUtc></StartTime><FrequencyChanges><FrequencyChange><Frequency dt:dt="r8">2699960000</Frequency><Timestamp dt:dt="r8">765643713066</Timestamp><Current dt:…	좌우반구com(split BVF)_2-030-1	60.021	1.0.0.165	1	1649291381	Professional	2.0.10.242	2.0.10.353	06-07-2021	2021-06-07 오전 5:51:22	14:51:22	2.0.10.248	385	1	{/}	검색	검	색	NULL	NULL	NULL	NULL	NULL	NULL	44	1	121	KSY3	List3	NULL	NULL	NULL	NULL	NULL	NULL	NULL	NULL	NULL	1	{/}	0	3	1084627	0	{/}	431
좌우반구com(split BVF)_2	30	1	<?xml version="1.0"?>\n<Clock xmlns:dt="urn:schemas-microsoft-com:datatypes"><Description dt:dt="string">E-Prime Primary Realtime Clock</Description><StartTime><Timestamp dt:dt="int">0</Timestamp><DateUtc dt:dt="string">2021-06-07T05:51:21Z</DateUtc></StartTime><FrequencyChanges><FrequencyChange><Frequency dt:dt="r8">2699960000</Frequency><Timestamp dt:dt="r8">765643713066</Timestamp><Current dt:…	좌우반구com(split BVF)_2-030-1	60.021	1.0.0.165	1	1649291381	Professional	2.0.10.242	2.0.10.353	06-07-2021	2021-06-07 오전 5:51:22	14:51:22	2.0.10.248	232	2	z	검죽	검	죽	NULL	NULL	NULL	93	1	100	NULL	NULL	NULL	KSY3	List2	NULL	NULL	NULL	NULL	NULL	NULL	NULL	NULL	NULL	1	z	0	3	643713	0	z	709
좌우반구com(split BVF)_2	30	1	<?xml version="1.0"?>\n<Clock xmlns:dt="urn:schemas-microsoft-com:datatypes"><Description dt:dt="string">E-Prime Primary Realtime Clock</Description><StartTime><Timestamp dt:dt="int">0</Timestamp><DateUtc dt:dt="string">2021-06-07T05:51:21Z</DateUtc></StartTime><FrequencyChanges><FrequencyChange><Frequency dt:dt="r8">2699960000</Frequency><Timestamp dt:dt="r8">765643713066</Timestamp><Current dt:…	좌우반구com(split BVF)_2-030-1	60.021	1.0.0.165	1	1649291381	Professional	2.0.10.242	2.0.10.353	06-07-2021	2021-06-07 오전 5:51:22	14:51:22	2.0.10.248	173	2	z	검환	검	환	NULL	NULL	NULL	106	1	41	NULL	NULL	NULL	KSY2	List2	NULL	NULL	NULL	NULL	NULL	NULL	NULL	NULL	NULL	1	z	0	3	488600	0	z	416
좌우반구com(split BVF)_2	30	1	<?xml version="1.0"?>\n<Clock xmlns:dt="urn:schemas-microsoft-com:datatypes"><Description dt:dt="string">E-Prime Primary Realtime Clock</Description><StartTime><Timestamp dt:dt="int">0</Timestamp><DateUtc dt:dt="string">2021-06-07T05:51:21Z</DateUtc></StartTime><FrequencyChanges><FrequencyChange><Frequency dt:dt="r8">2699960000</Frequency><Timestamp dt:dt="r8">765643713066</Timestamp><Current dt:…	좌우반구com(split BVF)_2-030-1	60.021	1.0.0.165	1	1649291381	Professional	2.0.10.242	2.0.10.353	06-07-2021	2021-06-07 오전 5:51:22	14:51:22	2.0.10.248	142	2	z	격례	격	례	NULL	NULL	NULL	26	1	10	NULL	NULL	NULL	KSY2	List2	NULL	NULL	NULL	NULL	NULL	NULL	NULL	NULL	NULL	0	z	0	4	407162	0	{/}	369
좌우반구com(split BVF)_2	30	1	<?xml version="1.0"?>\n<Clock xmlns:dt="urn:schemas-microsoft-com:datatypes"><Description dt:dt="string">E-Prime Primary Realtime Clock</Description><StartTime><Timestamp dt:dt="int">0</Timestamp><DateUtc dt:dt="string">2021-06-07T05:51:21Z</DateUtc></StartTime><FrequencyChanges><FrequencyChange><Frequency dt:dt="r8">2699960000</Frequency><Timestamp dt:dt="r8">765643713066</Timestamp><Current dt:…	좌우반구com(split BVF)_2-030-1	60.021	1.0.0.165	1	1649291381	Professional	2.0.10.242	2.0.10.353	06-07-2021	2021-06-07 오전 5:51:22	14:51:22	2.0.10.248	317	1	{/}	결과	결	과	NULL	NULL	NULL	NULL	NULL	NULL	56	1	53	KSY3	List3	NULL	NULL	NULL	NULL	NULL	NULL	NULL	NULL	NULL	1	{/}	0	4	902124	0	{/}	432
좌우반구com(split BVF)_2	30	1	<?xml version="1.0"?>\n<Clock xmlns:dt="urn:schemas-microsoft-com:datatypes"><Description dt:dt="string">E-Prime Primary Realtime Clock</Description><StartTime><Timestamp dt:dt="int">0</Timestamp><DateUtc dt:dt="string">2021-06-07T05:51:21Z</DateUtc></StartTime><FrequencyChanges><FrequencyChange><Frequency dt:dt="r8">2699960000</Frequency><Timestamp dt:dt="r8">765643713066</Timestamp><Current dt:…	좌우반구com(split BVF)_2-030-1	60.021	1.0.0.165	1	1649291381	Professional	2.0.10.242	2.0.10.353	06-07-2021	2021-06-07 오전 5:51:22	14:51:22	2.0.10.248	302	1	{/}	결국	결	국	NULL	NULL	NULL	NULL	NULL	NULL	46	1	38	KSY3	List3	NULL	NULL	NULL	NULL	NULL	NULL	NULL	NULL	NULL	1	{/}	0	3	862354	0	{/}	314
좌우반구com(split BVF)_2	30	1	<?xml version="1.0"?>\n<Clock xmlns:dt="urn:schemas-microsoft-com:datatypes"><Description dt:dt="string">E-Prime Primary Realtime Clock</Description><StartTime><Timestamp dt:dt="int">0</Timestamp><DateUtc dt:dt="string">2021-06-07T05:51:21Z</DateUtc></StartTime><FrequencyChanges><FrequencyChange><Frequency dt:dt="r8">2699960000</Frequency><Timestamp dt:dt="r8">765643713066</Timestamp><Current dt:…	좌우반구com(split BVF)_2-030-1	60.021	1.0.0.165	1	1649291381	Professional	2.0.10.242	2.0.10.353	06-07-2021	2021-06-07 오전 5:51:22	14:51:22	2.0.10.248	163	1	{/}	결정	결	정	NULL	NULL	NULL	39	1	31	NULL	NULL	NULL	KSY3	List2	NULL	NULL	NULL	NULL	NULL	NULL	NULL	NULL	NULL	1	{/}	1	3	462542	0	{/}	434
좌우반구com(split BVF)_2	30	1	<?xml version="1.0"?>\n<Clock xmlns:dt="urn:schemas-microsoft-com:datatypes"><Description dt:dt="string">E-Prime Primary Realtime Clock</Description><StartTime><Timestamp dt:dt="int">0</Timestamp><DateUtc dt:dt="string">2021-06-07T05:51:21Z</DateUtc></StartTime><FrequencyChanges><FrequencyChange><Frequency dt:dt="r8">2699960000</Frequency><Timestamp dt:dt="r8">765643713066</Timestamp><Current dt:…	좌우반구com(split BVF)_2-030-1	60.021	1.0.0.165	1	1649291381	Professional	2.0.10.242	2.0.10.353	06-07-2021	2021-06-07 오전 5:51:22	14:51:22	2.0.10.248	234	2	z	결지	결	지	NULL	NULL	NULL	121	1	102	NULL	NULL	NULL	KSY3	List2	NULL	NULL	NULL	NULL	NULL	NULL	NULL	NULL	NULL	0	z	1	3	649594	0	{/}	780
좌우반구com(split BVF)_2	30	1	<?xml version="1.0"?>\n<Clock xmlns:dt="urn:schemas-microsoft-com:datatypes"><Description dt:dt="string">E-Prime Primary Realtime Clock</Description><StartTime><Timestamp dt:dt="int">0</Timestamp><DateUtc dt:dt="string">2021-06-07T05:51:21Z</DateUtc></StartTime><FrequencyChanges><FrequencyChange><Frequency dt:dt="r8">2699960000</Frequency><Timestamp dt:dt="r8">765643713066</Timestamp><Current dt:…	좌우반구com(split BVF)_2-030-1	60.021	1.0.0.165	1	1649291381	Professional	2.0.10.242	2.0.10.353	06-07-2021	2021-06-07 오전 5:51:22	14:51:22	2.0.10.248	40	2	z	결협	결	협	81	1	40	NULL	NULL	NULL	NULL	NULL	NULL	KSY2	List1	NULL	NULL	NULL	NULL	NULL	NULL	NULL	NULL	NULL	1	z	0	3	121627	0	z	536
좌우반구com(split BVF)_2	30	1	<?xml version="1.0"?>\n<Clock xmlns:dt="urn:schemas-microsoft-com:datatypes"><Description dt:dt="string">E-Prime Primary Realtime Clock</Description><StartTime><Timestamp dt:dt="int">0</Timestamp><DateUtc dt:dt="string">2021-06-07T05:51:21Z</DateUtc></StartTime><FrequencyChanges><FrequencyChange><Frequency dt:dt="r8">2699960000</Frequency><Timestamp dt:dt="r8">765643713066</Timestamp><Current dt:…	좌우반구com(split BVF)_2-030-1	60.021	1.0.0.165	1	1649291381	Professional	2.0.10.242	2.0.10.353	06-07-2021	2021-06-07 오전 5:51:22	14:51:22	2.0.10.248	151	1	{/}	경비	경	비	NULL	NULL	NULL	123	1	19	NULL	NULL	NULL	KSY3	List2	NULL	NULL	NULL	NULL	NULL	NULL	NULL	NULL	NULL	1	{/}	1	3	430803	0	{/}	325
좌우반구com(split BVF)_2	30	1	<?xml version="1.0"?>\n<Clock xmlns:dt="urn:schemas-microsoft-com:datatypes"><Description dt:dt="string">E-Prime Primary Realtime Clock</Description><StartTime><Timestamp dt:dt="int">0</Timestamp><DateUtc dt:dt="string">2021-06-07T05:51:21Z</DateUtc></StartTime><FrequencyChanges><FrequencyChange><Frequency dt:dt="r8">2699960000</Frequency><Timestamp dt:dt="r8">765643713066</Timestamp><Current dt:…	좌우반구com(split BVF)_2-030-1	60.021	1.0.0.165	1	1649291381	Professional	2.0.10.242	2.0.10.353	06-07-2021	2021-06-07 오전 5:51:22	14:51:22	2.0.10.248	14	1	{/}	경험	경	험	122	1	14	NULL	NULL	NULL	NULL	NULL	NULL	KSY3	List1	NULL	NULL	NULL	NULL	NULL	NULL	NULL	NULL	NULL	1	{/}	0	4	53251	0	{/}	385
좌우반구com(split BVF)_2	30	1	<?xml version="1.0"?>\n<Clock xmlns:dt="urn:schemas-microsoft-com:datatypes"><Description dt:dt="string">E-Prime Primary Realtime Clock</Description><StartTime><Timestamp dt:dt="int">0</Timestamp><DateUtc dt:dt="string">2021-06-07T05:51:21Z</DateUtc></StartTime><FrequencyChanges><FrequencyChange><Frequency dt:dt="r8">2699960000</Frequency><Timestamp dt:dt="r8">765643713066</Timestamp><Current dt:…	좌우반구com(split BVF)_2-030-1	60.021	1.0.0.165	1	1649291381	Professional	2.0.10.242	2.0.10.353	06-07-2021	2021-06-07 오전 5:51:22	14:51:22	2.0.10.248	130	1	{/}	경호	경	호	39	1	130	NULL	NULL	NULL	NULL	NULL	NULL	KSY3	List1	NULL	NULL	NULL	NULL	NULL	NULL	NULL	NULL	NULL	1	{/}	0	3	359028	0	{/}	293
좌우반구com(split BVF)_2	30	1	<?xml version="1.0"?>\n<Clock xmlns:dt="urn:schemas-microsoft-com:datatypes"><Description dt:dt="string">E-Prime Primary Realtime Clock</Description><StartTime><Timestamp dt:dt="int">0</Timestamp><DateUtc dt:dt="string">2021-06-07T05:51:21Z</DateUtc></StartTime><FrequencyChanges><FrequencyChange><Frequency dt:dt="r8">2699960000</Frequency><Timestamp dt:dt="r8">765643713066</Timestamp><Current dt:…	좌우반구com(split BVF)_2-030-1	60.021	1.0.0.165	1	1649291381	Professional	2.0.10.242	2.0.10.353	06-07-2021	2021-06-07 오전 5:51:22	14:51:22	2.0.10.248	91	1	{/}	계기	계	기	4	1	91	NULL	NULL	NULL	NULL	NULL	NULL	KSY3	List1	NULL	NULL	NULL	NULL	NULL	NULL	NULL	NULL	NULL	1	{/}	1	3	255997	0	{/}	349
좌우반구com(split BVF)_2	30	1	<?xml version="1.0"?>\n<Clock xmlns:dt="urn:schemas-microsoft-com:datatypes"><Description dt:dt="string">E-Prime Primary Realtime Clock</Description><StartTime><Timestamp dt:dt="int">0</Timestamp><DateUtc dt:dt="string">2021-06-07T05:51:21Z</DateUtc></StartTime><FrequencyChanges><FrequencyChange><Frequency dt:dt="r8">2699960000</Frequency><Timestamp dt:dt="r8">765643713066</Timestamp><Current dt:…	좌우반구com(split BVF)_2-030-1	60.021	1.0.0.165	1	1649291381	Professional	2.0.10.242	2.0.10.353	06-07-2021	2021-06-07 오전 5:51:22	14:51:22	2.0.10.248	262	2	z	계님	계	님	NULL	NULL	NULL	3	1	130	NULL	NULL	NULL	KSY	List2	0		1	-1	724468	184		0	0	1	z	0	4	724652	0	z	450
좌우반구com(split BVF)_2	30	1	<?xml version="1.0"?>\n<Clock xmlns:dt="urn:schemas-microsoft-com:datatypes"><Description dt:dt="string">E-Prime Primary Realtime Clock</Description><StartTime><Timestamp dt:dt="int">0</Timestamp><DateUtc dt:dt="string">2021-06-07T05:51:21Z</DateUtc></StartTime><FrequencyChanges><FrequencyChange><Frequency dt:dt="r8">2699960000</Frequency><Timestamp dt:dt="r8">765643713066</Timestamp><Current dt:…	좌우반구com(split BVF)_2-030-1	60.021	1.0.0.165	1	1649291381	Professional	2.0.10.242	2.0.10.353	06-07-2021	2021-06-07 오전 5:51:22	14:51:22	2.0.10.248	339	2	z	계락	계	락	NULL	NULL	NULL	NULL	NULL	NULL	70	1	75	KSY3	List3	NULL	NULL	NULL	NULL	NULL	NULL	NULL	NULL	NULL	0	z	0	3	961020	0	{/}	352
좌우반구com(split BVF)_2	30	1	<?xml version="1.0"?>\n<Clock xmlns:dt="urn:schemas-microsoft-com:datatypes"><Description dt:dt="string">E-Prime Primary Realtime Clock</Description><StartTime><Timestamp dt:dt="int">0</Timestamp><DateUtc dt:dt="string">2021-06-07T05:51:21Z</DateUtc></StartTime><FrequencyChanges><FrequencyChange><Frequency dt:dt="r8">2699960000</Frequency><Timestamp dt:dt="r8">765643713066</Timestamp><Current dt:…	좌우반구com(split BVF)_2-030-1	60.021	1.0.0.165	1	1649291381	Professional	2.0.10.242	2.0.10.353	06-07-2021	2021-06-07 오전 5:51:22	14:51:22	2.0.10.248	18	1	{/}	계수	계	수	28	1	18	NULL	NULL	NULL	NULL	NULL	NULL	KSY3	List1	NULL	NULL	NULL	NULL	NULL	NULL	NULL	NULL	NULL	1	{/}	0	3	63847	0	{/}	669
좌우반구com(split BVF)_2	30	1	<?xml version="1.0"?>\n<Clock xmlns:dt="urn:schemas-microsoft-com:datatypes"><Description dt:dt="string">E-Prime Primary Realtime Clock</Description><StartTime><Timestamp dt:dt="int">0</Timestamp><DateUtc dt:dt="string">2021-06-07T05:51:21Z</DateUtc></StartTime><FrequencyChanges><FrequencyChange><Frequency dt:dt="r8">2699960000</Frequency><Timestamp dt:dt="r8">765643713066</Timestamp><Current dt:…	좌우반구com(split BVF)_2-030-1	60.021	1.0.0.165	1	1649291381	Professional	2.0.10.242	2.0.10.353	06-07-2021	2021-06-07 오전 5:51:22	14:51:22	2.0.10.248	20	2	z	계여	계	여	24	1	20	NULL	NULL	NULL	NULL	NULL	NULL	KSY3	List1	NULL	NULL	NULL	NULL	NULL	NULL	NULL	NULL	NULL	1	z	0	3	69212	0	z	519
좌우반구com(split BVF)_2	30	1	<?xml version="1.0"?>\n<Clock xmlns:dt="urn:schemas-microsoft-com:datatypes"><Description dt:dt="string">E-Prime Primary Realtime Clock</Description><StartTime><Timestamp dt:dt="int">0</Timestamp><DateUtc dt:dt="string">2021-06-07T05:51:21Z</DateUtc></StartTime><FrequencyChanges><FrequencyChange><Frequency dt:dt="r8">2699960000</Frequency><Timestamp dt:dt="r8">765643713066</Timestamp><Current dt:…	좌우반구com(split BVF)_2-030-1	60.021	1.0.0.165	1	1649291381	Professional	2.0.10.242	2.0.10.353	06-07-2021	2021-06-07 오전 5:51:22	14:51:22	2.0.10.248	223	2	z	고률	고	률	NULL	NULL	NULL	111	1	91	NULL	NULL	NULL	KSY2	List2	NULL	NULL	NULL	NULL	NULL	NULL	NULL	NULL	NULL	0	z	1	3	619621	0	{/}	602
좌우반구com(split BVF)_2	30	1	<?xml version="1.0"?>\n<Clock xmlns:dt="urn:schemas-microsoft-com:datatypes"><Description dt:dt="string">E-Prime Primary Realtime Clock</Description><StartTime><Timestamp dt:dt="int">0</Timestamp><DateUtc dt:dt="string">2021-06-07T05:51:21Z</DateUtc></StartTime><FrequencyChanges><FrequencyChange><Frequency dt:dt="r8">2699960000</Frequency><Timestamp dt:dt="r8">765643713066</Timestamp><Current dt:…	좌우반구com(split BVF)_2-030-1	60.021	1.0.0.165	1	1649291381	Professional	2.0.10.242	2.0.10.353	06-07-2021	2021-06-07 오전 5:51:22	14:51:22	2.0.10.248	389	2	z	고청	고	청	NULL	NULL	NULL	NULL	NULL	NULL	88	1	125	KSY	List3	0		0	0	1095057	183		0	0	1	z	0	3	1095240	0	z	514
좌우반구com(split BVF)_2	30	1	<?xml version="1.0"?>\n<Clock xmlns:dt="urn:schemas-microsoft-com:datatypes"><Description dt:dt="string">E-Prime Primary Realtime Clock</Description><StartTime><Timestamp dt:dt="int">0</Timestamp><DateUtc dt:dt="string">2021-06-07T05:51:21Z</DateUtc></StartTime><FrequencyChanges><FrequencyChange><Frequency dt:dt="r8">2699960000</Frequency><Timestamp dt:dt="r8">765643713066</Timestamp><Current dt:…	좌우반구com(split BVF)_2-030-1	60.021	1.0.0.165	1	1649291381	Professional	2.0.10.242	2.0.10.353	06-07-2021	2021-06-07 오전 5:51:22	14:51:22	2.0.10.248	177	1	{/}	공기	공	기	NULL	NULL	NULL	30	1	45	NULL	NULL	NULL	KSY3	List2	NULL	NULL	NULL	NULL	NULL	NULL	NULL	NULL	NULL	1	{/}	0	3	499013	0	{/}	299
좌우반구com(split BVF)_2	30	1	<?xml version="1.0"?>\n<Clock xmlns:dt="urn:schemas-microsoft-com:datatypes"><Description dt:dt="string">E-Prime Primary Realtime Clock</Description><StartTime><Timestamp dt:dt="int">0</Timestamp><DateUtc dt:dt="string">2021-06-07T05:51:21Z</DateUtc></StartTime><FrequencyChanges><FrequencyChange><Frequency dt:dt="r8">2699960000</Frequency><Timestamp dt:dt="r8">765643713066</Timestamp><Current dt:…	좌우반구com(split BVF)_2-030-1	60.021	1.0.0.165	1	1649291381	Professional	2.0.10.242	2.0.10.353	06-07-2021	2021-06-07 오전 5:51:22	14:51:22	2.0.10.248	84	1	{/}	공백	공	백	121	1	84	NULL	NULL	NULL	NULL	NULL	NULL	KSY3	List1	NULL	NULL	NULL	NULL	NULL	NULL	NULL	NULL	NULL	1	{/}	0	4	237804	0	{/}	390
좌우반구com(split BVF)_2	30	1	<?xml version="1.0"?>\n<Clock xmlns:dt="urn:schemas-microsoft-com:datatypes"><Description dt:dt="string">E-Prime Primary Realtime Clock</Description><StartTime><Timestamp dt:dt="int">0</Timestamp><DateUtc dt:dt="string">2021-06-07T05:51:21Z</DateUtc></StartTime><FrequencyChanges><FrequencyChange><Frequency dt:dt="r8">2699960000</Frequency><Timestamp dt:dt="r8">765643713066</Timestamp><Current dt:…	좌우반구com(split BVF)_2-030-1	60.021	1.0.0.165	1	1649291381	Professional	2.0.10.242	2.0.10.353	06-07-2021	2021-06-07 오전 5:51:22	14:51:22	2.0.10.248	248	1	{/}	공포	공	포	NULL	NULL	NULL	38	1	116	NULL	NULL	NULL	KSY3	List2	NULL	NULL	NULL	NULL	NULL	NULL	NULL	NULL	NULL	1	{/}	0	4	688048	0	{/}	382
좌우반구com(split BVF)_2	30	1	<?xml version="1.0"?>\n<Clock xmlns:dt="urn:schemas-microsoft-com:datatypes"><Description dt:dt="string">E-Prime Primary Realtime Clock</Description><StartTime><Timestamp dt:dt="int">0</Timestamp><DateUtc dt:dt="string">2021-06-07T05:51:21Z</DateUtc></StartTime><FrequencyChanges><FrequencyChange><Frequency dt:dt="r8">2699960000</Frequency><Timestamp dt:dt="r8">765643713066</Timestamp><Current dt:…	좌우반구com(split BVF)_2-030-1	60.021	1.0.0.165	1	1649291381	Professional	2.0.10.242	2.0.10.353	06-07-2021	2021-06-07 오전 5:51:22	14:51:22	2.0.10.248	282	2	z	과법	과	법	NULL	NULL	NULL	NULL	NULL	NULL	38	1	18	KSY2	List3	NULL	NULL	NULL	NULL	NULL	NULL	NULL	NULL	NULL	1	z	1	3	807406	0	z	767
좌우반구com(split BVF)_2	30	1	<?xml version="1.0"?>\n<Clock xmlns:dt="urn:schemas-microsoft-com:datatypes"><Description dt:dt="string">E-Prime Primary Realtime Clock</Description><StartTime><Timestamp dt:dt="int">0</Timestamp><DateUtc dt:dt="string">2021-06-07T05:51:21Z</DateUtc></StartTime><FrequencyChanges><FrequencyChange><Frequency dt:dt="r8">2699960000</Frequency><Timestamp dt:dt="r8">765643713066</Timestamp><Current dt:…	좌우반구com(split BVF)_2-030-1	60.021	1.0.0.165	1	1649291381	Professional	2.0.10.242	2.0.10.353	06-07-2021	2021-06-07 오전 5:51:22	14:51:22	2.0.10.248	121	1	{/}	과정	과	정	8	1	121	NULL	NULL	NULL	NULL	NULL	NULL	KSY3	List1	NULL	NULL	NULL	NULL	NULL	NULL	NULL	NULL	NULL	1	{/}	0	3	335053	0	{/}	412
좌우반구com(split BVF)_2	30	1	<?xml version="1.0"?>\n<Clock xmlns:dt="urn:schemas-microsoft-com:datatypes"><Description dt:dt="string">E-Prime Primary Realtime Clock</Description><StartTime><Timestamp dt:dt="int">0</Timestamp><DateUtc dt:dt="string">2021-06-07T05:51:21Z</DateUtc></StartTime><FrequencyChanges><FrequencyChange><Frequency dt:dt="r8">2699960000</Frequency><Timestamp dt:dt="r8">765643713066</Timestamp><Current dt:…	좌우반구com(split BVF)_2-030-1	60.021	1.0.0.165	1	1649291381	Professional	2.0.10.242	2.0.10.353	06-07-2021	2021-06-07 오전 5:51:22	14:51:22	2.0.10.248	284	1	{/}	관계	관	계	NULL	NULL	NULL	NULL	NULL	NULL	99	1	20	KSY3	List3	NULL	NULL	NULL	NULL	NULL	NULL	NULL	NULL	NULL	1	{/}	1	3	812954	0	{/}	363
좌우반구com(split BVF)_2	30	1	<?xml version="1.0"?>\n<Clock xmlns:dt="urn:schemas-microsoft-com:datatypes"><Description dt:dt="string">E-Prime Primary Realtime Clock</Description><StartTime><Timestamp dt:dt="int">0</Timestamp><DateUtc dt:dt="string">2021-06-07T05:51:21Z</DateUtc></StartTime><FrequencyChanges><FrequencyChange><Frequency dt:dt="r8">2699960000</Frequency><Timestamp dt:dt="r8">765643713066</Timestamp><Current dt:…	좌우반구com(split BVF)_2-030-1	60.021	1.0.0.165	1	1649291381	Professional	2.0.10.242	2.0.10.353	06-07-2021	2021-06-07 오전 5:51:22	14:51:22	2.0.10.248	139	1	{/}	관측	관	측	NULL	NULL	NULL	55	1	7	NULL	NULL	NULL	KSY3	List2	NULL	NULL	NULL	NULL	NULL	NULL	NULL	NULL	NULL	1	{/}	0	3	399631	0	{/}	330
좌우반구com(split BVF)_2	30	1	<?xml version="1.0"?>\n<Clock xmlns:dt="urn:schemas-microsoft-com:datatypes"><Description dt:dt="string">E-Prime Primary Realtime Clock</Description><StartTime><Timestamp dt:dt="int">0</Timestamp><DateUtc dt:dt="string">2021-06-07T05:51:21Z</DateUtc></StartTime><FrequencyChanges><FrequencyChange><Frequency dt:dt="r8">2699960000</Frequency><Timestamp dt:dt="r8">765643713066</Timestamp><Current dt:…	좌우반구com(split BVF)_2-030-1	60.021	1.0.0.165	1	1649291381	Professional	2.0.10.242	2.0.10.353	06-07-2021	2021-06-07 오전 5:51:22	14:51:22	2.0.10.248	185	1	{/}	광장	광	장	NULL	NULL	NULL	62	1	53	NULL	NULL	NULL	KSY3	List2	NULL	NULL	NULL	NULL	NULL	NULL	NULL	NULL	NULL	1	{/}	0	4	520073	0	{/}	414
좌우반구com(split BVF)_2	30	1	<?xml version="1.0"?>\n<Clock xmlns:dt="urn:schemas-microsoft-com:datatypes"><Description dt:dt="string">E-Prime Primary Realtime Clock</Description><StartTime><Timestamp dt:dt="int">0</Timestamp><DateUtc dt:dt="string">2021-06-07T05:51:21Z</DateUtc></StartTime><FrequencyChanges><FrequencyChange><Frequency dt:dt="r8">2699960000</Frequency><Timestamp dt:dt="r8">765643713066</Timestamp><Current dt:…	좌우반구com(split BVF)_2-030-1	60.021	1.0.0.165	1	1649291381	Professional	2.0.10.242	2.0.10.353	06-07-2021	2021-06-07 오전 5:51:22	14:51:22	2.0.10.248	53	2	z	교느	교	느	23	1	53	NULL	NULL	NULL	NULL	NULL	NULL	KSY2	List1	NULL	NULL	NULL	NULL	NULL	NULL	NULL	NULL	NULL	1	z	0	3	155099	0	z	477
좌우반구com(split BVF)_2	30	1	<?xml version="1.0"?>\n<Clock xmlns:dt="urn:schemas-microsoft-com:datatypes"><Description dt:dt="string">E-Prime Primary Realtime Clock</Description><StartTime><Timestamp dt:dt="int">0</Timestamp><DateUtc dt:dt="string">2021-06-07T05:51:21Z</DateUtc></StartTime><FrequencyChanges><FrequencyChange><Frequency dt:dt="r8">2699960000</Frequency><Timestamp dt:dt="r8">765643713066</Timestamp><Current dt:…	좌우반구com(split BVF)_2-030-1	60.021	1.0.0.165	1	1649291381	Professional	2.0.10.242	2.0.10.353	06-07-2021	2021-06-07 오전 5:51:22	14:51:22	2.0.10.248	66	2	z	교휘	교	휘	104	1	66	NULL	NULL	NULL	NULL	NULL	NULL	KSY3	List1	NULL	NULL	NULL	NULL	NULL	NULL	NULL	NULL	NULL	1	z	0	4	190687	0	z	579
좌우반구com(split BVF)_2	30	1	<?xml version="1.0"?>\n<Clock xmlns:dt="urn:schemas-microsoft-com:datatypes"><Description dt:dt="string">E-Prime Primary Realtime Clock</Description><StartTime><Timestamp dt:dt="int">0</Timestamp><DateUtc dt:dt="string">2021-06-07T05:51:21Z</DateUtc></StartTime><FrequencyChanges><FrequencyChange><Frequency dt:dt="r8">2699960000</Frequency><Timestamp dt:dt="r8">765643713066</Timestamp><Current dt:…	좌우반구com(split BVF)_2-030-1	60.021	1.0.0.165	1	1649291381	Professional	2.0.10.242	2.0.10.353	06-07-2021	2021-06-07 오전 5:51:22	14:51:22	2.0.10.248	209	1	{/}	구조	구	조	NULL	NULL	NULL	1	1	77	NULL	NULL	NULL	KSY3	List2	NULL	NULL	NULL	NULL	NULL	NULL	NULL	NULL	NULL	1	{/}	0	3	583167	0	{/}	328
좌우반구com(split BVF)_2	30	1	<?xml version="1.0"?>\n<Clock xmlns:dt="urn:schemas-microsoft-com:datatypes"><Description dt:dt="string">E-Prime Primary Realtime Clock</Description><StartTime><Timestamp dt:dt="int">0</Timestamp><DateUtc dt:dt="string">2021-06-07T05:51:21Z</DateUtc></StartTime><FrequencyChanges><FrequencyChange><Frequency dt:dt="r8">2699960000</Frequency><Timestamp dt:dt="r8">765643713066</Timestamp><Current dt:…	좌우반구com(split BVF)_2-030-1	60.021	1.0.0.165	1	1649291381	Professional	2.0.10.242	2.0.10.353	06-07-2021	2021-06-07 오전 5:51:22	14:51:22	2.0.10.248	287	2	z	국득	국	득	NULL	NULL	NULL	NULL	NULL	NULL	31	1	23	KSY2	List3	NULL	NULL	NULL	NULL	NULL	NULL	NULL	NULL	NULL	1	z	0	3	821135	0	z	886
좌우반구com(split BVF)_2	30	1	<?xml version="1.0"?>\n<Clock xmlns:dt="urn:schemas-microsoft-com:datatypes"><Description dt:dt="string">E-Prime Primary Realtime Clock</Description><StartTime><Timestamp dt:dt="int">0</Timestamp><DateUtc dt:dt="string">2021-06-07T05:51:21Z</DateUtc></StartTime><FrequencyChanges><FrequencyChange><Frequency dt:dt="r8">2699960000</Frequency><Timestamp dt:dt="r8">765643713066</Timestamp><Current dt:…	좌우반구com(split BVF)_2-030-1	60.021	1.0.0.165	1	1649291381	Professional	2.0.10.242	2.0.10.353	06-07-2021	2021-06-07 오전 5:51:22	14:51:22	2.0.10.248	359	2	z	국반	국	반	NULL	NULL	NULL	NULL	NULL	NULL	100	1	95	KSY3	List3	NULL	NULL	NULL	NULL	NULL	NULL	NULL	NULL	NULL	0	z	0	4	1014335	0	{/}	972
좌우반구com(split BVF)_2	30	1	<?xml version="1.0"?>\n<Clock xmlns:dt="urn:schemas-microsoft-com:datatypes"><Description dt:dt="string">E-Prime Primary Realtime Clock</Description><StartTime><Timestamp dt:dt="int">0</Timestamp><DateUtc dt:dt="string">2021-06-07T05:51:21Z</DateUtc></StartTime><FrequencyChanges><FrequencyChange><Frequency dt:dt="r8">2699960000</Frequency><Timestamp dt:dt="r8">765643713066</Timestamp><Current dt:…	좌우반구com(split BVF)_2-030-1	60.021	1.0.0.165	1	1649291381	Professional	2.0.10.242	2.0.10.353	06-07-2021	2021-06-07 오전 5:51:22	14:51:22	2.0.10.248	164	1	{/}	군청	군	청	NULL	NULL	NULL	15	1	32	NULL	NULL	NULL	KSY3	List2	NULL	NULL	NULL	NULL	NULL	NULL	NULL	NULL	NULL	1	{/}	0	3	465175	0	{/}	609
좌우반구com(split BVF)_2	30	1	<?xml version="1.0"?>\n<Clock xmlns:dt="urn:schemas-microsoft-com:datatypes"><Description dt:dt="string">E-Prime Primary Realtime Clock</Description><StartTime><Timestamp dt:dt="int">0</Timestamp><DateUtc dt:dt="string">2021-06-07T05:51:21Z</DateUtc></StartTime><FrequencyChanges><FrequencyChange><Frequency dt:dt="r8">2699960000</Frequency><Timestamp dt:dt="r8">765643713066</Timestamp><Current dt:…	좌우반구com(split BVF)_2-030-1	60.021	1.0.0.165	1	1649291381	Professional	2.0.10.242	2.0.10.353	06-07-2021	2021-06-07 오전 5:51:22	14:51:22	2.0.10.248	374	1	{/}	궤도	궤	도	NULL	NULL	NULL	NULL	NULL	NULL	125	1	110	KSY3	List3	NULL	NULL	NULL	NULL	NULL	NULL	NULL	NULL	NULL	1	{/}	0	4	1055554	0	{/}	569
좌우반구com(split BVF)_2	30	1	<?xml version="1.0"?>\n<Clock xmlns:dt="urn:schemas-microsoft-com:datatypes"><Description dt:dt="string">E-Prime Primary Realtime Clock</Description><StartTime><Timestamp dt:dt="int">0</Timestamp><DateUtc dt:dt="string">2021-06-07T05:51:21Z</DateUtc></StartTime><FrequencyChanges><FrequencyChange><Frequency dt:dt="r8">2699960000</Frequency><Timestamp dt:dt="r8">765643713066</Timestamp><Current dt:…	좌우반구com(split BVF)_2-030-1	60.021	1.0.0.165	1	1649291381	Professional	2.0.10.242	2.0.10.353	06-07-2021	2021-06-07 오전 5:51:22	14:51:22	2.0.10.248	231	2	z	궤희	궤	희	NULL	NULL	NULL	82	1	99	NULL	NULL	NULL	KSY	List2	0		0	0	640931	183		0	0	1	z	0	3	641114	0	z	404
좌우반구com(split BVF)_2	30	1	<?xml version="1.0"?>\n<Clock xmlns:dt="urn:schemas-microsoft-com:datatypes"><Description dt:dt="string">E-Prime Primary Realtime Clock</Description><StartTime><Timestamp dt:dt="int">0</Timestamp><DateUtc dt:dt="string">2021-06-07T05:51:21Z</DateUtc></StartTime><FrequencyChanges><FrequencyChange><Frequency dt:dt="r8">2699960000</Frequency><Timestamp dt:dt="r8">765643713066</Timestamp><Current dt:…	좌우반구com(split BVF)_2-030-1	60.021	1.0.0.165	1	1649291381	Professional	2.0.10.242	2.0.10.353	06-07-2021	2021-06-07 오전 5:51:22	14:51:22	2.0.10.248	362	1	{/}	그림	그	림	NULL	NULL	NULL	NULL	NULL	NULL	92	1	98	KSY3	List3	NULL	NULL	NULL	NULL	NULL	NULL	NULL	NULL	NULL	0	{/}	0	3	1022965	0	z	1286
좌우반구com(split BVF)_2	30	1	<?xml version="1.0"?>\n<Clock xmlns:dt="urn:schemas-microsoft-com:datatypes"><Description dt:dt="string">E-Prime Primary Realtime Clock</Description><StartTime><Timestamp dt:dt="int">0</Timestamp><DateUtc dt:dt="string">2021-06-07T05:51:21Z</DateUtc></StartTime><FrequencyChanges><FrequencyChange><Frequency dt:dt="r8">2699960000</Frequency><Timestamp dt:dt="r8">765643713066</Timestamp><Current dt:…	좌우반구com(split BVF)_2-030-1	60.021	1.0.0.165	1	1649291381	Professional	2.0.10.242	2.0.10.353	06-07-2021	2021-06-07 오전 5:51:22	14:51:22	2.0.10.248	276	2	z	그법	그	법	NULL	NULL	NULL	NULL	NULL	NULL	41	1	12	KSY	List3	0		1	-1	791778	184		0	0	1	z	0	4	791962	0	z	323
좌우반구com(split BVF)_2	30	1	<?xml version="1.0"?>\n<Clock xmlns:dt="urn:schemas-microsoft-com:datatypes"><Description dt:dt="string">E-Prime Primary Realtime Clock</Description><StartTime><Timestamp dt:dt="int">0</Timestamp><DateUtc dt:dt="string">2021-06-07T05:51:21Z</DateUtc></StartTime><FrequencyChanges><FrequencyChange><Frequency dt:dt="r8">2699960000</Frequency><Timestamp dt:dt="r8">765643713066</Timestamp><Current dt:…	좌우반구com(split BVF)_2-030-1	60.021	1.0.0.165	1	1649291381	Professional	2.0.10.242	2.0.10.353	06-07-2021	2021-06-07 오전 5:51:22	14:51:22	2.0.10.248	144	2	z	그소	그	소	NULL	NULL	NULL	108	1	12	NULL	NULL	NULL	KSY	List2	0		0	-1	412310	183		0	0	1	z	0	3	412493	0	z	315
좌우반구com(split BVF)_2	30	1	<?xml version="1.0"?>\n<Clock xmlns:dt="urn:schemas-microsoft-com:datatypes"><Description dt:dt="string">E-Prime Primary Realtime Clock</Description><StartTime><Timestamp dt:dt="int">0</Timestamp><DateUtc dt:dt="string">2021-06-07T05:51:21Z</DateUtc></StartTime><FrequencyChanges><FrequencyChange><Frequency dt:dt="r8">2699960000</Frequency><Timestamp dt:dt="r8">765643713066</Timestamp><Current dt:…	좌우반구com(split BVF)_2-030-1	60.021	1.0.0.165	1	1649291381	Professional	2.0.10.242	2.0.10.353	06-07-2021	2021-06-07 오전 5:51:22	14:51:22	2.0.10.248	104	2	z	그종	그	종	118	1	104	NULL	NULL	NULL	NULL	NULL	NULL	KSY3	List1	NULL	NULL	NULL	NULL	NULL	NULL	NULL	NULL	NULL	1	z	0	4	289636	0	z	462
좌우반구com(split BVF)_2	30	1	<?xml version="1.0"?>\n<Clock xmlns:dt="urn:schemas-microsoft-com:datatypes"><Description dt:dt="string">E-Prime Primary Realtime Clock</Description><StartTime><Timestamp dt:dt="int">0</Timestamp><DateUtc dt:dt="string">2021-06-07T05:51:21Z</DateUtc></StartTime><FrequencyChanges><FrequencyChange><Frequency dt:dt="r8">2699960000</Frequency><Timestamp dt:dt="r8">765643713066</Timestamp><Current dt:…	좌우반구com(split BVF)_2-030-1	60.021	1.0.0.165	1	1649291381	Professional	2.0.10.242	2.0.10.353	06-07-2021	2021-06-07 오전 5:51:22	14:51:22	2.0.10.248	261	1	{/}	급여	급	여	NULL	NULL	NULL	98	1	129	NULL	NULL	NULL	KSY3	List2	NULL	NULL	NULL	NULL	NULL	NULL	NULL	NULL	NULL	1	{/}	0	3	722086	0	{/}	368
좌우반구com(split BVF)_2	30	1	<?xml version="1.0"?>\n<Clock xmlns:dt="urn:schemas-microsoft-com:datatypes"><Description dt:dt="string">E-Prime Primary Realtime Clock</Description><StartTime><Timestamp dt:dt="int">0</Timestamp><DateUtc dt:dt="string">2021-06-07T05:51:21Z</DateUtc></StartTime><FrequencyChanges><FrequencyChange><Frequency dt:dt="r8">2699960000</Frequency><Timestamp dt:dt="r8">765643713066</Timestamp><Current dt:…	좌우반구com(split BVF)_2-030-1	60.021	1.0.0.165	1	1649291381	Professional	2.0.10.242	2.0.10.353	06-07-2021	2021-06-07 오전 5:51:22	14:51:22	2.0.10.248	239	1	{/}	기록	기	록	NULL	NULL	NULL	67	1	107	NULL	NULL	NULL	KSY3	List2	NULL	NULL	NULL	NULL	NULL	NULL	NULL	NULL	NULL	1	{/}	0	3	663323	0	{/}	267
좌우반구com(split BVF)_2	30	1	<?xml version="1.0"?>\n<Clock xmlns:dt="urn:schemas-microsoft-com:datatypes"><Description dt:dt="string">E-Prime Primary Realtime Clock</Description><StartTime><Timestamp dt:dt="int">0</Timestamp><DateUtc dt:dt="string">2021-06-07T05:51:21Z</DateUtc></StartTime><FrequencyChanges><FrequencyChange><Frequency dt:dt="r8">2699960000</Frequency><Timestamp dt:dt="r8">765643713066</Timestamp><Current dt:…	좌우반구com(split BVF)_2-030-1	60.021	1.0.0.165	1	1649291381	Professional	2.0.10.242	2.0.10.353	06-07-2021	2021-06-07 오전 5:51:22	14:51:22	2.0.10.248	381	1	{/}	기름	기	름	NULL	NULL	NULL	NULL	NULL	NULL	118	1	117	KSY3	List3	NULL	NULL	NULL	NULL	NULL	NULL	NULL	NULL	NULL	1	{/}	0	4	1073981	0	{/}	421
좌우반구com(split BVF)_2	30	1	<?xml version="1.0"?>\n<Clock xmlns:dt="urn:schemas-microsoft-com:datatypes"><Description dt:dt="string">E-Prime Primary Realtime Clock</Description><StartTime><Timestamp dt:dt="int">0</Timestamp><DateUtc dt:dt="string">2021-06-07T05:51:21Z</DateUtc></StartTime><FrequencyChanges><FrequencyChange><Frequency dt:dt="r8">2699960000</Frequency><Timestamp dt:dt="r8">765643713066</Timestamp><Current dt:…	좌우반구com(split BVF)_2-030-1	60.021	1.0.0.165	1	1649291381	Professional	2.0.10.242	2.0.10.353	06-07-2021	2021-06-07 오전 5:51:22	14:51:22	2.0.10.248	132	1	{/}	기술	기	술	63	1	132	NULL	NULL	NULL	NULL	NULL	NULL	KSY3	List1	NULL	NULL	NULL	NULL	NULL	NULL	NULL	NULL	NULL	1	{/}	0	4	364127	0	{/}	442
좌우반구com(split BVF)_2	30	1	<?xml version="1.0"?>\n<Clock xmlns:dt="urn:schemas-microsoft-com:datatypes"><Description dt:dt="string">E-Prime Primary Realtime Clock</Description><StartTime><Timestamp dt:dt="int">0</Timestamp><DateUtc dt:dt="string">2021-06-07T05:51:21Z</DateUtc></StartTime><FrequencyChanges><FrequencyChange><Frequency dt:dt="r8">2699960000</Frequency><Timestamp dt:dt="r8">765643713066</Timestamp><Current dt:…	좌우반구com(split BVF)_2-030-1	60.021	1.0.0.165	1	1649291381	Professional	2.0.10.242	2.0.10.353	06-07-2021	2021-06-07 오전 5:51:22	14:51:22	2.0.10.248	358	1	{/}	기운	기	운	NULL	NULL	NULL	NULL	NULL	NULL	59	1	94	KSY3	List3	NULL	NULL	NULL	NULL	NULL	NULL	NULL	NULL	NULL	1	{/}	0	3	1011852	0	{/}	279
좌우반구com(split BVF)_2	30	1	<?xml version="1.0"?>\n<Clock xmlns:dt="urn:schemas-microsoft-com:datatypes"><Description dt:dt="string">E-Prime Primary Realtime Clock</Description><StartTime><Timestamp dt:dt="int">0</Timestamp><DateUtc dt:dt="string">2021-06-07T05:51:21Z</DateUtc></StartTime><FrequencyChanges><FrequencyChange><Frequency dt:dt="r8">2699960000</Frequency><Timestamp dt:dt="r8">765643713066</Timestamp><Current dt:…	좌우반구com(split BVF)_2-030-1	60.021	1.0.0.165	1	1649291381	Professional	2.0.10.242	2.0.10.353	06-07-2021	2021-06-07 오전 5:51:22	14:51:22	2.0.10.248	72	1	{/}	기준	기	준	80	1	72	NULL	NULL	NULL	NULL	NULL	NULL	KSY3	List1	NULL	NULL	NULL	NULL	NULL	NULL	NULL	NULL	NULL	1	{/}	1	3	206714	0	{/}	312
좌우반구com(split BVF)_2	30	1	<?xml version="1.0"?>\n<Clock xmlns:dt="urn:schemas-microsoft-com:datatypes"><Description dt:dt="string">E-Prime Primary Realtime Clock</Description><StartTime><Timestamp dt:dt="int">0</Timestamp><DateUtc dt:dt="string">2021-06-07T05:51:21Z</DateUtc></StartTime><FrequencyChanges><FrequencyChange><Frequency dt:dt="r8">2699960000</Frequency><Timestamp dt:dt="r8">765643713066</Timestamp><Current dt:…	좌우반구com(split BVF)_2-030-1	60.021	1.0.0.165	1	1649291381	Professional	2.0.10.242	2.0.10.353	06-07-2021	2021-06-07 오전 5:51:22	14:51:22	2.0.10.248	109	1	{/}	기차	기	차	6	1	109	NULL	NULL	NULL	NULL	NULL	NULL	KSY3	List1	NULL	NULL	NULL	NULL	NULL	NULL	NULL	NULL	NULL	1	{/}	0	3	302648	0	{/}	393
좌우반구com(split BVF)_2	30	1	<?xml version="1.0"?>\n<Clock xmlns:dt="urn:schemas-microsoft-com:datatypes"><Description dt:dt="string">E-Prime Primary Realtime Clock</Description><StartTime><Timestamp dt:dt="int">0</Timestamp><DateUtc dt:dt="string">2021-06-07T05:51:21Z</DateUtc></StartTime><FrequencyChanges><FrequencyChange><Frequency dt:dt="r8">2699960000</Frequency><Timestamp dt:dt="r8">765643713066</Timestamp><Current dt:…	좌우반구com(split BVF)_2-030-1	60.021	1.0.0.165	1	1649291381	Professional	2.0.10.242	2.0.10.353	06-07-2021	2021-06-07 오전 5:51:22	14:51:22	2.0.10.248	76	1	{/}	기회	기	회	77	1	76	NULL	NULL	NULL	NULL	NULL	NULL	KSY3	List1	NULL	NULL	NULL	NULL	NULL	NULL	NULL	NULL	NULL	1	{/}	0	4	216778	0	{/}	256
좌우반구com(split BVF)_2	30	1	<?xml version="1.0"?>\n<Clock xmlns:dt="urn:schemas-microsoft-com:datatypes"><Description dt:dt="string">E-Prime Primary Realtime Clock</Description><StartTime><Timestamp dt:dt="int">0</Timestamp><DateUtc dt:dt="string">2021-06-07T05:51:21Z</DateUtc></StartTime><FrequencyChanges><FrequencyChange><Frequency dt:dt="r8">2699960000</Frequency><Timestamp dt:dt="r8">765643713066</Timestamp><Current dt:…	좌우반구com(split BVF)_2-030-1	60.021	1.0.0.165	1	1649291381	Professional	2.0.10.242	2.0.10.353	06-07-2021	2021-06-07 오전 5:51:22	14:51:22	2.0.10.248	73	2	z	껍목	껍	목	115	1	73	NULL	NULL	NULL	NULL	NULL	NULL	KSY	List1	0		0	-1	209047	183		0	0	1	z	0	3	209230	0	z	364
좌우반구com(split BVF)_2	30	1	<?xml version="1.0"?>\n<Clock xmlns:dt="urn:schemas-microsoft-com:datatypes"><Description dt:dt="string">E-Prime Primary Realtime Clock</Description><StartTime><Timestamp dt:dt="int">0</Timestamp><DateUtc dt:dt="string">2021-06-07T05:51:21Z</DateUtc></StartTime><FrequencyChanges><FrequencyChange><Frequency dt:dt="r8">2699960000</Frequency><Timestamp dt:dt="r8">765643713066</Timestamp><Current dt:…	좌우반구com(split BVF)_2-030-1	60.021	1.0.0.165	1	1649291381	Professional	2.0.10.242	2.0.10.353	06-07-2021	2021-06-07 오전 5:51:22	14:51:22	2.0.10.248	125	2	z	껍밀	껍	밀	102	1	125	NULL	NULL	NULL	NULL	NULL	NULL	KSY3	List1	NULL	NULL	NULL	NULL	NULL	NULL	NULL	NULL	NULL	1	z	0	3	345483	0	z	414
좌우반구com(split BVF)_2	30	1	<?xml version="1.0"?>\n<Clock xmlns:dt="urn:schemas-microsoft-com:datatypes"><Description dt:dt="string">E-Prime Primary Realtime Clock</Description><StartTime><Timestamp dt:dt="int">0</Timestamp><DateUtc dt:dt="string">2021-06-07T05:51:21Z</DateUtc></StartTime><FrequencyChanges><FrequencyChange><Frequency dt:dt="r8">2699960000</Frequency><Timestamp dt:dt="r8">765643713066</Timestamp><Current dt:…	좌우반구com(split BVF)_2-030-1	60.021	1.0.0.165	1	1649291381	Professional	2.0.10.242	2.0.10.353	06-07-2021	2021-06-07 오전 5:51:22	14:51:22	2.0.10.248	226	1	{/}	껍질	껍	질	NULL	NULL	NULL	10	1	94	NULL	NULL	NULL	KSY3	List2	NULL	NULL	NULL	NULL	NULL	NULL	NULL	NULL	NULL	1	{/}	0	3	627652	0	{/}	626
좌우반구com(split BVF)_2	30	1	<?xml version="1.0"?>\n<Clock xmlns:dt="urn:schemas-microsoft-com:datatypes"><Description dt:dt="string">E-Prime Primary Realtime Clock</Description><StartTime><Timestamp dt:dt="int">0</Timestamp><DateUtc dt:dt="string">2021-06-07T05:51:21Z</DateUtc></StartTime><FrequencyChanges><FrequencyChange><Frequency dt:dt="r8">2699960000</Frequency><Timestamp dt:dt="r8">765643713066</Timestamp><Current dt:…	좌우반구com(split BVF)_2-030-1	60.021	1.0.0.165	1	1649291381	Professional	2.0.10.242	2.0.10.353	06-07-2021	2021-06-07 오전 5:51:22	14:51:22	2.0.10.248	4	2	z	껍퇴	껍	퇴	53	1	4	NULL	NULL	NULL	NULL	NULL	NULL	KSY3	List1	NULL	NULL	NULL	NULL	NULL	NULL	NULL	NULL	NULL	1	z	0	4	27110	0	z	454
좌우반구com(split BVF)_2	30	1	<?xml version="1.0"?>\n<Clock xmlns:dt="urn:schemas-microsoft-com:datatypes"><Description dt:dt="string">E-Prime Primary Realtime Clock</Description><StartTime><Timestamp dt:dt="int">0</Timestamp><DateUtc dt:dt="string">2021-06-07T05:51:21Z</DateUtc></StartTime><FrequencyChanges><FrequencyChange><Frequency dt:dt="r8">2699960000</Frequency><Timestamp dt:dt="r8">765643713066</Timestamp><Current dt:…	좌우반구com(split BVF)_2-030-1	60.021	1.0.0.165	1	1649291381	Professional	2.0.10.242	2.0.10.353	06-07-2021	2021-06-07 오전 5:51:22	14:51:22	2.0.10.248	299	2	z	나개	나	개	NULL	NULL	NULL	NULL	NULL	NULL	8	1	35	KSY2	List3	NULL	NULL	NULL	NULL	NULL	NULL	NULL	NULL	NULL	1	z	0	3	854473	0	z	436
좌우반구com(split BVF)_2	30	1	<?xml version="1.0"?>\n<Clock xmlns:dt="urn:schemas-microsoft-com:datatypes"><Description dt:dt="string">E-Prime Primary Realtime Clock</Description><StartTime><Timestamp dt:dt="int">0</Timestamp><DateUtc dt:dt="string">2021-06-07T05:51:21Z</DateUtc></StartTime><FrequencyChanges><FrequencyChange><Frequency dt:dt="r8">2699960000</Frequency><Timestamp dt:dt="r8">765643713066</Timestamp><Current dt:…	좌우반구com(split BVF)_2-030-1	60.021	1.0.0.165	1	1649291381	Professional	2.0.10.242	2.0.10.353	06-07-2021	2021-06-07 오전 5:51:22	14:51:22	2.0.10.248	156	1	{/}	내일	내	일	NULL	NULL	NULL	49	1	24	NULL	NULL	NULL	KSY3	List2	NULL	NULL	NULL	NULL	NULL	NULL	NULL	NULL	NULL	1	{/}	0	3	444332	0	{/}	332
좌우반구com(split BVF)_2	30	1	<?xml version="1.0"?>\n<Clock xmlns:dt="urn:schemas-microsoft-com:datatypes"><Description dt:dt="string">E-Prime Primary Realtime Clock</Description><StartTime><Timestamp dt:dt="int">0</Timestamp><DateUtc dt:dt="string">2021-06-07T05:51:21Z</DateUtc></StartTime><FrequencyChanges><FrequencyChange><Frequency dt:dt="r8">2699960000</Frequency><Timestamp dt:dt="r8">765643713066</Timestamp><Current dt:…	좌우반구com(split BVF)_2-030-1	60.021	1.0.0.165	1	1649291381	Professional	2.0.10.242	2.0.10.353	06-07-2021	2021-06-07 오전 5:51:22	14:51:22	2.0.10.248	254	2	z	내죽	내	죽	NULL	NULL	NULL	7	1	122	NULL	NULL	NULL	KSY	List2	0		0	-1	703359	183		0	0	1	z	0	3	703542	0	z	432
좌우반구com(split BVF)_2	30	1	<?xml version="1.0"?>\n<Clock xmlns:dt="urn:schemas-microsoft-com:datatypes"><Description dt:dt="string">E-Prime Primary Realtime Clock</Description><StartTime><Timestamp dt:dt="int">0</Timestamp><DateUtc dt:dt="string">2021-06-07T05:51:21Z</DateUtc></StartTime><FrequencyChanges><FrequencyChange><Frequency dt:dt="r8">2699960000</Frequency><Timestamp dt:dt="r8">765643713066</Timestamp><Current dt:…	좌우반구com(split BVF)_2-030-1	60.021	1.0.0.165	1	1649291381	Professional	2.0.10.242	2.0.10.353	06-07-2021	2021-06-07 오전 5:51:22	14:51:22	2.0.10.248	25	2	z	내표	내	표	86	1	25	NULL	NULL	NULL	NULL	NULL	NULL	KSY3	List1	NULL	NULL	NULL	NULL	NULL	NULL	NULL	NULL	NULL	0	z	1	3	82257	0	{/}	587
좌우반구com(split BVF)_2	30	1	<?xml version="1.0"?>\n<Clock xmlns:dt="urn:schemas-microsoft-com:datatypes"><Description dt:dt="string">E-Prime Primary Realtime Clock</Description><StartTime><Timestamp dt:dt="int">0</Timestamp><DateUtc dt:dt="string">2021-06-07T05:51:21Z</DateUtc></StartTime><FrequencyChanges><FrequencyChange><Frequency dt:dt="r8">2699960000</Frequency><Timestamp dt:dt="r8">765643713066</Timestamp><Current dt:…	좌우반구com(split BVF)_2-030-1	60.021	1.0.0.165	1	1649291381	Professional	2.0.10.242	2.0.10.353	06-07-2021	2021-06-07 오전 5:51:22	14:51:22	2.0.10.248	176	2	z	념속	념	속	NULL	NULL	NULL	80	1	44	NULL	NULL	NULL	KSY2	List2	NULL	NULL	NULL	NULL	NULL	NULL	NULL	NULL	NULL	1	z	0	3	496464	0	z	352
좌우반구com(split BVF)_2	30	1	<?xml version="1.0"?>\n<Clock xmlns:dt="urn:schemas-microsoft-com:datatypes"><Description dt:dt="string">E-Prime Primary Realtime Clock</Description><StartTime><Timestamp dt:dt="int">0</Timestamp><DateUtc dt:dt="string">2021-06-07T05:51:21Z</DateUtc></StartTime><FrequencyChanges><FrequencyChange><Frequency dt:dt="r8">2699960000</Frequency><Timestamp dt:dt="r8">765643713066</Timestamp><Current dt:…	좌우반구com(split BVF)_2-030-1	60.021	1.0.0.165	1	1649291381	Professional	2.0.10.242	2.0.10.353	06-07-2021	2021-06-07 오전 5:51:22	14:51:22	2.0.10.248	131	2	z	념실	념	실	83	1	131	NULL	NULL	NULL	NULL	NULL	NULL	KSY2	List1	NULL	NULL	NULL	NULL	NULL	NULL	NULL	NULL	NULL	1	z	1	3	361527	0	z	402
좌우반구com(split BVF)_2	30	1	<?xml version="1.0"?>\n<Clock xmlns:dt="urn:schemas-microsoft-com:datatypes"><Description dt:dt="string">E-Prime Primary Realtime Clock</Description><StartTime><Timestamp dt:dt="int">0</Timestamp><DateUtc dt:dt="string">2021-06-07T05:51:21Z</DateUtc></StartTime><FrequencyChanges><FrequencyChange><Frequency dt:dt="r8">2699960000</Frequency><Timestamp dt:dt="r8">765643713066</Timestamp><Current dt:…	좌우반구com(split BVF)_2-030-1	60.021	1.0.0.165	1	1649291381	Professional	2.0.10.242	2.0.10.353	06-07-2021	2021-06-07 오전 5:51:22	14:51:22	2.0.10.248	21	2	z	념효	념	효	100	1	21	NULL	NULL	NULL	NULL	NULL	NULL	KSY2	List1	NULL	NULL	NULL	NULL	NULL	NULL	NULL	NULL	NULL	1	z	0	4	71928	0	z	403
좌우반구com(split BVF)_2	30	1	<?xml version="1.0"?>\n<Clock xmlns:dt="urn:schemas-microsoft-com:datatypes"><Description dt:dt="string">E-Prime Primary Realtime Clock</Description><StartTime><Timestamp dt:dt="int">0</Timestamp><DateUtc dt:dt="string">2021-06-07T05:51:21Z</DateUtc></StartTime><FrequencyChanges><FrequencyChange><Frequency dt:dt="r8">2699960000</Frequency><Timestamp dt:dt="r8">765643713066</Timestamp><Current dt:…	좌우반구com(split BVF)_2-030-1	60.021	1.0.0.165	1	1649291381	Professional	2.0.10.242	2.0.10.353	06-07-2021	2021-06-07 오전 5:51:22	14:51:22	2.0.10.248	378	1	{/}	노조	노	조	NULL	NULL	NULL	NULL	NULL	NULL	109	1	114	KSY3	List3	NULL	NULL	NULL	NULL	NULL	NULL	NULL	NULL	NULL	1	{/}	0	3	1066450	0	{/}	361
좌우반구com(split BVF)_2	30	1	<?xml version="1.0"?>\n<Clock xmlns:dt="urn:schemas-microsoft-com:datatypes"><Description dt:dt="string">E-Prime Primary Realtime Clock</Description><StartTime><Timestamp dt:dt="int">0</Timestamp><DateUtc dt:dt="string">2021-06-07T05:51:21Z</DateUtc></StartTime><FrequencyChanges><FrequencyChange><Frequency dt:dt="r8">2699960000</Frequency><Timestamp dt:dt="r8">765643713066</Timestamp><Current dt:…	좌우반구com(split BVF)_2-030-1	60.021	1.0.0.165	1	1649291381	Professional	2.0.10.242	2.0.10.353	06-07-2021	2021-06-07 오전 5:51:22	14:51:22	2.0.10.248	6	1	{/}	논란	논	란	119	1	6	NULL	NULL	NULL	NULL	NULL	NULL	KSY3	List1	NULL	NULL	NULL	NULL	NULL	NULL	NULL	NULL	NULL	1	{/}	0	3	32391	0	{/}	325
좌우반구com(split BVF)_2	30	1	<?xml version="1.0"?>\n<Clock xmlns:dt="urn:schemas-microsoft-com:datatypes"><Description dt:dt="string">E-Prime Primary Realtime Clock</Description><StartTime><Timestamp dt:dt="int">0</Timestamp><DateUtc dt:dt="string">2021-06-07T05:51:21Z</DateUtc></StartTime><FrequencyChanges><FrequencyChange><Frequency dt:dt="r8">2699960000</Frequency><Timestamp dt:dt="r8">765643713066</Timestamp><Current dt:…	좌우반구com(split BVF)_2-030-1	60.021	1.0.0.165	1	1649291381	Professional	2.0.10.242	2.0.10.353	06-07-2021	2021-06-07 오전 5:51:22	14:51:22	2.0.10.248	29	2	z	논무	논	무	87	1	29	NULL	NULL	NULL	NULL	NULL	NULL	KSY	List1	0		1	-1	92670	184		0	0	1	z	0	4	92854	0	z	557
좌우반구com(split BVF)_2	30	1	<?xml version="1.0"?>\n<Clock xmlns:dt="urn:schemas-microsoft-com:datatypes"><Description dt:dt="string">E-Prime Primary Realtime Clock</Description><StartTime><Timestamp dt:dt="int">0</Timestamp><DateUtc dt:dt="string">2021-06-07T05:51:21Z</DateUtc></StartTime><FrequencyChanges><FrequencyChange><Frequency dt:dt="r8">2699960000</Frequency><Timestamp dt:dt="r8">765643713066</Timestamp><Current dt:…	좌우반구com(split BVF)_2-030-1	60.021	1.0.0.165	1	1649291381	Professional	2.0.10.242	2.0.10.353	06-07-2021	2021-06-07 오전 5:51:22	14:51:22	2.0.10.248	101	1	{/}	느낌	느	낌	76	1	101	NULL	NULL	NULL	NULL	NULL	NULL	KSY3	List1	NULL	NULL	NULL	NULL	NULL	NULL	NULL	NULL	NULL	1	{/}	0	3	282005	0	{/}	269
좌우반구com(split BVF)_2	30	1	<?xml version="1.0"?>\n<Clock xmlns:dt="urn:schemas-microsoft-com:datatypes"><Description dt:dt="string">E-Prime Primary Realtime Clock</Description><StartTime><Timestamp dt:dt="int">0</Timestamp><DateUtc dt:dt="string">2021-06-07T05:51:21Z</DateUtc></StartTime><FrequencyChanges><FrequencyChange><Frequency dt:dt="r8">2699960000</Frequency><Timestamp dt:dt="r8">765643713066</Timestamp><Current dt:…	좌우반구com(split BVF)_2-030-1	60.021	1.0.0.165	1	1649291381	Professional	2.0.10.242	2.0.10.353	06-07-2021	2021-06-07 오전 5:51:22	14:51:22	2.0.10.248	60	2	z	느속	느	속	12	1	60	NULL	NULL	NULL	NULL	NULL	NULL	KSY2	List1	NULL	NULL	NULL	NULL	NULL	NULL	NULL	NULL	NULL	1	z	0	4	174126	0	z	701
좌우반구com(split BVF)_2	30	1	<?xml version="1.0"?>\n<Clock xmlns:dt="urn:schemas-microsoft-com:datatypes"><Description dt:dt="string">E-Prime Primary Realtime Clock</Description><StartTime><Timestamp dt:dt="int">0</Timestamp><DateUtc dt:dt="string">2021-06-07T05:51:21Z</DateUtc></StartTime><FrequencyChanges><FrequencyChange><Frequency dt:dt="r8">2699960000</Frequency><Timestamp dt:dt="r8">765643713066</Timestamp><Current dt:…	좌우반구com(split BVF)_2-030-1	60.021	1.0.0.165	1	1649291381	Professional	2.0.10.242	2.0.10.353	06-07-2021	2021-06-07 오전 5:51:22	14:51:22	2.0.10.248	351	2	z	느스	느	스	NULL	NULL	NULL	NULL	NULL	NULL	105	1	87	KSY	List3	0		1	-1	992675	184		0	0	1	z	0	4	992859	0	z	360
좌우반구com(split BVF)_2	30	1	<?xml version="1.0"?>\n<Clock xmlns:dt="urn:schemas-microsoft-com:datatypes"><Description dt:dt="string">E-Prime Primary Realtime Clock</Description><StartTime><Timestamp dt:dt="int">0</Timestamp><DateUtc dt:dt="string">2021-06-07T05:51:21Z</DateUtc></StartTime><FrequencyChanges><FrequencyChange><Frequency dt:dt="r8">2699960000</Frequency><Timestamp dt:dt="r8">765643713066</Timestamp><Current dt:…	좌우반구com(split BVF)_2-030-1	60.021	1.0.0.165	1	1649291381	Professional	2.0.10.242	2.0.10.353	06-07-2021	2021-06-07 오전 5:51:22	14:51:22	2.0.10.248	16	2	z	느체	느	체	65	1	16	NULL	NULL	NULL	NULL	NULL	NULL	KSY3	List1	NULL	NULL	NULL	NULL	NULL	NULL	NULL	NULL	NULL	1	z	0	3	58499	0	z	449
좌우반구com(split BVF)_2	30	1	<?xml version="1.0"?>\n<Clock xmlns:dt="urn:schemas-microsoft-com:datatypes"><Description dt:dt="string">E-Prime Primary Realtime Clock</Description><StartTime><Timestamp dt:dt="int">0</Timestamp><DateUtc dt:dt="string">2021-06-07T05:51:21Z</DateUtc></StartTime><FrequencyChanges><FrequencyChange><Frequency dt:dt="r8">2699960000</Frequency><Timestamp dt:dt="r8">765643713066</Timestamp><Current dt:…	좌우반구com(split BVF)_2-030-1	60.021	1.0.0.165	1	1649291381	Professional	2.0.10.242	2.0.10.353	06-07-2021	2021-06-07 오전 5:51:22	14:51:22	2.0.10.248	195	2	z	님우	님	우	NULL	NULL	NULL	125	1	63	NULL	NULL	NULL	KSY3	List2	NULL	NULL	NULL	NULL	NULL	NULL	NULL	NULL	NULL	1	z	0	3	545997	0	z	562
좌우반구com(split BVF)_2	30	1	<?xml version="1.0"?>\n<Clock xmlns:dt="urn:schemas-microsoft-com:datatypes"><Description dt:dt="string">E-Prime Primary Realtime Clock</Description><StartTime><Timestamp dt:dt="int">0</Timestamp><DateUtc dt:dt="string">2021-06-07T05:51:21Z</DateUtc></StartTime><FrequencyChanges><FrequencyChange><Frequency dt:dt="r8">2699960000</Frequency><Timestamp dt:dt="r8">765643713066</Timestamp><Current dt:…	좌우반구com(split BVF)_2-030-1	60.021	1.0.0.165	1	1649291381	Professional	2.0.10.242	2.0.10.353	06-07-2021	2021-06-07 오전 5:51:22	14:51:22	2.0.10.248	113	2	z	단률	단	률	49	1	113	NULL	NULL	NULL	NULL	NULL	NULL	KSY2	List1	NULL	NULL	NULL	NULL	NULL	NULL	NULL	NULL	NULL	1	z	1	3	313527	0	z	458
좌우반구com(split BVF)_2	30	1	<?xml version="1.0"?>\n<Clock xmlns:dt="urn:schemas-microsoft-com:datatypes"><Description dt:dt="string">E-Prime Primary Realtime Clock</Description><StartTime><Timestamp dt:dt="int">0</Timestamp><DateUtc dt:dt="string">2021-06-07T05:51:21Z</DateUtc></StartTime><FrequencyChanges><FrequencyChange><Frequency dt:dt="r8">2699960000</Frequency><Timestamp dt:dt="r8">765643713066</Timestamp><Current dt:…	좌우반구com(split BVF)_2-030-1	60.021	1.0.0.165	1	1649291381	Professional	2.0.10.242	2.0.10.353	06-07-2021	2021-06-07 오전 5:51:22	14:51:22	2.0.10.248	229	1	{/}	단어	단	어	NULL	NULL	NULL	69	1	97	NULL	NULL	NULL	KSY3	List2	NULL	NULL	NULL	NULL	NULL	NULL	NULL	NULL	NULL	1	{/}	0	3	635849	0	{/}	462
좌우반구com(split BVF)_2	30	1	<?xml version="1.0"?>\n<Clock xmlns:dt="urn:schemas-microsoft-com:datatypes"><Description dt:dt="string">E-Prime Primary Realtime Clock</Description><StartTime><Timestamp dt:dt="int">0</Timestamp><DateUtc dt:dt="string">2021-06-07T05:51:21Z</DateUtc></StartTime><FrequencyChanges><FrequencyChange><Frequency dt:dt="r8">2699960000</Frequency><Timestamp dt:dt="r8">765643713066</Timestamp><Current dt:…	좌우반구com(split BVF)_2-030-1	60.021	1.0.0.165	1	1649291381	Professional	2.0.10.242	2.0.10.353	06-07-2021	2021-06-07 오전 5:51:22	14:51:22	2.0.10.248	110	1	{/}	단위	단	위	106	1	110	NULL	NULL	NULL	NULL	NULL	NULL	KSY3	List1	NULL	NULL	NULL	NULL	NULL	NULL	NULL	NULL	NULL	1	{/}	0	3	305247	0	{/}	362
좌우반구com(split BVF)_2	30	1	<?xml version="1.0"?>\n<Clock xmlns:dt="urn:schemas-microsoft-com:datatypes"><Description dt:dt="string">E-Prime Primary Realtime Clock</Description><StartTime><Timestamp dt:dt="int">0</Timestamp><DateUtc dt:dt="string">2021-06-07T05:51:21Z</DateUtc></StartTime><FrequencyChanges><FrequencyChange><Frequency dt:dt="r8">2699960000</Frequency><Timestamp dt:dt="r8">765643713066</Timestamp><Current dt:…	좌우반구com(split BVF)_2-030-1	60.021	1.0.0.165	1	1649291381	Professional	2.0.10.242	2.0.10.353	06-07-2021	2021-06-07 오전 5:51:22	14:51:22	2.0.10.248	189	1	{/}	담화	담	화	NULL	NULL	NULL	124	1	57	NULL	NULL	NULL	KSY3	List2	NULL	NULL	NULL	NULL	NULL	NULL	NULL	NULL	NULL	1	{/}	0	3	530519	0	{/}	376
좌우반구com(split BVF)_2	30	1	<?xml version="1.0"?>\n<Clock xmlns:dt="urn:schemas-microsoft-com:datatypes"><Description dt:dt="string">E-Prime Primary Realtime Clock</Description><StartTime><Timestamp dt:dt="int">0</Timestamp><DateUtc dt:dt="string">2021-06-07T05:51:21Z</DateUtc></StartTime><FrequencyChanges><FrequencyChange><Frequency dt:dt="r8">2699960000</Frequency><Timestamp dt:dt="r8">765643713066</Timestamp><Current dt:…	좌우반구com(split BVF)_2-030-1	60.021	1.0.0.165	1	1649291381	Professional	2.0.10.242	2.0.10.353	06-07-2021	2021-06-07 오전 5:51:22	14:51:22	2.0.10.248	100	1	{/}	대문	대	문	88	1	100	NULL	NULL	NULL	NULL	NULL	NULL	KSY3	List1	NULL	NULL	NULL	NULL	NULL	NULL	NULL	NULL	NULL	1	{/}	0	3	279439	0	{/}	371
좌우반구com(split BVF)_2	30	1	<?xml version="1.0"?>\n<Clock xmlns:dt="urn:schemas-microsoft-com:datatypes"><Description dt:dt="string">E-Prime Primary Realtime Clock</Description><StartTime><Timestamp dt:dt="int">0</Timestamp><DateUtc dt:dt="string">2021-06-07T05:51:21Z</DateUtc></StartTime><FrequencyChanges><FrequencyChange><Frequency dt:dt="r8">2699960000</Frequency><Timestamp dt:dt="r8">765643713066</Timestamp><Current dt:…	좌우반구com(split BVF)_2-030-1	60.021	1.0.0.165	1	1649291381	Professional	2.0.10.242	2.0.10.353	06-07-2021	2021-06-07 오전 5:51:22	14:51:22	2.0.10.248	377	1	{/}	대중	대	중	NULL	NULL	NULL	NULL	NULL	NULL	36	1	113	KSY3	List3	NULL	NULL	NULL	NULL	NULL	NULL	NULL	NULL	NULL	1	{/}	0	4	1063818	0	{/}	433
좌우반구com(split BVF)_2	30	1	<?xml version="1.0"?>\n<Clock xmlns:dt="urn:schemas-microsoft-com:datatypes"><Description dt:dt="string">E-Prime Primary Realtime Clock</Description><StartTime><Timestamp dt:dt="int">0</Timestamp><DateUtc dt:dt="string">2021-06-07T05:51:21Z</DateUtc></StartTime><FrequencyChanges><FrequencyChange><Frequency dt:dt="r8">2699960000</Frequency><Timestamp dt:dt="r8">765643713066</Timestamp><Current dt:…	좌우반구com(split BVF)_2-030-1	60.021	1.0.0.165	1	1649291381	Professional	2.0.10.242	2.0.10.353	06-07-2021	2021-06-07 오전 5:51:22	14:51:22	2.0.10.248	74	1	{/}	도박	도	박	13	1	74	NULL	NULL	NULL	NULL	NULL	NULL	KSY3	List1	NULL	NULL	NULL	NULL	NULL	NULL	NULL	NULL	NULL	1	{/}	0	3	211796	0	{/}	302
좌우반구com(split BVF)_2	30	1	<?xml version="1.0"?>\n<Clock xmlns:dt="urn:schemas-microsoft-com:datatypes"><Description dt:dt="string">E-Prime Primary Realtime Clock</Description><StartTime><Timestamp dt:dt="int">0</Timestamp><DateUtc dt:dt="string">2021-06-07T05:51:21Z</DateUtc></StartTime><FrequencyChanges><FrequencyChange><Frequency dt:dt="r8">2699960000</Frequency><Timestamp dt:dt="r8">765643713066</Timestamp><Current dt:…	좌우반구com(split BVF)_2-030-1	60.021	1.0.0.165	1	1649291381	Professional	2.0.10.242	2.0.10.353	06-07-2021	2021-06-07 오전 5:51:22	14:51:22	2.0.10.248	373	2	z	도휘	도	휘	NULL	NULL	NULL	NULL	NULL	NULL	1	1	109	KSY2	List3	NULL	NULL	NULL	NULL	NULL	NULL	NULL	NULL	NULL	1	z	0	3	1052638	0	z	720
좌우반구com(split BVF)_2	30	1	<?xml version="1.0"?>\n<Clock xmlns:dt="urn:schemas-microsoft-com:datatypes"><Description dt:dt="string">E-Prime Primary Realtime Clock</Description><StartTime><Timestamp dt:dt="int">0</Timestamp><DateUtc dt:dt="string">2021-06-07T05:51:21Z</DateUtc></StartTime><FrequencyChanges><FrequencyChange><Frequency dt:dt="r8">2699960000</Frequency><Timestamp dt:dt="r8">765643713066</Timestamp><Current dt:…	좌우반구com(split BVF)_2-030-1	60.021	1.0.0.165	1	1649291381	Professional	2.0.10.242	2.0.10.353	06-07-2021	2021-06-07 오전 5:51:22	14:51:22	2.0.10.248	159	1	{/}	동의	동	의	NULL	NULL	NULL	5	1	27	NULL	NULL	NULL	KSY3	List2	NULL	NULL	NULL	NULL	NULL	NULL	NULL	NULL	NULL	1	{/}	0	4	452163	0	{/}	357
좌우반구com(split BVF)_2	30	1	<?xml version="1.0"?>\n<Clock xmlns:dt="urn:schemas-microsoft-com:datatypes"><Description dt:dt="string">E-Prime Primary Realtime Clock</Description><StartTime><Timestamp dt:dt="int">0</Timestamp><DateUtc dt:dt="string">2021-06-07T05:51:21Z</DateUtc></StartTime><FrequencyChanges><FrequencyChange><Frequency dt:dt="r8">2699960000</Frequency><Timestamp dt:dt="r8">765643713066</Timestamp><Current dt:…	좌우반구com(split BVF)_2-030-1	60.021	1.0.0.165	1	1649291381	Professional	2.0.10.242	2.0.10.353	06-07-2021	2021-06-07 오전 5:51:22	14:51:22	2.0.10.248	149	2	z	득관	득	관	NULL	NULL	NULL	102	1	17	NULL	NULL	NULL	KSY	List2	0		0	-1	425122	183		0	0	1	z	1	3	425305	0	z	458
좌우반구com(split BVF)_2	30	1	<?xml version="1.0"?>\n<Clock xmlns:dt="urn:schemas-microsoft-com:datatypes"><Description dt:dt="string">E-Prime Primary Realtime Clock</Description><StartTime><Timestamp dt:dt="int">0</Timestamp><DateUtc dt:dt="string">2021-06-07T05:51:21Z</DateUtc></StartTime><FrequencyChanges><FrequencyChange><Frequency dt:dt="r8">2699960000</Frequency><Timestamp dt:dt="r8">765643713066</Timestamp><Current dt:…	좌우반구com(split BVF)_2-030-1	60.021	1.0.0.165	1	1649291381	Professional	2.0.10.242	2.0.10.353	06-07-2021	2021-06-07 오전 5:51:22	14:51:22	2.0.10.248	386	2	z	득동	득	동	NULL	NULL	NULL	NULL	NULL	NULL	96	1	122	KSY	List3	0		0	-1	1087076	183		0	0	1	z	1	3	1087259	0	z	431
좌우반구com(split BVF)_2	30	1	<?xml version="1.0"?>\n<Clock xmlns:dt="urn:schemas-microsoft-com:datatypes"><Description dt:dt="string">E-Prime Primary Realtime Clock</Description><StartTime><Timestamp dt:dt="int">0</Timestamp><DateUtc dt:dt="string">2021-06-07T05:51:21Z</DateUtc></StartTime><FrequencyChanges><FrequencyChange><Frequency dt:dt="r8">2699960000</Frequency><Timestamp dt:dt="r8">765643713066</Timestamp><Current dt:…	좌우반구com(split BVF)_2-030-1	60.021	1.0.0.165	1	1649291381	Professional	2.0.10.242	2.0.10.353	06-07-2021	2021-06-07 오전 5:51:22	14:51:22	2.0.10.248	369	2	z	득생	득	생	NULL	NULL	NULL	NULL	NULL	NULL	114	1	105	KSY	List3	0		0	0	1041559	183		0	0	1	z	0	3	1041742	0	z	941
좌우반구com(split BVF)_2	30	1	<?xml version="1.0"?>\n<Clock xmlns:dt="urn:schemas-microsoft-com:datatypes"><Description dt:dt="string">E-Prime Primary Realtime Clock</Description><StartTime><Timestamp dt:dt="int">0</Timestamp><DateUtc dt:dt="string">2021-06-07T05:51:21Z</DateUtc></StartTime><FrequencyChanges><FrequencyChange><Frequency dt:dt="r8">2699960000</Frequency><Timestamp dt:dt="r8">765643713066</Timestamp><Current dt:…	좌우반구com(split BVF)_2-030-1	60.021	1.0.0.165	1	1649291381	Professional	2.0.10.242	2.0.10.353	06-07-2021	2021-06-07 오전 5:51:22	14:51:22	2.0.10.248	174	2	z	득외	득	외	NULL	NULL	NULL	115	1	42	NULL	NULL	NULL	KSY2	List2	NULL	NULL	NULL	NULL	NULL	NULL	NULL	NULL	NULL	1	z	0	3	491216	0	z	568
좌우반구com(split BVF)_2	30	1	<?xml version="1.0"?>\n<Clock xmlns:dt="urn:schemas-microsoft-com:datatypes"><Description dt:dt="string">E-Prime Primary Realtime Clock</Description><StartTime><Timestamp dt:dt="int">0</Timestamp><DateUtc dt:dt="string">2021-06-07T05:51:21Z</DateUtc></StartTime><FrequencyChanges><FrequencyChange><Frequency dt:dt="r8">2699960000</Frequency><Timestamp dt:dt="r8">765643713066</Timestamp><Current dt:…	좌우반구com(split BVF)_2-030-1	60.021	1.0.0.165	1	1649291381	Professional	2.0.10.242	2.0.10.353	06-07-2021	2021-06-07 오전 5:51:22	14:51:22	2.0.10.248	240	2	z	란공	란	공	NULL	NULL	NULL	46	1	108	NULL	NULL	NULL	KSY3	List2	NULL	NULL	NULL	NULL	NULL	NULL	NULL	NULL	NULL	1	z	0	4	665789	0	z	393
좌우반구com(split BVF)_2	30	1	<?xml version="1.0"?>\n<Clock xmlns:dt="urn:schemas-microsoft-com:datatypes"><Description dt:dt="string">E-Prime Primary Realtime Clock</Description><StartTime><Timestamp dt:dt="int">0</Timestamp><DateUtc dt:dt="string">2021-06-07T05:51:21Z</DateUtc></StartTime><FrequencyChanges><FrequencyChange><Frequency dt:dt="r8">2699960000</Frequency><Timestamp dt:dt="r8">765643713066</Timestamp><Current dt:…	좌우반구com(split BVF)_2-030-1	60.021	1.0.0.165	1	1649291381	Professional	2.0.10.242	2.0.10.353	06-07-2021	2021-06-07 오전 5:51:22	14:51:22	2.0.10.248	343	2	z	량필	량	필	NULL	NULL	NULL	NULL	NULL	NULL	60	1	79	KSY2	List3	NULL	NULL	NULL	NULL	NULL	NULL	NULL	NULL	NULL	1	z	0	3	971716	0	z	376
좌우반구com(split BVF)_2	30	1	<?xml version="1.0"?>\n<Clock xmlns:dt="urn:schemas-microsoft-com:datatypes"><Description dt:dt="string">E-Prime Primary Realtime Clock</Description><StartTime><Timestamp dt:dt="int">0</Timestamp><DateUtc dt:dt="string">2021-06-07T05:51:21Z</DateUtc></StartTime><FrequencyChanges><FrequencyChange><Frequency dt:dt="r8">2699960000</Frequency><Timestamp dt:dt="r8">765643713066</Timestamp><Current dt:…	좌우반구com(split BVF)_2-030-1	60.021	1.0.0.165	1	1649291381	Professional	2.0.10.242	2.0.10.353	06-07-2021	2021-06-07 오전 5:51:22	14:51:22	2.0.10.248	247	2	z	려제	려	제	NULL	NULL	NULL	21	1	115	NULL	NULL	NULL	KSY	List2	0		0	-1	685132	183		0	0	1	z	1	3	685315	0	z	523
좌우반구com(split BVF)_2	30	1	<?xml version="1.0"?>\n<Clock xmlns:dt="urn:schemas-microsoft-com:datatypes"><Description dt:dt="string">E-Prime Primary Realtime Clock</Description><StartTime><Timestamp dt:dt="int">0</Timestamp><DateUtc dt:dt="string">2021-06-07T05:51:21Z</DateUtc></StartTime><FrequencyChanges><FrequencyChange><Frequency dt:dt="r8">2699960000</Frequency><Timestamp dt:dt="r8">765643713066</Timestamp><Current dt:…	좌우반구com(split BVF)_2-030-1	60.021	1.0.0.165	1	1649291381	Professional	2.0.10.242	2.0.10.353	06-07-2021	2021-06-07 오전 5:51:22	14:51:22	2.0.10.248	244	2	z	려최	려	최	NULL	NULL	NULL	114	1	112	NULL	NULL	NULL	KSY3	List2	NULL	NULL	NULL	NULL	NULL	NULL	NULL	NULL	NULL	1	z	0	4	676502	0	z	440
좌우반구com(split BVF)_2	30	1	<?xml version="1.0"?>\n<Clock xmlns:dt="urn:schemas-microsoft-com:datatypes"><Description dt:dt="string">E-Prime Primary Realtime Clock</Description><StartTime><Timestamp dt:dt="int">0</Timestamp><DateUtc dt:dt="string">2021-06-07T05:51:21Z</DateUtc></StartTime><FrequencyChanges><FrequencyChange><Frequency dt:dt="r8">2699960000</Frequency><Timestamp dt:dt="r8">765643713066</Timestamp><Current dt:…	좌우반구com(split BVF)_2-030-1	60.021	1.0.0.165	1	1649291381	Professional	2.0.10.242	2.0.10.353	06-07-2021	2021-06-07 오전 5:51:22	14:51:22	2.0.10.248	329	2	z	려희	려	희	NULL	NULL	NULL	NULL	NULL	NULL	4	1	65	KSY3	List3	NULL	NULL	NULL	NULL	NULL	NULL	NULL	NULL	NULL	1	z	0	4	934146	0	z	394
좌우반구com(split BVF)_2	30	1	<?xml version="1.0"?>\n<Clock xmlns:dt="urn:schemas-microsoft-com:datatypes"><Description dt:dt="string">E-Prime Primary Realtime Clock</Description><StartTime><Timestamp dt:dt="int">0</Timestamp><DateUtc dt:dt="string">2021-06-07T05:51:21Z</DateUtc></StartTime><FrequencyChanges><FrequencyChange><Frequency dt:dt="r8">2699960000</Frequency><Timestamp dt:dt="r8">765643713066</Timestamp><Current dt:…	좌우반구com(split BVF)_2-030-1	60.021	1.0.0.165	1	1649291381	Professional	2.0.10.242	2.0.10.353	06-07-2021	2021-06-07 오전 5:51:22	14:51:22	2.0.10.248	13	2	z	력름	력	름	78	1	13	NULL	NULL	NULL	NULL	NULL	NULL	KSY2	List1	NULL	NULL	NULL	NULL	NULL	NULL	NULL	NULL	NULL	1	z	0	3	50518	0	z	526
좌우반구com(split BVF)_2	30	1	<?xml version="1.0"?>\n<Clock xmlns:dt="urn:schemas-microsoft-com:datatypes"><Description dt:dt="string">E-Prime Primary Realtime Clock</Description><StartTime><Timestamp dt:dt="int">0</Timestamp><DateUtc dt:dt="string">2021-06-07T05:51:21Z</DateUtc></StartTime><FrequencyChanges><FrequencyChange><Frequency dt:dt="r8">2699960000</Frequency><Timestamp dt:dt="r8">765643713066</Timestamp><Current dt:…	좌우반구com(split BVF)_2-030-1	60.021	1.0.0.165	1	1649291381	Professional	2.0.10.242	2.0.10.353	06-07-2021	2021-06-07 오전 5:51:22	14:51:22	2.0.10.248	333	2	z	례부	례	부	NULL	NULL	NULL	NULL	NULL	NULL	11	1	69	KSY3	List3	NULL	NULL	NULL	NULL	NULL	NULL	NULL	NULL	NULL	1	z	0	3	944792	0	z	476
좌우반구com(split BVF)_2	30	1	<?xml version="1.0"?>\n<Clock xmlns:dt="urn:schemas-microsoft-com:datatypes"><Description dt:dt="string">E-Prime Primary Realtime Clock</Description><StartTime><Timestamp dt:dt="int">0</Timestamp><DateUtc dt:dt="string">2021-06-07T05:51:21Z</DateUtc></StartTime><FrequencyChanges><FrequencyChange><Frequency dt:dt="r8">2699960000</Frequency><Timestamp dt:dt="r8">765643713066</Timestamp><Current dt:…	좌우반구com(split BVF)_2-030-1	60.021	1.0.0.165	1	1649291381	Professional	2.0.10.242	2.0.10.353	06-07-2021	2021-06-07 오전 5:51:22	14:51:22	2.0.10.248	279	2	z	록어	록	어	NULL	NULL	NULL	NULL	NULL	NULL	98	1	15	KSY	List3	0		0	-1	799659	183		0	0	1	z	0	3	799842	0	z	307
좌우반구com(split BVF)_2	30	1	<?xml version="1.0"?>\n<Clock xmlns:dt="urn:schemas-microsoft-com:datatypes"><Description dt:dt="string">E-Prime Primary Realtime Clock</Description><StartTime><Timestamp dt:dt="int">0</Timestamp><DateUtc dt:dt="string">2021-06-07T05:51:21Z</DateUtc></StartTime><FrequencyChanges><FrequencyChange><Frequency dt:dt="r8">2699960000</Frequency><Timestamp dt:dt="r8">765643713066</Timestamp><Current dt:…	좌우반구com(split BVF)_2-030-1	60.021	1.0.0.165	1	1649291381	Professional	2.0.10.242	2.0.10.353	06-07-2021	2021-06-07 오전 5:51:22	14:51:22	2.0.10.248	263	2	z	류궤	류	궤	NULL	NULL	NULL	74	1	131	NULL	NULL	NULL	KSY3	List2	NULL	NULL	NULL	NULL	NULL	NULL	NULL	NULL	NULL	1	z	0	4	727301	0	z	609
좌우반구com(split BVF)_2	30	1	<?xml version="1.0"?>\n<Clock xmlns:dt="urn:schemas-microsoft-com:datatypes"><Description dt:dt="string">E-Prime Primary Realtime Clock</Description><StartTime><Timestamp dt:dt="int">0</Timestamp><DateUtc dt:dt="string">2021-06-07T05:51:21Z</DateUtc></StartTime><FrequencyChanges><FrequencyChange><Frequency dt:dt="r8">2699960000</Frequency><Timestamp dt:dt="r8">765643713066</Timestamp><Current dt:…	좌우반구com(split BVF)_2-030-1	60.021	1.0.0.165	1	1649291381	Professional	2.0.10.242	2.0.10.353	06-07-2021	2021-06-07 오전 5:51:22	14:51:22	2.0.10.248	157	2	z	류란	류	란	NULL	NULL	NULL	34	1	25	NULL	NULL	NULL	KSY2	List2	NULL	NULL	NULL	NULL	NULL	NULL	NULL	NULL	NULL	1	z	0	4	446865	0	z	383
좌우반구com(split BVF)_2	30	1	<?xml version="1.0"?>\n<Clock xmlns:dt="urn:schemas-microsoft-com:datatypes"><Description dt:dt="string">E-Prime Primary Realtime Clock</Description><StartTime><Timestamp dt:dt="int">0</Timestamp><DateUtc dt:dt="string">2021-06-07T05:51:21Z</DateUtc></StartTime><FrequencyChanges><FrequencyChange><Frequency dt:dt="r8">2699960000</Frequency><Timestamp dt:dt="r8">765643713066</Timestamp><Current dt:…	좌우반구com(split BVF)_2-030-1	60.021	1.0.0.165	1	1649291381	Professional	2.0.10.242	2.0.10.353	06-07-2021	2021-06-07 오전 5:51:22	14:51:22	2.0.10.248	23	2	z	류포	류	포	96	1	23	NULL	NULL	NULL	NULL	NULL	NULL	KSY3	List1	NULL	NULL	NULL	NULL	NULL	NULL	NULL	NULL	NULL	1	z	0	3	77026	0	z	361
좌우반구com(split BVF)_2	30	1	<?xml version="1.0"?>\n<Clock xmlns:dt="urn:schemas-microsoft-com:datatypes"><Description dt:dt="string">E-Prime Primary Realtime Clock</Description><StartTime><Timestamp dt:dt="int">0</Timestamp><DateUtc dt:dt="string">2021-06-07T05:51:21Z</DateUtc></StartTime><FrequencyChanges><FrequencyChange><Frequency dt:dt="r8">2699960000</Frequency><Timestamp dt:dt="r8">765643713066</Timestamp><Current dt:…	좌우반구com(split BVF)_2-030-1	60.021	1.0.0.165	1	1649291381	Professional	2.0.10.242	2.0.10.353	06-07-2021	2021-06-07 오전 5:51:22	14:51:22	2.0.10.248	35	2	z	률법	률	법	90	1	35	NULL	NULL	NULL	NULL	NULL	NULL	KSY2	List1	NULL	NULL	NULL	NULL	NULL	NULL	NULL	NULL	NULL	1	z	0	4	108732	0	z	423
좌우반구com(split BVF)_2	30	1	<?xml version="1.0"?>\n<Clock xmlns:dt="urn:schemas-microsoft-com:datatypes"><Description dt:dt="string">E-Prime Primary Realtime Clock</Description><StartTime><Timestamp dt:dt="int">0</Timestamp><DateUtc dt:dt="string">2021-06-07T05:51:21Z</DateUtc></StartTime><FrequencyChanges><FrequencyChange><Frequency dt:dt="r8">2699960000</Frequency><Timestamp dt:dt="r8">765643713066</Timestamp><Current dt:…	좌우반구com(split BVF)_2-030-1	60.021	1.0.0.165	1	1649291381	Professional	2.0.10.242	2.0.10.353	06-07-2021	2021-06-07 오전 5:51:22	14:51:22	2.0.10.248	193	2	z	률법	률	법	NULL	NULL	NULL	35	1	61	NULL	NULL	NULL	KSY3	List2	NULL	NULL	NULL	NULL	NULL	NULL	NULL	NULL	NULL	1	z	1	3	540665	0	z	446
좌우반구com(split BVF)_2	30	1	<?xml version="1.0"?>\n<Clock xmlns:dt="urn:schemas-microsoft-com:datatypes"><Description dt:dt="string">E-Prime Primary Realtime Clock</Description><StartTime><Timestamp dt:dt="int">0</Timestamp><DateUtc dt:dt="string">2021-06-07T05:51:21Z</DateUtc></StartTime><FrequencyChanges><FrequencyChange><Frequency dt:dt="r8">2699960000</Frequency><Timestamp dt:dt="r8">765643713066</Timestamp><Current dt:…	좌우반구com(split BVF)_2-030-1	60.021	1.0.0.165	1	1649291381	Professional	2.0.10.242	2.0.10.353	06-07-2021	2021-06-07 오전 5:51:22	14:51:22	2.0.10.248	201	2	z	률시	률	시	NULL	NULL	NULL	45	1	69	NULL	NULL	NULL	KSY3	List2	NULL	NULL	NULL	NULL	NULL	NULL	NULL	NULL	NULL	1	z	0	4	562025	0	z	350
좌우반구com(split BVF)_2	30	1	<?xml version="1.0"?>\n<Clock xmlns:dt="urn:schemas-microsoft-com:datatypes"><Description dt:dt="string">E-Prime Primary Realtime Clock</Description><StartTime><Timestamp dt:dt="int">0</Timestamp><DateUtc dt:dt="string">2021-06-07T05:51:21Z</DateUtc></StartTime><FrequencyChanges><FrequencyChange><Frequency dt:dt="r8">2699960000</Frequency><Timestamp dt:dt="r8">765643713066</Timestamp><Current dt:…	좌우반구com(split BVF)_2-030-1	60.021	1.0.0.165	1	1649291381	Professional	2.0.10.242	2.0.10.353	06-07-2021	2021-06-07 오전 5:51:22	14:51:22	2.0.10.248	97	2	z	률훈	률	훈	45	1	97	NULL	NULL	NULL	NULL	NULL	NULL	KSY	List1	0		0	0	271359	183		0	0	1	z	0	3	271542	0	z	340
좌우반구com(split BVF)_2	30	1	<?xml version="1.0"?>\n<Clock xmlns:dt="urn:schemas-microsoft-com:datatypes"><Description dt:dt="string">E-Prime Primary Realtime Clock</Description><StartTime><Timestamp dt:dt="int">0</Timestamp><DateUtc dt:dt="string">2021-06-07T05:51:21Z</DateUtc></StartTime><FrequencyChanges><FrequencyChange><Frequency dt:dt="r8">2699960000</Frequency><Timestamp dt:dt="r8">765643713066</Timestamp><Current dt:…	좌우반구com(split BVF)_2-030-1	60.021	1.0.0.165	1	1649291381	Professional	2.0.10.242	2.0.10.353	06-07-2021	2021-06-07 오전 5:51:22	14:51:22	2.0.10.248	158	2	z	름결	름	결	NULL	NULL	NULL	59	1	26	NULL	NULL	NULL	KSY3	List2	NULL	NULL	NULL	NULL	NULL	NULL	NULL	NULL	NULL	1	z	0	3	449447	0	z	521
좌우반구com(split BVF)_2	30	1	<?xml version="1.0"?>\n<Clock xmlns:dt="urn:schemas-microsoft-com:datatypes"><Description dt:dt="string">E-Prime Primary Realtime Clock</Description><StartTime><Timestamp dt:dt="int">0</Timestamp><DateUtc dt:dt="string">2021-06-07T05:51:21Z</DateUtc></StartTime><FrequencyChanges><FrequencyChange><Frequency dt:dt="r8">2699960000</Frequency><Timestamp dt:dt="r8">765643713066</Timestamp><Current dt:…	좌우반구com(split BVF)_2-030-1	60.021	1.0.0.165	1	1649291381	Professional	2.0.10.242	2.0.10.353	06-07-2021	2021-06-07 오전 5:51:22	14:51:22	2.0.10.248	141	2	z	름무	름	무	NULL	NULL	NULL	50	1	9	NULL	NULL	NULL	KSY	List2	0		0	-1	404446	183		0	0	1	z	0	3	404629	0	z	323
좌우반구com(split BVF)_2	30	1	<?xml version="1.0"?>\n<Clock xmlns:dt="urn:schemas-microsoft-com:datatypes"><Description dt:dt="string">E-Prime Primary Realtime Clock</Description><StartTime><Timestamp dt:dt="int">0</Timestamp><DateUtc dt:dt="string">2021-06-07T05:51:21Z</DateUtc></StartTime><FrequencyChanges><FrequencyChange><Frequency dt:dt="r8">2699960000</Frequency><Timestamp dt:dt="r8">765643713066</Timestamp><Current dt:…	좌우반구com(split BVF)_2-030-1	60.021	1.0.0.165	1	1649291381	Professional	2.0.10.242	2.0.10.353	06-07-2021	2021-06-07 오전 5:51:22	14:51:22	2.0.10.248	147	2	z	리열	리	열	NULL	NULL	NULL	130	1	15	NULL	NULL	NULL	KSY2	List2	NULL	NULL	NULL	NULL	NULL	NULL	NULL	NULL	NULL	0	z	0	4	420224	0	{/}	288
좌우반구com(split BVF)_2	30	1	<?xml version="1.0"?>\n<Clock xmlns:dt="urn:schemas-microsoft-com:datatypes"><Description dt:dt="string">E-Prime Primary Realtime Clock</Description><StartTime><Timestamp dt:dt="int">0</Timestamp><DateUtc dt:dt="string">2021-06-07T05:51:21Z</DateUtc></StartTime><FrequencyChanges><FrequencyChange><Frequency dt:dt="r8">2699960000</Frequency><Timestamp dt:dt="r8">765643713066</Timestamp><Current dt:…	좌우반구com(split BVF)_2-030-1	60.021	1.0.0.165	1	1649291381	Professional	2.0.10.242	2.0.10.353	06-07-2021	2021-06-07 오전 5:51:22	14:51:22	2.0.10.248	79	2	z	림밀	림	밀	42	1	79	NULL	NULL	NULL	NULL	NULL	NULL	KSY3	List1	NULL	NULL	NULL	NULL	NULL	NULL	NULL	NULL	NULL	1	z	0	3	224308	0	z	398
좌우반구com(split BVF)_2	30	1	<?xml version="1.0"?>\n<Clock xmlns:dt="urn:schemas-microsoft-com:datatypes"><Description dt:dt="string">E-Prime Primary Realtime Clock</Description><StartTime><Timestamp dt:dt="int">0</Timestamp><DateUtc dt:dt="string">2021-06-07T05:51:21Z</DateUtc></StartTime><FrequencyChanges><FrequencyChange><Frequency dt:dt="r8">2699960000</Frequency><Timestamp dt:dt="r8">765643713066</Timestamp><Current dt:…	좌우반구com(split BVF)_2-030-1	60.021	1.0.0.165	1	1649291381	Professional	2.0.10.242	2.0.10.353	06-07-2021	2021-06-07 오전 5:51:22	14:51:22	2.0.10.248	268	2	z	마요	마	요	NULL	NULL	NULL	NULL	NULL	NULL	51	1	4	KSY3	List3	NULL	NULL	NULL	NULL	NULL	NULL	NULL	NULL	NULL	0	z	0	3	770869	0	{/}	320
좌우반구com(split BVF)_2	30	1	<?xml version="1.0"?>\n<Clock xmlns:dt="urn:schemas-microsoft-com:datatypes"><Description dt:dt="string">E-Prime Primary Realtime Clock</Description><StartTime><Timestamp dt:dt="int">0</Timestamp><DateUtc dt:dt="string">2021-06-07T05:51:21Z</DateUtc></StartTime><FrequencyChanges><FrequencyChange><Frequency dt:dt="r8">2699960000</Frequency><Timestamp dt:dt="r8">765643713066</Timestamp><Current dt:…	좌우반구com(split BVF)_2-030-1	60.021	1.0.0.165	1	1649291381	Professional	2.0.10.242	2.0.10.353	06-07-2021	2021-06-07 오전 5:51:22	14:51:22	2.0.10.248	340	2	z	망습	망	습	NULL	NULL	NULL	NULL	NULL	NULL	7	1	76	KSY2	List3	NULL	NULL	NULL	NULL	NULL	NULL	NULL	NULL	NULL	1	z	0	3	963569	0	z	722
좌우반구com(split BVF)_2	30	1	<?xml version="1.0"?>\n<Clock xmlns:dt="urn:schemas-microsoft-com:datatypes"><Description dt:dt="string">E-Prime Primary Realtime Clock</Description><StartTime><Timestamp dt:dt="int">0</Timestamp><DateUtc dt:dt="string">2021-06-07T05:51:21Z</DateUtc></StartTime><FrequencyChanges><FrequencyChange><Frequency dt:dt="r8">2699960000</Frequency><Timestamp dt:dt="r8">765643713066</Timestamp><Current dt:…	좌우반구com(split BVF)_2-030-1	60.021	1.0.0.165	1	1649291381	Professional	2.0.10.242	2.0.10.353	06-07-2021	2021-06-07 오전 5:51:22	14:51:22	2.0.10.248	314	1	{/}	망신	망	신	NULL	NULL	NULL	NULL	NULL	NULL	45	1	50	KSY3	List3	NULL	NULL	NULL	NULL	NULL	NULL	NULL	NULL	NULL	1	{/}	0	3	894226	0	{/}	346
좌우반구com(split BVF)_2	30	1	<?xml version="1.0"?>\n<Clock xmlns:dt="urn:schemas-microsoft-com:datatypes"><Description dt:dt="string">E-Prime Primary Realtime Clock</Description><StartTime><Timestamp dt:dt="int">0</Timestamp><DateUtc dt:dt="string">2021-06-07T05:51:21Z</DateUtc></StartTime><FrequencyChanges><FrequencyChange><Frequency dt:dt="r8">2699960000</Frequency><Timestamp dt:dt="r8">765643713066</Timestamp><Current dt:…	좌우반구com(split BVF)_2-030-1	60.021	1.0.0.165	1	1649291381	Professional	2.0.10.242	2.0.10.353	06-07-2021	2021-06-07 오전 5:51:22	14:51:22	2.0.10.248	286	1	{/}	매력	매	력	NULL	NULL	NULL	NULL	NULL	NULL	120	1	22	KSY3	List3	NULL	NULL	NULL	NULL	NULL	NULL	NULL	NULL	NULL	1	{/}	1	3	818552	0	{/}	373
좌우반구com(split BVF)_2	30	1	<?xml version="1.0"?>\n<Clock xmlns:dt="urn:schemas-microsoft-com:datatypes"><Description dt:dt="string">E-Prime Primary Realtime Clock</Description><StartTime><Timestamp dt:dt="int">0</Timestamp><DateUtc dt:dt="string">2021-06-07T05:51:21Z</DateUtc></StartTime><FrequencyChanges><FrequencyChange><Frequency dt:dt="r8">2699960000</Frequency><Timestamp dt:dt="r8">765643713066</Timestamp><Current dt:…	좌우반구com(split BVF)_2-030-1	60.021	1.0.0.165	1	1649291381	Professional	2.0.10.242	2.0.10.353	06-07-2021	2021-06-07 오전 5:51:22	14:51:22	2.0.10.248	80	2	z	매소	매	소	22	1	80	NULL	NULL	NULL	NULL	NULL	NULL	KSY2	List1	NULL	NULL	NULL	NULL	NULL	NULL	NULL	NULL	NULL	1	z	0	3	226907	0	z	647
좌우반구com(split BVF)_2	30	1	<?xml version="1.0"?>\n<Clock xmlns:dt="urn:schemas-microsoft-com:datatypes"><Description dt:dt="string">E-Prime Primary Realtime Clock</Description><StartTime><Timestamp dt:dt="int">0</Timestamp><DateUtc dt:dt="string">2021-06-07T05:51:21Z</DateUtc></StartTime><FrequencyChanges><FrequencyChange><Frequency dt:dt="r8">2699960000</Frequency><Timestamp dt:dt="r8">765643713066</Timestamp><Current dt:…	좌우반구com(split BVF)_2-030-1	60.021	1.0.0.165	1	1649291381	Professional	2.0.10.242	2.0.10.353	06-07-2021	2021-06-07 오전 5:51:22	14:51:22	2.0.10.248	363	1	{/}	모습	모	습	NULL	NULL	NULL	NULL	NULL	NULL	13	1	99	KSY3	List3	NULL	NULL	NULL	NULL	NULL	NULL	NULL	NULL	NULL	1	{/}	0	3	1026447	0	{/}	356
좌우반구com(split BVF)_2	30	1	<?xml version="1.0"?>\n<Clock xmlns:dt="urn:schemas-microsoft-com:datatypes"><Description dt:dt="string">E-Prime Primary Realtime Clock</Description><StartTime><Timestamp dt:dt="int">0</Timestamp><DateUtc dt:dt="string">2021-06-07T05:51:21Z</DateUtc></StartTime><FrequencyChanges><FrequencyChange><Frequency dt:dt="r8">2699960000</Frequency><Timestamp dt:dt="r8">765643713066</Timestamp><Current dt:…	좌우반구com(split BVF)_2-030-1	60.021	1.0.0.165	1	1649291381	Professional	2.0.10.242	2.0.10.353	06-07-2021	2021-06-07 오전 5:51:22	14:51:22	2.0.10.248	310	1	{/}	모형	모	형	NULL	NULL	NULL	NULL	NULL	NULL	85	1	46	KSY3	List3	NULL	NULL	NULL	NULL	NULL	NULL	NULL	NULL	NULL	1	{/}	0	3	883463	0	{/}	565
좌우반구com(split BVF)_2	30	1	<?xml version="1.0"?>\n<Clock xmlns:dt="urn:schemas-microsoft-com:datatypes"><Description dt:dt="string">E-Prime Primary Realtime Clock</Description><StartTime><Timestamp dt:dt="int">0</Timestamp><DateUtc dt:dt="string">2021-06-07T05:51:21Z</DateUtc></StartTime><FrequencyChanges><FrequencyChange><Frequency dt:dt="r8">2699960000</Frequency><Timestamp dt:dt="r8">765643713066</Timestamp><Current dt:…	좌우반구com(split BVF)_2-030-1	60.021	1.0.0.165	1	1649291381	Professional	2.0.10.242	2.0.10.353	06-07-2021	2021-06-07 오전 5:51:22	14:51:22	2.0.10.248	148	2	z	목력	목	력	NULL	NULL	NULL	72	1	16	NULL	NULL	NULL	KSY	List2	0		0	0	422540	183		0	0	0	z	0	3	422723	0	{/}	381
좌우반구com(split BVF)_2	30	1	<?xml version="1.0"?>\n<Clock xmlns:dt="urn:schemas-microsoft-com:datatypes"><Description dt:dt="string">E-Prime Primary Realtime Clock</Description><StartTime><Timestamp dt:dt="int">0</Timestamp><DateUtc dt:dt="string">2021-06-07T05:51:21Z</DateUtc></StartTime><FrequencyChanges><FrequencyChange><Frequency dt:dt="r8">2699960000</Frequency><Timestamp dt:dt="r8">765643713066</Timestamp><Current dt:…	좌우반구com(split BVF)_2-030-1	60.021	1.0.0.165	1	1649291381	Professional	2.0.10.242	2.0.10.353	06-07-2021	2021-06-07 오전 5:51:22	14:51:22	2.0.10.248	12	1	{/}	목록	목	록	111	1	12	NULL	NULL	NULL	NULL	NULL	NULL	KSY3	List1	NULL	NULL	NULL	NULL	NULL	NULL	NULL	NULL	NULL	1	{/}	0	3	47969	0	{/}	355
좌우반구com(split BVF)_2	30	1	<?xml version="1.0"?>\n<Clock xmlns:dt="urn:schemas-microsoft-com:datatypes"><Description dt:dt="string">E-Prime Primary Realtime Clock</Description><StartTime><Timestamp dt:dt="int">0</Timestamp><DateUtc dt:dt="string">2021-06-07T05:51:21Z</DateUtc></StartTime><FrequencyChanges><FrequencyChange><Frequency dt:dt="r8">2699960000</Frequency><Timestamp dt:dt="r8">765643713066</Timestamp><Current dt:…	좌우반구com(split BVF)_2-030-1	60.021	1.0.0.165	1	1649291381	Professional	2.0.10.242	2.0.10.353	06-07-2021	2021-06-07 오전 5:51:22	14:51:22	2.0.10.248	250	1	{/}	목적	목	적	NULL	NULL	NULL	104	1	118	NULL	NULL	NULL	KSY3	List2	NULL	NULL	NULL	NULL	NULL	NULL	NULL	NULL	NULL	1	{/}	0	3	693329	0	{/}	349
좌우반구com(split BVF)_2	30	1	<?xml version="1.0"?>\n<Clock xmlns:dt="urn:schemas-microsoft-com:datatypes"><Description dt:dt="string">E-Prime Primary Realtime Clock</Description><StartTime><Timestamp dt:dt="int">0</Timestamp><DateUtc dt:dt="string">2021-06-07T05:51:21Z</DateUtc></StartTime><FrequencyChanges><FrequencyChange><Frequency dt:dt="r8">2699960000</Frequency><Timestamp dt:dt="r8">765643713066</Timestamp><Current dt:…	좌우반구com(split BVF)_2-030-1	60.021	1.0.0.165	1	1649291381	Professional	2.0.10.242	2.0.10.353	06-07-2021	2021-06-07 오전 5:51:22	14:51:22	2.0.10.248	361	2	z	목퇴	목	퇴	NULL	NULL	NULL	NULL	NULL	NULL	89	1	97	KSY3	List3	NULL	NULL	NULL	NULL	NULL	NULL	NULL	NULL	NULL	1	z	0	3	1020266	0	z	497
좌우반구com(split BVF)_2	30	1	<?xml version="1.0"?>\n<Clock xmlns:dt="urn:schemas-microsoft-com:datatypes"><Description dt:dt="string">E-Prime Primary Realtime Clock</Description><StartTime><Timestamp dt:dt="int">0</Timestamp><DateUtc dt:dt="string">2021-06-07T05:51:21Z</DateUtc></StartTime><FrequencyChanges><FrequencyChange><Frequency dt:dt="r8">2699960000</Frequency><Timestamp dt:dt="r8">765643713066</Timestamp><Current dt:…	좌우반구com(split BVF)_2-030-1	60.021	1.0.0.165	1	1649291381	Professional	2.0.10.242	2.0.10.353	06-07-2021	2021-06-07 오전 5:51:22	14:51:22	2.0.10.248	58	2	z	무록	무	록	43	1	58	NULL	NULL	NULL	NULL	NULL	NULL	KSY2	List1	NULL	NULL	NULL	NULL	NULL	NULL	NULL	NULL	NULL	1	z	0	3	168444	0	z	591
좌우반구com(split BVF)_2	30	1	<?xml version="1.0"?>\n<Clock xmlns:dt="urn:schemas-microsoft-com:datatypes"><Description dt:dt="string">E-Prime Primary Realtime Clock</Description><StartTime><Timestamp dt:dt="int">0</Timestamp><DateUtc dt:dt="string">2021-06-07T05:51:21Z</DateUtc></StartTime><FrequencyChanges><FrequencyChange><Frequency dt:dt="r8">2699960000</Frequency><Timestamp dt:dt="r8">765643713066</Timestamp><Current dt:…	좌우반구com(split BVF)_2-030-1	60.021	1.0.0.165	1	1649291381	Professional	2.0.10.242	2.0.10.353	06-07-2021	2021-06-07 오전 5:51:22	14:51:22	2.0.10.248	187	1	{/}	무엇	무	엇	NULL	NULL	NULL	51	1	55	NULL	NULL	NULL	KSY3	List2	NULL	NULL	NULL	NULL	NULL	NULL	NULL	NULL	NULL	1	{/}	1	3	525237	0	{/}	562
좌우반구com(split BVF)_2	30	1	<?xml version="1.0"?>\n<Clock xmlns:dt="urn:schemas-microsoft-com:datatypes"><Description dt:dt="string">E-Prime Primary Realtime Clock</Description><StartTime><Timestamp dt:dt="int">0</Timestamp><DateUtc dt:dt="string">2021-06-07T05:51:21Z</DateUtc></StartTime><FrequencyChanges><FrequencyChange><Frequency dt:dt="r8">2699960000</Frequency><Timestamp dt:dt="r8">765643713066</Timestamp><Current dt:…	좌우반구com(split BVF)_2-030-1	60.021	1.0.0.165	1	1649291381	Professional	2.0.10.242	2.0.10.353	06-07-2021	2021-06-07 오전 5:51:22	14:51:22	2.0.10.248	257	1	{/}	무형	무	형	NULL	NULL	NULL	91	1	125	NULL	NULL	NULL	KSY3	List2	NULL	NULL	NULL	NULL	NULL	NULL	NULL	NULL	NULL	1	{/}	0	4	711540	0	{/}	482
좌우반구com(split BVF)_2	30	1	<?xml version="1.0"?>\n<Clock xmlns:dt="urn:schemas-microsoft-com:datatypes"><Description dt:dt="string">E-Prime Primary Realtime Clock</Description><StartTime><Timestamp dt:dt="int">0</Timestamp><DateUtc dt:dt="string">2021-06-07T05:51:21Z</DateUtc></StartTime><FrequencyChanges><FrequencyChange><Frequency dt:dt="r8">2699960000</Frequency><Timestamp dt:dt="r8">765643713066</Timestamp><Current dt:…	좌우반구com(split BVF)_2-030-1	60.021	1.0.0.165	1	1649291381	Professional	2.0.10.242	2.0.10.353	06-07-2021	2021-06-07 오전 5:51:22	14:51:22	2.0.10.248	28	1	{/}	물건	물	건	59	1	28	NULL	NULL	NULL	NULL	NULL	NULL	KSY3	List1	NULL	NULL	NULL	NULL	NULL	NULL	NULL	NULL	NULL	1	{/}	0	4	90205	0	{/}	454
좌우반구com(split BVF)_2	30	1	<?xml version="1.0"?>\n<Clock xmlns:dt="urn:schemas-microsoft-com:datatypes"><Description dt:dt="string">E-Prime Primary Realtime Clock</Description><StartTime><Timestamp dt:dt="int">0</Timestamp><DateUtc dt:dt="string">2021-06-07T05:51:21Z</DateUtc></StartTime><FrequencyChanges><FrequencyChange><Frequency dt:dt="r8">2699960000</Frequency><Timestamp dt:dt="r8">765643713066</Timestamp><Current dt:…	좌우반구com(split BVF)_2-030-1	60.021	1.0.0.165	1	1649291381	Professional	2.0.10.242	2.0.10.353	06-07-2021	2021-06-07 오전 5:51:22	14:51:22	2.0.10.248	62	2	z	미략	미	략	34	1	62	NULL	NULL	NULL	NULL	NULL	NULL	KSY	List1	0		0	-1	179757	183		0	0	1	z	0	3	179940	0	z	471
좌우반구com(split BVF)_2	30	1	<?xml version="1.0"?>\n<Clock xmlns:dt="urn:schemas-microsoft-com:datatypes"><Description dt:dt="string">E-Prime Primary Realtime Clock</Description><StartTime><Timestamp dt:dt="int">0</Timestamp><DateUtc dt:dt="string">2021-06-07T05:51:21Z</DateUtc></StartTime><FrequencyChanges><FrequencyChange><Frequency dt:dt="r8">2699960000</Frequency><Timestamp dt:dt="r8">765643713066</Timestamp><Current dt:…	좌우반구com(split BVF)_2-030-1	60.021	1.0.0.165	1	1649291381	Professional	2.0.10.242	2.0.10.353	06-07-2021	2021-06-07 오전 5:51:22	14:51:22	2.0.10.248	135	1	{/}	밀수	밀	수	NULL	NULL	NULL	105	1	3	NULL	NULL	NULL	KSY3	List2	NULL	NULL	NULL	NULL	NULL	NULL	NULL	NULL	NULL	1	{/}	0	3	388768	0	{/}	553
좌우반구com(split BVF)_2	30	1	<?xml version="1.0"?>\n<Clock xmlns:dt="urn:schemas-microsoft-com:datatypes"><Description dt:dt="string">E-Prime Primary Realtime Clock</Description><StartTime><Timestamp dt:dt="int">0</Timestamp><DateUtc dt:dt="string">2021-06-07T05:51:21Z</DateUtc></StartTime><FrequencyChanges><FrequencyChange><Frequency dt:dt="r8">2699960000</Frequency><Timestamp dt:dt="r8">765643713066</Timestamp><Current dt:…	좌우반구com(split BVF)_2-030-1	60.021	1.0.0.165	1	1649291381	Professional	2.0.10.242	2.0.10.353	06-07-2021	2021-06-07 오전 5:51:22	14:51:22	2.0.10.248	368	2	z	밀헤	밀	헤	NULL	NULL	NULL	NULL	NULL	NULL	6	1	104	KSY	List3	0		0	0	1039043	183		0	0	1	z	0	3	1039226	0	z	321
좌우반구com(split BVF)_2	30	1	<?xml version="1.0"?>\n<Clock xmlns:dt="urn:schemas-microsoft-com:datatypes"><Description dt:dt="string">E-Prime Primary Realtime Clock</Description><StartTime><Timestamp dt:dt="int">0</Timestamp><DateUtc dt:dt="string">2021-06-07T05:51:21Z</DateUtc></StartTime><FrequencyChanges><FrequencyChange><Frequency dt:dt="r8">2699960000</Frequency><Timestamp dt:dt="r8">765643713066</Timestamp><Current dt:…	좌우반구com(split BVF)_2-030-1	60.021	1.0.0.165	1	1649291381	Professional	2.0.10.242	2.0.10.353	06-07-2021	2021-06-07 오전 5:51:22	14:51:22	2.0.10.248	277	2	z	박낌	박	낌	NULL	NULL	NULL	NULL	NULL	NULL	128	1	13	KSY2	List3	NULL	NULL	NULL	NULL	NULL	NULL	NULL	NULL	NULL	0	z	0	3	794494	0	{/}	407
좌우반구com(split BVF)_2	30	1	<?xml version="1.0"?>\n<Clock xmlns:dt="urn:schemas-microsoft-com:datatypes"><Description dt:dt="string">E-Prime Primary Realtime Clock</Description><StartTime><Timestamp dt:dt="int">0</Timestamp><DateUtc dt:dt="string">2021-06-07T05:51:21Z</DateUtc></StartTime><FrequencyChanges><FrequencyChange><Frequency dt:dt="r8">2699960000</Frequency><Timestamp dt:dt="r8">765643713066</Timestamp><Current dt:…	좌우반구com(split BVF)_2-030-1	60.021	1.0.0.165	1	1649291381	Professional	2.0.10.242	2.0.10.353	06-07-2021	2021-06-07 오전 5:51:22	14:51:22	2.0.10.248	9	1	{/}	반응	반	응	5	1	9	NULL	NULL	NULL	NULL	NULL	NULL	KSY3	List1	NULL	NULL	NULL	NULL	NULL	NULL	NULL	NULL	NULL	0	{/}	0	4	40239	0	z	413
좌우반구com(split BVF)_2	30	1	<?xml version="1.0"?>\n<Clock xmlns:dt="urn:schemas-microsoft-com:datatypes"><Description dt:dt="string">E-Prime Primary Realtime Clock</Description><StartTime><Timestamp dt:dt="int">0</Timestamp><DateUtc dt:dt="string">2021-06-07T05:51:21Z</DateUtc></StartTime><FrequencyChanges><FrequencyChange><Frequency dt:dt="r8">2699960000</Frequency><Timestamp dt:dt="r8">765643713066</Timestamp><Current dt:…	좌우반구com(split BVF)_2-030-1	60.021	1.0.0.165	1	1649291381	Professional	2.0.10.242	2.0.10.353	06-07-2021	2021-06-07 오전 5:51:22	14:51:22	2.0.10.248	67	1	{/}	발길	발	길	131	1	67	NULL	NULL	NULL	NULL	NULL	NULL	KSY3	List1	NULL	NULL	NULL	NULL	NULL	NULL	NULL	NULL	NULL	1	{/}	0	3	193469	0	{/}	453
좌우반구com(split BVF)_2	30	1	<?xml version="1.0"?>\n<Clock xmlns:dt="urn:schemas-microsoft-com:datatypes"><Description dt:dt="string">E-Prime Primary Realtime Clock</Description><StartTime><Timestamp dt:dt="int">0</Timestamp><DateUtc dt:dt="string">2021-06-07T05:51:21Z</DateUtc></StartTime><FrequencyChanges><FrequencyChange><Frequency dt:dt="r8">2699960000</Frequency><Timestamp dt:dt="r8">765643713066</Timestamp><Current dt:…	좌우반구com(split BVF)_2-030-1	60.021	1.0.0.165	1	1649291381	Professional	2.0.10.242	2.0.10.353	06-07-2021	2021-06-07 오전 5:51:22	14:51:22	2.0.10.248	273	2	z	발보	발	보	NULL	NULL	NULL	NULL	NULL	NULL	94	1	9	KSY3	List3	NULL	NULL	NULL	NULL	NULL	NULL	NULL	NULL	NULL	1	z	0	3	783848	0	z	573
좌우반구com(split BVF)_2	30	1	<?xml version="1.0"?>\n<Clock xmlns:dt="urn:schemas-microsoft-com:datatypes"><Description dt:dt="string">E-Prime Primary Realtime Clock</Description><StartTime><Timestamp dt:dt="int">0</Timestamp><DateUtc dt:dt="string">2021-06-07T05:51:21Z</DateUtc></StartTime><FrequencyChanges><FrequencyChange><Frequency dt:dt="r8">2699960000</Frequency><Timestamp dt:dt="r8">765643713066</Timestamp><Current dt:…	좌우반구com(split BVF)_2-030-1	60.021	1.0.0.165	1	1649291381	Professional	2.0.10.242	2.0.10.353	06-07-2021	2021-06-07 오전 5:51:22	14:51:22	2.0.10.248	105	2	z	발횟	발	횟	19	1	105	NULL	NULL	NULL	NULL	NULL	NULL	KSY	List1	0		0	-1	292118	183		0	0	1	z	1	3	292301	0	z	357
좌우반구com(split BVF)_2	30	1	<?xml version="1.0"?>\n<Clock xmlns:dt="urn:schemas-microsoft-com:datatypes"><Description dt:dt="string">E-Prime Primary Realtime Clock</Description><StartTime><Timestamp dt:dt="int">0</Timestamp><DateUtc dt:dt="string">2021-06-07T05:51:21Z</DateUtc></StartTime><FrequencyChanges><FrequencyChange><Frequency dt:dt="r8">2699960000</Frequency><Timestamp dt:dt="r8">765643713066</Timestamp><Current dt:…	좌우반구com(split BVF)_2-030-1	60.021	1.0.0.165	1	1649291381	Professional	2.0.10.242	2.0.10.353	06-07-2021	2021-06-07 오전 5:51:22	14:51:22	2.0.10.248	290	1	{/}	방법	방	법	NULL	NULL	NULL	NULL	NULL	NULL	84	1	26	KSY3	List3	NULL	NULL	NULL	NULL	NULL	NULL	NULL	NULL	NULL	1	{/}	0	4	829549	0	{/}	288
좌우반구com(split BVF)_2	30	1	<?xml version="1.0"?>\n<Clock xmlns:dt="urn:schemas-microsoft-com:datatypes"><Description dt:dt="string">E-Prime Primary Realtime Clock</Description><StartTime><Timestamp dt:dt="int">0</Timestamp><DateUtc dt:dt="string">2021-06-07T05:51:21Z</DateUtc></StartTime><FrequencyChanges><FrequencyChange><Frequency dt:dt="r8">2699960000</Frequency><Timestamp dt:dt="r8">765643713066</Timestamp><Current dt:…	좌우반구com(split BVF)_2-030-1	60.021	1.0.0.165	1	1649291381	Professional	2.0.10.242	2.0.10.353	06-07-2021	2021-06-07 오전 5:51:22	14:51:22	2.0.10.248	10	2	z	배심	배	심	67	1	10	NULL	NULL	NULL	NULL	NULL	NULL	KSY3	List1	NULL	NULL	NULL	NULL	NULL	NULL	NULL	NULL	NULL	0	z	0	3	42854	0	{/}	351
좌우반구com(split BVF)_2	30	1	<?xml version="1.0"?>\n<Clock xmlns:dt="urn:schemas-microsoft-com:datatypes"><Description dt:dt="string">E-Prime Primary Realtime Clock</Description><StartTime><Timestamp dt:dt="int">0</Timestamp><DateUtc dt:dt="string">2021-06-07T05:51:21Z</DateUtc></StartTime><FrequencyChanges><FrequencyChange><Frequency dt:dt="r8">2699960000</Frequency><Timestamp dt:dt="r8">765643713066</Timestamp><Current dt:…	좌우반구com(split BVF)_2-030-1	60.021	1.0.0.165	1	1649291381	Professional	2.0.10.242	2.0.10.353	06-07-2021	2021-06-07 오전 5:51:22	14:51:22	2.0.10.248	352	2	z	버구	버	구	NULL	NULL	NULL	NULL	NULL	NULL	25	1	88	KSY	List3	0		1	-1	995241	184		0	0	1	z	0	4	995425	0	z	546
좌우반구com(split BVF)_2	30	1	<?xml version="1.0"?>\n<Clock xmlns:dt="urn:schemas-microsoft-com:datatypes"><Description dt:dt="string">E-Prime Primary Realtime Clock</Description><StartTime><Timestamp dt:dt="int">0</Timestamp><DateUtc dt:dt="string">2021-06-07T05:51:21Z</DateUtc></StartTime><FrequencyChanges><FrequencyChange><Frequency dt:dt="r8">2699960000</Frequency><Timestamp dt:dt="r8">765643713066</Timestamp><Current dt:…	좌우반구com(split BVF)_2-030-1	60.021	1.0.0.165	1	1649291381	Professional	2.0.10.242	2.0.10.353	06-07-2021	2021-06-07 오전 5:51:22	14:51:22	2.0.10.248	170	1	{/}	버스	버	스	NULL	NULL	NULL	132	1	38	NULL	NULL	NULL	KSY3	List2	NULL	NULL	NULL	NULL	NULL	NULL	NULL	NULL	NULL	1	{/}	1	3	480969	0	{/}	335
좌우반구com(split BVF)_2	30	1	<?xml version="1.0"?>\n<Clock xmlns:dt="urn:schemas-microsoft-com:datatypes"><Description dt:dt="string">E-Prime Primary Realtime Clock</Description><StartTime><Timestamp dt:dt="int">0</Timestamp><DateUtc dt:dt="string">2021-06-07T05:51:21Z</DateUtc></StartTime><FrequencyChanges><FrequencyChange><Frequency dt:dt="r8">2699960000</Frequency><Timestamp dt:dt="r8">765643713066</Timestamp><Current dt:…	좌우반구com(split BVF)_2-030-1	60.021	1.0.0.165	1	1649291381	Professional	2.0.10.242	2.0.10.353	06-07-2021	2021-06-07 오전 5:51:22	14:51:22	2.0.10.248	145	2	z	버현	버	현	NULL	NULL	NULL	112	1	13	NULL	NULL	NULL	KSY3	List2	NULL	NULL	NULL	NULL	NULL	NULL	NULL	NULL	NULL	1	z	0	3	415009	0	z	431
좌우반구com(split BVF)_2	30	1	<?xml version="1.0"?>\n<Clock xmlns:dt="urn:schemas-microsoft-com:datatypes"><Description dt:dt="string">E-Prime Primary Realtime Clock</Description><StartTime><Timestamp dt:dt="int">0</Timestamp><DateUtc dt:dt="string">2021-06-07T05:51:21Z</DateUtc></StartTime><FrequencyChanges><FrequencyChange><Frequency dt:dt="r8">2699960000</Frequency><Timestamp dt:dt="r8">765643713066</Timestamp><Current dt:…	좌우반구com(split BVF)_2-030-1	60.021	1.0.0.165	1	1649291381	Professional	2.0.10.242	2.0.10.353	06-07-2021	2021-06-07 오전 5:51:22	14:51:22	2.0.10.248	169	2	z	법낌	법	낌	NULL	NULL	NULL	126	1	37	NULL	NULL	NULL	KSY	List2	0		0	-1	478237	183		0	0	1	z	1	3	478420	0	z	348
좌우반구com(split BVF)_2	30	1	<?xml version="1.0"?>\n<Clock xmlns:dt="urn:schemas-microsoft-com:datatypes"><Description dt:dt="string">E-Prime Primary Realtime Clock</Description><StartTime><Timestamp dt:dt="int">0</Timestamp><DateUtc dt:dt="string">2021-06-07T05:51:21Z</DateUtc></StartTime><FrequencyChanges><FrequencyChange><Frequency dt:dt="r8">2699960000</Frequency><Timestamp dt:dt="r8">765643713066</Timestamp><Current dt:…	좌우반구com(split BVF)_2-030-1	60.021	1.0.0.165	1	1649291381	Professional	2.0.10.242	2.0.10.353	06-07-2021	2021-06-07 오전 5:51:22	14:51:22	2.0.10.248	37	1	{/}	별개	별	개	105	1	37	NULL	NULL	NULL	NULL	NULL	NULL	KSY3	List1	NULL	NULL	NULL	NULL	NULL	NULL	NULL	NULL	NULL	1	{/}	0	3	113963	0	{/}	472
좌우반구com(split BVF)_2	30	1	<?xml version="1.0"?>\n<Clock xmlns:dt="urn:schemas-microsoft-com:datatypes"><Description dt:dt="string">E-Prime Primary Realtime Clock</Description><StartTime><Timestamp dt:dt="int">0</Timestamp><DateUtc dt:dt="string">2021-06-07T05:51:21Z</DateUtc></StartTime><FrequencyChanges><FrequencyChange><Frequency dt:dt="r8">2699960000</Frequency><Timestamp dt:dt="r8">765643713066</Timestamp><Current dt:…	좌우반구com(split BVF)_2-030-1	60.021	1.0.0.165	1	1649291381	Professional	2.0.10.242	2.0.10.353	06-07-2021	2021-06-07 오전 5:51:22	14:51:22	2.0.10.248	390	1	{/}	별미	별	미	NULL	NULL	NULL	NULL	NULL	NULL	5	1	126	KSY3	List3	NULL	NULL	NULL	NULL	NULL	NULL	NULL	NULL	NULL	1	{/}	0	4	1097956	0	{/}	326
좌우반구com(split BVF)_2	30	1	<?xml version="1.0"?>\n<Clock xmlns:dt="urn:schemas-microsoft-com:datatypes"><Description dt:dt="string">E-Prime Primary Realtime Clock</Description><StartTime><Timestamp dt:dt="int">0</Timestamp><DateUtc dt:dt="string">2021-06-07T05:51:21Z</DateUtc></StartTime><FrequencyChanges><FrequencyChange><Frequency dt:dt="r8">2699960000</Frequency><Timestamp dt:dt="r8">765643713066</Timestamp><Current dt:…	좌우반구com(split BVF)_2-030-1	60.021	1.0.0.165	1	1649291381	Professional	2.0.10.242	2.0.10.353	06-07-2021	2021-06-07 오전 5:51:22	14:51:22	2.0.10.248	237	1	{/}	보고	보	고	NULL	NULL	NULL	41	1	105	NULL	NULL	NULL	KSY3	List2	NULL	NULL	NULL	NULL	NULL	NULL	NULL	NULL	NULL	1	{/}	0	4	658175	0	{/}	423
좌우반구com(split BVF)_2	30	1	<?xml version="1.0"?>\n<Clock xmlns:dt="urn:schemas-microsoft-com:datatypes"><Description dt:dt="string">E-Prime Primary Realtime Clock</Description><StartTime><Timestamp dt:dt="int">0</Timestamp><DateUtc dt:dt="string">2021-06-07T05:51:21Z</DateUtc></StartTime><FrequencyChanges><FrequencyChange><Frequency dt:dt="r8">2699960000</Frequency><Timestamp dt:dt="r8">765643713066</Timestamp><Current dt:…	좌우반구com(split BVF)_2-030-1	60.021	1.0.0.165	1	1649291381	Professional	2.0.10.242	2.0.10.353	06-07-2021	2021-06-07 오전 5:51:22	14:51:22	2.0.10.248	325	1	{/}	본인	본	인	NULL	NULL	NULL	NULL	NULL	NULL	34	1	61	KSY3	List3	NULL	NULL	NULL	NULL	NULL	NULL	NULL	NULL	NULL	1	{/}	0	3	923133	0	{/}	481
좌우반구com(split BVF)_2	30	1	<?xml version="1.0"?>\n<Clock xmlns:dt="urn:schemas-microsoft-com:datatypes"><Description dt:dt="string">E-Prime Primary Realtime Clock</Description><StartTime><Timestamp dt:dt="int">0</Timestamp><DateUtc dt:dt="string">2021-06-07T05:51:21Z</DateUtc></StartTime><FrequencyChanges><FrequencyChange><Frequency dt:dt="r8">2699960000</Frequency><Timestamp dt:dt="r8">765643713066</Timestamp><Current dt:…	좌우반구com(split BVF)_2-030-1	60.021	1.0.0.165	1	1649291381	Professional	2.0.10.242	2.0.10.353	06-07-2021	2021-06-07 오전 5:51:22	14:51:22	2.0.10.248	162	2	z	본중	본	중	NULL	NULL	NULL	119	1	30	NULL	NULL	NULL	KSY3	List2	NULL	NULL	NULL	NULL	NULL	NULL	NULL	NULL	NULL	1	z	0	3	459760	0	z	584
좌우반구com(split BVF)_2	30	1	<?xml version="1.0"?>\n<Clock xmlns:dt="urn:schemas-microsoft-com:datatypes"><Description dt:dt="string">E-Prime Primary Realtime Clock</Description><StartTime><Timestamp dt:dt="int">0</Timestamp><DateUtc dt:dt="string">2021-06-07T05:51:21Z</DateUtc></StartTime><FrequencyChanges><FrequencyChange><Frequency dt:dt="r8">2699960000</Frequency><Timestamp dt:dt="r8">765643713066</Timestamp><Current dt:…	좌우반구com(split BVF)_2-030-1	60.021	1.0.0.165	1	1649291381	Professional	2.0.10.242	2.0.10.353	06-07-2021	2021-06-07 오전 5:51:22	14:51:22	2.0.10.248	219	1	{/}	봉사	봉	사	NULL	NULL	NULL	36	1	87	NULL	NULL	NULL	KSY3	List2	NULL	NULL	NULL	NULL	NULL	NULL	NULL	NULL	NULL	1	{/}	1	3	608958	0	{/}	321
좌우반구com(split BVF)_2	30	1	<?xml version="1.0"?>\n<Clock xmlns:dt="urn:schemas-microsoft-com:datatypes"><Description dt:dt="string">E-Prime Primary Realtime Clock</Description><StartTime><Timestamp dt:dt="int">0</Timestamp><DateUtc dt:dt="string">2021-06-07T05:51:21Z</DateUtc></StartTime><FrequencyChanges><FrequencyChange><Frequency dt:dt="r8">2699960000</Frequency><Timestamp dt:dt="r8">765643713066</Timestamp><Current dt:…	좌우반구com(split BVF)_2-030-1	60.021	1.0.0.165	1	1649291381	Professional	2.0.10.242	2.0.10.353	06-07-2021	2021-06-07 오전 5:51:22	14:51:22	2.0.10.248	179	2	z	봉택	봉	택	NULL	NULL	NULL	71	1	47	NULL	NULL	NULL	KSY3	List2	NULL	NULL	NULL	NULL	NULL	NULL	NULL	NULL	NULL	1	z	0	4	504145	0	z	663
좌우반구com(split BVF)_2	30	1	<?xml version="1.0"?>\n<Clock xmlns:dt="urn:schemas-microsoft-com:datatypes"><Description dt:dt="string">E-Prime Primary Realtime Clock</Description><StartTime><Timestamp dt:dt="int">0</Timestamp><DateUtc dt:dt="string">2021-06-07T05:51:21Z</DateUtc></StartTime><FrequencyChanges><FrequencyChange><Frequency dt:dt="r8">2699960000</Frequency><Timestamp dt:dt="r8">765643713066</Timestamp><Current dt:…	좌우반구com(split BVF)_2-030-1	60.021	1.0.0.165	1	1649291381	Professional	2.0.10.242	2.0.10.353	06-07-2021	2021-06-07 오전 5:51:22	14:51:22	2.0.10.248	322	1	{/}	부대	부	대	NULL	NULL	NULL	NULL	NULL	NULL	26	1	58	KSY	List3	0		0	0	915136	183		0	0	1	{/}	0	3	915319	0	{/}	333
좌우반구com(split BVF)_2	30	1	<?xml version="1.0"?>\n<Clock xmlns:dt="urn:schemas-microsoft-com:datatypes"><Description dt:dt="string">E-Prime Primary Realtime Clock</Description><StartTime><Timestamp dt:dt="int">0</Timestamp><DateUtc dt:dt="string">2021-06-07T05:51:21Z</DateUtc></StartTime><FrequencyChanges><FrequencyChange><Frequency dt:dt="r8">2699960000</Frequency><Timestamp dt:dt="r8">765643713066</Timestamp><Current dt:…	좌우반구com(split BVF)_2-030-1	60.021	1.0.0.165	1	1649291381	Professional	2.0.10.242	2.0.10.353	06-07-2021	2021-06-07 오전 5:51:22	14:51:22	2.0.10.248	342	1	{/}	부스	부	스	NULL	NULL	NULL	NULL	NULL	NULL	102	1	78	KSY	List3	0		0	-1	968917	183		0	0	1	{/}	1	3	969100	0	{/}	407
좌우반구com(split BVF)_2	30	1	<?xml version="1.0"?>\n<Clock xmlns:dt="urn:schemas-microsoft-com:datatypes"><Description dt:dt="string">E-Prime Primary Realtime Clock</Description><StartTime><Timestamp dt:dt="int">0</Timestamp><DateUtc dt:dt="string">2021-06-07T05:51:21Z</DateUtc></StartTime><FrequencyChanges><FrequencyChange><Frequency dt:dt="r8">2699960000</Frequency><Timestamp dt:dt="r8">765643713066</Timestamp><Current dt:…	좌우반구com(split BVF)_2-030-1	60.021	1.0.0.165	1	1649291381	Professional	2.0.10.242	2.0.10.353	06-07-2021	2021-06-07 오전 5:51:22	14:51:22	2.0.10.248	370	2	z	분낌	분	낌	NULL	NULL	NULL	NULL	NULL	NULL	62	1	106	KSY2	List3	NULL	NULL	NULL	NULL	NULL	NULL	NULL	NULL	NULL	1	z	0	4	1044891	0	z	496
좌우반구com(split BVF)_2	30	1	<?xml version="1.0"?>\n<Clock xmlns:dt="urn:schemas-microsoft-com:datatypes"><Description dt:dt="string">E-Prime Primary Realtime Clock</Description><StartTime><Timestamp dt:dt="int">0</Timestamp><DateUtc dt:dt="string">2021-06-07T05:51:21Z</DateUtc></StartTime><FrequencyChanges><FrequencyChange><Frequency dt:dt="r8">2699960000</Frequency><Timestamp dt:dt="r8">765643713066</Timestamp><Current dt:…	좌우반구com(split BVF)_2-030-1	60.021	1.0.0.165	1	1649291381	Professional	2.0.10.242	2.0.10.353	06-07-2021	2021-06-07 오전 5:51:22	14:51:22	2.0.10.248	367	1	{/}	분류	분	류	NULL	NULL	NULL	NULL	NULL	NULL	22	1	103	KSY	List3	0		0	-1	1036527	183		0	0	1	{/}	1	3	1036710	0	{/}	319
좌우반구com(split BVF)_2	30	1	<?xml version="1.0"?>\n<Clock xmlns:dt="urn:schemas-microsoft-com:datatypes"><Description dt:dt="string">E-Prime Primary Realtime Clock</Description><StartTime><Timestamp dt:dt="int">0</Timestamp><DateUtc dt:dt="string">2021-06-07T05:51:21Z</DateUtc></StartTime><FrequencyChanges><FrequencyChange><Frequency dt:dt="r8">2699960000</Frequency><Timestamp dt:dt="r8">765643713066</Timestamp><Current dt:…	좌우반구com(split BVF)_2-030-1	60.021	1.0.0.165	1	1649291381	Professional	2.0.10.242	2.0.10.353	06-07-2021	2021-06-07 오전 5:51:22	14:51:22	2.0.10.248	313	1	{/}	분석	분	석	NULL	NULL	NULL	NULL	NULL	NULL	28	1	49	KSY	List3	0		0	0	891561	183		0	0	1	{/}	0	3	891744	0	{/}	284
좌우반구com(split BVF)_2	30	1	<?xml version="1.0"?>\n<Clock xmlns:dt="urn:schemas-microsoft-com:datatypes"><Description dt:dt="string">E-Prime Primary Realtime Clock</Description><StartTime><Timestamp dt:dt="int">0</Timestamp><DateUtc dt:dt="string">2021-06-07T05:51:21Z</DateUtc></StartTime><FrequencyChanges><FrequencyChange><Frequency dt:dt="r8">2699960000</Frequency><Timestamp dt:dt="r8">765643713066</Timestamp><Current dt:…	좌우반구com(split BVF)_2-030-1	60.021	1.0.0.165	1	1649291381	Professional	2.0.10.242	2.0.10.353	06-07-2021	2021-06-07 오전 5:51:22	14:51:22	2.0.10.248	77	1	{/}	분포	분	포	41	1	77	NULL	NULL	NULL	NULL	NULL	NULL	KSY	List1	0		0	-1	219060	183		0	0	1	{/}	0	3	219243	0	{/}	311
좌우반구com(split BVF)_2	30	1	<?xml version="1.0"?>\n<Clock xmlns:dt="urn:schemas-microsoft-com:datatypes"><Description dt:dt="string">E-Prime Primary Realtime Clock</Description><StartTime><Timestamp dt:dt="int">0</Timestamp><DateUtc dt:dt="string">2021-06-07T05:51:21Z</DateUtc></StartTime><FrequencyChanges><FrequencyChange><Frequency dt:dt="r8">2699960000</Frequency><Timestamp dt:dt="r8">765643713066</Timestamp><Current dt:…	좌우반구com(split BVF)_2-030-1	60.021	1.0.0.165	1	1649291381	Professional	2.0.10.242	2.0.10.353	06-07-2021	2021-06-07 오전 5:51:22	14:51:22	2.0.10.248	267	1	{/}	비교	비	교	NULL	NULL	NULL	NULL	NULL	NULL	39	1	3	KSY	List3	0		0	-1	768203	184		0	0	1	{/}	0	4	768387	0	{/}	282
좌우반구com(split BVF)_2	30	1	<?xml version="1.0"?>\n<Clock xmlns:dt="urn:schemas-microsoft-com:datatypes"><Description dt:dt="string">E-Prime Primary Realtime Clock</Description><StartTime><Timestamp dt:dt="int">0</Timestamp><DateUtc dt:dt="string">2021-06-07T05:51:21Z</DateUtc></StartTime><FrequencyChanges><FrequencyChange><Frequency dt:dt="r8">2699960000</Frequency><Timestamp dt:dt="r8">765643713066</Timestamp><Current dt:…	좌우반구com(split BVF)_2-030-1	60.021	1.0.0.165	1	1649291381	Professional	2.0.10.242	2.0.10.353	06-07-2021	2021-06-07 오전 5:51:22	14:51:22	2.0.10.248	24	2	z	비껍	비	껍	130	1	24	NULL	NULL	NULL	NULL	NULL	NULL	KSY	List1	0		0	-1	79408	184		0	0	1	z	0	4	79592	0	z	468
좌우반구com(split BVF)_2	30	1	<?xml version="1.0"?>\n<Clock xmlns:dt="urn:schemas-microsoft-com:datatypes"><Description dt:dt="string">E-Prime Primary Realtime Clock</Description><StartTime><Timestamp dt:dt="int">0</Timestamp><DateUtc dt:dt="string">2021-06-07T05:51:21Z</DateUtc></StartTime><FrequencyChanges><FrequencyChange><Frequency dt:dt="r8">2699960000</Frequency><Timestamp dt:dt="r8">765643713066</Timestamp><Current dt:…	좌우반구com(split BVF)_2-030-1	60.021	1.0.0.165	1	1649291381	Professional	2.0.10.242	2.0.10.353	06-07-2021	2021-06-07 오전 5:51:22	14:51:22	2.0.10.248	355	2	z	비략	비	략	NULL	NULL	NULL	NULL	NULL	NULL	83	1	91	KSY3	List3	NULL	NULL	NULL	NULL	NULL	NULL	NULL	NULL	NULL	1	z	1	3	1003538	0	z	801
좌우반구com(split BVF)_2	30	1	<?xml version="1.0"?>\n<Clock xmlns:dt="urn:schemas-microsoft-com:datatypes"><Description dt:dt="string">E-Prime Primary Realtime Clock</Description><StartTime><Timestamp dt:dt="int">0</Timestamp><DateUtc dt:dt="string">2021-06-07T05:51:21Z</DateUtc></StartTime><FrequencyChanges><FrequencyChange><Frequency dt:dt="r8">2699960000</Frequency><Timestamp dt:dt="r8">765643713066</Timestamp><Current dt:…	좌우반구com(split BVF)_2-030-1	60.021	1.0.0.165	1	1649291381	Professional	2.0.10.242	2.0.10.353	06-07-2021	2021-06-07 오전 5:51:22	14:51:22	2.0.10.248	298	1	{/}	비상	비	상	NULL	NULL	NULL	NULL	NULL	NULL	124	1	34	KSY	List3	0		0	0	851458	183		0	0	1	{/}	0	3	851641	0	{/}	628
좌우반구com(split BVF)_2	30	1	<?xml version="1.0"?>\n<Clock xmlns:dt="urn:schemas-microsoft-com:datatypes"><Description dt:dt="string">E-Prime Primary Realtime Clock</Description><StartTime><Timestamp dt:dt="int">0</Timestamp><DateUtc dt:dt="string">2021-06-07T05:51:21Z</DateUtc></StartTime><FrequencyChanges><FrequencyChange><Frequency dt:dt="r8">2699960000</Frequency><Timestamp dt:dt="r8">765643713066</Timestamp><Current dt:…	좌우반구com(split BVF)_2-030-1	60.021	1.0.0.165	1	1649291381	Professional	2.0.10.242	2.0.10.353	06-07-2021	2021-06-07 오전 5:51:22	14:51:22	2.0.10.248	395	1	{/}	비용	비	용	NULL	NULL	NULL	NULL	NULL	NULL	95	1	131	KSY	List3	0		0	-1	1111951	183		0	0	1	{/}	0	3	1112134	0	{/}	308
좌우반구com(split BVF)_2	30	1	<?xml version="1.0"?>\n<Clock xmlns:dt="urn:schemas-microsoft-com:datatypes"><Description dt:dt="string">E-Prime Primary Realtime Clock</Description><StartTime><Timestamp dt:dt="int">0</Timestamp><DateUtc dt:dt="string">2021-06-07T05:51:21Z</DateUtc></StartTime><FrequencyChanges><FrequencyChange><Frequency dt:dt="r8">2699960000</Frequency><Timestamp dt:dt="r8">765643713066</Timestamp><Current dt:…	좌우반구com(split BVF)_2-030-1	60.021	1.0.0.165	1	1649291381	Professional	2.0.10.242	2.0.10.353	06-07-2021	2021-06-07 오전 5:51:22	14:51:22	2.0.10.248	227	1	{/}	비판	비	판	NULL	NULL	NULL	110	1	95	NULL	NULL	NULL	KSY	List2	0		0	-1	630301	183		0	0	1	{/}	0	3	630484	0	{/}	331
좌우반구com(split BVF)_2	30	1	<?xml version="1.0"?>\n<Clock xmlns:dt="urn:schemas-microsoft-com:datatypes"><Description dt:dt="string">E-Prime Primary Realtime Clock</Description><StartTime><Timestamp dt:dt="int">0</Timestamp><DateUtc dt:dt="string">2021-06-07T05:51:21Z</DateUtc></StartTime><FrequencyChanges><FrequencyChange><Frequency dt:dt="r8">2699960000</Frequency><Timestamp dt:dt="r8">765643713066</Timestamp><Current dt:…	좌우반구com(split BVF)_2-030-1	60.021	1.0.0.165	1	1649291381	Professional	2.0.10.242	2.0.10.353	06-07-2021	2021-06-07 오전 5:51:22	14:51:22	2.0.10.248	48	1	{/}	빈도	빈	도	112	1	48	NULL	NULL	NULL	NULL	NULL	NULL	KSY	List1	0		0	0	142537	183		0	0	1	{/}	0	3	142720	0	{/}	267
좌우반구com(split BVF)_2	30	1	<?xml version="1.0"?>\n<Clock xmlns:dt="urn:schemas-microsoft-com:datatypes"><Description dt:dt="string">E-Prime Primary Realtime Clock</Description><StartTime><Timestamp dt:dt="int">0</Timestamp><DateUtc dt:dt="string">2021-06-07T05:51:21Z</DateUtc></StartTime><FrequencyChanges><FrequencyChange><Frequency dt:dt="r8">2699960000</Frequency><Timestamp dt:dt="r8">765643713066</Timestamp><Current dt:…	좌우반구com(split BVF)_2-030-1	60.021	1.0.0.165	1	1649291381	Professional	2.0.10.242	2.0.10.353	06-07-2021	2021-06-07 오전 5:51:22	14:51:22	2.0.10.248	320	2	z	빈략	빈	략	NULL	NULL	NULL	NULL	NULL	NULL	27	1	56	KSY2	List3	NULL	NULL	NULL	NULL	NULL	NULL	NULL	NULL	NULL	0	z	0	3	909954	0	{/}	450
좌우반구com(split BVF)_2	30	1	<?xml version="1.0"?>\n<Clock xmlns:dt="urn:schemas-microsoft-com:datatypes"><Description dt:dt="string">E-Prime Primary Realtime Clock</Description><StartTime><Timestamp dt:dt="int">0</Timestamp><DateUtc dt:dt="string">2021-06-07T05:51:21Z</DateUtc></StartTime><FrequencyChanges><FrequencyChange><Frequency dt:dt="r8">2699960000</Frequency><Timestamp dt:dt="r8">765643713066</Timestamp><Current dt:…	좌우반구com(split BVF)_2-030-1	60.021	1.0.0.165	1	1649291381	Professional	2.0.10.242	2.0.10.353	06-07-2021	2021-06-07 오전 5:51:22	14:51:22	2.0.10.248	255	2	z	빈비	빈	비	NULL	NULL	NULL	4	1	123	NULL	NULL	NULL	KSY2	List2	NULL	NULL	NULL	NULL	NULL	NULL	NULL	NULL	NULL	0	z	0	4	706175	0	{/}	487
좌우반구com(split BVF)_2	30	1	<?xml version="1.0"?>\n<Clock xmlns:dt="urn:schemas-microsoft-com:datatypes"><Description dt:dt="string">E-Prime Primary Realtime Clock</Description><StartTime><Timestamp dt:dt="int">0</Timestamp><DateUtc dt:dt="string">2021-06-07T05:51:21Z</DateUtc></StartTime><FrequencyChanges><FrequencyChange><Frequency dt:dt="r8">2699960000</Frequency><Timestamp dt:dt="r8">765643713066</Timestamp><Current dt:…	좌우반구com(split BVF)_2-030-1	60.021	1.0.0.165	1	1649291381	Professional	2.0.10.242	2.0.10.353	06-07-2021	2021-06-07 오전 5:51:22	14:51:22	2.0.10.248	92	2	z	빈종	빈	종	51	1	92	NULL	NULL	NULL	NULL	NULL	NULL	KSY3	List1	NULL	NULL	NULL	NULL	NULL	NULL	NULL	NULL	NULL	1	z	1	3	258546	0	z	520
좌우반구com(split BVF)_2	30	1	<?xml version="1.0"?>\n<Clock xmlns:dt="urn:schemas-microsoft-com:datatypes"><Description dt:dt="string">E-Prime Primary Realtime Clock</Description><StartTime><Timestamp dt:dt="int">0</Timestamp><DateUtc dt:dt="string">2021-06-07T05:51:21Z</DateUtc></StartTime><FrequencyChanges><FrequencyChange><Frequency dt:dt="r8">2699960000</Frequency><Timestamp dt:dt="r8">765643713066</Timestamp><Current dt:…	좌우반구com(split BVF)_2-030-1	60.021	1.0.0.165	1	1649291381	Professional	2.0.10.242	2.0.10.353	06-07-2021	2021-06-07 오전 5:51:22	14:51:22	2.0.10.248	371	1	{/}	사건	사	건	NULL	NULL	NULL	NULL	NULL	NULL	108	1	107	KSY	List3	0		0	0	1047407	183		0	0	1	{/}	0	3	1047590	0	{/}	333
좌우반구com(split BVF)_2	30	1	<?xml version="1.0"?>\n<Clock xmlns:dt="urn:schemas-microsoft-com:datatypes"><Description dt:dt="string">E-Prime Primary Realtime Clock</Description><StartTime><Timestamp dt:dt="int">0</Timestamp><DateUtc dt:dt="string">2021-06-07T05:51:21Z</DateUtc></StartTime><FrequencyChanges><FrequencyChange><Frequency dt:dt="r8">2699960000</Frequency><Timestamp dt:dt="r8">765643713066</Timestamp><Current dt:…	좌우반구com(split BVF)_2-030-1	60.021	1.0.0.165	1	1649291381	Professional	2.0.10.242	2.0.10.353	06-07-2021	2021-06-07 오전 5:51:22	14:51:22	2.0.10.248	22	1	{/}	사과	사	과	27	1	22	NULL	NULL	NULL	NULL	NULL	NULL	KSY	List1	0		1	-1	74343	184		0	0	1	{/}	0	4	74527	0	{/}	293
좌우반구com(split BVF)_2	30	1	<?xml version="1.0"?>\n<Clock xmlns:dt="urn:schemas-microsoft-com:datatypes"><Description dt:dt="string">E-Prime Primary Realtime Clock</Description><StartTime><Timestamp dt:dt="int">0</Timestamp><DateUtc dt:dt="string">2021-06-07T05:51:21Z</DateUtc></StartTime><FrequencyChanges><FrequencyChange><Frequency dt:dt="r8">2699960000</Frequency><Timestamp dt:dt="r8">765643713066</Timestamp><Current dt:…	좌우반구com(split BVF)_2-030-1	60.021	1.0.0.165	1	1649291381	Professional	2.0.10.242	2.0.10.353	06-07-2021	2021-06-07 오전 5:51:22	14:51:22	2.0.10.248	217	1	{/}	사례	사	례	NULL	NULL	NULL	107	1	85	NULL	NULL	NULL	KSY	List2	0		0	-1	603710	184		0	0	1	{/}	0	4	603894	0	{/}	297
좌우반구com(split BVF)_2	30	1	<?xml version="1.0"?>\n<Clock xmlns:dt="urn:schemas-microsoft-com:datatypes"><Description dt:dt="string">E-Prime Primary Realtime Clock</Description><StartTime><Timestamp dt:dt="int">0</Timestamp><DateUtc dt:dt="string">2021-06-07T05:51:21Z</DateUtc></StartTime><FrequencyChanges><FrequencyChange><Frequency dt:dt="r8">2699960000</Frequency><Timestamp dt:dt="r8">765643713066</Timestamp><Current dt:…	좌우반구com(split BVF)_2-030-1	60.021	1.0.0.165	1	1649291381	Professional	2.0.10.242	2.0.10.353	06-07-2021	2021-06-07 오전 5:51:22	14:51:22	2.0.10.248	26	1	{/}	사상	사	상	20	1	26	NULL	NULL	NULL	NULL	NULL	NULL	KSY	List1	0		1	-1	84856	184		0	0	1	{/}	0	4	85040	0	{/}	276
좌우반구com(split BVF)_2	30	1	<?xml version="1.0"?>\n<Clock xmlns:dt="urn:schemas-microsoft-com:datatypes"><Description dt:dt="string">E-Prime Primary Realtime Clock</Description><StartTime><Timestamp dt:dt="int">0</Timestamp><DateUtc dt:dt="string">2021-06-07T05:51:21Z</DateUtc></StartTime><FrequencyChanges><FrequencyChange><Frequency dt:dt="r8">2699960000</Frequency><Timestamp dt:dt="r8">765643713066</Timestamp><Current dt:…	좌우반구com(split BVF)_2-030-1	60.021	1.0.0.165	1	1649291381	Professional	2.0.10.242	2.0.10.353	06-07-2021	2021-06-07 오전 5:51:22	14:51:22	2.0.10.248	190	1	{/}	사안	사	안	NULL	NULL	NULL	118	1	58	NULL	NULL	NULL	KSY	List2	0		0	-1	532918	183		0	0	0	{/}	1	3	533101	0	z	282
좌우반구com(split BVF)_2	30	1	<?xml version="1.0"?>\n<Clock xmlns:dt="urn:schemas-microsoft-com:datatypes"><Description dt:dt="string">E-Prime Primary Realtime Clock</Description><StartTime><Timestamp dt:dt="int">0</Timestamp><DateUtc dt:dt="string">2021-06-07T05:51:21Z</DateUtc></StartTime><FrequencyChanges><FrequencyChange><Frequency dt:dt="r8">2699960000</Frequency><Timestamp dt:dt="r8">765643713066</Timestamp><Current dt:…	좌우반구com(split BVF)_2-030-1	60.021	1.0.0.165	1	1649291381	Professional	2.0.10.242	2.0.10.353	06-07-2021	2021-06-07 오전 5:51:22	14:51:22	2.0.10.248	200	1	{/}	사이	사	이	NULL	NULL	NULL	73	1	68	NULL	NULL	NULL	KSY	List2	0		1	-1	559192	184		0	0	1	{/}	0	4	559376	0	{/}	447
좌우반구com(split BVF)_2	30	1	<?xml version="1.0"?>\n<Clock xmlns:dt="urn:schemas-microsoft-com:datatypes"><Description dt:dt="string">E-Prime Primary Realtime Clock</Description><StartTime><Timestamp dt:dt="int">0</Timestamp><DateUtc dt:dt="string">2021-06-07T05:51:21Z</DateUtc></StartTime><FrequencyChanges><FrequencyChange><Frequency dt:dt="r8">2699960000</Frequency><Timestamp dt:dt="r8">765643713066</Timestamp><Current dt:…	좌우반구com(split BVF)_2-030-1	60.021	1.0.0.165	1	1649291381	Professional	2.0.10.242	2.0.10.353	06-07-2021	2021-06-07 오전 5:51:22	14:51:22	2.0.10.248	207	1	{/}	사전	사	전	NULL	NULL	NULL	96	1	75	NULL	NULL	NULL	KSY	List2	0		0	-1	577986	183		0	0	1	{/}	0	3	578169	0	{/}	270
좌우반구com(split BVF)_2	30	1	<?xml version="1.0"?>\n<Clock xmlns:dt="urn:schemas-microsoft-com:datatypes"><Description dt:dt="string">E-Prime Primary Realtime Clock</Description><StartTime><Timestamp dt:dt="int">0</Timestamp><DateUtc dt:dt="string">2021-06-07T05:51:21Z</DateUtc></StartTime><FrequencyChanges><FrequencyChange><Frequency dt:dt="r8">2699960000</Frequency><Timestamp dt:dt="r8">765643713066</Timestamp><Current dt:…	좌우반구com(split BVF)_2-030-1	60.021	1.0.0.165	1	1649291381	Professional	2.0.10.242	2.0.10.353	06-07-2021	2021-06-07 오전 5:51:22	14:51:22	2.0.10.248	47	1	{/}	사진	사	진	129	1	47	NULL	NULL	NULL	NULL	NULL	NULL	KSY	List1	0		0	-1	140004	183		0	0	1	{/}	1	3	140187	0	{/}	336
좌우반구com(split BVF)_2	30	1	<?xml version="1.0"?>\n<Clock xmlns:dt="urn:schemas-microsoft-com:datatypes"><Description dt:dt="string">E-Prime Primary Realtime Clock</Description><StartTime><Timestamp dt:dt="int">0</Timestamp><DateUtc dt:dt="string">2021-06-07T05:51:21Z</DateUtc></StartTime><FrequencyChanges><FrequencyChange><Frequency dt:dt="r8">2699960000</Frequency><Timestamp dt:dt="r8">765643713066</Timestamp><Current dt:…	좌우반구com(split BVF)_2-030-1	60.021	1.0.0.165	1	1649291381	Professional	2.0.10.242	2.0.10.353	06-07-2021	2021-06-07 오전 5:51:22	14:51:22	2.0.10.248	354	1	{/}	상관	상	관	NULL	NULL	NULL	NULL	NULL	NULL	53	1	90	KSY	List3	0		1	-1	1000789	184		0	0	1	{/}	0	4	1000973	0	{/}	366
좌우반구com(split BVF)_2	30	1	<?xml version="1.0"?>\n<Clock xmlns:dt="urn:schemas-microsoft-com:datatypes"><Description dt:dt="string">E-Prime Primary Realtime Clock</Description><StartTime><Timestamp dt:dt="int">0</Timestamp><DateUtc dt:dt="string">2021-06-07T05:51:21Z</DateUtc></StartTime><FrequencyChanges><FrequencyChange><Frequency dt:dt="r8">2699960000</Frequency><Timestamp dt:dt="r8">765643713066</Timestamp><Current dt:…	좌우반구com(split BVF)_2-030-1	60.021	1.0.0.165	1	1649291381	Professional	2.0.10.242	2.0.10.353	06-07-2021	2021-06-07 오전 5:51:22	14:51:22	2.0.10.248	155	1	{/}	상태	상	태	NULL	NULL	NULL	76	1	23	NULL	NULL	NULL	KSY	List2	0		0	-1	441616	184		0	0	1	{/}	0	4	441800	0	{/}	329
좌우반구com(split BVF)_2	30	1	<?xml version="1.0"?>\n<Clock xmlns:dt="urn:schemas-microsoft-com:datatypes"><Description dt:dt="string">E-Prime Primary Realtime Clock</Description><StartTime><Timestamp dt:dt="int">0</Timestamp><DateUtc dt:dt="string">2021-06-07T05:51:21Z</DateUtc></StartTime><FrequencyChanges><FrequencyChange><Frequency dt:dt="r8">2699960000</Frequency><Timestamp dt:dt="r8">765643713066</Timestamp><Current dt:…	좌우반구com(split BVF)_2-030-1	60.021	1.0.0.165	1	1649291381	Professional	2.0.10.242	2.0.10.353	06-07-2021	2021-06-07 오전 5:51:22	14:51:22	2.0.10.248	330	1	{/}	색상	색	상	NULL	NULL	NULL	NULL	NULL	NULL	29	1	66	KSY	List3	0		0	0	936562	183		0	0	1	{/}	0	3	936745	0	{/}	563
좌우반구com(split BVF)_2	30	1	<?xml version="1.0"?>\n<Clock xmlns:dt="urn:schemas-microsoft-com:datatypes"><Description dt:dt="string">E-Prime Primary Realtime Clock</Description><StartTime><Timestamp dt:dt="int">0</Timestamp><DateUtc dt:dt="string">2021-06-07T05:51:21Z</DateUtc></StartTime><FrequencyChanges><FrequencyChange><Frequency dt:dt="r8">2699960000</Frequency><Timestamp dt:dt="r8">765643713066</Timestamp><Current dt:…	좌우반구com(split BVF)_2-030-1	60.021	1.0.0.165	1	1649291381	Professional	2.0.10.242	2.0.10.353	06-07-2021	2021-06-07 오전 5:51:22	14:51:22	2.0.10.248	184	1	{/}	생선	생	선	NULL	NULL	NULL	40	1	52	NULL	NULL	NULL	KSY	List2	0		1	-1	517373	184		0	0	1	{/}	0	4	517557	0	{/}	315
좌우반구com(split BVF)_2	30	1	<?xml version="1.0"?>\n<Clock xmlns:dt="urn:schemas-microsoft-com:datatypes"><Description dt:dt="string">E-Prime Primary Realtime Clock</Description><StartTime><Timestamp dt:dt="int">0</Timestamp><DateUtc dt:dt="string">2021-06-07T05:51:21Z</DateUtc></StartTime><FrequencyChanges><FrequencyChange><Frequency dt:dt="r8">2699960000</Frequency><Timestamp dt:dt="r8">765643713066</Timestamp><Current dt:…	좌우반구com(split BVF)_2-030-1	60.021	1.0.0.165	1	1649291381	Professional	2.0.10.242	2.0.10.353	06-07-2021	2021-06-07 오전 5:51:22	14:51:22	2.0.10.248	1	2	z	생희	생	희	82	1	1	NULL	NULL	NULL	NULL	NULL	NULL	KSY2	List1	NULL	NULL	NULL	NULL	NULL	NULL	NULL	NULL	NULL	1	z	0	3	18346	0	z	738
좌우반구com(split BVF)_2	30	1	<?xml version="1.0"?>\n<Clock xmlns:dt="urn:schemas-microsoft-com:datatypes"><Description dt:dt="string">E-Prime Primary Realtime Clock</Description><StartTime><Timestamp dt:dt="int">0</Timestamp><DateUtc dt:dt="string">2021-06-07T05:51:21Z</DateUtc></StartTime><FrequencyChanges><FrequencyChange><Frequency dt:dt="r8">2699960000</Frequency><Timestamp dt:dt="r8">765643713066</Timestamp><Current dt:…	좌우반구com(split BVF)_2-030-1	60.021	1.0.0.165	1	1649291381	Professional	2.0.10.242	2.0.10.353	06-07-2021	2021-06-07 오전 5:51:22	14:51:22	2.0.10.248	321	2	z	석감	석	감	NULL	NULL	NULL	NULL	NULL	NULL	74	1	57	KSY3	List3	NULL	NULL	NULL	NULL	NULL	NULL	NULL	NULL	NULL	1	z	0	3	912603	0	z	521
좌우반구com(split BVF)_2	30	1	<?xml version="1.0"?>\n<Clock xmlns:dt="urn:schemas-microsoft-com:datatypes"><Description dt:dt="string">E-Prime Primary Realtime Clock</Description><StartTime><Timestamp dt:dt="int">0</Timestamp><DateUtc dt:dt="string">2021-06-07T05:51:21Z</DateUtc></StartTime><FrequencyChanges><FrequencyChange><Frequency dt:dt="r8">2699960000</Frequency><Timestamp dt:dt="r8">765643713066</Timestamp><Current dt:…	좌우반구com(split BVF)_2-030-1	60.021	1.0.0.165	1	1649291381	Professional	2.0.10.242	2.0.10.353	06-07-2021	2021-06-07 오전 5:51:22	14:51:22	2.0.10.248	49	1	{/}	선배	선	배	16	1	49	NULL	NULL	NULL	NULL	NULL	NULL	KSY	List1	0		1	-1	145002	184		0	0	1	{/}	0	4	145186	0	{/}	241
좌우반구com(split BVF)_2	30	1	<?xml version="1.0"?>\n<Clock xmlns:dt="urn:schemas-microsoft-com:datatypes"><Description dt:dt="string">E-Prime Primary Realtime Clock</Description><StartTime><Timestamp dt:dt="int">0</Timestamp><DateUtc dt:dt="string">2021-06-07T05:51:21Z</DateUtc></StartTime><FrequencyChanges><FrequencyChange><Frequency dt:dt="r8">2699960000</Frequency><Timestamp dt:dt="r8">765643713066</Timestamp><Current dt:…	좌우반구com(split BVF)_2-030-1	60.021	1.0.0.165	1	1649291381	Professional	2.0.10.242	2.0.10.353	06-07-2021	2021-06-07 오전 5:51:22	14:51:22	2.0.10.248	50	1	{/}	선택	선	택	116	1	50	NULL	NULL	NULL	NULL	NULL	NULL	KSY	List1	0		1	-1	147451	184		0	0	1	{/}	0	4	147635	0	{/}	264
좌우반구com(split BVF)_2	30	1	<?xml version="1.0"?>\n<Clock xmlns:dt="urn:schemas-microsoft-com:datatypes"><Description dt:dt="string">E-Prime Primary Realtime Clock</Description><StartTime><Timestamp dt:dt="int">0</Timestamp><DateUtc dt:dt="string">2021-06-07T05:51:21Z</DateUtc></StartTime><FrequencyChanges><FrequencyChange><Frequency dt:dt="r8">2699960000</Frequency><Timestamp dt:dt="r8">765643713066</Timestamp><Current dt:…	좌우반구com(split BVF)_2-030-1	60.021	1.0.0.165	1	1649291381	Professional	2.0.10.242	2.0.10.353	06-07-2021	2021-06-07 오전 5:51:22	14:51:22	2.0.10.248	297	2	z	설결	설	결	NULL	NULL	NULL	NULL	NULL	NULL	72	1	33	KSY	List3	0		1	-1	848825	184		0	0	1	z	0	4	849009	0	z	427
좌우반구com(split BVF)_2	30	1	<?xml version="1.0"?>\n<Clock xmlns:dt="urn:schemas-microsoft-com:datatypes"><Description dt:dt="string">E-Prime Primary Realtime Clock</Description><StartTime><Timestamp dt:dt="int">0</Timestamp><DateUtc dt:dt="string">2021-06-07T05:51:21Z</DateUtc></StartTime><FrequencyChanges><FrequencyChange><Frequency dt:dt="r8">2699960000</Frequency><Timestamp dt:dt="r8">765643713066</Timestamp><Current dt:…	좌우반구com(split BVF)_2-030-1	60.021	1.0.0.165	1	1649291381	Professional	2.0.10.242	2.0.10.353	06-07-2021	2021-06-07 오전 5:51:22	14:51:22	2.0.10.248	383	1	{/}	설명	설	명	NULL	NULL	NULL	NULL	NULL	NULL	18	1	119	KSY	List3	0		0	0	1079046	183		0	0	1	{/}	0	3	1079229	0	{/}	414
좌우반구com(split BVF)_2	30	1	<?xml version="1.0"?>\n<Clock xmlns:dt="urn:schemas-microsoft-com:datatypes"><Description dt:dt="string">E-Prime Primary Realtime Clock</Description><StartTime><Timestamp dt:dt="int">0</Timestamp><DateUtc dt:dt="string">2021-06-07T05:51:21Z</DateUtc></StartTime><FrequencyChanges><FrequencyChange><Frequency dt:dt="r8">2699960000</Frequency><Timestamp dt:dt="r8">765643713066</Timestamp><Current dt:…	좌우반구com(split BVF)_2-030-1	60.021	1.0.0.165	1	1649291381	Professional	2.0.10.242	2.0.10.353	06-07-2021	2021-06-07 오전 5:51:22	14:51:22	2.0.10.248	238	1	{/}	설문	설	문	NULL	NULL	NULL	42	1	106	NULL	NULL	NULL	KSY	List2	0		0	-1	660624	183		0	0	1	{/}	0	3	660807	0	{/}	319
좌우반구com(split BVF)_2	30	1	<?xml version="1.0"?>\n<Clock xmlns:dt="urn:schemas-microsoft-com:datatypes"><Description dt:dt="string">E-Prime Primary Realtime Clock</Description><StartTime><Timestamp dt:dt="int">0</Timestamp><DateUtc dt:dt="string">2021-06-07T05:51:21Z</DateUtc></StartTime><FrequencyChanges><FrequencyChange><Frequency dt:dt="r8">2699960000</Frequency><Timestamp dt:dt="r8">765643713066</Timestamp><Current dt:…	좌우반구com(split BVF)_2-030-1	60.021	1.0.0.165	1	1649291381	Professional	2.0.10.242	2.0.10.353	06-07-2021	2021-06-07 오전 5:51:22	14:51:22	2.0.10.248	112	2	z	설색	설	색	54	1	112	NULL	NULL	NULL	NULL	NULL	NULL	KSY2	List1	NULL	NULL	NULL	NULL	NULL	NULL	NULL	NULL	NULL	1	z	1	3	310828	0	z	501
좌우반구com(split BVF)_2	30	1	<?xml version="1.0"?>\n<Clock xmlns:dt="urn:schemas-microsoft-com:datatypes"><Description dt:dt="string">E-Prime Primary Realtime Clock</Description><StartTime><Timestamp dt:dt="int">0</Timestamp><DateUtc dt:dt="string">2021-06-07T05:51:21Z</DateUtc></StartTime><FrequencyChanges><FrequencyChange><Frequency dt:dt="r8">2699960000</Frequency><Timestamp dt:dt="r8">765643713066</Timestamp><Current dt:…	좌우반구com(split BVF)_2-030-1	60.021	1.0.0.165	1	1649291381	Professional	2.0.10.242	2.0.10.353	06-07-2021	2021-06-07 오전 5:51:22	14:51:22	2.0.10.248	204	2	z	섭습	섭	습	NULL	NULL	NULL	129	1	72	NULL	NULL	NULL	KSY3	List2	NULL	NULL	NULL	NULL	NULL	NULL	NULL	NULL	NULL	1	z	0	4	569989	0	z	426
좌우반구com(split BVF)_2	30	1	<?xml version="1.0"?>\n<Clock xmlns:dt="urn:schemas-microsoft-com:datatypes"><Description dt:dt="string">E-Prime Primary Realtime Clock</Description><StartTime><Timestamp dt:dt="int">0</Timestamp><DateUtc dt:dt="string">2021-06-07T05:51:21Z</DateUtc></StartTime><FrequencyChanges><FrequencyChange><Frequency dt:dt="r8">2699960000</Frequency><Timestamp dt:dt="r8">765643713066</Timestamp><Current dt:…	좌우반구com(split BVF)_2-030-1	60.021	1.0.0.165	1	1649291381	Professional	2.0.10.242	2.0.10.353	06-07-2021	2021-06-07 오전 5:51:22	14:51:22	2.0.10.248	175	1	{/}	성공	성	공	NULL	NULL	NULL	61	1	43	NULL	NULL	NULL	KSY	List2	0		0	-1	493798	184		0	0	1	{/}	0	4	493982	0	{/}	274
좌우반구com(split BVF)_2	30	1	<?xml version="1.0"?>\n<Clock xmlns:dt="urn:schemas-microsoft-com:datatypes"><Description dt:dt="string">E-Prime Primary Realtime Clock</Description><StartTime><Timestamp dt:dt="int">0</Timestamp><DateUtc dt:dt="string">2021-06-07T05:51:21Z</DateUtc></StartTime><FrequencyChanges><FrequencyChange><Frequency dt:dt="r8">2699960000</Frequency><Timestamp dt:dt="r8">765643713066</Timestamp><Current dt:…	좌우반구com(split BVF)_2-030-1	60.021	1.0.0.165	1	1649291381	Professional	2.0.10.242	2.0.10.353	06-07-2021	2021-06-07 오전 5:51:22	14:51:22	2.0.10.248	309	1	{/}	세상	세	상	NULL	NULL	NULL	NULL	NULL	NULL	48	1	45	KSY	List3	0		0	-1	880714	184		0	0	1	{/}	0	4	880898	0	{/}	362
좌우반구com(split BVF)_2	30	1	<?xml version="1.0"?>\n<Clock xmlns:dt="urn:schemas-microsoft-com:datatypes"><Description dt:dt="string">E-Prime Primary Realtime Clock</Description><StartTime><Timestamp dt:dt="int">0</Timestamp><DateUtc dt:dt="string">2021-06-07T05:51:21Z</DateUtc></StartTime><FrequencyChanges><FrequencyChange><Frequency dt:dt="r8">2699960000</Frequency><Timestamp dt:dt="r8">765643713066</Timestamp><Current dt:…	좌우반구com(split BVF)_2-030-1	60.021	1.0.0.165	1	1649291381	Professional	2.0.10.242	2.0.10.353	06-07-2021	2021-06-07 오전 5:51:22	14:51:22	2.0.10.248	271	1	{/}	소리	소	리	NULL	NULL	NULL	NULL	NULL	NULL	121	1	7	KSY	List3	0		0	0	778650	183		0	0	1	{/}	0	3	778833	0	{/}	220
좌우반구com(split BVF)_2	30	1	<?xml version="1.0"?>\n<Clock xmlns:dt="urn:schemas-microsoft-com:datatypes"><Description dt:dt="string">E-Prime Primary Realtime Clock</Description><StartTime><Timestamp dt:dt="int">0</Timestamp><DateUtc dt:dt="string">2021-06-07T05:51:21Z</DateUtc></StartTime><FrequencyChanges><FrequencyChange><Frequency dt:dt="r8">2699960000</Frequency><Timestamp dt:dt="r8">765643713066</Timestamp><Current dt:…	좌우반구com(split BVF)_2-030-1	60.021	1.0.0.165	1	1649291381	Professional	2.0.10.242	2.0.10.353	06-07-2021	2021-06-07 오전 5:51:22	14:51:22	2.0.10.248	65	1	{/}	소송	소	송	70	1	65	NULL	NULL	NULL	NULL	NULL	NULL	KSY	List1	0		0	-1	187954	183		0	0	1	{/}	1	3	188137	0	{/}	345
좌우반구com(split BVF)_2	30	1	<?xml version="1.0"?>\n<Clock xmlns:dt="urn:schemas-microsoft-com:datatypes"><Description dt:dt="string">E-Prime Primary Realtime Clock</Description><StartTime><Timestamp dt:dt="int">0</Timestamp><DateUtc dt:dt="string">2021-06-07T05:51:21Z</DateUtc></StartTime><FrequencyChanges><FrequencyChange><Frequency dt:dt="r8">2699960000</Frequency><Timestamp dt:dt="r8">765643713066</Timestamp><Current dt:…	좌우반구com(split BVF)_2-030-1	60.021	1.0.0.165	1	1649291381	Professional	2.0.10.242	2.0.10.353	06-07-2021	2021-06-07 오전 5:51:22	14:51:22	2.0.10.248	30	1	{/}	속도	속	도	79	1	30	NULL	NULL	NULL	NULL	NULL	NULL	KSY	List1	0		0	-1	95436	183		0	0	1	{/}	1	3	95619	0	{/}	296
좌우반구com(split BVF)_2	30	1	<?xml version="1.0"?>\n<Clock xmlns:dt="urn:schemas-microsoft-com:datatypes"><Description dt:dt="string">E-Prime Primary Realtime Clock</Description><StartTime><Timestamp dt:dt="int">0</Timestamp><DateUtc dt:dt="string">2021-06-07T05:51:21Z</DateUtc></StartTime><FrequencyChanges><FrequencyChange><Frequency dt:dt="r8">2699960000</Frequency><Timestamp dt:dt="r8">765643713066</Timestamp><Current dt:…	좌우반구com(split BVF)_2-030-1	60.021	1.0.0.165	1	1649291381	Professional	2.0.10.242	2.0.10.353	06-07-2021	2021-06-07 오전 5:51:22	14:51:22	2.0.10.248	115	2	z	송스	송	스	3	1	115	NULL	NULL	NULL	NULL	NULL	NULL	KSY2	List1	NULL	NULL	NULL	NULL	NULL	NULL	NULL	NULL	NULL	1	z	0	3	318892	0	z	525
좌우반구com(split BVF)_2	30	1	<?xml version="1.0"?>\n<Clock xmlns:dt="urn:schemas-microsoft-com:datatypes"><Description dt:dt="string">E-Prime Primary Realtime Clock</Description><StartTime><Timestamp dt:dt="int">0</Timestamp><DateUtc dt:dt="string">2021-06-07T05:51:21Z</DateUtc></StartTime><FrequencyChanges><FrequencyChange><Frequency dt:dt="r8">2699960000</Frequency><Timestamp dt:dt="r8">765643713066</Timestamp><Current dt:…	좌우반구com(split BVF)_2-030-1	60.021	1.0.0.165	1	1649291381	Professional	2.0.10.242	2.0.10.353	06-07-2021	2021-06-07 오전 5:51:22	14:51:22	2.0.10.248	353	2	z	송익	송	익	NULL	NULL	NULL	NULL	NULL	NULL	75	1	89	KSY	List3	0		1	-1	997990	184		0	0	0	z	0	4	998174	0	{/}	589
좌우반구com(split BVF)_2	30	1	<?xml version="1.0"?>\n<Clock xmlns:dt="urn:schemas-microsoft-com:datatypes"><Description dt:dt="string">E-Prime Primary Realtime Clock</Description><StartTime><Timestamp dt:dt="int">0</Timestamp><DateUtc dt:dt="string">2021-06-07T05:51:21Z</DateUtc></StartTime><FrequencyChanges><FrequencyChange><Frequency dt:dt="r8">2699960000</Frequency><Timestamp dt:dt="r8">765643713066</Timestamp><Current dt:…	좌우반구com(split BVF)_2-030-1	60.021	1.0.0.165	1	1649291381	Professional	2.0.10.242	2.0.10.353	06-07-2021	2021-06-07 오전 5:51:22	14:51:22	2.0.10.248	71	1	{/}	수고	수	고	95	1	71	NULL	NULL	NULL	NULL	NULL	NULL	KSY	List1	0		1	-1	204015	184		0	0	1	{/}	0	4	204199	0	{/}	307
좌우반구com(split BVF)_2	30	1	<?xml version="1.0"?>\n<Clock xmlns:dt="urn:schemas-microsoft-com:datatypes"><Description dt:dt="string">E-Prime Primary Realtime Clock</Description><StartTime><Timestamp dt:dt="int">0</Timestamp><DateUtc dt:dt="string">2021-06-07T05:51:21Z</DateUtc></StartTime><FrequencyChanges><FrequencyChange><Frequency dt:dt="r8">2699960000</Frequency><Timestamp dt:dt="r8">765643713066</Timestamp><Current dt:…	좌우반구com(split BVF)_2-030-1	60.021	1.0.0.165	1	1649291381	Professional	2.0.10.242	2.0.10.353	06-07-2021	2021-06-07 오전 5:51:22	14:51:22	2.0.10.248	90	1	{/}	수단	수	단	2	1	90	NULL	NULL	NULL	NULL	NULL	NULL	KSY	List1	0		0	-1	253365	183		0	0	1	{/}	1	3	253548	0	{/}	246
좌우반구com(split BVF)_2	30	1	<?xml version="1.0"?>\n<Clock xmlns:dt="urn:schemas-microsoft-com:datatypes"><Description dt:dt="string">E-Prime Primary Realtime Clock</Description><StartTime><Timestamp dt:dt="int">0</Timestamp><DateUtc dt:dt="string">2021-06-07T05:51:21Z</DateUtc></StartTime><FrequencyChanges><FrequencyChange><Frequency dt:dt="r8">2699960000</Frequency><Timestamp dt:dt="r8">765643713066</Timestamp><Current dt:…	좌우반구com(split BVF)_2-030-1	60.021	1.0.0.165	1	1649291381	Professional	2.0.10.242	2.0.10.353	06-07-2021	2021-06-07 오전 5:51:22	14:51:22	2.0.10.248	324	1	{/}	수준	수	준	NULL	NULL	NULL	NULL	NULL	NULL	87	1	60	KSY	List3	0		0	0	920401	183		0	0	1	{/}	0	3	920584	0	{/}	348
좌우반구com(split BVF)_2	30	1	<?xml version="1.0"?>\n<Clock xmlns:dt="urn:schemas-microsoft-com:datatypes"><Description dt:dt="string">E-Prime Primary Realtime Clock</Description><StartTime><Timestamp dt:dt="int">0</Timestamp><DateUtc dt:dt="string">2021-06-07T05:51:21Z</DateUtc></StartTime><FrequencyChanges><FrequencyChange><Frequency dt:dt="r8">2699960000</Frequency><Timestamp dt:dt="r8">765643713066</Timestamp><Current dt:…	좌우반구com(split BVF)_2-030-1	60.021	1.0.0.165	1	1649291381	Professional	2.0.10.242	2.0.10.353	06-07-2021	2021-06-07 오전 5:51:22	14:51:22	2.0.10.248	3	2	z	숙국	숙	국	84	1	3	NULL	NULL	NULL	NULL	NULL	NULL	KSY	List1	0		0	-1	23794	183		0	0	0	z	1	3	23977	0	{/}	923
좌우반구com(split BVF)_2	30	1	<?xml version="1.0"?>\n<Clock xmlns:dt="urn:schemas-microsoft-com:datatypes"><Description dt:dt="string">E-Prime Primary Realtime Clock</Description><StartTime><Timestamp dt:dt="int">0</Timestamp><DateUtc dt:dt="string">2021-06-07T05:51:21Z</DateUtc></StartTime><FrequencyChanges><FrequencyChange><Frequency dt:dt="r8">2699960000</Frequency><Timestamp dt:dt="r8">765643713066</Timestamp><Current dt:…	좌우반구com(split BVF)_2-030-1	60.021	1.0.0.165	1	1649291381	Professional	2.0.10.242	2.0.10.353	06-07-2021	2021-06-07 오전 5:51:22	14:51:22	2.0.10.248	39	2	z	숙발	숙	발	124	1	39	NULL	NULL	NULL	NULL	NULL	NULL	KSY	List1	0		0	-1	118928	183		0	0	0	z	0	3	119111	0	{/}	324
좌우반구com(split BVF)_2	30	1	<?xml version="1.0"?>\n<Clock xmlns:dt="urn:schemas-microsoft-com:datatypes"><Description dt:dt="string">E-Prime Primary Realtime Clock</Description><StartTime><Timestamp dt:dt="int">0</Timestamp><DateUtc dt:dt="string">2021-06-07T05:51:21Z</DateUtc></StartTime><FrequencyChanges><FrequencyChange><Frequency dt:dt="r8">2699960000</Frequency><Timestamp dt:dt="r8">765643713066</Timestamp><Current dt:…	좌우반구com(split BVF)_2-030-1	60.021	1.0.0.165	1	1649291381	Professional	2.0.10.242	2.0.10.353	06-07-2021	2021-06-07 오전 5:51:22	14:51:22	2.0.10.248	46	1	{/}	숙소	숙	소	32	1	46	NULL	NULL	NULL	NULL	NULL	NULL	KSY	List1	0		0	-1	137538	184		0	0	1	{/}	0	4	137722	0	{/}	257
좌우반구com(split BVF)_2	30	1	<?xml version="1.0"?>\n<Clock xmlns:dt="urn:schemas-microsoft-com:datatypes"><Description dt:dt="string">E-Prime Primary Realtime Clock</Description><StartTime><Timestamp dt:dt="int">0</Timestamp><DateUtc dt:dt="string">2021-06-07T05:51:21Z</DateUtc></StartTime><FrequencyChanges><FrequencyChange><Frequency dt:dt="r8">2699960000</Frequency><Timestamp dt:dt="r8">765643713066</Timestamp><Current dt:…	좌우반구com(split BVF)_2-030-1	60.021	1.0.0.165	1	1649291381	Professional	2.0.10.242	2.0.10.353	06-07-2021	2021-06-07 오전 5:51:22	14:51:22	2.0.10.248	63	2	z	술감	술	감	15	1	63	NULL	NULL	NULL	NULL	NULL	NULL	KSY	List1	0		0	0	182423	183		0	0	0	z	0	3	182606	0	{/}	589
좌우반구com(split BVF)_2	30	1	<?xml version="1.0"?>\n<Clock xmlns:dt="urn:schemas-microsoft-com:datatypes"><Description dt:dt="string">E-Prime Primary Realtime Clock</Description><StartTime><Timestamp dt:dt="int">0</Timestamp><DateUtc dt:dt="string">2021-06-07T05:51:21Z</DateUtc></StartTime><FrequencyChanges><FrequencyChange><Frequency dt:dt="r8">2699960000</Frequency><Timestamp dt:dt="r8">765643713066</Timestamp><Current dt:…	좌우반구com(split BVF)_2-030-1	60.021	1.0.0.165	1	1649291381	Professional	2.0.10.242	2.0.10.353	06-07-2021	2021-06-07 오전 5:51:22	14:51:22	2.0.10.248	337	2	z	스위	스	위	NULL	NULL	NULL	NULL	NULL	NULL	19	1	73	KSY	List3	0		1	-1	955538	184		0	0	1	z	0	4	955722	0	z	554
좌우반구com(split BVF)_2	30	1	<?xml version="1.0"?>\n<Clock xmlns:dt="urn:schemas-microsoft-com:datatypes"><Description dt:dt="string">E-Prime Primary Realtime Clock</Description><StartTime><Timestamp dt:dt="int">0</Timestamp><DateUtc dt:dt="string">2021-06-07T05:51:21Z</DateUtc></StartTime><FrequencyChanges><FrequencyChange><Frequency dt:dt="r8">2699960000</Frequency><Timestamp dt:dt="r8">765643713066</Timestamp><Current dt:…	좌우반구com(split BVF)_2-030-1	60.021	1.0.0.165	1	1649291381	Professional	2.0.10.242	2.0.10.353	06-07-2021	2021-06-07 오전 5:51:22	14:51:22	2.0.10.248	228	2	z	스진	스	진	NULL	NULL	NULL	37	1	96	NULL	NULL	NULL	KSY2	List2	NULL	NULL	NULL	NULL	NULL	NULL	NULL	NULL	NULL	0	z	0	4	633017	0	{/}	621
좌우반구com(split BVF)_2	30	1	<?xml version="1.0"?>\n<Clock xmlns:dt="urn:schemas-microsoft-com:datatypes"><Description dt:dt="string">E-Prime Primary Realtime Clock</Description><StartTime><Timestamp dt:dt="int">0</Timestamp><DateUtc dt:dt="string">2021-06-07T05:51:21Z</DateUtc></StartTime><FrequencyChanges><FrequencyChange><Frequency dt:dt="r8">2699960000</Frequency><Timestamp dt:dt="r8">765643713066</Timestamp><Current dt:…	좌우반구com(split BVF)_2-030-1	60.021	1.0.0.165	1	1649291381	Professional	2.0.10.242	2.0.10.353	06-07-2021	2021-06-07 오전 5:51:22	14:51:22	2.0.10.248	341	2	z	스향	스	향	NULL	NULL	NULL	NULL	NULL	NULL	117	1	77	KSY	List3	0		0	-1	966318	183		0	0	1	z	0	3	966501	0	z	399
좌우반구com(split BVF)_2	30	1	<?xml version="1.0"?>\n<Clock xmlns:dt="urn:schemas-microsoft-com:datatypes"><Description dt:dt="string">E-Prime Primary Realtime Clock</Description><StartTime><Timestamp dt:dt="int">0</Timestamp><DateUtc dt:dt="string">2021-06-07T05:51:21Z</DateUtc></StartTime><FrequencyChanges><FrequencyChange><Frequency dt:dt="r8">2699960000</Frequency><Timestamp dt:dt="r8">765643713066</Timestamp><Current dt:…	좌우반구com(split BVF)_2-030-1	60.021	1.0.0.165	1	1649291381	Professional	2.0.10.242	2.0.10.353	06-07-2021	2021-06-07 오전 5:51:22	14:51:22	2.0.10.248	86	2	z	습나	습	나	58	1	86	NULL	NULL	NULL	NULL	NULL	NULL	KSY	List1	0		0	-1	242885	183		0	0	1	z	1	3	243068	0	z	430
좌우반구com(split BVF)_2	30	1	<?xml version="1.0"?>\n<Clock xmlns:dt="urn:schemas-microsoft-com:datatypes"><Description dt:dt="string">E-Prime Primary Realtime Clock</Description><StartTime><Timestamp dt:dt="int">0</Timestamp><DateUtc dt:dt="string">2021-06-07T05:51:21Z</DateUtc></StartTime><FrequencyChanges><FrequencyChange><Frequency dt:dt="r8">2699960000</Frequency><Timestamp dt:dt="r8">765643713066</Timestamp><Current dt:…	좌우반구com(split BVF)_2-030-1	60.021	1.0.0.165	1	1649291381	Professional	2.0.10.242	2.0.10.353	06-07-2021	2021-06-07 오전 5:51:22	14:51:22	2.0.10.248	116	2	z	습필	습	필	29	1	116	NULL	NULL	NULL	NULL	NULL	NULL	KSY3	List1	NULL	NULL	NULL	NULL	NULL	NULL	NULL	NULL	NULL	1	z	0	4	321625	0	z	488
좌우반구com(split BVF)_2	30	1	<?xml version="1.0"?>\n<Clock xmlns:dt="urn:schemas-microsoft-com:datatypes"><Description dt:dt="string">E-Prime Primary Realtime Clock</Description><StartTime><Timestamp dt:dt="int">0</Timestamp><DateUtc dt:dt="string">2021-06-07T05:51:21Z</DateUtc></StartTime><FrequencyChanges><FrequencyChange><Frequency dt:dt="r8">2699960000</Frequency><Timestamp dt:dt="r8">765643713066</Timestamp><Current dt:…	좌우반구com(split BVF)_2-030-1	60.021	1.0.0.165	1	1649291381	Professional	2.0.10.242	2.0.10.353	06-07-2021	2021-06-07 오전 5:51:22	14:51:22	2.0.10.248	38	1	{/}	시간	시	간	72	1	38	NULL	NULL	NULL	NULL	NULL	NULL	KSY	List1	0		0	0	116446	183		0	0	1	{/}	0	3	116629	0	{/}	278
좌우반구com(split BVF)_2	30	1	<?xml version="1.0"?>\n<Clock xmlns:dt="urn:schemas-microsoft-com:datatypes"><Description dt:dt="string">E-Prime Primary Realtime Clock</Description><StartTime><Timestamp dt:dt="int">0</Timestamp><DateUtc dt:dt="string">2021-06-07T05:51:21Z</DateUtc></StartTime><FrequencyChanges><FrequencyChange><Frequency dt:dt="r8">2699960000</Frequency><Timestamp dt:dt="r8">765643713066</Timestamp><Current dt:…	좌우반구com(split BVF)_2-030-1	60.021	1.0.0.165	1	1649291381	Professional	2.0.10.242	2.0.10.353	06-07-2021	2021-06-07 오전 5:51:22	14:51:22	2.0.10.248	68	1	{/}	시기	시	기	126	1	68	NULL	NULL	NULL	NULL	NULL	NULL	KSY	List1	0		1	-1	195951	184		0	0	1	{/}	0	4	196135	0	{/}	324
좌우반구com(split BVF)_2	30	1	<?xml version="1.0"?>\n<Clock xmlns:dt="urn:schemas-microsoft-com:datatypes"><Description dt:dt="string">E-Prime Primary Realtime Clock</Description><StartTime><Timestamp dt:dt="int">0</Timestamp><DateUtc dt:dt="string">2021-06-07T05:51:21Z</DateUtc></StartTime><FrequencyChanges><FrequencyChange><Frequency dt:dt="r8">2699960000</Frequency><Timestamp dt:dt="r8">765643713066</Timestamp><Current dt:…	좌우반구com(split BVF)_2-030-1	60.021	1.0.0.165	1	1649291381	Professional	2.0.10.242	2.0.10.353	06-07-2021	2021-06-07 오전 5:51:22	14:51:22	2.0.10.248	224	1	{/}	시대	시	대	NULL	NULL	NULL	113	1	92	NULL	NULL	NULL	KSY	List2	0		0	-1	622237	183		0	0	1	{/}	1	3	622420	0	{/}	348
좌우반구com(split BVF)_2	30	1	<?xml version="1.0"?>\n<Clock xmlns:dt="urn:schemas-microsoft-com:datatypes"><Description dt:dt="string">E-Prime Primary Realtime Clock</Description><StartTime><Timestamp dt:dt="int">0</Timestamp><DateUtc dt:dt="string">2021-06-07T05:51:21Z</DateUtc></StartTime><FrequencyChanges><FrequencyChange><Frequency dt:dt="r8">2699960000</Frequency><Timestamp dt:dt="r8">765643713066</Timestamp><Current dt:…	좌우반구com(split BVF)_2-030-1	60.021	1.0.0.165	1	1649291381	Professional	2.0.10.242	2.0.10.353	06-07-2021	2021-06-07 오전 5:51:22	14:51:22	2.0.10.248	188	1	{/}	시도	시	도	NULL	NULL	NULL	9	1	56	NULL	NULL	NULL	KSY	List2	0		0	-1	527820	183		0	0	1	{/}	0	3	528003	0	{/}	308
좌우반구com(split BVF)_2	30	1	<?xml version="1.0"?>\n<Clock xmlns:dt="urn:schemas-microsoft-com:datatypes"><Description dt:dt="string">E-Prime Primary Realtime Clock</Description><StartTime><Timestamp dt:dt="int">0</Timestamp><DateUtc dt:dt="string">2021-06-07T05:51:21Z</DateUtc></StartTime><FrequencyChanges><FrequencyChange><Frequency dt:dt="r8">2699960000</Frequency><Timestamp dt:dt="r8">765643713066</Timestamp><Current dt:…	좌우반구com(split BVF)_2-030-1	60.021	1.0.0.165	1	1649291381	Professional	2.0.10.242	2.0.10.353	06-07-2021	2021-06-07 오전 5:51:22	14:51:22	2.0.10.248	198	2	z	시질	시	질	NULL	NULL	NULL	32	1	66	NULL	NULL	NULL	KSY3	List2	NULL	NULL	NULL	NULL	NULL	NULL	NULL	NULL	NULL	1	z	0	3	553911	0	z	520
좌우반구com(split BVF)_2	30	1	<?xml version="1.0"?>\n<Clock xmlns:dt="urn:schemas-microsoft-com:datatypes"><Description dt:dt="string">E-Prime Primary Realtime Clock</Description><StartTime><Timestamp dt:dt="int">0</Timestamp><DateUtc dt:dt="string">2021-06-07T05:51:21Z</DateUtc></StartTime><FrequencyChanges><FrequencyChange><Frequency dt:dt="r8">2699960000</Frequency><Timestamp dt:dt="r8">765643713066</Timestamp><Current dt:…	좌우반구com(split BVF)_2-030-1	60.021	1.0.0.165	1	1649291381	Professional	2.0.10.242	2.0.10.353	06-07-2021	2021-06-07 오전 5:51:22	14:51:22	2.0.10.248	212	1	{/}	식비	식	비	NULL	NULL	NULL	81	1	80	NULL	NULL	NULL	KSY	List2	0		1	-1	590681	184		0	0	1	{/}	0	4	590865	0	{/}	254
좌우반구com(split BVF)_2	30	1	<?xml version="1.0"?>\n<Clock xmlns:dt="urn:schemas-microsoft-com:datatypes"><Description dt:dt="string">E-Prime Primary Realtime Clock</Description><StartTime><Timestamp dt:dt="int">0</Timestamp><DateUtc dt:dt="string">2021-06-07T05:51:21Z</DateUtc></StartTime><FrequencyChanges><FrequencyChange><Frequency dt:dt="r8">2699960000</Frequency><Timestamp dt:dt="r8">765643713066</Timestamp><Current dt:…	좌우반구com(split BVF)_2-030-1	60.021	1.0.0.165	1	1649291381	Professional	2.0.10.242	2.0.10.353	06-07-2021	2021-06-07 오전 5:51:22	14:51:22	2.0.10.248	70	2	z	식차	식	차	113	1	70	NULL	NULL	NULL	NULL	NULL	NULL	KSY3	List1	NULL	NULL	NULL	NULL	NULL	NULL	NULL	NULL	NULL	1	z	0	3	201316	0	z	686
좌우반구com(split BVF)_2	30	1	<?xml version="1.0"?>\n<Clock xmlns:dt="urn:schemas-microsoft-com:datatypes"><Description dt:dt="string">E-Prime Primary Realtime Clock</Description><StartTime><Timestamp dt:dt="int">0</Timestamp><DateUtc dt:dt="string">2021-06-07T05:51:21Z</DateUtc></StartTime><FrequencyChanges><FrequencyChange><Frequency dt:dt="r8">2699960000</Frequency><Timestamp dt:dt="r8">765643713066</Timestamp><Current dt:…	좌우반구com(split BVF)_2-030-1	60.021	1.0.0.165	1	1649291381	Professional	2.0.10.242	2.0.10.353	06-07-2021	2021-06-07 오전 5:51:22	14:51:22	2.0.10.248	93	1	{/}	식탁	식	탁	46	1	93	NULL	NULL	NULL	NULL	NULL	NULL	KSY	List1	0		0	-1	261079	183		0	0	1	{/}	0	3	261262	0	{/}	372
좌우반구com(split BVF)_2	30	1	<?xml version="1.0"?>\n<Clock xmlns:dt="urn:schemas-microsoft-com:datatypes"><Description dt:dt="string">E-Prime Primary Realtime Clock</Description><StartTime><Timestamp dt:dt="int">0</Timestamp><DateUtc dt:dt="string">2021-06-07T05:51:21Z</DateUtc></StartTime><FrequencyChanges><FrequencyChange><Frequency dt:dt="r8">2699960000</Frequency><Timestamp dt:dt="r8">765643713066</Timestamp><Current dt:…	좌우반구com(split BVF)_2-030-1	60.021	1.0.0.165	1	1649291381	Professional	2.0.10.242	2.0.10.353	06-07-2021	2021-06-07 오전 5:51:22	14:51:22	2.0.10.248	99	2	z	실락	실	락	21	1	99	NULL	NULL	NULL	NULL	NULL	NULL	KSY3	List1	NULL	NULL	NULL	NULL	NULL	NULL	NULL	NULL	NULL	1	z	1	3	276723	0	z	519
좌우반구com(split BVF)_2	30	1	<?xml version="1.0"?>\n<Clock xmlns:dt="urn:schemas-microsoft-com:datatypes"><Description dt:dt="string">E-Prime Primary Realtime Clock</Description><StartTime><Timestamp dt:dt="int">0</Timestamp><DateUtc dt:dt="string">2021-06-07T05:51:21Z</DateUtc></StartTime><FrequencyChanges><FrequencyChange><Frequency dt:dt="r8">2699960000</Frequency><Timestamp dt:dt="r8">765643713066</Timestamp><Current dt:…	좌우반구com(split BVF)_2-030-1	60.021	1.0.0.165	1	1649291381	Professional	2.0.10.242	2.0.10.353	06-07-2021	2021-06-07 오전 5:51:22	14:51:22	2.0.10.248	294	2	z	실작	실	작	NULL	NULL	NULL	NULL	NULL	NULL	107	1	30	KSY2	List3	NULL	NULL	NULL	NULL	NULL	NULL	NULL	NULL	NULL	0	z	0	3	840395	0	{/}	1178
좌우반구com(split BVF)_2	30	1	<?xml version="1.0"?>\n<Clock xmlns:dt="urn:schemas-microsoft-com:datatypes"><Description dt:dt="string">E-Prime Primary Realtime Clock</Description><StartTime><Timestamp dt:dt="int">0</Timestamp><DateUtc dt:dt="string">2021-06-07T05:51:21Z</DateUtc></StartTime><FrequencyChanges><FrequencyChange><Frequency dt:dt="r8">2699960000</Frequency><Timestamp dt:dt="r8">765643713066</Timestamp><Current dt:…	좌우반구com(split BVF)_2-030-1	60.021	1.0.0.165	1	1649291381	Professional	2.0.10.242	2.0.10.353	06-07-2021	2021-06-07 오전 5:51:22	14:51:22	2.0.10.248	126	1	{/}	실험	실	험	36	1	126	NULL	NULL	NULL	NULL	NULL	NULL	KSY	List1	0		1	-1	347915	184		0	0	1	{/}	0	4	348099	0	{/}	358
좌우반구com(split BVF)_2	30	1	<?xml version="1.0"?>\n<Clock xmlns:dt="urn:schemas-microsoft-com:datatypes"><Description dt:dt="string">E-Prime Primary Realtime Clock</Description><StartTime><Timestamp dt:dt="int">0</Timestamp><DateUtc dt:dt="string">2021-06-07T05:51:21Z</DateUtc></StartTime><FrequencyChanges><FrequencyChange><Frequency dt:dt="r8">2699960000</Frequency><Timestamp dt:dt="r8">765643713066</Timestamp><Current dt:…	좌우반구com(split BVF)_2-030-1	60.021	1.0.0.165	1	1649291381	Professional	2.0.10.242	2.0.10.353	06-07-2021	2021-06-07 오전 5:51:22	14:51:22	2.0.10.248	306	1	{/}	심복	심	복	NULL	NULL	NULL	NULL	NULL	NULL	66	1	42	KSY	List3	0		1	-1	872700	184		0	0	0	{/}	0	4	872884	0	z	450
좌우반구com(split BVF)_2	30	1	<?xml version="1.0"?>\n<Clock xmlns:dt="urn:schemas-microsoft-com:datatypes"><Description dt:dt="string">E-Prime Primary Realtime Clock</Description><StartTime><Timestamp dt:dt="int">0</Timestamp><DateUtc dt:dt="string">2021-06-07T05:51:21Z</DateUtc></StartTime><FrequencyChanges><FrequencyChange><Frequency dt:dt="r8">2699960000</Frequency><Timestamp dt:dt="r8">765643713066</Timestamp><Current dt:…	좌우반구com(split BVF)_2-030-1	60.021	1.0.0.165	1	1649291381	Professional	2.0.10.242	2.0.10.353	06-07-2021	2021-06-07 오전 5:51:22	14:51:22	2.0.10.248	140	1	{/}	심신	심	신	NULL	NULL	NULL	2	1	8	NULL	NULL	NULL	KSY	List2	0		0	-1	401980	183		0	0	1	{/}	1	3	402163	0	{/}	271
좌우반구com(split BVF)_2	30	1	<?xml version="1.0"?>\n<Clock xmlns:dt="urn:schemas-microsoft-com:datatypes"><Description dt:dt="string">E-Prime Primary Realtime Clock</Description><StartTime><Timestamp dt:dt="int">0</Timestamp><DateUtc dt:dt="string">2021-06-07T05:51:21Z</DateUtc></StartTime><FrequencyChanges><FrequencyChange><Frequency dt:dt="r8">2699960000</Frequency><Timestamp dt:dt="r8">765643713066</Timestamp><Current dt:…	좌우반구com(split BVF)_2-030-1	60.021	1.0.0.165	1	1649291381	Professional	2.0.10.242	2.0.10.353	06-07-2021	2021-06-07 오전 5:51:22	14:51:22	2.0.10.248	295	2	z	압례	압	례	NULL	NULL	NULL	NULL	NULL	NULL	115	1	31	KSY	List3	0		0	-1	843594	183		0	0	0	z	0	3	843777	0	{/}	484
좌우반구com(split BVF)_2	30	1	<?xml version="1.0"?>\n<Clock xmlns:dt="urn:schemas-microsoft-com:datatypes"><Description dt:dt="string">E-Prime Primary Realtime Clock</Description><StartTime><Timestamp dt:dt="int">0</Timestamp><DateUtc dt:dt="string">2021-06-07T05:51:21Z</DateUtc></StartTime><FrequencyChanges><FrequencyChange><Frequency dt:dt="r8">2699960000</Frequency><Timestamp dt:dt="r8">765643713066</Timestamp><Current dt:…	좌우반구com(split BVF)_2-030-1	60.021	1.0.0.165	1	1649291381	Professional	2.0.10.242	2.0.10.353	06-07-2021	2021-06-07 오전 5:51:22	14:51:22	2.0.10.248	253	1	{/}	압축	압	축	NULL	NULL	NULL	48	1	121	NULL	NULL	NULL	KSY	List2	0		0	-1	700810	183		0	0	1	{/}	0	3	700993	0	{/}	341
좌우반구com(split BVF)_2	30	1	<?xml version="1.0"?>\n<Clock xmlns:dt="urn:schemas-microsoft-com:datatypes"><Description dt:dt="string">E-Prime Primary Realtime Clock</Description><StartTime><Timestamp dt:dt="int">0</Timestamp><DateUtc dt:dt="string">2021-06-07T05:51:21Z</DateUtc></StartTime><FrequencyChanges><FrequencyChange><Frequency dt:dt="r8">2699960000</Frequency><Timestamp dt:dt="r8">765643713066</Timestamp><Current dt:…	좌우반구com(split BVF)_2-030-1	60.021	1.0.0.165	1	1649291381	Professional	2.0.10.242	2.0.10.353	06-07-2021	2021-06-07 오전 5:51:22	14:51:22	2.0.10.248	288	2	z	양간	양	간	NULL	NULL	NULL	NULL	NULL	NULL	131	1	24	KSY	List3	0		0	-1	824034	183		0	0	1	z	0	3	824217	0	z	508
좌우반구com(split BVF)_2	30	1	<?xml version="1.0"?>\n<Clock xmlns:dt="urn:schemas-microsoft-com:datatypes"><Description dt:dt="string">E-Prime Primary Realtime Clock</Description><StartTime><Timestamp dt:dt="int">0</Timestamp><DateUtc dt:dt="string">2021-06-07T05:51:21Z</DateUtc></StartTime><FrequencyChanges><FrequencyChange><Frequency dt:dt="r8">2699960000</Frequency><Timestamp dt:dt="r8">765643713066</Timestamp><Current dt:…	좌우반구com(split BVF)_2-030-1	60.021	1.0.0.165	1	1649291381	Professional	2.0.10.242	2.0.10.353	06-07-2021	2021-06-07 오전 5:51:22	14:51:22	2.0.10.248	203	2	z	양급	양	급	NULL	NULL	NULL	8	1	71	NULL	NULL	NULL	KSY3	List2	NULL	NULL	NULL	NULL	NULL	NULL	NULL	NULL	NULL	1	z	1	3	567339	0	z	444
좌우반구com(split BVF)_2	30	1	<?xml version="1.0"?>\n<Clock xmlns:dt="urn:schemas-microsoft-com:datatypes"><Description dt:dt="string">E-Prime Primary Realtime Clock</Description><StartTime><Timestamp dt:dt="int">0</Timestamp><DateUtc dt:dt="string">2021-06-07T05:51:21Z</DateUtc></StartTime><FrequencyChanges><FrequencyChange><Frequency dt:dt="r8">2699960000</Frequency><Timestamp dt:dt="r8">765643713066</Timestamp><Current dt:…	좌우반구com(split BVF)_2-030-1	60.021	1.0.0.165	1	1649291381	Professional	2.0.10.242	2.0.10.353	06-07-2021	2021-06-07 오전 5:51:22	14:51:22	2.0.10.248	304	1	{/}	양념	양	념	NULL	NULL	NULL	NULL	NULL	NULL	10	1	40	KSY	List3	0		0	0	867286	183		0	0	1	{/}	0	3	867469	0	{/}	359
좌우반구com(split BVF)_2	30	1	<?xml version="1.0"?>\n<Clock xmlns:dt="urn:schemas-microsoft-com:datatypes"><Description dt:dt="string">E-Prime Primary Realtime Clock</Description><StartTime><Timestamp dt:dt="int">0</Timestamp><DateUtc dt:dt="string">2021-06-07T05:51:21Z</DateUtc></StartTime><FrequencyChanges><FrequencyChange><Frequency dt:dt="r8">2699960000</Frequency><Timestamp dt:dt="r8">765643713066</Timestamp><Current dt:…	좌우반구com(split BVF)_2-030-1	60.021	1.0.0.165	1	1649291381	Professional	2.0.10.242	2.0.10.353	06-07-2021	2021-06-07 오전 5:51:22	14:51:22	2.0.10.248	5	2	z	양최	양	최	125	1	5	NULL	NULL	NULL	NULL	NULL	NULL	KSY	List1	0		0	0	29576	183		0	0	1	z	0	3	29759	0	z	437
좌우반구com(split BVF)_2	30	1	<?xml version="1.0"?>\n<Clock xmlns:dt="urn:schemas-microsoft-com:datatypes"><Description dt:dt="string">E-Prime Primary Realtime Clock</Description><StartTime><Timestamp dt:dt="int">0</Timestamp><DateUtc dt:dt="string">2021-06-07T05:51:21Z</DateUtc></StartTime><FrequencyChanges><FrequencyChange><Frequency dt:dt="r8">2699960000</Frequency><Timestamp dt:dt="r8">765643713066</Timestamp><Current dt:…	좌우반구com(split BVF)_2-030-1	60.021	1.0.0.165	1	1649291381	Professional	2.0.10.242	2.0.10.353	06-07-2021	2021-06-07 오전 5:51:22	14:51:22	2.0.10.248	106	1	{/}	어휘	어	휘	99	1	106	NULL	NULL	NULL	NULL	NULL	NULL	KSY	List1	0		0	-1	294684	183		0	0	1	{/}	0	3	294867	0	{/}	447
좌우반구com(split BVF)_2	30	1	<?xml version="1.0"?>\n<Clock xmlns:dt="urn:schemas-microsoft-com:datatypes"><Description dt:dt="string">E-Prime Primary Realtime Clock</Description><StartTime><Timestamp dt:dt="int">0</Timestamp><DateUtc dt:dt="string">2021-06-07T05:51:21Z</DateUtc></StartTime><FrequencyChanges><FrequencyChange><Frequency dt:dt="r8">2699960000</Frequency><Timestamp dt:dt="r8">765643713066</Timestamp><Current dt:…	좌우반구com(split BVF)_2-030-1	60.021	1.0.0.165	1	1649291381	Professional	2.0.10.242	2.0.10.353	06-07-2021	2021-06-07 오전 5:51:22	14:51:22	2.0.10.248	326	2	z	엄도	엄	도	NULL	NULL	NULL	NULL	NULL	NULL	91	1	62	KSY2	List3	NULL	NULL	NULL	NULL	NULL	NULL	NULL	NULL	NULL	0	z	1	3	925815	0	{/}	653
좌우반구com(split BVF)_2	30	1	<?xml version="1.0"?>\n<Clock xmlns:dt="urn:schemas-microsoft-com:datatypes"><Description dt:dt="string">E-Prime Primary Realtime Clock</Description><StartTime><Timestamp dt:dt="int">0</Timestamp><DateUtc dt:dt="string">2021-06-07T05:51:21Z</DateUtc></StartTime><FrequencyChanges><FrequencyChange><Frequency dt:dt="r8">2699960000</Frequency><Timestamp dt:dt="r8">765643713066</Timestamp><Current dt:…	좌우반구com(split BVF)_2-030-1	60.021	1.0.0.165	1	1649291381	Professional	2.0.10.242	2.0.10.353	06-07-2021	2021-06-07 오전 5:51:22	14:51:22	2.0.10.248	166	1	{/}	엄마	엄	마	NULL	NULL	NULL	12	1	34	NULL	NULL	NULL	KSY	List2	0		1	-1	470456	184		0	0	1	{/}	0	4	470640	0	{/}	280
좌우반구com(split BVF)_2	30	1	<?xml version="1.0"?>\n<Clock xmlns:dt="urn:schemas-microsoft-com:datatypes"><Description dt:dt="string">E-Prime Primary Realtime Clock</Description><StartTime><Timestamp dt:dt="int">0</Timestamp><DateUtc dt:dt="string">2021-06-07T05:51:21Z</DateUtc></StartTime><FrequencyChanges><FrequencyChange><Frequency dt:dt="r8">2699960000</Frequency><Timestamp dt:dt="r8">765643713066</Timestamp><Current dt:…	좌우반구com(split BVF)_2-030-1	60.021	1.0.0.165	1	1649291381	Professional	2.0.10.242	2.0.10.353	06-07-2021	2021-06-07 오전 5:51:22	14:51:22	2.0.10.248	192	2	z	엇압	엇	압	NULL	NULL	NULL	11	1	60	NULL	NULL	NULL	KSY2	List2	NULL	NULL	NULL	NULL	NULL	NULL	NULL	NULL	NULL	1	z	1	3	538066	0	z	393
좌우반구com(split BVF)_2	30	1	<?xml version="1.0"?>\n<Clock xmlns:dt="urn:schemas-microsoft-com:datatypes"><Description dt:dt="string">E-Prime Primary Realtime Clock</Description><StartTime><Timestamp dt:dt="int">0</Timestamp><DateUtc dt:dt="string">2021-06-07T05:51:21Z</DateUtc></StartTime><FrequencyChanges><FrequencyChange><Frequency dt:dt="r8">2699960000</Frequency><Timestamp dt:dt="r8">765643713066</Timestamp><Current dt:…	좌우반구com(split BVF)_2-030-1	60.021	1.0.0.165	1	1649291381	Professional	2.0.10.242	2.0.10.353	06-07-2021	2021-06-07 오전 5:51:22	14:51:22	2.0.10.248	205	2	z	여별	여	별	NULL	NULL	NULL	87	1	73	NULL	NULL	NULL	KSY2	List2	NULL	NULL	NULL	NULL	NULL	NULL	NULL	NULL	NULL	1	z	0	3	572621	0	z	514
좌우반구com(split BVF)_2	30	1	<?xml version="1.0"?>\n<Clock xmlns:dt="urn:schemas-microsoft-com:datatypes"><Description dt:dt="string">E-Prime Primary Realtime Clock</Description><StartTime><Timestamp dt:dt="int">0</Timestamp><DateUtc dt:dt="string">2021-06-07T05:51:21Z</DateUtc></StartTime><FrequencyChanges><FrequencyChange><Frequency dt:dt="r8">2699960000</Frequency><Timestamp dt:dt="r8">765643713066</Timestamp><Current dt:…	좌우반구com(split BVF)_2-030-1	60.021	1.0.0.165	1	1649291381	Professional	2.0.10.242	2.0.10.353	06-07-2021	2021-06-07 오전 5:51:22	14:51:22	2.0.10.248	394	2	z	여본	여	본	NULL	NULL	NULL	NULL	NULL	NULL	20	1	130	KSY3	List3	NULL	NULL	NULL	NULL	NULL	NULL	NULL	NULL	NULL	1	z	1	3	1109268	0	z	670
좌우반구com(split BVF)_2	30	1	<?xml version="1.0"?>\n<Clock xmlns:dt="urn:schemas-microsoft-com:datatypes"><Description dt:dt="string">E-Prime Primary Realtime Clock</Description><StartTime><Timestamp dt:dt="int">0</Timestamp><DateUtc dt:dt="string">2021-06-07T05:51:21Z</DateUtc></StartTime><FrequencyChanges><FrequencyChange><Frequency dt:dt="r8">2699960000</Frequency><Timestamp dt:dt="r8">765643713066</Timestamp><Current dt:…	좌우반구com(split BVF)_2-030-1	60.021	1.0.0.165	1	1649291381	Professional	2.0.10.242	2.0.10.353	06-07-2021	2021-06-07 오전 5:51:22	14:51:22	2.0.10.248	316	1	{/}	여생	여	생	NULL	NULL	NULL	NULL	NULL	NULL	43	1	52	KSY	List3	0		0	-1	899341	183		0	0	1	{/}	1	3	899524	0	{/}	392
좌우반구com(split BVF)_2	30	1	<?xml version="1.0"?>\n<Clock xmlns:dt="urn:schemas-microsoft-com:datatypes"><Description dt:dt="string">E-Prime Primary Realtime Clock</Description><StartTime><Timestamp dt:dt="int">0</Timestamp><DateUtc dt:dt="string">2021-06-07T05:51:21Z</DateUtc></StartTime><FrequencyChanges><FrequencyChange><Frequency dt:dt="r8">2699960000</Frequency><Timestamp dt:dt="r8">765643713066</Timestamp><Current dt:…	좌우반구com(split BVF)_2-030-1	60.021	1.0.0.165	1	1649291381	Professional	2.0.10.242	2.0.10.353	06-07-2021	2021-06-07 오전 5:51:22	14:51:22	2.0.10.248	111	2	z	열례	열	례	25	1	111	NULL	NULL	NULL	NULL	NULL	NULL	KSY3	List1	NULL	NULL	NULL	NULL	NULL	NULL	NULL	NULL	NULL	0	z	0	4	307813	0	{/}	812
좌우반구com(split BVF)_2	30	1	<?xml version="1.0"?>\n<Clock xmlns:dt="urn:schemas-microsoft-com:datatypes"><Description dt:dt="string">E-Prime Primary Realtime Clock</Description><StartTime><Timestamp dt:dt="int">0</Timestamp><DateUtc dt:dt="string">2021-06-07T05:51:21Z</DateUtc></StartTime><FrequencyChanges><FrequencyChange><Frequency dt:dt="r8">2699960000</Frequency><Timestamp dt:dt="r8">765643713066</Timestamp><Current dt:…	좌우반구com(split BVF)_2-030-1	60.021	1.0.0.165	1	1649291381	Professional	2.0.10.242	2.0.10.353	06-07-2021	2021-06-07 오전 5:51:22	14:51:22	2.0.10.248	133	2	z	열박	열	박	NULL	NULL	NULL	13	1	1	NULL	NULL	NULL	KSY3	List2	NULL	NULL	NULL	NULL	NULL	NULL	NULL	NULL	NULL	1	z	1	3	382953	0	z	864
좌우반구com(split BVF)_2	30	1	<?xml version="1.0"?>\n<Clock xmlns:dt="urn:schemas-microsoft-com:datatypes"><Description dt:dt="string">E-Prime Primary Realtime Clock</Description><StartTime><Timestamp dt:dt="int">0</Timestamp><DateUtc dt:dt="string">2021-06-07T05:51:21Z</DateUtc></StartTime><FrequencyChanges><FrequencyChange><Frequency dt:dt="r8">2699960000</Frequency><Timestamp dt:dt="r8">765643713066</Timestamp><Current dt:…	좌우반구com(split BVF)_2-030-1	60.021	1.0.0.165	1	1649291381	Professional	2.0.10.242	2.0.10.353	06-07-2021	2021-06-07 오전 5:51:22	14:51:22	2.0.10.248	7	2	z	열응	열	응	108	1	7	NULL	NULL	NULL	NULL	NULL	NULL	KSY	List1	0		0	0	34724	183		0	0	1	z	0	3	34907	0	z	361
좌우반구com(split BVF)_2	30	1	<?xml version="1.0"?>\n<Clock xmlns:dt="urn:schemas-microsoft-com:datatypes"><Description dt:dt="string">E-Prime Primary Realtime Clock</Description><StartTime><Timestamp dt:dt="int">0</Timestamp><DateUtc dt:dt="string">2021-06-07T05:51:21Z</DateUtc></StartTime><FrequencyChanges><FrequencyChange><Frequency dt:dt="r8">2699960000</Frequency><Timestamp dt:dt="r8">765643713066</Timestamp><Current dt:…	좌우반구com(split BVF)_2-030-1	60.021	1.0.0.165	1	1649291381	Professional	2.0.10.242	2.0.10.353	06-07-2021	2021-06-07 오전 5:51:22	14:51:22	2.0.10.248	347	1	{/}	열정	열	정	NULL	NULL	NULL	NULL	NULL	NULL	3	1	83	KSY	List3	0		0	0	981963	183		0	0	1	{/}	0	3	982146	0	{/}	289
좌우반구com(split BVF)_2	30	1	<?xml version="1.0"?>\n<Clock xmlns:dt="urn:schemas-microsoft-com:datatypes"><Description dt:dt="string">E-Prime Primary Realtime Clock</Description><StartTime><Timestamp dt:dt="int">0</Timestamp><DateUtc dt:dt="string">2021-06-07T05:51:21Z</DateUtc></StartTime><FrequencyChanges><FrequencyChange><Frequency dt:dt="r8">2699960000</Frequency><Timestamp dt:dt="r8">765643713066</Timestamp><Current dt:…	좌우반구com(split BVF)_2-030-1	60.021	1.0.0.165	1	1649291381	Professional	2.0.10.242	2.0.10.353	06-07-2021	2021-06-07 오전 5:51:22	14:51:22	2.0.10.248	82	1	{/}	오류	오	류	107	1	82	NULL	NULL	NULL	NULL	NULL	NULL	KSY	List1	0		0	-1	232139	183		0	0	1	{/}	0	3	232322	0	{/}	256
좌우반구com(split BVF)_2	30	1	<?xml version="1.0"?>\n<Clock xmlns:dt="urn:schemas-microsoft-com:datatypes"><Description dt:dt="string">E-Prime Primary Realtime Clock</Description><StartTime><Timestamp dt:dt="int">0</Timestamp><DateUtc dt:dt="string">2021-06-07T05:51:21Z</DateUtc></StartTime><FrequencyChanges><FrequencyChange><Frequency dt:dt="r8">2699960000</Frequency><Timestamp dt:dt="r8">765643713066</Timestamp><Current dt:…	좌우반구com(split BVF)_2-030-1	60.021	1.0.0.165	1	1649291381	Professional	2.0.10.242	2.0.10.353	06-07-2021	2021-06-07 오전 5:51:22	14:51:22	2.0.10.248	338	1	{/}	오해	오	해	NULL	NULL	NULL	NULL	NULL	NULL	12	1	74	KSY	List3	0		1	-1	958287	184		0	0	1	{/}	0	4	958471	0	{/}	340
좌우반구com(split BVF)_2	30	1	<?xml version="1.0"?>\n<Clock xmlns:dt="urn:schemas-microsoft-com:datatypes"><Description dt:dt="string">E-Prime Primary Realtime Clock</Description><StartTime><Timestamp dt:dt="int">0</Timestamp><DateUtc dt:dt="string">2021-06-07T05:51:21Z</DateUtc></StartTime><FrequencyChanges><FrequencyChange><Frequency dt:dt="r8">2699960000</Frequency><Timestamp dt:dt="r8">765643713066</Timestamp><Current dt:…	좌우반구com(split BVF)_2-030-1	60.021	1.0.0.165	1	1649291381	Professional	2.0.10.242	2.0.10.353	06-07-2021	2021-06-07 오전 5:51:22	14:51:22	2.0.10.248	54	2	z	외보	외	보	101	1	54	NULL	NULL	NULL	NULL	NULL	NULL	KSY	List1	0		0	-1	157598	183		0	0	0	z	0	3	157781	0	{/}	334
좌우반구com(split BVF)_2	30	1	<?xml version="1.0"?>\n<Clock xmlns:dt="urn:schemas-microsoft-com:datatypes"><Description dt:dt="string">E-Prime Primary Realtime Clock</Description><StartTime><Timestamp dt:dt="int">0</Timestamp><DateUtc dt:dt="string">2021-06-07T05:51:21Z</DateUtc></StartTime><FrequencyChanges><FrequencyChange><Frequency dt:dt="r8">2699960000</Frequency><Timestamp dt:dt="r8">765643713066</Timestamp><Current dt:…	좌우반구com(split BVF)_2-030-1	60.021	1.0.0.165	1	1649291381	Professional	2.0.10.242	2.0.10.353	06-07-2021	2021-06-07 오전 5:51:22	14:51:22	2.0.10.248	380	1	{/}	외부	외	부	NULL	NULL	NULL	NULL	NULL	NULL	35	1	116	KSY	List3	0		0	-1	1071365	183		0	0	1	{/}	0	3	1071548	0	{/}	232
좌우반구com(split BVF)_2	30	1	<?xml version="1.0"?>\n<Clock xmlns:dt="urn:schemas-microsoft-com:datatypes"><Description dt:dt="string">E-Prime Primary Realtime Clock</Description><StartTime><Timestamp dt:dt="int">0</Timestamp><DateUtc dt:dt="string">2021-06-07T05:51:21Z</DateUtc></StartTime><FrequencyChanges><FrequencyChange><Frequency dt:dt="r8">2699960000</Frequency><Timestamp dt:dt="r8">765643713066</Timestamp><Current dt:…	좌우반구com(split BVF)_2-030-1	60.021	1.0.0.165	1	1649291381	Professional	2.0.10.242	2.0.10.353	06-07-2021	2021-06-07 오전 5:51:22	14:51:22	2.0.10.248	117	2	z	요명	요	명	120	1	117	NULL	NULL	NULL	NULL	NULL	NULL	KSY2	List1	NULL	NULL	NULL	NULL	NULL	NULL	NULL	NULL	NULL	1	z	0	3	324307	0	z	502
좌우반구com(split BVF)_2	30	1	<?xml version="1.0"?>\n<Clock xmlns:dt="urn:schemas-microsoft-com:datatypes"><Description dt:dt="string">E-Prime Primary Realtime Clock</Description><StartTime><Timestamp dt:dt="int">0</Timestamp><DateUtc dt:dt="string">2021-06-07T05:51:21Z</DateUtc></StartTime><FrequencyChanges><FrequencyChange><Frequency dt:dt="r8">2699960000</Frequency><Timestamp dt:dt="r8">765643713066</Timestamp><Current dt:…	좌우반구com(split BVF)_2-030-1	60.021	1.0.0.165	1	1649291381	Professional	2.0.10.242	2.0.10.353	06-07-2021	2021-06-07 오전 5:51:22	14:51:22	2.0.10.248	280	1	{/}	요소	요	소	NULL	NULL	NULL	NULL	NULL	NULL	101	1	16	KSY	List3	0		0	-1	802175	183		0	0	1	{/}	0	3	802358	0	{/}	399
좌우반구com(split BVF)_2	30	1	<?xml version="1.0"?>\n<Clock xmlns:dt="urn:schemas-microsoft-com:datatypes"><Description dt:dt="string">E-Prime Primary Realtime Clock</Description><StartTime><Timestamp dt:dt="int">0</Timestamp><DateUtc dt:dt="string">2021-06-07T05:51:21Z</DateUtc></StartTime><FrequencyChanges><FrequencyChange><Frequency dt:dt="r8">2699960000</Frequency><Timestamp dt:dt="r8">765643713066</Timestamp><Current dt:…	좌우반구com(split BVF)_2-030-1	60.021	1.0.0.165	1	1649291381	Professional	2.0.10.242	2.0.10.353	06-07-2021	2021-06-07 오전 5:51:22	14:51:22	2.0.10.248	318	1	{/}	요청	요	청	NULL	NULL	NULL	NULL	NULL	NULL	32	1	54	KSY	List3	0		0	0	904573	183		0	0	1	{/}	0	3	904756	0	{/}	360
좌우반구com(split BVF)_2	30	1	<?xml version="1.0"?>\n<Clock xmlns:dt="urn:schemas-microsoft-com:datatypes"><Description dt:dt="string">E-Prime Primary Realtime Clock</Description><StartTime><Timestamp dt:dt="int">0</Timestamp><DateUtc dt:dt="string">2021-06-07T05:51:21Z</DateUtc></StartTime><FrequencyChanges><FrequencyChange><Frequency dt:dt="r8">2699960000</Frequency><Timestamp dt:dt="r8">765643713066</Timestamp><Current dt:…	좌우반구com(split BVF)_2-030-1	60.021	1.0.0.165	1	1649291381	Professional	2.0.10.242	2.0.10.353	06-07-2021	2021-06-07 오전 5:51:22	14:51:22	2.0.10.248	186	2	z	용스	용	스	NULL	NULL	NULL	17	1	54	NULL	NULL	NULL	KSY2	List2	NULL	NULL	NULL	NULL	NULL	NULL	NULL	NULL	NULL	1	z	1	3	522688	0	z	343
좌우반구com(split BVF)_2	30	1	<?xml version="1.0"?>\n<Clock xmlns:dt="urn:schemas-microsoft-com:datatypes"><Description dt:dt="string">E-Prime Primary Realtime Clock</Description><StartTime><Timestamp dt:dt="int">0</Timestamp><DateUtc dt:dt="string">2021-06-07T05:51:21Z</DateUtc></StartTime><FrequencyChanges><FrequencyChange><Frequency dt:dt="r8">2699960000</Frequency><Timestamp dt:dt="r8">765643713066</Timestamp><Current dt:…	좌우반구com(split BVF)_2-030-1	60.021	1.0.0.165	1	1649291381	Professional	2.0.10.242	2.0.10.353	06-07-2021	2021-06-07 오전 5:51:22	14:51:22	2.0.10.248	281	1	{/}	용어	용	어	NULL	NULL	NULL	NULL	NULL	NULL	73	1	17	KSY	List3	0		0	-1	804774	183		0	0	1	{/}	0	3	804957	0	{/}	240
좌우반구com(split BVF)_2	30	1	<?xml version="1.0"?>\n<Clock xmlns:dt="urn:schemas-microsoft-com:datatypes"><Description dt:dt="string">E-Prime Primary Realtime Clock</Description><StartTime><Timestamp dt:dt="int">0</Timestamp><DateUtc dt:dt="string">2021-06-07T05:51:21Z</DateUtc></StartTime><FrequencyChanges><FrequencyChange><Frequency dt:dt="r8">2699960000</Frequency><Timestamp dt:dt="r8">765643713066</Timestamp><Current dt:…	좌우반구com(split BVF)_2-030-1	60.021	1.0.0.165	1	1649291381	Professional	2.0.10.242	2.0.10.353	06-07-2021	2021-06-07 오전 5:51:22	14:51:22	2.0.10.248	52	1	{/}	우려	우	려	71	1	52	NULL	NULL	NULL	NULL	NULL	NULL	KSY	List1	0		1	-1	152466	184		0	0	1	{/}	0	4	152650	0	{/}	241
좌우반구com(split BVF)_2	30	1	<?xml version="1.0"?>\n<Clock xmlns:dt="urn:schemas-microsoft-com:datatypes"><Description dt:dt="string">E-Prime Primary Realtime Clock</Description><StartTime><Timestamp dt:dt="int">0</Timestamp><DateUtc dt:dt="string">2021-06-07T05:51:21Z</DateUtc></StartTime><FrequencyChanges><FrequencyChange><Frequency dt:dt="r8">2699960000</Frequency><Timestamp dt:dt="r8">765643713066</Timestamp><Current dt:…	좌우반구com(split BVF)_2-030-1	60.021	1.0.0.165	1	1649291381	Professional	2.0.10.242	2.0.10.353	06-07-2021	2021-06-07 오전 5:51:22	14:51:22	2.0.10.248	315	2	z	운국	운	국	NULL	NULL	NULL	NULL	NULL	NULL	37	1	51	KSY2	List3	NULL	NULL	NULL	NULL	NULL	NULL	NULL	NULL	NULL	1	z	1	3	896775	0	z	541
좌우반구com(split BVF)_2	30	1	<?xml version="1.0"?>\n<Clock xmlns:dt="urn:schemas-microsoft-com:datatypes"><Description dt:dt="string">E-Prime Primary Realtime Clock</Description><StartTime><Timestamp dt:dt="int">0</Timestamp><DateUtc dt:dt="string">2021-06-07T05:51:21Z</DateUtc></StartTime><FrequencyChanges><FrequencyChange><Frequency dt:dt="r8">2699960000</Frequency><Timestamp dt:dt="r8">765643713066</Timestamp><Current dt:…	좌우반구com(split BVF)_2-030-1	60.021	1.0.0.165	1	1649291381	Professional	2.0.10.242	2.0.10.353	06-07-2021	2021-06-07 오전 5:51:22	14:51:22	2.0.10.248	168	2	z	운속	운	속	NULL	NULL	NULL	131	1	36	NULL	NULL	NULL	KSY3	List2	NULL	NULL	NULL	NULL	NULL	NULL	NULL	NULL	NULL	1	z	0	3	475688	0	z	536
좌우반구com(split BVF)_2	30	1	<?xml version="1.0"?>\n<Clock xmlns:dt="urn:schemas-microsoft-com:datatypes"><Description dt:dt="string">E-Prime Primary Realtime Clock</Description><StartTime><Timestamp dt:dt="int">0</Timestamp><DateUtc dt:dt="string">2021-06-07T05:51:21Z</DateUtc></StartTime><FrequencyChanges><FrequencyChange><Frequency dt:dt="r8">2699960000</Frequency><Timestamp dt:dt="r8">765643713066</Timestamp><Current dt:…	좌우반구com(split BVF)_2-030-1	60.021	1.0.0.165	1	1649291381	Professional	2.0.10.242	2.0.10.353	06-07-2021	2021-06-07 오전 5:51:22	14:51:22	2.0.10.248	108	1	{/}	원리	원	리	128	1	108	NULL	NULL	NULL	NULL	NULL	NULL	KSY	List1	0		0	0	299899	183		0	0	1	{/}	0	3	300082	0	{/}	367
좌우반구com(split BVF)_2	30	1	<?xml version="1.0"?>\n<Clock xmlns:dt="urn:schemas-microsoft-com:datatypes"><Description dt:dt="string">E-Prime Primary Realtime Clock</Description><StartTime><Timestamp dt:dt="int">0</Timestamp><DateUtc dt:dt="string">2021-06-07T05:51:21Z</DateUtc></StartTime><FrequencyChanges><FrequencyChange><Frequency dt:dt="r8">2699960000</Frequency><Timestamp dt:dt="r8">765643713066</Timestamp><Current dt:…	좌우반구com(split BVF)_2-030-1	60.021	1.0.0.165	1	1649291381	Professional	2.0.10.242	2.0.10.353	06-07-2021	2021-06-07 오전 5:51:22	14:51:22	2.0.10.248	45	1	{/}	원인	원	인	69	1	45	NULL	NULL	NULL	NULL	NULL	NULL	KSY	List1	0		1	-1	135022	184		0	0	1	{/}	0	4	135206	0	{/}	309
좌우반구com(split BVF)_2	30	1	<?xml version="1.0"?>\n<Clock xmlns:dt="urn:schemas-microsoft-com:datatypes"><Description dt:dt="string">E-Prime Primary Realtime Clock</Description><StartTime><Timestamp dt:dt="int">0</Timestamp><DateUtc dt:dt="string">2021-06-07T05:51:21Z</DateUtc></StartTime><FrequencyChanges><FrequencyChange><Frequency dt:dt="r8">2699960000</Frequency><Timestamp dt:dt="r8">765643713066</Timestamp><Current dt:…	좌우반구com(split BVF)_2-030-1	60.021	1.0.0.165	1	1649291381	Professional	2.0.10.242	2.0.10.353	06-07-2021	2021-06-07 오전 5:51:22	14:51:22	2.0.10.248	11	1	{/}	원장	원	장	56	1	11	NULL	NULL	NULL	NULL	NULL	NULL	KSY	List1	0		0	-1	45220	183		0	0	1	{/}	1	3	45403	0	{/}	369
좌우반구com(split BVF)_2	30	1	<?xml version="1.0"?>\n<Clock xmlns:dt="urn:schemas-microsoft-com:datatypes"><Description dt:dt="string">E-Prime Primary Realtime Clock</Description><StartTime><Timestamp dt:dt="int">0</Timestamp><DateUtc dt:dt="string">2021-06-07T05:51:21Z</DateUtc></StartTime><FrequencyChanges><FrequencyChange><Frequency dt:dt="r8">2699960000</Frequency><Timestamp dt:dt="r8">765643713066</Timestamp><Current dt:…	좌우반구com(split BVF)_2-030-1	60.021	1.0.0.165	1	1649291381	Professional	2.0.10.242	2.0.10.353	06-07-2021	2021-06-07 오전 5:51:22	14:51:22	2.0.10.248	81	2	z	원착	원	착	89	1	81	NULL	NULL	NULL	NULL	NULL	NULL	KSY	List1	0		0	-1	229573	183		0	0	0	z	0	3	229756	0	{/}	358
좌우반구com(split BVF)_2	30	1	<?xml version="1.0"?>\n<Clock xmlns:dt="urn:schemas-microsoft-com:datatypes"><Description dt:dt="string">E-Prime Primary Realtime Clock</Description><StartTime><Timestamp dt:dt="int">0</Timestamp><DateUtc dt:dt="string">2021-06-07T05:51:21Z</DateUtc></StartTime><FrequencyChanges><FrequencyChange><Frequency dt:dt="r8">2699960000</Frequency><Timestamp dt:dt="r8">765643713066</Timestamp><Current dt:…	좌우반구com(split BVF)_2-030-1	60.021	1.0.0.165	1	1649291381	Professional	2.0.10.242	2.0.10.353	06-07-2021	2021-06-07 오전 5:51:22	14:51:22	2.0.10.248	160	1	{/}	원형	원	형	NULL	NULL	NULL	28	1	28	NULL	NULL	NULL	KSY	List2	0		0	-1	454545	183		0	0	1	{/}	1	3	454728	0	{/}	336
좌우반구com(split BVF)_2	30	1	<?xml version="1.0"?>\n<Clock xmlns:dt="urn:schemas-microsoft-com:datatypes"><Description dt:dt="string">E-Prime Primary Realtime Clock</Description><StartTime><Timestamp dt:dt="int">0</Timestamp><DateUtc dt:dt="string">2021-06-07T05:51:21Z</DateUtc></StartTime><FrequencyChanges><FrequencyChange><Frequency dt:dt="r8">2699960000</Frequency><Timestamp dt:dt="r8">765643713066</Timestamp><Current dt:…	좌우반구com(split BVF)_2-030-1	60.021	1.0.0.165	1	1649291381	Professional	2.0.10.242	2.0.10.353	06-07-2021	2021-06-07 오전 5:51:22	14:51:22	2.0.10.248	360	2	z	위절	위	절	NULL	NULL	NULL	NULL	NULL	NULL	16	1	96	KSY	List3	0		0	0	1017334	183		0	0	1	z	0	3	1017517	0	z	550
좌우반구com(split BVF)_2	30	1	<?xml version="1.0"?>\n<Clock xmlns:dt="urn:schemas-microsoft-com:datatypes"><Description dt:dt="string">E-Prime Primary Realtime Clock</Description><StartTime><Timestamp dt:dt="int">0</Timestamp><DateUtc dt:dt="string">2021-06-07T05:51:21Z</DateUtc></StartTime><FrequencyChanges><FrequencyChange><Frequency dt:dt="r8">2699960000</Frequency><Timestamp dt:dt="r8">765643713066</Timestamp><Current dt:…	좌우반구com(split BVF)_2-030-1	60.021	1.0.0.165	1	1649291381	Professional	2.0.10.242	2.0.10.353	06-07-2021	2021-06-07 오전 5:51:22	14:51:22	2.0.10.248	307	1	{/}	유형	유	형	NULL	NULL	NULL	NULL	NULL	NULL	132	1	43	KSY	List3	0		1	-1	875349	184		0	0	1	{/}	0	4	875533	0	{/}	343
좌우반구com(split BVF)_2	30	1	<?xml version="1.0"?>\n<Clock xmlns:dt="urn:schemas-microsoft-com:datatypes"><Description dt:dt="string">E-Prime Primary Realtime Clock</Description><StartTime><Timestamp dt:dt="int">0</Timestamp><DateUtc dt:dt="string">2021-06-07T05:51:21Z</DateUtc></StartTime><FrequencyChanges><FrequencyChange><Frequency dt:dt="r8">2699960000</Frequency><Timestamp dt:dt="r8">765643713066</Timestamp><Current dt:…	좌우반구com(split BVF)_2-030-1	60.021	1.0.0.165	1	1649291381	Professional	2.0.10.242	2.0.10.353	06-07-2021	2021-06-07 오전 5:51:22	14:51:22	2.0.10.248	94	1	{/}	음식	음	식	11	1	94	NULL	NULL	NULL	NULL	NULL	NULL	KSY	List1	0		0	0	263645	183		0	0	1	{/}	0	3	263828	0	{/}	270
좌우반구com(split BVF)_2	30	1	<?xml version="1.0"?>\n<Clock xmlns:dt="urn:schemas-microsoft-com:datatypes"><Description dt:dt="string">E-Prime Primary Realtime Clock</Description><StartTime><Timestamp dt:dt="int">0</Timestamp><DateUtc dt:dt="string">2021-06-07T05:51:21Z</DateUtc></StartTime><FrequencyChanges><FrequencyChange><Frequency dt:dt="r8">2699960000</Frequency><Timestamp dt:dt="r8">765643713066</Timestamp><Current dt:…	좌우반구com(split BVF)_2-030-1	60.021	1.0.0.165	1	1649291381	Professional	2.0.10.242	2.0.10.353	06-07-2021	2021-06-07 오전 5:51:22	14:51:22	2.0.10.248	27	2	z	음안	음	안	85	1	27	NULL	NULL	NULL	NULL	NULL	NULL	KSY3	List1	NULL	NULL	NULL	NULL	NULL	NULL	NULL	NULL	NULL	1	z	0	3	87522	0	z	481
좌우반구com(split BVF)_2	30	1	<?xml version="1.0"?>\n<Clock xmlns:dt="urn:schemas-microsoft-com:datatypes"><Description dt:dt="string">E-Prime Primary Realtime Clock</Description><StartTime><Timestamp dt:dt="int">0</Timestamp><DateUtc dt:dt="string">2021-06-07T05:51:21Z</DateUtc></StartTime><FrequencyChanges><FrequencyChange><Frequency dt:dt="r8">2699960000</Frequency><Timestamp dt:dt="r8">765643713066</Timestamp><Current dt:…	좌우반구com(split BVF)_2-030-1	60.021	1.0.0.165	1	1649291381	Professional	2.0.10.242	2.0.10.353	06-07-2021	2021-06-07 오전 5:51:22	14:51:22	2.0.10.248	98	2	z	응어	응	어	50	1	98	NULL	NULL	NULL	NULL	NULL	NULL	KSY2	List1	NULL	NULL	NULL	NULL	NULL	NULL	NULL	NULL	NULL	1	z	0	3	274091	0	z	424
좌우반구com(split BVF)_2	30	1	<?xml version="1.0"?>\n<Clock xmlns:dt="urn:schemas-microsoft-com:datatypes"><Description dt:dt="string">E-Prime Primary Realtime Clock</Description><StartTime><Timestamp dt:dt="int">0</Timestamp><DateUtc dt:dt="string">2021-06-07T05:51:21Z</DateUtc></StartTime><FrequencyChanges><FrequencyChange><Frequency dt:dt="r8">2699960000</Frequency><Timestamp dt:dt="r8">765643713066</Timestamp><Current dt:…	좌우반구com(split BVF)_2-030-1	60.021	1.0.0.165	1	1649291381	Professional	2.0.10.242	2.0.10.353	06-07-2021	2021-06-07 오전 5:51:22	14:51:22	2.0.10.248	245	2	z	의마	의	마	NULL	NULL	NULL	6	1	113	NULL	NULL	NULL	KSY2	List2	NULL	NULL	NULL	NULL	NULL	NULL	NULL	NULL	NULL	0	z	0	3	679151	0	{/}	887
좌우반구com(split BVF)_2	30	1	<?xml version="1.0"?>\n<Clock xmlns:dt="urn:schemas-microsoft-com:datatypes"><Description dt:dt="string">E-Prime Primary Realtime Clock</Description><StartTime><Timestamp dt:dt="int">0</Timestamp><DateUtc dt:dt="string">2021-06-07T05:51:21Z</DateUtc></StartTime><FrequencyChanges><FrequencyChange><Frequency dt:dt="r8">2699960000</Frequency><Timestamp dt:dt="r8">765643713066</Timestamp><Current dt:…	좌우반구com(split BVF)_2-030-1	60.021	1.0.0.165	1	1649291381	Professional	2.0.10.242	2.0.10.353	06-07-2021	2021-06-07 오전 5:51:22	14:51:22	2.0.10.248	124	1	{/}	의미	의	미	127	1	124	NULL	NULL	NULL	NULL	NULL	NULL	KSY	List1	0		0	-1	342834	183		0	0	1	{/}	0	3	343017	0	{/}	272
좌우반구com(split BVF)_2	30	1	<?xml version="1.0"?>\n<Clock xmlns:dt="urn:schemas-microsoft-com:datatypes"><Description dt:dt="string">E-Prime Primary Realtime Clock</Description><StartTime><Timestamp dt:dt="int">0</Timestamp><DateUtc dt:dt="string">2021-06-07T05:51:21Z</DateUtc></StartTime><FrequencyChanges><FrequencyChange><Frequency dt:dt="r8">2699960000</Frequency><Timestamp dt:dt="r8">765643713066</Timestamp><Current dt:…	좌우반구com(split BVF)_2-030-1	60.021	1.0.0.165	1	1649291381	Professional	2.0.10.242	2.0.10.353	06-07-2021	2021-06-07 오전 5:51:22	14:51:22	2.0.10.248	335	2	z	의필	의	필	NULL	NULL	NULL	NULL	NULL	NULL	122	1	71	KSY3	List3	NULL	NULL	NULL	NULL	NULL	NULL	NULL	NULL	NULL	0	z	1	3	950190	0	{/}	806
좌우반구com(split BVF)_2	30	1	<?xml version="1.0"?>\n<Clock xmlns:dt="urn:schemas-microsoft-com:datatypes"><Description dt:dt="string">E-Prime Primary Realtime Clock</Description><StartTime><Timestamp dt:dt="int">0</Timestamp><DateUtc dt:dt="string">2021-06-07T05:51:21Z</DateUtc></StartTime><FrequencyChanges><FrequencyChange><Frequency dt:dt="r8">2699960000</Frequency><Timestamp dt:dt="r8">765643713066</Timestamp><Current dt:…	좌우반구com(split BVF)_2-030-1	60.021	1.0.0.165	1	1649291381	Professional	2.0.10.242	2.0.10.353	06-07-2021	2021-06-07 오전 5:51:22	14:51:22	2.0.10.248	180	2	z	이느	이	느	NULL	NULL	NULL	84	1	48	NULL	NULL	NULL	KSY2	List2	NULL	NULL	NULL	NULL	NULL	NULL	NULL	NULL	NULL	1	z	1	3	507010	0	z	446
좌우반구com(split BVF)_2	30	1	<?xml version="1.0"?>\n<Clock xmlns:dt="urn:schemas-microsoft-com:datatypes"><Description dt:dt="string">E-Prime Primary Realtime Clock</Description><StartTime><Timestamp dt:dt="int">0</Timestamp><DateUtc dt:dt="string">2021-06-07T05:51:21Z</DateUtc></StartTime><FrequencyChanges><FrequencyChange><Frequency dt:dt="r8">2699960000</Frequency><Timestamp dt:dt="r8">765643713066</Timestamp><Current dt:…	좌우반구com(split BVF)_2-030-1	60.021	1.0.0.165	1	1649291381	Professional	2.0.10.242	2.0.10.353	06-07-2021	2021-06-07 오전 5:51:22	14:51:22	2.0.10.248	364	1	{/}	이득	이	득	NULL	NULL	NULL	NULL	NULL	NULL	77	1	100	KSY	List3	0		0	0	1028830	183		0	0	1	{/}	0	3	1029013	0	{/}	278
좌우반구com(split BVF)_2	30	1	<?xml version="1.0"?>\n<Clock xmlns:dt="urn:schemas-microsoft-com:datatypes"><Description dt:dt="string">E-Prime Primary Realtime Clock</Description><StartTime><Timestamp dt:dt="int">0</Timestamp><DateUtc dt:dt="string">2021-06-07T05:51:21Z</DateUtc></StartTime><FrequencyChanges><FrequencyChange><Frequency dt:dt="r8">2699960000</Frequency><Timestamp dt:dt="r8">765643713066</Timestamp><Current dt:…	좌우반구com(split BVF)_2-030-1	60.021	1.0.0.165	1	1649291381	Professional	2.0.10.242	2.0.10.353	06-07-2021	2021-06-07 오전 5:51:22	14:51:22	2.0.10.248	269	1	{/}	이유	이	유	NULL	NULL	NULL	NULL	NULL	NULL	17	1	5	KSY	List3	0		0	0	773202	183		0	0	1	{/}	0	3	773385	0	{/}	324
좌우반구com(split BVF)_2	30	1	<?xml version="1.0"?>\n<Clock xmlns:dt="urn:schemas-microsoft-com:datatypes"><Description dt:dt="string">E-Prime Primary Realtime Clock</Description><StartTime><Timestamp dt:dt="int">0</Timestamp><DateUtc dt:dt="string">2021-06-07T05:51:21Z</DateUtc></StartTime><FrequencyChanges><FrequencyChange><Frequency dt:dt="r8">2699960000</Frequency><Timestamp dt:dt="r8">765643713066</Timestamp><Current dt:…	좌우반구com(split BVF)_2-030-1	60.021	1.0.0.165	1	1649291381	Professional	2.0.10.242	2.0.10.353	06-07-2021	2021-06-07 오전 5:51:22	14:51:22	2.0.10.248	372	1	{/}	이전	이	전	NULL	NULL	NULL	NULL	NULL	NULL	79	1	108	KSY2	List3	NULL	NULL	NULL	NULL	NULL	NULL	NULL	NULL	NULL	1	{/}	0	3	1050122	0	{/}	305
좌우반구com(split BVF)_2	30	1	<?xml version="1.0"?>\n<Clock xmlns:dt="urn:schemas-microsoft-com:datatypes"><Description dt:dt="string">E-Prime Primary Realtime Clock</Description><StartTime><Timestamp dt:dt="int">0</Timestamp><DateUtc dt:dt="string">2021-06-07T05:51:21Z</DateUtc></StartTime><FrequencyChanges><FrequencyChange><Frequency dt:dt="r8">2699960000</Frequency><Timestamp dt:dt="r8">765643713066</Timestamp><Current dt:…	좌우반구com(split BVF)_2-030-1	60.021	1.0.0.165	1	1649291381	Professional	2.0.10.242	2.0.10.353	06-07-2021	2021-06-07 오전 5:51:22	14:51:22	2.0.10.248	182	2	z	익궤	익	궤	NULL	NULL	NULL	109	1	50	NULL	NULL	NULL	KSY	List2	0		0	0	512159	183		0	0	1	z	0	3	512342	0	z	338
좌우반구com(split BVF)_2	30	1	<?xml version="1.0"?>\n<Clock xmlns:dt="urn:schemas-microsoft-com:datatypes"><Description dt:dt="string">E-Prime Primary Realtime Clock</Description><StartTime><Timestamp dt:dt="int">0</Timestamp><DateUtc dt:dt="string">2021-06-07T05:51:21Z</DateUtc></StartTime><FrequencyChanges><FrequencyChange><Frequency dt:dt="r8">2699960000</Frequency><Timestamp dt:dt="r8">765643713066</Timestamp><Current dt:…	좌우반구com(split BVF)_2-030-1	60.021	1.0.0.165	1	1649291381	Professional	2.0.10.242	2.0.10.353	06-07-2021	2021-06-07 오전 5:51:22	14:51:22	2.0.10.248	249	2	z	익력	익	력	NULL	NULL	NULL	60	1	117	NULL	NULL	NULL	KSY	List2	0		0	-1	690447	183		0	0	1	z	0	3	690630	0	z	496
좌우반구com(split BVF)_2	30	1	<?xml version="1.0"?>\n<Clock xmlns:dt="urn:schemas-microsoft-com:datatypes"><Description dt:dt="string">E-Prime Primary Realtime Clock</Description><StartTime><Timestamp dt:dt="int">0</Timestamp><DateUtc dt:dt="string">2021-06-07T05:51:21Z</DateUtc></StartTime><FrequencyChanges><FrequencyChange><Frequency dt:dt="r8">2699960000</Frequency><Timestamp dt:dt="r8">765643713066</Timestamp><Current dt:…	좌우반구com(split BVF)_2-030-1	60.021	1.0.0.165	1	1649291381	Professional	2.0.10.242	2.0.10.353	06-07-2021	2021-06-07 오전 5:51:22	14:51:22	2.0.10.248	51	1	{/}	인간	인	간	55	1	51	NULL	NULL	NULL	NULL	NULL	NULL	KSY2	List1	NULL	NULL	NULL	NULL	NULL	NULL	NULL	NULL	NULL	1	{/}	0	4	150101	0	{/}	342
좌우반구com(split BVF)_2	30	1	<?xml version="1.0"?>\n<Clock xmlns:dt="urn:schemas-microsoft-com:datatypes"><Description dt:dt="string">E-Prime Primary Realtime Clock</Description><StartTime><Timestamp dt:dt="int">0</Timestamp><DateUtc dt:dt="string">2021-06-07T05:51:21Z</DateUtc></StartTime><FrequencyChanges><FrequencyChange><Frequency dt:dt="r8">2699960000</Frequency><Timestamp dt:dt="r8">765643713066</Timestamp><Current dt:…	좌우반구com(split BVF)_2-030-1	60.021	1.0.0.165	1	1649291381	Professional	2.0.10.242	2.0.10.353	06-07-2021	2021-06-07 오전 5:51:22	14:51:22	2.0.10.248	210	1	{/}	인사	인	사	NULL	NULL	NULL	66	1	78	NULL	NULL	NULL	KSY2	List2	NULL	NULL	NULL	NULL	NULL	NULL	NULL	NULL	NULL	1	{/}	0	3	585700	0	{/}	331
좌우반구com(split BVF)_2	30	1	<?xml version="1.0"?>\n<Clock xmlns:dt="urn:schemas-microsoft-com:datatypes"><Description dt:dt="string">E-Prime Primary Realtime Clock</Description><StartTime><Timestamp dt:dt="int">0</Timestamp><DateUtc dt:dt="string">2021-06-07T05:51:21Z</DateUtc></StartTime><FrequencyChanges><FrequencyChange><Frequency dt:dt="r8">2699960000</Frequency><Timestamp dt:dt="r8">765643713066</Timestamp><Current dt:…	좌우반구com(split BVF)_2-030-1	60.021	1.0.0.165	1	1649291381	Professional	2.0.10.242	2.0.10.353	06-07-2021	2021-06-07 오전 5:51:22	14:51:22	2.0.10.248	264	1	{/}	인생	인	생	NULL	NULL	NULL	128	1	132	NULL	NULL	NULL	KSY2	List2	NULL	NULL	NULL	NULL	NULL	NULL	NULL	NULL	NULL	1	{/}	1	3	730116	0	{/}	354
좌우반구com(split BVF)_2	30	1	<?xml version="1.0"?>\n<Clock xmlns:dt="urn:schemas-microsoft-com:datatypes"><Description dt:dt="string">E-Prime Primary Realtime Clock</Description><StartTime><Timestamp dt:dt="int">0</Timestamp><DateUtc dt:dt="string">2021-06-07T05:51:21Z</DateUtc></StartTime><FrequencyChanges><FrequencyChange><Frequency dt:dt="r8">2699960000</Frequency><Timestamp dt:dt="r8">765643713066</Timestamp><Current dt:…	좌우반구com(split BVF)_2-030-1	60.021	1.0.0.165	1	1649291381	Professional	2.0.10.242	2.0.10.353	06-07-2021	2021-06-07 오전 5:51:22	14:51:22	2.0.10.248	331	1	{/}	인연	인	연	NULL	NULL	NULL	NULL	NULL	NULL	30	1	67	KSY2	List3	NULL	NULL	NULL	NULL	NULL	NULL	NULL	NULL	NULL	1	{/}	0	4	939511	0	{/}	365
좌우반구com(split BVF)_2	30	1	<?xml version="1.0"?>\n<Clock xmlns:dt="urn:schemas-microsoft-com:datatypes"><Description dt:dt="string">E-Prime Primary Realtime Clock</Description><StartTime><Timestamp dt:dt="int">0</Timestamp><DateUtc dt:dt="string">2021-06-07T05:51:21Z</DateUtc></StartTime><FrequencyChanges><FrequencyChange><Frequency dt:dt="r8">2699960000</Frequency><Timestamp dt:dt="r8">765643713066</Timestamp><Current dt:…	좌우반구com(split BVF)_2-030-1	60.021	1.0.0.165	1	1649291381	Professional	2.0.10.242	2.0.10.353	06-07-2021	2021-06-07 오전 5:51:22	14:51:22	2.0.10.248	387	2	z	일려	일	려	NULL	NULL	NULL	NULL	NULL	NULL	130	1	123	KSY3	List3	NULL	NULL	NULL	NULL	NULL	NULL	NULL	NULL	NULL	0	z	0	3	1089892	0	{/}	494
좌우반구com(split BVF)_2	30	1	<?xml version="1.0"?>\n<Clock xmlns:dt="urn:schemas-microsoft-com:datatypes"><Description dt:dt="string">E-Prime Primary Realtime Clock</Description><StartTime><Timestamp dt:dt="int">0</Timestamp><DateUtc dt:dt="string">2021-06-07T05:51:21Z</DateUtc></StartTime><FrequencyChanges><FrequencyChange><Frequency dt:dt="r8">2699960000</Frequency><Timestamp dt:dt="r8">765643713066</Timestamp><Current dt:…	좌우반구com(split BVF)_2-030-1	60.021	1.0.0.165	1	1649291381	Professional	2.0.10.242	2.0.10.353	06-07-2021	2021-06-07 오전 5:51:22	14:51:22	2.0.10.248	154	2	z	일섭	일	섭	NULL	NULL	NULL	70	1	22	NULL	NULL	NULL	KSY	List2	0		0	0	438951	183		0	0	1	z	0	3	439134	0	z	466
좌우반구com(split BVF)_2	30	1	<?xml version="1.0"?>\n<Clock xmlns:dt="urn:schemas-microsoft-com:datatypes"><Description dt:dt="string">E-Prime Primary Realtime Clock</Description><StartTime><Timestamp dt:dt="int">0</Timestamp><DateUtc dt:dt="string">2021-06-07T05:51:21Z</DateUtc></StartTime><FrequencyChanges><FrequencyChange><Frequency dt:dt="r8">2699960000</Frequency><Timestamp dt:dt="r8">765643713066</Timestamp><Current dt:…	좌우반구com(split BVF)_2-030-1	60.021	1.0.0.165	1	1649291381	Professional	2.0.10.242	2.0.10.353	06-07-2021	2021-06-07 오전 5:51:22	14:51:22	2.0.10.248	220	2	z	임택	임	택	NULL	NULL	NULL	116	1	88	NULL	NULL	NULL	KSY	List2	0		0	-1	611291	183		0	0	1	z	0	3	611474	0	z	517
좌우반구com(split BVF)_2	30	1	<?xml version="1.0"?>\n<Clock xmlns:dt="urn:schemas-microsoft-com:datatypes"><Description dt:dt="string">E-Prime Primary Realtime Clock</Description><StartTime><Timestamp dt:dt="int">0</Timestamp><DateUtc dt:dt="string">2021-06-07T05:51:21Z</DateUtc></StartTime><FrequencyChanges><FrequencyChange><Frequency dt:dt="r8">2699960000</Frequency><Timestamp dt:dt="r8">765643713066</Timestamp><Current dt:…	좌우반구com(split BVF)_2-030-1	60.021	1.0.0.165	1	1649291381	Professional	2.0.10.242	2.0.10.353	06-07-2021	2021-06-07 오전 5:51:22	14:51:22	2.0.10.248	296	1	{/}	입구	입	구	NULL	NULL	NULL	NULL	NULL	NULL	68	1	32	KSY2	List3	NULL	NULL	NULL	NULL	NULL	NULL	NULL	NULL	NULL	1	{/}	1	3	846459	0	{/}	353
좌우반구com(split BVF)_2	30	1	<?xml version="1.0"?>\n<Clock xmlns:dt="urn:schemas-microsoft-com:datatypes"><Description dt:dt="string">E-Prime Primary Realtime Clock</Description><StartTime><Timestamp dt:dt="int">0</Timestamp><DateUtc dt:dt="string">2021-06-07T05:51:21Z</DateUtc></StartTime><FrequencyChanges><FrequencyChange><Frequency dt:dt="r8">2699960000</Frequency><Timestamp dt:dt="r8">765643713066</Timestamp><Current dt:…	좌우반구com(split BVF)_2-030-1	60.021	1.0.0.165	1	1649291381	Professional	2.0.10.242	2.0.10.353	06-07-2021	2021-06-07 오전 5:51:22	14:51:22	2.0.10.248	202	2	z	입목	입	목	NULL	NULL	NULL	103	1	70	NULL	NULL	NULL	KSY2	List2	NULL	NULL	NULL	NULL	NULL	NULL	NULL	NULL	NULL	1	z	0	3	564574	0	z	561
좌우반구com(split BVF)_2	30	1	<?xml version="1.0"?>\n<Clock xmlns:dt="urn:schemas-microsoft-com:datatypes"><Description dt:dt="string">E-Prime Primary Realtime Clock</Description><StartTime><Timestamp dt:dt="int">0</Timestamp><DateUtc dt:dt="string">2021-06-07T05:51:21Z</DateUtc></StartTime><FrequencyChanges><FrequencyChange><Frequency dt:dt="r8">2699960000</Frequency><Timestamp dt:dt="r8">765643713066</Timestamp><Current dt:…	좌우반구com(split BVF)_2-030-1	60.021	1.0.0.165	1	1649291381	Professional	2.0.10.242	2.0.10.353	06-07-2021	2021-06-07 오전 5:51:22	14:51:22	2.0.10.248	33	2	z	입화	입	화	93	1	33	NULL	NULL	NULL	NULL	NULL	NULL	KSY2	List1	NULL	NULL	NULL	NULL	NULL	NULL	NULL	NULL	NULL	0	z	0	4	103217	0	{/}	618
좌우반구com(split BVF)_2	30	1	<?xml version="1.0"?>\n<Clock xmlns:dt="urn:schemas-microsoft-com:datatypes"><Description dt:dt="string">E-Prime Primary Realtime Clock</Description><StartTime><Timestamp dt:dt="int">0</Timestamp><DateUtc dt:dt="string">2021-06-07T05:51:21Z</DateUtc></StartTime><FrequencyChanges><FrequencyChange><Frequency dt:dt="r8">2699960000</Frequency><Timestamp dt:dt="r8">765643713066</Timestamp><Current dt:…	좌우반구com(split BVF)_2-030-1	60.021	1.0.0.165	1	1649291381	Professional	2.0.10.242	2.0.10.353	06-07-2021	2021-06-07 오전 5:51:22	14:51:22	2.0.10.248	137	2	z	자름	자	름	NULL	NULL	NULL	43	1	5	NULL	NULL	NULL	KSY	List2	0		0	-1	393966	183		0	0	0	z	1	3	394149	0	{/}	724
좌우반구com(split BVF)_2	30	1	<?xml version="1.0"?>\n<Clock xmlns:dt="urn:schemas-microsoft-com:datatypes"><Description dt:dt="string">E-Prime Primary Realtime Clock</Description><StartTime><Timestamp dt:dt="int">0</Timestamp><DateUtc dt:dt="string">2021-06-07T05:51:21Z</DateUtc></StartTime><FrequencyChanges><FrequencyChange><Frequency dt:dt="r8">2699960000</Frequency><Timestamp dt:dt="r8">765643713066</Timestamp><Current dt:…	좌우반구com(split BVF)_2-030-1	60.021	1.0.0.165	1	1649291381	Professional	2.0.10.242	2.0.10.353	06-07-2021	2021-06-07 오전 5:51:22	14:51:22	2.0.10.248	221	1	{/}	자리	자	리	NULL	NULL	NULL	117	1	89	NULL	NULL	NULL	KSY2	List2	NULL	NULL	NULL	NULL	NULL	NULL	NULL	NULL	NULL	1	{/}	0	3	614190	0	{/}	441
좌우반구com(split BVF)_2	30	1	<?xml version="1.0"?>\n<Clock xmlns:dt="urn:schemas-microsoft-com:datatypes"><Description dt:dt="string">E-Prime Primary Realtime Clock</Description><StartTime><Timestamp dt:dt="int">0</Timestamp><DateUtc dt:dt="string">2021-06-07T05:51:21Z</DateUtc></StartTime><FrequencyChanges><FrequencyChange><Frequency dt:dt="r8">2699960000</Frequency><Timestamp dt:dt="r8">765643713066</Timestamp><Current dt:…	좌우반구com(split BVF)_2-030-1	60.021	1.0.0.165	1	1649291381	Professional	2.0.10.242	2.0.10.353	06-07-2021	2021-06-07 오전 5:51:22	14:51:22	2.0.10.248	161	1	{/}	자본	자	본	NULL	NULL	NULL	78	1	29	NULL	NULL	NULL	KSY2	List2	NULL	NULL	NULL	NULL	NULL	NULL	NULL	NULL	NULL	1	{/}	0	3	457261	0	{/}	299
좌우반구com(split BVF)_2	30	1	<?xml version="1.0"?>\n<Clock xmlns:dt="urn:schemas-microsoft-com:datatypes"><Description dt:dt="string">E-Prime Primary Realtime Clock</Description><StartTime><Timestamp dt:dt="int">0</Timestamp><DateUtc dt:dt="string">2021-06-07T05:51:21Z</DateUtc></StartTime><FrequencyChanges><FrequencyChange><Frequency dt:dt="r8">2699960000</Frequency><Timestamp dt:dt="r8">765643713066</Timestamp><Current dt:…	좌우반구com(split BVF)_2-030-1	60.021	1.0.0.165	1	1649291381	Professional	2.0.10.242	2.0.10.353	06-07-2021	2021-06-07 오전 5:51:22	14:51:22	2.0.10.248	150	1	{/}	자체	자	체	NULL	NULL	NULL	89	1	18	NULL	NULL	NULL	KSY2	List2	NULL	NULL	NULL	NULL	NULL	NULL	NULL	NULL	NULL	1	{/}	0	3	427971	0	{/}	629
좌우반구com(split BVF)_2	30	1	<?xml version="1.0"?>\n<Clock xmlns:dt="urn:schemas-microsoft-com:datatypes"><Description dt:dt="string">E-Prime Primary Realtime Clock</Description><StartTime><Timestamp dt:dt="int">0</Timestamp><DateUtc dt:dt="string">2021-06-07T05:51:21Z</DateUtc></StartTime><FrequencyChanges><FrequencyChange><Frequency dt:dt="r8">2699960000</Frequency><Timestamp dt:dt="r8">765643713066</Timestamp><Current dt:…	좌우반구com(split BVF)_2-030-1	60.021	1.0.0.165	1	1649291381	Professional	2.0.10.242	2.0.10.353	06-07-2021	2021-06-07 오전 5:51:22	14:51:22	2.0.10.248	15	2	z	작락	작	락	10	1	15	NULL	NULL	NULL	NULL	NULL	NULL	KSY3	List1	NULL	NULL	NULL	NULL	NULL	NULL	NULL	NULL	NULL	1	z	0	3	55833	0	z	459
좌우반구com(split BVF)_2	30	1	<?xml version="1.0"?>\n<Clock xmlns:dt="urn:schemas-microsoft-com:datatypes"><Description dt:dt="string">E-Prime Primary Realtime Clock</Description><StartTime><Timestamp dt:dt="int">0</Timestamp><DateUtc dt:dt="string">2021-06-07T05:51:21Z</DateUtc></StartTime><FrequencyChanges><FrequencyChange><Frequency dt:dt="r8">2699960000</Frequency><Timestamp dt:dt="r8">765643713066</Timestamp><Current dt:…	좌우반구com(split BVF)_2-030-1	60.021	1.0.0.165	1	1649291381	Professional	2.0.10.242	2.0.10.353	06-07-2021	2021-06-07 오전 5:51:22	14:51:22	2.0.10.248	197	1	{/}	작품	작	품	NULL	NULL	NULL	25	1	65	NULL	NULL	NULL	KSY2	List2	NULL	NULL	NULL	NULL	NULL	NULL	NULL	NULL	NULL	1	{/}	0	3	551395	0	{/}	316
좌우반구com(split BVF)_2	30	1	<?xml version="1.0"?>\n<Clock xmlns:dt="urn:schemas-microsoft-com:datatypes"><Description dt:dt="string">E-Prime Primary Realtime Clock</Description><StartTime><Timestamp dt:dt="int">0</Timestamp><DateUtc dt:dt="string">2021-06-07T05:51:21Z</DateUtc></StartTime><FrequencyChanges><FrequencyChange><Frequency dt:dt="r8">2699960000</Frequency><Timestamp dt:dt="r8">765643713066</Timestamp><Current dt:…	좌우반구com(split BVF)_2-030-1	60.021	1.0.0.165	1	1649291381	Professional	2.0.10.242	2.0.10.353	06-07-2021	2021-06-07 오전 5:51:22	14:51:22	2.0.10.248	293	1	{/}	재계	재	계	NULL	NULL	NULL	NULL	NULL	NULL	49	1	29	KSY2	List3	NULL	NULL	NULL	NULL	NULL	NULL	NULL	NULL	NULL	1	{/}	1	3	837529	0	{/}	660
좌우반구com(split BVF)_2	30	1	<?xml version="1.0"?>\n<Clock xmlns:dt="urn:schemas-microsoft-com:datatypes"><Description dt:dt="string">E-Prime Primary Realtime Clock</Description><StartTime><Timestamp dt:dt="int">0</Timestamp><DateUtc dt:dt="string">2021-06-07T05:51:21Z</DateUtc></StartTime><FrequencyChanges><FrequencyChange><Frequency dt:dt="r8">2699960000</Frequency><Timestamp dt:dt="r8">765643713066</Timestamp><Current dt:…	좌우반구com(split BVF)_2-030-1	60.021	1.0.0.165	1	1649291381	Professional	2.0.10.242	2.0.10.353	06-07-2021	2021-06-07 오전 5:51:22	14:51:22	2.0.10.248	270	2	z	적태	적	태	NULL	NULL	NULL	NULL	NULL	NULL	119	1	6	KSY	List3	0		0	-1	775734	183		0	0	0	z	0	3	775917	0	{/}	720
좌우반구com(split BVF)_2	30	1	<?xml version="1.0"?>\n<Clock xmlns:dt="urn:schemas-microsoft-com:datatypes"><Description dt:dt="string">E-Prime Primary Realtime Clock</Description><StartTime><Timestamp dt:dt="int">0</Timestamp><DateUtc dt:dt="string">2021-06-07T05:51:21Z</DateUtc></StartTime><FrequencyChanges><FrequencyChange><Frequency dt:dt="r8">2699960000</Frequency><Timestamp dt:dt="r8">765643713066</Timestamp><Current dt:…	좌우반구com(split BVF)_2-030-1	60.021	1.0.0.165	1	1649291381	Professional	2.0.10.242	2.0.10.353	06-07-2021	2021-06-07 오전 5:51:22	14:51:22	2.0.10.248	107	1	{/}	전략	전	략	60	1	107	NULL	NULL	NULL	NULL	NULL	NULL	KSY2	List1	NULL	NULL	NULL	NULL	NULL	NULL	NULL	NULL	NULL	1	{/}	1	3	297516	0	{/}	366
좌우반구com(split BVF)_2	30	1	<?xml version="1.0"?>\n<Clock xmlns:dt="urn:schemas-microsoft-com:datatypes"><Description dt:dt="string">E-Prime Primary Realtime Clock</Description><StartTime><Timestamp dt:dt="int">0</Timestamp><DateUtc dt:dt="string">2021-06-07T05:51:21Z</DateUtc></StartTime><FrequencyChanges><FrequencyChange><Frequency dt:dt="r8">2699960000</Frequency><Timestamp dt:dt="r8">765643713066</Timestamp><Current dt:…	좌우반구com(split BVF)_2-030-1	60.021	1.0.0.165	1	1649291381	Professional	2.0.10.242	2.0.10.353	06-07-2021	2021-06-07 오전 5:51:22	14:51:22	2.0.10.248	289	1	{/}	전통	전	통	NULL	NULL	NULL	NULL	NULL	NULL	57	1	25	KSY2	List3	NULL	NULL	NULL	NULL	NULL	NULL	NULL	NULL	NULL	1	{/}	0	3	826933	0	{/}	416
좌우반구com(split BVF)_2	30	1	<?xml version="1.0"?>\n<Clock xmlns:dt="urn:schemas-microsoft-com:datatypes"><Description dt:dt="string">E-Prime Primary Realtime Clock</Description><StartTime><Timestamp dt:dt="int">0</Timestamp><DateUtc dt:dt="string">2021-06-07T05:51:21Z</DateUtc></StartTime><FrequencyChanges><FrequencyChange><Frequency dt:dt="r8">2699960000</Frequency><Timestamp dt:dt="r8">765643713066</Timestamp><Current dt:…	좌우반구com(split BVF)_2-030-1	60.021	1.0.0.165	1	1649291381	Professional	2.0.10.242	2.0.10.353	06-07-2021	2021-06-07 오전 5:51:22	14:51:22	2.0.10.248	328	2	z	전필	전	필	NULL	NULL	NULL	NULL	NULL	NULL	64	1	64	KSY3	List3	NULL	NULL	NULL	NULL	NULL	NULL	NULL	NULL	NULL	1	z	0	3	931430	0	z	510
좌우반구com(split BVF)_2	30	1	<?xml version="1.0"?>\n<Clock xmlns:dt="urn:schemas-microsoft-com:datatypes"><Description dt:dt="string">E-Prime Primary Realtime Clock</Description><StartTime><Timestamp dt:dt="int">0</Timestamp><DateUtc dt:dt="string">2021-06-07T05:51:21Z</DateUtc></StartTime><FrequencyChanges><FrequencyChange><Frequency dt:dt="r8">2699960000</Frequency><Timestamp dt:dt="r8">765643713066</Timestamp><Current dt:…	좌우반구com(split BVF)_2-030-1	60.021	1.0.0.165	1	1649291381	Professional	2.0.10.242	2.0.10.353	06-07-2021	2021-06-07 오전 5:51:22	14:51:22	2.0.10.248	312	1	{/}	절감	절	감	NULL	NULL	NULL	NULL	NULL	NULL	55	1	48	KSY2	List3	NULL	NULL	NULL	NULL	NULL	NULL	NULL	NULL	NULL	1	{/}	0	3	888845	0	{/}	695
좌우반구com(split BVF)_2	30	1	<?xml version="1.0"?>\n<Clock xmlns:dt="urn:schemas-microsoft-com:datatypes"><Description dt:dt="string">E-Prime Primary Realtime Clock</Description><StartTime><Timestamp dt:dt="int">0</Timestamp><DateUtc dt:dt="string">2021-06-07T05:51:21Z</DateUtc></StartTime><FrequencyChanges><FrequencyChange><Frequency dt:dt="r8">2699960000</Frequency><Timestamp dt:dt="r8">765643713066</Timestamp><Current dt:…	좌우반구com(split BVF)_2-030-1	60.021	1.0.0.165	1	1649291381	Professional	2.0.10.242	2.0.10.353	06-07-2021	2021-06-07 오전 5:51:22	14:51:22	2.0.10.248	61	2	z	절보	절	보	68	1	61	NULL	NULL	NULL	NULL	NULL	NULL	KSY2	List1	NULL	NULL	NULL	NULL	NULL	NULL	NULL	NULL	NULL	1	z	0	4	177025	0	z	706
좌우반구com(split BVF)_2	30	1	<?xml version="1.0"?>\n<Clock xmlns:dt="urn:schemas-microsoft-com:datatypes"><Description dt:dt="string">E-Prime Primary Realtime Clock</Description><StartTime><Timestamp dt:dt="int">0</Timestamp><DateUtc dt:dt="string">2021-06-07T05:51:21Z</DateUtc></StartTime><FrequencyChanges><FrequencyChange><Frequency dt:dt="r8">2699960000</Frequency><Timestamp dt:dt="r8">765643713066</Timestamp><Current dt:…	좌우반구com(split BVF)_2-030-1	60.021	1.0.0.165	1	1649291381	Professional	2.0.10.242	2.0.10.353	06-07-2021	2021-06-07 오전 5:51:22	14:51:22	2.0.10.248	119	2	z	절속	절	속	47	1	119	NULL	NULL	NULL	NULL	NULL	NULL	KSY2	List1	NULL	NULL	NULL	NULL	NULL	NULL	NULL	NULL	NULL	0	z	1	3	329588	0	{/}	637
좌우반구com(split BVF)_2	30	1	<?xml version="1.0"?>\n<Clock xmlns:dt="urn:schemas-microsoft-com:datatypes"><Description dt:dt="string">E-Prime Primary Realtime Clock</Description><StartTime><Timestamp dt:dt="int">0</Timestamp><DateUtc dt:dt="string">2021-06-07T05:51:21Z</DateUtc></StartTime><FrequencyChanges><FrequencyChange><Frequency dt:dt="r8">2699960000</Frequency><Timestamp dt:dt="r8">765643713066</Timestamp><Current dt:…	좌우반구com(split BVF)_2-030-1	60.021	1.0.0.165	1	1649291381	Professional	2.0.10.242	2.0.10.353	06-07-2021	2021-06-07 오전 5:51:22	14:51:22	2.0.10.248	178	1	{/}	절차	절	차	NULL	NULL	NULL	77	1	46	NULL	NULL	NULL	KSY2	List2	NULL	NULL	NULL	NULL	NULL	NULL	NULL	NULL	NULL	1	{/}	0	3	501512	0	{/}	432
좌우반구com(split BVF)_2	30	1	<?xml version="1.0"?>\n<Clock xmlns:dt="urn:schemas-microsoft-com:datatypes"><Description dt:dt="string">E-Prime Primary Realtime Clock</Description><StartTime><Timestamp dt:dt="int">0</Timestamp><DateUtc dt:dt="string">2021-06-07T05:51:21Z</DateUtc></StartTime><FrequencyChanges><FrequencyChange><Frequency dt:dt="r8">2699960000</Frequency><Timestamp dt:dt="r8">765643713066</Timestamp><Current dt:…	좌우반구com(split BVF)_2-030-1	60.021	1.0.0.165	1	1649291381	Professional	2.0.10.242	2.0.10.353	06-07-2021	2021-06-07 오전 5:51:22	14:51:22	2.0.10.248	346	1	{/}	정도	정	도	NULL	NULL	NULL	NULL	NULL	NULL	76	1	82	KSY2	List3	NULL	NULL	NULL	NULL	NULL	NULL	NULL	NULL	NULL	1	{/}	1	3	979663	0	{/}	284
좌우반구com(split BVF)_2	30	1	<?xml version="1.0"?>\n<Clock xmlns:dt="urn:schemas-microsoft-com:datatypes"><Description dt:dt="string">E-Prime Primary Realtime Clock</Description><StartTime><Timestamp dt:dt="int">0</Timestamp><DateUtc dt:dt="string">2021-06-07T05:51:21Z</DateUtc></StartTime><FrequencyChanges><FrequencyChange><Frequency dt:dt="r8">2699960000</Frequency><Timestamp dt:dt="r8">765643713066</Timestamp><Current dt:…	좌우반구com(split BVF)_2-030-1	60.021	1.0.0.165	1	1649291381	Professional	2.0.10.242	2.0.10.353	06-07-2021	2021-06-07 오전 5:51:22	14:51:22	2.0.10.248	243	1	{/}	정오	정	오	NULL	NULL	NULL	95	1	111	NULL	NULL	NULL	KSY2	List2	NULL	NULL	NULL	NULL	NULL	NULL	NULL	NULL	NULL	1	{/}	1	3	673769	0	{/}	525
좌우반구com(split BVF)_2	30	1	<?xml version="1.0"?>\n<Clock xmlns:dt="urn:schemas-microsoft-com:datatypes"><Description dt:dt="string">E-Prime Primary Realtime Clock</Description><StartTime><Timestamp dt:dt="int">0</Timestamp><DateUtc dt:dt="string">2021-06-07T05:51:21Z</DateUtc></StartTime><FrequencyChanges><FrequencyChange><Frequency dt:dt="r8">2699960000</Frequency><Timestamp dt:dt="r8">765643713066</Timestamp><Current dt:…	좌우반구com(split BVF)_2-030-1	60.021	1.0.0.165	1	1649291381	Professional	2.0.10.242	2.0.10.353	06-07-2021	2021-06-07 오전 5:51:22	14:51:22	2.0.10.248	87	1	{/}	정책	정	책	114	1	87	NULL	NULL	NULL	NULL	NULL	NULL	KSY2	List1	NULL	NULL	NULL	NULL	NULL	NULL	NULL	NULL	NULL	1	{/}	0	3	245701	0	{/}	469
좌우반구com(split BVF)_2	30	1	<?xml version="1.0"?>\n<Clock xmlns:dt="urn:schemas-microsoft-com:datatypes"><Description dt:dt="string">E-Prime Primary Realtime Clock</Description><StartTime><Timestamp dt:dt="int">0</Timestamp><DateUtc dt:dt="string">2021-06-07T05:51:21Z</DateUtc></StartTime><FrequencyChanges><FrequencyChange><Frequency dt:dt="r8">2699960000</Frequency><Timestamp dt:dt="r8">765643713066</Timestamp><Current dt:…	좌우반구com(split BVF)_2-030-1	60.021	1.0.0.165	1	1649291381	Professional	2.0.10.242	2.0.10.353	06-07-2021	2021-06-07 오전 5:51:22	14:51:22	2.0.10.248	59	2	z	제경	제	경	117	1	59	NULL	NULL	NULL	NULL	NULL	NULL	KSY	List1	0		0	-1	171060	183		0	0	0	z	0	3	171243	0	{/}	680
좌우반구com(split BVF)_2	30	1	<?xml version="1.0"?>\n<Clock xmlns:dt="urn:schemas-microsoft-com:datatypes"><Description dt:dt="string">E-Prime Primary Realtime Clock</Description><StartTime><Timestamp dt:dt="int">0</Timestamp><DateUtc dt:dt="string">2021-06-07T05:51:21Z</DateUtc></StartTime><FrequencyChanges><FrequencyChange><Frequency dt:dt="r8">2699960000</Frequency><Timestamp dt:dt="r8">765643713066</Timestamp><Current dt:…	좌우반구com(split BVF)_2-030-1	60.021	1.0.0.165	1	1649291381	Professional	2.0.10.242	2.0.10.353	06-07-2021	2021-06-07 오전 5:51:22	14:51:22	2.0.10.248	88	1	{/}	제도	제	도	109	1	88	NULL	NULL	NULL	NULL	NULL	NULL	KSY2	List1	NULL	NULL	NULL	NULL	NULL	NULL	NULL	NULL	NULL	1	{/}	0	4	248367	0	{/}	323
좌우반구com(split BVF)_2	30	1	<?xml version="1.0"?>\n<Clock xmlns:dt="urn:schemas-microsoft-com:datatypes"><Description dt:dt="string">E-Prime Primary Realtime Clock</Description><StartTime><Timestamp dt:dt="int">0</Timestamp><DateUtc dt:dt="string">2021-06-07T05:51:21Z</DateUtc></StartTime><FrequencyChanges><FrequencyChange><Frequency dt:dt="r8">2699960000</Frequency><Timestamp dt:dt="r8">765643713066</Timestamp><Current dt:…	좌우반구com(split BVF)_2-030-1	60.021	1.0.0.165	1	1649291381	Professional	2.0.10.242	2.0.10.353	06-07-2021	2021-06-07 오전 5:51:22	14:51:22	2.0.10.248	241	2	z	제란	제	란	NULL	NULL	NULL	24	1	109	NULL	NULL	NULL	KSY3	List2	NULL	NULL	NULL	NULL	NULL	NULL	NULL	NULL	NULL	0	z	0	3	668388	0	{/}	434
좌우반구com(split BVF)_2	30	1	<?xml version="1.0"?>\n<Clock xmlns:dt="urn:schemas-microsoft-com:datatypes"><Description dt:dt="string">E-Prime Primary Realtime Clock</Description><StartTime><Timestamp dt:dt="int">0</Timestamp><DateUtc dt:dt="string">2021-06-07T05:51:21Z</DateUtc></StartTime><FrequencyChanges><FrequencyChange><Frequency dt:dt="r8">2699960000</Frequency><Timestamp dt:dt="r8">765643713066</Timestamp><Current dt:…	좌우반구com(split BVF)_2-030-1	60.021	1.0.0.165	1	1649291381	Professional	2.0.10.242	2.0.10.353	06-07-2021	2021-06-07 오전 5:51:22	14:51:22	2.0.10.248	382	1	{/}	제안	제	안	NULL	NULL	NULL	NULL	NULL	NULL	78	1	118	KSY2	List3	NULL	NULL	NULL	NULL	NULL	NULL	NULL	NULL	NULL	1	{/}	1	3	1076596	0	{/}	431
좌우반구com(split BVF)_2	30	1	<?xml version="1.0"?>\n<Clock xmlns:dt="urn:schemas-microsoft-com:datatypes"><Description dt:dt="string">E-Prime Primary Realtime Clock</Description><StartTime><Timestamp dt:dt="int">0</Timestamp><DateUtc dt:dt="string">2021-06-07T05:51:21Z</DateUtc></StartTime><FrequencyChanges><FrequencyChange><Frequency dt:dt="r8">2699960000</Frequency><Timestamp dt:dt="r8">765643713066</Timestamp><Current dt:…	좌우반구com(split BVF)_2-030-1	60.021	1.0.0.165	1	1649291381	Professional	2.0.10.242	2.0.10.353	06-07-2021	2021-06-07 오전 5:51:22	14:51:22	2.0.10.248	206	1	{/}	제품	제	품	NULL	NULL	NULL	94	1	74	NULL	NULL	NULL	KSY2	List2	NULL	NULL	NULL	NULL	NULL	NULL	NULL	NULL	NULL	1	{/}	0	4	575337	0	{/}	630
좌우반구com(split BVF)_2	30	1	<?xml version="1.0"?>\n<Clock xmlns:dt="urn:schemas-microsoft-com:datatypes"><Description dt:dt="string">E-Prime Primary Realtime Clock</Description><StartTime><Timestamp dt:dt="int">0</Timestamp><DateUtc dt:dt="string">2021-06-07T05:51:21Z</DateUtc></StartTime><FrequencyChanges><FrequencyChange><Frequency dt:dt="r8">2699960000</Frequency><Timestamp dt:dt="r8">765643713066</Timestamp><Current dt:…	좌우반구com(split BVF)_2-030-1	60.021	1.0.0.165	1	1649291381	Professional	2.0.10.242	2.0.10.353	06-07-2021	2021-06-07 오전 5:51:22	14:51:22	2.0.10.248	345	1	{/}	조건	조	건	NULL	NULL	NULL	NULL	NULL	NULL	2	1	81	KSY2	List3	NULL	NULL	NULL	NULL	NULL	NULL	NULL	NULL	NULL	1	{/}	0	3	976964	0	{/}	487
좌우반구com(split BVF)_2	30	1	<?xml version="1.0"?>\n<Clock xmlns:dt="urn:schemas-microsoft-com:datatypes"><Description dt:dt="string">E-Prime Primary Realtime Clock</Description><StartTime><Timestamp dt:dt="int">0</Timestamp><DateUtc dt:dt="string">2021-06-07T05:51:21Z</DateUtc></StartTime><FrequencyChanges><FrequencyChange><Frequency dt:dt="r8">2699960000</Frequency><Timestamp dt:dt="r8">765643713066</Timestamp><Current dt:…	좌우반구com(split BVF)_2-030-1	60.021	1.0.0.165	1	1649291381	Professional	2.0.10.242	2.0.10.353	06-07-2021	2021-06-07 오전 5:51:22	14:51:22	2.0.10.248	89	1	{/}	조례	조	례	48	1	89	NULL	NULL	NULL	NULL	NULL	NULL	KSY2	List1	NULL	NULL	NULL	NULL	NULL	NULL	NULL	NULL	NULL	1	{/}	0	3	250899	0	{/}	439
좌우반구com(split BVF)_2	30	1	<?xml version="1.0"?>\n<Clock xmlns:dt="urn:schemas-microsoft-com:datatypes"><Description dt:dt="string">E-Prime Primary Realtime Clock</Description><StartTime><Timestamp dt:dt="int">0</Timestamp><DateUtc dt:dt="string">2021-06-07T05:51:21Z</DateUtc></StartTime><FrequencyChanges><FrequencyChange><Frequency dt:dt="r8">2699960000</Frequency><Timestamp dt:dt="r8">765643713066</Timestamp><Current dt:…	좌우반구com(split BVF)_2-030-1	60.021	1.0.0.165	1	1649291381	Professional	2.0.10.242	2.0.10.353	06-07-2021	2021-06-07 오전 5:51:22	14:51:22	2.0.10.248	167	1	{/}	조직	조	직	NULL	NULL	NULL	68	1	35	NULL	NULL	NULL	KSY2	List2	NULL	NULL	NULL	NULL	NULL	NULL	NULL	NULL	NULL	1	{/}	0	3	473122	0	{/}	366
좌우반구com(split BVF)_2	30	1	<?xml version="1.0"?>\n<Clock xmlns:dt="urn:schemas-microsoft-com:datatypes"><Description dt:dt="string">E-Prime Primary Realtime Clock</Description><StartTime><Timestamp dt:dt="int">0</Timestamp><DateUtc dt:dt="string">2021-06-07T05:51:21Z</DateUtc></StartTime><FrequencyChanges><FrequencyChange><Frequency dt:dt="r8">2699960000</Frequency><Timestamp dt:dt="r8">765643713066</Timestamp><Current dt:…	좌우반구com(split BVF)_2-030-1	60.021	1.0.0.165	1	1649291381	Professional	2.0.10.242	2.0.10.353	06-07-2021	2021-06-07 오전 5:51:22	14:51:22	2.0.10.248	336	1	{/}	종류	종	류	NULL	NULL	NULL	NULL	NULL	NULL	80	1	72	KSY2	List3	NULL	NULL	NULL	NULL	NULL	NULL	NULL	NULL	NULL	1	{/}	0	3	953206	0	{/}	318
좌우반구com(split BVF)_2	30	1	<?xml version="1.0"?>\n<Clock xmlns:dt="urn:schemas-microsoft-com:datatypes"><Description dt:dt="string">E-Prime Primary Realtime Clock</Description><StartTime><Timestamp dt:dt="int">0</Timestamp><DateUtc dt:dt="string">2021-06-07T05:51:21Z</DateUtc></StartTime><FrequencyChanges><FrequencyChange><Frequency dt:dt="r8">2699960000</Frequency><Timestamp dt:dt="r8">765643713066</Timestamp><Current dt:…	좌우반구com(split BVF)_2-030-1	60.021	1.0.0.165	1	1649291381	Professional	2.0.10.242	2.0.10.353	06-07-2021	2021-06-07 오전 5:51:22	14:51:22	2.0.10.248	384	2	z	종백	종	백	NULL	NULL	NULL	NULL	NULL	NULL	104	1	120	KSY	List3	0		0	-1	1081661	184		0	0	1	z	0	4	1081845	0	z	573
좌우반구com(split BVF)_2	30	1	<?xml version="1.0"?>\n<Clock xmlns:dt="urn:schemas-microsoft-com:datatypes"><Description dt:dt="string">E-Prime Primary Realtime Clock</Description><StartTime><Timestamp dt:dt="int">0</Timestamp><DateUtc dt:dt="string">2021-06-07T05:51:21Z</DateUtc></StartTime><FrequencyChanges><FrequencyChange><Frequency dt:dt="r8">2699960000</Frequency><Timestamp dt:dt="r8">765643713066</Timestamp><Current dt:…	좌우반구com(split BVF)_2-030-1	60.021	1.0.0.165	1	1649291381	Professional	2.0.10.242	2.0.10.353	06-07-2021	2021-06-07 오전 5:51:22	14:51:22	2.0.10.248	235	2	z	죽거	죽	거	NULL	NULL	NULL	27	1	103	NULL	NULL	NULL	KSY2	List2	NULL	NULL	NULL	NULL	NULL	NULL	NULL	NULL	NULL	1	z	0	4	652577	0	z	509
좌우반구com(split BVF)_2	30	1	<?xml version="1.0"?>\n<Clock xmlns:dt="urn:schemas-microsoft-com:datatypes"><Description dt:dt="string">E-Prime Primary Realtime Clock</Description><StartTime><Timestamp dt:dt="int">0</Timestamp><DateUtc dt:dt="string">2021-06-07T05:51:21Z</DateUtc></StartTime><FrequencyChanges><FrequencyChange><Frequency dt:dt="r8">2699960000</Frequency><Timestamp dt:dt="r8">765643713066</Timestamp><Current dt:…	좌우반구com(split BVF)_2-030-1	60.021	1.0.0.165	1	1649291381	Professional	2.0.10.242	2.0.10.353	06-07-2021	2021-06-07 오전 5:51:22	14:51:22	2.0.10.248	199	1	{/}	죽음	죽	음	NULL	NULL	NULL	65	1	67	NULL	NULL	NULL	KSY2	List2	NULL	NULL	NULL	NULL	NULL	NULL	NULL	NULL	NULL	1	{/}	0	4	556627	0	{/}	548
좌우반구com(split BVF)_2	30	1	<?xml version="1.0"?>\n<Clock xmlns:dt="urn:schemas-microsoft-com:datatypes"><Description dt:dt="string">E-Prime Primary Realtime Clock</Description><StartTime><Timestamp dt:dt="int">0</Timestamp><DateUtc dt:dt="string">2021-06-07T05:51:21Z</DateUtc></StartTime><FrequencyChanges><FrequencyChange><Frequency dt:dt="r8">2699960000</Frequency><Timestamp dt:dt="r8">765643713066</Timestamp><Current dt:…	좌우반구com(split BVF)_2-030-1	60.021	1.0.0.165	1	1649291381	Professional	2.0.10.242	2.0.10.353	06-07-2021	2021-06-07 오전 5:51:22	14:51:22	2.0.10.248	242	1	{/}	준거	준	거	NULL	NULL	NULL	20	1	110	NULL	NULL	NULL	KSY2	List2	NULL	NULL	NULL	NULL	NULL	NULL	NULL	NULL	NULL	1	{/}	0	3	671020	0	{/}	546
좌우반구com(split BVF)_2	30	1	<?xml version="1.0"?>\n<Clock xmlns:dt="urn:schemas-microsoft-com:datatypes"><Description dt:dt="string">E-Prime Primary Realtime Clock</Description><StartTime><Timestamp dt:dt="int">0</Timestamp><DateUtc dt:dt="string">2021-06-07T05:51:21Z</DateUtc></StartTime><FrequencyChanges><FrequencyChange><Frequency dt:dt="r8">2699960000</Frequency><Timestamp dt:dt="r8">765643713066</Timestamp><Current dt:…	좌우반구com(split BVF)_2-030-1	60.021	1.0.0.165	1	1649291381	Professional	2.0.10.242	2.0.10.353	06-07-2021	2021-06-07 오전 5:51:22	14:51:22	2.0.10.248	69	2	z	증력	증	력	97	1	69	NULL	NULL	NULL	NULL	NULL	NULL	KSY	List1	0		0	-1	198484	183		0	0	1	z	0	3	198667	0	z	439
좌우반구com(split BVF)_2	30	1	<?xml version="1.0"?>\n<Clock xmlns:dt="urn:schemas-microsoft-com:datatypes"><Description dt:dt="string">E-Prime Primary Realtime Clock</Description><StartTime><Timestamp dt:dt="int">0</Timestamp><DateUtc dt:dt="string">2021-06-07T05:51:21Z</DateUtc></StartTime><FrequencyChanges><FrequencyChange><Frequency dt:dt="r8">2699960000</Frequency><Timestamp dt:dt="r8">765643713066</Timestamp><Current dt:…	좌우반구com(split BVF)_2-030-1	60.021	1.0.0.165	1	1649291381	Professional	2.0.10.242	2.0.10.353	06-07-2021	2021-06-07 오전 5:51:22	14:51:22	2.0.10.248	283	1	{/}	증인	증	인	NULL	NULL	NULL	NULL	NULL	NULL	23	1	19	KSY2	List3	NULL	NULL	NULL	NULL	NULL	NULL	NULL	NULL	NULL	1	{/}	0	3	810372	0	{/}	385
좌우반구com(split BVF)_2	30	1	<?xml version="1.0"?>\n<Clock xmlns:dt="urn:schemas-microsoft-com:datatypes"><Description dt:dt="string">E-Prime Primary Realtime Clock</Description><StartTime><Timestamp dt:dt="int">0</Timestamp><DateUtc dt:dt="string">2021-06-07T05:51:21Z</DateUtc></StartTime><FrequencyChanges><FrequencyChange><Frequency dt:dt="r8">2699960000</Frequency><Timestamp dt:dt="r8">765643713066</Timestamp><Current dt:…	좌우반구com(split BVF)_2-030-1	60.021	1.0.0.165	1	1649291381	Professional	2.0.10.242	2.0.10.353	06-07-2021	2021-06-07 오전 5:51:22	14:51:22	2.0.10.248	275	2	z	지님	지	님	NULL	NULL	NULL	NULL	NULL	NULL	54	1	11	KSY	List3	0		0	-1	789079	184		0	0	1	z	0	4	789263	0	z	502
좌우반구com(split BVF)_2	30	1	<?xml version="1.0"?>\n<Clock xmlns:dt="urn:schemas-microsoft-com:datatypes"><Description dt:dt="string">E-Prime Primary Realtime Clock</Description><StartTime><Timestamp dt:dt="int">0</Timestamp><DateUtc dt:dt="string">2021-06-07T05:51:21Z</DateUtc></StartTime><FrequencyChanges><FrequencyChange><Frequency dt:dt="r8">2699960000</Frequency><Timestamp dt:dt="r8">765643713066</Timestamp><Current dt:…	좌우반구com(split BVF)_2-030-1	60.021	1.0.0.165	1	1649291381	Professional	2.0.10.242	2.0.10.353	06-07-2021	2021-06-07 오전 5:51:22	14:51:22	2.0.10.248	344	1	{/}	지적	지	적	NULL	NULL	NULL	NULL	NULL	NULL	58	1	80	KSY2	List3	NULL	NULL	NULL	NULL	NULL	NULL	NULL	NULL	NULL	1	{/}	0	4	974299	0	{/}	464
좌우반구com(split BVF)_2	30	1	<?xml version="1.0"?>\n<Clock xmlns:dt="urn:schemas-microsoft-com:datatypes"><Description dt:dt="string">E-Prime Primary Realtime Clock</Description><StartTime><Timestamp dt:dt="int">0</Timestamp><DateUtc dt:dt="string">2021-06-07T05:51:21Z</DateUtc></StartTime><FrequencyChanges><FrequencyChange><Frequency dt:dt="r8">2699960000</Frequency><Timestamp dt:dt="r8">765643713066</Timestamp><Current dt:…	좌우반구com(split BVF)_2-030-1	60.021	1.0.0.165	1	1649291381	Professional	2.0.10.242	2.0.10.353	06-07-2021	2021-06-07 오전 5:51:22	14:51:22	2.0.10.248	350	1	{/}	지표	지	표	NULL	NULL	NULL	NULL	NULL	NULL	123	1	86	KSY2	List3	NULL	NULL	NULL	NULL	NULL	NULL	NULL	NULL	NULL	1	{/}	0	3	990143	0	{/}	516
좌우반구com(split BVF)_2	30	1	<?xml version="1.0"?>\n<Clock xmlns:dt="urn:schemas-microsoft-com:datatypes"><Description dt:dt="string">E-Prime Primary Realtime Clock</Description><StartTime><Timestamp dt:dt="int">0</Timestamp><DateUtc dt:dt="string">2021-06-07T05:51:21Z</DateUtc></StartTime><FrequencyChanges><FrequencyChange><Frequency dt:dt="r8">2699960000</Frequency><Timestamp dt:dt="r8">765643713066</Timestamp><Current dt:…	좌우반구com(split BVF)_2-030-1	60.021	1.0.0.165	1	1649291381	Professional	2.0.10.242	2.0.10.353	06-07-2021	2021-06-07 오전 5:51:22	14:51:22	2.0.10.248	356	1	{/}	지혜	지	혜	NULL	NULL	NULL	NULL	NULL	NULL	81	1	92	KSY2	List3	NULL	NULL	NULL	NULL	NULL	NULL	NULL	NULL	NULL	1	{/}	0	3	1006537	0	{/}	370
좌우반구com(split BVF)_2	30	1	<?xml version="1.0"?>\n<Clock xmlns:dt="urn:schemas-microsoft-com:datatypes"><Description dt:dt="string">E-Prime Primary Realtime Clock</Description><StartTime><Timestamp dt:dt="int">0</Timestamp><DateUtc dt:dt="string">2021-06-07T05:51:21Z</DateUtc></StartTime><FrequencyChanges><FrequencyChange><Frequency dt:dt="r8">2699960000</Frequency><Timestamp dt:dt="r8">765643713066</Timestamp><Current dt:…	좌우반구com(split BVF)_2-030-1	60.021	1.0.0.165	1	1649291381	Professional	2.0.10.242	2.0.10.353	06-07-2021	2021-06-07 오전 5:51:22	14:51:22	2.0.10.248	391	2	z	직매	직	매	NULL	NULL	NULL	NULL	NULL	NULL	126	1	127	KSY2	List3	NULL	NULL	NULL	NULL	NULL	NULL	NULL	NULL	NULL	0	z	0	3	1100488	0	{/}	818
좌우반구com(split BVF)_2	30	1	<?xml version="1.0"?>\n<Clock xmlns:dt="urn:schemas-microsoft-com:datatypes"><Description dt:dt="string">E-Prime Primary Realtime Clock</Description><StartTime><Timestamp dt:dt="int">0</Timestamp><DateUtc dt:dt="string">2021-06-07T05:51:21Z</DateUtc></StartTime><FrequencyChanges><FrequencyChange><Frequency dt:dt="r8">2699960000</Frequency><Timestamp dt:dt="r8">765643713066</Timestamp><Current dt:…	좌우반구com(split BVF)_2-030-1	60.021	1.0.0.165	1	1649291381	Professional	2.0.10.242	2.0.10.353	06-07-2021	2021-06-07 오전 5:51:22	14:51:22	2.0.10.248	138	1	{/}	직장	직	장	NULL	NULL	NULL	79	1	6	NULL	NULL	NULL	KSY2	List2	NULL	NULL	NULL	NULL	NULL	NULL	NULL	NULL	NULL	1	{/}	0	3	397082	0	{/}	343
좌우반구com(split BVF)_2	30	1	<?xml version="1.0"?>\n<Clock xmlns:dt="urn:schemas-microsoft-com:datatypes"><Description dt:dt="string">E-Prime Primary Realtime Clock</Description><StartTime><Timestamp dt:dt="int">0</Timestamp><DateUtc dt:dt="string">2021-06-07T05:51:21Z</DateUtc></StartTime><FrequencyChanges><FrequencyChange><Frequency dt:dt="r8">2699960000</Frequency><Timestamp dt:dt="r8">765643713066</Timestamp><Current dt:…	좌우반구com(split BVF)_2-030-1	60.021	1.0.0.165	1	1649291381	Professional	2.0.10.242	2.0.10.353	06-07-2021	2021-06-07 오전 5:51:22	14:51:22	2.0.10.248	2	2	z	진회	진	회	57	1	2	NULL	NULL	NULL	NULL	NULL	NULL	KSY	List1	0		0	-1	21095	183		0	0	1	z	1	3	21278	0	z	502
좌우반구com(split BVF)_2	30	1	<?xml version="1.0"?>\n<Clock xmlns:dt="urn:schemas-microsoft-com:datatypes"><Description dt:dt="string">E-Prime Primary Realtime Clock</Description><StartTime><Timestamp dt:dt="int">0</Timestamp><DateUtc dt:dt="string">2021-06-07T05:51:21Z</DateUtc></StartTime><FrequencyChanges><FrequencyChange><Frequency dt:dt="r8">2699960000</Frequency><Timestamp dt:dt="r8">765643713066</Timestamp><Current dt:…	좌우반구com(split BVF)_2-030-1	60.021	1.0.0.165	1	1649291381	Professional	2.0.10.242	2.0.10.353	06-07-2021	2021-06-07 오전 5:51:22	14:51:22	2.0.10.248	376	1	{/}	질서	질	서	NULL	NULL	NULL	NULL	NULL	NULL	86	1	112	KSY2	List3	NULL	NULL	NULL	NULL	NULL	NULL	NULL	NULL	NULL	1	{/}	1	3	1061268	0	{/}	343
좌우반구com(split BVF)_2	30	1	<?xml version="1.0"?>\n<Clock xmlns:dt="urn:schemas-microsoft-com:datatypes"><Description dt:dt="string">E-Prime Primary Realtime Clock</Description><StartTime><Timestamp dt:dt="int">0</Timestamp><DateUtc dt:dt="string">2021-06-07T05:51:21Z</DateUtc></StartTime><FrequencyChanges><FrequencyChange><Frequency dt:dt="r8">2699960000</Frequency><Timestamp dt:dt="r8">765643713066</Timestamp><Current dt:…	좌우반구com(split BVF)_2-030-1	60.021	1.0.0.165	1	1649291381	Professional	2.0.10.242	2.0.10.353	06-07-2021	2021-06-07 오전 5:51:22	14:51:22	2.0.10.248	311	1	{/}	차량	차	량	NULL	NULL	NULL	NULL	NULL	NULL	69	1	47	KSY2	List3	NULL	NULL	NULL	NULL	NULL	NULL	NULL	NULL	NULL	1	{/}	0	3	886229	0	{/}	409
좌우반구com(split BVF)_2	30	1	<?xml version="1.0"?>\n<Clock xmlns:dt="urn:schemas-microsoft-com:datatypes"><Description dt:dt="string">E-Prime Primary Realtime Clock</Description><StartTime><Timestamp dt:dt="int">0</Timestamp><DateUtc dt:dt="string">2021-06-07T05:51:21Z</DateUtc></StartTime><FrequencyChanges><FrequencyChange><Frequency dt:dt="r8">2699960000</Frequency><Timestamp dt:dt="r8">765643713066</Timestamp><Current dt:…	좌우반구com(split BVF)_2-030-1	60.021	1.0.0.165	1	1649291381	Professional	2.0.10.242	2.0.10.353	06-07-2021	2021-06-07 오전 5:51:22	14:51:22	2.0.10.248	305	1	{/}	차익	차	익	NULL	NULL	NULL	NULL	NULL	NULL	82	1	41	KSY2	List3	NULL	NULL	NULL	NULL	NULL	NULL	NULL	NULL	NULL	0	{/}	0	4	870035	0	z	649
좌우반구com(split BVF)_2	30	1	<?xml version="1.0"?>\n<Clock xmlns:dt="urn:schemas-microsoft-com:datatypes"><Description dt:dt="string">E-Prime Primary Realtime Clock</Description><StartTime><Timestamp dt:dt="int">0</Timestamp><DateUtc dt:dt="string">2021-06-07T05:51:21Z</DateUtc></StartTime><FrequencyChanges><FrequencyChange><Frequency dt:dt="r8">2699960000</Frequency><Timestamp dt:dt="r8">765643713066</Timestamp><Current dt:…	좌우반구com(split BVF)_2-030-1	60.021	1.0.0.165	1	1649291381	Professional	2.0.10.242	2.0.10.353	06-07-2021	2021-06-07 오전 5:51:22	14:51:22	2.0.10.248	308	2	z	착반	착	반	NULL	NULL	NULL	NULL	NULL	NULL	116	1	44	KSY	List3	0		0	0	877899	183		0	0	1	z	0	3	878082	0	z	610
좌우반구com(split BVF)_2	30	1	<?xml version="1.0"?>\n<Clock xmlns:dt="urn:schemas-microsoft-com:datatypes"><Description dt:dt="string">E-Prime Primary Realtime Clock</Description><StartTime><Timestamp dt:dt="int">0</Timestamp><DateUtc dt:dt="string">2021-06-07T05:51:21Z</DateUtc></StartTime><FrequencyChanges><FrequencyChange><Frequency dt:dt="r8">2699960000</Frequency><Timestamp dt:dt="r8">765643713066</Timestamp><Current dt:…	좌우반구com(split BVF)_2-030-1	60.021	1.0.0.165	1	1649291381	Professional	2.0.10.242	2.0.10.353	06-07-2021	2021-06-07 오전 5:51:22	14:51:22	2.0.10.248	31	1	{/}	책임	책	임	94	1	31	NULL	NULL	NULL	NULL	NULL	NULL	KSY2	List1	NULL	NULL	NULL	NULL	NULL	NULL	NULL	NULL	NULL	1	{/}	0	4	98119	0	{/}	380
좌우반구com(split BVF)_2	30	1	<?xml version="1.0"?>\n<Clock xmlns:dt="urn:schemas-microsoft-com:datatypes"><Description dt:dt="string">E-Prime Primary Realtime Clock</Description><StartTime><Timestamp dt:dt="int">0</Timestamp><DateUtc dt:dt="string">2021-06-07T05:51:21Z</DateUtc></StartTime><FrequencyChanges><FrequencyChange><Frequency dt:dt="r8">2699960000</Frequency><Timestamp dt:dt="r8">765643713066</Timestamp><Current dt:…	좌우반구com(split BVF)_2-030-1	60.021	1.0.0.165	1	1649291381	Professional	2.0.10.242	2.0.10.353	06-07-2021	2021-06-07 오전 5:51:22	14:51:22	2.0.10.248	120	2	z	책희	책	희	26	1	120	NULL	NULL	NULL	NULL	NULL	NULL	KSY2	List1	NULL	NULL	NULL	NULL	NULL	NULL	NULL	NULL	NULL	1	z	0	3	332421	0	z	428
좌우반구com(split BVF)_2	30	1	<?xml version="1.0"?>\n<Clock xmlns:dt="urn:schemas-microsoft-com:datatypes"><Description dt:dt="string">E-Prime Primary Realtime Clock</Description><StartTime><Timestamp dt:dt="int">0</Timestamp><DateUtc dt:dt="string">2021-06-07T05:51:21Z</DateUtc></StartTime><FrequencyChanges><FrequencyChange><Frequency dt:dt="r8">2699960000</Frequency><Timestamp dt:dt="r8">765643713066</Timestamp><Current dt:…	좌우반구com(split BVF)_2-030-1	60.021	1.0.0.165	1	1649291381	Professional	2.0.10.242	2.0.10.353	06-07-2021	2021-06-07 오전 5:51:22	14:51:22	2.0.10.248	327	2	z	청휘	청	휘	NULL	NULL	NULL	NULL	NULL	NULL	106	1	63	KSY3	List3	NULL	NULL	NULL	NULL	NULL	NULL	NULL	NULL	NULL	1	z	0	3	928664	0	z	556
좌우반구com(split BVF)_2	30	1	<?xml version="1.0"?>\n<Clock xmlns:dt="urn:schemas-microsoft-com:datatypes"><Description dt:dt="string">E-Prime Primary Realtime Clock</Description><StartTime><Timestamp dt:dt="int">0</Timestamp><DateUtc dt:dt="string">2021-06-07T05:51:21Z</DateUtc></StartTime><FrequencyChanges><FrequencyChange><Frequency dt:dt="r8">2699960000</Frequency><Timestamp dt:dt="r8">765643713066</Timestamp><Current dt:…	좌우반구com(split BVF)_2-030-1	60.021	1.0.0.165	1	1649291381	Professional	2.0.10.242	2.0.10.353	06-07-2021	2021-06-07 오전 5:51:22	14:51:22	2.0.10.248	348	2	z	체행	체	행	NULL	NULL	NULL	NULL	NULL	NULL	97	1	84	KSY3	List3	NULL	NULL	NULL	NULL	NULL	NULL	NULL	NULL	NULL	1	z	0	3	984645	0	z	470
좌우반구com(split BVF)_2	30	1	<?xml version="1.0"?>\n<Clock xmlns:dt="urn:schemas-microsoft-com:datatypes"><Description dt:dt="string">E-Prime Primary Realtime Clock</Description><StartTime><Timestamp dt:dt="int">0</Timestamp><DateUtc dt:dt="string">2021-06-07T05:51:21Z</DateUtc></StartTime><FrequencyChanges><FrequencyChange><Frequency dt:dt="r8">2699960000</Frequency><Timestamp dt:dt="r8">765643713066</Timestamp><Current dt:…	좌우반구com(split BVF)_2-030-1	60.021	1.0.0.165	1	1649291381	Professional	2.0.10.242	2.0.10.353	06-07-2021	2021-06-07 오전 5:51:22	14:51:22	2.0.10.248	8	1	{/}	체험	체	험	38	1	8	NULL	NULL	NULL	NULL	NULL	NULL	KSY2	List1	NULL	NULL	NULL	NULL	NULL	NULL	NULL	NULL	NULL	1	{/}	0	3	37473	0	{/}	563
좌우반구com(split BVF)_2	30	1	<?xml version="1.0"?>\n<Clock xmlns:dt="urn:schemas-microsoft-com:datatypes"><Description dt:dt="string">E-Prime Primary Realtime Clock</Description><StartTime><Timestamp dt:dt="int">0</Timestamp><DateUtc dt:dt="string">2021-06-07T05:51:21Z</DateUtc></StartTime><FrequencyChanges><FrequencyChange><Frequency dt:dt="r8">2699960000</Frequency><Timestamp dt:dt="r8">765643713066</Timestamp><Current dt:…	좌우반구com(split BVF)_2-030-1	60.021	1.0.0.165	1	1649291381	Professional	2.0.10.242	2.0.10.353	06-07-2021	2021-06-07 오전 5:51:22	14:51:22	2.0.10.248	379	1	{/}	최고	최	고	NULL	NULL	NULL	NULL	NULL	NULL	15	1	115	KSY2	List3	NULL	NULL	NULL	NULL	NULL	NULL	NULL	NULL	NULL	1	{/}	0	4	1069016	0	{/}	331
좌우반구com(split BVF)_2	30	1	<?xml version="1.0"?>\n<Clock xmlns:dt="urn:schemas-microsoft-com:datatypes"><Description dt:dt="string">E-Prime Primary Realtime Clock</Description><StartTime><Timestamp dt:dt="int">0</Timestamp><DateUtc dt:dt="string">2021-06-07T05:51:21Z</DateUtc></StartTime><FrequencyChanges><FrequencyChange><Frequency dt:dt="r8">2699960000</Frequency><Timestamp dt:dt="r8">765643713066</Timestamp><Current dt:…	좌우반구com(split BVF)_2-030-1	60.021	1.0.0.165	1	1649291381	Professional	2.0.10.242	2.0.10.353	06-07-2021	2021-06-07 오전 5:51:22	14:51:22	2.0.10.248	216	2	z	최여	최	여	NULL	NULL	NULL	63	1	84	NULL	NULL	NULL	KSY3	List2	NULL	NULL	NULL	NULL	NULL	NULL	NULL	NULL	NULL	1	z	0	3	601261	0	z	434
좌우반구com(split BVF)_2	30	1	<?xml version="1.0"?>\n<Clock xmlns:dt="urn:schemas-microsoft-com:datatypes"><Description dt:dt="string">E-Prime Primary Realtime Clock</Description><StartTime><Timestamp dt:dt="int">0</Timestamp><DateUtc dt:dt="string">2021-06-07T05:51:21Z</DateUtc></StartTime><FrequencyChanges><FrequencyChange><Frequency dt:dt="r8">2699960000</Frequency><Timestamp dt:dt="r8">765643713066</Timestamp><Current dt:…	좌우반구com(split BVF)_2-030-1	60.021	1.0.0.165	1	1649291381	Professional	2.0.10.242	2.0.10.353	06-07-2021	2021-06-07 오전 5:51:22	14:51:22	2.0.10.248	152	2	z	최횟	최	횟	NULL	NULL	NULL	31	1	20	NULL	NULL	NULL	KSY3	List2	NULL	NULL	NULL	NULL	NULL	NULL	NULL	NULL	NULL	1	z	0	3	433336	0	z	392
좌우반구com(split BVF)_2	30	1	<?xml version="1.0"?>\n<Clock xmlns:dt="urn:schemas-microsoft-com:datatypes"><Description dt:dt="string">E-Prime Primary Realtime Clock</Description><StartTime><Timestamp dt:dt="int">0</Timestamp><DateUtc dt:dt="string">2021-06-07T05:51:21Z</DateUtc></StartTime><FrequencyChanges><FrequencyChange><Frequency dt:dt="r8">2699960000</Frequency><Timestamp dt:dt="r8">765643713066</Timestamp><Current dt:…	좌우반구com(split BVF)_2-030-1	60.021	1.0.0.165	1	1649291381	Professional	2.0.10.242	2.0.10.353	06-07-2021	2021-06-07 오전 5:51:22	14:51:22	2.0.10.248	103	2	z	축허	축	허	64	1	103	NULL	NULL	NULL	NULL	NULL	NULL	KSY	List1	0		0	0	286837	183		0	0	1	z	0	3	287020	0	z	414
좌우반구com(split BVF)_2	30	1	<?xml version="1.0"?>\n<Clock xmlns:dt="urn:schemas-microsoft-com:datatypes"><Description dt:dt="string">E-Prime Primary Realtime Clock</Description><StartTime><Timestamp dt:dt="int">0</Timestamp><DateUtc dt:dt="string">2021-06-07T05:51:21Z</DateUtc></StartTime><FrequencyChanges><FrequencyChange><Frequency dt:dt="r8">2699960000</Frequency><Timestamp dt:dt="r8">765643713066</Timestamp><Current dt:…	좌우반구com(split BVF)_2-030-1	60.021	1.0.0.165	1	1649291381	Professional	2.0.10.242	2.0.10.353	06-07-2021	2021-06-07 오전 5:51:22	14:51:22	2.0.10.248	252	2	z	축헤	축	헤	NULL	NULL	NULL	56	1	120	NULL	NULL	NULL	KSY	List2	0		0	-1	698211	183		0	0	1	z	0	3	698394	0	z	388
좌우반구com(split BVF)_2	30	1	<?xml version="1.0"?>\n<Clock xmlns:dt="urn:schemas-microsoft-com:datatypes"><Description dt:dt="string">E-Prime Primary Realtime Clock</Description><StartTime><Timestamp dt:dt="int">0</Timestamp><DateUtc dt:dt="string">2021-06-07T05:51:21Z</DateUtc></StartTime><FrequencyChanges><FrequencyChange><Frequency dt:dt="r8">2699960000</Frequency><Timestamp dt:dt="r8">765643713066</Timestamp><Current dt:…	좌우반구com(split BVF)_2-030-1	60.021	1.0.0.165	1	1649291381	Professional	2.0.10.242	2.0.10.353	06-07-2021	2021-06-07 오전 5:51:22	14:51:22	2.0.10.248	153	2	z	축희	축	희	NULL	NULL	NULL	75	1	21	NULL	NULL	NULL	KSY2	List2	NULL	NULL	NULL	NULL	NULL	NULL	NULL	NULL	NULL	1	z	0	3	435935	0	z	993
좌우반구com(split BVF)_2	30	1	<?xml version="1.0"?>\n<Clock xmlns:dt="urn:schemas-microsoft-com:datatypes"><Description dt:dt="string">E-Prime Primary Realtime Clock</Description><StartTime><Timestamp dt:dt="int">0</Timestamp><DateUtc dt:dt="string">2021-06-07T05:51:21Z</DateUtc></StartTime><FrequencyChanges><FrequencyChange><Frequency dt:dt="r8">2699960000</Frequency><Timestamp dt:dt="r8">765643713066</Timestamp><Current dt:…	좌우반구com(split BVF)_2-030-1	60.021	1.0.0.165	1	1649291381	Professional	2.0.10.242	2.0.10.353	06-07-2021	2021-06-07 오전 5:51:22	14:51:22	2.0.10.248	118	2	z	측개	측	개	7	1	118	NULL	NULL	NULL	NULL	NULL	NULL	KSY	List1	0		0	0	326823	183		0	0	1	z	0	3	327006	0	z	387
좌우반구com(split BVF)_2	30	1	<?xml version="1.0"?>\n<Clock xmlns:dt="urn:schemas-microsoft-com:datatypes"><Description dt:dt="string">E-Prime Primary Realtime Clock</Description><StartTime><Timestamp dt:dt="int">0</Timestamp><DateUtc dt:dt="string">2021-06-07T05:51:21Z</DateUtc></StartTime><FrequencyChanges><FrequencyChange><Frequency dt:dt="r8">2699960000</Frequency><Timestamp dt:dt="r8">765643713066</Timestamp><Current dt:…	좌우반구com(split BVF)_2-030-1	60.021	1.0.0.165	1	1649291381	Professional	2.0.10.242	2.0.10.353	06-07-2021	2021-06-07 오전 5:51:22	14:51:22	2.0.10.248	123	1	{/}	치안	치	안	44	1	123	NULL	NULL	NULL	NULL	NULL	NULL	KSY2	List1	NULL	NULL	NULL	NULL	NULL	NULL	NULL	NULL	NULL	0	{/}	1	3	340251	0	z	566
좌우반구com(split BVF)_2	30	1	<?xml version="1.0"?>\n<Clock xmlns:dt="urn:schemas-microsoft-com:datatypes"><Description dt:dt="string">E-Prime Primary Realtime Clock</Description><StartTime><Timestamp dt:dt="int">0</Timestamp><DateUtc dt:dt="string">2021-06-07T05:51:21Z</DateUtc></StartTime><FrequencyChanges><FrequencyChange><Frequency dt:dt="r8">2699960000</Frequency><Timestamp dt:dt="r8">765643713066</Timestamp><Current dt:…	좌우반구com(split BVF)_2-030-1	60.021	1.0.0.165	1	1649291381	Professional	2.0.10.242	2.0.10.353	06-07-2021	2021-06-07 오전 5:51:22	14:51:22	2.0.10.248	323	2	z	치책	치	책	NULL	NULL	NULL	NULL	NULL	NULL	33	1	59	KSY3	List3	NULL	NULL	NULL	NULL	NULL	NULL	NULL	NULL	NULL	1	z	1	3	917851	0	z	529
좌우반구com(split BVF)_2	30	1	<?xml version="1.0"?>\n<Clock xmlns:dt="urn:schemas-microsoft-com:datatypes"><Description dt:dt="string">E-Prime Primary Realtime Clock</Description><StartTime><Timestamp dt:dt="int">0</Timestamp><DateUtc dt:dt="string">2021-06-07T05:51:21Z</DateUtc></StartTime><FrequencyChanges><FrequencyChange><Frequency dt:dt="r8">2699960000</Frequency><Timestamp dt:dt="r8">765643713066</Timestamp><Current dt:…	좌우반구com(split BVF)_2-030-1	60.021	1.0.0.165	1	1649291381	Professional	2.0.10.242	2.0.10.353	06-07-2021	2021-06-07 오전 5:51:22	14:51:22	2.0.10.248	393	2	z	치향	치	향	NULL	NULL	NULL	NULL	NULL	NULL	52	1	129	KSY3	List3	NULL	NULL	NULL	NULL	NULL	NULL	NULL	NULL	NULL	1	z	0	4	1106403	0	z	671
좌우반구com(split BVF)_2	30	1	<?xml version="1.0"?>\n<Clock xmlns:dt="urn:schemas-microsoft-com:datatypes"><Description dt:dt="string">E-Prime Primary Realtime Clock</Description><StartTime><Timestamp dt:dt="int">0</Timestamp><DateUtc dt:dt="string">2021-06-07T05:51:21Z</DateUtc></StartTime><FrequencyChanges><FrequencyChange><Frequency dt:dt="r8">2699960000</Frequency><Timestamp dt:dt="r8">765643713066</Timestamp><Current dt:…	좌우반구com(split BVF)_2-030-1	60.021	1.0.0.165	1	1649291381	Professional	2.0.10.242	2.0.10.353	06-07-2021	2021-06-07 오전 5:51:22	14:51:22	2.0.10.248	128	1	{/}	타격	타	격	35	1	128	NULL	NULL	NULL	NULL	NULL	NULL	KSY2	List1	NULL	NULL	NULL	NULL	NULL	NULL	NULL	NULL	NULL	1	{/}	0	3	353680	0	{/}	619
좌우반구com(split BVF)_2	30	1	<?xml version="1.0"?>\n<Clock xmlns:dt="urn:schemas-microsoft-com:datatypes"><Description dt:dt="string">E-Prime Primary Realtime Clock</Description><StartTime><Timestamp dt:dt="int">0</Timestamp><DateUtc dt:dt="string">2021-06-07T05:51:21Z</DateUtc></StartTime><FrequencyChanges><FrequencyChange><Frequency dt:dt="r8">2699960000</Frequency><Timestamp dt:dt="r8">765643713066</Timestamp><Current dt:…	좌우반구com(split BVF)_2-030-1	60.021	1.0.0.165	1	1649291381	Professional	2.0.10.242	2.0.10.353	06-07-2021	2021-06-07 오전 5:51:22	14:51:22	2.0.10.248	349	1	{/}	탈퇴	탈	퇴	NULL	NULL	NULL	NULL	NULL	NULL	61	1	85	KSY2	List3	NULL	NULL	NULL	NULL	NULL	NULL	NULL	NULL	NULL	1	{/}	0	4	987311	0	{/}	620
좌우반구com(split BVF)_2	30	1	<?xml version="1.0"?>\n<Clock xmlns:dt="urn:schemas-microsoft-com:datatypes"><Description dt:dt="string">E-Prime Primary Realtime Clock</Description><StartTime><Timestamp dt:dt="int">0</Timestamp><DateUtc dt:dt="string">2021-06-07T05:51:21Z</DateUtc></StartTime><FrequencyChanges><FrequencyChange><Frequency dt:dt="r8">2699960000</Frequency><Timestamp dt:dt="r8">765643713066</Timestamp><Current dt:…	좌우반구com(split BVF)_2-030-1	60.021	1.0.0.165	1	1649291381	Professional	2.0.10.242	2.0.10.353	06-07-2021	2021-06-07 오전 5:51:22	14:51:22	2.0.10.248	143	2	z	태스	태	스	NULL	NULL	NULL	85	1	11	NULL	NULL	NULL	KSY3	List2	NULL	NULL	NULL	NULL	NULL	NULL	NULL	NULL	NULL	1	z	1	3	409727	0	z	561
좌우반구com(split BVF)_2	30	1	<?xml version="1.0"?>\n<Clock xmlns:dt="urn:schemas-microsoft-com:datatypes"><Description dt:dt="string">E-Prime Primary Realtime Clock</Description><StartTime><Timestamp dt:dt="int">0</Timestamp><DateUtc dt:dt="string">2021-06-07T05:51:21Z</DateUtc></StartTime><FrequencyChanges><FrequencyChange><Frequency dt:dt="r8">2699960000</Frequency><Timestamp dt:dt="r8">765643713066</Timestamp><Current dt:…	좌우반구com(split BVF)_2-030-1	60.021	1.0.0.165	1	1649291381	Professional	2.0.10.242	2.0.10.353	06-07-2021	2021-06-07 오전 5:51:22	14:51:22	2.0.10.248	215	1	{/}	택시	택	시	NULL	NULL	NULL	22	1	83	NULL	NULL	NULL	KSY2	List2	NULL	NULL	NULL	NULL	NULL	NULL	NULL	NULL	NULL	1	{/}	0	3	598662	0	{/}	393
좌우반구com(split BVF)_2	30	1	<?xml version="1.0"?>\n<Clock xmlns:dt="urn:schemas-microsoft-com:datatypes"><Description dt:dt="string">E-Prime Primary Realtime Clock</Description><StartTime><Timestamp dt:dt="int">0</Timestamp><DateUtc dt:dt="string">2021-06-07T05:51:21Z</DateUtc></StartTime><FrequencyChanges><FrequencyChange><Frequency dt:dt="r8">2699960000</Frequency><Timestamp dt:dt="r8">765643713066</Timestamp><Current dt:…	좌우반구com(split BVF)_2-030-1	60.021	1.0.0.165	1	1649291381	Professional	2.0.10.242	2.0.10.353	06-07-2021	2021-06-07 오전 5:51:22	14:51:22	2.0.10.248	236	2	z	택정	택	정	NULL	NULL	NULL	122	1	104	NULL	NULL	NULL	KSY3	List2	NULL	NULL	NULL	NULL	NULL	NULL	NULL	NULL	NULL	1	z	1	3	655292	0	z	674
좌우반구com(split BVF)_2	30	1	<?xml version="1.0"?>\n<Clock xmlns:dt="urn:schemas-microsoft-com:datatypes"><Description dt:dt="string">E-Prime Primary Realtime Clock</Description><StartTime><Timestamp dt:dt="int">0</Timestamp><DateUtc dt:dt="string">2021-06-07T05:51:21Z</DateUtc></StartTime><FrequencyChanges><FrequencyChange><Frequency dt:dt="r8">2699960000</Frequency><Timestamp dt:dt="r8">765643713066</Timestamp><Current dt:…	좌우반구com(split BVF)_2-030-1	60.021	1.0.0.165	1	1649291381	Professional	2.0.10.242	2.0.10.353	06-07-2021	2021-06-07 오전 5:51:22	14:51:22	2.0.10.248	278	2	z	통락	통	락	NULL	NULL	NULL	NULL	NULL	NULL	67	1	14	KSY2	List3	NULL	NULL	NULL	NULL	NULL	NULL	NULL	NULL	NULL	1	z	0	3	797110	0	z	527
좌우반구com(split BVF)_2	30	1	<?xml version="1.0"?>\n<Clock xmlns:dt="urn:schemas-microsoft-com:datatypes"><Description dt:dt="string">E-Prime Primary Realtime Clock</Description><StartTime><Timestamp dt:dt="int">0</Timestamp><DateUtc dt:dt="string">2021-06-07T05:51:21Z</DateUtc></StartTime><FrequencyChanges><FrequencyChange><Frequency dt:dt="r8">2699960000</Frequency><Timestamp dt:dt="r8">765643713066</Timestamp><Current dt:…	좌우반구com(split BVF)_2-030-1	60.021	1.0.0.165	1	1649291381	Professional	2.0.10.242	2.0.10.353	06-07-2021	2021-06-07 오전 5:51:22	14:51:22	2.0.10.248	292	2	z	통록	통	록	NULL	NULL	NULL	NULL	NULL	NULL	71	1	28	KSY	List3	0		0	-1	834630	183		0	0	1	z	1	3	834813	0	z	520
좌우반구com(split BVF)_2	30	1	<?xml version="1.0"?>\n<Clock xmlns:dt="urn:schemas-microsoft-com:datatypes"><Description dt:dt="string">E-Prime Primary Realtime Clock</Description><StartTime><Timestamp dt:dt="int">0</Timestamp><DateUtc dt:dt="string">2021-06-07T05:51:21Z</DateUtc></StartTime><FrequencyChanges><FrequencyChange><Frequency dt:dt="r8">2699960000</Frequency><Timestamp dt:dt="r8">765643713066</Timestamp><Current dt:…	좌우반구com(split BVF)_2-030-1	60.021	1.0.0.165	1	1649291381	Professional	2.0.10.242	2.0.10.353	06-07-2021	2021-06-07 오전 5:51:22	14:51:22	2.0.10.248	246	2	z	통류	통	류	NULL	NULL	NULL	90	1	114	NULL	NULL	NULL	KSY	List2	0		0	0	682050	183		0	0	0	z	0	3	682233	0	{/}	877
좌우반구com(split BVF)_2	30	1	<?xml version="1.0"?>\n<Clock xmlns:dt="urn:schemas-microsoft-com:datatypes"><Description dt:dt="string">E-Prime Primary Realtime Clock</Description><StartTime><Timestamp dt:dt="int">0</Timestamp><DateUtc dt:dt="string">2021-06-07T05:51:21Z</DateUtc></StartTime><FrequencyChanges><FrequencyChange><Frequency dt:dt="r8">2699960000</Frequency><Timestamp dt:dt="r8">765643713066</Timestamp><Current dt:…	좌우반구com(split BVF)_2-030-1	60.021	1.0.0.165	1	1649291381	Professional	2.0.10.242	2.0.10.353	06-07-2021	2021-06-07 오전 5:51:22	14:51:22	2.0.10.248	258	2	z	퇴착	퇴	착	NULL	NULL	NULL	47	1	126	NULL	NULL	NULL	KSY	List2	0		0	0	714039	183		0	0	0	z	0	3	714222	0	{/}	496
좌우반구com(split BVF)_2	30	1	<?xml version="1.0"?>\n<Clock xmlns:dt="urn:schemas-microsoft-com:datatypes"><Description dt:dt="string">E-Prime Primary Realtime Clock</Description><StartTime><Timestamp dt:dt="int">0</Timestamp><DateUtc dt:dt="string">2021-06-07T05:51:21Z</DateUtc></StartTime><FrequencyChanges><FrequencyChange><Frequency dt:dt="r8">2699960000</Frequency><Timestamp dt:dt="r8">765643713066</Timestamp><Current dt:…	좌우반구com(split BVF)_2-030-1	60.021	1.0.0.165	1	1649291381	Professional	2.0.10.242	2.0.10.353	06-07-2021	2021-06-07 오전 5:51:22	14:51:22	2.0.10.248	183	1	{/}	판단	판	단	NULL	NULL	NULL	86	1	51	NULL	NULL	NULL	KSY2	List2	NULL	NULL	NULL	NULL	NULL	NULL	NULL	NULL	NULL	1	{/}	1	3	514874	0	{/}	486
좌우반구com(split BVF)_2	30	1	<?xml version="1.0"?>\n<Clock xmlns:dt="urn:schemas-microsoft-com:datatypes"><Description dt:dt="string">E-Prime Primary Realtime Clock</Description><StartTime><Timestamp dt:dt="int">0</Timestamp><DateUtc dt:dt="string">2021-06-07T05:51:21Z</DateUtc></StartTime><FrequencyChanges><FrequencyChange><Frequency dt:dt="r8">2699960000</Frequency><Timestamp dt:dt="r8">765643713066</Timestamp><Current dt:…	좌우반구com(split BVF)_2-030-1	60.021	1.0.0.165	1	1649291381	Professional	2.0.10.242	2.0.10.353	06-07-2021	2021-06-07 오전 5:51:22	14:51:22	2.0.10.248	78	1	{/}	판매	판	매	132	1	78	NULL	NULL	NULL	NULL	NULL	NULL	KSY2	List1	NULL	NULL	NULL	NULL	NULL	NULL	NULL	NULL	NULL	1	{/}	0	3	221759	0	{/}	347
좌우반구com(split BVF)_2	30	1	<?xml version="1.0"?>\n<Clock xmlns:dt="urn:schemas-microsoft-com:datatypes"><Description dt:dt="string">E-Prime Primary Realtime Clock</Description><StartTime><Timestamp dt:dt="int">0</Timestamp><DateUtc dt:dt="string">2021-06-07T05:51:21Z</DateUtc></StartTime><FrequencyChanges><FrequencyChange><Frequency dt:dt="r8">2699960000</Frequency><Timestamp dt:dt="r8">765643713066</Timestamp><Current dt:…	좌우반구com(split BVF)_2-030-1	60.021	1.0.0.165	1	1649291381	Professional	2.0.10.242	2.0.10.353	06-07-2021	2021-06-07 오전 5:51:22	14:51:22	2.0.10.248	265	1	{/}	표현	표	현	NULL	NULL	NULL	NULL	NULL	NULL	14	1	1	KSY2	List3	NULL	NULL	NULL	NULL	NULL	NULL	NULL	NULL	NULL	1	{/}	0	4	762872	0	{/}	582
좌우반구com(split BVF)_2	30	1	<?xml version="1.0"?>\n<Clock xmlns:dt="urn:schemas-microsoft-com:datatypes"><Description dt:dt="string">E-Prime Primary Realtime Clock</Description><StartTime><Timestamp dt:dt="int">0</Timestamp><DateUtc dt:dt="string">2021-06-07T05:51:21Z</DateUtc></StartTime><FrequencyChanges><FrequencyChange><Frequency dt:dt="r8">2699960000</Frequency><Timestamp dt:dt="r8">765643713066</Timestamp><Current dt:…	좌우반구com(split BVF)_2-030-1	60.021	1.0.0.165	1	1649291381	Professional	2.0.10.242	2.0.10.353	06-07-2021	2021-06-07 오전 5:51:22	14:51:22	2.0.10.248	57	2	z	품결	품	결	123	1	57	NULL	NULL	NULL	NULL	NULL	NULL	KSY	List1	0		0	-1	165212	183		0	0	1	z	0	3	165395	0	z	840
좌우반구com(split BVF)_2	30	1	<?xml version="1.0"?>\n<Clock xmlns:dt="urn:schemas-microsoft-com:datatypes"><Description dt:dt="string">E-Prime Primary Realtime Clock</Description><StartTime><Timestamp dt:dt="int">0</Timestamp><DateUtc dt:dt="string">2021-06-07T05:51:21Z</DateUtc></StartTime><FrequencyChanges><FrequencyChange><Frequency dt:dt="r8">2699960000</Frequency><Timestamp dt:dt="r8">765643713066</Timestamp><Current dt:…	좌우반구com(split BVF)_2-030-1	60.021	1.0.0.165	1	1649291381	Professional	2.0.10.242	2.0.10.353	06-07-2021	2021-06-07 오전 5:51:22	14:51:22	2.0.10.248	165	2	z	필관	필	관	NULL	NULL	NULL	52	1	33	NULL	NULL	NULL	KSY	List2	0		1	-1	467807	184		0	0	0	z	0	4	467991	0	{/}	441
좌우반구com(split BVF)_2	30	1	<?xml version="1.0"?>\n<Clock xmlns:dt="urn:schemas-microsoft-com:datatypes"><Description dt:dt="string">E-Prime Primary Realtime Clock</Description><StartTime><Timestamp dt:dt="int">0</Timestamp><DateUtc dt:dt="string">2021-06-07T05:51:21Z</DateUtc></StartTime><FrequencyChanges><FrequencyChange><Frequency dt:dt="r8">2699960000</Frequency><Timestamp dt:dt="r8">765643713066</Timestamp><Current dt:…	좌우반구com(split BVF)_2-030-1	60.021	1.0.0.165	1	1649291381	Professional	2.0.10.242	2.0.10.353	06-07-2021	2021-06-07 오전 5:51:22	14:51:22	2.0.10.248	136	1	{/}	필수	필	수	NULL	NULL	NULL	97	1	4	NULL	NULL	NULL	KSY2	List2	NULL	NULL	NULL	NULL	NULL	NULL	NULL	NULL	NULL	1	{/}	0	3	391517	0	{/}	436
좌우반구com(split BVF)_2	30	1	<?xml version="1.0"?>\n<Clock xmlns:dt="urn:schemas-microsoft-com:datatypes"><Description dt:dt="string">E-Prime Primary Realtime Clock</Description><StartTime><Timestamp dt:dt="int">0</Timestamp><DateUtc dt:dt="string">2021-06-07T05:51:21Z</DateUtc></StartTime><FrequencyChanges><FrequencyChange><Frequency dt:dt="r8">2699960000</Frequency><Timestamp dt:dt="r8">765643713066</Timestamp><Current dt:…	좌우반구com(split BVF)_2-030-1	60.021	1.0.0.165	1	1649291381	Professional	2.0.10.242	2.0.10.353	06-07-2021	2021-06-07 오전 5:51:22	14:51:22	2.0.10.248	208	1	{/}	핑계	핑	계	NULL	NULL	NULL	101	1	76	NULL	NULL	NULL	KSY2	List2	NULL	NULL	NULL	NULL	NULL	NULL	NULL	NULL	NULL	1	{/}	0	3	580635	0	{/}	332
좌우반구com(split BVF)_2	30	1	<?xml version="1.0"?>\n<Clock xmlns:dt="urn:schemas-microsoft-com:datatypes"><Description dt:dt="string">E-Prime Primary Realtime Clock</Description><StartTime><Timestamp dt:dt="int">0</Timestamp><DateUtc dt:dt="string">2021-06-07T05:51:21Z</DateUtc></StartTime><FrequencyChanges><FrequencyChange><Frequency dt:dt="r8">2699960000</Frequency><Timestamp dt:dt="r8">765643713066</Timestamp><Current dt:…	좌우반구com(split BVF)_2-030-1	60.021	1.0.0.165	1	1649291381	Professional	2.0.10.242	2.0.10.353	06-07-2021	2021-06-07 오전 5:51:22	14:51:22	2.0.10.248	34	2	z	핑품	핑	품	66	1	34	NULL	NULL	NULL	NULL	NULL	NULL	KSY3	List1	NULL	NULL	NULL	NULL	NULL	NULL	NULL	NULL	NULL	1	z	1	3	106032	0	z	499
좌우반구com(split BVF)_2	30	1	<?xml version="1.0"?>\n<Clock xmlns:dt="urn:schemas-microsoft-com:datatypes"><Description dt:dt="string">E-Prime Primary Realtime Clock</Description><StartTime><Timestamp dt:dt="int">0</Timestamp><DateUtc dt:dt="string">2021-06-07T05:51:21Z</DateUtc></StartTime><FrequencyChanges><FrequencyChange><Frequency dt:dt="r8">2699960000</Frequency><Timestamp dt:dt="r8">765643713066</Timestamp><Current dt:…	좌우반구com(split BVF)_2-030-1	60.021	1.0.0.165	1	1649291381	Professional	2.0.10.242	2.0.10.353	06-07-2021	2021-06-07 오전 5:51:22	14:51:22	2.0.10.248	260	1	{/}	하나	하	나	NULL	NULL	NULL	14	1	128	NULL	NULL	NULL	KSY2	List2	NULL	NULL	NULL	NULL	NULL	NULL	NULL	NULL	NULL	1	{/}	0	3	719520	0	{/}	366
좌우반구com(split BVF)_2	30	1	<?xml version="1.0"?>\n<Clock xmlns:dt="urn:schemas-microsoft-com:datatypes"><Description dt:dt="string">E-Prime Primary Realtime Clock</Description><StartTime><Timestamp dt:dt="int">0</Timestamp><DateUtc dt:dt="string">2021-06-07T05:51:21Z</DateUtc></StartTime><FrequencyChanges><FrequencyChange><Frequency dt:dt="r8">2699960000</Frequency><Timestamp dt:dt="r8">765643713066</Timestamp><Current dt:…	좌우반구com(split BVF)_2-030-1	60.021	1.0.0.165	1	1649291381	Professional	2.0.10.242	2.0.10.353	06-07-2021	2021-06-07 오전 5:51:22	14:51:22	2.0.10.248	129	1	{/}	한계	한	계	33	1	129	NULL	NULL	NULL	NULL	NULL	NULL	KSY2	List1	NULL	NULL	NULL	NULL	NULL	NULL	NULL	NULL	NULL	1	{/}	0	3	356496	0	{/}	337
좌우반구com(split BVF)_2	30	1	<?xml version="1.0"?>\n<Clock xmlns:dt="urn:schemas-microsoft-com:datatypes"><Description dt:dt="string">E-Prime Primary Realtime Clock</Description><StartTime><Timestamp dt:dt="int">0</Timestamp><DateUtc dt:dt="string">2021-06-07T05:51:21Z</DateUtc></StartTime><FrequencyChanges><FrequencyChange><Frequency dt:dt="r8">2699960000</Frequency><Timestamp dt:dt="r8">765643713066</Timestamp><Current dt:…	좌우반구com(split BVF)_2-030-1	60.021	1.0.0.165	1	1649291381	Professional	2.0.10.242	2.0.10.353	06-07-2021	2021-06-07 오전 5:51:22	14:51:22	2.0.10.248	95	1	{/}	핵심	핵	심	98	1	95	NULL	NULL	NULL	NULL	NULL	NULL	KSY2	List1	NULL	NULL	NULL	NULL	NULL	NULL	NULL	NULL	NULL	1	{/}	0	4	266294	0	{/}	324
좌우반구com(split BVF)_2	30	1	<?xml version="1.0"?>\n<Clock xmlns:dt="urn:schemas-microsoft-com:datatypes"><Description dt:dt="string">E-Prime Primary Realtime Clock</Description><StartTime><Timestamp dt:dt="int">0</Timestamp><DateUtc dt:dt="string">2021-06-07T05:51:21Z</DateUtc></StartTime><FrequencyChanges><FrequencyChange><Frequency dt:dt="r8">2699960000</Frequency><Timestamp dt:dt="r8">765643713066</Timestamp><Current dt:…	좌우반구com(split BVF)_2-030-1	60.021	1.0.0.165	1	1649291381	Professional	2.0.10.242	2.0.10.353	06-07-2021	2021-06-07 오전 5:51:22	14:51:22	2.0.10.248	357	2	z	핵외	핵	외	NULL	NULL	NULL	NULL	NULL	NULL	113	1	93	KSY3	List3	NULL	NULL	NULL	NULL	NULL	NULL	NULL	NULL	NULL	0	z	0	3	1009103	0	{/}	540
좌우반구com(split BVF)_2	30	1	<?xml version="1.0"?>\n<Clock xmlns:dt="urn:schemas-microsoft-com:datatypes"><Description dt:dt="string">E-Prime Primary Realtime Clock</Description><StartTime><Timestamp dt:dt="int">0</Timestamp><DateUtc dt:dt="string">2021-06-07T05:51:21Z</DateUtc></StartTime><FrequencyChanges><FrequencyChange><Frequency dt:dt="r8">2699960000</Frequency><Timestamp dt:dt="r8">765643713066</Timestamp><Current dt:…	좌우반구com(split BVF)_2-030-1	60.021	1.0.0.165	1	1649291381	Professional	2.0.10.242	2.0.10.353	06-07-2021	2021-06-07 오전 5:51:22	14:51:22	2.0.10.248	134	2	z	핵정	핵	정	NULL	NULL	NULL	88	1	2	NULL	NULL	NULL	KSY3	List2	NULL	NULL	NULL	NULL	NULL	NULL	NULL	NULL	NULL	1	z	0	3	386019	0	z	550
좌우반구com(split BVF)_2	30	1	<?xml version="1.0"?>\n<Clock xmlns:dt="urn:schemas-microsoft-com:datatypes"><Description dt:dt="string">E-Prime Primary Realtime Clock</Description><StartTime><Timestamp dt:dt="int">0</Timestamp><DateUtc dt:dt="string">2021-06-07T05:51:21Z</DateUtc></StartTime><FrequencyChanges><FrequencyChange><Frequency dt:dt="r8">2699960000</Frequency><Timestamp dt:dt="r8">765643713066</Timestamp><Current dt:…	좌우반구com(split BVF)_2-030-1	60.021	1.0.0.165	1	1649291381	Professional	2.0.10.242	2.0.10.353	06-07-2021	2021-06-07 오전 5:51:22	14:51:22	2.0.10.248	36	1	{/}	행보	행	보	1	1	36	NULL	NULL	NULL	NULL	NULL	NULL	KSY2	List1	NULL	NULL	NULL	NULL	NULL	NULL	NULL	NULL	NULL	1	{/}	0	3	111364	0	{/}	391
좌우반구com(split BVF)_2	30	1	<?xml version="1.0"?>\n<Clock xmlns:dt="urn:schemas-microsoft-com:datatypes"><Description dt:dt="string">E-Prime Primary Realtime Clock</Description><StartTime><Timestamp dt:dt="int">0</Timestamp><DateUtc dt:dt="string">2021-06-07T05:51:21Z</DateUtc></StartTime><FrequencyChanges><FrequencyChange><Frequency dt:dt="r8">2699960000</Frequency><Timestamp dt:dt="r8">765643713066</Timestamp><Current dt:…	좌우반구com(split BVF)_2-030-1	60.021	1.0.0.165	1	1649291381	Professional	2.0.10.242	2.0.10.353	06-07-2021	2021-06-07 오전 5:51:22	14:51:22	2.0.10.248	301	1	{/}	행운	행	운	NULL	NULL	NULL	NULL	NULL	NULL	21	1	37	KSY2	List3	NULL	NULL	NULL	NULL	NULL	NULL	NULL	NULL	NULL	1	{/}	0	3	859755	0	{/}	393
좌우반구com(split BVF)_2	30	1	<?xml version="1.0"?>\n<Clock xmlns:dt="urn:schemas-microsoft-com:datatypes"><Description dt:dt="string">E-Prime Primary Realtime Clock</Description><StartTime><Timestamp dt:dt="int">0</Timestamp><DateUtc dt:dt="string">2021-06-07T05:51:21Z</DateUtc></StartTime><FrequencyChanges><FrequencyChange><Frequency dt:dt="r8">2699960000</Frequency><Timestamp dt:dt="r8">765643713066</Timestamp><Current dt:…	좌우반구com(split BVF)_2-030-1	60.021	1.0.0.165	1	1649291381	Professional	2.0.10.242	2.0.10.353	06-07-2021	2021-06-07 오전 5:51:22	14:51:22	2.0.10.248	300	2	z	행회	행	회	NULL	NULL	NULL	NULL	NULL	NULL	93	1	36	KSY3	List3	NULL	NULL	NULL	NULL	NULL	NULL	NULL	NULL	NULL	1	z	0	3	857106	0	z	451
좌우반구com(split BVF)_2	30	1	<?xml version="1.0"?>\n<Clock xmlns:dt="urn:schemas-microsoft-com:datatypes"><Description dt:dt="string">E-Prime Primary Realtime Clock</Description><StartTime><Timestamp dt:dt="int">0</Timestamp><DateUtc dt:dt="string">2021-06-07T05:51:21Z</DateUtc></StartTime><FrequencyChanges><FrequencyChange><Frequency dt:dt="r8">2699960000</Frequency><Timestamp dt:dt="r8">765643713066</Timestamp><Current dt:…	좌우반구com(split BVF)_2-030-1	60.021	1.0.0.165	1	1649291381	Professional	2.0.10.242	2.0.10.353	06-07-2021	2021-06-07 오전 5:51:22	14:51:22	2.0.10.248	102	1	{/}	향수	향	수	52	1	102	NULL	NULL	NULL	NULL	NULL	NULL	KSY2	List1	NULL	NULL	NULL	NULL	NULL	NULL	NULL	NULL	NULL	1	{/}	0	3	284471	0	{/}	355
좌우반구com(split BVF)_2	30	1	<?xml version="1.0"?>\n<Clock xmlns:dt="urn:schemas-microsoft-com:datatypes"><Description dt:dt="string">E-Prime Primary Realtime Clock</Description><StartTime><Timestamp dt:dt="int">0</Timestamp><DateUtc dt:dt="string">2021-06-07T05:51:21Z</DateUtc></StartTime><FrequencyChanges><FrequencyChange><Frequency dt:dt="r8">2699960000</Frequency><Timestamp dt:dt="r8">765643713066</Timestamp><Current dt:…	좌우반구com(split BVF)_2-030-1	60.021	1.0.0.165	1	1649291381	Professional	2.0.10.242	2.0.10.353	06-07-2021	2021-06-07 오전 5:51:22	14:51:22	2.0.10.248	41	2	z	향엄	향	엄	110	1	41	NULL	NULL	NULL	NULL	NULL	NULL	KSY3	List1	NULL	NULL	NULL	NULL	NULL	NULL	NULL	NULL	NULL	1	z	1	3	124359	0	z	508
좌우반구com(split BVF)_2	30	1	<?xml version="1.0"?>\n<Clock xmlns:dt="urn:schemas-microsoft-com:datatypes"><Description dt:dt="string">E-Prime Primary Realtime Clock</Description><StartTime><Timestamp dt:dt="int">0</Timestamp><DateUtc dt:dt="string">2021-06-07T05:51:21Z</DateUtc></StartTime><FrequencyChanges><FrequencyChange><Frequency dt:dt="r8">2699960000</Frequency><Timestamp dt:dt="r8">765643713066</Timestamp><Current dt:…	좌우반구com(split BVF)_2-030-1	60.021	1.0.0.165	1	1649291381	Professional	2.0.10.242	2.0.10.353	06-07-2021	2021-06-07 오전 5:51:22	14:51:22	2.0.10.248	218	2	z	허낌	허	낌	NULL	NULL	NULL	64	1	86	NULL	NULL	NULL	KSY2	List2	NULL	NULL	NULL	NULL	NULL	NULL	NULL	NULL	NULL	1	z	0	4	606393	0	z	358
좌우반구com(split BVF)_2	30	1	<?xml version="1.0"?>\n<Clock xmlns:dt="urn:schemas-microsoft-com:datatypes"><Description dt:dt="string">E-Prime Primary Realtime Clock</Description><StartTime><Timestamp dt:dt="int">0</Timestamp><DateUtc dt:dt="string">2021-06-07T05:51:21Z</DateUtc></StartTime><FrequencyChanges><FrequencyChange><Frequency dt:dt="r8">2699960000</Frequency><Timestamp dt:dt="r8">765643713066</Timestamp><Current dt:…	좌우반구com(split BVF)_2-030-1	60.021	1.0.0.165	1	1649291381	Professional	2.0.10.242	2.0.10.353	06-07-2021	2021-06-07 오전 5:51:22	14:51:22	2.0.10.248	388	1	{/}	허락	허	락	NULL	NULL	NULL	NULL	NULL	NULL	110	1	124	KSY2	List3	NULL	NULL	NULL	NULL	NULL	NULL	NULL	NULL	NULL	1	{/}	0	3	1092591	0	{/}	443
좌우반구com(split BVF)_2	30	1	<?xml version="1.0"?>\n<Clock xmlns:dt="urn:schemas-microsoft-com:datatypes"><Description dt:dt="string">E-Prime Primary Realtime Clock</Description><StartTime><Timestamp dt:dt="int">0</Timestamp><DateUtc dt:dt="string">2021-06-07T05:51:21Z</DateUtc></StartTime><FrequencyChanges><FrequencyChange><Frequency dt:dt="r8">2699960000</Frequency><Timestamp dt:dt="r8">765643713066</Timestamp><Current dt:…	좌우반구com(split BVF)_2-030-1	60.021	1.0.0.165	1	1649291381	Professional	2.0.10.242	2.0.10.353	06-07-2021	2021-06-07 오전 5:51:22	14:51:22	2.0.10.248	213	2	z	허빈	허	빈	NULL	NULL	NULL	120	1	81	NULL	NULL	NULL	KSY3	List2	NULL	NULL	NULL	NULL	NULL	NULL	NULL	NULL	NULL	1	z	0	3	593314	0	z	453
좌우반구com(split BVF)_2	30	1	<?xml version="1.0"?>\n<Clock xmlns:dt="urn:schemas-microsoft-com:datatypes"><Description dt:dt="string">E-Prime Primary Realtime Clock</Description><StartTime><Timestamp dt:dt="int">0</Timestamp><DateUtc dt:dt="string">2021-06-07T05:51:21Z</DateUtc></StartTime><FrequencyChanges><FrequencyChange><Frequency dt:dt="r8">2699960000</Frequency><Timestamp dt:dt="r8">765643713066</Timestamp><Current dt:…	좌우반구com(split BVF)_2-030-1	60.021	1.0.0.165	1	1649291381	Professional	2.0.10.242	2.0.10.353	06-07-2021	2021-06-07 오전 5:51:22	14:51:22	2.0.10.248	122	2	z	헤오	헤	오	91	1	122	NULL	NULL	NULL	NULL	NULL	NULL	KSY2	List1	NULL	NULL	NULL	NULL	NULL	NULL	NULL	NULL	NULL	1	z	0	3	337669	0	z	388
좌우반구com(split BVF)_2	30	1	<?xml version="1.0"?>\n<Clock xmlns:dt="urn:schemas-microsoft-com:datatypes"><Description dt:dt="string">E-Prime Primary Realtime Clock</Description><StartTime><Timestamp dt:dt="int">0</Timestamp><DateUtc dt:dt="string">2021-06-07T05:51:21Z</DateUtc></StartTime><FrequencyChanges><FrequencyChange><Frequency dt:dt="r8">2699960000</Frequency><Timestamp dt:dt="r8">765643713066</Timestamp><Current dt:…	좌우반구com(split BVF)_2-030-1	60.021	1.0.0.165	1	1649291381	Professional	2.0.10.242	2.0.10.353	06-07-2021	2021-06-07 오전 5:51:22	14:51:22	2.0.10.248	259	1	{/}	현상	현	상	NULL	NULL	NULL	19	1	127	NULL	NULL	NULL	KSY2	List2	NULL	NULL	NULL	NULL	NULL	NULL	NULL	NULL	NULL	1	{/}	0	3	716921	0	{/}	398
좌우반구com(split BVF)_2	30	1	<?xml version="1.0"?>\n<Clock xmlns:dt="urn:schemas-microsoft-com:datatypes"><Description dt:dt="string">E-Prime Primary Realtime Clock</Description><StartTime><Timestamp dt:dt="int">0</Timestamp><DateUtc dt:dt="string">2021-06-07T05:51:21Z</DateUtc></StartTime><FrequencyChanges><FrequencyChange><Frequency dt:dt="r8">2699960000</Frequency><Timestamp dt:dt="r8">765643713066</Timestamp><Current dt:…	좌우반구com(split BVF)_2-030-1	60.021	1.0.0.165	1	1649291381	Professional	2.0.10.242	2.0.10.353	06-07-2021	2021-06-07 오전 5:51:22	14:51:22	2.0.10.248	392	1	{/}	협력	협	력	NULL	NULL	NULL	NULL	NULL	NULL	112	1	128	KSY2	List3	NULL	NULL	NULL	NULL	NULL	NULL	NULL	NULL	NULL	1	{/}	0	4	1103504	0	{/}	698
좌우반구com(split BVF)_2	30	1	<?xml version="1.0"?>\n<Clock xmlns:dt="urn:schemas-microsoft-com:datatypes"><Description dt:dt="string">E-Prime Primary Realtime Clock</Description><StartTime><Timestamp dt:dt="int">0</Timestamp><DateUtc dt:dt="string">2021-06-07T05:51:21Z</DateUtc></StartTime><FrequencyChanges><FrequencyChange><Frequency dt:dt="r8">2699960000</Frequency><Timestamp dt:dt="r8">765643713066</Timestamp><Current dt:…	좌우반구com(split BVF)_2-030-1	60.021	1.0.0.165	1	1649291381	Professional	2.0.10.242	2.0.10.353	06-07-2021	2021-06-07 오전 5:51:22	14:51:22	2.0.10.248	127	2	z	협체	협	체	73	1	127	NULL	NULL	NULL	NULL	NULL	NULL	KSY	List1	0		0	-1	350481	184		0	0	1	z	0	4	350665	0	z	816
좌우반구com(split BVF)_2	30	1	<?xml version="1.0"?>\n<Clock xmlns:dt="urn:schemas-microsoft-com:datatypes"><Description dt:dt="string">E-Prime Primary Realtime Clock</Description><StartTime><Timestamp dt:dt="int">0</Timestamp><DateUtc dt:dt="string">2021-06-07T05:51:21Z</DateUtc></StartTime><FrequencyChanges><FrequencyChange><Frequency dt:dt="r8">2699960000</Frequency><Timestamp dt:dt="r8">765643713066</Timestamp><Current dt:…	좌우반구com(split BVF)_2-030-1	60.021	1.0.0.165	1	1649291381	Professional	2.0.10.242	2.0.10.353	06-07-2021	2021-06-07 오전 5:51:22	14:51:22	2.0.10.248	171	1	{/}	형님	형	님	NULL	NULL	NULL	100	1	39	NULL	NULL	NULL	KSY2	List2	NULL	NULL	NULL	NULL	NULL	NULL	NULL	NULL	NULL	1	{/}	0	3	483502	0	{/}	306
좌우반구com(split BVF)_2	30	1	<?xml version="1.0"?>\n<Clock xmlns:dt="urn:schemas-microsoft-com:datatypes"><Description dt:dt="string">E-Prime Primary Realtime Clock</Description><StartTime><Timestamp dt:dt="int">0</Timestamp><DateUtc dt:dt="string">2021-06-07T05:51:21Z</DateUtc></StartTime><FrequencyChanges><FrequencyChange><Frequency dt:dt="r8">2699960000</Frequency><Timestamp dt:dt="r8">765643713066</Timestamp><Current dt:…	좌우반구com(split BVF)_2-030-1	60.021	1.0.0.165	1	1649291381	Professional	2.0.10.242	2.0.10.353	06-07-2021	2021-06-07 오전 5:51:22	14:51:22	2.0.10.248	319	2	z	형스	형	스	NULL	NULL	NULL	NULL	NULL	NULL	47	1	55	KSY	List3	0		1	-1	907138	184		0	0	1	z	0	4	907322	0	z	426
좌우반구com(split BVF)_2	30	1	<?xml version="1.0"?>\n<Clock xmlns:dt="urn:schemas-microsoft-com:datatypes"><Description dt:dt="string">E-Prime Primary Realtime Clock</Description><StartTime><Timestamp dt:dt="int">0</Timestamp><DateUtc dt:dt="string">2021-06-07T05:51:21Z</DateUtc></StartTime><FrequencyChanges><FrequencyChange><Frequency dt:dt="r8">2699960000</Frequency><Timestamp dt:dt="r8">765643713066</Timestamp><Current dt:…	좌우반구com(split BVF)_2-030-1	60.021	1.0.0.165	1	1649291381	Professional	2.0.10.242	2.0.10.353	06-07-2021	2021-06-07 오전 5:51:22	14:51:22	2.0.10.248	146	1	{/}	형태	형	태	NULL	NULL	NULL	44	1	14	NULL	NULL	NULL	KSY2	List2	NULL	NULL	NULL	NULL	NULL	NULL	NULL	NULL	NULL	1	{/}	0	3	417641	0	{/}	383
좌우반구com(split BVF)_2	30	1	<?xml version="1.0"?>\n<Clock xmlns:dt="urn:schemas-microsoft-com:datatypes"><Description dt:dt="string">E-Prime Primary Realtime Clock</Description><StartTime><Timestamp dt:dt="int">0</Timestamp><DateUtc dt:dt="string">2021-06-07T05:51:21Z</DateUtc></StartTime><FrequencyChanges><FrequencyChange><Frequency dt:dt="r8">2699960000</Frequency><Timestamp dt:dt="r8">765643713066</Timestamp><Current dt:…	좌우반구com(split BVF)_2-030-1	60.021	1.0.0.165	1	1649291381	Professional	2.0.10.242	2.0.10.353	06-07-2021	2021-06-07 오전 5:51:22	14:51:22	2.0.10.248	83	1	{/}	화력	화	력	30	1	83	NULL	NULL	NULL	NULL	NULL	NULL	KSY2	List1	NULL	NULL	NULL	NULL	NULL	NULL	NULL	NULL	NULL	1	{/}	0	3	234788	0	{/}	814
좌우반구com(split BVF)_2	30	1	<?xml version="1.0"?>\n<Clock xmlns:dt="urn:schemas-microsoft-com:datatypes"><Description dt:dt="string">E-Prime Primary Realtime Clock</Description><StartTime><Timestamp dt:dt="int">0</Timestamp><DateUtc dt:dt="string">2021-06-07T05:51:21Z</DateUtc></StartTime><FrequencyChanges><FrequencyChange><Frequency dt:dt="r8">2699960000</Frequency><Timestamp dt:dt="r8">765643713066</Timestamp><Current dt:…	좌우반구com(split BVF)_2-030-1	60.021	1.0.0.165	1	1649291381	Professional	2.0.10.242	2.0.10.353	06-07-2021	2021-06-07 오전 5:51:22	14:51:22	2.0.10.248	211	1	{/}	확률	확	률	NULL	NULL	NULL	92	1	79	NULL	NULL	NULL	KSY2	List2	NULL	NULL	NULL	NULL	NULL	NULL	NULL	NULL	NULL	1	{/}	0	3	588232	0	{/}	439
좌우반구com(split BVF)_2	30	1	<?xml version="1.0"?>\n<Clock xmlns:dt="urn:schemas-microsoft-com:datatypes"><Description dt:dt="string">E-Prime Primary Realtime Clock</Description><StartTime><Timestamp dt:dt="int">0</Timestamp><DateUtc dt:dt="string">2021-06-07T05:51:21Z</DateUtc></StartTime><FrequencyChanges><FrequencyChange><Frequency dt:dt="r8">2699960000</Frequency><Timestamp dt:dt="r8">765643713066</Timestamp><Current dt:…	좌우반구com(split BVF)_2-030-1	60.021	1.0.0.165	1	1649291381	Professional	2.0.10.242	2.0.10.353	06-07-2021	2021-06-07 오전 5:51:22	14:51:22	2.0.10.248	44	2	z	확압	확	압	9	1	44	NULL	NULL	NULL	NULL	NULL	NULL	KSY2	List1	NULL	NULL	NULL	NULL	NULL	NULL	NULL	NULL	NULL	1	z	1	3	132523	0	z	480
좌우반구com(split BVF)_2	30	1	<?xml version="1.0"?>\n<Clock xmlns:dt="urn:schemas-microsoft-com:datatypes"><Description dt:dt="string">E-Prime Primary Realtime Clock</Description><StartTime><Timestamp dt:dt="int">0</Timestamp><DateUtc dt:dt="string">2021-06-07T05:51:21Z</DateUtc></StartTime><FrequencyChanges><FrequencyChange><Frequency dt:dt="r8">2699960000</Frequency><Timestamp dt:dt="r8">765643713066</Timestamp><Current dt:…	좌우반구com(split BVF)_2-030-1	60.021	1.0.0.165	1	1649291381	Professional	2.0.10.242	2.0.10.353	06-07-2021	2021-06-07 오전 5:51:22	14:51:22	2.0.10.248	194	2	z	확축	확	축	NULL	NULL	NULL	18	1	62	NULL	NULL	NULL	KSY2	List2	NULL	NULL	NULL	NULL	NULL	NULL	NULL	NULL	NULL	1	z	1	3	543314	0	z	485
좌우반구com(split BVF)_2	30	1	<?xml version="1.0"?>\n<Clock xmlns:dt="urn:schemas-microsoft-com:datatypes"><Description dt:dt="string">E-Prime Primary Realtime Clock</Description><StartTime><Timestamp dt:dt="int">0</Timestamp><DateUtc dt:dt="string">2021-06-07T05:51:21Z</DateUtc></StartTime><FrequencyChanges><FrequencyChange><Frequency dt:dt="r8">2699960000</Frequency><Timestamp dt:dt="r8">765643713066</Timestamp><Current dt:…	좌우반구com(split BVF)_2-030-1	60.021	1.0.0.165	1	1649291381	Professional	2.0.10.242	2.0.10.353	06-07-2021	2021-06-07 오전 5:51:22	14:51:22	2.0.10.248	43	1	{/}	환경	환	경	61	1	43	NULL	NULL	NULL	NULL	NULL	NULL	KSY2	List1	NULL	NULL	NULL	NULL	NULL	NULL	NULL	NULL	NULL	1	{/}	0	4	129858	0	{/}	465
좌우반구com(split BVF)_2	30	1	<?xml version="1.0"?>\n<Clock xmlns:dt="urn:schemas-microsoft-com:datatypes"><Description dt:dt="string">E-Prime Primary Realtime Clock</Description><StartTime><Timestamp dt:dt="int">0</Timestamp><DateUtc dt:dt="string">2021-06-07T05:51:21Z</DateUtc></StartTime><FrequencyChanges><FrequencyChange><Frequency dt:dt="r8">2699960000</Frequency><Timestamp dt:dt="r8">765643713066</Timestamp><Current dt:…	좌우반구com(split BVF)_2-030-1	60.021	1.0.0.165	1	1649291381	Professional	2.0.10.242	2.0.10.353	06-07-2021	2021-06-07 오전 5:51:22	14:51:22	2.0.10.248	303	2	z	횟광	횟	광	NULL	NULL	NULL	NULL	NULL	NULL	50	1	39	KSY2	List3	NULL	NULL	NULL	NULL	NULL	NULL	NULL	NULL	NULL	1	z	0	3	864870	0	z	390
좌우반구com(split BVF)_2	30	1	<?xml version="1.0"?>\n<Clock xmlns:dt="urn:schemas-microsoft-com:datatypes"><Description dt:dt="string">E-Prime Primary Realtime Clock</Description><StartTime><Timestamp dt:dt="int">0</Timestamp><DateUtc dt:dt="string">2021-06-07T05:51:21Z</DateUtc></StartTime><FrequencyChanges><FrequencyChange><Frequency dt:dt="r8">2699960000</Frequency><Timestamp dt:dt="r8">765643713066</Timestamp><Current dt:…	좌우반구com(split BVF)_2-030-1	60.021	1.0.0.165	1	1649291381	Professional	2.0.10.242	2.0.10.353	06-07-2021	2021-06-07 오전 5:51:22	14:51:22	2.0.10.248	17	2	z	횟색	횟	색	18	1	17	NULL	NULL	NULL	NULL	NULL	NULL	KSY2	List1	NULL	NULL	NULL	NULL	NULL	NULL	NULL	NULL	NULL	1	z	0	3	61148	0	z	496
좌우반구com(split BVF)_2	30	1	<?xml version="1.0"?>\n<Clock xmlns:dt="urn:schemas-microsoft-com:datatypes"><Description dt:dt="string">E-Prime Primary Realtime Clock</Description><StartTime><Timestamp dt:dt="int">0</Timestamp><DateUtc dt:dt="string">2021-06-07T05:51:21Z</DateUtc></StartTime><FrequencyChanges><FrequencyChange><Frequency dt:dt="r8">2699960000</Frequency><Timestamp dt:dt="r8">765643713066</Timestamp><Current dt:…	좌우반구com(split BVF)_2-030-1	60.021	1.0.0.165	1	1649291381	Professional	2.0.10.242	2.0.10.353	06-07-2021	2021-06-07 오전 5:51:22	14:51:22	2.0.10.248	334	1	{/}	횟수	횟	수	NULL	NULL	NULL	NULL	NULL	NULL	129	1	70	KSY2	List3	NULL	NULL	NULL	NULL	NULL	NULL	NULL	NULL	NULL	1	{/}	0	4	947475	0	{/}	513
좌우반구com(split BVF)_2	30	1	<?xml version="1.0"?>\n<Clock xmlns:dt="urn:schemas-microsoft-com:datatypes"><Description dt:dt="string">E-Prime Primary Realtime Clock</Description><StartTime><Timestamp dt:dt="int">0</Timestamp><DateUtc dt:dt="string">2021-06-07T05:51:21Z</DateUtc></StartTime><FrequencyChanges><FrequencyChange><Frequency dt:dt="r8">2699960000</Frequency><Timestamp dt:dt="r8">765643713066</Timestamp><Current dt:…	좌우반구com(split BVF)_2-030-1	60.021	1.0.0.165	1	1649291381	Professional	2.0.10.242	2.0.10.353	06-07-2021	2021-06-07 오전 5:51:22	14:51:22	2.0.10.248	191	1	{/}	효과	효	과	NULL	NULL	NULL	83	1	59	NULL	NULL	NULL	KSY2	List2	NULL	NULL	NULL	NULL	NULL	NULL	NULL	NULL	NULL	1	{/}	0	3	535584	0	{/}	279
좌우반구com(split BVF)_2	30	1	<?xml version="1.0"?>\n<Clock xmlns:dt="urn:schemas-microsoft-com:datatypes"><Description dt:dt="string">E-Prime Primary Realtime Clock</Description><StartTime><Timestamp dt:dt="int">0</Timestamp><DateUtc dt:dt="string">2021-06-07T05:51:21Z</DateUtc></StartTime><FrequencyChanges><FrequencyChange><Frequency dt:dt="r8">2699960000</Frequency><Timestamp dt:dt="r8">765643713066</Timestamp><Current dt:…	좌우반구com(split BVF)_2-030-1	60.021	1.0.0.165	1	1649291381	Professional	2.0.10.242	2.0.10.353	06-07-2021	2021-06-07 오전 5:51:22	14:51:22	2.0.10.248	256	2	z	효미	효	미	NULL	NULL	NULL	29	1	124	NULL	NULL	NULL	KSY	List2	0		0	-1	708674	183		0	0	1	z	0	3	708857	0	z	485
좌우반구com(split BVF)_2	30	1	<?xml version="1.0"?>\n<Clock xmlns:dt="urn:schemas-microsoft-com:datatypes"><Description dt:dt="string">E-Prime Primary Realtime Clock</Description><StartTime><Timestamp dt:dt="int">0</Timestamp><DateUtc dt:dt="string">2021-06-07T05:51:21Z</DateUtc></StartTime><FrequencyChanges><FrequencyChange><Frequency dt:dt="r8">2699960000</Frequency><Timestamp dt:dt="r8">765643713066</Timestamp><Current dt:…	좌우반구com(split BVF)_2-030-1	60.021	1.0.0.165	1	1649291381	Professional	2.0.10.242	2.0.10.353	06-07-2021	2021-06-07 오전 5:51:22	14:51:22	2.0.10.248	230	2	z	효탈	효	탈	NULL	NULL	NULL	53	1	98	NULL	NULL	NULL	KSY	List2	0		0	0	638332	183		0	0	1	z	0	3	638515	0	z	404
좌우반구com(split BVF)_2	30	1	<?xml version="1.0"?>\n<Clock xmlns:dt="urn:schemas-microsoft-com:datatypes"><Description dt:dt="string">E-Prime Primary Realtime Clock</Description><StartTime><Timestamp dt:dt="int">0</Timestamp><DateUtc dt:dt="string">2021-06-07T05:51:21Z</DateUtc></StartTime><FrequencyChanges><FrequencyChange><Frequency dt:dt="r8">2699960000</Frequency><Timestamp dt:dt="r8">765643713066</Timestamp><Current dt:…	좌우반구com(split BVF)_2-030-1	60.021	1.0.0.165	1	1649291381	Professional	2.0.10.242	2.0.10.353	06-07-2021	2021-06-07 오전 5:51:22	14:51:22	2.0.10.248	274	2	z	효헤	효	헤	NULL	NULL	NULL	NULL	NULL	NULL	42	1	10	KSY3	List3	NULL	NULL	NULL	NULL	NULL	NULL	NULL	NULL	NULL	1	z	0	3	786630	0	z	431
좌우반구com(split BVF)_2	30	1	<?xml version="1.0"?>\n<Clock xmlns:dt="urn:schemas-microsoft-com:datatypes"><Description dt:dt="string">E-Prime Primary Realtime Clock</Description><StartTime><Timestamp dt:dt="int">0</Timestamp><DateUtc dt:dt="string">2021-06-07T05:51:21Z</DateUtc></StartTime><FrequencyChanges><FrequencyChange><Frequency dt:dt="r8">2699960000</Frequency><Timestamp dt:dt="r8">765643713066</Timestamp><Current dt:…	좌우반구com(split BVF)_2-030-1	60.021	1.0.0.165	1	1649291381	Professional	2.0.10.242	2.0.10.353	06-07-2021	2021-06-07 오전 5:51:22	14:51:22	2.0.10.248	366	2	z	후검	후	검	NULL	NULL	NULL	NULL	NULL	NULL	65	1	102	KSY3	List3	NULL	NULL	NULL	NULL	NULL	NULL	NULL	NULL	NULL	1	z	0	3	1033978	0	z	529
좌우반구com(split BVF)_2	30	1	<?xml version="1.0"?>\n<Clock xmlns:dt="urn:schemas-microsoft-com:datatypes"><Description dt:dt="string">E-Prime Primary Realtime Clock</Description><StartTime><Timestamp dt:dt="int">0</Timestamp><DateUtc dt:dt="string">2021-06-07T05:51:21Z</DateUtc></StartTime><FrequencyChanges><FrequencyChange><Frequency dt:dt="r8">2699960000</Frequency><Timestamp dt:dt="r8">765643713066</Timestamp><Current dt:…	좌우반구com(split BVF)_2-030-1	60.021	1.0.0.165	1	1649291381	Professional	2.0.10.242	2.0.10.353	06-07-2021	2021-06-07 오전 5:51:22	14:51:22	2.0.10.248	32	1	{/}	후대	후	대	37	1	32	NULL	NULL	NULL	NULL	NULL	NULL	KSY2	List1	NULL	NULL	NULL	NULL	NULL	NULL	NULL	NULL	NULL	1	{/}	0	3	100701	0	{/}	318
좌우반구com(split BVF)_2	30	1	<?xml version="1.0"?>\n<Clock xmlns:dt="urn:schemas-microsoft-com:datatypes"><Description dt:dt="string">E-Prime Primary Realtime Clock</Description><StartTime><Timestamp dt:dt="int">0</Timestamp><DateUtc dt:dt="string">2021-06-07T05:51:21Z</DateUtc></StartTime><FrequencyChanges><FrequencyChange><Frequency dt:dt="r8">2699960000</Frequency><Timestamp dt:dt="r8">765643713066</Timestamp><Current dt:…	좌우반구com(split BVF)_2-030-1	60.021	1.0.0.165	1	1649291381	Professional	2.0.10.242	2.0.10.353	06-07-2021	2021-06-07 오전 5:51:22	14:51:22	2.0.10.248	172	1	{/}	후자	후	자	NULL	NULL	NULL	54	1	40	NULL	NULL	NULL	KSY2	List2	NULL	NULL	NULL	NULL	NULL	NULL	NULL	NULL	NULL	1	{/}	0	4	486018	0	{/}	382
좌우반구com(split BVF)_2	30	1	<?xml version="1.0"?>\n<Clock xmlns:dt="urn:schemas-microsoft-com:datatypes"><Description dt:dt="string">E-Prime Primary Realtime Clock</Description><StartTime><Timestamp dt:dt="int">0</Timestamp><DateUtc dt:dt="string">2021-06-07T05:51:21Z</DateUtc></StartTime><FrequencyChanges><FrequencyChange><Frequency dt:dt="r8">2699960000</Frequency><Timestamp dt:dt="r8">765643713066</Timestamp><Current dt:…	좌우반구com(split BVF)_2-030-1	60.021	1.0.0.165	1	1649291381	Professional	2.0.10.242	2.0.10.353	06-07-2021	2021-06-07 오전 5:51:22	14:51:22	2.0.10.248	222	2	z	훈걱	훈	걱	NULL	NULL	NULL	58	1	90	NULL	NULL	NULL	KSY2	List2	NULL	NULL	NULL	NULL	NULL	NULL	NULL	NULL	NULL	1	z	0	3	616839	0	z	576
좌우반구com(split BVF)_2	30	1	<?xml version="1.0"?>\n<Clock xmlns:dt="urn:schemas-microsoft-com:datatypes"><Description dt:dt="string">E-Prime Primary Realtime Clock</Description><StartTime><Timestamp dt:dt="int">0</Timestamp><DateUtc dt:dt="string">2021-06-07T05:51:21Z</DateUtc></StartTime><FrequencyChanges><FrequencyChange><Frequency dt:dt="r8">2699960000</Frequency><Timestamp dt:dt="r8">765643713066</Timestamp><Current dt:…	좌우반구com(split BVF)_2-030-1	60.021	1.0.0.165	1	1649291381	Professional	2.0.10.242	2.0.10.353	06-07-2021	2021-06-07 오전 5:51:22	14:51:22	2.0.10.248	214	2	z	훈차	훈	차	NULL	NULL	NULL	23	1	82	NULL	NULL	NULL	KSY3	List2	NULL	NULL	NULL	NULL	NULL	NULL	NULL	NULL	NULL	1	z	0	3	595963	0	z	492
좌우반구com(split BVF)_2	30	1	<?xml version="1.0"?>\n<Clock xmlns:dt="urn:schemas-microsoft-com:datatypes"><Description dt:dt="string">E-Prime Primary Realtime Clock</Description><StartTime><Timestamp dt:dt="int">0</Timestamp><DateUtc dt:dt="string">2021-06-07T05:51:21Z</DateUtc></StartTime><FrequencyChanges><FrequencyChange><Frequency dt:dt="r8">2699960000</Frequency><Timestamp dt:dt="r8">765643713066</Timestamp><Current dt:…	좌우반구com(split BVF)_2-030-1	60.021	1.0.0.165	1	1649291381	Professional	2.0.10.242	2.0.10.353	06-07-2021	2021-06-07 오전 5:51:22	14:51:22	2.0.10.248	272	2	z	휘섭	휘	섭	NULL	NULL	NULL	NULL	NULL	NULL	63	1	8	KSY	List3	0		1	-1	781065	184		0	0	1	z	0	4	781249	0	z	388
좌우반구com(split BVF)_2	30	1	<?xml version="1.0"?>\n<Clock xmlns:dt="urn:schemas-microsoft-com:datatypes"><Description dt:dt="string">E-Prime Primary Realtime Clock</Description><StartTime><Timestamp dt:dt="int">0</Timestamp><DateUtc dt:dt="string">2021-06-07T05:51:21Z</DateUtc></StartTime><FrequencyChanges><FrequencyChange><Frequency dt:dt="r8">2699960000</Frequency><Timestamp dt:dt="r8">765643713066</Timestamp><Current dt:…	좌우반구com(split BVF)_2-030-1	60.021	1.0.0.165	1	1649291381	Professional	2.0.10.242	2.0.10.353	06-07-2021	2021-06-07 오전 5:51:22	14:51:22	2.0.10.248	85	2	z	희강	희	강	74	1	85	NULL	NULL	NULL	NULL	NULL	NULL	KSY2	List1	NULL	NULL	NULL	NULL	NULL	NULL	NULL	NULL	NULL	1	z	0	3	240386	0	z	480
좌우반구com(split BVF)_2	30	1	<?xml version="1.0"?>\n<Clock xmlns:dt="urn:schemas-microsoft-com:datatypes"><Description dt:dt="string">E-Prime Primary Realtime Clock</Description><StartTime><Timestamp dt:dt="int">0</Timestamp><DateUtc dt:dt="string">2021-06-07T05:51:21Z</DateUtc></StartTime><FrequencyChanges><FrequencyChange><Frequency dt:dt="r8">2699960000</Frequency><Timestamp dt:dt="r8">765643713066</Timestamp><Current dt:…	좌우반구com(split BVF)_2-030-1	60.021	1.0.0.165	1	1649291381	Professional	2.0.10.242	2.0.10.353	06-07-2021	2021-06-07 오전 5:51:22	14:51:22	2.0.10.248	196	1	{/}	희망	희	망	NULL	NULL	NULL	99	1	64	NULL	NULL	NULL	KSY2	List2	NULL	NULL	NULL	NULL	NULL	NULL	NULL	NULL	NULL	1	{/}	0	4	548763	0	{/}	436
좌우반구com(split BVF)_2	30	1	<?xml version="1.0"?>\n<Clock xmlns:dt="urn:schemas-microsoft-com:datatypes"><Description dt:dt="string">E-Prime Primary Realtime Clock</Description><StartTime><Timestamp dt:dt="int">0</Timestamp><DateUtc dt:dt="string">2021-06-07T05:51:21Z</DateUtc></StartTime><FrequencyChanges><FrequencyChange><Frequency dt:dt="r8">2699960000</Frequency><Timestamp dt:dt="r8">765643713066</Timestamp><Current dt:…	좌우반구com(split BVF)_2-030-1	60.021	1.0.0.165	1	1649291381	Professional	2.0.10.242	2.0.10.353	06-07-2021	2021-06-07 오전 5:51:22	14:51:22	2.0.10.248	75	2	z	희외	희	외	75	1	75	NULL	NULL	NULL	NULL	NULL	NULL	KSY3	List1	NULL	NULL	NULL	NULL	NULL	NULL	NULL	NULL	NULL	0	z	0	3	214295	0	{/}	283
좌우반구com(split BVF)_2	30	1	<?xml version="1.0"?>\n<Clock xmlns:dt="urn:schemas-microsoft-com:datatypes"><Description dt:dt="string">E-Prime Primary Realtime Clock</Description><StartTime><Timestamp dt:dt="int">0</Timestamp><DateUtc dt:dt="string">2021-06-07T05:51:21Z</DateUtc></StartTime><FrequencyChanges><FrequencyChange><Frequency dt:dt="r8">2699960000</Frequency><Timestamp dt:dt="r8">765643713066</Timestamp><Current dt:…	좌우반구com(split BVF)_2-030-1	60.021	1.0.0.165	1	1649291381	Professional	2.0.10.242	2.0.10.353	06-07-2021	2021-06-07 오전 5:51:22	14:51:22	2.0.10.248	332	2	z	희응	희	응	NULL	NULL	NULL	NULL	NULL	NULL	24	1	68	KSY2	List3	NULL	NULL	NULL	NULL	NULL	NULL	NULL	NULL	NULL	1	z	1	3	942076	0	z	520
[truncated: 1 more columns]
