# Supplementary material for: Decoding foveal word recognition: the role of interhemispheric inhibition in bilateral hemispheric processing
Source: Front Psychol. 2023 Nov 30;14:1293529. doi: 10.3389/fpsyg.2023.1293529 (PMC10720635; doi:10.3389/fpsyg.2023.1293529)
Supplement: Supplementary file 1 [file Data_Sheet_1.ZIP › data/Exp2/BVF_037.txt]

STRING	INTEGER	INTEGER	STRING	STRING	STRING	STRING	STRING	STRING	STRING	STRING	STRING	STRING	STRING	STRING	STRING	INTEGER	STRING	STRING	STRING	STRING	STRING	STRING	STRING	STRING	STRING	STRING	STRING	STRING	STRING	STRING	STRING	STRING	STRING	STRING	STRING	STRING	STRING	STRING	STRING	STRING	STRING	STRING	STRING	STRING	STRING	STRING	STRING	STRING	STRING
EXPNAME	SUBJECT	SESSION	VARIABLE	VARIABLE	VARIABLE	VARIABLE	VARIABLE	VARIABLE	VARIABLE	VARIABLE	VARIABLE	VARIABLE	VARIABLE	VARIABLE	VARIABLE	LOG_LEVEL	VARIABLE	VARIABLE	VARIABLE	VARIABLE	VARIABLE	VARIABLE	VARIABLE	VARIABLE	VARIABLE	VARIABLE	VARIABLE	VARIABLE	VARIABLE	VARIABLE	VARIABLE	VARIABLE	VARIABLE	VARIABLE	VARIABLE	VARIABLE	VARIABLE	VARIABLE	VARIABLE	VARIABLE	VARIABLE	VARIABLE	VARIABLE	VARIABLE	VARIABLE	VARIABLE	VARIABLE	VARIABLE	VARIABLE
1	1	1	1	1	1	1	1	1	1	1	1	1	1	1	1	2	2	2	2	2	2	2	2	2	2	2	2	2	2	2	2	2	2	2	2	2	2	2	2	2	2	2	2	2	2	2	2	2	2
ExperimentName	Subject	Session	Clock.Information	DataFile.Basename	Display.RefreshRate	ExperimentVersion	Group	RandomSeed	RuntimeCapabilities	RuntimeVersion	RuntimeVersionExpected	SessionDate	SessionStartDateTimeUtc	SessionTime	StudioVersion	Block	condition	correct	Exptarget	Exptarget2	Exptarget3	List1	List1.Cycle	List1.Sample	List2	List2.Cycle	List2.Sample	List3	List3.Cycle	List3.Sample	Procedure	Running	TextDisplay2.ACC	TextDisplay2.CRESP	TextDisplay2.DurationError	TextDisplay2.OnsetDelay	TextDisplay2.OnsetTime	TextDisplay2.OnsetToOnsetTime	TextDisplay2.RESP	TextDisplay2.RT	TextDisplay2.RTTime	TextDisplay6.ACC	TextDisplay6.CRESP	TextDisplay6.DurationError	TextDisplay6.OnsetDelay	TextDisplay6.OnsetTime	TextDisplay6.OnsetToOnsetTime	TextDisplay6.RESP	TextDisplay6.RT
좌우반구com(split BVF)_2	37	1	<?xml version="1.0"?>\n<Clock xmlns:dt="urn:schemas-microsoft-com:datatypes"><Description dt:dt="string">E-Prime Primary Realtime Clock</Description><StartTime><Timestamp dt:dt="int">0</Timestamp><DateUtc dt:dt="string">2021-06-10T08:16:31Z</DateUtc></StartTime><FrequencyChanges><FrequencyChange><Frequency dt:dt="r8">2699990000</Frequency><Timestamp dt:dt="r8">24190815268269</Timestamp><Current d…	좌우반구com(split BVF)_2-037-1	60.022	1.0.0.167	1	2082382707	Professional	2.0.10.242	2.0.10.353	06-10-2021	2021-06-10 오전 8:16:31	17:16:31	2.0.10.248	311	1	z	가격	가	격	NULL	NULL	NULL	NULL	NULL	NULL	127	1	47	KSY3	List3	NULL	NULL	NULL	NULL	NULL	NULL	NULL	NULL	NULL	1	z	0	3	907753	0	z	607
좌우반구com(split BVF)_2	37	1	<?xml version="1.0"?>\n<Clock xmlns:dt="urn:schemas-microsoft-com:datatypes"><Description dt:dt="string">E-Prime Primary Realtime Clock</Description><StartTime><Timestamp dt:dt="int">0</Timestamp><DateUtc dt:dt="string">2021-06-10T08:16:31Z</DateUtc></StartTime><FrequencyChanges><FrequencyChange><Frequency dt:dt="r8">2699990000</Frequency><Timestamp dt:dt="r8">24190815268269</Timestamp><Current d…	좌우반구com(split BVF)_2-037-1	60.022	1.0.0.167	1	2082382707	Professional	2.0.10.242	2.0.10.353	06-10-2021	2021-06-10 오전 8:16:31	17:16:31	2.0.10.248	57	1	z	가을	가	을	92	1	57	NULL	NULL	NULL	NULL	NULL	NULL	KSY3	List1	NULL	NULL	NULL	NULL	NULL	NULL	NULL	NULL	NULL	1	z	0	3	184312	0	z	335
좌우반구com(split BVF)_2	37	1	<?xml version="1.0"?>\n<Clock xmlns:dt="urn:schemas-microsoft-com:datatypes"><Description dt:dt="string">E-Prime Primary Realtime Clock</Description><StartTime><Timestamp dt:dt="int">0</Timestamp><DateUtc dt:dt="string">2021-06-10T08:16:31Z</DateUtc></StartTime><FrequencyChanges><FrequencyChange><Frequency dt:dt="r8">2699990000</Frequency><Timestamp dt:dt="r8">24190815268269</Timestamp><Current d…	좌우반구com(split BVF)_2-037-1	60.022	1.0.0.167	1	2082382707	Professional	2.0.10.242	2.0.10.353	06-10-2021	2021-06-10 오전 8:16:31	17:16:31	2.0.10.248	332	1	z	간섭	간	섭	NULL	NULL	NULL	NULL	NULL	NULL	9	1	68	KSY3	List3	NULL	NULL	NULL	NULL	NULL	NULL	NULL	NULL	NULL	1	z	1	3	963666	0	z	439
좌우반구com(split BVF)_2	37	1	<?xml version="1.0"?>\n<Clock xmlns:dt="urn:schemas-microsoft-com:datatypes"><Description dt:dt="string">E-Prime Primary Realtime Clock</Description><StartTime><Timestamp dt:dt="int">0</Timestamp><DateUtc dt:dt="string">2021-06-10T08:16:31Z</DateUtc></StartTime><FrequencyChanges><FrequencyChange><Frequency dt:dt="r8">2699990000</Frequency><Timestamp dt:dt="r8">24190815268269</Timestamp><Current d…	좌우반구com(split BVF)_2-037-1	60.022	1.0.0.167	1	2082382707	Professional	2.0.10.242	2.0.10.353	06-10-2021	2021-06-10 오전 8:16:31	17:16:31	2.0.10.248	56	2	{/}	간습	간	습	62	1	56	NULL	NULL	NULL	NULL	NULL	NULL	KSY2	List1	NULL	NULL	NULL	NULL	NULL	NULL	NULL	NULL	NULL	1	{/}	0	3	181713	0	{/}	406
좌우반구com(split BVF)_2	37	1	<?xml version="1.0"?>\n<Clock xmlns:dt="urn:schemas-microsoft-com:datatypes"><Description dt:dt="string">E-Prime Primary Realtime Clock</Description><StartTime><Timestamp dt:dt="int">0</Timestamp><DateUtc dt:dt="string">2021-06-10T08:16:31Z</DateUtc></StartTime><FrequencyChanges><FrequencyChange><Frequency dt:dt="r8">2699990000</Frequency><Timestamp dt:dt="r8">24190815268269</Timestamp><Current d…	좌우반구com(split BVF)_2-037-1	60.022	1.0.0.167	1	2082382707	Professional	2.0.10.242	2.0.10.353	06-10-2021	2021-06-10 오전 8:16:31	17:16:31	2.0.10.248	391	2	{/}	감환	감	환	NULL	NULL	NULL	NULL	NULL	NULL	111	1	127	KSY2	List3	NULL	NULL	NULL	NULL	NULL	NULL	NULL	NULL	NULL	1	{/}	1	3	1122376	0	{/}	476
좌우반구com(split BVF)_2	37	1	<?xml version="1.0"?>\n<Clock xmlns:dt="urn:schemas-microsoft-com:datatypes"><Description dt:dt="string">E-Prime Primary Realtime Clock</Description><StartTime><Timestamp dt:dt="int">0</Timestamp><DateUtc dt:dt="string">2021-06-10T08:16:31Z</DateUtc></StartTime><FrequencyChanges><FrequencyChange><Frequency dt:dt="r8">2699990000</Frequency><Timestamp dt:dt="r8">24190815268269</Timestamp><Current d…	좌우반구com(split BVF)_2-037-1	60.022	1.0.0.167	1	2082382707	Professional	2.0.10.242	2.0.10.353	06-10-2021	2021-06-10 오전 8:16:31	17:16:31	2.0.10.248	52	1	z	강도	강	도	40	1	52	NULL	NULL	NULL	NULL	NULL	NULL	KSY3	List1	NULL	NULL	NULL	NULL	NULL	NULL	NULL	NULL	NULL	1	z	0	4	171567	0	z	344
좌우반구com(split BVF)_2	37	1	<?xml version="1.0"?>\n<Clock xmlns:dt="urn:schemas-microsoft-com:datatypes"><Description dt:dt="string">E-Prime Primary Realtime Clock</Description><StartTime><Timestamp dt:dt="int">0</Timestamp><DateUtc dt:dt="string">2021-06-10T08:16:31Z</DateUtc></StartTime><FrequencyChanges><FrequencyChange><Frequency dt:dt="r8">2699990000</Frequency><Timestamp dt:dt="r8">24190815268269</Timestamp><Current d…	좌우반구com(split BVF)_2-037-1	60.022	1.0.0.167	1	2082382707	Professional	2.0.10.242	2.0.10.353	06-10-2021	2021-06-10 오전 8:16:31	17:16:31	2.0.10.248	283	2	{/}	강례	강	례	NULL	NULL	NULL	NULL	NULL	NULL	90	1	19	KSY	List3	0		0	0	832347	183		0	0	1	{/}	0	3	832530	0	{/}	560
좌우반구com(split BVF)_2	37	1	<?xml version="1.0"?>\n<Clock xmlns:dt="urn:schemas-microsoft-com:datatypes"><Description dt:dt="string">E-Prime Primary Realtime Clock</Description><StartTime><Timestamp dt:dt="int">0</Timestamp><DateUtc dt:dt="string">2021-06-10T08:16:31Z</DateUtc></StartTime><FrequencyChanges><FrequencyChange><Frequency dt:dt="r8">2699990000</Frequency><Timestamp dt:dt="r8">24190815268269</Timestamp><Current d…	좌우반구com(split BVF)_2-037-1	60.022	1.0.0.167	1	2082382707	Professional	2.0.10.242	2.0.10.353	06-10-2021	2021-06-10 오전 8:16:31	17:16:31	2.0.10.248	313	2	{/}	강방	강	방	NULL	NULL	NULL	NULL	NULL	NULL	103	1	49	KSY2	List3	NULL	NULL	NULL	NULL	NULL	NULL	NULL	NULL	NULL	1	{/}	1	3	913234	0	{/}	590
좌우반구com(split BVF)_2	37	1	<?xml version="1.0"?>\n<Clock xmlns:dt="urn:schemas-microsoft-com:datatypes"><Description dt:dt="string">E-Prime Primary Realtime Clock</Description><StartTime><Timestamp dt:dt="int">0</Timestamp><DateUtc dt:dt="string">2021-06-10T08:16:31Z</DateUtc></StartTime><FrequencyChanges><FrequencyChange><Frequency dt:dt="r8">2699990000</Frequency><Timestamp dt:dt="r8">24190815268269</Timestamp><Current d…	좌우반구com(split BVF)_2-037-1	60.022	1.0.0.167	1	2082382707	Professional	2.0.10.242	2.0.10.353	06-10-2021	2021-06-10 오전 8:16:31	17:16:31	2.0.10.248	2	1	z	개념	개	념	103	1	2	NULL	NULL	NULL	NULL	NULL	NULL	KSY3	List1	NULL	NULL	NULL	NULL	NULL	NULL	NULL	NULL	NULL	1	z	0	4	40314	0	z	400
좌우반구com(split BVF)_2	37	1	<?xml version="1.0"?>\n<Clock xmlns:dt="urn:schemas-microsoft-com:datatypes"><Description dt:dt="string">E-Prime Primary Realtime Clock</Description><StartTime><Timestamp dt:dt="int">0</Timestamp><DateUtc dt:dt="string">2021-06-10T08:16:31Z</DateUtc></StartTime><FrequencyChanges><FrequencyChange><Frequency dt:dt="r8">2699990000</Frequency><Timestamp dt:dt="r8">24190815268269</Timestamp><Current d…	좌우반구com(split BVF)_2-037-1	60.022	1.0.0.167	1	2082382707	Professional	2.0.10.242	2.0.10.353	06-10-2021	2021-06-10 오전 8:16:31	17:16:31	2.0.10.248	260	2	{/}	개례	개	례	NULL	NULL	NULL	33	1	128	NULL	NULL	NULL	KSY2	List2	NULL	NULL	NULL	NULL	NULL	NULL	NULL	NULL	NULL	1	{/}	0	3	738147	0	{/}	465
좌우반구com(split BVF)_2	37	1	<?xml version="1.0"?>\n<Clock xmlns:dt="urn:schemas-microsoft-com:datatypes"><Description dt:dt="string">E-Prime Primary Realtime Clock</Description><StartTime><Timestamp dt:dt="int">0</Timestamp><DateUtc dt:dt="string">2021-06-10T08:16:31Z</DateUtc></StartTime><FrequencyChanges><FrequencyChange><Frequency dt:dt="r8">2699990000</Frequency><Timestamp dt:dt="r8">24190815268269</Timestamp><Current d…	좌우반구com(split BVF)_2-037-1	60.022	1.0.0.167	1	2082382707	Professional	2.0.10.242	2.0.10.353	06-10-2021	2021-06-10 오전 8:16:31	17:16:31	2.0.10.248	217	1	z	개인	개	인	NULL	NULL	NULL	57	1	85	NULL	NULL	NULL	KSY3	List2	NULL	NULL	NULL	NULL	NULL	NULL	NULL	NULL	NULL	1	z	0	3	623988	0	z	386
좌우반구com(split BVF)_2	37	1	<?xml version="1.0"?>\n<Clock xmlns:dt="urn:schemas-microsoft-com:datatypes"><Description dt:dt="string">E-Prime Primary Realtime Clock</Description><StartTime><Timestamp dt:dt="int">0</Timestamp><DateUtc dt:dt="string">2021-06-10T08:16:31Z</DateUtc></StartTime><FrequencyChanges><FrequencyChange><Frequency dt:dt="r8">2699990000</Frequency><Timestamp dt:dt="r8">24190815268269</Timestamp><Current d…	좌우반구com(split BVF)_2-037-1	60.022	1.0.0.167	1	2082382707	Professional	2.0.10.242	2.0.10.353	06-10-2021	2021-06-10 오전 8:16:31	17:16:31	2.0.10.248	348	2	{/}	개협	개	협	NULL	NULL	NULL	NULL	NULL	NULL	40	1	84	KSY	List3	0		0	0	1005735	183		0	0	1	{/}	0	3	1005918	0	{/}	512
좌우반구com(split BVF)_2	37	1	<?xml version="1.0"?>\n<Clock xmlns:dt="urn:schemas-microsoft-com:datatypes"><Description dt:dt="string">E-Prime Primary Realtime Clock</Description><StartTime><Timestamp dt:dt="int">0</Timestamp><DateUtc dt:dt="string">2021-06-10T08:16:31Z</DateUtc></StartTime><FrequencyChanges><FrequencyChange><Frequency dt:dt="r8">2699990000</Frequency><Timestamp dt:dt="r8">24190815268269</Timestamp><Current d…	좌우반구com(split BVF)_2-037-1	60.022	1.0.0.167	1	2082382707	Professional	2.0.10.242	2.0.10.353	06-10-2021	2021-06-10 오전 8:16:31	17:16:31	2.0.10.248	158	2	{/}	거생	거	생	NULL	NULL	NULL	127	1	26	NULL	NULL	NULL	KSY2	List2	NULL	NULL	NULL	NULL	NULL	NULL	NULL	NULL	NULL	0	{/}	0	3	465528	0	z	660
좌우반구com(split BVF)_2	37	1	<?xml version="1.0"?>\n<Clock xmlns:dt="urn:schemas-microsoft-com:datatypes"><Description dt:dt="string">E-Prime Primary Realtime Clock</Description><StartTime><Timestamp dt:dt="int">0</Timestamp><DateUtc dt:dt="string">2021-06-10T08:16:31Z</DateUtc></StartTime><FrequencyChanges><FrequencyChange><Frequency dt:dt="r8">2699990000</Frequency><Timestamp dt:dt="r8">24190815268269</Timestamp><Current d…	좌우반구com(split BVF)_2-037-1	60.022	1.0.0.167	1	2082382707	Professional	2.0.10.242	2.0.10.353	06-10-2021	2021-06-10 오전 8:16:31	17:16:31	2.0.10.248	79	1	z	걱정	걱	정	31	1	79	NULL	NULL	NULL	NULL	NULL	NULL	KSY3	List1	NULL	NULL	NULL	NULL	NULL	NULL	NULL	NULL	NULL	1	z	0	4	241492	0	z	325
좌우반구com(split BVF)_2	37	1	<?xml version="1.0"?>\n<Clock xmlns:dt="urn:schemas-microsoft-com:datatypes"><Description dt:dt="string">E-Prime Primary Realtime Clock</Description><StartTime><Timestamp dt:dt="int">0</Timestamp><DateUtc dt:dt="string">2021-06-10T08:16:31Z</DateUtc></StartTime><FrequencyChanges><FrequencyChange><Frequency dt:dt="r8">2699990000</Frequency><Timestamp dt:dt="r8">24190815268269</Timestamp><Current d…	좌우반구com(split BVF)_2-037-1	60.022	1.0.0.167	1	2082382707	Professional	2.0.10.242	2.0.10.353	06-10-2021	2021-06-10 오전 8:16:31	17:16:31	2.0.10.248	199	2	{/}	걱최	걱	최	NULL	NULL	NULL	16	1	67	NULL	NULL	NULL	KSY2	List2	NULL	NULL	NULL	NULL	NULL	NULL	NULL	NULL	NULL	0	{/}	0	4	575589	0	z	479
좌우반구com(split BVF)_2	37	1	<?xml version="1.0"?>\n<Clock xmlns:dt="urn:schemas-microsoft-com:datatypes"><Description dt:dt="string">E-Prime Primary Realtime Clock</Description><StartTime><Timestamp dt:dt="int">0</Timestamp><DateUtc dt:dt="string">2021-06-10T08:16:31Z</DateUtc></StartTime><FrequencyChanges><FrequencyChange><Frequency dt:dt="r8">2699990000</Frequency><Timestamp dt:dt="r8">24190815268269</Timestamp><Current d…	좌우반구com(split BVF)_2-037-1	60.022	1.0.0.167	1	2082382707	Professional	2.0.10.242	2.0.10.353	06-10-2021	2021-06-10 오전 8:16:31	17:16:31	2.0.10.248	4	2	{/}	건적	건	적	14	1	4	NULL	NULL	NULL	NULL	NULL	NULL	KSY2	List1	NULL	NULL	NULL	NULL	NULL	NULL	NULL	NULL	NULL	0	{/}	0	4	45662	0	z	606
좌우반구com(split BVF)_2	37	1	<?xml version="1.0"?>\n<Clock xmlns:dt="urn:schemas-microsoft-com:datatypes"><Description dt:dt="string">E-Prime Primary Realtime Clock</Description><StartTime><Timestamp dt:dt="int">0</Timestamp><DateUtc dt:dt="string">2021-06-10T08:16:31Z</DateUtc></StartTime><FrequencyChanges><FrequencyChange><Frequency dt:dt="r8">2699990000</Frequency><Timestamp dt:dt="r8">24190815268269</Timestamp><Current d…	좌우반구com(split BVF)_2-037-1	60.022	1.0.0.167	1	2082382707	Professional	2.0.10.242	2.0.10.353	06-10-2021	2021-06-10 오전 8:16:31	17:16:31	2.0.10.248	3	2	{/}	검강	검	강	17	1	3	NULL	NULL	NULL	NULL	NULL	NULL	KSY	List1	0		1	-1	42729	184		0	0	1	{/}	0	4	42913	0	{/}	545
좌우반구com(split BVF)_2	37	1	<?xml version="1.0"?>\n<Clock xmlns:dt="urn:schemas-microsoft-com:datatypes"><Description dt:dt="string">E-Prime Primary Realtime Clock</Description><StartTime><Timestamp dt:dt="int">0</Timestamp><DateUtc dt:dt="string">2021-06-10T08:16:31Z</DateUtc></StartTime><FrequencyChanges><FrequencyChange><Frequency dt:dt="r8">2699990000</Frequency><Timestamp dt:dt="r8">24190815268269</Timestamp><Current d…	좌우반구com(split BVF)_2-037-1	60.022	1.0.0.167	1	2082382707	Professional	2.0.10.242	2.0.10.353	06-10-2021	2021-06-10 오전 8:16:31	17:16:31	2.0.10.248	305	1	z	검색	검	색	NULL	NULL	NULL	NULL	NULL	NULL	44	1	41	KSY3	List3	NULL	NULL	NULL	NULL	NULL	NULL	NULL	NULL	NULL	1	z	0	4	892059	0	z	406
좌우반구com(split BVF)_2	37	1	<?xml version="1.0"?>\n<Clock xmlns:dt="urn:schemas-microsoft-com:datatypes"><Description dt:dt="string">E-Prime Primary Realtime Clock</Description><StartTime><Timestamp dt:dt="int">0</Timestamp><DateUtc dt:dt="string">2021-06-10T08:16:31Z</DateUtc></StartTime><FrequencyChanges><FrequencyChange><Frequency dt:dt="r8">2699990000</Frequency><Timestamp dt:dt="r8">24190815268269</Timestamp><Current d…	좌우반구com(split BVF)_2-037-1	60.022	1.0.0.167	1	2082382707	Professional	2.0.10.242	2.0.10.353	06-10-2021	2021-06-10 오전 8:16:31	17:16:31	2.0.10.248	155	2	{/}	검죽	검	죽	NULL	NULL	NULL	93	1	23	NULL	NULL	NULL	KSY3	List2	NULL	NULL	NULL	NULL	NULL	NULL	NULL	NULL	NULL	1	{/}	0	3	457714	0	{/}	488
좌우반구com(split BVF)_2	37	1	<?xml version="1.0"?>\n<Clock xmlns:dt="urn:schemas-microsoft-com:datatypes"><Description dt:dt="string">E-Prime Primary Realtime Clock</Description><StartTime><Timestamp dt:dt="int">0</Timestamp><DateUtc dt:dt="string">2021-06-10T08:16:31Z</DateUtc></StartTime><FrequencyChanges><FrequencyChange><Frequency dt:dt="r8">2699990000</Frequency><Timestamp dt:dt="r8">24190815268269</Timestamp><Current d…	좌우반구com(split BVF)_2-037-1	60.022	1.0.0.167	1	2082382707	Professional	2.0.10.242	2.0.10.353	06-10-2021	2021-06-10 오전 8:16:31	17:16:31	2.0.10.248	168	2	{/}	검환	검	환	NULL	NULL	NULL	106	1	36	NULL	NULL	NULL	KSY2	List2	NULL	NULL	NULL	NULL	NULL	NULL	NULL	NULL	NULL	1	{/}	0	3	492618	0	{/}	511
좌우반구com(split BVF)_2	37	1	<?xml version="1.0"?>\n<Clock xmlns:dt="urn:schemas-microsoft-com:datatypes"><Description dt:dt="string">E-Prime Primary Realtime Clock</Description><StartTime><Timestamp dt:dt="int">0</Timestamp><DateUtc dt:dt="string">2021-06-10T08:16:31Z</DateUtc></StartTime><FrequencyChanges><FrequencyChange><Frequency dt:dt="r8">2699990000</Frequency><Timestamp dt:dt="r8">24190815268269</Timestamp><Current d…	좌우반구com(split BVF)_2-037-1	60.022	1.0.0.167	1	2082382707	Professional	2.0.10.242	2.0.10.353	06-10-2021	2021-06-10 오전 8:16:31	17:16:31	2.0.10.248	219	2	{/}	격례	격	례	NULL	NULL	NULL	26	1	87	NULL	NULL	NULL	KSY2	List2	NULL	NULL	NULL	NULL	NULL	NULL	NULL	NULL	NULL	0	{/}	0	3	629153	0	z	541
좌우반구com(split BVF)_2	37	1	<?xml version="1.0"?>\n<Clock xmlns:dt="urn:schemas-microsoft-com:datatypes"><Description dt:dt="string">E-Prime Primary Realtime Clock</Description><StartTime><Timestamp dt:dt="int">0</Timestamp><DateUtc dt:dt="string">2021-06-10T08:16:31Z</DateUtc></StartTime><FrequencyChanges><FrequencyChange><Frequency dt:dt="r8">2699990000</Frequency><Timestamp dt:dt="r8">24190815268269</Timestamp><Current d…	좌우반구com(split BVF)_2-037-1	60.022	1.0.0.167	1	2082382707	Professional	2.0.10.242	2.0.10.353	06-10-2021	2021-06-10 오전 8:16:31	17:16:31	2.0.10.248	350	1	z	결과	결	과	NULL	NULL	NULL	NULL	NULL	NULL	56	1	86	KSY3	List3	NULL	NULL	NULL	NULL	NULL	NULL	NULL	NULL	NULL	1	z	0	4	1011183	0	z	388
좌우반구com(split BVF)_2	37	1	<?xml version="1.0"?>\n<Clock xmlns:dt="urn:schemas-microsoft-com:datatypes"><Description dt:dt="string">E-Prime Primary Realtime Clock</Description><StartTime><Timestamp dt:dt="int">0</Timestamp><DateUtc dt:dt="string">2021-06-10T08:16:31Z</DateUtc></StartTime><FrequencyChanges><FrequencyChange><Frequency dt:dt="r8">2699990000</Frequency><Timestamp dt:dt="r8">24190815268269</Timestamp><Current d…	좌우반구com(split BVF)_2-037-1	60.022	1.0.0.167	1	2082382707	Professional	2.0.10.242	2.0.10.353	06-10-2021	2021-06-10 오전 8:16:31	17:16:31	2.0.10.248	272	1	z	결국	결	국	NULL	NULL	NULL	NULL	NULL	NULL	46	1	8	KSY3	List3	NULL	NULL	NULL	NULL	NULL	NULL	NULL	NULL	NULL	1	z	0	4	803374	0	z	359
좌우반구com(split BVF)_2	37	1	<?xml version="1.0"?>\n<Clock xmlns:dt="urn:schemas-microsoft-com:datatypes"><Description dt:dt="string">E-Prime Primary Realtime Clock</Description><StartTime><Timestamp dt:dt="int">0</Timestamp><DateUtc dt:dt="string">2021-06-10T08:16:31Z</DateUtc></StartTime><FrequencyChanges><FrequencyChange><Frequency dt:dt="r8">2699990000</Frequency><Timestamp dt:dt="r8">24190815268269</Timestamp><Current d…	좌우반구com(split BVF)_2-037-1	60.022	1.0.0.167	1	2082382707	Professional	2.0.10.242	2.0.10.353	06-10-2021	2021-06-10 오전 8:16:31	17:16:31	2.0.10.248	160	1	z	결정	결	정	NULL	NULL	NULL	39	1	28	NULL	NULL	NULL	KSY3	List2	NULL	NULL	NULL	NULL	NULL	NULL	NULL	NULL	NULL	1	z	0	3	471026	0	z	543
좌우반구com(split BVF)_2	37	1	<?xml version="1.0"?>\n<Clock xmlns:dt="urn:schemas-microsoft-com:datatypes"><Description dt:dt="string">E-Prime Primary Realtime Clock</Description><StartTime><Timestamp dt:dt="int">0</Timestamp><DateUtc dt:dt="string">2021-06-10T08:16:31Z</DateUtc></StartTime><FrequencyChanges><FrequencyChange><Frequency dt:dt="r8">2699990000</Frequency><Timestamp dt:dt="r8">24190815268269</Timestamp><Current d…	좌우반구com(split BVF)_2-037-1	60.022	1.0.0.167	1	2082382707	Professional	2.0.10.242	2.0.10.353	06-10-2021	2021-06-10 오전 8:16:31	17:16:31	2.0.10.248	212	2	{/}	결지	결	지	NULL	NULL	NULL	121	1	80	NULL	NULL	NULL	KSY3	List2	NULL	NULL	NULL	NULL	NULL	NULL	NULL	NULL	NULL	0	{/}	0	3	610343	0	z	551
좌우반구com(split BVF)_2	37	1	<?xml version="1.0"?>\n<Clock xmlns:dt="urn:schemas-microsoft-com:datatypes"><Description dt:dt="string">E-Prime Primary Realtime Clock</Description><StartTime><Timestamp dt:dt="int">0</Timestamp><DateUtc dt:dt="string">2021-06-10T08:16:31Z</DateUtc></StartTime><FrequencyChanges><FrequencyChange><Frequency dt:dt="r8">2699990000</Frequency><Timestamp dt:dt="r8">24190815268269</Timestamp><Current d…	좌우반구com(split BVF)_2-037-1	60.022	1.0.0.167	1	2082382707	Professional	2.0.10.242	2.0.10.353	06-10-2021	2021-06-10 오전 8:16:31	17:16:31	2.0.10.248	90	2	{/}	결협	결	협	81	1	90	NULL	NULL	NULL	NULL	NULL	NULL	KSY2	List1	NULL	NULL	NULL	NULL	NULL	NULL	NULL	NULL	NULL	0	{/}	1	3	270914	0	z	603
좌우반구com(split BVF)_2	37	1	<?xml version="1.0"?>\n<Clock xmlns:dt="urn:schemas-microsoft-com:datatypes"><Description dt:dt="string">E-Prime Primary Realtime Clock</Description><StartTime><Timestamp dt:dt="int">0</Timestamp><DateUtc dt:dt="string">2021-06-10T08:16:31Z</DateUtc></StartTime><FrequencyChanges><FrequencyChange><Frequency dt:dt="r8">2699990000</Frequency><Timestamp dt:dt="r8">24190815268269</Timestamp><Current d…	좌우반구com(split BVF)_2-037-1	60.022	1.0.0.167	1	2082382707	Professional	2.0.10.242	2.0.10.353	06-10-2021	2021-06-10 오전 8:16:31	17:16:31	2.0.10.248	249	1	z	경비	경	비	NULL	NULL	NULL	123	1	117	NULL	NULL	NULL	KSY3	List2	NULL	NULL	NULL	NULL	NULL	NULL	NULL	NULL	NULL	1	z	0	3	708891	0	z	345
좌우반구com(split BVF)_2	37	1	<?xml version="1.0"?>\n<Clock xmlns:dt="urn:schemas-microsoft-com:datatypes"><Description dt:dt="string">E-Prime Primary Realtime Clock</Description><StartTime><Timestamp dt:dt="int">0</Timestamp><DateUtc dt:dt="string">2021-06-10T08:16:31Z</DateUtc></StartTime><FrequencyChanges><FrequencyChange><Frequency dt:dt="r8">2699990000</Frequency><Timestamp dt:dt="r8">24190815268269</Timestamp><Current d…	좌우반구com(split BVF)_2-037-1	60.022	1.0.0.167	1	2082382707	Professional	2.0.10.242	2.0.10.353	06-10-2021	2021-06-10 오전 8:16:31	17:16:31	2.0.10.248	116	1	z	경험	경	험	122	1	116	NULL	NULL	NULL	NULL	NULL	NULL	KSY3	List1	NULL	NULL	NULL	NULL	NULL	NULL	NULL	NULL	NULL	1	z	0	3	340756	0	z	416
좌우반구com(split BVF)_2	37	1	<?xml version="1.0"?>\n<Clock xmlns:dt="urn:schemas-microsoft-com:datatypes"><Description dt:dt="string">E-Prime Primary Realtime Clock</Description><StartTime><Timestamp dt:dt="int">0</Timestamp><DateUtc dt:dt="string">2021-06-10T08:16:31Z</DateUtc></StartTime><FrequencyChanges><FrequencyChange><Frequency dt:dt="r8">2699990000</Frequency><Timestamp dt:dt="r8">24190815268269</Timestamp><Current d…	좌우반구com(split BVF)_2-037-1	60.022	1.0.0.167	1	2082382707	Professional	2.0.10.242	2.0.10.353	06-10-2021	2021-06-10 오전 8:16:31	17:16:31	2.0.10.248	126	1	z	경호	경	호	39	1	126	NULL	NULL	NULL	NULL	NULL	NULL	KSY3	List1	NULL	NULL	NULL	NULL	NULL	NULL	NULL	NULL	NULL	1	z	0	4	367047	0	z	456
좌우반구com(split BVF)_2	37	1	<?xml version="1.0"?>\n<Clock xmlns:dt="urn:schemas-microsoft-com:datatypes"><Description dt:dt="string">E-Prime Primary Realtime Clock</Description><StartTime><Timestamp dt:dt="int">0</Timestamp><DateUtc dt:dt="string">2021-06-10T08:16:31Z</DateUtc></StartTime><FrequencyChanges><FrequencyChange><Frequency dt:dt="r8">2699990000</Frequency><Timestamp dt:dt="r8">24190815268269</Timestamp><Current d…	좌우반구com(split BVF)_2-037-1	60.022	1.0.0.167	1	2082382707	Professional	2.0.10.242	2.0.10.353	06-10-2021	2021-06-10 오전 8:16:31	17:16:31	2.0.10.248	27	1	z	계기	계	기	4	1	27	NULL	NULL	NULL	NULL	NULL	NULL	KSY3	List1	NULL	NULL	NULL	NULL	NULL	NULL	NULL	NULL	NULL	0	z	0	3	106040	0	{/}	504
좌우반구com(split BVF)_2	37	1	<?xml version="1.0"?>\n<Clock xmlns:dt="urn:schemas-microsoft-com:datatypes"><Description dt:dt="string">E-Prime Primary Realtime Clock</Description><StartTime><Timestamp dt:dt="int">0</Timestamp><DateUtc dt:dt="string">2021-06-10T08:16:31Z</DateUtc></StartTime><FrequencyChanges><FrequencyChange><Frequency dt:dt="r8">2699990000</Frequency><Timestamp dt:dt="r8">24190815268269</Timestamp><Current d…	좌우반구com(split BVF)_2-037-1	60.022	1.0.0.167	1	2082382707	Professional	2.0.10.242	2.0.10.353	06-10-2021	2021-06-10 오전 8:16:31	17:16:31	2.0.10.248	161	2	{/}	계님	계	님	NULL	NULL	NULL	3	1	29	NULL	NULL	NULL	KSY	List2	0		0	-1	473592	183		0	0	1	{/}	0	3	473775	0	{/}	396
좌우반구com(split BVF)_2	37	1	<?xml version="1.0"?>\n<Clock xmlns:dt="urn:schemas-microsoft-com:datatypes"><Description dt:dt="string">E-Prime Primary Realtime Clock</Description><StartTime><Timestamp dt:dt="int">0</Timestamp><DateUtc dt:dt="string">2021-06-10T08:16:31Z</DateUtc></StartTime><FrequencyChanges><FrequencyChange><Frequency dt:dt="r8">2699990000</Frequency><Timestamp dt:dt="r8">24190815268269</Timestamp><Current d…	좌우반구com(split BVF)_2-037-1	60.022	1.0.0.167	1	2082382707	Professional	2.0.10.242	2.0.10.353	06-10-2021	2021-06-10 오전 8:16:31	17:16:31	2.0.10.248	309	2	{/}	계락	계	락	NULL	NULL	NULL	NULL	NULL	NULL	70	1	45	KSY3	List3	NULL	NULL	NULL	NULL	NULL	NULL	NULL	NULL	NULL	1	{/}	0	3	902605	0	{/}	432
좌우반구com(split BVF)_2	37	1	<?xml version="1.0"?>\n<Clock xmlns:dt="urn:schemas-microsoft-com:datatypes"><Description dt:dt="string">E-Prime Primary Realtime Clock</Description><StartTime><Timestamp dt:dt="int">0</Timestamp><DateUtc dt:dt="string">2021-06-10T08:16:31Z</DateUtc></StartTime><FrequencyChanges><FrequencyChange><Frequency dt:dt="r8">2699990000</Frequency><Timestamp dt:dt="r8">24190815268269</Timestamp><Current d…	좌우반구com(split BVF)_2-037-1	60.022	1.0.0.167	1	2082382707	Professional	2.0.10.242	2.0.10.353	06-10-2021	2021-06-10 오전 8:16:31	17:16:31	2.0.10.248	59	1	z	계수	계	수	28	1	59	NULL	NULL	NULL	NULL	NULL	NULL	KSY3	List1	NULL	NULL	NULL	NULL	NULL	NULL	NULL	NULL	NULL	1	z	0	3	189410	0	z	469
좌우반구com(split BVF)_2	37	1	<?xml version="1.0"?>\n<Clock xmlns:dt="urn:schemas-microsoft-com:datatypes"><Description dt:dt="string">E-Prime Primary Realtime Clock</Description><StartTime><Timestamp dt:dt="int">0</Timestamp><DateUtc dt:dt="string">2021-06-10T08:16:31Z</DateUtc></StartTime><FrequencyChanges><FrequencyChange><Frequency dt:dt="r8">2699990000</Frequency><Timestamp dt:dt="r8">24190815268269</Timestamp><Current d…	좌우반구com(split BVF)_2-037-1	60.022	1.0.0.167	1	2082382707	Professional	2.0.10.242	2.0.10.353	06-10-2021	2021-06-10 오전 8:16:31	17:16:31	2.0.10.248	102	2	{/}	계여	계	여	24	1	102	NULL	NULL	NULL	NULL	NULL	NULL	KSY3	List1	NULL	NULL	NULL	NULL	NULL	NULL	NULL	NULL	NULL	0	{/}	0	3	303303	0	z	511
좌우반구com(split BVF)_2	37	1	<?xml version="1.0"?>\n<Clock xmlns:dt="urn:schemas-microsoft-com:datatypes"><Description dt:dt="string">E-Prime Primary Realtime Clock</Description><StartTime><Timestamp dt:dt="int">0</Timestamp><DateUtc dt:dt="string">2021-06-10T08:16:31Z</DateUtc></StartTime><FrequencyChanges><FrequencyChange><Frequency dt:dt="r8">2699990000</Frequency><Timestamp dt:dt="r8">24190815268269</Timestamp><Current d…	좌우반구com(split BVF)_2-037-1	60.022	1.0.0.167	1	2082382707	Professional	2.0.10.242	2.0.10.353	06-10-2021	2021-06-10 오전 8:16:31	17:16:31	2.0.10.248	206	2	{/}	고률	고	률	NULL	NULL	NULL	111	1	74	NULL	NULL	NULL	KSY2	List2	NULL	NULL	NULL	NULL	NULL	NULL	NULL	NULL	NULL	0	{/}	0	3	594565	0	z	446
좌우반구com(split BVF)_2	37	1	<?xml version="1.0"?>\n<Clock xmlns:dt="urn:schemas-microsoft-com:datatypes"><Description dt:dt="string">E-Prime Primary Realtime Clock</Description><StartTime><Timestamp dt:dt="int">0</Timestamp><DateUtc dt:dt="string">2021-06-10T08:16:31Z</DateUtc></StartTime><FrequencyChanges><FrequencyChange><Frequency dt:dt="r8">2699990000</Frequency><Timestamp dt:dt="r8">24190815268269</Timestamp><Current d…	좌우반구com(split BVF)_2-037-1	60.022	1.0.0.167	1	2082382707	Professional	2.0.10.242	2.0.10.353	06-10-2021	2021-06-10 오전 8:16:31	17:16:31	2.0.10.248	357	2	{/}	고청	고	청	NULL	NULL	NULL	NULL	NULL	NULL	88	1	93	KSY	List3	0		1	-1	1030342	184		0	0	1	{/}	0	4	1030526	0	{/}	616
좌우반구com(split BVF)_2	37	1	<?xml version="1.0"?>\n<Clock xmlns:dt="urn:schemas-microsoft-com:datatypes"><Description dt:dt="string">E-Prime Primary Realtime Clock</Description><StartTime><Timestamp dt:dt="int">0</Timestamp><DateUtc dt:dt="string">2021-06-10T08:16:31Z</DateUtc></StartTime><FrequencyChanges><FrequencyChange><Frequency dt:dt="r8">2699990000</Frequency><Timestamp dt:dt="r8">24190815268269</Timestamp><Current d…	좌우반구com(split BVF)_2-037-1	60.022	1.0.0.167	1	2082382707	Professional	2.0.10.242	2.0.10.353	06-10-2021	2021-06-10 오전 8:16:31	17:16:31	2.0.10.248	165	1	z	공기	공	기	NULL	NULL	NULL	30	1	33	NULL	NULL	NULL	KSY3	List2	NULL	NULL	NULL	NULL	NULL	NULL	NULL	NULL	NULL	1	z	1	3	484821	0	z	452
좌우반구com(split BVF)_2	37	1	<?xml version="1.0"?>\n<Clock xmlns:dt="urn:schemas-microsoft-com:datatypes"><Description dt:dt="string">E-Prime Primary Realtime Clock</Description><StartTime><Timestamp dt:dt="int">0</Timestamp><DateUtc dt:dt="string">2021-06-10T08:16:31Z</DateUtc></StartTime><FrequencyChanges><FrequencyChange><Frequency dt:dt="r8">2699990000</Frequency><Timestamp dt:dt="r8">24190815268269</Timestamp><Current d…	좌우반구com(split BVF)_2-037-1	60.022	1.0.0.167	1	2082382707	Professional	2.0.10.242	2.0.10.353	06-10-2021	2021-06-10 오전 8:16:31	17:16:31	2.0.10.248	98	1	z	공백	공	백	121	1	98	NULL	NULL	NULL	NULL	NULL	NULL	KSY3	List1	NULL	NULL	NULL	NULL	NULL	NULL	NULL	NULL	NULL	1	z	0	3	292590	0	z	638
좌우반구com(split BVF)_2	37	1	<?xml version="1.0"?>\n<Clock xmlns:dt="urn:schemas-microsoft-com:datatypes"><Description dt:dt="string">E-Prime Primary Realtime Clock</Description><StartTime><Timestamp dt:dt="int">0</Timestamp><DateUtc dt:dt="string">2021-06-10T08:16:31Z</DateUtc></StartTime><FrequencyChanges><FrequencyChange><Frequency dt:dt="r8">2699990000</Frequency><Timestamp dt:dt="r8">24190815268269</Timestamp><Current d…	좌우반구com(split BVF)_2-037-1	60.022	1.0.0.167	1	2082382707	Professional	2.0.10.242	2.0.10.353	06-10-2021	2021-06-10 오전 8:16:31	17:16:31	2.0.10.248	247	1	z	공포	공	포	NULL	NULL	NULL	38	1	115	NULL	NULL	NULL	KSY3	List2	NULL	NULL	NULL	NULL	NULL	NULL	NULL	NULL	NULL	1	z	0	3	703693	0	z	392
좌우반구com(split BVF)_2	37	1	<?xml version="1.0"?>\n<Clock xmlns:dt="urn:schemas-microsoft-com:datatypes"><Description dt:dt="string">E-Prime Primary Realtime Clock</Description><StartTime><Timestamp dt:dt="int">0</Timestamp><DateUtc dt:dt="string">2021-06-10T08:16:31Z</DateUtc></StartTime><FrequencyChanges><FrequencyChange><Frequency dt:dt="r8">2699990000</Frequency><Timestamp dt:dt="r8">24190815268269</Timestamp><Current d…	좌우반구com(split BVF)_2-037-1	60.022	1.0.0.167	1	2082382707	Professional	2.0.10.242	2.0.10.353	06-10-2021	2021-06-10 오전 8:16:31	17:16:31	2.0.10.248	366	2	{/}	과법	과	법	NULL	NULL	NULL	NULL	NULL	NULL	38	1	102	KSY2	List3	NULL	NULL	NULL	NULL	NULL	NULL	NULL	NULL	NULL	0	{/}	0	3	1054617	0	z	704
좌우반구com(split BVF)_2	37	1	<?xml version="1.0"?>\n<Clock xmlns:dt="urn:schemas-microsoft-com:datatypes"><Description dt:dt="string">E-Prime Primary Realtime Clock</Description><StartTime><Timestamp dt:dt="int">0</Timestamp><DateUtc dt:dt="string">2021-06-10T08:16:31Z</DateUtc></StartTime><FrequencyChanges><FrequencyChange><Frequency dt:dt="r8">2699990000</Frequency><Timestamp dt:dt="r8">24190815268269</Timestamp><Current d…	좌우반구com(split BVF)_2-037-1	60.022	1.0.0.167	1	2082382707	Professional	2.0.10.242	2.0.10.353	06-10-2021	2021-06-10 오전 8:16:31	17:16:31	2.0.10.248	81	1	z	과정	과	정	8	1	81	NULL	NULL	NULL	NULL	NULL	NULL	KSY3	List1	NULL	NULL	NULL	NULL	NULL	NULL	NULL	NULL	NULL	1	z	0	3	246673	0	z	460
좌우반구com(split BVF)_2	37	1	<?xml version="1.0"?>\n<Clock xmlns:dt="urn:schemas-microsoft-com:datatypes"><Description dt:dt="string">E-Prime Primary Realtime Clock</Description><StartTime><Timestamp dt:dt="int">0</Timestamp><DateUtc dt:dt="string">2021-06-10T08:16:31Z</DateUtc></StartTime><FrequencyChanges><FrequencyChange><Frequency dt:dt="r8">2699990000</Frequency><Timestamp dt:dt="r8">24190815268269</Timestamp><Current d…	좌우반구com(split BVF)_2-037-1	60.022	1.0.0.167	1	2082382707	Professional	2.0.10.242	2.0.10.353	06-10-2021	2021-06-10 오전 8:16:31	17:16:31	2.0.10.248	281	1	z	관계	관	계	NULL	NULL	NULL	NULL	NULL	NULL	99	1	17	KSY3	List3	NULL	NULL	NULL	NULL	NULL	NULL	NULL	NULL	NULL	1	z	0	3	827032	0	z	482
좌우반구com(split BVF)_2	37	1	<?xml version="1.0"?>\n<Clock xmlns:dt="urn:schemas-microsoft-com:datatypes"><Description dt:dt="string">E-Prime Primary Realtime Clock</Description><StartTime><Timestamp dt:dt="int">0</Timestamp><DateUtc dt:dt="string">2021-06-10T08:16:31Z</DateUtc></StartTime><FrequencyChanges><FrequencyChange><Frequency dt:dt="r8">2699990000</Frequency><Timestamp dt:dt="r8">24190815268269</Timestamp><Current d…	좌우반구com(split BVF)_2-037-1	60.022	1.0.0.167	1	2082382707	Professional	2.0.10.242	2.0.10.353	06-10-2021	2021-06-10 오전 8:16:31	17:16:31	2.0.10.248	191	1	z	관측	관	측	NULL	NULL	NULL	55	1	59	NULL	NULL	NULL	KSY3	List2	NULL	NULL	NULL	NULL	NULL	NULL	NULL	NULL	NULL	1	z	0	3	554313	0	z	527
좌우반구com(split BVF)_2	37	1	<?xml version="1.0"?>\n<Clock xmlns:dt="urn:schemas-microsoft-com:datatypes"><Description dt:dt="string">E-Prime Primary Realtime Clock</Description><StartTime><Timestamp dt:dt="int">0</Timestamp><DateUtc dt:dt="string">2021-06-10T08:16:31Z</DateUtc></StartTime><FrequencyChanges><FrequencyChange><Frequency dt:dt="r8">2699990000</Frequency><Timestamp dt:dt="r8">24190815268269</Timestamp><Current d…	좌우반구com(split BVF)_2-037-1	60.022	1.0.0.167	1	2082382707	Professional	2.0.10.242	2.0.10.353	06-10-2021	2021-06-10 오전 8:16:31	17:16:31	2.0.10.248	264	1	z	광장	광	장	NULL	NULL	NULL	62	1	132	NULL	NULL	NULL	KSY3	List2	NULL	NULL	NULL	NULL	NULL	NULL	NULL	NULL	NULL	0	z	0	4	748977	0	{/}	628
좌우반구com(split BVF)_2	37	1	<?xml version="1.0"?>\n<Clock xmlns:dt="urn:schemas-microsoft-com:datatypes"><Description dt:dt="string">E-Prime Primary Realtime Clock</Description><StartTime><Timestamp dt:dt="int">0</Timestamp><DateUtc dt:dt="string">2021-06-10T08:16:31Z</DateUtc></StartTime><FrequencyChanges><FrequencyChange><Frequency dt:dt="r8">2699990000</Frequency><Timestamp dt:dt="r8">24190815268269</Timestamp><Current d…	좌우반구com(split BVF)_2-037-1	60.022	1.0.0.167	1	2082382707	Professional	2.0.10.242	2.0.10.353	06-10-2021	2021-06-10 오전 8:16:31	17:16:31	2.0.10.248	107	2	{/}	교느	교	느	23	1	107	NULL	NULL	NULL	NULL	NULL	NULL	KSY2	List1	NULL	NULL	NULL	NULL	NULL	NULL	NULL	NULL	NULL	1	{/}	0	3	316465	0	{/}	573
좌우반구com(split BVF)_2	37	1	<?xml version="1.0"?>\n<Clock xmlns:dt="urn:schemas-microsoft-com:datatypes"><Description dt:dt="string">E-Prime Primary Realtime Clock</Description><StartTime><Timestamp dt:dt="int">0</Timestamp><DateUtc dt:dt="string">2021-06-10T08:16:31Z</DateUtc></StartTime><FrequencyChanges><FrequencyChange><Frequency dt:dt="r8">2699990000</Frequency><Timestamp dt:dt="r8">24190815268269</Timestamp><Current d…	좌우반구com(split BVF)_2-037-1	60.022	1.0.0.167	1	2082382707	Professional	2.0.10.242	2.0.10.353	06-10-2021	2021-06-10 오전 8:16:31	17:16:31	2.0.10.248	127	2	{/}	교휘	교	휘	104	1	127	NULL	NULL	NULL	NULL	NULL	NULL	KSY3	List1	NULL	NULL	NULL	NULL	NULL	NULL	NULL	NULL	NULL	1	{/}	1	3	369712	0	{/}	534
좌우반구com(split BVF)_2	37	1	<?xml version="1.0"?>\n<Clock xmlns:dt="urn:schemas-microsoft-com:datatypes"><Description dt:dt="string">E-Prime Primary Realtime Clock</Description><StartTime><Timestamp dt:dt="int">0</Timestamp><DateUtc dt:dt="string">2021-06-10T08:16:31Z</DateUtc></StartTime><FrequencyChanges><FrequencyChange><Frequency dt:dt="r8">2699990000</Frequency><Timestamp dt:dt="r8">24190815268269</Timestamp><Current d…	좌우반구com(split BVF)_2-037-1	60.022	1.0.0.167	1	2082382707	Professional	2.0.10.242	2.0.10.353	06-10-2021	2021-06-10 오전 8:16:31	17:16:31	2.0.10.248	250	1	z	구조	구	조	NULL	NULL	NULL	1	1	118	NULL	NULL	NULL	KSY3	List2	NULL	NULL	NULL	NULL	NULL	NULL	NULL	NULL	NULL	1	z	0	3	711440	0	z	452
좌우반구com(split BVF)_2	37	1	<?xml version="1.0"?>\n<Clock xmlns:dt="urn:schemas-microsoft-com:datatypes"><Description dt:dt="string">E-Prime Primary Realtime Clock</Description><StartTime><Timestamp dt:dt="int">0</Timestamp><DateUtc dt:dt="string">2021-06-10T08:16:31Z</DateUtc></StartTime><FrequencyChanges><FrequencyChange><Frequency dt:dt="r8">2699990000</Frequency><Timestamp dt:dt="r8">24190815268269</Timestamp><Current d…	좌우반구com(split BVF)_2-037-1	60.022	1.0.0.167	1	2082382707	Professional	2.0.10.242	2.0.10.353	06-10-2021	2021-06-10 오전 8:16:31	17:16:31	2.0.10.248	323	2	{/}	국득	국	득	NULL	NULL	NULL	NULL	NULL	NULL	31	1	59	KSY2	List3	NULL	NULL	NULL	NULL	NULL	NULL	NULL	NULL	NULL	1	{/}	0	3	939675	0	{/}	447
좌우반구com(split BVF)_2	37	1	<?xml version="1.0"?>\n<Clock xmlns:dt="urn:schemas-microsoft-com:datatypes"><Description dt:dt="string">E-Prime Primary Realtime Clock</Description><StartTime><Timestamp dt:dt="int">0</Timestamp><DateUtc dt:dt="string">2021-06-10T08:16:31Z</DateUtc></StartTime><FrequencyChanges><FrequencyChange><Frequency dt:dt="r8">2699990000</Frequency><Timestamp dt:dt="r8">24190815268269</Timestamp><Current d…	좌우반구com(split BVF)_2-037-1	60.022	1.0.0.167	1	2082382707	Professional	2.0.10.242	2.0.10.353	06-10-2021	2021-06-10 오전 8:16:31	17:16:31	2.0.10.248	308	2	{/}	국반	국	반	NULL	NULL	NULL	NULL	NULL	NULL	100	1	44	KSY3	List3	NULL	NULL	NULL	NULL	NULL	NULL	NULL	NULL	NULL	1	{/}	0	4	899823	0	{/}	582
좌우반구com(split BVF)_2	37	1	<?xml version="1.0"?>\n<Clock xmlns:dt="urn:schemas-microsoft-com:datatypes"><Description dt:dt="string">E-Prime Primary Realtime Clock</Description><StartTime><Timestamp dt:dt="int">0</Timestamp><DateUtc dt:dt="string">2021-06-10T08:16:31Z</DateUtc></StartTime><FrequencyChanges><FrequencyChange><Frequency dt:dt="r8">2699990000</Frequency><Timestamp dt:dt="r8">24190815268269</Timestamp><Current d…	좌우반구com(split BVF)_2-037-1	60.022	1.0.0.167	1	2082382707	Professional	2.0.10.242	2.0.10.353	06-10-2021	2021-06-10 오전 8:16:31	17:16:31	2.0.10.248	163	1	z	군청	군	청	NULL	NULL	NULL	15	1	31	NULL	NULL	NULL	KSY3	List2	NULL	NULL	NULL	NULL	NULL	NULL	NULL	NULL	NULL	0	z	1	3	479123	0	{/}	552
좌우반구com(split BVF)_2	37	1	<?xml version="1.0"?>\n<Clock xmlns:dt="urn:schemas-microsoft-com:datatypes"><Description dt:dt="string">E-Prime Primary Realtime Clock</Description><StartTime><Timestamp dt:dt="int">0</Timestamp><DateUtc dt:dt="string">2021-06-10T08:16:31Z</DateUtc></StartTime><FrequencyChanges><FrequencyChange><Frequency dt:dt="r8">2699990000</Frequency><Timestamp dt:dt="r8">24190815268269</Timestamp><Current d…	좌우반구com(split BVF)_2-037-1	60.022	1.0.0.167	1	2082382707	Professional	2.0.10.242	2.0.10.353	06-10-2021	2021-06-10 오전 8:16:31	17:16:31	2.0.10.248	319	1	z	궤도	궤	도	NULL	NULL	NULL	NULL	NULL	NULL	125	1	55	KSY3	List3	NULL	NULL	NULL	NULL	NULL	NULL	NULL	NULL	NULL	1	z	0	4	929329	0	z	520
좌우반구com(split BVF)_2	37	1	<?xml version="1.0"?>\n<Clock xmlns:dt="urn:schemas-microsoft-com:datatypes"><Description dt:dt="string">E-Prime Primary Realtime Clock</Description><StartTime><Timestamp dt:dt="int">0</Timestamp><DateUtc dt:dt="string">2021-06-10T08:16:31Z</DateUtc></StartTime><FrequencyChanges><FrequencyChange><Frequency dt:dt="r8">2699990000</Frequency><Timestamp dt:dt="r8">24190815268269</Timestamp><Current d…	좌우반구com(split BVF)_2-037-1	60.022	1.0.0.167	1	2082382707	Professional	2.0.10.242	2.0.10.353	06-10-2021	2021-06-10 오전 8:16:31	17:16:31	2.0.10.248	176	2	{/}	궤희	궤	희	NULL	NULL	NULL	82	1	44	NULL	NULL	NULL	KSY	List2	0		0	0	513528	183		0	0	1	{/}	0	3	513711	0	{/}	361
좌우반구com(split BVF)_2	37	1	<?xml version="1.0"?>\n<Clock xmlns:dt="urn:schemas-microsoft-com:datatypes"><Description dt:dt="string">E-Prime Primary Realtime Clock</Description><StartTime><Timestamp dt:dt="int">0</Timestamp><DateUtc dt:dt="string">2021-06-10T08:16:31Z</DateUtc></StartTime><FrequencyChanges><FrequencyChange><Frequency dt:dt="r8">2699990000</Frequency><Timestamp dt:dt="r8">24190815268269</Timestamp><Current d…	좌우반구com(split BVF)_2-037-1	60.022	1.0.0.167	1	2082382707	Professional	2.0.10.242	2.0.10.353	06-10-2021	2021-06-10 오전 8:16:31	17:16:31	2.0.10.248	378	1	z	그림	그	림	NULL	NULL	NULL	NULL	NULL	NULL	92	1	114	KSY3	List3	NULL	NULL	NULL	NULL	NULL	NULL	NULL	NULL	NULL	1	z	1	3	1087072	0	z	413
좌우반구com(split BVF)_2	37	1	<?xml version="1.0"?>\n<Clock xmlns:dt="urn:schemas-microsoft-com:datatypes"><Description dt:dt="string">E-Prime Primary Realtime Clock</Description><StartTime><Timestamp dt:dt="int">0</Timestamp><DateUtc dt:dt="string">2021-06-10T08:16:31Z</DateUtc></StartTime><FrequencyChanges><FrequencyChange><Frequency dt:dt="r8">2699990000</Frequency><Timestamp dt:dt="r8">24190815268269</Timestamp><Current d…	좌우반구com(split BVF)_2-037-1	60.022	1.0.0.167	1	2082382707	Professional	2.0.10.242	2.0.10.353	06-10-2021	2021-06-10 오전 8:16:31	17:16:31	2.0.10.248	271	2	{/}	그법	그	법	NULL	NULL	NULL	NULL	NULL	NULL	41	1	7	KSY	List3	0		0	-1	800608	183		0	0	1	{/}	1	3	800791	0	{/}	375
좌우반구com(split BVF)_2	37	1	<?xml version="1.0"?>\n<Clock xmlns:dt="urn:schemas-microsoft-com:datatypes"><Description dt:dt="string">E-Prime Primary Realtime Clock</Description><StartTime><Timestamp dt:dt="int">0</Timestamp><DateUtc dt:dt="string">2021-06-10T08:16:31Z</DateUtc></StartTime><FrequencyChanges><FrequencyChange><Frequency dt:dt="r8">2699990000</Frequency><Timestamp dt:dt="r8">24190815268269</Timestamp><Current d…	좌우반구com(split BVF)_2-037-1	60.022	1.0.0.167	1	2082382707	Professional	2.0.10.242	2.0.10.353	06-10-2021	2021-06-10 오전 8:16:31	17:16:31	2.0.10.248	233	2	{/}	그소	그	소	NULL	NULL	NULL	108	1	101	NULL	NULL	NULL	KSY	List2	0		0	-1	665956	184		0	0	1	{/}	0	4	666140	0	{/}	416
좌우반구com(split BVF)_2	37	1	<?xml version="1.0"?>\n<Clock xmlns:dt="urn:schemas-microsoft-com:datatypes"><Description dt:dt="string">E-Prime Primary Realtime Clock</Description><StartTime><Timestamp dt:dt="int">0</Timestamp><DateUtc dt:dt="string">2021-06-10T08:16:31Z</DateUtc></StartTime><FrequencyChanges><FrequencyChange><Frequency dt:dt="r8">2699990000</Frequency><Timestamp dt:dt="r8">24190815268269</Timestamp><Current d…	좌우반구com(split BVF)_2-037-1	60.022	1.0.0.167	1	2082382707	Professional	2.0.10.242	2.0.10.353	06-10-2021	2021-06-10 오전 8:16:31	17:16:31	2.0.10.248	1	2	{/}	그종	그	종	118	1	1	NULL	NULL	NULL	NULL	NULL	NULL	KSY3	List1	NULL	NULL	NULL	NULL	NULL	NULL	NULL	NULL	NULL	1	{/}	0	4	37615	0	{/}	491
좌우반구com(split BVF)_2	37	1	<?xml version="1.0"?>\n<Clock xmlns:dt="urn:schemas-microsoft-com:datatypes"><Description dt:dt="string">E-Prime Primary Realtime Clock</Description><StartTime><Timestamp dt:dt="int">0</Timestamp><DateUtc dt:dt="string">2021-06-10T08:16:31Z</DateUtc></StartTime><FrequencyChanges><FrequencyChange><Frequency dt:dt="r8">2699990000</Frequency><Timestamp dt:dt="r8">24190815268269</Timestamp><Current d…	좌우반구com(split BVF)_2-037-1	60.022	1.0.0.167	1	2082382707	Professional	2.0.10.242	2.0.10.353	06-10-2021	2021-06-10 오전 8:16:31	17:16:31	2.0.10.248	211	1	z	급여	급	여	NULL	NULL	NULL	98	1	79	NULL	NULL	NULL	KSY3	List2	NULL	NULL	NULL	NULL	NULL	NULL	NULL	NULL	NULL	0	z	1	3	607710	0	{/}	432
좌우반구com(split BVF)_2	37	1	<?xml version="1.0"?>\n<Clock xmlns:dt="urn:schemas-microsoft-com:datatypes"><Description dt:dt="string">E-Prime Primary Realtime Clock</Description><StartTime><Timestamp dt:dt="int">0</Timestamp><DateUtc dt:dt="string">2021-06-10T08:16:31Z</DateUtc></StartTime><FrequencyChanges><FrequencyChange><Frequency dt:dt="r8">2699990000</Frequency><Timestamp dt:dt="r8">24190815268269</Timestamp><Current d…	좌우반구com(split BVF)_2-037-1	60.022	1.0.0.167	1	2082382707	Professional	2.0.10.242	2.0.10.353	06-10-2021	2021-06-10 오전 8:16:31	17:16:31	2.0.10.248	225	1	z	기록	기	록	NULL	NULL	NULL	67	1	93	NULL	NULL	NULL	KSY3	List2	NULL	NULL	NULL	NULL	NULL	NULL	NULL	NULL	NULL	1	z	1	3	645130	0	z	484
좌우반구com(split BVF)_2	37	1	<?xml version="1.0"?>\n<Clock xmlns:dt="urn:schemas-microsoft-com:datatypes"><Description dt:dt="string">E-Prime Primary Realtime Clock</Description><StartTime><Timestamp dt:dt="int">0</Timestamp><DateUtc dt:dt="string">2021-06-10T08:16:31Z</DateUtc></StartTime><FrequencyChanges><FrequencyChange><Frequency dt:dt="r8">2699990000</Frequency><Timestamp dt:dt="r8">24190815268269</Timestamp><Current d…	좌우반구com(split BVF)_2-037-1	60.022	1.0.0.167	1	2082382707	Professional	2.0.10.242	2.0.10.353	06-10-2021	2021-06-10 오전 8:16:31	17:16:31	2.0.10.248	340	1	z	기름	기	름	NULL	NULL	NULL	NULL	NULL	NULL	118	1	76	KSY3	List3	NULL	NULL	NULL	NULL	NULL	NULL	NULL	NULL	NULL	1	z	0	3	984892	0	z	405
좌우반구com(split BVF)_2	37	1	<?xml version="1.0"?>\n<Clock xmlns:dt="urn:schemas-microsoft-com:datatypes"><Description dt:dt="string">E-Prime Primary Realtime Clock</Description><StartTime><Timestamp dt:dt="int">0</Timestamp><DateUtc dt:dt="string">2021-06-10T08:16:31Z</DateUtc></StartTime><FrequencyChanges><FrequencyChange><Frequency dt:dt="r8">2699990000</Frequency><Timestamp dt:dt="r8">24190815268269</Timestamp><Current d…	좌우반구com(split BVF)_2-037-1	60.022	1.0.0.167	1	2082382707	Professional	2.0.10.242	2.0.10.353	06-10-2021	2021-06-10 오전 8:16:31	17:16:31	2.0.10.248	108	1	z	기술	기	술	63	1	108	NULL	NULL	NULL	NULL	NULL	NULL	KSY3	List1	NULL	NULL	NULL	NULL	NULL	NULL	NULL	NULL	NULL	0	z	1	3	319230	0	{/}	432
좌우반구com(split BVF)_2	37	1	<?xml version="1.0"?>\n<Clock xmlns:dt="urn:schemas-microsoft-com:datatypes"><Description dt:dt="string">E-Prime Primary Realtime Clock</Description><StartTime><Timestamp dt:dt="int">0</Timestamp><DateUtc dt:dt="string">2021-06-10T08:16:31Z</DateUtc></StartTime><FrequencyChanges><FrequencyChange><Frequency dt:dt="r8">2699990000</Frequency><Timestamp dt:dt="r8">24190815268269</Timestamp><Current d…	좌우반구com(split BVF)_2-037-1	60.022	1.0.0.167	1	2082382707	Professional	2.0.10.242	2.0.10.353	06-10-2021	2021-06-10 오전 8:16:31	17:16:31	2.0.10.248	387	1	z	기운	기	운	NULL	NULL	NULL	NULL	NULL	NULL	59	1	123	KSY3	List3	NULL	NULL	NULL	NULL	NULL	NULL	NULL	NULL	NULL	1	z	0	3	1111347	0	z	393
좌우반구com(split BVF)_2	37	1	<?xml version="1.0"?>\n<Clock xmlns:dt="urn:schemas-microsoft-com:datatypes"><Description dt:dt="string">E-Prime Primary Realtime Clock</Description><StartTime><Timestamp dt:dt="int">0</Timestamp><DateUtc dt:dt="string">2021-06-10T08:16:31Z</DateUtc></StartTime><FrequencyChanges><FrequencyChange><Frequency dt:dt="r8">2699990000</Frequency><Timestamp dt:dt="r8">24190815268269</Timestamp><Current d…	좌우반구com(split BVF)_2-037-1	60.022	1.0.0.167	1	2082382707	Professional	2.0.10.242	2.0.10.353	06-10-2021	2021-06-10 오전 8:16:31	17:16:31	2.0.10.248	10	1	z	기준	기	준	80	1	10	NULL	NULL	NULL	NULL	NULL	NULL	KSY3	List1	NULL	NULL	NULL	NULL	NULL	NULL	NULL	NULL	NULL	0	z	0	4	61573	0	{/}	434
좌우반구com(split BVF)_2	37	1	<?xml version="1.0"?>\n<Clock xmlns:dt="urn:schemas-microsoft-com:datatypes"><Description dt:dt="string">E-Prime Primary Realtime Clock</Description><StartTime><Timestamp dt:dt="int">0</Timestamp><DateUtc dt:dt="string">2021-06-10T08:16:31Z</DateUtc></StartTime><FrequencyChanges><FrequencyChange><Frequency dt:dt="r8">2699990000</Frequency><Timestamp dt:dt="r8">24190815268269</Timestamp><Current d…	좌우반구com(split BVF)_2-037-1	60.022	1.0.0.167	1	2082382707	Professional	2.0.10.242	2.0.10.353	06-10-2021	2021-06-10 오전 8:16:31	17:16:31	2.0.10.248	8	1	z	기차	기	차	6	1	8	NULL	NULL	NULL	NULL	NULL	NULL	KSY3	List1	NULL	NULL	NULL	NULL	NULL	NULL	NULL	NULL	NULL	1	z	0	3	56391	0	z	347
좌우반구com(split BVF)_2	37	1	<?xml version="1.0"?>\n<Clock xmlns:dt="urn:schemas-microsoft-com:datatypes"><Description dt:dt="string">E-Prime Primary Realtime Clock</Description><StartTime><Timestamp dt:dt="int">0</Timestamp><DateUtc dt:dt="string">2021-06-10T08:16:31Z</DateUtc></StartTime><FrequencyChanges><FrequencyChange><Frequency dt:dt="r8">2699990000</Frequency><Timestamp dt:dt="r8">24190815268269</Timestamp><Current d…	좌우반구com(split BVF)_2-037-1	60.022	1.0.0.167	1	2082382707	Professional	2.0.10.242	2.0.10.353	06-10-2021	2021-06-10 오전 8:16:31	17:16:31	2.0.10.248	46	1	z	기회	기	회	77	1	46	NULL	NULL	NULL	NULL	NULL	NULL	KSY3	List1	NULL	NULL	NULL	NULL	NULL	NULL	NULL	NULL	NULL	1	z	0	4	156106	0	z	394
좌우반구com(split BVF)_2	37	1	<?xml version="1.0"?>\n<Clock xmlns:dt="urn:schemas-microsoft-com:datatypes"><Description dt:dt="string">E-Prime Primary Realtime Clock</Description><StartTime><Timestamp dt:dt="int">0</Timestamp><DateUtc dt:dt="string">2021-06-10T08:16:31Z</DateUtc></StartTime><FrequencyChanges><FrequencyChange><Frequency dt:dt="r8">2699990000</Frequency><Timestamp dt:dt="r8">24190815268269</Timestamp><Current d…	좌우반구com(split BVF)_2-037-1	60.022	1.0.0.167	1	2082382707	Professional	2.0.10.242	2.0.10.353	06-10-2021	2021-06-10 오전 8:16:31	17:16:31	2.0.10.248	65	2	{/}	껍목	껍	목	115	1	65	NULL	NULL	NULL	NULL	NULL	NULL	KSY	List1	0		0	-1	204555	183		0	0	1	{/}	0	3	204738	0	{/}	423
좌우반구com(split BVF)_2	37	1	<?xml version="1.0"?>\n<Clock xmlns:dt="urn:schemas-microsoft-com:datatypes"><Description dt:dt="string">E-Prime Primary Realtime Clock</Description><StartTime><Timestamp dt:dt="int">0</Timestamp><DateUtc dt:dt="string">2021-06-10T08:16:31Z</DateUtc></StartTime><FrequencyChanges><FrequencyChange><Frequency dt:dt="r8">2699990000</Frequency><Timestamp dt:dt="r8">24190815268269</Timestamp><Current d…	좌우반구com(split BVF)_2-037-1	60.022	1.0.0.167	1	2082382707	Professional	2.0.10.242	2.0.10.353	06-10-2021	2021-06-10 오전 8:16:31	17:16:31	2.0.10.248	20	2	{/}	껍밀	껍	밀	102	1	20	NULL	NULL	NULL	NULL	NULL	NULL	KSY3	List1	NULL	NULL	NULL	NULL	NULL	NULL	NULL	NULL	NULL	1	{/}	0	3	88080	0	{/}	401
좌우반구com(split BVF)_2	37	1	<?xml version="1.0"?>\n<Clock xmlns:dt="urn:schemas-microsoft-com:datatypes"><Description dt:dt="string">E-Prime Primary Realtime Clock</Description><StartTime><Timestamp dt:dt="int">0</Timestamp><DateUtc dt:dt="string">2021-06-10T08:16:31Z</DateUtc></StartTime><FrequencyChanges><FrequencyChange><Frequency dt:dt="r8">2699990000</Frequency><Timestamp dt:dt="r8">24190815268269</Timestamp><Current d…	좌우반구com(split BVF)_2-037-1	60.022	1.0.0.167	1	2082382707	Professional	2.0.10.242	2.0.10.353	06-10-2021	2021-06-10 오전 8:16:31	17:16:31	2.0.10.248	162	1	z	껍질	껍	질	NULL	NULL	NULL	10	1	30	NULL	NULL	NULL	KSY3	List2	NULL	NULL	NULL	NULL	NULL	NULL	NULL	NULL	NULL	1	z	0	3	476374	0	z	555
좌우반구com(split BVF)_2	37	1	<?xml version="1.0"?>\n<Clock xmlns:dt="urn:schemas-microsoft-com:datatypes"><Description dt:dt="string">E-Prime Primary Realtime Clock</Description><StartTime><Timestamp dt:dt="int">0</Timestamp><DateUtc dt:dt="string">2021-06-10T08:16:31Z</DateUtc></StartTime><FrequencyChanges><FrequencyChange><Frequency dt:dt="r8">2699990000</Frequency><Timestamp dt:dt="r8">24190815268269</Timestamp><Current d…	좌우반구com(split BVF)_2-037-1	60.022	1.0.0.167	1	2082382707	Professional	2.0.10.242	2.0.10.353	06-10-2021	2021-06-10 오전 8:16:31	17:16:31	2.0.10.248	72	2	{/}	껍퇴	껍	퇴	53	1	72	NULL	NULL	NULL	NULL	NULL	NULL	KSY3	List1	NULL	NULL	NULL	NULL	NULL	NULL	NULL	NULL	NULL	1	{/}	0	3	223348	0	{/}	428
좌우반구com(split BVF)_2	37	1	<?xml version="1.0"?>\n<Clock xmlns:dt="urn:schemas-microsoft-com:datatypes"><Description dt:dt="string">E-Prime Primary Realtime Clock</Description><StartTime><Timestamp dt:dt="int">0</Timestamp><DateUtc dt:dt="string">2021-06-10T08:16:31Z</DateUtc></StartTime><FrequencyChanges><FrequencyChange><Frequency dt:dt="r8">2699990000</Frequency><Timestamp dt:dt="r8">24190815268269</Timestamp><Current d…	좌우반구com(split BVF)_2-037-1	60.022	1.0.0.167	1	2082382707	Professional	2.0.10.242	2.0.10.353	06-10-2021	2021-06-10 오전 8:16:31	17:16:31	2.0.10.248	329	2	{/}	나개	나	개	NULL	NULL	NULL	NULL	NULL	NULL	8	1	65	KSY2	List3	NULL	NULL	NULL	NULL	NULL	NULL	NULL	NULL	NULL	1	{/}	0	4	955453	0	{/}	723
좌우반구com(split BVF)_2	37	1	<?xml version="1.0"?>\n<Clock xmlns:dt="urn:schemas-microsoft-com:datatypes"><Description dt:dt="string">E-Prime Primary Realtime Clock</Description><StartTime><Timestamp dt:dt="int">0</Timestamp><DateUtc dt:dt="string">2021-06-10T08:16:31Z</DateUtc></StartTime><FrequencyChanges><FrequencyChange><Frequency dt:dt="r8">2699990000</Frequency><Timestamp dt:dt="r8">24190815268269</Timestamp><Current d…	좌우반구com(split BVF)_2-037-1	60.022	1.0.0.167	1	2082382707	Professional	2.0.10.242	2.0.10.353	06-10-2021	2021-06-10 오전 8:16:31	17:16:31	2.0.10.248	140	1	z	내일	내	일	NULL	NULL	NULL	49	1	8	NULL	NULL	NULL	KSY3	List2	NULL	NULL	NULL	NULL	NULL	NULL	NULL	NULL	NULL	1	z	0	4	418362	0	z	378
좌우반구com(split BVF)_2	37	1	<?xml version="1.0"?>\n<Clock xmlns:dt="urn:schemas-microsoft-com:datatypes"><Description dt:dt="string">E-Prime Primary Realtime Clock</Description><StartTime><Timestamp dt:dt="int">0</Timestamp><DateUtc dt:dt="string">2021-06-10T08:16:31Z</DateUtc></StartTime><FrequencyChanges><FrequencyChange><Frequency dt:dt="r8">2699990000</Frequency><Timestamp dt:dt="r8">24190815268269</Timestamp><Current d…	좌우반구com(split BVF)_2-037-1	60.022	1.0.0.167	1	2082382707	Professional	2.0.10.242	2.0.10.353	06-10-2021	2021-06-10 오전 8:16:31	17:16:31	2.0.10.248	256	2	{/}	내죽	내	죽	NULL	NULL	NULL	7	1	124	NULL	NULL	NULL	KSY	List2	0		0	0	727268	183		0	0	1	{/}	0	3	727451	0	{/}	489
좌우반구com(split BVF)_2	37	1	<?xml version="1.0"?>\n<Clock xmlns:dt="urn:schemas-microsoft-com:datatypes"><Description dt:dt="string">E-Prime Primary Realtime Clock</Description><StartTime><Timestamp dt:dt="int">0</Timestamp><DateUtc dt:dt="string">2021-06-10T08:16:31Z</DateUtc></StartTime><FrequencyChanges><FrequencyChange><Frequency dt:dt="r8">2699990000</Frequency><Timestamp dt:dt="r8">24190815268269</Timestamp><Current d…	좌우반구com(split BVF)_2-037-1	60.022	1.0.0.167	1	2082382707	Professional	2.0.10.242	2.0.10.353	06-10-2021	2021-06-10 오전 8:16:31	17:16:31	2.0.10.248	64	2	{/}	내표	내	표	86	1	64	NULL	NULL	NULL	NULL	NULL	NULL	KSY3	List1	NULL	NULL	NULL	NULL	NULL	NULL	NULL	NULL	NULL	1	{/}	0	3	202172	0	{/}	363
좌우반구com(split BVF)_2	37	1	<?xml version="1.0"?>\n<Clock xmlns:dt="urn:schemas-microsoft-com:datatypes"><Description dt:dt="string">E-Prime Primary Realtime Clock</Description><StartTime><Timestamp dt:dt="int">0</Timestamp><DateUtc dt:dt="string">2021-06-10T08:16:31Z</DateUtc></StartTime><FrequencyChanges><FrequencyChange><Frequency dt:dt="r8">2699990000</Frequency><Timestamp dt:dt="r8">24190815268269</Timestamp><Current d…	좌우반구com(split BVF)_2-037-1	60.022	1.0.0.167	1	2082382707	Professional	2.0.10.242	2.0.10.353	06-10-2021	2021-06-10 오전 8:16:31	17:16:31	2.0.10.248	177	2	{/}	념속	념	속	NULL	NULL	NULL	80	1	45	NULL	NULL	NULL	KSY2	List2	NULL	NULL	NULL	NULL	NULL	NULL	NULL	NULL	NULL	1	{/}	0	4	516277	0	{/}	352
좌우반구com(split BVF)_2	37	1	<?xml version="1.0"?>\n<Clock xmlns:dt="urn:schemas-microsoft-com:datatypes"><Description dt:dt="string">E-Prime Primary Realtime Clock</Description><StartTime><Timestamp dt:dt="int">0</Timestamp><DateUtc dt:dt="string">2021-06-10T08:16:31Z</DateUtc></StartTime><FrequencyChanges><FrequencyChange><Frequency dt:dt="r8">2699990000</Frequency><Timestamp dt:dt="r8">24190815268269</Timestamp><Current d…	좌우반구com(split BVF)_2-037-1	60.022	1.0.0.167	1	2082382707	Professional	2.0.10.242	2.0.10.353	06-10-2021	2021-06-10 오전 8:16:31	17:16:31	2.0.10.248	48	2	{/}	념실	념	실	83	1	48	NULL	NULL	NULL	NULL	NULL	NULL	KSY2	List1	NULL	NULL	NULL	NULL	NULL	NULL	NULL	NULL	NULL	1	{/}	0	4	161304	0	{/}	393
좌우반구com(split BVF)_2	37	1	<?xml version="1.0"?>\n<Clock xmlns:dt="urn:schemas-microsoft-com:datatypes"><Description dt:dt="string">E-Prime Primary Realtime Clock</Description><StartTime><Timestamp dt:dt="int">0</Timestamp><DateUtc dt:dt="string">2021-06-10T08:16:31Z</DateUtc></StartTime><FrequencyChanges><FrequencyChange><Frequency dt:dt="r8">2699990000</Frequency><Timestamp dt:dt="r8">24190815268269</Timestamp><Current d…	좌우반구com(split BVF)_2-037-1	60.022	1.0.0.167	1	2082382707	Professional	2.0.10.242	2.0.10.353	06-10-2021	2021-06-10 오전 8:16:31	17:16:31	2.0.10.248	95	2	{/}	념효	념	효	100	1	95	NULL	NULL	NULL	NULL	NULL	NULL	KSY2	List1	NULL	NULL	NULL	NULL	NULL	NULL	NULL	NULL	NULL	1	{/}	0	3	284526	0	{/}	464
좌우반구com(split BVF)_2	37	1	<?xml version="1.0"?>\n<Clock xmlns:dt="urn:schemas-microsoft-com:datatypes"><Description dt:dt="string">E-Prime Primary Realtime Clock</Description><StartTime><Timestamp dt:dt="int">0</Timestamp><DateUtc dt:dt="string">2021-06-10T08:16:31Z</DateUtc></StartTime><FrequencyChanges><FrequencyChange><Frequency dt:dt="r8">2699990000</Frequency><Timestamp dt:dt="r8">24190815268269</Timestamp><Current d…	좌우반구com(split BVF)_2-037-1	60.022	1.0.0.167	1	2082382707	Professional	2.0.10.242	2.0.10.353	06-10-2021	2021-06-10 오전 8:16:31	17:16:31	2.0.10.248	362	1	z	노조	노	조	NULL	NULL	NULL	NULL	NULL	NULL	109	1	98	KSY3	List3	NULL	NULL	NULL	NULL	NULL	NULL	NULL	NULL	NULL	1	z	0	4	1043988	0	z	482
좌우반구com(split BVF)_2	37	1	<?xml version="1.0"?>\n<Clock xmlns:dt="urn:schemas-microsoft-com:datatypes"><Description dt:dt="string">E-Prime Primary Realtime Clock</Description><StartTime><Timestamp dt:dt="int">0</Timestamp><DateUtc dt:dt="string">2021-06-10T08:16:31Z</DateUtc></StartTime><FrequencyChanges><FrequencyChange><Frequency dt:dt="r8">2699990000</Frequency><Timestamp dt:dt="r8">24190815268269</Timestamp><Current d…	좌우반구com(split BVF)_2-037-1	60.022	1.0.0.167	1	2082382707	Professional	2.0.10.242	2.0.10.353	06-10-2021	2021-06-10 오전 8:16:31	17:16:31	2.0.10.248	49	1	z	논란	논	란	119	1	49	NULL	NULL	NULL	NULL	NULL	NULL	KSY3	List1	NULL	NULL	NULL	NULL	NULL	NULL	NULL	NULL	NULL	1	z	0	4	163903	0	z	388
좌우반구com(split BVF)_2	37	1	<?xml version="1.0"?>\n<Clock xmlns:dt="urn:schemas-microsoft-com:datatypes"><Description dt:dt="string">E-Prime Primary Realtime Clock</Description><StartTime><Timestamp dt:dt="int">0</Timestamp><DateUtc dt:dt="string">2021-06-10T08:16:31Z</DateUtc></StartTime><FrequencyChanges><FrequencyChange><Frequency dt:dt="r8">2699990000</Frequency><Timestamp dt:dt="r8">24190815268269</Timestamp><Current d…	좌우반구com(split BVF)_2-037-1	60.022	1.0.0.167	1	2082382707	Professional	2.0.10.242	2.0.10.353	06-10-2021	2021-06-10 오전 8:16:31	17:16:31	2.0.10.248	75	2	{/}	논무	논	무	87	1	75	NULL	NULL	NULL	NULL	NULL	NULL	KSY	List1	0		1	-1	230945	184		0	0	1	{/}	0	4	231129	0	{/}	397
좌우반구com(split BVF)_2	37	1	<?xml version="1.0"?>\n<Clock xmlns:dt="urn:schemas-microsoft-com:datatypes"><Description dt:dt="string">E-Prime Primary Realtime Clock</Description><StartTime><Timestamp dt:dt="int">0</Timestamp><DateUtc dt:dt="string">2021-06-10T08:16:31Z</DateUtc></StartTime><FrequencyChanges><FrequencyChange><Frequency dt:dt="r8">2699990000</Frequency><Timestamp dt:dt="r8">24190815268269</Timestamp><Current d…	좌우반구com(split BVF)_2-037-1	60.022	1.0.0.167	1	2082382707	Professional	2.0.10.242	2.0.10.353	06-10-2021	2021-06-10 오전 8:16:31	17:16:31	2.0.10.248	53	1	z	느낌	느	낌	76	1	53	NULL	NULL	NULL	NULL	NULL	NULL	KSY3	List1	NULL	NULL	NULL	NULL	NULL	NULL	NULL	NULL	NULL	1	z	0	4	174116	0	z	300
좌우반구com(split BVF)_2	37	1	<?xml version="1.0"?>\n<Clock xmlns:dt="urn:schemas-microsoft-com:datatypes"><Description dt:dt="string">E-Prime Primary Realtime Clock</Description><StartTime><Timestamp dt:dt="int">0</Timestamp><DateUtc dt:dt="string">2021-06-10T08:16:31Z</DateUtc></StartTime><FrequencyChanges><FrequencyChange><Frequency dt:dt="r8">2699990000</Frequency><Timestamp dt:dt="r8">24190815268269</Timestamp><Current d…	좌우반구com(split BVF)_2-037-1	60.022	1.0.0.167	1	2082382707	Professional	2.0.10.242	2.0.10.353	06-10-2021	2021-06-10 오전 8:16:31	17:16:31	2.0.10.248	85	2	{/}	느속	느	속	12	1	85	NULL	NULL	NULL	NULL	NULL	NULL	KSY2	List1	NULL	NULL	NULL	NULL	NULL	NULL	NULL	NULL	NULL	1	{/}	0	4	257603	0	{/}	544
좌우반구com(split BVF)_2	37	1	<?xml version="1.0"?>\n<Clock xmlns:dt="urn:schemas-microsoft-com:datatypes"><Description dt:dt="string">E-Prime Primary Realtime Clock</Description><StartTime><Timestamp dt:dt="int">0</Timestamp><DateUtc dt:dt="string">2021-06-10T08:16:31Z</DateUtc></StartTime><FrequencyChanges><FrequencyChange><Frequency dt:dt="r8">2699990000</Frequency><Timestamp dt:dt="r8">24190815268269</Timestamp><Current d…	좌우반구com(split BVF)_2-037-1	60.022	1.0.0.167	1	2082382707	Professional	2.0.10.242	2.0.10.353	06-10-2021	2021-06-10 오전 8:16:31	17:16:31	2.0.10.248	396	2	{/}	느스	느	스	NULL	NULL	NULL	NULL	NULL	NULL	105	1	132	KSY	List3	0		1	-1	1135571	184		0	0	1	{/}	0	4	1135755	0	{/}	409
좌우반구com(split BVF)_2	37	1	<?xml version="1.0"?>\n<Clock xmlns:dt="urn:schemas-microsoft-com:datatypes"><Description dt:dt="string">E-Prime Primary Realtime Clock</Description><StartTime><Timestamp dt:dt="int">0</Timestamp><DateUtc dt:dt="string">2021-06-10T08:16:31Z</DateUtc></StartTime><FrequencyChanges><FrequencyChange><Frequency dt:dt="r8">2699990000</Frequency><Timestamp dt:dt="r8">24190815268269</Timestamp><Current d…	좌우반구com(split BVF)_2-037-1	60.022	1.0.0.167	1	2082382707	Professional	2.0.10.242	2.0.10.353	06-10-2021	2021-06-10 오전 8:16:31	17:16:31	2.0.10.248	88	2	{/}	느체	느	체	65	1	88	NULL	NULL	NULL	NULL	NULL	NULL	KSY3	List1	NULL	NULL	NULL	NULL	NULL	NULL	NULL	NULL	NULL	1	{/}	0	4	265600	0	{/}	468
좌우반구com(split BVF)_2	37	1	<?xml version="1.0"?>\n<Clock xmlns:dt="urn:schemas-microsoft-com:datatypes"><Description dt:dt="string">E-Prime Primary Realtime Clock</Description><StartTime><Timestamp dt:dt="int">0</Timestamp><DateUtc dt:dt="string">2021-06-10T08:16:31Z</DateUtc></StartTime><FrequencyChanges><FrequencyChange><Frequency dt:dt="r8">2699990000</Frequency><Timestamp dt:dt="r8">24190815268269</Timestamp><Current d…	좌우반구com(split BVF)_2-037-1	60.022	1.0.0.167	1	2082382707	Professional	2.0.10.242	2.0.10.353	06-10-2021	2021-06-10 오전 8:16:31	17:16:31	2.0.10.248	136	2	{/}	님우	님	우	NULL	NULL	NULL	125	1	4	NULL	NULL	NULL	KSY3	List2	NULL	NULL	NULL	NULL	NULL	NULL	NULL	NULL	NULL	1	{/}	0	4	407699	0	{/}	504
좌우반구com(split BVF)_2	37	1	<?xml version="1.0"?>\n<Clock xmlns:dt="urn:schemas-microsoft-com:datatypes"><Description dt:dt="string">E-Prime Primary Realtime Clock</Description><StartTime><Timestamp dt:dt="int">0</Timestamp><DateUtc dt:dt="string">2021-06-10T08:16:31Z</DateUtc></StartTime><FrequencyChanges><FrequencyChange><Frequency dt:dt="r8">2699990000</Frequency><Timestamp dt:dt="r8">24190815268269</Timestamp><Current d…	좌우반구com(split BVF)_2-037-1	60.022	1.0.0.167	1	2082382707	Professional	2.0.10.242	2.0.10.353	06-10-2021	2021-06-10 오전 8:16:31	17:16:31	2.0.10.248	86	2	{/}	단률	단	률	49	1	86	NULL	NULL	NULL	NULL	NULL	NULL	KSY2	List1	NULL	NULL	NULL	NULL	NULL	NULL	NULL	NULL	NULL	1	{/}	0	4	260352	0	{/}	451
좌우반구com(split BVF)_2	37	1	<?xml version="1.0"?>\n<Clock xmlns:dt="urn:schemas-microsoft-com:datatypes"><Description dt:dt="string">E-Prime Primary Realtime Clock</Description><StartTime><Timestamp dt:dt="int">0</Timestamp><DateUtc dt:dt="string">2021-06-10T08:16:31Z</DateUtc></StartTime><FrequencyChanges><FrequencyChange><Frequency dt:dt="r8">2699990000</Frequency><Timestamp dt:dt="r8">24190815268269</Timestamp><Current d…	좌우반구com(split BVF)_2-037-1	60.022	1.0.0.167	1	2082382707	Professional	2.0.10.242	2.0.10.353	06-10-2021	2021-06-10 오전 8:16:31	17:16:31	2.0.10.248	147	1	z	단어	단	어	NULL	NULL	NULL	69	1	15	NULL	NULL	NULL	KSY3	List2	NULL	NULL	NULL	NULL	NULL	NULL	NULL	NULL	NULL	1	z	0	3	436855	0	z	328
좌우반구com(split BVF)_2	37	1	<?xml version="1.0"?>\n<Clock xmlns:dt="urn:schemas-microsoft-com:datatypes"><Description dt:dt="string">E-Prime Primary Realtime Clock</Description><StartTime><Timestamp dt:dt="int">0</Timestamp><DateUtc dt:dt="string">2021-06-10T08:16:31Z</DateUtc></StartTime><FrequencyChanges><FrequencyChange><Frequency dt:dt="r8">2699990000</Frequency><Timestamp dt:dt="r8">24190815268269</Timestamp><Current d…	좌우반구com(split BVF)_2-037-1	60.022	1.0.0.167	1	2082382707	Professional	2.0.10.242	2.0.10.353	06-10-2021	2021-06-10 오전 8:16:31	17:16:31	2.0.10.248	22	1	z	단위	단	위	106	1	22	NULL	NULL	NULL	NULL	NULL	NULL	KSY3	List1	NULL	NULL	NULL	NULL	NULL	NULL	NULL	NULL	NULL	1	z	0	3	93328	0	z	343
좌우반구com(split BVF)_2	37	1	<?xml version="1.0"?>\n<Clock xmlns:dt="urn:schemas-microsoft-com:datatypes"><Description dt:dt="string">E-Prime Primary Realtime Clock</Description><StartTime><Timestamp dt:dt="int">0</Timestamp><DateUtc dt:dt="string">2021-06-10T08:16:31Z</DateUtc></StartTime><FrequencyChanges><FrequencyChange><Frequency dt:dt="r8">2699990000</Frequency><Timestamp dt:dt="r8">24190815268269</Timestamp><Current d…	좌우반구com(split BVF)_2-037-1	60.022	1.0.0.167	1	2082382707	Professional	2.0.10.242	2.0.10.353	06-10-2021	2021-06-10 오전 8:16:31	17:16:31	2.0.10.248	261	1	z	담화	담	화	NULL	NULL	NULL	124	1	129	NULL	NULL	NULL	KSY3	List2	NULL	NULL	NULL	NULL	NULL	NULL	NULL	NULL	NULL	0	z	0	3	740813	0	{/}	463
좌우반구com(split BVF)_2	37	1	<?xml version="1.0"?>\n<Clock xmlns:dt="urn:schemas-microsoft-com:datatypes"><Description dt:dt="string">E-Prime Primary Realtime Clock</Description><StartTime><Timestamp dt:dt="int">0</Timestamp><DateUtc dt:dt="string">2021-06-10T08:16:31Z</DateUtc></StartTime><FrequencyChanges><FrequencyChange><Frequency dt:dt="r8">2699990000</Frequency><Timestamp dt:dt="r8">24190815268269</Timestamp><Current d…	좌우반구com(split BVF)_2-037-1	60.022	1.0.0.167	1	2082382707	Professional	2.0.10.242	2.0.10.353	06-10-2021	2021-06-10 오전 8:16:31	17:16:31	2.0.10.248	7	1	z	대문	대	문	88	1	7	NULL	NULL	NULL	NULL	NULL	NULL	KSY3	List1	NULL	NULL	NULL	NULL	NULL	NULL	NULL	NULL	NULL	1	z	0	3	53809	0	z	377
좌우반구com(split BVF)_2	37	1	<?xml version="1.0"?>\n<Clock xmlns:dt="urn:schemas-microsoft-com:datatypes"><Description dt:dt="string">E-Prime Primary Realtime Clock</Description><StartTime><Timestamp dt:dt="int">0</Timestamp><DateUtc dt:dt="string">2021-06-10T08:16:31Z</DateUtc></StartTime><FrequencyChanges><FrequencyChange><Frequency dt:dt="r8">2699990000</Frequency><Timestamp dt:dt="r8">24190815268269</Timestamp><Current d…	좌우반구com(split BVF)_2-037-1	60.022	1.0.0.167	1	2082382707	Professional	2.0.10.242	2.0.10.353	06-10-2021	2021-06-10 오전 8:16:31	17:16:31	2.0.10.248	371	1	z	대중	대	중	NULL	NULL	NULL	NULL	NULL	NULL	36	1	107	KSY3	List3	NULL	NULL	NULL	NULL	NULL	NULL	NULL	NULL	NULL	1	z	0	3	1068262	0	z	415
좌우반구com(split BVF)_2	37	1	<?xml version="1.0"?>\n<Clock xmlns:dt="urn:schemas-microsoft-com:datatypes"><Description dt:dt="string">E-Prime Primary Realtime Clock</Description><StartTime><Timestamp dt:dt="int">0</Timestamp><DateUtc dt:dt="string">2021-06-10T08:16:31Z</DateUtc></StartTime><FrequencyChanges><FrequencyChange><Frequency dt:dt="r8">2699990000</Frequency><Timestamp dt:dt="r8">24190815268269</Timestamp><Current d…	좌우반구com(split BVF)_2-037-1	60.022	1.0.0.167	1	2082382707	Professional	2.0.10.242	2.0.10.353	06-10-2021	2021-06-10 오전 8:16:31	17:16:31	2.0.10.248	106	1	z	도박	도	박	13	1	106	NULL	NULL	NULL	NULL	NULL	NULL	KSY3	List1	NULL	NULL	NULL	NULL	NULL	NULL	NULL	NULL	NULL	1	z	0	4	313866	0	z	402
좌우반구com(split BVF)_2	37	1	<?xml version="1.0"?>\n<Clock xmlns:dt="urn:schemas-microsoft-com:datatypes"><Description dt:dt="string">E-Prime Primary Realtime Clock</Description><StartTime><Timestamp dt:dt="int">0</Timestamp><DateUtc dt:dt="string">2021-06-10T08:16:31Z</DateUtc></StartTime><FrequencyChanges><FrequencyChange><Frequency dt:dt="r8">2699990000</Frequency><Timestamp dt:dt="r8">24190815268269</Timestamp><Current d…	좌우반구com(split BVF)_2-037-1	60.022	1.0.0.167	1	2082382707	Professional	2.0.10.242	2.0.10.353	06-10-2021	2021-06-10 오전 8:16:31	17:16:31	2.0.10.248	353	2	{/}	도휘	도	휘	NULL	NULL	NULL	NULL	NULL	NULL	1	1	89	KSY2	List3	NULL	NULL	NULL	NULL	NULL	NULL	NULL	NULL	NULL	1	{/}	0	3	1019080	0	{/}	759
좌우반구com(split BVF)_2	37	1	<?xml version="1.0"?>\n<Clock xmlns:dt="urn:schemas-microsoft-com:datatypes"><Description dt:dt="string">E-Prime Primary Realtime Clock</Description><StartTime><Timestamp dt:dt="int">0</Timestamp><DateUtc dt:dt="string">2021-06-10T08:16:31Z</DateUtc></StartTime><FrequencyChanges><FrequencyChange><Frequency dt:dt="r8">2699990000</Frequency><Timestamp dt:dt="r8">24190815268269</Timestamp><Current d…	좌우반구com(split BVF)_2-037-1	60.022	1.0.0.167	1	2082382707	Professional	2.0.10.242	2.0.10.353	06-10-2021	2021-06-10 오전 8:16:31	17:16:31	2.0.10.248	241	1	z	동의	동	의	NULL	NULL	NULL	5	1	109	NULL	NULL	NULL	KSY3	List2	NULL	NULL	NULL	NULL	NULL	NULL	NULL	NULL	NULL	1	z	0	3	687515	0	z	466
좌우반구com(split BVF)_2	37	1	<?xml version="1.0"?>\n<Clock xmlns:dt="urn:schemas-microsoft-com:datatypes"><Description dt:dt="string">E-Prime Primary Realtime Clock</Description><StartTime><Timestamp dt:dt="int">0</Timestamp><DateUtc dt:dt="string">2021-06-10T08:16:31Z</DateUtc></StartTime><FrequencyChanges><FrequencyChange><Frequency dt:dt="r8">2699990000</Frequency><Timestamp dt:dt="r8">24190815268269</Timestamp><Current d…	좌우반구com(split BVF)_2-037-1	60.022	1.0.0.167	1	2082382707	Professional	2.0.10.242	2.0.10.353	06-10-2021	2021-06-10 오전 8:16:31	17:16:31	2.0.10.248	188	2	{/}	득관	득	관	NULL	NULL	NULL	102	1	56	NULL	NULL	NULL	KSY	List2	0		0	0	545783	183		0	0	0	{/}	0	3	545966	0	z	621
좌우반구com(split BVF)_2	37	1	<?xml version="1.0"?>\n<Clock xmlns:dt="urn:schemas-microsoft-com:datatypes"><Description dt:dt="string">E-Prime Primary Realtime Clock</Description><StartTime><Timestamp dt:dt="int">0</Timestamp><DateUtc dt:dt="string">2021-06-10T08:16:31Z</DateUtc></StartTime><FrequencyChanges><FrequencyChange><Frequency dt:dt="r8">2699990000</Frequency><Timestamp dt:dt="r8">24190815268269</Timestamp><Current d…	좌우반구com(split BVF)_2-037-1	60.022	1.0.0.167	1	2082382707	Professional	2.0.10.242	2.0.10.353	06-10-2021	2021-06-10 오전 8:16:31	17:16:31	2.0.10.248	345	2	{/}	득동	득	동	NULL	NULL	NULL	NULL	NULL	NULL	96	1	81	KSY	List3	0		0	-1	997771	183		0	0	1	{/}	0	3	997954	0	{/}	469
좌우반구com(split BVF)_2	37	1	<?xml version="1.0"?>\n<Clock xmlns:dt="urn:schemas-microsoft-com:datatypes"><Description dt:dt="string">E-Prime Primary Realtime Clock</Description><StartTime><Timestamp dt:dt="int">0</Timestamp><DateUtc dt:dt="string">2021-06-10T08:16:31Z</DateUtc></StartTime><FrequencyChanges><FrequencyChange><Frequency dt:dt="r8">2699990000</Frequency><Timestamp dt:dt="r8">24190815268269</Timestamp><Current d…	좌우반구com(split BVF)_2-037-1	60.022	1.0.0.167	1	2082382707	Professional	2.0.10.242	2.0.10.353	06-10-2021	2021-06-10 오전 8:16:31	17:16:31	2.0.10.248	364	2	{/}	득생	득	생	NULL	NULL	NULL	NULL	NULL	NULL	114	1	100	KSY	List3	0		0	-1	1049019	183		0	0	0	{/}	1	3	1049202	0	z	518
좌우반구com(split BVF)_2	37	1	<?xml version="1.0"?>\n<Clock xmlns:dt="urn:schemas-microsoft-com:datatypes"><Description dt:dt="string">E-Prime Primary Realtime Clock</Description><StartTime><Timestamp dt:dt="int">0</Timestamp><DateUtc dt:dt="string">2021-06-10T08:16:31Z</DateUtc></StartTime><FrequencyChanges><FrequencyChange><Frequency dt:dt="r8">2699990000</Frequency><Timestamp dt:dt="r8">24190815268269</Timestamp><Current d…	좌우반구com(split BVF)_2-037-1	60.022	1.0.0.167	1	2082382707	Professional	2.0.10.242	2.0.10.353	06-10-2021	2021-06-10 오전 8:16:31	17:16:31	2.0.10.248	190	2	{/}	득외	득	외	NULL	NULL	NULL	115	1	58	NULL	NULL	NULL	KSY2	List2	NULL	NULL	NULL	NULL	NULL	NULL	NULL	NULL	NULL	0	{/}	0	4	551431	0	z	678
좌우반구com(split BVF)_2	37	1	<?xml version="1.0"?>\n<Clock xmlns:dt="urn:schemas-microsoft-com:datatypes"><Description dt:dt="string">E-Prime Primary Realtime Clock</Description><StartTime><Timestamp dt:dt="int">0</Timestamp><DateUtc dt:dt="string">2021-06-10T08:16:31Z</DateUtc></StartTime><FrequencyChanges><FrequencyChange><Frequency dt:dt="r8">2699990000</Frequency><Timestamp dt:dt="r8">24190815268269</Timestamp><Current d…	좌우반구com(split BVF)_2-037-1	60.022	1.0.0.167	1	2082382707	Professional	2.0.10.242	2.0.10.353	06-10-2021	2021-06-10 오전 8:16:31	17:16:31	2.0.10.248	201	2	{/}	란공	란	공	NULL	NULL	NULL	46	1	69	NULL	NULL	NULL	KSY3	List2	NULL	NULL	NULL	NULL	NULL	NULL	NULL	NULL	NULL	1	{/}	1	3	580903	0	{/}	421
좌우반구com(split BVF)_2	37	1	<?xml version="1.0"?>\n<Clock xmlns:dt="urn:schemas-microsoft-com:datatypes"><Description dt:dt="string">E-Prime Primary Realtime Clock</Description><StartTime><Timestamp dt:dt="int">0</Timestamp><DateUtc dt:dt="string">2021-06-10T08:16:31Z</DateUtc></StartTime><FrequencyChanges><FrequencyChange><Frequency dt:dt="r8">2699990000</Frequency><Timestamp dt:dt="r8">24190815268269</Timestamp><Current d…	좌우반구com(split BVF)_2-037-1	60.022	1.0.0.167	1	2082382707	Professional	2.0.10.242	2.0.10.353	06-10-2021	2021-06-10 오전 8:16:31	17:16:31	2.0.10.248	274	2	{/}	량필	량	필	NULL	NULL	NULL	NULL	NULL	NULL	60	1	10	KSY2	List3	NULL	NULL	NULL	NULL	NULL	NULL	NULL	NULL	NULL	1	{/}	1	3	808605	0	{/}	431
좌우반구com(split BVF)_2	37	1	<?xml version="1.0"?>\n<Clock xmlns:dt="urn:schemas-microsoft-com:datatypes"><Description dt:dt="string">E-Prime Primary Realtime Clock</Description><StartTime><Timestamp dt:dt="int">0</Timestamp><DateUtc dt:dt="string">2021-06-10T08:16:31Z</DateUtc></StartTime><FrequencyChanges><FrequencyChange><Frequency dt:dt="r8">2699990000</Frequency><Timestamp dt:dt="r8">24190815268269</Timestamp><Current d…	좌우반구com(split BVF)_2-037-1	60.022	1.0.0.167	1	2082382707	Professional	2.0.10.242	2.0.10.353	06-10-2021	2021-06-10 오전 8:16:31	17:16:31	2.0.10.248	134	2	{/}	려제	려	제	NULL	NULL	NULL	21	1	2	NULL	NULL	NULL	KSY	List2	0		0	0	402501	183		0	0	1	{/}	0	3	402684	0	{/}	335
좌우반구com(split BVF)_2	37	1	<?xml version="1.0"?>\n<Clock xmlns:dt="urn:schemas-microsoft-com:datatypes"><Description dt:dt="string">E-Prime Primary Realtime Clock</Description><StartTime><Timestamp dt:dt="int">0</Timestamp><DateUtc dt:dt="string">2021-06-10T08:16:31Z</DateUtc></StartTime><FrequencyChanges><FrequencyChange><Frequency dt:dt="r8">2699990000</Frequency><Timestamp dt:dt="r8">24190815268269</Timestamp><Current d…	좌우반구com(split BVF)_2-037-1	60.022	1.0.0.167	1	2082382707	Professional	2.0.10.242	2.0.10.353	06-10-2021	2021-06-10 오전 8:16:31	17:16:31	2.0.10.248	230	2	{/}	려최	려	최	NULL	NULL	NULL	114	1	98	NULL	NULL	NULL	KSY3	List2	NULL	NULL	NULL	NULL	NULL	NULL	NULL	NULL	NULL	1	{/}	1	3	658242	0	{/}	380
좌우반구com(split BVF)_2	37	1	<?xml version="1.0"?>\n<Clock xmlns:dt="urn:schemas-microsoft-com:datatypes"><Description dt:dt="string">E-Prime Primary Realtime Clock</Description><StartTime><Timestamp dt:dt="int">0</Timestamp><DateUtc dt:dt="string">2021-06-10T08:16:31Z</DateUtc></StartTime><FrequencyChanges><FrequencyChange><Frequency dt:dt="r8">2699990000</Frequency><Timestamp dt:dt="r8">24190815268269</Timestamp><Current d…	좌우반구com(split BVF)_2-037-1	60.022	1.0.0.167	1	2082382707	Professional	2.0.10.242	2.0.10.353	06-10-2021	2021-06-10 오전 8:16:31	17:16:31	2.0.10.248	303	2	{/}	려희	려	희	NULL	NULL	NULL	NULL	NULL	NULL	4	1	39	KSY3	List3	NULL	NULL	NULL	NULL	NULL	NULL	NULL	NULL	NULL	1	{/}	1	3	886777	0	{/}	402
좌우반구com(split BVF)_2	37	1	<?xml version="1.0"?>\n<Clock xmlns:dt="urn:schemas-microsoft-com:datatypes"><Description dt:dt="string">E-Prime Primary Realtime Clock</Description><StartTime><Timestamp dt:dt="int">0</Timestamp><DateUtc dt:dt="string">2021-06-10T08:16:31Z</DateUtc></StartTime><FrequencyChanges><FrequencyChange><Frequency dt:dt="r8">2699990000</Frequency><Timestamp dt:dt="r8">24190815268269</Timestamp><Current d…	좌우반구com(split BVF)_2-037-1	60.022	1.0.0.167	1	2082382707	Professional	2.0.10.242	2.0.10.353	06-10-2021	2021-06-10 오전 8:16:31	17:16:31	2.0.10.248	77	2	{/}	력름	력	름	78	1	77	NULL	NULL	NULL	NULL	NULL	NULL	KSY2	List1	NULL	NULL	NULL	NULL	NULL	NULL	NULL	NULL	NULL	1	{/}	1	3	236293	0	{/}	361
좌우반구com(split BVF)_2	37	1	<?xml version="1.0"?>\n<Clock xmlns:dt="urn:schemas-microsoft-com:datatypes"><Description dt:dt="string">E-Prime Primary Realtime Clock</Description><StartTime><Timestamp dt:dt="int">0</Timestamp><DateUtc dt:dt="string">2021-06-10T08:16:31Z</DateUtc></StartTime><FrequencyChanges><FrequencyChange><Frequency dt:dt="r8">2699990000</Frequency><Timestamp dt:dt="r8">24190815268269</Timestamp><Current d…	좌우반구com(split BVF)_2-037-1	60.022	1.0.0.167	1	2082382707	Professional	2.0.10.242	2.0.10.353	06-10-2021	2021-06-10 오전 8:16:31	17:16:31	2.0.10.248	372	2	{/}	례부	례	부	NULL	NULL	NULL	NULL	NULL	NULL	11	1	108	KSY3	List3	NULL	NULL	NULL	NULL	NULL	NULL	NULL	NULL	NULL	1	{/}	0	3	1070878	0	{/}	503
좌우반구com(split BVF)_2	37	1	<?xml version="1.0"?>\n<Clock xmlns:dt="urn:schemas-microsoft-com:datatypes"><Description dt:dt="string">E-Prime Primary Realtime Clock</Description><StartTime><Timestamp dt:dt="int">0</Timestamp><DateUtc dt:dt="string">2021-06-10T08:16:31Z</DateUtc></StartTime><FrequencyChanges><FrequencyChange><Frequency dt:dt="r8">2699990000</Frequency><Timestamp dt:dt="r8">24190815268269</Timestamp><Current d…	좌우반구com(split BVF)_2-037-1	60.022	1.0.0.167	1	2082382707	Professional	2.0.10.242	2.0.10.353	06-10-2021	2021-06-10 오전 8:16:31	17:16:31	2.0.10.248	354	2	{/}	록어	록	어	NULL	NULL	NULL	NULL	NULL	NULL	98	1	90	KSY	List3	0		1	-1	1021862	183		0	0	1	{/}	1	3	1022045	0	{/}	457
좌우반구com(split BVF)_2	37	1	<?xml version="1.0"?>\n<Clock xmlns:dt="urn:schemas-microsoft-com:datatypes"><Description dt:dt="string">E-Prime Primary Realtime Clock</Description><StartTime><Timestamp dt:dt="int">0</Timestamp><DateUtc dt:dt="string">2021-06-10T08:16:31Z</DateUtc></StartTime><FrequencyChanges><FrequencyChange><Frequency dt:dt="r8">2699990000</Frequency><Timestamp dt:dt="r8">24190815268269</Timestamp><Current d…	좌우반구com(split BVF)_2-037-1	60.022	1.0.0.167	1	2082382707	Professional	2.0.10.242	2.0.10.353	06-10-2021	2021-06-10 오전 8:16:31	17:16:31	2.0.10.248	184	2	{/}	류궤	류	궤	NULL	NULL	NULL	74	1	52	NULL	NULL	NULL	KSY3	List2	NULL	NULL	NULL	NULL	NULL	NULL	NULL	NULL	NULL	1	{/}	1	3	534853	0	{/}	448
좌우반구com(split BVF)_2	37	1	<?xml version="1.0"?>\n<Clock xmlns:dt="urn:schemas-microsoft-com:datatypes"><Description dt:dt="string">E-Prime Primary Realtime Clock</Description><StartTime><Timestamp dt:dt="int">0</Timestamp><DateUtc dt:dt="string">2021-06-10T08:16:31Z</DateUtc></StartTime><FrequencyChanges><FrequencyChange><Frequency dt:dt="r8">2699990000</Frequency><Timestamp dt:dt="r8">24190815268269</Timestamp><Current d…	좌우반구com(split BVF)_2-037-1	60.022	1.0.0.167	1	2082382707	Professional	2.0.10.242	2.0.10.353	06-10-2021	2021-06-10 오전 8:16:31	17:16:31	2.0.10.248	243	2	{/}	류란	류	란	NULL	NULL	NULL	34	1	111	NULL	NULL	NULL	KSY2	List2	NULL	NULL	NULL	NULL	NULL	NULL	NULL	NULL	NULL	1	{/}	0	4	693197	0	{/}	483
좌우반구com(split BVF)_2	37	1	<?xml version="1.0"?>\n<Clock xmlns:dt="urn:schemas-microsoft-com:datatypes"><Description dt:dt="string">E-Prime Primary Realtime Clock</Description><StartTime><Timestamp dt:dt="int">0</Timestamp><DateUtc dt:dt="string">2021-06-10T08:16:31Z</DateUtc></StartTime><FrequencyChanges><FrequencyChange><Frequency dt:dt="r8">2699990000</Frequency><Timestamp dt:dt="r8">24190815268269</Timestamp><Current d…	좌우반구com(split BVF)_2-037-1	60.022	1.0.0.167	1	2082382707	Professional	2.0.10.242	2.0.10.353	06-10-2021	2021-06-10 오전 8:16:31	17:16:31	2.0.10.248	99	2	{/}	류포	류	포	96	1	99	NULL	NULL	NULL	NULL	NULL	NULL	KSY3	List1	NULL	NULL	NULL	NULL	NULL	NULL	NULL	NULL	NULL	1	{/}	1	3	295422	0	{/}	444
좌우반구com(split BVF)_2	37	1	<?xml version="1.0"?>\n<Clock xmlns:dt="urn:schemas-microsoft-com:datatypes"><Description dt:dt="string">E-Prime Primary Realtime Clock</Description><StartTime><Timestamp dt:dt="int">0</Timestamp><DateUtc dt:dt="string">2021-06-10T08:16:31Z</DateUtc></StartTime><FrequencyChanges><FrequencyChange><Frequency dt:dt="r8">2699990000</Frequency><Timestamp dt:dt="r8">24190815268269</Timestamp><Current d…	좌우반구com(split BVF)_2-037-1	60.022	1.0.0.167	1	2082382707	Professional	2.0.10.242	2.0.10.353	06-10-2021	2021-06-10 오전 8:16:31	17:16:31	2.0.10.248	84	2	{/}	률법	률	법	90	1	84	NULL	NULL	NULL	NULL	NULL	NULL	KSY2	List1	NULL	NULL	NULL	NULL	NULL	NULL	NULL	NULL	NULL	1	{/}	0	3	254820	0	{/}	581
좌우반구com(split BVF)_2	37	1	<?xml version="1.0"?>\n<Clock xmlns:dt="urn:schemas-microsoft-com:datatypes"><Description dt:dt="string">E-Prime Primary Realtime Clock</Description><StartTime><Timestamp dt:dt="int">0</Timestamp><DateUtc dt:dt="string">2021-06-10T08:16:31Z</DateUtc></StartTime><FrequencyChanges><FrequencyChange><Frequency dt:dt="r8">2699990000</Frequency><Timestamp dt:dt="r8">24190815268269</Timestamp><Current d…	좌우반구com(split BVF)_2-037-1	60.022	1.0.0.167	1	2082382707	Professional	2.0.10.242	2.0.10.353	06-10-2021	2021-06-10 오전 8:16:31	17:16:31	2.0.10.248	209	2	{/}	률법	률	법	NULL	NULL	NULL	35	1	77	NULL	NULL	NULL	KSY3	List2	NULL	NULL	NULL	NULL	NULL	NULL	NULL	NULL	NULL	1	{/}	0	3	602479	0	{/}	424
좌우반구com(split BVF)_2	37	1	<?xml version="1.0"?>\n<Clock xmlns:dt="urn:schemas-microsoft-com:datatypes"><Description dt:dt="string">E-Prime Primary Realtime Clock</Description><StartTime><Timestamp dt:dt="int">0</Timestamp><DateUtc dt:dt="string">2021-06-10T08:16:31Z</DateUtc></StartTime><FrequencyChanges><FrequencyChange><Frequency dt:dt="r8">2699990000</Frequency><Timestamp dt:dt="r8">24190815268269</Timestamp><Current d…	좌우반구com(split BVF)_2-037-1	60.022	1.0.0.167	1	2082382707	Professional	2.0.10.242	2.0.10.353	06-10-2021	2021-06-10 오전 8:16:31	17:16:31	2.0.10.248	198	2	{/}	률시	률	시	NULL	NULL	NULL	45	1	66	NULL	NULL	NULL	KSY3	List2	NULL	NULL	NULL	NULL	NULL	NULL	NULL	NULL	NULL	1	{/}	0	3	572973	0	{/}	418
좌우반구com(split BVF)_2	37	1	<?xml version="1.0"?>\n<Clock xmlns:dt="urn:schemas-microsoft-com:datatypes"><Description dt:dt="string">E-Prime Primary Realtime Clock</Description><StartTime><Timestamp dt:dt="int">0</Timestamp><DateUtc dt:dt="string">2021-06-10T08:16:31Z</DateUtc></StartTime><FrequencyChanges><FrequencyChange><Frequency dt:dt="r8">2699990000</Frequency><Timestamp dt:dt="r8">24190815268269</Timestamp><Current d…	좌우반구com(split BVF)_2-037-1	60.022	1.0.0.167	1	2082382707	Professional	2.0.10.242	2.0.10.353	06-10-2021	2021-06-10 오전 8:16:31	17:16:31	2.0.10.248	132	2	{/}	률훈	률	훈	45	1	132	NULL	NULL	NULL	NULL	NULL	NULL	KSY	List1	0		1	-1	382824	184		0	0	1	{/}	0	4	383008	0	{/}	334
좌우반구com(split BVF)_2	37	1	<?xml version="1.0"?>\n<Clock xmlns:dt="urn:schemas-microsoft-com:datatypes"><Description dt:dt="string">E-Prime Primary Realtime Clock</Description><StartTime><Timestamp dt:dt="int">0</Timestamp><DateUtc dt:dt="string">2021-06-10T08:16:31Z</DateUtc></StartTime><FrequencyChanges><FrequencyChange><Frequency dt:dt="r8">2699990000</Frequency><Timestamp dt:dt="r8">24190815268269</Timestamp><Current d…	좌우반구com(split BVF)_2-037-1	60.022	1.0.0.167	1	2082382707	Professional	2.0.10.242	2.0.10.353	06-10-2021	2021-06-10 오전 8:16:31	17:16:31	2.0.10.248	204	2	{/}	름결	름	결	NULL	NULL	NULL	59	1	72	NULL	NULL	NULL	KSY3	List2	NULL	NULL	NULL	NULL	NULL	NULL	NULL	NULL	NULL	1	{/}	0	3	589117	0	{/}	445
좌우반구com(split BVF)_2	37	1	<?xml version="1.0"?>\n<Clock xmlns:dt="urn:schemas-microsoft-com:datatypes"><Description dt:dt="string">E-Prime Primary Realtime Clock</Description><StartTime><Timestamp dt:dt="int">0</Timestamp><DateUtc dt:dt="string">2021-06-10T08:16:31Z</DateUtc></StartTime><FrequencyChanges><FrequencyChange><Frequency dt:dt="r8">2699990000</Frequency><Timestamp dt:dt="r8">24190815268269</Timestamp><Current d…	좌우반구com(split BVF)_2-037-1	60.022	1.0.0.167	1	2082382707	Professional	2.0.10.242	2.0.10.353	06-10-2021	2021-06-10 오전 8:16:31	17:16:31	2.0.10.248	135	2	{/}	름무	름	무	NULL	NULL	NULL	50	1	3	NULL	NULL	NULL	KSY	List2	0		0	-1	405033	183		0	0	1	{/}	1	3	405216	0	{/}	285
좌우반구com(split BVF)_2	37	1	<?xml version="1.0"?>\n<Clock xmlns:dt="urn:schemas-microsoft-com:datatypes"><Description dt:dt="string">E-Prime Primary Realtime Clock</Description><StartTime><Timestamp dt:dt="int">0</Timestamp><DateUtc dt:dt="string">2021-06-10T08:16:31Z</DateUtc></StartTime><FrequencyChanges><FrequencyChange><Frequency dt:dt="r8">2699990000</Frequency><Timestamp dt:dt="r8">24190815268269</Timestamp><Current d…	좌우반구com(split BVF)_2-037-1	60.022	1.0.0.167	1	2082382707	Professional	2.0.10.242	2.0.10.353	06-10-2021	2021-06-10 오전 8:16:31	17:16:31	2.0.10.248	186	2	{/}	리열	리	열	NULL	NULL	NULL	130	1	54	NULL	NULL	NULL	KSY2	List2	NULL	NULL	NULL	NULL	NULL	NULL	NULL	NULL	NULL	0	{/}	0	3	540168	0	z	832
좌우반구com(split BVF)_2	37	1	<?xml version="1.0"?>\n<Clock xmlns:dt="urn:schemas-microsoft-com:datatypes"><Description dt:dt="string">E-Prime Primary Realtime Clock</Description><StartTime><Timestamp dt:dt="int">0</Timestamp><DateUtc dt:dt="string">2021-06-10T08:16:31Z</DateUtc></StartTime><FrequencyChanges><FrequencyChange><Frequency dt:dt="r8">2699990000</Frequency><Timestamp dt:dt="r8">24190815268269</Timestamp><Current d…	좌우반구com(split BVF)_2-037-1	60.022	1.0.0.167	1	2082382707	Professional	2.0.10.242	2.0.10.353	06-10-2021	2021-06-10 오전 8:16:31	17:16:31	2.0.10.248	111	2	{/}	림밀	림	밀	42	1	111	NULL	NULL	NULL	NULL	NULL	NULL	KSY3	List1	NULL	NULL	NULL	NULL	NULL	NULL	NULL	NULL	NULL	1	{/}	0	3	327344	0	{/}	407
좌우반구com(split BVF)_2	37	1	<?xml version="1.0"?>\n<Clock xmlns:dt="urn:schemas-microsoft-com:datatypes"><Description dt:dt="string">E-Prime Primary Realtime Clock</Description><StartTime><Timestamp dt:dt="int">0</Timestamp><DateUtc dt:dt="string">2021-06-10T08:16:31Z</DateUtc></StartTime><FrequencyChanges><FrequencyChange><Frequency dt:dt="r8">2699990000</Frequency><Timestamp dt:dt="r8">24190815268269</Timestamp><Current d…	좌우반구com(split BVF)_2-037-1	60.022	1.0.0.167	1	2082382707	Professional	2.0.10.242	2.0.10.353	06-10-2021	2021-06-10 오전 8:16:31	17:16:31	2.0.10.248	316	2	{/}	마요	마	요	NULL	NULL	NULL	NULL	NULL	NULL	51	1	52	KSY3	List3	NULL	NULL	NULL	NULL	NULL	NULL	NULL	NULL	NULL	1	{/}	0	4	921182	0	{/}	479
좌우반구com(split BVF)_2	37	1	<?xml version="1.0"?>\n<Clock xmlns:dt="urn:schemas-microsoft-com:datatypes"><Description dt:dt="string">E-Prime Primary Realtime Clock</Description><StartTime><Timestamp dt:dt="int">0</Timestamp><DateUtc dt:dt="string">2021-06-10T08:16:31Z</DateUtc></StartTime><FrequencyChanges><FrequencyChange><Frequency dt:dt="r8">2699990000</Frequency><Timestamp dt:dt="r8">24190815268269</Timestamp><Current d…	좌우반구com(split BVF)_2-037-1	60.022	1.0.0.167	1	2082382707	Professional	2.0.10.242	2.0.10.353	06-10-2021	2021-06-10 오전 8:16:31	17:16:31	2.0.10.248	287	2	{/}	망습	망	습	NULL	NULL	NULL	NULL	NULL	NULL	7	1	23	KSY2	List3	NULL	NULL	NULL	NULL	NULL	NULL	NULL	NULL	NULL	1	{/}	0	3	843609	0	{/}	489
좌우반구com(split BVF)_2	37	1	<?xml version="1.0"?>\n<Clock xmlns:dt="urn:schemas-microsoft-com:datatypes"><Description dt:dt="string">E-Prime Primary Realtime Clock</Description><StartTime><Timestamp dt:dt="int">0</Timestamp><DateUtc dt:dt="string">2021-06-10T08:16:31Z</DateUtc></StartTime><FrequencyChanges><FrequencyChange><Frequency dt:dt="r8">2699990000</Frequency><Timestamp dt:dt="r8">24190815268269</Timestamp><Current d…	좌우반구com(split BVF)_2-037-1	60.022	1.0.0.167	1	2082382707	Professional	2.0.10.242	2.0.10.353	06-10-2021	2021-06-10 오전 8:16:31	17:16:31	2.0.10.248	307	1	z	망신	망	신	NULL	NULL	NULL	NULL	NULL	NULL	45	1	43	KSY3	List3	NULL	NULL	NULL	NULL	NULL	NULL	NULL	NULL	NULL	1	z	0	3	897257	0	z	360
좌우반구com(split BVF)_2	37	1	<?xml version="1.0"?>\n<Clock xmlns:dt="urn:schemas-microsoft-com:datatypes"><Description dt:dt="string">E-Prime Primary Realtime Clock</Description><StartTime><Timestamp dt:dt="int">0</Timestamp><DateUtc dt:dt="string">2021-06-10T08:16:31Z</DateUtc></StartTime><FrequencyChanges><FrequencyChange><Frequency dt:dt="r8">2699990000</Frequency><Timestamp dt:dt="r8">24190815268269</Timestamp><Current d…	좌우반구com(split BVF)_2-037-1	60.022	1.0.0.167	1	2082382707	Professional	2.0.10.242	2.0.10.353	06-10-2021	2021-06-10 오전 8:16:31	17:16:31	2.0.10.248	356	1	z	매력	매	력	NULL	NULL	NULL	NULL	NULL	NULL	120	1	92	KSY3	List3	NULL	NULL	NULL	NULL	NULL	NULL	NULL	NULL	NULL	1	z	0	3	1027527	0	z	794
좌우반구com(split BVF)_2	37	1	<?xml version="1.0"?>\n<Clock xmlns:dt="urn:schemas-microsoft-com:datatypes"><Description dt:dt="string">E-Prime Primary Realtime Clock</Description><StartTime><Timestamp dt:dt="int">0</Timestamp><DateUtc dt:dt="string">2021-06-10T08:16:31Z</DateUtc></StartTime><FrequencyChanges><FrequencyChange><Frequency dt:dt="r8">2699990000</Frequency><Timestamp dt:dt="r8">24190815268269</Timestamp><Current d…	좌우반구com(split BVF)_2-037-1	60.022	1.0.0.167	1	2082382707	Professional	2.0.10.242	2.0.10.353	06-10-2021	2021-06-10 오전 8:16:31	17:16:31	2.0.10.248	93	2	{/}	매소	매	소	22	1	93	NULL	NULL	NULL	NULL	NULL	NULL	KSY2	List1	NULL	NULL	NULL	NULL	NULL	NULL	NULL	NULL	NULL	0	{/}	0	3	279145	0	z	612
좌우반구com(split BVF)_2	37	1	<?xml version="1.0"?>\n<Clock xmlns:dt="urn:schemas-microsoft-com:datatypes"><Description dt:dt="string">E-Prime Primary Realtime Clock</Description><StartTime><Timestamp dt:dt="int">0</Timestamp><DateUtc dt:dt="string">2021-06-10T08:16:31Z</DateUtc></StartTime><FrequencyChanges><FrequencyChange><Frequency dt:dt="r8">2699990000</Frequency><Timestamp dt:dt="r8">24190815268269</Timestamp><Current d…	좌우반구com(split BVF)_2-037-1	60.022	1.0.0.167	1	2082382707	Professional	2.0.10.242	2.0.10.353	06-10-2021	2021-06-10 오전 8:16:31	17:16:31	2.0.10.248	299	1	z	모습	모	습	NULL	NULL	NULL	NULL	NULL	NULL	13	1	35	KSY3	List3	NULL	NULL	NULL	NULL	NULL	NULL	NULL	NULL	NULL	1	z	0	3	876214	0	z	459
좌우반구com(split BVF)_2	37	1	<?xml version="1.0"?>\n<Clock xmlns:dt="urn:schemas-microsoft-com:datatypes"><Description dt:dt="string">E-Prime Primary Realtime Clock</Description><StartTime><Timestamp dt:dt="int">0</Timestamp><DateUtc dt:dt="string">2021-06-10T08:16:31Z</DateUtc></StartTime><FrequencyChanges><FrequencyChange><Frequency dt:dt="r8">2699990000</Frequency><Timestamp dt:dt="r8">24190815268269</Timestamp><Current d…	좌우반구com(split BVF)_2-037-1	60.022	1.0.0.167	1	2082382707	Professional	2.0.10.242	2.0.10.353	06-10-2021	2021-06-10 오전 8:16:31	17:16:31	2.0.10.248	344	1	z	모형	모	형	NULL	NULL	NULL	NULL	NULL	NULL	85	1	80	KSY3	List3	NULL	NULL	NULL	NULL	NULL	NULL	NULL	NULL	NULL	1	z	0	3	995405	0	z	346
좌우반구com(split BVF)_2	37	1	<?xml version="1.0"?>\n<Clock xmlns:dt="urn:schemas-microsoft-com:datatypes"><Description dt:dt="string">E-Prime Primary Realtime Clock</Description><StartTime><Timestamp dt:dt="int">0</Timestamp><DateUtc dt:dt="string">2021-06-10T08:16:31Z</DateUtc></StartTime><FrequencyChanges><FrequencyChange><Frequency dt:dt="r8">2699990000</Frequency><Timestamp dt:dt="r8">24190815268269</Timestamp><Current d…	좌우반구com(split BVF)_2-037-1	60.022	1.0.0.167	1	2082382707	Professional	2.0.10.242	2.0.10.353	06-10-2021	2021-06-10 오전 8:16:31	17:16:31	2.0.10.248	148	2	{/}	목력	목	력	NULL	NULL	NULL	72	1	16	NULL	NULL	NULL	KSY	List2	0		0	-1	439204	183		0	0	0	{/}	1	3	439387	0	z	279
좌우반구com(split BVF)_2	37	1	<?xml version="1.0"?>\n<Clock xmlns:dt="urn:schemas-microsoft-com:datatypes"><Description dt:dt="string">E-Prime Primary Realtime Clock</Description><StartTime><Timestamp dt:dt="int">0</Timestamp><DateUtc dt:dt="string">2021-06-10T08:16:31Z</DateUtc></StartTime><FrequencyChanges><FrequencyChange><Frequency dt:dt="r8">2699990000</Frequency><Timestamp dt:dt="r8">24190815268269</Timestamp><Current d…	좌우반구com(split BVF)_2-037-1	60.022	1.0.0.167	1	2082382707	Professional	2.0.10.242	2.0.10.353	06-10-2021	2021-06-10 오전 8:16:31	17:16:31	2.0.10.248	100	1	z	목록	목	록	111	1	100	NULL	NULL	NULL	NULL	NULL	NULL	KSY3	List1	NULL	NULL	NULL	NULL	NULL	NULL	NULL	NULL	NULL	1	z	1	3	298071	0	z	456
좌우반구com(split BVF)_2	37	1	<?xml version="1.0"?>\n<Clock xmlns:dt="urn:schemas-microsoft-com:datatypes"><Description dt:dt="string">E-Prime Primary Realtime Clock</Description><StartTime><Timestamp dt:dt="int">0</Timestamp><DateUtc dt:dt="string">2021-06-10T08:16:31Z</DateUtc></StartTime><FrequencyChanges><FrequencyChange><Frequency dt:dt="r8">2699990000</Frequency><Timestamp dt:dt="r8">24190815268269</Timestamp><Current d…	좌우반구com(split BVF)_2-037-1	60.022	1.0.0.167	1	2082382707	Professional	2.0.10.242	2.0.10.353	06-10-2021	2021-06-10 오전 8:16:31	17:16:31	2.0.10.248	262	1	z	목적	목	적	NULL	NULL	NULL	104	1	130	NULL	NULL	NULL	KSY3	List2	NULL	NULL	NULL	NULL	NULL	NULL	NULL	NULL	NULL	1	z	0	4	743479	0	z	597
좌우반구com(split BVF)_2	37	1	<?xml version="1.0"?>\n<Clock xmlns:dt="urn:schemas-microsoft-com:datatypes"><Description dt:dt="string">E-Prime Primary Realtime Clock</Description><StartTime><Timestamp dt:dt="int">0</Timestamp><DateUtc dt:dt="string">2021-06-10T08:16:31Z</DateUtc></StartTime><FrequencyChanges><FrequencyChange><Frequency dt:dt="r8">2699990000</Frequency><Timestamp dt:dt="r8">24190815268269</Timestamp><Current d…	좌우반구com(split BVF)_2-037-1	60.022	1.0.0.167	1	2082382707	Professional	2.0.10.242	2.0.10.353	06-10-2021	2021-06-10 오전 8:16:31	17:16:31	2.0.10.248	304	2	{/}	목퇴	목	퇴	NULL	NULL	NULL	NULL	NULL	NULL	89	1	40	KSY3	List3	NULL	NULL	NULL	NULL	NULL	NULL	NULL	NULL	NULL	1	{/}	1	3	889376	0	{/}	481
좌우반구com(split BVF)_2	37	1	<?xml version="1.0"?>\n<Clock xmlns:dt="urn:schemas-microsoft-com:datatypes"><Description dt:dt="string">E-Prime Primary Realtime Clock</Description><StartTime><Timestamp dt:dt="int">0</Timestamp><DateUtc dt:dt="string">2021-06-10T08:16:31Z</DateUtc></StartTime><FrequencyChanges><FrequencyChange><Frequency dt:dt="r8">2699990000</Frequency><Timestamp dt:dt="r8">24190815268269</Timestamp><Current d…	좌우반구com(split BVF)_2-037-1	60.022	1.0.0.167	1	2082382707	Professional	2.0.10.242	2.0.10.353	06-10-2021	2021-06-10 오전 8:16:31	17:16:31	2.0.10.248	76	2	{/}	무록	무	록	43	1	76	NULL	NULL	NULL	NULL	NULL	NULL	KSY2	List1	NULL	NULL	NULL	NULL	NULL	NULL	NULL	NULL	NULL	1	{/}	0	4	233728	0	{/}	367
좌우반구com(split BVF)_2	37	1	<?xml version="1.0"?>\n<Clock xmlns:dt="urn:schemas-microsoft-com:datatypes"><Description dt:dt="string">E-Prime Primary Realtime Clock</Description><StartTime><Timestamp dt:dt="int">0</Timestamp><DateUtc dt:dt="string">2021-06-10T08:16:31Z</DateUtc></StartTime><FrequencyChanges><FrequencyChange><Frequency dt:dt="r8">2699990000</Frequency><Timestamp dt:dt="r8">24190815268269</Timestamp><Current d…	좌우반구com(split BVF)_2-037-1	60.022	1.0.0.167	1	2082382707	Professional	2.0.10.242	2.0.10.353	06-10-2021	2021-06-10 오전 8:16:31	17:16:31	2.0.10.248	142	1	z	무엇	무	엇	NULL	NULL	NULL	51	1	10	NULL	NULL	NULL	KSY3	List2	NULL	NULL	NULL	NULL	NULL	NULL	NULL	NULL	NULL	1	z	0	4	423660	0	z	334
좌우반구com(split BVF)_2	37	1	<?xml version="1.0"?>\n<Clock xmlns:dt="urn:schemas-microsoft-com:datatypes"><Description dt:dt="string">E-Prime Primary Realtime Clock</Description><StartTime><Timestamp dt:dt="int">0</Timestamp><DateUtc dt:dt="string">2021-06-10T08:16:31Z</DateUtc></StartTime><FrequencyChanges><FrequencyChange><Frequency dt:dt="r8">2699990000</Frequency><Timestamp dt:dt="r8">24190815268269</Timestamp><Current d…	좌우반구com(split BVF)_2-037-1	60.022	1.0.0.167	1	2082382707	Professional	2.0.10.242	2.0.10.353	06-10-2021	2021-06-10 오전 8:16:31	17:16:31	2.0.10.248	149	1	z	무형	무	형	NULL	NULL	NULL	91	1	17	NULL	NULL	NULL	KSY3	List2	NULL	NULL	NULL	NULL	NULL	NULL	NULL	NULL	NULL	0	z	0	3	441870	0	{/}	496
좌우반구com(split BVF)_2	37	1	<?xml version="1.0"?>\n<Clock xmlns:dt="urn:schemas-microsoft-com:datatypes"><Description dt:dt="string">E-Prime Primary Realtime Clock</Description><StartTime><Timestamp dt:dt="int">0</Timestamp><DateUtc dt:dt="string">2021-06-10T08:16:31Z</DateUtc></StartTime><FrequencyChanges><FrequencyChange><Frequency dt:dt="r8">2699990000</Frequency><Timestamp dt:dt="r8">24190815268269</Timestamp><Current d…	좌우반구com(split BVF)_2-037-1	60.022	1.0.0.167	1	2082382707	Professional	2.0.10.242	2.0.10.353	06-10-2021	2021-06-10 오전 8:16:31	17:16:31	2.0.10.248	47	1	z	물건	물	건	59	1	47	NULL	NULL	NULL	NULL	NULL	NULL	KSY3	List1	NULL	NULL	NULL	NULL	NULL	NULL	NULL	NULL	NULL	1	z	0	4	158705	0	z	392
좌우반구com(split BVF)_2	37	1	<?xml version="1.0"?>\n<Clock xmlns:dt="urn:schemas-microsoft-com:datatypes"><Description dt:dt="string">E-Prime Primary Realtime Clock</Description><StartTime><Timestamp dt:dt="int">0</Timestamp><DateUtc dt:dt="string">2021-06-10T08:16:31Z</DateUtc></StartTime><FrequencyChanges><FrequencyChange><Frequency dt:dt="r8">2699990000</Frequency><Timestamp dt:dt="r8">24190815268269</Timestamp><Current d…	좌우반구com(split BVF)_2-037-1	60.022	1.0.0.167	1	2082382707	Professional	2.0.10.242	2.0.10.353	06-10-2021	2021-06-10 오전 8:16:31	17:16:31	2.0.10.248	83	2	{/}	미략	미	략	34	1	83	NULL	NULL	NULL	NULL	NULL	NULL	KSY	List1	0		0	0	251755	183		0	0	0	{/}	0	3	251938	0	z	684
좌우반구com(split BVF)_2	37	1	<?xml version="1.0"?>\n<Clock xmlns:dt="urn:schemas-microsoft-com:datatypes"><Description dt:dt="string">E-Prime Primary Realtime Clock</Description><StartTime><Timestamp dt:dt="int">0</Timestamp><DateUtc dt:dt="string">2021-06-10T08:16:31Z</DateUtc></StartTime><FrequencyChanges><FrequencyChange><Frequency dt:dt="r8">2699990000</Frequency><Timestamp dt:dt="r8">24190815268269</Timestamp><Current d…	좌우반구com(split BVF)_2-037-1	60.022	1.0.0.167	1	2082382707	Professional	2.0.10.242	2.0.10.353	06-10-2021	2021-06-10 오전 8:16:31	17:16:31	2.0.10.248	202	1	z	밀수	밀	수	NULL	NULL	NULL	105	1	70	NULL	NULL	NULL	KSY3	List2	NULL	NULL	NULL	NULL	NULL	NULL	NULL	NULL	NULL	1	z	0	3	583519	0	z	719
좌우반구com(split BVF)_2	37	1	<?xml version="1.0"?>\n<Clock xmlns:dt="urn:schemas-microsoft-com:datatypes"><Description dt:dt="string">E-Prime Primary Realtime Clock</Description><StartTime><Timestamp dt:dt="int">0</Timestamp><DateUtc dt:dt="string">2021-06-10T08:16:31Z</DateUtc></StartTime><FrequencyChanges><FrequencyChange><Frequency dt:dt="r8">2699990000</Frequency><Timestamp dt:dt="r8">24190815268269</Timestamp><Current d…	좌우반구com(split BVF)_2-037-1	60.022	1.0.0.167	1	2082382707	Professional	2.0.10.242	2.0.10.353	06-10-2021	2021-06-10 오전 8:16:31	17:16:31	2.0.10.248	379	2	{/}	밀헤	밀	헤	NULL	NULL	NULL	NULL	NULL	NULL	6	1	115	KSY	List3	0		0	0	1089505	183		0	0	1	{/}	0	3	1089688	0	{/}	397
좌우반구com(split BVF)_2	37	1	<?xml version="1.0"?>\n<Clock xmlns:dt="urn:schemas-microsoft-com:datatypes"><Description dt:dt="string">E-Prime Primary Realtime Clock</Description><StartTime><Timestamp dt:dt="int">0</Timestamp><DateUtc dt:dt="string">2021-06-10T08:16:31Z</DateUtc></StartTime><FrequencyChanges><FrequencyChange><Frequency dt:dt="r8">2699990000</Frequency><Timestamp dt:dt="r8">24190815268269</Timestamp><Current d…	좌우반구com(split BVF)_2-037-1	60.022	1.0.0.167	1	2082382707	Professional	2.0.10.242	2.0.10.353	06-10-2021	2021-06-10 오전 8:16:31	17:16:31	2.0.10.248	275	2	{/}	박낌	박	낌	NULL	NULL	NULL	NULL	NULL	NULL	128	1	11	KSY2	List3	NULL	NULL	NULL	NULL	NULL	NULL	NULL	NULL	NULL	1	{/}	0	4	811238	0	{/}	372
좌우반구com(split BVF)_2	37	1	<?xml version="1.0"?>\n<Clock xmlns:dt="urn:schemas-microsoft-com:datatypes"><Description dt:dt="string">E-Prime Primary Realtime Clock</Description><StartTime><Timestamp dt:dt="int">0</Timestamp><DateUtc dt:dt="string">2021-06-10T08:16:31Z</DateUtc></StartTime><FrequencyChanges><FrequencyChange><Frequency dt:dt="r8">2699990000</Frequency><Timestamp dt:dt="r8">24190815268269</Timestamp><Current d…	좌우반구com(split BVF)_2-037-1	60.022	1.0.0.167	1	2082382707	Professional	2.0.10.242	2.0.10.353	06-10-2021	2021-06-10 오전 8:16:31	17:16:31	2.0.10.248	40	1	z	반응	반	응	5	1	40	NULL	NULL	NULL	NULL	NULL	NULL	KSY3	List1	NULL	NULL	NULL	NULL	NULL	NULL	NULL	NULL	NULL	1	z	0	3	140228	0	z	340
좌우반구com(split BVF)_2	37	1	<?xml version="1.0"?>\n<Clock xmlns:dt="urn:schemas-microsoft-com:datatypes"><Description dt:dt="string">E-Prime Primary Realtime Clock</Description><StartTime><Timestamp dt:dt="int">0</Timestamp><DateUtc dt:dt="string">2021-06-10T08:16:31Z</DateUtc></StartTime><FrequencyChanges><FrequencyChange><Frequency dt:dt="r8">2699990000</Frequency><Timestamp dt:dt="r8">24190815268269</Timestamp><Current d…	좌우반구com(split BVF)_2-037-1	60.022	1.0.0.167	1	2082382707	Professional	2.0.10.242	2.0.10.353	06-10-2021	2021-06-10 오전 8:16:31	17:16:31	2.0.10.248	92	1	z	발길	발	길	131	1	92	NULL	NULL	NULL	NULL	NULL	NULL	KSY3	List1	NULL	NULL	NULL	NULL	NULL	NULL	NULL	NULL	NULL	1	z	0	3	276429	0	z	506
좌우반구com(split BVF)_2	37	1	<?xml version="1.0"?>\n<Clock xmlns:dt="urn:schemas-microsoft-com:datatypes"><Description dt:dt="string">E-Prime Primary Realtime Clock</Description><StartTime><Timestamp dt:dt="int">0</Timestamp><DateUtc dt:dt="string">2021-06-10T08:16:31Z</DateUtc></StartTime><FrequencyChanges><FrequencyChange><Frequency dt:dt="r8">2699990000</Frequency><Timestamp dt:dt="r8">24190815268269</Timestamp><Current d…	좌우반구com(split BVF)_2-037-1	60.022	1.0.0.167	1	2082382707	Professional	2.0.10.242	2.0.10.353	06-10-2021	2021-06-10 오전 8:16:31	17:16:31	2.0.10.248	369	2	{/}	발보	발	보	NULL	NULL	NULL	NULL	NULL	NULL	94	1	105	KSY3	List3	NULL	NULL	NULL	NULL	NULL	NULL	NULL	NULL	NULL	1	{/}	1	3	1062847	0	{/}	574
좌우반구com(split BVF)_2	37	1	<?xml version="1.0"?>\n<Clock xmlns:dt="urn:schemas-microsoft-com:datatypes"><Description dt:dt="string">E-Prime Primary Realtime Clock</Description><StartTime><Timestamp dt:dt="int">0</Timestamp><DateUtc dt:dt="string">2021-06-10T08:16:31Z</DateUtc></StartTime><FrequencyChanges><FrequencyChange><Frequency dt:dt="r8">2699990000</Frequency><Timestamp dt:dt="r8">24190815268269</Timestamp><Current d…	좌우반구com(split BVF)_2-037-1	60.022	1.0.0.167	1	2082382707	Professional	2.0.10.242	2.0.10.353	06-10-2021	2021-06-10 오전 8:16:31	17:16:31	2.0.10.248	15	2	{/}	발횟	발	횟	19	1	15	NULL	NULL	NULL	NULL	NULL	NULL	KSY	List1	0		0	-1	74618	183		0	0	1	{/}	0	3	74801	0	{/}	480
좌우반구com(split BVF)_2	37	1	<?xml version="1.0"?>\n<Clock xmlns:dt="urn:schemas-microsoft-com:datatypes"><Description dt:dt="string">E-Prime Primary Realtime Clock</Description><StartTime><Timestamp dt:dt="int">0</Timestamp><DateUtc dt:dt="string">2021-06-10T08:16:31Z</DateUtc></StartTime><FrequencyChanges><FrequencyChange><Frequency dt:dt="r8">2699990000</Frequency><Timestamp dt:dt="r8">24190815268269</Timestamp><Current d…	좌우반구com(split BVF)_2-037-1	60.022	1.0.0.167	1	2082382707	Professional	2.0.10.242	2.0.10.353	06-10-2021	2021-06-10 오전 8:16:31	17:16:31	2.0.10.248	306	1	z	방법	방	법	NULL	NULL	NULL	NULL	NULL	NULL	84	1	42	KSY3	List3	NULL	NULL	NULL	NULL	NULL	NULL	NULL	NULL	NULL	1	z	1	3	894674	0	z	375
좌우반구com(split BVF)_2	37	1	<?xml version="1.0"?>\n<Clock xmlns:dt="urn:schemas-microsoft-com:datatypes"><Description dt:dt="string">E-Prime Primary Realtime Clock</Description><StartTime><Timestamp dt:dt="int">0</Timestamp><DateUtc dt:dt="string">2021-06-10T08:16:31Z</DateUtc></StartTime><FrequencyChanges><FrequencyChange><Frequency dt:dt="r8">2699990000</Frequency><Timestamp dt:dt="r8">24190815268269</Timestamp><Current d…	좌우반구com(split BVF)_2-037-1	60.022	1.0.0.167	1	2082382707	Professional	2.0.10.242	2.0.10.353	06-10-2021	2021-06-10 오전 8:16:31	17:16:31	2.0.10.248	109	2	{/}	배심	배	심	67	1	109	NULL	NULL	NULL	NULL	NULL	NULL	KSY3	List1	NULL	NULL	NULL	NULL	NULL	NULL	NULL	NULL	NULL	0	{/}	0	3	321863	0	z	613
좌우반구com(split BVF)_2	37	1	<?xml version="1.0"?>\n<Clock xmlns:dt="urn:schemas-microsoft-com:datatypes"><Description dt:dt="string">E-Prime Primary Realtime Clock</Description><StartTime><Timestamp dt:dt="int">0</Timestamp><DateUtc dt:dt="string">2021-06-10T08:16:31Z</DateUtc></StartTime><FrequencyChanges><FrequencyChange><Frequency dt:dt="r8">2699990000</Frequency><Timestamp dt:dt="r8">24190815268269</Timestamp><Current d…	좌우반구com(split BVF)_2-037-1	60.022	1.0.0.167	1	2082382707	Professional	2.0.10.242	2.0.10.353	06-10-2021	2021-06-10 오전 8:16:31	17:16:31	2.0.10.248	370	2	{/}	버구	버	구	NULL	NULL	NULL	NULL	NULL	NULL	25	1	106	KSY	List3	0		0	0	1065447	183		0	0	1	{/}	0	3	1065630	0	{/}	434
좌우반구com(split BVF)_2	37	1	<?xml version="1.0"?>\n<Clock xmlns:dt="urn:schemas-microsoft-com:datatypes"><Description dt:dt="string">E-Prime Primary Realtime Clock</Description><StartTime><Timestamp dt:dt="int">0</Timestamp><DateUtc dt:dt="string">2021-06-10T08:16:31Z</DateUtc></StartTime><FrequencyChanges><FrequencyChange><Frequency dt:dt="r8">2699990000</Frequency><Timestamp dt:dt="r8">24190815268269</Timestamp><Current d…	좌우반구com(split BVF)_2-037-1	60.022	1.0.0.167	1	2082382707	Professional	2.0.10.242	2.0.10.353	06-10-2021	2021-06-10 오전 8:16:31	17:16:31	2.0.10.248	220	1	z	버스	버	스	NULL	NULL	NULL	132	1	88	NULL	NULL	NULL	KSY3	List2	NULL	NULL	NULL	NULL	NULL	NULL	NULL	NULL	NULL	1	z	0	3	631902	0	z	431
좌우반구com(split BVF)_2	37	1	<?xml version="1.0"?>\n<Clock xmlns:dt="urn:schemas-microsoft-com:datatypes"><Description dt:dt="string">E-Prime Primary Realtime Clock</Description><StartTime><Timestamp dt:dt="int">0</Timestamp><DateUtc dt:dt="string">2021-06-10T08:16:31Z</DateUtc></StartTime><FrequencyChanges><FrequencyChange><Frequency dt:dt="r8">2699990000</Frequency><Timestamp dt:dt="r8">24190815268269</Timestamp><Current d…	좌우반구com(split BVF)_2-037-1	60.022	1.0.0.167	1	2082382707	Professional	2.0.10.242	2.0.10.353	06-10-2021	2021-06-10 오전 8:16:31	17:16:31	2.0.10.248	179	2	{/}	버현	버	현	NULL	NULL	NULL	112	1	47	NULL	NULL	NULL	KSY3	List2	NULL	NULL	NULL	NULL	NULL	NULL	NULL	NULL	NULL	1	{/}	0	3	521408	0	{/}	443
좌우반구com(split BVF)_2	37	1	<?xml version="1.0"?>\n<Clock xmlns:dt="urn:schemas-microsoft-com:datatypes"><Description dt:dt="string">E-Prime Primary Realtime Clock</Description><StartTime><Timestamp dt:dt="int">0</Timestamp><DateUtc dt:dt="string">2021-06-10T08:16:31Z</DateUtc></StartTime><FrequencyChanges><FrequencyChange><Frequency dt:dt="r8">2699990000</Frequency><Timestamp dt:dt="r8">24190815268269</Timestamp><Current d…	좌우반구com(split BVF)_2-037-1	60.022	1.0.0.167	1	2082382707	Professional	2.0.10.242	2.0.10.353	06-10-2021	2021-06-10 오전 8:16:31	17:16:31	2.0.10.248	237	2	{/}	법낌	법	낌	NULL	NULL	NULL	126	1	105	NULL	NULL	NULL	KSY	List2	0		1	-1	676752	184		0	0	1	{/}	0	4	676936	0	{/}	397
좌우반구com(split BVF)_2	37	1	<?xml version="1.0"?>\n<Clock xmlns:dt="urn:schemas-microsoft-com:datatypes"><Description dt:dt="string">E-Prime Primary Realtime Clock</Description><StartTime><Timestamp dt:dt="int">0</Timestamp><DateUtc dt:dt="string">2021-06-10T08:16:31Z</DateUtc></StartTime><FrequencyChanges><FrequencyChange><Frequency dt:dt="r8">2699990000</Frequency><Timestamp dt:dt="r8">24190815268269</Timestamp><Current d…	좌우반구com(split BVF)_2-037-1	60.022	1.0.0.167	1	2082382707	Professional	2.0.10.242	2.0.10.353	06-10-2021	2021-06-10 오전 8:16:31	17:16:31	2.0.10.248	82	1	z	별개	별	개	105	1	82	NULL	NULL	NULL	NULL	NULL	NULL	KSY3	List1	NULL	NULL	NULL	NULL	NULL	NULL	NULL	NULL	NULL	1	z	0	3	249339	0	z	390
좌우반구com(split BVF)_2	37	1	<?xml version="1.0"?>\n<Clock xmlns:dt="urn:schemas-microsoft-com:datatypes"><Description dt:dt="string">E-Prime Primary Realtime Clock</Description><StartTime><Timestamp dt:dt="int">0</Timestamp><DateUtc dt:dt="string">2021-06-10T08:16:31Z</DateUtc></StartTime><FrequencyChanges><FrequencyChange><Frequency dt:dt="r8">2699990000</Frequency><Timestamp dt:dt="r8">24190815268269</Timestamp><Current d…	좌우반구com(split BVF)_2-037-1	60.022	1.0.0.167	1	2082382707	Professional	2.0.10.242	2.0.10.353	06-10-2021	2021-06-10 오전 8:16:31	17:16:31	2.0.10.248	334	1	z	별미	별	미	NULL	NULL	NULL	NULL	NULL	NULL	5	1	70	KSY3	List3	NULL	NULL	NULL	NULL	NULL	NULL	NULL	NULL	NULL	0	z	0	3	968881	0	{/}	478
좌우반구com(split BVF)_2	37	1	<?xml version="1.0"?>\n<Clock xmlns:dt="urn:schemas-microsoft-com:datatypes"><Description dt:dt="string">E-Prime Primary Realtime Clock</Description><StartTime><Timestamp dt:dt="int">0</Timestamp><DateUtc dt:dt="string">2021-06-10T08:16:31Z</DateUtc></StartTime><FrequencyChanges><FrequencyChange><Frequency dt:dt="r8">2699990000</Frequency><Timestamp dt:dt="r8">24190815268269</Timestamp><Current d…	좌우반구com(split BVF)_2-037-1	60.022	1.0.0.167	1	2082382707	Professional	2.0.10.242	2.0.10.353	06-10-2021	2021-06-10 오전 8:16:31	17:16:31	2.0.10.248	166	1	z	보고	보	고	NULL	NULL	NULL	41	1	34	NULL	NULL	NULL	KSY3	List2	NULL	NULL	NULL	NULL	NULL	NULL	NULL	NULL	NULL	1	z	1	3	487470	0	z	363
좌우반구com(split BVF)_2	37	1	<?xml version="1.0"?>\n<Clock xmlns:dt="urn:schemas-microsoft-com:datatypes"><Description dt:dt="string">E-Prime Primary Realtime Clock</Description><StartTime><Timestamp dt:dt="int">0</Timestamp><DateUtc dt:dt="string">2021-06-10T08:16:31Z</DateUtc></StartTime><FrequencyChanges><FrequencyChange><Frequency dt:dt="r8">2699990000</Frequency><Timestamp dt:dt="r8">24190815268269</Timestamp><Current d…	좌우반구com(split BVF)_2-037-1	60.022	1.0.0.167	1	2082382707	Professional	2.0.10.242	2.0.10.353	06-10-2021	2021-06-10 오전 8:16:31	17:16:31	2.0.10.248	359	1	z	본인	본	인	NULL	NULL	NULL	NULL	NULL	NULL	34	1	95	KSY3	List3	NULL	NULL	NULL	NULL	NULL	NULL	NULL	NULL	NULL	1	z	1	3	1036040	0	z	398
좌우반구com(split BVF)_2	37	1	<?xml version="1.0"?>\n<Clock xmlns:dt="urn:schemas-microsoft-com:datatypes"><Description dt:dt="string">E-Prime Primary Realtime Clock</Description><StartTime><Timestamp dt:dt="int">0</Timestamp><DateUtc dt:dt="string">2021-06-10T08:16:31Z</DateUtc></StartTime><FrequencyChanges><FrequencyChange><Frequency dt:dt="r8">2699990000</Frequency><Timestamp dt:dt="r8">24190815268269</Timestamp><Current d…	좌우반구com(split BVF)_2-037-1	60.022	1.0.0.167	1	2082382707	Professional	2.0.10.242	2.0.10.353	06-10-2021	2021-06-10 오전 8:16:31	17:16:31	2.0.10.248	255	2	{/}	본중	본	중	NULL	NULL	NULL	119	1	123	NULL	NULL	NULL	KSY3	List2	NULL	NULL	NULL	NULL	NULL	NULL	NULL	NULL	NULL	0	{/}	0	4	724719	0	z	535
좌우반구com(split BVF)_2	37	1	<?xml version="1.0"?>\n<Clock xmlns:dt="urn:schemas-microsoft-com:datatypes"><Description dt:dt="string">E-Prime Primary Realtime Clock</Description><StartTime><Timestamp dt:dt="int">0</Timestamp><DateUtc dt:dt="string">2021-06-10T08:16:31Z</DateUtc></StartTime><FrequencyChanges><FrequencyChange><Frequency dt:dt="r8">2699990000</Frequency><Timestamp dt:dt="r8">24190815268269</Timestamp><Current d…	좌우반구com(split BVF)_2-037-1	60.022	1.0.0.167	1	2082382707	Professional	2.0.10.242	2.0.10.353	06-10-2021	2021-06-10 오전 8:16:31	17:16:31	2.0.10.248	150	1	z	봉사	봉	사	NULL	NULL	NULL	36	1	18	NULL	NULL	NULL	KSY3	List2	NULL	NULL	NULL	NULL	NULL	NULL	NULL	NULL	NULL	1	z	0	3	444569	0	z	401
좌우반구com(split BVF)_2	37	1	<?xml version="1.0"?>\n<Clock xmlns:dt="urn:schemas-microsoft-com:datatypes"><Description dt:dt="string">E-Prime Primary Realtime Clock</Description><StartTime><Timestamp dt:dt="int">0</Timestamp><DateUtc dt:dt="string">2021-06-10T08:16:31Z</DateUtc></StartTime><FrequencyChanges><FrequencyChange><Frequency dt:dt="r8">2699990000</Frequency><Timestamp dt:dt="r8">24190815268269</Timestamp><Current d…	좌우반구com(split BVF)_2-037-1	60.022	1.0.0.167	1	2082382707	Professional	2.0.10.242	2.0.10.353	06-10-2021	2021-06-10 오전 8:16:31	17:16:31	2.0.10.248	193	2	{/}	봉택	봉	택	NULL	NULL	NULL	71	1	61	NULL	NULL	NULL	KSY3	List2	NULL	NULL	NULL	NULL	NULL	NULL	NULL	NULL	NULL	1	{/}	1	3	559844	0	{/}	583
좌우반구com(split BVF)_2	37	1	<?xml version="1.0"?>\n<Clock xmlns:dt="urn:schemas-microsoft-com:datatypes"><Description dt:dt="string">E-Prime Primary Realtime Clock</Description><StartTime><Timestamp dt:dt="int">0</Timestamp><DateUtc dt:dt="string">2021-06-10T08:16:31Z</DateUtc></StartTime><FrequencyChanges><FrequencyChange><Frequency dt:dt="r8">2699990000</Frequency><Timestamp dt:dt="r8">24190815268269</Timestamp><Current d…	좌우반구com(split BVF)_2-037-1	60.022	1.0.0.167	1	2082382707	Professional	2.0.10.242	2.0.10.353	06-10-2021	2021-06-10 오전 8:16:31	17:16:31	2.0.10.248	342	1	z	부대	부	대	NULL	NULL	NULL	NULL	NULL	NULL	26	1	78	KSY	List3	0		0	0	989974	183		0	0	1	z	0	3	990157	0	z	387
좌우반구com(split BVF)_2	37	1	<?xml version="1.0"?>\n<Clock xmlns:dt="urn:schemas-microsoft-com:datatypes"><Description dt:dt="string">E-Prime Primary Realtime Clock</Description><StartTime><Timestamp dt:dt="int">0</Timestamp><DateUtc dt:dt="string">2021-06-10T08:16:31Z</DateUtc></StartTime><FrequencyChanges><FrequencyChange><Frequency dt:dt="r8">2699990000</Frequency><Timestamp dt:dt="r8">24190815268269</Timestamp><Current d…	좌우반구com(split BVF)_2-037-1	60.022	1.0.0.167	1	2082382707	Professional	2.0.10.242	2.0.10.353	06-10-2021	2021-06-10 오전 8:16:31	17:16:31	2.0.10.248	361	1	z	부스	부	스	NULL	NULL	NULL	NULL	NULL	NULL	102	1	97	KSY	List3	0		0	0	1041039	183		0	0	1	z	0	3	1041222	0	z	569
좌우반구com(split BVF)_2	37	1	<?xml version="1.0"?>\n<Clock xmlns:dt="urn:schemas-microsoft-com:datatypes"><Description dt:dt="string">E-Prime Primary Realtime Clock</Description><StartTime><Timestamp dt:dt="int">0</Timestamp><DateUtc dt:dt="string">2021-06-10T08:16:31Z</DateUtc></StartTime><FrequencyChanges><FrequencyChange><Frequency dt:dt="r8">2699990000</Frequency><Timestamp dt:dt="r8">24190815268269</Timestamp><Current d…	좌우반구com(split BVF)_2-037-1	60.022	1.0.0.167	1	2082382707	Professional	2.0.10.242	2.0.10.353	06-10-2021	2021-06-10 오전 8:16:31	17:16:31	2.0.10.248	373	2	{/}	분낌	분	낌	NULL	NULL	NULL	NULL	NULL	NULL	62	1	109	KSY2	List3	NULL	NULL	NULL	NULL	NULL	NULL	NULL	NULL	NULL	1	{/}	0	3	1073577	0	{/}	492
좌우반구com(split BVF)_2	37	1	<?xml version="1.0"?>\n<Clock xmlns:dt="urn:schemas-microsoft-com:datatypes"><Description dt:dt="string">E-Prime Primary Realtime Clock</Description><StartTime><Timestamp dt:dt="int">0</Timestamp><DateUtc dt:dt="string">2021-06-10T08:16:31Z</DateUtc></StartTime><FrequencyChanges><FrequencyChange><Frequency dt:dt="r8">2699990000</Frequency><Timestamp dt:dt="r8">24190815268269</Timestamp><Current d…	좌우반구com(split BVF)_2-037-1	60.022	1.0.0.167	1	2082382707	Professional	2.0.10.242	2.0.10.353	06-10-2021	2021-06-10 오전 8:16:31	17:16:31	2.0.10.248	333	1	z	분류	분	류	NULL	NULL	NULL	NULL	NULL	NULL	22	1	69	KSY	List3	0		0	-1	966132	183		0	0	1	z	1	3	966315	0	z	366
좌우반구com(split BVF)_2	37	1	<?xml version="1.0"?>\n<Clock xmlns:dt="urn:schemas-microsoft-com:datatypes"><Description dt:dt="string">E-Prime Primary Realtime Clock</Description><StartTime><Timestamp dt:dt="int">0</Timestamp><DateUtc dt:dt="string">2021-06-10T08:16:31Z</DateUtc></StartTime><FrequencyChanges><FrequencyChange><Frequency dt:dt="r8">2699990000</Frequency><Timestamp dt:dt="r8">24190815268269</Timestamp><Current d…	좌우반구com(split BVF)_2-037-1	60.022	1.0.0.167	1	2082382707	Professional	2.0.10.242	2.0.10.353	06-10-2021	2021-06-10 오전 8:16:31	17:16:31	2.0.10.248	346	1	z	분석	분	석	NULL	NULL	NULL	NULL	NULL	NULL	28	1	82	KSY	List3	0		0	0	1000437	183		0	0	1	z	0	3	1000620	0	z	371
좌우반구com(split BVF)_2	37	1	<?xml version="1.0"?>\n<Clock xmlns:dt="urn:schemas-microsoft-com:datatypes"><Description dt:dt="string">E-Prime Primary Realtime Clock</Description><StartTime><Timestamp dt:dt="int">0</Timestamp><DateUtc dt:dt="string">2021-06-10T08:16:31Z</DateUtc></StartTime><FrequencyChanges><FrequencyChange><Frequency dt:dt="r8">2699990000</Frequency><Timestamp dt:dt="r8">24190815268269</Timestamp><Current d…	좌우반구com(split BVF)_2-037-1	60.022	1.0.0.167	1	2082382707	Professional	2.0.10.242	2.0.10.353	06-10-2021	2021-06-10 오전 8:16:31	17:16:31	2.0.10.248	24	1	z	분포	분	포	41	1	24	NULL	NULL	NULL	NULL	NULL	NULL	KSY	List1	0		0	-1	98226	183		0	0	1	z	1	3	98409	0	z	312
좌우반구com(split BVF)_2	37	1	<?xml version="1.0"?>\n<Clock xmlns:dt="urn:schemas-microsoft-com:datatypes"><Description dt:dt="string">E-Prime Primary Realtime Clock</Description><StartTime><Timestamp dt:dt="int">0</Timestamp><DateUtc dt:dt="string">2021-06-10T08:16:31Z</DateUtc></StartTime><FrequencyChanges><FrequencyChange><Frequency dt:dt="r8">2699990000</Frequency><Timestamp dt:dt="r8">24190815268269</Timestamp><Current d…	좌우반구com(split BVF)_2-037-1	60.022	1.0.0.167	1	2082382707	Professional	2.0.10.242	2.0.10.353	06-10-2021	2021-06-10 오전 8:16:31	17:16:31	2.0.10.248	381	1	z	비교	비	교	NULL	NULL	NULL	NULL	NULL	NULL	39	1	117	KSY	List3	0		0	0	1094853	183		0	0	1	z	0	3	1095036	0	z	483
좌우반구com(split BVF)_2	37	1	<?xml version="1.0"?>\n<Clock xmlns:dt="urn:schemas-microsoft-com:datatypes"><Description dt:dt="string">E-Prime Primary Realtime Clock</Description><StartTime><Timestamp dt:dt="int">0</Timestamp><DateUtc dt:dt="string">2021-06-10T08:16:31Z</DateUtc></StartTime><FrequencyChanges><FrequencyChange><Frequency dt:dt="r8">2699990000</Frequency><Timestamp dt:dt="r8">24190815268269</Timestamp><Current d…	좌우반구com(split BVF)_2-037-1	60.022	1.0.0.167	1	2082382707	Professional	2.0.10.242	2.0.10.353	06-10-2021	2021-06-10 오전 8:16:31	17:16:31	2.0.10.248	6	2	{/}	비껍	비	껍	130	1	6	NULL	NULL	NULL	NULL	NULL	NULL	KSY	List1	0		0	-1	51010	183		0	0	1	{/}	0	3	51193	0	{/}	413
좌우반구com(split BVF)_2	37	1	<?xml version="1.0"?>\n<Clock xmlns:dt="urn:schemas-microsoft-com:datatypes"><Description dt:dt="string">E-Prime Primary Realtime Clock</Description><StartTime><Timestamp dt:dt="int">0</Timestamp><DateUtc dt:dt="string">2021-06-10T08:16:31Z</DateUtc></StartTime><FrequencyChanges><FrequencyChange><Frequency dt:dt="r8">2699990000</Frequency><Timestamp dt:dt="r8">24190815268269</Timestamp><Current d…	좌우반구com(split BVF)_2-037-1	60.022	1.0.0.167	1	2082382707	Professional	2.0.10.242	2.0.10.353	06-10-2021	2021-06-10 오전 8:16:31	17:16:31	2.0.10.248	388	2	{/}	비략	비	략	NULL	NULL	NULL	NULL	NULL	NULL	83	1	124	KSY3	List3	NULL	NULL	NULL	NULL	NULL	NULL	NULL	NULL	NULL	1	{/}	0	3	1113946	0	{/}	834
좌우반구com(split BVF)_2	37	1	<?xml version="1.0"?>\n<Clock xmlns:dt="urn:schemas-microsoft-com:datatypes"><Description dt:dt="string">E-Prime Primary Realtime Clock</Description><StartTime><Timestamp dt:dt="int">0</Timestamp><DateUtc dt:dt="string">2021-06-10T08:16:31Z</DateUtc></StartTime><FrequencyChanges><FrequencyChange><Frequency dt:dt="r8">2699990000</Frequency><Timestamp dt:dt="r8">24190815268269</Timestamp><Current d…	좌우반구com(split BVF)_2-037-1	60.022	1.0.0.167	1	2082382707	Professional	2.0.10.242	2.0.10.353	06-10-2021	2021-06-10 오전 8:16:31	17:16:31	2.0.10.248	315	1	z	비상	비	상	NULL	NULL	NULL	NULL	NULL	NULL	124	1	51	KSY	List3	0		0	0	918483	183		0	0	1	z	0	3	918666	0	z	320
좌우반구com(split BVF)_2	37	1	<?xml version="1.0"?>\n<Clock xmlns:dt="urn:schemas-microsoft-com:datatypes"><Description dt:dt="string">E-Prime Primary Realtime Clock</Description><StartTime><Timestamp dt:dt="int">0</Timestamp><DateUtc dt:dt="string">2021-06-10T08:16:31Z</DateUtc></StartTime><FrequencyChanges><FrequencyChange><Frequency dt:dt="r8">2699990000</Frequency><Timestamp dt:dt="r8">24190815268269</Timestamp><Current d…	좌우반구com(split BVF)_2-037-1	60.022	1.0.0.167	1	2082382707	Professional	2.0.10.242	2.0.10.353	06-10-2021	2021-06-10 오전 8:16:31	17:16:31	2.0.10.248	360	1	z	비용	비	용	NULL	NULL	NULL	NULL	NULL	NULL	95	1	96	KSY	List3	0		0	-1	1038456	183		0	0	1	z	1	3	1038639	0	z	383
좌우반구com(split BVF)_2	37	1	<?xml version="1.0"?>\n<Clock xmlns:dt="urn:schemas-microsoft-com:datatypes"><Description dt:dt="string">E-Prime Primary Realtime Clock</Description><StartTime><Timestamp dt:dt="int">0</Timestamp><DateUtc dt:dt="string">2021-06-10T08:16:31Z</DateUtc></StartTime><FrequencyChanges><FrequencyChange><Frequency dt:dt="r8">2699990000</Frequency><Timestamp dt:dt="r8">24190815268269</Timestamp><Current d…	좌우반구com(split BVF)_2-037-1	60.022	1.0.0.167	1	2082382707	Professional	2.0.10.242	2.0.10.353	06-10-2021	2021-06-10 오전 8:16:31	17:16:31	2.0.10.248	245	1	z	비판	비	판	NULL	NULL	NULL	110	1	113	NULL	NULL	NULL	KSY	List2	0		0	-1	698378	183		0	0	1	z	0	3	698561	0	z	391
좌우반구com(split BVF)_2	37	1	<?xml version="1.0"?>\n<Clock xmlns:dt="urn:schemas-microsoft-com:datatypes"><Description dt:dt="string">E-Prime Primary Realtime Clock</Description><StartTime><Timestamp dt:dt="int">0</Timestamp><DateUtc dt:dt="string">2021-06-10T08:16:31Z</DateUtc></StartTime><FrequencyChanges><FrequencyChange><Frequency dt:dt="r8">2699990000</Frequency><Timestamp dt:dt="r8">24190815268269</Timestamp><Current d…	좌우반구com(split BVF)_2-037-1	60.022	1.0.0.167	1	2082382707	Professional	2.0.10.242	2.0.10.353	06-10-2021	2021-06-10 오전 8:16:31	17:16:31	2.0.10.248	43	1	z	빈도	빈	도	112	1	43	NULL	NULL	NULL	NULL	NULL	NULL	KSY	List1	0		0	-1	147842	183		0	0	1	z	0	3	148025	0	z	546
좌우반구com(split BVF)_2	37	1	<?xml version="1.0"?>\n<Clock xmlns:dt="urn:schemas-microsoft-com:datatypes"><Description dt:dt="string">E-Prime Primary Realtime Clock</Description><StartTime><Timestamp dt:dt="int">0</Timestamp><DateUtc dt:dt="string">2021-06-10T08:16:31Z</DateUtc></StartTime><FrequencyChanges><FrequencyChange><Frequency dt:dt="r8">2699990000</Frequency><Timestamp dt:dt="r8">24190815268269</Timestamp><Current d…	좌우반구com(split BVF)_2-037-1	60.022	1.0.0.167	1	2082382707	Professional	2.0.10.242	2.0.10.353	06-10-2021	2021-06-10 오전 8:16:31	17:16:31	2.0.10.248	365	2	{/}	빈략	빈	략	NULL	NULL	NULL	NULL	NULL	NULL	27	1	101	KSY2	List3	NULL	NULL	NULL	NULL	NULL	NULL	NULL	NULL	NULL	0	{/}	0	3	1051918	0	z	498
좌우반구com(split BVF)_2	37	1	<?xml version="1.0"?>\n<Clock xmlns:dt="urn:schemas-microsoft-com:datatypes"><Description dt:dt="string">E-Prime Primary Realtime Clock</Description><StartTime><Timestamp dt:dt="int">0</Timestamp><DateUtc dt:dt="string">2021-06-10T08:16:31Z</DateUtc></StartTime><FrequencyChanges><FrequencyChange><Frequency dt:dt="r8">2699990000</Frequency><Timestamp dt:dt="r8">24190815268269</Timestamp><Current d…	좌우반구com(split BVF)_2-037-1	60.022	1.0.0.167	1	2082382707	Professional	2.0.10.242	2.0.10.353	06-10-2021	2021-06-10 오전 8:16:31	17:16:31	2.0.10.248	253	2	{/}	빈비	빈	비	NULL	NULL	NULL	4	1	121	NULL	NULL	NULL	KSY2	List2	NULL	NULL	NULL	NULL	NULL	NULL	NULL	NULL	NULL	0	{/}	0	4	719421	0	z	463
좌우반구com(split BVF)_2	37	1	<?xml version="1.0"?>\n<Clock xmlns:dt="urn:schemas-microsoft-com:datatypes"><Description dt:dt="string">E-Prime Primary Realtime Clock</Description><StartTime><Timestamp dt:dt="int">0</Timestamp><DateUtc dt:dt="string">2021-06-10T08:16:31Z</DateUtc></StartTime><FrequencyChanges><FrequencyChange><Frequency dt:dt="r8">2699990000</Frequency><Timestamp dt:dt="r8">24190815268269</Timestamp><Current d…	좌우반구com(split BVF)_2-037-1	60.022	1.0.0.167	1	2082382707	Professional	2.0.10.242	2.0.10.353	06-10-2021	2021-06-10 오전 8:16:31	17:16:31	2.0.10.248	33	2	{/}	빈종	빈	종	51	1	33	NULL	NULL	NULL	NULL	NULL	NULL	KSY3	List1	NULL	NULL	NULL	NULL	NULL	NULL	NULL	NULL	NULL	0	{/}	0	3	121668	0	z	532
좌우반구com(split BVF)_2	37	1	<?xml version="1.0"?>\n<Clock xmlns:dt="urn:schemas-microsoft-com:datatypes"><Description dt:dt="string">E-Prime Primary Realtime Clock</Description><StartTime><Timestamp dt:dt="int">0</Timestamp><DateUtc dt:dt="string">2021-06-10T08:16:31Z</DateUtc></StartTime><FrequencyChanges><FrequencyChange><Frequency dt:dt="r8">2699990000</Frequency><Timestamp dt:dt="r8">24190815268269</Timestamp><Current d…	좌우반구com(split BVF)_2-037-1	60.022	1.0.0.167	1	2082382707	Professional	2.0.10.242	2.0.10.353	06-10-2021	2021-06-10 오전 8:16:31	17:16:31	2.0.10.248	296	1	z	사건	사	건	NULL	NULL	NULL	NULL	NULL	NULL	108	1	32	KSY	List3	0		0	-1	867884	183		0	0	1	z	0	3	868067	0	z	399
좌우반구com(split BVF)_2	37	1	<?xml version="1.0"?>\n<Clock xmlns:dt="urn:schemas-microsoft-com:datatypes"><Description dt:dt="string">E-Prime Primary Realtime Clock</Description><StartTime><Timestamp dt:dt="int">0</Timestamp><DateUtc dt:dt="string">2021-06-10T08:16:31Z</DateUtc></StartTime><FrequencyChanges><FrequencyChange><Frequency dt:dt="r8">2699990000</Frequency><Timestamp dt:dt="r8">24190815268269</Timestamp><Current d…	좌우반구com(split BVF)_2-037-1	60.022	1.0.0.167	1	2082382707	Professional	2.0.10.242	2.0.10.353	06-10-2021	2021-06-10 오전 8:16:31	17:16:31	2.0.10.248	25	1	z	사과	사	과	27	1	25	NULL	NULL	NULL	NULL	NULL	NULL	KSY	List1	0		0	-1	100742	183		0	0	1	z	0	3	100925	0	z	277
좌우반구com(split BVF)_2	37	1	<?xml version="1.0"?>\n<Clock xmlns:dt="urn:schemas-microsoft-com:datatypes"><Description dt:dt="string">E-Prime Primary Realtime Clock</Description><StartTime><Timestamp dt:dt="int">0</Timestamp><DateUtc dt:dt="string">2021-06-10T08:16:31Z</DateUtc></StartTime><FrequencyChanges><FrequencyChange><Frequency dt:dt="r8">2699990000</Frequency><Timestamp dt:dt="r8">24190815268269</Timestamp><Current d…	좌우반구com(split BVF)_2-037-1	60.022	1.0.0.167	1	2082382707	Professional	2.0.10.242	2.0.10.353	06-10-2021	2021-06-10 오전 8:16:31	17:16:31	2.0.10.248	178	1	z	사례	사	례	NULL	NULL	NULL	107	1	46	NULL	NULL	NULL	KSY	List2	0		1	-1	518642	184		0	0	0	z	0	4	518826	0	{/}	374
좌우반구com(split BVF)_2	37	1	<?xml version="1.0"?>\n<Clock xmlns:dt="urn:schemas-microsoft-com:datatypes"><Description dt:dt="string">E-Prime Primary Realtime Clock</Description><StartTime><Timestamp dt:dt="int">0</Timestamp><DateUtc dt:dt="string">2021-06-10T08:16:31Z</DateUtc></StartTime><FrequencyChanges><FrequencyChange><Frequency dt:dt="r8">2699990000</Frequency><Timestamp dt:dt="r8">24190815268269</Timestamp><Current d…	좌우반구com(split BVF)_2-037-1	60.022	1.0.0.167	1	2082382707	Professional	2.0.10.242	2.0.10.353	06-10-2021	2021-06-10 오전 8:16:31	17:16:31	2.0.10.248	113	1	z	사상	사	상	20	1	113	NULL	NULL	NULL	NULL	NULL	NULL	KSY	List1	0		0	-1	332809	183		0	0	1	z	0	3	332992	0	z	526
좌우반구com(split BVF)_2	37	1	<?xml version="1.0"?>\n<Clock xmlns:dt="urn:schemas-microsoft-com:datatypes"><Description dt:dt="string">E-Prime Primary Realtime Clock</Description><StartTime><Timestamp dt:dt="int">0</Timestamp><DateUtc dt:dt="string">2021-06-10T08:16:31Z</DateUtc></StartTime><FrequencyChanges><FrequencyChange><Frequency dt:dt="r8">2699990000</Frequency><Timestamp dt:dt="r8">24190815268269</Timestamp><Current d…	좌우반구com(split BVF)_2-037-1	60.022	1.0.0.167	1	2082382707	Professional	2.0.10.242	2.0.10.353	06-10-2021	2021-06-10 오전 8:16:31	17:16:31	2.0.10.248	200	1	z	사안	사	안	NULL	NULL	NULL	118	1	68	NULL	NULL	NULL	KSY	List2	0		0	-1	578088	183		0	0	0	z	0	3	578271	0	{/}	424
좌우반구com(split BVF)_2	37	1	<?xml version="1.0"?>\n<Clock xmlns:dt="urn:schemas-microsoft-com:datatypes"><Description dt:dt="string">E-Prime Primary Realtime Clock</Description><StartTime><Timestamp dt:dt="int">0</Timestamp><DateUtc dt:dt="string">2021-06-10T08:16:31Z</DateUtc></StartTime><FrequencyChanges><FrequencyChange><Frequency dt:dt="r8">2699990000</Frequency><Timestamp dt:dt="r8">24190815268269</Timestamp><Current d…	좌우반구com(split BVF)_2-037-1	60.022	1.0.0.167	1	2082382707	Professional	2.0.10.242	2.0.10.353	06-10-2021	2021-06-10 오전 8:16:31	17:16:31	2.0.10.248	238	1	z	사이	사	이	NULL	NULL	NULL	73	1	106	NULL	NULL	NULL	KSY	List2	0		1	-1	679351	184		0	0	1	z	0	4	679535	0	z	478
좌우반구com(split BVF)_2	37	1	<?xml version="1.0"?>\n<Clock xmlns:dt="urn:schemas-microsoft-com:datatypes"><Description dt:dt="string">E-Prime Primary Realtime Clock</Description><StartTime><Timestamp dt:dt="int">0</Timestamp><DateUtc dt:dt="string">2021-06-10T08:16:31Z</DateUtc></StartTime><FrequencyChanges><FrequencyChange><Frequency dt:dt="r8">2699990000</Frequency><Timestamp dt:dt="r8">24190815268269</Timestamp><Current d…	좌우반구com(split BVF)_2-037-1	60.022	1.0.0.167	1	2082382707	Professional	2.0.10.242	2.0.10.353	06-10-2021	2021-06-10 오전 8:16:31	17:16:31	2.0.10.248	235	1	z	사전	사	전	NULL	NULL	NULL	96	1	103	NULL	NULL	NULL	KSY	List2	0		0	-1	671221	183		0	0	1	z	1	3	671404	0	z	682
좌우반구com(split BVF)_2	37	1	<?xml version="1.0"?>\n<Clock xmlns:dt="urn:schemas-microsoft-com:datatypes"><Description dt:dt="string">E-Prime Primary Realtime Clock</Description><StartTime><Timestamp dt:dt="int">0</Timestamp><DateUtc dt:dt="string">2021-06-10T08:16:31Z</DateUtc></StartTime><FrequencyChanges><FrequencyChange><Frequency dt:dt="r8">2699990000</Frequency><Timestamp dt:dt="r8">24190815268269</Timestamp><Current d…	좌우반구com(split BVF)_2-037-1	60.022	1.0.0.167	1	2082382707	Professional	2.0.10.242	2.0.10.353	06-10-2021	2021-06-10 오전 8:16:31	17:16:31	2.0.10.248	29	1	z	사진	사	진	129	1	29	NULL	NULL	NULL	NULL	NULL	NULL	KSY	List1	0		0	-1	111155	183		0	0	1	z	0	3	111338	0	z	401
좌우반구com(split BVF)_2	37	1	<?xml version="1.0"?>\n<Clock xmlns:dt="urn:schemas-microsoft-com:datatypes"><Description dt:dt="string">E-Prime Primary Realtime Clock</Description><StartTime><Timestamp dt:dt="int">0</Timestamp><DateUtc dt:dt="string">2021-06-10T08:16:31Z</DateUtc></StartTime><FrequencyChanges><FrequencyChange><Frequency dt:dt="r8">2699990000</Frequency><Timestamp dt:dt="r8">24190815268269</Timestamp><Current d…	좌우반구com(split BVF)_2-037-1	60.022	1.0.0.167	1	2082382707	Professional	2.0.10.242	2.0.10.353	06-10-2021	2021-06-10 오전 8:16:31	17:16:31	2.0.10.248	270	1	z	상관	상	관	NULL	NULL	NULL	NULL	NULL	NULL	53	1	6	KSY	List3	0		0	-1	798109	183		0	0	1	z	0	3	798292	0	z	287
좌우반구com(split BVF)_2	37	1	<?xml version="1.0"?>\n<Clock xmlns:dt="urn:schemas-microsoft-com:datatypes"><Description dt:dt="string">E-Prime Primary Realtime Clock</Description><StartTime><Timestamp dt:dt="int">0</Timestamp><DateUtc dt:dt="string">2021-06-10T08:16:31Z</DateUtc></StartTime><FrequencyChanges><FrequencyChange><Frequency dt:dt="r8">2699990000</Frequency><Timestamp dt:dt="r8">24190815268269</Timestamp><Current d…	좌우반구com(split BVF)_2-037-1	60.022	1.0.0.167	1	2082382707	Professional	2.0.10.242	2.0.10.353	06-10-2021	2021-06-10 오전 8:16:31	17:16:31	2.0.10.248	167	1	z	상태	상	태	NULL	NULL	NULL	76	1	35	NULL	NULL	NULL	KSY	List2	0		0	0	489853	183		0	0	1	z	0	3	490036	0	z	389
좌우반구com(split BVF)_2	37	1	<?xml version="1.0"?>\n<Clock xmlns:dt="urn:schemas-microsoft-com:datatypes"><Description dt:dt="string">E-Prime Primary Realtime Clock</Description><StartTime><Timestamp dt:dt="int">0</Timestamp><DateUtc dt:dt="string">2021-06-10T08:16:31Z</DateUtc></StartTime><FrequencyChanges><FrequencyChange><Frequency dt:dt="r8">2699990000</Frequency><Timestamp dt:dt="r8">24190815268269</Timestamp><Current d…	좌우반구com(split BVF)_2-037-1	60.022	1.0.0.167	1	2082382707	Professional	2.0.10.242	2.0.10.353	06-10-2021	2021-06-10 오전 8:16:31	17:16:31	2.0.10.248	321	1	z	색상	색	상	NULL	NULL	NULL	NULL	NULL	NULL	29	1	57	KSY	List3	0		0	-1	934427	183		0	0	1	z	0	3	934610	0	z	336
좌우반구com(split BVF)_2	37	1	<?xml version="1.0"?>\n<Clock xmlns:dt="urn:schemas-microsoft-com:datatypes"><Description dt:dt="string">E-Prime Primary Realtime Clock</Description><StartTime><Timestamp dt:dt="int">0</Timestamp><DateUtc dt:dt="string">2021-06-10T08:16:31Z</DateUtc></StartTime><FrequencyChanges><FrequencyChange><Frequency dt:dt="r8">2699990000</Frequency><Timestamp dt:dt="r8">24190815268269</Timestamp><Current d…	좌우반구com(split BVF)_2-037-1	60.022	1.0.0.167	1	2082382707	Professional	2.0.10.242	2.0.10.353	06-10-2021	2021-06-10 오전 8:16:31	17:16:31	2.0.10.248	228	1	z	생선	생	선	NULL	NULL	NULL	40	1	96	NULL	NULL	NULL	KSY	List2	0		0	-1	652861	183		0	0	1	z	1	3	653044	0	z	332
좌우반구com(split BVF)_2	37	1	<?xml version="1.0"?>\n<Clock xmlns:dt="urn:schemas-microsoft-com:datatypes"><Description dt:dt="string">E-Prime Primary Realtime Clock</Description><StartTime><Timestamp dt:dt="int">0</Timestamp><DateUtc dt:dt="string">2021-06-10T08:16:31Z</DateUtc></StartTime><FrequencyChanges><FrequencyChange><Frequency dt:dt="r8">2699990000</Frequency><Timestamp dt:dt="r8">24190815268269</Timestamp><Current d…	좌우반구com(split BVF)_2-037-1	60.022	1.0.0.167	1	2082382707	Professional	2.0.10.242	2.0.10.353	06-10-2021	2021-06-10 오전 8:16:31	17:16:31	2.0.10.248	45	2	{/}	생희	생	희	82	1	45	NULL	NULL	NULL	NULL	NULL	NULL	KSY2	List1	NULL	NULL	NULL	NULL	NULL	NULL	NULL	NULL	NULL	1	{/}	0	3	153473	0	{/}	431
좌우반구com(split BVF)_2	37	1	<?xml version="1.0"?>\n<Clock xmlns:dt="urn:schemas-microsoft-com:datatypes"><Description dt:dt="string">E-Prime Primary Realtime Clock</Description><StartTime><Timestamp dt:dt="int">0</Timestamp><DateUtc dt:dt="string">2021-06-10T08:16:31Z</DateUtc></StartTime><FrequencyChanges><FrequencyChange><Frequency dt:dt="r8">2699990000</Frequency><Timestamp dt:dt="r8">24190815268269</Timestamp><Current d…	좌우반구com(split BVF)_2-037-1	60.022	1.0.0.167	1	2082382707	Professional	2.0.10.242	2.0.10.353	06-10-2021	2021-06-10 오전 8:16:31	17:16:31	2.0.10.248	290	2	{/}	석감	석	감	NULL	NULL	NULL	NULL	NULL	NULL	74	1	26	KSY3	List3	NULL	NULL	NULL	NULL	NULL	NULL	NULL	NULL	NULL	0	{/}	0	3	851673	0	z	770
좌우반구com(split BVF)_2	37	1	<?xml version="1.0"?>\n<Clock xmlns:dt="urn:schemas-microsoft-com:datatypes"><Description dt:dt="string">E-Prime Primary Realtime Clock</Description><StartTime><Timestamp dt:dt="int">0</Timestamp><DateUtc dt:dt="string">2021-06-10T08:16:31Z</DateUtc></StartTime><FrequencyChanges><FrequencyChange><Frequency dt:dt="r8">2699990000</Frequency><Timestamp dt:dt="r8">24190815268269</Timestamp><Current d…	좌우반구com(split BVF)_2-037-1	60.022	1.0.0.167	1	2082382707	Professional	2.0.10.242	2.0.10.353	06-10-2021	2021-06-10 오전 8:16:31	17:16:31	2.0.10.248	114	1	z	선배	선	배	16	1	114	NULL	NULL	NULL	NULL	NULL	NULL	KSY	List1	0		0	-1	335541	184		0	0	1	z	0	4	335725	0	z	337
좌우반구com(split BVF)_2	37	1	<?xml version="1.0"?>\n<Clock xmlns:dt="urn:schemas-microsoft-com:datatypes"><Description dt:dt="string">E-Prime Primary Realtime Clock</Description><StartTime><Timestamp dt:dt="int">0</Timestamp><DateUtc dt:dt="string">2021-06-10T08:16:31Z</DateUtc></StartTime><FrequencyChanges><FrequencyChange><Frequency dt:dt="r8">2699990000</Frequency><Timestamp dt:dt="r8">24190815268269</Timestamp><Current d…	좌우반구com(split BVF)_2-037-1	60.022	1.0.0.167	1	2082382707	Professional	2.0.10.242	2.0.10.353	06-10-2021	2021-06-10 오전 8:16:31	17:16:31	2.0.10.248	60	1	z	선택	선	택	116	1	60	NULL	NULL	NULL	NULL	NULL	NULL	KSY	List1	0		0	0	191893	183		0	0	1	z	0	3	192076	0	z	354
좌우반구com(split BVF)_2	37	1	<?xml version="1.0"?>\n<Clock xmlns:dt="urn:schemas-microsoft-com:datatypes"><Description dt:dt="string">E-Prime Primary Realtime Clock</Description><StartTime><Timestamp dt:dt="int">0</Timestamp><DateUtc dt:dt="string">2021-06-10T08:16:31Z</DateUtc></StartTime><FrequencyChanges><FrequencyChange><Frequency dt:dt="r8">2699990000</Frequency><Timestamp dt:dt="r8">24190815268269</Timestamp><Current d…	좌우반구com(split BVF)_2-037-1	60.022	1.0.0.167	1	2082382707	Professional	2.0.10.242	2.0.10.353	06-10-2021	2021-06-10 오전 8:16:31	17:16:31	2.0.10.248	298	2	{/}	설결	설	결	NULL	NULL	NULL	NULL	NULL	NULL	72	1	34	KSY	List3	0		0	-1	873415	184		0	0	1	{/}	0	4	873599	0	{/}	418
좌우반구com(split BVF)_2	37	1	<?xml version="1.0"?>\n<Clock xmlns:dt="urn:schemas-microsoft-com:datatypes"><Description dt:dt="string">E-Prime Primary Realtime Clock</Description><StartTime><Timestamp dt:dt="int">0</Timestamp><DateUtc dt:dt="string">2021-06-10T08:16:31Z</DateUtc></StartTime><FrequencyChanges><FrequencyChange><Frequency dt:dt="r8">2699990000</Frequency><Timestamp dt:dt="r8">24190815268269</Timestamp><Current d…	좌우반구com(split BVF)_2-037-1	60.022	1.0.0.167	1	2082382707	Professional	2.0.10.242	2.0.10.353	06-10-2021	2021-06-10 오전 8:16:31	17:16:31	2.0.10.248	320	1	z	설명	설	명	NULL	NULL	NULL	NULL	NULL	NULL	18	1	56	KSY	List3	0		0	-1	931861	183		0	0	1	z	1	3	932044	0	z	372
좌우반구com(split BVF)_2	37	1	<?xml version="1.0"?>\n<Clock xmlns:dt="urn:schemas-microsoft-com:datatypes"><Description dt:dt="string">E-Prime Primary Realtime Clock</Description><StartTime><Timestamp dt:dt="int">0</Timestamp><DateUtc dt:dt="string">2021-06-10T08:16:31Z</DateUtc></StartTime><FrequencyChanges><FrequencyChange><Frequency dt:dt="r8">2699990000</Frequency><Timestamp dt:dt="r8">24190815268269</Timestamp><Current d…	좌우반구com(split BVF)_2-037-1	60.022	1.0.0.167	1	2082382707	Professional	2.0.10.242	2.0.10.353	06-10-2021	2021-06-10 오전 8:16:31	17:16:31	2.0.10.248	232	1	z	설문	설	문	NULL	NULL	NULL	42	1	100	NULL	NULL	NULL	KSY	List2	0		0	-1	663374	183		0	0	1	z	0	3	663557	0	z	373
좌우반구com(split BVF)_2	37	1	<?xml version="1.0"?>\n<Clock xmlns:dt="urn:schemas-microsoft-com:datatypes"><Description dt:dt="string">E-Prime Primary Realtime Clock</Description><StartTime><Timestamp dt:dt="int">0</Timestamp><DateUtc dt:dt="string">2021-06-10T08:16:31Z</DateUtc></StartTime><FrequencyChanges><FrequencyChange><Frequency dt:dt="r8">2699990000</Frequency><Timestamp dt:dt="r8">24190815268269</Timestamp><Current d…	좌우반구com(split BVF)_2-037-1	60.022	1.0.0.167	1	2082382707	Professional	2.0.10.242	2.0.10.353	06-10-2021	2021-06-10 오전 8:16:31	17:16:31	2.0.10.248	128	2	{/}	설색	설	색	54	1	128	NULL	NULL	NULL	NULL	NULL	NULL	KSY2	List1	NULL	NULL	NULL	NULL	NULL	NULL	NULL	NULL	NULL	1	{/}	0	4	372445	0	{/}	550
좌우반구com(split BVF)_2	37	1	<?xml version="1.0"?>\n<Clock xmlns:dt="urn:schemas-microsoft-com:datatypes"><Description dt:dt="string">E-Prime Primary Realtime Clock</Description><StartTime><Timestamp dt:dt="int">0</Timestamp><DateUtc dt:dt="string">2021-06-10T08:16:31Z</DateUtc></StartTime><FrequencyChanges><FrequencyChange><Frequency dt:dt="r8">2699990000</Frequency><Timestamp dt:dt="r8">24190815268269</Timestamp><Current d…	좌우반구com(split BVF)_2-037-1	60.022	1.0.0.167	1	2082382707	Professional	2.0.10.242	2.0.10.353	06-10-2021	2021-06-10 오전 8:16:31	17:16:31	2.0.10.248	244	2	{/}	섭습	섭	습	NULL	NULL	NULL	129	1	112	NULL	NULL	NULL	KSY3	List2	NULL	NULL	NULL	NULL	NULL	NULL	NULL	NULL	NULL	1	{/}	0	3	695879	0	{/}	473
좌우반구com(split BVF)_2	37	1	<?xml version="1.0"?>\n<Clock xmlns:dt="urn:schemas-microsoft-com:datatypes"><Description dt:dt="string">E-Prime Primary Realtime Clock</Description><StartTime><Timestamp dt:dt="int">0</Timestamp><DateUtc dt:dt="string">2021-06-10T08:16:31Z</DateUtc></StartTime><FrequencyChanges><FrequencyChange><Frequency dt:dt="r8">2699990000</Frequency><Timestamp dt:dt="r8">24190815268269</Timestamp><Current d…	좌우반구com(split BVF)_2-037-1	60.022	1.0.0.167	1	2082382707	Professional	2.0.10.242	2.0.10.353	06-10-2021	2021-06-10 오전 8:16:31	17:16:31	2.0.10.248	215	1	z	성공	성	공	NULL	NULL	NULL	61	1	83	NULL	NULL	NULL	KSY	List2	0		0	-1	618490	183		0	0	1	z	0	3	618673	0	z	421
좌우반구com(split BVF)_2	37	1	<?xml version="1.0"?>\n<Clock xmlns:dt="urn:schemas-microsoft-com:datatypes"><Description dt:dt="string">E-Prime Primary Realtime Clock</Description><StartTime><Timestamp dt:dt="int">0</Timestamp><DateUtc dt:dt="string">2021-06-10T08:16:31Z</DateUtc></StartTime><FrequencyChanges><FrequencyChange><Frequency dt:dt="r8">2699990000</Frequency><Timestamp dt:dt="r8">24190815268269</Timestamp><Current d…	좌우반구com(split BVF)_2-037-1	60.022	1.0.0.167	1	2082382707	Professional	2.0.10.242	2.0.10.353	06-10-2021	2021-06-10 오전 8:16:31	17:16:31	2.0.10.248	390	1	z	세상	세	상	NULL	NULL	NULL	NULL	NULL	NULL	48	1	126	KSY	List3	0		0	-1	1119577	183		0	0	1	z	1	3	1119760	0	z	412
좌우반구com(split BVF)_2	37	1	<?xml version="1.0"?>\n<Clock xmlns:dt="urn:schemas-microsoft-com:datatypes"><Description dt:dt="string">E-Prime Primary Realtime Clock</Description><StartTime><Timestamp dt:dt="int">0</Timestamp><DateUtc dt:dt="string">2021-06-10T08:16:31Z</DateUtc></StartTime><FrequencyChanges><FrequencyChange><Frequency dt:dt="r8">2699990000</Frequency><Timestamp dt:dt="r8">24190815268269</Timestamp><Current d…	좌우반구com(split BVF)_2-037-1	60.022	1.0.0.167	1	2082382707	Professional	2.0.10.242	2.0.10.353	06-10-2021	2021-06-10 오전 8:16:31	17:16:31	2.0.10.248	363	1	z	소리	소	리	NULL	NULL	NULL	NULL	NULL	NULL	121	1	99	KSY	List3	0		0	0	1046487	183		0	0	1	z	0	3	1046670	0	z	336
좌우반구com(split BVF)_2	37	1	<?xml version="1.0"?>\n<Clock xmlns:dt="urn:schemas-microsoft-com:datatypes"><Description dt:dt="string">E-Prime Primary Realtime Clock</Description><StartTime><Timestamp dt:dt="int">0</Timestamp><DateUtc dt:dt="string">2021-06-10T08:16:31Z</DateUtc></StartTime><FrequencyChanges><FrequencyChange><Frequency dt:dt="r8">2699990000</Frequency><Timestamp dt:dt="r8">24190815268269</Timestamp><Current d…	좌우반구com(split BVF)_2-037-1	60.022	1.0.0.167	1	2082382707	Professional	2.0.10.242	2.0.10.353	06-10-2021	2021-06-10 오전 8:16:31	17:16:31	2.0.10.248	129	1	z	소송	소	송	70	1	129	NULL	NULL	NULL	NULL	NULL	NULL	KSY	List1	0		1	-1	375010	184		0	0	1	z	0	4	375194	0	z	403
좌우반구com(split BVF)_2	37	1	<?xml version="1.0"?>\n<Clock xmlns:dt="urn:schemas-microsoft-com:datatypes"><Description dt:dt="string">E-Prime Primary Realtime Clock</Description><StartTime><Timestamp dt:dt="int">0</Timestamp><DateUtc dt:dt="string">2021-06-10T08:16:31Z</DateUtc></StartTime><FrequencyChanges><FrequencyChange><Frequency dt:dt="r8">2699990000</Frequency><Timestamp dt:dt="r8">24190815268269</Timestamp><Current d…	좌우반구com(split BVF)_2-037-1	60.022	1.0.0.167	1	2082382707	Professional	2.0.10.242	2.0.10.353	06-10-2021	2021-06-10 오전 8:16:31	17:16:31	2.0.10.248	97	1	z	속도	속	도	79	1	97	NULL	NULL	NULL	NULL	NULL	NULL	KSY	List1	0		1	-1	289824	184		0	0	1	z	0	4	290008	0	z	381
좌우반구com(split BVF)_2	37	1	<?xml version="1.0"?>\n<Clock xmlns:dt="urn:schemas-microsoft-com:datatypes"><Description dt:dt="string">E-Prime Primary Realtime Clock</Description><StartTime><Timestamp dt:dt="int">0</Timestamp><DateUtc dt:dt="string">2021-06-10T08:16:31Z</DateUtc></StartTime><FrequencyChanges><FrequencyChange><Frequency dt:dt="r8">2699990000</Frequency><Timestamp dt:dt="r8">24190815268269</Timestamp><Current d…	좌우반구com(split BVF)_2-037-1	60.022	1.0.0.167	1	2082382707	Professional	2.0.10.242	2.0.10.353	06-10-2021	2021-06-10 오전 8:16:31	17:16:31	2.0.10.248	105	2	{/}	송스	송	스	3	1	105	NULL	NULL	NULL	NULL	NULL	NULL	KSY2	List1	NULL	NULL	NULL	NULL	NULL	NULL	NULL	NULL	NULL	1	{/}	0	3	311200	0	{/}	461
좌우반구com(split BVF)_2	37	1	<?xml version="1.0"?>\n<Clock xmlns:dt="urn:schemas-microsoft-com:datatypes"><Description dt:dt="string">E-Prime Primary Realtime Clock</Description><StartTime><Timestamp dt:dt="int">0</Timestamp><DateUtc dt:dt="string">2021-06-10T08:16:31Z</DateUtc></StartTime><FrequencyChanges><FrequencyChange><Frequency dt:dt="r8">2699990000</Frequency><Timestamp dt:dt="r8">24190815268269</Timestamp><Current d…	좌우반구com(split BVF)_2-037-1	60.022	1.0.0.167	1	2082382707	Professional	2.0.10.242	2.0.10.353	06-10-2021	2021-06-10 오전 8:16:31	17:16:31	2.0.10.248	289	2	{/}	송익	송	익	NULL	NULL	NULL	NULL	NULL	NULL	75	1	25	KSY	List3	0		0	-1	848841	183		0	0	1	{/}	0	3	849024	0	{/}	445
좌우반구com(split BVF)_2	37	1	<?xml version="1.0"?>\n<Clock xmlns:dt="urn:schemas-microsoft-com:datatypes"><Description dt:dt="string">E-Prime Primary Realtime Clock</Description><StartTime><Timestamp dt:dt="int">0</Timestamp><DateUtc dt:dt="string">2021-06-10T08:16:31Z</DateUtc></StartTime><FrequencyChanges><FrequencyChange><Frequency dt:dt="r8">2699990000</Frequency><Timestamp dt:dt="r8">24190815268269</Timestamp><Current d…	좌우반구com(split BVF)_2-037-1	60.022	1.0.0.167	1	2082382707	Professional	2.0.10.242	2.0.10.353	06-10-2021	2021-06-10 오전 8:16:31	17:16:31	2.0.10.248	50	1	z	수고	수	고	95	1	50	NULL	NULL	NULL	NULL	NULL	NULL	KSY	List1	0		0	-1	166302	183		0	0	1	z	0	3	166485	0	z	373
좌우반구com(split BVF)_2	37	1	<?xml version="1.0"?>\n<Clock xmlns:dt="urn:schemas-microsoft-com:datatypes"><Description dt:dt="string">E-Prime Primary Realtime Clock</Description><StartTime><Timestamp dt:dt="int">0</Timestamp><DateUtc dt:dt="string">2021-06-10T08:16:31Z</DateUtc></StartTime><FrequencyChanges><FrequencyChange><Frequency dt:dt="r8">2699990000</Frequency><Timestamp dt:dt="r8">24190815268269</Timestamp><Current d…	좌우반구com(split BVF)_2-037-1	60.022	1.0.0.167	1	2082382707	Professional	2.0.10.242	2.0.10.353	06-10-2021	2021-06-10 오전 8:16:31	17:16:31	2.0.10.248	121	1	z	수단	수	단	2	1	121	NULL	NULL	NULL	NULL	NULL	NULL	KSY	List1	0		0	0	353402	183		0	0	1	z	0	3	353585	0	z	456
좌우반구com(split BVF)_2	37	1	<?xml version="1.0"?>\n<Clock xmlns:dt="urn:schemas-microsoft-com:datatypes"><Description dt:dt="string">E-Prime Primary Realtime Clock</Description><StartTime><Timestamp dt:dt="int">0</Timestamp><DateUtc dt:dt="string">2021-06-10T08:16:31Z</DateUtc></StartTime><FrequencyChanges><FrequencyChange><Frequency dt:dt="r8">2699990000</Frequency><Timestamp dt:dt="r8">24190815268269</Timestamp><Current d…	좌우반구com(split BVF)_2-037-1	60.022	1.0.0.167	1	2082382707	Professional	2.0.10.242	2.0.10.353	06-10-2021	2021-06-10 오전 8:16:31	17:16:31	2.0.10.248	292	1	z	수준	수	준	NULL	NULL	NULL	NULL	NULL	NULL	87	1	28	KSY	List3	0		0	-1	857371	183		0	0	1	z	0	3	857554	0	z	375
좌우반구com(split BVF)_2	37	1	<?xml version="1.0"?>\n<Clock xmlns:dt="urn:schemas-microsoft-com:datatypes"><Description dt:dt="string">E-Prime Primary Realtime Clock</Description><StartTime><Timestamp dt:dt="int">0</Timestamp><DateUtc dt:dt="string">2021-06-10T08:16:31Z</DateUtc></StartTime><FrequencyChanges><FrequencyChange><Frequency dt:dt="r8">2699990000</Frequency><Timestamp dt:dt="r8">24190815268269</Timestamp><Current d…	좌우반구com(split BVF)_2-037-1	60.022	1.0.0.167	1	2082382707	Professional	2.0.10.242	2.0.10.353	06-10-2021	2021-06-10 오전 8:16:31	17:16:31	2.0.10.248	30	2	{/}	숙국	숙	국	84	1	30	NULL	NULL	NULL	NULL	NULL	NULL	KSY	List1	0		0	-1	113754	183		0	0	1	{/}	0	3	113937	0	{/}	391
좌우반구com(split BVF)_2	37	1	<?xml version="1.0"?>\n<Clock xmlns:dt="urn:schemas-microsoft-com:datatypes"><Description dt:dt="string">E-Prime Primary Realtime Clock</Description><StartTime><Timestamp dt:dt="int">0</Timestamp><DateUtc dt:dt="string">2021-06-10T08:16:31Z</DateUtc></StartTime><FrequencyChanges><FrequencyChange><Frequency dt:dt="r8">2699990000</Frequency><Timestamp dt:dt="r8">24190815268269</Timestamp><Current d…	좌우반구com(split BVF)_2-037-1	60.022	1.0.0.167	1	2082382707	Professional	2.0.10.242	2.0.10.353	06-10-2021	2021-06-10 오전 8:16:31	17:16:31	2.0.10.248	26	2	{/}	숙발	숙	발	124	1	26	NULL	NULL	NULL	NULL	NULL	NULL	KSY	List1	0		1	-1	103224	184		0	0	1	{/}	0	4	103408	0	{/}	435
좌우반구com(split BVF)_2	37	1	<?xml version="1.0"?>\n<Clock xmlns:dt="urn:schemas-microsoft-com:datatypes"><Description dt:dt="string">E-Prime Primary Realtime Clock</Description><StartTime><Timestamp dt:dt="int">0</Timestamp><DateUtc dt:dt="string">2021-06-10T08:16:31Z</DateUtc></StartTime><FrequencyChanges><FrequencyChange><Frequency dt:dt="r8">2699990000</Frequency><Timestamp dt:dt="r8">24190815268269</Timestamp><Current d…	좌우반구com(split BVF)_2-037-1	60.022	1.0.0.167	1	2082382707	Professional	2.0.10.242	2.0.10.353	06-10-2021	2021-06-10 오전 8:16:31	17:16:31	2.0.10.248	61	1	z	숙소	숙	소	32	1	61	NULL	NULL	NULL	NULL	NULL	NULL	KSY	List1	0		0	0	194442	183		0	0	1	z	0	3	194625	0	z	262
좌우반구com(split BVF)_2	37	1	<?xml version="1.0"?>\n<Clock xmlns:dt="urn:schemas-microsoft-com:datatypes"><Description dt:dt="string">E-Prime Primary Realtime Clock</Description><StartTime><Timestamp dt:dt="int">0</Timestamp><DateUtc dt:dt="string">2021-06-10T08:16:31Z</DateUtc></StartTime><FrequencyChanges><FrequencyChange><Frequency dt:dt="r8">2699990000</Frequency><Timestamp dt:dt="r8">24190815268269</Timestamp><Current d…	좌우반구com(split BVF)_2-037-1	60.022	1.0.0.167	1	2082382707	Professional	2.0.10.242	2.0.10.353	06-10-2021	2021-06-10 오전 8:16:31	17:16:31	2.0.10.248	5	2	{/}	술감	술	감	15	1	5	NULL	NULL	NULL	NULL	NULL	NULL	KSY	List1	0		0	-1	48294	183		0	0	1	{/}	1	3	48477	0	{/}	511
좌우반구com(split BVF)_2	37	1	<?xml version="1.0"?>\n<Clock xmlns:dt="urn:schemas-microsoft-com:datatypes"><Description dt:dt="string">E-Prime Primary Realtime Clock</Description><StartTime><Timestamp dt:dt="int">0</Timestamp><DateUtc dt:dt="string">2021-06-10T08:16:31Z</DateUtc></StartTime><FrequencyChanges><FrequencyChange><Frequency dt:dt="r8">2699990000</Frequency><Timestamp dt:dt="r8">24190815268269</Timestamp><Current d…	좌우반구com(split BVF)_2-037-1	60.022	1.0.0.167	1	2082382707	Professional	2.0.10.242	2.0.10.353	06-10-2021	2021-06-10 오전 8:16:31	17:16:31	2.0.10.248	393	2	{/}	스위	스	위	NULL	NULL	NULL	NULL	NULL	NULL	19	1	129	KSY	List3	0		0	0	1127558	183		0	0	1	{/}	0	3	1127741	0	{/}	503
좌우반구com(split BVF)_2	37	1	<?xml version="1.0"?>\n<Clock xmlns:dt="urn:schemas-microsoft-com:datatypes"><Description dt:dt="string">E-Prime Primary Realtime Clock</Description><StartTime><Timestamp dt:dt="int">0</Timestamp><DateUtc dt:dt="string">2021-06-10T08:16:31Z</DateUtc></StartTime><FrequencyChanges><FrequencyChange><Frequency dt:dt="r8">2699990000</Frequency><Timestamp dt:dt="r8">24190815268269</Timestamp><Current d…	좌우반구com(split BVF)_2-037-1	60.022	1.0.0.167	1	2082382707	Professional	2.0.10.242	2.0.10.353	06-10-2021	2021-06-10 오전 8:16:31	17:16:31	2.0.10.248	229	2	{/}	스진	스	진	NULL	NULL	NULL	37	1	97	NULL	NULL	NULL	KSY2	List2	NULL	NULL	NULL	NULL	NULL	NULL	NULL	NULL	NULL	1	{/}	0	4	655577	0	{/}	463
좌우반구com(split BVF)_2	37	1	<?xml version="1.0"?>\n<Clock xmlns:dt="urn:schemas-microsoft-com:datatypes"><Description dt:dt="string">E-Prime Primary Realtime Clock</Description><StartTime><Timestamp dt:dt="int">0</Timestamp><DateUtc dt:dt="string">2021-06-10T08:16:31Z</DateUtc></StartTime><FrequencyChanges><FrequencyChange><Frequency dt:dt="r8">2699990000</Frequency><Timestamp dt:dt="r8">24190815268269</Timestamp><Current d…	좌우반구com(split BVF)_2-037-1	60.022	1.0.0.167	1	2082382707	Professional	2.0.10.242	2.0.10.353	06-10-2021	2021-06-10 오전 8:16:31	17:16:31	2.0.10.248	293	2	{/}	스향	스	향	NULL	NULL	NULL	NULL	NULL	NULL	117	1	29	KSY	List3	0		1	-1	859953	184		0	0	1	{/}	0	4	860137	0	{/}	384
좌우반구com(split BVF)_2	37	1	<?xml version="1.0"?>\n<Clock xmlns:dt="urn:schemas-microsoft-com:datatypes"><Description dt:dt="string">E-Prime Primary Realtime Clock</Description><StartTime><Timestamp dt:dt="int">0</Timestamp><DateUtc dt:dt="string">2021-06-10T08:16:31Z</DateUtc></StartTime><FrequencyChanges><FrequencyChange><Frequency dt:dt="r8">2699990000</Frequency><Timestamp dt:dt="r8">24190815268269</Timestamp><Current d…	좌우반구com(split BVF)_2-037-1	60.022	1.0.0.167	1	2082382707	Professional	2.0.10.242	2.0.10.353	06-10-2021	2021-06-10 오전 8:16:31	17:16:31	2.0.10.248	62	2	{/}	습나	습	나	58	1	62	NULL	NULL	NULL	NULL	NULL	NULL	KSY	List1	0		0	0	196908	183		0	0	1	{/}	0	3	197091	0	{/}	332
좌우반구com(split BVF)_2	37	1	<?xml version="1.0"?>\n<Clock xmlns:dt="urn:schemas-microsoft-com:datatypes"><Description dt:dt="string">E-Prime Primary Realtime Clock</Description><StartTime><Timestamp dt:dt="int">0</Timestamp><DateUtc dt:dt="string">2021-06-10T08:16:31Z</DateUtc></StartTime><FrequencyChanges><FrequencyChange><Frequency dt:dt="r8">2699990000</Frequency><Timestamp dt:dt="r8">24190815268269</Timestamp><Current d…	좌우반구com(split BVF)_2-037-1	60.022	1.0.0.167	1	2082382707	Professional	2.0.10.242	2.0.10.353	06-10-2021	2021-06-10 오전 8:16:31	17:16:31	2.0.10.248	67	2	{/}	습필	습	필	29	1	67	NULL	NULL	NULL	NULL	NULL	NULL	KSY3	List1	NULL	NULL	NULL	NULL	NULL	NULL	NULL	NULL	NULL	1	{/}	0	3	210103	0	{/}	443
좌우반구com(split BVF)_2	37	1	<?xml version="1.0"?>\n<Clock xmlns:dt="urn:schemas-microsoft-com:datatypes"><Description dt:dt="string">E-Prime Primary Realtime Clock</Description><StartTime><Timestamp dt:dt="int">0</Timestamp><DateUtc dt:dt="string">2021-06-10T08:16:31Z</DateUtc></StartTime><FrequencyChanges><FrequencyChange><Frequency dt:dt="r8">2699990000</Frequency><Timestamp dt:dt="r8">24190815268269</Timestamp><Current d…	좌우반구com(split BVF)_2-037-1	60.022	1.0.0.167	1	2082382707	Professional	2.0.10.242	2.0.10.353	06-10-2021	2021-06-10 오전 8:16:31	17:16:31	2.0.10.248	115	1	z	시간	시	간	72	1	115	NULL	NULL	NULL	NULL	NULL	NULL	KSY	List1	0		0	0	338074	183		0	0	1	z	0	3	338257	0	z	301
좌우반구com(split BVF)_2	37	1	<?xml version="1.0"?>\n<Clock xmlns:dt="urn:schemas-microsoft-com:datatypes"><Description dt:dt="string">E-Prime Primary Realtime Clock</Description><StartTime><Timestamp dt:dt="int">0</Timestamp><DateUtc dt:dt="string">2021-06-10T08:16:31Z</DateUtc></StartTime><FrequencyChanges><FrequencyChange><Frequency dt:dt="r8">2699990000</Frequency><Timestamp dt:dt="r8">24190815268269</Timestamp><Current d…	좌우반구com(split BVF)_2-037-1	60.022	1.0.0.167	1	2082382707	Professional	2.0.10.242	2.0.10.353	06-10-2021	2021-06-10 오전 8:16:31	17:16:31	2.0.10.248	130	1	z	시기	시	기	126	1	130	NULL	NULL	NULL	NULL	NULL	NULL	KSY	List1	0		0	0	377610	183		0	0	1	z	0	3	377793	0	z	342
좌우반구com(split BVF)_2	37	1	<?xml version="1.0"?>\n<Clock xmlns:dt="urn:schemas-microsoft-com:datatypes"><Description dt:dt="string">E-Prime Primary Realtime Clock</Description><StartTime><Timestamp dt:dt="int">0</Timestamp><DateUtc dt:dt="string">2021-06-10T08:16:31Z</DateUtc></StartTime><FrequencyChanges><FrequencyChange><Frequency dt:dt="r8">2699990000</Frequency><Timestamp dt:dt="r8">24190815268269</Timestamp><Current d…	좌우반구com(split BVF)_2-037-1	60.022	1.0.0.167	1	2082382707	Professional	2.0.10.242	2.0.10.353	06-10-2021	2021-06-10 오전 8:16:31	17:16:31	2.0.10.248	210	1	z	시대	시	대	NULL	NULL	NULL	113	1	78	NULL	NULL	NULL	KSY	List2	0		0	-1	604928	183		0	0	1	z	1	3	605111	0	z	394
좌우반구com(split BVF)_2	37	1	<?xml version="1.0"?>\n<Clock xmlns:dt="urn:schemas-microsoft-com:datatypes"><Description dt:dt="string">E-Prime Primary Realtime Clock</Description><StartTime><Timestamp dt:dt="int">0</Timestamp><DateUtc dt:dt="string">2021-06-10T08:16:31Z</DateUtc></StartTime><FrequencyChanges><FrequencyChange><Frequency dt:dt="r8">2699990000</Frequency><Timestamp dt:dt="r8">24190815268269</Timestamp><Current d…	좌우반구com(split BVF)_2-037-1	60.022	1.0.0.167	1	2082382707	Professional	2.0.10.242	2.0.10.353	06-10-2021	2021-06-10 오전 8:16:31	17:16:31	2.0.10.248	138	1	z	시도	시	도	NULL	NULL	NULL	9	1	6	NULL	NULL	NULL	KSY	List2	0		0	0	413014	183		0	0	1	z	0	3	413197	0	z	310
좌우반구com(split BVF)_2	37	1	<?xml version="1.0"?>\n<Clock xmlns:dt="urn:schemas-microsoft-com:datatypes"><Description dt:dt="string">E-Prime Primary Realtime Clock</Description><StartTime><Timestamp dt:dt="int">0</Timestamp><DateUtc dt:dt="string">2021-06-10T08:16:31Z</DateUtc></StartTime><FrequencyChanges><FrequencyChange><Frequency dt:dt="r8">2699990000</Frequency><Timestamp dt:dt="r8">24190815268269</Timestamp><Current d…	좌우반구com(split BVF)_2-037-1	60.022	1.0.0.167	1	2082382707	Professional	2.0.10.242	2.0.10.353	06-10-2021	2021-06-10 오전 8:16:31	17:16:31	2.0.10.248	205	2	{/}	시질	시	질	NULL	NULL	NULL	32	1	73	NULL	NULL	NULL	KSY3	List2	NULL	NULL	NULL	NULL	NULL	NULL	NULL	NULL	NULL	1	{/}	0	3	591766	0	{/}	601
좌우반구com(split BVF)_2	37	1	<?xml version="1.0"?>\n<Clock xmlns:dt="urn:schemas-microsoft-com:datatypes"><Description dt:dt="string">E-Prime Primary Realtime Clock</Description><StartTime><Timestamp dt:dt="int">0</Timestamp><DateUtc dt:dt="string">2021-06-10T08:16:31Z</DateUtc></StartTime><FrequencyChanges><FrequencyChange><Frequency dt:dt="r8">2699990000</Frequency><Timestamp dt:dt="r8">24190815268269</Timestamp><Current d…	좌우반구com(split BVF)_2-037-1	60.022	1.0.0.167	1	2082382707	Professional	2.0.10.242	2.0.10.353	06-10-2021	2021-06-10 오전 8:16:31	17:16:31	2.0.10.248	246	1	z	식비	식	비	NULL	NULL	NULL	81	1	114	NULL	NULL	NULL	KSY	List2	0		0	-1	700977	183		0	0	1	z	1	3	701160	0	z	325
좌우반구com(split BVF)_2	37	1	<?xml version="1.0"?>\n<Clock xmlns:dt="urn:schemas-microsoft-com:datatypes"><Description dt:dt="string">E-Prime Primary Realtime Clock</Description><StartTime><Timestamp dt:dt="int">0</Timestamp><DateUtc dt:dt="string">2021-06-10T08:16:31Z</DateUtc></StartTime><FrequencyChanges><FrequencyChange><Frequency dt:dt="r8">2699990000</Frequency><Timestamp dt:dt="r8">24190815268269</Timestamp><Current d…	좌우반구com(split BVF)_2-037-1	60.022	1.0.0.167	1	2082382707	Professional	2.0.10.242	2.0.10.353	06-10-2021	2021-06-10 오전 8:16:31	17:16:31	2.0.10.248	44	2	{/}	식차	식	차	113	1	44	NULL	NULL	NULL	NULL	NULL	NULL	KSY3	List1	NULL	NULL	NULL	NULL	NULL	NULL	NULL	NULL	NULL	1	{/}	0	3	150774	0	{/}	501
좌우반구com(split BVF)_2	37	1	<?xml version="1.0"?>\n<Clock xmlns:dt="urn:schemas-microsoft-com:datatypes"><Description dt:dt="string">E-Prime Primary Realtime Clock</Description><StartTime><Timestamp dt:dt="int">0</Timestamp><DateUtc dt:dt="string">2021-06-10T08:16:31Z</DateUtc></StartTime><FrequencyChanges><FrequencyChange><Frequency dt:dt="r8">2699990000</Frequency><Timestamp dt:dt="r8">24190815268269</Timestamp><Current d…	좌우반구com(split BVF)_2-037-1	60.022	1.0.0.167	1	2082382707	Professional	2.0.10.242	2.0.10.353	06-10-2021	2021-06-10 오전 8:16:31	17:16:31	2.0.10.248	51	1	z	식탁	식	탁	46	1	51	NULL	NULL	NULL	NULL	NULL	NULL	KSY	List1	0		0	-1	168884	184		0	0	1	z	0	4	169068	0	z	300
좌우반구com(split BVF)_2	37	1	<?xml version="1.0"?>\n<Clock xmlns:dt="urn:schemas-microsoft-com:datatypes"><Description dt:dt="string">E-Prime Primary Realtime Clock</Description><StartTime><Timestamp dt:dt="int">0</Timestamp><DateUtc dt:dt="string">2021-06-10T08:16:31Z</DateUtc></StartTime><FrequencyChanges><FrequencyChange><Frequency dt:dt="r8">2699990000</Frequency><Timestamp dt:dt="r8">24190815268269</Timestamp><Current d…	좌우반구com(split BVF)_2-037-1	60.022	1.0.0.167	1	2082382707	Professional	2.0.10.242	2.0.10.353	06-10-2021	2021-06-10 오전 8:16:31	17:16:31	2.0.10.248	66	2	{/}	실락	실	락	21	1	66	NULL	NULL	NULL	NULL	NULL	NULL	KSY3	List1	NULL	NULL	NULL	NULL	NULL	NULL	NULL	NULL	NULL	1	{/}	1	3	207370	0	{/}	537
좌우반구com(split BVF)_2	37	1	<?xml version="1.0"?>\n<Clock xmlns:dt="urn:schemas-microsoft-com:datatypes"><Description dt:dt="string">E-Prime Primary Realtime Clock</Description><StartTime><Timestamp dt:dt="int">0</Timestamp><DateUtc dt:dt="string">2021-06-10T08:16:31Z</DateUtc></StartTime><FrequencyChanges><FrequencyChange><Frequency dt:dt="r8">2699990000</Frequency><Timestamp dt:dt="r8">24190815268269</Timestamp><Current d…	좌우반구com(split BVF)_2-037-1	60.022	1.0.0.167	1	2082382707	Professional	2.0.10.242	2.0.10.353	06-10-2021	2021-06-10 오전 8:16:31	17:16:31	2.0.10.248	382	2	{/}	실작	실	작	NULL	NULL	NULL	NULL	NULL	NULL	107	1	118	KSY2	List3	NULL	NULL	NULL	NULL	NULL	NULL	NULL	NULL	NULL	1	{/}	0	3	1097718	0	{/}	487
좌우반구com(split BVF)_2	37	1	<?xml version="1.0"?>\n<Clock xmlns:dt="urn:schemas-microsoft-com:datatypes"><Description dt:dt="string">E-Prime Primary Realtime Clock</Description><StartTime><Timestamp dt:dt="int">0</Timestamp><DateUtc dt:dt="string">2021-06-10T08:16:31Z</DateUtc></StartTime><FrequencyChanges><FrequencyChange><Frequency dt:dt="r8">2699990000</Frequency><Timestamp dt:dt="r8">24190815268269</Timestamp><Current d…	좌우반구com(split BVF)_2-037-1	60.022	1.0.0.167	1	2082382707	Professional	2.0.10.242	2.0.10.353	06-10-2021	2021-06-10 오전 8:16:31	17:16:31	2.0.10.248	117	1	z	실험	실	험	36	1	117	NULL	NULL	NULL	NULL	NULL	NULL	KSY	List1	0		0	0	343189	183		0	0	1	z	0	3	343372	0	z	256
좌우반구com(split BVF)_2	37	1	<?xml version="1.0"?>\n<Clock xmlns:dt="urn:schemas-microsoft-com:datatypes"><Description dt:dt="string">E-Prime Primary Realtime Clock</Description><StartTime><Timestamp dt:dt="int">0</Timestamp><DateUtc dt:dt="string">2021-06-10T08:16:31Z</DateUtc></StartTime><FrequencyChanges><FrequencyChange><Frequency dt:dt="r8">2699990000</Frequency><Timestamp dt:dt="r8">24190815268269</Timestamp><Current d…	좌우반구com(split BVF)_2-037-1	60.022	1.0.0.167	1	2082382707	Professional	2.0.10.242	2.0.10.353	06-10-2021	2021-06-10 오전 8:16:31	17:16:31	2.0.10.248	336	1	z	심복	심	복	NULL	NULL	NULL	NULL	NULL	NULL	66	1	72	KSY	List3	0		0	-1	974046	183		0	0	0	z	0	3	974229	0	{/}	525
좌우반구com(split BVF)_2	37	1	<?xml version="1.0"?>\n<Clock xmlns:dt="urn:schemas-microsoft-com:datatypes"><Description dt:dt="string">E-Prime Primary Realtime Clock</Description><StartTime><Timestamp dt:dt="int">0</Timestamp><DateUtc dt:dt="string">2021-06-10T08:16:31Z</DateUtc></StartTime><FrequencyChanges><FrequencyChange><Frequency dt:dt="r8">2699990000</Frequency><Timestamp dt:dt="r8">24190815268269</Timestamp><Current d…	좌우반구com(split BVF)_2-037-1	60.022	1.0.0.167	1	2082382707	Professional	2.0.10.242	2.0.10.353	06-10-2021	2021-06-10 오전 8:16:31	17:16:31	2.0.10.248	194	1	z	심신	심	신	NULL	NULL	NULL	2	1	62	NULL	NULL	NULL	KSY	List2	0		0	-1	562443	184		0	0	1	z	0	4	562627	0	z	382
좌우반구com(split BVF)_2	37	1	<?xml version="1.0"?>\n<Clock xmlns:dt="urn:schemas-microsoft-com:datatypes"><Description dt:dt="string">E-Prime Primary Realtime Clock</Description><StartTime><Timestamp dt:dt="int">0</Timestamp><DateUtc dt:dt="string">2021-06-10T08:16:31Z</DateUtc></StartTime><FrequencyChanges><FrequencyChange><Frequency dt:dt="r8">2699990000</Frequency><Timestamp dt:dt="r8">24190815268269</Timestamp><Current d…	좌우반구com(split BVF)_2-037-1	60.022	1.0.0.167	1	2082382707	Professional	2.0.10.242	2.0.10.353	06-10-2021	2021-06-10 오전 8:16:31	17:16:31	2.0.10.248	273	2	{/}	압례	압	례	NULL	NULL	NULL	NULL	NULL	NULL	115	1	9	KSY	List3	0		0	-1	805756	183		0	0	1	{/}	1	3	805939	0	{/}	456
좌우반구com(split BVF)_2	37	1	<?xml version="1.0"?>\n<Clock xmlns:dt="urn:schemas-microsoft-com:datatypes"><Description dt:dt="string">E-Prime Primary Realtime Clock</Description><StartTime><Timestamp dt:dt="int">0</Timestamp><DateUtc dt:dt="string">2021-06-10T08:16:31Z</DateUtc></StartTime><FrequencyChanges><FrequencyChange><Frequency dt:dt="r8">2699990000</Frequency><Timestamp dt:dt="r8">24190815268269</Timestamp><Current d…	좌우반구com(split BVF)_2-037-1	60.022	1.0.0.167	1	2082382707	Professional	2.0.10.242	2.0.10.353	06-10-2021	2021-06-10 오전 8:16:31	17:16:31	2.0.10.248	227	1	z	압축	압	축	NULL	NULL	NULL	48	1	95	NULL	NULL	NULL	KSY	List2	0		0	-1	650245	184		0	0	1	z	0	4	650429	0	z	411
좌우반구com(split BVF)_2	37	1	<?xml version="1.0"?>\n<Clock xmlns:dt="urn:schemas-microsoft-com:datatypes"><Description dt:dt="string">E-Prime Primary Realtime Clock</Description><StartTime><Timestamp dt:dt="int">0</Timestamp><DateUtc dt:dt="string">2021-06-10T08:16:31Z</DateUtc></StartTime><FrequencyChanges><FrequencyChange><Frequency dt:dt="r8">2699990000</Frequency><Timestamp dt:dt="r8">24190815268269</Timestamp><Current d…	좌우반구com(split BVF)_2-037-1	60.022	1.0.0.167	1	2082382707	Professional	2.0.10.242	2.0.10.353	06-10-2021	2021-06-10 오전 8:16:31	17:16:31	2.0.10.248	380	2	{/}	양간	양	간	NULL	NULL	NULL	NULL	NULL	NULL	131	1	116	KSY	List3	0		0	0	1092104	183		0	0	1	{/}	0	3	1092287	0	{/}	538
좌우반구com(split BVF)_2	37	1	<?xml version="1.0"?>\n<Clock xmlns:dt="urn:schemas-microsoft-com:datatypes"><Description dt:dt="string">E-Prime Primary Realtime Clock</Description><StartTime><Timestamp dt:dt="int">0</Timestamp><DateUtc dt:dt="string">2021-06-10T08:16:31Z</DateUtc></StartTime><FrequencyChanges><FrequencyChange><Frequency dt:dt="r8">2699990000</Frequency><Timestamp dt:dt="r8">24190815268269</Timestamp><Current d…	좌우반구com(split BVF)_2-037-1	60.022	1.0.0.167	1	2082382707	Professional	2.0.10.242	2.0.10.353	06-10-2021	2021-06-10 오전 8:16:31	17:16:31	2.0.10.248	252	2	{/}	양급	양	급	NULL	NULL	NULL	8	1	120	NULL	NULL	NULL	KSY3	List2	NULL	NULL	NULL	NULL	NULL	NULL	NULL	NULL	NULL	1	{/}	1	3	716671	0	{/}	551
좌우반구com(split BVF)_2	37	1	<?xml version="1.0"?>\n<Clock xmlns:dt="urn:schemas-microsoft-com:datatypes"><Description dt:dt="string">E-Prime Primary Realtime Clock</Description><StartTime><Timestamp dt:dt="int">0</Timestamp><DateUtc dt:dt="string">2021-06-10T08:16:31Z</DateUtc></StartTime><FrequencyChanges><FrequencyChange><Frequency dt:dt="r8">2699990000</Frequency><Timestamp dt:dt="r8">24190815268269</Timestamp><Current d…	좌우반구com(split BVF)_2-037-1	60.022	1.0.0.167	1	2082382707	Professional	2.0.10.242	2.0.10.353	06-10-2021	2021-06-10 오전 8:16:31	17:16:31	2.0.10.248	352	1	z	양념	양	념	NULL	NULL	NULL	NULL	NULL	NULL	10	1	88	KSY	List3	0		0	0	1016298	183		0	0	1	z	0	3	1016481	0	z	389
좌우반구com(split BVF)_2	37	1	<?xml version="1.0"?>\n<Clock xmlns:dt="urn:schemas-microsoft-com:datatypes"><Description dt:dt="string">E-Prime Primary Realtime Clock</Description><StartTime><Timestamp dt:dt="int">0</Timestamp><DateUtc dt:dt="string">2021-06-10T08:16:31Z</DateUtc></StartTime><FrequencyChanges><FrequencyChange><Frequency dt:dt="r8">2699990000</Frequency><Timestamp dt:dt="r8">24190815268269</Timestamp><Current d…	좌우반구com(split BVF)_2-037-1	60.022	1.0.0.167	1	2082382707	Professional	2.0.10.242	2.0.10.353	06-10-2021	2021-06-10 오전 8:16:31	17:16:31	2.0.10.248	58	2	{/}	양최	양	최	125	1	58	NULL	NULL	NULL	NULL	NULL	NULL	KSY	List1	0		0	-1	186661	184		0	0	1	{/}	0	4	186845	0	{/}	362
좌우반구com(split BVF)_2	37	1	<?xml version="1.0"?>\n<Clock xmlns:dt="urn:schemas-microsoft-com:datatypes"><Description dt:dt="string">E-Prime Primary Realtime Clock</Description><StartTime><Timestamp dt:dt="int">0</Timestamp><DateUtc dt:dt="string">2021-06-10T08:16:31Z</DateUtc></StartTime><FrequencyChanges><FrequencyChange><Frequency dt:dt="r8">2699990000</Frequency><Timestamp dt:dt="r8">24190815268269</Timestamp><Current d…	좌우반구com(split BVF)_2-037-1	60.022	1.0.0.167	1	2082382707	Professional	2.0.10.242	2.0.10.353	06-10-2021	2021-06-10 오전 8:16:31	17:16:31	2.0.10.248	38	1	z	어휘	어	휘	99	1	38	NULL	NULL	NULL	NULL	NULL	NULL	KSY	List1	0		0	-1	134780	183		0	0	1	z	0	3	134963	0	z	378
좌우반구com(split BVF)_2	37	1	<?xml version="1.0"?>\n<Clock xmlns:dt="urn:schemas-microsoft-com:datatypes"><Description dt:dt="string">E-Prime Primary Realtime Clock</Description><StartTime><Timestamp dt:dt="int">0</Timestamp><DateUtc dt:dt="string">2021-06-10T08:16:31Z</DateUtc></StartTime><FrequencyChanges><FrequencyChange><Frequency dt:dt="r8">2699990000</Frequency><Timestamp dt:dt="r8">24190815268269</Timestamp><Current d…	좌우반구com(split BVF)_2-037-1	60.022	1.0.0.167	1	2082382707	Professional	2.0.10.242	2.0.10.353	06-10-2021	2021-06-10 오전 8:16:31	17:16:31	2.0.10.248	383	2	{/}	엄도	엄	도	NULL	NULL	NULL	NULL	NULL	NULL	91	1	119	KSY2	List3	NULL	NULL	NULL	NULL	NULL	NULL	NULL	NULL	NULL	0	{/}	0	4	1100401	0	z	694
좌우반구com(split BVF)_2	37	1	<?xml version="1.0"?>\n<Clock xmlns:dt="urn:schemas-microsoft-com:datatypes"><Description dt:dt="string">E-Prime Primary Realtime Clock</Description><StartTime><Timestamp dt:dt="int">0</Timestamp><DateUtc dt:dt="string">2021-06-10T08:16:31Z</DateUtc></StartTime><FrequencyChanges><FrequencyChange><Frequency dt:dt="r8">2699990000</Frequency><Timestamp dt:dt="r8">24190815268269</Timestamp><Current d…	좌우반구com(split BVF)_2-037-1	60.022	1.0.0.167	1	2082382707	Professional	2.0.10.242	2.0.10.353	06-10-2021	2021-06-10 오전 8:16:31	17:16:31	2.0.10.248	258	1	z	엄마	엄	마	NULL	NULL	NULL	12	1	126	NULL	NULL	NULL	KSY	List2	0		1	-1	732732	184		0	0	1	z	0	4	732916	0	z	358
좌우반구com(split BVF)_2	37	1	<?xml version="1.0"?>\n<Clock xmlns:dt="urn:schemas-microsoft-com:datatypes"><Description dt:dt="string">E-Prime Primary Realtime Clock</Description><StartTime><Timestamp dt:dt="int">0</Timestamp><DateUtc dt:dt="string">2021-06-10T08:16:31Z</DateUtc></StartTime><FrequencyChanges><FrequencyChange><Frequency dt:dt="r8">2699990000</Frequency><Timestamp dt:dt="r8">24190815268269</Timestamp><Current d…	좌우반구com(split BVF)_2-037-1	60.022	1.0.0.167	1	2082382707	Professional	2.0.10.242	2.0.10.353	06-10-2021	2021-06-10 오전 8:16:31	17:16:31	2.0.10.248	240	2	{/}	엇압	엇	압	NULL	NULL	NULL	11	1	108	NULL	NULL	NULL	KSY2	List2	NULL	NULL	NULL	NULL	NULL	NULL	NULL	NULL	NULL	1	{/}	0	3	684883	0	{/}	426
좌우반구com(split BVF)_2	37	1	<?xml version="1.0"?>\n<Clock xmlns:dt="urn:schemas-microsoft-com:datatypes"><Description dt:dt="string">E-Prime Primary Realtime Clock</Description><StartTime><Timestamp dt:dt="int">0</Timestamp><DateUtc dt:dt="string">2021-06-10T08:16:31Z</DateUtc></StartTime><FrequencyChanges><FrequencyChange><Frequency dt:dt="r8">2699990000</Frequency><Timestamp dt:dt="r8">24190815268269</Timestamp><Current d…	좌우반구com(split BVF)_2-037-1	60.022	1.0.0.167	1	2082382707	Professional	2.0.10.242	2.0.10.353	06-10-2021	2021-06-10 오전 8:16:31	17:16:31	2.0.10.248	146	2	{/}	여별	여	별	NULL	NULL	NULL	87	1	14	NULL	NULL	NULL	KSY2	List2	NULL	NULL	NULL	NULL	NULL	NULL	NULL	NULL	NULL	0	{/}	0	3	434256	0	z	390
좌우반구com(split BVF)_2	37	1	<?xml version="1.0"?>\n<Clock xmlns:dt="urn:schemas-microsoft-com:datatypes"><Description dt:dt="string">E-Prime Primary Realtime Clock</Description><StartTime><Timestamp dt:dt="int">0</Timestamp><DateUtc dt:dt="string">2021-06-10T08:16:31Z</DateUtc></StartTime><FrequencyChanges><FrequencyChange><Frequency dt:dt="r8">2699990000</Frequency><Timestamp dt:dt="r8">24190815268269</Timestamp><Current d…	좌우반구com(split BVF)_2-037-1	60.022	1.0.0.167	1	2082382707	Professional	2.0.10.242	2.0.10.353	06-10-2021	2021-06-10 오전 8:16:31	17:16:31	2.0.10.248	349	2	{/}	여본	여	본	NULL	NULL	NULL	NULL	NULL	NULL	20	1	85	KSY3	List3	NULL	NULL	NULL	NULL	NULL	NULL	NULL	NULL	NULL	0	{/}	0	4	1008634	0	z	349
좌우반구com(split BVF)_2	37	1	<?xml version="1.0"?>\n<Clock xmlns:dt="urn:schemas-microsoft-com:datatypes"><Description dt:dt="string">E-Prime Primary Realtime Clock</Description><StartTime><Timestamp dt:dt="int">0</Timestamp><DateUtc dt:dt="string">2021-06-10T08:16:31Z</DateUtc></StartTime><FrequencyChanges><FrequencyChange><Frequency dt:dt="r8">2699990000</Frequency><Timestamp dt:dt="r8">24190815268269</Timestamp><Current d…	좌우반구com(split BVF)_2-037-1	60.022	1.0.0.167	1	2082382707	Professional	2.0.10.242	2.0.10.353	06-10-2021	2021-06-10 오전 8:16:31	17:16:31	2.0.10.248	328	1	z	여생	여	생	NULL	NULL	NULL	NULL	NULL	NULL	43	1	64	KSY	List3	0		0	-1	952670	184		0	0	0	z	0	4	952854	0	{/}	396
좌우반구com(split BVF)_2	37	1	<?xml version="1.0"?>\n<Clock xmlns:dt="urn:schemas-microsoft-com:datatypes"><Description dt:dt="string">E-Prime Primary Realtime Clock</Description><StartTime><Timestamp dt:dt="int">0</Timestamp><DateUtc dt:dt="string">2021-06-10T08:16:31Z</DateUtc></StartTime><FrequencyChanges><FrequencyChange><Frequency dt:dt="r8">2699990000</Frequency><Timestamp dt:dt="r8">24190815268269</Timestamp><Current d…	좌우반구com(split BVF)_2-037-1	60.022	1.0.0.167	1	2082382707	Professional	2.0.10.242	2.0.10.353	06-10-2021	2021-06-10 오전 8:16:31	17:16:31	2.0.10.248	80	2	{/}	열례	열	례	25	1	80	NULL	NULL	NULL	NULL	NULL	NULL	KSY3	List1	NULL	NULL	NULL	NULL	NULL	NULL	NULL	NULL	NULL	0	{/}	0	3	244024	0	z	446
좌우반구com(split BVF)_2	37	1	<?xml version="1.0"?>\n<Clock xmlns:dt="urn:schemas-microsoft-com:datatypes"><Description dt:dt="string">E-Prime Primary Realtime Clock</Description><StartTime><Timestamp dt:dt="int">0</Timestamp><DateUtc dt:dt="string">2021-06-10T08:16:31Z</DateUtc></StartTime><FrequencyChanges><FrequencyChange><Frequency dt:dt="r8">2699990000</Frequency><Timestamp dt:dt="r8">24190815268269</Timestamp><Current d…	좌우반구com(split BVF)_2-037-1	60.022	1.0.0.167	1	2082382707	Professional	2.0.10.242	2.0.10.353	06-10-2021	2021-06-10 오전 8:16:31	17:16:31	2.0.10.248	213	2	{/}	열박	열	박	NULL	NULL	NULL	13	1	81	NULL	NULL	NULL	KSY3	List2	NULL	NULL	NULL	NULL	NULL	NULL	NULL	NULL	NULL	1	{/}	0	3	613092	0	{/}	636
좌우반구com(split BVF)_2	37	1	<?xml version="1.0"?>\n<Clock xmlns:dt="urn:schemas-microsoft-com:datatypes"><Description dt:dt="string">E-Prime Primary Realtime Clock</Description><StartTime><Timestamp dt:dt="int">0</Timestamp><DateUtc dt:dt="string">2021-06-10T08:16:31Z</DateUtc></StartTime><FrequencyChanges><FrequencyChange><Frequency dt:dt="r8">2699990000</Frequency><Timestamp dt:dt="r8">24190815268269</Timestamp><Current d…	좌우반구com(split BVF)_2-037-1	60.022	1.0.0.167	1	2082382707	Professional	2.0.10.242	2.0.10.353	06-10-2021	2021-06-10 오전 8:16:31	17:16:31	2.0.10.248	42	2	{/}	열응	열	응	108	1	42	NULL	NULL	NULL	NULL	NULL	NULL	KSY	List1	0		0	-1	145176	183		0	0	1	{/}	1	3	145359	0	{/}	462
좌우반구com(split BVF)_2	37	1	<?xml version="1.0"?>\n<Clock xmlns:dt="urn:schemas-microsoft-com:datatypes"><Description dt:dt="string">E-Prime Primary Realtime Clock</Description><StartTime><Timestamp dt:dt="int">0</Timestamp><DateUtc dt:dt="string">2021-06-10T08:16:31Z</DateUtc></StartTime><FrequencyChanges><FrequencyChange><Frequency dt:dt="r8">2699990000</Frequency><Timestamp dt:dt="r8">24190815268269</Timestamp><Current d…	좌우반구com(split BVF)_2-037-1	60.022	1.0.0.167	1	2082382707	Professional	2.0.10.242	2.0.10.353	06-10-2021	2021-06-10 오전 8:16:31	17:16:31	2.0.10.248	312	1	z	열정	열	정	NULL	NULL	NULL	NULL	NULL	NULL	3	1	48	KSY	List3	0		1	-1	910385	184		0	0	1	z	0	4	910569	0	z	457
좌우반구com(split BVF)_2	37	1	<?xml version="1.0"?>\n<Clock xmlns:dt="urn:schemas-microsoft-com:datatypes"><Description dt:dt="string">E-Prime Primary Realtime Clock</Description><StartTime><Timestamp dt:dt="int">0</Timestamp><DateUtc dt:dt="string">2021-06-10T08:16:31Z</DateUtc></StartTime><FrequencyChanges><FrequencyChange><Frequency dt:dt="r8">2699990000</Frequency><Timestamp dt:dt="r8">24190815268269</Timestamp><Current d…	좌우반구com(split BVF)_2-037-1	60.022	1.0.0.167	1	2082382707	Professional	2.0.10.242	2.0.10.353	06-10-2021	2021-06-10 오전 8:16:31	17:16:31	2.0.10.248	12	1	z	오류	오	류	107	1	12	NULL	NULL	NULL	NULL	NULL	NULL	KSY	List1	0		0	0	66638	183		0	0	1	z	0	3	66821	0	z	420
좌우반구com(split BVF)_2	37	1	<?xml version="1.0"?>\n<Clock xmlns:dt="urn:schemas-microsoft-com:datatypes"><Description dt:dt="string">E-Prime Primary Realtime Clock</Description><StartTime><Timestamp dt:dt="int">0</Timestamp><DateUtc dt:dt="string">2021-06-10T08:16:31Z</DateUtc></StartTime><FrequencyChanges><FrequencyChange><Frequency dt:dt="r8">2699990000</Frequency><Timestamp dt:dt="r8">24190815268269</Timestamp><Current d…	좌우반구com(split BVF)_2-037-1	60.022	1.0.0.167	1	2082382707	Professional	2.0.10.242	2.0.10.353	06-10-2021	2021-06-10 오전 8:16:31	17:16:31	2.0.10.248	385	1	z	오해	오	해	NULL	NULL	NULL	NULL	NULL	NULL	12	1	121	KSY	List3	0		1	-1	1105715	184		0	0	1	z	0	4	1105899	0	z	377
좌우반구com(split BVF)_2	37	1	<?xml version="1.0"?>\n<Clock xmlns:dt="urn:schemas-microsoft-com:datatypes"><Description dt:dt="string">E-Prime Primary Realtime Clock</Description><StartTime><Timestamp dt:dt="int">0</Timestamp><DateUtc dt:dt="string">2021-06-10T08:16:31Z</DateUtc></StartTime><FrequencyChanges><FrequencyChange><Frequency dt:dt="r8">2699990000</Frequency><Timestamp dt:dt="r8">24190815268269</Timestamp><Current d…	좌우반구com(split BVF)_2-037-1	60.022	1.0.0.167	1	2082382707	Professional	2.0.10.242	2.0.10.353	06-10-2021	2021-06-10 오전 8:16:31	17:16:31	2.0.10.248	110	2	{/}	외보	외	보	101	1	110	NULL	NULL	NULL	NULL	NULL	NULL	KSY	List1	0		0	-1	324495	184		0	0	1	{/}	0	4	324679	0	{/}	459
좌우반구com(split BVF)_2	37	1	<?xml version="1.0"?>\n<Clock xmlns:dt="urn:schemas-microsoft-com:datatypes"><Description dt:dt="string">E-Prime Primary Realtime Clock</Description><StartTime><Timestamp dt:dt="int">0</Timestamp><DateUtc dt:dt="string">2021-06-10T08:16:31Z</DateUtc></StartTime><FrequencyChanges><FrequencyChange><Frequency dt:dt="r8">2699990000</Frequency><Timestamp dt:dt="r8">24190815268269</Timestamp><Current d…	좌우반구com(split BVF)_2-037-1	60.022	1.0.0.167	1	2082382707	Professional	2.0.10.242	2.0.10.353	06-10-2021	2021-06-10 오전 8:16:31	17:16:31	2.0.10.248	330	1	z	외부	외	부	NULL	NULL	NULL	NULL	NULL	NULL	35	1	66	KSY	List3	0		0	0	958202	183		0	0	1	z	0	3	958385	0	z	415
좌우반구com(split BVF)_2	37	1	<?xml version="1.0"?>\n<Clock xmlns:dt="urn:schemas-microsoft-com:datatypes"><Description dt:dt="string">E-Prime Primary Realtime Clock</Description><StartTime><Timestamp dt:dt="int">0</Timestamp><DateUtc dt:dt="string">2021-06-10T08:16:31Z</DateUtc></StartTime><FrequencyChanges><FrequencyChange><Frequency dt:dt="r8">2699990000</Frequency><Timestamp dt:dt="r8">24190815268269</Timestamp><Current d…	좌우반구com(split BVF)_2-037-1	60.022	1.0.0.167	1	2082382707	Professional	2.0.10.242	2.0.10.353	06-10-2021	2021-06-10 오전 8:16:31	17:16:31	2.0.10.248	28	2	{/}	요명	요	명	120	1	28	NULL	NULL	NULL	NULL	NULL	NULL	KSY2	List1	NULL	NULL	NULL	NULL	NULL	NULL	NULL	NULL	NULL	1	{/}	0	3	108739	0	{/}	394
좌우반구com(split BVF)_2	37	1	<?xml version="1.0"?>\n<Clock xmlns:dt="urn:schemas-microsoft-com:datatypes"><Description dt:dt="string">E-Prime Primary Realtime Clock</Description><StartTime><Timestamp dt:dt="int">0</Timestamp><DateUtc dt:dt="string">2021-06-10T08:16:31Z</DateUtc></StartTime><FrequencyChanges><FrequencyChange><Frequency dt:dt="r8">2699990000</Frequency><Timestamp dt:dt="r8">24190815268269</Timestamp><Current d…	좌우반구com(split BVF)_2-037-1	60.022	1.0.0.167	1	2082382707	Professional	2.0.10.242	2.0.10.353	06-10-2021	2021-06-10 오전 8:16:31	17:16:31	2.0.10.248	278	1	z	요소	요	소	NULL	NULL	NULL	NULL	NULL	NULL	101	1	14	KSY	List3	0		0	0	818902	183		0	0	1	z	0	3	819085	0	z	429
좌우반구com(split BVF)_2	37	1	<?xml version="1.0"?>\n<Clock xmlns:dt="urn:schemas-microsoft-com:datatypes"><Description dt:dt="string">E-Prime Primary Realtime Clock</Description><StartTime><Timestamp dt:dt="int">0</Timestamp><DateUtc dt:dt="string">2021-06-10T08:16:31Z</DateUtc></StartTime><FrequencyChanges><FrequencyChange><Frequency dt:dt="r8">2699990000</Frequency><Timestamp dt:dt="r8">24190815268269</Timestamp><Current d…	좌우반구com(split BVF)_2-037-1	60.022	1.0.0.167	1	2082382707	Professional	2.0.10.242	2.0.10.353	06-10-2021	2021-06-10 오전 8:16:31	17:16:31	2.0.10.248	280	1	z	요청	요	청	NULL	NULL	NULL	NULL	NULL	NULL	32	1	16	KSY	List3	0		0	-1	824283	183		0	0	1	z	0	3	824466	0	z	360
좌우반구com(split BVF)_2	37	1	<?xml version="1.0"?>\n<Clock xmlns:dt="urn:schemas-microsoft-com:datatypes"><Description dt:dt="string">E-Prime Primary Realtime Clock</Description><StartTime><Timestamp dt:dt="int">0</Timestamp><DateUtc dt:dt="string">2021-06-10T08:16:31Z</DateUtc></StartTime><FrequencyChanges><FrequencyChange><Frequency dt:dt="r8">2699990000</Frequency><Timestamp dt:dt="r8">24190815268269</Timestamp><Current d…	좌우반구com(split BVF)_2-037-1	60.022	1.0.0.167	1	2082382707	Professional	2.0.10.242	2.0.10.353	06-10-2021	2021-06-10 오전 8:16:31	17:16:31	2.0.10.248	180	2	{/}	용스	용	스	NULL	NULL	NULL	17	1	48	NULL	NULL	NULL	KSY2	List2	NULL	NULL	NULL	NULL	NULL	NULL	NULL	NULL	NULL	1	{/}	0	3	524057	0	{/}	447
좌우반구com(split BVF)_2	37	1	<?xml version="1.0"?>\n<Clock xmlns:dt="urn:schemas-microsoft-com:datatypes"><Description dt:dt="string">E-Prime Primary Realtime Clock</Description><StartTime><Timestamp dt:dt="int">0</Timestamp><DateUtc dt:dt="string">2021-06-10T08:16:31Z</DateUtc></StartTime><FrequencyChanges><FrequencyChange><Frequency dt:dt="r8">2699990000</Frequency><Timestamp dt:dt="r8">24190815268269</Timestamp><Current d…	좌우반구com(split BVF)_2-037-1	60.022	1.0.0.167	1	2082382707	Professional	2.0.10.242	2.0.10.353	06-10-2021	2021-06-10 오전 8:16:31	17:16:31	2.0.10.248	394	1	z	용어	용	어	NULL	NULL	NULL	NULL	NULL	NULL	73	1	130	KSY	List3	0		0	0	1130257	183		0	0	1	z	0	3	1130440	0	z	412
좌우반구com(split BVF)_2	37	1	<?xml version="1.0"?>\n<Clock xmlns:dt="urn:schemas-microsoft-com:datatypes"><Description dt:dt="string">E-Prime Primary Realtime Clock</Description><StartTime><Timestamp dt:dt="int">0</Timestamp><DateUtc dt:dt="string">2021-06-10T08:16:31Z</DateUtc></StartTime><FrequencyChanges><FrequencyChange><Frequency dt:dt="r8">2699990000</Frequency><Timestamp dt:dt="r8">24190815268269</Timestamp><Current d…	좌우반구com(split BVF)_2-037-1	60.022	1.0.0.167	1	2082382707	Professional	2.0.10.242	2.0.10.353	06-10-2021	2021-06-10 오전 8:16:31	17:16:31	2.0.10.248	39	1	z	우려	우	려	71	1	39	NULL	NULL	NULL	NULL	NULL	NULL	KSY	List1	0		0	-1	137362	183		0	0	1	z	1	3	137545	0	z	475
좌우반구com(split BVF)_2	37	1	<?xml version="1.0"?>\n<Clock xmlns:dt="urn:schemas-microsoft-com:datatypes"><Description dt:dt="string">E-Prime Primary Realtime Clock</Description><StartTime><Timestamp dt:dt="int">0</Timestamp><DateUtc dt:dt="string">2021-06-10T08:16:31Z</DateUtc></StartTime><FrequencyChanges><FrequencyChange><Frequency dt:dt="r8">2699990000</Frequency><Timestamp dt:dt="r8">24190815268269</Timestamp><Current d…	좌우반구com(split BVF)_2-037-1	60.022	1.0.0.167	1	2082382707	Professional	2.0.10.242	2.0.10.353	06-10-2021	2021-06-10 오전 8:16:31	17:16:31	2.0.10.248	317	2	{/}	운국	운	국	NULL	NULL	NULL	NULL	NULL	NULL	37	1	53	KSY2	List3	NULL	NULL	NULL	NULL	NULL	NULL	NULL	NULL	NULL	1	{/}	0	3	923864	0	{/}	541
좌우반구com(split BVF)_2	37	1	<?xml version="1.0"?>\n<Clock xmlns:dt="urn:schemas-microsoft-com:datatypes"><Description dt:dt="string">E-Prime Primary Realtime Clock</Description><StartTime><Timestamp dt:dt="int">0</Timestamp><DateUtc dt:dt="string">2021-06-10T08:16:31Z</DateUtc></StartTime><FrequencyChanges><FrequencyChange><Frequency dt:dt="r8">2699990000</Frequency><Timestamp dt:dt="r8">24190815268269</Timestamp><Current d…	좌우반구com(split BVF)_2-037-1	60.022	1.0.0.167	1	2082382707	Professional	2.0.10.242	2.0.10.353	06-10-2021	2021-06-10 오전 8:16:31	17:16:31	2.0.10.248	234	2	{/}	운속	운	속	NULL	NULL	NULL	131	1	102	NULL	NULL	NULL	KSY3	List2	NULL	NULL	NULL	NULL	NULL	NULL	NULL	NULL	NULL	1	{/}	0	3	668755	0	{/}	450
좌우반구com(split BVF)_2	37	1	<?xml version="1.0"?>\n<Clock xmlns:dt="urn:schemas-microsoft-com:datatypes"><Description dt:dt="string">E-Prime Primary Realtime Clock</Description><StartTime><Timestamp dt:dt="int">0</Timestamp><DateUtc dt:dt="string">2021-06-10T08:16:31Z</DateUtc></StartTime><FrequencyChanges><FrequencyChange><Frequency dt:dt="r8">2699990000</Frequency><Timestamp dt:dt="r8">24190815268269</Timestamp><Current d…	좌우반구com(split BVF)_2-037-1	60.022	1.0.0.167	1	2082382707	Professional	2.0.10.242	2.0.10.353	06-10-2021	2021-06-10 오전 8:16:31	17:16:31	2.0.10.248	54	1	z	원리	원	리	128	1	54	NULL	NULL	NULL	NULL	NULL	NULL	KSY	List1	0		0	0	176432	183		0	0	1	z	0	3	176615	0	z	290
좌우반구com(split BVF)_2	37	1	<?xml version="1.0"?>\n<Clock xmlns:dt="urn:schemas-microsoft-com:datatypes"><Description dt:dt="string">E-Prime Primary Realtime Clock</Description><StartTime><Timestamp dt:dt="int">0</Timestamp><DateUtc dt:dt="string">2021-06-10T08:16:31Z</DateUtc></StartTime><FrequencyChanges><FrequencyChange><Frequency dt:dt="r8">2699990000</Frequency><Timestamp dt:dt="r8">24190815268269</Timestamp><Current d…	좌우반구com(split BVF)_2-037-1	60.022	1.0.0.167	1	2082382707	Professional	2.0.10.242	2.0.10.353	06-10-2021	2021-06-10 오전 8:16:31	17:16:31	2.0.10.248	118	1	z	원인	원	인	69	1	118	NULL	NULL	NULL	NULL	NULL	NULL	KSY	List1	0		0	-1	345654	184		0	0	1	z	0	4	345838	0	z	302
좌우반구com(split BVF)_2	37	1	<?xml version="1.0"?>\n<Clock xmlns:dt="urn:schemas-microsoft-com:datatypes"><Description dt:dt="string">E-Prime Primary Realtime Clock</Description><StartTime><Timestamp dt:dt="int">0</Timestamp><DateUtc dt:dt="string">2021-06-10T08:16:31Z</DateUtc></StartTime><FrequencyChanges><FrequencyChange><Frequency dt:dt="r8">2699990000</Frequency><Timestamp dt:dt="r8">24190815268269</Timestamp><Current d…	좌우반구com(split BVF)_2-037-1	60.022	1.0.0.167	1	2082382707	Professional	2.0.10.242	2.0.10.353	06-10-2021	2021-06-10 오전 8:16:31	17:16:31	2.0.10.248	94	1	z	원장	원	장	56	1	94	NULL	NULL	NULL	NULL	NULL	NULL	KSY	List1	0		0	-1	281777	183		0	0	1	z	1	3	281960	0	z	366
좌우반구com(split BVF)_2	37	1	<?xml version="1.0"?>\n<Clock xmlns:dt="urn:schemas-microsoft-com:datatypes"><Description dt:dt="string">E-Prime Primary Realtime Clock</Description><StartTime><Timestamp dt:dt="int">0</Timestamp><DateUtc dt:dt="string">2021-06-10T08:16:31Z</DateUtc></StartTime><FrequencyChanges><FrequencyChange><Frequency dt:dt="r8">2699990000</Frequency><Timestamp dt:dt="r8">24190815268269</Timestamp><Current d…	좌우반구com(split BVF)_2-037-1	60.022	1.0.0.167	1	2082382707	Professional	2.0.10.242	2.0.10.353	06-10-2021	2021-06-10 오전 8:16:31	17:16:31	2.0.10.248	124	2	{/}	원착	원	착	89	1	124	NULL	NULL	NULL	NULL	NULL	NULL	KSY	List1	0		0	-1	361532	183		0	0	0	{/}	1	3	361715	0	z	393
좌우반구com(split BVF)_2	37	1	<?xml version="1.0"?>\n<Clock xmlns:dt="urn:schemas-microsoft-com:datatypes"><Description dt:dt="string">E-Prime Primary Realtime Clock</Description><StartTime><Timestamp dt:dt="int">0</Timestamp><DateUtc dt:dt="string">2021-06-10T08:16:31Z</DateUtc></StartTime><FrequencyChanges><FrequencyChange><Frequency dt:dt="r8">2699990000</Frequency><Timestamp dt:dt="r8">24190815268269</Timestamp><Current d…	좌우반구com(split BVF)_2-037-1	60.022	1.0.0.167	1	2082382707	Professional	2.0.10.242	2.0.10.353	06-10-2021	2021-06-10 오전 8:16:31	17:16:31	2.0.10.248	251	1	z	원형	원	형	NULL	NULL	NULL	28	1	119	NULL	NULL	NULL	KSY	List2	0		0	0	713906	183		0	0	1	z	0	3	714089	0	z	381
좌우반구com(split BVF)_2	37	1	<?xml version="1.0"?>\n<Clock xmlns:dt="urn:schemas-microsoft-com:datatypes"><Description dt:dt="string">E-Prime Primary Realtime Clock</Description><StartTime><Timestamp dt:dt="int">0</Timestamp><DateUtc dt:dt="string">2021-06-10T08:16:31Z</DateUtc></StartTime><FrequencyChanges><FrequencyChange><Frequency dt:dt="r8">2699990000</Frequency><Timestamp dt:dt="r8">24190815268269</Timestamp><Current d…	좌우반구com(split BVF)_2-037-1	60.022	1.0.0.167	1	2082382707	Professional	2.0.10.242	2.0.10.353	06-10-2021	2021-06-10 오전 8:16:31	17:16:31	2.0.10.248	376	2	{/}	위절	위	절	NULL	NULL	NULL	NULL	NULL	NULL	16	1	112	KSY	List3	0		0	-1	1081441	183		0	0	1	{/}	0	3	1081624	0	{/}	468
좌우반구com(split BVF)_2	37	1	<?xml version="1.0"?>\n<Clock xmlns:dt="urn:schemas-microsoft-com:datatypes"><Description dt:dt="string">E-Prime Primary Realtime Clock</Description><StartTime><Timestamp dt:dt="int">0</Timestamp><DateUtc dt:dt="string">2021-06-10T08:16:31Z</DateUtc></StartTime><FrequencyChanges><FrequencyChange><Frequency dt:dt="r8">2699990000</Frequency><Timestamp dt:dt="r8">24190815268269</Timestamp><Current d…	좌우반구com(split BVF)_2-037-1	60.022	1.0.0.167	1	2082382707	Professional	2.0.10.242	2.0.10.353	06-10-2021	2021-06-10 오전 8:16:31	17:16:31	2.0.10.248	384	1	z	유형	유	형	NULL	NULL	NULL	NULL	NULL	NULL	132	1	120	KSY	List3	0		1	-1	1103116	184		0	0	1	z	0	4	1103300	0	z	393
좌우반구com(split BVF)_2	37	1	<?xml version="1.0"?>\n<Clock xmlns:dt="urn:schemas-microsoft-com:datatypes"><Description dt:dt="string">E-Prime Primary Realtime Clock</Description><StartTime><Timestamp dt:dt="int">0</Timestamp><DateUtc dt:dt="string">2021-06-10T08:16:31Z</DateUtc></StartTime><FrequencyChanges><FrequencyChange><Frequency dt:dt="r8">2699990000</Frequency><Timestamp dt:dt="r8">24190815268269</Timestamp><Current d…	좌우반구com(split BVF)_2-037-1	60.022	1.0.0.167	1	2082382707	Professional	2.0.10.242	2.0.10.353	06-10-2021	2021-06-10 오전 8:16:31	17:16:31	2.0.10.248	32	1	z	음식	음	식	11	1	32	NULL	NULL	NULL	NULL	NULL	NULL	KSY	List1	0		1	-1	118985	184		0	0	1	z	0	4	119169	0	z	295
좌우반구com(split BVF)_2	37	1	<?xml version="1.0"?>\n<Clock xmlns:dt="urn:schemas-microsoft-com:datatypes"><Description dt:dt="string">E-Prime Primary Realtime Clock</Description><StartTime><Timestamp dt:dt="int">0</Timestamp><DateUtc dt:dt="string">2021-06-10T08:16:31Z</DateUtc></StartTime><FrequencyChanges><FrequencyChange><Frequency dt:dt="r8">2699990000</Frequency><Timestamp dt:dt="r8">24190815268269</Timestamp><Current d…	좌우반구com(split BVF)_2-037-1	60.022	1.0.0.167	1	2082382707	Professional	2.0.10.242	2.0.10.353	06-10-2021	2021-06-10 오전 8:16:31	17:16:31	2.0.10.248	14	2	{/}	음안	음	안	85	1	14	NULL	NULL	NULL	NULL	NULL	NULL	KSY3	List1	NULL	NULL	NULL	NULL	NULL	NULL	NULL	NULL	NULL	1	{/}	0	3	72069	0	{/}	532
좌우반구com(split BVF)_2	37	1	<?xml version="1.0"?>\n<Clock xmlns:dt="urn:schemas-microsoft-com:datatypes"><Description dt:dt="string">E-Prime Primary Realtime Clock</Description><StartTime><Timestamp dt:dt="int">0</Timestamp><DateUtc dt:dt="string">2021-06-10T08:16:31Z</DateUtc></StartTime><FrequencyChanges><FrequencyChange><Frequency dt:dt="r8">2699990000</Frequency><Timestamp dt:dt="r8">24190815268269</Timestamp><Current d…	좌우반구com(split BVF)_2-037-1	60.022	1.0.0.167	1	2082382707	Professional	2.0.10.242	2.0.10.353	06-10-2021	2021-06-10 오전 8:16:31	17:16:31	2.0.10.248	55	2	{/}	응어	응	어	50	1	55	NULL	NULL	NULL	NULL	NULL	NULL	KSY2	List1	NULL	NULL	NULL	NULL	NULL	NULL	NULL	NULL	NULL	1	{/}	0	3	179114	0	{/}	397
좌우반구com(split BVF)_2	37	1	<?xml version="1.0"?>\n<Clock xmlns:dt="urn:schemas-microsoft-com:datatypes"><Description dt:dt="string">E-Prime Primary Realtime Clock</Description><StartTime><Timestamp dt:dt="int">0</Timestamp><DateUtc dt:dt="string">2021-06-10T08:16:31Z</DateUtc></StartTime><FrequencyChanges><FrequencyChange><Frequency dt:dt="r8">2699990000</Frequency><Timestamp dt:dt="r8">24190815268269</Timestamp><Current d…	좌우반구com(split BVF)_2-037-1	60.022	1.0.0.167	1	2082382707	Professional	2.0.10.242	2.0.10.353	06-10-2021	2021-06-10 오전 8:16:31	17:16:31	2.0.10.248	242	2	{/}	의마	의	마	NULL	NULL	NULL	6	1	110	NULL	NULL	NULL	KSY2	List2	NULL	NULL	NULL	NULL	NULL	NULL	NULL	NULL	NULL	0	{/}	0	3	690181	0	z	808
좌우반구com(split BVF)_2	37	1	<?xml version="1.0"?>\n<Clock xmlns:dt="urn:schemas-microsoft-com:datatypes"><Description dt:dt="string">E-Prime Primary Realtime Clock</Description><StartTime><Timestamp dt:dt="int">0</Timestamp><DateUtc dt:dt="string">2021-06-10T08:16:31Z</DateUtc></StartTime><FrequencyChanges><FrequencyChange><Frequency dt:dt="r8">2699990000</Frequency><Timestamp dt:dt="r8">24190815268269</Timestamp><Current d…	좌우반구com(split BVF)_2-037-1	60.022	1.0.0.167	1	2082382707	Professional	2.0.10.242	2.0.10.353	06-10-2021	2021-06-10 오전 8:16:31	17:16:31	2.0.10.248	103	1	z	의미	의	미	127	1	103	NULL	NULL	NULL	NULL	NULL	NULL	KSY	List1	0		0	-1	305835	184		0	0	1	z	0	4	306019	0	z	420
좌우반구com(split BVF)_2	37	1	<?xml version="1.0"?>\n<Clock xmlns:dt="urn:schemas-microsoft-com:datatypes"><Description dt:dt="string">E-Prime Primary Realtime Clock</Description><StartTime><Timestamp dt:dt="int">0</Timestamp><DateUtc dt:dt="string">2021-06-10T08:16:31Z</DateUtc></StartTime><FrequencyChanges><FrequencyChange><Frequency dt:dt="r8">2699990000</Frequency><Timestamp dt:dt="r8">24190815268269</Timestamp><Current d…	좌우반구com(split BVF)_2-037-1	60.022	1.0.0.167	1	2082382707	Professional	2.0.10.242	2.0.10.353	06-10-2021	2021-06-10 오전 8:16:31	17:16:31	2.0.10.248	395	2	{/}	의필	의	필	NULL	NULL	NULL	NULL	NULL	NULL	122	1	131	KSY3	List3	NULL	NULL	NULL	NULL	NULL	NULL	NULL	NULL	NULL	1	{/}	0	4	1133056	0	{/}	494
좌우반구com(split BVF)_2	37	1	<?xml version="1.0"?>\n<Clock xmlns:dt="urn:schemas-microsoft-com:datatypes"><Description dt:dt="string">E-Prime Primary Realtime Clock</Description><StartTime><Timestamp dt:dt="int">0</Timestamp><DateUtc dt:dt="string">2021-06-10T08:16:31Z</DateUtc></StartTime><FrequencyChanges><FrequencyChange><Frequency dt:dt="r8">2699990000</Frequency><Timestamp dt:dt="r8">24190815268269</Timestamp><Current d…	좌우반구com(split BVF)_2-037-1	60.022	1.0.0.167	1	2082382707	Professional	2.0.10.242	2.0.10.353	06-10-2021	2021-06-10 오전 8:16:31	17:16:31	2.0.10.248	143	2	{/}	이느	이	느	NULL	NULL	NULL	84	1	11	NULL	NULL	NULL	KSY2	List2	NULL	NULL	NULL	NULL	NULL	NULL	NULL	NULL	NULL	1	{/}	0	3	426192	0	{/}	386
좌우반구com(split BVF)_2	37	1	<?xml version="1.0"?>\n<Clock xmlns:dt="urn:schemas-microsoft-com:datatypes"><Description dt:dt="string">E-Prime Primary Realtime Clock</Description><StartTime><Timestamp dt:dt="int">0</Timestamp><DateUtc dt:dt="string">2021-06-10T08:16:31Z</DateUtc></StartTime><FrequencyChanges><FrequencyChange><Frequency dt:dt="r8">2699990000</Frequency><Timestamp dt:dt="r8">24190815268269</Timestamp><Current d…	좌우반구com(split BVF)_2-037-1	60.022	1.0.0.167	1	2082382707	Professional	2.0.10.242	2.0.10.353	06-10-2021	2021-06-10 오전 8:16:31	17:16:31	2.0.10.248	267	1	z	이득	이	득	NULL	NULL	NULL	NULL	NULL	NULL	77	1	3	KSY	List3	0		0	0	790512	183		0	0	1	z	0	3	790695	0	z	316
좌우반구com(split BVF)_2	37	1	<?xml version="1.0"?>\n<Clock xmlns:dt="urn:schemas-microsoft-com:datatypes"><Description dt:dt="string">E-Prime Primary Realtime Clock</Description><StartTime><Timestamp dt:dt="int">0</Timestamp><DateUtc dt:dt="string">2021-06-10T08:16:31Z</DateUtc></StartTime><FrequencyChanges><FrequencyChange><Frequency dt:dt="r8">2699990000</Frequency><Timestamp dt:dt="r8">24190815268269</Timestamp><Current d…	좌우반구com(split BVF)_2-037-1	60.022	1.0.0.167	1	2082382707	Professional	2.0.10.242	2.0.10.353	06-10-2021	2021-06-10 오전 8:16:31	17:16:31	2.0.10.248	322	1	z	이유	이	유	NULL	NULL	NULL	NULL	NULL	NULL	17	1	58	KSY	List3	0		0	-1	936959	184		0	0	1	z	0	4	937143	0	z	325
좌우반구com(split BVF)_2	37	1	<?xml version="1.0"?>\n<Clock xmlns:dt="urn:schemas-microsoft-com:datatypes"><Description dt:dt="string">E-Prime Primary Realtime Clock</Description><StartTime><Timestamp dt:dt="int">0</Timestamp><DateUtc dt:dt="string">2021-06-10T08:16:31Z</DateUtc></StartTime><FrequencyChanges><FrequencyChange><Frequency dt:dt="r8">2699990000</Frequency><Timestamp dt:dt="r8">24190815268269</Timestamp><Current d…	좌우반구com(split BVF)_2-037-1	60.022	1.0.0.167	1	2082382707	Professional	2.0.10.242	2.0.10.353	06-10-2021	2021-06-10 오전 8:16:31	17:16:31	2.0.10.248	285	1	z	이전	이	전	NULL	NULL	NULL	NULL	NULL	NULL	79	1	21	KSY2	List3	NULL	NULL	NULL	NULL	NULL	NULL	NULL	NULL	NULL	1	z	0	4	837945	0	z	634
좌우반구com(split BVF)_2	37	1	<?xml version="1.0"?>\n<Clock xmlns:dt="urn:schemas-microsoft-com:datatypes"><Description dt:dt="string">E-Prime Primary Realtime Clock</Description><StartTime><Timestamp dt:dt="int">0</Timestamp><DateUtc dt:dt="string">2021-06-10T08:16:31Z</DateUtc></StartTime><FrequencyChanges><FrequencyChange><Frequency dt:dt="r8">2699990000</Frequency><Timestamp dt:dt="r8">24190815268269</Timestamp><Current d…	좌우반구com(split BVF)_2-037-1	60.022	1.0.0.167	1	2082382707	Professional	2.0.10.242	2.0.10.353	06-10-2021	2021-06-10 오전 8:16:31	17:16:31	2.0.10.248	133	2	{/}	익궤	익	궤	NULL	NULL	NULL	109	1	1	NULL	NULL	NULL	KSY	List2	0		0	-1	399918	183		0	0	1	{/}	1	3	400101	0	{/}	380
좌우반구com(split BVF)_2	37	1	<?xml version="1.0"?>\n<Clock xmlns:dt="urn:schemas-microsoft-com:datatypes"><Description dt:dt="string">E-Prime Primary Realtime Clock</Description><StartTime><Timestamp dt:dt="int">0</Timestamp><DateUtc dt:dt="string">2021-06-10T08:16:31Z</DateUtc></StartTime><FrequencyChanges><FrequencyChange><Frequency dt:dt="r8">2699990000</Frequency><Timestamp dt:dt="r8">24190815268269</Timestamp><Current d…	좌우반구com(split BVF)_2-037-1	60.022	1.0.0.167	1	2082382707	Professional	2.0.10.242	2.0.10.353	06-10-2021	2021-06-10 오전 8:16:31	17:16:31	2.0.10.248	182	2	{/}	익력	익	력	NULL	NULL	NULL	60	1	50	NULL	NULL	NULL	KSY	List2	0		0	-1	529222	183		0	0	1	{/}	0	3	529405	0	{/}	545
좌우반구com(split BVF)_2	37	1	<?xml version="1.0"?>\n<Clock xmlns:dt="urn:schemas-microsoft-com:datatypes"><Description dt:dt="string">E-Prime Primary Realtime Clock</Description><StartTime><Timestamp dt:dt="int">0</Timestamp><DateUtc dt:dt="string">2021-06-10T08:16:31Z</DateUtc></StartTime><FrequencyChanges><FrequencyChange><Frequency dt:dt="r8">2699990000</Frequency><Timestamp dt:dt="r8">24190815268269</Timestamp><Current d…	좌우반구com(split BVF)_2-037-1	60.022	1.0.0.167	1	2082382707	Professional	2.0.10.242	2.0.10.353	06-10-2021	2021-06-10 오전 8:16:31	17:16:31	2.0.10.248	101	1	z	인간	인	간	55	1	101	NULL	NULL	NULL	NULL	NULL	NULL	KSY2	List1	NULL	NULL	NULL	NULL	NULL	NULL	NULL	NULL	NULL	1	z	1	3	300720	0	z	387
좌우반구com(split BVF)_2	37	1	<?xml version="1.0"?>\n<Clock xmlns:dt="urn:schemas-microsoft-com:datatypes"><Description dt:dt="string">E-Prime Primary Realtime Clock</Description><StartTime><Timestamp dt:dt="int">0</Timestamp><DateUtc dt:dt="string">2021-06-10T08:16:31Z</DateUtc></StartTime><FrequencyChanges><FrequencyChange><Frequency dt:dt="r8">2699990000</Frequency><Timestamp dt:dt="r8">24190815268269</Timestamp><Current d…	좌우반구com(split BVF)_2-037-1	60.022	1.0.0.167	1	2082382707	Professional	2.0.10.242	2.0.10.353	06-10-2021	2021-06-10 오전 8:16:31	17:16:31	2.0.10.248	239	1	z	인사	인	사	NULL	NULL	NULL	66	1	107	NULL	NULL	NULL	KSY2	List2	NULL	NULL	NULL	NULL	NULL	NULL	NULL	NULL	NULL	1	z	0	3	682217	0	z	463
좌우반구com(split BVF)_2	37	1	<?xml version="1.0"?>\n<Clock xmlns:dt="urn:schemas-microsoft-com:datatypes"><Description dt:dt="string">E-Prime Primary Realtime Clock</Description><StartTime><Timestamp dt:dt="int">0</Timestamp><DateUtc dt:dt="string">2021-06-10T08:16:31Z</DateUtc></StartTime><FrequencyChanges><FrequencyChange><Frequency dt:dt="r8">2699990000</Frequency><Timestamp dt:dt="r8">24190815268269</Timestamp><Current d…	좌우반구com(split BVF)_2-037-1	60.022	1.0.0.167	1	2082382707	Professional	2.0.10.242	2.0.10.353	06-10-2021	2021-06-10 오전 8:16:31	17:16:31	2.0.10.248	156	1	z	인생	인	생	NULL	NULL	NULL	128	1	24	NULL	NULL	NULL	KSY2	List2	NULL	NULL	NULL	NULL	NULL	NULL	NULL	NULL	NULL	1	z	0	4	460397	0	z	348
좌우반구com(split BVF)_2	37	1	<?xml version="1.0"?>\n<Clock xmlns:dt="urn:schemas-microsoft-com:datatypes"><Description dt:dt="string">E-Prime Primary Realtime Clock</Description><StartTime><Timestamp dt:dt="int">0</Timestamp><DateUtc dt:dt="string">2021-06-10T08:16:31Z</DateUtc></StartTime><FrequencyChanges><FrequencyChange><Frequency dt:dt="r8">2699990000</Frequency><Timestamp dt:dt="r8">24190815268269</Timestamp><Current d…	좌우반구com(split BVF)_2-037-1	60.022	1.0.0.167	1	2082382707	Professional	2.0.10.242	2.0.10.353	06-10-2021	2021-06-10 오전 8:16:31	17:16:31	2.0.10.248	335	1	z	인연	인	연	NULL	NULL	NULL	NULL	NULL	NULL	30	1	71	KSY2	List3	NULL	NULL	NULL	NULL	NULL	NULL	NULL	NULL	NULL	1	z	0	4	971564	0	z	464
좌우반구com(split BVF)_2	37	1	<?xml version="1.0"?>\n<Clock xmlns:dt="urn:schemas-microsoft-com:datatypes"><Description dt:dt="string">E-Prime Primary Realtime Clock</Description><StartTime><Timestamp dt:dt="int">0</Timestamp><DateUtc dt:dt="string">2021-06-10T08:16:31Z</DateUtc></StartTime><FrequencyChanges><FrequencyChange><Frequency dt:dt="r8">2699990000</Frequency><Timestamp dt:dt="r8">24190815268269</Timestamp><Current d…	좌우반구com(split BVF)_2-037-1	60.022	1.0.0.167	1	2082382707	Professional	2.0.10.242	2.0.10.353	06-10-2021	2021-06-10 오전 8:16:31	17:16:31	2.0.10.248	355	2	{/}	일려	일	려	NULL	NULL	NULL	NULL	NULL	NULL	130	1	91	KSY3	List3	NULL	NULL	NULL	NULL	NULL	NULL	NULL	NULL	NULL	1	{/}	0	3	1024711	0	{/}	610
좌우반구com(split BVF)_2	37	1	<?xml version="1.0"?>\n<Clock xmlns:dt="urn:schemas-microsoft-com:datatypes"><Description dt:dt="string">E-Prime Primary Realtime Clock</Description><StartTime><Timestamp dt:dt="int">0</Timestamp><DateUtc dt:dt="string">2021-06-10T08:16:31Z</DateUtc></StartTime><FrequencyChanges><FrequencyChange><Frequency dt:dt="r8">2699990000</Frequency><Timestamp dt:dt="r8">24190815268269</Timestamp><Current d…	좌우반구com(split BVF)_2-037-1	60.022	1.0.0.167	1	2082382707	Professional	2.0.10.242	2.0.10.353	06-10-2021	2021-06-10 오전 8:16:31	17:16:31	2.0.10.248	248	2	{/}	일섭	일	섭	NULL	NULL	NULL	70	1	116	NULL	NULL	NULL	KSY	List2	0		0	0	706109	183		0	0	1	{/}	0	3	706292	0	{/}	403
좌우반구com(split BVF)_2	37	1	<?xml version="1.0"?>\n<Clock xmlns:dt="urn:schemas-microsoft-com:datatypes"><Description dt:dt="string">E-Prime Primary Realtime Clock</Description><StartTime><Timestamp dt:dt="int">0</Timestamp><DateUtc dt:dt="string">2021-06-10T08:16:31Z</DateUtc></StartTime><FrequencyChanges><FrequencyChange><Frequency dt:dt="r8">2699990000</Frequency><Timestamp dt:dt="r8">24190815268269</Timestamp><Current d…	좌우반구com(split BVF)_2-037-1	60.022	1.0.0.167	1	2082382707	Professional	2.0.10.242	2.0.10.353	06-10-2021	2021-06-10 오전 8:16:31	17:16:31	2.0.10.248	137	2	{/}	임택	임	택	NULL	NULL	NULL	116	1	5	NULL	NULL	NULL	KSY	List2	0		0	0	410215	183		0	0	1	{/}	0	3	410398	0	{/}	599
좌우반구com(split BVF)_2	37	1	<?xml version="1.0"?>\n<Clock xmlns:dt="urn:schemas-microsoft-com:datatypes"><Description dt:dt="string">E-Prime Primary Realtime Clock</Description><StartTime><Timestamp dt:dt="int">0</Timestamp><DateUtc dt:dt="string">2021-06-10T08:16:31Z</DateUtc></StartTime><FrequencyChanges><FrequencyChange><Frequency dt:dt="r8">2699990000</Frequency><Timestamp dt:dt="r8">24190815268269</Timestamp><Current d…	좌우반구com(split BVF)_2-037-1	60.022	1.0.0.167	1	2082382707	Professional	2.0.10.242	2.0.10.353	06-10-2021	2021-06-10 오전 8:16:31	17:16:31	2.0.10.248	265	1	z	입구	입	구	NULL	NULL	NULL	NULL	NULL	NULL	68	1	1	KSY2	List3	NULL	NULL	NULL	NULL	NULL	NULL	NULL	NULL	NULL	1	z	0	4	785364	0	z	455
좌우반구com(split BVF)_2	37	1	<?xml version="1.0"?>\n<Clock xmlns:dt="urn:schemas-microsoft-com:datatypes"><Description dt:dt="string">E-Prime Primary Realtime Clock</Description><StartTime><Timestamp dt:dt="int">0</Timestamp><DateUtc dt:dt="string">2021-06-10T08:16:31Z</DateUtc></StartTime><FrequencyChanges><FrequencyChange><Frequency dt:dt="r8">2699990000</Frequency><Timestamp dt:dt="r8">24190815268269</Timestamp><Current d…	좌우반구com(split BVF)_2-037-1	60.022	1.0.0.167	1	2082382707	Professional	2.0.10.242	2.0.10.353	06-10-2021	2021-06-10 오전 8:16:31	17:16:31	2.0.10.248	223	2	{/}	입목	입	목	NULL	NULL	NULL	103	1	91	NULL	NULL	NULL	KSY2	List2	NULL	NULL	NULL	NULL	NULL	NULL	NULL	NULL	NULL	1	{/}	1	3	639782	0	{/}	465
좌우반구com(split BVF)_2	37	1	<?xml version="1.0"?>\n<Clock xmlns:dt="urn:schemas-microsoft-com:datatypes"><Description dt:dt="string">E-Prime Primary Realtime Clock</Description><StartTime><Timestamp dt:dt="int">0</Timestamp><DateUtc dt:dt="string">2021-06-10T08:16:31Z</DateUtc></StartTime><FrequencyChanges><FrequencyChange><Frequency dt:dt="r8">2699990000</Frequency><Timestamp dt:dt="r8">24190815268269</Timestamp><Current d…	좌우반구com(split BVF)_2-037-1	60.022	1.0.0.167	1	2082382707	Professional	2.0.10.242	2.0.10.353	06-10-2021	2021-06-10 오전 8:16:31	17:16:31	2.0.10.248	78	2	{/}	입화	입	화	93	1	78	NULL	NULL	NULL	NULL	NULL	NULL	KSY2	List1	NULL	NULL	NULL	NULL	NULL	NULL	NULL	NULL	NULL	0	{/}	0	3	238859	0	z	435
좌우반구com(split BVF)_2	37	1	<?xml version="1.0"?>\n<Clock xmlns:dt="urn:schemas-microsoft-com:datatypes"><Description dt:dt="string">E-Prime Primary Realtime Clock</Description><StartTime><Timestamp dt:dt="int">0</Timestamp><DateUtc dt:dt="string">2021-06-10T08:16:31Z</DateUtc></StartTime><FrequencyChanges><FrequencyChange><Frequency dt:dt="r8">2699990000</Frequency><Timestamp dt:dt="r8">24190815268269</Timestamp><Current d…	좌우반구com(split BVF)_2-037-1	60.022	1.0.0.167	1	2082382707	Professional	2.0.10.242	2.0.10.353	06-10-2021	2021-06-10 오전 8:16:31	17:16:31	2.0.10.248	173	2	{/}	자름	자	름	NULL	NULL	NULL	43	1	41	NULL	NULL	NULL	KSY	List2	0		0	-1	505847	183		0	0	1	{/}	1	3	506030	0	{/}	401
좌우반구com(split BVF)_2	37	1	<?xml version="1.0"?>\n<Clock xmlns:dt="urn:schemas-microsoft-com:datatypes"><Description dt:dt="string">E-Prime Primary Realtime Clock</Description><StartTime><Timestamp dt:dt="int">0</Timestamp><DateUtc dt:dt="string">2021-06-10T08:16:31Z</DateUtc></StartTime><FrequencyChanges><FrequencyChange><Frequency dt:dt="r8">2699990000</Frequency><Timestamp dt:dt="r8">24190815268269</Timestamp><Current d…	좌우반구com(split BVF)_2-037-1	60.022	1.0.0.167	1	2082382707	Professional	2.0.10.242	2.0.10.353	06-10-2021	2021-06-10 오전 8:16:31	17:16:31	2.0.10.248	185	1	z	자리	자	리	NULL	NULL	NULL	117	1	53	NULL	NULL	NULL	KSY2	List2	NULL	NULL	NULL	NULL	NULL	NULL	NULL	NULL	NULL	1	z	0	3	537502	0	z	458
좌우반구com(split BVF)_2	37	1	<?xml version="1.0"?>\n<Clock xmlns:dt="urn:schemas-microsoft-com:datatypes"><Description dt:dt="string">E-Prime Primary Realtime Clock</Description><StartTime><Timestamp dt:dt="int">0</Timestamp><DateUtc dt:dt="string">2021-06-10T08:16:31Z</DateUtc></StartTime><FrequencyChanges><FrequencyChange><Frequency dt:dt="r8">2699990000</Frequency><Timestamp dt:dt="r8">24190815268269</Timestamp><Current d…	좌우반구com(split BVF)_2-037-1	60.022	1.0.0.167	1	2082382707	Professional	2.0.10.242	2.0.10.353	06-10-2021	2021-06-10 오전 8:16:31	17:16:31	2.0.10.248	141	1	z	자본	자	본	NULL	NULL	NULL	78	1	9	NULL	NULL	NULL	KSY2	List2	NULL	NULL	NULL	NULL	NULL	NULL	NULL	NULL	NULL	1	z	0	3	420944	0	z	514
좌우반구com(split BVF)_2	37	1	<?xml version="1.0"?>\n<Clock xmlns:dt="urn:schemas-microsoft-com:datatypes"><Description dt:dt="string">E-Prime Primary Realtime Clock</Description><StartTime><Timestamp dt:dt="int">0</Timestamp><DateUtc dt:dt="string">2021-06-10T08:16:31Z</DateUtc></StartTime><FrequencyChanges><FrequencyChange><Frequency dt:dt="r8">2699990000</Frequency><Timestamp dt:dt="r8">24190815268269</Timestamp><Current d…	좌우반구com(split BVF)_2-037-1	60.022	1.0.0.167	1	2082382707	Professional	2.0.10.242	2.0.10.353	06-10-2021	2021-06-10 오전 8:16:31	17:16:31	2.0.10.248	216	1	z	자체	자	체	NULL	NULL	NULL	89	1	84	NULL	NULL	NULL	KSY2	List2	NULL	NULL	NULL	NULL	NULL	NULL	NULL	NULL	NULL	1	z	0	3	621289	0	z	493
좌우반구com(split BVF)_2	37	1	<?xml version="1.0"?>\n<Clock xmlns:dt="urn:schemas-microsoft-com:datatypes"><Description dt:dt="string">E-Prime Primary Realtime Clock</Description><StartTime><Timestamp dt:dt="int">0</Timestamp><DateUtc dt:dt="string">2021-06-10T08:16:31Z</DateUtc></StartTime><FrequencyChanges><FrequencyChange><Frequency dt:dt="r8">2699990000</Frequency><Timestamp dt:dt="r8">24190815268269</Timestamp><Current d…	좌우반구com(split BVF)_2-037-1	60.022	1.0.0.167	1	2082382707	Professional	2.0.10.242	2.0.10.353	06-10-2021	2021-06-10 오전 8:16:31	17:16:31	2.0.10.248	9	2	{/}	작락	작	락	10	1	9	NULL	NULL	NULL	NULL	NULL	NULL	KSY3	List1	NULL	NULL	NULL	NULL	NULL	NULL	NULL	NULL	NULL	1	{/}	0	3	58940	0	{/}	430
좌우반구com(split BVF)_2	37	1	<?xml version="1.0"?>\n<Clock xmlns:dt="urn:schemas-microsoft-com:datatypes"><Description dt:dt="string">E-Prime Primary Realtime Clock</Description><StartTime><Timestamp dt:dt="int">0</Timestamp><DateUtc dt:dt="string">2021-06-10T08:16:31Z</DateUtc></StartTime><FrequencyChanges><FrequencyChange><Frequency dt:dt="r8">2699990000</Frequency><Timestamp dt:dt="r8">24190815268269</Timestamp><Current d…	좌우반구com(split BVF)_2-037-1	60.022	1.0.0.167	1	2082382707	Professional	2.0.10.242	2.0.10.353	06-10-2021	2021-06-10 오전 8:16:31	17:16:31	2.0.10.248	164	1	z	작품	작	품	NULL	NULL	NULL	25	1	32	NULL	NULL	NULL	KSY2	List2	NULL	NULL	NULL	NULL	NULL	NULL	NULL	NULL	NULL	1	z	0	3	481889	0	z	723
좌우반구com(split BVF)_2	37	1	<?xml version="1.0"?>\n<Clock xmlns:dt="urn:schemas-microsoft-com:datatypes"><Description dt:dt="string">E-Prime Primary Realtime Clock</Description><StartTime><Timestamp dt:dt="int">0</Timestamp><DateUtc dt:dt="string">2021-06-10T08:16:31Z</DateUtc></StartTime><FrequencyChanges><FrequencyChange><Frequency dt:dt="r8">2699990000</Frequency><Timestamp dt:dt="r8">24190815268269</Timestamp><Current d…	좌우반구com(split BVF)_2-037-1	60.022	1.0.0.167	1	2082382707	Professional	2.0.10.242	2.0.10.353	06-10-2021	2021-06-10 오전 8:16:31	17:16:31	2.0.10.248	277	1	z	재계	재	계	NULL	NULL	NULL	NULL	NULL	NULL	49	1	13	KSY2	List3	NULL	NULL	NULL	NULL	NULL	NULL	NULL	NULL	NULL	1	z	0	3	816369	0	z	506
좌우반구com(split BVF)_2	37	1	<?xml version="1.0"?>\n<Clock xmlns:dt="urn:schemas-microsoft-com:datatypes"><Description dt:dt="string">E-Prime Primary Realtime Clock</Description><StartTime><Timestamp dt:dt="int">0</Timestamp><DateUtc dt:dt="string">2021-06-10T08:16:31Z</DateUtc></StartTime><FrequencyChanges><FrequencyChange><Frequency dt:dt="r8">2699990000</Frequency><Timestamp dt:dt="r8">24190815268269</Timestamp><Current d…	좌우반구com(split BVF)_2-037-1	60.022	1.0.0.167	1	2082382707	Professional	2.0.10.242	2.0.10.353	06-10-2021	2021-06-10 오전 8:16:31	17:16:31	2.0.10.248	326	2	{/}	적태	적	태	NULL	NULL	NULL	NULL	NULL	NULL	119	1	62	KSY	List3	0		0	-1	947422	183		0	0	1	{/}	1	3	947605	0	{/}	415
좌우반구com(split BVF)_2	37	1	<?xml version="1.0"?>\n<Clock xmlns:dt="urn:schemas-microsoft-com:datatypes"><Description dt:dt="string">E-Prime Primary Realtime Clock</Description><StartTime><Timestamp dt:dt="int">0</Timestamp><DateUtc dt:dt="string">2021-06-10T08:16:31Z</DateUtc></StartTime><FrequencyChanges><FrequencyChange><Frequency dt:dt="r8">2699990000</Frequency><Timestamp dt:dt="r8">24190815268269</Timestamp><Current d…	좌우반구com(split BVF)_2-037-1	60.022	1.0.0.167	1	2082382707	Professional	2.0.10.242	2.0.10.353	06-10-2021	2021-06-10 오전 8:16:31	17:16:31	2.0.10.248	35	1	z	전략	전	략	60	1	35	NULL	NULL	NULL	NULL	NULL	NULL	KSY2	List1	NULL	NULL	NULL	NULL	NULL	NULL	NULL	NULL	NULL	1	z	0	3	127049	0	z	415
좌우반구com(split BVF)_2	37	1	<?xml version="1.0"?>\n<Clock xmlns:dt="urn:schemas-microsoft-com:datatypes"><Description dt:dt="string">E-Prime Primary Realtime Clock</Description><StartTime><Timestamp dt:dt="int">0</Timestamp><DateUtc dt:dt="string">2021-06-10T08:16:31Z</DateUtc></StartTime><FrequencyChanges><FrequencyChange><Frequency dt:dt="r8">2699990000</Frequency><Timestamp dt:dt="r8">24190815268269</Timestamp><Current d…	좌우반구com(split BVF)_2-037-1	60.022	1.0.0.167	1	2082382707	Professional	2.0.10.242	2.0.10.353	06-10-2021	2021-06-10 오전 8:16:31	17:16:31	2.0.10.248	337	1	z	전통	전	통	NULL	NULL	NULL	NULL	NULL	NULL	57	1	73	KSY2	List3	NULL	NULL	NULL	NULL	NULL	NULL	NULL	NULL	NULL	1	z	0	4	976962	0	z	429
좌우반구com(split BVF)_2	37	1	<?xml version="1.0"?>\n<Clock xmlns:dt="urn:schemas-microsoft-com:datatypes"><Description dt:dt="string">E-Prime Primary Realtime Clock</Description><StartTime><Timestamp dt:dt="int">0</Timestamp><DateUtc dt:dt="string">2021-06-10T08:16:31Z</DateUtc></StartTime><FrequencyChanges><FrequencyChange><Frequency dt:dt="r8">2699990000</Frequency><Timestamp dt:dt="r8">24190815268269</Timestamp><Current d…	좌우반구com(split BVF)_2-037-1	60.022	1.0.0.167	1	2082382707	Professional	2.0.10.242	2.0.10.353	06-10-2021	2021-06-10 오전 8:16:31	17:16:31	2.0.10.248	377	2	{/}	전필	전	필	NULL	NULL	NULL	NULL	NULL	NULL	64	1	113	KSY3	List3	NULL	NULL	NULL	NULL	NULL	NULL	NULL	NULL	NULL	1	{/}	0	3	1084290	0	{/}	587
좌우반구com(split BVF)_2	37	1	<?xml version="1.0"?>\n<Clock xmlns:dt="urn:schemas-microsoft-com:datatypes"><Description dt:dt="string">E-Prime Primary Realtime Clock</Description><StartTime><Timestamp dt:dt="int">0</Timestamp><DateUtc dt:dt="string">2021-06-10T08:16:31Z</DateUtc></StartTime><FrequencyChanges><FrequencyChange><Frequency dt:dt="r8">2699990000</Frequency><Timestamp dt:dt="r8">24190815268269</Timestamp><Current d…	좌우반구com(split BVF)_2-037-1	60.022	1.0.0.167	1	2082382707	Professional	2.0.10.242	2.0.10.353	06-10-2021	2021-06-10 오전 8:16:31	17:16:31	2.0.10.248	291	1	z	절감	절	감	NULL	NULL	NULL	NULL	NULL	NULL	55	1	27	KSY2	List3	NULL	NULL	NULL	NULL	NULL	NULL	NULL	NULL	NULL	1	z	0	4	854639	0	z	707
좌우반구com(split BVF)_2	37	1	<?xml version="1.0"?>\n<Clock xmlns:dt="urn:schemas-microsoft-com:datatypes"><Description dt:dt="string">E-Prime Primary Realtime Clock</Description><StartTime><Timestamp dt:dt="int">0</Timestamp><DateUtc dt:dt="string">2021-06-10T08:16:31Z</DateUtc></StartTime><FrequencyChanges><FrequencyChange><Frequency dt:dt="r8">2699990000</Frequency><Timestamp dt:dt="r8">24190815268269</Timestamp><Current d…	좌우반구com(split BVF)_2-037-1	60.022	1.0.0.167	1	2082382707	Professional	2.0.10.242	2.0.10.353	06-10-2021	2021-06-10 오전 8:16:31	17:16:31	2.0.10.248	31	2	{/}	절보	절	보	68	1	31	NULL	NULL	NULL	NULL	NULL	NULL	KSY2	List1	NULL	NULL	NULL	NULL	NULL	NULL	NULL	NULL	NULL	1	{/}	1	3	116536	0	{/}	432
좌우반구com(split BVF)_2	37	1	<?xml version="1.0"?>\n<Clock xmlns:dt="urn:schemas-microsoft-com:datatypes"><Description dt:dt="string">E-Prime Primary Realtime Clock</Description><StartTime><Timestamp dt:dt="int">0</Timestamp><DateUtc dt:dt="string">2021-06-10T08:16:31Z</DateUtc></StartTime><FrequencyChanges><FrequencyChange><Frequency dt:dt="r8">2699990000</Frequency><Timestamp dt:dt="r8">24190815268269</Timestamp><Current d…	좌우반구com(split BVF)_2-037-1	60.022	1.0.0.167	1	2082382707	Professional	2.0.10.242	2.0.10.353	06-10-2021	2021-06-10 오전 8:16:31	17:16:31	2.0.10.248	21	2	{/}	절속	절	속	47	1	21	NULL	NULL	NULL	NULL	NULL	NULL	KSY2	List1	NULL	NULL	NULL	NULL	NULL	NULL	NULL	NULL	NULL	0	{/}	0	3	90679	0	z	442
좌우반구com(split BVF)_2	37	1	<?xml version="1.0"?>\n<Clock xmlns:dt="urn:schemas-microsoft-com:datatypes"><Description dt:dt="string">E-Prime Primary Realtime Clock</Description><StartTime><Timestamp dt:dt="int">0</Timestamp><DateUtc dt:dt="string">2021-06-10T08:16:31Z</DateUtc></StartTime><FrequencyChanges><FrequencyChange><Frequency dt:dt="r8">2699990000</Frequency><Timestamp dt:dt="r8">24190815268269</Timestamp><Current d…	좌우반구com(split BVF)_2-037-1	60.022	1.0.0.167	1	2082382707	Professional	2.0.10.242	2.0.10.353	06-10-2021	2021-06-10 오전 8:16:31	17:16:31	2.0.10.248	187	1	z	절차	절	차	NULL	NULL	NULL	77	1	55	NULL	NULL	NULL	KSY2	List2	NULL	NULL	NULL	NULL	NULL	NULL	NULL	NULL	NULL	1	z	1	3	543200	0	z	570
좌우반구com(split BVF)_2	37	1	<?xml version="1.0"?>\n<Clock xmlns:dt="urn:schemas-microsoft-com:datatypes"><Description dt:dt="string">E-Prime Primary Realtime Clock</Description><StartTime><Timestamp dt:dt="int">0</Timestamp><DateUtc dt:dt="string">2021-06-10T08:16:31Z</DateUtc></StartTime><FrequencyChanges><FrequencyChange><Frequency dt:dt="r8">2699990000</Frequency><Timestamp dt:dt="r8">24190815268269</Timestamp><Current d…	좌우반구com(split BVF)_2-037-1	60.022	1.0.0.167	1	2082382707	Professional	2.0.10.242	2.0.10.353	06-10-2021	2021-06-10 오전 8:16:31	17:16:31	2.0.10.248	269	1	z	정도	정	도	NULL	NULL	NULL	NULL	NULL	NULL	76	1	5	KSY2	List3	NULL	NULL	NULL	NULL	NULL	NULL	NULL	NULL	NULL	1	z	1	3	795776	0	z	315
좌우반구com(split BVF)_2	37	1	<?xml version="1.0"?>\n<Clock xmlns:dt="urn:schemas-microsoft-com:datatypes"><Description dt:dt="string">E-Prime Primary Realtime Clock</Description><StartTime><Timestamp dt:dt="int">0</Timestamp><DateUtc dt:dt="string">2021-06-10T08:16:31Z</DateUtc></StartTime><FrequencyChanges><FrequencyChange><Frequency dt:dt="r8">2699990000</Frequency><Timestamp dt:dt="r8">24190815268269</Timestamp><Current d…	좌우반구com(split BVF)_2-037-1	60.022	1.0.0.167	1	2082382707	Professional	2.0.10.242	2.0.10.353	06-10-2021	2021-06-10 오전 8:16:31	17:16:31	2.0.10.248	183	1	z	정오	정	오	NULL	NULL	NULL	95	1	51	NULL	NULL	NULL	KSY2	List2	NULL	NULL	NULL	NULL	NULL	NULL	NULL	NULL	NULL	0	z	0	3	532154	0	{/}	495
좌우반구com(split BVF)_2	37	1	<?xml version="1.0"?>\n<Clock xmlns:dt="urn:schemas-microsoft-com:datatypes"><Description dt:dt="string">E-Prime Primary Realtime Clock</Description><StartTime><Timestamp dt:dt="int">0</Timestamp><DateUtc dt:dt="string">2021-06-10T08:16:31Z</DateUtc></StartTime><FrequencyChanges><FrequencyChange><Frequency dt:dt="r8">2699990000</Frequency><Timestamp dt:dt="r8">24190815268269</Timestamp><Current d…	좌우반구com(split BVF)_2-037-1	60.022	1.0.0.167	1	2082382707	Professional	2.0.10.242	2.0.10.353	06-10-2021	2021-06-10 오전 8:16:31	17:16:31	2.0.10.248	68	1	z	정책	정	책	114	1	68	NULL	NULL	NULL	NULL	NULL	NULL	KSY2	List1	NULL	NULL	NULL	NULL	NULL	NULL	NULL	NULL	NULL	1	z	0	3	212752	0	z	375
좌우반구com(split BVF)_2	37	1	<?xml version="1.0"?>\n<Clock xmlns:dt="urn:schemas-microsoft-com:datatypes"><Description dt:dt="string">E-Prime Primary Realtime Clock</Description><StartTime><Timestamp dt:dt="int">0</Timestamp><DateUtc dt:dt="string">2021-06-10T08:16:31Z</DateUtc></StartTime><FrequencyChanges><FrequencyChange><Frequency dt:dt="r8">2699990000</Frequency><Timestamp dt:dt="r8">24190815268269</Timestamp><Current d…	좌우반구com(split BVF)_2-037-1	60.022	1.0.0.167	1	2082382707	Professional	2.0.10.242	2.0.10.353	06-10-2021	2021-06-10 오전 8:16:31	17:16:31	2.0.10.248	37	2	{/}	제경	제	경	117	1	37	NULL	NULL	NULL	NULL	NULL	NULL	KSY	List1	0		1	-1	132097	184		0	0	1	{/}	0	4	132281	0	{/}	487
좌우반구com(split BVF)_2	37	1	<?xml version="1.0"?>\n<Clock xmlns:dt="urn:schemas-microsoft-com:datatypes"><Description dt:dt="string">E-Prime Primary Realtime Clock</Description><StartTime><Timestamp dt:dt="int">0</Timestamp><DateUtc dt:dt="string">2021-06-10T08:16:31Z</DateUtc></StartTime><FrequencyChanges><FrequencyChange><Frequency dt:dt="r8">2699990000</Frequency><Timestamp dt:dt="r8">24190815268269</Timestamp><Current d…	좌우반구com(split BVF)_2-037-1	60.022	1.0.0.167	1	2082382707	Professional	2.0.10.242	2.0.10.353	06-10-2021	2021-06-10 오전 8:16:31	17:16:31	2.0.10.248	74	1	z	제도	제	도	109	1	74	NULL	NULL	NULL	NULL	NULL	NULL	KSY2	List1	NULL	NULL	NULL	NULL	NULL	NULL	NULL	NULL	NULL	0	z	0	4	228580	0	{/}	346
좌우반구com(split BVF)_2	37	1	<?xml version="1.0"?>\n<Clock xmlns:dt="urn:schemas-microsoft-com:datatypes"><Description dt:dt="string">E-Prime Primary Realtime Clock</Description><StartTime><Timestamp dt:dt="int">0</Timestamp><DateUtc dt:dt="string">2021-06-10T08:16:31Z</DateUtc></StartTime><FrequencyChanges><FrequencyChange><Frequency dt:dt="r8">2699990000</Frequency><Timestamp dt:dt="r8">24190815268269</Timestamp><Current d…	좌우반구com(split BVF)_2-037-1	60.022	1.0.0.167	1	2082382707	Professional	2.0.10.242	2.0.10.353	06-10-2021	2021-06-10 오전 8:16:31	17:16:31	2.0.10.248	145	2	{/}	제란	제	란	NULL	NULL	NULL	24	1	13	NULL	NULL	NULL	KSY3	List2	NULL	NULL	NULL	NULL	NULL	NULL	NULL	NULL	NULL	1	{/}	0	3	431557	0	{/}	503
좌우반구com(split BVF)_2	37	1	<?xml version="1.0"?>\n<Clock xmlns:dt="urn:schemas-microsoft-com:datatypes"><Description dt:dt="string">E-Prime Primary Realtime Clock</Description><StartTime><Timestamp dt:dt="int">0</Timestamp><DateUtc dt:dt="string">2021-06-10T08:16:31Z</DateUtc></StartTime><FrequencyChanges><FrequencyChange><Frequency dt:dt="r8">2699990000</Frequency><Timestamp dt:dt="r8">24190815268269</Timestamp><Current d…	좌우반구com(split BVF)_2-037-1	60.022	1.0.0.167	1	2082382707	Professional	2.0.10.242	2.0.10.353	06-10-2021	2021-06-10 오전 8:16:31	17:16:31	2.0.10.248	294	1	z	제안	제	안	NULL	NULL	NULL	NULL	NULL	NULL	78	1	30	KSY2	List3	NULL	NULL	NULL	NULL	NULL	NULL	NULL	NULL	NULL	1	z	0	3	862719	0	z	388
좌우반구com(split BVF)_2	37	1	<?xml version="1.0"?>\n<Clock xmlns:dt="urn:schemas-microsoft-com:datatypes"><Description dt:dt="string">E-Prime Primary Realtime Clock</Description><StartTime><Timestamp dt:dt="int">0</Timestamp><DateUtc dt:dt="string">2021-06-10T08:16:31Z</DateUtc></StartTime><FrequencyChanges><FrequencyChange><Frequency dt:dt="r8">2699990000</Frequency><Timestamp dt:dt="r8">24190815268269</Timestamp><Current d…	좌우반구com(split BVF)_2-037-1	60.022	1.0.0.167	1	2082382707	Professional	2.0.10.242	2.0.10.353	06-10-2021	2021-06-10 오전 8:16:31	17:16:31	2.0.10.248	181	1	z	제품	제	품	NULL	NULL	NULL	94	1	49	NULL	NULL	NULL	KSY2	List2	NULL	NULL	NULL	NULL	NULL	NULL	NULL	NULL	NULL	1	z	0	3	526706	0	z	501
좌우반구com(split BVF)_2	37	1	<?xml version="1.0"?>\n<Clock xmlns:dt="urn:schemas-microsoft-com:datatypes"><Description dt:dt="string">E-Prime Primary Realtime Clock</Description><StartTime><Timestamp dt:dt="int">0</Timestamp><DateUtc dt:dt="string">2021-06-10T08:16:31Z</DateUtc></StartTime><FrequencyChanges><FrequencyChange><Frequency dt:dt="r8">2699990000</Frequency><Timestamp dt:dt="r8">24190815268269</Timestamp><Current d…	좌우반구com(split BVF)_2-037-1	60.022	1.0.0.167	1	2082382707	Professional	2.0.10.242	2.0.10.353	06-10-2021	2021-06-10 오전 8:16:31	17:16:31	2.0.10.248	318	1	z	조건	조	건	NULL	NULL	NULL	NULL	NULL	NULL	2	1	54	KSY2	List3	NULL	NULL	NULL	NULL	NULL	NULL	NULL	NULL	NULL	1	z	0	3	926613	0	z	515
좌우반구com(split BVF)_2	37	1	<?xml version="1.0"?>\n<Clock xmlns:dt="urn:schemas-microsoft-com:datatypes"><Description dt:dt="string">E-Prime Primary Realtime Clock</Description><StartTime><Timestamp dt:dt="int">0</Timestamp><DateUtc dt:dt="string">2021-06-10T08:16:31Z</DateUtc></StartTime><FrequencyChanges><FrequencyChange><Frequency dt:dt="r8">2699990000</Frequency><Timestamp dt:dt="r8">24190815268269</Timestamp><Current d…	좌우반구com(split BVF)_2-037-1	60.022	1.0.0.167	1	2082382707	Professional	2.0.10.242	2.0.10.353	06-10-2021	2021-06-10 오전 8:16:31	17:16:31	2.0.10.248	125	1	z	조례	조	례	48	1	125	NULL	NULL	NULL	NULL	NULL	NULL	KSY2	List1	NULL	NULL	NULL	NULL	NULL	NULL	NULL	NULL	NULL	0	z	1	3	364314	0	{/}	530
좌우반구com(split BVF)_2	37	1	<?xml version="1.0"?>\n<Clock xmlns:dt="urn:schemas-microsoft-com:datatypes"><Description dt:dt="string">E-Prime Primary Realtime Clock</Description><StartTime><Timestamp dt:dt="int">0</Timestamp><DateUtc dt:dt="string">2021-06-10T08:16:31Z</DateUtc></StartTime><FrequencyChanges><FrequencyChange><Frequency dt:dt="r8">2699990000</Frequency><Timestamp dt:dt="r8">24190815268269</Timestamp><Current d…	좌우반구com(split BVF)_2-037-1	60.022	1.0.0.167	1	2082382707	Professional	2.0.10.242	2.0.10.353	06-10-2021	2021-06-10 오전 8:16:31	17:16:31	2.0.10.248	152	1	z	조직	조	직	NULL	NULL	NULL	68	1	20	NULL	NULL	NULL	KSY2	List2	NULL	NULL	NULL	NULL	NULL	NULL	NULL	NULL	NULL	1	z	0	3	449967	0	z	387
좌우반구com(split BVF)_2	37	1	<?xml version="1.0"?>\n<Clock xmlns:dt="urn:schemas-microsoft-com:datatypes"><Description dt:dt="string">E-Prime Primary Realtime Clock</Description><StartTime><Timestamp dt:dt="int">0</Timestamp><DateUtc dt:dt="string">2021-06-10T08:16:31Z</DateUtc></StartTime><FrequencyChanges><FrequencyChange><Frequency dt:dt="r8">2699990000</Frequency><Timestamp dt:dt="r8">24190815268269</Timestamp><Current d…	좌우반구com(split BVF)_2-037-1	60.022	1.0.0.167	1	2082382707	Professional	2.0.10.242	2.0.10.353	06-10-2021	2021-06-10 오전 8:16:31	17:16:31	2.0.10.248	310	1	z	종류	종	류	NULL	NULL	NULL	NULL	NULL	NULL	80	1	46	KSY2	List3	NULL	NULL	NULL	NULL	NULL	NULL	NULL	NULL	NULL	1	z	1	3	905237	0	z	317
좌우반구com(split BVF)_2	37	1	<?xml version="1.0"?>\n<Clock xmlns:dt="urn:schemas-microsoft-com:datatypes"><Description dt:dt="string">E-Prime Primary Realtime Clock</Description><StartTime><Timestamp dt:dt="int">0</Timestamp><DateUtc dt:dt="string">2021-06-10T08:16:31Z</DateUtc></StartTime><FrequencyChanges><FrequencyChange><Frequency dt:dt="r8">2699990000</Frequency><Timestamp dt:dt="r8">24190815268269</Timestamp><Current d…	좌우반구com(split BVF)_2-037-1	60.022	1.0.0.167	1	2082382707	Professional	2.0.10.242	2.0.10.353	06-10-2021	2021-06-10 오전 8:16:31	17:16:31	2.0.10.248	302	2	{/}	종백	종	백	NULL	NULL	NULL	NULL	NULL	NULL	104	1	38	KSY	List3	0		0	-1	883945	183		0	0	1	{/}	0	3	884128	0	{/}	441
좌우반구com(split BVF)_2	37	1	<?xml version="1.0"?>\n<Clock xmlns:dt="urn:schemas-microsoft-com:datatypes"><Description dt:dt="string">E-Prime Primary Realtime Clock</Description><StartTime><Timestamp dt:dt="int">0</Timestamp><DateUtc dt:dt="string">2021-06-10T08:16:31Z</DateUtc></StartTime><FrequencyChanges><FrequencyChange><Frequency dt:dt="r8">2699990000</Frequency><Timestamp dt:dt="r8">24190815268269</Timestamp><Current d…	좌우반구com(split BVF)_2-037-1	60.022	1.0.0.167	1	2082382707	Professional	2.0.10.242	2.0.10.353	06-10-2021	2021-06-10 오전 8:16:31	17:16:31	2.0.10.248	171	2	{/}	죽거	죽	거	NULL	NULL	NULL	27	1	39	NULL	NULL	NULL	KSY2	List2	NULL	NULL	NULL	NULL	NULL	NULL	NULL	NULL	NULL	1	{/}	0	3	500699	0	{/}	510
좌우반구com(split BVF)_2	37	1	<?xml version="1.0"?>\n<Clock xmlns:dt="urn:schemas-microsoft-com:datatypes"><Description dt:dt="string">E-Prime Primary Realtime Clock</Description><StartTime><Timestamp dt:dt="int">0</Timestamp><DateUtc dt:dt="string">2021-06-10T08:16:31Z</DateUtc></StartTime><FrequencyChanges><FrequencyChange><Frequency dt:dt="r8">2699990000</Frequency><Timestamp dt:dt="r8">24190815268269</Timestamp><Current d…	좌우반구com(split BVF)_2-037-1	60.022	1.0.0.167	1	2082382707	Professional	2.0.10.242	2.0.10.353	06-10-2021	2021-06-10 오전 8:16:31	17:16:31	2.0.10.248	153	1	z	죽음	죽	음	NULL	NULL	NULL	65	1	21	NULL	NULL	NULL	KSY2	List2	NULL	NULL	NULL	NULL	NULL	NULL	NULL	NULL	NULL	1	z	1	3	452549	0	z	359
좌우반구com(split BVF)_2	37	1	<?xml version="1.0"?>\n<Clock xmlns:dt="urn:schemas-microsoft-com:datatypes"><Description dt:dt="string">E-Prime Primary Realtime Clock</Description><StartTime><Timestamp dt:dt="int">0</Timestamp><DateUtc dt:dt="string">2021-06-10T08:16:31Z</DateUtc></StartTime><FrequencyChanges><FrequencyChange><Frequency dt:dt="r8">2699990000</Frequency><Timestamp dt:dt="r8">24190815268269</Timestamp><Current d…	좌우반구com(split BVF)_2-037-1	60.022	1.0.0.167	1	2082382707	Professional	2.0.10.242	2.0.10.353	06-10-2021	2021-06-10 오전 8:16:31	17:16:31	2.0.10.248	170	1	z	준거	준	거	NULL	NULL	NULL	20	1	38	NULL	NULL	NULL	KSY2	List2	NULL	NULL	NULL	NULL	NULL	NULL	NULL	NULL	NULL	0	z	0	3	498083	0	{/}	414
좌우반구com(split BVF)_2	37	1	<?xml version="1.0"?>\n<Clock xmlns:dt="urn:schemas-microsoft-com:datatypes"><Description dt:dt="string">E-Prime Primary Realtime Clock</Description><StartTime><Timestamp dt:dt="int">0</Timestamp><DateUtc dt:dt="string">2021-06-10T08:16:31Z</DateUtc></StartTime><FrequencyChanges><FrequencyChange><Frequency dt:dt="r8">2699990000</Frequency><Timestamp dt:dt="r8">24190815268269</Timestamp><Current d…	좌우반구com(split BVF)_2-037-1	60.022	1.0.0.167	1	2082382707	Professional	2.0.10.242	2.0.10.353	06-10-2021	2021-06-10 오전 8:16:31	17:16:31	2.0.10.248	69	2	{/}	증력	증	력	97	1	69	NULL	NULL	NULL	NULL	NULL	NULL	KSY	List1	0		0	-1	215151	183		0	0	0	{/}	0	3	215334	0	z	459
좌우반구com(split BVF)_2	37	1	<?xml version="1.0"?>\n<Clock xmlns:dt="urn:schemas-microsoft-com:datatypes"><Description dt:dt="string">E-Prime Primary Realtime Clock</Description><StartTime><Timestamp dt:dt="int">0</Timestamp><DateUtc dt:dt="string">2021-06-10T08:16:31Z</DateUtc></StartTime><FrequencyChanges><FrequencyChange><Frequency dt:dt="r8">2699990000</Frequency><Timestamp dt:dt="r8">24190815268269</Timestamp><Current d…	좌우반구com(split BVF)_2-037-1	60.022	1.0.0.167	1	2082382707	Professional	2.0.10.242	2.0.10.353	06-10-2021	2021-06-10 오전 8:16:31	17:16:31	2.0.10.248	339	1	z	증인	증	인	NULL	NULL	NULL	NULL	NULL	NULL	23	1	75	KSY2	List3	NULL	NULL	NULL	NULL	NULL	NULL	NULL	NULL	NULL	1	z	0	3	982193	0	z	495
좌우반구com(split BVF)_2	37	1	<?xml version="1.0"?>\n<Clock xmlns:dt="urn:schemas-microsoft-com:datatypes"><Description dt:dt="string">E-Prime Primary Realtime Clock</Description><StartTime><Timestamp dt:dt="int">0</Timestamp><DateUtc dt:dt="string">2021-06-10T08:16:31Z</DateUtc></StartTime><FrequencyChanges><FrequencyChange><Frequency dt:dt="r8">2699990000</Frequency><Timestamp dt:dt="r8">24190815268269</Timestamp><Current d…	좌우반구com(split BVF)_2-037-1	60.022	1.0.0.167	1	2082382707	Professional	2.0.10.242	2.0.10.353	06-10-2021	2021-06-10 오전 8:16:31	17:16:31	2.0.10.248	324	2	{/}	지님	지	님	NULL	NULL	NULL	NULL	NULL	NULL	54	1	60	KSY	List3	0		0	0	942141	183		0	0	1	{/}	0	3	942324	0	{/}	429
좌우반구com(split BVF)_2	37	1	<?xml version="1.0"?>\n<Clock xmlns:dt="urn:schemas-microsoft-com:datatypes"><Description dt:dt="string">E-Prime Primary Realtime Clock</Description><StartTime><Timestamp dt:dt="int">0</Timestamp><DateUtc dt:dt="string">2021-06-10T08:16:31Z</DateUtc></StartTime><FrequencyChanges><FrequencyChange><Frequency dt:dt="r8">2699990000</Frequency><Timestamp dt:dt="r8">24190815268269</Timestamp><Current d…	좌우반구com(split BVF)_2-037-1	60.022	1.0.0.167	1	2082382707	Professional	2.0.10.242	2.0.10.353	06-10-2021	2021-06-10 오전 8:16:31	17:16:31	2.0.10.248	338	1	z	지적	지	적	NULL	NULL	NULL	NULL	NULL	NULL	58	1	74	KSY2	List3	NULL	NULL	NULL	NULL	NULL	NULL	NULL	NULL	NULL	1	z	0	3	979594	0	z	390
좌우반구com(split BVF)_2	37	1	<?xml version="1.0"?>\n<Clock xmlns:dt="urn:schemas-microsoft-com:datatypes"><Description dt:dt="string">E-Prime Primary Realtime Clock</Description><StartTime><Timestamp dt:dt="int">0</Timestamp><DateUtc dt:dt="string">2021-06-10T08:16:31Z</DateUtc></StartTime><FrequencyChanges><FrequencyChange><Frequency dt:dt="r8">2699990000</Frequency><Timestamp dt:dt="r8">24190815268269</Timestamp><Current d…	좌우반구com(split BVF)_2-037-1	60.022	1.0.0.167	1	2082382707	Professional	2.0.10.242	2.0.10.353	06-10-2021	2021-06-10 오전 8:16:31	17:16:31	2.0.10.248	368	1	z	지표	지	표	NULL	NULL	NULL	NULL	NULL	NULL	123	1	104	KSY2	List3	NULL	NULL	NULL	NULL	NULL	NULL	NULL	NULL	NULL	1	z	1	3	1060198	0	z	447
좌우반구com(split BVF)_2	37	1	<?xml version="1.0"?>\n<Clock xmlns:dt="urn:schemas-microsoft-com:datatypes"><Description dt:dt="string">E-Prime Primary Realtime Clock</Description><StartTime><Timestamp dt:dt="int">0</Timestamp><DateUtc dt:dt="string">2021-06-10T08:16:31Z</DateUtc></StartTime><FrequencyChanges><FrequencyChange><Frequency dt:dt="r8">2699990000</Frequency><Timestamp dt:dt="r8">24190815268269</Timestamp><Current d…	좌우반구com(split BVF)_2-037-1	60.022	1.0.0.167	1	2082382707	Professional	2.0.10.242	2.0.10.353	06-10-2021	2021-06-10 오전 8:16:31	17:16:31	2.0.10.248	314	1	z	지혜	지	혜	NULL	NULL	NULL	NULL	NULL	NULL	81	1	50	KSY2	List3	NULL	NULL	NULL	NULL	NULL	NULL	NULL	NULL	NULL	1	z	1	3	916033	0	z	433
좌우반구com(split BVF)_2	37	1	<?xml version="1.0"?>\n<Clock xmlns:dt="urn:schemas-microsoft-com:datatypes"><Description dt:dt="string">E-Prime Primary Realtime Clock</Description><StartTime><Timestamp dt:dt="int">0</Timestamp><DateUtc dt:dt="string">2021-06-10T08:16:31Z</DateUtc></StartTime><FrequencyChanges><FrequencyChange><Frequency dt:dt="r8">2699990000</Frequency><Timestamp dt:dt="r8">24190815268269</Timestamp><Current d…	좌우반구com(split BVF)_2-037-1	60.022	1.0.0.167	1	2082382707	Professional	2.0.10.242	2.0.10.353	06-10-2021	2021-06-10 오전 8:16:31	17:16:31	2.0.10.248	276	2	{/}	직매	직	매	NULL	NULL	NULL	NULL	NULL	NULL	126	1	12	KSY2	List3	NULL	NULL	NULL	NULL	NULL	NULL	NULL	NULL	NULL	1	{/}	0	3	813820	0	{/}	351
좌우반구com(split BVF)_2	37	1	<?xml version="1.0"?>\n<Clock xmlns:dt="urn:schemas-microsoft-com:datatypes"><Description dt:dt="string">E-Prime Primary Realtime Clock</Description><StartTime><Timestamp dt:dt="int">0</Timestamp><DateUtc dt:dt="string">2021-06-10T08:16:31Z</DateUtc></StartTime><FrequencyChanges><FrequencyChange><Frequency dt:dt="r8">2699990000</Frequency><Timestamp dt:dt="r8">24190815268269</Timestamp><Current d…	좌우반구com(split BVF)_2-037-1	60.022	1.0.0.167	1	2082382707	Professional	2.0.10.242	2.0.10.353	06-10-2021	2021-06-10 오전 8:16:31	17:16:31	2.0.10.248	144	1	z	직장	직	장	NULL	NULL	NULL	79	1	12	NULL	NULL	NULL	KSY2	List2	NULL	NULL	NULL	NULL	NULL	NULL	NULL	NULL	NULL	1	z	0	4	428775	0	z	579
좌우반구com(split BVF)_2	37	1	<?xml version="1.0"?>\n<Clock xmlns:dt="urn:schemas-microsoft-com:datatypes"><Description dt:dt="string">E-Prime Primary Realtime Clock</Description><StartTime><Timestamp dt:dt="int">0</Timestamp><DateUtc dt:dt="string">2021-06-10T08:16:31Z</DateUtc></StartTime><FrequencyChanges><FrequencyChange><Frequency dt:dt="r8">2699990000</Frequency><Timestamp dt:dt="r8">24190815268269</Timestamp><Current d…	좌우반구com(split BVF)_2-037-1	60.022	1.0.0.167	1	2082382707	Professional	2.0.10.242	2.0.10.353	06-10-2021	2021-06-10 오전 8:16:31	17:16:31	2.0.10.248	71	2	{/}	진회	진	회	57	1	71	NULL	NULL	NULL	NULL	NULL	NULL	KSY	List1	0		0	-1	220516	183		0	0	1	{/}	0	3	220699	0	{/}	446
좌우반구com(split BVF)_2	37	1	<?xml version="1.0"?>\n<Clock xmlns:dt="urn:schemas-microsoft-com:datatypes"><Description dt:dt="string">E-Prime Primary Realtime Clock</Description><StartTime><Timestamp dt:dt="int">0</Timestamp><DateUtc dt:dt="string">2021-06-10T08:16:31Z</DateUtc></StartTime><FrequencyChanges><FrequencyChange><Frequency dt:dt="r8">2699990000</Frequency><Timestamp dt:dt="r8">24190815268269</Timestamp><Current d…	좌우반구com(split BVF)_2-037-1	60.022	1.0.0.167	1	2082382707	Professional	2.0.10.242	2.0.10.353	06-10-2021	2021-06-10 오전 8:16:31	17:16:31	2.0.10.248	284	1	z	질서	질	서	NULL	NULL	NULL	NULL	NULL	NULL	86	1	20	KSY2	List3	NULL	NULL	NULL	NULL	NULL	NULL	NULL	NULL	NULL	1	z	0	4	835296	0	z	451
좌우반구com(split BVF)_2	37	1	<?xml version="1.0"?>\n<Clock xmlns:dt="urn:schemas-microsoft-com:datatypes"><Description dt:dt="string">E-Prime Primary Realtime Clock</Description><StartTime><Timestamp dt:dt="int">0</Timestamp><DateUtc dt:dt="string">2021-06-10T08:16:31Z</DateUtc></StartTime><FrequencyChanges><FrequencyChange><Frequency dt:dt="r8">2699990000</Frequency><Timestamp dt:dt="r8">24190815268269</Timestamp><Current d…	좌우반구com(split BVF)_2-037-1	60.022	1.0.0.167	1	2082382707	Professional	2.0.10.242	2.0.10.353	06-10-2021	2021-06-10 오전 8:16:31	17:16:31	2.0.10.248	279	1	z	차량	차	량	NULL	NULL	NULL	NULL	NULL	NULL	69	1	15	KSY2	List3	NULL	NULL	NULL	NULL	NULL	NULL	NULL	NULL	NULL	1	z	0	3	821717	0	z	553
좌우반구com(split BVF)_2	37	1	<?xml version="1.0"?>\n<Clock xmlns:dt="urn:schemas-microsoft-com:datatypes"><Description dt:dt="string">E-Prime Primary Realtime Clock</Description><StartTime><Timestamp dt:dt="int">0</Timestamp><DateUtc dt:dt="string">2021-06-10T08:16:31Z</DateUtc></StartTime><FrequencyChanges><FrequencyChange><Frequency dt:dt="r8">2699990000</Frequency><Timestamp dt:dt="r8">24190815268269</Timestamp><Current d…	좌우반구com(split BVF)_2-037-1	60.022	1.0.0.167	1	2082382707	Professional	2.0.10.242	2.0.10.353	06-10-2021	2021-06-10 오전 8:16:31	17:16:31	2.0.10.248	282	1	z	차익	차	익	NULL	NULL	NULL	NULL	NULL	NULL	82	1	18	KSY2	List3	NULL	NULL	NULL	NULL	NULL	NULL	NULL	NULL	NULL	0	z	0	3	829714	0	{/}	608
좌우반구com(split BVF)_2	37	1	<?xml version="1.0"?>\n<Clock xmlns:dt="urn:schemas-microsoft-com:datatypes"><Description dt:dt="string">E-Prime Primary Realtime Clock</Description><StartTime><Timestamp dt:dt="int">0</Timestamp><DateUtc dt:dt="string">2021-06-10T08:16:31Z</DateUtc></StartTime><FrequencyChanges><FrequencyChange><Frequency dt:dt="r8">2699990000</Frequency><Timestamp dt:dt="r8">24190815268269</Timestamp><Current d…	좌우반구com(split BVF)_2-037-1	60.022	1.0.0.167	1	2082382707	Professional	2.0.10.242	2.0.10.353	06-10-2021	2021-06-10 오전 8:16:31	17:16:31	2.0.10.248	386	2	{/}	착반	착	반	NULL	NULL	NULL	NULL	NULL	NULL	116	1	122	KSY	List3	0		0	-1	1108298	183		0	0	1	{/}	0	3	1108481	0	{/}	667
좌우반구com(split BVF)_2	37	1	<?xml version="1.0"?>\n<Clock xmlns:dt="urn:schemas-microsoft-com:datatypes"><Description dt:dt="string">E-Prime Primary Realtime Clock</Description><StartTime><Timestamp dt:dt="int">0</Timestamp><DateUtc dt:dt="string">2021-06-10T08:16:31Z</DateUtc></StartTime><FrequencyChanges><FrequencyChange><Frequency dt:dt="r8">2699990000</Frequency><Timestamp dt:dt="r8">24190815268269</Timestamp><Current d…	좌우반구com(split BVF)_2-037-1	60.022	1.0.0.167	1	2082382707	Professional	2.0.10.242	2.0.10.353	06-10-2021	2021-06-10 오전 8:16:31	17:16:31	2.0.10.248	104	1	z	책임	책	임	94	1	104	NULL	NULL	NULL	NULL	NULL	NULL	KSY2	List1	NULL	NULL	NULL	NULL	NULL	NULL	NULL	NULL	NULL	1	z	0	3	308634	0	z	370
좌우반구com(split BVF)_2	37	1	<?xml version="1.0"?>\n<Clock xmlns:dt="urn:schemas-microsoft-com:datatypes"><Description dt:dt="string">E-Prime Primary Realtime Clock</Description><StartTime><Timestamp dt:dt="int">0</Timestamp><DateUtc dt:dt="string">2021-06-10T08:16:31Z</DateUtc></StartTime><FrequencyChanges><FrequencyChange><Frequency dt:dt="r8">2699990000</Frequency><Timestamp dt:dt="r8">24190815268269</Timestamp><Current d…	좌우반구com(split BVF)_2-037-1	60.022	1.0.0.167	1	2082382707	Professional	2.0.10.242	2.0.10.353	06-10-2021	2021-06-10 오전 8:16:31	17:16:31	2.0.10.248	16	2	{/}	책희	책	희	26	1	16	NULL	NULL	NULL	NULL	NULL	NULL	KSY2	List1	NULL	NULL	NULL	NULL	NULL	NULL	NULL	NULL	NULL	1	{/}	0	4	77484	0	{/}	430
좌우반구com(split BVF)_2	37	1	<?xml version="1.0"?>\n<Clock xmlns:dt="urn:schemas-microsoft-com:datatypes"><Description dt:dt="string">E-Prime Primary Realtime Clock</Description><StartTime><Timestamp dt:dt="int">0</Timestamp><DateUtc dt:dt="string">2021-06-10T08:16:31Z</DateUtc></StartTime><FrequencyChanges><FrequencyChange><Frequency dt:dt="r8">2699990000</Frequency><Timestamp dt:dt="r8">24190815268269</Timestamp><Current d…	좌우반구com(split BVF)_2-037-1	60.022	1.0.0.167	1	2082382707	Professional	2.0.10.242	2.0.10.353	06-10-2021	2021-06-10 오전 8:16:31	17:16:31	2.0.10.248	375	2	{/}	청휘	청	휘	NULL	NULL	NULL	NULL	NULL	NULL	106	1	111	KSY3	List3	NULL	NULL	NULL	NULL	NULL	NULL	NULL	NULL	NULL	1	{/}	0	3	1078875	0	{/}	538
좌우반구com(split BVF)_2	37	1	<?xml version="1.0"?>\n<Clock xmlns:dt="urn:schemas-microsoft-com:datatypes"><Description dt:dt="string">E-Prime Primary Realtime Clock</Description><StartTime><Timestamp dt:dt="int">0</Timestamp><DateUtc dt:dt="string">2021-06-10T08:16:31Z</DateUtc></StartTime><FrequencyChanges><FrequencyChange><Frequency dt:dt="r8">2699990000</Frequency><Timestamp dt:dt="r8">24190815268269</Timestamp><Current d…	좌우반구com(split BVF)_2-037-1	60.022	1.0.0.167	1	2082382707	Professional	2.0.10.242	2.0.10.353	06-10-2021	2021-06-10 오전 8:16:31	17:16:31	2.0.10.248	347	2	{/}	체행	체	행	NULL	NULL	NULL	NULL	NULL	NULL	97	1	83	KSY3	List3	NULL	NULL	NULL	NULL	NULL	NULL	NULL	NULL	NULL	1	{/}	0	3	1003202	0	{/}	509
좌우반구com(split BVF)_2	37	1	<?xml version="1.0"?>\n<Clock xmlns:dt="urn:schemas-microsoft-com:datatypes"><Description dt:dt="string">E-Prime Primary Realtime Clock</Description><StartTime><Timestamp dt:dt="int">0</Timestamp><DateUtc dt:dt="string">2021-06-10T08:16:31Z</DateUtc></StartTime><FrequencyChanges><FrequencyChange><Frequency dt:dt="r8">2699990000</Frequency><Timestamp dt:dt="r8">24190815268269</Timestamp><Current d…	좌우반구com(split BVF)_2-037-1	60.022	1.0.0.167	1	2082382707	Professional	2.0.10.242	2.0.10.353	06-10-2021	2021-06-10 오전 8:16:31	17:16:31	2.0.10.248	23	1	z	체험	체	험	38	1	23	NULL	NULL	NULL	NULL	NULL	NULL	KSY2	List1	NULL	NULL	NULL	NULL	NULL	NULL	NULL	NULL	NULL	1	z	0	3	95877	0	z	334
좌우반구com(split BVF)_2	37	1	<?xml version="1.0"?>\n<Clock xmlns:dt="urn:schemas-microsoft-com:datatypes"><Description dt:dt="string">E-Prime Primary Realtime Clock</Description><StartTime><Timestamp dt:dt="int">0</Timestamp><DateUtc dt:dt="string">2021-06-10T08:16:31Z</DateUtc></StartTime><FrequencyChanges><FrequencyChange><Frequency dt:dt="r8">2699990000</Frequency><Timestamp dt:dt="r8">24190815268269</Timestamp><Current d…	좌우반구com(split BVF)_2-037-1	60.022	1.0.0.167	1	2082382707	Professional	2.0.10.242	2.0.10.353	06-10-2021	2021-06-10 오전 8:16:31	17:16:31	2.0.10.248	300	1	z	최고	최	고	NULL	NULL	NULL	NULL	NULL	NULL	15	1	36	KSY2	List3	NULL	NULL	NULL	NULL	NULL	NULL	NULL	NULL	NULL	1	z	0	3	878880	0	z	417
좌우반구com(split BVF)_2	37	1	<?xml version="1.0"?>\n<Clock xmlns:dt="urn:schemas-microsoft-com:datatypes"><Description dt:dt="string">E-Prime Primary Realtime Clock</Description><StartTime><Timestamp dt:dt="int">0</Timestamp><DateUtc dt:dt="string">2021-06-10T08:16:31Z</DateUtc></StartTime><FrequencyChanges><FrequencyChange><Frequency dt:dt="r8">2699990000</Frequency><Timestamp dt:dt="r8">24190815268269</Timestamp><Current d…	좌우반구com(split BVF)_2-037-1	60.022	1.0.0.167	1	2082382707	Professional	2.0.10.242	2.0.10.353	06-10-2021	2021-06-10 오전 8:16:31	17:16:31	2.0.10.248	236	2	{/}	최여	최	여	NULL	NULL	NULL	63	1	104	NULL	NULL	NULL	KSY3	List2	NULL	NULL	NULL	NULL	NULL	NULL	NULL	NULL	NULL	1	{/}	0	4	674287	0	{/}	440
좌우반구com(split BVF)_2	37	1	<?xml version="1.0"?>\n<Clock xmlns:dt="urn:schemas-microsoft-com:datatypes"><Description dt:dt="string">E-Prime Primary Realtime Clock</Description><StartTime><Timestamp dt:dt="int">0</Timestamp><DateUtc dt:dt="string">2021-06-10T08:16:31Z</DateUtc></StartTime><FrequencyChanges><FrequencyChange><Frequency dt:dt="r8">2699990000</Frequency><Timestamp dt:dt="r8">24190815268269</Timestamp><Current d…	좌우반구com(split BVF)_2-037-1	60.022	1.0.0.167	1	2082382707	Professional	2.0.10.242	2.0.10.353	06-10-2021	2021-06-10 오전 8:16:31	17:16:31	2.0.10.248	208	2	{/}	최횟	최	횟	NULL	NULL	NULL	31	1	76	NULL	NULL	NULL	KSY3	List2	NULL	NULL	NULL	NULL	NULL	NULL	NULL	NULL	NULL	1	{/}	0	4	599847	0	{/}	435
좌우반구com(split BVF)_2	37	1	<?xml version="1.0"?>\n<Clock xmlns:dt="urn:schemas-microsoft-com:datatypes"><Description dt:dt="string">E-Prime Primary Realtime Clock</Description><StartTime><Timestamp dt:dt="int">0</Timestamp><DateUtc dt:dt="string">2021-06-10T08:16:31Z</DateUtc></StartTime><FrequencyChanges><FrequencyChange><Frequency dt:dt="r8">2699990000</Frequency><Timestamp dt:dt="r8">24190815268269</Timestamp><Current d…	좌우반구com(split BVF)_2-037-1	60.022	1.0.0.167	1	2082382707	Professional	2.0.10.242	2.0.10.353	06-10-2021	2021-06-10 오전 8:16:31	17:16:31	2.0.10.248	18	2	{/}	축허	축	허	64	1	18	NULL	NULL	NULL	NULL	NULL	NULL	KSY	List1	0		0	-1	82682	183		0	0	1	{/}	0	3	82865	0	{/}	451
좌우반구com(split BVF)_2	37	1	<?xml version="1.0"?>\n<Clock xmlns:dt="urn:schemas-microsoft-com:datatypes"><Description dt:dt="string">E-Prime Primary Realtime Clock</Description><StartTime><Timestamp dt:dt="int">0</Timestamp><DateUtc dt:dt="string">2021-06-10T08:16:31Z</DateUtc></StartTime><FrequencyChanges><FrequencyChange><Frequency dt:dt="r8">2699990000</Frequency><Timestamp dt:dt="r8">24190815268269</Timestamp><Current d…	좌우반구com(split BVF)_2-037-1	60.022	1.0.0.167	1	2082382707	Professional	2.0.10.242	2.0.10.353	06-10-2021	2021-06-10 오전 8:16:31	17:16:31	2.0.10.248	189	2	{/}	축헤	축	헤	NULL	NULL	NULL	56	1	57	NULL	NULL	NULL	KSY	List2	0		1	-1	548598	184		0	0	1	{/}	0	4	548782	0	{/}	450
좌우반구com(split BVF)_2	37	1	<?xml version="1.0"?>\n<Clock xmlns:dt="urn:schemas-microsoft-com:datatypes"><Description dt:dt="string">E-Prime Primary Realtime Clock</Description><StartTime><Timestamp dt:dt="int">0</Timestamp><DateUtc dt:dt="string">2021-06-10T08:16:31Z</DateUtc></StartTime><FrequencyChanges><FrequencyChange><Frequency dt:dt="r8">2699990000</Frequency><Timestamp dt:dt="r8">24190815268269</Timestamp><Current d…	좌우반구com(split BVF)_2-037-1	60.022	1.0.0.167	1	2082382707	Professional	2.0.10.242	2.0.10.353	06-10-2021	2021-06-10 오전 8:16:31	17:16:31	2.0.10.248	226	2	{/}	축희	축	희	NULL	NULL	NULL	75	1	94	NULL	NULL	NULL	KSY2	List2	NULL	NULL	NULL	NULL	NULL	NULL	NULL	NULL	NULL	1	{/}	0	3	647813	0	{/}	417
좌우반구com(split BVF)_2	37	1	<?xml version="1.0"?>\n<Clock xmlns:dt="urn:schemas-microsoft-com:datatypes"><Description dt:dt="string">E-Prime Primary Realtime Clock</Description><StartTime><Timestamp dt:dt="int">0</Timestamp><DateUtc dt:dt="string">2021-06-10T08:16:31Z</DateUtc></StartTime><FrequencyChanges><FrequencyChange><Frequency dt:dt="r8">2699990000</Frequency><Timestamp dt:dt="r8">24190815268269</Timestamp><Current d…	좌우반구com(split BVF)_2-037-1	60.022	1.0.0.167	1	2082382707	Professional	2.0.10.242	2.0.10.353	06-10-2021	2021-06-10 오전 8:16:31	17:16:31	2.0.10.248	73	2	{/}	측개	측	개	7	1	73	NULL	NULL	NULL	NULL	NULL	NULL	KSY	List1	0		1	-1	225797	184		0	0	1	{/}	0	4	225981	0	{/}	401
좌우반구com(split BVF)_2	37	1	<?xml version="1.0"?>\n<Clock xmlns:dt="urn:schemas-microsoft-com:datatypes"><Description dt:dt="string">E-Prime Primary Realtime Clock</Description><StartTime><Timestamp dt:dt="int">0</Timestamp><DateUtc dt:dt="string">2021-06-10T08:16:31Z</DateUtc></StartTime><FrequencyChanges><FrequencyChange><Frequency dt:dt="r8">2699990000</Frequency><Timestamp dt:dt="r8">24190815268269</Timestamp><Current d…	좌우반구com(split BVF)_2-037-1	60.022	1.0.0.167	1	2082382707	Professional	2.0.10.242	2.0.10.353	06-10-2021	2021-06-10 오전 8:16:31	17:16:31	2.0.10.248	70	1	z	치안	치	안	44	1	70	NULL	NULL	NULL	NULL	NULL	NULL	KSY2	List1	NULL	NULL	NULL	NULL	NULL	NULL	NULL	NULL	NULL	1	z	0	3	218000	0	z	490
좌우반구com(split BVF)_2	37	1	<?xml version="1.0"?>\n<Clock xmlns:dt="urn:schemas-microsoft-com:datatypes"><Description dt:dt="string">E-Prime Primary Realtime Clock</Description><StartTime><Timestamp dt:dt="int">0</Timestamp><DateUtc dt:dt="string">2021-06-10T08:16:31Z</DateUtc></StartTime><FrequencyChanges><FrequencyChange><Frequency dt:dt="r8">2699990000</Frequency><Timestamp dt:dt="r8">24190815268269</Timestamp><Current d…	좌우반구com(split BVF)_2-037-1	60.022	1.0.0.167	1	2082382707	Professional	2.0.10.242	2.0.10.353	06-10-2021	2021-06-10 오전 8:16:31	17:16:31	2.0.10.248	301	2	{/}	치책	치	책	NULL	NULL	NULL	NULL	NULL	NULL	33	1	37	KSY3	List3	NULL	NULL	NULL	NULL	NULL	NULL	NULL	NULL	NULL	1	{/}	0	3	881496	0	{/}	427
좌우반구com(split BVF)_2	37	1	<?xml version="1.0"?>\n<Clock xmlns:dt="urn:schemas-microsoft-com:datatypes"><Description dt:dt="string">E-Prime Primary Realtime Clock</Description><StartTime><Timestamp dt:dt="int">0</Timestamp><DateUtc dt:dt="string">2021-06-10T08:16:31Z</DateUtc></StartTime><FrequencyChanges><FrequencyChange><Frequency dt:dt="r8">2699990000</Frequency><Timestamp dt:dt="r8">24190815268269</Timestamp><Current d…	좌우반구com(split BVF)_2-037-1	60.022	1.0.0.167	1	2082382707	Professional	2.0.10.242	2.0.10.353	06-10-2021	2021-06-10 오전 8:16:31	17:16:31	2.0.10.248	389	2	{/}	치향	치	향	NULL	NULL	NULL	NULL	NULL	NULL	52	1	125	KSY3	List3	NULL	NULL	NULL	NULL	NULL	NULL	NULL	NULL	NULL	1	{/}	0	3	1116978	0	{/}	586
좌우반구com(split BVF)_2	37	1	<?xml version="1.0"?>\n<Clock xmlns:dt="urn:schemas-microsoft-com:datatypes"><Description dt:dt="string">E-Prime Primary Realtime Clock</Description><StartTime><Timestamp dt:dt="int">0</Timestamp><DateUtc dt:dt="string">2021-06-10T08:16:31Z</DateUtc></StartTime><FrequencyChanges><FrequencyChange><Frequency dt:dt="r8">2699990000</Frequency><Timestamp dt:dt="r8">24190815268269</Timestamp><Current d…	좌우반구com(split BVF)_2-037-1	60.022	1.0.0.167	1	2082382707	Professional	2.0.10.242	2.0.10.353	06-10-2021	2021-06-10 오전 8:16:31	17:16:31	2.0.10.248	17	1	z	타격	타	격	35	1	17	NULL	NULL	NULL	NULL	NULL	NULL	KSY2	List1	NULL	NULL	NULL	NULL	NULL	NULL	NULL	NULL	NULL	1	z	0	3	80116	0	z	543
좌우반구com(split BVF)_2	37	1	<?xml version="1.0"?>\n<Clock xmlns:dt="urn:schemas-microsoft-com:datatypes"><Description dt:dt="string">E-Prime Primary Realtime Clock</Description><StartTime><Timestamp dt:dt="int">0</Timestamp><DateUtc dt:dt="string">2021-06-10T08:16:31Z</DateUtc></StartTime><FrequencyChanges><FrequencyChange><Frequency dt:dt="r8">2699990000</Frequency><Timestamp dt:dt="r8">24190815268269</Timestamp><Current d…	좌우반구com(split BVF)_2-037-1	60.022	1.0.0.167	1	2082382707	Professional	2.0.10.242	2.0.10.353	06-10-2021	2021-06-10 오전 8:16:31	17:16:31	2.0.10.248	351	1	z	탈퇴	탈	퇴	NULL	NULL	NULL	NULL	NULL	NULL	61	1	87	KSY2	List3	NULL	NULL	NULL	NULL	NULL	NULL	NULL	NULL	NULL	1	z	0	3	1013765	0	z	522
좌우반구com(split BVF)_2	37	1	<?xml version="1.0"?>\n<Clock xmlns:dt="urn:schemas-microsoft-com:datatypes"><Description dt:dt="string">E-Prime Primary Realtime Clock</Description><StartTime><Timestamp dt:dt="int">0</Timestamp><DateUtc dt:dt="string">2021-06-10T08:16:31Z</DateUtc></StartTime><FrequencyChanges><FrequencyChange><Frequency dt:dt="r8">2699990000</Frequency><Timestamp dt:dt="r8">24190815268269</Timestamp><Current d…	좌우반구com(split BVF)_2-037-1	60.022	1.0.0.167	1	2082382707	Professional	2.0.10.242	2.0.10.353	06-10-2021	2021-06-10 오전 8:16:31	17:16:31	2.0.10.248	192	2	{/}	태스	태	스	NULL	NULL	NULL	85	1	60	NULL	NULL	NULL	KSY3	List2	NULL	NULL	NULL	NULL	NULL	NULL	NULL	NULL	NULL	1	{/}	1	3	557045	0	{/}	591
좌우반구com(split BVF)_2	37	1	<?xml version="1.0"?>\n<Clock xmlns:dt="urn:schemas-microsoft-com:datatypes"><Description dt:dt="string">E-Prime Primary Realtime Clock</Description><StartTime><Timestamp dt:dt="int">0</Timestamp><DateUtc dt:dt="string">2021-06-10T08:16:31Z</DateUtc></StartTime><FrequencyChanges><FrequencyChange><Frequency dt:dt="r8">2699990000</Frequency><Timestamp dt:dt="r8">24190815268269</Timestamp><Current d…	좌우반구com(split BVF)_2-037-1	60.022	1.0.0.167	1	2082382707	Professional	2.0.10.242	2.0.10.353	06-10-2021	2021-06-10 오전 8:16:31	17:16:31	2.0.10.248	197	1	z	택시	택	시	NULL	NULL	NULL	22	1	65	NULL	NULL	NULL	KSY2	List2	NULL	NULL	NULL	NULL	NULL	NULL	NULL	NULL	NULL	1	z	0	3	570424	0	z	354
좌우반구com(split BVF)_2	37	1	<?xml version="1.0"?>\n<Clock xmlns:dt="urn:schemas-microsoft-com:datatypes"><Description dt:dt="string">E-Prime Primary Realtime Clock</Description><StartTime><Timestamp dt:dt="int">0</Timestamp><DateUtc dt:dt="string">2021-06-10T08:16:31Z</DateUtc></StartTime><FrequencyChanges><FrequencyChange><Frequency dt:dt="r8">2699990000</Frequency><Timestamp dt:dt="r8">24190815268269</Timestamp><Current d…	좌우반구com(split BVF)_2-037-1	60.022	1.0.0.167	1	2082382707	Professional	2.0.10.242	2.0.10.353	06-10-2021	2021-06-10 오전 8:16:31	17:16:31	2.0.10.248	214	2	{/}	택정	택	정	NULL	NULL	NULL	122	1	82	NULL	NULL	NULL	KSY3	List2	NULL	NULL	NULL	NULL	NULL	NULL	NULL	NULL	NULL	1	{/}	0	3	615924	0	{/}	552
좌우반구com(split BVF)_2	37	1	<?xml version="1.0"?>\n<Clock xmlns:dt="urn:schemas-microsoft-com:datatypes"><Description dt:dt="string">E-Prime Primary Realtime Clock</Description><StartTime><Timestamp dt:dt="int">0</Timestamp><DateUtc dt:dt="string">2021-06-10T08:16:31Z</DateUtc></StartTime><FrequencyChanges><FrequencyChange><Frequency dt:dt="r8">2699990000</Frequency><Timestamp dt:dt="r8">24190815268269</Timestamp><Current d…	좌우반구com(split BVF)_2-037-1	60.022	1.0.0.167	1	2082382707	Professional	2.0.10.242	2.0.10.353	06-10-2021	2021-06-10 오전 8:16:31	17:16:31	2.0.10.248	288	2	{/}	통락	통	락	NULL	NULL	NULL	NULL	NULL	NULL	67	1	24	KSY2	List3	NULL	NULL	NULL	NULL	NULL	NULL	NULL	NULL	NULL	1	{/}	0	4	846292	0	{/}	526
좌우반구com(split BVF)_2	37	1	<?xml version="1.0"?>\n<Clock xmlns:dt="urn:schemas-microsoft-com:datatypes"><Description dt:dt="string">E-Prime Primary Realtime Clock</Description><StartTime><Timestamp dt:dt="int">0</Timestamp><DateUtc dt:dt="string">2021-06-10T08:16:31Z</DateUtc></StartTime><FrequencyChanges><FrequencyChange><Frequency dt:dt="r8">2699990000</Frequency><Timestamp dt:dt="r8">24190815268269</Timestamp><Current d…	좌우반구com(split BVF)_2-037-1	60.022	1.0.0.167	1	2082382707	Professional	2.0.10.242	2.0.10.353	06-10-2021	2021-06-10 오전 8:16:31	17:16:31	2.0.10.248	297	2	{/}	통록	통	록	NULL	NULL	NULL	NULL	NULL	NULL	71	1	33	KSY	List3	0		0	-1	870483	183		0	0	1	{/}	0	3	870666	0	{/}	735
좌우반구com(split BVF)_2	37	1	<?xml version="1.0"?>\n<Clock xmlns:dt="urn:schemas-microsoft-com:datatypes"><Description dt:dt="string">E-Prime Primary Realtime Clock</Description><StartTime><Timestamp dt:dt="int">0</Timestamp><DateUtc dt:dt="string">2021-06-10T08:16:31Z</DateUtc></StartTime><FrequencyChanges><FrequencyChange><Frequency dt:dt="r8">2699990000</Frequency><Timestamp dt:dt="r8">24190815268269</Timestamp><Current d…	좌우반구com(split BVF)_2-037-1	60.022	1.0.0.167	1	2082382707	Professional	2.0.10.242	2.0.10.353	06-10-2021	2021-06-10 오전 8:16:31	17:16:31	2.0.10.248	196	2	{/}	통류	통	류	NULL	NULL	NULL	90	1	64	NULL	NULL	NULL	KSY	List2	0		0	-1	567625	183		0	0	1	{/}	0	3	567808	0	{/}	412
좌우반구com(split BVF)_2	37	1	<?xml version="1.0"?>\n<Clock xmlns:dt="urn:schemas-microsoft-com:datatypes"><Description dt:dt="string">E-Prime Primary Realtime Clock</Description><StartTime><Timestamp dt:dt="int">0</Timestamp><DateUtc dt:dt="string">2021-06-10T08:16:31Z</DateUtc></StartTime><FrequencyChanges><FrequencyChange><Frequency dt:dt="r8">2699990000</Frequency><Timestamp dt:dt="r8">24190815268269</Timestamp><Current d…	좌우반구com(split BVF)_2-037-1	60.022	1.0.0.167	1	2082382707	Professional	2.0.10.242	2.0.10.353	06-10-2021	2021-06-10 오전 8:16:31	17:16:31	2.0.10.248	257	2	{/}	퇴착	퇴	착	NULL	NULL	NULL	47	1	125	NULL	NULL	NULL	KSY	List2	0		0	0	729967	183		0	0	1	{/}	0	3	730150	0	{/}	567
좌우반구com(split BVF)_2	37	1	<?xml version="1.0"?>\n<Clock xmlns:dt="urn:schemas-microsoft-com:datatypes"><Description dt:dt="string">E-Prime Primary Realtime Clock</Description><StartTime><Timestamp dt:dt="int">0</Timestamp><DateUtc dt:dt="string">2021-06-10T08:16:31Z</DateUtc></StartTime><FrequencyChanges><FrequencyChange><Frequency dt:dt="r8">2699990000</Frequency><Timestamp dt:dt="r8">24190815268269</Timestamp><Current d…	좌우반구com(split BVF)_2-037-1	60.022	1.0.0.167	1	2082382707	Professional	2.0.10.242	2.0.10.353	06-10-2021	2021-06-10 오전 8:16:31	17:16:31	2.0.10.248	175	1	z	판단	판	단	NULL	NULL	NULL	86	1	43	NULL	NULL	NULL	KSY2	List2	NULL	NULL	NULL	NULL	NULL	NULL	NULL	NULL	NULL	1	z	1	3	511178	0	z	335
좌우반구com(split BVF)_2	37	1	<?xml version="1.0"?>\n<Clock xmlns:dt="urn:schemas-microsoft-com:datatypes"><Description dt:dt="string">E-Prime Primary Realtime Clock</Description><StartTime><Timestamp dt:dt="int">0</Timestamp><DateUtc dt:dt="string">2021-06-10T08:16:31Z</DateUtc></StartTime><FrequencyChanges><FrequencyChange><Frequency dt:dt="r8">2699990000</Frequency><Timestamp dt:dt="r8">24190815268269</Timestamp><Current d…	좌우반구com(split BVF)_2-037-1	60.022	1.0.0.167	1	2082382707	Professional	2.0.10.242	2.0.10.353	06-10-2021	2021-06-10 오전 8:16:31	17:16:31	2.0.10.248	34	1	z	판매	판	매	132	1	34	NULL	NULL	NULL	NULL	NULL	NULL	KSY2	List1	NULL	NULL	NULL	NULL	NULL	NULL	NULL	NULL	NULL	0	z	0	3	124400	0	{/}	451
좌우반구com(split BVF)_2	37	1	<?xml version="1.0"?>\n<Clock xmlns:dt="urn:schemas-microsoft-com:datatypes"><Description dt:dt="string">E-Prime Primary Realtime Clock</Description><StartTime><Timestamp dt:dt="int">0</Timestamp><DateUtc dt:dt="string">2021-06-10T08:16:31Z</DateUtc></StartTime><FrequencyChanges><FrequencyChange><Frequency dt:dt="r8">2699990000</Frequency><Timestamp dt:dt="r8">24190815268269</Timestamp><Current d…	좌우반구com(split BVF)_2-037-1	60.022	1.0.0.167	1	2082382707	Professional	2.0.10.242	2.0.10.353	06-10-2021	2021-06-10 오전 8:16:31	17:16:31	2.0.10.248	374	1	z	표현	표	현	NULL	NULL	NULL	NULL	NULL	NULL	14	1	110	KSY2	List3	NULL	NULL	NULL	NULL	NULL	NULL	NULL	NULL	NULL	1	z	0	3	1076276	0	z	393
좌우반구com(split BVF)_2	37	1	<?xml version="1.0"?>\n<Clock xmlns:dt="urn:schemas-microsoft-com:datatypes"><Description dt:dt="string">E-Prime Primary Realtime Clock</Description><StartTime><Timestamp dt:dt="int">0</Timestamp><DateUtc dt:dt="string">2021-06-10T08:16:31Z</DateUtc></StartTime><FrequencyChanges><FrequencyChange><Frequency dt:dt="r8">2699990000</Frequency><Timestamp dt:dt="r8">24190815268269</Timestamp><Current d…	좌우반구com(split BVF)_2-037-1	60.022	1.0.0.167	1	2082382707	Professional	2.0.10.242	2.0.10.353	06-10-2021	2021-06-10 오전 8:16:31	17:16:31	2.0.10.248	91	2	{/}	품결	품	결	123	1	91	NULL	NULL	NULL	NULL	NULL	NULL	KSY	List1	0		0	-1	273530	183		0	0	1	{/}	1	3	273713	0	{/}	510
좌우반구com(split BVF)_2	37	1	<?xml version="1.0"?>\n<Clock xmlns:dt="urn:schemas-microsoft-com:datatypes"><Description dt:dt="string">E-Prime Primary Realtime Clock</Description><StartTime><Timestamp dt:dt="int">0</Timestamp><DateUtc dt:dt="string">2021-06-10T08:16:31Z</DateUtc></StartTime><FrequencyChanges><FrequencyChange><Frequency dt:dt="r8">2699990000</Frequency><Timestamp dt:dt="r8">24190815268269</Timestamp><Current d…	좌우반구com(split BVF)_2-037-1	60.022	1.0.0.167	1	2082382707	Professional	2.0.10.242	2.0.10.353	06-10-2021	2021-06-10 오전 8:16:31	17:16:31	2.0.10.248	151	2	{/}	필관	필	관	NULL	NULL	NULL	52	1	19	NULL	NULL	NULL	KSY	List2	0		0	0	446985	183		0	0	1	{/}	0	3	447168	0	{/}	596
좌우반구com(split BVF)_2	37	1	<?xml version="1.0"?>\n<Clock xmlns:dt="urn:schemas-microsoft-com:datatypes"><Description dt:dt="string">E-Prime Primary Realtime Clock</Description><StartTime><Timestamp dt:dt="int">0</Timestamp><DateUtc dt:dt="string">2021-06-10T08:16:31Z</DateUtc></StartTime><FrequencyChanges><FrequencyChange><Frequency dt:dt="r8">2699990000</Frequency><Timestamp dt:dt="r8">24190815268269</Timestamp><Current d…	좌우반구com(split BVF)_2-037-1	60.022	1.0.0.167	1	2082382707	Professional	2.0.10.242	2.0.10.353	06-10-2021	2021-06-10 오전 8:16:31	17:16:31	2.0.10.248	157	1	z	필수	필	수	NULL	NULL	NULL	97	1	25	NULL	NULL	NULL	KSY2	List2	NULL	NULL	NULL	NULL	NULL	NULL	NULL	NULL	NULL	1	z	0	4	462946	0	z	375
좌우반구com(split BVF)_2	37	1	<?xml version="1.0"?>\n<Clock xmlns:dt="urn:schemas-microsoft-com:datatypes"><Description dt:dt="string">E-Prime Primary Realtime Clock</Description><StartTime><Timestamp dt:dt="int">0</Timestamp><DateUtc dt:dt="string">2021-06-10T08:16:31Z</DateUtc></StartTime><FrequencyChanges><FrequencyChange><Frequency dt:dt="r8">2699990000</Frequency><Timestamp dt:dt="r8">24190815268269</Timestamp><Current d…	좌우반구com(split BVF)_2-037-1	60.022	1.0.0.167	1	2082382707	Professional	2.0.10.242	2.0.10.353	06-10-2021	2021-06-10 오전 8:16:31	17:16:31	2.0.10.248	207	1	z	핑계	핑	계	NULL	NULL	NULL	101	1	75	NULL	NULL	NULL	KSY2	List2	NULL	NULL	NULL	NULL	NULL	NULL	NULL	NULL	NULL	1	z	1	3	597214	0	z	425
좌우반구com(split BVF)_2	37	1	<?xml version="1.0"?>\n<Clock xmlns:dt="urn:schemas-microsoft-com:datatypes"><Description dt:dt="string">E-Prime Primary Realtime Clock</Description><StartTime><Timestamp dt:dt="int">0</Timestamp><DateUtc dt:dt="string">2021-06-10T08:16:31Z</DateUtc></StartTime><FrequencyChanges><FrequencyChange><Frequency dt:dt="r8">2699990000</Frequency><Timestamp dt:dt="r8">24190815268269</Timestamp><Current d…	좌우반구com(split BVF)_2-037-1	60.022	1.0.0.167	1	2082382707	Professional	2.0.10.242	2.0.10.353	06-10-2021	2021-06-10 오전 8:16:31	17:16:31	2.0.10.248	96	2	{/}	핑품	핑	품	66	1	96	NULL	NULL	NULL	NULL	NULL	NULL	KSY3	List1	NULL	NULL	NULL	NULL	NULL	NULL	NULL	NULL	NULL	0	{/}	0	3	287192	0	z	613
좌우반구com(split BVF)_2	37	1	<?xml version="1.0"?>\n<Clock xmlns:dt="urn:schemas-microsoft-com:datatypes"><Description dt:dt="string">E-Prime Primary Realtime Clock</Description><StartTime><Timestamp dt:dt="int">0</Timestamp><DateUtc dt:dt="string">2021-06-10T08:16:31Z</DateUtc></StartTime><FrequencyChanges><FrequencyChange><Frequency dt:dt="r8">2699990000</Frequency><Timestamp dt:dt="r8">24190815268269</Timestamp><Current d…	좌우반구com(split BVF)_2-037-1	60.022	1.0.0.167	1	2082382707	Professional	2.0.10.242	2.0.10.353	06-10-2021	2021-06-10 오전 8:16:31	17:16:31	2.0.10.248	203	1	z	하나	하	나	NULL	NULL	NULL	14	1	71	NULL	NULL	NULL	KSY2	List2	NULL	NULL	NULL	NULL	NULL	NULL	NULL	NULL	NULL	1	z	1	3	586451	0	z	461
좌우반구com(split BVF)_2	37	1	<?xml version="1.0"?>\n<Clock xmlns:dt="urn:schemas-microsoft-com:datatypes"><Description dt:dt="string">E-Prime Primary Realtime Clock</Description><StartTime><Timestamp dt:dt="int">0</Timestamp><DateUtc dt:dt="string">2021-06-10T08:16:31Z</DateUtc></StartTime><FrequencyChanges><FrequencyChange><Frequency dt:dt="r8">2699990000</Frequency><Timestamp dt:dt="r8">24190815268269</Timestamp><Current d…	좌우반구com(split BVF)_2-037-1	60.022	1.0.0.167	1	2082382707	Professional	2.0.10.242	2.0.10.353	06-10-2021	2021-06-10 오전 8:16:31	17:16:31	2.0.10.248	123	1	z	한계	한	계	33	1	123	NULL	NULL	NULL	NULL	NULL	NULL	KSY2	List1	NULL	NULL	NULL	NULL	NULL	NULL	NULL	NULL	NULL	1	z	1	3	359016	0	z	500
좌우반구com(split BVF)_2	37	1	<?xml version="1.0"?>\n<Clock xmlns:dt="urn:schemas-microsoft-com:datatypes"><Description dt:dt="string">E-Prime Primary Realtime Clock</Description><StartTime><Timestamp dt:dt="int">0</Timestamp><DateUtc dt:dt="string">2021-06-10T08:16:31Z</DateUtc></StartTime><FrequencyChanges><FrequencyChange><Frequency dt:dt="r8">2699990000</Frequency><Timestamp dt:dt="r8">24190815268269</Timestamp><Current d…	좌우반구com(split BVF)_2-037-1	60.022	1.0.0.167	1	2082382707	Professional	2.0.10.242	2.0.10.353	06-10-2021	2021-06-10 오전 8:16:31	17:16:31	2.0.10.248	41	1	z	핵심	핵	심	98	1	41	NULL	NULL	NULL	NULL	NULL	NULL	KSY2	List1	NULL	NULL	NULL	NULL	NULL	NULL	NULL	NULL	NULL	1	z	0	3	142777	0	z	377
좌우반구com(split BVF)_2	37	1	<?xml version="1.0"?>\n<Clock xmlns:dt="urn:schemas-microsoft-com:datatypes"><Description dt:dt="string">E-Prime Primary Realtime Clock</Description><StartTime><Timestamp dt:dt="int">0</Timestamp><DateUtc dt:dt="string">2021-06-10T08:16:31Z</DateUtc></StartTime><FrequencyChanges><FrequencyChange><Frequency dt:dt="r8">2699990000</Frequency><Timestamp dt:dt="r8">24190815268269</Timestamp><Current d…	좌우반구com(split BVF)_2-037-1	60.022	1.0.0.167	1	2082382707	Professional	2.0.10.242	2.0.10.353	06-10-2021	2021-06-10 오전 8:16:31	17:16:31	2.0.10.248	295	2	{/}	핵외	핵	외	NULL	NULL	NULL	NULL	NULL	NULL	113	1	31	KSY3	List3	NULL	NULL	NULL	NULL	NULL	NULL	NULL	NULL	NULL	1	{/}	0	4	865302	0	{/}	571
좌우반구com(split BVF)_2	37	1	<?xml version="1.0"?>\n<Clock xmlns:dt="urn:schemas-microsoft-com:datatypes"><Description dt:dt="string">E-Prime Primary Realtime Clock</Description><StartTime><Timestamp dt:dt="int">0</Timestamp><DateUtc dt:dt="string">2021-06-10T08:16:31Z</DateUtc></StartTime><FrequencyChanges><FrequencyChange><Frequency dt:dt="r8">2699990000</Frequency><Timestamp dt:dt="r8">24190815268269</Timestamp><Current d…	좌우반구com(split BVF)_2-037-1	60.022	1.0.0.167	1	2082382707	Professional	2.0.10.242	2.0.10.353	06-10-2021	2021-06-10 오전 8:16:31	17:16:31	2.0.10.248	221	2	{/}	핵정	핵	정	NULL	NULL	NULL	88	1	89	NULL	NULL	NULL	KSY3	List2	NULL	NULL	NULL	NULL	NULL	NULL	NULL	NULL	NULL	1	{/}	1	3	634534	0	{/}	473
좌우반구com(split BVF)_2	37	1	<?xml version="1.0"?>\n<Clock xmlns:dt="urn:schemas-microsoft-com:datatypes"><Description dt:dt="string">E-Prime Primary Realtime Clock</Description><StartTime><Timestamp dt:dt="int">0</Timestamp><DateUtc dt:dt="string">2021-06-10T08:16:31Z</DateUtc></StartTime><FrequencyChanges><FrequencyChange><Frequency dt:dt="r8">2699990000</Frequency><Timestamp dt:dt="r8">24190815268269</Timestamp><Current d…	좌우반구com(split BVF)_2-037-1	60.022	1.0.0.167	1	2082382707	Professional	2.0.10.242	2.0.10.353	06-10-2021	2021-06-10 오전 8:16:31	17:16:31	2.0.10.248	122	1	z	행보	행	보	1	1	122	NULL	NULL	NULL	NULL	NULL	NULL	KSY2	List1	NULL	NULL	NULL	NULL	NULL	NULL	NULL	NULL	NULL	1	z	0	4	356251	0	z	570
좌우반구com(split BVF)_2	37	1	<?xml version="1.0"?>\n<Clock xmlns:dt="urn:schemas-microsoft-com:datatypes"><Description dt:dt="string">E-Prime Primary Realtime Clock</Description><StartTime><Timestamp dt:dt="int">0</Timestamp><DateUtc dt:dt="string">2021-06-10T08:16:31Z</DateUtc></StartTime><FrequencyChanges><FrequencyChange><Frequency dt:dt="r8">2699990000</Frequency><Timestamp dt:dt="r8">24190815268269</Timestamp><Current d…	좌우반구com(split BVF)_2-037-1	60.022	1.0.0.167	1	2082382707	Professional	2.0.10.242	2.0.10.353	06-10-2021	2021-06-10 오전 8:16:31	17:16:31	2.0.10.248	268	1	z	행운	행	운	NULL	NULL	NULL	NULL	NULL	NULL	21	1	4	KSY2	List3	NULL	NULL	NULL	NULL	NULL	NULL	NULL	NULL	NULL	1	z	0	4	793211	0	z	360
좌우반구com(split BVF)_2	37	1	<?xml version="1.0"?>\n<Clock xmlns:dt="urn:schemas-microsoft-com:datatypes"><Description dt:dt="string">E-Prime Primary Realtime Clock</Description><StartTime><Timestamp dt:dt="int">0</Timestamp><DateUtc dt:dt="string">2021-06-10T08:16:31Z</DateUtc></StartTime><FrequencyChanges><FrequencyChange><Frequency dt:dt="r8">2699990000</Frequency><Timestamp dt:dt="r8">24190815268269</Timestamp><Current d…	좌우반구com(split BVF)_2-037-1	60.022	1.0.0.167	1	2082382707	Professional	2.0.10.242	2.0.10.353	06-10-2021	2021-06-10 오전 8:16:31	17:16:31	2.0.10.248	325	2	{/}	행회	행	회	NULL	NULL	NULL	NULL	NULL	NULL	93	1	61	KSY3	List3	NULL	NULL	NULL	NULL	NULL	NULL	NULL	NULL	NULL	1	{/}	1	3	944956	0	{/}	444
좌우반구com(split BVF)_2	37	1	<?xml version="1.0"?>\n<Clock xmlns:dt="urn:schemas-microsoft-com:datatypes"><Description dt:dt="string">E-Prime Primary Realtime Clock</Description><StartTime><Timestamp dt:dt="int">0</Timestamp><DateUtc dt:dt="string">2021-06-10T08:16:31Z</DateUtc></StartTime><FrequencyChanges><FrequencyChange><Frequency dt:dt="r8">2699990000</Frequency><Timestamp dt:dt="r8">24190815268269</Timestamp><Current d…	좌우반구com(split BVF)_2-037-1	60.022	1.0.0.167	1	2082382707	Professional	2.0.10.242	2.0.10.353	06-10-2021	2021-06-10 오전 8:16:31	17:16:31	2.0.10.248	13	1	z	향수	향	수	52	1	13	NULL	NULL	NULL	NULL	NULL	NULL	KSY2	List1	NULL	NULL	NULL	NULL	NULL	NULL	NULL	NULL	NULL	1	z	0	4	69437	0	z	428
좌우반구com(split BVF)_2	37	1	<?xml version="1.0"?>\n<Clock xmlns:dt="urn:schemas-microsoft-com:datatypes"><Description dt:dt="string">E-Prime Primary Realtime Clock</Description><StartTime><Timestamp dt:dt="int">0</Timestamp><DateUtc dt:dt="string">2021-06-10T08:16:31Z</DateUtc></StartTime><FrequencyChanges><FrequencyChange><Frequency dt:dt="r8">2699990000</Frequency><Timestamp dt:dt="r8">24190815268269</Timestamp><Current d…	좌우반구com(split BVF)_2-037-1	60.022	1.0.0.167	1	2082382707	Professional	2.0.10.242	2.0.10.353	06-10-2021	2021-06-10 오전 8:16:31	17:16:31	2.0.10.248	119	2	{/}	향엄	향	엄	110	1	119	NULL	NULL	NULL	NULL	NULL	NULL	KSY3	List1	NULL	NULL	NULL	NULL	NULL	NULL	NULL	NULL	NULL	1	{/}	0	4	348337	0	{/}	403
좌우반구com(split BVF)_2	37	1	<?xml version="1.0"?>\n<Clock xmlns:dt="urn:schemas-microsoft-com:datatypes"><Description dt:dt="string">E-Prime Primary Realtime Clock</Description><StartTime><Timestamp dt:dt="int">0</Timestamp><DateUtc dt:dt="string">2021-06-10T08:16:31Z</DateUtc></StartTime><FrequencyChanges><FrequencyChange><Frequency dt:dt="r8">2699990000</Frequency><Timestamp dt:dt="r8">24190815268269</Timestamp><Current d…	좌우반구com(split BVF)_2-037-1	60.022	1.0.0.167	1	2082382707	Professional	2.0.10.242	2.0.10.353	06-10-2021	2021-06-10 오전 8:16:31	17:16:31	2.0.10.248	224	2	{/}	허낌	허	낌	NULL	NULL	NULL	64	1	92	NULL	NULL	NULL	KSY2	List2	NULL	NULL	NULL	NULL	NULL	NULL	NULL	NULL	NULL	1	{/}	0	3	642448	0	{/}	486
좌우반구com(split BVF)_2	37	1	<?xml version="1.0"?>\n<Clock xmlns:dt="urn:schemas-microsoft-com:datatypes"><Description dt:dt="string">E-Prime Primary Realtime Clock</Description><StartTime><Timestamp dt:dt="int">0</Timestamp><DateUtc dt:dt="string">2021-06-10T08:16:31Z</DateUtc></StartTime><FrequencyChanges><FrequencyChange><Frequency dt:dt="r8">2699990000</Frequency><Timestamp dt:dt="r8">24190815268269</Timestamp><Current d…	좌우반구com(split BVF)_2-037-1	60.022	1.0.0.167	1	2082382707	Professional	2.0.10.242	2.0.10.353	06-10-2021	2021-06-10 오전 8:16:31	17:16:31	2.0.10.248	341	1	z	허락	허	락	NULL	NULL	NULL	NULL	NULL	NULL	110	1	77	KSY2	List3	NULL	NULL	NULL	NULL	NULL	NULL	NULL	NULL	NULL	1	z	0	3	987491	0	z	460
좌우반구com(split BVF)_2	37	1	<?xml version="1.0"?>\n<Clock xmlns:dt="urn:schemas-microsoft-com:datatypes"><Description dt:dt="string">E-Prime Primary Realtime Clock</Description><StartTime><Timestamp dt:dt="int">0</Timestamp><DateUtc dt:dt="string">2021-06-10T08:16:31Z</DateUtc></StartTime><FrequencyChanges><FrequencyChange><Frequency dt:dt="r8">2699990000</Frequency><Timestamp dt:dt="r8">24190815268269</Timestamp><Current d…	좌우반구com(split BVF)_2-037-1	60.022	1.0.0.167	1	2082382707	Professional	2.0.10.242	2.0.10.353	06-10-2021	2021-06-10 오전 8:16:31	17:16:31	2.0.10.248	259	2	{/}	허빈	허	빈	NULL	NULL	NULL	120	1	127	NULL	NULL	NULL	KSY3	List2	NULL	NULL	NULL	NULL	NULL	NULL	NULL	NULL	NULL	1	{/}	1	3	735481	0	{/}	459
좌우반구com(split BVF)_2	37	1	<?xml version="1.0"?>\n<Clock xmlns:dt="urn:schemas-microsoft-com:datatypes"><Description dt:dt="string">E-Prime Primary Realtime Clock</Description><StartTime><Timestamp dt:dt="int">0</Timestamp><DateUtc dt:dt="string">2021-06-10T08:16:31Z</DateUtc></StartTime><FrequencyChanges><FrequencyChange><Frequency dt:dt="r8">2699990000</Frequency><Timestamp dt:dt="r8">24190815268269</Timestamp><Current d…	좌우반구com(split BVF)_2-037-1	60.022	1.0.0.167	1	2082382707	Professional	2.0.10.242	2.0.10.353	06-10-2021	2021-06-10 오전 8:16:31	17:16:31	2.0.10.248	36	2	{/}	헤오	헤	오	91	1	36	NULL	NULL	NULL	NULL	NULL	NULL	KSY2	List1	NULL	NULL	NULL	NULL	NULL	NULL	NULL	NULL	NULL	1	{/}	0	3	129665	0	{/}	418
좌우반구com(split BVF)_2	37	1	<?xml version="1.0"?>\n<Clock xmlns:dt="urn:schemas-microsoft-com:datatypes"><Description dt:dt="string">E-Prime Primary Realtime Clock</Description><StartTime><Timestamp dt:dt="int">0</Timestamp><DateUtc dt:dt="string">2021-06-10T08:16:31Z</DateUtc></StartTime><FrequencyChanges><FrequencyChange><Frequency dt:dt="r8">2699990000</Frequency><Timestamp dt:dt="r8">24190815268269</Timestamp><Current d…	좌우반구com(split BVF)_2-037-1	60.022	1.0.0.167	1	2082382707	Professional	2.0.10.242	2.0.10.353	06-10-2021	2021-06-10 오전 8:16:31	17:16:31	2.0.10.248	159	1	z	현상	현	상	NULL	NULL	NULL	19	1	27	NULL	NULL	NULL	KSY2	List2	NULL	NULL	NULL	NULL	NULL	NULL	NULL	NULL	NULL	1	z	0	4	468394	0	z	431
좌우반구com(split BVF)_2	37	1	<?xml version="1.0"?>\n<Clock xmlns:dt="urn:schemas-microsoft-com:datatypes"><Description dt:dt="string">E-Prime Primary Realtime Clock</Description><StartTime><Timestamp dt:dt="int">0</Timestamp><DateUtc dt:dt="string">2021-06-10T08:16:31Z</DateUtc></StartTime><FrequencyChanges><FrequencyChange><Frequency dt:dt="r8">2699990000</Frequency><Timestamp dt:dt="r8">24190815268269</Timestamp><Current d…	좌우반구com(split BVF)_2-037-1	60.022	1.0.0.167	1	2082382707	Professional	2.0.10.242	2.0.10.353	06-10-2021	2021-06-10 오전 8:16:31	17:16:31	2.0.10.248	367	1	z	협력	협	력	NULL	NULL	NULL	NULL	NULL	NULL	112	1	103	KSY2	List3	NULL	NULL	NULL	NULL	NULL	NULL	NULL	NULL	NULL	1	z	0	3	1057516	0	z	483
좌우반구com(split BVF)_2	37	1	<?xml version="1.0"?>\n<Clock xmlns:dt="urn:schemas-microsoft-com:datatypes"><Description dt:dt="string">E-Prime Primary Realtime Clock</Description><StartTime><Timestamp dt:dt="int">0</Timestamp><DateUtc dt:dt="string">2021-06-10T08:16:31Z</DateUtc></StartTime><FrequencyChanges><FrequencyChange><Frequency dt:dt="r8">2699990000</Frequency><Timestamp dt:dt="r8">24190815268269</Timestamp><Current d…	좌우반구com(split BVF)_2-037-1	60.022	1.0.0.167	1	2082382707	Professional	2.0.10.242	2.0.10.353	06-10-2021	2021-06-10 오전 8:16:31	17:16:31	2.0.10.248	87	2	{/}	협체	협	체	73	1	87	NULL	NULL	NULL	NULL	NULL	NULL	KSY	List1	0		0	-1	262817	184		0	0	0	{/}	0	4	263001	0	z	404
좌우반구com(split BVF)_2	37	1	<?xml version="1.0"?>\n<Clock xmlns:dt="urn:schemas-microsoft-com:datatypes"><Description dt:dt="string">E-Prime Primary Realtime Clock</Description><StartTime><Timestamp dt:dt="int">0</Timestamp><DateUtc dt:dt="string">2021-06-10T08:16:31Z</DateUtc></StartTime><FrequencyChanges><FrequencyChange><Frequency dt:dt="r8">2699990000</Frequency><Timestamp dt:dt="r8">24190815268269</Timestamp><Current d…	좌우반구com(split BVF)_2-037-1	60.022	1.0.0.167	1	2082382707	Professional	2.0.10.242	2.0.10.353	06-10-2021	2021-06-10 오전 8:16:31	17:16:31	2.0.10.248	169	1	z	형님	형	님	NULL	NULL	NULL	100	1	37	NULL	NULL	NULL	KSY2	List2	NULL	NULL	NULL	NULL	NULL	NULL	NULL	NULL	NULL	1	z	0	3	495334	0	z	541
좌우반구com(split BVF)_2	37	1	<?xml version="1.0"?>\n<Clock xmlns:dt="urn:schemas-microsoft-com:datatypes"><Description dt:dt="string">E-Prime Primary Realtime Clock</Description><StartTime><Timestamp dt:dt="int">0</Timestamp><DateUtc dt:dt="string">2021-06-10T08:16:31Z</DateUtc></StartTime><FrequencyChanges><FrequencyChange><Frequency dt:dt="r8">2699990000</Frequency><Timestamp dt:dt="r8">24190815268269</Timestamp><Current d…	좌우반구com(split BVF)_2-037-1	60.022	1.0.0.167	1	2082382707	Professional	2.0.10.242	2.0.10.353	06-10-2021	2021-06-10 오전 8:16:31	17:16:31	2.0.10.248	343	2	{/}	형스	형	스	NULL	NULL	NULL	NULL	NULL	NULL	47	1	79	KSY	List3	0		0	-1	992556	183		0	0	1	{/}	0	3	992739	0	{/}	466
좌우반구com(split BVF)_2	37	1	<?xml version="1.0"?>\n<Clock xmlns:dt="urn:schemas-microsoft-com:datatypes"><Description dt:dt="string">E-Prime Primary Realtime Clock</Description><StartTime><Timestamp dt:dt="int">0</Timestamp><DateUtc dt:dt="string">2021-06-10T08:16:31Z</DateUtc></StartTime><FrequencyChanges><FrequencyChange><Frequency dt:dt="r8">2699990000</Frequency><Timestamp dt:dt="r8">24190815268269</Timestamp><Current d…	좌우반구com(split BVF)_2-037-1	60.022	1.0.0.167	1	2082382707	Professional	2.0.10.242	2.0.10.353	06-10-2021	2021-06-10 오전 8:16:31	17:16:31	2.0.10.248	218	1	z	형태	형	태	NULL	NULL	NULL	44	1	86	NULL	NULL	NULL	KSY2	List2	NULL	NULL	NULL	NULL	NULL	NULL	NULL	NULL	NULL	1	z	1	3	626570	0	z	372
좌우반구com(split BVF)_2	37	1	<?xml version="1.0"?>\n<Clock xmlns:dt="urn:schemas-microsoft-com:datatypes"><Description dt:dt="string">E-Prime Primary Realtime Clock</Description><StartTime><Timestamp dt:dt="int">0</Timestamp><DateUtc dt:dt="string">2021-06-10T08:16:31Z</DateUtc></StartTime><FrequencyChanges><FrequencyChange><Frequency dt:dt="r8">2699990000</Frequency><Timestamp dt:dt="r8">24190815268269</Timestamp><Current d…	좌우반구com(split BVF)_2-037-1	60.022	1.0.0.167	1	2082382707	Professional	2.0.10.242	2.0.10.353	06-10-2021	2021-06-10 오전 8:16:31	17:16:31	2.0.10.248	120	1	z	화력	화	력	30	1	120	NULL	NULL	NULL	NULL	NULL	NULL	KSY2	List1	NULL	NULL	NULL	NULL	NULL	NULL	NULL	NULL	NULL	0	z	0	3	350936	0	{/}	454
좌우반구com(split BVF)_2	37	1	<?xml version="1.0"?>\n<Clock xmlns:dt="urn:schemas-microsoft-com:datatypes"><Description dt:dt="string">E-Prime Primary Realtime Clock</Description><StartTime><Timestamp dt:dt="int">0</Timestamp><DateUtc dt:dt="string">2021-06-10T08:16:31Z</DateUtc></StartTime><FrequencyChanges><FrequencyChange><Frequency dt:dt="r8">2699990000</Frequency><Timestamp dt:dt="r8">24190815268269</Timestamp><Current d…	좌우반구com(split BVF)_2-037-1	60.022	1.0.0.167	1	2082382707	Professional	2.0.10.242	2.0.10.353	06-10-2021	2021-06-10 오전 8:16:31	17:16:31	2.0.10.248	195	1	z	확률	확	률	NULL	NULL	NULL	92	1	63	NULL	NULL	NULL	KSY2	List2	NULL	NULL	NULL	NULL	NULL	NULL	NULL	NULL	NULL	1	z	0	3	565209	0	z	394
좌우반구com(split BVF)_2	37	1	<?xml version="1.0"?>\n<Clock xmlns:dt="urn:schemas-microsoft-com:datatypes"><Description dt:dt="string">E-Prime Primary Realtime Clock</Description><StartTime><Timestamp dt:dt="int">0</Timestamp><DateUtc dt:dt="string">2021-06-10T08:16:31Z</DateUtc></StartTime><FrequencyChanges><FrequencyChange><Frequency dt:dt="r8">2699990000</Frequency><Timestamp dt:dt="r8">24190815268269</Timestamp><Current d…	좌우반구com(split BVF)_2-037-1	60.022	1.0.0.167	1	2082382707	Professional	2.0.10.242	2.0.10.353	06-10-2021	2021-06-10 오전 8:16:31	17:16:31	2.0.10.248	131	2	{/}	확압	확	압	9	1	131	NULL	NULL	NULL	NULL	NULL	NULL	KSY2	List1	NULL	NULL	NULL	NULL	NULL	NULL	NULL	NULL	NULL	1	{/}	0	3	380342	0	{/}	462
좌우반구com(split BVF)_2	37	1	<?xml version="1.0"?>\n<Clock xmlns:dt="urn:schemas-microsoft-com:datatypes"><Description dt:dt="string">E-Prime Primary Realtime Clock</Description><StartTime><Timestamp dt:dt="int">0</Timestamp><DateUtc dt:dt="string">2021-06-10T08:16:31Z</DateUtc></StartTime><FrequencyChanges><FrequencyChange><Frequency dt:dt="r8">2699990000</Frequency><Timestamp dt:dt="r8">24190815268269</Timestamp><Current d…	좌우반구com(split BVF)_2-037-1	60.022	1.0.0.167	1	2082382707	Professional	2.0.10.242	2.0.10.353	06-10-2021	2021-06-10 오전 8:16:31	17:16:31	2.0.10.248	139	2	{/}	확축	확	축	NULL	NULL	NULL	18	1	7	NULL	NULL	NULL	KSY2	List2	NULL	NULL	NULL	NULL	NULL	NULL	NULL	NULL	NULL	1	{/}	0	4	415713	0	{/}	449
좌우반구com(split BVF)_2	37	1	<?xml version="1.0"?>\n<Clock xmlns:dt="urn:schemas-microsoft-com:datatypes"><Description dt:dt="string">E-Prime Primary Realtime Clock</Description><StartTime><Timestamp dt:dt="int">0</Timestamp><DateUtc dt:dt="string">2021-06-10T08:16:31Z</DateUtc></StartTime><FrequencyChanges><FrequencyChange><Frequency dt:dt="r8">2699990000</Frequency><Timestamp dt:dt="r8">24190815268269</Timestamp><Current d…	좌우반구com(split BVF)_2-037-1	60.022	1.0.0.167	1	2082382707	Professional	2.0.10.242	2.0.10.353	06-10-2021	2021-06-10 오전 8:16:31	17:16:31	2.0.10.248	89	1	z	환경	환	경	61	1	89	NULL	NULL	NULL	NULL	NULL	NULL	KSY2	List1	NULL	NULL	NULL	NULL	NULL	NULL	NULL	NULL	NULL	1	z	1	3	268265	0	z	440
좌우반구com(split BVF)_2	37	1	<?xml version="1.0"?>\n<Clock xmlns:dt="urn:schemas-microsoft-com:datatypes"><Description dt:dt="string">E-Prime Primary Realtime Clock</Description><StartTime><Timestamp dt:dt="int">0</Timestamp><DateUtc dt:dt="string">2021-06-10T08:16:31Z</DateUtc></StartTime><FrequencyChanges><FrequencyChange><Frequency dt:dt="r8">2699990000</Frequency><Timestamp dt:dt="r8">24190815268269</Timestamp><Current d…	좌우반구com(split BVF)_2-037-1	60.022	1.0.0.167	1	2082382707	Professional	2.0.10.242	2.0.10.353	06-10-2021	2021-06-10 오전 8:16:31	17:16:31	2.0.10.248	392	2	{/}	횟광	횟	광	NULL	NULL	NULL	NULL	NULL	NULL	50	1	128	KSY2	List3	NULL	NULL	NULL	NULL	NULL	NULL	NULL	NULL	NULL	1	{/}	0	4	1125059	0	{/}	477
좌우반구com(split BVF)_2	37	1	<?xml version="1.0"?>\n<Clock xmlns:dt="urn:schemas-microsoft-com:datatypes"><Description dt:dt="string">E-Prime Primary Realtime Clock</Description><StartTime><Timestamp dt:dt="int">0</Timestamp><DateUtc dt:dt="string">2021-06-10T08:16:31Z</DateUtc></StartTime><FrequencyChanges><FrequencyChange><Frequency dt:dt="r8">2699990000</Frequency><Timestamp dt:dt="r8">24190815268269</Timestamp><Current d…	좌우반구com(split BVF)_2-037-1	60.022	1.0.0.167	1	2082382707	Professional	2.0.10.242	2.0.10.353	06-10-2021	2021-06-10 오전 8:16:31	17:16:31	2.0.10.248	19	2	{/}	횟색	횟	색	18	1	19	NULL	NULL	NULL	NULL	NULL	NULL	KSY2	List1	NULL	NULL	NULL	NULL	NULL	NULL	NULL	NULL	NULL	1	{/}	0	3	85514	0	{/}	369
좌우반구com(split BVF)_2	37	1	<?xml version="1.0"?>\n<Clock xmlns:dt="urn:schemas-microsoft-com:datatypes"><Description dt:dt="string">E-Prime Primary Realtime Clock</Description><StartTime><Timestamp dt:dt="int">0</Timestamp><DateUtc dt:dt="string">2021-06-10T08:16:31Z</DateUtc></StartTime><FrequencyChanges><FrequencyChange><Frequency dt:dt="r8">2699990000</Frequency><Timestamp dt:dt="r8">24190815268269</Timestamp><Current d…	좌우반구com(split BVF)_2-037-1	60.022	1.0.0.167	1	2082382707	Professional	2.0.10.242	2.0.10.353	06-10-2021	2021-06-10 오전 8:16:31	17:16:31	2.0.10.248	327	1	z	횟수	횟	수	NULL	NULL	NULL	NULL	NULL	NULL	129	1	63	KSY2	List3	NULL	NULL	NULL	NULL	NULL	NULL	NULL	NULL	NULL	1	z	0	3	950221	0	z	435
좌우반구com(split BVF)_2	37	1	<?xml version="1.0"?>\n<Clock xmlns:dt="urn:schemas-microsoft-com:datatypes"><Description dt:dt="string">E-Prime Primary Realtime Clock</Description><StartTime><Timestamp dt:dt="int">0</Timestamp><DateUtc dt:dt="string">2021-06-10T08:16:31Z</DateUtc></StartTime><FrequencyChanges><FrequencyChange><Frequency dt:dt="r8">2699990000</Frequency><Timestamp dt:dt="r8">24190815268269</Timestamp><Current d…	좌우반구com(split BVF)_2-037-1	60.022	1.0.0.167	1	2082382707	Professional	2.0.10.242	2.0.10.353	06-10-2021	2021-06-10 오전 8:16:31	17:16:31	2.0.10.248	222	1	z	효과	효	과	NULL	NULL	NULL	83	1	90	NULL	NULL	NULL	KSY2	List2	NULL	NULL	NULL	NULL	NULL	NULL	NULL	NULL	NULL	1	z	0	4	637217	0	z	357
좌우반구com(split BVF)_2	37	1	<?xml version="1.0"?>\n<Clock xmlns:dt="urn:schemas-microsoft-com:datatypes"><Description dt:dt="string">E-Prime Primary Realtime Clock</Description><StartTime><Timestamp dt:dt="int">0</Timestamp><DateUtc dt:dt="string">2021-06-10T08:16:31Z</DateUtc></StartTime><FrequencyChanges><FrequencyChange><Frequency dt:dt="r8">2699990000</Frequency><Timestamp dt:dt="r8">24190815268269</Timestamp><Current d…	좌우반구com(split BVF)_2-037-1	60.022	1.0.0.167	1	2082382707	Professional	2.0.10.242	2.0.10.353	06-10-2021	2021-06-10 오전 8:16:31	17:16:31	2.0.10.248	174	2	{/}	효미	효	미	NULL	NULL	NULL	29	1	42	NULL	NULL	NULL	KSY	List2	0		0	-1	508446	183		0	0	1	{/}	1	3	508629	0	{/}	356
좌우반구com(split BVF)_2	37	1	<?xml version="1.0"?>\n<Clock xmlns:dt="urn:schemas-microsoft-com:datatypes"><Description dt:dt="string">E-Prime Primary Realtime Clock</Description><StartTime><Timestamp dt:dt="int">0</Timestamp><DateUtc dt:dt="string">2021-06-10T08:16:31Z</DateUtc></StartTime><FrequencyChanges><FrequencyChange><Frequency dt:dt="r8">2699990000</Frequency><Timestamp dt:dt="r8">24190815268269</Timestamp><Current d…	좌우반구com(split BVF)_2-037-1	60.022	1.0.0.167	1	2082382707	Professional	2.0.10.242	2.0.10.353	06-10-2021	2021-06-10 오전 8:16:31	17:16:31	2.0.10.248	254	2	{/}	효탈	효	탈	NULL	NULL	NULL	53	1	122	NULL	NULL	NULL	KSY	List2	0		0	-1	721903	183		0	0	1	{/}	1	3	722086	0	{/}	430
좌우반구com(split BVF)_2	37	1	<?xml version="1.0"?>\n<Clock xmlns:dt="urn:schemas-microsoft-com:datatypes"><Description dt:dt="string">E-Prime Primary Realtime Clock</Description><StartTime><Timestamp dt:dt="int">0</Timestamp><DateUtc dt:dt="string">2021-06-10T08:16:31Z</DateUtc></StartTime><FrequencyChanges><FrequencyChange><Frequency dt:dt="r8">2699990000</Frequency><Timestamp dt:dt="r8">24190815268269</Timestamp><Current d…	좌우반구com(split BVF)_2-037-1	60.022	1.0.0.167	1	2082382707	Professional	2.0.10.242	2.0.10.353	06-10-2021	2021-06-10 오전 8:16:31	17:16:31	2.0.10.248	358	2	{/}	효헤	효	헤	NULL	NULL	NULL	NULL	NULL	NULL	42	1	94	KSY3	List3	NULL	NULL	NULL	NULL	NULL	NULL	NULL	NULL	NULL	1	{/}	1	3	1033341	0	{/}	497
좌우반구com(split BVF)_2	37	1	<?xml version="1.0"?>\n<Clock xmlns:dt="urn:schemas-microsoft-com:datatypes"><Description dt:dt="string">E-Prime Primary Realtime Clock</Description><StartTime><Timestamp dt:dt="int">0</Timestamp><DateUtc dt:dt="string">2021-06-10T08:16:31Z</DateUtc></StartTime><FrequencyChanges><FrequencyChange><Frequency dt:dt="r8">2699990000</Frequency><Timestamp dt:dt="r8">24190815268269</Timestamp><Current d…	좌우반구com(split BVF)_2-037-1	60.022	1.0.0.167	1	2082382707	Professional	2.0.10.242	2.0.10.353	06-10-2021	2021-06-10 오전 8:16:31	17:16:31	2.0.10.248	331	2	{/}	후검	후	검	NULL	NULL	NULL	NULL	NULL	NULL	65	1	67	KSY3	List3	NULL	NULL	NULL	NULL	NULL	NULL	NULL	NULL	NULL	1	{/}	0	4	961001	0	{/}	462
좌우반구com(split BVF)_2	37	1	<?xml version="1.0"?>\n<Clock xmlns:dt="urn:schemas-microsoft-com:datatypes"><Description dt:dt="string">E-Prime Primary Realtime Clock</Description><StartTime><Timestamp dt:dt="int">0</Timestamp><DateUtc dt:dt="string">2021-06-10T08:16:31Z</DateUtc></StartTime><FrequencyChanges><FrequencyChange><Frequency dt:dt="r8">2699990000</Frequency><Timestamp dt:dt="r8">24190815268269</Timestamp><Current d…	좌우반구com(split BVF)_2-037-1	60.022	1.0.0.167	1	2082382707	Professional	2.0.10.242	2.0.10.353	06-10-2021	2021-06-10 오전 8:16:31	17:16:31	2.0.10.248	11	1	z	후대	후	대	37	1	11	NULL	NULL	NULL	NULL	NULL	NULL	KSY2	List1	NULL	NULL	NULL	NULL	NULL	NULL	NULL	NULL	NULL	0	z	0	3	64205	0	{/}	420
좌우반구com(split BVF)_2	37	1	<?xml version="1.0"?>\n<Clock xmlns:dt="urn:schemas-microsoft-com:datatypes"><Description dt:dt="string">E-Prime Primary Realtime Clock</Description><StartTime><Timestamp dt:dt="int">0</Timestamp><DateUtc dt:dt="string">2021-06-10T08:16:31Z</DateUtc></StartTime><FrequencyChanges><FrequencyChange><Frequency dt:dt="r8">2699990000</Frequency><Timestamp dt:dt="r8">24190815268269</Timestamp><Current d…	좌우반구com(split BVF)_2-037-1	60.022	1.0.0.167	1	2082382707	Professional	2.0.10.242	2.0.10.353	06-10-2021	2021-06-10 오전 8:16:31	17:16:31	2.0.10.248	154	1	z	후자	후	자	NULL	NULL	NULL	54	1	22	NULL	NULL	NULL	KSY2	List2	NULL	NULL	NULL	NULL	NULL	NULL	NULL	NULL	NULL	1	z	0	3	455115	0	z	407
좌우반구com(split BVF)_2	37	1	<?xml version="1.0"?>\n<Clock xmlns:dt="urn:schemas-microsoft-com:datatypes"><Description dt:dt="string">E-Prime Primary Realtime Clock</Description><StartTime><Timestamp dt:dt="int">0</Timestamp><DateUtc dt:dt="string">2021-06-10T08:16:31Z</DateUtc></StartTime><FrequencyChanges><FrequencyChange><Frequency dt:dt="r8">2699990000</Frequency><Timestamp dt:dt="r8">24190815268269</Timestamp><Current d…	좌우반구com(split BVF)_2-037-1	60.022	1.0.0.167	1	2082382707	Professional	2.0.10.242	2.0.10.353	06-10-2021	2021-06-10 오전 8:16:31	17:16:31	2.0.10.248	263	2	{/}	훈걱	훈	걱	NULL	NULL	NULL	58	1	131	NULL	NULL	NULL	KSY2	List2	NULL	NULL	NULL	NULL	NULL	NULL	NULL	NULL	NULL	0	{/}	0	4	746278	0	z	498
좌우반구com(split BVF)_2	37	1	<?xml version="1.0"?>\n<Clock xmlns:dt="urn:schemas-microsoft-com:datatypes"><Description dt:dt="string">E-Prime Primary Realtime Clock</Description><StartTime><Timestamp dt:dt="int">0</Timestamp><DateUtc dt:dt="string">2021-06-10T08:16:31Z</DateUtc></StartTime><FrequencyChanges><FrequencyChange><Frequency dt:dt="r8">2699990000</Frequency><Timestamp dt:dt="r8">24190815268269</Timestamp><Current d…	좌우반구com(split BVF)_2-037-1	60.022	1.0.0.167	1	2082382707	Professional	2.0.10.242	2.0.10.353	06-10-2021	2021-06-10 오전 8:16:31	17:16:31	2.0.10.248	231	2	{/}	훈차	훈	차	NULL	NULL	NULL	23	1	99	NULL	NULL	NULL	KSY3	List2	NULL	NULL	NULL	NULL	NULL	NULL	NULL	NULL	NULL	1	{/}	0	3	660825	0	{/}	526
좌우반구com(split BVF)_2	37	1	<?xml version="1.0"?>\n<Clock xmlns:dt="urn:schemas-microsoft-com:datatypes"><Description dt:dt="string">E-Prime Primary Realtime Clock</Description><StartTime><Timestamp dt:dt="int">0</Timestamp><DateUtc dt:dt="string">2021-06-10T08:16:31Z</DateUtc></StartTime><FrequencyChanges><FrequencyChange><Frequency dt:dt="r8">2699990000</Frequency><Timestamp dt:dt="r8">24190815268269</Timestamp><Current d…	좌우반구com(split BVF)_2-037-1	60.022	1.0.0.167	1	2082382707	Professional	2.0.10.242	2.0.10.353	06-10-2021	2021-06-10 오전 8:16:31	17:16:31	2.0.10.248	286	2	{/}	휘섭	휘	섭	NULL	NULL	NULL	NULL	NULL	NULL	63	1	22	KSY	List3	0		0	-1	840594	183		0	0	1	{/}	0	3	840777	0	{/}	625
좌우반구com(split BVF)_2	37	1	<?xml version="1.0"?>\n<Clock xmlns:dt="urn:schemas-microsoft-com:datatypes"><Description dt:dt="string">E-Prime Primary Realtime Clock</Description><StartTime><Timestamp dt:dt="int">0</Timestamp><DateUtc dt:dt="string">2021-06-10T08:16:31Z</DateUtc></StartTime><FrequencyChanges><FrequencyChange><Frequency dt:dt="r8">2699990000</Frequency><Timestamp dt:dt="r8">24190815268269</Timestamp><Current d…	좌우반구com(split BVF)_2-037-1	60.022	1.0.0.167	1	2082382707	Professional	2.0.10.242	2.0.10.353	06-10-2021	2021-06-10 오전 8:16:31	17:16:31	2.0.10.248	112	2	{/}	희강	희	강	74	1	112	NULL	NULL	NULL	NULL	NULL	NULL	KSY2	List1	NULL	NULL	NULL	NULL	NULL	NULL	NULL	NULL	NULL	1	{/}	0	3	329960	0	{/}	831
좌우반구com(split BVF)_2	37	1	<?xml version="1.0"?>\n<Clock xmlns:dt="urn:schemas-microsoft-com:datatypes"><Description dt:dt="string">E-Prime Primary Realtime Clock</Description><StartTime><Timestamp dt:dt="int">0</Timestamp><DateUtc dt:dt="string">2021-06-10T08:16:31Z</DateUtc></StartTime><FrequencyChanges><FrequencyChange><Frequency dt:dt="r8">2699990000</Frequency><Timestamp dt:dt="r8">24190815268269</Timestamp><Current d…	좌우반구com(split BVF)_2-037-1	60.022	1.0.0.167	1	2082382707	Professional	2.0.10.242	2.0.10.353	06-10-2021	2021-06-10 오전 8:16:31	17:16:31	2.0.10.248	172	1	z	희망	희	망	NULL	NULL	NULL	99	1	40	NULL	NULL	NULL	KSY2	List2	NULL	NULL	NULL	NULL	NULL	NULL	NULL	NULL	NULL	1	z	1	3	503414	0	z	411
좌우반구com(split BVF)_2	37	1	<?xml version="1.0"?>\n<Clock xmlns:dt="urn:schemas-microsoft-com:datatypes"><Description dt:dt="string">E-Prime Primary Realtime Clock</Description><StartTime><Timestamp dt:dt="int">0</Timestamp><DateUtc dt:dt="string">2021-06-10T08:16:31Z</DateUtc></StartTime><FrequencyChanges><FrequencyChange><Frequency dt:dt="r8">2699990000</Frequency><Timestamp dt:dt="r8">24190815268269</Timestamp><Current d…	좌우반구com(split BVF)_2-037-1	60.022	1.0.0.167	1	2082382707	Professional	2.0.10.242	2.0.10.353	06-10-2021	2021-06-10 오전 8:16:31	17:16:31	2.0.10.248	63	2	{/}	희외	희	외	75	1	63	NULL	NULL	NULL	NULL	NULL	NULL	KSY3	List1	NULL	NULL	NULL	NULL	NULL	NULL	NULL	NULL	NULL	0	{/}	0	3	199623	0	z	344
좌우반구com(split BVF)_2	37	1	<?xml version="1.0"?>\n<Clock xmlns:dt="urn:schemas-microsoft-com:datatypes"><Description dt:dt="string">E-Prime Primary Realtime Clock</Description><StartTime><Timestamp dt:dt="int">0</Timestamp><DateUtc dt:dt="string">2021-06-10T08:16:31Z</DateUtc></StartTime><FrequencyChanges><FrequencyChange><Frequency dt:dt="r8">2699990000</Frequency><Timestamp dt:dt="r8">24190815268269</Timestamp><Current d…	좌우반구com(split BVF)_2-037-1	60.022	1.0.0.167	1	2082382707	Professional	2.0.10.242	2.0.10.353	06-10-2021	2021-06-10 오전 8:16:31	17:16:31	2.0.10.248	266	2	{/}	희응	희	응	NULL	NULL	NULL	NULL	NULL	NULL	24	1	2	KSY2	List3	NULL	NULL	NULL	NULL	NULL	NULL	NULL	NULL	NULL	1	{/}	1	3	788029	0	{/}	471
[truncated: 1 more columns]
