# Supplementary material for: Decoding foveal word recognition: the role of interhemispheric inhibition in bilateral hemispheric processing
Source: Front Psychol. 2023 Nov 30;14:1293529. doi: 10.3389/fpsyg.2023.1293529 (PMC10720635; doi:10.3389/fpsyg.2023.1293529)
Supplement: Supplementary file 1 [file Data_Sheet_1.ZIP › data/Exp2/BVF_038.txt]

STRING	INTEGER	INTEGER	STRING	STRING	STRING	STRING	STRING	STRING	STRING	STRING	STRING	STRING	STRING	STRING	STRING	INTEGER	STRING	STRING	STRING	STRING	STRING	STRING	STRING	STRING	STRING	STRING	STRING	STRING	STRING	STRING	STRING	STRING	STRING	STRING	STRING	STRING	STRING	STRING	STRING	STRING	STRING	STRING	STRING	STRING	STRING	STRING	STRING	STRING	STRING
EXPNAME	SUBJECT	SESSION	VARIABLE	VARIABLE	VARIABLE	VARIABLE	VARIABLE	VARIABLE	VARIABLE	VARIABLE	VARIABLE	VARIABLE	VARIABLE	VARIABLE	VARIABLE	LOG_LEVEL	VARIABLE	VARIABLE	VARIABLE	VARIABLE	VARIABLE	VARIABLE	VARIABLE	VARIABLE	VARIABLE	VARIABLE	VARIABLE	VARIABLE	VARIABLE	VARIABLE	VARIABLE	VARIABLE	VARIABLE	VARIABLE	VARIABLE	VARIABLE	VARIABLE	VARIABLE	VARIABLE	VARIABLE	VARIABLE	VARIABLE	VARIABLE	VARIABLE	VARIABLE	VARIABLE	VARIABLE	VARIABLE	VARIABLE
1	1	1	1	1	1	1	1	1	1	1	1	1	1	1	1	2	2	2	2	2	2	2	2	2	2	2	2	2	2	2	2	2	2	2	2	2	2	2	2	2	2	2	2	2	2	2	2	2	2
ExperimentName	Subject	Session	Clock.Information	DataFile.Basename	Display.RefreshRate	ExperimentVersion	Group	RandomSeed	RuntimeCapabilities	RuntimeVersion	RuntimeVersionExpected	SessionDate	SessionStartDateTimeUtc	SessionTime	StudioVersion	Block	condition	correct	Exptarget	Exptarget2	Exptarget3	List1	List1.Cycle	List1.Sample	List2	List2.Cycle	List2.Sample	List3	List3.Cycle	List3.Sample	Procedure	Running	TextDisplay2.ACC	TextDisplay2.CRESP	TextDisplay2.DurationError	TextDisplay2.OnsetDelay	TextDisplay2.OnsetTime	TextDisplay2.OnsetToOnsetTime	TextDisplay2.RESP	TextDisplay2.RT	TextDisplay2.RTTime	TextDisplay6.ACC	TextDisplay6.CRESP	TextDisplay6.DurationError	TextDisplay6.OnsetDelay	TextDisplay6.OnsetTime	TextDisplay6.OnsetToOnsetTime	TextDisplay6.RESP	TextDisplay6.RT
좌우반구com(split BVF)_2	38	1	<?xml version="1.0"?>\n<Clock xmlns:dt="urn:schemas-microsoft-com:datatypes"><Description dt:dt="string">E-Prime Primary Realtime Clock</Description><StartTime><Timestamp dt:dt="int">0</Timestamp><DateUtc dt:dt="string">2021-06-11T05:50:16Z</DateUtc></StartTime><FrequencyChanges><FrequencyChange><Frequency dt:dt="r8">2699990000</Frequency><Timestamp dt:dt="r8">233783540903497</Timestamp><Current …	좌우반구com(split BVF)_2-038-1	60.022	1.0.0.167	1	413996224	Professional	2.0.10.242	2.0.10.353	06-11-2021	2021-06-11 오전 5:50:16	14:50:16	2.0.10.248	329	1	z	가격	가	격	NULL	NULL	NULL	NULL	NULL	NULL	127	1	65	KSY3	List3	NULL	NULL	NULL	NULL	NULL	NULL	NULL	NULL	NULL	1	z	0	3	949404	0	z	419
좌우반구com(split BVF)_2	38	1	<?xml version="1.0"?>\n<Clock xmlns:dt="urn:schemas-microsoft-com:datatypes"><Description dt:dt="string">E-Prime Primary Realtime Clock</Description><StartTime><Timestamp dt:dt="int">0</Timestamp><DateUtc dt:dt="string">2021-06-11T05:50:16Z</DateUtc></StartTime><FrequencyChanges><FrequencyChange><Frequency dt:dt="r8">2699990000</Frequency><Timestamp dt:dt="r8">233783540903497</Timestamp><Current …	좌우반구com(split BVF)_2-038-1	60.022	1.0.0.167	1	413996224	Professional	2.0.10.242	2.0.10.353	06-11-2021	2021-06-11 오전 5:50:16	14:50:16	2.0.10.248	11	1	z	가을	가	을	92	1	11	NULL	NULL	NULL	NULL	NULL	NULL	KSY3	List1	NULL	NULL	NULL	NULL	NULL	NULL	NULL	NULL	NULL	1	z	0	3	60272	0	z	545
좌우반구com(split BVF)_2	38	1	<?xml version="1.0"?>\n<Clock xmlns:dt="urn:schemas-microsoft-com:datatypes"><Description dt:dt="string">E-Prime Primary Realtime Clock</Description><StartTime><Timestamp dt:dt="int">0</Timestamp><DateUtc dt:dt="string">2021-06-11T05:50:16Z</DateUtc></StartTime><FrequencyChanges><FrequencyChange><Frequency dt:dt="r8">2699990000</Frequency><Timestamp dt:dt="r8">233783540903497</Timestamp><Current …	좌우반구com(split BVF)_2-038-1	60.022	1.0.0.167	1	413996224	Professional	2.0.10.242	2.0.10.353	06-11-2021	2021-06-11 오전 5:50:16	14:50:16	2.0.10.248	328	1	z	간섭	간	섭	NULL	NULL	NULL	NULL	NULL	NULL	9	1	64	KSY3	List3	NULL	NULL	NULL	NULL	NULL	NULL	NULL	NULL	NULL	0	z	0	3	946738	0	{/}	470
좌우반구com(split BVF)_2	38	1	<?xml version="1.0"?>\n<Clock xmlns:dt="urn:schemas-microsoft-com:datatypes"><Description dt:dt="string">E-Prime Primary Realtime Clock</Description><StartTime><Timestamp dt:dt="int">0</Timestamp><DateUtc dt:dt="string">2021-06-11T05:50:16Z</DateUtc></StartTime><FrequencyChanges><FrequencyChange><Frequency dt:dt="r8">2699990000</Frequency><Timestamp dt:dt="r8">233783540903497</Timestamp><Current …	좌우반구com(split BVF)_2-038-1	60.022	1.0.0.167	1	413996224	Professional	2.0.10.242	2.0.10.353	06-11-2021	2021-06-11 오전 5:50:16	14:50:16	2.0.10.248	10	2	{/}	간습	간	습	62	1	10	NULL	NULL	NULL	NULL	NULL	NULL	KSY2	List1	NULL	NULL	NULL	NULL	NULL	NULL	NULL	NULL	NULL	1	{/}	0	4	57207	0	{/}	866
좌우반구com(split BVF)_2	38	1	<?xml version="1.0"?>\n<Clock xmlns:dt="urn:schemas-microsoft-com:datatypes"><Description dt:dt="string">E-Prime Primary Realtime Clock</Description><StartTime><Timestamp dt:dt="int">0</Timestamp><DateUtc dt:dt="string">2021-06-11T05:50:16Z</DateUtc></StartTime><FrequencyChanges><FrequencyChange><Frequency dt:dt="r8">2699990000</Frequency><Timestamp dt:dt="r8">233783540903497</Timestamp><Current …	좌우반구com(split BVF)_2-038-1	60.022	1.0.0.167	1	413996224	Professional	2.0.10.242	2.0.10.353	06-11-2021	2021-06-11 오전 5:50:16	14:50:16	2.0.10.248	378	2	{/}	감환	감	환	NULL	NULL	NULL	NULL	NULL	NULL	111	1	114	KSY2	List3	NULL	NULL	NULL	NULL	NULL	NULL	NULL	NULL	NULL	1	{/}	0	3	1080207	0	{/}	454
좌우반구com(split BVF)_2	38	1	<?xml version="1.0"?>\n<Clock xmlns:dt="urn:schemas-microsoft-com:datatypes"><Description dt:dt="string">E-Prime Primary Realtime Clock</Description><StartTime><Timestamp dt:dt="int">0</Timestamp><DateUtc dt:dt="string">2021-06-11T05:50:16Z</DateUtc></StartTime><FrequencyChanges><FrequencyChange><Frequency dt:dt="r8">2699990000</Frequency><Timestamp dt:dt="r8">233783540903497</Timestamp><Current …	좌우반구com(split BVF)_2-038-1	60.022	1.0.0.167	1	413996224	Professional	2.0.10.242	2.0.10.353	06-11-2021	2021-06-11 오전 5:50:16	14:50:16	2.0.10.248	80	1	z	강도	강	도	40	1	80	NULL	NULL	NULL	NULL	NULL	NULL	KSY3	List1	NULL	NULL	NULL	NULL	NULL	NULL	NULL	NULL	NULL	1	z	0	3	252037	0	z	1368
좌우반구com(split BVF)_2	38	1	<?xml version="1.0"?>\n<Clock xmlns:dt="urn:schemas-microsoft-com:datatypes"><Description dt:dt="string">E-Prime Primary Realtime Clock</Description><StartTime><Timestamp dt:dt="int">0</Timestamp><DateUtc dt:dt="string">2021-06-11T05:50:16Z</DateUtc></StartTime><FrequencyChanges><FrequencyChange><Frequency dt:dt="r8">2699990000</Frequency><Timestamp dt:dt="r8">233783540903497</Timestamp><Current …	좌우반구com(split BVF)_2-038-1	60.022	1.0.0.167	1	413996224	Professional	2.0.10.242	2.0.10.353	06-11-2021	2021-06-11 오전 5:50:16	14:50:16	2.0.10.248	320	2	{/}	강례	강	례	NULL	NULL	NULL	NULL	NULL	NULL	90	1	56	KSY	List3	0		0	-1	925229	183		0	0	1	{/}	1	3	925412	0	{/}	444
좌우반구com(split BVF)_2	38	1	<?xml version="1.0"?>\n<Clock xmlns:dt="urn:schemas-microsoft-com:datatypes"><Description dt:dt="string">E-Prime Primary Realtime Clock</Description><StartTime><Timestamp dt:dt="int">0</Timestamp><DateUtc dt:dt="string">2021-06-11T05:50:16Z</DateUtc></StartTime><FrequencyChanges><FrequencyChange><Frequency dt:dt="r8">2699990000</Frequency><Timestamp dt:dt="r8">233783540903497</Timestamp><Current …	좌우반구com(split BVF)_2-038-1	60.022	1.0.0.167	1	413996224	Professional	2.0.10.242	2.0.10.353	06-11-2021	2021-06-11 오전 5:50:16	14:50:16	2.0.10.248	360	2	{/}	강방	강	방	NULL	NULL	NULL	NULL	NULL	NULL	103	1	96	KSY2	List3	NULL	NULL	NULL	NULL	NULL	NULL	NULL	NULL	NULL	1	{/}	0	4	1033474	0	{/}	524
좌우반구com(split BVF)_2	38	1	<?xml version="1.0"?>\n<Clock xmlns:dt="urn:schemas-microsoft-com:datatypes"><Description dt:dt="string">E-Prime Primary Realtime Clock</Description><StartTime><Timestamp dt:dt="int">0</Timestamp><DateUtc dt:dt="string">2021-06-11T05:50:16Z</DateUtc></StartTime><FrequencyChanges><FrequencyChange><Frequency dt:dt="r8">2699990000</Frequency><Timestamp dt:dt="r8">233783540903497</Timestamp><Current …	좌우반구com(split BVF)_2-038-1	60.022	1.0.0.167	1	413996224	Professional	2.0.10.242	2.0.10.353	06-11-2021	2021-06-11 오전 5:50:16	14:50:16	2.0.10.248	44	1	z	개념	개	념	103	1	44	NULL	NULL	NULL	NULL	NULL	NULL	KSY3	List1	NULL	NULL	NULL	NULL	NULL	NULL	NULL	NULL	NULL	1	z	0	4	151440	0	z	455
좌우반구com(split BVF)_2	38	1	<?xml version="1.0"?>\n<Clock xmlns:dt="urn:schemas-microsoft-com:datatypes"><Description dt:dt="string">E-Prime Primary Realtime Clock</Description><StartTime><Timestamp dt:dt="int">0</Timestamp><DateUtc dt:dt="string">2021-06-11T05:50:16Z</DateUtc></StartTime><FrequencyChanges><FrequencyChange><Frequency dt:dt="r8">2699990000</Frequency><Timestamp dt:dt="r8">233783540903497</Timestamp><Current …	좌우반구com(split BVF)_2-038-1	60.022	1.0.0.167	1	413996224	Professional	2.0.10.242	2.0.10.353	06-11-2021	2021-06-11 오전 5:50:16	14:50:16	2.0.10.248	243	2	{/}	개례	개	례	NULL	NULL	NULL	33	1	111	NULL	NULL	NULL	KSY2	List2	NULL	NULL	NULL	NULL	NULL	NULL	NULL	NULL	NULL	1	{/}	0	4	715138	0	{/}	402
좌우반구com(split BVF)_2	38	1	<?xml version="1.0"?>\n<Clock xmlns:dt="urn:schemas-microsoft-com:datatypes"><Description dt:dt="string">E-Prime Primary Realtime Clock</Description><StartTime><Timestamp dt:dt="int">0</Timestamp><DateUtc dt:dt="string">2021-06-11T05:50:16Z</DateUtc></StartTime><FrequencyChanges><FrequencyChange><Frequency dt:dt="r8">2699990000</Frequency><Timestamp dt:dt="r8">233783540903497</Timestamp><Current …	좌우반구com(split BVF)_2-038-1	60.022	1.0.0.167	1	413996224	Professional	2.0.10.242	2.0.10.353	06-11-2021	2021-06-11 오전 5:50:16	14:50:16	2.0.10.248	179	1	z	개인	개	인	NULL	NULL	NULL	57	1	47	NULL	NULL	NULL	KSY3	List2	NULL	NULL	NULL	NULL	NULL	NULL	NULL	NULL	NULL	1	z	0	3	540067	0	z	572
좌우반구com(split BVF)_2	38	1	<?xml version="1.0"?>\n<Clock xmlns:dt="urn:schemas-microsoft-com:datatypes"><Description dt:dt="string">E-Prime Primary Realtime Clock</Description><StartTime><Timestamp dt:dt="int">0</Timestamp><DateUtc dt:dt="string">2021-06-11T05:50:16Z</DateUtc></StartTime><FrequencyChanges><FrequencyChange><Frequency dt:dt="r8">2699990000</Frequency><Timestamp dt:dt="r8">233783540903497</Timestamp><Current …	좌우반구com(split BVF)_2-038-1	60.022	1.0.0.167	1	413996224	Professional	2.0.10.242	2.0.10.353	06-11-2021	2021-06-11 오전 5:50:16	14:50:16	2.0.10.248	344	2	{/}	개협	개	협	NULL	NULL	NULL	NULL	NULL	NULL	40	1	80	KSY	List3	0		0	-1	990639	183		0	0	1	{/}	1	3	990822	0	{/}	512
좌우반구com(split BVF)_2	38	1	<?xml version="1.0"?>\n<Clock xmlns:dt="urn:schemas-microsoft-com:datatypes"><Description dt:dt="string">E-Prime Primary Realtime Clock</Description><StartTime><Timestamp dt:dt="int">0</Timestamp><DateUtc dt:dt="string">2021-06-11T05:50:16Z</DateUtc></StartTime><FrequencyChanges><FrequencyChange><Frequency dt:dt="r8">2699990000</Frequency><Timestamp dt:dt="r8">233783540903497</Timestamp><Current …	좌우반구com(split BVF)_2-038-1	60.022	1.0.0.167	1	413996224	Professional	2.0.10.242	2.0.10.353	06-11-2021	2021-06-11 오전 5:50:16	14:50:16	2.0.10.248	172	2	{/}	거생	거	생	NULL	NULL	NULL	127	1	40	NULL	NULL	NULL	KSY2	List2	NULL	NULL	NULL	NULL	NULL	NULL	NULL	NULL	NULL	1	{/}	0	3	519941	0	{/}	595
좌우반구com(split BVF)_2	38	1	<?xml version="1.0"?>\n<Clock xmlns:dt="urn:schemas-microsoft-com:datatypes"><Description dt:dt="string">E-Prime Primary Realtime Clock</Description><StartTime><Timestamp dt:dt="int">0</Timestamp><DateUtc dt:dt="string">2021-06-11T05:50:16Z</DateUtc></StartTime><FrequencyChanges><FrequencyChange><Frequency dt:dt="r8">2699990000</Frequency><Timestamp dt:dt="r8">233783540903497</Timestamp><Current …	좌우반구com(split BVF)_2-038-1	60.022	1.0.0.167	1	413996224	Professional	2.0.10.242	2.0.10.353	06-11-2021	2021-06-11 오전 5:50:16	14:50:16	2.0.10.248	88	1	z	걱정	걱	정	31	1	88	NULL	NULL	NULL	NULL	NULL	NULL	KSY3	List1	NULL	NULL	NULL	NULL	NULL	NULL	NULL	NULL	NULL	1	z	0	3	275945	0	z	548
좌우반구com(split BVF)_2	38	1	<?xml version="1.0"?>\n<Clock xmlns:dt="urn:schemas-microsoft-com:datatypes"><Description dt:dt="string">E-Prime Primary Realtime Clock</Description><StartTime><Timestamp dt:dt="int">0</Timestamp><DateUtc dt:dt="string">2021-06-11T05:50:16Z</DateUtc></StartTime><FrequencyChanges><FrequencyChange><Frequency dt:dt="r8">2699990000</Frequency><Timestamp dt:dt="r8">233783540903497</Timestamp><Current …	좌우반구com(split BVF)_2-038-1	60.022	1.0.0.167	1	413996224	Professional	2.0.10.242	2.0.10.353	06-11-2021	2021-06-11 오전 5:50:16	14:50:16	2.0.10.248	224	2	{/}	걱최	걱	최	NULL	NULL	NULL	16	1	92	NULL	NULL	NULL	KSY2	List2	NULL	NULL	NULL	NULL	NULL	NULL	NULL	NULL	NULL	1	{/}	0	4	664173	0	{/}	480
좌우반구com(split BVF)_2	38	1	<?xml version="1.0"?>\n<Clock xmlns:dt="urn:schemas-microsoft-com:datatypes"><Description dt:dt="string">E-Prime Primary Realtime Clock</Description><StartTime><Timestamp dt:dt="int">0</Timestamp><DateUtc dt:dt="string">2021-06-11T05:50:16Z</DateUtc></StartTime><FrequencyChanges><FrequencyChange><Frequency dt:dt="r8">2699990000</Frequency><Timestamp dt:dt="r8">233783540903497</Timestamp><Current …	좌우반구com(split BVF)_2-038-1	60.022	1.0.0.167	1	413996224	Professional	2.0.10.242	2.0.10.353	06-11-2021	2021-06-11 오전 5:50:16	14:50:16	2.0.10.248	22	2	{/}	건적	건	적	14	1	22	NULL	NULL	NULL	NULL	NULL	NULL	KSY2	List1	NULL	NULL	NULL	NULL	NULL	NULL	NULL	NULL	NULL	0	{/}	0	3	90128	0	z	993
좌우반구com(split BVF)_2	38	1	<?xml version="1.0"?>\n<Clock xmlns:dt="urn:schemas-microsoft-com:datatypes"><Description dt:dt="string">E-Prime Primary Realtime Clock</Description><StartTime><Timestamp dt:dt="int">0</Timestamp><DateUtc dt:dt="string">2021-06-11T05:50:16Z</DateUtc></StartTime><FrequencyChanges><FrequencyChange><Frequency dt:dt="r8">2699990000</Frequency><Timestamp dt:dt="r8">233783540903497</Timestamp><Current …	좌우반구com(split BVF)_2-038-1	60.022	1.0.0.167	1	413996224	Professional	2.0.10.242	2.0.10.353	06-11-2021	2021-06-11 오전 5:50:16	14:50:16	2.0.10.248	48	2	{/}	검강	검	강	17	1	48	NULL	NULL	NULL	NULL	NULL	NULL	KSY	List1	0		0	0	162786	183		0	0	1	{/}	0	3	162969	0	{/}	854
좌우반구com(split BVF)_2	38	1	<?xml version="1.0"?>\n<Clock xmlns:dt="urn:schemas-microsoft-com:datatypes"><Description dt:dt="string">E-Prime Primary Realtime Clock</Description><StartTime><Timestamp dt:dt="int">0</Timestamp><DateUtc dt:dt="string">2021-06-11T05:50:16Z</DateUtc></StartTime><FrequencyChanges><FrequencyChange><Frequency dt:dt="r8">2699990000</Frequency><Timestamp dt:dt="r8">233783540903497</Timestamp><Current …	좌우반구com(split BVF)_2-038-1	60.022	1.0.0.167	1	413996224	Professional	2.0.10.242	2.0.10.353	06-11-2021	2021-06-11 오전 5:50:16	14:50:16	2.0.10.248	341	1	z	검색	검	색	NULL	NULL	NULL	NULL	NULL	NULL	44	1	77	KSY3	List3	NULL	NULL	NULL	NULL	NULL	NULL	NULL	NULL	NULL	1	z	0	3	982342	0	z	433
좌우반구com(split BVF)_2	38	1	<?xml version="1.0"?>\n<Clock xmlns:dt="urn:schemas-microsoft-com:datatypes"><Description dt:dt="string">E-Prime Primary Realtime Clock</Description><StartTime><Timestamp dt:dt="int">0</Timestamp><DateUtc dt:dt="string">2021-06-11T05:50:16Z</DateUtc></StartTime><FrequencyChanges><FrequencyChange><Frequency dt:dt="r8">2699990000</Frequency><Timestamp dt:dt="r8">233783540903497</Timestamp><Current …	좌우반구com(split BVF)_2-038-1	60.022	1.0.0.167	1	413996224	Professional	2.0.10.242	2.0.10.353	06-11-2021	2021-06-11 오전 5:50:16	14:50:16	2.0.10.248	167	2	{/}	검죽	검	죽	NULL	NULL	NULL	93	1	35	NULL	NULL	NULL	KSY3	List2	NULL	NULL	NULL	NULL	NULL	NULL	NULL	NULL	NULL	1	{/}	0	4	505330	0	{/}	486
좌우반구com(split BVF)_2	38	1	<?xml version="1.0"?>\n<Clock xmlns:dt="urn:schemas-microsoft-com:datatypes"><Description dt:dt="string">E-Prime Primary Realtime Clock</Description><StartTime><Timestamp dt:dt="int">0</Timestamp><DateUtc dt:dt="string">2021-06-11T05:50:16Z</DateUtc></StartTime><FrequencyChanges><FrequencyChange><Frequency dt:dt="r8">2699990000</Frequency><Timestamp dt:dt="r8">233783540903497</Timestamp><Current …	좌우반구com(split BVF)_2-038-1	60.022	1.0.0.167	1	413996224	Professional	2.0.10.242	2.0.10.353	06-11-2021	2021-06-11 오전 5:50:16	14:50:16	2.0.10.248	233	2	{/}	검환	검	환	NULL	NULL	NULL	106	1	101	NULL	NULL	NULL	KSY2	List2	NULL	NULL	NULL	NULL	NULL	NULL	NULL	NULL	NULL	1	{/}	0	4	688281	0	{/}	500
좌우반구com(split BVF)_2	38	1	<?xml version="1.0"?>\n<Clock xmlns:dt="urn:schemas-microsoft-com:datatypes"><Description dt:dt="string">E-Prime Primary Realtime Clock</Description><StartTime><Timestamp dt:dt="int">0</Timestamp><DateUtc dt:dt="string">2021-06-11T05:50:16Z</DateUtc></StartTime><FrequencyChanges><FrequencyChange><Frequency dt:dt="r8">2699990000</Frequency><Timestamp dt:dt="r8">233783540903497</Timestamp><Current …	좌우반구com(split BVF)_2-038-1	60.022	1.0.0.167	1	413996224	Professional	2.0.10.242	2.0.10.353	06-11-2021	2021-06-11 오전 5:50:16	14:50:16	2.0.10.248	197	2	{/}	격례	격	례	NULL	NULL	NULL	26	1	65	NULL	NULL	NULL	KSY2	List2	NULL	NULL	NULL	NULL	NULL	NULL	NULL	NULL	NULL	1	{/}	0	3	589766	0	{/}	585
좌우반구com(split BVF)_2	38	1	<?xml version="1.0"?>\n<Clock xmlns:dt="urn:schemas-microsoft-com:datatypes"><Description dt:dt="string">E-Prime Primary Realtime Clock</Description><StartTime><Timestamp dt:dt="int">0</Timestamp><DateUtc dt:dt="string">2021-06-11T05:50:16Z</DateUtc></StartTime><FrequencyChanges><FrequencyChange><Frequency dt:dt="r8">2699990000</Frequency><Timestamp dt:dt="r8">233783540903497</Timestamp><Current …	좌우반구com(split BVF)_2-038-1	60.022	1.0.0.167	1	413996224	Professional	2.0.10.242	2.0.10.353	06-11-2021	2021-06-11 오전 5:50:16	14:50:16	2.0.10.248	339	1	z	결과	결	과	NULL	NULL	NULL	NULL	NULL	NULL	56	1	75	KSY3	List3	NULL	NULL	NULL	NULL	NULL	NULL	NULL	NULL	NULL	1	z	1	3	977077	0	z	482
좌우반구com(split BVF)_2	38	1	<?xml version="1.0"?>\n<Clock xmlns:dt="urn:schemas-microsoft-com:datatypes"><Description dt:dt="string">E-Prime Primary Realtime Clock</Description><StartTime><Timestamp dt:dt="int">0</Timestamp><DateUtc dt:dt="string">2021-06-11T05:50:16Z</DateUtc></StartTime><FrequencyChanges><FrequencyChange><Frequency dt:dt="r8">2699990000</Frequency><Timestamp dt:dt="r8">233783540903497</Timestamp><Current …	좌우반구com(split BVF)_2-038-1	60.022	1.0.0.167	1	413996224	Professional	2.0.10.242	2.0.10.353	06-11-2021	2021-06-11 오전 5:50:16	14:50:16	2.0.10.248	334	1	z	결국	결	국	NULL	NULL	NULL	NULL	NULL	NULL	46	1	70	KSY3	List3	NULL	NULL	NULL	NULL	NULL	NULL	NULL	NULL	NULL	1	z	0	3	962749	0	z	586
좌우반구com(split BVF)_2	38	1	<?xml version="1.0"?>\n<Clock xmlns:dt="urn:schemas-microsoft-com:datatypes"><Description dt:dt="string">E-Prime Primary Realtime Clock</Description><StartTime><Timestamp dt:dt="int">0</Timestamp><DateUtc dt:dt="string">2021-06-11T05:50:16Z</DateUtc></StartTime><FrequencyChanges><FrequencyChange><Frequency dt:dt="r8">2699990000</Frequency><Timestamp dt:dt="r8">233783540903497</Timestamp><Current …	좌우반구com(split BVF)_2-038-1	60.022	1.0.0.167	1	413996224	Professional	2.0.10.242	2.0.10.353	06-11-2021	2021-06-11 오전 5:50:16	14:50:16	2.0.10.248	170	1	z	결정	결	정	NULL	NULL	NULL	39	1	38	NULL	NULL	NULL	KSY3	List2	NULL	NULL	NULL	NULL	NULL	NULL	NULL	NULL	NULL	1	z	0	3	513493	0	z	1515
좌우반구com(split BVF)_2	38	1	<?xml version="1.0"?>\n<Clock xmlns:dt="urn:schemas-microsoft-com:datatypes"><Description dt:dt="string">E-Prime Primary Realtime Clock</Description><StartTime><Timestamp dt:dt="int">0</Timestamp><DateUtc dt:dt="string">2021-06-11T05:50:16Z</DateUtc></StartTime><FrequencyChanges><FrequencyChange><Frequency dt:dt="r8">2699990000</Frequency><Timestamp dt:dt="r8">233783540903497</Timestamp><Current …	좌우반구com(split BVF)_2-038-1	60.022	1.0.0.167	1	413996224	Professional	2.0.10.242	2.0.10.353	06-11-2021	2021-06-11 오전 5:50:16	14:50:16	2.0.10.248	255	2	{/}	결지	결	지	NULL	NULL	NULL	121	1	123	NULL	NULL	NULL	KSY3	List2	NULL	NULL	NULL	NULL	NULL	NULL	NULL	NULL	NULL	1	{/}	0	3	746410	0	{/}	713
좌우반구com(split BVF)_2	38	1	<?xml version="1.0"?>\n<Clock xmlns:dt="urn:schemas-microsoft-com:datatypes"><Description dt:dt="string">E-Prime Primary Realtime Clock</Description><StartTime><Timestamp dt:dt="int">0</Timestamp><DateUtc dt:dt="string">2021-06-11T05:50:16Z</DateUtc></StartTime><FrequencyChanges><FrequencyChange><Frequency dt:dt="r8">2699990000</Frequency><Timestamp dt:dt="r8">233783540903497</Timestamp><Current …	좌우반구com(split BVF)_2-038-1	60.022	1.0.0.167	1	413996224	Professional	2.0.10.242	2.0.10.353	06-11-2021	2021-06-11 오전 5:50:16	14:50:16	2.0.10.248	47	2	{/}	결협	결	협	81	1	47	NULL	NULL	NULL	NULL	NULL	NULL	KSY2	List1	NULL	NULL	NULL	NULL	NULL	NULL	NULL	NULL	NULL	0	{/}	0	3	160053	0	z	722
좌우반구com(split BVF)_2	38	1	<?xml version="1.0"?>\n<Clock xmlns:dt="urn:schemas-microsoft-com:datatypes"><Description dt:dt="string">E-Prime Primary Realtime Clock</Description><StartTime><Timestamp dt:dt="int">0</Timestamp><DateUtc dt:dt="string">2021-06-11T05:50:16Z</DateUtc></StartTime><FrequencyChanges><FrequencyChange><Frequency dt:dt="r8">2699990000</Frequency><Timestamp dt:dt="r8">233783540903497</Timestamp><Current …	좌우반구com(split BVF)_2-038-1	60.022	1.0.0.167	1	413996224	Professional	2.0.10.242	2.0.10.353	06-11-2021	2021-06-11 오전 5:50:16	14:50:16	2.0.10.248	176	1	z	경비	경	비	NULL	NULL	NULL	123	1	44	NULL	NULL	NULL	KSY3	List2	NULL	NULL	NULL	NULL	NULL	NULL	NULL	NULL	NULL	1	z	0	3	530837	0	z	555
좌우반구com(split BVF)_2	38	1	<?xml version="1.0"?>\n<Clock xmlns:dt="urn:schemas-microsoft-com:datatypes"><Description dt:dt="string">E-Prime Primary Realtime Clock</Description><StartTime><Timestamp dt:dt="int">0</Timestamp><DateUtc dt:dt="string">2021-06-11T05:50:16Z</DateUtc></StartTime><FrequencyChanges><FrequencyChange><Frequency dt:dt="r8">2699990000</Frequency><Timestamp dt:dt="r8">233783540903497</Timestamp><Current …	좌우반구com(split BVF)_2-038-1	60.022	1.0.0.167	1	413996224	Professional	2.0.10.242	2.0.10.353	06-11-2021	2021-06-11 오전 5:50:16	14:50:16	2.0.10.248	61	1	z	경험	경	험	122	1	61	NULL	NULL	NULL	NULL	NULL	NULL	KSY3	List1	NULL	NULL	NULL	NULL	NULL	NULL	NULL	NULL	NULL	1	z	0	3	199206	0	z	472
좌우반구com(split BVF)_2	38	1	<?xml version="1.0"?>\n<Clock xmlns:dt="urn:schemas-microsoft-com:datatypes"><Description dt:dt="string">E-Prime Primary Realtime Clock</Description><StartTime><Timestamp dt:dt="int">0</Timestamp><DateUtc dt:dt="string">2021-06-11T05:50:16Z</DateUtc></StartTime><FrequencyChanges><FrequencyChange><Frequency dt:dt="r8">2699990000</Frequency><Timestamp dt:dt="r8">233783540903497</Timestamp><Current …	좌우반구com(split BVF)_2-038-1	60.022	1.0.0.167	1	413996224	Professional	2.0.10.242	2.0.10.353	06-11-2021	2021-06-11 오전 5:50:16	14:50:16	2.0.10.248	81	1	z	경호	경	호	39	1	81	NULL	NULL	NULL	NULL	NULL	NULL	KSY3	List1	NULL	NULL	NULL	NULL	NULL	NULL	NULL	NULL	NULL	1	z	1	3	255602	0	z	1147
좌우반구com(split BVF)_2	38	1	<?xml version="1.0"?>\n<Clock xmlns:dt="urn:schemas-microsoft-com:datatypes"><Description dt:dt="string">E-Prime Primary Realtime Clock</Description><StartTime><Timestamp dt:dt="int">0</Timestamp><DateUtc dt:dt="string">2021-06-11T05:50:16Z</DateUtc></StartTime><FrequencyChanges><FrequencyChange><Frequency dt:dt="r8">2699990000</Frequency><Timestamp dt:dt="r8">233783540903497</Timestamp><Current …	좌우반구com(split BVF)_2-038-1	60.022	1.0.0.167	1	413996224	Professional	2.0.10.242	2.0.10.353	06-11-2021	2021-06-11 오전 5:50:16	14:50:16	2.0.10.248	117	1	z	계기	계	기	4	1	117	NULL	NULL	NULL	NULL	NULL	NULL	KSY3	List1	NULL	NULL	NULL	NULL	NULL	NULL	NULL	NULL	NULL	1	z	0	4	355117	0	z	590
좌우반구com(split BVF)_2	38	1	<?xml version="1.0"?>\n<Clock xmlns:dt="urn:schemas-microsoft-com:datatypes"><Description dt:dt="string">E-Prime Primary Realtime Clock</Description><StartTime><Timestamp dt:dt="int">0</Timestamp><DateUtc dt:dt="string">2021-06-11T05:50:16Z</DateUtc></StartTime><FrequencyChanges><FrequencyChange><Frequency dt:dt="r8">2699990000</Frequency><Timestamp dt:dt="r8">233783540903497</Timestamp><Current …	좌우반구com(split BVF)_2-038-1	60.022	1.0.0.167	1	413996224	Professional	2.0.10.242	2.0.10.353	06-11-2021	2021-06-11 오전 5:50:16	14:50:16	2.0.10.248	190	2	{/}	계님	계	님	NULL	NULL	NULL	3	1	58	NULL	NULL	NULL	KSY	List2	0		0	-1	570323	183		0	0	1	{/}	0	3	570506	0	{/}	381
좌우반구com(split BVF)_2	38	1	<?xml version="1.0"?>\n<Clock xmlns:dt="urn:schemas-microsoft-com:datatypes"><Description dt:dt="string">E-Prime Primary Realtime Clock</Description><StartTime><Timestamp dt:dt="int">0</Timestamp><DateUtc dt:dt="string">2021-06-11T05:50:16Z</DateUtc></StartTime><FrequencyChanges><FrequencyChange><Frequency dt:dt="r8">2699990000</Frequency><Timestamp dt:dt="r8">233783540903497</Timestamp><Current …	좌우반구com(split BVF)_2-038-1	60.022	1.0.0.167	1	413996224	Professional	2.0.10.242	2.0.10.353	06-11-2021	2021-06-11 오전 5:50:16	14:50:16	2.0.10.248	337	2	{/}	계락	계	락	NULL	NULL	NULL	NULL	NULL	NULL	70	1	73	KSY3	List3	NULL	NULL	NULL	NULL	NULL	NULL	NULL	NULL	NULL	0	{/}	1	3	971329	0	z	574
좌우반구com(split BVF)_2	38	1	<?xml version="1.0"?>\n<Clock xmlns:dt="urn:schemas-microsoft-com:datatypes"><Description dt:dt="string">E-Prime Primary Realtime Clock</Description><StartTime><Timestamp dt:dt="int">0</Timestamp><DateUtc dt:dt="string">2021-06-11T05:50:16Z</DateUtc></StartTime><FrequencyChanges><FrequencyChange><Frequency dt:dt="r8">2699990000</Frequency><Timestamp dt:dt="r8">233783540903497</Timestamp><Current …	좌우반구com(split BVF)_2-038-1	60.022	1.0.0.167	1	413996224	Professional	2.0.10.242	2.0.10.353	06-11-2021	2021-06-11 오전 5:50:16	14:50:16	2.0.10.248	120	1	z	계수	계	수	28	1	120	NULL	NULL	NULL	NULL	NULL	NULL	KSY3	List1	NULL	NULL	NULL	NULL	NULL	NULL	NULL	NULL	NULL	1	z	0	4	364147	0	z	584
좌우반구com(split BVF)_2	38	1	<?xml version="1.0"?>\n<Clock xmlns:dt="urn:schemas-microsoft-com:datatypes"><Description dt:dt="string">E-Prime Primary Realtime Clock</Description><StartTime><Timestamp dt:dt="int">0</Timestamp><DateUtc dt:dt="string">2021-06-11T05:50:16Z</DateUtc></StartTime><FrequencyChanges><FrequencyChange><Frequency dt:dt="r8">2699990000</Frequency><Timestamp dt:dt="r8">233783540903497</Timestamp><Current …	좌우반구com(split BVF)_2-038-1	60.022	1.0.0.167	1	413996224	Professional	2.0.10.242	2.0.10.353	06-11-2021	2021-06-11 오전 5:50:16	14:50:16	2.0.10.248	63	2	{/}	계여	계	여	24	1	63	NULL	NULL	NULL	NULL	NULL	NULL	KSY3	List1	NULL	NULL	NULL	NULL	NULL	NULL	NULL	NULL	NULL	1	{/}	0	3	204504	0	{/}	574
좌우반구com(split BVF)_2	38	1	<?xml version="1.0"?>\n<Clock xmlns:dt="urn:schemas-microsoft-com:datatypes"><Description dt:dt="string">E-Prime Primary Realtime Clock</Description><StartTime><Timestamp dt:dt="int">0</Timestamp><DateUtc dt:dt="string">2021-06-11T05:50:16Z</DateUtc></StartTime><FrequencyChanges><FrequencyChange><Frequency dt:dt="r8">2699990000</Frequency><Timestamp dt:dt="r8">233783540903497</Timestamp><Current …	좌우반구com(split BVF)_2-038-1	60.022	1.0.0.167	1	413996224	Professional	2.0.10.242	2.0.10.353	06-11-2021	2021-06-11 오전 5:50:16	14:50:16	2.0.10.248	166	2	{/}	고률	고	률	NULL	NULL	NULL	111	1	34	NULL	NULL	NULL	KSY2	List2	NULL	NULL	NULL	NULL	NULL	NULL	NULL	NULL	NULL	1	{/}	0	3	502664	0	{/}	472
좌우반구com(split BVF)_2	38	1	<?xml version="1.0"?>\n<Clock xmlns:dt="urn:schemas-microsoft-com:datatypes"><Description dt:dt="string">E-Prime Primary Realtime Clock</Description><StartTime><Timestamp dt:dt="int">0</Timestamp><DateUtc dt:dt="string">2021-06-11T05:50:16Z</DateUtc></StartTime><FrequencyChanges><FrequencyChange><Frequency dt:dt="r8">2699990000</Frequency><Timestamp dt:dt="r8">233783540903497</Timestamp><Current …	좌우반구com(split BVF)_2-038-1	60.022	1.0.0.167	1	413996224	Professional	2.0.10.242	2.0.10.353	06-11-2021	2021-06-11 오전 5:50:16	14:50:16	2.0.10.248	331	2	{/}	고청	고	청	NULL	NULL	NULL	NULL	NULL	NULL	88	1	67	KSY	List3	0		0	0	954569	183		0	0	1	{/}	0	3	954752	0	{/}	495
좌우반구com(split BVF)_2	38	1	<?xml version="1.0"?>\n<Clock xmlns:dt="urn:schemas-microsoft-com:datatypes"><Description dt:dt="string">E-Prime Primary Realtime Clock</Description><StartTime><Timestamp dt:dt="int">0</Timestamp><DateUtc dt:dt="string">2021-06-11T05:50:16Z</DateUtc></StartTime><FrequencyChanges><FrequencyChange><Frequency dt:dt="r8">2699990000</Frequency><Timestamp dt:dt="r8">233783540903497</Timestamp><Current …	좌우반구com(split BVF)_2-038-1	60.022	1.0.0.167	1	413996224	Professional	2.0.10.242	2.0.10.353	06-11-2021	2021-06-11 오전 5:50:16	14:50:16	2.0.10.248	214	1	z	공기	공	기	NULL	NULL	NULL	30	1	82	NULL	NULL	NULL	KSY3	List2	NULL	NULL	NULL	NULL	NULL	NULL	NULL	NULL	NULL	1	z	0	4	636916	0	z	594
좌우반구com(split BVF)_2	38	1	<?xml version="1.0"?>\n<Clock xmlns:dt="urn:schemas-microsoft-com:datatypes"><Description dt:dt="string">E-Prime Primary Realtime Clock</Description><StartTime><Timestamp dt:dt="int">0</Timestamp><DateUtc dt:dt="string">2021-06-11T05:50:16Z</DateUtc></StartTime><FrequencyChanges><FrequencyChange><Frequency dt:dt="r8">2699990000</Frequency><Timestamp dt:dt="r8">233783540903497</Timestamp><Current …	좌우반구com(split BVF)_2-038-1	60.022	1.0.0.167	1	413996224	Professional	2.0.10.242	2.0.10.353	06-11-2021	2021-06-11 오전 5:50:16	14:50:16	2.0.10.248	97	1	z	공백	공	백	121	1	97	NULL	NULL	NULL	NULL	NULL	NULL	KSY3	List1	NULL	NULL	NULL	NULL	NULL	NULL	NULL	NULL	NULL	1	z	0	3	301319	0	z	525
좌우반구com(split BVF)_2	38	1	<?xml version="1.0"?>\n<Clock xmlns:dt="urn:schemas-microsoft-com:datatypes"><Description dt:dt="string">E-Prime Primary Realtime Clock</Description><StartTime><Timestamp dt:dt="int">0</Timestamp><DateUtc dt:dt="string">2021-06-11T05:50:16Z</DateUtc></StartTime><FrequencyChanges><FrequencyChange><Frequency dt:dt="r8">2699990000</Frequency><Timestamp dt:dt="r8">233783540903497</Timestamp><Current …	좌우반구com(split BVF)_2-038-1	60.022	1.0.0.167	1	413996224	Professional	2.0.10.242	2.0.10.353	06-11-2021	2021-06-11 오전 5:50:16	14:50:16	2.0.10.248	261	1	z	공포	공	포	NULL	NULL	NULL	38	1	129	NULL	NULL	NULL	KSY3	List2	NULL	NULL	NULL	NULL	NULL	NULL	NULL	NULL	NULL	1	z	0	3	762604	0	z	351
좌우반구com(split BVF)_2	38	1	<?xml version="1.0"?>\n<Clock xmlns:dt="urn:schemas-microsoft-com:datatypes"><Description dt:dt="string">E-Prime Primary Realtime Clock</Description><StartTime><Timestamp dt:dt="int">0</Timestamp><DateUtc dt:dt="string">2021-06-11T05:50:16Z</DateUtc></StartTime><FrequencyChanges><FrequencyChange><Frequency dt:dt="r8">2699990000</Frequency><Timestamp dt:dt="r8">233783540903497</Timestamp><Current …	좌우반구com(split BVF)_2-038-1	60.022	1.0.0.167	1	413996224	Professional	2.0.10.242	2.0.10.353	06-11-2021	2021-06-11 오전 5:50:16	14:50:16	2.0.10.248	313	2	{/}	과법	과	법	NULL	NULL	NULL	NULL	NULL	NULL	38	1	49	KSY2	List3	NULL	NULL	NULL	NULL	NULL	NULL	NULL	NULL	NULL	1	{/}	0	3	905103	0	{/}	921
좌우반구com(split BVF)_2	38	1	<?xml version="1.0"?>\n<Clock xmlns:dt="urn:schemas-microsoft-com:datatypes"><Description dt:dt="string">E-Prime Primary Realtime Clock</Description><StartTime><Timestamp dt:dt="int">0</Timestamp><DateUtc dt:dt="string">2021-06-11T05:50:16Z</DateUtc></StartTime><FrequencyChanges><FrequencyChange><Frequency dt:dt="r8">2699990000</Frequency><Timestamp dt:dt="r8">233783540903497</Timestamp><Current …	좌우반구com(split BVF)_2-038-1	60.022	1.0.0.167	1	413996224	Professional	2.0.10.242	2.0.10.353	06-11-2021	2021-06-11 오전 5:50:16	14:50:16	2.0.10.248	89	1	z	과정	과	정	8	1	89	NULL	NULL	NULL	NULL	NULL	NULL	KSY3	List1	NULL	NULL	NULL	NULL	NULL	NULL	NULL	NULL	NULL	1	z	0	3	278694	0	z	567
좌우반구com(split BVF)_2	38	1	<?xml version="1.0"?>\n<Clock xmlns:dt="urn:schemas-microsoft-com:datatypes"><Description dt:dt="string">E-Prime Primary Realtime Clock</Description><StartTime><Timestamp dt:dt="int">0</Timestamp><DateUtc dt:dt="string">2021-06-11T05:50:16Z</DateUtc></StartTime><FrequencyChanges><FrequencyChange><Frequency dt:dt="r8">2699990000</Frequency><Timestamp dt:dt="r8">233783540903497</Timestamp><Current …	좌우반구com(split BVF)_2-038-1	60.022	1.0.0.167	1	413996224	Professional	2.0.10.242	2.0.10.353	06-11-2021	2021-06-11 오전 5:50:16	14:50:16	2.0.10.248	318	1	z	관계	관	계	NULL	NULL	NULL	NULL	NULL	NULL	99	1	54	KSY3	List3	NULL	NULL	NULL	NULL	NULL	NULL	NULL	NULL	NULL	0	z	0	3	919881	0	{/}	471
좌우반구com(split BVF)_2	38	1	<?xml version="1.0"?>\n<Clock xmlns:dt="urn:schemas-microsoft-com:datatypes"><Description dt:dt="string">E-Prime Primary Realtime Clock</Description><StartTime><Timestamp dt:dt="int">0</Timestamp><DateUtc dt:dt="string">2021-06-11T05:50:16Z</DateUtc></StartTime><FrequencyChanges><FrequencyChange><Frequency dt:dt="r8">2699990000</Frequency><Timestamp dt:dt="r8">233783540903497</Timestamp><Current …	좌우반구com(split BVF)_2-038-1	60.022	1.0.0.167	1	413996224	Professional	2.0.10.242	2.0.10.353	06-11-2021	2021-06-11 오전 5:50:16	14:50:16	2.0.10.248	177	1	z	관측	관	측	NULL	NULL	NULL	55	1	45	NULL	NULL	NULL	KSY3	List2	NULL	NULL	NULL	NULL	NULL	NULL	NULL	NULL	NULL	1	z	0	4	533603	0	z	1165
좌우반구com(split BVF)_2	38	1	<?xml version="1.0"?>\n<Clock xmlns:dt="urn:schemas-microsoft-com:datatypes"><Description dt:dt="string">E-Prime Primary Realtime Clock</Description><StartTime><Timestamp dt:dt="int">0</Timestamp><DateUtc dt:dt="string">2021-06-11T05:50:16Z</DateUtc></StartTime><FrequencyChanges><FrequencyChange><Frequency dt:dt="r8">2699990000</Frequency><Timestamp dt:dt="r8">233783540903497</Timestamp><Current …	좌우반구com(split BVF)_2-038-1	60.022	1.0.0.167	1	413996224	Professional	2.0.10.242	2.0.10.353	06-11-2021	2021-06-11 오전 5:50:16	14:50:16	2.0.10.248	149	1	z	광장	광	장	NULL	NULL	NULL	62	1	17	NULL	NULL	NULL	KSY3	List2	NULL	NULL	NULL	NULL	NULL	NULL	NULL	NULL	NULL	1	z	0	4	455781	0	z	380
좌우반구com(split BVF)_2	38	1	<?xml version="1.0"?>\n<Clock xmlns:dt="urn:schemas-microsoft-com:datatypes"><Description dt:dt="string">E-Prime Primary Realtime Clock</Description><StartTime><Timestamp dt:dt="int">0</Timestamp><DateUtc dt:dt="string">2021-06-11T05:50:16Z</DateUtc></StartTime><FrequencyChanges><FrequencyChange><Frequency dt:dt="r8">2699990000</Frequency><Timestamp dt:dt="r8">233783540903497</Timestamp><Current …	좌우반구com(split BVF)_2-038-1	60.022	1.0.0.167	1	413996224	Professional	2.0.10.242	2.0.10.353	06-11-2021	2021-06-11 오전 5:50:16	14:50:16	2.0.10.248	118	2	{/}	교느	교	느	23	1	118	NULL	NULL	NULL	NULL	NULL	NULL	KSY2	List1	NULL	NULL	NULL	NULL	NULL	NULL	NULL	NULL	NULL	1	{/}	0	4	357916	0	{/}	527
좌우반구com(split BVF)_2	38	1	<?xml version="1.0"?>\n<Clock xmlns:dt="urn:schemas-microsoft-com:datatypes"><Description dt:dt="string">E-Prime Primary Realtime Clock</Description><StartTime><Timestamp dt:dt="int">0</Timestamp><DateUtc dt:dt="string">2021-06-11T05:50:16Z</DateUtc></StartTime><FrequencyChanges><FrequencyChange><Frequency dt:dt="r8">2699990000</Frequency><Timestamp dt:dt="r8">233783540903497</Timestamp><Current …	좌우반구com(split BVF)_2-038-1	60.022	1.0.0.167	1	413996224	Professional	2.0.10.242	2.0.10.353	06-11-2021	2021-06-11 오전 5:50:16	14:50:16	2.0.10.248	122	2	{/}	교휘	교	휘	104	1	122	NULL	NULL	NULL	NULL	NULL	NULL	KSY3	List1	NULL	NULL	NULL	NULL	NULL	NULL	NULL	NULL	NULL	1	{/}	0	4	369995	0	{/}	816
좌우반구com(split BVF)_2	38	1	<?xml version="1.0"?>\n<Clock xmlns:dt="urn:schemas-microsoft-com:datatypes"><Description dt:dt="string">E-Prime Primary Realtime Clock</Description><StartTime><Timestamp dt:dt="int">0</Timestamp><DateUtc dt:dt="string">2021-06-11T05:50:16Z</DateUtc></StartTime><FrequencyChanges><FrequencyChange><Frequency dt:dt="r8">2699990000</Frequency><Timestamp dt:dt="r8">233783540903497</Timestamp><Current …	좌우반구com(split BVF)_2-038-1	60.022	1.0.0.167	1	413996224	Professional	2.0.10.242	2.0.10.353	06-11-2021	2021-06-11 오전 5:50:16	14:50:16	2.0.10.248	235	1	z	구조	구	조	NULL	NULL	NULL	1	1	103	NULL	NULL	NULL	KSY3	List2	NULL	NULL	NULL	NULL	NULL	NULL	NULL	NULL	NULL	1	z	0	3	693512	0	z	444
좌우반구com(split BVF)_2	38	1	<?xml version="1.0"?>\n<Clock xmlns:dt="urn:schemas-microsoft-com:datatypes"><Description dt:dt="string">E-Prime Primary Realtime Clock</Description><StartTime><Timestamp dt:dt="int">0</Timestamp><DateUtc dt:dt="string">2021-06-11T05:50:16Z</DateUtc></StartTime><FrequencyChanges><FrequencyChange><Frequency dt:dt="r8">2699990000</Frequency><Timestamp dt:dt="r8">233783540903497</Timestamp><Current …	좌우반구com(split BVF)_2-038-1	60.022	1.0.0.167	1	413996224	Professional	2.0.10.242	2.0.10.353	06-11-2021	2021-06-11 오전 5:50:16	14:50:16	2.0.10.248	330	2	{/}	국득	국	득	NULL	NULL	NULL	NULL	NULL	NULL	31	1	66	KSY2	List3	NULL	NULL	NULL	NULL	NULL	NULL	NULL	NULL	NULL	1	{/}	0	4	952020	0	{/}	531
좌우반구com(split BVF)_2	38	1	<?xml version="1.0"?>\n<Clock xmlns:dt="urn:schemas-microsoft-com:datatypes"><Description dt:dt="string">E-Prime Primary Realtime Clock</Description><StartTime><Timestamp dt:dt="int">0</Timestamp><DateUtc dt:dt="string">2021-06-11T05:50:16Z</DateUtc></StartTime><FrequencyChanges><FrequencyChange><Frequency dt:dt="r8">2699990000</Frequency><Timestamp dt:dt="r8">233783540903497</Timestamp><Current …	좌우반구com(split BVF)_2-038-1	60.022	1.0.0.167	1	413996224	Professional	2.0.10.242	2.0.10.353	06-11-2021	2021-06-11 오전 5:50:16	14:50:16	2.0.10.248	279	2	{/}	국반	국	반	NULL	NULL	NULL	NULL	NULL	NULL	100	1	15	KSY3	List3	NULL	NULL	NULL	NULL	NULL	NULL	NULL	NULL	NULL	1	{/}	0	3	811370	0	{/}	528
좌우반구com(split BVF)_2	38	1	<?xml version="1.0"?>\n<Clock xmlns:dt="urn:schemas-microsoft-com:datatypes"><Description dt:dt="string">E-Prime Primary Realtime Clock</Description><StartTime><Timestamp dt:dt="int">0</Timestamp><DateUtc dt:dt="string">2021-06-11T05:50:16Z</DateUtc></StartTime><FrequencyChanges><FrequencyChange><Frequency dt:dt="r8">2699990000</Frequency><Timestamp dt:dt="r8">233783540903497</Timestamp><Current …	좌우반구com(split BVF)_2-038-1	60.022	1.0.0.167	1	413996224	Professional	2.0.10.242	2.0.10.353	06-11-2021	2021-06-11 오전 5:50:16	14:50:16	2.0.10.248	208	1	z	군청	군	청	NULL	NULL	NULL	15	1	76	NULL	NULL	NULL	KSY3	List2	NULL	NULL	NULL	NULL	NULL	NULL	NULL	NULL	NULL	0	z	0	4	620472	0	{/}	806
좌우반구com(split BVF)_2	38	1	<?xml version="1.0"?>\n<Clock xmlns:dt="urn:schemas-microsoft-com:datatypes"><Description dt:dt="string">E-Prime Primary Realtime Clock</Description><StartTime><Timestamp dt:dt="int">0</Timestamp><DateUtc dt:dt="string">2021-06-11T05:50:16Z</DateUtc></StartTime><FrequencyChanges><FrequencyChange><Frequency dt:dt="r8">2699990000</Frequency><Timestamp dt:dt="r8">233783540903497</Timestamp><Current …	좌우반구com(split BVF)_2-038-1	60.022	1.0.0.167	1	413996224	Professional	2.0.10.242	2.0.10.353	06-11-2021	2021-06-11 오전 5:50:16	14:50:16	2.0.10.248	307	1	z	궤도	궤	도	NULL	NULL	NULL	NULL	NULL	NULL	125	1	43	KSY3	List3	NULL	NULL	NULL	NULL	NULL	NULL	NULL	NULL	NULL	1	z	0	3	888659	0	z	501
좌우반구com(split BVF)_2	38	1	<?xml version="1.0"?>\n<Clock xmlns:dt="urn:schemas-microsoft-com:datatypes"><Description dt:dt="string">E-Prime Primary Realtime Clock</Description><StartTime><Timestamp dt:dt="int">0</Timestamp><DateUtc dt:dt="string">2021-06-11T05:50:16Z</DateUtc></StartTime><FrequencyChanges><FrequencyChange><Frequency dt:dt="r8">2699990000</Frequency><Timestamp dt:dt="r8">233783540903497</Timestamp><Current …	좌우반구com(split BVF)_2-038-1	60.022	1.0.0.167	1	413996224	Professional	2.0.10.242	2.0.10.353	06-11-2021	2021-06-11 오전 5:50:16	14:50:16	2.0.10.248	204	2	{/}	궤희	궤	희	NULL	NULL	NULL	82	1	72	NULL	NULL	NULL	KSY	List2	0		0	-1	608609	183		0	0	1	{/}	1	3	608792	0	{/}	446
좌우반구com(split BVF)_2	38	1	<?xml version="1.0"?>\n<Clock xmlns:dt="urn:schemas-microsoft-com:datatypes"><Description dt:dt="string">E-Prime Primary Realtime Clock</Description><StartTime><Timestamp dt:dt="int">0</Timestamp><DateUtc dt:dt="string">2021-06-11T05:50:16Z</DateUtc></StartTime><FrequencyChanges><FrequencyChange><Frequency dt:dt="r8">2699990000</Frequency><Timestamp dt:dt="r8">233783540903497</Timestamp><Current …	좌우반구com(split BVF)_2-038-1	60.022	1.0.0.167	1	413996224	Professional	2.0.10.242	2.0.10.353	06-11-2021	2021-06-11 오전 5:50:16	14:50:16	2.0.10.248	296	1	z	그림	그	림	NULL	NULL	NULL	NULL	NULL	NULL	92	1	32	KSY3	List3	NULL	NULL	NULL	NULL	NULL	NULL	NULL	NULL	NULL	1	z	1	3	858486	0	z	1067
좌우반구com(split BVF)_2	38	1	<?xml version="1.0"?>\n<Clock xmlns:dt="urn:schemas-microsoft-com:datatypes"><Description dt:dt="string">E-Prime Primary Realtime Clock</Description><StartTime><Timestamp dt:dt="int">0</Timestamp><DateUtc dt:dt="string">2021-06-11T05:50:16Z</DateUtc></StartTime><FrequencyChanges><FrequencyChange><Frequency dt:dt="r8">2699990000</Frequency><Timestamp dt:dt="r8">233783540903497</Timestamp><Current …	좌우반구com(split BVF)_2-038-1	60.022	1.0.0.167	1	413996224	Professional	2.0.10.242	2.0.10.353	06-11-2021	2021-06-11 오전 5:50:16	14:50:16	2.0.10.248	370	2	{/}	그법	그	법	NULL	NULL	NULL	NULL	NULL	NULL	41	1	106	KSY	List3	0		0	-1	1059331	183		0	0	1	{/}	1	3	1059514	0	{/}	339
좌우반구com(split BVF)_2	38	1	<?xml version="1.0"?>\n<Clock xmlns:dt="urn:schemas-microsoft-com:datatypes"><Description dt:dt="string">E-Prime Primary Realtime Clock</Description><StartTime><Timestamp dt:dt="int">0</Timestamp><DateUtc dt:dt="string">2021-06-11T05:50:16Z</DateUtc></StartTime><FrequencyChanges><FrequencyChange><Frequency dt:dt="r8">2699990000</Frequency><Timestamp dt:dt="r8">233783540903497</Timestamp><Current …	좌우반구com(split BVF)_2-038-1	60.022	1.0.0.167	1	413996224	Professional	2.0.10.242	2.0.10.353	06-11-2021	2021-06-11 오전 5:50:16	14:50:16	2.0.10.248	227	2	{/}	그소	그	소	NULL	NULL	NULL	108	1	95	NULL	NULL	NULL	KSY	List2	0		0	0	671887	183		0	0	1	{/}	0	3	672070	0	{/}	335
좌우반구com(split BVF)_2	38	1	<?xml version="1.0"?>\n<Clock xmlns:dt="urn:schemas-microsoft-com:datatypes"><Description dt:dt="string">E-Prime Primary Realtime Clock</Description><StartTime><Timestamp dt:dt="int">0</Timestamp><DateUtc dt:dt="string">2021-06-11T05:50:16Z</DateUtc></StartTime><FrequencyChanges><FrequencyChange><Frequency dt:dt="r8">2699990000</Frequency><Timestamp dt:dt="r8">233783540903497</Timestamp><Current …	좌우반구com(split BVF)_2-038-1	60.022	1.0.0.167	1	413996224	Professional	2.0.10.242	2.0.10.353	06-11-2021	2021-06-11 오전 5:50:16	14:50:16	2.0.10.248	83	2	{/}	그종	그	종	118	1	83	NULL	NULL	NULL	NULL	NULL	NULL	KSY3	List1	NULL	NULL	NULL	NULL	NULL	NULL	NULL	NULL	NULL	1	{/}	0	3	261600	0	{/}	693
좌우반구com(split BVF)_2	38	1	<?xml version="1.0"?>\n<Clock xmlns:dt="urn:schemas-microsoft-com:datatypes"><Description dt:dt="string">E-Prime Primary Realtime Clock</Description><StartTime><Timestamp dt:dt="int">0</Timestamp><DateUtc dt:dt="string">2021-06-11T05:50:16Z</DateUtc></StartTime><FrequencyChanges><FrequencyChange><Frequency dt:dt="r8">2699990000</Frequency><Timestamp dt:dt="r8">233783540903497</Timestamp><Current …	좌우반구com(split BVF)_2-038-1	60.022	1.0.0.167	1	413996224	Professional	2.0.10.242	2.0.10.353	06-11-2021	2021-06-11 오전 5:50:16	14:50:16	2.0.10.248	164	1	z	급여	급	여	NULL	NULL	NULL	98	1	32	NULL	NULL	NULL	KSY3	List2	NULL	NULL	NULL	NULL	NULL	NULL	NULL	NULL	NULL	1	z	0	4	497366	0	z	610
좌우반구com(split BVF)_2	38	1	<?xml version="1.0"?>\n<Clock xmlns:dt="urn:schemas-microsoft-com:datatypes"><Description dt:dt="string">E-Prime Primary Realtime Clock</Description><StartTime><Timestamp dt:dt="int">0</Timestamp><DateUtc dt:dt="string">2021-06-11T05:50:16Z</DateUtc></StartTime><FrequencyChanges><FrequencyChange><Frequency dt:dt="r8">2699990000</Frequency><Timestamp dt:dt="r8">233783540903497</Timestamp><Current …	좌우반구com(split BVF)_2-038-1	60.022	1.0.0.167	1	413996224	Professional	2.0.10.242	2.0.10.353	06-11-2021	2021-06-11 오전 5:50:16	14:50:16	2.0.10.248	202	1	z	기록	기	록	NULL	NULL	NULL	67	1	70	NULL	NULL	NULL	KSY3	List2	NULL	NULL	NULL	NULL	NULL	NULL	NULL	NULL	NULL	1	z	0	3	603411	0	z	467
좌우반구com(split BVF)_2	38	1	<?xml version="1.0"?>\n<Clock xmlns:dt="urn:schemas-microsoft-com:datatypes"><Description dt:dt="string">E-Prime Primary Realtime Clock</Description><StartTime><Timestamp dt:dt="int">0</Timestamp><DateUtc dt:dt="string">2021-06-11T05:50:16Z</DateUtc></StartTime><FrequencyChanges><FrequencyChange><Frequency dt:dt="r8">2699990000</Frequency><Timestamp dt:dt="r8">233783540903497</Timestamp><Current …	좌우반구com(split BVF)_2-038-1	60.022	1.0.0.167	1	413996224	Professional	2.0.10.242	2.0.10.353	06-11-2021	2021-06-11 오전 5:50:16	14:50:16	2.0.10.248	272	1	z	기름	기	름	NULL	NULL	NULL	NULL	NULL	NULL	118	1	8	KSY3	List3	NULL	NULL	NULL	NULL	NULL	NULL	NULL	NULL	NULL	1	z	0	4	793660	0	z	454
좌우반구com(split BVF)_2	38	1	<?xml version="1.0"?>\n<Clock xmlns:dt="urn:schemas-microsoft-com:datatypes"><Description dt:dt="string">E-Prime Primary Realtime Clock</Description><StartTime><Timestamp dt:dt="int">0</Timestamp><DateUtc dt:dt="string">2021-06-11T05:50:16Z</DateUtc></StartTime><FrequencyChanges><FrequencyChange><Frequency dt:dt="r8">2699990000</Frequency><Timestamp dt:dt="r8">233783540903497</Timestamp><Current …	좌우반구com(split BVF)_2-038-1	60.022	1.0.0.167	1	413996224	Professional	2.0.10.242	2.0.10.353	06-11-2021	2021-06-11 오전 5:50:16	14:50:16	2.0.10.248	32	1	z	기술	기	술	63	1	32	NULL	NULL	NULL	NULL	NULL	NULL	KSY3	List1	NULL	NULL	NULL	NULL	NULL	NULL	NULL	NULL	NULL	1	z	0	3	117985	0	z	799
좌우반구com(split BVF)_2	38	1	<?xml version="1.0"?>\n<Clock xmlns:dt="urn:schemas-microsoft-com:datatypes"><Description dt:dt="string">E-Prime Primary Realtime Clock</Description><StartTime><Timestamp dt:dt="int">0</Timestamp><DateUtc dt:dt="string">2021-06-11T05:50:16Z</DateUtc></StartTime><FrequencyChanges><FrequencyChange><Frequency dt:dt="r8">2699990000</Frequency><Timestamp dt:dt="r8">233783540903497</Timestamp><Current …	좌우반구com(split BVF)_2-038-1	60.022	1.0.0.167	1	413996224	Professional	2.0.10.242	2.0.10.353	06-11-2021	2021-06-11 오전 5:50:16	14:50:16	2.0.10.248	392	1	z	기운	기	운	NULL	NULL	NULL	NULL	NULL	NULL	59	1	128	KSY3	List3	NULL	NULL	NULL	NULL	NULL	NULL	NULL	NULL	NULL	1	z	1	3	1115894	0	z	382
좌우반구com(split BVF)_2	38	1	<?xml version="1.0"?>\n<Clock xmlns:dt="urn:schemas-microsoft-com:datatypes"><Description dt:dt="string">E-Prime Primary Realtime Clock</Description><StartTime><Timestamp dt:dt="int">0</Timestamp><DateUtc dt:dt="string">2021-06-11T05:50:16Z</DateUtc></StartTime><FrequencyChanges><FrequencyChange><Frequency dt:dt="r8">2699990000</Frequency><Timestamp dt:dt="r8">233783540903497</Timestamp><Current …	좌우반구com(split BVF)_2-038-1	60.022	1.0.0.167	1	413996224	Professional	2.0.10.242	2.0.10.353	06-11-2021	2021-06-11 오전 5:50:16	14:50:16	2.0.10.248	86	1	z	기준	기	준	80	1	86	NULL	NULL	NULL	NULL	NULL	NULL	KSY3	List1	NULL	NULL	NULL	NULL	NULL	NULL	NULL	NULL	NULL	1	z	0	3	270014	0	z	935
좌우반구com(split BVF)_2	38	1	<?xml version="1.0"?>\n<Clock xmlns:dt="urn:schemas-microsoft-com:datatypes"><Description dt:dt="string">E-Prime Primary Realtime Clock</Description><StartTime><Timestamp dt:dt="int">0</Timestamp><DateUtc dt:dt="string">2021-06-11T05:50:16Z</DateUtc></StartTime><FrequencyChanges><FrequencyChange><Frequency dt:dt="r8">2699990000</Frequency><Timestamp dt:dt="r8">233783540903497</Timestamp><Current …	좌우반구com(split BVF)_2-038-1	60.022	1.0.0.167	1	413996224	Professional	2.0.10.242	2.0.10.353	06-11-2021	2021-06-11 오전 5:50:16	14:50:16	2.0.10.248	37	1	z	기차	기	차	6	1	37	NULL	NULL	NULL	NULL	NULL	NULL	KSY3	List1	NULL	NULL	NULL	NULL	NULL	NULL	NULL	NULL	NULL	1	z	0	3	132013	0	z	563
좌우반구com(split BVF)_2	38	1	<?xml version="1.0"?>\n<Clock xmlns:dt="urn:schemas-microsoft-com:datatypes"><Description dt:dt="string">E-Prime Primary Realtime Clock</Description><StartTime><Timestamp dt:dt="int">0</Timestamp><DateUtc dt:dt="string">2021-06-11T05:50:16Z</DateUtc></StartTime><FrequencyChanges><FrequencyChange><Frequency dt:dt="r8">2699990000</Frequency><Timestamp dt:dt="r8">233783540903497</Timestamp><Current …	좌우반구com(split BVF)_2-038-1	60.022	1.0.0.167	1	413996224	Professional	2.0.10.242	2.0.10.353	06-11-2021	2021-06-11 오전 5:50:16	14:50:16	2.0.10.248	52	1	z	기회	기	회	77	1	52	NULL	NULL	NULL	NULL	NULL	NULL	KSY3	List1	NULL	NULL	NULL	NULL	NULL	NULL	NULL	NULL	NULL	1	z	0	3	174648	0	z	415
좌우반구com(split BVF)_2	38	1	<?xml version="1.0"?>\n<Clock xmlns:dt="urn:schemas-microsoft-com:datatypes"><Description dt:dt="string">E-Prime Primary Realtime Clock</Description><StartTime><Timestamp dt:dt="int">0</Timestamp><DateUtc dt:dt="string">2021-06-11T05:50:16Z</DateUtc></StartTime><FrequencyChanges><FrequencyChange><Frequency dt:dt="r8">2699990000</Frequency><Timestamp dt:dt="r8">233783540903497</Timestamp><Current …	좌우반구com(split BVF)_2-038-1	60.022	1.0.0.167	1	413996224	Professional	2.0.10.242	2.0.10.353	06-11-2021	2021-06-11 오전 5:50:16	14:50:16	2.0.10.248	27	2	{/}	껍목	껍	목	115	1	27	NULL	NULL	NULL	NULL	NULL	NULL	KSY	List1	0		0	-1	103923	184		0	0	1	{/}	0	4	104107	0	{/}	399
좌우반구com(split BVF)_2	38	1	<?xml version="1.0"?>\n<Clock xmlns:dt="urn:schemas-microsoft-com:datatypes"><Description dt:dt="string">E-Prime Primary Realtime Clock</Description><StartTime><Timestamp dt:dt="int">0</Timestamp><DateUtc dt:dt="string">2021-06-11T05:50:16Z</DateUtc></StartTime><FrequencyChanges><FrequencyChange><Frequency dt:dt="r8">2699990000</Frequency><Timestamp dt:dt="r8">233783540903497</Timestamp><Current …	좌우반구com(split BVF)_2-038-1	60.022	1.0.0.167	1	413996224	Professional	2.0.10.242	2.0.10.353	06-11-2021	2021-06-11 오전 5:50:16	14:50:16	2.0.10.248	99	2	{/}	껍밀	껍	밀	102	1	99	NULL	NULL	NULL	NULL	NULL	NULL	KSY3	List1	NULL	NULL	NULL	NULL	NULL	NULL	NULL	NULL	NULL	1	{/}	1	3	306667	0	{/}	521
좌우반구com(split BVF)_2	38	1	<?xml version="1.0"?>\n<Clock xmlns:dt="urn:schemas-microsoft-com:datatypes"><Description dt:dt="string">E-Prime Primary Realtime Clock</Description><StartTime><Timestamp dt:dt="int">0</Timestamp><DateUtc dt:dt="string">2021-06-11T05:50:16Z</DateUtc></StartTime><FrequencyChanges><FrequencyChange><Frequency dt:dt="r8">2699990000</Frequency><Timestamp dt:dt="r8">233783540903497</Timestamp><Current …	좌우반구com(split BVF)_2-038-1	60.022	1.0.0.167	1	413996224	Professional	2.0.10.242	2.0.10.353	06-11-2021	2021-06-11 오전 5:50:16	14:50:16	2.0.10.248	256	1	z	껍질	껍	질	NULL	NULL	NULL	10	1	124	NULL	NULL	NULL	KSY3	List2	NULL	NULL	NULL	NULL	NULL	NULL	NULL	NULL	NULL	1	z	0	4	749326	0	z	613
좌우반구com(split BVF)_2	38	1	<?xml version="1.0"?>\n<Clock xmlns:dt="urn:schemas-microsoft-com:datatypes"><Description dt:dt="string">E-Prime Primary Realtime Clock</Description><StartTime><Timestamp dt:dt="int">0</Timestamp><DateUtc dt:dt="string">2021-06-11T05:50:16Z</DateUtc></StartTime><FrequencyChanges><FrequencyChange><Frequency dt:dt="r8">2699990000</Frequency><Timestamp dt:dt="r8">233783540903497</Timestamp><Current …	좌우반구com(split BVF)_2-038-1	60.022	1.0.0.167	1	413996224	Professional	2.0.10.242	2.0.10.353	06-11-2021	2021-06-11 오전 5:50:16	14:50:16	2.0.10.248	17	2	{/}	껍퇴	껍	퇴	53	1	17	NULL	NULL	NULL	NULL	NULL	NULL	KSY3	List1	NULL	NULL	NULL	NULL	NULL	NULL	NULL	NULL	NULL	1	{/}	0	4	76600	0	{/}	441
좌우반구com(split BVF)_2	38	1	<?xml version="1.0"?>\n<Clock xmlns:dt="urn:schemas-microsoft-com:datatypes"><Description dt:dt="string">E-Prime Primary Realtime Clock</Description><StartTime><Timestamp dt:dt="int">0</Timestamp><DateUtc dt:dt="string">2021-06-11T05:50:16Z</DateUtc></StartTime><FrequencyChanges><FrequencyChange><Frequency dt:dt="r8">2699990000</Frequency><Timestamp dt:dt="r8">233783540903497</Timestamp><Current …	좌우반구com(split BVF)_2-038-1	60.022	1.0.0.167	1	413996224	Professional	2.0.10.242	2.0.10.353	06-11-2021	2021-06-11 오전 5:50:16	14:50:16	2.0.10.248	315	2	{/}	나개	나	개	NULL	NULL	NULL	NULL	NULL	NULL	8	1	51	KSY2	List3	NULL	NULL	NULL	NULL	NULL	NULL	NULL	NULL	NULL	1	{/}	1	3	910884	0	{/}	564
좌우반구com(split BVF)_2	38	1	<?xml version="1.0"?>\n<Clock xmlns:dt="urn:schemas-microsoft-com:datatypes"><Description dt:dt="string">E-Prime Primary Realtime Clock</Description><StartTime><Timestamp dt:dt="int">0</Timestamp><DateUtc dt:dt="string">2021-06-11T05:50:16Z</DateUtc></StartTime><FrequencyChanges><FrequencyChange><Frequency dt:dt="r8">2699990000</Frequency><Timestamp dt:dt="r8">233783540903497</Timestamp><Current …	좌우반구com(split BVF)_2-038-1	60.022	1.0.0.167	1	413996224	Professional	2.0.10.242	2.0.10.353	06-11-2021	2021-06-11 오전 5:50:16	14:50:16	2.0.10.248	155	1	z	내일	내	일	NULL	NULL	NULL	49	1	23	NULL	NULL	NULL	KSY3	List2	NULL	NULL	NULL	NULL	NULL	NULL	NULL	NULL	NULL	1	z	0	4	471842	0	z	343
좌우반구com(split BVF)_2	38	1	<?xml version="1.0"?>\n<Clock xmlns:dt="urn:schemas-microsoft-com:datatypes"><Description dt:dt="string">E-Prime Primary Realtime Clock</Description><StartTime><Timestamp dt:dt="int">0</Timestamp><DateUtc dt:dt="string">2021-06-11T05:50:16Z</DateUtc></StartTime><FrequencyChanges><FrequencyChange><Frequency dt:dt="r8">2699990000</Frequency><Timestamp dt:dt="r8">233783540903497</Timestamp><Current …	좌우반구com(split BVF)_2-038-1	60.022	1.0.0.167	1	413996224	Professional	2.0.10.242	2.0.10.353	06-11-2021	2021-06-11 오전 5:50:16	14:50:16	2.0.10.248	252	2	{/}	내죽	내	죽	NULL	NULL	NULL	7	1	120	NULL	NULL	NULL	KSY	List2	0		1	-1	738579	184		0	0	1	{/}	0	4	738763	0	{/}	353
좌우반구com(split BVF)_2	38	1	<?xml version="1.0"?>\n<Clock xmlns:dt="urn:schemas-microsoft-com:datatypes"><Description dt:dt="string">E-Prime Primary Realtime Clock</Description><StartTime><Timestamp dt:dt="int">0</Timestamp><DateUtc dt:dt="string">2021-06-11T05:50:16Z</DateUtc></StartTime><FrequencyChanges><FrequencyChange><Frequency dt:dt="r8">2699990000</Frequency><Timestamp dt:dt="r8">233783540903497</Timestamp><Current …	좌우반구com(split BVF)_2-038-1	60.022	1.0.0.167	1	413996224	Professional	2.0.10.242	2.0.10.353	06-11-2021	2021-06-11 오전 5:50:16	14:50:16	2.0.10.248	70	2	{/}	내표	내	표	86	1	70	NULL	NULL	NULL	NULL	NULL	NULL	KSY3	List1	NULL	NULL	NULL	NULL	NULL	NULL	NULL	NULL	NULL	1	{/}	1	3	223980	0	{/}	1066
좌우반구com(split BVF)_2	38	1	<?xml version="1.0"?>\n<Clock xmlns:dt="urn:schemas-microsoft-com:datatypes"><Description dt:dt="string">E-Prime Primary Realtime Clock</Description><StartTime><Timestamp dt:dt="int">0</Timestamp><DateUtc dt:dt="string">2021-06-11T05:50:16Z</DateUtc></StartTime><FrequencyChanges><FrequencyChange><Frequency dt:dt="r8">2699990000</Frequency><Timestamp dt:dt="r8">233783540903497</Timestamp><Current …	좌우반구com(split BVF)_2-038-1	60.022	1.0.0.167	1	413996224	Professional	2.0.10.242	2.0.10.353	06-11-2021	2021-06-11 오전 5:50:16	14:50:16	2.0.10.248	234	2	{/}	념속	념	속	NULL	NULL	NULL	80	1	102	NULL	NULL	NULL	KSY2	List2	NULL	NULL	NULL	NULL	NULL	NULL	NULL	NULL	NULL	1	{/}	0	4	690980	0	{/}	336
좌우반구com(split BVF)_2	38	1	<?xml version="1.0"?>\n<Clock xmlns:dt="urn:schemas-microsoft-com:datatypes"><Description dt:dt="string">E-Prime Primary Realtime Clock</Description><StartTime><Timestamp dt:dt="int">0</Timestamp><DateUtc dt:dt="string">2021-06-11T05:50:16Z</DateUtc></StartTime><FrequencyChanges><FrequencyChange><Frequency dt:dt="r8">2699990000</Frequency><Timestamp dt:dt="r8">233783540903497</Timestamp><Current …	좌우반구com(split BVF)_2-038-1	60.022	1.0.0.167	1	413996224	Professional	2.0.10.242	2.0.10.353	06-11-2021	2021-06-11 오전 5:50:16	14:50:16	2.0.10.248	15	2	{/}	념실	념	실	83	1	15	NULL	NULL	NULL	NULL	NULL	NULL	KSY2	List1	NULL	NULL	NULL	NULL	NULL	NULL	NULL	NULL	NULL	1	{/}	0	3	71118	0	{/}	403
좌우반구com(split BVF)_2	38	1	<?xml version="1.0"?>\n<Clock xmlns:dt="urn:schemas-microsoft-com:datatypes"><Description dt:dt="string">E-Prime Primary Realtime Clock</Description><StartTime><Timestamp dt:dt="int">0</Timestamp><DateUtc dt:dt="string">2021-06-11T05:50:16Z</DateUtc></StartTime><FrequencyChanges><FrequencyChange><Frequency dt:dt="r8">2699990000</Frequency><Timestamp dt:dt="r8">233783540903497</Timestamp><Current …	좌우반구com(split BVF)_2-038-1	60.022	1.0.0.167	1	413996224	Professional	2.0.10.242	2.0.10.353	06-11-2021	2021-06-11 오전 5:50:16	14:50:16	2.0.10.248	14	2	{/}	념효	념	효	100	1	14	NULL	NULL	NULL	NULL	NULL	NULL	KSY2	List1	NULL	NULL	NULL	NULL	NULL	NULL	NULL	NULL	NULL	1	{/}	0	4	68503	0	{/}	410
좌우반구com(split BVF)_2	38	1	<?xml version="1.0"?>\n<Clock xmlns:dt="urn:schemas-microsoft-com:datatypes"><Description dt:dt="string">E-Prime Primary Realtime Clock</Description><StartTime><Timestamp dt:dt="int">0</Timestamp><DateUtc dt:dt="string">2021-06-11T05:50:16Z</DateUtc></StartTime><FrequencyChanges><FrequencyChange><Frequency dt:dt="r8">2699990000</Frequency><Timestamp dt:dt="r8">233783540903497</Timestamp><Current …	좌우반구com(split BVF)_2-038-1	60.022	1.0.0.167	1	413996224	Professional	2.0.10.242	2.0.10.353	06-11-2021	2021-06-11 오전 5:50:16	14:50:16	2.0.10.248	304	1	z	노조	노	조	NULL	NULL	NULL	NULL	NULL	NULL	109	1	40	KSY3	List3	NULL	NULL	NULL	NULL	NULL	NULL	NULL	NULL	NULL	0	z	0	3	880412	0	{/}	853
좌우반구com(split BVF)_2	38	1	<?xml version="1.0"?>\n<Clock xmlns:dt="urn:schemas-microsoft-com:datatypes"><Description dt:dt="string">E-Prime Primary Realtime Clock</Description><StartTime><Timestamp dt:dt="int">0</Timestamp><DateUtc dt:dt="string">2021-06-11T05:50:16Z</DateUtc></StartTime><FrequencyChanges><FrequencyChange><Frequency dt:dt="r8">2699990000</Frequency><Timestamp dt:dt="r8">233783540903497</Timestamp><Current …	좌우반구com(split BVF)_2-038-1	60.022	1.0.0.167	1	413996224	Professional	2.0.10.242	2.0.10.353	06-11-2021	2021-06-11 오전 5:50:16	14:50:16	2.0.10.248	71	1	z	논란	논	란	119	1	71	NULL	NULL	NULL	NULL	NULL	NULL	KSY3	List1	NULL	NULL	NULL	NULL	NULL	NULL	NULL	NULL	NULL	1	z	0	4	227246	0	z	584
좌우반구com(split BVF)_2	38	1	<?xml version="1.0"?>\n<Clock xmlns:dt="urn:schemas-microsoft-com:datatypes"><Description dt:dt="string">E-Prime Primary Realtime Clock</Description><StartTime><Timestamp dt:dt="int">0</Timestamp><DateUtc dt:dt="string">2021-06-11T05:50:16Z</DateUtc></StartTime><FrequencyChanges><FrequencyChange><Frequency dt:dt="r8">2699990000</Frequency><Timestamp dt:dt="r8">233783540903497</Timestamp><Current …	좌우반구com(split BVF)_2-038-1	60.022	1.0.0.167	1	413996224	Professional	2.0.10.242	2.0.10.353	06-11-2021	2021-06-11 오전 5:50:16	14:50:16	2.0.10.248	41	2	{/}	논무	논	무	87	1	41	NULL	NULL	NULL	NULL	NULL	NULL	KSY	List1	0		0	0	143426	183		0	0	1	{/}	0	3	143609	0	{/}	407
좌우반구com(split BVF)_2	38	1	<?xml version="1.0"?>\n<Clock xmlns:dt="urn:schemas-microsoft-com:datatypes"><Description dt:dt="string">E-Prime Primary Realtime Clock</Description><StartTime><Timestamp dt:dt="int">0</Timestamp><DateUtc dt:dt="string">2021-06-11T05:50:16Z</DateUtc></StartTime><FrequencyChanges><FrequencyChange><Frequency dt:dt="r8">2699990000</Frequency><Timestamp dt:dt="r8">233783540903497</Timestamp><Current …	좌우반구com(split BVF)_2-038-1	60.022	1.0.0.167	1	413996224	Professional	2.0.10.242	2.0.10.353	06-11-2021	2021-06-11 오전 5:50:16	14:50:16	2.0.10.248	54	1	z	느낌	느	낌	76	1	54	NULL	NULL	NULL	NULL	NULL	NULL	KSY3	List1	NULL	NULL	NULL	NULL	NULL	NULL	NULL	NULL	NULL	1	z	0	3	180046	0	z	828
좌우반구com(split BVF)_2	38	1	<?xml version="1.0"?>\n<Clock xmlns:dt="urn:schemas-microsoft-com:datatypes"><Description dt:dt="string">E-Prime Primary Realtime Clock</Description><StartTime><Timestamp dt:dt="int">0</Timestamp><DateUtc dt:dt="string">2021-06-11T05:50:16Z</DateUtc></StartTime><FrequencyChanges><FrequencyChange><Frequency dt:dt="r8">2699990000</Frequency><Timestamp dt:dt="r8">233783540903497</Timestamp><Current …	좌우반구com(split BVF)_2-038-1	60.022	1.0.0.167	1	413996224	Professional	2.0.10.242	2.0.10.353	06-11-2021	2021-06-11 오전 5:50:16	14:50:16	2.0.10.248	85	2	{/}	느속	느	속	12	1	85	NULL	NULL	NULL	NULL	NULL	NULL	KSY2	List1	NULL	NULL	NULL	NULL	NULL	NULL	NULL	NULL	NULL	1	{/}	0	3	267215	0	{/}	590
좌우반구com(split BVF)_2	38	1	<?xml version="1.0"?>\n<Clock xmlns:dt="urn:schemas-microsoft-com:datatypes"><Description dt:dt="string">E-Prime Primary Realtime Clock</Description><StartTime><Timestamp dt:dt="int">0</Timestamp><DateUtc dt:dt="string">2021-06-11T05:50:16Z</DateUtc></StartTime><FrequencyChanges><FrequencyChange><Frequency dt:dt="r8">2699990000</Frequency><Timestamp dt:dt="r8">233783540903497</Timestamp><Current …	좌우반구com(split BVF)_2-038-1	60.022	1.0.0.167	1	413996224	Professional	2.0.10.242	2.0.10.353	06-11-2021	2021-06-11 오전 5:50:16	14:50:16	2.0.10.248	302	2	{/}	느스	느	스	NULL	NULL	NULL	NULL	NULL	NULL	105	1	38	KSY	List3	0		0	-1	874997	183		0	0	1	{/}	1	3	875180	0	{/}	397
좌우반구com(split BVF)_2	38	1	<?xml version="1.0"?>\n<Clock xmlns:dt="urn:schemas-microsoft-com:datatypes"><Description dt:dt="string">E-Prime Primary Realtime Clock</Description><StartTime><Timestamp dt:dt="int">0</Timestamp><DateUtc dt:dt="string">2021-06-11T05:50:16Z</DateUtc></StartTime><FrequencyChanges><FrequencyChange><Frequency dt:dt="r8">2699990000</Frequency><Timestamp dt:dt="r8">233783540903497</Timestamp><Current …	좌우반구com(split BVF)_2-038-1	60.022	1.0.0.167	1	413996224	Professional	2.0.10.242	2.0.10.353	06-11-2021	2021-06-11 오전 5:50:16	14:50:16	2.0.10.248	55	2	{/}	느체	느	체	65	1	55	NULL	NULL	NULL	NULL	NULL	NULL	KSY3	List1	NULL	NULL	NULL	NULL	NULL	NULL	NULL	NULL	NULL	1	{/}	0	3	183078	0	{/}	497
좌우반구com(split BVF)_2	38	1	<?xml version="1.0"?>\n<Clock xmlns:dt="urn:schemas-microsoft-com:datatypes"><Description dt:dt="string">E-Prime Primary Realtime Clock</Description><StartTime><Timestamp dt:dt="int">0</Timestamp><DateUtc dt:dt="string">2021-06-11T05:50:16Z</DateUtc></StartTime><FrequencyChanges><FrequencyChange><Frequency dt:dt="r8">2699990000</Frequency><Timestamp dt:dt="r8">233783540903497</Timestamp><Current …	좌우반구com(split BVF)_2-038-1	60.022	1.0.0.167	1	413996224	Professional	2.0.10.242	2.0.10.353	06-11-2021	2021-06-11 오전 5:50:16	14:50:16	2.0.10.248	241	2	{/}	님우	님	우	NULL	NULL	NULL	125	1	109	NULL	NULL	NULL	KSY3	List2	NULL	NULL	NULL	NULL	NULL	NULL	NULL	NULL	NULL	1	{/}	0	4	709540	0	{/}	528
좌우반구com(split BVF)_2	38	1	<?xml version="1.0"?>\n<Clock xmlns:dt="urn:schemas-microsoft-com:datatypes"><Description dt:dt="string">E-Prime Primary Realtime Clock</Description><StartTime><Timestamp dt:dt="int">0</Timestamp><DateUtc dt:dt="string">2021-06-11T05:50:16Z</DateUtc></StartTime><FrequencyChanges><FrequencyChange><Frequency dt:dt="r8">2699990000</Frequency><Timestamp dt:dt="r8">233783540903497</Timestamp><Current …	좌우반구com(split BVF)_2-038-1	60.022	1.0.0.167	1	413996224	Professional	2.0.10.242	2.0.10.353	06-11-2021	2021-06-11 오전 5:50:16	14:50:16	2.0.10.248	2	2	{/}	단률	단	률	49	1	2	NULL	NULL	NULL	NULL	NULL	NULL	KSY2	List1	NULL	NULL	NULL	NULL	NULL	NULL	NULL	NULL	NULL	1	{/}	0	4	35648	0	{/}	442
좌우반구com(split BVF)_2	38	1	<?xml version="1.0"?>\n<Clock xmlns:dt="urn:schemas-microsoft-com:datatypes"><Description dt:dt="string">E-Prime Primary Realtime Clock</Description><StartTime><Timestamp dt:dt="int">0</Timestamp><DateUtc dt:dt="string">2021-06-11T05:50:16Z</DateUtc></StartTime><FrequencyChanges><FrequencyChange><Frequency dt:dt="r8">2699990000</Frequency><Timestamp dt:dt="r8">233783540903497</Timestamp><Current …	좌우반구com(split BVF)_2-038-1	60.022	1.0.0.167	1	413996224	Professional	2.0.10.242	2.0.10.353	06-11-2021	2021-06-11 오전 5:50:16	14:50:16	2.0.10.248	198	1	z	단어	단	어	NULL	NULL	NULL	69	1	66	NULL	NULL	NULL	KSY3	List2	NULL	NULL	NULL	NULL	NULL	NULL	NULL	NULL	NULL	1	z	1	3	592548	0	z	522
좌우반구com(split BVF)_2	38	1	<?xml version="1.0"?>\n<Clock xmlns:dt="urn:schemas-microsoft-com:datatypes"><Description dt:dt="string">E-Prime Primary Realtime Clock</Description><StartTime><Timestamp dt:dt="int">0</Timestamp><DateUtc dt:dt="string">2021-06-11T05:50:16Z</DateUtc></StartTime><FrequencyChanges><FrequencyChange><Frequency dt:dt="r8">2699990000</Frequency><Timestamp dt:dt="r8">233783540903497</Timestamp><Current …	좌우반구com(split BVF)_2-038-1	60.022	1.0.0.167	1	413996224	Professional	2.0.10.242	2.0.10.353	06-11-2021	2021-06-11 오전 5:50:16	14:50:16	2.0.10.248	94	1	z	단위	단	위	106	1	94	NULL	NULL	NULL	NULL	NULL	NULL	KSY3	List1	NULL	NULL	NULL	NULL	NULL	NULL	NULL	NULL	NULL	1	z	0	3	293422	0	z	455
좌우반구com(split BVF)_2	38	1	<?xml version="1.0"?>\n<Clock xmlns:dt="urn:schemas-microsoft-com:datatypes"><Description dt:dt="string">E-Prime Primary Realtime Clock</Description><StartTime><Timestamp dt:dt="int">0</Timestamp><DateUtc dt:dt="string">2021-06-11T05:50:16Z</DateUtc></StartTime><FrequencyChanges><FrequencyChange><Frequency dt:dt="r8">2699990000</Frequency><Timestamp dt:dt="r8">233783540903497</Timestamp><Current …	좌우반구com(split BVF)_2-038-1	60.022	1.0.0.167	1	413996224	Professional	2.0.10.242	2.0.10.353	06-11-2021	2021-06-11 오전 5:50:16	14:50:16	2.0.10.248	157	1	z	담화	담	화	NULL	NULL	NULL	124	1	25	NULL	NULL	NULL	KSY3	List2	NULL	NULL	NULL	NULL	NULL	NULL	NULL	NULL	NULL	0	z	0	3	477406	0	{/}	1443
좌우반구com(split BVF)_2	38	1	<?xml version="1.0"?>\n<Clock xmlns:dt="urn:schemas-microsoft-com:datatypes"><Description dt:dt="string">E-Prime Primary Realtime Clock</Description><StartTime><Timestamp dt:dt="int">0</Timestamp><DateUtc dt:dt="string">2021-06-11T05:50:16Z</DateUtc></StartTime><FrequencyChanges><FrequencyChange><Frequency dt:dt="r8">2699990000</Frequency><Timestamp dt:dt="r8">233783540903497</Timestamp><Current …	좌우반구com(split BVF)_2-038-1	60.022	1.0.0.167	1	413996224	Professional	2.0.10.242	2.0.10.353	06-11-2021	2021-06-11 오전 5:50:16	14:50:16	2.0.10.248	125	1	z	대문	대	문	88	1	125	NULL	NULL	NULL	NULL	NULL	NULL	KSY3	List1	NULL	NULL	NULL	NULL	NULL	NULL	NULL	NULL	NULL	1	z	0	3	378475	0	z	808
좌우반구com(split BVF)_2	38	1	<?xml version="1.0"?>\n<Clock xmlns:dt="urn:schemas-microsoft-com:datatypes"><Description dt:dt="string">E-Prime Primary Realtime Clock</Description><StartTime><Timestamp dt:dt="int">0</Timestamp><DateUtc dt:dt="string">2021-06-11T05:50:16Z</DateUtc></StartTime><FrequencyChanges><FrequencyChange><Frequency dt:dt="r8">2699990000</Frequency><Timestamp dt:dt="r8">233783540903497</Timestamp><Current …	좌우반구com(split BVF)_2-038-1	60.022	1.0.0.167	1	413996224	Professional	2.0.10.242	2.0.10.353	06-11-2021	2021-06-11 오전 5:50:16	14:50:16	2.0.10.248	283	1	z	대중	대	중	NULL	NULL	NULL	NULL	NULL	NULL	36	1	19	KSY3	List3	NULL	NULL	NULL	NULL	NULL	NULL	NULL	NULL	NULL	0	z	0	3	822316	0	{/}	582
좌우반구com(split BVF)_2	38	1	<?xml version="1.0"?>\n<Clock xmlns:dt="urn:schemas-microsoft-com:datatypes"><Description dt:dt="string">E-Prime Primary Realtime Clock</Description><StartTime><Timestamp dt:dt="int">0</Timestamp><DateUtc dt:dt="string">2021-06-11T05:50:16Z</DateUtc></StartTime><FrequencyChanges><FrequencyChange><Frequency dt:dt="r8">2699990000</Frequency><Timestamp dt:dt="r8">233783540903497</Timestamp><Current …	좌우반구com(split BVF)_2-038-1	60.022	1.0.0.167	1	413996224	Professional	2.0.10.242	2.0.10.353	06-11-2021	2021-06-11 오전 5:50:16	14:50:16	2.0.10.248	42	1	z	도박	도	박	13	1	42	NULL	NULL	NULL	NULL	NULL	NULL	KSY3	List1	NULL	NULL	NULL	NULL	NULL	NULL	NULL	NULL	NULL	1	z	0	3	146208	0	z	423
좌우반구com(split BVF)_2	38	1	<?xml version="1.0"?>\n<Clock xmlns:dt="urn:schemas-microsoft-com:datatypes"><Description dt:dt="string">E-Prime Primary Realtime Clock</Description><StartTime><Timestamp dt:dt="int">0</Timestamp><DateUtc dt:dt="string">2021-06-11T05:50:16Z</DateUtc></StartTime><FrequencyChanges><FrequencyChange><Frequency dt:dt="r8">2699990000</Frequency><Timestamp dt:dt="r8">233783540903497</Timestamp><Current …	좌우반구com(split BVF)_2-038-1	60.022	1.0.0.167	1	413996224	Professional	2.0.10.242	2.0.10.353	06-11-2021	2021-06-11 오전 5:50:16	14:50:16	2.0.10.248	280	2	{/}	도휘	도	휘	NULL	NULL	NULL	NULL	NULL	NULL	1	1	16	KSY2	List3	NULL	NULL	NULL	NULL	NULL	NULL	NULL	NULL	NULL	1	{/}	1	3	814102	0	{/}	444
좌우반구com(split BVF)_2	38	1	<?xml version="1.0"?>\n<Clock xmlns:dt="urn:schemas-microsoft-com:datatypes"><Description dt:dt="string">E-Prime Primary Realtime Clock</Description><StartTime><Timestamp dt:dt="int">0</Timestamp><DateUtc dt:dt="string">2021-06-11T05:50:16Z</DateUtc></StartTime><FrequencyChanges><FrequencyChange><Frequency dt:dt="r8">2699990000</Frequency><Timestamp dt:dt="r8">233783540903497</Timestamp><Current …	좌우반구com(split BVF)_2-038-1	60.022	1.0.0.167	1	413996224	Professional	2.0.10.242	2.0.10.353	06-11-2021	2021-06-11 오전 5:50:16	14:50:16	2.0.10.248	184	1	z	동의	동	의	NULL	NULL	NULL	5	1	52	NULL	NULL	NULL	KSY3	List2	NULL	NULL	NULL	NULL	NULL	NULL	NULL	NULL	NULL	1	z	1	3	554145	0	z	462
좌우반구com(split BVF)_2	38	1	<?xml version="1.0"?>\n<Clock xmlns:dt="urn:schemas-microsoft-com:datatypes"><Description dt:dt="string">E-Prime Primary Realtime Clock</Description><StartTime><Timestamp dt:dt="int">0</Timestamp><DateUtc dt:dt="string">2021-06-11T05:50:16Z</DateUtc></StartTime><FrequencyChanges><FrequencyChange><Frequency dt:dt="r8">2699990000</Frequency><Timestamp dt:dt="r8">233783540903497</Timestamp><Current …	좌우반구com(split BVF)_2-038-1	60.022	1.0.0.167	1	413996224	Professional	2.0.10.242	2.0.10.353	06-11-2021	2021-06-11 오전 5:50:16	14:50:16	2.0.10.248	226	2	{/}	득관	득	관	NULL	NULL	NULL	102	1	94	NULL	NULL	NULL	KSY	List2	0		0	-1	669304	183		0	0	1	{/}	1	3	669487	0	{/}	374
좌우반구com(split BVF)_2	38	1	<?xml version="1.0"?>\n<Clock xmlns:dt="urn:schemas-microsoft-com:datatypes"><Description dt:dt="string">E-Prime Primary Realtime Clock</Description><StartTime><Timestamp dt:dt="int">0</Timestamp><DateUtc dt:dt="string">2021-06-11T05:50:16Z</DateUtc></StartTime><FrequencyChanges><FrequencyChange><Frequency dt:dt="r8">2699990000</Frequency><Timestamp dt:dt="r8">233783540903497</Timestamp><Current …	좌우반구com(split BVF)_2-038-1	60.022	1.0.0.167	1	413996224	Professional	2.0.10.242	2.0.10.353	06-11-2021	2021-06-11 오전 5:50:16	14:50:16	2.0.10.248	303	2	{/}	득동	득	동	NULL	NULL	NULL	NULL	NULL	NULL	96	1	39	KSY	List3	0		0	-1	877596	184		0	0	1	{/}	0	4	877780	0	{/}	437
좌우반구com(split BVF)_2	38	1	<?xml version="1.0"?>\n<Clock xmlns:dt="urn:schemas-microsoft-com:datatypes"><Description dt:dt="string">E-Prime Primary Realtime Clock</Description><StartTime><Timestamp dt:dt="int">0</Timestamp><DateUtc dt:dt="string">2021-06-11T05:50:16Z</DateUtc></StartTime><FrequencyChanges><FrequencyChange><Frequency dt:dt="r8">2699990000</Frequency><Timestamp dt:dt="r8">233783540903497</Timestamp><Current …	좌우반구com(split BVF)_2-038-1	60.022	1.0.0.167	1	413996224	Professional	2.0.10.242	2.0.10.353	06-11-2021	2021-06-11 오전 5:50:16	14:50:16	2.0.10.248	286	2	{/}	득생	득	생	NULL	NULL	NULL	NULL	NULL	NULL	114	1	22	KSY	List3	0		1	-1	830696	184		0	0	1	{/}	0	4	830880	0	{/}	682
좌우반구com(split BVF)_2	38	1	<?xml version="1.0"?>\n<Clock xmlns:dt="urn:schemas-microsoft-com:datatypes"><Description dt:dt="string">E-Prime Primary Realtime Clock</Description><StartTime><Timestamp dt:dt="int">0</Timestamp><DateUtc dt:dt="string">2021-06-11T05:50:16Z</DateUtc></StartTime><FrequencyChanges><FrequencyChange><Frequency dt:dt="r8">2699990000</Frequency><Timestamp dt:dt="r8">233783540903497</Timestamp><Current …	좌우반구com(split BVF)_2-038-1	60.022	1.0.0.167	1	413996224	Professional	2.0.10.242	2.0.10.353	06-11-2021	2021-06-11 오전 5:50:16	14:50:16	2.0.10.248	222	2	{/}	득외	득	외	NULL	NULL	NULL	115	1	90	NULL	NULL	NULL	KSY2	List2	NULL	NULL	NULL	NULL	NULL	NULL	NULL	NULL	NULL	1	{/}	0	4	658775	0	{/}	406
좌우반구com(split BVF)_2	38	1	<?xml version="1.0"?>\n<Clock xmlns:dt="urn:schemas-microsoft-com:datatypes"><Description dt:dt="string">E-Prime Primary Realtime Clock</Description><StartTime><Timestamp dt:dt="int">0</Timestamp><DateUtc dt:dt="string">2021-06-11T05:50:16Z</DateUtc></StartTime><FrequencyChanges><FrequencyChange><Frequency dt:dt="r8">2699990000</Frequency><Timestamp dt:dt="r8">233783540903497</Timestamp><Current …	좌우반구com(split BVF)_2-038-1	60.022	1.0.0.167	1	413996224	Professional	2.0.10.242	2.0.10.353	06-11-2021	2021-06-11 오전 5:50:16	14:50:16	2.0.10.248	219	2	{/}	란공	란	공	NULL	NULL	NULL	46	1	87	NULL	NULL	NULL	KSY3	List2	NULL	NULL	NULL	NULL	NULL	NULL	NULL	NULL	NULL	1	{/}	0	4	650328	0	{/}	517
좌우반구com(split BVF)_2	38	1	<?xml version="1.0"?>\n<Clock xmlns:dt="urn:schemas-microsoft-com:datatypes"><Description dt:dt="string">E-Prime Primary Realtime Clock</Description><StartTime><Timestamp dt:dt="int">0</Timestamp><DateUtc dt:dt="string">2021-06-11T05:50:16Z</DateUtc></StartTime><FrequencyChanges><FrequencyChange><Frequency dt:dt="r8">2699990000</Frequency><Timestamp dt:dt="r8">233783540903497</Timestamp><Current …	좌우반구com(split BVF)_2-038-1	60.022	1.0.0.167	1	413996224	Professional	2.0.10.242	2.0.10.353	06-11-2021	2021-06-11 오전 5:50:16	14:50:16	2.0.10.248	288	2	{/}	량필	량	필	NULL	NULL	NULL	NULL	NULL	NULL	60	1	24	KSY2	List3	NULL	NULL	NULL	NULL	NULL	NULL	NULL	NULL	NULL	1	{/}	0	3	836361	0	{/}	505
좌우반구com(split BVF)_2	38	1	<?xml version="1.0"?>\n<Clock xmlns:dt="urn:schemas-microsoft-com:datatypes"><Description dt:dt="string">E-Prime Primary Realtime Clock</Description><StartTime><Timestamp dt:dt="int">0</Timestamp><DateUtc dt:dt="string">2021-06-11T05:50:16Z</DateUtc></StartTime><FrequencyChanges><FrequencyChange><Frequency dt:dt="r8">2699990000</Frequency><Timestamp dt:dt="r8">233783540903497</Timestamp><Current …	좌우반구com(split BVF)_2-038-1	60.022	1.0.0.167	1	413996224	Professional	2.0.10.242	2.0.10.353	06-11-2021	2021-06-11 오전 5:50:16	14:50:16	2.0.10.248	264	2	{/}	려제	려	제	NULL	NULL	NULL	21	1	132	NULL	NULL	NULL	KSY	List2	0		0	0	770035	183		0	0	1	{/}	0	3	770218	0	{/}	353
좌우반구com(split BVF)_2	38	1	<?xml version="1.0"?>\n<Clock xmlns:dt="urn:schemas-microsoft-com:datatypes"><Description dt:dt="string">E-Prime Primary Realtime Clock</Description><StartTime><Timestamp dt:dt="int">0</Timestamp><DateUtc dt:dt="string">2021-06-11T05:50:16Z</DateUtc></StartTime><FrequencyChanges><FrequencyChange><Frequency dt:dt="r8">2699990000</Frequency><Timestamp dt:dt="r8">233783540903497</Timestamp><Current …	좌우반구com(split BVF)_2-038-1	60.022	1.0.0.167	1	413996224	Professional	2.0.10.242	2.0.10.353	06-11-2021	2021-06-11 오전 5:50:16	14:50:16	2.0.10.248	174	2	{/}	려최	려	최	NULL	NULL	NULL	114	1	42	NULL	NULL	NULL	KSY3	List2	NULL	NULL	NULL	NULL	NULL	NULL	NULL	NULL	NULL	1	{/}	0	3	525539	0	{/}	493
좌우반구com(split BVF)_2	38	1	<?xml version="1.0"?>\n<Clock xmlns:dt="urn:schemas-microsoft-com:datatypes"><Description dt:dt="string">E-Prime Primary Realtime Clock</Description><StartTime><Timestamp dt:dt="int">0</Timestamp><DateUtc dt:dt="string">2021-06-11T05:50:16Z</DateUtc></StartTime><FrequencyChanges><FrequencyChange><Frequency dt:dt="r8">2699990000</Frequency><Timestamp dt:dt="r8">233783540903497</Timestamp><Current …	좌우반구com(split BVF)_2-038-1	60.022	1.0.0.167	1	413996224	Professional	2.0.10.242	2.0.10.353	06-11-2021	2021-06-11 오전 5:50:16	14:50:16	2.0.10.248	353	2	{/}	려희	려	희	NULL	NULL	NULL	NULL	NULL	NULL	4	1	89	KSY3	List3	NULL	NULL	NULL	NULL	NULL	NULL	NULL	NULL	NULL	1	{/}	1	3	1014980	0	{/}	346
좌우반구com(split BVF)_2	38	1	<?xml version="1.0"?>\n<Clock xmlns:dt="urn:schemas-microsoft-com:datatypes"><Description dt:dt="string">E-Prime Primary Realtime Clock</Description><StartTime><Timestamp dt:dt="int">0</Timestamp><DateUtc dt:dt="string">2021-06-11T05:50:16Z</DateUtc></StartTime><FrequencyChanges><FrequencyChange><Frequency dt:dt="r8">2699990000</Frequency><Timestamp dt:dt="r8">233783540903497</Timestamp><Current …	좌우반구com(split BVF)_2-038-1	60.022	1.0.0.167	1	413996224	Professional	2.0.10.242	2.0.10.353	06-11-2021	2021-06-11 오전 5:50:16	14:50:16	2.0.10.248	103	2	{/}	력름	력	름	78	1	103	NULL	NULL	NULL	NULL	NULL	NULL	KSY2	List1	NULL	NULL	NULL	NULL	NULL	NULL	NULL	NULL	NULL	1	{/}	0	3	317380	0	{/}	440
좌우반구com(split BVF)_2	38	1	<?xml version="1.0"?>\n<Clock xmlns:dt="urn:schemas-microsoft-com:datatypes"><Description dt:dt="string">E-Prime Primary Realtime Clock</Description><StartTime><Timestamp dt:dt="int">0</Timestamp><DateUtc dt:dt="string">2021-06-11T05:50:16Z</DateUtc></StartTime><FrequencyChanges><FrequencyChange><Frequency dt:dt="r8">2699990000</Frequency><Timestamp dt:dt="r8">233783540903497</Timestamp><Current …	좌우반구com(split BVF)_2-038-1	60.022	1.0.0.167	1	413996224	Professional	2.0.10.242	2.0.10.353	06-11-2021	2021-06-11 오전 5:50:16	14:50:16	2.0.10.248	380	2	{/}	례부	례	부	NULL	NULL	NULL	NULL	NULL	NULL	11	1	116	KSY3	List3	NULL	NULL	NULL	NULL	NULL	NULL	NULL	NULL	NULL	1	{/}	0	3	1085555	0	{/}	322
좌우반구com(split BVF)_2	38	1	<?xml version="1.0"?>\n<Clock xmlns:dt="urn:schemas-microsoft-com:datatypes"><Description dt:dt="string">E-Prime Primary Realtime Clock</Description><StartTime><Timestamp dt:dt="int">0</Timestamp><DateUtc dt:dt="string">2021-06-11T05:50:16Z</DateUtc></StartTime><FrequencyChanges><FrequencyChange><Frequency dt:dt="r8">2699990000</Frequency><Timestamp dt:dt="r8">233783540903497</Timestamp><Current …	좌우반구com(split BVF)_2-038-1	60.022	1.0.0.167	1	413996224	Professional	2.0.10.242	2.0.10.353	06-11-2021	2021-06-11 오전 5:50:16	14:50:16	2.0.10.248	386	2	{/}	록어	록	어	NULL	NULL	NULL	NULL	NULL	NULL	98	1	122	KSY	List3	0		0	0	1100650	183		0	0	1	{/}	0	3	1100833	0	{/}	307
좌우반구com(split BVF)_2	38	1	<?xml version="1.0"?>\n<Clock xmlns:dt="urn:schemas-microsoft-com:datatypes"><Description dt:dt="string">E-Prime Primary Realtime Clock</Description><StartTime><Timestamp dt:dt="int">0</Timestamp><DateUtc dt:dt="string">2021-06-11T05:50:16Z</DateUtc></StartTime><FrequencyChanges><FrequencyChange><Frequency dt:dt="r8">2699990000</Frequency><Timestamp dt:dt="r8">233783540903497</Timestamp><Current …	좌우반구com(split BVF)_2-038-1	60.022	1.0.0.167	1	413996224	Professional	2.0.10.242	2.0.10.353	06-11-2021	2021-06-11 오전 5:50:16	14:50:16	2.0.10.248	151	2	{/}	류궤	류	궤	NULL	NULL	NULL	74	1	19	NULL	NULL	NULL	KSY3	List2	NULL	NULL	NULL	NULL	NULL	NULL	NULL	NULL	NULL	1	{/}	0	3	461012	0	{/}	621
좌우반구com(split BVF)_2	38	1	<?xml version="1.0"?>\n<Clock xmlns:dt="urn:schemas-microsoft-com:datatypes"><Description dt:dt="string">E-Prime Primary Realtime Clock</Description><StartTime><Timestamp dt:dt="int">0</Timestamp><DateUtc dt:dt="string">2021-06-11T05:50:16Z</DateUtc></StartTime><FrequencyChanges><FrequencyChange><Frequency dt:dt="r8">2699990000</Frequency><Timestamp dt:dt="r8">233783540903497</Timestamp><Current …	좌우반구com(split BVF)_2-038-1	60.022	1.0.0.167	1	413996224	Professional	2.0.10.242	2.0.10.353	06-11-2021	2021-06-11 오전 5:50:16	14:50:16	2.0.10.248	139	2	{/}	류란	류	란	NULL	NULL	NULL	34	1	7	NULL	NULL	NULL	KSY2	List2	NULL	NULL	NULL	NULL	NULL	NULL	NULL	NULL	NULL	1	{/}	1	3	426874	0	{/}	480
좌우반구com(split BVF)_2	38	1	<?xml version="1.0"?>\n<Clock xmlns:dt="urn:schemas-microsoft-com:datatypes"><Description dt:dt="string">E-Prime Primary Realtime Clock</Description><StartTime><Timestamp dt:dt="int">0</Timestamp><DateUtc dt:dt="string">2021-06-11T05:50:16Z</DateUtc></StartTime><FrequencyChanges><FrequencyChange><Frequency dt:dt="r8">2699990000</Frequency><Timestamp dt:dt="r8">233783540903497</Timestamp><Current …	좌우반구com(split BVF)_2-038-1	60.022	1.0.0.167	1	413996224	Professional	2.0.10.242	2.0.10.353	06-11-2021	2021-06-11 오전 5:50:16	14:50:16	2.0.10.248	30	2	{/}	류포	류	포	96	1	30	NULL	NULL	NULL	NULL	NULL	NULL	KSY3	List1	NULL	NULL	NULL	NULL	NULL	NULL	NULL	NULL	NULL	1	{/}	0	4	112004	0	{/}	542
좌우반구com(split BVF)_2	38	1	<?xml version="1.0"?>\n<Clock xmlns:dt="urn:schemas-microsoft-com:datatypes"><Description dt:dt="string">E-Prime Primary Realtime Clock</Description><StartTime><Timestamp dt:dt="int">0</Timestamp><DateUtc dt:dt="string">2021-06-11T05:50:16Z</DateUtc></StartTime><FrequencyChanges><FrequencyChange><Frequency dt:dt="r8">2699990000</Frequency><Timestamp dt:dt="r8">233783540903497</Timestamp><Current …	좌우반구com(split BVF)_2-038-1	60.022	1.0.0.167	1	413996224	Professional	2.0.10.242	2.0.10.353	06-11-2021	2021-06-11 오전 5:50:16	14:50:16	2.0.10.248	128	2	{/}	률법	률	법	90	1	128	NULL	NULL	NULL	NULL	NULL	NULL	KSY2	List1	NULL	NULL	NULL	NULL	NULL	NULL	NULL	NULL	NULL	1	{/}	0	4	387039	0	{/}	636
좌우반구com(split BVF)_2	38	1	<?xml version="1.0"?>\n<Clock xmlns:dt="urn:schemas-microsoft-com:datatypes"><Description dt:dt="string">E-Prime Primary Realtime Clock</Description><StartTime><Timestamp dt:dt="int">0</Timestamp><DateUtc dt:dt="string">2021-06-11T05:50:16Z</DateUtc></StartTime><FrequencyChanges><FrequencyChange><Frequency dt:dt="r8">2699990000</Frequency><Timestamp dt:dt="r8">233783540903497</Timestamp><Current …	좌우반구com(split BVF)_2-038-1	60.022	1.0.0.167	1	413996224	Professional	2.0.10.242	2.0.10.353	06-11-2021	2021-06-11 오전 5:50:16	14:50:16	2.0.10.248	239	2	{/}	률법	률	법	NULL	NULL	NULL	35	1	107	NULL	NULL	NULL	KSY3	List2	NULL	NULL	NULL	NULL	NULL	NULL	NULL	NULL	NULL	1	{/}	0	3	704258	0	{/}	402
좌우반구com(split BVF)_2	38	1	<?xml version="1.0"?>\n<Clock xmlns:dt="urn:schemas-microsoft-com:datatypes"><Description dt:dt="string">E-Prime Primary Realtime Clock</Description><StartTime><Timestamp dt:dt="int">0</Timestamp><DateUtc dt:dt="string">2021-06-11T05:50:16Z</DateUtc></StartTime><FrequencyChanges><FrequencyChange><Frequency dt:dt="r8">2699990000</Frequency><Timestamp dt:dt="r8">233783540903497</Timestamp><Current …	좌우반구com(split BVF)_2-038-1	60.022	1.0.0.167	1	413996224	Professional	2.0.10.242	2.0.10.353	06-11-2021	2021-06-11 오전 5:50:16	14:50:16	2.0.10.248	180	2	{/}	률시	률	시	NULL	NULL	NULL	45	1	48	NULL	NULL	NULL	KSY3	List2	NULL	NULL	NULL	NULL	NULL	NULL	NULL	NULL	NULL	1	{/}	1	3	542849	0	{/}	478
좌우반구com(split BVF)_2	38	1	<?xml version="1.0"?>\n<Clock xmlns:dt="urn:schemas-microsoft-com:datatypes"><Description dt:dt="string">E-Prime Primary Realtime Clock</Description><StartTime><Timestamp dt:dt="int">0</Timestamp><DateUtc dt:dt="string">2021-06-11T05:50:16Z</DateUtc></StartTime><FrequencyChanges><FrequencyChange><Frequency dt:dt="r8">2699990000</Frequency><Timestamp dt:dt="r8">233783540903497</Timestamp><Current …	좌우반구com(split BVF)_2-038-1	60.022	1.0.0.167	1	413996224	Professional	2.0.10.242	2.0.10.353	06-11-2021	2021-06-11 오전 5:50:16	14:50:16	2.0.10.248	107	2	{/}	률훈	률	훈	45	1	107	NULL	NULL	NULL	NULL	NULL	NULL	KSY	List1	0		0	-1	328443	183		0	0	1	{/}	0	3	328626	0	{/}	322
좌우반구com(split BVF)_2	38	1	<?xml version="1.0"?>\n<Clock xmlns:dt="urn:schemas-microsoft-com:datatypes"><Description dt:dt="string">E-Prime Primary Realtime Clock</Description><StartTime><Timestamp dt:dt="int">0</Timestamp><DateUtc dt:dt="string">2021-06-11T05:50:16Z</DateUtc></StartTime><FrequencyChanges><FrequencyChange><Frequency dt:dt="r8">2699990000</Frequency><Timestamp dt:dt="r8">233783540903497</Timestamp><Current …	좌우반구com(split BVF)_2-038-1	60.022	1.0.0.167	1	413996224	Professional	2.0.10.242	2.0.10.353	06-11-2021	2021-06-11 오전 5:50:16	14:50:16	2.0.10.248	253	2	{/}	름결	름	결	NULL	NULL	NULL	59	1	121	NULL	NULL	NULL	KSY3	List2	NULL	NULL	NULL	NULL	NULL	NULL	NULL	NULL	NULL	1	{/}	1	3	741328	0	{/}	347
좌우반구com(split BVF)_2	38	1	<?xml version="1.0"?>\n<Clock xmlns:dt="urn:schemas-microsoft-com:datatypes"><Description dt:dt="string">E-Prime Primary Realtime Clock</Description><StartTime><Timestamp dt:dt="int">0</Timestamp><DateUtc dt:dt="string">2021-06-11T05:50:16Z</DateUtc></StartTime><FrequencyChanges><FrequencyChange><Frequency dt:dt="r8">2699990000</Frequency><Timestamp dt:dt="r8">233783540903497</Timestamp><Current …	좌우반구com(split BVF)_2-038-1	60.022	1.0.0.167	1	413996224	Professional	2.0.10.242	2.0.10.353	06-11-2021	2021-06-11 오전 5:50:16	14:50:16	2.0.10.248	229	2	{/}	름무	름	무	NULL	NULL	NULL	50	1	97	NULL	NULL	NULL	KSY	List2	0		0	-1	677151	184		0	0	1	{/}	0	4	677335	0	{/}	302
좌우반구com(split BVF)_2	38	1	<?xml version="1.0"?>\n<Clock xmlns:dt="urn:schemas-microsoft-com:datatypes"><Description dt:dt="string">E-Prime Primary Realtime Clock</Description><StartTime><Timestamp dt:dt="int">0</Timestamp><DateUtc dt:dt="string">2021-06-11T05:50:16Z</DateUtc></StartTime><FrequencyChanges><FrequencyChange><Frequency dt:dt="r8">2699990000</Frequency><Timestamp dt:dt="r8">233783540903497</Timestamp><Current …	좌우반구com(split BVF)_2-038-1	60.022	1.0.0.167	1	413996224	Professional	2.0.10.242	2.0.10.353	06-11-2021	2021-06-11 오전 5:50:16	14:50:16	2.0.10.248	218	2	{/}	리열	리	열	NULL	NULL	NULL	130	1	86	NULL	NULL	NULL	KSY2	List2	NULL	NULL	NULL	NULL	NULL	NULL	NULL	NULL	NULL	1	{/}	0	3	647512	0	{/}	605
좌우반구com(split BVF)_2	38	1	<?xml version="1.0"?>\n<Clock xmlns:dt="urn:schemas-microsoft-com:datatypes"><Description dt:dt="string">E-Prime Primary Realtime Clock</Description><StartTime><Timestamp dt:dt="int">0</Timestamp><DateUtc dt:dt="string">2021-06-11T05:50:16Z</DateUtc></StartTime><FrequencyChanges><FrequencyChange><Frequency dt:dt="r8">2699990000</Frequency><Timestamp dt:dt="r8">233783540903497</Timestamp><Current …	좌우반구com(split BVF)_2-038-1	60.022	1.0.0.167	1	413996224	Professional	2.0.10.242	2.0.10.353	06-11-2021	2021-06-11 오전 5:50:16	14:50:16	2.0.10.248	111	2	{/}	림밀	림	밀	42	1	111	NULL	NULL	NULL	NULL	NULL	NULL	KSY3	List1	NULL	NULL	NULL	NULL	NULL	NULL	NULL	NULL	NULL	1	{/}	0	4	339006	0	{/}	366
좌우반구com(split BVF)_2	38	1	<?xml version="1.0"?>\n<Clock xmlns:dt="urn:schemas-microsoft-com:datatypes"><Description dt:dt="string">E-Prime Primary Realtime Clock</Description><StartTime><Timestamp dt:dt="int">0</Timestamp><DateUtc dt:dt="string">2021-06-11T05:50:16Z</DateUtc></StartTime><FrequencyChanges><FrequencyChange><Frequency dt:dt="r8">2699990000</Frequency><Timestamp dt:dt="r8">233783540903497</Timestamp><Current …	좌우반구com(split BVF)_2-038-1	60.022	1.0.0.167	1	413996224	Professional	2.0.10.242	2.0.10.353	06-11-2021	2021-06-11 오전 5:50:16	14:50:16	2.0.10.248	281	2	{/}	마요	마	요	NULL	NULL	NULL	NULL	NULL	NULL	51	1	17	KSY3	List3	NULL	NULL	NULL	NULL	NULL	NULL	NULL	NULL	NULL	1	{/}	1	3	816751	0	{/}	739
좌우반구com(split BVF)_2	38	1	<?xml version="1.0"?>\n<Clock xmlns:dt="urn:schemas-microsoft-com:datatypes"><Description dt:dt="string">E-Prime Primary Realtime Clock</Description><StartTime><Timestamp dt:dt="int">0</Timestamp><DateUtc dt:dt="string">2021-06-11T05:50:16Z</DateUtc></StartTime><FrequencyChanges><FrequencyChange><Frequency dt:dt="r8">2699990000</Frequency><Timestamp dt:dt="r8">233783540903497</Timestamp><Current …	좌우반구com(split BVF)_2-038-1	60.022	1.0.0.167	1	413996224	Professional	2.0.10.242	2.0.10.353	06-11-2021	2021-06-11 오전 5:50:16	14:50:16	2.0.10.248	342	2	{/}	망습	망	습	NULL	NULL	NULL	NULL	NULL	NULL	7	1	78	KSY2	List3	NULL	NULL	NULL	NULL	NULL	NULL	NULL	NULL	NULL	1	{/}	1	3	984974	0	{/}	529
좌우반구com(split BVF)_2	38	1	<?xml version="1.0"?>\n<Clock xmlns:dt="urn:schemas-microsoft-com:datatypes"><Description dt:dt="string">E-Prime Primary Realtime Clock</Description><StartTime><Timestamp dt:dt="int">0</Timestamp><DateUtc dt:dt="string">2021-06-11T05:50:16Z</DateUtc></StartTime><FrequencyChanges><FrequencyChange><Frequency dt:dt="r8">2699990000</Frequency><Timestamp dt:dt="r8">233783540903497</Timestamp><Current …	좌우반구com(split BVF)_2-038-1	60.022	1.0.0.167	1	413996224	Professional	2.0.10.242	2.0.10.353	06-11-2021	2021-06-11 오전 5:50:16	14:50:16	2.0.10.248	317	1	z	망신	망	신	NULL	NULL	NULL	NULL	NULL	NULL	45	1	53	KSY3	List3	NULL	NULL	NULL	NULL	NULL	NULL	NULL	NULL	NULL	1	z	1	3	917115	0	z	557
좌우반구com(split BVF)_2	38	1	<?xml version="1.0"?>\n<Clock xmlns:dt="urn:schemas-microsoft-com:datatypes"><Description dt:dt="string">E-Prime Primary Realtime Clock</Description><StartTime><Timestamp dt:dt="int">0</Timestamp><DateUtc dt:dt="string">2021-06-11T05:50:16Z</DateUtc></StartTime><FrequencyChanges><FrequencyChange><Frequency dt:dt="r8">2699990000</Frequency><Timestamp dt:dt="r8">233783540903497</Timestamp><Current …	좌우반구com(split BVF)_2-038-1	60.022	1.0.0.167	1	413996224	Professional	2.0.10.242	2.0.10.353	06-11-2021	2021-06-11 오전 5:50:16	14:50:16	2.0.10.248	271	1	z	매력	매	력	NULL	NULL	NULL	NULL	NULL	NULL	120	1	7	KSY3	List3	NULL	NULL	NULL	NULL	NULL	NULL	NULL	NULL	NULL	1	z	0	3	790644	0	z	814
좌우반구com(split BVF)_2	38	1	<?xml version="1.0"?>\n<Clock xmlns:dt="urn:schemas-microsoft-com:datatypes"><Description dt:dt="string">E-Prime Primary Realtime Clock</Description><StartTime><Timestamp dt:dt="int">0</Timestamp><DateUtc dt:dt="string">2021-06-11T05:50:16Z</DateUtc></StartTime><FrequencyChanges><FrequencyChange><Frequency dt:dt="r8">2699990000</Frequency><Timestamp dt:dt="r8">233783540903497</Timestamp><Current …	좌우반구com(split BVF)_2-038-1	60.022	1.0.0.167	1	413996224	Professional	2.0.10.242	2.0.10.353	06-11-2021	2021-06-11 오전 5:50:16	14:50:16	2.0.10.248	110	2	{/}	매소	매	소	22	1	110	NULL	NULL	NULL	NULL	NULL	NULL	KSY2	List1	NULL	NULL	NULL	NULL	NULL	NULL	NULL	NULL	NULL	1	{/}	0	3	336340	0	{/}	464
좌우반구com(split BVF)_2	38	1	<?xml version="1.0"?>\n<Clock xmlns:dt="urn:schemas-microsoft-com:datatypes"><Description dt:dt="string">E-Prime Primary Realtime Clock</Description><StartTime><Timestamp dt:dt="int">0</Timestamp><DateUtc dt:dt="string">2021-06-11T05:50:16Z</DateUtc></StartTime><FrequencyChanges><FrequencyChange><Frequency dt:dt="r8">2699990000</Frequency><Timestamp dt:dt="r8">233783540903497</Timestamp><Current …	좌우반구com(split BVF)_2-038-1	60.022	1.0.0.167	1	413996224	Professional	2.0.10.242	2.0.10.353	06-11-2021	2021-06-11 오전 5:50:16	14:50:16	2.0.10.248	309	1	z	모습	모	습	NULL	NULL	NULL	NULL	NULL	NULL	13	1	45	KSY3	List3	NULL	NULL	NULL	NULL	NULL	NULL	NULL	NULL	NULL	1	z	1	3	893940	0	z	348
좌우반구com(split BVF)_2	38	1	<?xml version="1.0"?>\n<Clock xmlns:dt="urn:schemas-microsoft-com:datatypes"><Description dt:dt="string">E-Prime Primary Realtime Clock</Description><StartTime><Timestamp dt:dt="int">0</Timestamp><DateUtc dt:dt="string">2021-06-11T05:50:16Z</DateUtc></StartTime><FrequencyChanges><FrequencyChange><Frequency dt:dt="r8">2699990000</Frequency><Timestamp dt:dt="r8">233783540903497</Timestamp><Current …	좌우반구com(split BVF)_2-038-1	60.022	1.0.0.167	1	413996224	Professional	2.0.10.242	2.0.10.353	06-11-2021	2021-06-11 오전 5:50:16	14:50:16	2.0.10.248	350	1	z	모형	모	형	NULL	NULL	NULL	NULL	NULL	NULL	85	1	86	KSY3	List3	NULL	NULL	NULL	NULL	NULL	NULL	NULL	NULL	NULL	1	z	0	4	1006917	0	z	609
좌우반구com(split BVF)_2	38	1	<?xml version="1.0"?>\n<Clock xmlns:dt="urn:schemas-microsoft-com:datatypes"><Description dt:dt="string">E-Prime Primary Realtime Clock</Description><StartTime><Timestamp dt:dt="int">0</Timestamp><DateUtc dt:dt="string">2021-06-11T05:50:16Z</DateUtc></StartTime><FrequencyChanges><FrequencyChange><Frequency dt:dt="r8">2699990000</Frequency><Timestamp dt:dt="r8">233783540903497</Timestamp><Current …	좌우반구com(split BVF)_2-038-1	60.022	1.0.0.167	1	413996224	Professional	2.0.10.242	2.0.10.353	06-11-2021	2021-06-11 오전 5:50:16	14:50:16	2.0.10.248	223	2	{/}	목력	목	력	NULL	NULL	NULL	72	1	91	NULL	NULL	NULL	KSY	List2	0		0	-1	661207	183		0	0	1	{/}	1	3	661390	0	{/}	567
좌우반구com(split BVF)_2	38	1	<?xml version="1.0"?>\n<Clock xmlns:dt="urn:schemas-microsoft-com:datatypes"><Description dt:dt="string">E-Prime Primary Realtime Clock</Description><StartTime><Timestamp dt:dt="int">0</Timestamp><DateUtc dt:dt="string">2021-06-11T05:50:16Z</DateUtc></StartTime><FrequencyChanges><FrequencyChange><Frequency dt:dt="r8">2699990000</Frequency><Timestamp dt:dt="r8">233783540903497</Timestamp><Current …	좌우반구com(split BVF)_2-038-1	60.022	1.0.0.167	1	413996224	Professional	2.0.10.242	2.0.10.353	06-11-2021	2021-06-11 오전 5:50:16	14:50:16	2.0.10.248	132	1	z	목록	목	록	111	1	132	NULL	NULL	NULL	NULL	NULL	NULL	KSY3	List1	NULL	NULL	NULL	NULL	NULL	NULL	NULL	NULL	NULL	1	z	0	3	398601	0	z	417
좌우반구com(split BVF)_2	38	1	<?xml version="1.0"?>\n<Clock xmlns:dt="urn:schemas-microsoft-com:datatypes"><Description dt:dt="string">E-Prime Primary Realtime Clock</Description><StartTime><Timestamp dt:dt="int">0</Timestamp><DateUtc dt:dt="string">2021-06-11T05:50:16Z</DateUtc></StartTime><FrequencyChanges><FrequencyChange><Frequency dt:dt="r8">2699990000</Frequency><Timestamp dt:dt="r8">233783540903497</Timestamp><Current …	좌우반구com(split BVF)_2-038-1	60.022	1.0.0.167	1	413996224	Professional	2.0.10.242	2.0.10.353	06-11-2021	2021-06-11 오전 5:50:16	14:50:16	2.0.10.248	148	1	z	목적	목	적	NULL	NULL	NULL	104	1	16	NULL	NULL	NULL	KSY3	List2	NULL	NULL	NULL	NULL	NULL	NULL	NULL	NULL	NULL	1	z	0	3	452765	0	z	806
좌우반구com(split BVF)_2	38	1	<?xml version="1.0"?>\n<Clock xmlns:dt="urn:schemas-microsoft-com:datatypes"><Description dt:dt="string">E-Prime Primary Realtime Clock</Description><StartTime><Timestamp dt:dt="int">0</Timestamp><DateUtc dt:dt="string">2021-06-11T05:50:16Z</DateUtc></StartTime><FrequencyChanges><FrequencyChange><Frequency dt:dt="r8">2699990000</Frequency><Timestamp dt:dt="r8">233783540903497</Timestamp><Current …	좌우반구com(split BVF)_2-038-1	60.022	1.0.0.167	1	413996224	Professional	2.0.10.242	2.0.10.353	06-11-2021	2021-06-11 오전 5:50:16	14:50:16	2.0.10.248	314	2	{/}	목퇴	목	퇴	NULL	NULL	NULL	NULL	NULL	NULL	89	1	50	KSY3	List3	NULL	NULL	NULL	NULL	NULL	NULL	NULL	NULL	NULL	1	{/}	0	4	908219	0	{/}	453
좌우반구com(split BVF)_2	38	1	<?xml version="1.0"?>\n<Clock xmlns:dt="urn:schemas-microsoft-com:datatypes"><Description dt:dt="string">E-Prime Primary Realtime Clock</Description><StartTime><Timestamp dt:dt="int">0</Timestamp><DateUtc dt:dt="string">2021-06-11T05:50:16Z</DateUtc></StartTime><FrequencyChanges><FrequencyChange><Frequency dt:dt="r8">2699990000</Frequency><Timestamp dt:dt="r8">233783540903497</Timestamp><Current …	좌우반구com(split BVF)_2-038-1	60.022	1.0.0.167	1	413996224	Professional	2.0.10.242	2.0.10.353	06-11-2021	2021-06-11 오전 5:50:16	14:50:16	2.0.10.248	104	2	{/}	무록	무	록	43	1	104	NULL	NULL	NULL	NULL	NULL	NULL	KSY2	List1	NULL	NULL	NULL	NULL	NULL	NULL	NULL	NULL	NULL	0	{/}	0	3	320029	0	z	567
좌우반구com(split BVF)_2	38	1	<?xml version="1.0"?>\n<Clock xmlns:dt="urn:schemas-microsoft-com:datatypes"><Description dt:dt="string">E-Prime Primary Realtime Clock</Description><StartTime><Timestamp dt:dt="int">0</Timestamp><DateUtc dt:dt="string">2021-06-11T05:50:16Z</DateUtc></StartTime><FrequencyChanges><FrequencyChange><Frequency dt:dt="r8">2699990000</Frequency><Timestamp dt:dt="r8">233783540903497</Timestamp><Current …	좌우반구com(split BVF)_2-038-1	60.022	1.0.0.167	1	413996224	Professional	2.0.10.242	2.0.10.353	06-11-2021	2021-06-11 오전 5:50:16	14:50:16	2.0.10.248	231	1	z	무엇	무	엇	NULL	NULL	NULL	51	1	99	NULL	NULL	NULL	KSY3	List2	NULL	NULL	NULL	NULL	NULL	NULL	NULL	NULL	NULL	1	z	0	3	682799	0	z	766
좌우반구com(split BVF)_2	38	1	<?xml version="1.0"?>\n<Clock xmlns:dt="urn:schemas-microsoft-com:datatypes"><Description dt:dt="string">E-Prime Primary Realtime Clock</Description><StartTime><Timestamp dt:dt="int">0</Timestamp><DateUtc dt:dt="string">2021-06-11T05:50:16Z</DateUtc></StartTime><FrequencyChanges><FrequencyChange><Frequency dt:dt="r8">2699990000</Frequency><Timestamp dt:dt="r8">233783540903497</Timestamp><Current …	좌우반구com(split BVF)_2-038-1	60.022	1.0.0.167	1	413996224	Professional	2.0.10.242	2.0.10.353	06-11-2021	2021-06-11 오전 5:50:16	14:50:16	2.0.10.248	210	1	z	무형	무	형	NULL	NULL	NULL	91	1	78	NULL	NULL	NULL	KSY3	List2	NULL	NULL	NULL	NULL	NULL	NULL	NULL	NULL	NULL	0	z	0	4	626070	0	{/}	768
좌우반구com(split BVF)_2	38	1	<?xml version="1.0"?>\n<Clock xmlns:dt="urn:schemas-microsoft-com:datatypes"><Description dt:dt="string">E-Prime Primary Realtime Clock</Description><StartTime><Timestamp dt:dt="int">0</Timestamp><DateUtc dt:dt="string">2021-06-11T05:50:16Z</DateUtc></StartTime><FrequencyChanges><FrequencyChange><Frequency dt:dt="r8">2699990000</Frequency><Timestamp dt:dt="r8">233783540903497</Timestamp><Current …	좌우반구com(split BVF)_2-038-1	60.022	1.0.0.167	1	413996224	Professional	2.0.10.242	2.0.10.353	06-11-2021	2021-06-11 오전 5:50:16	14:50:16	2.0.10.248	91	1	z	물건	물	건	59	1	91	NULL	NULL	NULL	NULL	NULL	NULL	KSY3	List1	NULL	NULL	NULL	NULL	NULL	NULL	NULL	NULL	NULL	1	z	0	3	284375	0	z	510
좌우반구com(split BVF)_2	38	1	<?xml version="1.0"?>\n<Clock xmlns:dt="urn:schemas-microsoft-com:datatypes"><Description dt:dt="string">E-Prime Primary Realtime Clock</Description><StartTime><Timestamp dt:dt="int">0</Timestamp><DateUtc dt:dt="string">2021-06-11T05:50:16Z</DateUtc></StartTime><FrequencyChanges><FrequencyChange><Frequency dt:dt="r8">2699990000</Frequency><Timestamp dt:dt="r8">233783540903497</Timestamp><Current …	좌우반구com(split BVF)_2-038-1	60.022	1.0.0.167	1	413996224	Professional	2.0.10.242	2.0.10.353	06-11-2021	2021-06-11 오전 5:50:16	14:50:16	2.0.10.248	101	2	{/}	미략	미	략	34	1	101	NULL	NULL	NULL	NULL	NULL	NULL	KSY	List1	0		0	-1	311799	183		0	0	1	{/}	0	3	311982	0	{/}	430
좌우반구com(split BVF)_2	38	1	<?xml version="1.0"?>\n<Clock xmlns:dt="urn:schemas-microsoft-com:datatypes"><Description dt:dt="string">E-Prime Primary Realtime Clock</Description><StartTime><Timestamp dt:dt="int">0</Timestamp><DateUtc dt:dt="string">2021-06-11T05:50:16Z</DateUtc></StartTime><FrequencyChanges><FrequencyChange><Frequency dt:dt="r8">2699990000</Frequency><Timestamp dt:dt="r8">233783540903497</Timestamp><Current …	좌우반구com(split BVF)_2-038-1	60.022	1.0.0.167	1	413996224	Professional	2.0.10.242	2.0.10.353	06-11-2021	2021-06-11 오전 5:50:16	14:50:16	2.0.10.248	195	1	z	밀수	밀	수	NULL	NULL	NULL	105	1	63	NULL	NULL	NULL	KSY3	List2	NULL	NULL	NULL	NULL	NULL	NULL	NULL	NULL	NULL	1	z	0	3	583535	0	z	1336
좌우반구com(split BVF)_2	38	1	<?xml version="1.0"?>\n<Clock xmlns:dt="urn:schemas-microsoft-com:datatypes"><Description dt:dt="string">E-Prime Primary Realtime Clock</Description><StartTime><Timestamp dt:dt="int">0</Timestamp><DateUtc dt:dt="string">2021-06-11T05:50:16Z</DateUtc></StartTime><FrequencyChanges><FrequencyChange><Frequency dt:dt="r8">2699990000</Frequency><Timestamp dt:dt="r8">233783540903497</Timestamp><Current …	좌우반구com(split BVF)_2-038-1	60.022	1.0.0.167	1	413996224	Professional	2.0.10.242	2.0.10.353	06-11-2021	2021-06-11 오전 5:50:16	14:50:16	2.0.10.248	375	2	{/}	밀헤	밀	헤	NULL	NULL	NULL	NULL	NULL	NULL	6	1	111	KSY	List3	0		0	-1	1072343	183		0	0	0	{/}	1	3	1072526	0	z	207
좌우반구com(split BVF)_2	38	1	<?xml version="1.0"?>\n<Clock xmlns:dt="urn:schemas-microsoft-com:datatypes"><Description dt:dt="string">E-Prime Primary Realtime Clock</Description><StartTime><Timestamp dt:dt="int">0</Timestamp><DateUtc dt:dt="string">2021-06-11T05:50:16Z</DateUtc></StartTime><FrequencyChanges><FrequencyChange><Frequency dt:dt="r8">2699990000</Frequency><Timestamp dt:dt="r8">233783540903497</Timestamp><Current …	좌우반구com(split BVF)_2-038-1	60.022	1.0.0.167	1	413996224	Professional	2.0.10.242	2.0.10.353	06-11-2021	2021-06-11 오전 5:50:16	14:50:16	2.0.10.248	369	2	{/}	박낌	박	낌	NULL	NULL	NULL	NULL	NULL	NULL	128	1	105	KSY2	List3	NULL	NULL	NULL	NULL	NULL	NULL	NULL	NULL	NULL	1	{/}	0	4	1056949	0	{/}	360
좌우반구com(split BVF)_2	38	1	<?xml version="1.0"?>\n<Clock xmlns:dt="urn:schemas-microsoft-com:datatypes"><Description dt:dt="string">E-Prime Primary Realtime Clock</Description><StartTime><Timestamp dt:dt="int">0</Timestamp><DateUtc dt:dt="string">2021-06-11T05:50:16Z</DateUtc></StartTime><FrequencyChanges><FrequencyChange><Frequency dt:dt="r8">2699990000</Frequency><Timestamp dt:dt="r8">233783540903497</Timestamp><Current …	좌우반구com(split BVF)_2-038-1	60.022	1.0.0.167	1	413996224	Professional	2.0.10.242	2.0.10.353	06-11-2021	2021-06-11 오전 5:50:16	14:50:16	2.0.10.248	68	1	z	반응	반	응	5	1	68	NULL	NULL	NULL	NULL	NULL	NULL	KSY3	List1	NULL	NULL	NULL	NULL	NULL	NULL	NULL	NULL	NULL	1	z	0	3	218749	0	z	369
좌우반구com(split BVF)_2	38	1	<?xml version="1.0"?>\n<Clock xmlns:dt="urn:schemas-microsoft-com:datatypes"><Description dt:dt="string">E-Prime Primary Realtime Clock</Description><StartTime><Timestamp dt:dt="int">0</Timestamp><DateUtc dt:dt="string">2021-06-11T05:50:16Z</DateUtc></StartTime><FrequencyChanges><FrequencyChange><Frequency dt:dt="r8">2699990000</Frequency><Timestamp dt:dt="r8">233783540903497</Timestamp><Current …	좌우반구com(split BVF)_2-038-1	60.022	1.0.0.167	1	413996224	Professional	2.0.10.242	2.0.10.353	06-11-2021	2021-06-11 오전 5:50:16	14:50:16	2.0.10.248	39	1	z	발길	발	길	131	1	39	NULL	NULL	NULL	NULL	NULL	NULL	KSY3	List1	NULL	NULL	NULL	NULL	NULL	NULL	NULL	NULL	NULL	1	z	0	3	137728	0	z	984
좌우반구com(split BVF)_2	38	1	<?xml version="1.0"?>\n<Clock xmlns:dt="urn:schemas-microsoft-com:datatypes"><Description dt:dt="string">E-Prime Primary Realtime Clock</Description><StartTime><Timestamp dt:dt="int">0</Timestamp><DateUtc dt:dt="string">2021-06-11T05:50:16Z</DateUtc></StartTime><FrequencyChanges><FrequencyChange><Frequency dt:dt="r8">2699990000</Frequency><Timestamp dt:dt="r8">233783540903497</Timestamp><Current …	좌우반구com(split BVF)_2-038-1	60.022	1.0.0.167	1	413996224	Professional	2.0.10.242	2.0.10.353	06-11-2021	2021-06-11 오전 5:50:16	14:50:16	2.0.10.248	308	2	{/}	발보	발	보	NULL	NULL	NULL	NULL	NULL	NULL	94	1	44	KSY3	List3	NULL	NULL	NULL	NULL	NULL	NULL	NULL	NULL	NULL	1	{/}	0	3	891358	0	{/}	378
좌우반구com(split BVF)_2	38	1	<?xml version="1.0"?>\n<Clock xmlns:dt="urn:schemas-microsoft-com:datatypes"><Description dt:dt="string">E-Prime Primary Realtime Clock</Description><StartTime><Timestamp dt:dt="int">0</Timestamp><DateUtc dt:dt="string">2021-06-11T05:50:16Z</DateUtc></StartTime><FrequencyChanges><FrequencyChange><Frequency dt:dt="r8">2699990000</Frequency><Timestamp dt:dt="r8">233783540903497</Timestamp><Current …	좌우반구com(split BVF)_2-038-1	60.022	1.0.0.167	1	413996224	Professional	2.0.10.242	2.0.10.353	06-11-2021	2021-06-11 오전 5:50:16	14:50:16	2.0.10.248	124	2	{/}	발횟	발	횟	19	1	124	NULL	NULL	NULL	NULL	NULL	NULL	KSY	List1	0		0	-1	375626	183		0	0	1	{/}	0	3	375809	0	{/}	458
좌우반구com(split BVF)_2	38	1	<?xml version="1.0"?>\n<Clock xmlns:dt="urn:schemas-microsoft-com:datatypes"><Description dt:dt="string">E-Prime Primary Realtime Clock</Description><StartTime><Timestamp dt:dt="int">0</Timestamp><DateUtc dt:dt="string">2021-06-11T05:50:16Z</DateUtc></StartTime><FrequencyChanges><FrequencyChange><Frequency dt:dt="r8">2699990000</Frequency><Timestamp dt:dt="r8">233783540903497</Timestamp><Current …	좌우반구com(split BVF)_2-038-1	60.022	1.0.0.167	1	413996224	Professional	2.0.10.242	2.0.10.353	06-11-2021	2021-06-11 오전 5:50:16	14:50:16	2.0.10.248	301	1	z	방법	방	법	NULL	NULL	NULL	NULL	NULL	NULL	84	1	37	KSY3	List3	NULL	NULL	NULL	NULL	NULL	NULL	NULL	NULL	NULL	1	z	0	4	872415	0	z	570
좌우반구com(split BVF)_2	38	1	<?xml version="1.0"?>\n<Clock xmlns:dt="urn:schemas-microsoft-com:datatypes"><Description dt:dt="string">E-Prime Primary Realtime Clock</Description><StartTime><Timestamp dt:dt="int">0</Timestamp><DateUtc dt:dt="string">2021-06-11T05:50:16Z</DateUtc></StartTime><FrequencyChanges><FrequencyChange><Frequency dt:dt="r8">2699990000</Frequency><Timestamp dt:dt="r8">233783540903497</Timestamp><Current …	좌우반구com(split BVF)_2-038-1	60.022	1.0.0.167	1	413996224	Professional	2.0.10.242	2.0.10.353	06-11-2021	2021-06-11 오전 5:50:16	14:50:16	2.0.10.248	4	2	{/}	배심	배	심	67	1	4	NULL	NULL	NULL	NULL	NULL	NULL	KSY3	List1	NULL	NULL	NULL	NULL	NULL	NULL	NULL	NULL	NULL	0	{/}	0	3	40779	0	z	784
좌우반구com(split BVF)_2	38	1	<?xml version="1.0"?>\n<Clock xmlns:dt="urn:schemas-microsoft-com:datatypes"><Description dt:dt="string">E-Prime Primary Realtime Clock</Description><StartTime><Timestamp dt:dt="int">0</Timestamp><DateUtc dt:dt="string">2021-06-11T05:50:16Z</DateUtc></StartTime><FrequencyChanges><FrequencyChange><Frequency dt:dt="r8">2699990000</Frequency><Timestamp dt:dt="r8">233783540903497</Timestamp><Current …	좌우반구com(split BVF)_2-038-1	60.022	1.0.0.167	1	413996224	Professional	2.0.10.242	2.0.10.353	06-11-2021	2021-06-11 오전 5:50:16	14:50:16	2.0.10.248	354	2	{/}	버구	버	구	NULL	NULL	NULL	NULL	NULL	NULL	25	1	90	KSY	List3	0		0	-1	1017346	183		0	0	1	{/}	1	3	1017529	0	{/}	461
좌우반구com(split BVF)_2	38	1	<?xml version="1.0"?>\n<Clock xmlns:dt="urn:schemas-microsoft-com:datatypes"><Description dt:dt="string">E-Prime Primary Realtime Clock</Description><StartTime><Timestamp dt:dt="int">0</Timestamp><DateUtc dt:dt="string">2021-06-11T05:50:16Z</DateUtc></StartTime><FrequencyChanges><FrequencyChange><Frequency dt:dt="r8">2699990000</Frequency><Timestamp dt:dt="r8">233783540903497</Timestamp><Current …	좌우반구com(split BVF)_2-038-1	60.022	1.0.0.167	1	413996224	Professional	2.0.10.242	2.0.10.353	06-11-2021	2021-06-11 오전 5:50:16	14:50:16	2.0.10.248	140	1	z	버스	버	스	NULL	NULL	NULL	132	1	8	NULL	NULL	NULL	KSY3	List2	NULL	NULL	NULL	NULL	NULL	NULL	NULL	NULL	NULL	1	z	0	4	429557	0	z	685
좌우반구com(split BVF)_2	38	1	<?xml version="1.0"?>\n<Clock xmlns:dt="urn:schemas-microsoft-com:datatypes"><Description dt:dt="string">E-Prime Primary Realtime Clock</Description><StartTime><Timestamp dt:dt="int">0</Timestamp><DateUtc dt:dt="string">2021-06-11T05:50:16Z</DateUtc></StartTime><FrequencyChanges><FrequencyChange><Frequency dt:dt="r8">2699990000</Frequency><Timestamp dt:dt="r8">233783540903497</Timestamp><Current …	좌우반구com(split BVF)_2-038-1	60.022	1.0.0.167	1	413996224	Professional	2.0.10.242	2.0.10.353	06-11-2021	2021-06-11 오전 5:50:16	14:50:16	2.0.10.248	156	2	{/}	버현	버	현	NULL	NULL	NULL	112	1	24	NULL	NULL	NULL	KSY3	List2	NULL	NULL	NULL	NULL	NULL	NULL	NULL	NULL	NULL	1	{/}	0	4	474391	0	{/}	810
좌우반구com(split BVF)_2	38	1	<?xml version="1.0"?>\n<Clock xmlns:dt="urn:schemas-microsoft-com:datatypes"><Description dt:dt="string">E-Prime Primary Realtime Clock</Description><StartTime><Timestamp dt:dt="int">0</Timestamp><DateUtc dt:dt="string">2021-06-11T05:50:16Z</DateUtc></StartTime><FrequencyChanges><FrequencyChange><Frequency dt:dt="r8">2699990000</Frequency><Timestamp dt:dt="r8">233783540903497</Timestamp><Current …	좌우반구com(split BVF)_2-038-1	60.022	1.0.0.167	1	413996224	Professional	2.0.10.242	2.0.10.353	06-11-2021	2021-06-11 오전 5:50:16	14:50:16	2.0.10.248	258	2	{/}	법낌	법	낌	NULL	NULL	NULL	126	1	126	NULL	NULL	NULL	KSY	List2	0		0	-1	754557	183		0	0	1	{/}	1	3	754740	0	{/}	431
좌우반구com(split BVF)_2	38	1	<?xml version="1.0"?>\n<Clock xmlns:dt="urn:schemas-microsoft-com:datatypes"><Description dt:dt="string">E-Prime Primary Realtime Clock</Description><StartTime><Timestamp dt:dt="int">0</Timestamp><DateUtc dt:dt="string">2021-06-11T05:50:16Z</DateUtc></StartTime><FrequencyChanges><FrequencyChange><Frequency dt:dt="r8">2699990000</Frequency><Timestamp dt:dt="r8">233783540903497</Timestamp><Current …	좌우반구com(split BVF)_2-038-1	60.022	1.0.0.167	1	413996224	Professional	2.0.10.242	2.0.10.353	06-11-2021	2021-06-11 오전 5:50:16	14:50:16	2.0.10.248	51	1	z	별개	별	개	105	1	51	NULL	NULL	NULL	NULL	NULL	NULL	KSY3	List1	NULL	NULL	NULL	NULL	NULL	NULL	NULL	NULL	NULL	0	z	0	3	171732	0	{/}	707
좌우반구com(split BVF)_2	38	1	<?xml version="1.0"?>\n<Clock xmlns:dt="urn:schemas-microsoft-com:datatypes"><Description dt:dt="string">E-Prime Primary Realtime Clock</Description><StartTime><Timestamp dt:dt="int">0</Timestamp><DateUtc dt:dt="string">2021-06-11T05:50:16Z</DateUtc></StartTime><FrequencyChanges><FrequencyChange><Frequency dt:dt="r8">2699990000</Frequency><Timestamp dt:dt="r8">233783540903497</Timestamp><Current …	좌우반구com(split BVF)_2-038-1	60.022	1.0.0.167	1	413996224	Professional	2.0.10.242	2.0.10.353	06-11-2021	2021-06-11 오전 5:50:16	14:50:16	2.0.10.248	310	1	z	별미	별	미	NULL	NULL	NULL	NULL	NULL	NULL	5	1	46	KSY3	List3	NULL	NULL	NULL	NULL	NULL	NULL	NULL	NULL	NULL	1	z	1	3	896489	0	z	639
좌우반구com(split BVF)_2	38	1	<?xml version="1.0"?>\n<Clock xmlns:dt="urn:schemas-microsoft-com:datatypes"><Description dt:dt="string">E-Prime Primary Realtime Clock</Description><StartTime><Timestamp dt:dt="int">0</Timestamp><DateUtc dt:dt="string">2021-06-11T05:50:16Z</DateUtc></StartTime><FrequencyChanges><FrequencyChange><Frequency dt:dt="r8">2699990000</Frequency><Timestamp dt:dt="r8">233783540903497</Timestamp><Current …	좌우반구com(split BVF)_2-038-1	60.022	1.0.0.167	1	413996224	Professional	2.0.10.242	2.0.10.353	06-11-2021	2021-06-11 오전 5:50:16	14:50:16	2.0.10.248	142	1	z	보고	보	고	NULL	NULL	NULL	41	1	10	NULL	NULL	NULL	KSY3	List2	NULL	NULL	NULL	NULL	NULL	NULL	NULL	NULL	NULL	1	z	0	3	435471	0	z	355
좌우반구com(split BVF)_2	38	1	<?xml version="1.0"?>\n<Clock xmlns:dt="urn:schemas-microsoft-com:datatypes"><Description dt:dt="string">E-Prime Primary Realtime Clock</Description><StartTime><Timestamp dt:dt="int">0</Timestamp><DateUtc dt:dt="string">2021-06-11T05:50:16Z</DateUtc></StartTime><FrequencyChanges><FrequencyChange><Frequency dt:dt="r8">2699990000</Frequency><Timestamp dt:dt="r8">233783540903497</Timestamp><Current …	좌우반구com(split BVF)_2-038-1	60.022	1.0.0.167	1	413996224	Professional	2.0.10.242	2.0.10.353	06-11-2021	2021-06-11 오전 5:50:16	14:50:16	2.0.10.248	299	1	z	본인	본	인	NULL	NULL	NULL	NULL	NULL	NULL	34	1	35	KSY3	List3	NULL	NULL	NULL	NULL	NULL	NULL	NULL	NULL	NULL	1	z	0	3	867050	0	z	391
좌우반구com(split BVF)_2	38	1	<?xml version="1.0"?>\n<Clock xmlns:dt="urn:schemas-microsoft-com:datatypes"><Description dt:dt="string">E-Prime Primary Realtime Clock</Description><StartTime><Timestamp dt:dt="int">0</Timestamp><DateUtc dt:dt="string">2021-06-11T05:50:16Z</DateUtc></StartTime><FrequencyChanges><FrequencyChange><Frequency dt:dt="r8">2699990000</Frequency><Timestamp dt:dt="r8">233783540903497</Timestamp><Current …	좌우반구com(split BVF)_2-038-1	60.022	1.0.0.167	1	413996224	Professional	2.0.10.242	2.0.10.353	06-11-2021	2021-06-11 오전 5:50:16	14:50:16	2.0.10.248	163	2	{/}	본중	본	중	NULL	NULL	NULL	119	1	31	NULL	NULL	NULL	KSY3	List2	NULL	NULL	NULL	NULL	NULL	NULL	NULL	NULL	NULL	1	{/}	0	4	494667	0	{/}	501
좌우반구com(split BVF)_2	38	1	<?xml version="1.0"?>\n<Clock xmlns:dt="urn:schemas-microsoft-com:datatypes"><Description dt:dt="string">E-Prime Primary Realtime Clock</Description><StartTime><Timestamp dt:dt="int">0</Timestamp><DateUtc dt:dt="string">2021-06-11T05:50:16Z</DateUtc></StartTime><FrequencyChanges><FrequencyChange><Frequency dt:dt="r8">2699990000</Frequency><Timestamp dt:dt="r8">233783540903497</Timestamp><Current …	좌우반구com(split BVF)_2-038-1	60.022	1.0.0.167	1	413996224	Professional	2.0.10.242	2.0.10.353	06-11-2021	2021-06-11 오전 5:50:16	14:50:16	2.0.10.248	153	1	z	봉사	봉	사	NULL	NULL	NULL	36	1	21	NULL	NULL	NULL	KSY3	List2	NULL	NULL	NULL	NULL	NULL	NULL	NULL	NULL	NULL	1	z	0	3	466527	0	z	594
좌우반구com(split BVF)_2	38	1	<?xml version="1.0"?>\n<Clock xmlns:dt="urn:schemas-microsoft-com:datatypes"><Description dt:dt="string">E-Prime Primary Realtime Clock</Description><StartTime><Timestamp dt:dt="int">0</Timestamp><DateUtc dt:dt="string">2021-06-11T05:50:16Z</DateUtc></StartTime><FrequencyChanges><FrequencyChange><Frequency dt:dt="r8">2699990000</Frequency><Timestamp dt:dt="r8">233783540903497</Timestamp><Current …	좌우반구com(split BVF)_2-038-1	60.022	1.0.0.167	1	413996224	Professional	2.0.10.242	2.0.10.353	06-11-2021	2021-06-11 오전 5:50:16	14:50:16	2.0.10.248	211	2	{/}	봉택	봉	택	NULL	NULL	NULL	71	1	79	NULL	NULL	NULL	KSY3	List2	NULL	NULL	NULL	NULL	NULL	NULL	NULL	NULL	NULL	1	{/}	0	3	629035	0	{/}	403
좌우반구com(split BVF)_2	38	1	<?xml version="1.0"?>\n<Clock xmlns:dt="urn:schemas-microsoft-com:datatypes"><Description dt:dt="string">E-Prime Primary Realtime Clock</Description><StartTime><Timestamp dt:dt="int">0</Timestamp><DateUtc dt:dt="string">2021-06-11T05:50:16Z</DateUtc></StartTime><FrequencyChanges><FrequencyChange><Frequency dt:dt="r8">2699990000</Frequency><Timestamp dt:dt="r8">233783540903497</Timestamp><Current …	좌우반구com(split BVF)_2-038-1	60.022	1.0.0.167	1	413996224	Professional	2.0.10.242	2.0.10.353	06-11-2021	2021-06-11 오전 5:50:16	14:50:16	2.0.10.248	385	1	z	부대	부	대	NULL	NULL	NULL	NULL	NULL	NULL	26	1	121	KSY	List3	0		1	-1	1098167	184		0	0	1	z	0	4	1098351	0	z	285
좌우반구com(split BVF)_2	38	1	<?xml version="1.0"?>\n<Clock xmlns:dt="urn:schemas-microsoft-com:datatypes"><Description dt:dt="string">E-Prime Primary Realtime Clock</Description><StartTime><Timestamp dt:dt="int">0</Timestamp><DateUtc dt:dt="string">2021-06-11T05:50:16Z</DateUtc></StartTime><FrequencyChanges><FrequencyChange><Frequency dt:dt="r8">2699990000</Frequency><Timestamp dt:dt="r8">233783540903497</Timestamp><Current …	좌우반구com(split BVF)_2-038-1	60.022	1.0.0.167	1	413996224	Professional	2.0.10.242	2.0.10.353	06-11-2021	2021-06-11 오전 5:50:16	14:50:16	2.0.10.248	388	1	z	부스	부	스	NULL	NULL	NULL	NULL	NULL	NULL	102	1	124	KSY	List3	0		0	0	1105665	183		0	0	0	z	0	3	1105848	0	{/}	252
좌우반구com(split BVF)_2	38	1	<?xml version="1.0"?>\n<Clock xmlns:dt="urn:schemas-microsoft-com:datatypes"><Description dt:dt="string">E-Prime Primary Realtime Clock</Description><StartTime><Timestamp dt:dt="int">0</Timestamp><DateUtc dt:dt="string">2021-06-11T05:50:16Z</DateUtc></StartTime><FrequencyChanges><FrequencyChange><Frequency dt:dt="r8">2699990000</Frequency><Timestamp dt:dt="r8">233783540903497</Timestamp><Current …	좌우반구com(split BVF)_2-038-1	60.022	1.0.0.167	1	413996224	Professional	2.0.10.242	2.0.10.353	06-11-2021	2021-06-11 오전 5:50:16	14:50:16	2.0.10.248	322	2	{/}	분낌	분	낌	NULL	NULL	NULL	NULL	NULL	NULL	62	1	58	KSY2	List3	NULL	NULL	NULL	NULL	NULL	NULL	NULL	NULL	NULL	1	{/}	0	3	930694	0	{/}	378
좌우반구com(split BVF)_2	38	1	<?xml version="1.0"?>\n<Clock xmlns:dt="urn:schemas-microsoft-com:datatypes"><Description dt:dt="string">E-Prime Primary Realtime Clock</Description><StartTime><Timestamp dt:dt="int">0</Timestamp><DateUtc dt:dt="string">2021-06-11T05:50:16Z</DateUtc></StartTime><FrequencyChanges><FrequencyChange><Frequency dt:dt="r8">2699990000</Frequency><Timestamp dt:dt="r8">233783540903497</Timestamp><Current …	좌우반구com(split BVF)_2-038-1	60.022	1.0.0.167	1	413996224	Professional	2.0.10.242	2.0.10.353	06-11-2021	2021-06-11 오전 5:50:16	14:50:16	2.0.10.248	287	1	z	분류	분	류	NULL	NULL	NULL	NULL	NULL	NULL	22	1	23	KSY	List3	0		0	0	833579	183		0	0	1	z	0	3	833762	0	z	400
좌우반구com(split BVF)_2	38	1	<?xml version="1.0"?>\n<Clock xmlns:dt="urn:schemas-microsoft-com:datatypes"><Description dt:dt="string">E-Prime Primary Realtime Clock</Description><StartTime><Timestamp dt:dt="int">0</Timestamp><DateUtc dt:dt="string">2021-06-11T05:50:16Z</DateUtc></StartTime><FrequencyChanges><FrequencyChange><Frequency dt:dt="r8">2699990000</Frequency><Timestamp dt:dt="r8">233783540903497</Timestamp><Current …	좌우반구com(split BVF)_2-038-1	60.022	1.0.0.167	1	413996224	Professional	2.0.10.242	2.0.10.353	06-11-2021	2021-06-11 오전 5:50:16	14:50:16	2.0.10.248	324	1	z	분석	분	석	NULL	NULL	NULL	NULL	NULL	NULL	28	1	60	KSY	List3	0		1	-1	935725	184		0	0	1	z	0	4	935909	0	z	346
좌우반구com(split BVF)_2	38	1	<?xml version="1.0"?>\n<Clock xmlns:dt="urn:schemas-microsoft-com:datatypes"><Description dt:dt="string">E-Prime Primary Realtime Clock</Description><StartTime><Timestamp dt:dt="int">0</Timestamp><DateUtc dt:dt="string">2021-06-11T05:50:16Z</DateUtc></StartTime><FrequencyChanges><FrequencyChange><Frequency dt:dt="r8">2699990000</Frequency><Timestamp dt:dt="r8">233783540903497</Timestamp><Current …	좌우반구com(split BVF)_2-038-1	60.022	1.0.0.167	1	413996224	Professional	2.0.10.242	2.0.10.353	06-11-2021	2021-06-11 오전 5:50:16	14:50:16	2.0.10.248	25	1	z	분포	분	포	41	1	25	NULL	NULL	NULL	NULL	NULL	NULL	KSY	List1	0		0	0	98692	183		0	0	1	z	0	3	98875	0	z	493
좌우반구com(split BVF)_2	38	1	<?xml version="1.0"?>\n<Clock xmlns:dt="urn:schemas-microsoft-com:datatypes"><Description dt:dt="string">E-Prime Primary Realtime Clock</Description><StartTime><Timestamp dt:dt="int">0</Timestamp><DateUtc dt:dt="string">2021-06-11T05:50:16Z</DateUtc></StartTime><FrequencyChanges><FrequencyChange><Frequency dt:dt="r8">2699990000</Frequency><Timestamp dt:dt="r8">233783540903497</Timestamp><Current …	좌우반구com(split BVF)_2-038-1	60.022	1.0.0.167	1	413996224	Professional	2.0.10.242	2.0.10.353	06-11-2021	2021-06-11 오전 5:50:16	14:50:16	2.0.10.248	366	1	z	비교	비	교	NULL	NULL	NULL	NULL	NULL	NULL	39	1	102	KSY	List3	0		0	-1	1049185	183		0	0	1	z	0	3	1049368	0	z	301
좌우반구com(split BVF)_2	38	1	<?xml version="1.0"?>\n<Clock xmlns:dt="urn:schemas-microsoft-com:datatypes"><Description dt:dt="string">E-Prime Primary Realtime Clock</Description><StartTime><Timestamp dt:dt="int">0</Timestamp><DateUtc dt:dt="string">2021-06-11T05:50:16Z</DateUtc></StartTime><FrequencyChanges><FrequencyChange><Frequency dt:dt="r8">2699990000</Frequency><Timestamp dt:dt="r8">233783540903497</Timestamp><Current …	좌우반구com(split BVF)_2-038-1	60.022	1.0.0.167	1	413996224	Professional	2.0.10.242	2.0.10.353	06-11-2021	2021-06-11 오전 5:50:16	14:50:16	2.0.10.248	69	2	{/}	비껍	비	껍	130	1	69	NULL	NULL	NULL	NULL	NULL	NULL	KSY	List1	0		1	-1	221131	184		0	0	1	{/}	0	4	221315	0	{/}	459
좌우반구com(split BVF)_2	38	1	<?xml version="1.0"?>\n<Clock xmlns:dt="urn:schemas-microsoft-com:datatypes"><Description dt:dt="string">E-Prime Primary Realtime Clock</Description><StartTime><Timestamp dt:dt="int">0</Timestamp><DateUtc dt:dt="string">2021-06-11T05:50:16Z</DateUtc></StartTime><FrequencyChanges><FrequencyChange><Frequency dt:dt="r8">2699990000</Frequency><Timestamp dt:dt="r8">233783540903497</Timestamp><Current …	좌우반구com(split BVF)_2-038-1	60.022	1.0.0.167	1	413996224	Professional	2.0.10.242	2.0.10.353	06-11-2021	2021-06-11 오전 5:50:16	14:50:16	2.0.10.248	268	2	{/}	비략	비	략	NULL	NULL	NULL	NULL	NULL	NULL	83	1	4	KSY3	List3	NULL	NULL	NULL	NULL	NULL	NULL	NULL	NULL	NULL	1	{/}	1	3	782380	0	{/}	623
좌우반구com(split BVF)_2	38	1	<?xml version="1.0"?>\n<Clock xmlns:dt="urn:schemas-microsoft-com:datatypes"><Description dt:dt="string">E-Prime Primary Realtime Clock</Description><StartTime><Timestamp dt:dt="int">0</Timestamp><DateUtc dt:dt="string">2021-06-11T05:50:16Z</DateUtc></StartTime><FrequencyChanges><FrequencyChange><Frequency dt:dt="r8">2699990000</Frequency><Timestamp dt:dt="r8">233783540903497</Timestamp><Current …	좌우반구com(split BVF)_2-038-1	60.022	1.0.0.167	1	413996224	Professional	2.0.10.242	2.0.10.353	06-11-2021	2021-06-11 오전 5:50:16	14:50:16	2.0.10.248	336	1	z	비상	비	상	NULL	NULL	NULL	NULL	NULL	NULL	124	1	72	KSY	List3	0		0	0	968131	183		0	0	1	z	0	3	968314	0	z	813
좌우반구com(split BVF)_2	38	1	<?xml version="1.0"?>\n<Clock xmlns:dt="urn:schemas-microsoft-com:datatypes"><Description dt:dt="string">E-Prime Primary Realtime Clock</Description><StartTime><Timestamp dt:dt="int">0</Timestamp><DateUtc dt:dt="string">2021-06-11T05:50:16Z</DateUtc></StartTime><FrequencyChanges><FrequencyChange><Frequency dt:dt="r8">2699990000</Frequency><Timestamp dt:dt="r8">233783540903497</Timestamp><Current …	좌우반구com(split BVF)_2-038-1	60.022	1.0.0.167	1	413996224	Professional	2.0.10.242	2.0.10.353	06-11-2021	2021-06-11 오전 5:50:16	14:50:16	2.0.10.248	362	1	z	비용	비	용	NULL	NULL	NULL	NULL	NULL	NULL	95	1	98	KSY	List3	0		1	-1	1038555	184		0	0	1	z	0	4	1038739	0	z	378
좌우반구com(split BVF)_2	38	1	<?xml version="1.0"?>\n<Clock xmlns:dt="urn:schemas-microsoft-com:datatypes"><Description dt:dt="string">E-Prime Primary Realtime Clock</Description><StartTime><Timestamp dt:dt="int">0</Timestamp><DateUtc dt:dt="string">2021-06-11T05:50:16Z</DateUtc></StartTime><FrequencyChanges><FrequencyChange><Frequency dt:dt="r8">2699990000</Frequency><Timestamp dt:dt="r8">233783540903497</Timestamp><Current …	좌우반구com(split BVF)_2-038-1	60.022	1.0.0.167	1	413996224	Professional	2.0.10.242	2.0.10.353	06-11-2021	2021-06-11 오전 5:50:16	14:50:16	2.0.10.248	146	1	z	비판	비	판	NULL	NULL	NULL	110	1	14	NULL	NULL	NULL	KSY	List2	0		0	-1	446784	183		0	0	1	z	0	3	446967	0	z	938
좌우반구com(split BVF)_2	38	1	<?xml version="1.0"?>\n<Clock xmlns:dt="urn:schemas-microsoft-com:datatypes"><Description dt:dt="string">E-Prime Primary Realtime Clock</Description><StartTime><Timestamp dt:dt="int">0</Timestamp><DateUtc dt:dt="string">2021-06-11T05:50:16Z</DateUtc></StartTime><FrequencyChanges><FrequencyChange><Frequency dt:dt="r8">2699990000</Frequency><Timestamp dt:dt="r8">233783540903497</Timestamp><Current …	좌우반구com(split BVF)_2-038-1	60.022	1.0.0.167	1	413996224	Professional	2.0.10.242	2.0.10.353	06-11-2021	2021-06-11 오전 5:50:16	14:50:16	2.0.10.248	105	1	z	빈도	빈	도	112	1	105	NULL	NULL	NULL	NULL	NULL	NULL	KSY	List1	0		0	0	322612	183		0	0	1	z	0	3	322795	0	z	393
좌우반구com(split BVF)_2	38	1	<?xml version="1.0"?>\n<Clock xmlns:dt="urn:schemas-microsoft-com:datatypes"><Description dt:dt="string">E-Prime Primary Realtime Clock</Description><StartTime><Timestamp dt:dt="int">0</Timestamp><DateUtc dt:dt="string">2021-06-11T05:50:16Z</DateUtc></StartTime><FrequencyChanges><FrequencyChange><Frequency dt:dt="r8">2699990000</Frequency><Timestamp dt:dt="r8">233783540903497</Timestamp><Current …	좌우반구com(split BVF)_2-038-1	60.022	1.0.0.167	1	413996224	Professional	2.0.10.242	2.0.10.353	06-11-2021	2021-06-11 오전 5:50:16	14:50:16	2.0.10.248	300	2	{/}	빈략	빈	략	NULL	NULL	NULL	NULL	NULL	NULL	27	1	36	KSY2	List3	NULL	NULL	NULL	NULL	NULL	NULL	NULL	NULL	NULL	1	{/}	0	3	869649	0	{/}	560
좌우반구com(split BVF)_2	38	1	<?xml version="1.0"?>\n<Clock xmlns:dt="urn:schemas-microsoft-com:datatypes"><Description dt:dt="string">E-Prime Primary Realtime Clock</Description><StartTime><Timestamp dt:dt="int">0</Timestamp><DateUtc dt:dt="string">2021-06-11T05:50:16Z</DateUtc></StartTime><FrequencyChanges><FrequencyChange><Frequency dt:dt="r8">2699990000</Frequency><Timestamp dt:dt="r8">233783540903497</Timestamp><Current …	좌우반구com(split BVF)_2-038-1	60.022	1.0.0.167	1	413996224	Professional	2.0.10.242	2.0.10.353	06-11-2021	2021-06-11 오전 5:50:16	14:50:16	2.0.10.248	143	2	{/}	빈비	빈	비	NULL	NULL	NULL	4	1	11	NULL	NULL	NULL	KSY2	List2	NULL	NULL	NULL	NULL	NULL	NULL	NULL	NULL	NULL	1	{/}	1	3	438020	0	{/}	702
좌우반구com(split BVF)_2	38	1	<?xml version="1.0"?>\n<Clock xmlns:dt="urn:schemas-microsoft-com:datatypes"><Description dt:dt="string">E-Prime Primary Realtime Clock</Description><StartTime><Timestamp dt:dt="int">0</Timestamp><DateUtc dt:dt="string">2021-06-11T05:50:16Z</DateUtc></StartTime><FrequencyChanges><FrequencyChange><Frequency dt:dt="r8">2699990000</Frequency><Timestamp dt:dt="r8">233783540903497</Timestamp><Current …	좌우반구com(split BVF)_2-038-1	60.022	1.0.0.167	1	413996224	Professional	2.0.10.242	2.0.10.353	06-11-2021	2021-06-11 오전 5:50:16	14:50:16	2.0.10.248	76	2	{/}	빈종	빈	종	51	1	76	NULL	NULL	NULL	NULL	NULL	NULL	KSY3	List1	NULL	NULL	NULL	NULL	NULL	NULL	NULL	NULL	NULL	1	{/}	0	4	240608	0	{/}	501
좌우반구com(split BVF)_2	38	1	<?xml version="1.0"?>\n<Clock xmlns:dt="urn:schemas-microsoft-com:datatypes"><Description dt:dt="string">E-Prime Primary Realtime Clock</Description><StartTime><Timestamp dt:dt="int">0</Timestamp><DateUtc dt:dt="string">2021-06-11T05:50:16Z</DateUtc></StartTime><FrequencyChanges><FrequencyChange><Frequency dt:dt="r8">2699990000</Frequency><Timestamp dt:dt="r8">233783540903497</Timestamp><Current …	좌우반구com(split BVF)_2-038-1	60.022	1.0.0.167	1	413996224	Professional	2.0.10.242	2.0.10.353	06-11-2021	2021-06-11 오전 5:50:16	14:50:16	2.0.10.248	275	1	z	사건	사	건	NULL	NULL	NULL	NULL	NULL	NULL	108	1	11	KSY	List3	0		0	0	801074	183		0	0	1	z	0	3	801257	0	z	297
좌우반구com(split BVF)_2	38	1	<?xml version="1.0"?>\n<Clock xmlns:dt="urn:schemas-microsoft-com:datatypes"><Description dt:dt="string">E-Prime Primary Realtime Clock</Description><StartTime><Timestamp dt:dt="int">0</Timestamp><DateUtc dt:dt="string">2021-06-11T05:50:16Z</DateUtc></StartTime><FrequencyChanges><FrequencyChange><Frequency dt:dt="r8">2699990000</Frequency><Timestamp dt:dt="r8">233783540903497</Timestamp><Current …	좌우반구com(split BVF)_2-038-1	60.022	1.0.0.167	1	413996224	Professional	2.0.10.242	2.0.10.353	06-11-2021	2021-06-11 오전 5:50:16	14:50:16	2.0.10.248	77	1	z	사과	사	과	27	1	77	NULL	NULL	NULL	NULL	NULL	NULL	KSY	List1	0		1	-1	243123	184		0	0	1	z	0	4	243307	0	z	410
좌우반구com(split BVF)_2	38	1	<?xml version="1.0"?>\n<Clock xmlns:dt="urn:schemas-microsoft-com:datatypes"><Description dt:dt="string">E-Prime Primary Realtime Clock</Description><StartTime><Timestamp dt:dt="int">0</Timestamp><DateUtc dt:dt="string">2021-06-11T05:50:16Z</DateUtc></StartTime><FrequencyChanges><FrequencyChange><Frequency dt:dt="r8">2699990000</Frequency><Timestamp dt:dt="r8">233783540903497</Timestamp><Current …	좌우반구com(split BVF)_2-038-1	60.022	1.0.0.167	1	413996224	Professional	2.0.10.242	2.0.10.353	06-11-2021	2021-06-11 오전 5:50:16	14:50:16	2.0.10.248	134	1	z	사례	사	례	NULL	NULL	NULL	107	1	2	NULL	NULL	NULL	KSY	List2	0		0	0	412913	183		0	0	1	z	0	3	413096	0	z	330
좌우반구com(split BVF)_2	38	1	<?xml version="1.0"?>\n<Clock xmlns:dt="urn:schemas-microsoft-com:datatypes"><Description dt:dt="string">E-Prime Primary Realtime Clock</Description><StartTime><Timestamp dt:dt="int">0</Timestamp><DateUtc dt:dt="string">2021-06-11T05:50:16Z</DateUtc></StartTime><FrequencyChanges><FrequencyChange><Frequency dt:dt="r8">2699990000</Frequency><Timestamp dt:dt="r8">233783540903497</Timestamp><Current …	좌우반구com(split BVF)_2-038-1	60.022	1.0.0.167	1	413996224	Professional	2.0.10.242	2.0.10.353	06-11-2021	2021-06-11 오전 5:50:16	14:50:16	2.0.10.248	43	1	z	사상	사	상	20	1	43	NULL	NULL	NULL	NULL	NULL	NULL	KSY	List1	0		0	-1	148657	183		0	0	1	z	1	3	148840	0	z	399
좌우반구com(split BVF)_2	38	1	<?xml version="1.0"?>\n<Clock xmlns:dt="urn:schemas-microsoft-com:datatypes"><Description dt:dt="string">E-Prime Primary Realtime Clock</Description><StartTime><Timestamp dt:dt="int">0</Timestamp><DateUtc dt:dt="string">2021-06-11T05:50:16Z</DateUtc></StartTime><FrequencyChanges><FrequencyChange><Frequency dt:dt="r8">2699990000</Frequency><Timestamp dt:dt="r8">233783540903497</Timestamp><Current …	좌우반구com(split BVF)_2-038-1	60.022	1.0.0.167	1	413996224	Professional	2.0.10.242	2.0.10.353	06-11-2021	2021-06-11 오전 5:50:16	14:50:16	2.0.10.248	200	1	z	사안	사	안	NULL	NULL	NULL	118	1	68	NULL	NULL	NULL	KSY	List2	0		0	-1	597680	183		0	0	1	z	0	3	597863	0	z	583
좌우반구com(split BVF)_2	38	1	<?xml version="1.0"?>\n<Clock xmlns:dt="urn:schemas-microsoft-com:datatypes"><Description dt:dt="string">E-Prime Primary Realtime Clock</Description><StartTime><Timestamp dt:dt="int">0</Timestamp><DateUtc dt:dt="string">2021-06-11T05:50:16Z</DateUtc></StartTime><FrequencyChanges><FrequencyChange><Frequency dt:dt="r8">2699990000</Frequency><Timestamp dt:dt="r8">233783540903497</Timestamp><Current …	좌우반구com(split BVF)_2-038-1	60.022	1.0.0.167	1	413996224	Professional	2.0.10.242	2.0.10.353	06-11-2021	2021-06-11 오전 5:50:16	14:50:16	2.0.10.248	237	1	z	사이	사	이	NULL	NULL	NULL	73	1	105	NULL	NULL	NULL	KSY	List2	0		0	-1	698727	183		0	0	1	z	0	3	698910	0	z	590
좌우반구com(split BVF)_2	38	1	<?xml version="1.0"?>\n<Clock xmlns:dt="urn:schemas-microsoft-com:datatypes"><Description dt:dt="string">E-Prime Primary Realtime Clock</Description><StartTime><Timestamp dt:dt="int">0</Timestamp><DateUtc dt:dt="string">2021-06-11T05:50:16Z</DateUtc></StartTime><FrequencyChanges><FrequencyChange><Frequency dt:dt="r8">2699990000</Frequency><Timestamp dt:dt="r8">233783540903497</Timestamp><Current …	좌우반구com(split BVF)_2-038-1	60.022	1.0.0.167	1	413996224	Professional	2.0.10.242	2.0.10.353	06-11-2021	2021-06-11 오전 5:50:16	14:50:16	2.0.10.248	260	1	z	사전	사	전	NULL	NULL	NULL	96	1	128	NULL	NULL	NULL	KSY	List2	0		0	0	759872	183		0	0	1	z	0	3	760055	0	z	340
좌우반구com(split BVF)_2	38	1	<?xml version="1.0"?>\n<Clock xmlns:dt="urn:schemas-microsoft-com:datatypes"><Description dt:dt="string">E-Prime Primary Realtime Clock</Description><StartTime><Timestamp dt:dt="int">0</Timestamp><DateUtc dt:dt="string">2021-06-11T05:50:16Z</DateUtc></StartTime><FrequencyChanges><FrequencyChange><Frequency dt:dt="r8">2699990000</Frequency><Timestamp dt:dt="r8">233783540903497</Timestamp><Current …	좌우반구com(split BVF)_2-038-1	60.022	1.0.0.167	1	413996224	Professional	2.0.10.242	2.0.10.353	06-11-2021	2021-06-11 오전 5:50:16	14:50:16	2.0.10.248	19	1	z	사진	사	진	129	1	19	NULL	NULL	NULL	NULL	NULL	NULL	KSY	List1	0		1	-1	81864	184		0	0	1	z	0	4	82048	0	z	433
좌우반구com(split BVF)_2	38	1	<?xml version="1.0"?>\n<Clock xmlns:dt="urn:schemas-microsoft-com:datatypes"><Description dt:dt="string">E-Prime Primary Realtime Clock</Description><StartTime><Timestamp dt:dt="int">0</Timestamp><DateUtc dt:dt="string">2021-06-11T05:50:16Z</DateUtc></StartTime><FrequencyChanges><FrequencyChange><Frequency dt:dt="r8">2699990000</Frequency><Timestamp dt:dt="r8">233783540903497</Timestamp><Current …	좌우반구com(split BVF)_2-038-1	60.022	1.0.0.167	1	413996224	Professional	2.0.10.242	2.0.10.353	06-11-2021	2021-06-11 오전 5:50:16	14:50:16	2.0.10.248	305	1	z	상관	상	관	NULL	NULL	NULL	NULL	NULL	NULL	53	1	41	KSY	List3	0		0	-1	883294	183		0	0	1	z	1	3	883477	0	z	364
좌우반구com(split BVF)_2	38	1	<?xml version="1.0"?>\n<Clock xmlns:dt="urn:schemas-microsoft-com:datatypes"><Description dt:dt="string">E-Prime Primary Realtime Clock</Description><StartTime><Timestamp dt:dt="int">0</Timestamp><DateUtc dt:dt="string">2021-06-11T05:50:16Z</DateUtc></StartTime><FrequencyChanges><FrequencyChange><Frequency dt:dt="r8">2699990000</Frequency><Timestamp dt:dt="r8">233783540903497</Timestamp><Current …	좌우반구com(split BVF)_2-038-1	60.022	1.0.0.167	1	413996224	Professional	2.0.10.242	2.0.10.353	06-11-2021	2021-06-11 오전 5:50:16	14:50:16	2.0.10.248	212	1	z	상태	상	태	NULL	NULL	NULL	76	1	80	NULL	NULL	NULL	KSY	List2	0		0	-1	631451	183		0	0	1	z	0	3	631634	0	z	364
좌우반구com(split BVF)_2	38	1	<?xml version="1.0"?>\n<Clock xmlns:dt="urn:schemas-microsoft-com:datatypes"><Description dt:dt="string">E-Prime Primary Realtime Clock</Description><StartTime><Timestamp dt:dt="int">0</Timestamp><DateUtc dt:dt="string">2021-06-11T05:50:16Z</DateUtc></StartTime><FrequencyChanges><FrequencyChange><Frequency dt:dt="r8">2699990000</Frequency><Timestamp dt:dt="r8">233783540903497</Timestamp><Current …	좌우반구com(split BVF)_2-038-1	60.022	1.0.0.167	1	413996224	Professional	2.0.10.242	2.0.10.353	06-11-2021	2021-06-11 오전 5:50:16	14:50:16	2.0.10.248	297	1	z	색상	색	상	NULL	NULL	NULL	NULL	NULL	NULL	29	1	33	KSY	List3	0		0	0	861569	183		0	0	1	z	0	3	861752	0	z	537
좌우반구com(split BVF)_2	38	1	<?xml version="1.0"?>\n<Clock xmlns:dt="urn:schemas-microsoft-com:datatypes"><Description dt:dt="string">E-Prime Primary Realtime Clock</Description><StartTime><Timestamp dt:dt="int">0</Timestamp><DateUtc dt:dt="string">2021-06-11T05:50:16Z</DateUtc></StartTime><FrequencyChanges><FrequencyChange><Frequency dt:dt="r8">2699990000</Frequency><Timestamp dt:dt="r8">233783540903497</Timestamp><Current …	좌우반구com(split BVF)_2-038-1	60.022	1.0.0.167	1	413996224	Professional	2.0.10.242	2.0.10.353	06-11-2021	2021-06-11 오전 5:50:16	14:50:16	2.0.10.248	165	1	z	생선	생	선	NULL	NULL	NULL	40	1	33	NULL	NULL	NULL	KSY	List2	0		0	-1	499998	183		0	0	1	z	1	3	500181	0	z	275
좌우반구com(split BVF)_2	38	1	<?xml version="1.0"?>\n<Clock xmlns:dt="urn:schemas-microsoft-com:datatypes"><Description dt:dt="string">E-Prime Primary Realtime Clock</Description><StartTime><Timestamp dt:dt="int">0</Timestamp><DateUtc dt:dt="string">2021-06-11T05:50:16Z</DateUtc></StartTime><FrequencyChanges><FrequencyChange><Frequency dt:dt="r8">2699990000</Frequency><Timestamp dt:dt="r8">233783540903497</Timestamp><Current …	좌우반구com(split BVF)_2-038-1	60.022	1.0.0.167	1	413996224	Professional	2.0.10.242	2.0.10.353	06-11-2021	2021-06-11 오전 5:50:16	14:50:16	2.0.10.248	116	2	{/}	생희	생	희	82	1	116	NULL	NULL	NULL	NULL	NULL	NULL	KSY2	List1	NULL	NULL	NULL	NULL	NULL	NULL	NULL	NULL	NULL	1	{/}	0	3	352501	0	{/}	414
좌우반구com(split BVF)_2	38	1	<?xml version="1.0"?>\n<Clock xmlns:dt="urn:schemas-microsoft-com:datatypes"><Description dt:dt="string">E-Prime Primary Realtime Clock</Description><StartTime><Timestamp dt:dt="int">0</Timestamp><DateUtc dt:dt="string">2021-06-11T05:50:16Z</DateUtc></StartTime><FrequencyChanges><FrequencyChange><Frequency dt:dt="r8">2699990000</Frequency><Timestamp dt:dt="r8">233783540903497</Timestamp><Current …	좌우반구com(split BVF)_2-038-1	60.022	1.0.0.167	1	413996224	Professional	2.0.10.242	2.0.10.353	06-11-2021	2021-06-11 오전 5:50:16	14:50:16	2.0.10.248	291	2	{/}	석감	석	감	NULL	NULL	NULL	NULL	NULL	NULL	74	1	27	KSY3	List3	NULL	NULL	NULL	NULL	NULL	NULL	NULL	NULL	NULL	1	{/}	0	3	844808	0	{/}	761
좌우반구com(split BVF)_2	38	1	<?xml version="1.0"?>\n<Clock xmlns:dt="urn:schemas-microsoft-com:datatypes"><Description dt:dt="string">E-Prime Primary Realtime Clock</Description><StartTime><Timestamp dt:dt="int">0</Timestamp><DateUtc dt:dt="string">2021-06-11T05:50:16Z</DateUtc></StartTime><FrequencyChanges><FrequencyChange><Frequency dt:dt="r8">2699990000</Frequency><Timestamp dt:dt="r8">233783540903497</Timestamp><Current …	좌우반구com(split BVF)_2-038-1	60.022	1.0.0.167	1	413996224	Professional	2.0.10.242	2.0.10.353	06-11-2021	2021-06-11 오전 5:50:16	14:50:16	2.0.10.248	130	1	z	선배	선	배	16	1	130	NULL	NULL	NULL	NULL	NULL	NULL	KSY	List1	0		1	-1	392836	184		0	0	1	z	0	4	393020	0	z	522
좌우반구com(split BVF)_2	38	1	<?xml version="1.0"?>\n<Clock xmlns:dt="urn:schemas-microsoft-com:datatypes"><Description dt:dt="string">E-Prime Primary Realtime Clock</Description><StartTime><Timestamp dt:dt="int">0</Timestamp><DateUtc dt:dt="string">2021-06-11T05:50:16Z</DateUtc></StartTime><FrequencyChanges><FrequencyChange><Frequency dt:dt="r8">2699990000</Frequency><Timestamp dt:dt="r8">233783540903497</Timestamp><Current …	좌우반구com(split BVF)_2-038-1	60.022	1.0.0.167	1	413996224	Professional	2.0.10.242	2.0.10.353	06-11-2021	2021-06-11 오전 5:50:16	14:50:16	2.0.10.248	72	1	z	선택	선	택	116	1	72	NULL	NULL	NULL	NULL	NULL	NULL	KSY	List1	0		0	-1	229845	183		0	0	1	z	0	3	230028	0	z	298
좌우반구com(split BVF)_2	38	1	<?xml version="1.0"?>\n<Clock xmlns:dt="urn:schemas-microsoft-com:datatypes"><Description dt:dt="string">E-Prime Primary Realtime Clock</Description><StartTime><Timestamp dt:dt="int">0</Timestamp><DateUtc dt:dt="string">2021-06-11T05:50:16Z</DateUtc></StartTime><FrequencyChanges><FrequencyChange><Frequency dt:dt="r8">2699990000</Frequency><Timestamp dt:dt="r8">233783540903497</Timestamp><Current …	좌우반구com(split BVF)_2-038-1	60.022	1.0.0.167	1	413996224	Professional	2.0.10.242	2.0.10.353	06-11-2021	2021-06-11 오전 5:50:16	14:50:16	2.0.10.248	368	2	{/}	설결	설	결	NULL	NULL	NULL	NULL	NULL	NULL	72	1	104	KSY	List3	0		0	-1	1054233	183		0	0	1	{/}	0	3	1054416	0	{/}	325
좌우반구com(split BVF)_2	38	1	<?xml version="1.0"?>\n<Clock xmlns:dt="urn:schemas-microsoft-com:datatypes"><Description dt:dt="string">E-Prime Primary Realtime Clock</Description><StartTime><Timestamp dt:dt="int">0</Timestamp><DateUtc dt:dt="string">2021-06-11T05:50:16Z</DateUtc></StartTime><FrequencyChanges><FrequencyChange><Frequency dt:dt="r8">2699990000</Frequency><Timestamp dt:dt="r8">233783540903497</Timestamp><Current …	좌우반구com(split BVF)_2-038-1	60.022	1.0.0.167	1	413996224	Professional	2.0.10.242	2.0.10.353	06-11-2021	2021-06-11 오전 5:50:16	14:50:16	2.0.10.248	356	1	z	설명	설	명	NULL	NULL	NULL	NULL	NULL	NULL	18	1	92	KSY	List3	0		0	-1	1022944	183		0	0	1	z	1	3	1023127	0	z	447
좌우반구com(split BVF)_2	38	1	<?xml version="1.0"?>\n<Clock xmlns:dt="urn:schemas-microsoft-com:datatypes"><Description dt:dt="string">E-Prime Primary Realtime Clock</Description><StartTime><Timestamp dt:dt="int">0</Timestamp><DateUtc dt:dt="string">2021-06-11T05:50:16Z</DateUtc></StartTime><FrequencyChanges><FrequencyChange><Frequency dt:dt="r8">2699990000</Frequency><Timestamp dt:dt="r8">233783540903497</Timestamp><Current …	좌우반구com(split BVF)_2-038-1	60.022	1.0.0.167	1	413996224	Professional	2.0.10.242	2.0.10.353	06-11-2021	2021-06-11 오전 5:50:16	14:50:16	2.0.10.248	193	1	z	설문	설	문	NULL	NULL	NULL	42	1	61	NULL	NULL	NULL	KSY	List2	0		1	-1	578053	184		0	0	1	z	0	4	578237	0	z	498
좌우반구com(split BVF)_2	38	1	<?xml version="1.0"?>\n<Clock xmlns:dt="urn:schemas-microsoft-com:datatypes"><Description dt:dt="string">E-Prime Primary Realtime Clock</Description><StartTime><Timestamp dt:dt="int">0</Timestamp><DateUtc dt:dt="string">2021-06-11T05:50:16Z</DateUtc></StartTime><FrequencyChanges><FrequencyChange><Frequency dt:dt="r8">2699990000</Frequency><Timestamp dt:dt="r8">233783540903497</Timestamp><Current …	좌우반구com(split BVF)_2-038-1	60.022	1.0.0.167	1	413996224	Professional	2.0.10.242	2.0.10.353	06-11-2021	2021-06-11 오전 5:50:16	14:50:16	2.0.10.248	50	2	{/}	설색	설	색	54	1	50	NULL	NULL	NULL	NULL	NULL	NULL	KSY2	List1	NULL	NULL	NULL	NULL	NULL	NULL	NULL	NULL	NULL	1	{/}	0	3	168650	0	{/}	877
좌우반구com(split BVF)_2	38	1	<?xml version="1.0"?>\n<Clock xmlns:dt="urn:schemas-microsoft-com:datatypes"><Description dt:dt="string">E-Prime Primary Realtime Clock</Description><StartTime><Timestamp dt:dt="int">0</Timestamp><DateUtc dt:dt="string">2021-06-11T05:50:16Z</DateUtc></StartTime><FrequencyChanges><FrequencyChange><Frequency dt:dt="r8">2699990000</Frequency><Timestamp dt:dt="r8">233783540903497</Timestamp><Current …	좌우반구com(split BVF)_2-038-1	60.022	1.0.0.167	1	413996224	Professional	2.0.10.242	2.0.10.353	06-11-2021	2021-06-11 오전 5:50:16	14:50:16	2.0.10.248	188	2	{/}	섭습	섭	습	NULL	NULL	NULL	129	1	56	NULL	NULL	NULL	KSY3	List2	NULL	NULL	NULL	NULL	NULL	NULL	NULL	NULL	NULL	1	{/}	0	3	564875	0	{/}	412
좌우반구com(split BVF)_2	38	1	<?xml version="1.0"?>\n<Clock xmlns:dt="urn:schemas-microsoft-com:datatypes"><Description dt:dt="string">E-Prime Primary Realtime Clock</Description><StartTime><Timestamp dt:dt="int">0</Timestamp><DateUtc dt:dt="string">2021-06-11T05:50:16Z</DateUtc></StartTime><FrequencyChanges><FrequencyChange><Frequency dt:dt="r8">2699990000</Frequency><Timestamp dt:dt="r8">233783540903497</Timestamp><Current …	좌우반구com(split BVF)_2-038-1	60.022	1.0.0.167	1	413996224	Professional	2.0.10.242	2.0.10.353	06-11-2021	2021-06-11 오전 5:50:16	14:50:16	2.0.10.248	254	1	z	성공	성	공	NULL	NULL	NULL	61	1	122	NULL	NULL	NULL	KSY	List2	0		0	-1	743694	183		0	0	1	z	1	3	743877	0	z	326
좌우반구com(split BVF)_2	38	1	<?xml version="1.0"?>\n<Clock xmlns:dt="urn:schemas-microsoft-com:datatypes"><Description dt:dt="string">E-Prime Primary Realtime Clock</Description><StartTime><Timestamp dt:dt="int">0</Timestamp><DateUtc dt:dt="string">2021-06-11T05:50:16Z</DateUtc></StartTime><FrequencyChanges><FrequencyChange><Frequency dt:dt="r8">2699990000</Frequency><Timestamp dt:dt="r8">233783540903497</Timestamp><Current …	좌우반구com(split BVF)_2-038-1	60.022	1.0.0.167	1	413996224	Professional	2.0.10.242	2.0.10.353	06-11-2021	2021-06-11 오전 5:50:16	14:50:16	2.0.10.248	274	1	z	세상	세	상	NULL	NULL	NULL	NULL	NULL	NULL	48	1	10	KSY	List3	0		0	0	798625	183		0	0	1	z	0	3	798808	0	z	250
좌우반구com(split BVF)_2	38	1	<?xml version="1.0"?>\n<Clock xmlns:dt="urn:schemas-microsoft-com:datatypes"><Description dt:dt="string">E-Prime Primary Realtime Clock</Description><StartTime><Timestamp dt:dt="int">0</Timestamp><DateUtc dt:dt="string">2021-06-11T05:50:16Z</DateUtc></StartTime><FrequencyChanges><FrequencyChange><Frequency dt:dt="r8">2699990000</Frequency><Timestamp dt:dt="r8">233783540903497</Timestamp><Current …	좌우반구com(split BVF)_2-038-1	60.022	1.0.0.167	1	413996224	Professional	2.0.10.242	2.0.10.353	06-11-2021	2021-06-11 오전 5:50:16	14:50:16	2.0.10.248	390	1	z	소리	소	리	NULL	NULL	NULL	NULL	NULL	NULL	121	1	126	KSY	List3	0		0	-1	1110663	183		0	0	1	z	0	3	1110846	0	z	310
좌우반구com(split BVF)_2	38	1	<?xml version="1.0"?>\n<Clock xmlns:dt="urn:schemas-microsoft-com:datatypes"><Description dt:dt="string">E-Prime Primary Realtime Clock</Description><StartTime><Timestamp dt:dt="int">0</Timestamp><DateUtc dt:dt="string">2021-06-11T05:50:16Z</DateUtc></StartTime><FrequencyChanges><FrequencyChange><Frequency dt:dt="r8">2699990000</Frequency><Timestamp dt:dt="r8">233783540903497</Timestamp><Current …	좌우반구com(split BVF)_2-038-1	60.022	1.0.0.167	1	413996224	Professional	2.0.10.242	2.0.10.353	06-11-2021	2021-06-11 오전 5:50:16	14:50:16	2.0.10.248	62	1	z	소송	소	송	70	1	62	NULL	NULL	NULL	NULL	NULL	NULL	KSY	List1	0		0	-1	201688	184		0	0	1	z	0	4	201872	0	z	438
좌우반구com(split BVF)_2	38	1	<?xml version="1.0"?>\n<Clock xmlns:dt="urn:schemas-microsoft-com:datatypes"><Description dt:dt="string">E-Prime Primary Realtime Clock</Description><StartTime><Timestamp dt:dt="int">0</Timestamp><DateUtc dt:dt="string">2021-06-11T05:50:16Z</DateUtc></StartTime><FrequencyChanges><FrequencyChange><Frequency dt:dt="r8">2699990000</Frequency><Timestamp dt:dt="r8">233783540903497</Timestamp><Current …	좌우반구com(split BVF)_2-038-1	60.022	1.0.0.167	1	413996224	Professional	2.0.10.242	2.0.10.353	06-11-2021	2021-06-11 오전 5:50:16	14:50:16	2.0.10.248	56	1	z	속도	속	도	79	1	56	NULL	NULL	NULL	NULL	NULL	NULL	KSY	List1	0		0	-1	185594	183		0	0	1	z	0	3	185777	0	z	422
좌우반구com(split BVF)_2	38	1	<?xml version="1.0"?>\n<Clock xmlns:dt="urn:schemas-microsoft-com:datatypes"><Description dt:dt="string">E-Prime Primary Realtime Clock</Description><StartTime><Timestamp dt:dt="int">0</Timestamp><DateUtc dt:dt="string">2021-06-11T05:50:16Z</DateUtc></StartTime><FrequencyChanges><FrequencyChange><Frequency dt:dt="r8">2699990000</Frequency><Timestamp dt:dt="r8">233783540903497</Timestamp><Current …	좌우반구com(split BVF)_2-038-1	60.022	1.0.0.167	1	413996224	Professional	2.0.10.242	2.0.10.353	06-11-2021	2021-06-11 오전 5:50:16	14:50:16	2.0.10.248	123	2	{/}	송스	송	스	3	1	123	NULL	NULL	NULL	NULL	NULL	NULL	KSY2	List1	NULL	NULL	NULL	NULL	NULL	NULL	NULL	NULL	NULL	1	{/}	0	3	373010	0	{/}	601
좌우반구com(split BVF)_2	38	1	<?xml version="1.0"?>\n<Clock xmlns:dt="urn:schemas-microsoft-com:datatypes"><Description dt:dt="string">E-Prime Primary Realtime Clock</Description><StartTime><Timestamp dt:dt="int">0</Timestamp><DateUtc dt:dt="string">2021-06-11T05:50:16Z</DateUtc></StartTime><FrequencyChanges><FrequencyChange><Frequency dt:dt="r8">2699990000</Frequency><Timestamp dt:dt="r8">233783540903497</Timestamp><Current …	좌우반구com(split BVF)_2-038-1	60.022	1.0.0.167	1	413996224	Professional	2.0.10.242	2.0.10.353	06-11-2021	2021-06-11 오전 5:50:16	14:50:16	2.0.10.248	294	2	{/}	송익	송	익	NULL	NULL	NULL	NULL	NULL	NULL	75	1	30	KSY	List3	0		0	0	852922	183		0	0	1	{/}	0	3	853105	0	{/}	464
좌우반구com(split BVF)_2	38	1	<?xml version="1.0"?>\n<Clock xmlns:dt="urn:schemas-microsoft-com:datatypes"><Description dt:dt="string">E-Prime Primary Realtime Clock</Description><StartTime><Timestamp dt:dt="int">0</Timestamp><DateUtc dt:dt="string">2021-06-11T05:50:16Z</DateUtc></StartTime><FrequencyChanges><FrequencyChange><Frequency dt:dt="r8">2699990000</Frequency><Timestamp dt:dt="r8">233783540903497</Timestamp><Current …	좌우반구com(split BVF)_2-038-1	60.022	1.0.0.167	1	413996224	Professional	2.0.10.242	2.0.10.353	06-11-2021	2021-06-11 오전 5:50:16	14:50:16	2.0.10.248	100	1	z	수고	수	고	95	1	100	NULL	NULL	NULL	NULL	NULL	NULL	KSY	List1	0		0	0	309200	183		0	0	1	z	0	3	309383	0	z	405
좌우반구com(split BVF)_2	38	1	<?xml version="1.0"?>\n<Clock xmlns:dt="urn:schemas-microsoft-com:datatypes"><Description dt:dt="string">E-Prime Primary Realtime Clock</Description><StartTime><Timestamp dt:dt="int">0</Timestamp><DateUtc dt:dt="string">2021-06-11T05:50:16Z</DateUtc></StartTime><FrequencyChanges><FrequencyChange><Frequency dt:dt="r8">2699990000</Frequency><Timestamp dt:dt="r8">233783540903497</Timestamp><Current …	좌우반구com(split BVF)_2-038-1	60.022	1.0.0.167	1	413996224	Professional	2.0.10.242	2.0.10.353	06-11-2021	2021-06-11 오전 5:50:16	14:50:16	2.0.10.248	108	1	z	수단	수	단	2	1	108	NULL	NULL	NULL	NULL	NULL	NULL	KSY	List1	0		0	0	330959	183		0	0	1	z	0	3	331142	0	z	390
좌우반구com(split BVF)_2	38	1	<?xml version="1.0"?>\n<Clock xmlns:dt="urn:schemas-microsoft-com:datatypes"><Description dt:dt="string">E-Prime Primary Realtime Clock</Description><StartTime><Timestamp dt:dt="int">0</Timestamp><DateUtc dt:dt="string">2021-06-11T05:50:16Z</DateUtc></StartTime><FrequencyChanges><FrequencyChange><Frequency dt:dt="r8">2699990000</Frequency><Timestamp dt:dt="r8">233783540903497</Timestamp><Current …	좌우반구com(split BVF)_2-038-1	60.022	1.0.0.167	1	413996224	Professional	2.0.10.242	2.0.10.353	06-11-2021	2021-06-11 오전 5:50:16	14:50:16	2.0.10.248	326	1	z	수준	수	준	NULL	NULL	NULL	NULL	NULL	NULL	87	1	62	KSY	List3	0		0	-1	941090	183		0	0	1	z	1	3	941273	0	z	374
좌우반구com(split BVF)_2	38	1	<?xml version="1.0"?>\n<Clock xmlns:dt="urn:schemas-microsoft-com:datatypes"><Description dt:dt="string">E-Prime Primary Realtime Clock</Description><StartTime><Timestamp dt:dt="int">0</Timestamp><DateUtc dt:dt="string">2021-06-11T05:50:16Z</DateUtc></StartTime><FrequencyChanges><FrequencyChange><Frequency dt:dt="r8">2699990000</Frequency><Timestamp dt:dt="r8">233783540903497</Timestamp><Current …	좌우반구com(split BVF)_2-038-1	60.022	1.0.0.167	1	413996224	Professional	2.0.10.242	2.0.10.353	06-11-2021	2021-06-11 오전 5:50:16	14:50:16	2.0.10.248	16	2	{/}	숙국	숙	국	84	1	16	NULL	NULL	NULL	NULL	NULL	NULL	KSY	List1	0		0	-1	73534	183		0	0	0	{/}	1	3	73717	0	z	684
좌우반구com(split BVF)_2	38	1	<?xml version="1.0"?>\n<Clock xmlns:dt="urn:schemas-microsoft-com:datatypes"><Description dt:dt="string">E-Prime Primary Realtime Clock</Description><StartTime><Timestamp dt:dt="int">0</Timestamp><DateUtc dt:dt="string">2021-06-11T05:50:16Z</DateUtc></StartTime><FrequencyChanges><FrequencyChange><Frequency dt:dt="r8">2699990000</Frequency><Timestamp dt:dt="r8">233783540903497</Timestamp><Current …	좌우반구com(split BVF)_2-038-1	60.022	1.0.0.167	1	413996224	Professional	2.0.10.242	2.0.10.353	06-11-2021	2021-06-11 오전 5:50:16	14:50:16	2.0.10.248	53	2	{/}	숙발	숙	발	124	1	53	NULL	NULL	NULL	NULL	NULL	NULL	KSY	List1	0		1	-1	177080	184		0	0	1	{/}	0	4	177264	0	{/}	583
좌우반구com(split BVF)_2	38	1	<?xml version="1.0"?>\n<Clock xmlns:dt="urn:schemas-microsoft-com:datatypes"><Description dt:dt="string">E-Prime Primary Realtime Clock</Description><StartTime><Timestamp dt:dt="int">0</Timestamp><DateUtc dt:dt="string">2021-06-11T05:50:16Z</DateUtc></StartTime><FrequencyChanges><FrequencyChange><Frequency dt:dt="r8">2699990000</Frequency><Timestamp dt:dt="r8">233783540903497</Timestamp><Current …	좌우반구com(split BVF)_2-038-1	60.022	1.0.0.167	1	413996224	Professional	2.0.10.242	2.0.10.353	06-11-2021	2021-06-11 오전 5:50:16	14:50:16	2.0.10.248	12	1	z	숙소	숙	소	32	1	12	NULL	NULL	NULL	NULL	NULL	NULL	KSY	List1	0		0	-1	62838	183		0	0	1	z	0	3	63021	0	z	332
좌우반구com(split BVF)_2	38	1	<?xml version="1.0"?>\n<Clock xmlns:dt="urn:schemas-microsoft-com:datatypes"><Description dt:dt="string">E-Prime Primary Realtime Clock</Description><StartTime><Timestamp dt:dt="int">0</Timestamp><DateUtc dt:dt="string">2021-06-11T05:50:16Z</DateUtc></StartTime><FrequencyChanges><FrequencyChange><Frequency dt:dt="r8">2699990000</Frequency><Timestamp dt:dt="r8">233783540903497</Timestamp><Current …	좌우반구com(split BVF)_2-038-1	60.022	1.0.0.167	1	413996224	Professional	2.0.10.242	2.0.10.353	06-11-2021	2021-06-11 오전 5:50:16	14:50:16	2.0.10.248	23	2	{/}	술감	술	감	15	1	23	NULL	NULL	NULL	NULL	NULL	NULL	KSY	List1	0		0	0	93144	183		0	0	1	{/}	0	3	93327	0	{/}	585
좌우반구com(split BVF)_2	38	1	<?xml version="1.0"?>\n<Clock xmlns:dt="urn:schemas-microsoft-com:datatypes"><Description dt:dt="string">E-Prime Primary Realtime Clock</Description><StartTime><Timestamp dt:dt="int">0</Timestamp><DateUtc dt:dt="string">2021-06-11T05:50:16Z</DateUtc></StartTime><FrequencyChanges><FrequencyChange><Frequency dt:dt="r8">2699990000</Frequency><Timestamp dt:dt="r8">233783540903497</Timestamp><Current …	좌우반구com(split BVF)_2-038-1	60.022	1.0.0.167	1	413996224	Professional	2.0.10.242	2.0.10.353	06-11-2021	2021-06-11 오전 5:50:16	14:50:16	2.0.10.248	359	2	{/}	스위	스	위	NULL	NULL	NULL	NULL	NULL	NULL	19	1	95	KSY	List3	0		1	-1	1030791	184		0	0	1	{/}	0	4	1030975	0	{/}	287
좌우반구com(split BVF)_2	38	1	<?xml version="1.0"?>\n<Clock xmlns:dt="urn:schemas-microsoft-com:datatypes"><Description dt:dt="string">E-Prime Primary Realtime Clock</Description><StartTime><Timestamp dt:dt="int">0</Timestamp><DateUtc dt:dt="string">2021-06-11T05:50:16Z</DateUtc></StartTime><FrequencyChanges><FrequencyChange><Frequency dt:dt="r8">2699990000</Frequency><Timestamp dt:dt="r8">233783540903497</Timestamp><Current …	좌우반구com(split BVF)_2-038-1	60.022	1.0.0.167	1	413996224	Professional	2.0.10.242	2.0.10.353	06-11-2021	2021-06-11 오전 5:50:16	14:50:16	2.0.10.248	150	2	{/}	스진	스	진	NULL	NULL	NULL	37	1	18	NULL	NULL	NULL	KSY2	List2	NULL	NULL	NULL	NULL	NULL	NULL	NULL	NULL	NULL	1	{/}	0	3	458363	0	{/}	446
좌우반구com(split BVF)_2	38	1	<?xml version="1.0"?>\n<Clock xmlns:dt="urn:schemas-microsoft-com:datatypes"><Description dt:dt="string">E-Prime Primary Realtime Clock</Description><StartTime><Timestamp dt:dt="int">0</Timestamp><DateUtc dt:dt="string">2021-06-11T05:50:16Z</DateUtc></StartTime><FrequencyChanges><FrequencyChange><Frequency dt:dt="r8">2699990000</Frequency><Timestamp dt:dt="r8">233783540903497</Timestamp><Current …	좌우반구com(split BVF)_2-038-1	60.022	1.0.0.167	1	413996224	Professional	2.0.10.242	2.0.10.353	06-11-2021	2021-06-11 오전 5:50:16	14:50:16	2.0.10.248	269	2	{/}	스향	스	향	NULL	NULL	NULL	NULL	NULL	NULL	117	1	5	KSY	List3	0		0	0	785013	183		0	0	1	{/}	0	3	785196	0	{/}	335
좌우반구com(split BVF)_2	38	1	<?xml version="1.0"?>\n<Clock xmlns:dt="urn:schemas-microsoft-com:datatypes"><Description dt:dt="string">E-Prime Primary Realtime Clock</Description><StartTime><Timestamp dt:dt="int">0</Timestamp><DateUtc dt:dt="string">2021-06-11T05:50:16Z</DateUtc></StartTime><FrequencyChanges><FrequencyChange><Frequency dt:dt="r8">2699990000</Frequency><Timestamp dt:dt="r8">233783540903497</Timestamp><Current …	좌우반구com(split BVF)_2-038-1	60.022	1.0.0.167	1	413996224	Professional	2.0.10.242	2.0.10.353	06-11-2021	2021-06-11 오전 5:50:16	14:50:16	2.0.10.248	7	2	{/}	습나	습	나	58	1	7	NULL	NULL	NULL	NULL	NULL	NULL	KSY	List1	0		1	-1	49359	184		0	0	1	{/}	0	4	49543	0	{/}	346
좌우반구com(split BVF)_2	38	1	<?xml version="1.0"?>\n<Clock xmlns:dt="urn:schemas-microsoft-com:datatypes"><Description dt:dt="string">E-Prime Primary Realtime Clock</Description><StartTime><Timestamp dt:dt="int">0</Timestamp><DateUtc dt:dt="string">2021-06-11T05:50:16Z</DateUtc></StartTime><FrequencyChanges><FrequencyChange><Frequency dt:dt="r8">2699990000</Frequency><Timestamp dt:dt="r8">233783540903497</Timestamp><Current …	좌우반구com(split BVF)_2-038-1	60.022	1.0.0.167	1	413996224	Professional	2.0.10.242	2.0.10.353	06-11-2021	2021-06-11 오전 5:50:16	14:50:16	2.0.10.248	114	2	{/}	습필	습	필	29	1	114	NULL	NULL	NULL	NULL	NULL	NULL	KSY3	List1	NULL	NULL	NULL	NULL	NULL	NULL	NULL	NULL	NULL	0	{/}	0	4	346870	0	z	677
좌우반구com(split BVF)_2	38	1	<?xml version="1.0"?>\n<Clock xmlns:dt="urn:schemas-microsoft-com:datatypes"><Description dt:dt="string">E-Prime Primary Realtime Clock</Description><StartTime><Timestamp dt:dt="int">0</Timestamp><DateUtc dt:dt="string">2021-06-11T05:50:16Z</DateUtc></StartTime><FrequencyChanges><FrequencyChange><Frequency dt:dt="r8">2699990000</Frequency><Timestamp dt:dt="r8">233783540903497</Timestamp><Current …	좌우반구com(split BVF)_2-038-1	60.022	1.0.0.167	1	413996224	Professional	2.0.10.242	2.0.10.353	06-11-2021	2021-06-11 오전 5:50:16	14:50:16	2.0.10.248	28	1	z	시간	시	간	72	1	28	NULL	NULL	NULL	NULL	NULL	NULL	KSY	List1	0		1	-1	106522	184		0	0	1	z	0	4	106706	0	z	358
좌우반구com(split BVF)_2	38	1	<?xml version="1.0"?>\n<Clock xmlns:dt="urn:schemas-microsoft-com:datatypes"><Description dt:dt="string">E-Prime Primary Realtime Clock</Description><StartTime><Timestamp dt:dt="int">0</Timestamp><DateUtc dt:dt="string">2021-06-11T05:50:16Z</DateUtc></StartTime><FrequencyChanges><FrequencyChange><Frequency dt:dt="r8">2699990000</Frequency><Timestamp dt:dt="r8">233783540903497</Timestamp><Current …	좌우반구com(split BVF)_2-038-1	60.022	1.0.0.167	1	413996224	Professional	2.0.10.242	2.0.10.353	06-11-2021	2021-06-11 오전 5:50:16	14:50:16	2.0.10.248	8	1	z	시기	시	기	126	1	8	NULL	NULL	NULL	NULL	NULL	NULL	KSY	List1	0		0	0	51909	183		0	0	1	z	0	3	52092	0	z	421
좌우반구com(split BVF)_2	38	1	<?xml version="1.0"?>\n<Clock xmlns:dt="urn:schemas-microsoft-com:datatypes"><Description dt:dt="string">E-Prime Primary Realtime Clock</Description><StartTime><Timestamp dt:dt="int">0</Timestamp><DateUtc dt:dt="string">2021-06-11T05:50:16Z</DateUtc></StartTime><FrequencyChanges><FrequencyChange><Frequency dt:dt="r8">2699990000</Frequency><Timestamp dt:dt="r8">233783540903497</Timestamp><Current …	좌우반구com(split BVF)_2-038-1	60.022	1.0.0.167	1	413996224	Professional	2.0.10.242	2.0.10.353	06-11-2021	2021-06-11 오전 5:50:16	14:50:16	2.0.10.248	154	1	z	시대	시	대	NULL	NULL	NULL	113	1	22	NULL	NULL	NULL	KSY	List2	0		0	0	469143	183		0	0	1	z	0	3	469326	0	z	315
좌우반구com(split BVF)_2	38	1	<?xml version="1.0"?>\n<Clock xmlns:dt="urn:schemas-microsoft-com:datatypes"><Description dt:dt="string">E-Prime Primary Realtime Clock</Description><StartTime><Timestamp dt:dt="int">0</Timestamp><DateUtc dt:dt="string">2021-06-11T05:50:16Z</DateUtc></StartTime><FrequencyChanges><FrequencyChange><Frequency dt:dt="r8">2699990000</Frequency><Timestamp dt:dt="r8">233783540903497</Timestamp><Current …	좌우반구com(split BVF)_2-038-1	60.022	1.0.0.167	1	413996224	Professional	2.0.10.242	2.0.10.353	06-11-2021	2021-06-11 오전 5:50:16	14:50:16	2.0.10.248	216	1	z	시도	시	도	NULL	NULL	NULL	9	1	84	NULL	NULL	NULL	KSY	List2	0		0	-1	642164	183		0	0	1	z	0	3	642347	0	z	418
좌우반구com(split BVF)_2	38	1	<?xml version="1.0"?>\n<Clock xmlns:dt="urn:schemas-microsoft-com:datatypes"><Description dt:dt="string">E-Prime Primary Realtime Clock</Description><StartTime><Timestamp dt:dt="int">0</Timestamp><DateUtc dt:dt="string">2021-06-11T05:50:16Z</DateUtc></StartTime><FrequencyChanges><FrequencyChange><Frequency dt:dt="r8">2699990000</Frequency><Timestamp dt:dt="r8">233783540903497</Timestamp><Current …	좌우반구com(split BVF)_2-038-1	60.022	1.0.0.167	1	413996224	Professional	2.0.10.242	2.0.10.353	06-11-2021	2021-06-11 오전 5:50:16	14:50:16	2.0.10.248	225	2	{/}	시질	시	질	NULL	NULL	NULL	32	1	93	NULL	NULL	NULL	KSY3	List2	NULL	NULL	NULL	NULL	NULL	NULL	NULL	NULL	NULL	1	{/}	0	3	666855	0	{/}	430
좌우반구com(split BVF)_2	38	1	<?xml version="1.0"?>\n<Clock xmlns:dt="urn:schemas-microsoft-com:datatypes"><Description dt:dt="string">E-Prime Primary Realtime Clock</Description><StartTime><Timestamp dt:dt="int">0</Timestamp><DateUtc dt:dt="string">2021-06-11T05:50:16Z</DateUtc></StartTime><FrequencyChanges><FrequencyChange><Frequency dt:dt="r8">2699990000</Frequency><Timestamp dt:dt="r8">233783540903497</Timestamp><Current …	좌우반구com(split BVF)_2-038-1	60.022	1.0.0.167	1	413996224	Professional	2.0.10.242	2.0.10.353	06-11-2021	2021-06-11 오전 5:50:16	14:50:16	2.0.10.248	175	1	z	식비	식	비	NULL	NULL	NULL	81	1	43	NULL	NULL	NULL	KSY	List2	0		0	0	528055	183		0	0	1	z	0	3	528238	0	z	402
좌우반구com(split BVF)_2	38	1	<?xml version="1.0"?>\n<Clock xmlns:dt="urn:schemas-microsoft-com:datatypes"><Description dt:dt="string">E-Prime Primary Realtime Clock</Description><StartTime><Timestamp dt:dt="int">0</Timestamp><DateUtc dt:dt="string">2021-06-11T05:50:16Z</DateUtc></StartTime><FrequencyChanges><FrequencyChange><Frequency dt:dt="r8">2699990000</Frequency><Timestamp dt:dt="r8">233783540903497</Timestamp><Current …	좌우반구com(split BVF)_2-038-1	60.022	1.0.0.167	1	413996224	Professional	2.0.10.242	2.0.10.353	06-11-2021	2021-06-11 오전 5:50:16	14:50:16	2.0.10.248	106	2	{/}	식차	식	차	113	1	106	NULL	NULL	NULL	NULL	NULL	NULL	KSY3	List1	NULL	NULL	NULL	NULL	NULL	NULL	NULL	NULL	NULL	1	{/}	0	3	325394	0	{/}	1026
좌우반구com(split BVF)_2	38	1	<?xml version="1.0"?>\n<Clock xmlns:dt="urn:schemas-microsoft-com:datatypes"><Description dt:dt="string">E-Prime Primary Realtime Clock</Description><StartTime><Timestamp dt:dt="int">0</Timestamp><DateUtc dt:dt="string">2021-06-11T05:50:16Z</DateUtc></StartTime><FrequencyChanges><FrequencyChange><Frequency dt:dt="r8">2699990000</Frequency><Timestamp dt:dt="r8">233783540903497</Timestamp><Current …	좌우반구com(split BVF)_2-038-1	60.022	1.0.0.167	1	413996224	Professional	2.0.10.242	2.0.10.353	06-11-2021	2021-06-11 오전 5:50:16	14:50:16	2.0.10.248	9	1	z	식탁	식	탁	46	1	9	NULL	NULL	NULL	NULL	NULL	NULL	KSY	List1	0		1	-1	54524	184		0	0	1	z	0	4	54708	0	z	301
좌우반구com(split BVF)_2	38	1	<?xml version="1.0"?>\n<Clock xmlns:dt="urn:schemas-microsoft-com:datatypes"><Description dt:dt="string">E-Prime Primary Realtime Clock</Description><StartTime><Timestamp dt:dt="int">0</Timestamp><DateUtc dt:dt="string">2021-06-11T05:50:16Z</DateUtc></StartTime><FrequencyChanges><FrequencyChange><Frequency dt:dt="r8">2699990000</Frequency><Timestamp dt:dt="r8">233783540903497</Timestamp><Current …	좌우반구com(split BVF)_2-038-1	60.022	1.0.0.167	1	413996224	Professional	2.0.10.242	2.0.10.353	06-11-2021	2021-06-11 오전 5:50:16	14:50:16	2.0.10.248	24	2	{/}	실락	실	락	21	1	24	NULL	NULL	NULL	NULL	NULL	NULL	KSY3	List1	NULL	NULL	NULL	NULL	NULL	NULL	NULL	NULL	NULL	1	{/}	1	3	96109	0	{/}	563
좌우반구com(split BVF)_2	38	1	<?xml version="1.0"?>\n<Clock xmlns:dt="urn:schemas-microsoft-com:datatypes"><Description dt:dt="string">E-Prime Primary Realtime Clock</Description><StartTime><Timestamp dt:dt="int">0</Timestamp><DateUtc dt:dt="string">2021-06-11T05:50:16Z</DateUtc></StartTime><FrequencyChanges><FrequencyChange><Frequency dt:dt="r8">2699990000</Frequency><Timestamp dt:dt="r8">233783540903497</Timestamp><Current …	좌우반구com(split BVF)_2-038-1	60.022	1.0.0.167	1	413996224	Professional	2.0.10.242	2.0.10.353	06-11-2021	2021-06-11 오전 5:50:16	14:50:16	2.0.10.248	394	2	{/}	실작	실	작	NULL	NULL	NULL	NULL	NULL	NULL	107	1	130	KSY2	List3	NULL	NULL	NULL	NULL	NULL	NULL	NULL	NULL	NULL	1	{/}	0	4	1121076	0	{/}	616
좌우반구com(split BVF)_2	38	1	<?xml version="1.0"?>\n<Clock xmlns:dt="urn:schemas-microsoft-com:datatypes"><Description dt:dt="string">E-Prime Primary Realtime Clock</Description><StartTime><Timestamp dt:dt="int">0</Timestamp><DateUtc dt:dt="string">2021-06-11T05:50:16Z</DateUtc></StartTime><FrequencyChanges><FrequencyChange><Frequency dt:dt="r8">2699990000</Frequency><Timestamp dt:dt="r8">233783540903497</Timestamp><Current …	좌우반구com(split BVF)_2-038-1	60.022	1.0.0.167	1	413996224	Professional	2.0.10.242	2.0.10.353	06-11-2021	2021-06-11 오전 5:50:16	14:50:16	2.0.10.248	112	1	z	실험	실	험	36	1	112	NULL	NULL	NULL	NULL	NULL	NULL	KSY	List1	0		0	-1	341388	183		0	0	1	z	1	3	341571	0	z	376
좌우반구com(split BVF)_2	38	1	<?xml version="1.0"?>\n<Clock xmlns:dt="urn:schemas-microsoft-com:datatypes"><Description dt:dt="string">E-Prime Primary Realtime Clock</Description><StartTime><Timestamp dt:dt="int">0</Timestamp><DateUtc dt:dt="string">2021-06-11T05:50:16Z</DateUtc></StartTime><FrequencyChanges><FrequencyChange><Frequency dt:dt="r8">2699990000</Frequency><Timestamp dt:dt="r8">233783540903497</Timestamp><Current …	좌우반구com(split BVF)_2-038-1	60.022	1.0.0.167	1	413996224	Professional	2.0.10.242	2.0.10.353	06-11-2021	2021-06-11 오전 5:50:16	14:50:16	2.0.10.248	340	1	z	심복	심	복	NULL	NULL	NULL	NULL	NULL	NULL	66	1	76	KSY	List3	0		1	-1	979576	184		0	0	1	z	0	4	979760	0	z	383
좌우반구com(split BVF)_2	38	1	<?xml version="1.0"?>\n<Clock xmlns:dt="urn:schemas-microsoft-com:datatypes"><Description dt:dt="string">E-Prime Primary Realtime Clock</Description><StartTime><Timestamp dt:dt="int">0</Timestamp><DateUtc dt:dt="string">2021-06-11T05:50:16Z</DateUtc></StartTime><FrequencyChanges><FrequencyChange><Frequency dt:dt="r8">2699990000</Frequency><Timestamp dt:dt="r8">233783540903497</Timestamp><Current …	좌우반구com(split BVF)_2-038-1	60.022	1.0.0.167	1	413996224	Professional	2.0.10.242	2.0.10.353	06-11-2021	2021-06-11 오전 5:50:16	14:50:16	2.0.10.248	246	1	z	심신	심	신	NULL	NULL	NULL	2	1	114	NULL	NULL	NULL	KSY	List2	0		0	-1	722985	183		0	0	1	z	0	3	723168	0	z	356
좌우반구com(split BVF)_2	38	1	<?xml version="1.0"?>\n<Clock xmlns:dt="urn:schemas-microsoft-com:datatypes"><Description dt:dt="string">E-Prime Primary Realtime Clock</Description><StartTime><Timestamp dt:dt="int">0</Timestamp><DateUtc dt:dt="string">2021-06-11T05:50:16Z</DateUtc></StartTime><FrequencyChanges><FrequencyChange><Frequency dt:dt="r8">2699990000</Frequency><Timestamp dt:dt="r8">233783540903497</Timestamp><Current …	좌우반구com(split BVF)_2-038-1	60.022	1.0.0.167	1	413996224	Professional	2.0.10.242	2.0.10.353	06-11-2021	2021-06-11 오전 5:50:16	14:50:16	2.0.10.248	379	2	{/}	압례	압	례	NULL	NULL	NULL	NULL	NULL	NULL	115	1	115	KSY	List3	0		0	-1	1082673	183		0	0	1	{/}	0	3	1082856	0	{/}	493
좌우반구com(split BVF)_2	38	1	<?xml version="1.0"?>\n<Clock xmlns:dt="urn:schemas-microsoft-com:datatypes"><Description dt:dt="string">E-Prime Primary Realtime Clock</Description><StartTime><Timestamp dt:dt="int">0</Timestamp><DateUtc dt:dt="string">2021-06-11T05:50:16Z</DateUtc></StartTime><FrequencyChanges><FrequencyChange><Frequency dt:dt="r8">2699990000</Frequency><Timestamp dt:dt="r8">233783540903497</Timestamp><Current …	좌우반구com(split BVF)_2-038-1	60.022	1.0.0.167	1	413996224	Professional	2.0.10.242	2.0.10.353	06-11-2021	2021-06-11 오전 5:50:16	14:50:16	2.0.10.248	209	1	z	압축	압	축	NULL	NULL	NULL	48	1	77	NULL	NULL	NULL	KSY	List2	0		0	-1	623304	183		0	0	1	z	0	3	623487	0	z	383
좌우반구com(split BVF)_2	38	1	<?xml version="1.0"?>\n<Clock xmlns:dt="urn:schemas-microsoft-com:datatypes"><Description dt:dt="string">E-Prime Primary Realtime Clock</Description><StartTime><Timestamp dt:dt="int">0</Timestamp><DateUtc dt:dt="string">2021-06-11T05:50:16Z</DateUtc></StartTime><FrequencyChanges><FrequencyChange><Frequency dt:dt="r8">2699990000</Frequency><Timestamp dt:dt="r8">233783540903497</Timestamp><Current …	좌우반구com(split BVF)_2-038-1	60.022	1.0.0.167	1	413996224	Professional	2.0.10.242	2.0.10.353	06-11-2021	2021-06-11 오전 5:50:16	14:50:16	2.0.10.248	357	2	{/}	양간	양	간	NULL	NULL	NULL	NULL	NULL	NULL	131	1	93	KSY	List3	0		0	-1	1025593	184		0	0	1	{/}	0	4	1025777	0	{/}	413
좌우반구com(split BVF)_2	38	1	<?xml version="1.0"?>\n<Clock xmlns:dt="urn:schemas-microsoft-com:datatypes"><Description dt:dt="string">E-Prime Primary Realtime Clock</Description><StartTime><Timestamp dt:dt="int">0</Timestamp><DateUtc dt:dt="string">2021-06-11T05:50:16Z</DateUtc></StartTime><FrequencyChanges><FrequencyChange><Frequency dt:dt="r8">2699990000</Frequency><Timestamp dt:dt="r8">233783540903497</Timestamp><Current …	좌우반구com(split BVF)_2-038-1	60.022	1.0.0.167	1	413996224	Professional	2.0.10.242	2.0.10.353	06-11-2021	2021-06-11 오전 5:50:16	14:50:16	2.0.10.248	178	2	{/}	양급	양	급	NULL	NULL	NULL	8	1	46	NULL	NULL	NULL	KSY3	List2	NULL	NULL	NULL	NULL	NULL	NULL	NULL	NULL	NULL	1	{/}	0	3	536968	0	{/}	896
좌우반구com(split BVF)_2	38	1	<?xml version="1.0"?>\n<Clock xmlns:dt="urn:schemas-microsoft-com:datatypes"><Description dt:dt="string">E-Prime Primary Realtime Clock</Description><StartTime><Timestamp dt:dt="int">0</Timestamp><DateUtc dt:dt="string">2021-06-11T05:50:16Z</DateUtc></StartTime><FrequencyChanges><FrequencyChange><Frequency dt:dt="r8">2699990000</Frequency><Timestamp dt:dt="r8">233783540903497</Timestamp><Current …	좌우반구com(split BVF)_2-038-1	60.022	1.0.0.167	1	413996224	Professional	2.0.10.242	2.0.10.353	06-11-2021	2021-06-11 오전 5:50:16	14:50:16	2.0.10.248	289	1	z	양념	양	념	NULL	NULL	NULL	NULL	NULL	NULL	10	1	25	KSY	List3	0		0	-1	838877	183		0	0	1	z	0	3	839060	0	z	886
좌우반구com(split BVF)_2	38	1	<?xml version="1.0"?>\n<Clock xmlns:dt="urn:schemas-microsoft-com:datatypes"><Description dt:dt="string">E-Prime Primary Realtime Clock</Description><StartTime><Timestamp dt:dt="int">0</Timestamp><DateUtc dt:dt="string">2021-06-11T05:50:16Z</DateUtc></StartTime><FrequencyChanges><FrequencyChange><Frequency dt:dt="r8">2699990000</Frequency><Timestamp dt:dt="r8">233783540903497</Timestamp><Current …	좌우반구com(split BVF)_2-038-1	60.022	1.0.0.167	1	413996224	Professional	2.0.10.242	2.0.10.353	06-11-2021	2021-06-11 오전 5:50:16	14:50:16	2.0.10.248	40	2	{/}	양최	양	최	125	1	40	NULL	NULL	NULL	NULL	NULL	NULL	KSY	List1	0		0	0	140727	183		0	0	1	{/}	0	3	140910	0	{/}	498
좌우반구com(split BVF)_2	38	1	<?xml version="1.0"?>\n<Clock xmlns:dt="urn:schemas-microsoft-com:datatypes"><Description dt:dt="string">E-Prime Primary Realtime Clock</Description><StartTime><Timestamp dt:dt="int">0</Timestamp><DateUtc dt:dt="string">2021-06-11T05:50:16Z</DateUtc></StartTime><FrequencyChanges><FrequencyChange><Frequency dt:dt="r8">2699990000</Frequency><Timestamp dt:dt="r8">233783540903497</Timestamp><Current …	좌우반구com(split BVF)_2-038-1	60.022	1.0.0.167	1	413996224	Professional	2.0.10.242	2.0.10.353	06-11-2021	2021-06-11 오전 5:50:16	14:50:16	2.0.10.248	26	1	z	어휘	어	휘	99	1	26	NULL	NULL	NULL	NULL	NULL	NULL	KSY	List1	0		0	-1	101391	183		0	0	1	z	0	3	101574	0	z	338
좌우반구com(split BVF)_2	38	1	<?xml version="1.0"?>\n<Clock xmlns:dt="urn:schemas-microsoft-com:datatypes"><Description dt:dt="string">E-Prime Primary Realtime Clock</Description><StartTime><Timestamp dt:dt="int">0</Timestamp><DateUtc dt:dt="string">2021-06-11T05:50:16Z</DateUtc></StartTime><FrequencyChanges><FrequencyChange><Frequency dt:dt="r8">2699990000</Frequency><Timestamp dt:dt="r8">233783540903497</Timestamp><Current …	좌우반구com(split BVF)_2-038-1	60.022	1.0.0.167	1	413996224	Professional	2.0.10.242	2.0.10.353	06-11-2021	2021-06-11 오전 5:50:16	14:50:16	2.0.10.248	316	2	{/}	엄도	엄	도	NULL	NULL	NULL	NULL	NULL	NULL	91	1	52	KSY2	List3	NULL	NULL	NULL	NULL	NULL	NULL	NULL	NULL	NULL	0	{/}	0	3	913650	0	z	1262
좌우반구com(split BVF)_2	38	1	<?xml version="1.0"?>\n<Clock xmlns:dt="urn:schemas-microsoft-com:datatypes"><Description dt:dt="string">E-Prime Primary Realtime Clock</Description><StartTime><Timestamp dt:dt="int">0</Timestamp><DateUtc dt:dt="string">2021-06-11T05:50:16Z</DateUtc></StartTime><FrequencyChanges><FrequencyChange><Frequency dt:dt="r8">2699990000</Frequency><Timestamp dt:dt="r8">233783540903497</Timestamp><Current …	좌우반구com(split BVF)_2-038-1	60.022	1.0.0.167	1	413996224	Professional	2.0.10.242	2.0.10.353	06-11-2021	2021-06-11 오전 5:50:16	14:50:16	2.0.10.248	205	1	z	엄마	엄	마	NULL	NULL	NULL	12	1	73	NULL	NULL	NULL	KSY	List2	0		0	-1	611258	184		0	0	1	z	0	4	611442	0	z	1188
좌우반구com(split BVF)_2	38	1	<?xml version="1.0"?>\n<Clock xmlns:dt="urn:schemas-microsoft-com:datatypes"><Description dt:dt="string">E-Prime Primary Realtime Clock</Description><StartTime><Timestamp dt:dt="int">0</Timestamp><DateUtc dt:dt="string">2021-06-11T05:50:16Z</DateUtc></StartTime><FrequencyChanges><FrequencyChange><Frequency dt:dt="r8">2699990000</Frequency><Timestamp dt:dt="r8">233783540903497</Timestamp><Current …	좌우반구com(split BVF)_2-038-1	60.022	1.0.0.167	1	413996224	Professional	2.0.10.242	2.0.10.353	06-11-2021	2021-06-11 오전 5:50:16	14:50:16	2.0.10.248	217	2	{/}	엇압	엇	압	NULL	NULL	NULL	11	1	85	NULL	NULL	NULL	KSY2	List2	NULL	NULL	NULL	NULL	NULL	NULL	NULL	NULL	NULL	1	{/}	0	3	644963	0	{/}	346
좌우반구com(split BVF)_2	38	1	<?xml version="1.0"?>\n<Clock xmlns:dt="urn:schemas-microsoft-com:datatypes"><Description dt:dt="string">E-Prime Primary Realtime Clock</Description><StartTime><Timestamp dt:dt="int">0</Timestamp><DateUtc dt:dt="string">2021-06-11T05:50:16Z</DateUtc></StartTime><FrequencyChanges><FrequencyChange><Frequency dt:dt="r8">2699990000</Frequency><Timestamp dt:dt="r8">233783540903497</Timestamp><Current …	좌우반구com(split BVF)_2-038-1	60.022	1.0.0.167	1	413996224	Professional	2.0.10.242	2.0.10.353	06-11-2021	2021-06-11 오전 5:50:16	14:50:16	2.0.10.248	201	2	{/}	여별	여	별	NULL	NULL	NULL	87	1	69	NULL	NULL	NULL	KSY2	List2	NULL	NULL	NULL	NULL	NULL	NULL	NULL	NULL	NULL	1	{/}	1	3	600645	0	{/}	569
좌우반구com(split BVF)_2	38	1	<?xml version="1.0"?>\n<Clock xmlns:dt="urn:schemas-microsoft-com:datatypes"><Description dt:dt="string">E-Prime Primary Realtime Clock</Description><StartTime><Timestamp dt:dt="int">0</Timestamp><DateUtc dt:dt="string">2021-06-11T05:50:16Z</DateUtc></StartTime><FrequencyChanges><FrequencyChange><Frequency dt:dt="r8">2699990000</Frequency><Timestamp dt:dt="r8">233783540903497</Timestamp><Current …	좌우반구com(split BVF)_2-038-1	60.022	1.0.0.167	1	413996224	Professional	2.0.10.242	2.0.10.353	06-11-2021	2021-06-11 오전 5:50:16	14:50:16	2.0.10.248	347	2	{/}	여본	여	본	NULL	NULL	NULL	NULL	NULL	NULL	20	1	83	KSY3	List3	NULL	NULL	NULL	NULL	NULL	NULL	NULL	NULL	NULL	1	{/}	0	3	998936	0	{/}	486
좌우반구com(split BVF)_2	38	1	<?xml version="1.0"?>\n<Clock xmlns:dt="urn:schemas-microsoft-com:datatypes"><Description dt:dt="string">E-Prime Primary Realtime Clock</Description><StartTime><Timestamp dt:dt="int">0</Timestamp><DateUtc dt:dt="string">2021-06-11T05:50:16Z</DateUtc></StartTime><FrequencyChanges><FrequencyChange><Frequency dt:dt="r8">2699990000</Frequency><Timestamp dt:dt="r8">233783540903497</Timestamp><Current …	좌우반구com(split BVF)_2-038-1	60.022	1.0.0.167	1	413996224	Professional	2.0.10.242	2.0.10.353	06-11-2021	2021-06-11 오전 5:50:16	14:50:16	2.0.10.248	321	1	z	여생	여	생	NULL	NULL	NULL	NULL	NULL	NULL	43	1	57	KSY	List3	0		0	-1	927878	184		0	0	1	z	0	4	928062	0	z	426
좌우반구com(split BVF)_2	38	1	<?xml version="1.0"?>\n<Clock xmlns:dt="urn:schemas-microsoft-com:datatypes"><Description dt:dt="string">E-Prime Primary Realtime Clock</Description><StartTime><Timestamp dt:dt="int">0</Timestamp><DateUtc dt:dt="string">2021-06-11T05:50:16Z</DateUtc></StartTime><FrequencyChanges><FrequencyChange><Frequency dt:dt="r8">2699990000</Frequency><Timestamp dt:dt="r8">233783540903497</Timestamp><Current …	좌우반구com(split BVF)_2-038-1	60.022	1.0.0.167	1	413996224	Professional	2.0.10.242	2.0.10.353	06-11-2021	2021-06-11 오전 5:50:16	14:50:16	2.0.10.248	131	2	{/}	열례	열	례	25	1	131	NULL	NULL	NULL	NULL	NULL	NULL	KSY3	List1	NULL	NULL	NULL	NULL	NULL	NULL	NULL	NULL	NULL	1	{/}	0	3	395752	0	{/}	642
좌우반구com(split BVF)_2	38	1	<?xml version="1.0"?>\n<Clock xmlns:dt="urn:schemas-microsoft-com:datatypes"><Description dt:dt="string">E-Prime Primary Realtime Clock</Description><StartTime><Timestamp dt:dt="int">0</Timestamp><DateUtc dt:dt="string">2021-06-11T05:50:16Z</DateUtc></StartTime><FrequencyChanges><FrequencyChange><Frequency dt:dt="r8">2699990000</Frequency><Timestamp dt:dt="r8">233783540903497</Timestamp><Current …	좌우반구com(split BVF)_2-038-1	60.022	1.0.0.167	1	413996224	Professional	2.0.10.242	2.0.10.353	06-11-2021	2021-06-11 오전 5:50:16	14:50:16	2.0.10.248	251	2	{/}	열박	열	박	NULL	NULL	NULL	13	1	119	NULL	NULL	NULL	KSY3	List2	NULL	NULL	NULL	NULL	NULL	NULL	NULL	NULL	NULL	1	{/}	0	4	735864	0	{/}	700
좌우반구com(split BVF)_2	38	1	<?xml version="1.0"?>\n<Clock xmlns:dt="urn:schemas-microsoft-com:datatypes"><Description dt:dt="string">E-Prime Primary Realtime Clock</Description><StartTime><Timestamp dt:dt="int">0</Timestamp><DateUtc dt:dt="string">2021-06-11T05:50:16Z</DateUtc></StartTime><FrequencyChanges><FrequencyChange><Frequency dt:dt="r8">2699990000</Frequency><Timestamp dt:dt="r8">233783540903497</Timestamp><Current …	좌우반구com(split BVF)_2-038-1	60.022	1.0.0.167	1	413996224	Professional	2.0.10.242	2.0.10.353	06-11-2021	2021-06-11 오전 5:50:16	14:50:16	2.0.10.248	60	2	{/}	열응	열	응	108	1	60	NULL	NULL	NULL	NULL	NULL	NULL	KSY	List1	0		0	-1	196407	183		0	0	1	{/}	0	3	196590	0	{/}	416
좌우반구com(split BVF)_2	38	1	<?xml version="1.0"?>\n<Clock xmlns:dt="urn:schemas-microsoft-com:datatypes"><Description dt:dt="string">E-Prime Primary Realtime Clock</Description><StartTime><Timestamp dt:dt="int">0</Timestamp><DateUtc dt:dt="string">2021-06-11T05:50:16Z</DateUtc></StartTime><FrequencyChanges><FrequencyChange><Frequency dt:dt="r8">2699990000</Frequency><Timestamp dt:dt="r8">233783540903497</Timestamp><Current …	좌우반구com(split BVF)_2-038-1	60.022	1.0.0.167	1	413996224	Professional	2.0.10.242	2.0.10.353	06-11-2021	2021-06-11 오전 5:50:16	14:50:16	2.0.10.248	387	1	z	열정	열	정	NULL	NULL	NULL	NULL	NULL	NULL	3	1	123	KSY	List3	0		1	-1	1103165	184		0	0	1	z	0	4	1103349	0	z	303
좌우반구com(split BVF)_2	38	1	<?xml version="1.0"?>\n<Clock xmlns:dt="urn:schemas-microsoft-com:datatypes"><Description dt:dt="string">E-Prime Primary Realtime Clock</Description><StartTime><Timestamp dt:dt="int">0</Timestamp><DateUtc dt:dt="string">2021-06-11T05:50:16Z</DateUtc></StartTime><FrequencyChanges><FrequencyChange><Frequency dt:dt="r8">2699990000</Frequency><Timestamp dt:dt="r8">233783540903497</Timestamp><Current …	좌우반구com(split BVF)_2-038-1	60.022	1.0.0.167	1	413996224	Professional	2.0.10.242	2.0.10.353	06-11-2021	2021-06-11 오전 5:50:16	14:50:16	2.0.10.248	78	1	z	오류	오	류	107	1	78	NULL	NULL	NULL	NULL	NULL	NULL	KSY	List1	0		0	-1	245739	183		0	0	1	z	1	3	245922	0	z	780
좌우반구com(split BVF)_2	38	1	<?xml version="1.0"?>\n<Clock xmlns:dt="urn:schemas-microsoft-com:datatypes"><Description dt:dt="string">E-Prime Primary Realtime Clock</Description><StartTime><Timestamp dt:dt="int">0</Timestamp><DateUtc dt:dt="string">2021-06-11T05:50:16Z</DateUtc></StartTime><FrequencyChanges><FrequencyChange><Frequency dt:dt="r8">2699990000</Frequency><Timestamp dt:dt="r8">233783540903497</Timestamp><Current …	좌우반구com(split BVF)_2-038-1	60.022	1.0.0.167	1	413996224	Professional	2.0.10.242	2.0.10.353	06-11-2021	2021-06-11 오전 5:50:16	14:50:16	2.0.10.248	351	1	z	오해	오	해	NULL	NULL	NULL	NULL	NULL	NULL	12	1	87	KSY	List3	0		0	-1	1009549	183		0	0	1	z	0	3	1009732	0	z	450
좌우반구com(split BVF)_2	38	1	<?xml version="1.0"?>\n<Clock xmlns:dt="urn:schemas-microsoft-com:datatypes"><Description dt:dt="string">E-Prime Primary Realtime Clock</Description><StartTime><Timestamp dt:dt="int">0</Timestamp><DateUtc dt:dt="string">2021-06-11T05:50:16Z</DateUtc></StartTime><FrequencyChanges><FrequencyChange><Frequency dt:dt="r8">2699990000</Frequency><Timestamp dt:dt="r8">233783540903497</Timestamp><Current …	좌우반구com(split BVF)_2-038-1	60.022	1.0.0.167	1	413996224	Professional	2.0.10.242	2.0.10.353	06-11-2021	2021-06-11 오전 5:50:16	14:50:16	2.0.10.248	57	2	{/}	외보	외	보	101	1	57	NULL	NULL	NULL	NULL	NULL	NULL	KSY	List1	0		0	0	188210	183		0	0	0	{/}	0	3	188393	0	z	838
좌우반구com(split BVF)_2	38	1	<?xml version="1.0"?>\n<Clock xmlns:dt="urn:schemas-microsoft-com:datatypes"><Description dt:dt="string">E-Prime Primary Realtime Clock</Description><StartTime><Timestamp dt:dt="int">0</Timestamp><DateUtc dt:dt="string">2021-06-11T05:50:16Z</DateUtc></StartTime><FrequencyChanges><FrequencyChange><Frequency dt:dt="r8">2699990000</Frequency><Timestamp dt:dt="r8">233783540903497</Timestamp><Current …	좌우반구com(split BVF)_2-038-1	60.022	1.0.0.167	1	413996224	Professional	2.0.10.242	2.0.10.353	06-11-2021	2021-06-11 오전 5:50:16	14:50:16	2.0.10.248	384	1	z	외부	외	부	NULL	NULL	NULL	NULL	NULL	NULL	35	1	120	KSY	List3	0		0	-1	1095668	183		0	0	1	z	1	3	1095851	0	z	305
좌우반구com(split BVF)_2	38	1	<?xml version="1.0"?>\n<Clock xmlns:dt="urn:schemas-microsoft-com:datatypes"><Description dt:dt="string">E-Prime Primary Realtime Clock</Description><StartTime><Timestamp dt:dt="int">0</Timestamp><DateUtc dt:dt="string">2021-06-11T05:50:16Z</DateUtc></StartTime><FrequencyChanges><FrequencyChange><Frequency dt:dt="r8">2699990000</Frequency><Timestamp dt:dt="r8">233783540903497</Timestamp><Current …	좌우반구com(split BVF)_2-038-1	60.022	1.0.0.167	1	413996224	Professional	2.0.10.242	2.0.10.353	06-11-2021	2021-06-11 오전 5:50:16	14:50:16	2.0.10.248	126	2	{/}	요명	요	명	120	1	126	NULL	NULL	NULL	NULL	NULL	NULL	KSY2	List1	NULL	NULL	NULL	NULL	NULL	NULL	NULL	NULL	NULL	1	{/}	0	4	381491	0	{/}	768
좌우반구com(split BVF)_2	38	1	<?xml version="1.0"?>\n<Clock xmlns:dt="urn:schemas-microsoft-com:datatypes"><Description dt:dt="string">E-Prime Primary Realtime Clock</Description><StartTime><Timestamp dt:dt="int">0</Timestamp><DateUtc dt:dt="string">2021-06-11T05:50:16Z</DateUtc></StartTime><FrequencyChanges><FrequencyChange><Frequency dt:dt="r8">2699990000</Frequency><Timestamp dt:dt="r8">233783540903497</Timestamp><Current …	좌우반구com(split BVF)_2-038-1	60.022	1.0.0.167	1	413996224	Professional	2.0.10.242	2.0.10.353	06-11-2021	2021-06-11 오전 5:50:16	14:50:16	2.0.10.248	276	1	z	요소	요	소	NULL	NULL	NULL	NULL	NULL	NULL	101	1	12	KSY	List3	0		0	0	803573	183		0	0	1	z	0	3	803756	0	z	230
좌우반구com(split BVF)_2	38	1	<?xml version="1.0"?>\n<Clock xmlns:dt="urn:schemas-microsoft-com:datatypes"><Description dt:dt="string">E-Prime Primary Realtime Clock</Description><StartTime><Timestamp dt:dt="int">0</Timestamp><DateUtc dt:dt="string">2021-06-11T05:50:16Z</DateUtc></StartTime><FrequencyChanges><FrequencyChange><Frequency dt:dt="r8">2699990000</Frequency><Timestamp dt:dt="r8">233783540903497</Timestamp><Current …	좌우반구com(split BVF)_2-038-1	60.022	1.0.0.167	1	413996224	Professional	2.0.10.242	2.0.10.353	06-11-2021	2021-06-11 오전 5:50:16	14:50:16	2.0.10.248	395	1	z	요청	요	청	NULL	NULL	NULL	NULL	NULL	NULL	32	1	131	KSY	List3	0		0	-1	1123708	183		0	0	1	z	1	3	1123891	0	z	329
좌우반구com(split BVF)_2	38	1	<?xml version="1.0"?>\n<Clock xmlns:dt="urn:schemas-microsoft-com:datatypes"><Description dt:dt="string">E-Prime Primary Realtime Clock</Description><StartTime><Timestamp dt:dt="int">0</Timestamp><DateUtc dt:dt="string">2021-06-11T05:50:16Z</DateUtc></StartTime><FrequencyChanges><FrequencyChange><Frequency dt:dt="r8">2699990000</Frequency><Timestamp dt:dt="r8">233783540903497</Timestamp><Current …	좌우반구com(split BVF)_2-038-1	60.022	1.0.0.167	1	413996224	Professional	2.0.10.242	2.0.10.353	06-11-2021	2021-06-11 오전 5:50:16	14:50:16	2.0.10.248	238	2	{/}	용스	용	스	NULL	NULL	NULL	17	1	106	NULL	NULL	NULL	KSY2	List2	NULL	NULL	NULL	NULL	NULL	NULL	NULL	NULL	NULL	1	{/}	0	3	701709	0	{/}	343
좌우반구com(split BVF)_2	38	1	<?xml version="1.0"?>\n<Clock xmlns:dt="urn:schemas-microsoft-com:datatypes"><Description dt:dt="string">E-Prime Primary Realtime Clock</Description><StartTime><Timestamp dt:dt="int">0</Timestamp><DateUtc dt:dt="string">2021-06-11T05:50:16Z</DateUtc></StartTime><FrequencyChanges><FrequencyChange><Frequency dt:dt="r8">2699990000</Frequency><Timestamp dt:dt="r8">233783540903497</Timestamp><Current …	좌우반구com(split BVF)_2-038-1	60.022	1.0.0.167	1	413996224	Professional	2.0.10.242	2.0.10.353	06-11-2021	2021-06-11 오전 5:50:16	14:50:16	2.0.10.248	372	1	z	용어	용	어	NULL	NULL	NULL	NULL	NULL	NULL	73	1	108	KSY	List3	0		0	-1	1064596	183		0	0	1	z	0	3	1064779	0	z	314
좌우반구com(split BVF)_2	38	1	<?xml version="1.0"?>\n<Clock xmlns:dt="urn:schemas-microsoft-com:datatypes"><Description dt:dt="string">E-Prime Primary Realtime Clock</Description><StartTime><Timestamp dt:dt="int">0</Timestamp><DateUtc dt:dt="string">2021-06-11T05:50:16Z</DateUtc></StartTime><FrequencyChanges><FrequencyChange><Frequency dt:dt="r8">2699990000</Frequency><Timestamp dt:dt="r8">233783540903497</Timestamp><Current …	좌우반구com(split BVF)_2-038-1	60.022	1.0.0.167	1	413996224	Professional	2.0.10.242	2.0.10.353	06-11-2021	2021-06-11 오전 5:50:16	14:50:16	2.0.10.248	73	1	z	우려	우	려	71	1	73	NULL	NULL	NULL	NULL	NULL	NULL	KSY	List1	0		0	-1	232344	183		0	0	1	z	0	3	232527	0	z	511
좌우반구com(split BVF)_2	38	1	<?xml version="1.0"?>\n<Clock xmlns:dt="urn:schemas-microsoft-com:datatypes"><Description dt:dt="string">E-Prime Primary Realtime Clock</Description><StartTime><Timestamp dt:dt="int">0</Timestamp><DateUtc dt:dt="string">2021-06-11T05:50:16Z</DateUtc></StartTime><FrequencyChanges><FrequencyChange><Frequency dt:dt="r8">2699990000</Frequency><Timestamp dt:dt="r8">233783540903497</Timestamp><Current …	좌우반구com(split BVF)_2-038-1	60.022	1.0.0.167	1	413996224	Professional	2.0.10.242	2.0.10.353	06-11-2021	2021-06-11 오전 5:50:16	14:50:16	2.0.10.248	338	2	{/}	운국	운	국	NULL	NULL	NULL	NULL	NULL	NULL	37	1	74	KSY2	List3	NULL	NULL	NULL	NULL	NULL	NULL	NULL	NULL	NULL	1	{/}	0	4	974112	0	{/}	768
좌우반구com(split BVF)_2	38	1	<?xml version="1.0"?>\n<Clock xmlns:dt="urn:schemas-microsoft-com:datatypes"><Description dt:dt="string">E-Prime Primary Realtime Clock</Description><StartTime><Timestamp dt:dt="int">0</Timestamp><DateUtc dt:dt="string">2021-06-11T05:50:16Z</DateUtc></StartTime><FrequencyChanges><FrequencyChange><Frequency dt:dt="r8">2699990000</Frequency><Timestamp dt:dt="r8">233783540903497</Timestamp><Current …	좌우반구com(split BVF)_2-038-1	60.022	1.0.0.167	1	413996224	Professional	2.0.10.242	2.0.10.353	06-11-2021	2021-06-11 오전 5:50:16	14:50:16	2.0.10.248	161	2	{/}	운속	운	속	NULL	NULL	NULL	131	1	29	NULL	NULL	NULL	KSY3	List2	NULL	NULL	NULL	NULL	NULL	NULL	NULL	NULL	NULL	1	{/}	1	3	489235	0	{/}	590
좌우반구com(split BVF)_2	38	1	<?xml version="1.0"?>\n<Clock xmlns:dt="urn:schemas-microsoft-com:datatypes"><Description dt:dt="string">E-Prime Primary Realtime Clock</Description><StartTime><Timestamp dt:dt="int">0</Timestamp><DateUtc dt:dt="string">2021-06-11T05:50:16Z</DateUtc></StartTime><FrequencyChanges><FrequencyChange><Frequency dt:dt="r8">2699990000</Frequency><Timestamp dt:dt="r8">233783540903497</Timestamp><Current …	좌우반구com(split BVF)_2-038-1	60.022	1.0.0.167	1	413996224	Professional	2.0.10.242	2.0.10.353	06-11-2021	2021-06-11 오전 5:50:16	14:50:16	2.0.10.248	5	1	z	원리	원	리	128	1	5	NULL	NULL	NULL	NULL	NULL	NULL	KSY	List1	0		0	-1	43578	183		0	0	1	z	1	3	43761	0	z	345
좌우반구com(split BVF)_2	38	1	<?xml version="1.0"?>\n<Clock xmlns:dt="urn:schemas-microsoft-com:datatypes"><Description dt:dt="string">E-Prime Primary Realtime Clock</Description><StartTime><Timestamp dt:dt="int">0</Timestamp><DateUtc dt:dt="string">2021-06-11T05:50:16Z</DateUtc></StartTime><FrequencyChanges><FrequencyChange><Frequency dt:dt="r8">2699990000</Frequency><Timestamp dt:dt="r8">233783540903497</Timestamp><Current …	좌우반구com(split BVF)_2-038-1	60.022	1.0.0.167	1	413996224	Professional	2.0.10.242	2.0.10.353	06-11-2021	2021-06-11 오전 5:50:16	14:50:16	2.0.10.248	58	1	z	원인	원	인	69	1	58	NULL	NULL	NULL	NULL	NULL	NULL	KSY	List1	0		0	-1	191242	183		0	0	1	z	0	3	191425	0	z	294
좌우반구com(split BVF)_2	38	1	<?xml version="1.0"?>\n<Clock xmlns:dt="urn:schemas-microsoft-com:datatypes"><Description dt:dt="string">E-Prime Primary Realtime Clock</Description><StartTime><Timestamp dt:dt="int">0</Timestamp><DateUtc dt:dt="string">2021-06-11T05:50:16Z</DateUtc></StartTime><FrequencyChanges><FrequencyChange><Frequency dt:dt="r8">2699990000</Frequency><Timestamp dt:dt="r8">233783540903497</Timestamp><Current …	좌우반구com(split BVF)_2-038-1	60.022	1.0.0.167	1	413996224	Professional	2.0.10.242	2.0.10.353	06-11-2021	2021-06-11 오전 5:50:16	14:50:16	2.0.10.248	33	1	z	원장	원	장	56	1	33	NULL	NULL	NULL	NULL	NULL	NULL	KSY	List1	0		0	0	120801	183		0	0	1	z	0	3	120984	0	z	448
좌우반구com(split BVF)_2	38	1	<?xml version="1.0"?>\n<Clock xmlns:dt="urn:schemas-microsoft-com:datatypes"><Description dt:dt="string">E-Prime Primary Realtime Clock</Description><StartTime><Timestamp dt:dt="int">0</Timestamp><DateUtc dt:dt="string">2021-06-11T05:50:16Z</DateUtc></StartTime><FrequencyChanges><FrequencyChange><Frequency dt:dt="r8">2699990000</Frequency><Timestamp dt:dt="r8">233783540903497</Timestamp><Current …	좌우반구com(split BVF)_2-038-1	60.022	1.0.0.167	1	413996224	Professional	2.0.10.242	2.0.10.353	06-11-2021	2021-06-11 오전 5:50:16	14:50:16	2.0.10.248	93	2	{/}	원착	원	착	89	1	93	NULL	NULL	NULL	NULL	NULL	NULL	KSY	List1	0		0	-1	289690	183		0	0	0	{/}	0	3	289873	0	z	1348
좌우반구com(split BVF)_2	38	1	<?xml version="1.0"?>\n<Clock xmlns:dt="urn:schemas-microsoft-com:datatypes"><Description dt:dt="string">E-Prime Primary Realtime Clock</Description><StartTime><Timestamp dt:dt="int">0</Timestamp><DateUtc dt:dt="string">2021-06-11T05:50:16Z</DateUtc></StartTime><FrequencyChanges><FrequencyChange><Frequency dt:dt="r8">2699990000</Frequency><Timestamp dt:dt="r8">233783540903497</Timestamp><Current …	좌우반구com(split BVF)_2-038-1	60.022	1.0.0.167	1	413996224	Professional	2.0.10.242	2.0.10.353	06-11-2021	2021-06-11 오전 5:50:16	14:50:16	2.0.10.248	160	1	z	원형	원	형	NULL	NULL	NULL	28	1	28	NULL	NULL	NULL	KSY	List2	0		0	-1	486453	183		0	0	1	z	0	3	486636	0	z	397
좌우반구com(split BVF)_2	38	1	<?xml version="1.0"?>\n<Clock xmlns:dt="urn:schemas-microsoft-com:datatypes"><Description dt:dt="string">E-Prime Primary Realtime Clock</Description><StartTime><Timestamp dt:dt="int">0</Timestamp><DateUtc dt:dt="string">2021-06-11T05:50:16Z</DateUtc></StartTime><FrequencyChanges><FrequencyChange><Frequency dt:dt="r8">2699990000</Frequency><Timestamp dt:dt="r8">233783540903497</Timestamp><Current …	좌우반구com(split BVF)_2-038-1	60.022	1.0.0.167	1	413996224	Professional	2.0.10.242	2.0.10.353	06-11-2021	2021-06-11 오전 5:50:16	14:50:16	2.0.10.248	266	2	{/}	위절	위	절	NULL	NULL	NULL	NULL	NULL	NULL	16	1	2	KSY	List3	0		0	-1	776799	183		0	0	1	{/}	0	3	776982	0	{/}	525
좌우반구com(split BVF)_2	38	1	<?xml version="1.0"?>\n<Clock xmlns:dt="urn:schemas-microsoft-com:datatypes"><Description dt:dt="string">E-Prime Primary Realtime Clock</Description><StartTime><Timestamp dt:dt="int">0</Timestamp><DateUtc dt:dt="string">2021-06-11T05:50:16Z</DateUtc></StartTime><FrequencyChanges><FrequencyChange><Frequency dt:dt="r8">2699990000</Frequency><Timestamp dt:dt="r8">233783540903497</Timestamp><Current …	좌우반구com(split BVF)_2-038-1	60.022	1.0.0.167	1	413996224	Professional	2.0.10.242	2.0.10.353	06-11-2021	2021-06-11 오전 5:50:16	14:50:16	2.0.10.248	267	1	z	유형	유	형	NULL	NULL	NULL	NULL	NULL	NULL	132	1	3	KSY	List3	0		1	-1	779531	184		0	0	1	z	0	4	779715	0	z	456
좌우반구com(split BVF)_2	38	1	<?xml version="1.0"?>\n<Clock xmlns:dt="urn:schemas-microsoft-com:datatypes"><Description dt:dt="string">E-Prime Primary Realtime Clock</Description><StartTime><Timestamp dt:dt="int">0</Timestamp><DateUtc dt:dt="string">2021-06-11T05:50:16Z</DateUtc></StartTime><FrequencyChanges><FrequencyChange><Frequency dt:dt="r8">2699990000</Frequency><Timestamp dt:dt="r8">233783540903497</Timestamp><Current …	좌우반구com(split BVF)_2-038-1	60.022	1.0.0.167	1	413996224	Professional	2.0.10.242	2.0.10.353	06-11-2021	2021-06-11 오전 5:50:16	14:50:16	2.0.10.248	127	1	z	음식	음	식	11	1	127	NULL	NULL	NULL	NULL	NULL	NULL	KSY	List1	0		0	-1	384273	183		0	0	1	z	0	3	384456	0	z	387
좌우반구com(split BVF)_2	38	1	<?xml version="1.0"?>\n<Clock xmlns:dt="urn:schemas-microsoft-com:datatypes"><Description dt:dt="string">E-Prime Primary Realtime Clock</Description><StartTime><Timestamp dt:dt="int">0</Timestamp><DateUtc dt:dt="string">2021-06-11T05:50:16Z</DateUtc></StartTime><FrequencyChanges><FrequencyChange><Frequency dt:dt="r8">2699990000</Frequency><Timestamp dt:dt="r8">233783540903497</Timestamp><Current …	좌우반구com(split BVF)_2-038-1	60.022	1.0.0.167	1	413996224	Professional	2.0.10.242	2.0.10.353	06-11-2021	2021-06-11 오전 5:50:16	14:50:16	2.0.10.248	45	2	{/}	음안	음	안	85	1	45	NULL	NULL	NULL	NULL	NULL	NULL	KSY3	List1	NULL	NULL	NULL	NULL	NULL	NULL	NULL	NULL	NULL	1	{/}	0	4	154089	0	{/}	470
좌우반구com(split BVF)_2	38	1	<?xml version="1.0"?>\n<Clock xmlns:dt="urn:schemas-microsoft-com:datatypes"><Description dt:dt="string">E-Prime Primary Realtime Clock</Description><StartTime><Timestamp dt:dt="int">0</Timestamp><DateUtc dt:dt="string">2021-06-11T05:50:16Z</DateUtc></StartTime><FrequencyChanges><FrequencyChange><Frequency dt:dt="r8">2699990000</Frequency><Timestamp dt:dt="r8">233783540903497</Timestamp><Current …	좌우반구com(split BVF)_2-038-1	60.022	1.0.0.167	1	413996224	Professional	2.0.10.242	2.0.10.353	06-11-2021	2021-06-11 오전 5:50:16	14:50:16	2.0.10.248	87	2	{/}	응어	응	어	50	1	87	NULL	NULL	NULL	NULL	NULL	NULL	KSY2	List1	NULL	NULL	NULL	NULL	NULL	NULL	NULL	NULL	NULL	1	{/}	0	3	273146	0	{/}	603
좌우반구com(split BVF)_2	38	1	<?xml version="1.0"?>\n<Clock xmlns:dt="urn:schemas-microsoft-com:datatypes"><Description dt:dt="string">E-Prime Primary Realtime Clock</Description><StartTime><Timestamp dt:dt="int">0</Timestamp><DateUtc dt:dt="string">2021-06-11T05:50:16Z</DateUtc></StartTime><FrequencyChanges><FrequencyChange><Frequency dt:dt="r8">2699990000</Frequency><Timestamp dt:dt="r8">233783540903497</Timestamp><Current …	좌우반구com(split BVF)_2-038-1	60.022	1.0.0.167	1	413996224	Professional	2.0.10.242	2.0.10.353	06-11-2021	2021-06-11 오전 5:50:16	14:50:16	2.0.10.248	236	2	{/}	의마	의	마	NULL	NULL	NULL	6	1	104	NULL	NULL	NULL	KSY2	List2	NULL	NULL	NULL	NULL	NULL	NULL	NULL	NULL	NULL	1	{/}	0	3	696161	0	{/}	540
좌우반구com(split BVF)_2	38	1	<?xml version="1.0"?>\n<Clock xmlns:dt="urn:schemas-microsoft-com:datatypes"><Description dt:dt="string">E-Prime Primary Realtime Clock</Description><StartTime><Timestamp dt:dt="int">0</Timestamp><DateUtc dt:dt="string">2021-06-11T05:50:16Z</DateUtc></StartTime><FrequencyChanges><FrequencyChange><Frequency dt:dt="r8">2699990000</Frequency><Timestamp dt:dt="r8">233783540903497</Timestamp><Current …	좌우반구com(split BVF)_2-038-1	60.022	1.0.0.167	1	413996224	Professional	2.0.10.242	2.0.10.353	06-11-2021	2021-06-11 오전 5:50:16	14:50:16	2.0.10.248	64	1	z	의미	의	미	127	1	64	NULL	NULL	NULL	NULL	NULL	NULL	KSY	List1	0		0	-1	207103	183		0	0	1	z	0	3	207286	0	z	272
좌우반구com(split BVF)_2	38	1	<?xml version="1.0"?>\n<Clock xmlns:dt="urn:schemas-microsoft-com:datatypes"><Description dt:dt="string">E-Prime Primary Realtime Clock</Description><StartTime><Timestamp dt:dt="int">0</Timestamp><DateUtc dt:dt="string">2021-06-11T05:50:16Z</DateUtc></StartTime><FrequencyChanges><FrequencyChange><Frequency dt:dt="r8">2699990000</Frequency><Timestamp dt:dt="r8">233783540903497</Timestamp><Current …	좌우반구com(split BVF)_2-038-1	60.022	1.0.0.167	1	413996224	Professional	2.0.10.242	2.0.10.353	06-11-2021	2021-06-11 오전 5:50:16	14:50:16	2.0.10.248	306	2	{/}	의필	의	필	NULL	NULL	NULL	NULL	NULL	NULL	122	1	42	KSY3	List3	NULL	NULL	NULL	NULL	NULL	NULL	NULL	NULL	NULL	1	{/}	1	3	886043	0	{/}	406
좌우반구com(split BVF)_2	38	1	<?xml version="1.0"?>\n<Clock xmlns:dt="urn:schemas-microsoft-com:datatypes"><Description dt:dt="string">E-Prime Primary Realtime Clock</Description><StartTime><Timestamp dt:dt="int">0</Timestamp><DateUtc dt:dt="string">2021-06-11T05:50:16Z</DateUtc></StartTime><FrequencyChanges><FrequencyChange><Frequency dt:dt="r8">2699990000</Frequency><Timestamp dt:dt="r8">233783540903497</Timestamp><Current …	좌우반구com(split BVF)_2-038-1	60.022	1.0.0.167	1	413996224	Professional	2.0.10.242	2.0.10.353	06-11-2021	2021-06-11 오전 5:50:16	14:50:16	2.0.10.248	221	2	{/}	이느	이	느	NULL	NULL	NULL	84	1	89	NULL	NULL	NULL	KSY2	List2	NULL	NULL	NULL	NULL	NULL	NULL	NULL	NULL	NULL	0	{/}	0	4	655626	0	z	947
좌우반구com(split BVF)_2	38	1	<?xml version="1.0"?>\n<Clock xmlns:dt="urn:schemas-microsoft-com:datatypes"><Description dt:dt="string">E-Prime Primary Realtime Clock</Description><StartTime><Timestamp dt:dt="int">0</Timestamp><DateUtc dt:dt="string">2021-06-11T05:50:16Z</DateUtc></StartTime><FrequencyChanges><FrequencyChange><Frequency dt:dt="r8">2699990000</Frequency><Timestamp dt:dt="r8">233783540903497</Timestamp><Current …	좌우반구com(split BVF)_2-038-1	60.022	1.0.0.167	1	413996224	Professional	2.0.10.242	2.0.10.353	06-11-2021	2021-06-11 오전 5:50:16	14:50:16	2.0.10.248	374	1	z	이득	이	득	NULL	NULL	NULL	NULL	NULL	NULL	77	1	110	KSY	List3	0		1	-1	1069877	184		0	0	1	z	0	4	1070061	0	z	256
좌우반구com(split BVF)_2	38	1	<?xml version="1.0"?>\n<Clock xmlns:dt="urn:schemas-microsoft-com:datatypes"><Description dt:dt="string">E-Prime Primary Realtime Clock</Description><StartTime><Timestamp dt:dt="int">0</Timestamp><DateUtc dt:dt="string">2021-06-11T05:50:16Z</DateUtc></StartTime><FrequencyChanges><FrequencyChange><Frequency dt:dt="r8">2699990000</Frequency><Timestamp dt:dt="r8">233783540903497</Timestamp><Current …	좌우반구com(split BVF)_2-038-1	60.022	1.0.0.167	1	413996224	Professional	2.0.10.242	2.0.10.353	06-11-2021	2021-06-11 오전 5:50:16	14:50:16	2.0.10.248	381	1	z	이유	이	유	NULL	NULL	NULL	NULL	NULL	NULL	17	1	117	KSY	List3	0		0	0	1087888	183		0	0	1	z	0	3	1088071	0	z	414
좌우반구com(split BVF)_2	38	1	<?xml version="1.0"?>\n<Clock xmlns:dt="urn:schemas-microsoft-com:datatypes"><Description dt:dt="string">E-Prime Primary Realtime Clock</Description><StartTime><Timestamp dt:dt="int">0</Timestamp><DateUtc dt:dt="string">2021-06-11T05:50:16Z</DateUtc></StartTime><FrequencyChanges><FrequencyChange><Frequency dt:dt="r8">2699990000</Frequency><Timestamp dt:dt="r8">233783540903497</Timestamp><Current …	좌우반구com(split BVF)_2-038-1	60.022	1.0.0.167	1	413996224	Professional	2.0.10.242	2.0.10.353	06-11-2021	2021-06-11 오전 5:50:16	14:50:16	2.0.10.248	270	1	z	이전	이	전	NULL	NULL	NULL	NULL	NULL	NULL	79	1	6	KSY2	List3	NULL	NULL	NULL	NULL	NULL	NULL	NULL	NULL	NULL	1	z	1	3	787728	0	z	723
좌우반구com(split BVF)_2	38	1	<?xml version="1.0"?>\n<Clock xmlns:dt="urn:schemas-microsoft-com:datatypes"><Description dt:dt="string">E-Prime Primary Realtime Clock</Description><StartTime><Timestamp dt:dt="int">0</Timestamp><DateUtc dt:dt="string">2021-06-11T05:50:16Z</DateUtc></StartTime><FrequencyChanges><FrequencyChange><Frequency dt:dt="r8">2699990000</Frequency><Timestamp dt:dt="r8">233783540903497</Timestamp><Current …	좌우반구com(split BVF)_2-038-1	60.022	1.0.0.167	1	413996224	Professional	2.0.10.242	2.0.10.353	06-11-2021	2021-06-11 오전 5:50:16	14:50:16	2.0.10.248	137	2	{/}	익궤	익	궤	NULL	NULL	NULL	109	1	5	NULL	NULL	NULL	KSY	List2	0		1	-1	421326	184		0	0	1	{/}	0	4	421510	0	{/}	572
좌우반구com(split BVF)_2	38	1	<?xml version="1.0"?>\n<Clock xmlns:dt="urn:schemas-microsoft-com:datatypes"><Description dt:dt="string">E-Prime Primary Realtime Clock</Description><StartTime><Timestamp dt:dt="int">0</Timestamp><DateUtc dt:dt="string">2021-06-11T05:50:16Z</DateUtc></StartTime><FrequencyChanges><FrequencyChange><Frequency dt:dt="r8">2699990000</Frequency><Timestamp dt:dt="r8">233783540903497</Timestamp><Current …	좌우반구com(split BVF)_2-038-1	60.022	1.0.0.167	1	413996224	Professional	2.0.10.242	2.0.10.353	06-11-2021	2021-06-11 오전 5:50:16	14:50:16	2.0.10.248	162	2	{/}	익력	익	력	NULL	NULL	NULL	60	1	30	NULL	NULL	NULL	KSY	List2	0		0	-1	491851	183		0	0	1	{/}	1	3	492034	0	{/}	430
좌우반구com(split BVF)_2	38	1	<?xml version="1.0"?>\n<Clock xmlns:dt="urn:schemas-microsoft-com:datatypes"><Description dt:dt="string">E-Prime Primary Realtime Clock</Description><StartTime><Timestamp dt:dt="int">0</Timestamp><DateUtc dt:dt="string">2021-06-11T05:50:16Z</DateUtc></StartTime><FrequencyChanges><FrequencyChange><Frequency dt:dt="r8">2699990000</Frequency><Timestamp dt:dt="r8">233783540903497</Timestamp><Current …	좌우반구com(split BVF)_2-038-1	60.022	1.0.0.167	1	413996224	Professional	2.0.10.242	2.0.10.353	06-11-2021	2021-06-11 오전 5:50:16	14:50:16	2.0.10.248	79	1	z	인간	인	간	55	1	79	NULL	NULL	NULL	NULL	NULL	NULL	KSY2	List1	NULL	NULL	NULL	NULL	NULL	NULL	NULL	NULL	NULL	1	z	0	4	248905	0	z	933
좌우반구com(split BVF)_2	38	1	<?xml version="1.0"?>\n<Clock xmlns:dt="urn:schemas-microsoft-com:datatypes"><Description dt:dt="string">E-Prime Primary Realtime Clock</Description><StartTime><Timestamp dt:dt="int">0</Timestamp><DateUtc dt:dt="string">2021-06-11T05:50:16Z</DateUtc></StartTime><FrequencyChanges><FrequencyChange><Frequency dt:dt="r8">2699990000</Frequency><Timestamp dt:dt="r8">233783540903497</Timestamp><Current …	좌우반구com(split BVF)_2-038-1	60.022	1.0.0.167	1	413996224	Professional	2.0.10.242	2.0.10.353	06-11-2021	2021-06-11 오전 5:50:16	14:50:16	2.0.10.248	152	1	z	인사	인	사	NULL	NULL	NULL	66	1	20	NULL	NULL	NULL	KSY2	List2	NULL	NULL	NULL	NULL	NULL	NULL	NULL	NULL	NULL	1	z	0	4	463828	0	z	493
좌우반구com(split BVF)_2	38	1	<?xml version="1.0"?>\n<Clock xmlns:dt="urn:schemas-microsoft-com:datatypes"><Description dt:dt="string">E-Prime Primary Realtime Clock</Description><StartTime><Timestamp dt:dt="int">0</Timestamp><DateUtc dt:dt="string">2021-06-11T05:50:16Z</DateUtc></StartTime><FrequencyChanges><FrequencyChange><Frequency dt:dt="r8">2699990000</Frequency><Timestamp dt:dt="r8">233783540903497</Timestamp><Current …	좌우반구com(split BVF)_2-038-1	60.022	1.0.0.167	1	413996224	Professional	2.0.10.242	2.0.10.353	06-11-2021	2021-06-11 오전 5:50:16	14:50:16	2.0.10.248	169	1	z	인생	인	생	NULL	NULL	NULL	128	1	37	NULL	NULL	NULL	KSY2	List2	NULL	NULL	NULL	NULL	NULL	NULL	NULL	NULL	NULL	1	z	0	3	510894	0	z	394
좌우반구com(split BVF)_2	38	1	<?xml version="1.0"?>\n<Clock xmlns:dt="urn:schemas-microsoft-com:datatypes"><Description dt:dt="string">E-Prime Primary Realtime Clock</Description><StartTime><Timestamp dt:dt="int">0</Timestamp><DateUtc dt:dt="string">2021-06-11T05:50:16Z</DateUtc></StartTime><FrequencyChanges><FrequencyChange><Frequency dt:dt="r8">2699990000</Frequency><Timestamp dt:dt="r8">233783540903497</Timestamp><Current …	좌우반구com(split BVF)_2-038-1	60.022	1.0.0.167	1	413996224	Professional	2.0.10.242	2.0.10.353	06-11-2021	2021-06-11 오전 5:50:16	14:50:16	2.0.10.248	265	1	z	인연	인	연	NULL	NULL	NULL	NULL	NULL	NULL	30	1	1	KSY2	List3	NULL	NULL	NULL	NULL	NULL	NULL	NULL	NULL	NULL	1	z	0	3	774400	0	z	387
좌우반구com(split BVF)_2	38	1	<?xml version="1.0"?>\n<Clock xmlns:dt="urn:schemas-microsoft-com:datatypes"><Description dt:dt="string">E-Prime Primary Realtime Clock</Description><StartTime><Timestamp dt:dt="int">0</Timestamp><DateUtc dt:dt="string">2021-06-11T05:50:16Z</DateUtc></StartTime><FrequencyChanges><FrequencyChange><Frequency dt:dt="r8">2699990000</Frequency><Timestamp dt:dt="r8">233783540903497</Timestamp><Current …	좌우반구com(split BVF)_2-038-1	60.022	1.0.0.167	1	413996224	Professional	2.0.10.242	2.0.10.353	06-11-2021	2021-06-11 오전 5:50:16	14:50:16	2.0.10.248	361	2	{/}	일려	일	려	NULL	NULL	NULL	NULL	NULL	NULL	130	1	97	KSY3	List3	NULL	NULL	NULL	NULL	NULL	NULL	NULL	NULL	NULL	1	{/}	0	3	1036206	0	{/}	336
좌우반구com(split BVF)_2	38	1	<?xml version="1.0"?>\n<Clock xmlns:dt="urn:schemas-microsoft-com:datatypes"><Description dt:dt="string">E-Prime Primary Realtime Clock</Description><StartTime><Timestamp dt:dt="int">0</Timestamp><DateUtc dt:dt="string">2021-06-11T05:50:16Z</DateUtc></StartTime><FrequencyChanges><FrequencyChange><Frequency dt:dt="r8">2699990000</Frequency><Timestamp dt:dt="r8">233783540903497</Timestamp><Current …	좌우반구com(split BVF)_2-038-1	60.022	1.0.0.167	1	413996224	Professional	2.0.10.242	2.0.10.353	06-11-2021	2021-06-11 오전 5:50:16	14:50:16	2.0.10.248	232	2	{/}	일섭	일	섭	NULL	NULL	NULL	70	1	100	NULL	NULL	NULL	KSY	List2	0		0	0	685582	183		0	0	1	{/}	0	3	685765	0	{/}	320
좌우반구com(split BVF)_2	38	1	<?xml version="1.0"?>\n<Clock xmlns:dt="urn:schemas-microsoft-com:datatypes"><Description dt:dt="string">E-Prime Primary Realtime Clock</Description><StartTime><Timestamp dt:dt="int">0</Timestamp><DateUtc dt:dt="string">2021-06-11T05:50:16Z</DateUtc></StartTime><FrequencyChanges><FrequencyChange><Frequency dt:dt="r8">2699990000</Frequency><Timestamp dt:dt="r8">233783540903497</Timestamp><Current …	좌우반구com(split BVF)_2-038-1	60.022	1.0.0.167	1	413996224	Professional	2.0.10.242	2.0.10.353	06-11-2021	2021-06-11 오전 5:50:16	14:50:16	2.0.10.248	187	2	{/}	임택	임	택	NULL	NULL	NULL	116	1	55	NULL	NULL	NULL	KSY	List2	0		0	0	562093	183		0	0	1	{/}	0	3	562276	0	{/}	395
좌우반구com(split BVF)_2	38	1	<?xml version="1.0"?>\n<Clock xmlns:dt="urn:schemas-microsoft-com:datatypes"><Description dt:dt="string">E-Prime Primary Realtime Clock</Description><StartTime><Timestamp dt:dt="int">0</Timestamp><DateUtc dt:dt="string">2021-06-11T05:50:16Z</DateUtc></StartTime><FrequencyChanges><FrequencyChange><Frequency dt:dt="r8">2699990000</Frequency><Timestamp dt:dt="r8">233783540903497</Timestamp><Current …	좌우반구com(split BVF)_2-038-1	60.022	1.0.0.167	1	413996224	Professional	2.0.10.242	2.0.10.353	06-11-2021	2021-06-11 오전 5:50:16	14:50:16	2.0.10.248	396	1	z	입구	입	구	NULL	NULL	NULL	NULL	NULL	NULL	68	1	132	KSY2	List3	NULL	NULL	NULL	NULL	NULL	NULL	NULL	NULL	NULL	1	z	0	3	1126424	0	z	516
좌우반구com(split BVF)_2	38	1	<?xml version="1.0"?>\n<Clock xmlns:dt="urn:schemas-microsoft-com:datatypes"><Description dt:dt="string">E-Prime Primary Realtime Clock</Description><StartTime><Timestamp dt:dt="int">0</Timestamp><DateUtc dt:dt="string">2021-06-11T05:50:16Z</DateUtc></StartTime><FrequencyChanges><FrequencyChange><Frequency dt:dt="r8">2699990000</Frequency><Timestamp dt:dt="r8">233783540903497</Timestamp><Current …	좌우반구com(split BVF)_2-038-1	60.022	1.0.0.167	1	413996224	Professional	2.0.10.242	2.0.10.353	06-11-2021	2021-06-11 오전 5:50:16	14:50:16	2.0.10.248	194	2	{/}	입목	입	목	NULL	NULL	NULL	103	1	62	NULL	NULL	NULL	KSY2	List2	NULL	NULL	NULL	NULL	NULL	NULL	NULL	NULL	NULL	1	{/}	0	3	580936	0	{/}	399
좌우반구com(split BVF)_2	38	1	<?xml version="1.0"?>\n<Clock xmlns:dt="urn:schemas-microsoft-com:datatypes"><Description dt:dt="string">E-Prime Primary Realtime Clock</Description><StartTime><Timestamp dt:dt="int">0</Timestamp><DateUtc dt:dt="string">2021-06-11T05:50:16Z</DateUtc></StartTime><FrequencyChanges><FrequencyChange><Frequency dt:dt="r8">2699990000</Frequency><Timestamp dt:dt="r8">233783540903497</Timestamp><Current …	좌우반구com(split BVF)_2-038-1	60.022	1.0.0.167	1	413996224	Professional	2.0.10.242	2.0.10.353	06-11-2021	2021-06-11 오전 5:50:16	14:50:16	2.0.10.248	46	2	{/}	입화	입	화	93	1	46	NULL	NULL	NULL	NULL	NULL	NULL	KSY2	List1	NULL	NULL	NULL	NULL	NULL	NULL	NULL	NULL	NULL	0	{/}	1	3	156754	0	z	1101
좌우반구com(split BVF)_2	38	1	<?xml version="1.0"?>\n<Clock xmlns:dt="urn:schemas-microsoft-com:datatypes"><Description dt:dt="string">E-Prime Primary Realtime Clock</Description><StartTime><Timestamp dt:dt="int">0</Timestamp><DateUtc dt:dt="string">2021-06-11T05:50:16Z</DateUtc></StartTime><FrequencyChanges><FrequencyChange><Frequency dt:dt="r8">2699990000</Frequency><Timestamp dt:dt="r8">233783540903497</Timestamp><Current …	좌우반구com(split BVF)_2-038-1	60.022	1.0.0.167	1	413996224	Professional	2.0.10.242	2.0.10.353	06-11-2021	2021-06-11 오전 5:50:16	14:50:16	2.0.10.248	215	2	{/}	자름	자	름	NULL	NULL	NULL	43	1	83	NULL	NULL	NULL	KSY	List2	0		1	-1	639531	184		0	0	1	{/}	0	4	639715	0	{/}	426
좌우반구com(split BVF)_2	38	1	<?xml version="1.0"?>\n<Clock xmlns:dt="urn:schemas-microsoft-com:datatypes"><Description dt:dt="string">E-Prime Primary Realtime Clock</Description><StartTime><Timestamp dt:dt="int">0</Timestamp><DateUtc dt:dt="string">2021-06-11T05:50:16Z</DateUtc></StartTime><FrequencyChanges><FrequencyChange><Frequency dt:dt="r8">2699990000</Frequency><Timestamp dt:dt="r8">233783540903497</Timestamp><Current …	좌우반구com(split BVF)_2-038-1	60.022	1.0.0.167	1	413996224	Professional	2.0.10.242	2.0.10.353	06-11-2021	2021-06-11 오전 5:50:16	14:50:16	2.0.10.248	242	1	z	자리	자	리	NULL	NULL	NULL	117	1	110	NULL	NULL	NULL	KSY2	List2	NULL	NULL	NULL	NULL	NULL	NULL	NULL	NULL	NULL	1	z	0	3	712272	0	z	660
좌우반구com(split BVF)_2	38	1	<?xml version="1.0"?>\n<Clock xmlns:dt="urn:schemas-microsoft-com:datatypes"><Description dt:dt="string">E-Prime Primary Realtime Clock</Description><StartTime><Timestamp dt:dt="int">0</Timestamp><DateUtc dt:dt="string">2021-06-11T05:50:16Z</DateUtc></StartTime><FrequencyChanges><FrequencyChange><Frequency dt:dt="r8">2699990000</Frequency><Timestamp dt:dt="r8">233783540903497</Timestamp><Current …	좌우반구com(split BVF)_2-038-1	60.022	1.0.0.167	1	413996224	Professional	2.0.10.242	2.0.10.353	06-11-2021	2021-06-11 오전 5:50:16	14:50:16	2.0.10.248	244	1	z	자본	자	본	NULL	NULL	NULL	78	1	112	NULL	NULL	NULL	KSY2	List2	NULL	NULL	NULL	NULL	NULL	NULL	NULL	NULL	NULL	1	z	0	3	717737	0	z	451
좌우반구com(split BVF)_2	38	1	<?xml version="1.0"?>\n<Clock xmlns:dt="urn:schemas-microsoft-com:datatypes"><Description dt:dt="string">E-Prime Primary Realtime Clock</Description><StartTime><Timestamp dt:dt="int">0</Timestamp><DateUtc dt:dt="string">2021-06-11T05:50:16Z</DateUtc></StartTime><FrequencyChanges><FrequencyChange><Frequency dt:dt="r8">2699990000</Frequency><Timestamp dt:dt="r8">233783540903497</Timestamp><Current …	좌우반구com(split BVF)_2-038-1	60.022	1.0.0.167	1	413996224	Professional	2.0.10.242	2.0.10.353	06-11-2021	2021-06-11 오전 5:50:16	14:50:16	2.0.10.248	158	1	z	자체	자	체	NULL	NULL	NULL	89	1	26	NULL	NULL	NULL	KSY2	List2	NULL	NULL	NULL	NULL	NULL	NULL	NULL	NULL	NULL	1	z	0	3	481055	0	z	442
좌우반구com(split BVF)_2	38	1	<?xml version="1.0"?>\n<Clock xmlns:dt="urn:schemas-microsoft-com:datatypes"><Description dt:dt="string">E-Prime Primary Realtime Clock</Description><StartTime><Timestamp dt:dt="int">0</Timestamp><DateUtc dt:dt="string">2021-06-11T05:50:16Z</DateUtc></StartTime><FrequencyChanges><FrequencyChange><Frequency dt:dt="r8">2699990000</Frequency><Timestamp dt:dt="r8">233783540903497</Timestamp><Current …	좌우반구com(split BVF)_2-038-1	60.022	1.0.0.167	1	413996224	Professional	2.0.10.242	2.0.10.353	06-11-2021	2021-06-11 오전 5:50:16	14:50:16	2.0.10.248	84	2	{/}	작락	작	락	10	1	84	NULL	NULL	NULL	NULL	NULL	NULL	KSY3	List1	NULL	NULL	NULL	NULL	NULL	NULL	NULL	NULL	NULL	1	{/}	0	3	264499	0	{/}	514
좌우반구com(split BVF)_2	38	1	<?xml version="1.0"?>\n<Clock xmlns:dt="urn:schemas-microsoft-com:datatypes"><Description dt:dt="string">E-Prime Primary Realtime Clock</Description><StartTime><Timestamp dt:dt="int">0</Timestamp><DateUtc dt:dt="string">2021-06-11T05:50:16Z</DateUtc></StartTime><FrequencyChanges><FrequencyChange><Frequency dt:dt="r8">2699990000</Frequency><Timestamp dt:dt="r8">233783540903497</Timestamp><Current …	좌우반구com(split BVF)_2-038-1	60.022	1.0.0.167	1	413996224	Professional	2.0.10.242	2.0.10.353	06-11-2021	2021-06-11 오전 5:50:16	14:50:16	2.0.10.248	138	1	z	작품	작	품	NULL	NULL	NULL	25	1	6	NULL	NULL	NULL	KSY2	List2	NULL	NULL	NULL	NULL	NULL	NULL	NULL	NULL	NULL	1	z	0	3	424292	0	z	382
좌우반구com(split BVF)_2	38	1	<?xml version="1.0"?>\n<Clock xmlns:dt="urn:schemas-microsoft-com:datatypes"><Description dt:dt="string">E-Prime Primary Realtime Clock</Description><StartTime><Timestamp dt:dt="int">0</Timestamp><DateUtc dt:dt="string">2021-06-11T05:50:16Z</DateUtc></StartTime><FrequencyChanges><FrequencyChange><Frequency dt:dt="r8">2699990000</Frequency><Timestamp dt:dt="r8">233783540903497</Timestamp><Current …	좌우반구com(split BVF)_2-038-1	60.022	1.0.0.167	1	413996224	Professional	2.0.10.242	2.0.10.353	06-11-2021	2021-06-11 오전 5:50:16	14:50:16	2.0.10.248	371	1	z	재계	재	계	NULL	NULL	NULL	NULL	NULL	NULL	49	1	107	KSY2	List3	NULL	NULL	NULL	NULL	NULL	NULL	NULL	NULL	NULL	1	z	0	4	1062064	0	z	509
좌우반구com(split BVF)_2	38	1	<?xml version="1.0"?>\n<Clock xmlns:dt="urn:schemas-microsoft-com:datatypes"><Description dt:dt="string">E-Prime Primary Realtime Clock</Description><StartTime><Timestamp dt:dt="int">0</Timestamp><DateUtc dt:dt="string">2021-06-11T05:50:16Z</DateUtc></StartTime><FrequencyChanges><FrequencyChange><Frequency dt:dt="r8">2699990000</Frequency><Timestamp dt:dt="r8">233783540903497</Timestamp><Current …	좌우반구com(split BVF)_2-038-1	60.022	1.0.0.167	1	413996224	Professional	2.0.10.242	2.0.10.353	06-11-2021	2021-06-11 오전 5:50:16	14:50:16	2.0.10.248	345	2	{/}	적태	적	태	NULL	NULL	NULL	NULL	NULL	NULL	119	1	81	KSY	List3	0		0	-1	993355	183		0	0	1	{/}	0	3	993538	0	{/}	557
좌우반구com(split BVF)_2	38	1	<?xml version="1.0"?>\n<Clock xmlns:dt="urn:schemas-microsoft-com:datatypes"><Description dt:dt="string">E-Prime Primary Realtime Clock</Description><StartTime><Timestamp dt:dt="int">0</Timestamp><DateUtc dt:dt="string">2021-06-11T05:50:16Z</DateUtc></StartTime><FrequencyChanges><FrequencyChange><Frequency dt:dt="r8">2699990000</Frequency><Timestamp dt:dt="r8">233783540903497</Timestamp><Current …	좌우반구com(split BVF)_2-038-1	60.022	1.0.0.167	1	413996224	Professional	2.0.10.242	2.0.10.353	06-11-2021	2021-06-11 오전 5:50:16	14:50:16	2.0.10.248	90	1	z	전략	전	략	60	1	90	NULL	NULL	NULL	NULL	NULL	NULL	KSY2	List1	NULL	NULL	NULL	NULL	NULL	NULL	NULL	NULL	NULL	1	z	0	4	281460	0	z	721
좌우반구com(split BVF)_2	38	1	<?xml version="1.0"?>\n<Clock xmlns:dt="urn:schemas-microsoft-com:datatypes"><Description dt:dt="string">E-Prime Primary Realtime Clock</Description><StartTime><Timestamp dt:dt="int">0</Timestamp><DateUtc dt:dt="string">2021-06-11T05:50:16Z</DateUtc></StartTime><FrequencyChanges><FrequencyChange><Frequency dt:dt="r8">2699990000</Frequency><Timestamp dt:dt="r8">233783540903497</Timestamp><Current …	좌우반구com(split BVF)_2-038-1	60.022	1.0.0.167	1	413996224	Professional	2.0.10.242	2.0.10.353	06-11-2021	2021-06-11 오전 5:50:16	14:50:16	2.0.10.248	349	1	z	전통	전	통	NULL	NULL	NULL	NULL	NULL	NULL	57	1	85	KSY2	List3	NULL	NULL	NULL	NULL	NULL	NULL	NULL	NULL	NULL	1	z	0	4	1004268	0	z	450
좌우반구com(split BVF)_2	38	1	<?xml version="1.0"?>\n<Clock xmlns:dt="urn:schemas-microsoft-com:datatypes"><Description dt:dt="string">E-Prime Primary Realtime Clock</Description><StartTime><Timestamp dt:dt="int">0</Timestamp><DateUtc dt:dt="string">2021-06-11T05:50:16Z</DateUtc></StartTime><FrequencyChanges><FrequencyChange><Frequency dt:dt="r8">2699990000</Frequency><Timestamp dt:dt="r8">233783540903497</Timestamp><Current …	좌우반구com(split BVF)_2-038-1	60.022	1.0.0.167	1	413996224	Professional	2.0.10.242	2.0.10.353	06-11-2021	2021-06-11 오전 5:50:16	14:50:16	2.0.10.248	343	2	{/}	전필	전	필	NULL	NULL	NULL	NULL	NULL	NULL	64	1	79	KSY3	List3	NULL	NULL	NULL	NULL	NULL	NULL	NULL	NULL	NULL	1	{/}	0	3	987707	0	{/}	907
좌우반구com(split BVF)_2	38	1	<?xml version="1.0"?>\n<Clock xmlns:dt="urn:schemas-microsoft-com:datatypes"><Description dt:dt="string">E-Prime Primary Realtime Clock</Description><StartTime><Timestamp dt:dt="int">0</Timestamp><DateUtc dt:dt="string">2021-06-11T05:50:16Z</DateUtc></StartTime><FrequencyChanges><FrequencyChange><Frequency dt:dt="r8">2699990000</Frequency><Timestamp dt:dt="r8">233783540903497</Timestamp><Current …	좌우반구com(split BVF)_2-038-1	60.022	1.0.0.167	1	413996224	Professional	2.0.10.242	2.0.10.353	06-11-2021	2021-06-11 오전 5:50:16	14:50:16	2.0.10.248	383	1	z	절감	절	감	NULL	NULL	NULL	NULL	NULL	NULL	55	1	119	KSY2	List3	NULL	NULL	NULL	NULL	NULL	NULL	NULL	NULL	NULL	0	z	1	3	1093302	0	{/}	350
좌우반구com(split BVF)_2	38	1	<?xml version="1.0"?>\n<Clock xmlns:dt="urn:schemas-microsoft-com:datatypes"><Description dt:dt="string">E-Prime Primary Realtime Clock</Description><StartTime><Timestamp dt:dt="int">0</Timestamp><DateUtc dt:dt="string">2021-06-11T05:50:16Z</DateUtc></StartTime><FrequencyChanges><FrequencyChange><Frequency dt:dt="r8">2699990000</Frequency><Timestamp dt:dt="r8">233783540903497</Timestamp><Current …	좌우반구com(split BVF)_2-038-1	60.022	1.0.0.167	1	413996224	Professional	2.0.10.242	2.0.10.353	06-11-2021	2021-06-11 오전 5:50:16	14:50:16	2.0.10.248	82	2	{/}	절보	절	보	68	1	82	NULL	NULL	NULL	NULL	NULL	NULL	KSY2	List1	NULL	NULL	NULL	NULL	NULL	NULL	NULL	NULL	NULL	1	{/}	0	3	258951	0	{/}	446
좌우반구com(split BVF)_2	38	1	<?xml version="1.0"?>\n<Clock xmlns:dt="urn:schemas-microsoft-com:datatypes"><Description dt:dt="string">E-Prime Primary Realtime Clock</Description><StartTime><Timestamp dt:dt="int">0</Timestamp><DateUtc dt:dt="string">2021-06-11T05:50:16Z</DateUtc></StartTime><FrequencyChanges><FrequencyChange><Frequency dt:dt="r8">2699990000</Frequency><Timestamp dt:dt="r8">233783540903497</Timestamp><Current …	좌우반구com(split BVF)_2-038-1	60.022	1.0.0.167	1	413996224	Professional	2.0.10.242	2.0.10.353	06-11-2021	2021-06-11 오전 5:50:16	14:50:16	2.0.10.248	102	2	{/}	절속	절	속	47	1	102	NULL	NULL	NULL	NULL	NULL	NULL	KSY2	List1	NULL	NULL	NULL	NULL	NULL	NULL	NULL	NULL	NULL	1	{/}	1	3	314614	0	{/}	558
좌우반구com(split BVF)_2	38	1	<?xml version="1.0"?>\n<Clock xmlns:dt="urn:schemas-microsoft-com:datatypes"><Description dt:dt="string">E-Prime Primary Realtime Clock</Description><StartTime><Timestamp dt:dt="int">0</Timestamp><DateUtc dt:dt="string">2021-06-11T05:50:16Z</DateUtc></StartTime><FrequencyChanges><FrequencyChange><Frequency dt:dt="r8">2699990000</Frequency><Timestamp dt:dt="r8">233783540903497</Timestamp><Current …	좌우반구com(split BVF)_2-038-1	60.022	1.0.0.167	1	413996224	Professional	2.0.10.242	2.0.10.353	06-11-2021	2021-06-11 오전 5:50:16	14:50:16	2.0.10.248	186	1	z	절차	절	차	NULL	NULL	NULL	77	1	54	NULL	NULL	NULL	KSY2	List2	NULL	NULL	NULL	NULL	NULL	NULL	NULL	NULL	NULL	0	z	1	3	559593	0	{/}	486
좌우반구com(split BVF)_2	38	1	<?xml version="1.0"?>\n<Clock xmlns:dt="urn:schemas-microsoft-com:datatypes"><Description dt:dt="string">E-Prime Primary Realtime Clock</Description><StartTime><Timestamp dt:dt="int">0</Timestamp><DateUtc dt:dt="string">2021-06-11T05:50:16Z</DateUtc></StartTime><FrequencyChanges><FrequencyChange><Frequency dt:dt="r8">2699990000</Frequency><Timestamp dt:dt="r8">233783540903497</Timestamp><Current …	좌우반구com(split BVF)_2-038-1	60.022	1.0.0.167	1	413996224	Professional	2.0.10.242	2.0.10.353	06-11-2021	2021-06-11 오전 5:50:16	14:50:16	2.0.10.248	335	1	z	정도	정	도	NULL	NULL	NULL	NULL	NULL	NULL	76	1	71	KSY2	List3	NULL	NULL	NULL	NULL	NULL	NULL	NULL	NULL	NULL	1	z	1	3	965531	0	z	580
좌우반구com(split BVF)_2	38	1	<?xml version="1.0"?>\n<Clock xmlns:dt="urn:schemas-microsoft-com:datatypes"><Description dt:dt="string">E-Prime Primary Realtime Clock</Description><StartTime><Timestamp dt:dt="int">0</Timestamp><DateUtc dt:dt="string">2021-06-11T05:50:16Z</DateUtc></StartTime><FrequencyChanges><FrequencyChange><Frequency dt:dt="r8">2699990000</Frequency><Timestamp dt:dt="r8">233783540903497</Timestamp><Current …	좌우반구com(split BVF)_2-038-1	60.022	1.0.0.167	1	413996224	Professional	2.0.10.242	2.0.10.353	06-11-2021	2021-06-11 오전 5:50:16	14:50:16	2.0.10.248	185	1	z	정오	정	오	NULL	NULL	NULL	95	1	53	NULL	NULL	NULL	KSY2	List2	NULL	NULL	NULL	NULL	NULL	NULL	NULL	NULL	NULL	1	z	0	3	556811	0	z	580
좌우반구com(split BVF)_2	38	1	<?xml version="1.0"?>\n<Clock xmlns:dt="urn:schemas-microsoft-com:datatypes"><Description dt:dt="string">E-Prime Primary Realtime Clock</Description><StartTime><Timestamp dt:dt="int">0</Timestamp><DateUtc dt:dt="string">2021-06-11T05:50:16Z</DateUtc></StartTime><FrequencyChanges><FrequencyChange><Frequency dt:dt="r8">2699990000</Frequency><Timestamp dt:dt="r8">233783540903497</Timestamp><Current …	좌우반구com(split BVF)_2-038-1	60.022	1.0.0.167	1	413996224	Professional	2.0.10.242	2.0.10.353	06-11-2021	2021-06-11 오전 5:50:16	14:50:16	2.0.10.248	96	1	z	정책	정	책	114	1	96	NULL	NULL	NULL	NULL	NULL	NULL	KSY2	List1	NULL	NULL	NULL	NULL	NULL	NULL	NULL	NULL	NULL	1	z	0	3	298670	0	z	446
좌우반구com(split BVF)_2	38	1	<?xml version="1.0"?>\n<Clock xmlns:dt="urn:schemas-microsoft-com:datatypes"><Description dt:dt="string">E-Prime Primary Realtime Clock</Description><StartTime><Timestamp dt:dt="int">0</Timestamp><DateUtc dt:dt="string">2021-06-11T05:50:16Z</DateUtc></StartTime><FrequencyChanges><FrequencyChange><Frequency dt:dt="r8">2699990000</Frequency><Timestamp dt:dt="r8">233783540903497</Timestamp><Current …	좌우반구com(split BVF)_2-038-1	60.022	1.0.0.167	1	413996224	Professional	2.0.10.242	2.0.10.353	06-11-2021	2021-06-11 오전 5:50:16	14:50:16	2.0.10.248	13	2	{/}	제경	제	경	117	1	13	NULL	NULL	NULL	NULL	NULL	NULL	KSY	List1	0		1	-1	65370	184		0	0	1	{/}	0	4	65554	0	{/}	751
좌우반구com(split BVF)_2	38	1	<?xml version="1.0"?>\n<Clock xmlns:dt="urn:schemas-microsoft-com:datatypes"><Description dt:dt="string">E-Prime Primary Realtime Clock</Description><StartTime><Timestamp dt:dt="int">0</Timestamp><DateUtc dt:dt="string">2021-06-11T05:50:16Z</DateUtc></StartTime><FrequencyChanges><FrequencyChange><Frequency dt:dt="r8">2699990000</Frequency><Timestamp dt:dt="r8">233783540903497</Timestamp><Current …	좌우반구com(split BVF)_2-038-1	60.022	1.0.0.167	1	413996224	Professional	2.0.10.242	2.0.10.353	06-11-2021	2021-06-11 오전 5:50:16	14:50:16	2.0.10.248	74	1	z	제도	제	도	109	1	74	NULL	NULL	NULL	NULL	NULL	NULL	KSY2	List1	NULL	NULL	NULL	NULL	NULL	NULL	NULL	NULL	NULL	1	z	0	3	235243	0	z	579
좌우반구com(split BVF)_2	38	1	<?xml version="1.0"?>\n<Clock xmlns:dt="urn:schemas-microsoft-com:datatypes"><Description dt:dt="string">E-Prime Primary Realtime Clock</Description><StartTime><Timestamp dt:dt="int">0</Timestamp><DateUtc dt:dt="string">2021-06-11T05:50:16Z</DateUtc></StartTime><FrequencyChanges><FrequencyChange><Frequency dt:dt="r8">2699990000</Frequency><Timestamp dt:dt="r8">233783540903497</Timestamp><Current …	좌우반구com(split BVF)_2-038-1	60.022	1.0.0.167	1	413996224	Professional	2.0.10.242	2.0.10.353	06-11-2021	2021-06-11 오전 5:50:16	14:50:16	2.0.10.248	133	2	{/}	제란	제	란	NULL	NULL	NULL	24	1	1	NULL	NULL	NULL	KSY3	List2	NULL	NULL	NULL	NULL	NULL	NULL	NULL	NULL	NULL	1	{/}	1	3	410030	0	{/}	868
좌우반구com(split BVF)_2	38	1	<?xml version="1.0"?>\n<Clock xmlns:dt="urn:schemas-microsoft-com:datatypes"><Description dt:dt="string">E-Prime Primary Realtime Clock</Description><StartTime><Timestamp dt:dt="int">0</Timestamp><DateUtc dt:dt="string">2021-06-11T05:50:16Z</DateUtc></StartTime><FrequencyChanges><FrequencyChange><Frequency dt:dt="r8">2699990000</Frequency><Timestamp dt:dt="r8">233783540903497</Timestamp><Current …	좌우반구com(split BVF)_2-038-1	60.022	1.0.0.167	1	413996224	Professional	2.0.10.242	2.0.10.353	06-11-2021	2021-06-11 오전 5:50:16	14:50:16	2.0.10.248	376	1	z	제안	제	안	NULL	NULL	NULL	NULL	NULL	NULL	78	1	112	KSY2	List3	NULL	NULL	NULL	NULL	NULL	NULL	NULL	NULL	NULL	1	z	0	3	1074942	0	z	367
좌우반구com(split BVF)_2	38	1	<?xml version="1.0"?>\n<Clock xmlns:dt="urn:schemas-microsoft-com:datatypes"><Description dt:dt="string">E-Prime Primary Realtime Clock</Description><StartTime><Timestamp dt:dt="int">0</Timestamp><DateUtc dt:dt="string">2021-06-11T05:50:16Z</DateUtc></StartTime><FrequencyChanges><FrequencyChange><Frequency dt:dt="r8">2699990000</Frequency><Timestamp dt:dt="r8">233783540903497</Timestamp><Current …	좌우반구com(split BVF)_2-038-1	60.022	1.0.0.167	1	413996224	Professional	2.0.10.242	2.0.10.353	06-11-2021	2021-06-11 오전 5:50:16	14:50:16	2.0.10.248	173	1	z	제품	제	품	NULL	NULL	NULL	94	1	41	NULL	NULL	NULL	KSY2	List2	NULL	NULL	NULL	NULL	NULL	NULL	NULL	NULL	NULL	1	z	0	3	522740	0	z	596
좌우반구com(split BVF)_2	38	1	<?xml version="1.0"?>\n<Clock xmlns:dt="urn:schemas-microsoft-com:datatypes"><Description dt:dt="string">E-Prime Primary Realtime Clock</Description><StartTime><Timestamp dt:dt="int">0</Timestamp><DateUtc dt:dt="string">2021-06-11T05:50:16Z</DateUtc></StartTime><FrequencyChanges><FrequencyChange><Frequency dt:dt="r8">2699990000</Frequency><Timestamp dt:dt="r8">233783540903497</Timestamp><Current …	좌우반구com(split BVF)_2-038-1	60.022	1.0.0.167	1	413996224	Professional	2.0.10.242	2.0.10.353	06-11-2021	2021-06-11 오전 5:50:16	14:50:16	2.0.10.248	327	1	z	조건	조	건	NULL	NULL	NULL	NULL	NULL	NULL	2	1	63	KSY2	List3	NULL	NULL	NULL	NULL	NULL	NULL	NULL	NULL	NULL	1	z	0	3	943856	0	z	687
좌우반구com(split BVF)_2	38	1	<?xml version="1.0"?>\n<Clock xmlns:dt="urn:schemas-microsoft-com:datatypes"><Description dt:dt="string">E-Prime Primary Realtime Clock</Description><StartTime><Timestamp dt:dt="int">0</Timestamp><DateUtc dt:dt="string">2021-06-11T05:50:16Z</DateUtc></StartTime><FrequencyChanges><FrequencyChange><Frequency dt:dt="r8">2699990000</Frequency><Timestamp dt:dt="r8">233783540903497</Timestamp><Current …	좌우반구com(split BVF)_2-038-1	60.022	1.0.0.167	1	413996224	Professional	2.0.10.242	2.0.10.353	06-11-2021	2021-06-11 오전 5:50:16	14:50:16	2.0.10.248	115	1	z	조례	조	례	48	1	115	NULL	NULL	NULL	NULL	NULL	NULL	KSY2	List1	NULL	NULL	NULL	NULL	NULL	NULL	NULL	NULL	NULL	1	z	0	3	349752	0	z	547
좌우반구com(split BVF)_2	38	1	<?xml version="1.0"?>\n<Clock xmlns:dt="urn:schemas-microsoft-com:datatypes"><Description dt:dt="string">E-Prime Primary Realtime Clock</Description><StartTime><Timestamp dt:dt="int">0</Timestamp><DateUtc dt:dt="string">2021-06-11T05:50:16Z</DateUtc></StartTime><FrequencyChanges><FrequencyChange><Frequency dt:dt="r8">2699990000</Frequency><Timestamp dt:dt="r8">233783540903497</Timestamp><Current …	좌우반구com(split BVF)_2-038-1	60.022	1.0.0.167	1	413996224	Professional	2.0.10.242	2.0.10.353	06-11-2021	2021-06-11 오전 5:50:16	14:50:16	2.0.10.248	262	1	z	조직	조	직	NULL	NULL	NULL	68	1	130	NULL	NULL	NULL	KSY2	List2	NULL	NULL	NULL	NULL	NULL	NULL	NULL	NULL	NULL	1	z	0	3	765153	0	z	314
좌우반구com(split BVF)_2	38	1	<?xml version="1.0"?>\n<Clock xmlns:dt="urn:schemas-microsoft-com:datatypes"><Description dt:dt="string">E-Prime Primary Realtime Clock</Description><StartTime><Timestamp dt:dt="int">0</Timestamp><DateUtc dt:dt="string">2021-06-11T05:50:16Z</DateUtc></StartTime><FrequencyChanges><FrequencyChange><Frequency dt:dt="r8">2699990000</Frequency><Timestamp dt:dt="r8">233783540903497</Timestamp><Current …	좌우반구com(split BVF)_2-038-1	60.022	1.0.0.167	1	413996224	Professional	2.0.10.242	2.0.10.353	06-11-2021	2021-06-11 오전 5:50:16	14:50:16	2.0.10.248	290	1	z	종류	종	류	NULL	NULL	NULL	NULL	NULL	NULL	80	1	26	KSY2	List3	NULL	NULL	NULL	NULL	NULL	NULL	NULL	NULL	NULL	1	z	1	3	842142	0	z	468
좌우반구com(split BVF)_2	38	1	<?xml version="1.0"?>\n<Clock xmlns:dt="urn:schemas-microsoft-com:datatypes"><Description dt:dt="string">E-Prime Primary Realtime Clock</Description><StartTime><Timestamp dt:dt="int">0</Timestamp><DateUtc dt:dt="string">2021-06-11T05:50:16Z</DateUtc></StartTime><FrequencyChanges><FrequencyChange><Frequency dt:dt="r8">2699990000</Frequency><Timestamp dt:dt="r8">233783540903497</Timestamp><Current …	좌우반구com(split BVF)_2-038-1	60.022	1.0.0.167	1	413996224	Professional	2.0.10.242	2.0.10.353	06-11-2021	2021-06-11 오전 5:50:16	14:50:16	2.0.10.248	298	2	{/}	종백	종	백	NULL	NULL	NULL	NULL	NULL	NULL	104	1	34	KSY	List3	0		0	-1	864301	183		0	0	1	{/}	0	3	864484	0	{/}	357
좌우반구com(split BVF)_2	38	1	<?xml version="1.0"?>\n<Clock xmlns:dt="urn:schemas-microsoft-com:datatypes"><Description dt:dt="string">E-Prime Primary Realtime Clock</Description><StartTime><Timestamp dt:dt="int">0</Timestamp><DateUtc dt:dt="string">2021-06-11T05:50:16Z</DateUtc></StartTime><FrequencyChanges><FrequencyChange><Frequency dt:dt="r8">2699990000</Frequency><Timestamp dt:dt="r8">233783540903497</Timestamp><Current …	좌우반구com(split BVF)_2-038-1	60.022	1.0.0.167	1	413996224	Professional	2.0.10.242	2.0.10.353	06-11-2021	2021-06-11 오전 5:50:16	14:50:16	2.0.10.248	189	2	{/}	죽거	죽	거	NULL	NULL	NULL	27	1	57	NULL	NULL	NULL	KSY2	List2	NULL	NULL	NULL	NULL	NULL	NULL	NULL	NULL	NULL	1	{/}	0	4	567491	0	{/}	812
좌우반구com(split BVF)_2	38	1	<?xml version="1.0"?>\n<Clock xmlns:dt="urn:schemas-microsoft-com:datatypes"><Description dt:dt="string">E-Prime Primary Realtime Clock</Description><StartTime><Timestamp dt:dt="int">0</Timestamp><DateUtc dt:dt="string">2021-06-11T05:50:16Z</DateUtc></StartTime><FrequencyChanges><FrequencyChange><Frequency dt:dt="r8">2699990000</Frequency><Timestamp dt:dt="r8">233783540903497</Timestamp><Current …	좌우반구com(split BVF)_2-038-1	60.022	1.0.0.167	1	413996224	Professional	2.0.10.242	2.0.10.353	06-11-2021	2021-06-11 오전 5:50:16	14:50:16	2.0.10.248	220	1	z	죽음	죽	음	NULL	NULL	NULL	65	1	88	NULL	NULL	NULL	KSY2	List2	NULL	NULL	NULL	NULL	NULL	NULL	NULL	NULL	NULL	1	z	1	3	653043	0	z	386
좌우반구com(split BVF)_2	38	1	<?xml version="1.0"?>\n<Clock xmlns:dt="urn:schemas-microsoft-com:datatypes"><Description dt:dt="string">E-Prime Primary Realtime Clock</Description><StartTime><Timestamp dt:dt="int">0</Timestamp><DateUtc dt:dt="string">2021-06-11T05:50:16Z</DateUtc></StartTime><FrequencyChanges><FrequencyChange><Frequency dt:dt="r8">2699990000</Frequency><Timestamp dt:dt="r8">233783540903497</Timestamp><Current …	좌우반구com(split BVF)_2-038-1	60.022	1.0.0.167	1	413996224	Professional	2.0.10.242	2.0.10.353	06-11-2021	2021-06-11 오전 5:50:16	14:50:16	2.0.10.248	141	1	z	준거	준	거	NULL	NULL	NULL	20	1	9	NULL	NULL	NULL	KSY2	List2	NULL	NULL	NULL	NULL	NULL	NULL	NULL	NULL	NULL	1	z	0	3	432439	0	z	827
좌우반구com(split BVF)_2	38	1	<?xml version="1.0"?>\n<Clock xmlns:dt="urn:schemas-microsoft-com:datatypes"><Description dt:dt="string">E-Prime Primary Realtime Clock</Description><StartTime><Timestamp dt:dt="int">0</Timestamp><DateUtc dt:dt="string">2021-06-11T05:50:16Z</DateUtc></StartTime><FrequencyChanges><FrequencyChange><Frequency dt:dt="r8">2699990000</Frequency><Timestamp dt:dt="r8">233783540903497</Timestamp><Current …	좌우반구com(split BVF)_2-038-1	60.022	1.0.0.167	1	413996224	Professional	2.0.10.242	2.0.10.353	06-11-2021	2021-06-11 오전 5:50:16	14:50:16	2.0.10.248	1	2	{/}	증력	증	력	97	1	1	NULL	NULL	NULL	NULL	NULL	NULL	KSY	List1	0		1	-1	32615	184		0	0	1	{/}	0	4	32799	0	{/}	651
좌우반구com(split BVF)_2	38	1	<?xml version="1.0"?>\n<Clock xmlns:dt="urn:schemas-microsoft-com:datatypes"><Description dt:dt="string">E-Prime Primary Realtime Clock</Description><StartTime><Timestamp dt:dt="int">0</Timestamp><DateUtc dt:dt="string">2021-06-11T05:50:16Z</DateUtc></StartTime><FrequencyChanges><FrequencyChange><Frequency dt:dt="r8">2699990000</Frequency><Timestamp dt:dt="r8">233783540903497</Timestamp><Current …	좌우반구com(split BVF)_2-038-1	60.022	1.0.0.167	1	413996224	Professional	2.0.10.242	2.0.10.353	06-11-2021	2021-06-11 오전 5:50:16	14:50:16	2.0.10.248	355	1	z	증인	증	인	NULL	NULL	NULL	NULL	NULL	NULL	23	1	91	KSY2	List3	NULL	NULL	NULL	NULL	NULL	NULL	NULL	NULL	NULL	1	z	0	3	1020195	0	z	723
좌우반구com(split BVF)_2	38	1	<?xml version="1.0"?>\n<Clock xmlns:dt="urn:schemas-microsoft-com:datatypes"><Description dt:dt="string">E-Prime Primary Realtime Clock</Description><StartTime><Timestamp dt:dt="int">0</Timestamp><DateUtc dt:dt="string">2021-06-11T05:50:16Z</DateUtc></StartTime><FrequencyChanges><FrequencyChange><Frequency dt:dt="r8">2699990000</Frequency><Timestamp dt:dt="r8">233783540903497</Timestamp><Current …	좌우반구com(split BVF)_2-038-1	60.022	1.0.0.167	1	413996224	Professional	2.0.10.242	2.0.10.353	06-11-2021	2021-06-11 오전 5:50:16	14:50:16	2.0.10.248	285	2	{/}	지님	지	님	NULL	NULL	NULL	NULL	NULL	NULL	54	1	21	KSY	List3	0		0	-1	827564	183		0	0	1	{/}	1	3	827747	0	{/}	935
좌우반구com(split BVF)_2	38	1	<?xml version="1.0"?>\n<Clock xmlns:dt="urn:schemas-microsoft-com:datatypes"><Description dt:dt="string">E-Prime Primary Realtime Clock</Description><StartTime><Timestamp dt:dt="int">0</Timestamp><DateUtc dt:dt="string">2021-06-11T05:50:16Z</DateUtc></StartTime><FrequencyChanges><FrequencyChange><Frequency dt:dt="r8">2699990000</Frequency><Timestamp dt:dt="r8">233783540903497</Timestamp><Current …	좌우반구com(split BVF)_2-038-1	60.022	1.0.0.167	1	413996224	Professional	2.0.10.242	2.0.10.353	06-11-2021	2021-06-11 오전 5:50:16	14:50:16	2.0.10.248	319	1	z	지적	지	적	NULL	NULL	NULL	NULL	NULL	NULL	58	1	55	KSY2	List3	NULL	NULL	NULL	NULL	NULL	NULL	NULL	NULL	NULL	0	z	0	3	922547	0	{/}	661
좌우반구com(split BVF)_2	38	1	<?xml version="1.0"?>\n<Clock xmlns:dt="urn:schemas-microsoft-com:datatypes"><Description dt:dt="string">E-Prime Primary Realtime Clock</Description><StartTime><Timestamp dt:dt="int">0</Timestamp><DateUtc dt:dt="string">2021-06-11T05:50:16Z</DateUtc></StartTime><FrequencyChanges><FrequencyChange><Frequency dt:dt="r8">2699990000</Frequency><Timestamp dt:dt="r8">233783540903497</Timestamp><Current …	좌우반구com(split BVF)_2-038-1	60.022	1.0.0.167	1	413996224	Professional	2.0.10.242	2.0.10.353	06-11-2021	2021-06-11 오전 5:50:16	14:50:16	2.0.10.248	333	1	z	지표	지	표	NULL	NULL	NULL	NULL	NULL	NULL	123	1	69	KSY2	List3	NULL	NULL	NULL	NULL	NULL	NULL	NULL	NULL	NULL	1	z	0	4	960117	0	z	426
좌우반구com(split BVF)_2	38	1	<?xml version="1.0"?>\n<Clock xmlns:dt="urn:schemas-microsoft-com:datatypes"><Description dt:dt="string">E-Prime Primary Realtime Clock</Description><StartTime><Timestamp dt:dt="int">0</Timestamp><DateUtc dt:dt="string">2021-06-11T05:50:16Z</DateUtc></StartTime><FrequencyChanges><FrequencyChange><Frequency dt:dt="r8">2699990000</Frequency><Timestamp dt:dt="r8">233783540903497</Timestamp><Current …	좌우반구com(split BVF)_2-038-1	60.022	1.0.0.167	1	413996224	Professional	2.0.10.242	2.0.10.353	06-11-2021	2021-06-11 오전 5:50:16	14:50:16	2.0.10.248	382	1	z	지혜	지	혜	NULL	NULL	NULL	NULL	NULL	NULL	81	1	118	KSY2	List3	NULL	NULL	NULL	NULL	NULL	NULL	NULL	NULL	NULL	1	z	0	4	1090687	0	z	405
좌우반구com(split BVF)_2	38	1	<?xml version="1.0"?>\n<Clock xmlns:dt="urn:schemas-microsoft-com:datatypes"><Description dt:dt="string">E-Prime Primary Realtime Clock</Description><StartTime><Timestamp dt:dt="int">0</Timestamp><DateUtc dt:dt="string">2021-06-11T05:50:16Z</DateUtc></StartTime><FrequencyChanges><FrequencyChange><Frequency dt:dt="r8">2699990000</Frequency><Timestamp dt:dt="r8">233783540903497</Timestamp><Current …	좌우반구com(split BVF)_2-038-1	60.022	1.0.0.167	1	413996224	Professional	2.0.10.242	2.0.10.353	06-11-2021	2021-06-11 오전 5:50:16	14:50:16	2.0.10.248	284	2	{/}	직매	직	매	NULL	NULL	NULL	NULL	NULL	NULL	126	1	20	KSY2	List3	NULL	NULL	NULL	NULL	NULL	NULL	NULL	NULL	NULL	1	{/}	1	3	825098	0	{/}	456
좌우반구com(split BVF)_2	38	1	<?xml version="1.0"?>\n<Clock xmlns:dt="urn:schemas-microsoft-com:datatypes"><Description dt:dt="string">E-Prime Primary Realtime Clock</Description><StartTime><Timestamp dt:dt="int">0</Timestamp><DateUtc dt:dt="string">2021-06-11T05:50:16Z</DateUtc></StartTime><FrequencyChanges><FrequencyChange><Frequency dt:dt="r8">2699990000</Frequency><Timestamp dt:dt="r8">233783540903497</Timestamp><Current …	좌우반구com(split BVF)_2-038-1	60.022	1.0.0.167	1	413996224	Professional	2.0.10.242	2.0.10.353	06-11-2021	2021-06-11 오전 5:50:16	14:50:16	2.0.10.248	171	1	z	직장	직	장	NULL	NULL	NULL	79	1	39	NULL	NULL	NULL	KSY2	List2	NULL	NULL	NULL	NULL	NULL	NULL	NULL	NULL	NULL	1	z	0	4	517209	0	z	527
좌우반구com(split BVF)_2	38	1	<?xml version="1.0"?>\n<Clock xmlns:dt="urn:schemas-microsoft-com:datatypes"><Description dt:dt="string">E-Prime Primary Realtime Clock</Description><StartTime><Timestamp dt:dt="int">0</Timestamp><DateUtc dt:dt="string">2021-06-11T05:50:16Z</DateUtc></StartTime><FrequencyChanges><FrequencyChange><Frequency dt:dt="r8">2699990000</Frequency><Timestamp dt:dt="r8">233783540903497</Timestamp><Current …	좌우반구com(split BVF)_2-038-1	60.022	1.0.0.167	1	413996224	Professional	2.0.10.242	2.0.10.353	06-11-2021	2021-06-11 오전 5:50:16	14:50:16	2.0.10.248	35	2	{/}	진회	진	회	57	1	35	NULL	NULL	NULL	NULL	NULL	NULL	KSY	List1	0		0	0	126099	183		0	0	1	{/}	0	3	126282	0	{/}	798
좌우반구com(split BVF)_2	38	1	<?xml version="1.0"?>\n<Clock xmlns:dt="urn:schemas-microsoft-com:datatypes"><Description dt:dt="string">E-Prime Primary Realtime Clock</Description><StartTime><Timestamp dt:dt="int">0</Timestamp><DateUtc dt:dt="string">2021-06-11T05:50:16Z</DateUtc></StartTime><FrequencyChanges><FrequencyChange><Frequency dt:dt="r8">2699990000</Frequency><Timestamp dt:dt="r8">233783540903497</Timestamp><Current …	좌우반구com(split BVF)_2-038-1	60.022	1.0.0.167	1	413996224	Professional	2.0.10.242	2.0.10.353	06-11-2021	2021-06-11 오전 5:50:16	14:50:16	2.0.10.248	352	1	z	질서	질	서	NULL	NULL	NULL	NULL	NULL	NULL	86	1	88	KSY2	List3	NULL	NULL	NULL	NULL	NULL	NULL	NULL	NULL	NULL	1	z	0	3	1012381	0	z	401
좌우반구com(split BVF)_2	38	1	<?xml version="1.0"?>\n<Clock xmlns:dt="urn:schemas-microsoft-com:datatypes"><Description dt:dt="string">E-Prime Primary Realtime Clock</Description><StartTime><Timestamp dt:dt="int">0</Timestamp><DateUtc dt:dt="string">2021-06-11T05:50:16Z</DateUtc></StartTime><FrequencyChanges><FrequencyChange><Frequency dt:dt="r8">2699990000</Frequency><Timestamp dt:dt="r8">233783540903497</Timestamp><Current …	좌우반구com(split BVF)_2-038-1	60.022	1.0.0.167	1	413996224	Professional	2.0.10.242	2.0.10.353	06-11-2021	2021-06-11 오전 5:50:16	14:50:16	2.0.10.248	295	1	z	차량	차	량	NULL	NULL	NULL	NULL	NULL	NULL	69	1	31	KSY2	List3	NULL	NULL	NULL	NULL	NULL	NULL	NULL	NULL	NULL	1	z	0	4	855771	0	z	510
좌우반구com(split BVF)_2	38	1	<?xml version="1.0"?>\n<Clock xmlns:dt="urn:schemas-microsoft-com:datatypes"><Description dt:dt="string">E-Prime Primary Realtime Clock</Description><StartTime><Timestamp dt:dt="int">0</Timestamp><DateUtc dt:dt="string">2021-06-11T05:50:16Z</DateUtc></StartTime><FrequencyChanges><FrequencyChange><Frequency dt:dt="r8">2699990000</Frequency><Timestamp dt:dt="r8">233783540903497</Timestamp><Current …	좌우반구com(split BVF)_2-038-1	60.022	1.0.0.167	1	413996224	Professional	2.0.10.242	2.0.10.353	06-11-2021	2021-06-11 오전 5:50:16	14:50:16	2.0.10.248	325	1	z	차익	차	익	NULL	NULL	NULL	NULL	NULL	NULL	82	1	61	KSY2	List3	NULL	NULL	NULL	NULL	NULL	NULL	NULL	NULL	NULL	1	z	0	3	938458	0	z	613
좌우반구com(split BVF)_2	38	1	<?xml version="1.0"?>\n<Clock xmlns:dt="urn:schemas-microsoft-com:datatypes"><Description dt:dt="string">E-Prime Primary Realtime Clock</Description><StartTime><Timestamp dt:dt="int">0</Timestamp><DateUtc dt:dt="string">2021-06-11T05:50:16Z</DateUtc></StartTime><FrequencyChanges><FrequencyChange><Frequency dt:dt="r8">2699990000</Frequency><Timestamp dt:dt="r8">233783540903497</Timestamp><Current …	좌우반구com(split BVF)_2-038-1	60.022	1.0.0.167	1	413996224	Professional	2.0.10.242	2.0.10.353	06-11-2021	2021-06-11 오전 5:50:16	14:50:16	2.0.10.248	377	2	{/}	착반	착	반	NULL	NULL	NULL	NULL	NULL	NULL	116	1	113	KSY	List3	0		0	0	1077325	183		0	0	1	{/}	0	3	1077508	0	{/}	489
좌우반구com(split BVF)_2	38	1	<?xml version="1.0"?>\n<Clock xmlns:dt="urn:schemas-microsoft-com:datatypes"><Description dt:dt="string">E-Prime Primary Realtime Clock</Description><StartTime><Timestamp dt:dt="int">0</Timestamp><DateUtc dt:dt="string">2021-06-11T05:50:16Z</DateUtc></StartTime><FrequencyChanges><FrequencyChange><Frequency dt:dt="r8">2699990000</Frequency><Timestamp dt:dt="r8">233783540903497</Timestamp><Current …	좌우반구com(split BVF)_2-038-1	60.022	1.0.0.167	1	413996224	Professional	2.0.10.242	2.0.10.353	06-11-2021	2021-06-11 오전 5:50:16	14:50:16	2.0.10.248	29	1	z	책임	책	임	94	1	29	NULL	NULL	NULL	NULL	NULL	NULL	KSY2	List1	NULL	NULL	NULL	NULL	NULL	NULL	NULL	NULL	NULL	1	z	1	3	109271	0	z	537
좌우반구com(split BVF)_2	38	1	<?xml version="1.0"?>\n<Clock xmlns:dt="urn:schemas-microsoft-com:datatypes"><Description dt:dt="string">E-Prime Primary Realtime Clock</Description><StartTime><Timestamp dt:dt="int">0</Timestamp><DateUtc dt:dt="string">2021-06-11T05:50:16Z</DateUtc></StartTime><FrequencyChanges><FrequencyChange><Frequency dt:dt="r8">2699990000</Frequency><Timestamp dt:dt="r8">233783540903497</Timestamp><Current …	좌우반구com(split BVF)_2-038-1	60.022	1.0.0.167	1	413996224	Professional	2.0.10.242	2.0.10.353	06-11-2021	2021-06-11 오전 5:50:16	14:50:16	2.0.10.248	21	2	{/}	책희	책	희	26	1	21	NULL	NULL	NULL	NULL	NULL	NULL	KSY2	List1	NULL	NULL	NULL	NULL	NULL	NULL	NULL	NULL	NULL	1	{/}	0	3	87329	0	{/}	600
좌우반구com(split BVF)_2	38	1	<?xml version="1.0"?>\n<Clock xmlns:dt="urn:schemas-microsoft-com:datatypes"><Description dt:dt="string">E-Prime Primary Realtime Clock</Description><StartTime><Timestamp dt:dt="int">0</Timestamp><DateUtc dt:dt="string">2021-06-11T05:50:16Z</DateUtc></StartTime><FrequencyChanges><FrequencyChange><Frequency dt:dt="r8">2699990000</Frequency><Timestamp dt:dt="r8">233783540903497</Timestamp><Current …	좌우반구com(split BVF)_2-038-1	60.022	1.0.0.167	1	413996224	Professional	2.0.10.242	2.0.10.353	06-11-2021	2021-06-11 오전 5:50:16	14:50:16	2.0.10.248	348	2	{/}	청휘	청	휘	NULL	NULL	NULL	NULL	NULL	NULL	106	1	84	KSY3	List3	NULL	NULL	NULL	NULL	NULL	NULL	NULL	NULL	NULL	1	{/}	0	4	1001619	0	{/}	443
좌우반구com(split BVF)_2	38	1	<?xml version="1.0"?>\n<Clock xmlns:dt="urn:schemas-microsoft-com:datatypes"><Description dt:dt="string">E-Prime Primary Realtime Clock</Description><StartTime><Timestamp dt:dt="int">0</Timestamp><DateUtc dt:dt="string">2021-06-11T05:50:16Z</DateUtc></StartTime><FrequencyChanges><FrequencyChange><Frequency dt:dt="r8">2699990000</Frequency><Timestamp dt:dt="r8">233783540903497</Timestamp><Current …	좌우반구com(split BVF)_2-038-1	60.022	1.0.0.167	1	413996224	Professional	2.0.10.242	2.0.10.353	06-11-2021	2021-06-11 오전 5:50:16	14:50:16	2.0.10.248	346	2	{/}	체행	체	행	NULL	NULL	NULL	NULL	NULL	NULL	97	1	82	KSY3	List3	NULL	NULL	NULL	NULL	NULL	NULL	NULL	NULL	NULL	1	{/}	0	4	996304	0	{/}	422
좌우반구com(split BVF)_2	38	1	<?xml version="1.0"?>\n<Clock xmlns:dt="urn:schemas-microsoft-com:datatypes"><Description dt:dt="string">E-Prime Primary Realtime Clock</Description><StartTime><Timestamp dt:dt="int">0</Timestamp><DateUtc dt:dt="string">2021-06-11T05:50:16Z</DateUtc></StartTime><FrequencyChanges><FrequencyChange><Frequency dt:dt="r8">2699990000</Frequency><Timestamp dt:dt="r8">233783540903497</Timestamp><Current …	좌우반구com(split BVF)_2-038-1	60.022	1.0.0.167	1	413996224	Professional	2.0.10.242	2.0.10.353	06-11-2021	2021-06-11 오전 5:50:16	14:50:16	2.0.10.248	98	1	z	체험	체	험	38	1	98	NULL	NULL	NULL	NULL	NULL	NULL	KSY2	List1	NULL	NULL	NULL	NULL	NULL	NULL	NULL	NULL	NULL	1	z	0	4	304052	0	z	416
좌우반구com(split BVF)_2	38	1	<?xml version="1.0"?>\n<Clock xmlns:dt="urn:schemas-microsoft-com:datatypes"><Description dt:dt="string">E-Prime Primary Realtime Clock</Description><StartTime><Timestamp dt:dt="int">0</Timestamp><DateUtc dt:dt="string">2021-06-11T05:50:16Z</DateUtc></StartTime><FrequencyChanges><FrequencyChange><Frequency dt:dt="r8">2699990000</Frequency><Timestamp dt:dt="r8">233783540903497</Timestamp><Current …	좌우반구com(split BVF)_2-038-1	60.022	1.0.0.167	1	413996224	Professional	2.0.10.242	2.0.10.353	06-11-2021	2021-06-11 오전 5:50:16	14:50:16	2.0.10.248	273	1	z	최고	최	고	NULL	NULL	NULL	NULL	NULL	NULL	15	1	9	KSY2	List3	NULL	NULL	NULL	NULL	NULL	NULL	NULL	NULL	NULL	1	z	0	4	796309	0	z	294
좌우반구com(split BVF)_2	38	1	<?xml version="1.0"?>\n<Clock xmlns:dt="urn:schemas-microsoft-com:datatypes"><Description dt:dt="string">E-Prime Primary Realtime Clock</Description><StartTime><Timestamp dt:dt="int">0</Timestamp><DateUtc dt:dt="string">2021-06-11T05:50:16Z</DateUtc></StartTime><FrequencyChanges><FrequencyChange><Frequency dt:dt="r8">2699990000</Frequency><Timestamp dt:dt="r8">233783540903497</Timestamp><Current …	좌우반구com(split BVF)_2-038-1	60.022	1.0.0.167	1	413996224	Professional	2.0.10.242	2.0.10.353	06-11-2021	2021-06-11 오전 5:50:16	14:50:16	2.0.10.248	168	2	{/}	최여	최	여	NULL	NULL	NULL	63	1	36	NULL	NULL	NULL	KSY3	List2	NULL	NULL	NULL	NULL	NULL	NULL	NULL	NULL	NULL	1	{/}	0	3	508012	0	{/}	676
좌우반구com(split BVF)_2	38	1	<?xml version="1.0"?>\n<Clock xmlns:dt="urn:schemas-microsoft-com:datatypes"><Description dt:dt="string">E-Prime Primary Realtime Clock</Description><StartTime><Timestamp dt:dt="int">0</Timestamp><DateUtc dt:dt="string">2021-06-11T05:50:16Z</DateUtc></StartTime><FrequencyChanges><FrequencyChange><Frequency dt:dt="r8">2699990000</Frequency><Timestamp dt:dt="r8">233783540903497</Timestamp><Current …	좌우반구com(split BVF)_2-038-1	60.022	1.0.0.167	1	413996224	Professional	2.0.10.242	2.0.10.353	06-11-2021	2021-06-11 오전 5:50:16	14:50:16	2.0.10.248	136	2	{/}	최횟	최	횟	NULL	NULL	NULL	31	1	4	NULL	NULL	NULL	KSY3	List2	NULL	NULL	NULL	NULL	NULL	NULL	NULL	NULL	NULL	1	{/}	0	3	418844	0	{/}	470
좌우반구com(split BVF)_2	38	1	<?xml version="1.0"?>\n<Clock xmlns:dt="urn:schemas-microsoft-com:datatypes"><Description dt:dt="string">E-Prime Primary Realtime Clock</Description><StartTime><Timestamp dt:dt="int">0</Timestamp><DateUtc dt:dt="string">2021-06-11T05:50:16Z</DateUtc></StartTime><FrequencyChanges><FrequencyChange><Frequency dt:dt="r8">2699990000</Frequency><Timestamp dt:dt="r8">233783540903497</Timestamp><Current …	좌우반구com(split BVF)_2-038-1	60.022	1.0.0.167	1	413996224	Professional	2.0.10.242	2.0.10.353	06-11-2021	2021-06-11 오전 5:50:16	14:50:16	2.0.10.248	49	2	{/}	축허	축	허	64	1	49	NULL	NULL	NULL	NULL	NULL	NULL	KSY	List1	0		1	-1	165834	184		0	0	1	{/}	0	4	166018	0	{/}	429
좌우반구com(split BVF)_2	38	1	<?xml version="1.0"?>\n<Clock xmlns:dt="urn:schemas-microsoft-com:datatypes"><Description dt:dt="string">E-Prime Primary Realtime Clock</Description><StartTime><Timestamp dt:dt="int">0</Timestamp><DateUtc dt:dt="string">2021-06-11T05:50:16Z</DateUtc></StartTime><FrequencyChanges><FrequencyChange><Frequency dt:dt="r8">2699990000</Frequency><Timestamp dt:dt="r8">233783540903497</Timestamp><Current …	좌우반구com(split BVF)_2-038-1	60.022	1.0.0.167	1	413996224	Professional	2.0.10.242	2.0.10.353	06-11-2021	2021-06-11 오전 5:50:16	14:50:16	2.0.10.248	263	2	{/}	축헤	축	헤	NULL	NULL	NULL	56	1	131	NULL	NULL	NULL	KSY	List2	0		0	0	767486	183		0	0	1	{/}	0	3	767669	0	{/}	350
좌우반구com(split BVF)_2	38	1	<?xml version="1.0"?>\n<Clock xmlns:dt="urn:schemas-microsoft-com:datatypes"><Description dt:dt="string">E-Prime Primary Realtime Clock</Description><StartTime><Timestamp dt:dt="int">0</Timestamp><DateUtc dt:dt="string">2021-06-11T05:50:16Z</DateUtc></StartTime><FrequencyChanges><FrequencyChange><Frequency dt:dt="r8">2699990000</Frequency><Timestamp dt:dt="r8">233783540903497</Timestamp><Current …	좌우반구com(split BVF)_2-038-1	60.022	1.0.0.167	1	413996224	Professional	2.0.10.242	2.0.10.353	06-11-2021	2021-06-11 오전 5:50:16	14:50:16	2.0.10.248	213	2	{/}	축희	축	희	NULL	NULL	NULL	75	1	81	NULL	NULL	NULL	KSY2	List2	NULL	NULL	NULL	NULL	NULL	NULL	NULL	NULL	NULL	1	{/}	0	3	634200	0	{/}	518
좌우반구com(split BVF)_2	38	1	<?xml version="1.0"?>\n<Clock xmlns:dt="urn:schemas-microsoft-com:datatypes"><Description dt:dt="string">E-Prime Primary Realtime Clock</Description><StartTime><Timestamp dt:dt="int">0</Timestamp><DateUtc dt:dt="string">2021-06-11T05:50:16Z</DateUtc></StartTime><FrequencyChanges><FrequencyChange><Frequency dt:dt="r8">2699990000</Frequency><Timestamp dt:dt="r8">233783540903497</Timestamp><Current …	좌우반구com(split BVF)_2-038-1	60.022	1.0.0.167	1	413996224	Professional	2.0.10.242	2.0.10.353	06-11-2021	2021-06-11 오전 5:50:16	14:50:16	2.0.10.248	36	2	{/}	측개	측	개	7	1	36	NULL	NULL	NULL	NULL	NULL	NULL	KSY	List1	0		0	0	129098	183		0	0	1	{/}	0	3	129281	0	{/}	535
좌우반구com(split BVF)_2	38	1	<?xml version="1.0"?>\n<Clock xmlns:dt="urn:schemas-microsoft-com:datatypes"><Description dt:dt="string">E-Prime Primary Realtime Clock</Description><StartTime><Timestamp dt:dt="int">0</Timestamp><DateUtc dt:dt="string">2021-06-11T05:50:16Z</DateUtc></StartTime><FrequencyChanges><FrequencyChange><Frequency dt:dt="r8">2699990000</Frequency><Timestamp dt:dt="r8">233783540903497</Timestamp><Current …	좌우반구com(split BVF)_2-038-1	60.022	1.0.0.167	1	413996224	Professional	2.0.10.242	2.0.10.353	06-11-2021	2021-06-11 오전 5:50:16	14:50:16	2.0.10.248	31	1	z	치안	치	안	44	1	31	NULL	NULL	NULL	NULL	NULL	NULL	KSY2	List1	NULL	NULL	NULL	NULL	NULL	NULL	NULL	NULL	NULL	1	z	0	4	114753	0	z	1031
좌우반구com(split BVF)_2	38	1	<?xml version="1.0"?>\n<Clock xmlns:dt="urn:schemas-microsoft-com:datatypes"><Description dt:dt="string">E-Prime Primary Realtime Clock</Description><StartTime><Timestamp dt:dt="int">0</Timestamp><DateUtc dt:dt="string">2021-06-11T05:50:16Z</DateUtc></StartTime><FrequencyChanges><FrequencyChange><Frequency dt:dt="r8">2699990000</Frequency><Timestamp dt:dt="r8">233783540903497</Timestamp><Current …	좌우반구com(split BVF)_2-038-1	60.022	1.0.0.167	1	413996224	Professional	2.0.10.242	2.0.10.353	06-11-2021	2021-06-11 오전 5:50:16	14:50:16	2.0.10.248	364	2	{/}	치책	치	책	NULL	NULL	NULL	NULL	NULL	NULL	33	1	100	KSY3	List3	NULL	NULL	NULL	NULL	NULL	NULL	NULL	NULL	NULL	1	{/}	1	3	1044203	0	{/}	418
좌우반구com(split BVF)_2	38	1	<?xml version="1.0"?>\n<Clock xmlns:dt="urn:schemas-microsoft-com:datatypes"><Description dt:dt="string">E-Prime Primary Realtime Clock</Description><StartTime><Timestamp dt:dt="int">0</Timestamp><DateUtc dt:dt="string">2021-06-11T05:50:16Z</DateUtc></StartTime><FrequencyChanges><FrequencyChange><Frequency dt:dt="r8">2699990000</Frequency><Timestamp dt:dt="r8">233783540903497</Timestamp><Current …	좌우반구com(split BVF)_2-038-1	60.022	1.0.0.167	1	413996224	Professional	2.0.10.242	2.0.10.353	06-11-2021	2021-06-11 오전 5:50:16	14:50:16	2.0.10.248	365	2	{/}	치향	치	향	NULL	NULL	NULL	NULL	NULL	NULL	52	1	101	KSY3	List3	NULL	NULL	NULL	NULL	NULL	NULL	NULL	NULL	NULL	1	{/}	0	3	1046819	0	{/}	346
좌우반구com(split BVF)_2	38	1	<?xml version="1.0"?>\n<Clock xmlns:dt="urn:schemas-microsoft-com:datatypes"><Description dt:dt="string">E-Prime Primary Realtime Clock</Description><StartTime><Timestamp dt:dt="int">0</Timestamp><DateUtc dt:dt="string">2021-06-11T05:50:16Z</DateUtc></StartTime><FrequencyChanges><FrequencyChange><Frequency dt:dt="r8">2699990000</Frequency><Timestamp dt:dt="r8">233783540903497</Timestamp><Current …	좌우반구com(split BVF)_2-038-1	60.022	1.0.0.167	1	413996224	Professional	2.0.10.242	2.0.10.353	06-11-2021	2021-06-11 오전 5:50:16	14:50:16	2.0.10.248	6	1	z	타격	타	격	35	1	6	NULL	NULL	NULL	NULL	NULL	NULL	KSY2	List1	NULL	NULL	NULL	NULL	NULL	NULL	NULL	NULL	NULL	0	z	0	4	46311	0	{/}	1035
좌우반구com(split BVF)_2	38	1	<?xml version="1.0"?>\n<Clock xmlns:dt="urn:schemas-microsoft-com:datatypes"><Description dt:dt="string">E-Prime Primary Realtime Clock</Description><StartTime><Timestamp dt:dt="int">0</Timestamp><DateUtc dt:dt="string">2021-06-11T05:50:16Z</DateUtc></StartTime><FrequencyChanges><FrequencyChange><Frequency dt:dt="r8">2699990000</Frequency><Timestamp dt:dt="r8">233783540903497</Timestamp><Current …	좌우반구com(split BVF)_2-038-1	60.022	1.0.0.167	1	413996224	Professional	2.0.10.242	2.0.10.353	06-11-2021	2021-06-11 오전 5:50:16	14:50:16	2.0.10.248	373	1	z	탈퇴	탈	퇴	NULL	NULL	NULL	NULL	NULL	NULL	61	1	109	KSY2	List3	NULL	NULL	NULL	NULL	NULL	NULL	NULL	NULL	NULL	1	z	0	3	1067295	0	z	566
좌우반구com(split BVF)_2	38	1	<?xml version="1.0"?>\n<Clock xmlns:dt="urn:schemas-microsoft-com:datatypes"><Description dt:dt="string">E-Prime Primary Realtime Clock</Description><StartTime><Timestamp dt:dt="int">0</Timestamp><DateUtc dt:dt="string">2021-06-11T05:50:16Z</DateUtc></StartTime><FrequencyChanges><FrequencyChange><Frequency dt:dt="r8">2699990000</Frequency><Timestamp dt:dt="r8">233783540903497</Timestamp><Current …	좌우반구com(split BVF)_2-038-1	60.022	1.0.0.167	1	413996224	Professional	2.0.10.242	2.0.10.353	06-11-2021	2021-06-11 오전 5:50:16	14:50:16	2.0.10.248	147	2	{/}	태스	태	스	NULL	NULL	NULL	85	1	15	NULL	NULL	NULL	KSY3	List2	NULL	NULL	NULL	NULL	NULL	NULL	NULL	NULL	NULL	1	{/}	0	3	450116	0	{/}	446
좌우반구com(split BVF)_2	38	1	<?xml version="1.0"?>\n<Clock xmlns:dt="urn:schemas-microsoft-com:datatypes"><Description dt:dt="string">E-Prime Primary Realtime Clock</Description><StartTime><Timestamp dt:dt="int">0</Timestamp><DateUtc dt:dt="string">2021-06-11T05:50:16Z</DateUtc></StartTime><FrequencyChanges><FrequencyChange><Frequency dt:dt="r8">2699990000</Frequency><Timestamp dt:dt="r8">233783540903497</Timestamp><Current …	좌우반구com(split BVF)_2-038-1	60.022	1.0.0.167	1	413996224	Professional	2.0.10.242	2.0.10.353	06-11-2021	2021-06-11 오전 5:50:16	14:50:16	2.0.10.248	145	1	z	택시	택	시	NULL	NULL	NULL	22	1	13	NULL	NULL	NULL	KSY2	List2	NULL	NULL	NULL	NULL	NULL	NULL	NULL	NULL	NULL	1	z	0	4	444285	0	z	484
좌우반구com(split BVF)_2	38	1	<?xml version="1.0"?>\n<Clock xmlns:dt="urn:schemas-microsoft-com:datatypes"><Description dt:dt="string">E-Prime Primary Realtime Clock</Description><StartTime><Timestamp dt:dt="int">0</Timestamp><DateUtc dt:dt="string">2021-06-11T05:50:16Z</DateUtc></StartTime><FrequencyChanges><FrequencyChange><Frequency dt:dt="r8">2699990000</Frequency><Timestamp dt:dt="r8">233783540903497</Timestamp><Current …	좌우반구com(split BVF)_2-038-1	60.022	1.0.0.167	1	413996224	Professional	2.0.10.242	2.0.10.353	06-11-2021	2021-06-11 오전 5:50:16	14:50:16	2.0.10.248	207	2	{/}	택정	택	정	NULL	NULL	NULL	122	1	75	NULL	NULL	NULL	KSY3	List2	NULL	NULL	NULL	NULL	NULL	NULL	NULL	NULL	NULL	1	{/}	0	3	617556	0	{/}	714
좌우반구com(split BVF)_2	38	1	<?xml version="1.0"?>\n<Clock xmlns:dt="urn:schemas-microsoft-com:datatypes"><Description dt:dt="string">E-Prime Primary Realtime Clock</Description><StartTime><Timestamp dt:dt="int">0</Timestamp><DateUtc dt:dt="string">2021-06-11T05:50:16Z</DateUtc></StartTime><FrequencyChanges><FrequencyChange><Frequency dt:dt="r8">2699990000</Frequency><Timestamp dt:dt="r8">233783540903497</Timestamp><Current …	좌우반구com(split BVF)_2-038-1	60.022	1.0.0.167	1	413996224	Professional	2.0.10.242	2.0.10.353	06-11-2021	2021-06-11 오전 5:50:16	14:50:16	2.0.10.248	367	2	{/}	통락	통	락	NULL	NULL	NULL	NULL	NULL	NULL	67	1	103	KSY2	List3	NULL	NULL	NULL	NULL	NULL	NULL	NULL	NULL	NULL	1	{/}	0	3	1051884	0	{/}	329
좌우반구com(split BVF)_2	38	1	<?xml version="1.0"?>\n<Clock xmlns:dt="urn:schemas-microsoft-com:datatypes"><Description dt:dt="string">E-Prime Primary Realtime Clock</Description><StartTime><Timestamp dt:dt="int">0</Timestamp><DateUtc dt:dt="string">2021-06-11T05:50:16Z</DateUtc></StartTime><FrequencyChanges><FrequencyChange><Frequency dt:dt="r8">2699990000</Frequency><Timestamp dt:dt="r8">233783540903497</Timestamp><Current …	좌우반구com(split BVF)_2-038-1	60.022	1.0.0.167	1	413996224	Professional	2.0.10.242	2.0.10.353	06-11-2021	2021-06-11 오전 5:50:16	14:50:16	2.0.10.248	358	2	{/}	통록	통	록	NULL	NULL	NULL	NULL	NULL	NULL	71	1	94	KSY	List3	0		0	-1	1028209	183		0	0	1	{/}	0	3	1028392	0	{/}	382
좌우반구com(split BVF)_2	38	1	<?xml version="1.0"?>\n<Clock xmlns:dt="urn:schemas-microsoft-com:datatypes"><Description dt:dt="string">E-Prime Primary Realtime Clock</Description><StartTime><Timestamp dt:dt="int">0</Timestamp><DateUtc dt:dt="string">2021-06-11T05:50:16Z</DateUtc></StartTime><FrequencyChanges><FrequencyChange><Frequency dt:dt="r8">2699990000</Frequency><Timestamp dt:dt="r8">233783540903497</Timestamp><Current …	좌우반구com(split BVF)_2-038-1	60.022	1.0.0.167	1	413996224	Professional	2.0.10.242	2.0.10.353	06-11-2021	2021-06-11 오전 5:50:16	14:50:16	2.0.10.248	144	2	{/}	통류	통	류	NULL	NULL	NULL	90	1	12	NULL	NULL	NULL	KSY	List2	0		0	-1	440736	183		0	0	1	{/}	1	3	440919	0	{/}	1163
좌우반구com(split BVF)_2	38	1	<?xml version="1.0"?>\n<Clock xmlns:dt="urn:schemas-microsoft-com:datatypes"><Description dt:dt="string">E-Prime Primary Realtime Clock</Description><StartTime><Timestamp dt:dt="int">0</Timestamp><DateUtc dt:dt="string">2021-06-11T05:50:16Z</DateUtc></StartTime><FrequencyChanges><FrequencyChange><Frequency dt:dt="r8">2699990000</Frequency><Timestamp dt:dt="r8">233783540903497</Timestamp><Current …	좌우반구com(split BVF)_2-038-1	60.022	1.0.0.167	1	413996224	Professional	2.0.10.242	2.0.10.353	06-11-2021	2021-06-11 오전 5:50:16	14:50:16	2.0.10.248	181	2	{/}	퇴착	퇴	착	NULL	NULL	NULL	47	1	49	NULL	NULL	NULL	KSY	List2	0		0	0	545349	183		0	0	1	{/}	0	3	545532	0	{/}	1035
좌우반구com(split BVF)_2	38	1	<?xml version="1.0"?>\n<Clock xmlns:dt="urn:schemas-microsoft-com:datatypes"><Description dt:dt="string">E-Prime Primary Realtime Clock</Description><StartTime><Timestamp dt:dt="int">0</Timestamp><DateUtc dt:dt="string">2021-06-11T05:50:16Z</DateUtc></StartTime><FrequencyChanges><FrequencyChange><Frequency dt:dt="r8">2699990000</Frequency><Timestamp dt:dt="r8">233783540903497</Timestamp><Current …	좌우반구com(split BVF)_2-038-1	60.022	1.0.0.167	1	413996224	Professional	2.0.10.242	2.0.10.353	06-11-2021	2021-06-11 오전 5:50:16	14:50:16	2.0.10.248	228	1	z	판단	판	단	NULL	NULL	NULL	86	1	96	NULL	NULL	NULL	KSY2	List2	NULL	NULL	NULL	NULL	NULL	NULL	NULL	NULL	NULL	1	z	0	3	674602	0	z	523
좌우반구com(split BVF)_2	38	1	<?xml version="1.0"?>\n<Clock xmlns:dt="urn:schemas-microsoft-com:datatypes"><Description dt:dt="string">E-Prime Primary Realtime Clock</Description><StartTime><Timestamp dt:dt="int">0</Timestamp><DateUtc dt:dt="string">2021-06-11T05:50:16Z</DateUtc></StartTime><FrequencyChanges><FrequencyChange><Frequency dt:dt="r8">2699990000</Frequency><Timestamp dt:dt="r8">233783540903497</Timestamp><Current …	좌우반구com(split BVF)_2-038-1	60.022	1.0.0.167	1	413996224	Professional	2.0.10.242	2.0.10.353	06-11-2021	2021-06-11 오전 5:50:16	14:50:16	2.0.10.248	59	1	z	판매	판	매	132	1	59	NULL	NULL	NULL	NULL	NULL	NULL	KSY2	List1	NULL	NULL	NULL	NULL	NULL	NULL	NULL	NULL	NULL	1	z	1	3	193924	0	z	467
좌우반구com(split BVF)_2	38	1	<?xml version="1.0"?>\n<Clock xmlns:dt="urn:schemas-microsoft-com:datatypes"><Description dt:dt="string">E-Prime Primary Realtime Clock</Description><StartTime><Timestamp dt:dt="int">0</Timestamp><DateUtc dt:dt="string">2021-06-11T05:50:16Z</DateUtc></StartTime><FrequencyChanges><FrequencyChange><Frequency dt:dt="r8">2699990000</Frequency><Timestamp dt:dt="r8">233783540903497</Timestamp><Current …	좌우반구com(split BVF)_2-038-1	60.022	1.0.0.167	1	413996224	Professional	2.0.10.242	2.0.10.353	06-11-2021	2021-06-11 오전 5:50:16	14:50:16	2.0.10.248	292	1	z	표현	표	현	NULL	NULL	NULL	NULL	NULL	NULL	14	1	28	KSY2	List3	NULL	NULL	NULL	NULL	NULL	NULL	NULL	NULL	NULL	1	z	0	4	847774	0	z	443
좌우반구com(split BVF)_2	38	1	<?xml version="1.0"?>\n<Clock xmlns:dt="urn:schemas-microsoft-com:datatypes"><Description dt:dt="string">E-Prime Primary Realtime Clock</Description><StartTime><Timestamp dt:dt="int">0</Timestamp><DateUtc dt:dt="string">2021-06-11T05:50:16Z</DateUtc></StartTime><FrequencyChanges><FrequencyChange><Frequency dt:dt="r8">2699990000</Frequency><Timestamp dt:dt="r8">233783540903497</Timestamp><Current …	좌우반구com(split BVF)_2-038-1	60.022	1.0.0.167	1	413996224	Professional	2.0.10.242	2.0.10.353	06-11-2021	2021-06-11 오전 5:50:16	14:50:16	2.0.10.248	65	2	{/}	품결	품	결	123	1	65	NULL	NULL	NULL	NULL	NULL	NULL	KSY	List1	0		0	0	209569	183		0	0	1	{/}	0	3	209752	0	{/}	790
좌우반구com(split BVF)_2	38	1	<?xml version="1.0"?>\n<Clock xmlns:dt="urn:schemas-microsoft-com:datatypes"><Description dt:dt="string">E-Prime Primary Realtime Clock</Description><StartTime><Timestamp dt:dt="int">0</Timestamp><DateUtc dt:dt="string">2021-06-11T05:50:16Z</DateUtc></StartTime><FrequencyChanges><FrequencyChange><Frequency dt:dt="r8">2699990000</Frequency><Timestamp dt:dt="r8">233783540903497</Timestamp><Current …	좌우반구com(split BVF)_2-038-1	60.022	1.0.0.167	1	413996224	Professional	2.0.10.242	2.0.10.353	06-11-2021	2021-06-11 오전 5:50:16	14:50:16	2.0.10.248	192	2	{/}	필관	필	관	NULL	NULL	NULL	52	1	60	NULL	NULL	NULL	KSY	List2	0		0	0	575538	183		0	0	1	{/}	0	3	575721	0	{/}	318
좌우반구com(split BVF)_2	38	1	<?xml version="1.0"?>\n<Clock xmlns:dt="urn:schemas-microsoft-com:datatypes"><Description dt:dt="string">E-Prime Primary Realtime Clock</Description><StartTime><Timestamp dt:dt="int">0</Timestamp><DateUtc dt:dt="string">2021-06-11T05:50:16Z</DateUtc></StartTime><FrequencyChanges><FrequencyChange><Frequency dt:dt="r8">2699990000</Frequency><Timestamp dt:dt="r8">233783540903497</Timestamp><Current …	좌우반구com(split BVF)_2-038-1	60.022	1.0.0.167	1	413996224	Professional	2.0.10.242	2.0.10.353	06-11-2021	2021-06-11 오전 5:50:16	14:50:16	2.0.10.248	259	1	z	필수	필	수	NULL	NULL	NULL	97	1	127	NULL	NULL	NULL	KSY2	List2	NULL	NULL	NULL	NULL	NULL	NULL	NULL	NULL	NULL	1	z	0	4	757373	0	z	470
좌우반구com(split BVF)_2	38	1	<?xml version="1.0"?>\n<Clock xmlns:dt="urn:schemas-microsoft-com:datatypes"><Description dt:dt="string">E-Prime Primary Realtime Clock</Description><StartTime><Timestamp dt:dt="int">0</Timestamp><DateUtc dt:dt="string">2021-06-11T05:50:16Z</DateUtc></StartTime><FrequencyChanges><FrequencyChange><Frequency dt:dt="r8">2699990000</Frequency><Timestamp dt:dt="r8">233783540903497</Timestamp><Current …	좌우반구com(split BVF)_2-038-1	60.022	1.0.0.167	1	413996224	Professional	2.0.10.242	2.0.10.353	06-11-2021	2021-06-11 오전 5:50:16	14:50:16	2.0.10.248	159	1	z	핑계	핑	계	NULL	NULL	NULL	101	1	27	NULL	NULL	NULL	KSY2	List2	NULL	NULL	NULL	NULL	NULL	NULL	NULL	NULL	NULL	1	z	0	3	483704	0	z	737
좌우반구com(split BVF)_2	38	1	<?xml version="1.0"?>\n<Clock xmlns:dt="urn:schemas-microsoft-com:datatypes"><Description dt:dt="string">E-Prime Primary Realtime Clock</Description><StartTime><Timestamp dt:dt="int">0</Timestamp><DateUtc dt:dt="string">2021-06-11T05:50:16Z</DateUtc></StartTime><FrequencyChanges><FrequencyChange><Frequency dt:dt="r8">2699990000</Frequency><Timestamp dt:dt="r8">233783540903497</Timestamp><Current …	좌우반구com(split BVF)_2-038-1	60.022	1.0.0.167	1	413996224	Professional	2.0.10.242	2.0.10.353	06-11-2021	2021-06-11 오전 5:50:16	14:50:16	2.0.10.248	95	2	{/}	핑품	핑	품	66	1	95	NULL	NULL	NULL	NULL	NULL	NULL	KSY3	List1	NULL	NULL	NULL	NULL	NULL	NULL	NULL	NULL	NULL	1	{/}	0	3	296071	0	{/}	389
좌우반구com(split BVF)_2	38	1	<?xml version="1.0"?>\n<Clock xmlns:dt="urn:schemas-microsoft-com:datatypes"><Description dt:dt="string">E-Prime Primary Realtime Clock</Description><StartTime><Timestamp dt:dt="int">0</Timestamp><DateUtc dt:dt="string">2021-06-11T05:50:16Z</DateUtc></StartTime><FrequencyChanges><FrequencyChange><Frequency dt:dt="r8">2699990000</Frequency><Timestamp dt:dt="r8">233783540903497</Timestamp><Current …	좌우반구com(split BVF)_2-038-1	60.022	1.0.0.167	1	413996224	Professional	2.0.10.242	2.0.10.353	06-11-2021	2021-06-11 오전 5:50:16	14:50:16	2.0.10.248	249	1	z	하나	하	나	NULL	NULL	NULL	14	1	117	NULL	NULL	NULL	KSY2	List2	NULL	NULL	NULL	NULL	NULL	NULL	NULL	NULL	NULL	1	z	1	3	730865	0	z	291
좌우반구com(split BVF)_2	38	1	<?xml version="1.0"?>\n<Clock xmlns:dt="urn:schemas-microsoft-com:datatypes"><Description dt:dt="string">E-Prime Primary Realtime Clock</Description><StartTime><Timestamp dt:dt="int">0</Timestamp><DateUtc dt:dt="string">2021-06-11T05:50:16Z</DateUtc></StartTime><FrequencyChanges><FrequencyChange><Frequency dt:dt="r8">2699990000</Frequency><Timestamp dt:dt="r8">233783540903497</Timestamp><Current …	좌우반구com(split BVF)_2-038-1	60.022	1.0.0.167	1	413996224	Professional	2.0.10.242	2.0.10.353	06-11-2021	2021-06-11 오전 5:50:16	14:50:16	2.0.10.248	66	1	z	한계	한	계	33	1	66	NULL	NULL	NULL	NULL	NULL	NULL	KSY2	List1	NULL	NULL	NULL	NULL	NULL	NULL	NULL	NULL	NULL	0	z	0	3	212751	0	{/}	1127
좌우반구com(split BVF)_2	38	1	<?xml version="1.0"?>\n<Clock xmlns:dt="urn:schemas-microsoft-com:datatypes"><Description dt:dt="string">E-Prime Primary Realtime Clock</Description><StartTime><Timestamp dt:dt="int">0</Timestamp><DateUtc dt:dt="string">2021-06-11T05:50:16Z</DateUtc></StartTime><FrequencyChanges><FrequencyChange><Frequency dt:dt="r8">2699990000</Frequency><Timestamp dt:dt="r8">233783540903497</Timestamp><Current …	좌우반구com(split BVF)_2-038-1	60.022	1.0.0.167	1	413996224	Professional	2.0.10.242	2.0.10.353	06-11-2021	2021-06-11 오전 5:50:16	14:50:16	2.0.10.248	75	1	z	핵심	핵	심	98	1	75	NULL	NULL	NULL	NULL	NULL	NULL	KSY2	List1	NULL	NULL	NULL	NULL	NULL	NULL	NULL	NULL	NULL	1	z	0	3	238025	0	z	389
좌우반구com(split BVF)_2	38	1	<?xml version="1.0"?>\n<Clock xmlns:dt="urn:schemas-microsoft-com:datatypes"><Description dt:dt="string">E-Prime Primary Realtime Clock</Description><StartTime><Timestamp dt:dt="int">0</Timestamp><DateUtc dt:dt="string">2021-06-11T05:50:16Z</DateUtc></StartTime><FrequencyChanges><FrequencyChange><Frequency dt:dt="r8">2699990000</Frequency><Timestamp dt:dt="r8">233783540903497</Timestamp><Current …	좌우반구com(split BVF)_2-038-1	60.022	1.0.0.167	1	413996224	Professional	2.0.10.242	2.0.10.353	06-11-2021	2021-06-11 오전 5:50:16	14:50:16	2.0.10.248	293	2	{/}	핵외	핵	외	NULL	NULL	NULL	NULL	NULL	NULL	113	1	29	KSY3	List3	NULL	NULL	NULL	NULL	NULL	NULL	NULL	NULL	NULL	1	{/}	0	4	850423	0	{/}	474
좌우반구com(split BVF)_2	38	1	<?xml version="1.0"?>\n<Clock xmlns:dt="urn:schemas-microsoft-com:datatypes"><Description dt:dt="string">E-Prime Primary Realtime Clock</Description><StartTime><Timestamp dt:dt="int">0</Timestamp><DateUtc dt:dt="string">2021-06-11T05:50:16Z</DateUtc></StartTime><FrequencyChanges><FrequencyChange><Frequency dt:dt="r8">2699990000</Frequency><Timestamp dt:dt="r8">233783540903497</Timestamp><Current …	좌우반구com(split BVF)_2-038-1	60.022	1.0.0.167	1	413996224	Professional	2.0.10.242	2.0.10.353	06-11-2021	2021-06-11 오전 5:50:16	14:50:16	2.0.10.248	230	2	{/}	핵정	핵	정	NULL	NULL	NULL	88	1	98	NULL	NULL	NULL	KSY3	List2	NULL	NULL	NULL	NULL	NULL	NULL	NULL	NULL	NULL	1	{/}	0	4	679834	0	{/}	763
좌우반구com(split BVF)_2	38	1	<?xml version="1.0"?>\n<Clock xmlns:dt="urn:schemas-microsoft-com:datatypes"><Description dt:dt="string">E-Prime Primary Realtime Clock</Description><StartTime><Timestamp dt:dt="int">0</Timestamp><DateUtc dt:dt="string">2021-06-11T05:50:16Z</DateUtc></StartTime><FrequencyChanges><FrequencyChange><Frequency dt:dt="r8">2699990000</Frequency><Timestamp dt:dt="r8">233783540903497</Timestamp><Current …	좌우반구com(split BVF)_2-038-1	60.022	1.0.0.167	1	413996224	Professional	2.0.10.242	2.0.10.353	06-11-2021	2021-06-11 오전 5:50:16	14:50:16	2.0.10.248	113	1	z	행보	행	보	1	1	113	NULL	NULL	NULL	NULL	NULL	NULL	KSY2	List1	NULL	NULL	NULL	NULL	NULL	NULL	NULL	NULL	NULL	1	z	0	3	344154	0	z	514
좌우반구com(split BVF)_2	38	1	<?xml version="1.0"?>\n<Clock xmlns:dt="urn:schemas-microsoft-com:datatypes"><Description dt:dt="string">E-Prime Primary Realtime Clock</Description><StartTime><Timestamp dt:dt="int">0</Timestamp><DateUtc dt:dt="string">2021-06-11T05:50:16Z</DateUtc></StartTime><FrequencyChanges><FrequencyChange><Frequency dt:dt="r8">2699990000</Frequency><Timestamp dt:dt="r8">233783540903497</Timestamp><Current …	좌우반구com(split BVF)_2-038-1	60.022	1.0.0.167	1	413996224	Professional	2.0.10.242	2.0.10.353	06-11-2021	2021-06-11 오전 5:50:16	14:50:16	2.0.10.248	277	1	z	행운	행	운	NULL	NULL	NULL	NULL	NULL	NULL	21	1	13	KSY2	List3	NULL	NULL	NULL	NULL	NULL	NULL	NULL	NULL	NULL	1	z	0	4	806189	0	z	349
좌우반구com(split BVF)_2	38	1	<?xml version="1.0"?>\n<Clock xmlns:dt="urn:schemas-microsoft-com:datatypes"><Description dt:dt="string">E-Prime Primary Realtime Clock</Description><StartTime><Timestamp dt:dt="int">0</Timestamp><DateUtc dt:dt="string">2021-06-11T05:50:16Z</DateUtc></StartTime><FrequencyChanges><FrequencyChange><Frequency dt:dt="r8">2699990000</Frequency><Timestamp dt:dt="r8">233783540903497</Timestamp><Current …	좌우반구com(split BVF)_2-038-1	60.022	1.0.0.167	1	413996224	Professional	2.0.10.242	2.0.10.353	06-11-2021	2021-06-11 오전 5:50:16	14:50:16	2.0.10.248	311	2	{/}	행회	행	회	NULL	NULL	NULL	NULL	NULL	NULL	93	1	47	KSY3	List3	NULL	NULL	NULL	NULL	NULL	NULL	NULL	NULL	NULL	1	{/}	1	3	899338	0	{/}	718
좌우반구com(split BVF)_2	38	1	<?xml version="1.0"?>\n<Clock xmlns:dt="urn:schemas-microsoft-com:datatypes"><Description dt:dt="string">E-Prime Primary Realtime Clock</Description><StartTime><Timestamp dt:dt="int">0</Timestamp><DateUtc dt:dt="string">2021-06-11T05:50:16Z</DateUtc></StartTime><FrequencyChanges><FrequencyChange><Frequency dt:dt="r8">2699990000</Frequency><Timestamp dt:dt="r8">233783540903497</Timestamp><Current …	좌우반구com(split BVF)_2-038-1	60.022	1.0.0.167	1	413996224	Professional	2.0.10.242	2.0.10.353	06-11-2021	2021-06-11 오전 5:50:16	14:50:16	2.0.10.248	67	1	z	향수	향	수	52	1	67	NULL	NULL	NULL	NULL	NULL	NULL	KSY2	List1	NULL	NULL	NULL	NULL	NULL	NULL	NULL	NULL	NULL	1	z	0	3	216083	0	z	459
좌우반구com(split BVF)_2	38	1	<?xml version="1.0"?>\n<Clock xmlns:dt="urn:schemas-microsoft-com:datatypes"><Description dt:dt="string">E-Prime Primary Realtime Clock</Description><StartTime><Timestamp dt:dt="int">0</Timestamp><DateUtc dt:dt="string">2021-06-11T05:50:16Z</DateUtc></StartTime><FrequencyChanges><FrequencyChange><Frequency dt:dt="r8">2699990000</Frequency><Timestamp dt:dt="r8">233783540903497</Timestamp><Current …	좌우반구com(split BVF)_2-038-1	60.022	1.0.0.167	1	413996224	Professional	2.0.10.242	2.0.10.353	06-11-2021	2021-06-11 오전 5:50:16	14:50:16	2.0.10.248	34	2	{/}	향엄	향	엄	110	1	34	NULL	NULL	NULL	NULL	NULL	NULL	KSY3	List1	NULL	NULL	NULL	NULL	NULL	NULL	NULL	NULL	NULL	1	{/}	0	3	123633	0	{/}	447
좌우반구com(split BVF)_2	38	1	<?xml version="1.0"?>\n<Clock xmlns:dt="urn:schemas-microsoft-com:datatypes"><Description dt:dt="string">E-Prime Primary Realtime Clock</Description><StartTime><Timestamp dt:dt="int">0</Timestamp><DateUtc dt:dt="string">2021-06-11T05:50:16Z</DateUtc></StartTime><FrequencyChanges><FrequencyChange><Frequency dt:dt="r8">2699990000</Frequency><Timestamp dt:dt="r8">233783540903497</Timestamp><Current …	좌우반구com(split BVF)_2-038-1	60.022	1.0.0.167	1	413996224	Professional	2.0.10.242	2.0.10.353	06-11-2021	2021-06-11 오전 5:50:16	14:50:16	2.0.10.248	199	2	{/}	허낌	허	낌	NULL	NULL	NULL	64	1	67	NULL	NULL	NULL	KSY2	List2	NULL	NULL	NULL	NULL	NULL	NULL	NULL	NULL	NULL	1	{/}	0	4	595281	0	{/}	382
좌우반구com(split BVF)_2	38	1	<?xml version="1.0"?>\n<Clock xmlns:dt="urn:schemas-microsoft-com:datatypes"><Description dt:dt="string">E-Prime Primary Realtime Clock</Description><StartTime><Timestamp dt:dt="int">0</Timestamp><DateUtc dt:dt="string">2021-06-11T05:50:16Z</DateUtc></StartTime><FrequencyChanges><FrequencyChange><Frequency dt:dt="r8">2699990000</Frequency><Timestamp dt:dt="r8">233783540903497</Timestamp><Current …	좌우반구com(split BVF)_2-038-1	60.022	1.0.0.167	1	413996224	Professional	2.0.10.242	2.0.10.353	06-11-2021	2021-06-11 오전 5:50:16	14:50:16	2.0.10.248	363	1	z	허락	허	락	NULL	NULL	NULL	NULL	NULL	NULL	110	1	99	KSY2	List3	NULL	NULL	NULL	NULL	NULL	NULL	NULL	NULL	NULL	1	z	0	3	1041321	0	z	676
좌우반구com(split BVF)_2	38	1	<?xml version="1.0"?>\n<Clock xmlns:dt="urn:schemas-microsoft-com:datatypes"><Description dt:dt="string">E-Prime Primary Realtime Clock</Description><StartTime><Timestamp dt:dt="int">0</Timestamp><DateUtc dt:dt="string">2021-06-11T05:50:16Z</DateUtc></StartTime><FrequencyChanges><FrequencyChange><Frequency dt:dt="r8">2699990000</Frequency><Timestamp dt:dt="r8">233783540903497</Timestamp><Current …	좌우반구com(split BVF)_2-038-1	60.022	1.0.0.167	1	413996224	Professional	2.0.10.242	2.0.10.353	06-11-2021	2021-06-11 오전 5:50:16	14:50:16	2.0.10.248	183	2	{/}	허빈	허	빈	NULL	NULL	NULL	120	1	51	NULL	NULL	NULL	KSY3	List2	NULL	NULL	NULL	NULL	NULL	NULL	NULL	NULL	NULL	1	{/}	0	4	551380	0	{/}	555
좌우반구com(split BVF)_2	38	1	<?xml version="1.0"?>\n<Clock xmlns:dt="urn:schemas-microsoft-com:datatypes"><Description dt:dt="string">E-Prime Primary Realtime Clock</Description><StartTime><Timestamp dt:dt="int">0</Timestamp><DateUtc dt:dt="string">2021-06-11T05:50:16Z</DateUtc></StartTime><FrequencyChanges><FrequencyChange><Frequency dt:dt="r8">2699990000</Frequency><Timestamp dt:dt="r8">233783540903497</Timestamp><Current …	좌우반구com(split BVF)_2-038-1	60.022	1.0.0.167	1	413996224	Professional	2.0.10.242	2.0.10.353	06-11-2021	2021-06-11 오전 5:50:16	14:50:16	2.0.10.248	3	2	{/}	헤오	헤	오	91	1	3	NULL	NULL	NULL	NULL	NULL	NULL	KSY2	List1	NULL	NULL	NULL	NULL	NULL	NULL	NULL	NULL	NULL	1	{/}	0	4	38297	0	{/}	273
좌우반구com(split BVF)_2	38	1	<?xml version="1.0"?>\n<Clock xmlns:dt="urn:schemas-microsoft-com:datatypes"><Description dt:dt="string">E-Prime Primary Realtime Clock</Description><StartTime><Timestamp dt:dt="int">0</Timestamp><DateUtc dt:dt="string">2021-06-11T05:50:16Z</DateUtc></StartTime><FrequencyChanges><FrequencyChange><Frequency dt:dt="r8">2699990000</Frequency><Timestamp dt:dt="r8">233783540903497</Timestamp><Current …	좌우반구com(split BVF)_2-038-1	60.022	1.0.0.167	1	413996224	Professional	2.0.10.242	2.0.10.353	06-11-2021	2021-06-11 오전 5:50:16	14:50:16	2.0.10.248	135	1	z	현상	현	상	NULL	NULL	NULL	19	1	3	NULL	NULL	NULL	KSY2	List2	NULL	NULL	NULL	NULL	NULL	NULL	NULL	NULL	NULL	1	z	1	3	415628	0	z	1022
좌우반구com(split BVF)_2	38	1	<?xml version="1.0"?>\n<Clock xmlns:dt="urn:schemas-microsoft-com:datatypes"><Description dt:dt="string">E-Prime Primary Realtime Clock</Description><StartTime><Timestamp dt:dt="int">0</Timestamp><DateUtc dt:dt="string">2021-06-11T05:50:16Z</DateUtc></StartTime><FrequencyChanges><FrequencyChange><Frequency dt:dt="r8">2699990000</Frequency><Timestamp dt:dt="r8">233783540903497</Timestamp><Current …	좌우반구com(split BVF)_2-038-1	60.022	1.0.0.167	1	413996224	Professional	2.0.10.242	2.0.10.353	06-11-2021	2021-06-11 오전 5:50:16	14:50:16	2.0.10.248	278	1	z	협력	협	력	NULL	NULL	NULL	NULL	NULL	NULL	112	1	14	KSY2	List3	NULL	NULL	NULL	NULL	NULL	NULL	NULL	NULL	NULL	1	z	0	4	808738	0	z	432
좌우반구com(split BVF)_2	38	1	<?xml version="1.0"?>\n<Clock xmlns:dt="urn:schemas-microsoft-com:datatypes"><Description dt:dt="string">E-Prime Primary Realtime Clock</Description><StartTime><Timestamp dt:dt="int">0</Timestamp><DateUtc dt:dt="string">2021-06-11T05:50:16Z</DateUtc></StartTime><FrequencyChanges><FrequencyChange><Frequency dt:dt="r8">2699990000</Frequency><Timestamp dt:dt="r8">233783540903497</Timestamp><Current …	좌우반구com(split BVF)_2-038-1	60.022	1.0.0.167	1	413996224	Professional	2.0.10.242	2.0.10.353	06-11-2021	2021-06-11 오전 5:50:16	14:50:16	2.0.10.248	20	2	{/}	협체	협	체	73	1	20	NULL	NULL	NULL	NULL	NULL	NULL	KSY	List1	0		0	-1	84497	183		0	0	0	{/}	0	3	84680	0	z	449
좌우반구com(split BVF)_2	38	1	<?xml version="1.0"?>\n<Clock xmlns:dt="urn:schemas-microsoft-com:datatypes"><Description dt:dt="string">E-Prime Primary Realtime Clock</Description><StartTime><Timestamp dt:dt="int">0</Timestamp><DateUtc dt:dt="string">2021-06-11T05:50:16Z</DateUtc></StartTime><FrequencyChanges><FrequencyChange><Frequency dt:dt="r8">2699990000</Frequency><Timestamp dt:dt="r8">233783540903497</Timestamp><Current …	좌우반구com(split BVF)_2-038-1	60.022	1.0.0.167	1	413996224	Professional	2.0.10.242	2.0.10.353	06-11-2021	2021-06-11 오전 5:50:16	14:50:16	2.0.10.248	250	1	z	형님	형	님	NULL	NULL	NULL	100	1	118	NULL	NULL	NULL	KSY2	List2	NULL	NULL	NULL	NULL	NULL	NULL	NULL	NULL	NULL	1	z	0	4	733365	0	z	287
좌우반구com(split BVF)_2	38	1	<?xml version="1.0"?>\n<Clock xmlns:dt="urn:schemas-microsoft-com:datatypes"><Description dt:dt="string">E-Prime Primary Realtime Clock</Description><StartTime><Timestamp dt:dt="int">0</Timestamp><DateUtc dt:dt="string">2021-06-11T05:50:16Z</DateUtc></StartTime><FrequencyChanges><FrequencyChange><Frequency dt:dt="r8">2699990000</Frequency><Timestamp dt:dt="r8">233783540903497</Timestamp><Current …	좌우반구com(split BVF)_2-038-1	60.022	1.0.0.167	1	413996224	Professional	2.0.10.242	2.0.10.353	06-11-2021	2021-06-11 오전 5:50:16	14:50:16	2.0.10.248	391	2	{/}	형스	형	스	NULL	NULL	NULL	NULL	NULL	NULL	47	1	127	KSY	List3	0		0	0	1113179	183		0	0	1	{/}	0	3	1113362	0	{/}	323
좌우반구com(split BVF)_2	38	1	<?xml version="1.0"?>\n<Clock xmlns:dt="urn:schemas-microsoft-com:datatypes"><Description dt:dt="string">E-Prime Primary Realtime Clock</Description><StartTime><Timestamp dt:dt="int">0</Timestamp><DateUtc dt:dt="string">2021-06-11T05:50:16Z</DateUtc></StartTime><FrequencyChanges><FrequencyChange><Frequency dt:dt="r8">2699990000</Frequency><Timestamp dt:dt="r8">233783540903497</Timestamp><Current …	좌우반구com(split BVF)_2-038-1	60.022	1.0.0.167	1	413996224	Professional	2.0.10.242	2.0.10.353	06-11-2021	2021-06-11 오전 5:50:16	14:50:16	2.0.10.248	196	1	z	형태	형	태	NULL	NULL	NULL	44	1	64	NULL	NULL	NULL	KSY2	List2	NULL	NULL	NULL	NULL	NULL	NULL	NULL	NULL	NULL	1	z	0	3	587067	0	z	492
좌우반구com(split BVF)_2	38	1	<?xml version="1.0"?>\n<Clock xmlns:dt="urn:schemas-microsoft-com:datatypes"><Description dt:dt="string">E-Prime Primary Realtime Clock</Description><StartTime><Timestamp dt:dt="int">0</Timestamp><DateUtc dt:dt="string">2021-06-11T05:50:16Z</DateUtc></StartTime><FrequencyChanges><FrequencyChange><Frequency dt:dt="r8">2699990000</Frequency><Timestamp dt:dt="r8">233783540903497</Timestamp><Current …	좌우반구com(split BVF)_2-038-1	60.022	1.0.0.167	1	413996224	Professional	2.0.10.242	2.0.10.353	06-11-2021	2021-06-11 오전 5:50:16	14:50:16	2.0.10.248	121	1	z	화력	화	력	30	1	121	NULL	NULL	NULL	NULL	NULL	NULL	KSY2	List1	NULL	NULL	NULL	NULL	NULL	NULL	NULL	NULL	NULL	1	z	0	3	366929	0	z	858
좌우반구com(split BVF)_2	38	1	<?xml version="1.0"?>\n<Clock xmlns:dt="urn:schemas-microsoft-com:datatypes"><Description dt:dt="string">E-Prime Primary Realtime Clock</Description><StartTime><Timestamp dt:dt="int">0</Timestamp><DateUtc dt:dt="string">2021-06-11T05:50:16Z</DateUtc></StartTime><FrequencyChanges><FrequencyChange><Frequency dt:dt="r8">2699990000</Frequency><Timestamp dt:dt="r8">233783540903497</Timestamp><Current …	좌우반구com(split BVF)_2-038-1	60.022	1.0.0.167	1	413996224	Professional	2.0.10.242	2.0.10.353	06-11-2021	2021-06-11 오전 5:50:16	14:50:16	2.0.10.248	247	1	z	확률	확	률	NULL	NULL	NULL	92	1	115	NULL	NULL	NULL	KSY2	List2	NULL	NULL	NULL	NULL	NULL	NULL	NULL	NULL	NULL	1	z	0	3	725734	0	z	430
좌우반구com(split BVF)_2	38	1	<?xml version="1.0"?>\n<Clock xmlns:dt="urn:schemas-microsoft-com:datatypes"><Description dt:dt="string">E-Prime Primary Realtime Clock</Description><StartTime><Timestamp dt:dt="int">0</Timestamp><DateUtc dt:dt="string">2021-06-11T05:50:16Z</DateUtc></StartTime><FrequencyChanges><FrequencyChange><Frequency dt:dt="r8">2699990000</Frequency><Timestamp dt:dt="r8">233783540903497</Timestamp><Current …	좌우반구com(split BVF)_2-038-1	60.022	1.0.0.167	1	413996224	Professional	2.0.10.242	2.0.10.353	06-11-2021	2021-06-11 오전 5:50:16	14:50:16	2.0.10.248	109	2	{/}	확압	확	압	9	1	109	NULL	NULL	NULL	NULL	NULL	NULL	KSY2	List1	NULL	NULL	NULL	NULL	NULL	NULL	NULL	NULL	NULL	1	{/}	0	3	333741	0	{/}	399
좌우반구com(split BVF)_2	38	1	<?xml version="1.0"?>\n<Clock xmlns:dt="urn:schemas-microsoft-com:datatypes"><Description dt:dt="string">E-Prime Primary Realtime Clock</Description><StartTime><Timestamp dt:dt="int">0</Timestamp><DateUtc dt:dt="string">2021-06-11T05:50:16Z</DateUtc></StartTime><FrequencyChanges><FrequencyChange><Frequency dt:dt="r8">2699990000</Frequency><Timestamp dt:dt="r8">233783540903497</Timestamp><Current …	좌우반구com(split BVF)_2-038-1	60.022	1.0.0.167	1	413996224	Professional	2.0.10.242	2.0.10.353	06-11-2021	2021-06-11 오전 5:50:16	14:50:16	2.0.10.248	206	2	{/}	확축	확	축	NULL	NULL	NULL	18	1	74	NULL	NULL	NULL	KSY2	List2	NULL	NULL	NULL	NULL	NULL	NULL	NULL	NULL	NULL	1	{/}	1	3	614840	0	{/}	510
좌우반구com(split BVF)_2	38	1	<?xml version="1.0"?>\n<Clock xmlns:dt="urn:schemas-microsoft-com:datatypes"><Description dt:dt="string">E-Prime Primary Realtime Clock</Description><StartTime><Timestamp dt:dt="int">0</Timestamp><DateUtc dt:dt="string">2021-06-11T05:50:16Z</DateUtc></StartTime><FrequencyChanges><FrequencyChange><Frequency dt:dt="r8">2699990000</Frequency><Timestamp dt:dt="r8">233783540903497</Timestamp><Current …	좌우반구com(split BVF)_2-038-1	60.022	1.0.0.167	1	413996224	Professional	2.0.10.242	2.0.10.353	06-11-2021	2021-06-11 오전 5:50:16	14:50:16	2.0.10.248	18	1	z	환경	환	경	61	1	18	NULL	NULL	NULL	NULL	NULL	NULL	KSY2	List1	NULL	NULL	NULL	NULL	NULL	NULL	NULL	NULL	NULL	1	z	0	4	79249	0	z	600
좌우반구com(split BVF)_2	38	1	<?xml version="1.0"?>\n<Clock xmlns:dt="urn:schemas-microsoft-com:datatypes"><Description dt:dt="string">E-Prime Primary Realtime Clock</Description><StartTime><Timestamp dt:dt="int">0</Timestamp><DateUtc dt:dt="string">2021-06-11T05:50:16Z</DateUtc></StartTime><FrequencyChanges><FrequencyChange><Frequency dt:dt="r8">2699990000</Frequency><Timestamp dt:dt="r8">233783540903497</Timestamp><Current …	좌우반구com(split BVF)_2-038-1	60.022	1.0.0.167	1	413996224	Professional	2.0.10.242	2.0.10.353	06-11-2021	2021-06-11 오전 5:50:16	14:50:16	2.0.10.248	282	2	{/}	횟광	횟	광	NULL	NULL	NULL	NULL	NULL	NULL	50	1	18	KSY2	List3	NULL	NULL	NULL	NULL	NULL	NULL	NULL	NULL	NULL	1	{/}	1	3	819700	0	{/}	414
좌우반구com(split BVF)_2	38	1	<?xml version="1.0"?>\n<Clock xmlns:dt="urn:schemas-microsoft-com:datatypes"><Description dt:dt="string">E-Prime Primary Realtime Clock</Description><StartTime><Timestamp dt:dt="int">0</Timestamp><DateUtc dt:dt="string">2021-06-11T05:50:16Z</DateUtc></StartTime><FrequencyChanges><FrequencyChange><Frequency dt:dt="r8">2699990000</Frequency><Timestamp dt:dt="r8">233783540903497</Timestamp><Current …	좌우반구com(split BVF)_2-038-1	60.022	1.0.0.167	1	413996224	Professional	2.0.10.242	2.0.10.353	06-11-2021	2021-06-11 오전 5:50:16	14:50:16	2.0.10.248	92	2	{/}	횟색	횟	색	18	1	92	NULL	NULL	NULL	NULL	NULL	NULL	KSY2	List1	NULL	NULL	NULL	NULL	NULL	NULL	NULL	NULL	NULL	1	{/}	0	3	287091	0	{/}	572
좌우반구com(split BVF)_2	38	1	<?xml version="1.0"?>\n<Clock xmlns:dt="urn:schemas-microsoft-com:datatypes"><Description dt:dt="string">E-Prime Primary Realtime Clock</Description><StartTime><Timestamp dt:dt="int">0</Timestamp><DateUtc dt:dt="string">2021-06-11T05:50:16Z</DateUtc></StartTime><FrequencyChanges><FrequencyChange><Frequency dt:dt="r8">2699990000</Frequency><Timestamp dt:dt="r8">233783540903497</Timestamp><Current …	좌우반구com(split BVF)_2-038-1	60.022	1.0.0.167	1	413996224	Professional	2.0.10.242	2.0.10.353	06-11-2021	2021-06-11 오전 5:50:16	14:50:16	2.0.10.248	332	1	z	횟수	횟	수	NULL	NULL	NULL	NULL	NULL	NULL	129	1	68	KSY2	List3	NULL	NULL	NULL	NULL	NULL	NULL	NULL	NULL	NULL	1	z	0	3	957451	0	z	468
좌우반구com(split BVF)_2	38	1	<?xml version="1.0"?>\n<Clock xmlns:dt="urn:schemas-microsoft-com:datatypes"><Description dt:dt="string">E-Prime Primary Realtime Clock</Description><StartTime><Timestamp dt:dt="int">0</Timestamp><DateUtc dt:dt="string">2021-06-11T05:50:16Z</DateUtc></StartTime><FrequencyChanges><FrequencyChange><Frequency dt:dt="r8">2699990000</Frequency><Timestamp dt:dt="r8">233783540903497</Timestamp><Current …	좌우반구com(split BVF)_2-038-1	60.022	1.0.0.167	1	413996224	Professional	2.0.10.242	2.0.10.353	06-11-2021	2021-06-11 오전 5:50:16	14:50:16	2.0.10.248	248	1	z	효과	효	과	NULL	NULL	NULL	83	1	116	NULL	NULL	NULL	KSY2	List2	NULL	NULL	NULL	NULL	NULL	NULL	NULL	NULL	NULL	1	z	1	3	728366	0	z	294
좌우반구com(split BVF)_2	38	1	<?xml version="1.0"?>\n<Clock xmlns:dt="urn:schemas-microsoft-com:datatypes"><Description dt:dt="string">E-Prime Primary Realtime Clock</Description><StartTime><Timestamp dt:dt="int">0</Timestamp><DateUtc dt:dt="string">2021-06-11T05:50:16Z</DateUtc></StartTime><FrequencyChanges><FrequencyChange><Frequency dt:dt="r8">2699990000</Frequency><Timestamp dt:dt="r8">233783540903497</Timestamp><Current …	좌우반구com(split BVF)_2-038-1	60.022	1.0.0.167	1	413996224	Professional	2.0.10.242	2.0.10.353	06-11-2021	2021-06-11 오전 5:50:16	14:50:16	2.0.10.248	182	2	{/}	효미	효	미	NULL	NULL	NULL	29	1	50	NULL	NULL	NULL	KSY	List2	0		0	0	548581	183		0	0	1	{/}	0	3	548764	0	{/}	421
좌우반구com(split BVF)_2	38	1	<?xml version="1.0"?>\n<Clock xmlns:dt="urn:schemas-microsoft-com:datatypes"><Description dt:dt="string">E-Prime Primary Realtime Clock</Description><StartTime><Timestamp dt:dt="int">0</Timestamp><DateUtc dt:dt="string">2021-06-11T05:50:16Z</DateUtc></StartTime><FrequencyChanges><FrequencyChange><Frequency dt:dt="r8">2699990000</Frequency><Timestamp dt:dt="r8">233783540903497</Timestamp><Current …	좌우반구com(split BVF)_2-038-1	60.022	1.0.0.167	1	413996224	Professional	2.0.10.242	2.0.10.353	06-11-2021	2021-06-11 오전 5:50:16	14:50:16	2.0.10.248	257	2	{/}	효탈	효	탈	NULL	NULL	NULL	53	1	125	NULL	NULL	NULL	KSY	List2	0		0	-1	751958	183		0	0	1	{/}	0	3	752141	0	{/}	390
좌우반구com(split BVF)_2	38	1	<?xml version="1.0"?>\n<Clock xmlns:dt="urn:schemas-microsoft-com:datatypes"><Description dt:dt="string">E-Prime Primary Realtime Clock</Description><StartTime><Timestamp dt:dt="int">0</Timestamp><DateUtc dt:dt="string">2021-06-11T05:50:16Z</DateUtc></StartTime><FrequencyChanges><FrequencyChange><Frequency dt:dt="r8">2699990000</Frequency><Timestamp dt:dt="r8">233783540903497</Timestamp><Current …	좌우반구com(split BVF)_2-038-1	60.022	1.0.0.167	1	413996224	Professional	2.0.10.242	2.0.10.353	06-11-2021	2021-06-11 오전 5:50:16	14:50:16	2.0.10.248	393	2	{/}	효헤	효	헤	NULL	NULL	NULL	NULL	NULL	NULL	42	1	129	KSY3	List3	NULL	NULL	NULL	NULL	NULL	NULL	NULL	NULL	NULL	1	{/}	0	4	1118477	0	{/}	391
좌우반구com(split BVF)_2	38	1	<?xml version="1.0"?>\n<Clock xmlns:dt="urn:schemas-microsoft-com:datatypes"><Description dt:dt="string">E-Prime Primary Realtime Clock</Description><StartTime><Timestamp dt:dt="int">0</Timestamp><DateUtc dt:dt="string">2021-06-11T05:50:16Z</DateUtc></StartTime><FrequencyChanges><FrequencyChange><Frequency dt:dt="r8">2699990000</Frequency><Timestamp dt:dt="r8">233783540903497</Timestamp><Current …	좌우반구com(split BVF)_2-038-1	60.022	1.0.0.167	1	413996224	Professional	2.0.10.242	2.0.10.353	06-11-2021	2021-06-11 오전 5:50:16	14:50:16	2.0.10.248	312	2	{/}	후검	후	검	NULL	NULL	NULL	NULL	NULL	NULL	65	1	48	KSY3	List3	NULL	NULL	NULL	NULL	NULL	NULL	NULL	NULL	NULL	1	{/}	0	3	902254	0	{/}	650
좌우반구com(split BVF)_2	38	1	<?xml version="1.0"?>\n<Clock xmlns:dt="urn:schemas-microsoft-com:datatypes"><Description dt:dt="string">E-Prime Primary Realtime Clock</Description><StartTime><Timestamp dt:dt="int">0</Timestamp><DateUtc dt:dt="string">2021-06-11T05:50:16Z</DateUtc></StartTime><FrequencyChanges><FrequencyChange><Frequency dt:dt="r8">2699990000</Frequency><Timestamp dt:dt="r8">233783540903497</Timestamp><Current …	좌우반구com(split BVF)_2-038-1	60.022	1.0.0.167	1	413996224	Professional	2.0.10.242	2.0.10.353	06-11-2021	2021-06-11 오전 5:50:16	14:50:16	2.0.10.248	129	1	z	후대	후	대	37	1	129	NULL	NULL	NULL	NULL	NULL	NULL	KSY2	List1	NULL	NULL	NULL	NULL	NULL	NULL	NULL	NULL	NULL	0	z	0	3	389871	0	{/}	948
좌우반구com(split BVF)_2	38	1	<?xml version="1.0"?>\n<Clock xmlns:dt="urn:schemas-microsoft-com:datatypes"><Description dt:dt="string">E-Prime Primary Realtime Clock</Description><StartTime><Timestamp dt:dt="int">0</Timestamp><DateUtc dt:dt="string">2021-06-11T05:50:16Z</DateUtc></StartTime><FrequencyChanges><FrequencyChange><Frequency dt:dt="r8">2699990000</Frequency><Timestamp dt:dt="r8">233783540903497</Timestamp><Current …	좌우반구com(split BVF)_2-038-1	60.022	1.0.0.167	1	413996224	Professional	2.0.10.242	2.0.10.353	06-11-2021	2021-06-11 오전 5:50:16	14:50:16	2.0.10.248	245	1	z	후자	후	자	NULL	NULL	NULL	54	1	113	NULL	NULL	NULL	KSY2	List2	NULL	NULL	NULL	NULL	NULL	NULL	NULL	NULL	NULL	1	z	0	3	720386	0	z	578
좌우반구com(split BVF)_2	38	1	<?xml version="1.0"?>\n<Clock xmlns:dt="urn:schemas-microsoft-com:datatypes"><Description dt:dt="string">E-Prime Primary Realtime Clock</Description><StartTime><Timestamp dt:dt="int">0</Timestamp><DateUtc dt:dt="string">2021-06-11T05:50:16Z</DateUtc></StartTime><FrequencyChanges><FrequencyChange><Frequency dt:dt="r8">2699990000</Frequency><Timestamp dt:dt="r8">233783540903497</Timestamp><Current …	좌우반구com(split BVF)_2-038-1	60.022	1.0.0.167	1	413996224	Professional	2.0.10.242	2.0.10.353	06-11-2021	2021-06-11 오전 5:50:16	14:50:16	2.0.10.248	191	2	{/}	훈걱	훈	걱	NULL	NULL	NULL	58	1	59	NULL	NULL	NULL	KSY2	List2	NULL	NULL	NULL	NULL	NULL	NULL	NULL	NULL	NULL	1	{/}	0	4	573089	0	{/}	438
좌우반구com(split BVF)_2	38	1	<?xml version="1.0"?>\n<Clock xmlns:dt="urn:schemas-microsoft-com:datatypes"><Description dt:dt="string">E-Prime Primary Realtime Clock</Description><StartTime><Timestamp dt:dt="int">0</Timestamp><DateUtc dt:dt="string">2021-06-11T05:50:16Z</DateUtc></StartTime><FrequencyChanges><FrequencyChange><Frequency dt:dt="r8">2699990000</Frequency><Timestamp dt:dt="r8">233783540903497</Timestamp><Current …	좌우반구com(split BVF)_2-038-1	60.022	1.0.0.167	1	413996224	Professional	2.0.10.242	2.0.10.353	06-11-2021	2021-06-11 오전 5:50:16	14:50:16	2.0.10.248	240	2	{/}	훈차	훈	차	NULL	NULL	NULL	23	1	108	NULL	NULL	NULL	KSY3	List2	NULL	NULL	NULL	NULL	NULL	NULL	NULL	NULL	NULL	1	{/}	1	3	706857	0	{/}	485
좌우반구com(split BVF)_2	38	1	<?xml version="1.0"?>\n<Clock xmlns:dt="urn:schemas-microsoft-com:datatypes"><Description dt:dt="string">E-Prime Primary Realtime Clock</Description><StartTime><Timestamp dt:dt="int">0</Timestamp><DateUtc dt:dt="string">2021-06-11T05:50:16Z</DateUtc></StartTime><FrequencyChanges><FrequencyChange><Frequency dt:dt="r8">2699990000</Frequency><Timestamp dt:dt="r8">233783540903497</Timestamp><Current …	좌우반구com(split BVF)_2-038-1	60.022	1.0.0.167	1	413996224	Professional	2.0.10.242	2.0.10.353	06-11-2021	2021-06-11 오전 5:50:16	14:50:16	2.0.10.248	389	2	{/}	휘섭	휘	섭	NULL	NULL	NULL	NULL	NULL	NULL	63	1	125	KSY	List3	0		0	0	1108114	183		0	0	0	{/}	0	3	1108297	0	z	347
좌우반구com(split BVF)_2	38	1	<?xml version="1.0"?>\n<Clock xmlns:dt="urn:schemas-microsoft-com:datatypes"><Description dt:dt="string">E-Prime Primary Realtime Clock</Description><StartTime><Timestamp dt:dt="int">0</Timestamp><DateUtc dt:dt="string">2021-06-11T05:50:16Z</DateUtc></StartTime><FrequencyChanges><FrequencyChange><Frequency dt:dt="r8">2699990000</Frequency><Timestamp dt:dt="r8">233783540903497</Timestamp><Current …	좌우반구com(split BVF)_2-038-1	60.022	1.0.0.167	1	413996224	Professional	2.0.10.242	2.0.10.353	06-11-2021	2021-06-11 오전 5:50:16	14:50:16	2.0.10.248	119	2	{/}	희강	희	강	74	1	119	NULL	NULL	NULL	NULL	NULL	NULL	KSY2	List1	NULL	NULL	NULL	NULL	NULL	NULL	NULL	NULL	NULL	1	{/}	0	3	360648	0	{/}	1299
좌우반구com(split BVF)_2	38	1	<?xml version="1.0"?>\n<Clock xmlns:dt="urn:schemas-microsoft-com:datatypes"><Description dt:dt="string">E-Prime Primary Realtime Clock</Description><StartTime><Timestamp dt:dt="int">0</Timestamp><DateUtc dt:dt="string">2021-06-11T05:50:16Z</DateUtc></StartTime><FrequencyChanges><FrequencyChange><Frequency dt:dt="r8">2699990000</Frequency><Timestamp dt:dt="r8">233783540903497</Timestamp><Current …	좌우반구com(split BVF)_2-038-1	60.022	1.0.0.167	1	413996224	Professional	2.0.10.242	2.0.10.353	06-11-2021	2021-06-11 오전 5:50:16	14:50:16	2.0.10.248	203	1	z	희망	희	망	NULL	NULL	NULL	99	1	71	NULL	NULL	NULL	KSY2	List2	NULL	NULL	NULL	NULL	NULL	NULL	NULL	NULL	NULL	1	z	0	3	606077	0	z	505
좌우반구com(split BVF)_2	38	1	<?xml version="1.0"?>\n<Clock xmlns:dt="urn:schemas-microsoft-com:datatypes"><Description dt:dt="string">E-Prime Primary Realtime Clock</Description><StartTime><Timestamp dt:dt="int">0</Timestamp><DateUtc dt:dt="string">2021-06-11T05:50:16Z</DateUtc></StartTime><FrequencyChanges><FrequencyChange><Frequency dt:dt="r8">2699990000</Frequency><Timestamp dt:dt="r8">233783540903497</Timestamp><Current …	좌우반구com(split BVF)_2-038-1	60.022	1.0.0.167	1	413996224	Professional	2.0.10.242	2.0.10.353	06-11-2021	2021-06-11 오전 5:50:16	14:50:16	2.0.10.248	38	2	{/}	희외	희	외	75	1	38	NULL	NULL	NULL	NULL	NULL	NULL	KSY3	List1	NULL	NULL	NULL	NULL	NULL	NULL	NULL	NULL	NULL	1	{/}	0	3	134779	0	{/}	749
좌우반구com(split BVF)_2	38	1	<?xml version="1.0"?>\n<Clock xmlns:dt="urn:schemas-microsoft-com:datatypes"><Description dt:dt="string">E-Prime Primary Realtime Clock</Description><StartTime><Timestamp dt:dt="int">0</Timestamp><DateUtc dt:dt="string">2021-06-11T05:50:16Z</DateUtc></StartTime><FrequencyChanges><FrequencyChange><Frequency dt:dt="r8">2699990000</Frequency><Timestamp dt:dt="r8">233783540903497</Timestamp><Current …	좌우반구com(split BVF)_2-038-1	60.022	1.0.0.167	1	413996224	Professional	2.0.10.242	2.0.10.353	06-11-2021	2021-06-11 오전 5:50:16	14:50:16	2.0.10.248	323	2	{/}	희응	희	응	NULL	NULL	NULL	NULL	NULL	NULL	24	1	59	KSY2	List3	NULL	NULL	NULL	NULL	NULL	NULL	NULL	NULL	NULL	1	{/}	0	3	933276	0	{/}	436
[truncated: 1 more columns]
