# Supplementary material for: Decoding foveal word recognition: the role of interhemispheric inhibition in bilateral hemispheric processing
Source: Front Psychol. 2023 Nov 30;14:1293529. doi: 10.3389/fpsyg.2023.1293529 (PMC10720635; doi:10.3389/fpsyg.2023.1293529)
Supplement: Supplementary file 1 [file Data_Sheet_1.ZIP › data/Exp2/BVF_021.txt]

STRING	INTEGER	INTEGER	STRING	STRING	STRING	STRING	STRING	STRING	STRING	STRING	STRING	STRING	STRING	STRING	STRING	INTEGER	STRING	STRING	STRING	STRING	STRING	STRING	STRING	STRING	STRING	STRING	STRING	STRING	STRING	STRING	STRING	STRING	STRING	STRING	STRING	STRING	STRING	STRING	STRING	STRING	STRING	STRING	STRING	STRING	STRING	STRING	STRING	STRING	STRING
EXPNAME	SUBJECT	SESSION	VARIABLE	VARIABLE	VARIABLE	VARIABLE	VARIABLE	VARIABLE	VARIABLE	VARIABLE	VARIABLE	VARIABLE	VARIABLE	VARIABLE	VARIABLE	LOG_LEVEL	VARIABLE	VARIABLE	VARIABLE	VARIABLE	VARIABLE	VARIABLE	VARIABLE	VARIABLE	VARIABLE	VARIABLE	VARIABLE	VARIABLE	VARIABLE	VARIABLE	VARIABLE	VARIABLE	VARIABLE	VARIABLE	VARIABLE	VARIABLE	VARIABLE	VARIABLE	VARIABLE	VARIABLE	VARIABLE	VARIABLE	VARIABLE	VARIABLE	VARIABLE	VARIABLE	VARIABLE	VARIABLE	VARIABLE
1	1	1	1	1	1	1	1	1	1	1	1	1	1	1	1	2	2	2	2	2	2	2	2	2	2	2	2	2	2	2	2	2	2	2	2	2	2	2	2	2	2	2	2	2	2	2	2	2	2
ExperimentName	Subject	Session	Clock.Information	DataFile.Basename	Display.RefreshRate	ExperimentVersion	Group	RandomSeed	RuntimeCapabilities	RuntimeVersion	RuntimeVersionExpected	SessionDate	SessionStartDateTimeUtc	SessionTime	StudioVersion	Block	condition	correct	Exptarget	Exptarget2	Exptarget3	List1	List1.Cycle	List1.Sample	List2	List2.Cycle	List2.Sample	List3	List3.Cycle	List3.Sample	Procedure	Running	TextDisplay2.ACC	TextDisplay2.CRESP	TextDisplay2.DurationError	TextDisplay2.OnsetDelay	TextDisplay2.OnsetTime	TextDisplay2.OnsetToOnsetTime	TextDisplay2.RESP	TextDisplay2.RT	TextDisplay2.RTTime	TextDisplay6.ACC	TextDisplay6.CRESP	TextDisplay6.DurationError	TextDisplay6.OnsetDelay	TextDisplay6.OnsetTime	TextDisplay6.OnsetToOnsetTime	TextDisplay6.RESP	TextDisplay6.RT
좌우반구com(split BVF)_3	21	1	<?xml version="1.0"?>\n<Clock xmlns:dt="urn:schemas-microsoft-com:datatypes"><Description dt:dt="string">E-Prime Primary Realtime Clock</Description><StartTime><Timestamp dt:dt="int">0</Timestamp><DateUtc dt:dt="string">2020-11-24T06:48:32Z</DateUtc></StartTime><FrequencyChanges><FrequencyChange><Frequency dt:dt="r8">2699980000</Frequency><Timestamp dt:dt="r8">5.6201972869577E+15</Timestamp><Curr…	좌우반구com(split BVF)_3-021-1	60.021	1.0.0.165	1	1180609757	Professional	2.0.10.242	2.0.10.353	11-24-2020	2020-11-24 오전 6:48:32	15:48:32	2.0.10.248	103	1	{/}	가격	가	격	131	1	103	NULL	NULL	NULL	NULL	NULL	NULL	KSY2	List1	NULL	NULL	NULL	NULL	NULL	NULL	NULL	NULL	NULL	1	{/}	0	3	323487	0	{/}	800
좌우반구com(split BVF)_3	21	1	<?xml version="1.0"?>\n<Clock xmlns:dt="urn:schemas-microsoft-com:datatypes"><Description dt:dt="string">E-Prime Primary Realtime Clock</Description><StartTime><Timestamp dt:dt="int">0</Timestamp><DateUtc dt:dt="string">2020-11-24T06:48:32Z</DateUtc></StartTime><FrequencyChanges><FrequencyChange><Frequency dt:dt="r8">2699980000</Frequency><Timestamp dt:dt="r8">5.6201972869577E+15</Timestamp><Curr…	좌우반구com(split BVF)_3-021-1	60.021	1.0.0.165	1	1180609757	Professional	2.0.10.242	2.0.10.353	11-24-2020	2020-11-24 오전 6:48:32	15:48:32	2.0.10.248	35	1	{/}	가을	가	을	92	1	35	NULL	NULL	NULL	NULL	NULL	NULL	KSY2	List1	NULL	NULL	NULL	NULL	NULL	NULL	NULL	NULL	NULL	1	{/}	0	3	123908	0	{/}	592
좌우반구com(split BVF)_3	21	1	<?xml version="1.0"?>\n<Clock xmlns:dt="urn:schemas-microsoft-com:datatypes"><Description dt:dt="string">E-Prime Primary Realtime Clock</Description><StartTime><Timestamp dt:dt="int">0</Timestamp><DateUtc dt:dt="string">2020-11-24T06:48:32Z</DateUtc></StartTime><FrequencyChanges><FrequencyChange><Frequency dt:dt="r8">2699980000</Frequency><Timestamp dt:dt="r8">5.6201972869577E+15</Timestamp><Curr…	좌우반구com(split BVF)_3-021-1	60.021	1.0.0.165	1	1180609757	Professional	2.0.10.242	2.0.10.353	11-24-2020	2020-11-24 오전 6:48:32	15:48:32	2.0.10.248	366	1	{/}	간섭	간	섭	NULL	NULL	NULL	NULL	NULL	NULL	46	1	102	KSY2	List3	NULL	NULL	NULL	NULL	NULL	NULL	NULL	NULL	NULL	1	{/}	0	3	1102377	0	{/}	585
좌우반구com(split BVF)_3	21	1	<?xml version="1.0"?>\n<Clock xmlns:dt="urn:schemas-microsoft-com:datatypes"><Description dt:dt="string">E-Prime Primary Realtime Clock</Description><StartTime><Timestamp dt:dt="int">0</Timestamp><DateUtc dt:dt="string">2020-11-24T06:48:32Z</DateUtc></StartTime><FrequencyChanges><FrequencyChange><Frequency dt:dt="r8">2699980000</Frequency><Timestamp dt:dt="r8">5.6201972869577E+15</Timestamp><Curr…	좌우반구com(split BVF)_3-021-1	60.021	1.0.0.165	1	1180609757	Professional	2.0.10.242	2.0.10.353	11-24-2020	2020-11-24 오전 6:48:32	15:48:32	2.0.10.248	90	2	z	간습	간	습	75	1	90	NULL	NULL	NULL	NULL	NULL	NULL	KSY	List1	0		0	-1	283468	183		0	0	1	z	0	3	283651	0	z	1036
좌우반구com(split BVF)_3	21	1	<?xml version="1.0"?>\n<Clock xmlns:dt="urn:schemas-microsoft-com:datatypes"><Description dt:dt="string">E-Prime Primary Realtime Clock</Description><StartTime><Timestamp dt:dt="int">0</Timestamp><DateUtc dt:dt="string">2020-11-24T06:48:32Z</DateUtc></StartTime><FrequencyChanges><FrequencyChange><Frequency dt:dt="r8">2699980000</Frequency><Timestamp dt:dt="r8">5.6201972869577E+15</Timestamp><Curr…	좌우반구com(split BVF)_3-021-1	60.021	1.0.0.165	1	1180609757	Professional	2.0.10.242	2.0.10.353	11-24-2020	2020-11-24 오전 6:48:32	15:48:32	2.0.10.248	380	2	z	감환	감	환	NULL	NULL	NULL	NULL	NULL	NULL	90	1	116	KSY	List3	0		0	-1	1141413	184		0	0	1	z	0	4	1141597	0	z	700
좌우반구com(split BVF)_3	21	1	<?xml version="1.0"?>\n<Clock xmlns:dt="urn:schemas-microsoft-com:datatypes"><Description dt:dt="string">E-Prime Primary Realtime Clock</Description><StartTime><Timestamp dt:dt="int">0</Timestamp><DateUtc dt:dt="string">2020-11-24T06:48:32Z</DateUtc></StartTime><FrequencyChanges><FrequencyChange><Frequency dt:dt="r8">2699980000</Frequency><Timestamp dt:dt="r8">5.6201972869577E+15</Timestamp><Curr…	좌우반구com(split BVF)_3-021-1	60.021	1.0.0.165	1	1180609757	Professional	2.0.10.242	2.0.10.353	11-24-2020	2020-11-24 오전 6:48:32	15:48:32	2.0.10.248	374	1	{/}	강도	강	도	NULL	NULL	NULL	NULL	NULL	NULL	54	1	110	KSY2	List3	NULL	NULL	NULL	NULL	NULL	NULL	NULL	NULL	NULL	1	{/}	0	3	1124886	0	{/}	547
좌우반구com(split BVF)_3	21	1	<?xml version="1.0"?>\n<Clock xmlns:dt="urn:schemas-microsoft-com:datatypes"><Description dt:dt="string">E-Prime Primary Realtime Clock</Description><StartTime><Timestamp dt:dt="int">0</Timestamp><DateUtc dt:dt="string">2020-11-24T06:48:32Z</DateUtc></StartTime><FrequencyChanges><FrequencyChange><Frequency dt:dt="r8">2699980000</Frequency><Timestamp dt:dt="r8">5.6201972869577E+15</Timestamp><Curr…	좌우반구com(split BVF)_3-021-1	60.021	1.0.0.165	1	1180609757	Professional	2.0.10.242	2.0.10.353	11-24-2020	2020-11-24 오전 6:48:32	15:48:32	2.0.10.248	226	2	z	강례	강	례	NULL	NULL	NULL	63	1	94	NULL	NULL	NULL	KSY3	List2	NULL	NULL	NULL	NULL	NULL	NULL	NULL	NULL	NULL	1	z	1	3	702502	0	z	906
좌우반구com(split BVF)_3	21	1	<?xml version="1.0"?>\n<Clock xmlns:dt="urn:schemas-microsoft-com:datatypes"><Description dt:dt="string">E-Prime Primary Realtime Clock</Description><StartTime><Timestamp dt:dt="int">0</Timestamp><DateUtc dt:dt="string">2020-11-24T06:48:32Z</DateUtc></StartTime><FrequencyChanges><FrequencyChange><Frequency dt:dt="r8">2699980000</Frequency><Timestamp dt:dt="r8">5.6201972869577E+15</Timestamp><Curr…	좌우반구com(split BVF)_3-021-1	60.021	1.0.0.165	1	1180609757	Professional	2.0.10.242	2.0.10.353	11-24-2020	2020-11-24 오전 6:48:32	15:48:32	2.0.10.248	164	2	z	강방	강	방	NULL	NULL	NULL	72	1	32	NULL	NULL	NULL	KSY	List2	0		0	0	515186	183		0	0	1	z	0	3	515369	0	z	682
좌우반구com(split BVF)_3	21	1	<?xml version="1.0"?>\n<Clock xmlns:dt="urn:schemas-microsoft-com:datatypes"><Description dt:dt="string">E-Prime Primary Realtime Clock</Description><StartTime><Timestamp dt:dt="int">0</Timestamp><DateUtc dt:dt="string">2020-11-24T06:48:32Z</DateUtc></StartTime><FrequencyChanges><FrequencyChange><Frequency dt:dt="r8">2699980000</Frequency><Timestamp dt:dt="r8">5.6201972869577E+15</Timestamp><Curr…	좌우반구com(split BVF)_3-021-1	60.021	1.0.0.165	1	1180609757	Professional	2.0.10.242	2.0.10.353	11-24-2020	2020-11-24 오전 6:48:32	15:48:32	2.0.10.248	229	1	{/}	개념	개	념	NULL	NULL	NULL	66	1	97	NULL	NULL	NULL	KSY2	List2	NULL	NULL	NULL	NULL	NULL	NULL	NULL	NULL	NULL	1	{/}	0	3	711266	0	{/}	577
좌우반구com(split BVF)_3	21	1	<?xml version="1.0"?>\n<Clock xmlns:dt="urn:schemas-microsoft-com:datatypes"><Description dt:dt="string">E-Prime Primary Realtime Clock</Description><StartTime><Timestamp dt:dt="int">0</Timestamp><DateUtc dt:dt="string">2020-11-24T06:48:32Z</DateUtc></StartTime><FrequencyChanges><FrequencyChange><Frequency dt:dt="r8">2699980000</Frequency><Timestamp dt:dt="r8">5.6201972869577E+15</Timestamp><Curr…	좌우반구com(split BVF)_3-021-1	60.021	1.0.0.165	1	1180609757	Professional	2.0.10.242	2.0.10.353	11-24-2020	2020-11-24 오전 6:48:32	15:48:32	2.0.10.248	293	2	z	개례	개	례	NULL	NULL	NULL	NULL	NULL	NULL	112	1	29	KSY	List3	0		1	-1	902781	184		0	0	1	z	0	4	902965	0	z	496
좌우반구com(split BVF)_3	21	1	<?xml version="1.0"?>\n<Clock xmlns:dt="urn:schemas-microsoft-com:datatypes"><Description dt:dt="string">E-Prime Primary Realtime Clock</Description><StartTime><Timestamp dt:dt="int">0</Timestamp><DateUtc dt:dt="string">2020-11-24T06:48:32Z</DateUtc></StartTime><FrequencyChanges><FrequencyChange><Frequency dt:dt="r8">2699980000</Frequency><Timestamp dt:dt="r8">5.6201972869577E+15</Timestamp><Curr…	좌우반구com(split BVF)_3-021-1	60.021	1.0.0.165	1	1180609757	Professional	2.0.10.242	2.0.10.353	11-24-2020	2020-11-24 오전 6:48:32	15:48:32	2.0.10.248	26	1	{/}	개인	개	인	87	1	26	NULL	NULL	NULL	NULL	NULL	NULL	KSY2	List1	NULL	NULL	NULL	NULL	NULL	NULL	NULL	NULL	NULL	1	{/}	1	3	98050	0	{/}	704
좌우반구com(split BVF)_3	21	1	<?xml version="1.0"?>\n<Clock xmlns:dt="urn:schemas-microsoft-com:datatypes"><Description dt:dt="string">E-Prime Primary Realtime Clock</Description><StartTime><Timestamp dt:dt="int">0</Timestamp><DateUtc dt:dt="string">2020-11-24T06:48:32Z</DateUtc></StartTime><FrequencyChanges><FrequencyChange><Frequency dt:dt="r8">2699980000</Frequency><Timestamp dt:dt="r8">5.6201972869577E+15</Timestamp><Curr…	좌우반구com(split BVF)_3-021-1	60.021	1.0.0.165	1	1180609757	Professional	2.0.10.242	2.0.10.353	11-24-2020	2020-11-24 오전 6:48:32	15:48:32	2.0.10.248	80	2	z	개협	개	협	12	1	80	NULL	NULL	NULL	NULL	NULL	NULL	KSY3	List1	NULL	NULL	NULL	NULL	NULL	NULL	NULL	NULL	NULL	1	z	1	3	253728	0	z	1040
좌우반구com(split BVF)_3	21	1	<?xml version="1.0"?>\n<Clock xmlns:dt="urn:schemas-microsoft-com:datatypes"><Description dt:dt="string">E-Prime Primary Realtime Clock</Description><StartTime><Timestamp dt:dt="int">0</Timestamp><DateUtc dt:dt="string">2020-11-24T06:48:32Z</DateUtc></StartTime><FrequencyChanges><FrequencyChange><Frequency dt:dt="r8">2699980000</Frequency><Timestamp dt:dt="r8">5.6201972869577E+15</Timestamp><Curr…	좌우반구com(split BVF)_3-021-1	60.021	1.0.0.165	1	1180609757	Professional	2.0.10.242	2.0.10.353	11-24-2020	2020-11-24 오전 6:48:32	15:48:32	2.0.10.248	231	2	z	거생	거	생	NULL	NULL	NULL	8	1	99	NULL	NULL	NULL	KSY	List2	0		0	-1	716797	184		0	0	1	z	0	4	716981	0	z	875
좌우반구com(split BVF)_3	21	1	<?xml version="1.0"?>\n<Clock xmlns:dt="urn:schemas-microsoft-com:datatypes"><Description dt:dt="string">E-Prime Primary Realtime Clock</Description><StartTime><Timestamp dt:dt="int">0</Timestamp><DateUtc dt:dt="string">2020-11-24T06:48:32Z</DateUtc></StartTime><FrequencyChanges><FrequencyChange><Frequency dt:dt="r8">2699980000</Frequency><Timestamp dt:dt="r8">5.6201972869577E+15</Timestamp><Curr…	좌우반구com(split BVF)_3-021-1	60.021	1.0.0.165	1	1180609757	Professional	2.0.10.242	2.0.10.353	11-24-2020	2020-11-24 오전 6:48:32	15:48:32	2.0.10.248	184	1	{/}	걱정	걱	정	NULL	NULL	NULL	52	1	52	NULL	NULL	NULL	KSY2	List2	NULL	NULL	NULL	NULL	NULL	NULL	NULL	NULL	NULL	1	{/}	0	3	579546	0	{/}	1393
좌우반구com(split BVF)_3	21	1	<?xml version="1.0"?>\n<Clock xmlns:dt="urn:schemas-microsoft-com:datatypes"><Description dt:dt="string">E-Prime Primary Realtime Clock</Description><StartTime><Timestamp dt:dt="int">0</Timestamp><DateUtc dt:dt="string">2020-11-24T06:48:32Z</DateUtc></StartTime><FrequencyChanges><FrequencyChange><Frequency dt:dt="r8">2699980000</Frequency><Timestamp dt:dt="r8">5.6201972869577E+15</Timestamp><Curr…	좌우반구com(split BVF)_3-021-1	60.021	1.0.0.165	1	1180609757	Professional	2.0.10.242	2.0.10.353	11-24-2020	2020-11-24 오전 6:48:32	15:48:32	2.0.10.248	150	2	z	걱최	걱	최	NULL	NULL	NULL	62	1	18	NULL	NULL	NULL	KSY	List2	0		0	-1	473067	183		0	0	1	z	1	3	473250	0	z	690
좌우반구com(split BVF)_3	21	1	<?xml version="1.0"?>\n<Clock xmlns:dt="urn:schemas-microsoft-com:datatypes"><Description dt:dt="string">E-Prime Primary Realtime Clock</Description><StartTime><Timestamp dt:dt="int">0</Timestamp><DateUtc dt:dt="string">2020-11-24T06:48:32Z</DateUtc></StartTime><FrequencyChanges><FrequencyChange><Frequency dt:dt="r8">2699980000</Frequency><Timestamp dt:dt="r8">5.6201972869577E+15</Timestamp><Curr…	좌우반구com(split BVF)_3-021-1	60.021	1.0.0.165	1	1180609757	Professional	2.0.10.242	2.0.10.353	11-24-2020	2020-11-24 오전 6:48:32	15:48:32	2.0.10.248	170	2	z	건적	건	적	NULL	NULL	NULL	131	1	38	NULL	NULL	NULL	KSY	List2	0		0	0	533796	183		0	0	1	z	0	3	533979	0	z	992
좌우반구com(split BVF)_3	21	1	<?xml version="1.0"?>\n<Clock xmlns:dt="urn:schemas-microsoft-com:datatypes"><Description dt:dt="string">E-Prime Primary Realtime Clock</Description><StartTime><Timestamp dt:dt="int">0</Timestamp><DateUtc dt:dt="string">2020-11-24T06:48:32Z</DateUtc></StartTime><FrequencyChanges><FrequencyChange><Frequency dt:dt="r8">2699980000</Frequency><Timestamp dt:dt="r8">5.6201972869577E+15</Timestamp><Curr…	좌우반구com(split BVF)_3-021-1	60.021	1.0.0.165	1	1180609757	Professional	2.0.10.242	2.0.10.353	11-24-2020	2020-11-24 오전 6:48:32	15:48:32	2.0.10.248	301	2	z	검강	검	강	NULL	NULL	NULL	NULL	NULL	NULL	29	1	37	KSY3	List3	NULL	NULL	NULL	NULL	NULL	NULL	NULL	NULL	NULL	0	z	0	3	924357	0	{/}	384
좌우반구com(split BVF)_3	21	1	<?xml version="1.0"?>\n<Clock xmlns:dt="urn:schemas-microsoft-com:datatypes"><Description dt:dt="string">E-Prime Primary Realtime Clock</Description><StartTime><Timestamp dt:dt="int">0</Timestamp><DateUtc dt:dt="string">2020-11-24T06:48:32Z</DateUtc></StartTime><FrequencyChanges><FrequencyChange><Frequency dt:dt="r8">2699980000</Frequency><Timestamp dt:dt="r8">5.6201972869577E+15</Timestamp><Curr…	좌우반구com(split BVF)_3-021-1	60.021	1.0.0.165	1	1180609757	Professional	2.0.10.242	2.0.10.353	11-24-2020	2020-11-24 오전 6:48:32	15:48:32	2.0.10.248	137	1	{/}	검색	검	색	NULL	NULL	NULL	33	1	5	NULL	NULL	NULL	KSY2	List2	NULL	NULL	NULL	NULL	NULL	NULL	NULL	NULL	NULL	1	{/}	0	4	434448	0	{/}	685
좌우반구com(split BVF)_3	21	1	<?xml version="1.0"?>\n<Clock xmlns:dt="urn:schemas-microsoft-com:datatypes"><Description dt:dt="string">E-Prime Primary Realtime Clock</Description><StartTime><Timestamp dt:dt="int">0</Timestamp><DateUtc dt:dt="string">2020-11-24T06:48:32Z</DateUtc></StartTime><FrequencyChanges><FrequencyChange><Frequency dt:dt="r8">2699980000</Frequency><Timestamp dt:dt="r8">5.6201972869577E+15</Timestamp><Curr…	좌우반구com(split BVF)_3-021-1	60.021	1.0.0.165	1	1180609757	Professional	2.0.10.242	2.0.10.353	11-24-2020	2020-11-24 오전 6:48:32	15:48:32	2.0.10.248	205	2	z	검죽	검	죽	NULL	NULL	NULL	110	1	73	NULL	NULL	NULL	KSY2	List2	NULL	NULL	NULL	NULL	NULL	NULL	NULL	NULL	NULL	1	z	0	4	640375	0	z	1133
좌우반구com(split BVF)_3	21	1	<?xml version="1.0"?>\n<Clock xmlns:dt="urn:schemas-microsoft-com:datatypes"><Description dt:dt="string">E-Prime Primary Realtime Clock</Description><StartTime><Timestamp dt:dt="int">0</Timestamp><DateUtc dt:dt="string">2020-11-24T06:48:32Z</DateUtc></StartTime><FrequencyChanges><FrequencyChange><Frequency dt:dt="r8">2699980000</Frequency><Timestamp dt:dt="r8">5.6201972869577E+15</Timestamp><Curr…	좌우반구com(split BVF)_3-021-1	60.021	1.0.0.165	1	1180609757	Professional	2.0.10.242	2.0.10.353	11-24-2020	2020-11-24 오전 6:48:32	15:48:32	2.0.10.248	234	2	z	검환	검	환	NULL	NULL	NULL	7	1	102	NULL	NULL	NULL	KSY	List2	0		0	-1	726094	183		0	0	1	z	0	3	726277	0	z	675
좌우반구com(split BVF)_3	21	1	<?xml version="1.0"?>\n<Clock xmlns:dt="urn:schemas-microsoft-com:datatypes"><Description dt:dt="string">E-Prime Primary Realtime Clock</Description><StartTime><Timestamp dt:dt="int">0</Timestamp><DateUtc dt:dt="string">2020-11-24T06:48:32Z</DateUtc></StartTime><FrequencyChanges><FrequencyChange><Frequency dt:dt="r8">2699980000</Frequency><Timestamp dt:dt="r8">5.6201972869577E+15</Timestamp><Curr…	좌우반구com(split BVF)_3-021-1	60.021	1.0.0.165	1	1180609757	Professional	2.0.10.242	2.0.10.353	11-24-2020	2020-11-24 오전 6:48:32	15:48:32	2.0.10.248	53	2	z	격례	격	례	95	1	53	NULL	NULL	NULL	NULL	NULL	NULL	KSY	List1	0		0	-1	175423	183		0	0	0	z	0	3	175606	0	{/}	691
좌우반구com(split BVF)_3	21	1	<?xml version="1.0"?>\n<Clock xmlns:dt="urn:schemas-microsoft-com:datatypes"><Description dt:dt="string">E-Prime Primary Realtime Clock</Description><StartTime><Timestamp dt:dt="int">0</Timestamp><DateUtc dt:dt="string">2020-11-24T06:48:32Z</DateUtc></StartTime><FrequencyChanges><FrequencyChange><Frequency dt:dt="r8">2699980000</Frequency><Timestamp dt:dt="r8">5.6201972869577E+15</Timestamp><Curr…	좌우반구com(split BVF)_3-021-1	60.021	1.0.0.165	1	1180609757	Professional	2.0.10.242	2.0.10.353	11-24-2020	2020-11-24 오전 6:48:32	15:48:32	2.0.10.248	217	1	{/}	결과	결	과	NULL	NULL	NULL	79	1	85	NULL	NULL	NULL	KSY2	List2	NULL	NULL	NULL	NULL	NULL	NULL	NULL	NULL	NULL	1	{/}	0	4	675879	0	{/}	637
좌우반구com(split BVF)_3	21	1	<?xml version="1.0"?>\n<Clock xmlns:dt="urn:schemas-microsoft-com:datatypes"><Description dt:dt="string">E-Prime Primary Realtime Clock</Description><StartTime><Timestamp dt:dt="int">0</Timestamp><DateUtc dt:dt="string">2020-11-24T06:48:32Z</DateUtc></StartTime><FrequencyChanges><FrequencyChange><Frequency dt:dt="r8">2699980000</Frequency><Timestamp dt:dt="r8">5.6201972869577E+15</Timestamp><Curr…	좌우반구com(split BVF)_3-021-1	60.021	1.0.0.165	1	1180609757	Professional	2.0.10.242	2.0.10.353	11-24-2020	2020-11-24 오전 6:48:32	15:48:32	2.0.10.248	34	1	{/}	결국	결	국	102	1	34	NULL	NULL	NULL	NULL	NULL	NULL	KSY2	List1	NULL	NULL	NULL	NULL	NULL	NULL	NULL	NULL	NULL	1	{/}	0	3	121092	0	{/}	616
좌우반구com(split BVF)_3	21	1	<?xml version="1.0"?>\n<Clock xmlns:dt="urn:schemas-microsoft-com:datatypes"><Description dt:dt="string">E-Prime Primary Realtime Clock</Description><StartTime><Timestamp dt:dt="int">0</Timestamp><DateUtc dt:dt="string">2020-11-24T06:48:32Z</DateUtc></StartTime><FrequencyChanges><FrequencyChange><Frequency dt:dt="r8">2699980000</Frequency><Timestamp dt:dt="r8">5.6201972869577E+15</Timestamp><Curr…	좌우반구com(split BVF)_3-021-1	60.021	1.0.0.165	1	1180609757	Professional	2.0.10.242	2.0.10.353	11-24-2020	2020-11-24 오전 6:48:32	15:48:32	2.0.10.248	381	1	{/}	결정	결	정	NULL	NULL	NULL	NULL	NULL	NULL	15	1	117	KSY2	List3	NULL	NULL	NULL	NULL	NULL	NULL	NULL	NULL	NULL	1	{/}	1	3	1144495	0	{/}	650
좌우반구com(split BVF)_3	21	1	<?xml version="1.0"?>\n<Clock xmlns:dt="urn:schemas-microsoft-com:datatypes"><Description dt:dt="string">E-Prime Primary Realtime Clock</Description><StartTime><Timestamp dt:dt="int">0</Timestamp><DateUtc dt:dt="string">2020-11-24T06:48:32Z</DateUtc></StartTime><FrequencyChanges><FrequencyChange><Frequency dt:dt="r8">2699980000</Frequency><Timestamp dt:dt="r8">5.6201972869577E+15</Timestamp><Curr…	좌우반구com(split BVF)_3-021-1	60.021	1.0.0.165	1	1180609757	Professional	2.0.10.242	2.0.10.353	11-24-2020	2020-11-24 오전 6:48:32	15:48:32	2.0.10.248	220	2	z	결지	결	지	NULL	NULL	NULL	10	1	88	NULL	NULL	NULL	KSY2	List2	NULL	NULL	NULL	NULL	NULL	NULL	NULL	NULL	NULL	1	z	0	3	684392	0	z	888
좌우반구com(split BVF)_3	21	1	<?xml version="1.0"?>\n<Clock xmlns:dt="urn:schemas-microsoft-com:datatypes"><Description dt:dt="string">E-Prime Primary Realtime Clock</Description><StartTime><Timestamp dt:dt="int">0</Timestamp><DateUtc dt:dt="string">2020-11-24T06:48:32Z</DateUtc></StartTime><FrequencyChanges><FrequencyChange><Frequency dt:dt="r8">2699980000</Frequency><Timestamp dt:dt="r8">5.6201972869577E+15</Timestamp><Curr…	좌우반구com(split BVF)_3-021-1	60.021	1.0.0.165	1	1180609757	Professional	2.0.10.242	2.0.10.353	11-24-2020	2020-11-24 오전 6:48:32	15:48:32	2.0.10.248	189	2	z	결협	결	협	NULL	NULL	NULL	29	1	57	NULL	NULL	NULL	KSY	List2	0		0	-1	594024	184		0	0	1	z	0	4	594208	0	z	570
좌우반구com(split BVF)_3	21	1	<?xml version="1.0"?>\n<Clock xmlns:dt="urn:schemas-microsoft-com:datatypes"><Description dt:dt="string">E-Prime Primary Realtime Clock</Description><StartTime><Timestamp dt:dt="int">0</Timestamp><DateUtc dt:dt="string">2020-11-24T06:48:32Z</DateUtc></StartTime><FrequencyChanges><FrequencyChange><Frequency dt:dt="r8">2699980000</Frequency><Timestamp dt:dt="r8">5.6201972869577E+15</Timestamp><Curr…	좌우반구com(split BVF)_3-021-1	60.021	1.0.0.165	1	1180609757	Professional	2.0.10.242	2.0.10.353	11-24-2020	2020-11-24 오전 6:48:32	15:48:32	2.0.10.248	167	1	{/}	경비	경	비	NULL	NULL	NULL	114	1	35	NULL	NULL	NULL	KSY2	List2	NULL	NULL	NULL	NULL	NULL	NULL	NULL	NULL	NULL	1	{/}	0	4	524166	0	{/}	909
좌우반구com(split BVF)_3	21	1	<?xml version="1.0"?>\n<Clock xmlns:dt="urn:schemas-microsoft-com:datatypes"><Description dt:dt="string">E-Prime Primary Realtime Clock</Description><StartTime><Timestamp dt:dt="int">0</Timestamp><DateUtc dt:dt="string">2020-11-24T06:48:32Z</DateUtc></StartTime><FrequencyChanges><FrequencyChange><Frequency dt:dt="r8">2699980000</Frequency><Timestamp dt:dt="r8">5.6201972869577E+15</Timestamp><Curr…	좌우반구com(split BVF)_3-021-1	60.021	1.0.0.165	1	1180609757	Professional	2.0.10.242	2.0.10.353	11-24-2020	2020-11-24 오전 6:48:32	15:48:32	2.0.10.248	136	1	{/}	경험	경	험	NULL	NULL	NULL	83	1	4	NULL	NULL	NULL	KSY2	List2	NULL	NULL	NULL	NULL	NULL	NULL	NULL	NULL	NULL	1	{/}	0	3	431532	0	{/}	721
좌우반구com(split BVF)_3	21	1	<?xml version="1.0"?>\n<Clock xmlns:dt="urn:schemas-microsoft-com:datatypes"><Description dt:dt="string">E-Prime Primary Realtime Clock</Description><StartTime><Timestamp dt:dt="int">0</Timestamp><DateUtc dt:dt="string">2020-11-24T06:48:32Z</DateUtc></StartTime><FrequencyChanges><FrequencyChange><Frequency dt:dt="r8">2699980000</Frequency><Timestamp dt:dt="r8">5.6201972869577E+15</Timestamp><Curr…	좌우반구com(split BVF)_3-021-1	60.021	1.0.0.165	1	1180609757	Professional	2.0.10.242	2.0.10.353	11-24-2020	2020-11-24 오전 6:48:32	15:48:32	2.0.10.248	158	1	{/}	경호	경	호	NULL	NULL	NULL	27	1	26	NULL	NULL	NULL	KSY2	List2	NULL	NULL	NULL	NULL	NULL	NULL	NULL	NULL	NULL	1	{/}	0	4	497259	0	{/}	969
좌우반구com(split BVF)_3	21	1	<?xml version="1.0"?>\n<Clock xmlns:dt="urn:schemas-microsoft-com:datatypes"><Description dt:dt="string">E-Prime Primary Realtime Clock</Description><StartTime><Timestamp dt:dt="int">0</Timestamp><DateUtc dt:dt="string">2020-11-24T06:48:32Z</DateUtc></StartTime><FrequencyChanges><FrequencyChange><Frequency dt:dt="r8">2699980000</Frequency><Timestamp dt:dt="r8">5.6201972869577E+15</Timestamp><Curr…	좌우반구com(split BVF)_3-021-1	60.021	1.0.0.165	1	1180609757	Professional	2.0.10.242	2.0.10.353	11-24-2020	2020-11-24 오전 6:48:32	15:48:32	2.0.10.248	11	1	{/}	계기	계	기	85	1	11	NULL	NULL	NULL	NULL	NULL	NULL	KSY2	List1	NULL	NULL	NULL	NULL	NULL	NULL	NULL	NULL	NULL	1	{/}	0	4	54416	0	{/}	780
좌우반구com(split BVF)_3	21	1	<?xml version="1.0"?>\n<Clock xmlns:dt="urn:schemas-microsoft-com:datatypes"><Description dt:dt="string">E-Prime Primary Realtime Clock</Description><StartTime><Timestamp dt:dt="int">0</Timestamp><DateUtc dt:dt="string">2020-11-24T06:48:32Z</DateUtc></StartTime><FrequencyChanges><FrequencyChange><Frequency dt:dt="r8">2699980000</Frequency><Timestamp dt:dt="r8">5.6201972869577E+15</Timestamp><Curr…	좌우반구com(split BVF)_3-021-1	60.021	1.0.0.165	1	1180609757	Professional	2.0.10.242	2.0.10.353	11-24-2020	2020-11-24 오전 6:48:32	15:48:32	2.0.10.248	163	2	z	계님	계	님	NULL	NULL	NULL	89	1	31	NULL	NULL	NULL	KSY3	List2	NULL	NULL	NULL	NULL	NULL	NULL	NULL	NULL	NULL	1	z	0	3	512503	0	z	669
좌우반구com(split BVF)_3	21	1	<?xml version="1.0"?>\n<Clock xmlns:dt="urn:schemas-microsoft-com:datatypes"><Description dt:dt="string">E-Prime Primary Realtime Clock</Description><StartTime><Timestamp dt:dt="int">0</Timestamp><DateUtc dt:dt="string">2020-11-24T06:48:32Z</DateUtc></StartTime><FrequencyChanges><FrequencyChange><Frequency dt:dt="r8">2699980000</Frequency><Timestamp dt:dt="r8">5.6201972869577E+15</Timestamp><Curr…	좌우반구com(split BVF)_3-021-1	60.021	1.0.0.165	1	1180609757	Professional	2.0.10.242	2.0.10.353	11-24-2020	2020-11-24 오전 6:48:32	15:48:32	2.0.10.248	127	2	z	계락	계	락	83	1	127	NULL	NULL	NULL	NULL	NULL	NULL	KSY2	List1	NULL	NULL	NULL	NULL	NULL	NULL	NULL	NULL	NULL	0	z	0	3	397527	0	{/}	734
좌우반구com(split BVF)_3	21	1	<?xml version="1.0"?>\n<Clock xmlns:dt="urn:schemas-microsoft-com:datatypes"><Description dt:dt="string">E-Prime Primary Realtime Clock</Description><StartTime><Timestamp dt:dt="int">0</Timestamp><DateUtc dt:dt="string">2020-11-24T06:48:32Z</DateUtc></StartTime><FrequencyChanges><FrequencyChange><Frequency dt:dt="r8">2699980000</Frequency><Timestamp dt:dt="r8">5.6201972869577E+15</Timestamp><Curr…	좌우반구com(split BVF)_3-021-1	60.021	1.0.0.165	1	1180609757	Professional	2.0.10.242	2.0.10.353	11-24-2020	2020-11-24 오전 6:48:32	15:48:32	2.0.10.248	243	1	{/}	계수	계	수	NULL	NULL	NULL	3	1	111	NULL	NULL	NULL	KSY2	List2	NULL	NULL	NULL	NULL	NULL	NULL	NULL	NULL	NULL	0	{/}	0	3	752751	0	z	1120
좌우반구com(split BVF)_3	21	1	<?xml version="1.0"?>\n<Clock xmlns:dt="urn:schemas-microsoft-com:datatypes"><Description dt:dt="string">E-Prime Primary Realtime Clock</Description><StartTime><Timestamp dt:dt="int">0</Timestamp><DateUtc dt:dt="string">2020-11-24T06:48:32Z</DateUtc></StartTime><FrequencyChanges><FrequencyChange><Frequency dt:dt="r8">2699980000</Frequency><Timestamp dt:dt="r8">5.6201972869577E+15</Timestamp><Curr…	좌우반구com(split BVF)_3-021-1	60.021	1.0.0.165	1	1180609757	Professional	2.0.10.242	2.0.10.353	11-24-2020	2020-11-24 오전 6:48:32	15:48:32	2.0.10.248	83	2	z	계여	계	여	31	1	83	NULL	NULL	NULL	NULL	NULL	NULL	KSY2	List1	NULL	NULL	NULL	NULL	NULL	NULL	NULL	NULL	NULL	1	z	0	3	262842	0	z	749
좌우반구com(split BVF)_3	21	1	<?xml version="1.0"?>\n<Clock xmlns:dt="urn:schemas-microsoft-com:datatypes"><Description dt:dt="string">E-Prime Primary Realtime Clock</Description><StartTime><Timestamp dt:dt="int">0</Timestamp><DateUtc dt:dt="string">2020-11-24T06:48:32Z</DateUtc></StartTime><FrequencyChanges><FrequencyChange><Frequency dt:dt="r8">2699980000</Frequency><Timestamp dt:dt="r8">5.6201972869577E+15</Timestamp><Curr…	좌우반구com(split BVF)_3-021-1	60.021	1.0.0.165	1	1180609757	Professional	2.0.10.242	2.0.10.353	11-24-2020	2020-11-24 오전 6:48:32	15:48:32	2.0.10.248	371	2	z	고률	고	률	NULL	NULL	NULL	NULL	NULL	NULL	44	1	107	KSY	List3	0		0	0	1116206	183		0	0	1	z	0	3	1116389	0	z	581
좌우반구com(split BVF)_3	21	1	<?xml version="1.0"?>\n<Clock xmlns:dt="urn:schemas-microsoft-com:datatypes"><Description dt:dt="string">E-Prime Primary Realtime Clock</Description><StartTime><Timestamp dt:dt="int">0</Timestamp><DateUtc dt:dt="string">2020-11-24T06:48:32Z</DateUtc></StartTime><FrequencyChanges><FrequencyChange><Frequency dt:dt="r8">2699980000</Frequency><Timestamp dt:dt="r8">5.6201972869577E+15</Timestamp><Curr…	좌우반구com(split BVF)_3-021-1	60.021	1.0.0.165	1	1180609757	Professional	2.0.10.242	2.0.10.353	11-24-2020	2020-11-24 오전 6:48:32	15:48:32	2.0.10.248	382	2	z	고청	고	청	NULL	NULL	NULL	NULL	NULL	NULL	32	1	118	KSY3	List3	NULL	NULL	NULL	NULL	NULL	NULL	NULL	NULL	NULL	1	z	1	3	1147344	0	z	665
좌우반구com(split BVF)_3	21	1	<?xml version="1.0"?>\n<Clock xmlns:dt="urn:schemas-microsoft-com:datatypes"><Description dt:dt="string">E-Prime Primary Realtime Clock</Description><StartTime><Timestamp dt:dt="int">0</Timestamp><DateUtc dt:dt="string">2020-11-24T06:48:32Z</DateUtc></StartTime><FrequencyChanges><FrequencyChange><Frequency dt:dt="r8">2699980000</Frequency><Timestamp dt:dt="r8">5.6201972869577E+15</Timestamp><Curr…	좌우반구com(split BVF)_3-021-1	60.021	1.0.0.165	1	1180609757	Professional	2.0.10.242	2.0.10.353	11-24-2020	2020-11-24 오전 6:48:32	15:48:32	2.0.10.248	392	1	{/}	공기	공	기	NULL	NULL	NULL	NULL	NULL	NULL	40	1	128	KSY2	List3	NULL	NULL	NULL	NULL	NULL	NULL	NULL	NULL	NULL	1	{/}	0	3	1174618	0	{/}	366
좌우반구com(split BVF)_3	21	1	<?xml version="1.0"?>\n<Clock xmlns:dt="urn:schemas-microsoft-com:datatypes"><Description dt:dt="string">E-Prime Primary Realtime Clock</Description><StartTime><Timestamp dt:dt="int">0</Timestamp><DateUtc dt:dt="string">2020-11-24T06:48:32Z</DateUtc></StartTime><FrequencyChanges><FrequencyChange><Frequency dt:dt="r8">2699980000</Frequency><Timestamp dt:dt="r8">5.6201972869577E+15</Timestamp><Curr…	좌우반구com(split BVF)_3-021-1	60.021	1.0.0.165	1	1180609757	Professional	2.0.10.242	2.0.10.353	11-24-2020	2020-11-24 오전 6:48:32	15:48:32	2.0.10.248	306	1	{/}	공백	공	백	NULL	NULL	NULL	NULL	NULL	NULL	48	1	42	KSY2	List3	NULL	NULL	NULL	NULL	NULL	NULL	NULL	NULL	NULL	1	{/}	1	3	937985	0	{/}	484
좌우반구com(split BVF)_3	21	1	<?xml version="1.0"?>\n<Clock xmlns:dt="urn:schemas-microsoft-com:datatypes"><Description dt:dt="string">E-Prime Primary Realtime Clock</Description><StartTime><Timestamp dt:dt="int">0</Timestamp><DateUtc dt:dt="string">2020-11-24T06:48:32Z</DateUtc></StartTime><FrequencyChanges><FrequencyChange><Frequency dt:dt="r8">2699980000</Frequency><Timestamp dt:dt="r8">5.6201972869577E+15</Timestamp><Curr…	좌우반구com(split BVF)_3-021-1	60.021	1.0.0.165	1	1180609757	Professional	2.0.10.242	2.0.10.353	11-24-2020	2020-11-24 오전 6:48:32	15:48:32	2.0.10.248	213	1	{/}	공포	공	포	NULL	NULL	NULL	2	1	81	NULL	NULL	NULL	KSY2	List2	NULL	NULL	NULL	NULL	NULL	NULL	NULL	NULL	NULL	1	{/}	0	3	664599	0	{/}	522
좌우반구com(split BVF)_3	21	1	<?xml version="1.0"?>\n<Clock xmlns:dt="urn:schemas-microsoft-com:datatypes"><Description dt:dt="string">E-Prime Primary Realtime Clock</Description><StartTime><Timestamp dt:dt="int">0</Timestamp><DateUtc dt:dt="string">2020-11-24T06:48:32Z</DateUtc></StartTime><FrequencyChanges><FrequencyChange><Frequency dt:dt="r8">2699980000</Frequency><Timestamp dt:dt="r8">5.6201972869577E+15</Timestamp><Curr…	좌우반구com(split BVF)_3-021-1	60.021	1.0.0.165	1	1180609757	Professional	2.0.10.242	2.0.10.353	11-24-2020	2020-11-24 오전 6:48:32	15:48:32	2.0.10.248	283	2	z	과법	과	법	NULL	NULL	NULL	NULL	NULL	NULL	117	1	19	KSY	List3	0		0	-1	875874	183		0	0	1	z	1	3	876057	0	z	509
좌우반구com(split BVF)_3	21	1	<?xml version="1.0"?>\n<Clock xmlns:dt="urn:schemas-microsoft-com:datatypes"><Description dt:dt="string">E-Prime Primary Realtime Clock</Description><StartTime><Timestamp dt:dt="int">0</Timestamp><DateUtc dt:dt="string">2020-11-24T06:48:32Z</DateUtc></StartTime><FrequencyChanges><FrequencyChange><Frequency dt:dt="r8">2699980000</Frequency><Timestamp dt:dt="r8">5.6201972869577E+15</Timestamp><Curr…	좌우반구com(split BVF)_3-021-1	60.021	1.0.0.165	1	1180609757	Professional	2.0.10.242	2.0.10.353	11-24-2020	2020-11-24 오전 6:48:32	15:48:32	2.0.10.248	153	1	{/}	과정	과	정	NULL	NULL	NULL	51	1	21	NULL	NULL	NULL	KSY2	List2	NULL	NULL	NULL	NULL	NULL	NULL	NULL	NULL	NULL	1	{/}	0	4	482181	0	{/}	855
좌우반구com(split BVF)_3	21	1	<?xml version="1.0"?>\n<Clock xmlns:dt="urn:schemas-microsoft-com:datatypes"><Description dt:dt="string">E-Prime Primary Realtime Clock</Description><StartTime><Timestamp dt:dt="int">0</Timestamp><DateUtc dt:dt="string">2020-11-24T06:48:32Z</DateUtc></StartTime><FrequencyChanges><FrequencyChange><Frequency dt:dt="r8">2699980000</Frequency><Timestamp dt:dt="r8">5.6201972869577E+15</Timestamp><Curr…	좌우반구com(split BVF)_3-021-1	60.021	1.0.0.165	1	1180609757	Professional	2.0.10.242	2.0.10.353	11-24-2020	2020-11-24 오전 6:48:32	15:48:32	2.0.10.248	347	1	{/}	관계	관	계	NULL	NULL	NULL	NULL	NULL	NULL	53	1	83	KSY2	List3	NULL	NULL	NULL	NULL	NULL	NULL	NULL	NULL	NULL	1	{/}	0	3	1049529	0	{/}	354
좌우반구com(split BVF)_3	21	1	<?xml version="1.0"?>\n<Clock xmlns:dt="urn:schemas-microsoft-com:datatypes"><Description dt:dt="string">E-Prime Primary Realtime Clock</Description><StartTime><Timestamp dt:dt="int">0</Timestamp><DateUtc dt:dt="string">2020-11-24T06:48:32Z</DateUtc></StartTime><FrequencyChanges><FrequencyChange><Frequency dt:dt="r8">2699980000</Frequency><Timestamp dt:dt="r8">5.6201972869577E+15</Timestamp><Curr…	좌우반구com(split BVF)_3-021-1	60.021	1.0.0.165	1	1180609757	Professional	2.0.10.242	2.0.10.353	11-24-2020	2020-11-24 오전 6:48:32	15:48:32	2.0.10.248	390	1	{/}	관측	관	측	NULL	NULL	NULL	NULL	NULL	NULL	5	1	126	KSY2	List3	NULL	NULL	NULL	NULL	NULL	NULL	NULL	NULL	NULL	0	{/}	0	3	1169270	0	z	522
좌우반구com(split BVF)_3	21	1	<?xml version="1.0"?>\n<Clock xmlns:dt="urn:schemas-microsoft-com:datatypes"><Description dt:dt="string">E-Prime Primary Realtime Clock</Description><StartTime><Timestamp dt:dt="int">0</Timestamp><DateUtc dt:dt="string">2020-11-24T06:48:32Z</DateUtc></StartTime><FrequencyChanges><FrequencyChange><Frequency dt:dt="r8">2699980000</Frequency><Timestamp dt:dt="r8">5.6201972869577E+15</Timestamp><Curr…	좌우반구com(split BVF)_3-021-1	60.021	1.0.0.165	1	1180609757	Professional	2.0.10.242	2.0.10.353	11-24-2020	2020-11-24 오전 6:48:32	15:48:32	2.0.10.248	14	1	{/}	광장	광	장	51	1	14	NULL	NULL	NULL	NULL	NULL	NULL	KSY2	List1	NULL	NULL	NULL	NULL	NULL	NULL	NULL	NULL	NULL	1	{/}	0	3	63196	0	{/}	688
좌우반구com(split BVF)_3	21	1	<?xml version="1.0"?>\n<Clock xmlns:dt="urn:schemas-microsoft-com:datatypes"><Description dt:dt="string">E-Prime Primary Realtime Clock</Description><StartTime><Timestamp dt:dt="int">0</Timestamp><DateUtc dt:dt="string">2020-11-24T06:48:32Z</DateUtc></StartTime><FrequencyChanges><FrequencyChange><Frequency dt:dt="r8">2699980000</Frequency><Timestamp dt:dt="r8">5.6201972869577E+15</Timestamp><Curr…	좌우반구com(split BVF)_3-021-1	60.021	1.0.0.165	1	1180609757	Professional	2.0.10.242	2.0.10.353	11-24-2020	2020-11-24 오전 6:48:32	15:48:32	2.0.10.248	391	2	z	교느	교	느	NULL	NULL	NULL	NULL	NULL	NULL	89	1	127	KSY	List3	0		0	-1	1171819	183		0	0	1	z	1	3	1172002	0	z	407
좌우반구com(split BVF)_3	21	1	<?xml version="1.0"?>\n<Clock xmlns:dt="urn:schemas-microsoft-com:datatypes"><Description dt:dt="string">E-Prime Primary Realtime Clock</Description><StartTime><Timestamp dt:dt="int">0</Timestamp><DateUtc dt:dt="string">2020-11-24T06:48:32Z</DateUtc></StartTime><FrequencyChanges><FrequencyChange><Frequency dt:dt="r8">2699980000</Frequency><Timestamp dt:dt="r8">5.6201972869577E+15</Timestamp><Curr…	좌우반구com(split BVF)_3-021-1	60.021	1.0.0.165	1	1180609757	Professional	2.0.10.242	2.0.10.353	11-24-2020	2020-11-24 오전 6:48:32	15:48:32	2.0.10.248	98	2	z	교휘	교	휘	120	1	98	NULL	NULL	NULL	NULL	NULL	NULL	KSY2	List1	NULL	NULL	NULL	NULL	NULL	NULL	NULL	NULL	NULL	1	z	0	3	307976	0	z	911
좌우반구com(split BVF)_3	21	1	<?xml version="1.0"?>\n<Clock xmlns:dt="urn:schemas-microsoft-com:datatypes"><Description dt:dt="string">E-Prime Primary Realtime Clock</Description><StartTime><Timestamp dt:dt="int">0</Timestamp><DateUtc dt:dt="string">2020-11-24T06:48:32Z</DateUtc></StartTime><FrequencyChanges><FrequencyChange><Frequency dt:dt="r8">2699980000</Frequency><Timestamp dt:dt="r8">5.6201972869577E+15</Timestamp><Curr…	좌우반구com(split BVF)_3-021-1	60.021	1.0.0.165	1	1180609757	Professional	2.0.10.242	2.0.10.353	11-24-2020	2020-11-24 오전 6:48:32	15:48:32	2.0.10.248	144	1	{/}	구조	구	조	NULL	NULL	NULL	132	1	12	NULL	NULL	NULL	KSY2	List2	NULL	NULL	NULL	NULL	NULL	NULL	NULL	NULL	NULL	1	{/}	1	3	455423	0	{/}	757
좌우반구com(split BVF)_3	21	1	<?xml version="1.0"?>\n<Clock xmlns:dt="urn:schemas-microsoft-com:datatypes"><Description dt:dt="string">E-Prime Primary Realtime Clock</Description><StartTime><Timestamp dt:dt="int">0</Timestamp><DateUtc dt:dt="string">2020-11-24T06:48:32Z</DateUtc></StartTime><FrequencyChanges><FrequencyChange><Frequency dt:dt="r8">2699980000</Frequency><Timestamp dt:dt="r8">5.6201972869577E+15</Timestamp><Curr…	좌우반구com(split BVF)_3-021-1	60.021	1.0.0.165	1	1180609757	Professional	2.0.10.242	2.0.10.353	11-24-2020	2020-11-24 오전 6:48:32	15:48:32	2.0.10.248	20	2	z	국득	국	득	110	1	20	NULL	NULL	NULL	NULL	NULL	NULL	KSY	List1	0		0	0	80357	183		0	0	1	z	0	3	80540	0	z	857
좌우반구com(split BVF)_3	21	1	<?xml version="1.0"?>\n<Clock xmlns:dt="urn:schemas-microsoft-com:datatypes"><Description dt:dt="string">E-Prime Primary Realtime Clock</Description><StartTime><Timestamp dt:dt="int">0</Timestamp><DateUtc dt:dt="string">2020-11-24T06:48:32Z</DateUtc></StartTime><FrequencyChanges><FrequencyChange><Frequency dt:dt="r8">2699980000</Frequency><Timestamp dt:dt="r8">5.6201972869577E+15</Timestamp><Curr…	좌우반구com(split BVF)_3-021-1	60.021	1.0.0.165	1	1180609757	Professional	2.0.10.242	2.0.10.353	11-24-2020	2020-11-24 오전 6:48:32	15:48:32	2.0.10.248	59	2	z	국반	국	반	78	1	59	NULL	NULL	NULL	NULL	NULL	NULL	KSY2	List1	NULL	NULL	NULL	NULL	NULL	NULL	NULL	NULL	NULL	1	z	0	3	192800	0	z	833
좌우반구com(split BVF)_3	21	1	<?xml version="1.0"?>\n<Clock xmlns:dt="urn:schemas-microsoft-com:datatypes"><Description dt:dt="string">E-Prime Primary Realtime Clock</Description><StartTime><Timestamp dt:dt="int">0</Timestamp><DateUtc dt:dt="string">2020-11-24T06:48:32Z</DateUtc></StartTime><FrequencyChanges><FrequencyChange><Frequency dt:dt="r8">2699980000</Frequency><Timestamp dt:dt="r8">5.6201972869577E+15</Timestamp><Curr…	좌우반구com(split BVF)_3-021-1	60.021	1.0.0.165	1	1180609757	Professional	2.0.10.242	2.0.10.353	11-24-2020	2020-11-24 오전 6:48:32	15:48:32	2.0.10.248	232	1	{/}	군청	군	청	NULL	NULL	NULL	67	1	100	NULL	NULL	NULL	KSY2	List2	NULL	NULL	NULL	NULL	NULL	NULL	NULL	NULL	NULL	1	{/}	0	3	720063	0	{/}	779
좌우반구com(split BVF)_3	21	1	<?xml version="1.0"?>\n<Clock xmlns:dt="urn:schemas-microsoft-com:datatypes"><Description dt:dt="string">E-Prime Primary Realtime Clock</Description><StartTime><Timestamp dt:dt="int">0</Timestamp><DateUtc dt:dt="string">2020-11-24T06:48:32Z</DateUtc></StartTime><FrequencyChanges><FrequencyChange><Frequency dt:dt="r8">2699980000</Frequency><Timestamp dt:dt="r8">5.6201972869577E+15</Timestamp><Curr…	좌우반구com(split BVF)_3-021-1	60.021	1.0.0.165	1	1180609757	Professional	2.0.10.242	2.0.10.353	11-24-2020	2020-11-24 오전 6:48:32	15:48:32	2.0.10.248	51	1	{/}	궤도	궤	도	86	1	51	NULL	NULL	NULL	NULL	NULL	NULL	KSY2	List1	NULL	NULL	NULL	NULL	NULL	NULL	NULL	NULL	NULL	1	{/}	0	4	169792	0	{/}	713
좌우반구com(split BVF)_3	21	1	<?xml version="1.0"?>\n<Clock xmlns:dt="urn:schemas-microsoft-com:datatypes"><Description dt:dt="string">E-Prime Primary Realtime Clock</Description><StartTime><Timestamp dt:dt="int">0</Timestamp><DateUtc dt:dt="string">2020-11-24T06:48:32Z</DateUtc></StartTime><FrequencyChanges><FrequencyChange><Frequency dt:dt="r8">2699980000</Frequency><Timestamp dt:dt="r8">5.6201972869577E+15</Timestamp><Curr…	좌우반구com(split BVF)_3-021-1	60.021	1.0.0.165	1	1180609757	Professional	2.0.10.242	2.0.10.353	11-24-2020	2020-11-24 오전 6:48:32	15:48:32	2.0.10.248	68	2	z	궤희	궤	희	50	1	68	NULL	NULL	NULL	NULL	NULL	NULL	KSY3	List1	NULL	NULL	NULL	NULL	NULL	NULL	NULL	NULL	NULL	1	z	1	3	218907	0	z	669
좌우반구com(split BVF)_3	21	1	<?xml version="1.0"?>\n<Clock xmlns:dt="urn:schemas-microsoft-com:datatypes"><Description dt:dt="string">E-Prime Primary Realtime Clock</Description><StartTime><Timestamp dt:dt="int">0</Timestamp><DateUtc dt:dt="string">2020-11-24T06:48:32Z</DateUtc></StartTime><FrequencyChanges><FrequencyChange><Frequency dt:dt="r8">2699980000</Frequency><Timestamp dt:dt="r8">5.6201972869577E+15</Timestamp><Curr…	좌우반구com(split BVF)_3-021-1	60.021	1.0.0.165	1	1180609757	Professional	2.0.10.242	2.0.10.353	11-24-2020	2020-11-24 오전 6:48:32	15:48:32	2.0.10.248	40	1	{/}	그림	그	림	17	1	40	NULL	NULL	NULL	NULL	NULL	NULL	KSY2	List1	NULL	NULL	NULL	NULL	NULL	NULL	NULL	NULL	NULL	1	{/}	0	3	138003	0	{/}	568
좌우반구com(split BVF)_3	21	1	<?xml version="1.0"?>\n<Clock xmlns:dt="urn:schemas-microsoft-com:datatypes"><Description dt:dt="string">E-Prime Primary Realtime Clock</Description><StartTime><Timestamp dt:dt="int">0</Timestamp><DateUtc dt:dt="string">2020-11-24T06:48:32Z</DateUtc></StartTime><FrequencyChanges><FrequencyChange><Frequency dt:dt="r8">2699980000</Frequency><Timestamp dt:dt="r8">5.6201972869577E+15</Timestamp><Curr…	좌우반구com(split BVF)_3-021-1	60.021	1.0.0.165	1	1180609757	Professional	2.0.10.242	2.0.10.353	11-24-2020	2020-11-24 오전 6:48:32	15:48:32	2.0.10.248	320	2	z	그법	그	법	NULL	NULL	NULL	NULL	NULL	NULL	120	1	56	KSY3	List3	NULL	NULL	NULL	NULL	NULL	NULL	NULL	NULL	NULL	1	z	0	4	976772	0	z	528
좌우반구com(split BVF)_3	21	1	<?xml version="1.0"?>\n<Clock xmlns:dt="urn:schemas-microsoft-com:datatypes"><Description dt:dt="string">E-Prime Primary Realtime Clock</Description><StartTime><Timestamp dt:dt="int">0</Timestamp><DateUtc dt:dt="string">2020-11-24T06:48:32Z</DateUtc></StartTime><FrequencyChanges><FrequencyChange><Frequency dt:dt="r8">2699980000</Frequency><Timestamp dt:dt="r8">5.6201972869577E+15</Timestamp><Curr…	좌우반구com(split BVF)_3-021-1	60.021	1.0.0.165	1	1180609757	Professional	2.0.10.242	2.0.10.353	11-24-2020	2020-11-24 오전 6:48:32	15:48:32	2.0.10.248	57	2	z	그소	그	소	33	1	57	NULL	NULL	NULL	NULL	NULL	NULL	KSY3	List1	NULL	NULL	NULL	NULL	NULL	NULL	NULL	NULL	NULL	1	z	0	4	187169	0	z	672
좌우반구com(split BVF)_3	21	1	<?xml version="1.0"?>\n<Clock xmlns:dt="urn:schemas-microsoft-com:datatypes"><Description dt:dt="string">E-Prime Primary Realtime Clock</Description><StartTime><Timestamp dt:dt="int">0</Timestamp><DateUtc dt:dt="string">2020-11-24T06:48:32Z</DateUtc></StartTime><FrequencyChanges><FrequencyChange><Frequency dt:dt="r8">2699980000</Frequency><Timestamp dt:dt="r8">5.6201972869577E+15</Timestamp><Curr…	좌우반구com(split BVF)_3-021-1	60.021	1.0.0.165	1	1180609757	Professional	2.0.10.242	2.0.10.353	11-24-2020	2020-11-24 오전 6:48:32	15:48:32	2.0.10.248	303	2	z	그종	그	종	NULL	NULL	NULL	NULL	NULL	NULL	25	1	39	KSY2	List3	NULL	NULL	NULL	NULL	NULL	NULL	NULL	NULL	NULL	1	z	0	3	929522	0	z	556
좌우반구com(split BVF)_3	21	1	<?xml version="1.0"?>\n<Clock xmlns:dt="urn:schemas-microsoft-com:datatypes"><Description dt:dt="string">E-Prime Primary Realtime Clock</Description><StartTime><Timestamp dt:dt="int">0</Timestamp><DateUtc dt:dt="string">2020-11-24T06:48:32Z</DateUtc></StartTime><FrequencyChanges><FrequencyChange><Frequency dt:dt="r8">2699980000</Frequency><Timestamp dt:dt="r8">5.6201972869577E+15</Timestamp><Curr…	좌우반구com(split BVF)_3-021-1	60.021	1.0.0.165	1	1180609757	Professional	2.0.10.242	2.0.10.353	11-24-2020	2020-11-24 오전 6:48:32	15:48:32	2.0.10.248	248	1	{/}	급여	급	여	NULL	NULL	NULL	49	1	116	NULL	NULL	NULL	KSY2	List2	NULL	NULL	NULL	NULL	NULL	NULL	NULL	NULL	NULL	1	{/}	0	3	768246	0	{/}	834
좌우반구com(split BVF)_3	21	1	<?xml version="1.0"?>\n<Clock xmlns:dt="urn:schemas-microsoft-com:datatypes"><Description dt:dt="string">E-Prime Primary Realtime Clock</Description><StartTime><Timestamp dt:dt="int">0</Timestamp><DateUtc dt:dt="string">2020-11-24T06:48:32Z</DateUtc></StartTime><FrequencyChanges><FrequencyChange><Frequency dt:dt="r8">2699980000</Frequency><Timestamp dt:dt="r8">5.6201972869577E+15</Timestamp><Curr…	좌우반구com(split BVF)_3-021-1	60.021	1.0.0.165	1	1180609757	Professional	2.0.10.242	2.0.10.353	11-24-2020	2020-11-24 오전 6:48:32	15:48:32	2.0.10.248	138	1	{/}	기록	기	록	NULL	NULL	NULL	81	1	6	NULL	NULL	NULL	KSY2	List2	NULL	NULL	NULL	NULL	NULL	NULL	NULL	NULL	NULL	1	{/}	0	3	437330	0	{/}	587
좌우반구com(split BVF)_3	21	1	<?xml version="1.0"?>\n<Clock xmlns:dt="urn:schemas-microsoft-com:datatypes"><Description dt:dt="string">E-Prime Primary Realtime Clock</Description><StartTime><Timestamp dt:dt="int">0</Timestamp><DateUtc dt:dt="string">2020-11-24T06:48:32Z</DateUtc></StartTime><FrequencyChanges><FrequencyChange><Frequency dt:dt="r8">2699980000</Frequency><Timestamp dt:dt="r8">5.6201972869577E+15</Timestamp><Curr…	좌우반구com(split BVF)_3-021-1	60.021	1.0.0.165	1	1180609757	Professional	2.0.10.242	2.0.10.353	11-24-2020	2020-11-24 오전 6:48:32	15:48:32	2.0.10.248	81	1	{/}	기름	기	름	59	1	81	NULL	NULL	NULL	NULL	NULL	NULL	KSY2	List1	NULL	NULL	NULL	NULL	NULL	NULL	NULL	NULL	NULL	1	{/}	1	3	256977	0	{/}	735
좌우반구com(split BVF)_3	21	1	<?xml version="1.0"?>\n<Clock xmlns:dt="urn:schemas-microsoft-com:datatypes"><Description dt:dt="string">E-Prime Primary Realtime Clock</Description><StartTime><Timestamp dt:dt="int">0</Timestamp><DateUtc dt:dt="string">2020-11-24T06:48:32Z</DateUtc></StartTime><FrequencyChanges><FrequencyChange><Frequency dt:dt="r8">2699980000</Frequency><Timestamp dt:dt="r8">5.6201972869577E+15</Timestamp><Curr…	좌우반구com(split BVF)_3-021-1	60.021	1.0.0.165	1	1180609757	Professional	2.0.10.242	2.0.10.353	11-24-2020	2020-11-24 오전 6:48:32	15:48:32	2.0.10.248	188	1	{/}	기술	기	술	NULL	NULL	NULL	55	1	56	NULL	NULL	NULL	KSY2	List2	NULL	NULL	NULL	NULL	NULL	NULL	NULL	NULL	NULL	1	{/}	1	3	591608	0	{/}	402
좌우반구com(split BVF)_3	21	1	<?xml version="1.0"?>\n<Clock xmlns:dt="urn:schemas-microsoft-com:datatypes"><Description dt:dt="string">E-Prime Primary Realtime Clock</Description><StartTime><Timestamp dt:dt="int">0</Timestamp><DateUtc dt:dt="string">2020-11-24T06:48:32Z</DateUtc></StartTime><FrequencyChanges><FrequencyChange><Frequency dt:dt="r8">2699980000</Frequency><Timestamp dt:dt="r8">5.6201972869577E+15</Timestamp><Curr…	좌우반구com(split BVF)_3-021-1	60.021	1.0.0.165	1	1180609757	Professional	2.0.10.242	2.0.10.353	11-24-2020	2020-11-24 오전 6:48:32	15:48:32	2.0.10.248	311	1	{/}	기운	기	운	NULL	NULL	NULL	NULL	NULL	NULL	26	1	47	KSY2	List3	NULL	NULL	NULL	NULL	NULL	NULL	NULL	NULL	NULL	1	{/}	1	3	951347	0	{/}	857
좌우반구com(split BVF)_3	21	1	<?xml version="1.0"?>\n<Clock xmlns:dt="urn:schemas-microsoft-com:datatypes"><Description dt:dt="string">E-Prime Primary Realtime Clock</Description><StartTime><Timestamp dt:dt="int">0</Timestamp><DateUtc dt:dt="string">2020-11-24T06:48:32Z</DateUtc></StartTime><FrequencyChanges><FrequencyChange><Frequency dt:dt="r8">2699980000</Frequency><Timestamp dt:dt="r8">5.6201972869577E+15</Timestamp><Curr…	좌우반구com(split BVF)_3-021-1	60.021	1.0.0.165	1	1180609757	Professional	2.0.10.242	2.0.10.353	11-24-2020	2020-11-24 오전 6:48:32	15:48:32	2.0.10.248	161	1	{/}	기준	기	준	NULL	NULL	NULL	102	1	29	NULL	NULL	NULL	KSY2	List2	NULL	NULL	NULL	NULL	NULL	NULL	NULL	NULL	NULL	1	{/}	0	3	506655	0	{/}	724
좌우반구com(split BVF)_3	21	1	<?xml version="1.0"?>\n<Clock xmlns:dt="urn:schemas-microsoft-com:datatypes"><Description dt:dt="string">E-Prime Primary Realtime Clock</Description><StartTime><Timestamp dt:dt="int">0</Timestamp><DateUtc dt:dt="string">2020-11-24T06:48:32Z</DateUtc></StartTime><FrequencyChanges><FrequencyChange><Frequency dt:dt="r8">2699980000</Frequency><Timestamp dt:dt="r8">5.6201972869577E+15</Timestamp><Curr…	좌우반구com(split BVF)_3-021-1	60.021	1.0.0.165	1	1180609757	Professional	2.0.10.242	2.0.10.353	11-24-2020	2020-11-24 오전 6:48:32	15:48:32	2.0.10.248	332	1	{/}	기차	기	차	NULL	NULL	NULL	NULL	NULL	NULL	111	1	68	KSY2	List3	NULL	NULL	NULL	NULL	NULL	NULL	NULL	NULL	NULL	1	{/}	0	3	1009210	0	{/}	529
좌우반구com(split BVF)_3	21	1	<?xml version="1.0"?>\n<Clock xmlns:dt="urn:schemas-microsoft-com:datatypes"><Description dt:dt="string">E-Prime Primary Realtime Clock</Description><StartTime><Timestamp dt:dt="int">0</Timestamp><DateUtc dt:dt="string">2020-11-24T06:48:32Z</DateUtc></StartTime><FrequencyChanges><FrequencyChange><Frequency dt:dt="r8">2699980000</Frequency><Timestamp dt:dt="r8">5.6201972869577E+15</Timestamp><Curr…	좌우반구com(split BVF)_3-021-1	60.021	1.0.0.165	1	1180609757	Professional	2.0.10.242	2.0.10.353	11-24-2020	2020-11-24 오전 6:48:32	15:48:32	2.0.10.248	186	1	{/}	기회	기	회	NULL	NULL	NULL	46	1	54	NULL	NULL	NULL	KSY2	List2	NULL	NULL	NULL	NULL	NULL	NULL	NULL	NULL	NULL	1	{/}	0	4	586044	0	{/}	546
좌우반구com(split BVF)_3	21	1	<?xml version="1.0"?>\n<Clock xmlns:dt="urn:schemas-microsoft-com:datatypes"><Description dt:dt="string">E-Prime Primary Realtime Clock</Description><StartTime><Timestamp dt:dt="int">0</Timestamp><DateUtc dt:dt="string">2020-11-24T06:48:32Z</DateUtc></StartTime><FrequencyChanges><FrequencyChange><Frequency dt:dt="r8">2699980000</Frequency><Timestamp dt:dt="r8">5.6201972869577E+15</Timestamp><Curr…	좌우반구com(split BVF)_3-021-1	60.021	1.0.0.165	1	1180609757	Professional	2.0.10.242	2.0.10.353	11-24-2020	2020-11-24 오전 6:48:32	15:48:32	2.0.10.248	271	2	z	껍목	껍	목	NULL	NULL	NULL	NULL	NULL	NULL	119	1	7	KSY3	List3	NULL	NULL	NULL	NULL	NULL	NULL	NULL	NULL	NULL	1	z	0	3	843919	0	z	567
좌우반구com(split BVF)_3	21	1	<?xml version="1.0"?>\n<Clock xmlns:dt="urn:schemas-microsoft-com:datatypes"><Description dt:dt="string">E-Prime Primary Realtime Clock</Description><StartTime><Timestamp dt:dt="int">0</Timestamp><DateUtc dt:dt="string">2020-11-24T06:48:32Z</DateUtc></StartTime><FrequencyChanges><FrequencyChange><Frequency dt:dt="r8">2699980000</Frequency><Timestamp dt:dt="r8">5.6201972869577E+15</Timestamp><Curr…	좌우반구com(split BVF)_3-021-1	60.021	1.0.0.165	1	1180609757	Professional	2.0.10.242	2.0.10.353	11-24-2020	2020-11-24 오전 6:48:32	15:48:32	2.0.10.248	7	2	z	껍밀	껍	밀	125	1	7	NULL	NULL	NULL	NULL	NULL	NULL	KSY2	List1	NULL	NULL	NULL	NULL	NULL	NULL	NULL	NULL	NULL	1	z	0	4	43220	0	z	527
좌우반구com(split BVF)_3	21	1	<?xml version="1.0"?>\n<Clock xmlns:dt="urn:schemas-microsoft-com:datatypes"><Description dt:dt="string">E-Prime Primary Realtime Clock</Description><StartTime><Timestamp dt:dt="int">0</Timestamp><DateUtc dt:dt="string">2020-11-24T06:48:32Z</DateUtc></StartTime><FrequencyChanges><FrequencyChange><Frequency dt:dt="r8">2699980000</Frequency><Timestamp dt:dt="r8">5.6201972869577E+15</Timestamp><Curr…	좌우반구com(split BVF)_3-021-1	60.021	1.0.0.165	1	1180609757	Professional	2.0.10.242	2.0.10.353	11-24-2020	2020-11-24 오전 6:48:32	15:48:32	2.0.10.248	199	1	{/}	껍질	껍	질	NULL	NULL	NULL	78	1	67	NULL	NULL	NULL	KSY2	List2	NULL	NULL	NULL	NULL	NULL	NULL	NULL	NULL	NULL	0	{/}	0	3	623064	0	z	649
좌우반구com(split BVF)_3	21	1	<?xml version="1.0"?>\n<Clock xmlns:dt="urn:schemas-microsoft-com:datatypes"><Description dt:dt="string">E-Prime Primary Realtime Clock</Description><StartTime><Timestamp dt:dt="int">0</Timestamp><DateUtc dt:dt="string">2020-11-24T06:48:32Z</DateUtc></StartTime><FrequencyChanges><FrequencyChange><Frequency dt:dt="r8">2699980000</Frequency><Timestamp dt:dt="r8">5.6201972869577E+15</Timestamp><Curr…	좌우반구com(split BVF)_3-021-1	60.021	1.0.0.165	1	1180609757	Professional	2.0.10.242	2.0.10.353	11-24-2020	2020-11-24 오전 6:48:32	15:48:32	2.0.10.248	379	2	z	껍퇴	껍	퇴	NULL	NULL	NULL	NULL	NULL	NULL	131	1	115	KSY2	List3	NULL	NULL	NULL	NULL	NULL	NULL	NULL	NULL	NULL	1	z	0	3	1138631	0	z	762
좌우반구com(split BVF)_3	21	1	<?xml version="1.0"?>\n<Clock xmlns:dt="urn:schemas-microsoft-com:datatypes"><Description dt:dt="string">E-Prime Primary Realtime Clock</Description><StartTime><Timestamp dt:dt="int">0</Timestamp><DateUtc dt:dt="string">2020-11-24T06:48:32Z</DateUtc></StartTime><FrequencyChanges><FrequencyChange><Frequency dt:dt="r8">2699980000</Frequency><Timestamp dt:dt="r8">5.6201972869577E+15</Timestamp><Curr…	좌우반구com(split BVF)_3-021-1	60.021	1.0.0.165	1	1180609757	Professional	2.0.10.242	2.0.10.353	11-24-2020	2020-11-24 오전 6:48:32	15:48:32	2.0.10.248	55	2	z	나개	나	개	84	1	55	NULL	NULL	NULL	NULL	NULL	NULL	KSY	List1	0		0	-1	181154	183		0	0	1	z	1	3	181337	0	z	777
좌우반구com(split BVF)_3	21	1	<?xml version="1.0"?>\n<Clock xmlns:dt="urn:schemas-microsoft-com:datatypes"><Description dt:dt="string">E-Prime Primary Realtime Clock</Description><StartTime><Timestamp dt:dt="int">0</Timestamp><DateUtc dt:dt="string">2020-11-24T06:48:32Z</DateUtc></StartTime><FrequencyChanges><FrequencyChange><Frequency dt:dt="r8">2699980000</Frequency><Timestamp dt:dt="r8">5.6201972869577E+15</Timestamp><Curr…	좌우반구com(split BVF)_3-021-1	60.021	1.0.0.165	1	1180609757	Professional	2.0.10.242	2.0.10.353	11-24-2020	2020-11-24 오전 6:48:32	15:48:32	2.0.10.248	32	1	{/}	내일	내	일	101	1	32	NULL	NULL	NULL	NULL	NULL	NULL	KSY2	List1	NULL	NULL	NULL	NULL	NULL	NULL	NULL	NULL	NULL	1	{/}	0	3	115444	0	{/}	614
좌우반구com(split BVF)_3	21	1	<?xml version="1.0"?>\n<Clock xmlns:dt="urn:schemas-microsoft-com:datatypes"><Description dt:dt="string">E-Prime Primary Realtime Clock</Description><StartTime><Timestamp dt:dt="int">0</Timestamp><DateUtc dt:dt="string">2020-11-24T06:48:32Z</DateUtc></StartTime><FrequencyChanges><FrequencyChange><Frequency dt:dt="r8">2699980000</Frequency><Timestamp dt:dt="r8">5.6201972869577E+15</Timestamp><Curr…	좌우반구com(split BVF)_3-021-1	60.021	1.0.0.165	1	1180609757	Professional	2.0.10.242	2.0.10.353	11-24-2020	2020-11-24 오전 6:48:32	15:48:32	2.0.10.248	133	2	z	내죽	내	죽	NULL	NULL	NULL	120	1	1	NULL	NULL	NULL	KSY3	List2	NULL	NULL	NULL	NULL	NULL	NULL	NULL	NULL	NULL	0	z	0	4	422319	0	{/}	926
좌우반구com(split BVF)_3	21	1	<?xml version="1.0"?>\n<Clock xmlns:dt="urn:schemas-microsoft-com:datatypes"><Description dt:dt="string">E-Prime Primary Realtime Clock</Description><StartTime><Timestamp dt:dt="int">0</Timestamp><DateUtc dt:dt="string">2020-11-24T06:48:32Z</DateUtc></StartTime><FrequencyChanges><FrequencyChange><Frequency dt:dt="r8">2699980000</Frequency><Timestamp dt:dt="r8">5.6201972869577E+15</Timestamp><Curr…	좌우반구com(split BVF)_3-021-1	60.021	1.0.0.165	1	1180609757	Professional	2.0.10.242	2.0.10.353	11-24-2020	2020-11-24 오전 6:48:32	15:48:32	2.0.10.248	63	2	z	내표	내	표	96	1	63	NULL	NULL	NULL	NULL	NULL	NULL	KSY2	List1	NULL	NULL	NULL	NULL	NULL	NULL	NULL	NULL	NULL	1	z	0	4	204513	0	z	623
좌우반구com(split BVF)_3	21	1	<?xml version="1.0"?>\n<Clock xmlns:dt="urn:schemas-microsoft-com:datatypes"><Description dt:dt="string">E-Prime Primary Realtime Clock</Description><StartTime><Timestamp dt:dt="int">0</Timestamp><DateUtc dt:dt="string">2020-11-24T06:48:32Z</DateUtc></StartTime><FrequencyChanges><FrequencyChange><Frequency dt:dt="r8">2699980000</Frequency><Timestamp dt:dt="r8">5.6201972869577E+15</Timestamp><Curr…	좌우반구com(split BVF)_3-021-1	60.021	1.0.0.165	1	1180609757	Professional	2.0.10.242	2.0.10.353	11-24-2020	2020-11-24 오전 6:48:32	15:48:32	2.0.10.248	155	2	z	념속	념	속	NULL	NULL	NULL	56	1	23	NULL	NULL	NULL	KSY	List2	0		1	-1	487995	184		0	0	1	z	0	4	488179	0	z	737
좌우반구com(split BVF)_3	21	1	<?xml version="1.0"?>\n<Clock xmlns:dt="urn:schemas-microsoft-com:datatypes"><Description dt:dt="string">E-Prime Primary Realtime Clock</Description><StartTime><Timestamp dt:dt="int">0</Timestamp><DateUtc dt:dt="string">2020-11-24T06:48:32Z</DateUtc></StartTime><FrequencyChanges><FrequencyChange><Frequency dt:dt="r8">2699980000</Frequency><Timestamp dt:dt="r8">5.6201972869577E+15</Timestamp><Curr…	좌우반구com(split BVF)_3-021-1	60.021	1.0.0.165	1	1180609757	Professional	2.0.10.242	2.0.10.353	11-24-2020	2020-11-24 오전 6:48:32	15:48:32	2.0.10.248	23	2	z	념실	념	실	116	1	23	NULL	NULL	NULL	NULL	NULL	NULL	KSY	List1	0		0	-1	89370	183		0	0	1	z	1	3	89553	0	z	705
좌우반구com(split BVF)_3	21	1	<?xml version="1.0"?>\n<Clock xmlns:dt="urn:schemas-microsoft-com:datatypes"><Description dt:dt="string">E-Prime Primary Realtime Clock</Description><StartTime><Timestamp dt:dt="int">0</Timestamp><DateUtc dt:dt="string">2020-11-24T06:48:32Z</DateUtc></StartTime><FrequencyChanges><FrequencyChange><Frequency dt:dt="r8">2699980000</Frequency><Timestamp dt:dt="r8">5.6201972869577E+15</Timestamp><Curr…	좌우반구com(split BVF)_3-021-1	60.021	1.0.0.165	1	1180609757	Professional	2.0.10.242	2.0.10.353	11-24-2020	2020-11-24 오전 6:48:32	15:48:32	2.0.10.248	279	2	z	념효	념	효	NULL	NULL	NULL	NULL	NULL	NULL	128	1	15	KSY	List3	0		1	-1	865261	184		0	0	1	z	0	4	865445	0	z	513
좌우반구com(split BVF)_3	21	1	<?xml version="1.0"?>\n<Clock xmlns:dt="urn:schemas-microsoft-com:datatypes"><Description dt:dt="string">E-Prime Primary Realtime Clock</Description><StartTime><Timestamp dt:dt="int">0</Timestamp><DateUtc dt:dt="string">2020-11-24T06:48:32Z</DateUtc></StartTime><FrequencyChanges><FrequencyChange><Frequency dt:dt="r8">2699980000</Frequency><Timestamp dt:dt="r8">5.6201972869577E+15</Timestamp><Curr…	좌우반구com(split BVF)_3-021-1	60.021	1.0.0.165	1	1180609757	Professional	2.0.10.242	2.0.10.353	11-24-2020	2020-11-24 오전 6:48:32	15:48:32	2.0.10.248	288	1	{/}	노조	노	조	NULL	NULL	NULL	NULL	NULL	NULL	9	1	24	KSY2	List3	NULL	NULL	NULL	NULL	NULL	NULL	NULL	NULL	NULL	0	{/}	0	4	889553	0	z	436
좌우반구com(split BVF)_3	21	1	<?xml version="1.0"?>\n<Clock xmlns:dt="urn:schemas-microsoft-com:datatypes"><Description dt:dt="string">E-Prime Primary Realtime Clock</Description><StartTime><Timestamp dt:dt="int">0</Timestamp><DateUtc dt:dt="string">2020-11-24T06:48:32Z</DateUtc></StartTime><FrequencyChanges><FrequencyChange><Frequency dt:dt="r8">2699980000</Frequency><Timestamp dt:dt="r8">5.6201972869577E+15</Timestamp><Curr…	좌우반구com(split BVF)_3-021-1	60.021	1.0.0.165	1	1180609757	Professional	2.0.10.242	2.0.10.353	11-24-2020	2020-11-24 오전 6:48:32	15:48:32	2.0.10.248	223	1	{/}	논란	논	란	NULL	NULL	NULL	94	1	91	NULL	NULL	NULL	KSY2	List2	NULL	NULL	NULL	NULL	NULL	NULL	NULL	NULL	NULL	1	{/}	0	3	693639	0	{/}	841
좌우반구com(split BVF)_3	21	1	<?xml version="1.0"?>\n<Clock xmlns:dt="urn:schemas-microsoft-com:datatypes"><Description dt:dt="string">E-Prime Primary Realtime Clock</Description><StartTime><Timestamp dt:dt="int">0</Timestamp><DateUtc dt:dt="string">2020-11-24T06:48:32Z</DateUtc></StartTime><FrequencyChanges><FrequencyChange><Frequency dt:dt="r8">2699980000</Frequency><Timestamp dt:dt="r8">5.6201972869577E+15</Timestamp><Curr…	좌우반구com(split BVF)_3-021-1	60.021	1.0.0.165	1	1180609757	Professional	2.0.10.242	2.0.10.353	11-24-2020	2020-11-24 오전 6:48:32	15:48:32	2.0.10.248	191	2	z	논무	논	무	NULL	NULL	NULL	26	1	59	NULL	NULL	NULL	KSY3	List2	NULL	NULL	NULL	NULL	NULL	NULL	NULL	NULL	NULL	1	z	0	3	600072	0	z	490
좌우반구com(split BVF)_3	21	1	<?xml version="1.0"?>\n<Clock xmlns:dt="urn:schemas-microsoft-com:datatypes"><Description dt:dt="string">E-Prime Primary Realtime Clock</Description><StartTime><Timestamp dt:dt="int">0</Timestamp><DateUtc dt:dt="string">2020-11-24T06:48:32Z</DateUtc></StartTime><FrequencyChanges><FrequencyChange><Frequency dt:dt="r8">2699980000</Frequency><Timestamp dt:dt="r8">5.6201972869577E+15</Timestamp><Curr…	좌우반구com(split BVF)_3-021-1	60.021	1.0.0.165	1	1180609757	Professional	2.0.10.242	2.0.10.353	11-24-2020	2020-11-24 오전 6:48:32	15:48:32	2.0.10.248	131	1	{/}	느낌	느	낌	32	1	131	NULL	NULL	NULL	NULL	NULL	NULL	KSY2	List1	NULL	NULL	NULL	NULL	NULL	NULL	NULL	NULL	NULL	1	{/}	0	3	409290	0	{/}	819
좌우반구com(split BVF)_3	21	1	<?xml version="1.0"?>\n<Clock xmlns:dt="urn:schemas-microsoft-com:datatypes"><Description dt:dt="string">E-Prime Primary Realtime Clock</Description><StartTime><Timestamp dt:dt="int">0</Timestamp><DateUtc dt:dt="string">2020-11-24T06:48:32Z</DateUtc></StartTime><FrequencyChanges><FrequencyChange><Frequency dt:dt="r8">2699980000</Frequency><Timestamp dt:dt="r8">5.6201972869577E+15</Timestamp><Curr…	좌우반구com(split BVF)_3-021-1	60.021	1.0.0.165	1	1180609757	Professional	2.0.10.242	2.0.10.353	11-24-2020	2020-11-24 오전 6:48:32	15:48:32	2.0.10.248	219	2	z	느속	느	속	NULL	NULL	NULL	37	1	87	NULL	NULL	NULL	KSY	List2	0		0	-1	681343	184		0	0	1	z	0	4	681527	0	z	658
좌우반구com(split BVF)_3	21	1	<?xml version="1.0"?>\n<Clock xmlns:dt="urn:schemas-microsoft-com:datatypes"><Description dt:dt="string">E-Prime Primary Realtime Clock</Description><StartTime><Timestamp dt:dt="int">0</Timestamp><DateUtc dt:dt="string">2020-11-24T06:48:32Z</DateUtc></StartTime><FrequencyChanges><FrequencyChange><Frequency dt:dt="r8">2699980000</Frequency><Timestamp dt:dt="r8">5.6201972869577E+15</Timestamp><Curr…	좌우반구com(split BVF)_3-021-1	60.021	1.0.0.165	1	1180609757	Professional	2.0.10.242	2.0.10.353	11-24-2020	2020-11-24 오전 6:48:32	15:48:32	2.0.10.248	286	2	z	느스	느	스	NULL	NULL	NULL	NULL	NULL	NULL	70	1	22	KSY3	List3	NULL	NULL	NULL	NULL	NULL	NULL	NULL	NULL	NULL	1	z	0	4	884105	0	z	613
좌우반구com(split BVF)_3	21	1	<?xml version="1.0"?>\n<Clock xmlns:dt="urn:schemas-microsoft-com:datatypes"><Description dt:dt="string">E-Prime Primary Realtime Clock</Description><StartTime><Timestamp dt:dt="int">0</Timestamp><DateUtc dt:dt="string">2020-11-24T06:48:32Z</DateUtc></StartTime><FrequencyChanges><FrequencyChange><Frequency dt:dt="r8">2699980000</Frequency><Timestamp dt:dt="r8">5.6201972869577E+15</Timestamp><Curr…	좌우반구com(split BVF)_3-021-1	60.021	1.0.0.165	1	1180609757	Professional	2.0.10.242	2.0.10.353	11-24-2020	2020-11-24 오전 6:48:32	15:48:32	2.0.10.248	295	2	z	느체	느	체	NULL	NULL	NULL	NULL	NULL	NULL	57	1	31	KSY2	List3	NULL	NULL	NULL	NULL	NULL	NULL	NULL	NULL	NULL	1	z	0	4	908363	0	z	458
좌우반구com(split BVF)_3	21	1	<?xml version="1.0"?>\n<Clock xmlns:dt="urn:schemas-microsoft-com:datatypes"><Description dt:dt="string">E-Prime Primary Realtime Clock</Description><StartTime><Timestamp dt:dt="int">0</Timestamp><DateUtc dt:dt="string">2020-11-24T06:48:32Z</DateUtc></StartTime><FrequencyChanges><FrequencyChange><Frequency dt:dt="r8">2699980000</Frequency><Timestamp dt:dt="r8">5.6201972869577E+15</Timestamp><Curr…	좌우반구com(split BVF)_3-021-1	60.021	1.0.0.165	1	1180609757	Professional	2.0.10.242	2.0.10.353	11-24-2020	2020-11-24 오전 6:48:32	15:48:32	2.0.10.248	268	2	z	님우	님	우	NULL	NULL	NULL	NULL	NULL	NULL	10	1	4	KSY2	List3	NULL	NULL	NULL	NULL	NULL	NULL	NULL	NULL	NULL	1	z	1	3	835838	0	z	520
좌우반구com(split BVF)_3	21	1	<?xml version="1.0"?>\n<Clock xmlns:dt="urn:schemas-microsoft-com:datatypes"><Description dt:dt="string">E-Prime Primary Realtime Clock</Description><StartTime><Timestamp dt:dt="int">0</Timestamp><DateUtc dt:dt="string">2020-11-24T06:48:32Z</DateUtc></StartTime><FrequencyChanges><FrequencyChange><Frequency dt:dt="r8">2699980000</Frequency><Timestamp dt:dt="r8">5.6201972869577E+15</Timestamp><Curr…	좌우반구com(split BVF)_3-021-1	60.021	1.0.0.165	1	1180609757	Professional	2.0.10.242	2.0.10.353	11-24-2020	2020-11-24 오전 6:48:32	15:48:32	2.0.10.248	239	2	z	단률	단	률	NULL	NULL	NULL	99	1	107	NULL	NULL	NULL	KSY	List2	0		0	-1	740689	183		0	0	1	z	0	3	740872	0	z	737
좌우반구com(split BVF)_3	21	1	<?xml version="1.0"?>\n<Clock xmlns:dt="urn:schemas-microsoft-com:datatypes"><Description dt:dt="string">E-Prime Primary Realtime Clock</Description><StartTime><Timestamp dt:dt="int">0</Timestamp><DateUtc dt:dt="string">2020-11-24T06:48:32Z</DateUtc></StartTime><FrequencyChanges><FrequencyChange><Frequency dt:dt="r8">2699980000</Frequency><Timestamp dt:dt="r8">5.6201972869577E+15</Timestamp><Curr…	좌우반구com(split BVF)_3-021-1	60.021	1.0.0.165	1	1180609757	Professional	2.0.10.242	2.0.10.353	11-24-2020	2020-11-24 오전 6:48:32	15:48:32	2.0.10.248	343	1	{/}	단어	단	어	NULL	NULL	NULL	NULL	NULL	NULL	121	1	79	KSY2	List3	NULL	NULL	NULL	NULL	NULL	NULL	NULL	NULL	NULL	1	{/}	0	4	1039200	0	{/}	451
좌우반구com(split BVF)_3	21	1	<?xml version="1.0"?>\n<Clock xmlns:dt="urn:schemas-microsoft-com:datatypes"><Description dt:dt="string">E-Prime Primary Realtime Clock</Description><StartTime><Timestamp dt:dt="int">0</Timestamp><DateUtc dt:dt="string">2020-11-24T06:48:32Z</DateUtc></StartTime><FrequencyChanges><FrequencyChange><Frequency dt:dt="r8">2699980000</Frequency><Timestamp dt:dt="r8">5.6201972869577E+15</Timestamp><Curr…	좌우반구com(split BVF)_3-021-1	60.021	1.0.0.165	1	1180609757	Professional	2.0.10.242	2.0.10.353	11-24-2020	2020-11-24 오전 6:48:32	15:48:32	2.0.10.248	267	1	{/}	단위	단	위	NULL	NULL	NULL	NULL	NULL	NULL	107	1	3	KSY2	List3	NULL	NULL	NULL	NULL	NULL	NULL	NULL	NULL	NULL	1	{/}	1	3	833089	0	{/}	549
좌우반구com(split BVF)_3	21	1	<?xml version="1.0"?>\n<Clock xmlns:dt="urn:schemas-microsoft-com:datatypes"><Description dt:dt="string">E-Prime Primary Realtime Clock</Description><StartTime><Timestamp dt:dt="int">0</Timestamp><DateUtc dt:dt="string">2020-11-24T06:48:32Z</DateUtc></StartTime><FrequencyChanges><FrequencyChange><Frequency dt:dt="r8">2699980000</Frequency><Timestamp dt:dt="r8">5.6201972869577E+15</Timestamp><Curr…	좌우반구com(split BVF)_3-021-1	60.021	1.0.0.165	1	1180609757	Professional	2.0.10.242	2.0.10.353	11-24-2020	2020-11-24 오전 6:48:32	15:48:32	2.0.10.248	124	1	{/}	담화	담	화	52	1	124	NULL	NULL	NULL	NULL	NULL	NULL	KSY2	List1	NULL	NULL	NULL	NULL	NULL	NULL	NULL	NULL	NULL	1	{/}	0	4	388331	0	{/}	803
좌우반구com(split BVF)_3	21	1	<?xml version="1.0"?>\n<Clock xmlns:dt="urn:schemas-microsoft-com:datatypes"><Description dt:dt="string">E-Prime Primary Realtime Clock</Description><StartTime><Timestamp dt:dt="int">0</Timestamp><DateUtc dt:dt="string">2020-11-24T06:48:32Z</DateUtc></StartTime><FrequencyChanges><FrequencyChange><Frequency dt:dt="r8">2699980000</Frequency><Timestamp dt:dt="r8">5.6201972869577E+15</Timestamp><Curr…	좌우반구com(split BVF)_3-021-1	60.021	1.0.0.165	1	1180609757	Professional	2.0.10.242	2.0.10.353	11-24-2020	2020-11-24 오전 6:48:32	15:48:32	2.0.10.248	24	1	{/}	대문	대	문	66	1	24	NULL	NULL	NULL	NULL	NULL	NULL	KSY2	List1	NULL	NULL	NULL	NULL	NULL	NULL	NULL	NULL	NULL	1	{/}	1	3	92452	0	{/}	617
좌우반구com(split BVF)_3	21	1	<?xml version="1.0"?>\n<Clock xmlns:dt="urn:schemas-microsoft-com:datatypes"><Description dt:dt="string">E-Prime Primary Realtime Clock</Description><StartTime><Timestamp dt:dt="int">0</Timestamp><DateUtc dt:dt="string">2020-11-24T06:48:32Z</DateUtc></StartTime><FrequencyChanges><FrequencyChange><Frequency dt:dt="r8">2699980000</Frequency><Timestamp dt:dt="r8">5.6201972869577E+15</Timestamp><Curr…	좌우반구com(split BVF)_3-021-1	60.021	1.0.0.165	1	1180609757	Professional	2.0.10.242	2.0.10.353	11-24-2020	2020-11-24 오전 6:48:32	15:48:32	2.0.10.248	282	1	{/}	대중	대	중	NULL	NULL	NULL	NULL	NULL	NULL	88	1	18	KSY2	List3	NULL	NULL	NULL	NULL	NULL	NULL	NULL	NULL	NULL	0	{/}	0	3	873375	0	z	486
좌우반구com(split BVF)_3	21	1	<?xml version="1.0"?>\n<Clock xmlns:dt="urn:schemas-microsoft-com:datatypes"><Description dt:dt="string">E-Prime Primary Realtime Clock</Description><StartTime><Timestamp dt:dt="int">0</Timestamp><DateUtc dt:dt="string">2020-11-24T06:48:32Z</DateUtc></StartTime><FrequencyChanges><FrequencyChange><Frequency dt:dt="r8">2699980000</Frequency><Timestamp dt:dt="r8">5.6201972869577E+15</Timestamp><Curr…	좌우반구com(split BVF)_3-021-1	60.021	1.0.0.165	1	1180609757	Professional	2.0.10.242	2.0.10.353	11-24-2020	2020-11-24 오전 6:48:32	15:48:32	2.0.10.248	270	1	{/}	도박	도	박	NULL	NULL	NULL	NULL	NULL	NULL	31	1	6	KSY2	List3	NULL	NULL	NULL	NULL	NULL	NULL	NULL	NULL	NULL	1	{/}	0	3	841303	0	{/}	423
좌우반구com(split BVF)_3	21	1	<?xml version="1.0"?>\n<Clock xmlns:dt="urn:schemas-microsoft-com:datatypes"><Description dt:dt="string">E-Prime Primary Realtime Clock</Description><StartTime><Timestamp dt:dt="int">0</Timestamp><DateUtc dt:dt="string">2020-11-24T06:48:32Z</DateUtc></StartTime><FrequencyChanges><FrequencyChange><Frequency dt:dt="r8">2699980000</Frequency><Timestamp dt:dt="r8">5.6201972869577E+15</Timestamp><Curr…	좌우반구com(split BVF)_3-021-1	60.021	1.0.0.165	1	1180609757	Professional	2.0.10.242	2.0.10.353	11-24-2020	2020-11-24 오전 6:48:32	15:48:32	2.0.10.248	328	2	z	도휘	도	휘	NULL	NULL	NULL	NULL	NULL	NULL	58	1	64	KSY	List3	0		0	-1	998064	183		0	0	1	z	1	3	998247	0	z	556
좌우반구com(split BVF)_3	21	1	<?xml version="1.0"?>\n<Clock xmlns:dt="urn:schemas-microsoft-com:datatypes"><Description dt:dt="string">E-Prime Primary Realtime Clock</Description><StartTime><Timestamp dt:dt="int">0</Timestamp><DateUtc dt:dt="string">2020-11-24T06:48:32Z</DateUtc></StartTime><FrequencyChanges><FrequencyChange><Frequency dt:dt="r8">2699980000</Frequency><Timestamp dt:dt="r8">5.6201972869577E+15</Timestamp><Curr…	좌우반구com(split BVF)_3-021-1	60.021	1.0.0.165	1	1180609757	Professional	2.0.10.242	2.0.10.353	11-24-2020	2020-11-24 오전 6:48:32	15:48:32	2.0.10.248	212	1	{/}	동의	동	의	NULL	NULL	NULL	36	1	80	NULL	NULL	NULL	KSY2	List2	NULL	NULL	NULL	NULL	NULL	NULL	NULL	NULL	NULL	1	{/}	0	3	661867	0	{/}	534
좌우반구com(split BVF)_3	21	1	<?xml version="1.0"?>\n<Clock xmlns:dt="urn:schemas-microsoft-com:datatypes"><Description dt:dt="string">E-Prime Primary Realtime Clock</Description><StartTime><Timestamp dt:dt="int">0</Timestamp><DateUtc dt:dt="string">2020-11-24T06:48:32Z</DateUtc></StartTime><FrequencyChanges><FrequencyChange><Frequency dt:dt="r8">2699980000</Frequency><Timestamp dt:dt="r8">5.6201972869577E+15</Timestamp><Curr…	좌우반구com(split BVF)_3-021-1	60.021	1.0.0.165	1	1180609757	Professional	2.0.10.242	2.0.10.353	11-24-2020	2020-11-24 오전 6:48:32	15:48:32	2.0.10.248	3	2	z	득관	득	관	128	1	3	NULL	NULL	NULL	NULL	NULL	NULL	KSY3	List1	NULL	NULL	NULL	NULL	NULL	NULL	NULL	NULL	NULL	1	z	1	3	31940	0	z	879
좌우반구com(split BVF)_3	21	1	<?xml version="1.0"?>\n<Clock xmlns:dt="urn:schemas-microsoft-com:datatypes"><Description dt:dt="string">E-Prime Primary Realtime Clock</Description><StartTime><Timestamp dt:dt="int">0</Timestamp><DateUtc dt:dt="string">2020-11-24T06:48:32Z</DateUtc></StartTime><FrequencyChanges><FrequencyChange><Frequency dt:dt="r8">2699980000</Frequency><Timestamp dt:dt="r8">5.6201972869577E+15</Timestamp><Curr…	좌우반구com(split BVF)_3-021-1	60.021	1.0.0.165	1	1180609757	Professional	2.0.10.242	2.0.10.353	11-24-2020	2020-11-24 오전 6:48:32	15:48:32	2.0.10.248	310	2	z	득동	득	동	NULL	NULL	NULL	NULL	NULL	NULL	97	1	46	KSY3	List3	NULL	NULL	NULL	NULL	NULL	NULL	NULL	NULL	NULL	1	z	1	3	948548	0	z	600
좌우반구com(split BVF)_3	21	1	<?xml version="1.0"?>\n<Clock xmlns:dt="urn:schemas-microsoft-com:datatypes"><Description dt:dt="string">E-Prime Primary Realtime Clock</Description><StartTime><Timestamp dt:dt="int">0</Timestamp><DateUtc dt:dt="string">2020-11-24T06:48:32Z</DateUtc></StartTime><FrequencyChanges><FrequencyChange><Frequency dt:dt="r8">2699980000</Frequency><Timestamp dt:dt="r8">5.6201972869577E+15</Timestamp><Curr…	좌우반구com(split BVF)_3-021-1	60.021	1.0.0.165	1	1180609757	Professional	2.0.10.242	2.0.10.353	11-24-2020	2020-11-24 오전 6:48:32	15:48:32	2.0.10.248	350	2	z	득생	득	생	NULL	NULL	NULL	NULL	NULL	NULL	49	1	86	KSY3	List3	NULL	NULL	NULL	NULL	NULL	NULL	NULL	NULL	NULL	0	z	1	3	1057176	0	{/}	1018
좌우반구com(split BVF)_3	21	1	<?xml version="1.0"?>\n<Clock xmlns:dt="urn:schemas-microsoft-com:datatypes"><Description dt:dt="string">E-Prime Primary Realtime Clock</Description><StartTime><Timestamp dt:dt="int">0</Timestamp><DateUtc dt:dt="string">2020-11-24T06:48:32Z</DateUtc></StartTime><FrequencyChanges><FrequencyChange><Frequency dt:dt="r8">2699980000</Frequency><Timestamp dt:dt="r8">5.6201972869577E+15</Timestamp><Curr…	좌우반구com(split BVF)_3-021-1	60.021	1.0.0.165	1	1180609757	Professional	2.0.10.242	2.0.10.353	11-24-2020	2020-11-24 오전 6:48:32	15:48:32	2.0.10.248	388	2	z	득외	득	외	NULL	NULL	NULL	NULL	NULL	NULL	98	1	124	KSY	List3	0		1	-1	1163655	184		0	0	1	z	0	4	1163839	0	z	482
좌우반구com(split BVF)_3	21	1	<?xml version="1.0"?>\n<Clock xmlns:dt="urn:schemas-microsoft-com:datatypes"><Description dt:dt="string">E-Prime Primary Realtime Clock</Description><StartTime><Timestamp dt:dt="int">0</Timestamp><DateUtc dt:dt="string">2020-11-24T06:48:32Z</DateUtc></StartTime><FrequencyChanges><FrequencyChange><Frequency dt:dt="r8">2699980000</Frequency><Timestamp dt:dt="r8">5.6201972869577E+15</Timestamp><Curr…	좌우반구com(split BVF)_3-021-1	60.021	1.0.0.165	1	1180609757	Professional	2.0.10.242	2.0.10.353	11-24-2020	2020-11-24 오전 6:48:32	15:48:32	2.0.10.248	290	2	z	란공	란	공	NULL	NULL	NULL	NULL	NULL	NULL	75	1	26	KSY2	List3	NULL	NULL	NULL	NULL	NULL	NULL	NULL	NULL	NULL	1	z	1	3	894967	0	z	398
좌우반구com(split BVF)_3	21	1	<?xml version="1.0"?>\n<Clock xmlns:dt="urn:schemas-microsoft-com:datatypes"><Description dt:dt="string">E-Prime Primary Realtime Clock</Description><StartTime><Timestamp dt:dt="int">0</Timestamp><DateUtc dt:dt="string">2020-11-24T06:48:32Z</DateUtc></StartTime><FrequencyChanges><FrequencyChange><Frequency dt:dt="r8">2699980000</Frequency><Timestamp dt:dt="r8">5.6201972869577E+15</Timestamp><Curr…	좌우반구com(split BVF)_3-021-1	60.021	1.0.0.165	1	1180609757	Professional	2.0.10.242	2.0.10.353	11-24-2020	2020-11-24 오전 6:48:32	15:48:32	2.0.10.248	180	2	z	량필	량	필	NULL	NULL	NULL	19	1	48	NULL	NULL	NULL	KSY	List2	0		0	-1	566884	183		0	0	1	z	0	3	567067	0	z	711
좌우반구com(split BVF)_3	21	1	<?xml version="1.0"?>\n<Clock xmlns:dt="urn:schemas-microsoft-com:datatypes"><Description dt:dt="string">E-Prime Primary Realtime Clock</Description><StartTime><Timestamp dt:dt="int">0</Timestamp><DateUtc dt:dt="string">2020-11-24T06:48:32Z</DateUtc></StartTime><FrequencyChanges><FrequencyChange><Frequency dt:dt="r8">2699980000</Frequency><Timestamp dt:dt="r8">5.6201972869577E+15</Timestamp><Curr…	좌우반구com(split BVF)_3-021-1	60.021	1.0.0.165	1	1180609757	Professional	2.0.10.242	2.0.10.353	11-24-2020	2020-11-24 오전 6:48:32	15:48:32	2.0.10.248	202	2	z	려제	려	제	NULL	NULL	NULL	116	1	70	NULL	NULL	NULL	KSY3	List2	NULL	NULL	NULL	NULL	NULL	NULL	NULL	NULL	NULL	1	z	0	4	631528	0	z	442
좌우반구com(split BVF)_3	21	1	<?xml version="1.0"?>\n<Clock xmlns:dt="urn:schemas-microsoft-com:datatypes"><Description dt:dt="string">E-Prime Primary Realtime Clock</Description><StartTime><Timestamp dt:dt="int">0</Timestamp><DateUtc dt:dt="string">2020-11-24T06:48:32Z</DateUtc></StartTime><FrequencyChanges><FrequencyChange><Frequency dt:dt="r8">2699980000</Frequency><Timestamp dt:dt="r8">5.6201972869577E+15</Timestamp><Curr…	좌우반구com(split BVF)_3-021-1	60.021	1.0.0.165	1	1180609757	Professional	2.0.10.242	2.0.10.353	11-24-2020	2020-11-24 오전 6:48:32	15:48:32	2.0.10.248	148	2	z	려최	려	최	NULL	NULL	NULL	105	1	16	NULL	NULL	NULL	KSY2	List2	NULL	NULL	NULL	NULL	NULL	NULL	NULL	NULL	NULL	1	z	0	3	467169	0	z	963
좌우반구com(split BVF)_3	21	1	<?xml version="1.0"?>\n<Clock xmlns:dt="urn:schemas-microsoft-com:datatypes"><Description dt:dt="string">E-Prime Primary Realtime Clock</Description><StartTime><Timestamp dt:dt="int">0</Timestamp><DateUtc dt:dt="string">2020-11-24T06:48:32Z</DateUtc></StartTime><FrequencyChanges><FrequencyChange><Frequency dt:dt="r8">2699980000</Frequency><Timestamp dt:dt="r8">5.6201972869577E+15</Timestamp><Curr…	좌우반구com(split BVF)_3-021-1	60.021	1.0.0.165	1	1180609757	Professional	2.0.10.242	2.0.10.353	11-24-2020	2020-11-24 오전 6:48:32	15:48:32	2.0.10.248	192	2	z	려희	려	희	NULL	NULL	NULL	92	1	60	NULL	NULL	NULL	KSY2	List2	NULL	NULL	NULL	NULL	NULL	NULL	NULL	NULL	NULL	1	z	0	3	602771	0	z	623
좌우반구com(split BVF)_3	21	1	<?xml version="1.0"?>\n<Clock xmlns:dt="urn:schemas-microsoft-com:datatypes"><Description dt:dt="string">E-Prime Primary Realtime Clock</Description><StartTime><Timestamp dt:dt="int">0</Timestamp><DateUtc dt:dt="string">2020-11-24T06:48:32Z</DateUtc></StartTime><FrequencyChanges><FrequencyChange><Frequency dt:dt="r8">2699980000</Frequency><Timestamp dt:dt="r8">5.6201972869577E+15</Timestamp><Curr…	좌우반구com(split BVF)_3-021-1	60.021	1.0.0.165	1	1180609757	Professional	2.0.10.242	2.0.10.353	11-24-2020	2020-11-24 오전 6:48:32	15:48:32	2.0.10.248	25	2	z	력름	력	름	7	1	25	NULL	NULL	NULL	NULL	NULL	NULL	KSY	List1	0		0	0	95085	183		0	0	1	z	0	3	95268	0	z	585
좌우반구com(split BVF)_3	21	1	<?xml version="1.0"?>\n<Clock xmlns:dt="urn:schemas-microsoft-com:datatypes"><Description dt:dt="string">E-Prime Primary Realtime Clock</Description><StartTime><Timestamp dt:dt="int">0</Timestamp><DateUtc dt:dt="string">2020-11-24T06:48:32Z</DateUtc></StartTime><FrequencyChanges><FrequencyChange><Frequency dt:dt="r8">2699980000</Frequency><Timestamp dt:dt="r8">5.6201972869577E+15</Timestamp><Curr…	좌우반구com(split BVF)_3-021-1	60.021	1.0.0.165	1	1180609757	Professional	2.0.10.242	2.0.10.353	11-24-2020	2020-11-24 오전 6:48:32	15:48:32	2.0.10.248	227	2	z	례부	례	부	NULL	NULL	NULL	84	1	95	NULL	NULL	NULL	KSY2	List2	NULL	NULL	NULL	NULL	NULL	NULL	NULL	NULL	NULL	1	z	0	3	705618	0	z	694
좌우반구com(split BVF)_3	21	1	<?xml version="1.0"?>\n<Clock xmlns:dt="urn:schemas-microsoft-com:datatypes"><Description dt:dt="string">E-Prime Primary Realtime Clock</Description><StartTime><Timestamp dt:dt="int">0</Timestamp><DateUtc dt:dt="string">2020-11-24T06:48:32Z</DateUtc></StartTime><FrequencyChanges><FrequencyChange><Frequency dt:dt="r8">2699980000</Frequency><Timestamp dt:dt="r8">5.6201972869577E+15</Timestamp><Curr…	좌우반구com(split BVF)_3-021-1	60.021	1.0.0.165	1	1180609757	Professional	2.0.10.242	2.0.10.353	11-24-2020	2020-11-24 오전 6:48:32	15:48:32	2.0.10.248	39	2	z	록어	록	어	73	1	39	NULL	NULL	NULL	NULL	NULL	NULL	KSY3	List1	NULL	NULL	NULL	NULL	NULL	NULL	NULL	NULL	NULL	1	z	0	3	135187	0	z	615
좌우반구com(split BVF)_3	21	1	<?xml version="1.0"?>\n<Clock xmlns:dt="urn:schemas-microsoft-com:datatypes"><Description dt:dt="string">E-Prime Primary Realtime Clock</Description><StartTime><Timestamp dt:dt="int">0</Timestamp><DateUtc dt:dt="string">2020-11-24T06:48:32Z</DateUtc></StartTime><FrequencyChanges><FrequencyChange><Frequency dt:dt="r8">2699980000</Frequency><Timestamp dt:dt="r8">5.6201972869577E+15</Timestamp><Curr…	좌우반구com(split BVF)_3-021-1	60.021	1.0.0.165	1	1180609757	Professional	2.0.10.242	2.0.10.353	11-24-2020	2020-11-24 오전 6:48:32	15:48:32	2.0.10.248	102	2	z	류궤	류	궤	28	1	102	NULL	NULL	NULL	NULL	NULL	NULL	KSY2	List1	NULL	NULL	NULL	NULL	NULL	NULL	NULL	NULL	NULL	1	z	0	4	320455	0	z	832
좌우반구com(split BVF)_3	21	1	<?xml version="1.0"?>\n<Clock xmlns:dt="urn:schemas-microsoft-com:datatypes"><Description dt:dt="string">E-Prime Primary Realtime Clock</Description><StartTime><Timestamp dt:dt="int">0</Timestamp><DateUtc dt:dt="string">2020-11-24T06:48:32Z</DateUtc></StartTime><FrequencyChanges><FrequencyChange><Frequency dt:dt="r8">2699980000</Frequency><Timestamp dt:dt="r8">5.6201972869577E+15</Timestamp><Curr…	좌우반구com(split BVF)_3-021-1	60.021	1.0.0.165	1	1180609757	Professional	2.0.10.242	2.0.10.353	11-24-2020	2020-11-24 오전 6:48:32	15:48:32	2.0.10.248	193	2	z	류란	류	란	NULL	NULL	NULL	115	1	61	NULL	NULL	NULL	KSY	List2	0		0	-1	605420	183		0	0	1	z	1	3	605603	0	z	700
좌우반구com(split BVF)_3	21	1	<?xml version="1.0"?>\n<Clock xmlns:dt="urn:schemas-microsoft-com:datatypes"><Description dt:dt="string">E-Prime Primary Realtime Clock</Description><StartTime><Timestamp dt:dt="int">0</Timestamp><DateUtc dt:dt="string">2020-11-24T06:48:32Z</DateUtc></StartTime><FrequencyChanges><FrequencyChange><Frequency dt:dt="r8">2699980000</Frequency><Timestamp dt:dt="r8">5.6201972869577E+15</Timestamp><Curr…	좌우반구com(split BVF)_3-021-1	60.021	1.0.0.165	1	1180609757	Professional	2.0.10.242	2.0.10.353	11-24-2020	2020-11-24 오전 6:48:32	15:48:32	2.0.10.248	94	2	z	류포	류	포	8	1	94	NULL	NULL	NULL	NULL	NULL	NULL	KSY2	List1	NULL	NULL	NULL	NULL	NULL	NULL	NULL	NULL	NULL	1	z	0	3	296313	0	z	870
좌우반구com(split BVF)_3	21	1	<?xml version="1.0"?>\n<Clock xmlns:dt="urn:schemas-microsoft-com:datatypes"><Description dt:dt="string">E-Prime Primary Realtime Clock</Description><StartTime><Timestamp dt:dt="int">0</Timestamp><DateUtc dt:dt="string">2020-11-24T06:48:32Z</DateUtc></StartTime><FrequencyChanges><FrequencyChange><Frequency dt:dt="r8">2699980000</Frequency><Timestamp dt:dt="r8">5.6201972869577E+15</Timestamp><Curr…	좌우반구com(split BVF)_3-021-1	60.021	1.0.0.165	1	1180609757	Professional	2.0.10.242	2.0.10.353	11-24-2020	2020-11-24 오전 6:48:32	15:48:32	2.0.10.248	125	2	z	률법	률	법	76	1	125	NULL	NULL	NULL	NULL	NULL	NULL	KSY2	List1	NULL	NULL	NULL	NULL	NULL	NULL	NULL	NULL	NULL	1	z	0	4	391330	0	z	931
좌우반구com(split BVF)_3	21	1	<?xml version="1.0"?>\n<Clock xmlns:dt="urn:schemas-microsoft-com:datatypes"><Description dt:dt="string">E-Prime Primary Realtime Clock</Description><StartTime><Timestamp dt:dt="int">0</Timestamp><DateUtc dt:dt="string">2020-11-24T06:48:32Z</DateUtc></StartTime><FrequencyChanges><FrequencyChange><Frequency dt:dt="r8">2699980000</Frequency><Timestamp dt:dt="r8">5.6201972869577E+15</Timestamp><Curr…	좌우반구com(split BVF)_3-021-1	60.021	1.0.0.165	1	1180609757	Professional	2.0.10.242	2.0.10.353	11-24-2020	2020-11-24 오전 6:48:32	15:48:32	2.0.10.248	317	2	z	률법	률	법	NULL	NULL	NULL	NULL	NULL	NULL	3	1	53	KSY	List3	0		0	-1	968058	183		0	0	1	z	1	3	968241	0	z	539
좌우반구com(split BVF)_3	21	1	<?xml version="1.0"?>\n<Clock xmlns:dt="urn:schemas-microsoft-com:datatypes"><Description dt:dt="string">E-Prime Primary Realtime Clock</Description><StartTime><Timestamp dt:dt="int">0</Timestamp><DateUtc dt:dt="string">2020-11-24T06:48:32Z</DateUtc></StartTime><FrequencyChanges><FrequencyChange><Frequency dt:dt="r8">2699980000</Frequency><Timestamp dt:dt="r8">5.6201972869577E+15</Timestamp><Curr…	좌우반구com(split BVF)_3-021-1	60.021	1.0.0.165	1	1180609757	Professional	2.0.10.242	2.0.10.353	11-24-2020	2020-11-24 오전 6:48:32	15:48:32	2.0.10.248	8	2	z	률시	률	시	58	1	8	NULL	NULL	NULL	NULL	NULL	NULL	KSY2	List1	NULL	NULL	NULL	NULL	NULL	NULL	NULL	NULL	NULL	1	z	0	3	45952	0	z	548
좌우반구com(split BVF)_3	21	1	<?xml version="1.0"?>\n<Clock xmlns:dt="urn:schemas-microsoft-com:datatypes"><Description dt:dt="string">E-Prime Primary Realtime Clock</Description><StartTime><Timestamp dt:dt="int">0</Timestamp><DateUtc dt:dt="string">2020-11-24T06:48:32Z</DateUtc></StartTime><FrequencyChanges><FrequencyChange><Frequency dt:dt="r8">2699980000</Frequency><Timestamp dt:dt="r8">5.6201972869577E+15</Timestamp><Curr…	좌우반구com(split BVF)_3-021-1	60.021	1.0.0.165	1	1180609757	Professional	2.0.10.242	2.0.10.353	11-24-2020	2020-11-24 오전 6:48:32	15:48:32	2.0.10.248	253	2	z	률훈	률	훈	NULL	NULL	NULL	42	1	121	NULL	NULL	NULL	KSY3	List2	NULL	NULL	NULL	NULL	NULL	NULL	NULL	NULL	NULL	1	z	0	3	782774	0	z	682
좌우반구com(split BVF)_3	21	1	<?xml version="1.0"?>\n<Clock xmlns:dt="urn:schemas-microsoft-com:datatypes"><Description dt:dt="string">E-Prime Primary Realtime Clock</Description><StartTime><Timestamp dt:dt="int">0</Timestamp><DateUtc dt:dt="string">2020-11-24T06:48:32Z</DateUtc></StartTime><FrequencyChanges><FrequencyChange><Frequency dt:dt="r8">2699980000</Frequency><Timestamp dt:dt="r8">5.6201972869577E+15</Timestamp><Curr…	좌우반구com(split BVF)_3-021-1	60.021	1.0.0.165	1	1180609757	Professional	2.0.10.242	2.0.10.353	11-24-2020	2020-11-24 오전 6:48:32	15:48:32	2.0.10.248	196	2	z	름결	름	결	NULL	NULL	NULL	15	1	64	NULL	NULL	NULL	KSY2	List2	NULL	NULL	NULL	NULL	NULL	NULL	NULL	NULL	NULL	1	z	0	4	614484	0	z	846
좌우반구com(split BVF)_3	21	1	<?xml version="1.0"?>\n<Clock xmlns:dt="urn:schemas-microsoft-com:datatypes"><Description dt:dt="string">E-Prime Primary Realtime Clock</Description><StartTime><Timestamp dt:dt="int">0</Timestamp><DateUtc dt:dt="string">2020-11-24T06:48:32Z</DateUtc></StartTime><FrequencyChanges><FrequencyChange><Frequency dt:dt="r8">2699980000</Frequency><Timestamp dt:dt="r8">5.6201972869577E+15</Timestamp><Curr…	좌우반구com(split BVF)_3-021-1	60.021	1.0.0.165	1	1180609757	Professional	2.0.10.242	2.0.10.353	11-24-2020	2020-11-24 오전 6:48:32	15:48:32	2.0.10.248	96	2	z	름무	름	무	118	1	96	NULL	NULL	NULL	NULL	NULL	NULL	KSY3	List1	NULL	NULL	NULL	NULL	NULL	NULL	NULL	NULL	NULL	1	z	0	3	302161	0	z	766
좌우반구com(split BVF)_3	21	1	<?xml version="1.0"?>\n<Clock xmlns:dt="urn:schemas-microsoft-com:datatypes"><Description dt:dt="string">E-Prime Primary Realtime Clock</Description><StartTime><Timestamp dt:dt="int">0</Timestamp><DateUtc dt:dt="string">2020-11-24T06:48:32Z</DateUtc></StartTime><FrequencyChanges><FrequencyChange><Frequency dt:dt="r8">2699980000</Frequency><Timestamp dt:dt="r8">5.6201972869577E+15</Timestamp><Curr…	좌우반구com(split BVF)_3-021-1	60.021	1.0.0.165	1	1180609757	Professional	2.0.10.242	2.0.10.353	11-24-2020	2020-11-24 오전 6:48:32	15:48:32	2.0.10.248	198	2	z	리열	리	열	NULL	NULL	NULL	90	1	66	NULL	NULL	NULL	KSY	List2	0		0	0	620132	183		0	0	1	z	0	3	620315	0	z	544
좌우반구com(split BVF)_3	21	1	<?xml version="1.0"?>\n<Clock xmlns:dt="urn:schemas-microsoft-com:datatypes"><Description dt:dt="string">E-Prime Primary Realtime Clock</Description><StartTime><Timestamp dt:dt="int">0</Timestamp><DateUtc dt:dt="string">2020-11-24T06:48:32Z</DateUtc></StartTime><FrequencyChanges><FrequencyChange><Frequency dt:dt="r8">2699980000</Frequency><Timestamp dt:dt="r8">5.6201972869577E+15</Timestamp><Curr…	좌우반구com(split BVF)_3-021-1	60.021	1.0.0.165	1	1180609757	Professional	2.0.10.242	2.0.10.353	11-24-2020	2020-11-24 오전 6:48:32	15:48:32	2.0.10.248	75	2	z	림밀	림	밀	4	1	75	NULL	NULL	NULL	NULL	NULL	NULL	KSY2	List1	NULL	NULL	NULL	NULL	NULL	NULL	NULL	NULL	NULL	1	z	0	4	239084	0	z	580
좌우반구com(split BVF)_3	21	1	<?xml version="1.0"?>\n<Clock xmlns:dt="urn:schemas-microsoft-com:datatypes"><Description dt:dt="string">E-Prime Primary Realtime Clock</Description><StartTime><Timestamp dt:dt="int">0</Timestamp><DateUtc dt:dt="string">2020-11-24T06:48:32Z</DateUtc></StartTime><FrequencyChanges><FrequencyChange><Frequency dt:dt="r8">2699980000</Frequency><Timestamp dt:dt="r8">5.6201972869577E+15</Timestamp><Curr…	좌우반구com(split BVF)_3-021-1	60.021	1.0.0.165	1	1180609757	Professional	2.0.10.242	2.0.10.353	11-24-2020	2020-11-24 오전 6:48:32	15:48:32	2.0.10.248	50	2	z	마요	마	요	68	1	50	NULL	NULL	NULL	NULL	NULL	NULL	KSY2	List1	NULL	NULL	NULL	NULL	NULL	NULL	NULL	NULL	NULL	0	z	0	3	166776	0	{/}	809
좌우반구com(split BVF)_3	21	1	<?xml version="1.0"?>\n<Clock xmlns:dt="urn:schemas-microsoft-com:datatypes"><Description dt:dt="string">E-Prime Primary Realtime Clock</Description><StartTime><Timestamp dt:dt="int">0</Timestamp><DateUtc dt:dt="string">2020-11-24T06:48:32Z</DateUtc></StartTime><FrequencyChanges><FrequencyChange><Frequency dt:dt="r8">2699980000</Frequency><Timestamp dt:dt="r8">5.6201972869577E+15</Timestamp><Curr…	좌우반구com(split BVF)_3-021-1	60.021	1.0.0.165	1	1180609757	Professional	2.0.10.242	2.0.10.353	11-24-2020	2020-11-24 오전 6:48:32	15:48:32	2.0.10.248	376	2	z	망습	망	습	NULL	NULL	NULL	NULL	NULL	NULL	64	1	112	KSY	List3	0		0	0	1130201	183		0	0	1	z	0	3	1130384	0	z	489
좌우반구com(split BVF)_3	21	1	<?xml version="1.0"?>\n<Clock xmlns:dt="urn:schemas-microsoft-com:datatypes"><Description dt:dt="string">E-Prime Primary Realtime Clock</Description><StartTime><Timestamp dt:dt="int">0</Timestamp><DateUtc dt:dt="string">2020-11-24T06:48:32Z</DateUtc></StartTime><FrequencyChanges><FrequencyChange><Frequency dt:dt="r8">2699980000</Frequency><Timestamp dt:dt="r8">5.6201972869577E+15</Timestamp><Curr…	좌우반구com(split BVF)_3-021-1	60.021	1.0.0.165	1	1180609757	Professional	2.0.10.242	2.0.10.353	11-24-2020	2020-11-24 오전 6:48:32	15:48:32	2.0.10.248	345	1	{/}	망신	망	신	NULL	NULL	NULL	NULL	NULL	NULL	99	1	81	KSY2	List3	NULL	NULL	NULL	NULL	NULL	NULL	NULL	NULL	NULL	1	{/}	0	3	1044331	0	{/}	456
좌우반구com(split BVF)_3	21	1	<?xml version="1.0"?>\n<Clock xmlns:dt="urn:schemas-microsoft-com:datatypes"><Description dt:dt="string">E-Prime Primary Realtime Clock</Description><StartTime><Timestamp dt:dt="int">0</Timestamp><DateUtc dt:dt="string">2020-11-24T06:48:32Z</DateUtc></StartTime><FrequencyChanges><FrequencyChange><Frequency dt:dt="r8">2699980000</Frequency><Timestamp dt:dt="r8">5.6201972869577E+15</Timestamp><Curr…	좌우반구com(split BVF)_3-021-1	60.021	1.0.0.165	1	1180609757	Professional	2.0.10.242	2.0.10.353	11-24-2020	2020-11-24 오전 6:48:32	15:48:32	2.0.10.248	356	1	{/}	매력	매	력	NULL	NULL	NULL	NULL	NULL	NULL	51	1	92	KSY2	List3	NULL	NULL	NULL	NULL	NULL	NULL	NULL	NULL	NULL	1	{/}	0	3	1074287	0	{/}	507
좌우반구com(split BVF)_3	21	1	<?xml version="1.0"?>\n<Clock xmlns:dt="urn:schemas-microsoft-com:datatypes"><Description dt:dt="string">E-Prime Primary Realtime Clock</Description><StartTime><Timestamp dt:dt="int">0</Timestamp><DateUtc dt:dt="string">2020-11-24T06:48:32Z</DateUtc></StartTime><FrequencyChanges><FrequencyChange><Frequency dt:dt="r8">2699980000</Frequency><Timestamp dt:dt="r8">5.6201972869577E+15</Timestamp><Curr…	좌우반구com(split BVF)_3-021-1	60.021	1.0.0.165	1	1180609757	Professional	2.0.10.242	2.0.10.353	11-24-2020	2020-11-24 오전 6:48:32	15:48:32	2.0.10.248	64	2	z	매소	매	소	21	1	64	NULL	NULL	NULL	NULL	NULL	NULL	KSY	List1	0		0	0	207162	183		0	0	1	z	0	3	207345	0	z	616
좌우반구com(split BVF)_3	21	1	<?xml version="1.0"?>\n<Clock xmlns:dt="urn:schemas-microsoft-com:datatypes"><Description dt:dt="string">E-Prime Primary Realtime Clock</Description><StartTime><Timestamp dt:dt="int">0</Timestamp><DateUtc dt:dt="string">2020-11-24T06:48:32Z</DateUtc></StartTime><FrequencyChanges><FrequencyChange><Frequency dt:dt="r8">2699980000</Frequency><Timestamp dt:dt="r8">5.6201972869577E+15</Timestamp><Curr…	좌우반구com(split BVF)_3-021-1	60.021	1.0.0.165	1	1180609757	Professional	2.0.10.242	2.0.10.353	11-24-2020	2020-11-24 오전 6:48:32	15:48:32	2.0.10.248	206	1	{/}	모습	모	습	NULL	NULL	NULL	88	1	74	NULL	NULL	NULL	KSY2	List2	NULL	NULL	NULL	NULL	NULL	NULL	NULL	NULL	NULL	1	{/}	0	4	643707	0	{/}	710
좌우반구com(split BVF)_3	21	1	<?xml version="1.0"?>\n<Clock xmlns:dt="urn:schemas-microsoft-com:datatypes"><Description dt:dt="string">E-Prime Primary Realtime Clock</Description><StartTime><Timestamp dt:dt="int">0</Timestamp><DateUtc dt:dt="string">2020-11-24T06:48:32Z</DateUtc></StartTime><FrequencyChanges><FrequencyChange><Frequency dt:dt="r8">2699980000</Frequency><Timestamp dt:dt="r8">5.6201972869577E+15</Timestamp><Curr…	좌우반구com(split BVF)_3-021-1	60.021	1.0.0.165	1	1180609757	Professional	2.0.10.242	2.0.10.353	11-24-2020	2020-11-24 오전 6:48:32	15:48:32	2.0.10.248	128	1	{/}	모형	모	형	10	1	128	NULL	NULL	NULL	NULL	NULL	NULL	KSY2	List1	NULL	NULL	NULL	NULL	NULL	NULL	NULL	NULL	NULL	1	{/}	0	4	400460	0	{/}	738
좌우반구com(split BVF)_3	21	1	<?xml version="1.0"?>\n<Clock xmlns:dt="urn:schemas-microsoft-com:datatypes"><Description dt:dt="string">E-Prime Primary Realtime Clock</Description><StartTime><Timestamp dt:dt="int">0</Timestamp><DateUtc dt:dt="string">2020-11-24T06:48:32Z</DateUtc></StartTime><FrequencyChanges><FrequencyChange><Frequency dt:dt="r8">2699980000</Frequency><Timestamp dt:dt="r8">5.6201972869577E+15</Timestamp><Curr…	좌우반구com(split BVF)_3-021-1	60.021	1.0.0.165	1	1180609757	Professional	2.0.10.242	2.0.10.353	11-24-2020	2020-11-24 오전 6:48:32	15:48:32	2.0.10.248	43	2	z	목력	목	력	77	1	43	NULL	NULL	NULL	NULL	NULL	NULL	KSY3	List1	NULL	NULL	NULL	NULL	NULL	NULL	NULL	NULL	NULL	1	z	0	3	146533	0	z	678
좌우반구com(split BVF)_3	21	1	<?xml version="1.0"?>\n<Clock xmlns:dt="urn:schemas-microsoft-com:datatypes"><Description dt:dt="string">E-Prime Primary Realtime Clock</Description><StartTime><Timestamp dt:dt="int">0</Timestamp><DateUtc dt:dt="string">2020-11-24T06:48:32Z</DateUtc></StartTime><FrequencyChanges><FrequencyChange><Frequency dt:dt="r8">2699980000</Frequency><Timestamp dt:dt="r8">5.6201972869577E+15</Timestamp><Curr…	좌우반구com(split BVF)_3-021-1	60.021	1.0.0.165	1	1180609757	Professional	2.0.10.242	2.0.10.353	11-24-2020	2020-11-24 오전 6:48:32	15:48:32	2.0.10.248	49	1	{/}	목록	목	록	107	1	49	NULL	NULL	NULL	NULL	NULL	NULL	KSY2	List1	NULL	NULL	NULL	NULL	NULL	NULL	NULL	NULL	NULL	1	{/}	1	3	163960	0	{/}	609
좌우반구com(split BVF)_3	21	1	<?xml version="1.0"?>\n<Clock xmlns:dt="urn:schemas-microsoft-com:datatypes"><Description dt:dt="string">E-Prime Primary Realtime Clock</Description><StartTime><Timestamp dt:dt="int">0</Timestamp><DateUtc dt:dt="string">2020-11-24T06:48:32Z</DateUtc></StartTime><FrequencyChanges><FrequencyChange><Frequency dt:dt="r8">2699980000</Frequency><Timestamp dt:dt="r8">5.6201972869577E+15</Timestamp><Curr…	좌우반구com(split BVF)_3-021-1	60.021	1.0.0.165	1	1180609757	Professional	2.0.10.242	2.0.10.353	11-24-2020	2020-11-24 오전 6:48:32	15:48:32	2.0.10.248	88	1	{/}	목적	목	적	36	1	88	NULL	NULL	NULL	NULL	NULL	NULL	KSY2	List1	NULL	NULL	NULL	NULL	NULL	NULL	NULL	NULL	NULL	1	{/}	0	3	277920	0	{/}	671
좌우반구com(split BVF)_3	21	1	<?xml version="1.0"?>\n<Clock xmlns:dt="urn:schemas-microsoft-com:datatypes"><Description dt:dt="string">E-Prime Primary Realtime Clock</Description><StartTime><Timestamp dt:dt="int">0</Timestamp><DateUtc dt:dt="string">2020-11-24T06:48:32Z</DateUtc></StartTime><FrequencyChanges><FrequencyChange><Frequency dt:dt="r8">2699980000</Frequency><Timestamp dt:dt="r8">5.6201972869577E+15</Timestamp><Curr…	좌우반구com(split BVF)_3-021-1	60.021	1.0.0.165	1	1180609757	Professional	2.0.10.242	2.0.10.353	11-24-2020	2020-11-24 오전 6:48:32	15:48:32	2.0.10.248	250	2	z	목퇴	목	퇴	NULL	NULL	NULL	71	1	118	NULL	NULL	NULL	KSY2	List2	NULL	NULL	NULL	NULL	NULL	NULL	NULL	NULL	NULL	1	z	0	3	774077	0	z	626
좌우반구com(split BVF)_3	21	1	<?xml version="1.0"?>\n<Clock xmlns:dt="urn:schemas-microsoft-com:datatypes"><Description dt:dt="string">E-Prime Primary Realtime Clock</Description><StartTime><Timestamp dt:dt="int">0</Timestamp><DateUtc dt:dt="string">2020-11-24T06:48:32Z</DateUtc></StartTime><FrequencyChanges><FrequencyChange><Frequency dt:dt="r8">2699980000</Frequency><Timestamp dt:dt="r8">5.6201972869577E+15</Timestamp><Curr…	좌우반구com(split BVF)_3-021-1	60.021	1.0.0.165	1	1180609757	Professional	2.0.10.242	2.0.10.353	11-24-2020	2020-11-24 오전 6:48:32	15:48:32	2.0.10.248	369	2	z	무록	무	록	NULL	NULL	NULL	NULL	NULL	NULL	106	1	105	KSY	List3	0		0	-1	1110391	183		0	0	1	z	0	3	1110574	0	z	803
좌우반구com(split BVF)_3	21	1	<?xml version="1.0"?>\n<Clock xmlns:dt="urn:schemas-microsoft-com:datatypes"><Description dt:dt="string">E-Prime Primary Realtime Clock</Description><StartTime><Timestamp dt:dt="int">0</Timestamp><DateUtc dt:dt="string">2020-11-24T06:48:32Z</DateUtc></StartTime><FrequencyChanges><FrequencyChange><Frequency dt:dt="r8">2699980000</Frequency><Timestamp dt:dt="r8">5.6201972869577E+15</Timestamp><Curr…	좌우반구com(split BVF)_3-021-1	60.021	1.0.0.165	1	1180609757	Professional	2.0.10.242	2.0.10.353	11-24-2020	2020-11-24 오전 6:48:32	15:48:32	2.0.10.248	254	1	{/}	무엇	무	엇	NULL	NULL	NULL	32	1	122	NULL	NULL	NULL	KSY2	List2	NULL	NULL	NULL	NULL	NULL	NULL	NULL	NULL	NULL	1	{/}	1	3	785656	0	{/}	592
좌우반구com(split BVF)_3	21	1	<?xml version="1.0"?>\n<Clock xmlns:dt="urn:schemas-microsoft-com:datatypes"><Description dt:dt="string">E-Prime Primary Realtime Clock</Description><StartTime><Timestamp dt:dt="int">0</Timestamp><DateUtc dt:dt="string">2020-11-24T06:48:32Z</DateUtc></StartTime><FrequencyChanges><FrequencyChange><Frequency dt:dt="r8">2699980000</Frequency><Timestamp dt:dt="r8">5.6201972869577E+15</Timestamp><Curr…	좌우반구com(split BVF)_3-021-1	60.021	1.0.0.165	1	1180609757	Professional	2.0.10.242	2.0.10.353	11-24-2020	2020-11-24 오전 6:48:32	15:48:32	2.0.10.248	361	1	{/}	무형	무	형	NULL	NULL	NULL	NULL	NULL	NULL	45	1	97	KSY2	List3	NULL	NULL	NULL	NULL	NULL	NULL	NULL	NULL	NULL	1	{/}	0	3	1088299	0	{/}	535
좌우반구com(split BVF)_3	21	1	<?xml version="1.0"?>\n<Clock xmlns:dt="urn:schemas-microsoft-com:datatypes"><Description dt:dt="string">E-Prime Primary Realtime Clock</Description><StartTime><Timestamp dt:dt="int">0</Timestamp><DateUtc dt:dt="string">2020-11-24T06:48:32Z</DateUtc></StartTime><FrequencyChanges><FrequencyChange><Frequency dt:dt="r8">2699980000</Frequency><Timestamp dt:dt="r8">5.6201972869577E+15</Timestamp><Curr…	좌우반구com(split BVF)_3-021-1	60.021	1.0.0.165	1	1180609757	Professional	2.0.10.242	2.0.10.353	11-24-2020	2020-11-24 오전 6:48:32	15:48:32	2.0.10.248	273	1	{/}	물건	물	건	NULL	NULL	NULL	NULL	NULL	NULL	71	1	9	KSY2	List3	NULL	NULL	NULL	NULL	NULL	NULL	NULL	NULL	NULL	1	{/}	1	3	849500	0	{/}	474
좌우반구com(split BVF)_3	21	1	<?xml version="1.0"?>\n<Clock xmlns:dt="urn:schemas-microsoft-com:datatypes"><Description dt:dt="string">E-Prime Primary Realtime Clock</Description><StartTime><Timestamp dt:dt="int">0</Timestamp><DateUtc dt:dt="string">2020-11-24T06:48:32Z</DateUtc></StartTime><FrequencyChanges><FrequencyChange><Frequency dt:dt="r8">2699980000</Frequency><Timestamp dt:dt="r8">5.6201972869577E+15</Timestamp><Curr…	좌우반구com(split BVF)_3-021-1	60.021	1.0.0.165	1	1180609757	Professional	2.0.10.242	2.0.10.353	11-24-2020	2020-11-24 오전 6:48:32	15:48:32	2.0.10.248	225	2	z	미략	미	략	NULL	NULL	NULL	43	1	93	NULL	NULL	NULL	KSY3	List2	NULL	NULL	NULL	NULL	NULL	NULL	NULL	NULL	NULL	1	z	0	3	699587	0	z	709
좌우반구com(split BVF)_3	21	1	<?xml version="1.0"?>\n<Clock xmlns:dt="urn:schemas-microsoft-com:datatypes"><Description dt:dt="string">E-Prime Primary Realtime Clock</Description><StartTime><Timestamp dt:dt="int">0</Timestamp><DateUtc dt:dt="string">2020-11-24T06:48:32Z</DateUtc></StartTime><FrequencyChanges><FrequencyChange><Frequency dt:dt="r8">2699980000</Frequency><Timestamp dt:dt="r8">5.6201972869577E+15</Timestamp><Curr…	좌우반구com(split BVF)_3-021-1	60.021	1.0.0.165	1	1180609757	Professional	2.0.10.242	2.0.10.353	11-24-2020	2020-11-24 오전 6:48:32	15:48:32	2.0.10.248	241	1	{/}	밀수	밀	수	NULL	NULL	NULL	17	1	109	NULL	NULL	NULL	KSY2	List2	NULL	NULL	NULL	NULL	NULL	NULL	NULL	NULL	NULL	1	{/}	0	3	746770	0	{/}	631
좌우반구com(split BVF)_3	21	1	<?xml version="1.0"?>\n<Clock xmlns:dt="urn:schemas-microsoft-com:datatypes"><Description dt:dt="string">E-Prime Primary Realtime Clock</Description><StartTime><Timestamp dt:dt="int">0</Timestamp><DateUtc dt:dt="string">2020-11-24T06:48:32Z</DateUtc></StartTime><FrequencyChanges><FrequencyChange><Frequency dt:dt="r8">2699980000</Frequency><Timestamp dt:dt="r8">5.6201972869577E+15</Timestamp><Curr…	좌우반구com(split BVF)_3-021-1	60.021	1.0.0.165	1	1180609757	Professional	2.0.10.242	2.0.10.353	11-24-2020	2020-11-24 오전 6:48:32	15:48:32	2.0.10.248	61	2	z	밀헤	밀	헤	90	1	61	NULL	NULL	NULL	NULL	NULL	NULL	KSY3	List1	NULL	NULL	NULL	NULL	NULL	NULL	NULL	NULL	NULL	1	z	0	4	198615	0	z	841
좌우반구com(split BVF)_3	21	1	<?xml version="1.0"?>\n<Clock xmlns:dt="urn:schemas-microsoft-com:datatypes"><Description dt:dt="string">E-Prime Primary Realtime Clock</Description><StartTime><Timestamp dt:dt="int">0</Timestamp><DateUtc dt:dt="string">2020-11-24T06:48:32Z</DateUtc></StartTime><FrequencyChanges><FrequencyChange><Frequency dt:dt="r8">2699980000</Frequency><Timestamp dt:dt="r8">5.6201972869577E+15</Timestamp><Curr…	좌우반구com(split BVF)_3-021-1	60.021	1.0.0.165	1	1180609757	Professional	2.0.10.242	2.0.10.353	11-24-2020	2020-11-24 오전 6:48:32	15:48:32	2.0.10.248	79	2	z	박낌	박	낌	98	1	79	NULL	NULL	NULL	NULL	NULL	NULL	KSY	List1	0		0	-1	250446	183		0	0	1	z	1	3	250629	0	z	891
좌우반구com(split BVF)_3	21	1	<?xml version="1.0"?>\n<Clock xmlns:dt="urn:schemas-microsoft-com:datatypes"><Description dt:dt="string">E-Prime Primary Realtime Clock</Description><StartTime><Timestamp dt:dt="int">0</Timestamp><DateUtc dt:dt="string">2020-11-24T06:48:32Z</DateUtc></StartTime><FrequencyChanges><FrequencyChange><Frequency dt:dt="r8">2699980000</Frequency><Timestamp dt:dt="r8">5.6201972869577E+15</Timestamp><Curr…	좌우반구com(split BVF)_3-021-1	60.021	1.0.0.165	1	1180609757	Professional	2.0.10.242	2.0.10.353	11-24-2020	2020-11-24 오전 6:48:32	15:48:32	2.0.10.248	228	1	{/}	반응	반	응	NULL	NULL	NULL	106	1	96	NULL	NULL	NULL	KSY2	List2	NULL	NULL	NULL	NULL	NULL	NULL	NULL	NULL	NULL	1	{/}	0	3	708517	0	{/}	547
좌우반구com(split BVF)_3	21	1	<?xml version="1.0"?>\n<Clock xmlns:dt="urn:schemas-microsoft-com:datatypes"><Description dt:dt="string">E-Prime Primary Realtime Clock</Description><StartTime><Timestamp dt:dt="int">0</Timestamp><DateUtc dt:dt="string">2020-11-24T06:48:32Z</DateUtc></StartTime><FrequencyChanges><FrequencyChange><Frequency dt:dt="r8">2699980000</Frequency><Timestamp dt:dt="r8">5.6201972869577E+15</Timestamp><Curr…	좌우반구com(split BVF)_3-021-1	60.021	1.0.0.165	1	1180609757	Professional	2.0.10.242	2.0.10.353	11-24-2020	2020-11-24 오전 6:48:32	15:48:32	2.0.10.248	222	1	{/}	발길	발	길	NULL	NULL	NULL	53	1	90	NULL	NULL	NULL	KSY2	List2	NULL	NULL	NULL	NULL	NULL	NULL	NULL	NULL	NULL	0	{/}	1	3	690473	0	z	968
좌우반구com(split BVF)_3	21	1	<?xml version="1.0"?>\n<Clock xmlns:dt="urn:schemas-microsoft-com:datatypes"><Description dt:dt="string">E-Prime Primary Realtime Clock</Description><StartTime><Timestamp dt:dt="int">0</Timestamp><DateUtc dt:dt="string">2020-11-24T06:48:32Z</DateUtc></StartTime><FrequencyChanges><FrequencyChange><Frequency dt:dt="r8">2699980000</Frequency><Timestamp dt:dt="r8">5.6201972869577E+15</Timestamp><Curr…	좌우반구com(split BVF)_3-021-1	60.021	1.0.0.165	1	1180609757	Professional	2.0.10.242	2.0.10.353	11-24-2020	2020-11-24 오전 6:48:32	15:48:32	2.0.10.248	154	2	z	발보	발	보	NULL	NULL	NULL	121	1	22	NULL	NULL	NULL	KSY2	List2	NULL	NULL	NULL	NULL	NULL	NULL	NULL	NULL	NULL	1	z	1	3	485246	0	z	718
좌우반구com(split BVF)_3	21	1	<?xml version="1.0"?>\n<Clock xmlns:dt="urn:schemas-microsoft-com:datatypes"><Description dt:dt="string">E-Prime Primary Realtime Clock</Description><StartTime><Timestamp dt:dt="int">0</Timestamp><DateUtc dt:dt="string">2020-11-24T06:48:32Z</DateUtc></StartTime><FrequencyChanges><FrequencyChange><Frequency dt:dt="r8">2699980000</Frequency><Timestamp dt:dt="r8">5.6201972869577E+15</Timestamp><Curr…	좌우반구com(split BVF)_3-021-1	60.021	1.0.0.165	1	1180609757	Professional	2.0.10.242	2.0.10.353	11-24-2020	2020-11-24 오전 6:48:32	15:48:32	2.0.10.248	92	2	z	발횟	발	횟	81	1	92	NULL	NULL	NULL	NULL	NULL	NULL	KSY3	List1	NULL	NULL	NULL	NULL	NULL	NULL	NULL	NULL	NULL	1	z	0	3	290082	0	z	1005
좌우반구com(split BVF)_3	21	1	<?xml version="1.0"?>\n<Clock xmlns:dt="urn:schemas-microsoft-com:datatypes"><Description dt:dt="string">E-Prime Primary Realtime Clock</Description><StartTime><Timestamp dt:dt="int">0</Timestamp><DateUtc dt:dt="string">2020-11-24T06:48:32Z</DateUtc></StartTime><FrequencyChanges><FrequencyChange><Frequency dt:dt="r8">2699980000</Frequency><Timestamp dt:dt="r8">5.6201972869577E+15</Timestamp><Curr…	좌우반구com(split BVF)_3-021-1	60.021	1.0.0.165	1	1180609757	Professional	2.0.10.242	2.0.10.353	11-24-2020	2020-11-24 오전 6:48:32	15:48:32	2.0.10.248	359	1	{/}	방법	방	법	NULL	NULL	NULL	NULL	NULL	NULL	14	1	95	KSY2	List3	NULL	NULL	NULL	NULL	NULL	NULL	NULL	NULL	NULL	1	{/}	1	3	1082817	0	{/}	537
좌우반구com(split BVF)_3	21	1	<?xml version="1.0"?>\n<Clock xmlns:dt="urn:schemas-microsoft-com:datatypes"><Description dt:dt="string">E-Prime Primary Realtime Clock</Description><StartTime><Timestamp dt:dt="int">0</Timestamp><DateUtc dt:dt="string">2020-11-24T06:48:32Z</DateUtc></StartTime><FrequencyChanges><FrequencyChange><Frequency dt:dt="r8">2699980000</Frequency><Timestamp dt:dt="r8">5.6201972869577E+15</Timestamp><Curr…	좌우반구com(split BVF)_3-021-1	60.021	1.0.0.165	1	1180609757	Professional	2.0.10.242	2.0.10.353	11-24-2020	2020-11-24 오전 6:48:32	15:48:32	2.0.10.248	244	2	z	배심	배	심	NULL	NULL	NULL	118	1	112	NULL	NULL	NULL	KSY2	List2	NULL	NULL	NULL	NULL	NULL	NULL	NULL	NULL	NULL	1	z	0	4	756067	0	z	964
좌우반구com(split BVF)_3	21	1	<?xml version="1.0"?>\n<Clock xmlns:dt="urn:schemas-microsoft-com:datatypes"><Description dt:dt="string">E-Prime Primary Realtime Clock</Description><StartTime><Timestamp dt:dt="int">0</Timestamp><DateUtc dt:dt="string">2020-11-24T06:48:32Z</DateUtc></StartTime><FrequencyChanges><FrequencyChange><Frequency dt:dt="r8">2699980000</Frequency><Timestamp dt:dt="r8">5.6201972869577E+15</Timestamp><Curr…	좌우반구com(split BVF)_3-021-1	60.021	1.0.0.165	1	1180609757	Professional	2.0.10.242	2.0.10.353	11-24-2020	2020-11-24 오전 6:48:32	15:48:32	2.0.10.248	173	2	z	버구	버	구	NULL	NULL	NULL	24	1	41	NULL	NULL	NULL	KSY3	List2	NULL	NULL	NULL	NULL	NULL	NULL	NULL	NULL	NULL	1	z	1	3	543575	0	z	868
좌우반구com(split BVF)_3	21	1	<?xml version="1.0"?>\n<Clock xmlns:dt="urn:schemas-microsoft-com:datatypes"><Description dt:dt="string">E-Prime Primary Realtime Clock</Description><StartTime><Timestamp dt:dt="int">0</Timestamp><DateUtc dt:dt="string">2020-11-24T06:48:32Z</DateUtc></StartTime><FrequencyChanges><FrequencyChange><Frequency dt:dt="r8">2699980000</Frequency><Timestamp dt:dt="r8">5.6201972869577E+15</Timestamp><Curr…	좌우반구com(split BVF)_3-021-1	60.021	1.0.0.165	1	1180609757	Professional	2.0.10.242	2.0.10.353	11-24-2020	2020-11-24 오전 6:48:32	15:48:32	2.0.10.248	309	1	{/}	버스	버	스	NULL	NULL	NULL	NULL	NULL	NULL	81	1	45	KSY2	List3	NULL	NULL	NULL	NULL	NULL	NULL	NULL	NULL	NULL	1	{/}	0	3	945999	0	{/}	341
좌우반구com(split BVF)_3	21	1	<?xml version="1.0"?>\n<Clock xmlns:dt="urn:schemas-microsoft-com:datatypes"><Description dt:dt="string">E-Prime Primary Realtime Clock</Description><StartTime><Timestamp dt:dt="int">0</Timestamp><DateUtc dt:dt="string">2020-11-24T06:48:32Z</DateUtc></StartTime><FrequencyChanges><FrequencyChange><Frequency dt:dt="r8">2699980000</Frequency><Timestamp dt:dt="r8">5.6201972869577E+15</Timestamp><Curr…	좌우반구com(split BVF)_3-021-1	60.021	1.0.0.165	1	1180609757	Professional	2.0.10.242	2.0.10.353	11-24-2020	2020-11-24 오전 6:48:32	15:48:32	2.0.10.248	147	2	z	버현	버	현	NULL	NULL	NULL	123	1	15	NULL	NULL	NULL	KSY2	List2	NULL	NULL	NULL	NULL	NULL	NULL	NULL	NULL	NULL	1	z	0	4	464204	0	z	760
좌우반구com(split BVF)_3	21	1	<?xml version="1.0"?>\n<Clock xmlns:dt="urn:schemas-microsoft-com:datatypes"><Description dt:dt="string">E-Prime Primary Realtime Clock</Description><StartTime><Timestamp dt:dt="int">0</Timestamp><DateUtc dt:dt="string">2020-11-24T06:48:32Z</DateUtc></StartTime><FrequencyChanges><FrequencyChange><Frequency dt:dt="r8">2699980000</Frequency><Timestamp dt:dt="r8">5.6201972869577E+15</Timestamp><Curr…	좌우반구com(split BVF)_3-021-1	60.021	1.0.0.165	1	1180609757	Professional	2.0.10.242	2.0.10.353	11-24-2020	2020-11-24 오전 6:48:32	15:48:32	2.0.10.248	377	2	z	법낌	법	낌	NULL	NULL	NULL	NULL	NULL	NULL	24	1	113	KSY3	List3	NULL	NULL	NULL	NULL	NULL	NULL	NULL	NULL	NULL	1	z	0	3	1133083	0	z	534
좌우반구com(split BVF)_3	21	1	<?xml version="1.0"?>\n<Clock xmlns:dt="urn:schemas-microsoft-com:datatypes"><Description dt:dt="string">E-Prime Primary Realtime Clock</Description><StartTime><Timestamp dt:dt="int">0</Timestamp><DateUtc dt:dt="string">2020-11-24T06:48:32Z</DateUtc></StartTime><FrequencyChanges><FrequencyChange><Frequency dt:dt="r8">2699980000</Frequency><Timestamp dt:dt="r8">5.6201972869577E+15</Timestamp><Curr…	좌우반구com(split BVF)_3-021-1	60.021	1.0.0.165	1	1180609757	Professional	2.0.10.242	2.0.10.353	11-24-2020	2020-11-24 오전 6:48:32	15:48:32	2.0.10.248	215	1	{/}	별개	별	개	NULL	NULL	NULL	85	1	83	NULL	NULL	NULL	KSY2	List2	NULL	NULL	NULL	NULL	NULL	NULL	NULL	NULL	NULL	1	{/}	0	3	670147	0	{/}	694
좌우반구com(split BVF)_3	21	1	<?xml version="1.0"?>\n<Clock xmlns:dt="urn:schemas-microsoft-com:datatypes"><Description dt:dt="string">E-Prime Primary Realtime Clock</Description><StartTime><Timestamp dt:dt="int">0</Timestamp><DateUtc dt:dt="string">2020-11-24T06:48:32Z</DateUtc></StartTime><FrequencyChanges><FrequencyChange><Frequency dt:dt="r8">2699980000</Frequency><Timestamp dt:dt="r8">5.6201972869577E+15</Timestamp><Curr…	좌우반구com(split BVF)_3-021-1	60.021	1.0.0.165	1	1180609757	Professional	2.0.10.242	2.0.10.353	11-24-2020	2020-11-24 오전 6:48:32	15:48:32	2.0.10.248	211	1	{/}	별미	별	미	NULL	NULL	NULL	13	1	79	NULL	NULL	NULL	KSY2	List2	NULL	NULL	NULL	NULL	NULL	NULL	NULL	NULL	NULL	1	{/}	0	4	658735	0	{/}	938
좌우반구com(split BVF)_3	21	1	<?xml version="1.0"?>\n<Clock xmlns:dt="urn:schemas-microsoft-com:datatypes"><Description dt:dt="string">E-Prime Primary Realtime Clock</Description><StartTime><Timestamp dt:dt="int">0</Timestamp><DateUtc dt:dt="string">2020-11-24T06:48:32Z</DateUtc></StartTime><FrequencyChanges><FrequencyChange><Frequency dt:dt="r8">2699980000</Frequency><Timestamp dt:dt="r8">5.6201972869577E+15</Timestamp><Curr…	좌우반구com(split BVF)_3-021-1	60.021	1.0.0.165	1	1180609757	Professional	2.0.10.242	2.0.10.353	11-24-2020	2020-11-24 오전 6:48:32	15:48:32	2.0.10.248	318	1	{/}	보고	보	고	NULL	NULL	NULL	NULL	NULL	NULL	93	1	54	KSY2	List3	NULL	NULL	NULL	NULL	NULL	NULL	NULL	NULL	NULL	1	{/}	1	3	970990	0	{/}	918
좌우반구com(split BVF)_3	21	1	<?xml version="1.0"?>\n<Clock xmlns:dt="urn:schemas-microsoft-com:datatypes"><Description dt:dt="string">E-Prime Primary Realtime Clock</Description><StartTime><Timestamp dt:dt="int">0</Timestamp><DateUtc dt:dt="string">2020-11-24T06:48:32Z</DateUtc></StartTime><FrequencyChanges><FrequencyChange><Frequency dt:dt="r8">2699980000</Frequency><Timestamp dt:dt="r8">5.6201972869577E+15</Timestamp><Curr…	좌우반구com(split BVF)_3-021-1	60.021	1.0.0.165	1	1180609757	Professional	2.0.10.242	2.0.10.353	11-24-2020	2020-11-24 오전 6:48:32	15:48:32	2.0.10.248	362	1	{/}	본인	본	인	NULL	NULL	NULL	NULL	NULL	NULL	101	1	98	KSY2	List3	NULL	NULL	NULL	NULL	NULL	NULL	NULL	NULL	NULL	1	{/}	0	3	1091031	0	{/}	507
좌우반구com(split BVF)_3	21	1	<?xml version="1.0"?>\n<Clock xmlns:dt="urn:schemas-microsoft-com:datatypes"><Description dt:dt="string">E-Prime Primary Realtime Clock</Description><StartTime><Timestamp dt:dt="int">0</Timestamp><DateUtc dt:dt="string">2020-11-24T06:48:32Z</DateUtc></StartTime><FrequencyChanges><FrequencyChange><Frequency dt:dt="r8">2699980000</Frequency><Timestamp dt:dt="r8">5.6201972869577E+15</Timestamp><Curr…	좌우반구com(split BVF)_3-021-1	60.021	1.0.0.165	1	1180609757	Professional	2.0.10.242	2.0.10.353	11-24-2020	2020-11-24 오전 6:48:32	15:48:32	2.0.10.248	45	2	z	본중	본	중	19	1	45	NULL	NULL	NULL	NULL	NULL	NULL	KSY2	List1	NULL	NULL	NULL	NULL	NULL	NULL	NULL	NULL	NULL	1	z	0	3	152131	0	z	654
좌우반구com(split BVF)_3	21	1	<?xml version="1.0"?>\n<Clock xmlns:dt="urn:schemas-microsoft-com:datatypes"><Description dt:dt="string">E-Prime Primary Realtime Clock</Description><StartTime><Timestamp dt:dt="int">0</Timestamp><DateUtc dt:dt="string">2020-11-24T06:48:32Z</DateUtc></StartTime><FrequencyChanges><FrequencyChange><Frequency dt:dt="r8">2699980000</Frequency><Timestamp dt:dt="r8">5.6201972869577E+15</Timestamp><Curr…	좌우반구com(split BVF)_3-021-1	60.021	1.0.0.165	1	1180609757	Professional	2.0.10.242	2.0.10.353	11-24-2020	2020-11-24 오전 6:48:32	15:48:32	2.0.10.248	287	1	{/}	봉사	봉	사	NULL	NULL	NULL	NULL	NULL	NULL	103	1	23	KSY2	List3	NULL	NULL	NULL	NULL	NULL	NULL	NULL	NULL	NULL	0	{/}	0	3	886920	0	z	429
좌우반구com(split BVF)_3	21	1	<?xml version="1.0"?>\n<Clock xmlns:dt="urn:schemas-microsoft-com:datatypes"><Description dt:dt="string">E-Prime Primary Realtime Clock</Description><StartTime><Timestamp dt:dt="int">0</Timestamp><DateUtc dt:dt="string">2020-11-24T06:48:32Z</DateUtc></StartTime><FrequencyChanges><FrequencyChange><Frequency dt:dt="r8">2699980000</Frequency><Timestamp dt:dt="r8">5.6201972869577E+15</Timestamp><Curr…	좌우반구com(split BVF)_3-021-1	60.021	1.0.0.165	1	1180609757	Professional	2.0.10.242	2.0.10.353	11-24-2020	2020-11-24 오전 6:48:32	15:48:32	2.0.10.248	76	2	z	봉택	봉	택	48	1	76	NULL	NULL	NULL	NULL	NULL	NULL	KSY2	List1	NULL	NULL	NULL	NULL	NULL	NULL	NULL	NULL	NULL	1	z	0	3	241866	0	z	654
좌우반구com(split BVF)_3	21	1	<?xml version="1.0"?>\n<Clock xmlns:dt="urn:schemas-microsoft-com:datatypes"><Description dt:dt="string">E-Prime Primary Realtime Clock</Description><StartTime><Timestamp dt:dt="int">0</Timestamp><DateUtc dt:dt="string">2020-11-24T06:48:32Z</DateUtc></StartTime><FrequencyChanges><FrequencyChange><Frequency dt:dt="r8">2699980000</Frequency><Timestamp dt:dt="r8">5.6201972869577E+15</Timestamp><Curr…	좌우반구com(split BVF)_3-021-1	60.021	1.0.0.165	1	1180609757	Professional	2.0.10.242	2.0.10.353	11-24-2020	2020-11-24 오전 6:48:32	15:48:32	2.0.10.248	177	1	{/}	부대	부	대	NULL	NULL	NULL	31	1	45	NULL	NULL	NULL	KSY3	List2	NULL	NULL	NULL	NULL	NULL	NULL	NULL	NULL	NULL	1	{/}	0	4	556188	0	{/}	799
좌우반구com(split BVF)_3	21	1	<?xml version="1.0"?>\n<Clock xmlns:dt="urn:schemas-microsoft-com:datatypes"><Description dt:dt="string">E-Prime Primary Realtime Clock</Description><StartTime><Timestamp dt:dt="int">0</Timestamp><DateUtc dt:dt="string">2020-11-24T06:48:32Z</DateUtc></StartTime><FrequencyChanges><FrequencyChange><Frequency dt:dt="r8">2699980000</Frequency><Timestamp dt:dt="r8">5.6201972869577E+15</Timestamp><Curr…	좌우반구com(split BVF)_3-021-1	60.021	1.0.0.165	1	1180609757	Professional	2.0.10.242	2.0.10.353	11-24-2020	2020-11-24 오전 6:48:32	15:48:32	2.0.10.248	394	1	{/}	부스	부	스	NULL	NULL	NULL	NULL	NULL	NULL	62	1	130	KSY3	List3	NULL	NULL	NULL	NULL	NULL	NULL	NULL	NULL	NULL	0	{/}	0	3	1179783	0	z	393
좌우반구com(split BVF)_3	21	1	<?xml version="1.0"?>\n<Clock xmlns:dt="urn:schemas-microsoft-com:datatypes"><Description dt:dt="string">E-Prime Primary Realtime Clock</Description><StartTime><Timestamp dt:dt="int">0</Timestamp><DateUtc dt:dt="string">2020-11-24T06:48:32Z</DateUtc></StartTime><FrequencyChanges><FrequencyChange><Frequency dt:dt="r8">2699980000</Frequency><Timestamp dt:dt="r8">5.6201972869577E+15</Timestamp><Curr…	좌우반구com(split BVF)_3-021-1	60.021	1.0.0.165	1	1180609757	Professional	2.0.10.242	2.0.10.353	11-24-2020	2020-11-24 오전 6:48:32	15:48:32	2.0.10.248	18	2	z	분낌	분	낌	18	1	18	NULL	NULL	NULL	NULL	NULL	NULL	KSY	List1	0		1	-1	74125	184		0	0	1	z	0	4	74309	0	z	693
좌우반구com(split BVF)_3	21	1	<?xml version="1.0"?>\n<Clock xmlns:dt="urn:schemas-microsoft-com:datatypes"><Description dt:dt="string">E-Prime Primary Realtime Clock</Description><StartTime><Timestamp dt:dt="int">0</Timestamp><DateUtc dt:dt="string">2020-11-24T06:48:32Z</DateUtc></StartTime><FrequencyChanges><FrequencyChange><Frequency dt:dt="r8">2699980000</Frequency><Timestamp dt:dt="r8">5.6201972869577E+15</Timestamp><Curr…	좌우반구com(split BVF)_3-021-1	60.021	1.0.0.165	1	1180609757	Professional	2.0.10.242	2.0.10.353	11-24-2020	2020-11-24 오전 6:48:32	15:48:32	2.0.10.248	323	1	{/}	분류	분	류	NULL	NULL	NULL	NULL	NULL	NULL	110	1	59	KSY3	List3	NULL	NULL	NULL	NULL	NULL	NULL	NULL	NULL	NULL	1	{/}	0	4	984786	0	{/}	362
좌우반구com(split BVF)_3	21	1	<?xml version="1.0"?>\n<Clock xmlns:dt="urn:schemas-microsoft-com:datatypes"><Description dt:dt="string">E-Prime Primary Realtime Clock</Description><StartTime><Timestamp dt:dt="int">0</Timestamp><DateUtc dt:dt="string">2020-11-24T06:48:32Z</DateUtc></StartTime><FrequencyChanges><FrequencyChange><Frequency dt:dt="r8">2699980000</Frequency><Timestamp dt:dt="r8">5.6201972869577E+15</Timestamp><Curr…	좌우반구com(split BVF)_3-021-1	60.021	1.0.0.165	1	1180609757	Professional	2.0.10.242	2.0.10.353	11-24-2020	2020-11-24 오전 6:48:32	15:48:32	2.0.10.248	15	1	{/}	분석	분	석	71	1	15	NULL	NULL	NULL	NULL	NULL	NULL	KSY3	List1	NULL	NULL	NULL	NULL	NULL	NULL	NULL	NULL	NULL	1	{/}	1	3	66078	0	{/}	557
좌우반구com(split BVF)_3	21	1	<?xml version="1.0"?>\n<Clock xmlns:dt="urn:schemas-microsoft-com:datatypes"><Description dt:dt="string">E-Prime Primary Realtime Clock</Description><StartTime><Timestamp dt:dt="int">0</Timestamp><DateUtc dt:dt="string">2020-11-24T06:48:32Z</DateUtc></StartTime><FrequencyChanges><FrequencyChange><Frequency dt:dt="r8">2699980000</Frequency><Timestamp dt:dt="r8">5.6201972869577E+15</Timestamp><Curr…	좌우반구com(split BVF)_3-021-1	60.021	1.0.0.165	1	1180609757	Professional	2.0.10.242	2.0.10.353	11-24-2020	2020-11-24 오전 6:48:32	15:48:32	2.0.10.248	91	1	{/}	분포	분	포	6	1	91	NULL	NULL	NULL	NULL	NULL	NULL	KSY3	List1	NULL	NULL	NULL	NULL	NULL	NULL	NULL	NULL	NULL	1	{/}	0	3	286883	0	{/}	996
좌우반구com(split BVF)_3	21	1	<?xml version="1.0"?>\n<Clock xmlns:dt="urn:schemas-microsoft-com:datatypes"><Description dt:dt="string">E-Prime Primary Realtime Clock</Description><StartTime><Timestamp dt:dt="int">0</Timestamp><DateUtc dt:dt="string">2020-11-24T06:48:32Z</DateUtc></StartTime><FrequencyChanges><FrequencyChange><Frequency dt:dt="r8">2699980000</Frequency><Timestamp dt:dt="r8">5.6201972869577E+15</Timestamp><Curr…	좌우반구com(split BVF)_3-021-1	60.021	1.0.0.165	1	1180609757	Professional	2.0.10.242	2.0.10.353	11-24-2020	2020-11-24 오전 6:48:32	15:48:32	2.0.10.248	116	1	{/}	비교	비	교	67	1	116	NULL	NULL	NULL	NULL	NULL	NULL	KSY3	List1	NULL	NULL	NULL	NULL	NULL	NULL	NULL	NULL	NULL	1	{/}	1	3	363839	0	{/}	879
좌우반구com(split BVF)_3	21	1	<?xml version="1.0"?>\n<Clock xmlns:dt="urn:schemas-microsoft-com:datatypes"><Description dt:dt="string">E-Prime Primary Realtime Clock</Description><StartTime><Timestamp dt:dt="int">0</Timestamp><DateUtc dt:dt="string">2020-11-24T06:48:32Z</DateUtc></StartTime><FrequencyChanges><FrequencyChange><Frequency dt:dt="r8">2699980000</Frequency><Timestamp dt:dt="r8">5.6201972869577E+15</Timestamp><Curr…	좌우반구com(split BVF)_3-021-1	60.021	1.0.0.165	1	1180609757	Professional	2.0.10.242	2.0.10.353	11-24-2020	2020-11-24 오전 6:48:32	15:48:32	2.0.10.248	143	2	z	비껍	비	껍	NULL	NULL	NULL	93	1	11	NULL	NULL	NULL	KSY3	List2	NULL	NULL	NULL	NULL	NULL	NULL	NULL	NULL	NULL	1	z	0	4	452225	0	z	996
좌우반구com(split BVF)_3	21	1	<?xml version="1.0"?>\n<Clock xmlns:dt="urn:schemas-microsoft-com:datatypes"><Description dt:dt="string">E-Prime Primary Realtime Clock</Description><StartTime><Timestamp dt:dt="int">0</Timestamp><DateUtc dt:dt="string">2020-11-24T06:48:32Z</DateUtc></StartTime><FrequencyChanges><FrequencyChange><Frequency dt:dt="r8">2699980000</Frequency><Timestamp dt:dt="r8">5.6201972869577E+15</Timestamp><Curr…	좌우반구com(split BVF)_3-021-1	60.021	1.0.0.165	1	1180609757	Professional	2.0.10.242	2.0.10.353	11-24-2020	2020-11-24 오전 6:48:32	15:48:32	2.0.10.248	181	2	z	비략	비	략	NULL	NULL	NULL	21	1	49	NULL	NULL	NULL	KSY2	List2	NULL	NULL	NULL	NULL	NULL	NULL	NULL	NULL	NULL	0	z	0	3	569983	0	{/}	1307
좌우반구com(split BVF)_3	21	1	<?xml version="1.0"?>\n<Clock xmlns:dt="urn:schemas-microsoft-com:datatypes"><Description dt:dt="string">E-Prime Primary Realtime Clock</Description><StartTime><Timestamp dt:dt="int">0</Timestamp><DateUtc dt:dt="string">2020-11-24T06:48:32Z</DateUtc></StartTime><FrequencyChanges><FrequencyChange><Frequency dt:dt="r8">2699980000</Frequency><Timestamp dt:dt="r8">5.6201972869577E+15</Timestamp><Curr…	좌우반구com(split BVF)_3-021-1	60.021	1.0.0.165	1	1180609757	Professional	2.0.10.242	2.0.10.353	11-24-2020	2020-11-24 오전 6:48:32	15:48:32	2.0.10.248	87	1	{/}	비상	비	상	117	1	87	NULL	NULL	NULL	NULL	NULL	NULL	KSY3	List1	NULL	NULL	NULL	NULL	NULL	NULL	NULL	NULL	NULL	1	{/}	0	3	275021	0	{/}	698
좌우반구com(split BVF)_3	21	1	<?xml version="1.0"?>\n<Clock xmlns:dt="urn:schemas-microsoft-com:datatypes"><Description dt:dt="string">E-Prime Primary Realtime Clock</Description><StartTime><Timestamp dt:dt="int">0</Timestamp><DateUtc dt:dt="string">2020-11-24T06:48:32Z</DateUtc></StartTime><FrequencyChanges><FrequencyChange><Frequency dt:dt="r8">2699980000</Frequency><Timestamp dt:dt="r8">5.6201972869577E+15</Timestamp><Curr…	좌우반구com(split BVF)_3-021-1	60.021	1.0.0.165	1	1180609757	Professional	2.0.10.242	2.0.10.353	11-24-2020	2020-11-24 오전 6:48:32	15:48:32	2.0.10.248	78	1	{/}	비용	비	용	13	1	78	NULL	NULL	NULL	NULL	NULL	NULL	KSY3	List1	NULL	NULL	NULL	NULL	NULL	NULL	NULL	NULL	NULL	1	{/}	0	3	247664	0	{/}	768
좌우반구com(split BVF)_3	21	1	<?xml version="1.0"?>\n<Clock xmlns:dt="urn:schemas-microsoft-com:datatypes"><Description dt:dt="string">E-Prime Primary Realtime Clock</Description><StartTime><Timestamp dt:dt="int">0</Timestamp><DateUtc dt:dt="string">2020-11-24T06:48:32Z</DateUtc></StartTime><FrequencyChanges><FrequencyChange><Frequency dt:dt="r8">2699980000</Frequency><Timestamp dt:dt="r8">5.6201972869577E+15</Timestamp><Curr…	좌우반구com(split BVF)_3-021-1	60.021	1.0.0.165	1	1180609757	Professional	2.0.10.242	2.0.10.353	11-24-2020	2020-11-24 오전 6:48:32	15:48:32	2.0.10.248	166	1	{/}	비판	비	판	NULL	NULL	NULL	117	1	34	NULL	NULL	NULL	KSY3	List2	NULL	NULL	NULL	NULL	NULL	NULL	NULL	NULL	NULL	1	{/}	0	3	521217	0	{/}	746
좌우반구com(split BVF)_3	21	1	<?xml version="1.0"?>\n<Clock xmlns:dt="urn:schemas-microsoft-com:datatypes"><Description dt:dt="string">E-Prime Primary Realtime Clock</Description><StartTime><Timestamp dt:dt="int">0</Timestamp><DateUtc dt:dt="string">2020-11-24T06:48:32Z</DateUtc></StartTime><FrequencyChanges><FrequencyChange><Frequency dt:dt="r8">2699980000</Frequency><Timestamp dt:dt="r8">5.6201972869577E+15</Timestamp><Curr…	좌우반구com(split BVF)_3-021-1	60.021	1.0.0.165	1	1180609757	Professional	2.0.10.242	2.0.10.353	11-24-2020	2020-11-24 오전 6:48:32	15:48:32	2.0.10.248	9	1	{/}	빈도	빈	도	70	1	9	NULL	NULL	NULL	NULL	NULL	NULL	KSY3	List1	NULL	NULL	NULL	NULL	NULL	NULL	NULL	NULL	NULL	1	{/}	0	3	48701	0	{/}	654
좌우반구com(split BVF)_3	21	1	<?xml version="1.0"?>\n<Clock xmlns:dt="urn:schemas-microsoft-com:datatypes"><Description dt:dt="string">E-Prime Primary Realtime Clock</Description><StartTime><Timestamp dt:dt="int">0</Timestamp><DateUtc dt:dt="string">2020-11-24T06:48:32Z</DateUtc></StartTime><FrequencyChanges><FrequencyChange><Frequency dt:dt="r8">2699980000</Frequency><Timestamp dt:dt="r8">5.6201972869577E+15</Timestamp><Curr…	좌우반구com(split BVF)_3-021-1	60.021	1.0.0.165	1	1180609757	Professional	2.0.10.242	2.0.10.353	11-24-2020	2020-11-24 오전 6:48:32	15:48:32	2.0.10.248	46	2	z	빈략	빈	략	24	1	46	NULL	NULL	NULL	NULL	NULL	NULL	KSY	List1	0		0	-1	154797	183		0	0	1	z	0	3	154980	0	z	703
좌우반구com(split BVF)_3	21	1	<?xml version="1.0"?>\n<Clock xmlns:dt="urn:schemas-microsoft-com:datatypes"><Description dt:dt="string">E-Prime Primary Realtime Clock</Description><StartTime><Timestamp dt:dt="int">0</Timestamp><DateUtc dt:dt="string">2020-11-24T06:48:32Z</DateUtc></StartTime><FrequencyChanges><FrequencyChange><Frequency dt:dt="r8">2699980000</Frequency><Timestamp dt:dt="r8">5.6201972869577E+15</Timestamp><Curr…	좌우반구com(split BVF)_3-021-1	60.021	1.0.0.165	1	1180609757	Professional	2.0.10.242	2.0.10.353	11-24-2020	2020-11-24 오전 6:48:32	15:48:32	2.0.10.248	305	2	z	빈비	빈	비	NULL	NULL	NULL	NULL	NULL	NULL	122	1	41	KSY	List3	0		0	0	934937	183		0	0	1	z	0	3	935120	0	z	668
좌우반구com(split BVF)_3	21	1	<?xml version="1.0"?>\n<Clock xmlns:dt="urn:schemas-microsoft-com:datatypes"><Description dt:dt="string">E-Prime Primary Realtime Clock</Description><StartTime><Timestamp dt:dt="int">0</Timestamp><DateUtc dt:dt="string">2020-11-24T06:48:32Z</DateUtc></StartTime><FrequencyChanges><FrequencyChange><Frequency dt:dt="r8">2699980000</Frequency><Timestamp dt:dt="r8">5.6201972869577E+15</Timestamp><Curr…	좌우반구com(split BVF)_3-021-1	60.021	1.0.0.165	1	1180609757	Professional	2.0.10.242	2.0.10.353	11-24-2020	2020-11-24 오전 6:48:32	15:48:32	2.0.10.248	216	2	z	빈종	빈	종	NULL	NULL	NULL	35	1	84	NULL	NULL	NULL	KSY2	List2	NULL	NULL	NULL	NULL	NULL	NULL	NULL	NULL	NULL	1	z	0	3	673046	0	z	635
좌우반구com(split BVF)_3	21	1	<?xml version="1.0"?>\n<Clock xmlns:dt="urn:schemas-microsoft-com:datatypes"><Description dt:dt="string">E-Prime Primary Realtime Clock</Description><StartTime><Timestamp dt:dt="int">0</Timestamp><DateUtc dt:dt="string">2020-11-24T06:48:32Z</DateUtc></StartTime><FrequencyChanges><FrequencyChange><Frequency dt:dt="r8">2699980000</Frequency><Timestamp dt:dt="r8">5.6201972869577E+15</Timestamp><Curr…	좌우반구com(split BVF)_3-021-1	60.021	1.0.0.165	1	1180609757	Professional	2.0.10.242	2.0.10.353	11-24-2020	2020-11-24 오전 6:48:32	15:48:32	2.0.10.248	218	1	{/}	사건	사	건	NULL	NULL	NULL	28	1	86	NULL	NULL	NULL	KSY3	List2	NULL	NULL	NULL	NULL	NULL	NULL	NULL	NULL	NULL	1	{/}	0	3	678711	0	{/}	610
좌우반구com(split BVF)_3	21	1	<?xml version="1.0"?>\n<Clock xmlns:dt="urn:schemas-microsoft-com:datatypes"><Description dt:dt="string">E-Prime Primary Realtime Clock</Description><StartTime><Timestamp dt:dt="int">0</Timestamp><DateUtc dt:dt="string">2020-11-24T06:48:32Z</DateUtc></StartTime><FrequencyChanges><FrequencyChange><Frequency dt:dt="r8">2699980000</Frequency><Timestamp dt:dt="r8">5.6201972869577E+15</Timestamp><Curr…	좌우반구com(split BVF)_3-021-1	60.021	1.0.0.165	1	1180609757	Professional	2.0.10.242	2.0.10.353	11-24-2020	2020-11-24 오전 6:48:32	15:48:32	2.0.10.248	330	1	{/}	사과	사	과	NULL	NULL	NULL	NULL	NULL	NULL	79	1	66	KSY3	List3	NULL	NULL	NULL	NULL	NULL	NULL	NULL	NULL	NULL	1	{/}	1	3	1003645	0	{/}	406
좌우반구com(split BVF)_3	21	1	<?xml version="1.0"?>\n<Clock xmlns:dt="urn:schemas-microsoft-com:datatypes"><Description dt:dt="string">E-Prime Primary Realtime Clock</Description><StartTime><Timestamp dt:dt="int">0</Timestamp><DateUtc dt:dt="string">2020-11-24T06:48:32Z</DateUtc></StartTime><FrequencyChanges><FrequencyChange><Frequency dt:dt="r8">2699980000</Frequency><Timestamp dt:dt="r8">5.6201972869577E+15</Timestamp><Curr…	좌우반구com(split BVF)_3-021-1	60.021	1.0.0.165	1	1180609757	Professional	2.0.10.242	2.0.10.353	11-24-2020	2020-11-24 오전 6:48:32	15:48:32	2.0.10.248	114	1	{/}	사례	사	례	105	1	114	NULL	NULL	NULL	NULL	NULL	NULL	KSY3	List1	NULL	NULL	NULL	NULL	NULL	NULL	NULL	NULL	NULL	1	{/}	0	4	357592	0	{/}	790
좌우반구com(split BVF)_3	21	1	<?xml version="1.0"?>\n<Clock xmlns:dt="urn:schemas-microsoft-com:datatypes"><Description dt:dt="string">E-Prime Primary Realtime Clock</Description><StartTime><Timestamp dt:dt="int">0</Timestamp><DateUtc dt:dt="string">2020-11-24T06:48:32Z</DateUtc></StartTime><FrequencyChanges><FrequencyChange><Frequency dt:dt="r8">2699980000</Frequency><Timestamp dt:dt="r8">5.6201972869577E+15</Timestamp><Curr…	좌우반구com(split BVF)_3-021-1	60.021	1.0.0.165	1	1180609757	Professional	2.0.10.242	2.0.10.353	11-24-2020	2020-11-24 오전 6:48:32	15:48:32	2.0.10.248	56	1	{/}	사상	사	상	41	1	56	NULL	NULL	NULL	NULL	NULL	NULL	KSY3	List1	NULL	NULL	NULL	NULL	NULL	NULL	NULL	NULL	NULL	1	{/}	0	4	184320	0	{/}	650
좌우반구com(split BVF)_3	21	1	<?xml version="1.0"?>\n<Clock xmlns:dt="urn:schemas-microsoft-com:datatypes"><Description dt:dt="string">E-Prime Primary Realtime Clock</Description><StartTime><Timestamp dt:dt="int">0</Timestamp><DateUtc dt:dt="string">2020-11-24T06:48:32Z</DateUtc></StartTime><FrequencyChanges><FrequencyChange><Frequency dt:dt="r8">2699980000</Frequency><Timestamp dt:dt="r8">5.6201972869577E+15</Timestamp><Curr…	좌우반구com(split BVF)_3-021-1	60.021	1.0.0.165	1	1180609757	Professional	2.0.10.242	2.0.10.353	11-24-2020	2020-11-24 오전 6:48:32	15:48:32	2.0.10.248	52	1	{/}	사안	사	안	53	1	52	NULL	NULL	NULL	NULL	NULL	NULL	KSY3	List1	NULL	NULL	NULL	NULL	NULL	NULL	NULL	NULL	NULL	1	{/}	0	3	172707	0	{/}	702
좌우반구com(split BVF)_3	21	1	<?xml version="1.0"?>\n<Clock xmlns:dt="urn:schemas-microsoft-com:datatypes"><Description dt:dt="string">E-Prime Primary Realtime Clock</Description><StartTime><Timestamp dt:dt="int">0</Timestamp><DateUtc dt:dt="string">2020-11-24T06:48:32Z</DateUtc></StartTime><FrequencyChanges><FrequencyChange><Frequency dt:dt="r8">2699980000</Frequency><Timestamp dt:dt="r8">5.6201972869577E+15</Timestamp><Curr…	좌우반구com(split BVF)_3-021-1	60.021	1.0.0.165	1	1180609757	Professional	2.0.10.242	2.0.10.353	11-24-2020	2020-11-24 오전 6:48:32	15:48:32	2.0.10.248	329	1	{/}	사이	사	이	NULL	NULL	NULL	NULL	NULL	NULL	65	1	65	KSY3	List3	NULL	NULL	NULL	NULL	NULL	NULL	NULL	NULL	NULL	1	{/}	0	3	1001013	0	{/}	438
좌우반구com(split BVF)_3	21	1	<?xml version="1.0"?>\n<Clock xmlns:dt="urn:schemas-microsoft-com:datatypes"><Description dt:dt="string">E-Prime Primary Realtime Clock</Description><StartTime><Timestamp dt:dt="int">0</Timestamp><DateUtc dt:dt="string">2020-11-24T06:48:32Z</DateUtc></StartTime><FrequencyChanges><FrequencyChange><Frequency dt:dt="r8">2699980000</Frequency><Timestamp dt:dt="r8">5.6201972869577E+15</Timestamp><Curr…	좌우반구com(split BVF)_3-021-1	60.021	1.0.0.165	1	1180609757	Professional	2.0.10.242	2.0.10.353	11-24-2020	2020-11-24 오전 6:48:32	15:48:32	2.0.10.248	258	1	{/}	사전	사	전	NULL	NULL	NULL	86	1	126	NULL	NULL	NULL	KSY3	List2	NULL	NULL	NULL	NULL	NULL	NULL	NULL	NULL	NULL	1	{/}	0	3	798135	0	{/}	872
좌우반구com(split BVF)_3	21	1	<?xml version="1.0"?>\n<Clock xmlns:dt="urn:schemas-microsoft-com:datatypes"><Description dt:dt="string">E-Prime Primary Realtime Clock</Description><StartTime><Timestamp dt:dt="int">0</Timestamp><DateUtc dt:dt="string">2020-11-24T06:48:32Z</DateUtc></StartTime><FrequencyChanges><FrequencyChange><Frequency dt:dt="r8">2699980000</Frequency><Timestamp dt:dt="r8">5.6201972869577E+15</Timestamp><Curr…	좌우반구com(split BVF)_3-021-1	60.021	1.0.0.165	1	1180609757	Professional	2.0.10.242	2.0.10.353	11-24-2020	2020-11-24 오전 6:48:32	15:48:32	2.0.10.248	149	1	{/}	사진	사	진	NULL	NULL	NULL	129	1	17	NULL	NULL	NULL	KSY3	List2	NULL	NULL	NULL	NULL	NULL	NULL	NULL	NULL	NULL	1	{/}	0	3	470335	0	{/}	717
좌우반구com(split BVF)_3	21	1	<?xml version="1.0"?>\n<Clock xmlns:dt="urn:schemas-microsoft-com:datatypes"><Description dt:dt="string">E-Prime Primary Realtime Clock</Description><StartTime><Timestamp dt:dt="int">0</Timestamp><DateUtc dt:dt="string">2020-11-24T06:48:32Z</DateUtc></StartTime><FrequencyChanges><FrequencyChange><Frequency dt:dt="r8">2699980000</Frequency><Timestamp dt:dt="r8">5.6201972869577E+15</Timestamp><Curr…	좌우반구com(split BVF)_3-021-1	60.021	1.0.0.165	1	1180609757	Professional	2.0.10.242	2.0.10.353	11-24-2020	2020-11-24 오전 6:48:32	15:48:32	2.0.10.248	214	1	{/}	상관	상	관	NULL	NULL	NULL	22	1	82	NULL	NULL	NULL	KSY3	List2	NULL	NULL	NULL	NULL	NULL	NULL	NULL	NULL	NULL	1	{/}	0	3	667315	0	{/}	623
좌우반구com(split BVF)_3	21	1	<?xml version="1.0"?>\n<Clock xmlns:dt="urn:schemas-microsoft-com:datatypes"><Description dt:dt="string">E-Prime Primary Realtime Clock</Description><StartTime><Timestamp dt:dt="int">0</Timestamp><DateUtc dt:dt="string">2020-11-24T06:48:32Z</DateUtc></StartTime><FrequencyChanges><FrequencyChange><Frequency dt:dt="r8">2699980000</Frequency><Timestamp dt:dt="r8">5.6201972869577E+15</Timestamp><Curr…	좌우반구com(split BVF)_3-021-1	60.021	1.0.0.165	1	1180609757	Professional	2.0.10.242	2.0.10.353	11-24-2020	2020-11-24 오전 6:48:32	15:48:32	2.0.10.248	236	1	{/}	상태	상	태	NULL	NULL	NULL	76	1	104	NULL	NULL	NULL	KSY3	List2	NULL	NULL	NULL	NULL	NULL	NULL	NULL	NULL	NULL	1	{/}	0	3	732025	0	{/}	711
좌우반구com(split BVF)_3	21	1	<?xml version="1.0"?>\n<Clock xmlns:dt="urn:schemas-microsoft-com:datatypes"><Description dt:dt="string">E-Prime Primary Realtime Clock</Description><StartTime><Timestamp dt:dt="int">0</Timestamp><DateUtc dt:dt="string">2020-11-24T06:48:32Z</DateUtc></StartTime><FrequencyChanges><FrequencyChange><Frequency dt:dt="r8">2699980000</Frequency><Timestamp dt:dt="r8">5.6201972869577E+15</Timestamp><Curr…	좌우반구com(split BVF)_3-021-1	60.021	1.0.0.165	1	1180609757	Professional	2.0.10.242	2.0.10.353	11-24-2020	2020-11-24 오전 6:48:32	15:48:32	2.0.10.248	238	1	{/}	색상	색	상	NULL	NULL	NULL	54	1	106	NULL	NULL	NULL	KSY3	List2	NULL	NULL	NULL	NULL	NULL	NULL	NULL	NULL	NULL	1	{/}	0	3	737890	0	{/}	774
좌우반구com(split BVF)_3	21	1	<?xml version="1.0"?>\n<Clock xmlns:dt="urn:schemas-microsoft-com:datatypes"><Description dt:dt="string">E-Prime Primary Realtime Clock</Description><StartTime><Timestamp dt:dt="int">0</Timestamp><DateUtc dt:dt="string">2020-11-24T06:48:32Z</DateUtc></StartTime><FrequencyChanges><FrequencyChange><Frequency dt:dt="r8">2699980000</Frequency><Timestamp dt:dt="r8">5.6201972869577E+15</Timestamp><Curr…	좌우반구com(split BVF)_3-021-1	60.021	1.0.0.165	1	1180609757	Professional	2.0.10.242	2.0.10.353	11-24-2020	2020-11-24 오전 6:48:32	15:48:32	2.0.10.248	385	1	{/}	생선	생	선	NULL	NULL	NULL	NULL	NULL	NULL	123	1	121	KSY3	List3	NULL	NULL	NULL	NULL	NULL	NULL	NULL	NULL	NULL	1	{/}	0	3	1155775	0	{/}	490
좌우반구com(split BVF)_3	21	1	<?xml version="1.0"?>\n<Clock xmlns:dt="urn:schemas-microsoft-com:datatypes"><Description dt:dt="string">E-Prime Primary Realtime Clock</Description><StartTime><Timestamp dt:dt="int">0</Timestamp><DateUtc dt:dt="string">2020-11-24T06:48:32Z</DateUtc></StartTime><FrequencyChanges><FrequencyChange><Frequency dt:dt="r8">2699980000</Frequency><Timestamp dt:dt="r8">5.6201972869577E+15</Timestamp><Curr…	좌우반구com(split BVF)_3-021-1	60.021	1.0.0.165	1	1180609757	Professional	2.0.10.242	2.0.10.353	11-24-2020	2020-11-24 오전 6:48:32	15:48:32	2.0.10.248	203	2	z	생희	생	희	NULL	NULL	NULL	96	1	71	NULL	NULL	NULL	KSY	List2	0		1	-1	633993	184		0	0	1	z	0	4	634177	0	z	560
좌우반구com(split BVF)_3	21	1	<?xml version="1.0"?>\n<Clock xmlns:dt="urn:schemas-microsoft-com:datatypes"><Description dt:dt="string">E-Prime Primary Realtime Clock</Description><StartTime><Timestamp dt:dt="int">0</Timestamp><DateUtc dt:dt="string">2020-11-24T06:48:32Z</DateUtc></StartTime><FrequencyChanges><FrequencyChange><Frequency dt:dt="r8">2699980000</Frequency><Timestamp dt:dt="r8">5.6201972869577E+15</Timestamp><Curr…	좌우반구com(split BVF)_3-021-1	60.021	1.0.0.165	1	1180609757	Professional	2.0.10.242	2.0.10.353	11-24-2020	2020-11-24 오전 6:48:32	15:48:32	2.0.10.248	99	2	z	석감	석	감	46	1	99	NULL	NULL	NULL	NULL	NULL	NULL	KSY2	List1	NULL	NULL	NULL	NULL	NULL	NULL	NULL	NULL	NULL	0	z	1	3	311091	0	{/}	804
좌우반구com(split BVF)_3	21	1	<?xml version="1.0"?>\n<Clock xmlns:dt="urn:schemas-microsoft-com:datatypes"><Description dt:dt="string">E-Prime Primary Realtime Clock</Description><StartTime><Timestamp dt:dt="int">0</Timestamp><DateUtc dt:dt="string">2020-11-24T06:48:32Z</DateUtc></StartTime><FrequencyChanges><FrequencyChange><Frequency dt:dt="r8">2699980000</Frequency><Timestamp dt:dt="r8">5.6201972869577E+15</Timestamp><Curr…	좌우반구com(split BVF)_3-021-1	60.021	1.0.0.165	1	1180609757	Professional	2.0.10.242	2.0.10.353	11-24-2020	2020-11-24 오전 6:48:32	15:48:32	2.0.10.248	151	1	{/}	선배	선	배	NULL	NULL	NULL	128	1	19	NULL	NULL	NULL	KSY3	List2	NULL	NULL	NULL	NULL	NULL	NULL	NULL	NULL	NULL	1	{/}	1	3	476149	0	{/}	799
좌우반구com(split BVF)_3	21	1	<?xml version="1.0"?>\n<Clock xmlns:dt="urn:schemas-microsoft-com:datatypes"><Description dt:dt="string">E-Prime Primary Realtime Clock</Description><StartTime><Timestamp dt:dt="int">0</Timestamp><DateUtc dt:dt="string">2020-11-24T06:48:32Z</DateUtc></StartTime><FrequencyChanges><FrequencyChange><Frequency dt:dt="r8">2699980000</Frequency><Timestamp dt:dt="r8">5.6201972869577E+15</Timestamp><Curr…	좌우반구com(split BVF)_3-021-1	60.021	1.0.0.165	1	1180609757	Professional	2.0.10.242	2.0.10.353	11-24-2020	2020-11-24 오전 6:48:32	15:48:32	2.0.10.248	105	1	{/}	선택	선	택	121	1	105	NULL	NULL	NULL	NULL	NULL	NULL	KSY3	List1	NULL	NULL	NULL	NULL	NULL	NULL	NULL	NULL	NULL	1	{/}	0	3	329718	0	{/}	721
좌우반구com(split BVF)_3	21	1	<?xml version="1.0"?>\n<Clock xmlns:dt="urn:schemas-microsoft-com:datatypes"><Description dt:dt="string">E-Prime Primary Realtime Clock</Description><StartTime><Timestamp dt:dt="int">0</Timestamp><DateUtc dt:dt="string">2020-11-24T06:48:32Z</DateUtc></StartTime><FrequencyChanges><FrequencyChange><Frequency dt:dt="r8">2699980000</Frequency><Timestamp dt:dt="r8">5.6201972869577E+15</Timestamp><Curr…	좌우반구com(split BVF)_3-021-1	60.021	1.0.0.165	1	1180609757	Professional	2.0.10.242	2.0.10.353	11-24-2020	2020-11-24 오전 6:48:32	15:48:32	2.0.10.248	12	2	z	설결	설	결	74	1	12	NULL	NULL	NULL	NULL	NULL	NULL	KSY3	List1	NULL	NULL	NULL	NULL	NULL	NULL	NULL	NULL	NULL	1	z	0	3	57398	0	z	805
좌우반구com(split BVF)_3	21	1	<?xml version="1.0"?>\n<Clock xmlns:dt="urn:schemas-microsoft-com:datatypes"><Description dt:dt="string">E-Prime Primary Realtime Clock</Description><StartTime><Timestamp dt:dt="int">0</Timestamp><DateUtc dt:dt="string">2020-11-24T06:48:32Z</DateUtc></StartTime><FrequencyChanges><FrequencyChange><Frequency dt:dt="r8">2699980000</Frequency><Timestamp dt:dt="r8">5.6201972869577E+15</Timestamp><Curr…	좌우반구com(split BVF)_3-021-1	60.021	1.0.0.165	1	1180609757	Professional	2.0.10.242	2.0.10.353	11-24-2020	2020-11-24 오전 6:48:32	15:48:32	2.0.10.248	349	1	{/}	설명	설	명	NULL	NULL	NULL	NULL	NULL	NULL	42	1	85	KSY3	List3	NULL	NULL	NULL	NULL	NULL	NULL	NULL	NULL	NULL	1	{/}	0	3	1054594	0	{/}	377
좌우반구com(split BVF)_3	21	1	<?xml version="1.0"?>\n<Clock xmlns:dt="urn:schemas-microsoft-com:datatypes"><Description dt:dt="string">E-Prime Primary Realtime Clock</Description><StartTime><Timestamp dt:dt="int">0</Timestamp><DateUtc dt:dt="string">2020-11-24T06:48:32Z</DateUtc></StartTime><FrequencyChanges><FrequencyChange><Frequency dt:dt="r8">2699980000</Frequency><Timestamp dt:dt="r8">5.6201972869577E+15</Timestamp><Curr…	좌우반구com(split BVF)_3-021-1	60.021	1.0.0.165	1	1180609757	Professional	2.0.10.242	2.0.10.353	11-24-2020	2020-11-24 오전 6:48:32	15:48:32	2.0.10.248	67	1	{/}	설문	설	문	61	1	67	NULL	NULL	NULL	NULL	NULL	NULL	KSY3	List1	NULL	NULL	NULL	NULL	NULL	NULL	NULL	NULL	NULL	1	{/}	1	3	216058	0	{/}	646
좌우반구com(split BVF)_3	21	1	<?xml version="1.0"?>\n<Clock xmlns:dt="urn:schemas-microsoft-com:datatypes"><Description dt:dt="string">E-Prime Primary Realtime Clock</Description><StartTime><Timestamp dt:dt="int">0</Timestamp><DateUtc dt:dt="string">2020-11-24T06:48:32Z</DateUtc></StartTime><FrequencyChanges><FrequencyChange><Frequency dt:dt="r8">2699980000</Frequency><Timestamp dt:dt="r8">5.6201972869577E+15</Timestamp><Curr…	좌우반구com(split BVF)_3-021-1	60.021	1.0.0.165	1	1180609757	Professional	2.0.10.242	2.0.10.353	11-24-2020	2020-11-24 오전 6:48:32	15:48:32	2.0.10.248	252	2	z	설색	설	색	NULL	NULL	NULL	103	1	120	NULL	NULL	NULL	KSY	List2	0		1	-1	779558	184		0	0	1	z	0	4	779742	0	z	834
좌우반구com(split BVF)_3	21	1	<?xml version="1.0"?>\n<Clock xmlns:dt="urn:schemas-microsoft-com:datatypes"><Description dt:dt="string">E-Prime Primary Realtime Clock</Description><StartTime><Timestamp dt:dt="int">0</Timestamp><DateUtc dt:dt="string">2020-11-24T06:48:32Z</DateUtc></StartTime><FrequencyChanges><FrequencyChange><Frequency dt:dt="r8">2699980000</Frequency><Timestamp dt:dt="r8">5.6201972869577E+15</Timestamp><Curr…	좌우반구com(split BVF)_3-021-1	60.021	1.0.0.165	1	1180609757	Professional	2.0.10.242	2.0.10.353	11-24-2020	2020-11-24 오전 6:48:32	15:48:32	2.0.10.248	29	2	z	섭습	섭	습	123	1	29	NULL	NULL	NULL	NULL	NULL	NULL	KSY2	List1	NULL	NULL	NULL	NULL	NULL	NULL	NULL	NULL	NULL	1	z	0	3	106664	0	z	770
좌우반구com(split BVF)_3	21	1	<?xml version="1.0"?>\n<Clock xmlns:dt="urn:schemas-microsoft-com:datatypes"><Description dt:dt="string">E-Prime Primary Realtime Clock</Description><StartTime><Timestamp dt:dt="int">0</Timestamp><DateUtc dt:dt="string">2020-11-24T06:48:32Z</DateUtc></StartTime><FrequencyChanges><FrequencyChange><Frequency dt:dt="r8">2699980000</Frequency><Timestamp dt:dt="r8">5.6201972869577E+15</Timestamp><Curr…	좌우반구com(split BVF)_3-021-1	60.021	1.0.0.165	1	1180609757	Professional	2.0.10.242	2.0.10.353	11-24-2020	2020-11-24 오전 6:48:32	15:48:32	2.0.10.248	10	1	{/}	성공	성	공	100	1	10	NULL	NULL	NULL	NULL	NULL	NULL	KSY3	List1	NULL	NULL	NULL	NULL	NULL	NULL	NULL	NULL	NULL	1	{/}	0	3	51550	0	{/}	661
좌우반구com(split BVF)_3	21	1	<?xml version="1.0"?>\n<Clock xmlns:dt="urn:schemas-microsoft-com:datatypes"><Description dt:dt="string">E-Prime Primary Realtime Clock</Description><StartTime><Timestamp dt:dt="int">0</Timestamp><DateUtc dt:dt="string">2020-11-24T06:48:32Z</DateUtc></StartTime><FrequencyChanges><FrequencyChange><Frequency dt:dt="r8">2699980000</Frequency><Timestamp dt:dt="r8">5.6201972869577E+15</Timestamp><Curr…	좌우반구com(split BVF)_3-021-1	60.021	1.0.0.165	1	1180609757	Professional	2.0.10.242	2.0.10.353	11-24-2020	2020-11-24 오전 6:48:32	15:48:32	2.0.10.248	176	1	{/}	세상	세	상	NULL	NULL	NULL	6	1	44	NULL	NULL	NULL	KSY3	List2	NULL	NULL	NULL	NULL	NULL	NULL	NULL	NULL	NULL	1	{/}	0	4	552656	0	{/}	1331
좌우반구com(split BVF)_3	21	1	<?xml version="1.0"?>\n<Clock xmlns:dt="urn:schemas-microsoft-com:datatypes"><Description dt:dt="string">E-Prime Primary Realtime Clock</Description><StartTime><Timestamp dt:dt="int">0</Timestamp><DateUtc dt:dt="string">2020-11-24T06:48:32Z</DateUtc></StartTime><FrequencyChanges><FrequencyChange><Frequency dt:dt="r8">2699980000</Frequency><Timestamp dt:dt="r8">5.6201972869577E+15</Timestamp><Curr…	좌우반구com(split BVF)_3-021-1	60.021	1.0.0.165	1	1180609757	Professional	2.0.10.242	2.0.10.353	11-24-2020	2020-11-24 오전 6:48:32	15:48:32	2.0.10.248	313	1	{/}	소리	소	리	NULL	NULL	NULL	NULL	NULL	NULL	108	1	49	KSY3	List3	NULL	NULL	NULL	NULL	NULL	NULL	NULL	NULL	NULL	1	{/}	0	3	957312	0	{/}	372
좌우반구com(split BVF)_3	21	1	<?xml version="1.0"?>\n<Clock xmlns:dt="urn:schemas-microsoft-com:datatypes"><Description dt:dt="string">E-Prime Primary Realtime Clock</Description><StartTime><Timestamp dt:dt="int">0</Timestamp><DateUtc dt:dt="string">2020-11-24T06:48:32Z</DateUtc></StartTime><FrequencyChanges><FrequencyChange><Frequency dt:dt="r8">2699980000</Frequency><Timestamp dt:dt="r8">5.6201972869577E+15</Timestamp><Curr…	좌우반구com(split BVF)_3-021-1	60.021	1.0.0.165	1	1180609757	Professional	2.0.10.242	2.0.10.353	11-24-2020	2020-11-24 오전 6:48:32	15:48:32	2.0.10.248	4	1	{/}	소송	소	송	57	1	4	NULL	NULL	NULL	NULL	NULL	NULL	KSY3	List1	NULL	NULL	NULL	NULL	NULL	NULL	NULL	NULL	NULL	1	{/}	0	4	35023	0	{/}	636
좌우반구com(split BVF)_3	21	1	<?xml version="1.0"?>\n<Clock xmlns:dt="urn:schemas-microsoft-com:datatypes"><Description dt:dt="string">E-Prime Primary Realtime Clock</Description><StartTime><Timestamp dt:dt="int">0</Timestamp><DateUtc dt:dt="string">2020-11-24T06:48:32Z</DateUtc></StartTime><FrequencyChanges><FrequencyChange><Frequency dt:dt="r8">2699980000</Frequency><Timestamp dt:dt="r8">5.6201972869577E+15</Timestamp><Curr…	좌우반구com(split BVF)_3-021-1	60.021	1.0.0.165	1	1180609757	Professional	2.0.10.242	2.0.10.353	11-24-2020	2020-11-24 오전 6:48:32	15:48:32	2.0.10.248	285	1	{/}	속도	속	도	NULL	NULL	NULL	NULL	NULL	NULL	86	1	21	KSY3	List3	NULL	NULL	NULL	NULL	NULL	NULL	NULL	NULL	NULL	1	{/}	0	3	881472	0	{/}	422
좌우반구com(split BVF)_3	21	1	<?xml version="1.0"?>\n<Clock xmlns:dt="urn:schemas-microsoft-com:datatypes"><Description dt:dt="string">E-Prime Primary Realtime Clock</Description><StartTime><Timestamp dt:dt="int">0</Timestamp><DateUtc dt:dt="string">2020-11-24T06:48:32Z</DateUtc></StartTime><FrequencyChanges><FrequencyChange><Frequency dt:dt="r8">2699980000</Frequency><Timestamp dt:dt="r8">5.6201972869577E+15</Timestamp><Curr…	좌우반구com(split BVF)_3-021-1	60.021	1.0.0.165	1	1180609757	Professional	2.0.10.242	2.0.10.353	11-24-2020	2020-11-24 오전 6:48:32	15:48:32	2.0.10.248	353	2	z	송스	송	스	NULL	NULL	NULL	NULL	NULL	NULL	80	1	89	KSY	List3	0		1	-1	1065973	184		0	0	1	z	0	4	1066157	0	z	541
좌우반구com(split BVF)_3	21	1	<?xml version="1.0"?>\n<Clock xmlns:dt="urn:schemas-microsoft-com:datatypes"><Description dt:dt="string">E-Prime Primary Realtime Clock</Description><StartTime><Timestamp dt:dt="int">0</Timestamp><DateUtc dt:dt="string">2020-11-24T06:48:32Z</DateUtc></StartTime><FrequencyChanges><FrequencyChange><Frequency dt:dt="r8">2699980000</Frequency><Timestamp dt:dt="r8">5.6201972869577E+15</Timestamp><Curr…	좌우반구com(split BVF)_3-021-1	60.021	1.0.0.165	1	1180609757	Professional	2.0.10.242	2.0.10.353	11-24-2020	2020-11-24 오전 6:48:32	15:48:32	2.0.10.248	100	2	z	송익	송	익	34	1	100	NULL	NULL	NULL	NULL	NULL	NULL	KSY3	List1	NULL	NULL	NULL	NULL	NULL	NULL	NULL	NULL	NULL	1	z	1	3	314090	0	z	957
좌우반구com(split BVF)_3	21	1	<?xml version="1.0"?>\n<Clock xmlns:dt="urn:schemas-microsoft-com:datatypes"><Description dt:dt="string">E-Prime Primary Realtime Clock</Description><StartTime><Timestamp dt:dt="int">0</Timestamp><DateUtc dt:dt="string">2020-11-24T06:48:32Z</DateUtc></StartTime><FrequencyChanges><FrequencyChange><Frequency dt:dt="r8">2699980000</Frequency><Timestamp dt:dt="r8">5.6201972869577E+15</Timestamp><Curr…	좌우반구com(split BVF)_3-021-1	60.021	1.0.0.165	1	1180609757	Professional	2.0.10.242	2.0.10.353	11-24-2020	2020-11-24 오전 6:48:32	15:48:32	2.0.10.248	93	1	{/}	수고	수	고	124	1	93	NULL	NULL	NULL	NULL	NULL	NULL	KSY3	List1	NULL	NULL	NULL	NULL	NULL	NULL	NULL	NULL	NULL	1	{/}	0	3	293281	0	{/}	822
좌우반구com(split BVF)_3	21	1	<?xml version="1.0"?>\n<Clock xmlns:dt="urn:schemas-microsoft-com:datatypes"><Description dt:dt="string">E-Prime Primary Realtime Clock</Description><StartTime><Timestamp dt:dt="int">0</Timestamp><DateUtc dt:dt="string">2020-11-24T06:48:32Z</DateUtc></StartTime><FrequencyChanges><FrequencyChange><Frequency dt:dt="r8">2699980000</Frequency><Timestamp dt:dt="r8">5.6201972869577E+15</Timestamp><Curr…	좌우반구com(split BVF)_3-021-1	60.021	1.0.0.165	1	1180609757	Professional	2.0.10.242	2.0.10.353	11-24-2020	2020-11-24 오전 6:48:32	15:48:32	2.0.10.248	30	1	{/}	수단	수	단	108	1	30	NULL	NULL	NULL	NULL	NULL	NULL	KSY3	List1	NULL	NULL	NULL	NULL	NULL	NULL	NULL	NULL	NULL	1	{/}	0	4	109630	0	{/}	702
좌우반구com(split BVF)_3	21	1	<?xml version="1.0"?>\n<Clock xmlns:dt="urn:schemas-microsoft-com:datatypes"><Description dt:dt="string">E-Prime Primary Realtime Clock</Description><StartTime><Timestamp dt:dt="int">0</Timestamp><DateUtc dt:dt="string">2020-11-24T06:48:32Z</DateUtc></StartTime><FrequencyChanges><FrequencyChange><Frequency dt:dt="r8">2699980000</Frequency><Timestamp dt:dt="r8">5.6201972869577E+15</Timestamp><Curr…	좌우반구com(split BVF)_3-021-1	60.021	1.0.0.165	1	1180609757	Professional	2.0.10.242	2.0.10.353	11-24-2020	2020-11-24 오전 6:48:32	15:48:32	2.0.10.248	95	1	{/}	수준	수	준	56	1	95	NULL	NULL	NULL	NULL	NULL	NULL	KSY3	List1	NULL	NULL	NULL	NULL	NULL	NULL	NULL	NULL	NULL	1	{/}	0	3	299379	0	{/}	572
좌우반구com(split BVF)_3	21	1	<?xml version="1.0"?>\n<Clock xmlns:dt="urn:schemas-microsoft-com:datatypes"><Description dt:dt="string">E-Prime Primary Realtime Clock</Description><StartTime><Timestamp dt:dt="int">0</Timestamp><DateUtc dt:dt="string">2020-11-24T06:48:32Z</DateUtc></StartTime><FrequencyChanges><FrequencyChange><Frequency dt:dt="r8">2699980000</Frequency><Timestamp dt:dt="r8">5.6201972869577E+15</Timestamp><Curr…	좌우반구com(split BVF)_3-021-1	60.021	1.0.0.165	1	1180609757	Professional	2.0.10.242	2.0.10.353	11-24-2020	2020-11-24 오전 6:48:32	15:48:32	2.0.10.248	304	2	z	숙국	숙	국	NULL	NULL	NULL	NULL	NULL	NULL	63	1	40	KSY3	List3	NULL	NULL	NULL	NULL	NULL	NULL	NULL	NULL	NULL	1	z	0	3	932271	0	z	653
좌우반구com(split BVF)_3	21	1	<?xml version="1.0"?>\n<Clock xmlns:dt="urn:schemas-microsoft-com:datatypes"><Description dt:dt="string">E-Prime Primary Realtime Clock</Description><StartTime><Timestamp dt:dt="int">0</Timestamp><DateUtc dt:dt="string">2020-11-24T06:48:32Z</DateUtc></StartTime><FrequencyChanges><FrequencyChange><Frequency dt:dt="r8">2699980000</Frequency><Timestamp dt:dt="r8">5.6201972869577E+15</Timestamp><Curr…	좌우반구com(split BVF)_3-021-1	60.021	1.0.0.165	1	1180609757	Professional	2.0.10.242	2.0.10.353	11-24-2020	2020-11-24 오전 6:48:32	15:48:32	2.0.10.248	255	2	z	숙발	숙	발	NULL	NULL	NULL	125	1	123	NULL	NULL	NULL	KSY3	List2	NULL	NULL	NULL	NULL	NULL	NULL	NULL	NULL	NULL	1	z	1	3	788455	0	z	1048
좌우반구com(split BVF)_3	21	1	<?xml version="1.0"?>\n<Clock xmlns:dt="urn:schemas-microsoft-com:datatypes"><Description dt:dt="string">E-Prime Primary Realtime Clock</Description><StartTime><Timestamp dt:dt="int">0</Timestamp><DateUtc dt:dt="string">2020-11-24T06:48:32Z</DateUtc></StartTime><FrequencyChanges><FrequencyChange><Frequency dt:dt="r8">2699980000</Frequency><Timestamp dt:dt="r8">5.6201972869577E+15</Timestamp><Curr…	좌우반구com(split BVF)_3-021-1	60.021	1.0.0.165	1	1180609757	Professional	2.0.10.242	2.0.10.353	11-24-2020	2020-11-24 오전 6:48:32	15:48:32	2.0.10.248	276	1	{/}	숙소	숙	소	NULL	NULL	NULL	NULL	NULL	NULL	60	1	12	KSY3	List3	NULL	NULL	NULL	NULL	NULL	NULL	NULL	NULL	NULL	1	{/}	0	4	857481	0	{/}	397
좌우반구com(split BVF)_3	21	1	<?xml version="1.0"?>\n<Clock xmlns:dt="urn:schemas-microsoft-com:datatypes"><Description dt:dt="string">E-Prime Primary Realtime Clock</Description><StartTime><Timestamp dt:dt="int">0</Timestamp><DateUtc dt:dt="string">2020-11-24T06:48:32Z</DateUtc></StartTime><FrequencyChanges><FrequencyChange><Frequency dt:dt="r8">2699980000</Frequency><Timestamp dt:dt="r8">5.6201972869577E+15</Timestamp><Curr…	좌우반구com(split BVF)_3-021-1	60.021	1.0.0.165	1	1180609757	Professional	2.0.10.242	2.0.10.353	11-24-2020	2020-11-24 오전 6:48:32	15:48:32	2.0.10.248	224	2	z	술감	술	감	NULL	NULL	NULL	95	1	92	NULL	NULL	NULL	KSY3	List2	NULL	NULL	NULL	NULL	NULL	NULL	NULL	NULL	NULL	1	z	0	3	696688	0	z	688
좌우반구com(split BVF)_3	21	1	<?xml version="1.0"?>\n<Clock xmlns:dt="urn:schemas-microsoft-com:datatypes"><Description dt:dt="string">E-Prime Primary Realtime Clock</Description><StartTime><Timestamp dt:dt="int">0</Timestamp><DateUtc dt:dt="string">2020-11-24T06:48:32Z</DateUtc></StartTime><FrequencyChanges><FrequencyChange><Frequency dt:dt="r8">2699980000</Frequency><Timestamp dt:dt="r8">5.6201972869577E+15</Timestamp><Curr…	좌우반구com(split BVF)_3-021-1	60.021	1.0.0.165	1	1180609757	Professional	2.0.10.242	2.0.10.353	11-24-2020	2020-11-24 오전 6:48:32	15:48:32	2.0.10.248	130	2	z	스위	스	위	15	1	130	NULL	NULL	NULL	NULL	NULL	NULL	KSY3	List1	NULL	NULL	NULL	NULL	NULL	NULL	NULL	NULL	NULL	1	z	0	4	406258	0	z	835
좌우반구com(split BVF)_3	21	1	<?xml version="1.0"?>\n<Clock xmlns:dt="urn:schemas-microsoft-com:datatypes"><Description dt:dt="string">E-Prime Primary Realtime Clock</Description><StartTime><Timestamp dt:dt="int">0</Timestamp><DateUtc dt:dt="string">2020-11-24T06:48:32Z</DateUtc></StartTime><FrequencyChanges><FrequencyChange><Frequency dt:dt="r8">2699980000</Frequency><Timestamp dt:dt="r8">5.6201972869577E+15</Timestamp><Curr…	좌우반구com(split BVF)_3-021-1	60.021	1.0.0.165	1	1180609757	Professional	2.0.10.242	2.0.10.353	11-24-2020	2020-11-24 오전 6:48:32	15:48:32	2.0.10.248	299	2	z	스진	스	진	NULL	NULL	NULL	NULL	NULL	NULL	37	1	35	KSY	List3	0		0	0	918876	183		0	0	1	z	0	3	919059	0	z	482
좌우반구com(split BVF)_3	21	1	<?xml version="1.0"?>\n<Clock xmlns:dt="urn:schemas-microsoft-com:datatypes"><Description dt:dt="string">E-Prime Primary Realtime Clock</Description><StartTime><Timestamp dt:dt="int">0</Timestamp><DateUtc dt:dt="string">2020-11-24T06:48:32Z</DateUtc></StartTime><FrequencyChanges><FrequencyChange><Frequency dt:dt="r8">2699980000</Frequency><Timestamp dt:dt="r8">5.6201972869577E+15</Timestamp><Curr…	좌우반구com(split BVF)_3-021-1	60.021	1.0.0.165	1	1180609757	Professional	2.0.10.242	2.0.10.353	11-24-2020	2020-11-24 오전 6:48:32	15:48:32	2.0.10.248	315	2	z	스향	스	향	NULL	NULL	NULL	NULL	NULL	NULL	102	1	51	KSY3	List3	NULL	NULL	NULL	NULL	NULL	NULL	NULL	NULL	NULL	1	z	0	3	962377	0	z	483
좌우반구com(split BVF)_3	21	1	<?xml version="1.0"?>\n<Clock xmlns:dt="urn:schemas-microsoft-com:datatypes"><Description dt:dt="string">E-Prime Primary Realtime Clock</Description><StartTime><Timestamp dt:dt="int">0</Timestamp><DateUtc dt:dt="string">2020-11-24T06:48:32Z</DateUtc></StartTime><FrequencyChanges><FrequencyChange><Frequency dt:dt="r8">2699980000</Frequency><Timestamp dt:dt="r8">5.6201972869577E+15</Timestamp><Curr…	좌우반구com(split BVF)_3-021-1	60.021	1.0.0.165	1	1180609757	Professional	2.0.10.242	2.0.10.353	11-24-2020	2020-11-24 오전 6:48:32	15:48:32	2.0.10.248	77	2	z	습나	습	나	39	1	77	NULL	NULL	NULL	NULL	NULL	NULL	KSY3	List1	NULL	NULL	NULL	NULL	NULL	NULL	NULL	NULL	NULL	1	z	0	4	244732	0	z	724
좌우반구com(split BVF)_3	21	1	<?xml version="1.0"?>\n<Clock xmlns:dt="urn:schemas-microsoft-com:datatypes"><Description dt:dt="string">E-Prime Primary Realtime Clock</Description><StartTime><Timestamp dt:dt="int">0</Timestamp><DateUtc dt:dt="string">2020-11-24T06:48:32Z</DateUtc></StartTime><FrequencyChanges><FrequencyChange><Frequency dt:dt="r8">2699980000</Frequency><Timestamp dt:dt="r8">5.6201972869577E+15</Timestamp><Curr…	좌우반구com(split BVF)_3-021-1	60.021	1.0.0.165	1	1180609757	Professional	2.0.10.242	2.0.10.353	11-24-2020	2020-11-24 오전 6:48:32	15:48:32	2.0.10.248	74	2	z	습필	습	필	127	1	74	NULL	NULL	NULL	NULL	NULL	NULL	KSY2	List1	NULL	NULL	NULL	NULL	NULL	NULL	NULL	NULL	NULL	1	z	0	3	236218	0	z	662
좌우반구com(split BVF)_3	21	1	<?xml version="1.0"?>\n<Clock xmlns:dt="urn:schemas-microsoft-com:datatypes"><Description dt:dt="string">E-Prime Primary Realtime Clock</Description><StartTime><Timestamp dt:dt="int">0</Timestamp><DateUtc dt:dt="string">2020-11-24T06:48:32Z</DateUtc></StartTime><FrequencyChanges><FrequencyChange><Frequency dt:dt="r8">2699980000</Frequency><Timestamp dt:dt="r8">5.6201972869577E+15</Timestamp><Curr…	좌우반구com(split BVF)_3-021-1	60.021	1.0.0.165	1	1180609757	Professional	2.0.10.242	2.0.10.353	11-24-2020	2020-11-24 오전 6:48:32	15:48:32	2.0.10.248	58	1	{/}	시간	시	간	16	1	58	NULL	NULL	NULL	NULL	NULL	NULL	KSY3	List1	NULL	NULL	NULL	NULL	NULL	NULL	NULL	NULL	NULL	1	{/}	1	3	190034	0	{/}	568
좌우반구com(split BVF)_3	21	1	<?xml version="1.0"?>\n<Clock xmlns:dt="urn:schemas-microsoft-com:datatypes"><Description dt:dt="string">E-Prime Primary Realtime Clock</Description><StartTime><Timestamp dt:dt="int">0</Timestamp><DateUtc dt:dt="string">2020-11-24T06:48:32Z</DateUtc></StartTime><FrequencyChanges><FrequencyChange><Frequency dt:dt="r8">2699980000</Frequency><Timestamp dt:dt="r8">5.6201972869577E+15</Timestamp><Curr…	좌우반구com(split BVF)_3-021-1	60.021	1.0.0.165	1	1180609757	Professional	2.0.10.242	2.0.10.353	11-24-2020	2020-11-24 오전 6:48:32	15:48:32	2.0.10.248	300	1	{/}	시기	시	기	NULL	NULL	NULL	NULL	NULL	NULL	126	1	36	KSY3	List3	NULL	NULL	NULL	NULL	NULL	NULL	NULL	NULL	NULL	1	{/}	1	3	921741	0	{/}	424
좌우반구com(split BVF)_3	21	1	<?xml version="1.0"?>\n<Clock xmlns:dt="urn:schemas-microsoft-com:datatypes"><Description dt:dt="string">E-Prime Primary Realtime Clock</Description><StartTime><Timestamp dt:dt="int">0</Timestamp><DateUtc dt:dt="string">2020-11-24T06:48:32Z</DateUtc></StartTime><FrequencyChanges><FrequencyChange><Frequency dt:dt="r8">2699980000</Frequency><Timestamp dt:dt="r8">5.6201972869577E+15</Timestamp><Curr…	좌우반구com(split BVF)_3-021-1	60.021	1.0.0.165	1	1180609757	Professional	2.0.10.242	2.0.10.353	11-24-2020	2020-11-24 오전 6:48:32	15:48:32	2.0.10.248	72	1	{/}	시대	시	대	23	1	72	NULL	NULL	NULL	NULL	NULL	NULL	KSY3	List1	NULL	NULL	NULL	NULL	NULL	NULL	NULL	NULL	NULL	1	{/}	0	3	230420	0	{/}	660
좌우반구com(split BVF)_3	21	1	<?xml version="1.0"?>\n<Clock xmlns:dt="urn:schemas-microsoft-com:datatypes"><Description dt:dt="string">E-Prime Primary Realtime Clock</Description><StartTime><Timestamp dt:dt="int">0</Timestamp><DateUtc dt:dt="string">2020-11-24T06:48:32Z</DateUtc></StartTime><FrequencyChanges><FrequencyChange><Frequency dt:dt="r8">2699980000</Frequency><Timestamp dt:dt="r8">5.6201972869577E+15</Timestamp><Curr…	좌우반구com(split BVF)_3-021-1	60.021	1.0.0.165	1	1180609757	Professional	2.0.10.242	2.0.10.353	11-24-2020	2020-11-24 오전 6:48:32	15:48:32	2.0.10.248	262	1	{/}	시도	시	도	NULL	NULL	NULL	126	1	130	NULL	NULL	NULL	KSY3	List2	NULL	NULL	NULL	NULL	NULL	NULL	NULL	NULL	NULL	1	{/}	0	4	809648	0	{/}	454
좌우반구com(split BVF)_3	21	1	<?xml version="1.0"?>\n<Clock xmlns:dt="urn:schemas-microsoft-com:datatypes"><Description dt:dt="string">E-Prime Primary Realtime Clock</Description><StartTime><Timestamp dt:dt="int">0</Timestamp><DateUtc dt:dt="string">2020-11-24T06:48:32Z</DateUtc></StartTime><FrequencyChanges><FrequencyChange><Frequency dt:dt="r8">2699980000</Frequency><Timestamp dt:dt="r8">5.6201972869577E+15</Timestamp><Curr…	좌우반구com(split BVF)_3-021-1	60.021	1.0.0.165	1	1180609757	Professional	2.0.10.242	2.0.10.353	11-24-2020	2020-11-24 오전 6:48:32	15:48:32	2.0.10.248	152	2	z	시질	시	질	NULL	NULL	NULL	45	1	20	NULL	NULL	NULL	KSY2	List2	NULL	NULL	NULL	NULL	NULL	NULL	NULL	NULL	NULL	1	z	1	3	479148	0	z	840
좌우반구com(split BVF)_3	21	1	<?xml version="1.0"?>\n<Clock xmlns:dt="urn:schemas-microsoft-com:datatypes"><Description dt:dt="string">E-Prime Primary Realtime Clock</Description><StartTime><Timestamp dt:dt="int">0</Timestamp><DateUtc dt:dt="string">2020-11-24T06:48:32Z</DateUtc></StartTime><FrequencyChanges><FrequencyChange><Frequency dt:dt="r8">2699980000</Frequency><Timestamp dt:dt="r8">5.6201972869577E+15</Timestamp><Curr…	좌우반구com(split BVF)_3-021-1	60.021	1.0.0.165	1	1180609757	Professional	2.0.10.242	2.0.10.353	11-24-2020	2020-11-24 오전 6:48:32	15:48:32	2.0.10.248	126	1	{/}	식비	식	비	35	1	126	NULL	NULL	NULL	NULL	NULL	NULL	KSY3	List1	NULL	NULL	NULL	NULL	NULL	NULL	NULL	NULL	NULL	1	{/}	0	4	394462	0	{/}	856
좌우반구com(split BVF)_3	21	1	<?xml version="1.0"?>\n<Clock xmlns:dt="urn:schemas-microsoft-com:datatypes"><Description dt:dt="string">E-Prime Primary Realtime Clock</Description><StartTime><Timestamp dt:dt="int">0</Timestamp><DateUtc dt:dt="string">2020-11-24T06:48:32Z</DateUtc></StartTime><FrequencyChanges><FrequencyChange><Frequency dt:dt="r8">2699980000</Frequency><Timestamp dt:dt="r8">5.6201972869577E+15</Timestamp><Curr…	좌우반구com(split BVF)_3-021-1	60.021	1.0.0.165	1	1180609757	Professional	2.0.10.242	2.0.10.353	11-24-2020	2020-11-24 오전 6:48:32	15:48:32	2.0.10.248	341	2	z	식차	식	차	NULL	NULL	NULL	NULL	NULL	NULL	92	1	77	KSY2	List3	NULL	NULL	NULL	NULL	NULL	NULL	NULL	NULL	NULL	1	z	0	3	1033468	0	z	759
좌우반구com(split BVF)_3	21	1	<?xml version="1.0"?>\n<Clock xmlns:dt="urn:schemas-microsoft-com:datatypes"><Description dt:dt="string">E-Prime Primary Realtime Clock</Description><StartTime><Timestamp dt:dt="int">0</Timestamp><DateUtc dt:dt="string">2020-11-24T06:48:32Z</DateUtc></StartTime><FrequencyChanges><FrequencyChange><Frequency dt:dt="r8">2699980000</Frequency><Timestamp dt:dt="r8">5.6201972869577E+15</Timestamp><Curr…	좌우반구com(split BVF)_3-021-1	60.021	1.0.0.165	1	1180609757	Professional	2.0.10.242	2.0.10.353	11-24-2020	2020-11-24 오전 6:48:32	15:48:32	2.0.10.248	263	1	{/}	식탁	식	탁	NULL	NULL	NULL	18	1	131	NULL	NULL	NULL	KSY3	List2	NULL	NULL	NULL	NULL	NULL	NULL	NULL	NULL	NULL	1	{/}	1	3	812313	0	{/}	405
좌우반구com(split BVF)_3	21	1	<?xml version="1.0"?>\n<Clock xmlns:dt="urn:schemas-microsoft-com:datatypes"><Description dt:dt="string">E-Prime Primary Realtime Clock</Description><StartTime><Timestamp dt:dt="int">0</Timestamp><DateUtc dt:dt="string">2020-11-24T06:48:32Z</DateUtc></StartTime><FrequencyChanges><FrequencyChange><Frequency dt:dt="r8">2699980000</Frequency><Timestamp dt:dt="r8">5.6201972869577E+15</Timestamp><Curr…	좌우반구com(split BVF)_3-021-1	60.021	1.0.0.165	1	1180609757	Professional	2.0.10.242	2.0.10.353	11-24-2020	2020-11-24 오전 6:48:32	15:48:32	2.0.10.248	373	2	z	실락	실	락	NULL	NULL	NULL	NULL	NULL	NULL	19	1	109	KSY2	List3	NULL	NULL	NULL	NULL	NULL	NULL	NULL	NULL	NULL	1	z	0	3	1122070	0	z	603
좌우반구com(split BVF)_3	21	1	<?xml version="1.0"?>\n<Clock xmlns:dt="urn:schemas-microsoft-com:datatypes"><Description dt:dt="string">E-Prime Primary Realtime Clock</Description><StartTime><Timestamp dt:dt="int">0</Timestamp><DateUtc dt:dt="string">2020-11-24T06:48:32Z</DateUtc></StartTime><FrequencyChanges><FrequencyChange><Frequency dt:dt="r8">2699980000</Frequency><Timestamp dt:dt="r8">5.6201972869577E+15</Timestamp><Curr…	좌우반구com(split BVF)_3-021-1	60.021	1.0.0.165	1	1180609757	Professional	2.0.10.242	2.0.10.353	11-24-2020	2020-11-24 오전 6:48:32	15:48:32	2.0.10.248	119	2	z	실작	실	작	113	1	119	NULL	NULL	NULL	NULL	NULL	NULL	KSY	List1	0		0	-1	372786	183		0	0	1	z	1	3	372969	0	z	797
좌우반구com(split BVF)_3	21	1	<?xml version="1.0"?>\n<Clock xmlns:dt="urn:schemas-microsoft-com:datatypes"><Description dt:dt="string">E-Prime Primary Realtime Clock</Description><StartTime><Timestamp dt:dt="int">0</Timestamp><DateUtc dt:dt="string">2020-11-24T06:48:32Z</DateUtc></StartTime><FrequencyChanges><FrequencyChange><Frequency dt:dt="r8">2699980000</Frequency><Timestamp dt:dt="r8">5.6201972869577E+15</Timestamp><Curr…	좌우반구com(split BVF)_3-021-1	60.021	1.0.0.165	1	1180609757	Professional	2.0.10.242	2.0.10.353	11-24-2020	2020-11-24 오전 6:48:32	15:48:32	2.0.10.248	372	1	{/}	실험	실	험	NULL	NULL	NULL	NULL	NULL	NULL	104	1	108	KSY3	List3	NULL	NULL	NULL	NULL	NULL	NULL	NULL	NULL	NULL	1	{/}	0	3	1119171	0	{/}	686
좌우반구com(split BVF)_3	21	1	<?xml version="1.0"?>\n<Clock xmlns:dt="urn:schemas-microsoft-com:datatypes"><Description dt:dt="string">E-Prime Primary Realtime Clock</Description><StartTime><Timestamp dt:dt="int">0</Timestamp><DateUtc dt:dt="string">2020-11-24T06:48:32Z</DateUtc></StartTime><FrequencyChanges><FrequencyChange><Frequency dt:dt="r8">2699980000</Frequency><Timestamp dt:dt="r8">5.6201972869577E+15</Timestamp><Curr…	좌우반구com(split BVF)_3-021-1	60.021	1.0.0.165	1	1180609757	Professional	2.0.10.242	2.0.10.353	11-24-2020	2020-11-24 오전 6:48:32	15:48:32	2.0.10.248	70	1	{/}	심복	심	복	45	1	70	NULL	NULL	NULL	NULL	NULL	NULL	KSY3	List1	NULL	NULL	NULL	NULL	NULL	NULL	NULL	NULL	NULL	1	{/}	0	4	224639	0	{/}	745
좌우반구com(split BVF)_3	21	1	<?xml version="1.0"?>\n<Clock xmlns:dt="urn:schemas-microsoft-com:datatypes"><Description dt:dt="string">E-Prime Primary Realtime Clock</Description><StartTime><Timestamp dt:dt="int">0</Timestamp><DateUtc dt:dt="string">2020-11-24T06:48:32Z</DateUtc></StartTime><FrequencyChanges><FrequencyChange><Frequency dt:dt="r8">2699980000</Frequency><Timestamp dt:dt="r8">5.6201972869577E+15</Timestamp><Curr…	좌우반구com(split BVF)_3-021-1	60.021	1.0.0.165	1	1180609757	Professional	2.0.10.242	2.0.10.353	11-24-2020	2020-11-24 오전 6:48:32	15:48:32	2.0.10.248	396	1	{/}	심신	심	신	NULL	NULL	NULL	NULL	NULL	NULL	33	1	132	KSY3	List3	NULL	NULL	NULL	NULL	NULL	NULL	NULL	NULL	NULL	1	{/}	0	3	1184948	0	{/}	476
좌우반구com(split BVF)_3	21	1	<?xml version="1.0"?>\n<Clock xmlns:dt="urn:schemas-microsoft-com:datatypes"><Description dt:dt="string">E-Prime Primary Realtime Clock</Description><StartTime><Timestamp dt:dt="int">0</Timestamp><DateUtc dt:dt="string">2020-11-24T06:48:32Z</DateUtc></StartTime><FrequencyChanges><FrequencyChange><Frequency dt:dt="r8">2699980000</Frequency><Timestamp dt:dt="r8">5.6201972869577E+15</Timestamp><Curr…	좌우반구com(split BVF)_3-021-1	60.021	1.0.0.165	1	1180609757	Professional	2.0.10.242	2.0.10.353	11-24-2020	2020-11-24 오전 6:48:32	15:48:32	2.0.10.248	190	2	z	압례	압	례	NULL	NULL	NULL	80	1	58	NULL	NULL	NULL	KSY3	List2	NULL	NULL	NULL	NULL	NULL	NULL	NULL	NULL	NULL	1	z	0	3	596973	0	z	896
좌우반구com(split BVF)_3	21	1	<?xml version="1.0"?>\n<Clock xmlns:dt="urn:schemas-microsoft-com:datatypes"><Description dt:dt="string">E-Prime Primary Realtime Clock</Description><StartTime><Timestamp dt:dt="int">0</Timestamp><DateUtc dt:dt="string">2020-11-24T06:48:32Z</DateUtc></StartTime><FrequencyChanges><FrequencyChange><Frequency dt:dt="r8">2699980000</Frequency><Timestamp dt:dt="r8">5.6201972869577E+15</Timestamp><Curr…	좌우반구com(split BVF)_3-021-1	60.021	1.0.0.165	1	1180609757	Professional	2.0.10.242	2.0.10.353	11-24-2020	2020-11-24 오전 6:48:32	15:48:32	2.0.10.248	27	1	{/}	압축	압	축	64	1	27	NULL	NULL	NULL	NULL	NULL	NULL	KSY3	List1	NULL	NULL	NULL	NULL	NULL	NULL	NULL	NULL	NULL	1	{/}	0	3	100949	0	{/}	671
좌우반구com(split BVF)_3	21	1	<?xml version="1.0"?>\n<Clock xmlns:dt="urn:schemas-microsoft-com:datatypes"><Description dt:dt="string">E-Prime Primary Realtime Clock</Description><StartTime><Timestamp dt:dt="int">0</Timestamp><DateUtc dt:dt="string">2020-11-24T06:48:32Z</DateUtc></StartTime><FrequencyChanges><FrequencyChange><Frequency dt:dt="r8">2699980000</Frequency><Timestamp dt:dt="r8">5.6201972869577E+15</Timestamp><Curr…	좌우반구com(split BVF)_3-021-1	60.021	1.0.0.165	1	1180609757	Professional	2.0.10.242	2.0.10.353	11-24-2020	2020-11-24 오전 6:48:32	15:48:32	2.0.10.248	208	2	z	양간	양	간	NULL	NULL	NULL	34	1	76	NULL	NULL	NULL	KSY3	List2	NULL	NULL	NULL	NULL	NULL	NULL	NULL	NULL	NULL	1	z	0	3	649671	0	z	802
좌우반구com(split BVF)_3	21	1	<?xml version="1.0"?>\n<Clock xmlns:dt="urn:schemas-microsoft-com:datatypes"><Description dt:dt="string">E-Prime Primary Realtime Clock</Description><StartTime><Timestamp dt:dt="int">0</Timestamp><DateUtc dt:dt="string">2020-11-24T06:48:32Z</DateUtc></StartTime><FrequencyChanges><FrequencyChange><Frequency dt:dt="r8">2699980000</Frequency><Timestamp dt:dt="r8">5.6201972869577E+15</Timestamp><Curr…	좌우반구com(split BVF)_3-021-1	60.021	1.0.0.165	1	1180609757	Professional	2.0.10.242	2.0.10.353	11-24-2020	2020-11-24 오전 6:48:32	15:48:32	2.0.10.248	165	2	z	양급	양	급	NULL	NULL	NULL	119	1	33	NULL	NULL	NULL	KSY2	List2	NULL	NULL	NULL	NULL	NULL	NULL	NULL	NULL	NULL	1	z	0	3	518251	0	z	761
좌우반구com(split BVF)_3	21	1	<?xml version="1.0"?>\n<Clock xmlns:dt="urn:schemas-microsoft-com:datatypes"><Description dt:dt="string">E-Prime Primary Realtime Clock</Description><StartTime><Timestamp dt:dt="int">0</Timestamp><DateUtc dt:dt="string">2020-11-24T06:48:32Z</DateUtc></StartTime><FrequencyChanges><FrequencyChange><Frequency dt:dt="r8">2699980000</Frequency><Timestamp dt:dt="r8">5.6201972869577E+15</Timestamp><Curr…	좌우반구com(split BVF)_3-021-1	60.021	1.0.0.165	1	1180609757	Professional	2.0.10.242	2.0.10.353	11-24-2020	2020-11-24 오전 6:48:32	15:48:32	2.0.10.248	308	1	{/}	양념	양	념	NULL	NULL	NULL	NULL	NULL	NULL	129	1	44	KSY3	List3	NULL	NULL	NULL	NULL	NULL	NULL	NULL	NULL	NULL	1	{/}	0	3	943367	0	{/}	429
좌우반구com(split BVF)_3	21	1	<?xml version="1.0"?>\n<Clock xmlns:dt="urn:schemas-microsoft-com:datatypes"><Description dt:dt="string">E-Prime Primary Realtime Clock</Description><StartTime><Timestamp dt:dt="int">0</Timestamp><DateUtc dt:dt="string">2020-11-24T06:48:32Z</DateUtc></StartTime><FrequencyChanges><FrequencyChange><Frequency dt:dt="r8">2699980000</Frequency><Timestamp dt:dt="r8">5.6201972869577E+15</Timestamp><Curr…	좌우반구com(split BVF)_3-021-1	60.021	1.0.0.165	1	1180609757	Professional	2.0.10.242	2.0.10.353	11-24-2020	2020-11-24 오전 6:48:32	15:48:32	2.0.10.248	73	2	z	양최	양	최	2	1	73	NULL	NULL	NULL	NULL	NULL	NULL	KSY3	List1	NULL	NULL	NULL	NULL	NULL	NULL	NULL	NULL	NULL	1	z	0	4	233286	0	z	730
좌우반구com(split BVF)_3	21	1	<?xml version="1.0"?>\n<Clock xmlns:dt="urn:schemas-microsoft-com:datatypes"><Description dt:dt="string">E-Prime Primary Realtime Clock</Description><StartTime><Timestamp dt:dt="int">0</Timestamp><DateUtc dt:dt="string">2020-11-24T06:48:32Z</DateUtc></StartTime><FrequencyChanges><FrequencyChange><Frequency dt:dt="r8">2699980000</Frequency><Timestamp dt:dt="r8">5.6201972869577E+15</Timestamp><Curr…	좌우반구com(split BVF)_3-021-1	60.021	1.0.0.165	1	1180609757	Professional	2.0.10.242	2.0.10.353	11-24-2020	2020-11-24 오전 6:48:32	15:48:32	2.0.10.248	142	1	{/}	어휘	어	휘	NULL	NULL	NULL	58	1	10	NULL	NULL	NULL	KSY3	List2	NULL	NULL	NULL	NULL	NULL	NULL	NULL	NULL	NULL	1	{/}	0	3	449159	0	{/}	870
좌우반구com(split BVF)_3	21	1	<?xml version="1.0"?>\n<Clock xmlns:dt="urn:schemas-microsoft-com:datatypes"><Description dt:dt="string">E-Prime Primary Realtime Clock</Description><StartTime><Timestamp dt:dt="int">0</Timestamp><DateUtc dt:dt="string">2020-11-24T06:48:32Z</DateUtc></StartTime><FrequencyChanges><FrequencyChange><Frequency dt:dt="r8">2699980000</Frequency><Timestamp dt:dt="r8">5.6201972869577E+15</Timestamp><Curr…	좌우반구com(split BVF)_3-021-1	60.021	1.0.0.165	1	1180609757	Professional	2.0.10.242	2.0.10.353	11-24-2020	2020-11-24 오전 6:48:32	15:48:32	2.0.10.248	272	2	z	엄도	엄	도	NULL	NULL	NULL	NULL	NULL	NULL	82	1	8	KSY	List3	0		0	-1	846501	184		0	0	1	z	0	4	846685	0	z	617
좌우반구com(split BVF)_3	21	1	<?xml version="1.0"?>\n<Clock xmlns:dt="urn:schemas-microsoft-com:datatypes"><Description dt:dt="string">E-Prime Primary Realtime Clock</Description><StartTime><Timestamp dt:dt="int">0</Timestamp><DateUtc dt:dt="string">2020-11-24T06:48:32Z</DateUtc></StartTime><FrequencyChanges><FrequencyChange><Frequency dt:dt="r8">2699980000</Frequency><Timestamp dt:dt="r8">5.6201972869577E+15</Timestamp><Curr…	좌우반구com(split BVF)_3-021-1	60.021	1.0.0.165	1	1180609757	Professional	2.0.10.242	2.0.10.353	11-24-2020	2020-11-24 오전 6:48:32	15:48:32	2.0.10.248	33	1	{/}	엄마	엄	마	42	1	33	NULL	NULL	NULL	NULL	NULL	NULL	KSY3	List1	NULL	NULL	NULL	NULL	NULL	NULL	NULL	NULL	NULL	1	{/}	0	3	118260	0	{/}	624
좌우반구com(split BVF)_3	21	1	<?xml version="1.0"?>\n<Clock xmlns:dt="urn:schemas-microsoft-com:datatypes"><Description dt:dt="string">E-Prime Primary Realtime Clock</Description><StartTime><Timestamp dt:dt="int">0</Timestamp><DateUtc dt:dt="string">2020-11-24T06:48:32Z</DateUtc></StartTime><FrequencyChanges><FrequencyChange><Frequency dt:dt="r8">2699980000</Frequency><Timestamp dt:dt="r8">5.6201972869577E+15</Timestamp><Curr…	좌우반구com(split BVF)_3-021-1	60.021	1.0.0.165	1	1180609757	Professional	2.0.10.242	2.0.10.353	11-24-2020	2020-11-24 오전 6:48:32	15:48:32	2.0.10.248	296	2	z	엇압	엇	압	NULL	NULL	NULL	NULL	NULL	NULL	7	1	32	KSY	List3	0		0	-1	910845	183		0	0	1	z	1	3	911028	0	z	401
좌우반구com(split BVF)_3	21	1	<?xml version="1.0"?>\n<Clock xmlns:dt="urn:schemas-microsoft-com:datatypes"><Description dt:dt="string">E-Prime Primary Realtime Clock</Description><StartTime><Timestamp dt:dt="int">0</Timestamp><DateUtc dt:dt="string">2020-11-24T06:48:32Z</DateUtc></StartTime><FrequencyChanges><FrequencyChange><Frequency dt:dt="r8">2699980000</Frequency><Timestamp dt:dt="r8">5.6201972869577E+15</Timestamp><Curr…	좌우반구com(split BVF)_3-021-1	60.021	1.0.0.165	1	1180609757	Professional	2.0.10.242	2.0.10.353	11-24-2020	2020-11-24 오전 6:48:32	15:48:32	2.0.10.248	245	2	z	여별	여	별	NULL	NULL	NULL	60	1	113	NULL	NULL	NULL	KSY	List2	0		0	-1	759049	183		0	0	1	z	0	3	759232	0	z	1001
좌우반구com(split BVF)_3	21	1	<?xml version="1.0"?>\n<Clock xmlns:dt="urn:schemas-microsoft-com:datatypes"><Description dt:dt="string">E-Prime Primary Realtime Clock</Description><StartTime><Timestamp dt:dt="int">0</Timestamp><DateUtc dt:dt="string">2020-11-24T06:48:32Z</DateUtc></StartTime><FrequencyChanges><FrequencyChange><Frequency dt:dt="r8">2699980000</Frequency><Timestamp dt:dt="r8">5.6201972869577E+15</Timestamp><Curr…	좌우반구com(split BVF)_3-021-1	60.021	1.0.0.165	1	1180609757	Professional	2.0.10.242	2.0.10.353	11-24-2020	2020-11-24 오전 6:48:32	15:48:32	2.0.10.248	331	2	z	여본	여	본	NULL	NULL	NULL	NULL	NULL	NULL	124	1	67	KSY2	List3	NULL	NULL	NULL	NULL	NULL	NULL	NULL	NULL	NULL	1	z	0	3	1006261	0	z	750
좌우반구com(split BVF)_3	21	1	<?xml version="1.0"?>\n<Clock xmlns:dt="urn:schemas-microsoft-com:datatypes"><Description dt:dt="string">E-Prime Primary Realtime Clock</Description><StartTime><Timestamp dt:dt="int">0</Timestamp><DateUtc dt:dt="string">2020-11-24T06:48:32Z</DateUtc></StartTime><FrequencyChanges><FrequencyChange><Frequency dt:dt="r8">2699980000</Frequency><Timestamp dt:dt="r8">5.6201972869577E+15</Timestamp><Curr…	좌우반구com(split BVF)_3-021-1	60.021	1.0.0.165	1	1180609757	Professional	2.0.10.242	2.0.10.353	11-24-2020	2020-11-24 오전 6:48:32	15:48:32	2.0.10.248	195	1	{/}	여생	여	생	NULL	NULL	NULL	20	1	63	NULL	NULL	NULL	KSY3	List2	NULL	NULL	NULL	NULL	NULL	NULL	NULL	NULL	NULL	1	{/}	0	4	611535	0	{/}	747
좌우반구com(split BVF)_3	21	1	<?xml version="1.0"?>\n<Clock xmlns:dt="urn:schemas-microsoft-com:datatypes"><Description dt:dt="string">E-Prime Primary Realtime Clock</Description><StartTime><Timestamp dt:dt="int">0</Timestamp><DateUtc dt:dt="string">2020-11-24T06:48:32Z</DateUtc></StartTime><FrequencyChanges><FrequencyChange><Frequency dt:dt="r8">2699980000</Frequency><Timestamp dt:dt="r8">5.6201972869577E+15</Timestamp><Curr…	좌우반구com(split BVF)_3-021-1	60.021	1.0.0.165	1	1180609757	Professional	2.0.10.242	2.0.10.353	11-24-2020	2020-11-24 오전 6:48:32	15:48:32	2.0.10.248	120	2	z	열례	열	례	22	1	120	NULL	NULL	NULL	NULL	NULL	NULL	KSY2	List1	NULL	NULL	NULL	NULL	NULL	NULL	NULL	NULL	NULL	1	z	0	3	375968	0	z	846
좌우반구com(split BVF)_3	21	1	<?xml version="1.0"?>\n<Clock xmlns:dt="urn:schemas-microsoft-com:datatypes"><Description dt:dt="string">E-Prime Primary Realtime Clock</Description><StartTime><Timestamp dt:dt="int">0</Timestamp><DateUtc dt:dt="string">2020-11-24T06:48:32Z</DateUtc></StartTime><FrequencyChanges><FrequencyChange><Frequency dt:dt="r8">2699980000</Frequency><Timestamp dt:dt="r8">5.6201972869577E+15</Timestamp><Curr…	좌우반구com(split BVF)_3-021-1	60.021	1.0.0.165	1	1180609757	Professional	2.0.10.242	2.0.10.353	11-24-2020	2020-11-24 오전 6:48:32	15:48:32	2.0.10.248	122	2	z	열박	열	박	44	1	122	NULL	NULL	NULL	NULL	NULL	NULL	KSY2	List1	NULL	NULL	NULL	NULL	NULL	NULL	NULL	NULL	NULL	1	z	0	3	382166	0	z	775
좌우반구com(split BVF)_3	21	1	<?xml version="1.0"?>\n<Clock xmlns:dt="urn:schemas-microsoft-com:datatypes"><Description dt:dt="string">E-Prime Primary Realtime Clock</Description><StartTime><Timestamp dt:dt="int">0</Timestamp><DateUtc dt:dt="string">2020-11-24T06:48:32Z</DateUtc></StartTime><FrequencyChanges><FrequencyChange><Frequency dt:dt="r8">2699980000</Frequency><Timestamp dt:dt="r8">5.6201972869577E+15</Timestamp><Curr…	좌우반구com(split BVF)_3-021-1	60.021	1.0.0.165	1	1180609757	Professional	2.0.10.242	2.0.10.353	11-24-2020	2020-11-24 오전 6:48:32	15:48:32	2.0.10.248	28	2	z	열응	열	응	109	1	28	NULL	NULL	NULL	NULL	NULL	NULL	KSY3	List1	NULL	NULL	NULL	NULL	NULL	NULL	NULL	NULL	NULL	1	z	0	3	103815	0	z	645
좌우반구com(split BVF)_3	21	1	<?xml version="1.0"?>\n<Clock xmlns:dt="urn:schemas-microsoft-com:datatypes"><Description dt:dt="string">E-Prime Primary Realtime Clock</Description><StartTime><Timestamp dt:dt="int">0</Timestamp><DateUtc dt:dt="string">2020-11-24T06:48:32Z</DateUtc></StartTime><FrequencyChanges><FrequencyChange><Frequency dt:dt="r8">2699980000</Frequency><Timestamp dt:dt="r8">5.6201972869577E+15</Timestamp><Curr…	좌우반구com(split BVF)_3-021-1	60.021	1.0.0.165	1	1180609757	Professional	2.0.10.242	2.0.10.353	11-24-2020	2020-11-24 오전 6:48:32	15:48:32	2.0.10.248	89	1	{/}	열정	열	정	54	1	89	NULL	NULL	NULL	NULL	NULL	NULL	KSY3	List1	NULL	NULL	NULL	NULL	NULL	NULL	NULL	NULL	NULL	1	{/}	1	3	280785	0	{/}	662
좌우반구com(split BVF)_3	21	1	<?xml version="1.0"?>\n<Clock xmlns:dt="urn:schemas-microsoft-com:datatypes"><Description dt:dt="string">E-Prime Primary Realtime Clock</Description><StartTime><Timestamp dt:dt="int">0</Timestamp><DateUtc dt:dt="string">2020-11-24T06:48:32Z</DateUtc></StartTime><FrequencyChanges><FrequencyChange><Frequency dt:dt="r8">2699980000</Frequency><Timestamp dt:dt="r8">5.6201972869577E+15</Timestamp><Curr…	좌우반구com(split BVF)_3-021-1	60.021	1.0.0.165	1	1180609757	Professional	2.0.10.242	2.0.10.353	11-24-2020	2020-11-24 오전 6:48:32	15:48:32	2.0.10.248	201	1	{/}	오류	오	류	NULL	NULL	NULL	47	1	69	NULL	NULL	NULL	KSY3	List2	NULL	NULL	NULL	NULL	NULL	NULL	NULL	NULL	NULL	1	{/}	0	4	628779	0	{/}	550
좌우반구com(split BVF)_3	21	1	<?xml version="1.0"?>\n<Clock xmlns:dt="urn:schemas-microsoft-com:datatypes"><Description dt:dt="string">E-Prime Primary Realtime Clock</Description><StartTime><Timestamp dt:dt="int">0</Timestamp><DateUtc dt:dt="string">2020-11-24T06:48:32Z</DateUtc></StartTime><FrequencyChanges><FrequencyChange><Frequency dt:dt="r8">2699980000</Frequency><Timestamp dt:dt="r8">5.6201972869577E+15</Timestamp><Curr…	좌우반구com(split BVF)_3-021-1	60.021	1.0.0.165	1	1180609757	Professional	2.0.10.242	2.0.10.353	11-24-2020	2020-11-24 오전 6:48:32	15:48:32	2.0.10.248	386	1	{/}	오해	오	해	NULL	NULL	NULL	NULL	NULL	NULL	18	1	122	KSY3	List3	NULL	NULL	NULL	NULL	NULL	NULL	NULL	NULL	NULL	1	{/}	0	3	1158474	0	{/}	527
좌우반구com(split BVF)_3	21	1	<?xml version="1.0"?>\n<Clock xmlns:dt="urn:schemas-microsoft-com:datatypes"><Description dt:dt="string">E-Prime Primary Realtime Clock</Description><StartTime><Timestamp dt:dt="int">0</Timestamp><DateUtc dt:dt="string">2020-11-24T06:48:32Z</DateUtc></StartTime><FrequencyChanges><FrequencyChange><Frequency dt:dt="r8">2699980000</Frequency><Timestamp dt:dt="r8">5.6201972869577E+15</Timestamp><Curr…	좌우반구com(split BVF)_3-021-1	60.021	1.0.0.165	1	1180609757	Professional	2.0.10.242	2.0.10.353	11-24-2020	2020-11-24 오전 6:48:32	15:48:32	2.0.10.248	183	2	z	외보	외	보	NULL	NULL	NULL	69	1	51	NULL	NULL	NULL	KSY3	List2	NULL	NULL	NULL	NULL	NULL	NULL	NULL	NULL	NULL	1	z	0	3	576447	0	z	899
좌우반구com(split BVF)_3	21	1	<?xml version="1.0"?>\n<Clock xmlns:dt="urn:schemas-microsoft-com:datatypes"><Description dt:dt="string">E-Prime Primary Realtime Clock</Description><StartTime><Timestamp dt:dt="int">0</Timestamp><DateUtc dt:dt="string">2020-11-24T06:48:32Z</DateUtc></StartTime><FrequencyChanges><FrequencyChange><Frequency dt:dt="r8">2699980000</Frequency><Timestamp dt:dt="r8">5.6201972869577E+15</Timestamp><Curr…	좌우반구com(split BVF)_3-021-1	60.021	1.0.0.165	1	1180609757	Professional	2.0.10.242	2.0.10.353	11-24-2020	2020-11-24 오전 6:48:32	15:48:32	2.0.10.248	110	1	{/}	외부	외	부	27	1	110	NULL	NULL	NULL	NULL	NULL	NULL	KSY3	List1	NULL	NULL	NULL	NULL	NULL	NULL	NULL	NULL	NULL	1	{/}	0	3	345129	0	{/}	925
좌우반구com(split BVF)_3	21	1	<?xml version="1.0"?>\n<Clock xmlns:dt="urn:schemas-microsoft-com:datatypes"><Description dt:dt="string">E-Prime Primary Realtime Clock</Description><StartTime><Timestamp dt:dt="int">0</Timestamp><DateUtc dt:dt="string">2020-11-24T06:48:32Z</DateUtc></StartTime><FrequencyChanges><FrequencyChange><Frequency dt:dt="r8">2699980000</Frequency><Timestamp dt:dt="r8">5.6201972869577E+15</Timestamp><Curr…	좌우반구com(split BVF)_3-021-1	60.021	1.0.0.165	1	1180609757	Professional	2.0.10.242	2.0.10.353	11-24-2020	2020-11-24 오전 6:48:32	15:48:32	2.0.10.248	107	2	z	요명	요	명	114	1	107	NULL	NULL	NULL	NULL	NULL	NULL	KSY	List1	0		0	-1	335316	183		0	0	1	z	1	3	335499	0	z	1012
좌우반구com(split BVF)_3	21	1	<?xml version="1.0"?>\n<Clock xmlns:dt="urn:schemas-microsoft-com:datatypes"><Description dt:dt="string">E-Prime Primary Realtime Clock</Description><StartTime><Timestamp dt:dt="int">0</Timestamp><DateUtc dt:dt="string">2020-11-24T06:48:32Z</DateUtc></StartTime><FrequencyChanges><FrequencyChange><Frequency dt:dt="r8">2699980000</Frequency><Timestamp dt:dt="r8">5.6201972869577E+15</Timestamp><Curr…	좌우반구com(split BVF)_3-021-1	60.021	1.0.0.165	1	1180609757	Professional	2.0.10.242	2.0.10.353	11-24-2020	2020-11-24 오전 6:48:32	15:48:32	2.0.10.248	112	1	{/}	요소	요	소	55	1	112	NULL	NULL	NULL	NULL	NULL	NULL	KSY3	List1	NULL	NULL	NULL	NULL	NULL	NULL	NULL	NULL	NULL	1	{/}	1	3	351510	0	{/}	920
좌우반구com(split BVF)_3	21	1	<?xml version="1.0"?>\n<Clock xmlns:dt="urn:schemas-microsoft-com:datatypes"><Description dt:dt="string">E-Prime Primary Realtime Clock</Description><StartTime><Timestamp dt:dt="int">0</Timestamp><DateUtc dt:dt="string">2020-11-24T06:48:32Z</DateUtc></StartTime><FrequencyChanges><FrequencyChange><Frequency dt:dt="r8">2699980000</Frequency><Timestamp dt:dt="r8">5.6201972869577E+15</Timestamp><Curr…	좌우반구com(split BVF)_3-021-1	60.021	1.0.0.165	1	1180609757	Professional	2.0.10.242	2.0.10.353	11-24-2020	2020-11-24 오전 6:48:32	15:48:32	2.0.10.248	280	1	{/}	요청	요	청	NULL	NULL	NULL	NULL	NULL	NULL	67	1	16	KSY3	List3	NULL	NULL	NULL	NULL	NULL	NULL	NULL	NULL	NULL	1	{/}	0	3	868160	0	{/}	389
좌우반구com(split BVF)_3	21	1	<?xml version="1.0"?>\n<Clock xmlns:dt="urn:schemas-microsoft-com:datatypes"><Description dt:dt="string">E-Prime Primary Realtime Clock</Description><StartTime><Timestamp dt:dt="int">0</Timestamp><DateUtc dt:dt="string">2020-11-24T06:48:32Z</DateUtc></StartTime><FrequencyChanges><FrequencyChange><Frequency dt:dt="r8">2699980000</Frequency><Timestamp dt:dt="r8">5.6201972869577E+15</Timestamp><Curr…	좌우반구com(split BVF)_3-021-1	60.021	1.0.0.165	1	1180609757	Professional	2.0.10.242	2.0.10.353	11-24-2020	2020-11-24 오전 6:48:32	15:48:32	2.0.10.248	256	2	z	용스	용	스	NULL	NULL	NULL	108	1	124	NULL	NULL	NULL	KSY	List2	0		0	-1	791521	183		0	0	1	z	0	3	791704	0	z	888
좌우반구com(split BVF)_3	21	1	<?xml version="1.0"?>\n<Clock xmlns:dt="urn:schemas-microsoft-com:datatypes"><Description dt:dt="string">E-Prime Primary Realtime Clock</Description><StartTime><Timestamp dt:dt="int">0</Timestamp><DateUtc dt:dt="string">2020-11-24T06:48:32Z</DateUtc></StartTime><FrequencyChanges><FrequencyChange><Frequency dt:dt="r8">2699980000</Frequency><Timestamp dt:dt="r8">5.6201972869577E+15</Timestamp><Curr…	좌우반구com(split BVF)_3-021-1	60.021	1.0.0.165	1	1180609757	Professional	2.0.10.242	2.0.10.353	11-24-2020	2020-11-24 오전 6:48:32	15:48:32	2.0.10.248	333	1	{/}	용어	용	어	NULL	NULL	NULL	NULL	NULL	NULL	43	1	69	KSY3	List3	NULL	NULL	NULL	NULL	NULL	NULL	NULL	NULL	NULL	1	{/}	0	4	1011943	0	{/}	412
좌우반구com(split BVF)_3	21	1	<?xml version="1.0"?>\n<Clock xmlns:dt="urn:schemas-microsoft-com:datatypes"><Description dt:dt="string">E-Prime Primary Realtime Clock</Description><StartTime><Timestamp dt:dt="int">0</Timestamp><DateUtc dt:dt="string">2020-11-24T06:48:32Z</DateUtc></StartTime><FrequencyChanges><FrequencyChange><Frequency dt:dt="r8">2699980000</Frequency><Timestamp dt:dt="r8">5.6201972869577E+15</Timestamp><Curr…	좌우반구com(split BVF)_3-021-1	60.021	1.0.0.165	1	1180609757	Professional	2.0.10.242	2.0.10.353	11-24-2020	2020-11-24 오전 6:48:32	15:48:32	2.0.10.248	117	1	{/}	우려	우	려	38	1	117	NULL	NULL	NULL	NULL	NULL	NULL	KSY3	List1	NULL	NULL	NULL	NULL	NULL	NULL	NULL	NULL	NULL	1	{/}	0	4	366922	0	{/}	812
좌우반구com(split BVF)_3	21	1	<?xml version="1.0"?>\n<Clock xmlns:dt="urn:schemas-microsoft-com:datatypes"><Description dt:dt="string">E-Prime Primary Realtime Clock</Description><StartTime><Timestamp dt:dt="int">0</Timestamp><DateUtc dt:dt="string">2020-11-24T06:48:32Z</DateUtc></StartTime><FrequencyChanges><FrequencyChange><Frequency dt:dt="r8">2699980000</Frequency><Timestamp dt:dt="r8">5.6201972869577E+15</Timestamp><Curr…	좌우반구com(split BVF)_3-021-1	60.021	1.0.0.165	1	1180609757	Professional	2.0.10.242	2.0.10.353	11-24-2020	2020-11-24 오전 6:48:32	15:48:32	2.0.10.248	291	2	z	운국	운	국	NULL	NULL	NULL	NULL	NULL	NULL	6	1	27	KSY	List3	0		0	-1	897383	183		0	0	1	z	1	3	897566	0	z	551
좌우반구com(split BVF)_3	21	1	<?xml version="1.0"?>\n<Clock xmlns:dt="urn:schemas-microsoft-com:datatypes"><Description dt:dt="string">E-Prime Primary Realtime Clock</Description><StartTime><Timestamp dt:dt="int">0</Timestamp><DateUtc dt:dt="string">2020-11-24T06:48:32Z</DateUtc></StartTime><FrequencyChanges><FrequencyChange><Frequency dt:dt="r8">2699980000</Frequency><Timestamp dt:dt="r8">5.6201972869577E+15</Timestamp><Curr…	좌우반구com(split BVF)_3-021-1	60.021	1.0.0.165	1	1180609757	Professional	2.0.10.242	2.0.10.353	11-24-2020	2020-11-24 오전 6:48:32	15:48:32	2.0.10.248	289	2	z	운속	운	속	NULL	NULL	NULL	NULL	NULL	NULL	69	1	25	KSY2	List3	NULL	NULL	NULL	NULL	NULL	NULL	NULL	NULL	NULL	1	z	0	3	892185	0	z	580
좌우반구com(split BVF)_3	21	1	<?xml version="1.0"?>\n<Clock xmlns:dt="urn:schemas-microsoft-com:datatypes"><Description dt:dt="string">E-Prime Primary Realtime Clock</Description><StartTime><Timestamp dt:dt="int">0</Timestamp><DateUtc dt:dt="string">2020-11-24T06:48:32Z</DateUtc></StartTime><FrequencyChanges><FrequencyChange><Frequency dt:dt="r8">2699980000</Frequency><Timestamp dt:dt="r8">5.6201972869577E+15</Timestamp><Curr…	좌우반구com(split BVF)_3-021-1	60.021	1.0.0.165	1	1180609757	Professional	2.0.10.242	2.0.10.353	11-24-2020	2020-11-24 오전 6:48:32	15:48:32	2.0.10.248	368	1	{/}	원리	원	리	NULL	NULL	NULL	NULL	NULL	NULL	85	1	104	KSY3	List3	NULL	NULL	NULL	NULL	NULL	NULL	NULL	NULL	NULL	1	{/}	0	3	1107775	0	{/}	595
좌우반구com(split BVF)_3	21	1	<?xml version="1.0"?>\n<Clock xmlns:dt="urn:schemas-microsoft-com:datatypes"><Description dt:dt="string">E-Prime Primary Realtime Clock</Description><StartTime><Timestamp dt:dt="int">0</Timestamp><DateUtc dt:dt="string">2020-11-24T06:48:32Z</DateUtc></StartTime><FrequencyChanges><FrequencyChange><Frequency dt:dt="r8">2699980000</Frequency><Timestamp dt:dt="r8">5.6201972869577E+15</Timestamp><Curr…	좌우반구com(split BVF)_3-021-1	60.021	1.0.0.165	1	1180609757	Professional	2.0.10.242	2.0.10.353	11-24-2020	2020-11-24 오전 6:48:32	15:48:32	2.0.10.248	322	1	{/}	원인	원	인	NULL	NULL	NULL	NULL	NULL	NULL	87	1	58	KSY3	List3	NULL	NULL	NULL	NULL	NULL	NULL	NULL	NULL	NULL	1	{/}	0	3	982170	0	{/}	410
좌우반구com(split BVF)_3	21	1	<?xml version="1.0"?>\n<Clock xmlns:dt="urn:schemas-microsoft-com:datatypes"><Description dt:dt="string">E-Prime Primary Realtime Clock</Description><StartTime><Timestamp dt:dt="int">0</Timestamp><DateUtc dt:dt="string">2020-11-24T06:48:32Z</DateUtc></StartTime><FrequencyChanges><FrequencyChange><Frequency dt:dt="r8">2699980000</Frequency><Timestamp dt:dt="r8">5.6201972869577E+15</Timestamp><Curr…	좌우반구com(split BVF)_3-021-1	60.021	1.0.0.165	1	1180609757	Professional	2.0.10.242	2.0.10.353	11-24-2020	2020-11-24 오전 6:48:32	15:48:32	2.0.10.248	65	1	{/}	원장	원	장	5	1	65	NULL	NULL	NULL	NULL	NULL	NULL	KSY3	List1	NULL	NULL	NULL	NULL	NULL	NULL	NULL	NULL	NULL	1	{/}	0	4	210161	0	{/}	863
좌우반구com(split BVF)_3	21	1	<?xml version="1.0"?>\n<Clock xmlns:dt="urn:schemas-microsoft-com:datatypes"><Description dt:dt="string">E-Prime Primary Realtime Clock</Description><StartTime><Timestamp dt:dt="int">0</Timestamp><DateUtc dt:dt="string">2020-11-24T06:48:32Z</DateUtc></StartTime><FrequencyChanges><FrequencyChange><Frequency dt:dt="r8">2699980000</Frequency><Timestamp dt:dt="r8">5.6201972869577E+15</Timestamp><Curr…	좌우반구com(split BVF)_3-021-1	60.021	1.0.0.165	1	1180609757	Professional	2.0.10.242	2.0.10.353	11-24-2020	2020-11-24 오전 6:48:32	15:48:32	2.0.10.248	221	2	z	원착	원	착	NULL	NULL	NULL	11	1	89	NULL	NULL	NULL	KSY3	List2	NULL	NULL	NULL	NULL	NULL	NULL	NULL	NULL	NULL	1	z	1	3	687474	0	z	791
좌우반구com(split BVF)_3	21	1	<?xml version="1.0"?>\n<Clock xmlns:dt="urn:schemas-microsoft-com:datatypes"><Description dt:dt="string">E-Prime Primary Realtime Clock</Description><StartTime><Timestamp dt:dt="int">0</Timestamp><DateUtc dt:dt="string">2020-11-24T06:48:32Z</DateUtc></StartTime><FrequencyChanges><FrequencyChange><Frequency dt:dt="r8">2699980000</Frequency><Timestamp dt:dt="r8">5.6201972869577E+15</Timestamp><Curr…	좌우반구com(split BVF)_3-021-1	60.021	1.0.0.165	1	1180609757	Professional	2.0.10.242	2.0.10.353	11-24-2020	2020-11-24 오전 6:48:32	15:48:32	2.0.10.248	240	1	{/}	원형	원	형	NULL	NULL	NULL	4	1	108	NULL	NULL	NULL	KSY3	List2	NULL	NULL	NULL	NULL	NULL	NULL	NULL	NULL	NULL	1	{/}	1	3	743804	0	{/}	764
좌우반구com(split BVF)_3	21	1	<?xml version="1.0"?>\n<Clock xmlns:dt="urn:schemas-microsoft-com:datatypes"><Description dt:dt="string">E-Prime Primary Realtime Clock</Description><StartTime><Timestamp dt:dt="int">0</Timestamp><DateUtc dt:dt="string">2020-11-24T06:48:32Z</DateUtc></StartTime><FrequencyChanges><FrequencyChange><Frequency dt:dt="r8">2699980000</Frequency><Timestamp dt:dt="r8">5.6201972869577E+15</Timestamp><Curr…	좌우반구com(split BVF)_3-021-1	60.021	1.0.0.165	1	1180609757	Professional	2.0.10.242	2.0.10.353	11-24-2020	2020-11-24 오전 6:48:32	15:48:32	2.0.10.248	36	2	z	위절	위	절	37	1	36	NULL	NULL	NULL	NULL	NULL	NULL	KSY3	List1	NULL	NULL	NULL	NULL	NULL	NULL	NULL	NULL	NULL	1	z	0	3	126707	0	z	737
좌우반구com(split BVF)_3	21	1	<?xml version="1.0"?>\n<Clock xmlns:dt="urn:schemas-microsoft-com:datatypes"><Description dt:dt="string">E-Prime Primary Realtime Clock</Description><StartTime><Timestamp dt:dt="int">0</Timestamp><DateUtc dt:dt="string">2020-11-24T06:48:32Z</DateUtc></StartTime><FrequencyChanges><FrequencyChange><Frequency dt:dt="r8">2699980000</Frequency><Timestamp dt:dt="r8">5.6201972869577E+15</Timestamp><Curr…	좌우반구com(split BVF)_3-021-1	60.021	1.0.0.165	1	1180609757	Professional	2.0.10.242	2.0.10.353	11-24-2020	2020-11-24 오전 6:48:32	15:48:32	2.0.10.248	269	1	{/}	유형	유	형	NULL	NULL	NULL	NULL	NULL	NULL	23	1	5	KSY3	List3	NULL	NULL	NULL	NULL	NULL	NULL	NULL	NULL	NULL	1	{/}	0	3	838554	0	{/}	540
좌우반구com(split BVF)_3	21	1	<?xml version="1.0"?>\n<Clock xmlns:dt="urn:schemas-microsoft-com:datatypes"><Description dt:dt="string">E-Prime Primary Realtime Clock</Description><StartTime><Timestamp dt:dt="int">0</Timestamp><DateUtc dt:dt="string">2020-11-24T06:48:32Z</DateUtc></StartTime><FrequencyChanges><FrequencyChange><Frequency dt:dt="r8">2699980000</Frequency><Timestamp dt:dt="r8">5.6201972869577E+15</Timestamp><Curr…	좌우반구com(split BVF)_3-021-1	60.021	1.0.0.165	1	1180609757	Professional	2.0.10.242	2.0.10.353	11-24-2020	2020-11-24 오전 6:48:32	15:48:32	2.0.10.248	335	1	{/}	음식	음	식	NULL	NULL	NULL	NULL	NULL	NULL	94	1	71	KSY3	List3	NULL	NULL	NULL	NULL	NULL	NULL	NULL	NULL	NULL	1	{/}	0	3	1017357	0	{/}	430
좌우반구com(split BVF)_3	21	1	<?xml version="1.0"?>\n<Clock xmlns:dt="urn:schemas-microsoft-com:datatypes"><Description dt:dt="string">E-Prime Primary Realtime Clock</Description><StartTime><Timestamp dt:dt="int">0</Timestamp><DateUtc dt:dt="string">2020-11-24T06:48:32Z</DateUtc></StartTime><FrequencyChanges><FrequencyChange><Frequency dt:dt="r8">2699980000</Frequency><Timestamp dt:dt="r8">5.6201972869577E+15</Timestamp><Curr…	좌우반구com(split BVF)_3-021-1	60.021	1.0.0.165	1	1180609757	Professional	2.0.10.242	2.0.10.353	11-24-2020	2020-11-24 오전 6:48:32	15:48:32	2.0.10.248	178	2	z	음안	음	안	NULL	NULL	NULL	130	1	46	NULL	NULL	NULL	KSY2	List2	NULL	NULL	NULL	NULL	NULL	NULL	NULL	NULL	NULL	1	z	0	4	559187	0	z	1472
좌우반구com(split BVF)_3	21	1	<?xml version="1.0"?>\n<Clock xmlns:dt="urn:schemas-microsoft-com:datatypes"><Description dt:dt="string">E-Prime Primary Realtime Clock</Description><StartTime><Timestamp dt:dt="int">0</Timestamp><DateUtc dt:dt="string">2020-11-24T06:48:32Z</DateUtc></StartTime><FrequencyChanges><FrequencyChange><Frequency dt:dt="r8">2699980000</Frequency><Timestamp dt:dt="r8">5.6201972869577E+15</Timestamp><Curr…	좌우반구com(split BVF)_3-021-1	60.021	1.0.0.165	1	1180609757	Professional	2.0.10.242	2.0.10.353	11-24-2020	2020-11-24 오전 6:48:32	15:48:32	2.0.10.248	321	2	z	응어	응	어	NULL	NULL	NULL	NULL	NULL	NULL	66	1	57	KSY	List3	0		0	-1	979321	183		0	0	1	z	0	3	979504	0	z	468
좌우반구com(split BVF)_3	21	1	<?xml version="1.0"?>\n<Clock xmlns:dt="urn:schemas-microsoft-com:datatypes"><Description dt:dt="string">E-Prime Primary Realtime Clock</Description><StartTime><Timestamp dt:dt="int">0</Timestamp><DateUtc dt:dt="string">2020-11-24T06:48:32Z</DateUtc></StartTime><FrequencyChanges><FrequencyChange><Frequency dt:dt="r8">2699980000</Frequency><Timestamp dt:dt="r8">5.6201972869577E+15</Timestamp><Curr…	좌우반구com(split BVF)_3-021-1	60.021	1.0.0.165	1	1180609757	Professional	2.0.10.242	2.0.10.353	11-24-2020	2020-11-24 오전 6:48:32	15:48:32	2.0.10.248	355	2	z	의마	의	마	NULL	NULL	NULL	NULL	NULL	NULL	59	1	91	KSY	List3	0		0	0	1071405	183		0	0	1	z	0	3	1071588	0	z	502
좌우반구com(split BVF)_3	21	1	<?xml version="1.0"?>\n<Clock xmlns:dt="urn:schemas-microsoft-com:datatypes"><Description dt:dt="string">E-Prime Primary Realtime Clock</Description><StartTime><Timestamp dt:dt="int">0</Timestamp><DateUtc dt:dt="string">2020-11-24T06:48:32Z</DateUtc></StartTime><FrequencyChanges><FrequencyChange><Frequency dt:dt="r8">2699980000</Frequency><Timestamp dt:dt="r8">5.6201972869577E+15</Timestamp><Curr…	좌우반구com(split BVF)_3-021-1	60.021	1.0.0.165	1	1180609757	Professional	2.0.10.242	2.0.10.353	11-24-2020	2020-11-24 오전 6:48:32	15:48:32	2.0.10.248	249	1	{/}	의미	의	미	NULL	NULL	NULL	91	1	117	NULL	NULL	NULL	KSY3	List2	NULL	NULL	NULL	NULL	NULL	NULL	NULL	NULL	NULL	1	{/}	0	3	771278	0	{/}	594
좌우반구com(split BVF)_3	21	1	<?xml version="1.0"?>\n<Clock xmlns:dt="urn:schemas-microsoft-com:datatypes"><Description dt:dt="string">E-Prime Primary Realtime Clock</Description><StartTime><Timestamp dt:dt="int">0</Timestamp><DateUtc dt:dt="string">2020-11-24T06:48:32Z</DateUtc></StartTime><FrequencyChanges><FrequencyChange><Frequency dt:dt="r8">2699980000</Frequency><Timestamp dt:dt="r8">5.6201972869577E+15</Timestamp><Curr…	좌우반구com(split BVF)_3-021-1	60.021	1.0.0.165	1	1180609757	Professional	2.0.10.242	2.0.10.353	11-24-2020	2020-11-24 오전 6:48:32	15:48:32	2.0.10.248	257	2	z	의필	의	필	NULL	NULL	NULL	104	1	125	NULL	NULL	NULL	KSY2	List2	NULL	NULL	NULL	NULL	NULL	NULL	NULL	NULL	NULL	1	z	1	3	794786	0	z	1149
좌우반구com(split BVF)_3	21	1	<?xml version="1.0"?>\n<Clock xmlns:dt="urn:schemas-microsoft-com:datatypes"><Description dt:dt="string">E-Prime Primary Realtime Clock</Description><StartTime><Timestamp dt:dt="int">0</Timestamp><DateUtc dt:dt="string">2020-11-24T06:48:32Z</DateUtc></StartTime><FrequencyChanges><FrequencyChange><Frequency dt:dt="r8">2699980000</Frequency><Timestamp dt:dt="r8">5.6201972869577E+15</Timestamp><Curr…	좌우반구com(split BVF)_3-021-1	60.021	1.0.0.165	1	1180609757	Professional	2.0.10.242	2.0.10.353	11-24-2020	2020-11-24 오전 6:48:32	15:48:32	2.0.10.248	302	2	z	이느	이	느	NULL	NULL	NULL	NULL	NULL	NULL	20	1	38	KSY	List3	0		0	-1	926756	183		0	0	1	z	1	3	926939	0	z	378
좌우반구com(split BVF)_3	21	1	<?xml version="1.0"?>\n<Clock xmlns:dt="urn:schemas-microsoft-com:datatypes"><Description dt:dt="string">E-Prime Primary Realtime Clock</Description><StartTime><Timestamp dt:dt="int">0</Timestamp><DateUtc dt:dt="string">2020-11-24T06:48:32Z</DateUtc></StartTime><FrequencyChanges><FrequencyChange><Frequency dt:dt="r8">2699980000</Frequency><Timestamp dt:dt="r8">5.6201972869577E+15</Timestamp><Curr…	좌우반구com(split BVF)_3-021-1	60.021	1.0.0.165	1	1180609757	Professional	2.0.10.242	2.0.10.353	11-24-2020	2020-11-24 오전 6:48:32	15:48:32	2.0.10.248	135	1	{/}	이득	이	득	NULL	NULL	NULL	30	1	3	NULL	NULL	NULL	KSY3	List2	NULL	NULL	NULL	NULL	NULL	NULL	NULL	NULL	NULL	1	{/}	0	3	428483	0	{/}	842
좌우반구com(split BVF)_3	21	1	<?xml version="1.0"?>\n<Clock xmlns:dt="urn:schemas-microsoft-com:datatypes"><Description dt:dt="string">E-Prime Primary Realtime Clock</Description><StartTime><Timestamp dt:dt="int">0</Timestamp><DateUtc dt:dt="string">2020-11-24T06:48:32Z</DateUtc></StartTime><FrequencyChanges><FrequencyChange><Frequency dt:dt="r8">2699980000</Frequency><Timestamp dt:dt="r8">5.6201972869577E+15</Timestamp><Curr…	좌우반구com(split BVF)_3-021-1	60.021	1.0.0.165	1	1180609757	Professional	2.0.10.242	2.0.10.353	11-24-2020	2020-11-24 오전 6:48:32	15:48:32	2.0.10.248	325	1	{/}	이유	이	유	NULL	NULL	NULL	NULL	NULL	NULL	95	1	61	KSY3	List3	NULL	NULL	NULL	NULL	NULL	NULL	NULL	NULL	NULL	1	{/}	1	3	989950	0	{/}	349
좌우반구com(split BVF)_3	21	1	<?xml version="1.0"?>\n<Clock xmlns:dt="urn:schemas-microsoft-com:datatypes"><Description dt:dt="string">E-Prime Primary Realtime Clock</Description><StartTime><Timestamp dt:dt="int">0</Timestamp><DateUtc dt:dt="string">2020-11-24T06:48:32Z</DateUtc></StartTime><FrequencyChanges><FrequencyChange><Frequency dt:dt="r8">2699980000</Frequency><Timestamp dt:dt="r8">5.6201972869577E+15</Timestamp><Curr…	좌우반구com(split BVF)_3-021-1	60.021	1.0.0.165	1	1180609757	Professional	2.0.10.242	2.0.10.353	11-24-2020	2020-11-24 오전 6:48:32	15:48:32	2.0.10.248	294	1	{/}	이전	이	전	NULL	NULL	NULL	NULL	NULL	NULL	1	1	30	KSY	List3	0		1	-1	905480	184		0	0	1	{/}	0	4	905664	0	{/}	493
좌우반구com(split BVF)_3	21	1	<?xml version="1.0"?>\n<Clock xmlns:dt="urn:schemas-microsoft-com:datatypes"><Description dt:dt="string">E-Prime Primary Realtime Clock</Description><StartTime><Timestamp dt:dt="int">0</Timestamp><DateUtc dt:dt="string">2020-11-24T06:48:32Z</DateUtc></StartTime><FrequencyChanges><FrequencyChange><Frequency dt:dt="r8">2699980000</Frequency><Timestamp dt:dt="r8">5.6201972869577E+15</Timestamp><Curr…	좌우반구com(split BVF)_3-021-1	60.021	1.0.0.165	1	1180609757	Professional	2.0.10.242	2.0.10.353	11-24-2020	2020-11-24 오전 6:48:32	15:48:32	2.0.10.248	265	2	z	익궤	익	궤	NULL	NULL	NULL	NULL	NULL	NULL	56	1	1	KSY3	List3	NULL	NULL	NULL	NULL	NULL	NULL	NULL	NULL	NULL	1	z	0	3	827275	0	z	739
좌우반구com(split BVF)_3	21	1	<?xml version="1.0"?>\n<Clock xmlns:dt="urn:schemas-microsoft-com:datatypes"><Description dt:dt="string">E-Prime Primary Realtime Clock</Description><StartTime><Timestamp dt:dt="int">0</Timestamp><DateUtc dt:dt="string">2020-11-24T06:48:32Z</DateUtc></StartTime><FrequencyChanges><FrequencyChange><Frequency dt:dt="r8">2699980000</Frequency><Timestamp dt:dt="r8">5.6201972869577E+15</Timestamp><Curr…	좌우반구com(split BVF)_3-021-1	60.021	1.0.0.165	1	1180609757	Professional	2.0.10.242	2.0.10.353	11-24-2020	2020-11-24 오전 6:48:32	15:48:32	2.0.10.248	316	2	z	익력	익	력	NULL	NULL	NULL	NULL	NULL	NULL	76	1	52	KSY3	List3	NULL	NULL	NULL	NULL	NULL	NULL	NULL	NULL	NULL	1	z	0	3	965059	0	z	977
좌우반구com(split BVF)_3	21	1	<?xml version="1.0"?>\n<Clock xmlns:dt="urn:schemas-microsoft-com:datatypes"><Description dt:dt="string">E-Prime Primary Realtime Clock</Description><StartTime><Timestamp dt:dt="int">0</Timestamp><DateUtc dt:dt="string">2020-11-24T06:48:32Z</DateUtc></StartTime><FrequencyChanges><FrequencyChange><Frequency dt:dt="r8">2699980000</Frequency><Timestamp dt:dt="r8">5.6201972869577E+15</Timestamp><Curr…	좌우반구com(split BVF)_3-021-1	60.021	1.0.0.165	1	1180609757	Professional	2.0.10.242	2.0.10.353	11-24-2020	2020-11-24 오전 6:48:32	15:48:32	2.0.10.248	85	1	{/}	인간	인	간	91	1	85	NULL	NULL	NULL	NULL	NULL	NULL	KSY	List1	0		0	-1	268623	183		0	0	1	{/}	0	3	268806	0	{/}	794
좌우반구com(split BVF)_3	21	1	<?xml version="1.0"?>\n<Clock xmlns:dt="urn:schemas-microsoft-com:datatypes"><Description dt:dt="string">E-Prime Primary Realtime Clock</Description><StartTime><Timestamp dt:dt="int">0</Timestamp><DateUtc dt:dt="string">2020-11-24T06:48:32Z</DateUtc></StartTime><FrequencyChanges><FrequencyChange><Frequency dt:dt="r8">2699980000</Frequency><Timestamp dt:dt="r8">5.6201972869577E+15</Timestamp><Curr…	좌우반구com(split BVF)_3-021-1	60.021	1.0.0.165	1	1180609757	Professional	2.0.10.242	2.0.10.353	11-24-2020	2020-11-24 오전 6:48:32	15:48:32	2.0.10.248	62	1	{/}	인사	인	사	63	1	62	NULL	NULL	NULL	NULL	NULL	NULL	KSY	List1	0		0	-1	201480	184		0	0	1	{/}	0	4	201664	0	{/}	648
좌우반구com(split BVF)_3	21	1	<?xml version="1.0"?>\n<Clock xmlns:dt="urn:schemas-microsoft-com:datatypes"><Description dt:dt="string">E-Prime Primary Realtime Clock</Description><StartTime><Timestamp dt:dt="int">0</Timestamp><DateUtc dt:dt="string">2020-11-24T06:48:32Z</DateUtc></StartTime><FrequencyChanges><FrequencyChange><Frequency dt:dt="r8">2699980000</Frequency><Timestamp dt:dt="r8">5.6201972869577E+15</Timestamp><Curr…	좌우반구com(split BVF)_3-021-1	60.021	1.0.0.165	1	1180609757	Professional	2.0.10.242	2.0.10.353	11-24-2020	2020-11-24 오전 6:48:32	15:48:32	2.0.10.248	266	1	{/}	인생	인	생	NULL	NULL	NULL	NULL	NULL	NULL	52	1	2	KSY	List3	0		1	-1	830040	184		0	0	1	{/}	0	4	830224	0	{/}	662
좌우반구com(split BVF)_3	21	1	<?xml version="1.0"?>\n<Clock xmlns:dt="urn:schemas-microsoft-com:datatypes"><Description dt:dt="string">E-Prime Primary Realtime Clock</Description><StartTime><Timestamp dt:dt="int">0</Timestamp><DateUtc dt:dt="string">2020-11-24T06:48:32Z</DateUtc></StartTime><FrequencyChanges><FrequencyChange><Frequency dt:dt="r8">2699980000</Frequency><Timestamp dt:dt="r8">5.6201972869577E+15</Timestamp><Curr…	좌우반구com(split BVF)_3-021-1	60.021	1.0.0.165	1	1180609757	Professional	2.0.10.242	2.0.10.353	11-24-2020	2020-11-24 오전 6:48:32	15:48:32	2.0.10.248	134	1	{/}	인연	인	연	NULL	NULL	NULL	98	1	2	NULL	NULL	NULL	KSY	List2	0		1	-1	425267	184		0	0	1	{/}	0	4	425451	0	{/}	826
좌우반구com(split BVF)_3	21	1	<?xml version="1.0"?>\n<Clock xmlns:dt="urn:schemas-microsoft-com:datatypes"><Description dt:dt="string">E-Prime Primary Realtime Clock</Description><StartTime><Timestamp dt:dt="int">0</Timestamp><DateUtc dt:dt="string">2020-11-24T06:48:32Z</DateUtc></StartTime><FrequencyChanges><FrequencyChange><Frequency dt:dt="r8">2699980000</Frequency><Timestamp dt:dt="r8">5.6201972869577E+15</Timestamp><Curr…	좌우반구com(split BVF)_3-021-1	60.021	1.0.0.165	1	1180609757	Professional	2.0.10.242	2.0.10.353	11-24-2020	2020-11-24 오전 6:48:32	15:48:32	2.0.10.248	44	2	z	일려	일	려	97	1	44	NULL	NULL	NULL	NULL	NULL	NULL	KSY2	List1	NULL	NULL	NULL	NULL	NULL	NULL	NULL	NULL	NULL	0	z	1	3	149415	0	{/}	516
좌우반구com(split BVF)_3	21	1	<?xml version="1.0"?>\n<Clock xmlns:dt="urn:schemas-microsoft-com:datatypes"><Description dt:dt="string">E-Prime Primary Realtime Clock</Description><StartTime><Timestamp dt:dt="int">0</Timestamp><DateUtc dt:dt="string">2020-11-24T06:48:32Z</DateUtc></StartTime><FrequencyChanges><FrequencyChange><Frequency dt:dt="r8">2699980000</Frequency><Timestamp dt:dt="r8">5.6201972869577E+15</Timestamp><Curr…	좌우반구com(split BVF)_3-021-1	60.021	1.0.0.165	1	1180609757	Professional	2.0.10.242	2.0.10.353	11-24-2020	2020-11-24 오전 6:48:32	15:48:32	2.0.10.248	118	2	z	일섭	일	섭	122	1	118	NULL	NULL	NULL	NULL	NULL	NULL	KSY3	List1	NULL	NULL	NULL	NULL	NULL	NULL	NULL	NULL	NULL	1	z	0	3	369937	0	z	837
좌우반구com(split BVF)_3	21	1	<?xml version="1.0"?>\n<Clock xmlns:dt="urn:schemas-microsoft-com:datatypes"><Description dt:dt="string">E-Prime Primary Realtime Clock</Description><StartTime><Timestamp dt:dt="int">0</Timestamp><DateUtc dt:dt="string">2020-11-24T06:48:32Z</DateUtc></StartTime><FrequencyChanges><FrequencyChange><Frequency dt:dt="r8">2699980000</Frequency><Timestamp dt:dt="r8">5.6201972869577E+15</Timestamp><Curr…	좌우반구com(split BVF)_3-021-1	60.021	1.0.0.165	1	1180609757	Professional	2.0.10.242	2.0.10.353	11-24-2020	2020-11-24 오전 6:48:32	15:48:32	2.0.10.248	160	2	z	임택	임	택	NULL	NULL	NULL	82	1	28	NULL	NULL	NULL	KSY3	List2	NULL	NULL	NULL	NULL	NULL	NULL	NULL	NULL	NULL	1	z	1	3	503556	0	z	903
좌우반구com(split BVF)_3	21	1	<?xml version="1.0"?>\n<Clock xmlns:dt="urn:schemas-microsoft-com:datatypes"><Description dt:dt="string">E-Prime Primary Realtime Clock</Description><StartTime><Timestamp dt:dt="int">0</Timestamp><DateUtc dt:dt="string">2020-11-24T06:48:32Z</DateUtc></StartTime><FrequencyChanges><FrequencyChange><Frequency dt:dt="r8">2699980000</Frequency><Timestamp dt:dt="r8">5.6201972869577E+15</Timestamp><Curr…	좌우반구com(split BVF)_3-021-1	60.021	1.0.0.165	1	1180609757	Professional	2.0.10.242	2.0.10.353	11-24-2020	2020-11-24 오전 6:48:32	15:48:32	2.0.10.248	17	1	{/}	입구	입	구	62	1	17	NULL	NULL	NULL	NULL	NULL	NULL	KSY	List1	0		0	-1	71393	183		0	0	1	{/}	0	3	71576	0	{/}	523
좌우반구com(split BVF)_3	21	1	<?xml version="1.0"?>\n<Clock xmlns:dt="urn:schemas-microsoft-com:datatypes"><Description dt:dt="string">E-Prime Primary Realtime Clock</Description><StartTime><Timestamp dt:dt="int">0</Timestamp><DateUtc dt:dt="string">2020-11-24T06:48:32Z</DateUtc></StartTime><FrequencyChanges><FrequencyChange><Frequency dt:dt="r8">2699980000</Frequency><Timestamp dt:dt="r8">5.6201972869577E+15</Timestamp><Curr…	좌우반구com(split BVF)_3-021-1	60.021	1.0.0.165	1	1180609757	Professional	2.0.10.242	2.0.10.353	11-24-2020	2020-11-24 오전 6:48:32	15:48:32	2.0.10.248	132	2	z	입목	입	목	80	1	132	NULL	NULL	NULL	NULL	NULL	NULL	KSY	List1	0		0	-1	412122	183		0	0	0	z	1	3	412305	0	{/}	836
좌우반구com(split BVF)_3	21	1	<?xml version="1.0"?>\n<Clock xmlns:dt="urn:schemas-microsoft-com:datatypes"><Description dt:dt="string">E-Prime Primary Realtime Clock</Description><StartTime><Timestamp dt:dt="int">0</Timestamp><DateUtc dt:dt="string">2020-11-24T06:48:32Z</DateUtc></StartTime><FrequencyChanges><FrequencyChange><Frequency dt:dt="r8">2699980000</Frequency><Timestamp dt:dt="r8">5.6201972869577E+15</Timestamp><Curr…	좌우반구com(split BVF)_3-021-1	60.021	1.0.0.165	1	1180609757	Professional	2.0.10.242	2.0.10.353	11-24-2020	2020-11-24 오전 6:48:32	15:48:32	2.0.10.248	115	2	z	입화	입	화	129	1	115	NULL	NULL	NULL	NULL	NULL	NULL	KSY	List1	0		0	0	360391	183		0	0	1	z	0	3	360574	0	z	1056
좌우반구com(split BVF)_3	21	1	<?xml version="1.0"?>\n<Clock xmlns:dt="urn:schemas-microsoft-com:datatypes"><Description dt:dt="string">E-Prime Primary Realtime Clock</Description><StartTime><Timestamp dt:dt="int">0</Timestamp><DateUtc dt:dt="string">2020-11-24T06:48:32Z</DateUtc></StartTime><FrequencyChanges><FrequencyChange><Frequency dt:dt="r8">2699980000</Frequency><Timestamp dt:dt="r8">5.6201972869577E+15</Timestamp><Curr…	좌우반구com(split BVF)_3-021-1	60.021	1.0.0.165	1	1180609757	Professional	2.0.10.242	2.0.10.353	11-24-2020	2020-11-24 오전 6:48:32	15:48:32	2.0.10.248	121	2	z	자름	자	름	9	1	121	NULL	NULL	NULL	NULL	NULL	NULL	KSY3	List1	NULL	NULL	NULL	NULL	NULL	NULL	NULL	NULL	NULL	1	z	0	3	379017	0	z	941
좌우반구com(split BVF)_3	21	1	<?xml version="1.0"?>\n<Clock xmlns:dt="urn:schemas-microsoft-com:datatypes"><Description dt:dt="string">E-Prime Primary Realtime Clock</Description><StartTime><Timestamp dt:dt="int">0</Timestamp><DateUtc dt:dt="string">2020-11-24T06:48:32Z</DateUtc></StartTime><FrequencyChanges><FrequencyChange><Frequency dt:dt="r8">2699980000</Frequency><Timestamp dt:dt="r8">5.6201972869577E+15</Timestamp><Curr…	좌우반구com(split BVF)_3-021-1	60.021	1.0.0.165	1	1180609757	Professional	2.0.10.242	2.0.10.353	11-24-2020	2020-11-24 오전 6:48:32	15:48:32	2.0.10.248	298	1	{/}	자리	자	리	NULL	NULL	NULL	NULL	NULL	NULL	73	1	34	KSY	List3	0		0	0	916127	183		0	0	1	{/}	0	3	916310	0	{/}	551
좌우반구com(split BVF)_3	21	1	<?xml version="1.0"?>\n<Clock xmlns:dt="urn:schemas-microsoft-com:datatypes"><Description dt:dt="string">E-Prime Primary Realtime Clock</Description><StartTime><Timestamp dt:dt="int">0</Timestamp><DateUtc dt:dt="string">2020-11-24T06:48:32Z</DateUtc></StartTime><FrequencyChanges><FrequencyChange><Frequency dt:dt="r8">2699980000</Frequency><Timestamp dt:dt="r8">5.6201972869577E+15</Timestamp><Curr…	좌우반구com(split BVF)_3-021-1	60.021	1.0.0.165	1	1180609757	Professional	2.0.10.242	2.0.10.353	11-24-2020	2020-11-24 오전 6:48:32	15:48:32	2.0.10.248	275	1	{/}	자본	자	본	NULL	NULL	NULL	NULL	NULL	NULL	77	1	11	KSY	List3	0		0	0	854682	183		0	0	1	{/}	0	3	854865	0	{/}	421
좌우반구com(split BVF)_3	21	1	<?xml version="1.0"?>\n<Clock xmlns:dt="urn:schemas-microsoft-com:datatypes"><Description dt:dt="string">E-Prime Primary Realtime Clock</Description><StartTime><Timestamp dt:dt="int">0</Timestamp><DateUtc dt:dt="string">2020-11-24T06:48:32Z</DateUtc></StartTime><FrequencyChanges><FrequencyChange><Frequency dt:dt="r8">2699980000</Frequency><Timestamp dt:dt="r8">5.6201972869577E+15</Timestamp><Curr…	좌우반구com(split BVF)_3-021-1	60.021	1.0.0.165	1	1180609757	Professional	2.0.10.242	2.0.10.353	11-24-2020	2020-11-24 오전 6:48:32	15:48:32	2.0.10.248	393	1	{/}	자체	자	체	NULL	NULL	NULL	NULL	NULL	NULL	55	1	129	KSY	List3	0		0	0	1177001	183		0	0	1	{/}	0	3	1177184	0	{/}	400
좌우반구com(split BVF)_3	21	1	<?xml version="1.0"?>\n<Clock xmlns:dt="urn:schemas-microsoft-com:datatypes"><Description dt:dt="string">E-Prime Primary Realtime Clock</Description><StartTime><Timestamp dt:dt="int">0</Timestamp><DateUtc dt:dt="string">2020-11-24T06:48:32Z</DateUtc></StartTime><FrequencyChanges><FrequencyChange><Frequency dt:dt="r8">2699980000</Frequency><Timestamp dt:dt="r8">5.6201972869577E+15</Timestamp><Curr…	좌우반구com(split BVF)_3-021-1	60.021	1.0.0.165	1	1180609757	Professional	2.0.10.242	2.0.10.353	11-24-2020	2020-11-24 오전 6:48:32	15:48:32	2.0.10.248	363	2	z	작락	작	락	NULL	NULL	NULL	NULL	NULL	NULL	4	1	99	KSY2	List3	NULL	NULL	NULL	NULL	NULL	NULL	NULL	NULL	NULL	1	z	0	3	1093747	0	z	639
좌우반구com(split BVF)_3	21	1	<?xml version="1.0"?>\n<Clock xmlns:dt="urn:schemas-microsoft-com:datatypes"><Description dt:dt="string">E-Prime Primary Realtime Clock</Description><StartTime><Timestamp dt:dt="int">0</Timestamp><DateUtc dt:dt="string">2020-11-24T06:48:32Z</DateUtc></StartTime><FrequencyChanges><FrequencyChange><Frequency dt:dt="r8">2699980000</Frequency><Timestamp dt:dt="r8">5.6201972869577E+15</Timestamp><Curr…	좌우반구com(split BVF)_3-021-1	60.021	1.0.0.165	1	1180609757	Professional	2.0.10.242	2.0.10.353	11-24-2020	2020-11-24 오전 6:48:32	15:48:32	2.0.10.248	352	1	{/}	작품	작	품	NULL	NULL	NULL	NULL	NULL	NULL	91	1	88	KSY	List3	0		1	-1	1063324	184		0	0	1	{/}	0	4	1063508	0	{/}	446
좌우반구com(split BVF)_3	21	1	<?xml version="1.0"?>\n<Clock xmlns:dt="urn:schemas-microsoft-com:datatypes"><Description dt:dt="string">E-Prime Primary Realtime Clock</Description><StartTime><Timestamp dt:dt="int">0</Timestamp><DateUtc dt:dt="string">2020-11-24T06:48:32Z</DateUtc></StartTime><FrequencyChanges><FrequencyChange><Frequency dt:dt="r8">2699980000</Frequency><Timestamp dt:dt="r8">5.6201972869577E+15</Timestamp><Curr…	좌우반구com(split BVF)_3-021-1	60.021	1.0.0.165	1	1180609757	Professional	2.0.10.242	2.0.10.353	11-24-2020	2020-11-24 오전 6:48:32	15:48:32	2.0.10.248	169	1	{/}	재계	재	계	NULL	NULL	NULL	39	1	37	NULL	NULL	NULL	KSY	List2	0		0	0	530264	183		0	0	0	{/}	0	3	530447	0	z	1332
좌우반구com(split BVF)_3	21	1	<?xml version="1.0"?>\n<Clock xmlns:dt="urn:schemas-microsoft-com:datatypes"><Description dt:dt="string">E-Prime Primary Realtime Clock</Description><StartTime><Timestamp dt:dt="int">0</Timestamp><DateUtc dt:dt="string">2020-11-24T06:48:32Z</DateUtc></StartTime><FrequencyChanges><FrequencyChange><Frequency dt:dt="r8">2699980000</Frequency><Timestamp dt:dt="r8">5.6201972869577E+15</Timestamp><Curr…	좌우반구com(split BVF)_3-021-1	60.021	1.0.0.165	1	1180609757	Professional	2.0.10.242	2.0.10.353	11-24-2020	2020-11-24 오전 6:48:32	15:48:32	2.0.10.248	6	2	z	적태	적	태	88	1	6	NULL	NULL	NULL	NULL	NULL	NULL	KSY3	List1	NULL	NULL	NULL	NULL	NULL	NULL	NULL	NULL	NULL	1	z	0	4	40521	0	z	498
좌우반구com(split BVF)_3	21	1	<?xml version="1.0"?>\n<Clock xmlns:dt="urn:schemas-microsoft-com:datatypes"><Description dt:dt="string">E-Prime Primary Realtime Clock</Description><StartTime><Timestamp dt:dt="int">0</Timestamp><DateUtc dt:dt="string">2020-11-24T06:48:32Z</DateUtc></StartTime><FrequencyChanges><FrequencyChange><Frequency dt:dt="r8">2699980000</Frequency><Timestamp dt:dt="r8">5.6201972869577E+15</Timestamp><Curr…	좌우반구com(split BVF)_3-021-1	60.021	1.0.0.165	1	1180609757	Professional	2.0.10.242	2.0.10.353	11-24-2020	2020-11-24 오전 6:48:32	15:48:32	2.0.10.248	60	1	{/}	전략	전	략	93	1	60	NULL	NULL	NULL	NULL	NULL	NULL	KSY	List1	0		0	-1	195649	183		0	0	1	{/}	1	3	195832	0	{/}	577
좌우반구com(split BVF)_3	21	1	<?xml version="1.0"?>\n<Clock xmlns:dt="urn:schemas-microsoft-com:datatypes"><Description dt:dt="string">E-Prime Primary Realtime Clock</Description><StartTime><Timestamp dt:dt="int">0</Timestamp><DateUtc dt:dt="string">2020-11-24T06:48:32Z</DateUtc></StartTime><FrequencyChanges><FrequencyChange><Frequency dt:dt="r8">2699980000</Frequency><Timestamp dt:dt="r8">5.6201972869577E+15</Timestamp><Curr…	좌우반구com(split BVF)_3-021-1	60.021	1.0.0.165	1	1180609757	Professional	2.0.10.242	2.0.10.353	11-24-2020	2020-11-24 오전 6:48:32	15:48:32	2.0.10.248	367	1	{/}	전통	전	통	NULL	NULL	NULL	NULL	NULL	NULL	100	1	103	KSY	List3	0		0	-1	1104976	183		0	0	1	{/}	1	3	1105159	0	{/}	411
좌우반구com(split BVF)_3	21	1	<?xml version="1.0"?>\n<Clock xmlns:dt="urn:schemas-microsoft-com:datatypes"><Description dt:dt="string">E-Prime Primary Realtime Clock</Description><StartTime><Timestamp dt:dt="int">0</Timestamp><DateUtc dt:dt="string">2020-11-24T06:48:32Z</DateUtc></StartTime><FrequencyChanges><FrequencyChange><Frequency dt:dt="r8">2699980000</Frequency><Timestamp dt:dt="r8">5.6201972869577E+15</Timestamp><Curr…	좌우반구com(split BVF)_3-021-1	60.021	1.0.0.165	1	1180609757	Professional	2.0.10.242	2.0.10.353	11-24-2020	2020-11-24 오전 6:48:32	15:48:32	2.0.10.248	22	2	z	전필	전	필	89	1	22	NULL	NULL	NULL	NULL	NULL	NULL	KSY2	List1	NULL	NULL	NULL	NULL	NULL	NULL	NULL	NULL	NULL	0	z	0	3	86621	0	{/}	727
좌우반구com(split BVF)_3	21	1	<?xml version="1.0"?>\n<Clock xmlns:dt="urn:schemas-microsoft-com:datatypes"><Description dt:dt="string">E-Prime Primary Realtime Clock</Description><StartTime><Timestamp dt:dt="int">0</Timestamp><DateUtc dt:dt="string">2020-11-24T06:48:32Z</DateUtc></StartTime><FrequencyChanges><FrequencyChange><Frequency dt:dt="r8">2699980000</Frequency><Timestamp dt:dt="r8">5.6201972869577E+15</Timestamp><Curr…	좌우반구com(split BVF)_3-021-1	60.021	1.0.0.165	1	1180609757	Professional	2.0.10.242	2.0.10.353	11-24-2020	2020-11-24 오전 6:48:32	15:48:32	2.0.10.248	348	1	{/}	절감	절	감	NULL	NULL	NULL	NULL	NULL	NULL	36	1	84	KSY	List3	0		0	0	1051912	183		0	0	1	{/}	0	3	1052095	0	{/}	292
좌우반구com(split BVF)_3	21	1	<?xml version="1.0"?>\n<Clock xmlns:dt="urn:schemas-microsoft-com:datatypes"><Description dt:dt="string">E-Prime Primary Realtime Clock</Description><StartTime><Timestamp dt:dt="int">0</Timestamp><DateUtc dt:dt="string">2020-11-24T06:48:32Z</DateUtc></StartTime><FrequencyChanges><FrequencyChange><Frequency dt:dt="r8">2699980000</Frequency><Timestamp dt:dt="r8">5.6201972869577E+15</Timestamp><Curr…	좌우반구com(split BVF)_3-021-1	60.021	1.0.0.165	1	1180609757	Professional	2.0.10.242	2.0.10.353	11-24-2020	2020-11-24 오전 6:48:32	15:48:32	2.0.10.248	101	2	z	절보	절	보	43	1	101	NULL	NULL	NULL	NULL	NULL	NULL	KSY	List1	0		0	-1	317056	183		0	0	1	z	0	3	317239	0	z	1008
좌우반구com(split BVF)_3	21	1	<?xml version="1.0"?>\n<Clock xmlns:dt="urn:schemas-microsoft-com:datatypes"><Description dt:dt="string">E-Prime Primary Realtime Clock</Description><StartTime><Timestamp dt:dt="int">0</Timestamp><DateUtc dt:dt="string">2020-11-24T06:48:32Z</DateUtc></StartTime><FrequencyChanges><FrequencyChange><Frequency dt:dt="r8">2699980000</Frequency><Timestamp dt:dt="r8">5.6201972869577E+15</Timestamp><Curr…	좌우반구com(split BVF)_3-021-1	60.021	1.0.0.165	1	1180609757	Professional	2.0.10.242	2.0.10.353	11-24-2020	2020-11-24 오전 6:48:32	15:48:32	2.0.10.248	174	2	z	절속	절	속	NULL	NULL	NULL	107	1	42	NULL	NULL	NULL	KSY	List2	0		0	-1	546458	183		0	0	0	z	0	3	546641	0	{/}	882
좌우반구com(split BVF)_3	21	1	<?xml version="1.0"?>\n<Clock xmlns:dt="urn:schemas-microsoft-com:datatypes"><Description dt:dt="string">E-Prime Primary Realtime Clock</Description><StartTime><Timestamp dt:dt="int">0</Timestamp><DateUtc dt:dt="string">2020-11-24T06:48:32Z</DateUtc></StartTime><FrequencyChanges><FrequencyChange><Frequency dt:dt="r8">2699980000</Frequency><Timestamp dt:dt="r8">5.6201972869577E+15</Timestamp><Curr…	좌우반구com(split BVF)_3-021-1	60.021	1.0.0.165	1	1180609757	Professional	2.0.10.242	2.0.10.353	11-24-2020	2020-11-24 오전 6:48:32	15:48:32	2.0.10.248	145	1	{/}	절차	절	차	NULL	NULL	NULL	25	1	13	NULL	NULL	NULL	KSY	List2	0		0	-1	458206	183		0	0	1	{/}	0	3	458389	0	{/}	679
좌우반구com(split BVF)_3	21	1	<?xml version="1.0"?>\n<Clock xmlns:dt="urn:schemas-microsoft-com:datatypes"><Description dt:dt="string">E-Prime Primary Realtime Clock</Description><StartTime><Timestamp dt:dt="int">0</Timestamp><DateUtc dt:dt="string">2020-11-24T06:48:32Z</DateUtc></StartTime><FrequencyChanges><FrequencyChange><Frequency dt:dt="r8">2699980000</Frequency><Timestamp dt:dt="r8">5.6201972869577E+15</Timestamp><Curr…	좌우반구com(split BVF)_3-021-1	60.021	1.0.0.165	1	1180609757	Professional	2.0.10.242	2.0.10.353	11-24-2020	2020-11-24 오전 6:48:32	15:48:32	2.0.10.248	297	1	{/}	정도	정	도	NULL	NULL	NULL	NULL	NULL	NULL	27	1	33	KSY	List3	0		0	-1	913444	183		0	0	1	{/}	1	3	913627	0	{/}	474
좌우반구com(split BVF)_3	21	1	<?xml version="1.0"?>\n<Clock xmlns:dt="urn:schemas-microsoft-com:datatypes"><Description dt:dt="string">E-Prime Primary Realtime Clock</Description><StartTime><Timestamp dt:dt="int">0</Timestamp><DateUtc dt:dt="string">2020-11-24T06:48:32Z</DateUtc></StartTime><FrequencyChanges><FrequencyChange><Frequency dt:dt="r8">2699980000</Frequency><Timestamp dt:dt="r8">5.6201972869577E+15</Timestamp><Curr…	좌우반구com(split BVF)_3-021-1	60.021	1.0.0.165	1	1180609757	Professional	2.0.10.242	2.0.10.353	11-24-2020	2020-11-24 오전 6:48:32	15:48:32	2.0.10.248	38	1	{/}	정오	정	오	103	1	38	NULL	NULL	NULL	NULL	NULL	NULL	KSY	List1	0		0	-1	132238	183		0	0	1	{/}	1	3	132421	0	{/}	565
좌우반구com(split BVF)_3	21	1	<?xml version="1.0"?>\n<Clock xmlns:dt="urn:schemas-microsoft-com:datatypes"><Description dt:dt="string">E-Prime Primary Realtime Clock</Description><StartTime><Timestamp dt:dt="int">0</Timestamp><DateUtc dt:dt="string">2020-11-24T06:48:32Z</DateUtc></StartTime><FrequencyChanges><FrequencyChange><Frequency dt:dt="r8">2699980000</Frequency><Timestamp dt:dt="r8">5.6201972869577E+15</Timestamp><Curr…	좌우반구com(split BVF)_3-021-1	60.021	1.0.0.165	1	1180609757	Professional	2.0.10.242	2.0.10.353	11-24-2020	2020-11-24 오전 6:48:32	15:48:32	2.0.10.248	342	1	{/}	정책	정	책	NULL	NULL	NULL	NULL	NULL	NULL	8	1	78	KSY	List3	0		0	0	1036251	183		0	0	1	{/}	0	3	1036434	0	{/}	561
좌우반구com(split BVF)_3	21	1	<?xml version="1.0"?>\n<Clock xmlns:dt="urn:schemas-microsoft-com:datatypes"><Description dt:dt="string">E-Prime Primary Realtime Clock</Description><StartTime><Timestamp dt:dt="int">0</Timestamp><DateUtc dt:dt="string">2020-11-24T06:48:32Z</DateUtc></StartTime><FrequencyChanges><FrequencyChange><Frequency dt:dt="r8">2699980000</Frequency><Timestamp dt:dt="r8">5.6201972869577E+15</Timestamp><Curr…	좌우반구com(split BVF)_3-021-1	60.021	1.0.0.165	1	1180609757	Professional	2.0.10.242	2.0.10.353	11-24-2020	2020-11-24 오전 6:48:32	15:48:32	2.0.10.248	141	2	z	제경	제	경	NULL	NULL	NULL	40	1	9	NULL	NULL	NULL	KSY3	List2	NULL	NULL	NULL	NULL	NULL	NULL	NULL	NULL	NULL	1	z	1	3	446093	0	z	871
좌우반구com(split BVF)_3	21	1	<?xml version="1.0"?>\n<Clock xmlns:dt="urn:schemas-microsoft-com:datatypes"><Description dt:dt="string">E-Prime Primary Realtime Clock</Description><StartTime><Timestamp dt:dt="int">0</Timestamp><DateUtc dt:dt="string">2020-11-24T06:48:32Z</DateUtc></StartTime><FrequencyChanges><FrequencyChange><Frequency dt:dt="r8">2699980000</Frequency><Timestamp dt:dt="r8">5.6201972869577E+15</Timestamp><Curr…	좌우반구com(split BVF)_3-021-1	60.021	1.0.0.165	1	1180609757	Professional	2.0.10.242	2.0.10.353	11-24-2020	2020-11-24 오전 6:48:32	15:48:32	2.0.10.248	162	1	{/}	제도	제	도	NULL	NULL	NULL	127	1	30	NULL	NULL	NULL	KSY	List2	0		0	-1	509404	184		0	0	1	{/}	0	4	509588	0	{/}	711
좌우반구com(split BVF)_3	21	1	<?xml version="1.0"?>\n<Clock xmlns:dt="urn:schemas-microsoft-com:datatypes"><Description dt:dt="string">E-Prime Primary Realtime Clock</Description><StartTime><Timestamp dt:dt="int">0</Timestamp><DateUtc dt:dt="string">2020-11-24T06:48:32Z</DateUtc></StartTime><FrequencyChanges><FrequencyChange><Frequency dt:dt="r8">2699980000</Frequency><Timestamp dt:dt="r8">5.6201972869577E+15</Timestamp><Curr…	좌우반구com(split BVF)_3-021-1	60.021	1.0.0.165	1	1180609757	Professional	2.0.10.242	2.0.10.353	11-24-2020	2020-11-24 오전 6:48:32	15:48:32	2.0.10.248	384	2	z	제란	제	란	NULL	NULL	NULL	NULL	NULL	NULL	130	1	120	KSY2	List3	NULL	NULL	NULL	NULL	NULL	NULL	NULL	NULL	NULL	1	z	1	3	1152942	0	z	635
좌우반구com(split BVF)_3	21	1	<?xml version="1.0"?>\n<Clock xmlns:dt="urn:schemas-microsoft-com:datatypes"><Description dt:dt="string">E-Prime Primary Realtime Clock</Description><StartTime><Timestamp dt:dt="int">0</Timestamp><DateUtc dt:dt="string">2020-11-24T06:48:32Z</DateUtc></StartTime><FrequencyChanges><FrequencyChange><Frequency dt:dt="r8">2699980000</Frequency><Timestamp dt:dt="r8">5.6201972869577E+15</Timestamp><Curr…	좌우반구com(split BVF)_3-021-1	60.021	1.0.0.165	1	1180609757	Professional	2.0.10.242	2.0.10.353	11-24-2020	2020-11-24 오전 6:48:32	15:48:32	2.0.10.248	31	1	{/}	제안	제	안	26	1	31	NULL	NULL	NULL	NULL	NULL	NULL	KSY	List1	0		0	-1	112345	183		0	0	1	{/}	1	3	112528	0	{/}	707
좌우반구com(split BVF)_3	21	1	<?xml version="1.0"?>\n<Clock xmlns:dt="urn:schemas-microsoft-com:datatypes"><Description dt:dt="string">E-Prime Primary Realtime Clock</Description><StartTime><Timestamp dt:dt="int">0</Timestamp><DateUtc dt:dt="string">2020-11-24T06:48:32Z</DateUtc></StartTime><FrequencyChanges><FrequencyChange><Frequency dt:dt="r8">2699980000</Frequency><Timestamp dt:dt="r8">5.6201972869577E+15</Timestamp><Curr…	좌우반구com(split BVF)_3-021-1	60.021	1.0.0.165	1	1180609757	Professional	2.0.10.242	2.0.10.353	11-24-2020	2020-11-24 오전 6:48:32	15:48:32	2.0.10.248	338	1	{/}	제품	제	품	NULL	NULL	NULL	NULL	NULL	NULL	38	1	74	KSY	List3	0		0	-1	1025038	183		0	0	1	{/}	0	3	1025221	0	{/}	366
좌우반구com(split BVF)_3	21	1	<?xml version="1.0"?>\n<Clock xmlns:dt="urn:schemas-microsoft-com:datatypes"><Description dt:dt="string">E-Prime Primary Realtime Clock</Description><StartTime><Timestamp dt:dt="int">0</Timestamp><DateUtc dt:dt="string">2020-11-24T06:48:32Z</DateUtc></StartTime><FrequencyChanges><FrequencyChange><Frequency dt:dt="r8">2699980000</Frequency><Timestamp dt:dt="r8">5.6201972869577E+15</Timestamp><Curr…	좌우반구com(split BVF)_3-021-1	60.021	1.0.0.165	1	1180609757	Professional	2.0.10.242	2.0.10.353	11-24-2020	2020-11-24 오전 6:48:32	15:48:32	2.0.10.248	281	1	{/}	조건	조	건	NULL	NULL	NULL	NULL	NULL	NULL	116	1	17	KSY	List3	0		0	-1	870576	183		0	0	1	{/}	1	3	870759	0	{/}	407
좌우반구com(split BVF)_3	21	1	<?xml version="1.0"?>\n<Clock xmlns:dt="urn:schemas-microsoft-com:datatypes"><Description dt:dt="string">E-Prime Primary Realtime Clock</Description><StartTime><Timestamp dt:dt="int">0</Timestamp><DateUtc dt:dt="string">2020-11-24T06:48:32Z</DateUtc></StartTime><FrequencyChanges><FrequencyChange><Frequency dt:dt="r8">2699980000</Frequency><Timestamp dt:dt="r8">5.6201972869577E+15</Timestamp><Curr…	좌우반구com(split BVF)_3-021-1	60.021	1.0.0.165	1	1180609757	Professional	2.0.10.242	2.0.10.353	11-24-2020	2020-11-24 오전 6:48:32	15:48:32	2.0.10.248	365	1	{/}	조례	조	례	NULL	NULL	NULL	NULL	NULL	NULL	68	1	101	KSY	List3	0		0	0	1099012	183		0	0	1	{/}	0	3	1099195	0	{/}	975
좌우반구com(split BVF)_3	21	1	<?xml version="1.0"?>\n<Clock xmlns:dt="urn:schemas-microsoft-com:datatypes"><Description dt:dt="string">E-Prime Primary Realtime Clock</Description><StartTime><Timestamp dt:dt="int">0</Timestamp><DateUtc dt:dt="string">2020-11-24T06:48:32Z</DateUtc></StartTime><FrequencyChanges><FrequencyChange><Frequency dt:dt="r8">2699980000</Frequency><Timestamp dt:dt="r8">5.6201972869577E+15</Timestamp><Curr…	좌우반구com(split BVF)_3-021-1	60.021	1.0.0.165	1	1180609757	Professional	2.0.10.242	2.0.10.353	11-24-2020	2020-11-24 오전 6:48:32	15:48:32	2.0.10.248	324	1	{/}	조직	조	직	NULL	NULL	NULL	NULL	NULL	NULL	30	1	60	KSY	List3	0		0	-1	987168	183		0	0	1	{/}	0	3	987351	0	{/}	397
좌우반구com(split BVF)_3	21	1	<?xml version="1.0"?>\n<Clock xmlns:dt="urn:schemas-microsoft-com:datatypes"><Description dt:dt="string">E-Prime Primary Realtime Clock</Description><StartTime><Timestamp dt:dt="int">0</Timestamp><DateUtc dt:dt="string">2020-11-24T06:48:32Z</DateUtc></StartTime><FrequencyChanges><FrequencyChange><Frequency dt:dt="r8">2699980000</Frequency><Timestamp dt:dt="r8">5.6201972869577E+15</Timestamp><Curr…	좌우반구com(split BVF)_3-021-1	60.021	1.0.0.165	1	1180609757	Professional	2.0.10.242	2.0.10.353	11-24-2020	2020-11-24 오전 6:48:32	15:48:32	2.0.10.248	364	1	{/}	종류	종	류	NULL	NULL	NULL	NULL	NULL	NULL	114	1	100	KSY	List3	0		0	0	1096413	183		0	0	1	{/}	0	3	1096596	0	{/}	390
좌우반구com(split BVF)_3	21	1	<?xml version="1.0"?>\n<Clock xmlns:dt="urn:schemas-microsoft-com:datatypes"><Description dt:dt="string">E-Prime Primary Realtime Clock</Description><StartTime><Timestamp dt:dt="int">0</Timestamp><DateUtc dt:dt="string">2020-11-24T06:48:32Z</DateUtc></StartTime><FrequencyChanges><FrequencyChange><Frequency dt:dt="r8">2699980000</Frequency><Timestamp dt:dt="r8">5.6201972869577E+15</Timestamp><Curr…	좌우반구com(split BVF)_3-021-1	60.021	1.0.0.165	1	1180609757	Professional	2.0.10.242	2.0.10.353	11-24-2020	2020-11-24 오전 6:48:32	15:48:32	2.0.10.248	336	2	z	종백	종	백	NULL	NULL	NULL	NULL	NULL	NULL	74	1	72	KSY3	List3	NULL	NULL	NULL	NULL	NULL	NULL	NULL	NULL	NULL	1	z	0	4	1019990	0	z	469
좌우반구com(split BVF)_3	21	1	<?xml version="1.0"?>\n<Clock xmlns:dt="urn:schemas-microsoft-com:datatypes"><Description dt:dt="string">E-Prime Primary Realtime Clock</Description><StartTime><Timestamp dt:dt="int">0</Timestamp><DateUtc dt:dt="string">2020-11-24T06:48:32Z</DateUtc></StartTime><FrequencyChanges><FrequencyChange><Frequency dt:dt="r8">2699980000</Frequency><Timestamp dt:dt="r8">5.6201972869577E+15</Timestamp><Curr…	좌우반구com(split BVF)_3-021-1	60.021	1.0.0.165	1	1180609757	Professional	2.0.10.242	2.0.10.353	11-24-2020	2020-11-24 오전 6:48:32	15:48:32	2.0.10.248	251	2	z	죽거	죽	거	NULL	NULL	NULL	112	1	119	NULL	NULL	NULL	KSY	List2	0		0	-1	776726	183		0	0	1	z	1	3	776909	0	z	626
좌우반구com(split BVF)_3	21	1	<?xml version="1.0"?>\n<Clock xmlns:dt="urn:schemas-microsoft-com:datatypes"><Description dt:dt="string">E-Prime Primary Realtime Clock</Description><StartTime><Timestamp dt:dt="int">0</Timestamp><DateUtc dt:dt="string">2020-11-24T06:48:32Z</DateUtc></StartTime><FrequencyChanges><FrequencyChange><Frequency dt:dt="r8">2699980000</Frequency><Timestamp dt:dt="r8">5.6201972869577E+15</Timestamp><Curr…	좌우반구com(split BVF)_3-021-1	60.021	1.0.0.165	1	1180609757	Professional	2.0.10.242	2.0.10.353	11-24-2020	2020-11-24 오전 6:48:32	15:48:32	2.0.10.248	146	1	{/}	죽음	죽	음	NULL	NULL	NULL	97	1	14	NULL	NULL	NULL	KSY	List2	0		0	-1	461088	183		0	0	1	{/}	1	3	461271	0	{/}	733
좌우반구com(split BVF)_3	21	1	<?xml version="1.0"?>\n<Clock xmlns:dt="urn:schemas-microsoft-com:datatypes"><Description dt:dt="string">E-Prime Primary Realtime Clock</Description><StartTime><Timestamp dt:dt="int">0</Timestamp><DateUtc dt:dt="string">2020-11-24T06:48:32Z</DateUtc></StartTime><FrequencyChanges><FrequencyChange><Frequency dt:dt="r8">2699980000</Frequency><Timestamp dt:dt="r8">5.6201972869577E+15</Timestamp><Curr…	좌우반구com(split BVF)_3-021-1	60.021	1.0.0.165	1	1180609757	Professional	2.0.10.242	2.0.10.353	11-24-2020	2020-11-24 오전 6:48:32	15:48:32	2.0.10.248	168	1	{/}	준거	준	거	NULL	NULL	NULL	61	1	36	NULL	NULL	NULL	KSY	List2	0		0	-1	527098	183		0	0	0	{/}	1	3	527281	0	z	962
좌우반구com(split BVF)_3	21	1	<?xml version="1.0"?>\n<Clock xmlns:dt="urn:schemas-microsoft-com:datatypes"><Description dt:dt="string">E-Prime Primary Realtime Clock</Description><StartTime><Timestamp dt:dt="int">0</Timestamp><DateUtc dt:dt="string">2020-11-24T06:48:32Z</DateUtc></StartTime><FrequencyChanges><FrequencyChange><Frequency dt:dt="r8">2699980000</Frequency><Timestamp dt:dt="r8">5.6201972869577E+15</Timestamp><Curr…	좌우반구com(split BVF)_3-021-1	60.021	1.0.0.165	1	1180609757	Professional	2.0.10.242	2.0.10.353	11-24-2020	2020-11-24 오전 6:48:32	15:48:32	2.0.10.248	340	2	z	증력	증	력	NULL	NULL	NULL	NULL	NULL	NULL	35	1	76	KSY3	List3	NULL	NULL	NULL	NULL	NULL	NULL	NULL	NULL	NULL	0	z	0	4	1030403	0	{/}	856
좌우반구com(split BVF)_3	21	1	<?xml version="1.0"?>\n<Clock xmlns:dt="urn:schemas-microsoft-com:datatypes"><Description dt:dt="string">E-Prime Primary Realtime Clock</Description><StartTime><Timestamp dt:dt="int">0</Timestamp><DateUtc dt:dt="string">2020-11-24T06:48:32Z</DateUtc></StartTime><FrequencyChanges><FrequencyChange><Frequency dt:dt="r8">2699980000</Frequency><Timestamp dt:dt="r8">5.6201972869577E+15</Timestamp><Curr…	좌우반구com(split BVF)_3-021-1	60.021	1.0.0.165	1	1180609757	Professional	2.0.10.242	2.0.10.353	11-24-2020	2020-11-24 오전 6:48:32	15:48:32	2.0.10.248	274	1	{/}	증인	증	인	NULL	NULL	NULL	NULL	NULL	NULL	78	1	10	KSY	List3	0		0	-1	851999	184		0	0	1	{/}	0	4	852183	0	{/}	487
좌우반구com(split BVF)_3	21	1	<?xml version="1.0"?>\n<Clock xmlns:dt="urn:schemas-microsoft-com:datatypes"><Description dt:dt="string">E-Prime Primary Realtime Clock</Description><StartTime><Timestamp dt:dt="int">0</Timestamp><DateUtc dt:dt="string">2020-11-24T06:48:32Z</DateUtc></StartTime><FrequencyChanges><FrequencyChange><Frequency dt:dt="r8">2699980000</Frequency><Timestamp dt:dt="r8">5.6201972869577E+15</Timestamp><Curr…	좌우반구com(split BVF)_3-021-1	60.021	1.0.0.165	1	1180609757	Professional	2.0.10.242	2.0.10.353	11-24-2020	2020-11-24 오전 6:48:32	15:48:32	2.0.10.248	159	2	z	지님	지	님	NULL	NULL	NULL	44	1	27	NULL	NULL	NULL	KSY3	List2	NULL	NULL	NULL	NULL	NULL	NULL	NULL	NULL	NULL	1	z	0	3	500424	0	z	924
좌우반구com(split BVF)_3	21	1	<?xml version="1.0"?>\n<Clock xmlns:dt="urn:schemas-microsoft-com:datatypes"><Description dt:dt="string">E-Prime Primary Realtime Clock</Description><StartTime><Timestamp dt:dt="int">0</Timestamp><DateUtc dt:dt="string">2020-11-24T06:48:32Z</DateUtc></StartTime><FrequencyChanges><FrequencyChange><Frequency dt:dt="r8">2699980000</Frequency><Timestamp dt:dt="r8">5.6201972869577E+15</Timestamp><Curr…	좌우반구com(split BVF)_3-021-1	60.021	1.0.0.165	1	1180609757	Professional	2.0.10.242	2.0.10.353	11-24-2020	2020-11-24 오전 6:48:32	15:48:32	2.0.10.248	277	1	{/}	지적	지	적	NULL	NULL	NULL	NULL	NULL	NULL	21	1	13	KSY	List3	0		0	0	859897	183		0	0	1	{/}	0	3	860080	0	{/}	342
좌우반구com(split BVF)_3	21	1	<?xml version="1.0"?>\n<Clock xmlns:dt="urn:schemas-microsoft-com:datatypes"><Description dt:dt="string">E-Prime Primary Realtime Clock</Description><StartTime><Timestamp dt:dt="int">0</Timestamp><DateUtc dt:dt="string">2020-11-24T06:48:32Z</DateUtc></StartTime><FrequencyChanges><FrequencyChange><Frequency dt:dt="r8">2699980000</Frequency><Timestamp dt:dt="r8">5.6201972869577E+15</Timestamp><Curr…	좌우반구com(split BVF)_3-021-1	60.021	1.0.0.165	1	1180609757	Professional	2.0.10.242	2.0.10.353	11-24-2020	2020-11-24 오전 6:48:32	15:48:32	2.0.10.248	387	1	{/}	지표	지	표	NULL	NULL	NULL	NULL	NULL	NULL	118	1	123	KSY	List3	0		0	-1	1161023	183		0	0	1	{/}	0	3	1161206	0	{/}	435
좌우반구com(split BVF)_3	21	1	<?xml version="1.0"?>\n<Clock xmlns:dt="urn:schemas-microsoft-com:datatypes"><Description dt:dt="string">E-Prime Primary Realtime Clock</Description><StartTime><Timestamp dt:dt="int">0</Timestamp><DateUtc dt:dt="string">2020-11-24T06:48:32Z</DateUtc></StartTime><FrequencyChanges><FrequencyChange><Frequency dt:dt="r8">2699980000</Frequency><Timestamp dt:dt="r8">5.6201972869577E+15</Timestamp><Curr…	좌우반구com(split BVF)_3-021-1	60.021	1.0.0.165	1	1180609757	Professional	2.0.10.242	2.0.10.353	11-24-2020	2020-11-24 오전 6:48:32	15:48:32	2.0.10.248	172	1	{/}	지혜	지	혜	NULL	NULL	NULL	122	1	40	NULL	NULL	NULL	KSY	List2	0		0	-1	540110	183		0	0	1	{/}	1	3	540293	0	{/}	1086
좌우반구com(split BVF)_3	21	1	<?xml version="1.0"?>\n<Clock xmlns:dt="urn:schemas-microsoft-com:datatypes"><Description dt:dt="string">E-Prime Primary Realtime Clock</Description><StartTime><Timestamp dt:dt="int">0</Timestamp><DateUtc dt:dt="string">2020-11-24T06:48:32Z</DateUtc></StartTime><FrequencyChanges><FrequencyChange><Frequency dt:dt="r8">2699980000</Frequency><Timestamp dt:dt="r8">5.6201972869577E+15</Timestamp><Curr…	좌우반구com(split BVF)_3-021-1	60.021	1.0.0.165	1	1180609757	Professional	2.0.10.242	2.0.10.353	11-24-2020	2020-11-24 오전 6:48:32	15:48:32	2.0.10.248	179	2	z	직매	직	매	NULL	NULL	NULL	87	1	47	NULL	NULL	NULL	KSY	List2	0		1	-1	562685	184		0	0	0	z	0	4	562869	0		0
좌우반구com(split BVF)_3	21	1	<?xml version="1.0"?>\n<Clock xmlns:dt="urn:schemas-microsoft-com:datatypes"><Description dt:dt="string">E-Prime Primary Realtime Clock</Description><StartTime><Timestamp dt:dt="int">0</Timestamp><DateUtc dt:dt="string">2020-11-24T06:48:32Z</DateUtc></StartTime><FrequencyChanges><FrequencyChange><Frequency dt:dt="r8">2699980000</Frequency><Timestamp dt:dt="r8">5.6201972869577E+15</Timestamp><Curr…	좌우반구com(split BVF)_3-021-1	60.021	1.0.0.165	1	1180609757	Professional	2.0.10.242	2.0.10.353	11-24-2020	2020-11-24 오전 6:48:32	15:48:32	2.0.10.248	1	1	{/}	직장	직	장	72	1	1	NULL	NULL	NULL	NULL	NULL	NULL	KSY	List1	0		1	-1	26042	184		0	0	1	{/}	0	4	26226	0	{/}	345
좌우반구com(split BVF)_3	21	1	<?xml version="1.0"?>\n<Clock xmlns:dt="urn:schemas-microsoft-com:datatypes"><Description dt:dt="string">E-Prime Primary Realtime Clock</Description><StartTime><Timestamp dt:dt="int">0</Timestamp><DateUtc dt:dt="string">2020-11-24T06:48:32Z</DateUtc></StartTime><FrequencyChanges><FrequencyChange><Frequency dt:dt="r8">2699980000</Frequency><Timestamp dt:dt="r8">5.6201972869577E+15</Timestamp><Curr…	좌우반구com(split BVF)_3-021-1	60.021	1.0.0.165	1	1180609757	Professional	2.0.10.242	2.0.10.353	11-24-2020	2020-11-24 오전 6:48:32	15:48:32	2.0.10.248	111	2	z	진회	진	회	1	1	111	NULL	NULL	NULL	NULL	NULL	NULL	KSY3	List1	NULL	NULL	NULL	NULL	NULL	NULL	NULL	NULL	NULL	1	z	0	4	348262	0	z	1040
좌우반구com(split BVF)_3	21	1	<?xml version="1.0"?>\n<Clock xmlns:dt="urn:schemas-microsoft-com:datatypes"><Description dt:dt="string">E-Prime Primary Realtime Clock</Description><StartTime><Timestamp dt:dt="int">0</Timestamp><DateUtc dt:dt="string">2020-11-24T06:48:32Z</DateUtc></StartTime><FrequencyChanges><FrequencyChange><Frequency dt:dt="r8">2699980000</Frequency><Timestamp dt:dt="r8">5.6201972869577E+15</Timestamp><Curr…	좌우반구com(split BVF)_3-021-1	60.021	1.0.0.165	1	1180609757	Professional	2.0.10.242	2.0.10.353	11-24-2020	2020-11-24 오전 6:48:32	15:48:32	2.0.10.248	339	1	{/}	질서	질	서	NULL	NULL	NULL	NULL	NULL	NULL	22	1	75	KSY	List3	0		0	0	1027604	183		0	0	1	{/}	0	3	1027787	0	{/}	408
좌우반구com(split BVF)_3	21	1	<?xml version="1.0"?>\n<Clock xmlns:dt="urn:schemas-microsoft-com:datatypes"><Description dt:dt="string">E-Prime Primary Realtime Clock</Description><StartTime><Timestamp dt:dt="int">0</Timestamp><DateUtc dt:dt="string">2020-11-24T06:48:32Z</DateUtc></StartTime><FrequencyChanges><FrequencyChange><Frequency dt:dt="r8">2699980000</Frequency><Timestamp dt:dt="r8">5.6201972869577E+15</Timestamp><Curr…	좌우반구com(split BVF)_3-021-1	60.021	1.0.0.165	1	1180609757	Professional	2.0.10.242	2.0.10.353	11-24-2020	2020-11-24 오전 6:48:32	15:48:32	2.0.10.248	344	1	{/}	차량	차	량	NULL	NULL	NULL	NULL	NULL	NULL	96	1	80	KSY	List3	0		0	-1	1041665	184		0	0	1	{/}	0	4	1041849	0	{/}	274
좌우반구com(split BVF)_3	21	1	<?xml version="1.0"?>\n<Clock xmlns:dt="urn:schemas-microsoft-com:datatypes"><Description dt:dt="string">E-Prime Primary Realtime Clock</Description><StartTime><Timestamp dt:dt="int">0</Timestamp><DateUtc dt:dt="string">2020-11-24T06:48:32Z</DateUtc></StartTime><FrequencyChanges><FrequencyChange><Frequency dt:dt="r8">2699980000</Frequency><Timestamp dt:dt="r8">5.6201972869577E+15</Timestamp><Curr…	좌우반구com(split BVF)_3-021-1	60.021	1.0.0.165	1	1180609757	Professional	2.0.10.242	2.0.10.353	11-24-2020	2020-11-24 오전 6:48:32	15:48:32	2.0.10.248	123	1	{/}	차익	차	익	47	1	123	NULL	NULL	NULL	NULL	NULL	NULL	KSY	List1	0		0	-1	384965	183		0	0	1	{/}	1	3	385148	0	{/}	986
좌우반구com(split BVF)_3	21	1	<?xml version="1.0"?>\n<Clock xmlns:dt="urn:schemas-microsoft-com:datatypes"><Description dt:dt="string">E-Prime Primary Realtime Clock</Description><StartTime><Timestamp dt:dt="int">0</Timestamp><DateUtc dt:dt="string">2020-11-24T06:48:32Z</DateUtc></StartTime><FrequencyChanges><FrequencyChange><Frequency dt:dt="r8">2699980000</Frequency><Timestamp dt:dt="r8">5.6201972869577E+15</Timestamp><Curr…	좌우반구com(split BVF)_3-021-1	60.021	1.0.0.165	1	1180609757	Professional	2.0.10.242	2.0.10.353	11-24-2020	2020-11-24 오전 6:48:32	15:48:32	2.0.10.248	104	2	z	착반	착	반	30	1	104	NULL	NULL	NULL	NULL	NULL	NULL	KSY3	List1	NULL	NULL	NULL	NULL	NULL	NULL	NULL	NULL	NULL	1	z	0	3	326486	0	z	1032
좌우반구com(split BVF)_3	21	1	<?xml version="1.0"?>\n<Clock xmlns:dt="urn:schemas-microsoft-com:datatypes"><Description dt:dt="string">E-Prime Primary Realtime Clock</Description><StartTime><Timestamp dt:dt="int">0</Timestamp><DateUtc dt:dt="string">2020-11-24T06:48:32Z</DateUtc></StartTime><FrequencyChanges><FrequencyChange><Frequency dt:dt="r8">2699980000</Frequency><Timestamp dt:dt="r8">5.6201972869577E+15</Timestamp><Curr…	좌우반구com(split BVF)_3-021-1	60.021	1.0.0.165	1	1180609757	Professional	2.0.10.242	2.0.10.353	11-24-2020	2020-11-24 오전 6:48:32	15:48:32	2.0.10.248	66	1	{/}	책임	책	임	112	1	66	NULL	NULL	NULL	NULL	NULL	NULL	KSY	List1	0		0	-1	213043	183		0	0	1	{/}	0	3	213226	0	{/}	622
좌우반구com(split BVF)_3	21	1	<?xml version="1.0"?>\n<Clock xmlns:dt="urn:schemas-microsoft-com:datatypes"><Description dt:dt="string">E-Prime Primary Realtime Clock</Description><StartTime><Timestamp dt:dt="int">0</Timestamp><DateUtc dt:dt="string">2020-11-24T06:48:32Z</DateUtc></StartTime><FrequencyChanges><FrequencyChange><Frequency dt:dt="r8">2699980000</Frequency><Timestamp dt:dt="r8">5.6201972869577E+15</Timestamp><Curr…	좌우반구com(split BVF)_3-021-1	60.021	1.0.0.165	1	1180609757	Professional	2.0.10.242	2.0.10.353	11-24-2020	2020-11-24 오전 6:48:32	15:48:32	2.0.10.248	109	2	z	책희	책	희	104	1	109	NULL	NULL	NULL	NULL	NULL	NULL	KSY	List1	0		1	-1	341780	184		0	0	1	z	0	4	341964	0	z	954
좌우반구com(split BVF)_3	21	1	<?xml version="1.0"?>\n<Clock xmlns:dt="urn:schemas-microsoft-com:datatypes"><Description dt:dt="string">E-Prime Primary Realtime Clock</Description><StartTime><Timestamp dt:dt="int">0</Timestamp><DateUtc dt:dt="string">2020-11-24T06:48:32Z</DateUtc></StartTime><FrequencyChanges><FrequencyChange><Frequency dt:dt="r8">2699980000</Frequency><Timestamp dt:dt="r8">5.6201972869577E+15</Timestamp><Curr…	좌우반구com(split BVF)_3-021-1	60.021	1.0.0.165	1	1180609757	Professional	2.0.10.242	2.0.10.353	11-24-2020	2020-11-24 오전 6:48:32	15:48:32	2.0.10.248	246	2	z	청휘	청	휘	NULL	NULL	NULL	1	1	114	NULL	NULL	NULL	KSY2	List2	NULL	NULL	NULL	NULL	NULL	NULL	NULL	NULL	NULL	1	z	0	3	762431	0	z	729
좌우반구com(split BVF)_3	21	1	<?xml version="1.0"?>\n<Clock xmlns:dt="urn:schemas-microsoft-com:datatypes"><Description dt:dt="string">E-Prime Primary Realtime Clock</Description><StartTime><Timestamp dt:dt="int">0</Timestamp><DateUtc dt:dt="string">2020-11-24T06:48:32Z</DateUtc></StartTime><FrequencyChanges><FrequencyChange><Frequency dt:dt="r8">2699980000</Frequency><Timestamp dt:dt="r8">5.6201972869577E+15</Timestamp><Curr…	좌우반구com(split BVF)_3-021-1	60.021	1.0.0.165	1	1180609757	Professional	2.0.10.242	2.0.10.353	11-24-2020	2020-11-24 오전 6:48:32	15:48:32	2.0.10.248	82	2	z	체행	체	행	3	1	82	NULL	NULL	NULL	NULL	NULL	NULL	KSY2	List1	NULL	NULL	NULL	NULL	NULL	NULL	NULL	NULL	NULL	0	z	0	4	259910	0	{/}	721
좌우반구com(split BVF)_3	21	1	<?xml version="1.0"?>\n<Clock xmlns:dt="urn:schemas-microsoft-com:datatypes"><Description dt:dt="string">E-Prime Primary Realtime Clock</Description><StartTime><Timestamp dt:dt="int">0</Timestamp><DateUtc dt:dt="string">2020-11-24T06:48:32Z</DateUtc></StartTime><FrequencyChanges><FrequencyChange><Frequency dt:dt="r8">2699980000</Frequency><Timestamp dt:dt="r8">5.6201972869577E+15</Timestamp><Curr…	좌우반구com(split BVF)_3-021-1	60.021	1.0.0.165	1	1180609757	Professional	2.0.10.242	2.0.10.353	11-24-2020	2020-11-24 오전 6:48:32	15:48:32	2.0.10.248	314	1	{/}	체험	체	험	NULL	NULL	NULL	NULL	NULL	NULL	61	1	50	KSY	List3	0		0	-1	959711	183		0	0	1	{/}	0	3	959894	0	{/}	278
좌우반구com(split BVF)_3	21	1	<?xml version="1.0"?>\n<Clock xmlns:dt="urn:schemas-microsoft-com:datatypes"><Description dt:dt="string">E-Prime Primary Realtime Clock</Description><StartTime><Timestamp dt:dt="int">0</Timestamp><DateUtc dt:dt="string">2020-11-24T06:48:32Z</DateUtc></StartTime><FrequencyChanges><FrequencyChange><Frequency dt:dt="r8">2699980000</Frequency><Timestamp dt:dt="r8">5.6201972869577E+15</Timestamp><Curr…	좌우반구com(split BVF)_3-021-1	60.021	1.0.0.165	1	1180609757	Professional	2.0.10.242	2.0.10.353	11-24-2020	2020-11-24 오전 6:48:32	15:48:32	2.0.10.248	375	1	{/}	최고	최	고	NULL	NULL	NULL	NULL	NULL	NULL	39	1	111	KSY	List3	0		0	0	1127452	183		0	0	1	{/}	0	3	1127635	0	{/}	542
좌우반구com(split BVF)_3	21	1	<?xml version="1.0"?>\n<Clock xmlns:dt="urn:schemas-microsoft-com:datatypes"><Description dt:dt="string">E-Prime Primary Realtime Clock</Description><StartTime><Timestamp dt:dt="int">0</Timestamp><DateUtc dt:dt="string">2020-11-24T06:48:32Z</DateUtc></StartTime><FrequencyChanges><FrequencyChange><Frequency dt:dt="r8">2699980000</Frequency><Timestamp dt:dt="r8">5.6201972869577E+15</Timestamp><Curr…	좌우반구com(split BVF)_3-021-1	60.021	1.0.0.165	1	1180609757	Professional	2.0.10.242	2.0.10.353	11-24-2020	2020-11-24 오전 6:48:32	15:48:32	2.0.10.248	209	2	z	최여	최	여	NULL	NULL	NULL	38	1	77	NULL	NULL	NULL	KSY2	List2	NULL	NULL	NULL	NULL	NULL	NULL	NULL	NULL	NULL	1	z	0	3	652670	0	z	779
좌우반구com(split BVF)_3	21	1	<?xml version="1.0"?>\n<Clock xmlns:dt="urn:schemas-microsoft-com:datatypes"><Description dt:dt="string">E-Prime Primary Realtime Clock</Description><StartTime><Timestamp dt:dt="int">0</Timestamp><DateUtc dt:dt="string">2020-11-24T06:48:32Z</DateUtc></StartTime><FrequencyChanges><FrequencyChange><Frequency dt:dt="r8">2699980000</Frequency><Timestamp dt:dt="r8">5.6201972869577E+15</Timestamp><Curr…	좌우반구com(split BVF)_3-021-1	60.021	1.0.0.165	1	1180609757	Professional	2.0.10.242	2.0.10.353	11-24-2020	2020-11-24 오전 6:48:32	15:48:32	2.0.10.248	194	2	z	최횟	최	횟	NULL	NULL	NULL	50	1	62	NULL	NULL	NULL	KSY2	List2	NULL	NULL	NULL	NULL	NULL	NULL	NULL	NULL	NULL	1	z	1	3	608502	0	z	833
좌우반구com(split BVF)_3	21	1	<?xml version="1.0"?>\n<Clock xmlns:dt="urn:schemas-microsoft-com:datatypes"><Description dt:dt="string">E-Prime Primary Realtime Clock</Description><StartTime><Timestamp dt:dt="int">0</Timestamp><DateUtc dt:dt="string">2020-11-24T06:48:32Z</DateUtc></StartTime><FrequencyChanges><FrequencyChange><Frequency dt:dt="r8">2699980000</Frequency><Timestamp dt:dt="r8">5.6201972869577E+15</Timestamp><Curr…	좌우반구com(split BVF)_3-021-1	60.021	1.0.0.165	1	1180609757	Professional	2.0.10.242	2.0.10.353	11-24-2020	2020-11-24 오전 6:48:32	15:48:32	2.0.10.248	200	2	z	축허	축	허	NULL	NULL	NULL	65	1	68	NULL	NULL	NULL	KSY3	List2	NULL	NULL	NULL	NULL	NULL	NULL	NULL	NULL	NULL	1	z	0	3	625913	0	z	660
좌우반구com(split BVF)_3	21	1	<?xml version="1.0"?>\n<Clock xmlns:dt="urn:schemas-microsoft-com:datatypes"><Description dt:dt="string">E-Prime Primary Realtime Clock</Description><StartTime><Timestamp dt:dt="int">0</Timestamp><DateUtc dt:dt="string">2020-11-24T06:48:32Z</DateUtc></StartTime><FrequencyChanges><FrequencyChange><Frequency dt:dt="r8">2699980000</Frequency><Timestamp dt:dt="r8">5.6201972869577E+15</Timestamp><Curr…	좌우반구com(split BVF)_3-021-1	60.021	1.0.0.165	1	1180609757	Professional	2.0.10.242	2.0.10.353	11-24-2020	2020-11-24 오전 6:48:32	15:48:32	2.0.10.248	261	2	z	축헤	축	헤	NULL	NULL	NULL	77	1	129	NULL	NULL	NULL	KSY3	List2	NULL	NULL	NULL	NULL	NULL	NULL	NULL	NULL	NULL	1	z	0	4	806849	0	z	589
좌우반구com(split BVF)_3	21	1	<?xml version="1.0"?>\n<Clock xmlns:dt="urn:schemas-microsoft-com:datatypes"><Description dt:dt="string">E-Prime Primary Realtime Clock</Description><StartTime><Timestamp dt:dt="int">0</Timestamp><DateUtc dt:dt="string">2020-11-24T06:48:32Z</DateUtc></StartTime><FrequencyChanges><FrequencyChange><Frequency dt:dt="r8">2699980000</Frequency><Timestamp dt:dt="r8">5.6201972869577E+15</Timestamp><Curr…	좌우반구com(split BVF)_3-021-1	60.021	1.0.0.165	1	1180609757	Professional	2.0.10.242	2.0.10.353	11-24-2020	2020-11-24 오전 6:48:32	15:48:32	2.0.10.248	357	2	z	축희	축	희	NULL	NULL	NULL	NULL	NULL	NULL	34	1	93	KSY	List3	0		0	0	1076820	183		0	0	1	z	0	3	1077003	0	z	463
좌우반구com(split BVF)_3	21	1	<?xml version="1.0"?>\n<Clock xmlns:dt="urn:schemas-microsoft-com:datatypes"><Description dt:dt="string">E-Prime Primary Realtime Clock</Description><StartTime><Timestamp dt:dt="int">0</Timestamp><DateUtc dt:dt="string">2020-11-24T06:48:32Z</DateUtc></StartTime><FrequencyChanges><FrequencyChange><Frequency dt:dt="r8">2699980000</Frequency><Timestamp dt:dt="r8">5.6201972869577E+15</Timestamp><Curr…	좌우반구com(split BVF)_3-021-1	60.021	1.0.0.165	1	1180609757	Professional	2.0.10.242	2.0.10.353	11-24-2020	2020-11-24 오전 6:48:32	15:48:32	2.0.10.248	156	2	z	측개	측	개	NULL	NULL	NULL	74	1	24	NULL	NULL	NULL	KSY3	List2	NULL	NULL	NULL	NULL	NULL	NULL	NULL	NULL	NULL	1	z	0	3	491111	0	z	941
좌우반구com(split BVF)_3	21	1	<?xml version="1.0"?>\n<Clock xmlns:dt="urn:schemas-microsoft-com:datatypes"><Description dt:dt="string">E-Prime Primary Realtime Clock</Description><StartTime><Timestamp dt:dt="int">0</Timestamp><DateUtc dt:dt="string">2020-11-24T06:48:32Z</DateUtc></StartTime><FrequencyChanges><FrequencyChange><Frequency dt:dt="r8">2699980000</Frequency><Timestamp dt:dt="r8">5.6201972869577E+15</Timestamp><Curr…	좌우반구com(split BVF)_3-021-1	60.021	1.0.0.165	1	1180609757	Professional	2.0.10.242	2.0.10.353	11-24-2020	2020-11-24 오전 6:48:32	15:48:32	2.0.10.248	247	1	{/}	치안	치	안	NULL	NULL	NULL	70	1	115	NULL	NULL	NULL	KSY	List2	0		0	-1	765180	183		0	0	1	{/}	1	3	765363	0	{/}	676
좌우반구com(split BVF)_3	21	1	<?xml version="1.0"?>\n<Clock xmlns:dt="urn:schemas-microsoft-com:datatypes"><Description dt:dt="string">E-Prime Primary Realtime Clock</Description><StartTime><Timestamp dt:dt="int">0</Timestamp><DateUtc dt:dt="string">2020-11-24T06:48:32Z</DateUtc></StartTime><FrequencyChanges><FrequencyChange><Frequency dt:dt="r8">2699980000</Frequency><Timestamp dt:dt="r8">5.6201972869577E+15</Timestamp><Curr…	좌우반구com(split BVF)_3-021-1	60.021	1.0.0.165	1	1180609757	Professional	2.0.10.242	2.0.10.353	11-24-2020	2020-11-24 오전 6:48:32	15:48:32	2.0.10.248	233	2	z	치책	치	책	NULL	NULL	NULL	111	1	101	NULL	NULL	NULL	KSY2	List2	NULL	NULL	NULL	NULL	NULL	NULL	NULL	NULL	NULL	1	z	0	3	723045	0	z	1029
좌우반구com(split BVF)_3	21	1	<?xml version="1.0"?>\n<Clock xmlns:dt="urn:schemas-microsoft-com:datatypes"><Description dt:dt="string">E-Prime Primary Realtime Clock</Description><StartTime><Timestamp dt:dt="int">0</Timestamp><DateUtc dt:dt="string">2020-11-24T06:48:32Z</DateUtc></StartTime><FrequencyChanges><FrequencyChange><Frequency dt:dt="r8">2699980000</Frequency><Timestamp dt:dt="r8">5.6201972869577E+15</Timestamp><Curr…	좌우반구com(split BVF)_3-021-1	60.021	1.0.0.165	1	1180609757	Professional	2.0.10.242	2.0.10.353	11-24-2020	2020-11-24 오전 6:48:32	15:48:32	2.0.10.248	86	2	z	치향	치	향	40	1	86	NULL	NULL	NULL	NULL	NULL	NULL	KSY2	List1	NULL	NULL	NULL	NULL	NULL	NULL	NULL	NULL	NULL	1	z	0	3	271805	0	z	1018
좌우반구com(split BVF)_3	21	1	<?xml version="1.0"?>\n<Clock xmlns:dt="urn:schemas-microsoft-com:datatypes"><Description dt:dt="string">E-Prime Primary Realtime Clock</Description><StartTime><Timestamp dt:dt="int">0</Timestamp><DateUtc dt:dt="string">2020-11-24T06:48:32Z</DateUtc></StartTime><FrequencyChanges><FrequencyChange><Frequency dt:dt="r8">2699980000</Frequency><Timestamp dt:dt="r8">5.6201972869577E+15</Timestamp><Curr…	좌우반구com(split BVF)_3-021-1	60.021	1.0.0.165	1	1180609757	Professional	2.0.10.242	2.0.10.353	11-24-2020	2020-11-24 오전 6:48:32	15:48:32	2.0.10.248	42	1	{/}	타격	타	격	119	1	42	NULL	NULL	NULL	NULL	NULL	NULL	KSY	List1	0		1	-1	143517	184		0	0	1	{/}	0	4	143701	0	{/}	628
좌우반구com(split BVF)_3	21	1	<?xml version="1.0"?>\n<Clock xmlns:dt="urn:schemas-microsoft-com:datatypes"><Description dt:dt="string">E-Prime Primary Realtime Clock</Description><StartTime><Timestamp dt:dt="int">0</Timestamp><DateUtc dt:dt="string">2020-11-24T06:48:32Z</DateUtc></StartTime><FrequencyChanges><FrequencyChange><Frequency dt:dt="r8">2699980000</Frequency><Timestamp dt:dt="r8">5.6201972869577E+15</Timestamp><Curr…	좌우반구com(split BVF)_3-021-1	60.021	1.0.0.165	1	1180609757	Professional	2.0.10.242	2.0.10.353	11-24-2020	2020-11-24 오전 6:48:32	15:48:32	2.0.10.248	113	1	{/}	탈퇴	탈	퇴	65	1	113	NULL	NULL	NULL	NULL	NULL	NULL	KSY	List1	0		0	0	354443	183		0	0	1	{/}	0	3	354626	0	{/}	756
좌우반구com(split BVF)_3	21	1	<?xml version="1.0"?>\n<Clock xmlns:dt="urn:schemas-microsoft-com:datatypes"><Description dt:dt="string">E-Prime Primary Realtime Clock</Description><StartTime><Timestamp dt:dt="int">0</Timestamp><DateUtc dt:dt="string">2020-11-24T06:48:32Z</DateUtc></StartTime><FrequencyChanges><FrequencyChange><Frequency dt:dt="r8">2699980000</Frequency><Timestamp dt:dt="r8">5.6201972869577E+15</Timestamp><Curr…	좌우반구com(split BVF)_3-021-1	60.021	1.0.0.165	1	1180609757	Professional	2.0.10.242	2.0.10.353	11-24-2020	2020-11-24 오전 6:48:32	15:48:32	2.0.10.248	182	2	z	태스	태	스	NULL	NULL	NULL	23	1	50	NULL	NULL	NULL	KSY2	List2	NULL	NULL	NULL	NULL	NULL	NULL	NULL	NULL	NULL	1	z	0	3	573498	0	z	752
좌우반구com(split BVF)_3	21	1	<?xml version="1.0"?>\n<Clock xmlns:dt="urn:schemas-microsoft-com:datatypes"><Description dt:dt="string">E-Prime Primary Realtime Clock</Description><StartTime><Timestamp dt:dt="int">0</Timestamp><DateUtc dt:dt="string">2020-11-24T06:48:32Z</DateUtc></StartTime><FrequencyChanges><FrequencyChange><Frequency dt:dt="r8">2699980000</Frequency><Timestamp dt:dt="r8">5.6201972869577E+15</Timestamp><Curr…	좌우반구com(split BVF)_3-021-1	60.021	1.0.0.165	1	1180609757	Professional	2.0.10.242	2.0.10.353	11-24-2020	2020-11-24 오전 6:48:32	15:48:32	2.0.10.248	260	1	{/}	택시	택	시	NULL	NULL	NULL	75	1	128	NULL	NULL	NULL	KSY	List2	0		0	0	803950	183		0	0	1	{/}	0	3	804133	0	{/}	506
좌우반구com(split BVF)_3	21	1	<?xml version="1.0"?>\n<Clock xmlns:dt="urn:schemas-microsoft-com:datatypes"><Description dt:dt="string">E-Prime Primary Realtime Clock</Description><StartTime><Timestamp dt:dt="int">0</Timestamp><DateUtc dt:dt="string">2020-11-24T06:48:32Z</DateUtc></StartTime><FrequencyChanges><FrequencyChange><Frequency dt:dt="r8">2699980000</Frequency><Timestamp dt:dt="r8">5.6201972869577E+15</Timestamp><Curr…	좌우반구com(split BVF)_3-021-1	60.021	1.0.0.165	1	1180609757	Professional	2.0.10.242	2.0.10.353	11-24-2020	2020-11-24 오전 6:48:32	15:48:32	2.0.10.248	242	2	z	택정	택	정	NULL	NULL	NULL	9	1	110	NULL	NULL	NULL	KSY2	List2	NULL	NULL	NULL	NULL	NULL	NULL	NULL	NULL	NULL	1	z	1	3	749602	0	z	949
좌우반구com(split BVF)_3	21	1	<?xml version="1.0"?>\n<Clock xmlns:dt="urn:schemas-microsoft-com:datatypes"><Description dt:dt="string">E-Prime Primary Realtime Clock</Description><StartTime><Timestamp dt:dt="int">0</Timestamp><DateUtc dt:dt="string">2020-11-24T06:48:32Z</DateUtc></StartTime><FrequencyChanges><FrequencyChange><Frequency dt:dt="r8">2699980000</Frequency><Timestamp dt:dt="r8">5.6201972869577E+15</Timestamp><Curr…	좌우반구com(split BVF)_3-021-1	60.021	1.0.0.165	1	1180609757	Professional	2.0.10.242	2.0.10.353	11-24-2020	2020-11-24 오전 6:48:32	15:48:32	2.0.10.248	389	2	z	통락	통	락	NULL	NULL	NULL	NULL	NULL	NULL	17	1	125	KSY	List3	0		0	0	1166338	183		0	0	1	z	0	3	1166521	0	z	544
좌우반구com(split BVF)_3	21	1	<?xml version="1.0"?>\n<Clock xmlns:dt="urn:schemas-microsoft-com:datatypes"><Description dt:dt="string">E-Prime Primary Realtime Clock</Description><StartTime><Timestamp dt:dt="int">0</Timestamp><DateUtc dt:dt="string">2020-11-24T06:48:32Z</DateUtc></StartTime><FrequencyChanges><FrequencyChange><Frequency dt:dt="r8">2699980000</Frequency><Timestamp dt:dt="r8">5.6201972869577E+15</Timestamp><Curr…	좌우반구com(split BVF)_3-021-1	60.021	1.0.0.165	1	1180609757	Professional	2.0.10.242	2.0.10.353	11-24-2020	2020-11-24 오전 6:48:32	15:48:32	2.0.10.248	210	2	z	통록	통	록	NULL	NULL	NULL	14	1	78	NULL	NULL	NULL	KSY3	List2	NULL	NULL	NULL	NULL	NULL	NULL	NULL	NULL	NULL	0	z	1	3	655652	0	{/}	873
좌우반구com(split BVF)_3	21	1	<?xml version="1.0"?>\n<Clock xmlns:dt="urn:schemas-microsoft-com:datatypes"><Description dt:dt="string">E-Prime Primary Realtime Clock</Description><StartTime><Timestamp dt:dt="int">0</Timestamp><DateUtc dt:dt="string">2020-11-24T06:48:32Z</DateUtc></StartTime><FrequencyChanges><FrequencyChange><Frequency dt:dt="r8">2699980000</Frequency><Timestamp dt:dt="r8">5.6201972869577E+15</Timestamp><Curr…	좌우반구com(split BVF)_3-021-1	60.021	1.0.0.165	1	1180609757	Professional	2.0.10.242	2.0.10.353	11-24-2020	2020-11-24 오전 6:48:32	15:48:32	2.0.10.248	334	2	z	통류	통	류	NULL	NULL	NULL	NULL	NULL	NULL	11	1	70	KSY3	List3	NULL	NULL	NULL	NULL	NULL	NULL	NULL	NULL	NULL	1	z	0	3	1014558	0	z	589
좌우반구com(split BVF)_3	21	1	<?xml version="1.0"?>\n<Clock xmlns:dt="urn:schemas-microsoft-com:datatypes"><Description dt:dt="string">E-Prime Primary Realtime Clock</Description><StartTime><Timestamp dt:dt="int">0</Timestamp><DateUtc dt:dt="string">2020-11-24T06:48:32Z</DateUtc></StartTime><FrequencyChanges><FrequencyChange><Frequency dt:dt="r8">2699980000</Frequency><Timestamp dt:dt="r8">5.6201972869577E+15</Timestamp><Curr…	좌우반구com(split BVF)_3-021-1	60.021	1.0.0.165	1	1180609757	Professional	2.0.10.242	2.0.10.353	11-24-2020	2020-11-24 오전 6:48:32	15:48:32	2.0.10.248	378	2	z	퇴착	퇴	착	NULL	NULL	NULL	NULL	NULL	NULL	115	1	114	KSY3	List3	NULL	NULL	NULL	NULL	NULL	NULL	NULL	NULL	NULL	1	z	0	3	1135815	0	z	610
좌우반구com(split BVF)_3	21	1	<?xml version="1.0"?>\n<Clock xmlns:dt="urn:schemas-microsoft-com:datatypes"><Description dt:dt="string">E-Prime Primary Realtime Clock</Description><StartTime><Timestamp dt:dt="int">0</Timestamp><DateUtc dt:dt="string">2020-11-24T06:48:32Z</DateUtc></StartTime><FrequencyChanges><FrequencyChange><Frequency dt:dt="r8">2699980000</Frequency><Timestamp dt:dt="r8">5.6201972869577E+15</Timestamp><Curr…	좌우반구com(split BVF)_3-021-1	60.021	1.0.0.165	1	1180609757	Professional	2.0.10.242	2.0.10.353	11-24-2020	2020-11-24 오전 6:48:32	15:48:32	2.0.10.248	5	1	{/}	판단	판	단	49	1	5	NULL	NULL	NULL	NULL	NULL	NULL	KSY	List1	0		0	0	37672	183		0	0	1	{/}	0	3	37855	0	{/}	468
좌우반구com(split BVF)_3	21	1	<?xml version="1.0"?>\n<Clock xmlns:dt="urn:schemas-microsoft-com:datatypes"><Description dt:dt="string">E-Prime Primary Realtime Clock</Description><StartTime><Timestamp dt:dt="int">0</Timestamp><DateUtc dt:dt="string">2020-11-24T06:48:32Z</DateUtc></StartTime><FrequencyChanges><FrequencyChange><Frequency dt:dt="r8">2699980000</Frequency><Timestamp dt:dt="r8">5.6201972869577E+15</Timestamp><Curr…	좌우반구com(split BVF)_3-021-1	60.021	1.0.0.165	1	1180609757	Professional	2.0.10.242	2.0.10.353	11-24-2020	2020-11-24 오전 6:48:32	15:48:32	2.0.10.248	185	1	{/}	판매	판	매	NULL	NULL	NULL	64	1	53	NULL	NULL	NULL	KSY	List2	0		0	0	582962	183		0	0	1	{/}	0	3	583145	0	{/}	698
좌우반구com(split BVF)_3	21	1	<?xml version="1.0"?>\n<Clock xmlns:dt="urn:schemas-microsoft-com:datatypes"><Description dt:dt="string">E-Prime Primary Realtime Clock</Description><StartTime><Timestamp dt:dt="int">0</Timestamp><DateUtc dt:dt="string">2020-11-24T06:48:32Z</DateUtc></StartTime><FrequencyChanges><FrequencyChange><Frequency dt:dt="r8">2699980000</Frequency><Timestamp dt:dt="r8">5.6201972869577E+15</Timestamp><Curr…	좌우반구com(split BVF)_3-021-1	60.021	1.0.0.165	1	1180609757	Professional	2.0.10.242	2.0.10.353	11-24-2020	2020-11-24 오전 6:48:32	15:48:32	2.0.10.248	307	1	{/}	표현	표	현	NULL	NULL	NULL	NULL	NULL	NULL	105	1	43	KSY	List3	0		0	0	940485	183		0	0	1	{/}	0	3	940668	0	{/}	504
좌우반구com(split BVF)_3	21	1	<?xml version="1.0"?>\n<Clock xmlns:dt="urn:schemas-microsoft-com:datatypes"><Description dt:dt="string">E-Prime Primary Realtime Clock</Description><StartTime><Timestamp dt:dt="int">0</Timestamp><DateUtc dt:dt="string">2020-11-24T06:48:32Z</DateUtc></StartTime><FrequencyChanges><FrequencyChange><Frequency dt:dt="r8">2699980000</Frequency><Timestamp dt:dt="r8">5.6201972869577E+15</Timestamp><Curr…	좌우반구com(split BVF)_3-021-1	60.021	1.0.0.165	1	1180609757	Professional	2.0.10.242	2.0.10.353	11-24-2020	2020-11-24 오전 6:48:32	15:48:32	2.0.10.248	358	2	z	품결	품	결	NULL	NULL	NULL	NULL	NULL	NULL	127	1	94	KSY3	List3	NULL	NULL	NULL	NULL	NULL	NULL	NULL	NULL	NULL	0	z	0	4	1079669	0	{/}	941
좌우반구com(split BVF)_3	21	1	<?xml version="1.0"?>\n<Clock xmlns:dt="urn:schemas-microsoft-com:datatypes"><Description dt:dt="string">E-Prime Primary Realtime Clock</Description><StartTime><Timestamp dt:dt="int">0</Timestamp><DateUtc dt:dt="string">2020-11-24T06:48:32Z</DateUtc></StartTime><FrequencyChanges><FrequencyChange><Frequency dt:dt="r8">2699980000</Frequency><Timestamp dt:dt="r8">5.6201972869577E+15</Timestamp><Curr…	좌우반구com(split BVF)_3-021-1	60.021	1.0.0.165	1	1180609757	Professional	2.0.10.242	2.0.10.353	11-24-2020	2020-11-24 오전 6:48:32	15:48:32	2.0.10.248	237	2	z	필관	필	관	NULL	NULL	NULL	5	1	105	NULL	NULL	NULL	KSY3	List2	NULL	NULL	NULL	NULL	NULL	NULL	NULL	NULL	NULL	1	z	0	3	734941	0	z	741
좌우반구com(split BVF)_3	21	1	<?xml version="1.0"?>\n<Clock xmlns:dt="urn:schemas-microsoft-com:datatypes"><Description dt:dt="string">E-Prime Primary Realtime Clock</Description><StartTime><Timestamp dt:dt="int">0</Timestamp><DateUtc dt:dt="string">2020-11-24T06:48:32Z</DateUtc></StartTime><FrequencyChanges><FrequencyChange><Frequency dt:dt="r8">2699980000</Frequency><Timestamp dt:dt="r8">5.6201972869577E+15</Timestamp><Curr…	좌우반구com(split BVF)_3-021-1	60.021	1.0.0.165	1	1180609757	Professional	2.0.10.242	2.0.10.353	11-24-2020	2020-11-24 오전 6:48:32	15:48:32	2.0.10.248	54	1	{/}	필수	필	수	99	1	54	NULL	NULL	NULL	NULL	NULL	NULL	KSY	List1	0		0	-1	178322	183		0	0	1	{/}	0	3	178505	0	{/}	633
좌우반구com(split BVF)_3	21	1	<?xml version="1.0"?>\n<Clock xmlns:dt="urn:schemas-microsoft-com:datatypes"><Description dt:dt="string">E-Prime Primary Realtime Clock</Description><StartTime><Timestamp dt:dt="int">0</Timestamp><DateUtc dt:dt="string">2020-11-24T06:48:32Z</DateUtc></StartTime><FrequencyChanges><FrequencyChange><Frequency dt:dt="r8">2699980000</Frequency><Timestamp dt:dt="r8">5.6201972869577E+15</Timestamp><Curr…	좌우반구com(split BVF)_3-021-1	60.021	1.0.0.165	1	1180609757	Professional	2.0.10.242	2.0.10.353	11-24-2020	2020-11-24 오전 6:48:32	15:48:32	2.0.10.248	346	1	{/}	핑계	핑	계	NULL	NULL	NULL	NULL	NULL	NULL	132	1	82	KSY	List3	0		0	-1	1046797	183		0	0	1	{/}	0	3	1046980	0	{/}	343
좌우반구com(split BVF)_3	21	1	<?xml version="1.0"?>\n<Clock xmlns:dt="urn:schemas-microsoft-com:datatypes"><Description dt:dt="string">E-Prime Primary Realtime Clock</Description><StartTime><Timestamp dt:dt="int">0</Timestamp><DateUtc dt:dt="string">2020-11-24T06:48:32Z</DateUtc></StartTime><FrequencyChanges><FrequencyChange><Frequency dt:dt="r8">2699980000</Frequency><Timestamp dt:dt="r8">5.6201972869577E+15</Timestamp><Curr…	좌우반구com(split BVF)_3-021-1	60.021	1.0.0.165	1	1180609757	Professional	2.0.10.242	2.0.10.353	11-24-2020	2020-11-24 오전 6:48:32	15:48:32	2.0.10.248	284	2	z	핑품	핑	품	NULL	NULL	NULL	NULL	NULL	NULL	13	1	20	KSY2	List3	NULL	NULL	NULL	NULL	NULL	NULL	NULL	NULL	NULL	1	z	0	3	878773	0	z	489
좌우반구com(split BVF)_3	21	1	<?xml version="1.0"?>\n<Clock xmlns:dt="urn:schemas-microsoft-com:datatypes"><Description dt:dt="string">E-Prime Primary Realtime Clock</Description><StartTime><Timestamp dt:dt="int">0</Timestamp><DateUtc dt:dt="string">2020-11-24T06:48:32Z</DateUtc></StartTime><FrequencyChanges><FrequencyChange><Frequency dt:dt="r8">2699980000</Frequency><Timestamp dt:dt="r8">5.6201972869577E+15</Timestamp><Curr…	좌우반구com(split BVF)_3-021-1	60.021	1.0.0.165	1	1180609757	Professional	2.0.10.242	2.0.10.353	11-24-2020	2020-11-24 오전 6:48:32	15:48:32	2.0.10.248	97	1	{/}	하나	하	나	132	1	97	NULL	NULL	NULL	NULL	NULL	NULL	KSY	List1	0		0	0	304944	183		0	0	1	{/}	0	3	305127	0	{/}	648
좌우반구com(split BVF)_3	21	1	<?xml version="1.0"?>\n<Clock xmlns:dt="urn:schemas-microsoft-com:datatypes"><Description dt:dt="string">E-Prime Primary Realtime Clock</Description><StartTime><Timestamp dt:dt="int">0</Timestamp><DateUtc dt:dt="string">2020-11-24T06:48:32Z</DateUtc></StartTime><FrequencyChanges><FrequencyChange><Frequency dt:dt="r8">2699980000</Frequency><Timestamp dt:dt="r8">5.6201972869577E+15</Timestamp><Curr…	좌우반구com(split BVF)_3-021-1	60.021	1.0.0.165	1	1180609757	Professional	2.0.10.242	2.0.10.353	11-24-2020	2020-11-24 오전 6:48:32	15:48:32	2.0.10.248	354	1	{/}	한계	한	계	NULL	NULL	NULL	NULL	NULL	NULL	47	1	90	KSY	List3	0		1	-1	1068722	184		0	0	1	{/}	0	4	1068906	0	{/}	472
좌우반구com(split BVF)_3	21	1	<?xml version="1.0"?>\n<Clock xmlns:dt="urn:schemas-microsoft-com:datatypes"><Description dt:dt="string">E-Prime Primary Realtime Clock</Description><StartTime><Timestamp dt:dt="int">0</Timestamp><DateUtc dt:dt="string">2020-11-24T06:48:32Z</DateUtc></StartTime><FrequencyChanges><FrequencyChange><Frequency dt:dt="r8">2699980000</Frequency><Timestamp dt:dt="r8">5.6201972869577E+15</Timestamp><Curr…	좌우반구com(split BVF)_3-021-1	60.021	1.0.0.165	1	1180609757	Professional	2.0.10.242	2.0.10.353	11-24-2020	2020-11-24 오전 6:48:32	15:48:32	2.0.10.248	129	1	{/}	핵심	핵	심	29	1	129	NULL	NULL	NULL	NULL	NULL	NULL	KSY	List1	0		0	0	403209	183		0	0	1	{/}	0	3	403392	0	{/}	669
좌우반구com(split BVF)_3	21	1	<?xml version="1.0"?>\n<Clock xmlns:dt="urn:schemas-microsoft-com:datatypes"><Description dt:dt="string">E-Prime Primary Realtime Clock</Description><StartTime><Timestamp dt:dt="int">0</Timestamp><DateUtc dt:dt="string">2020-11-24T06:48:32Z</DateUtc></StartTime><FrequencyChanges><FrequencyChange><Frequency dt:dt="r8">2699980000</Frequency><Timestamp dt:dt="r8">5.6201972869577E+15</Timestamp><Curr…	좌우반구com(split BVF)_3-021-1	60.021	1.0.0.165	1	1180609757	Professional	2.0.10.242	2.0.10.353	11-24-2020	2020-11-24 오전 6:48:32	15:48:32	2.0.10.248	139	2	z	핵외	핵	외	NULL	NULL	NULL	109	1	7	NULL	NULL	NULL	KSY2	List2	NULL	NULL	NULL	NULL	NULL	NULL	NULL	NULL	NULL	1	z	0	3	440112	0	z	813
좌우반구com(split BVF)_3	21	1	<?xml version="1.0"?>\n<Clock xmlns:dt="urn:schemas-microsoft-com:datatypes"><Description dt:dt="string">E-Prime Primary Realtime Clock</Description><StartTime><Timestamp dt:dt="int">0</Timestamp><DateUtc dt:dt="string">2020-11-24T06:48:32Z</DateUtc></StartTime><FrequencyChanges><FrequencyChange><Frequency dt:dt="r8">2699980000</Frequency><Timestamp dt:dt="r8">5.6201972869577E+15</Timestamp><Curr…	좌우반구com(split BVF)_3-021-1	60.021	1.0.0.165	1	1180609757	Professional	2.0.10.242	2.0.10.353	11-24-2020	2020-11-24 오전 6:48:32	15:48:32	2.0.10.248	108	2	z	핵정	핵	정	82	1	108	NULL	NULL	NULL	NULL	NULL	NULL	KSY2	List1	NULL	NULL	NULL	NULL	NULL	NULL	NULL	NULL	NULL	1	z	0	3	338715	0	z	1052
좌우반구com(split BVF)_3	21	1	<?xml version="1.0"?>\n<Clock xmlns:dt="urn:schemas-microsoft-com:datatypes"><Description dt:dt="string">E-Prime Primary Realtime Clock</Description><StartTime><Timestamp dt:dt="int">0</Timestamp><DateUtc dt:dt="string">2020-11-24T06:48:32Z</DateUtc></StartTime><FrequencyChanges><FrequencyChange><Frequency dt:dt="r8">2699980000</Frequency><Timestamp dt:dt="r8">5.6201972869577E+15</Timestamp><Curr…	좌우반구com(split BVF)_3-021-1	60.021	1.0.0.165	1	1180609757	Professional	2.0.10.242	2.0.10.353	11-24-2020	2020-11-24 오전 6:48:32	15:48:32	2.0.10.248	326	1	{/}	행보	행	보	NULL	NULL	NULL	NULL	NULL	NULL	84	1	62	KSY	List3	0		0	-1	992316	183		0	0	1	{/}	1	3	992499	0	{/}	520
좌우반구com(split BVF)_3	21	1	<?xml version="1.0"?>\n<Clock xmlns:dt="urn:schemas-microsoft-com:datatypes"><Description dt:dt="string">E-Prime Primary Realtime Clock</Description><StartTime><Timestamp dt:dt="int">0</Timestamp><DateUtc dt:dt="string">2020-11-24T06:48:32Z</DateUtc></StartTime><FrequencyChanges><FrequencyChange><Frequency dt:dt="r8">2699980000</Frequency><Timestamp dt:dt="r8">5.6201972869577E+15</Timestamp><Curr…	좌우반구com(split BVF)_3-021-1	60.021	1.0.0.165	1	1180609757	Professional	2.0.10.242	2.0.10.353	11-24-2020	2020-11-24 오전 6:48:32	15:48:32	2.0.10.248	337	1	{/}	행운	행	운	NULL	NULL	NULL	NULL	NULL	NULL	41	1	73	KSY	List3	0		0	-1	1022472	183		0	0	1	{/}	1	3	1022655	0	{/}	364
좌우반구com(split BVF)_3	21	1	<?xml version="1.0"?>\n<Clock xmlns:dt="urn:schemas-microsoft-com:datatypes"><Description dt:dt="string">E-Prime Primary Realtime Clock</Description><StartTime><Timestamp dt:dt="int">0</Timestamp><DateUtc dt:dt="string">2020-11-24T06:48:32Z</DateUtc></StartTime><FrequencyChanges><FrequencyChange><Frequency dt:dt="r8">2699980000</Frequency><Timestamp dt:dt="r8">5.6201972869577E+15</Timestamp><Curr…	좌우반구com(split BVF)_3-021-1	60.021	1.0.0.165	1	1180609757	Professional	2.0.10.242	2.0.10.353	11-24-2020	2020-11-24 오전 6:48:32	15:48:32	2.0.10.248	204	2	z	행회	행	회	NULL	NULL	NULL	101	1	72	NULL	NULL	NULL	KSY2	List2	NULL	NULL	NULL	NULL	NULL	NULL	NULL	NULL	NULL	1	z	1	3	636942	0	z	1231
좌우반구com(split BVF)_3	21	1	<?xml version="1.0"?>\n<Clock xmlns:dt="urn:schemas-microsoft-com:datatypes"><Description dt:dt="string">E-Prime Primary Realtime Clock</Description><StartTime><Timestamp dt:dt="int">0</Timestamp><DateUtc dt:dt="string">2020-11-24T06:48:32Z</DateUtc></StartTime><FrequencyChanges><FrequencyChange><Frequency dt:dt="r8">2699980000</Frequency><Timestamp dt:dt="r8">5.6201972869577E+15</Timestamp><Curr…	좌우반구com(split BVF)_3-021-1	60.021	1.0.0.165	1	1180609757	Professional	2.0.10.242	2.0.10.353	11-24-2020	2020-11-24 오전 6:48:32	15:48:32	2.0.10.248	157	1	{/}	향수	향	수	NULL	NULL	NULL	16	1	25	NULL	NULL	NULL	KSY	List2	0		1	-1	494076	184		0	0	1	{/}	0	4	494260	0	{/}	792
좌우반구com(split BVF)_3	21	1	<?xml version="1.0"?>\n<Clock xmlns:dt="urn:schemas-microsoft-com:datatypes"><Description dt:dt="string">E-Prime Primary Realtime Clock</Description><StartTime><Timestamp dt:dt="int">0</Timestamp><DateUtc dt:dt="string">2020-11-24T06:48:32Z</DateUtc></StartTime><FrequencyChanges><FrequencyChange><Frequency dt:dt="r8">2699980000</Frequency><Timestamp dt:dt="r8">5.6201972869577E+15</Timestamp><Curr…	좌우반구com(split BVF)_3-021-1	60.021	1.0.0.165	1	1180609757	Professional	2.0.10.242	2.0.10.353	11-24-2020	2020-11-24 오전 6:48:32	15:48:32	2.0.10.248	19	2	z	향엄	향	엄	14	1	19	NULL	NULL	NULL	NULL	NULL	NULL	KSY2	List1	NULL	NULL	NULL	NULL	NULL	NULL	NULL	NULL	NULL	0	z	0	4	77208	0	{/}	1124
좌우반구com(split BVF)_3	21	1	<?xml version="1.0"?>\n<Clock xmlns:dt="urn:schemas-microsoft-com:datatypes"><Description dt:dt="string">E-Prime Primary Realtime Clock</Description><StartTime><Timestamp dt:dt="int">0</Timestamp><DateUtc dt:dt="string">2020-11-24T06:48:32Z</DateUtc></StartTime><FrequencyChanges><FrequencyChange><Frequency dt:dt="r8">2699980000</Frequency><Timestamp dt:dt="r8">5.6201972869577E+15</Timestamp><Curr…	좌우반구com(split BVF)_3-021-1	60.021	1.0.0.165	1	1180609757	Professional	2.0.10.242	2.0.10.353	11-24-2020	2020-11-24 오전 6:48:32	15:48:32	2.0.10.248	319	2	z	허낌	허	낌	NULL	NULL	NULL	NULL	NULL	NULL	113	1	55	KSY	List3	0		0	0	973923	183		0	0	1	z	0	3	974106	0	z	458
좌우반구com(split BVF)_3	21	1	<?xml version="1.0"?>\n<Clock xmlns:dt="urn:schemas-microsoft-com:datatypes"><Description dt:dt="string">E-Prime Primary Realtime Clock</Description><StartTime><Timestamp dt:dt="int">0</Timestamp><DateUtc dt:dt="string">2020-11-24T06:48:32Z</DateUtc></StartTime><FrequencyChanges><FrequencyChange><Frequency dt:dt="r8">2699980000</Frequency><Timestamp dt:dt="r8">5.6201972869577E+15</Timestamp><Curr…	좌우반구com(split BVF)_3-021-1	60.021	1.0.0.165	1	1180609757	Professional	2.0.10.242	2.0.10.353	11-24-2020	2020-11-24 오전 6:48:32	15:48:32	2.0.10.248	197	1	{/}	허락	허	락	NULL	NULL	NULL	59	1	65	NULL	NULL	NULL	KSY	List2	0		1	-1	617349	184		0	0	1	{/}	0	4	617533	0	{/}	585
좌우반구com(split BVF)_3	21	1	<?xml version="1.0"?>\n<Clock xmlns:dt="urn:schemas-microsoft-com:datatypes"><Description dt:dt="string">E-Prime Primary Realtime Clock</Description><StartTime><Timestamp dt:dt="int">0</Timestamp><DateUtc dt:dt="string">2020-11-24T06:48:32Z</DateUtc></StartTime><FrequencyChanges><FrequencyChange><Frequency dt:dt="r8">2699980000</Frequency><Timestamp dt:dt="r8">5.6201972869577E+15</Timestamp><Curr…	좌우반구com(split BVF)_3-021-1	60.021	1.0.0.165	1	1180609757	Professional	2.0.10.242	2.0.10.353	11-24-2020	2020-11-24 오전 6:48:32	15:48:32	2.0.10.248	370	2	z	허빈	허	빈	NULL	NULL	NULL	NULL	NULL	NULL	83	1	106	KSY2	List3	NULL	NULL	NULL	NULL	NULL	NULL	NULL	NULL	NULL	1	z	0	3	1113573	0	z	612
좌우반구com(split BVF)_3	21	1	<?xml version="1.0"?>\n<Clock xmlns:dt="urn:schemas-microsoft-com:datatypes"><Description dt:dt="string">E-Prime Primary Realtime Clock</Description><StartTime><Timestamp dt:dt="int">0</Timestamp><DateUtc dt:dt="string">2020-11-24T06:48:32Z</DateUtc></StartTime><FrequencyChanges><FrequencyChange><Frequency dt:dt="r8">2699980000</Frequency><Timestamp dt:dt="r8">5.6201972869577E+15</Timestamp><Curr…	좌우반구com(split BVF)_3-021-1	60.021	1.0.0.165	1	1180609757	Professional	2.0.10.242	2.0.10.353	11-24-2020	2020-11-24 오전 6:48:32	15:48:32	2.0.10.248	84	2	z	헤오	헤	오	130	1	84	NULL	NULL	NULL	NULL	NULL	NULL	KSY	List1	0		1	-1	265607	184		0	0	1	z	0	4	265791	0	z	809
좌우반구com(split BVF)_3	21	1	<?xml version="1.0"?>\n<Clock xmlns:dt="urn:schemas-microsoft-com:datatypes"><Description dt:dt="string">E-Prime Primary Realtime Clock</Description><StartTime><Timestamp dt:dt="int">0</Timestamp><DateUtc dt:dt="string">2020-11-24T06:48:32Z</DateUtc></StartTime><FrequencyChanges><FrequencyChange><Frequency dt:dt="r8">2699980000</Frequency><Timestamp dt:dt="r8">5.6201972869577E+15</Timestamp><Curr…	좌우반구com(split BVF)_3-021-1	60.021	1.0.0.165	1	1180609757	Professional	2.0.10.242	2.0.10.353	11-24-2020	2020-11-24 오전 6:48:32	15:48:32	2.0.10.248	264	1	{/}	현상	현	상	NULL	NULL	NULL	113	1	132	NULL	NULL	NULL	KSY	List2	0		0	-1	814746	183		0	0	1	{/}	0	3	814929	0	{/}	373
좌우반구com(split BVF)_3	21	1	<?xml version="1.0"?>\n<Clock xmlns:dt="urn:schemas-microsoft-com:datatypes"><Description dt:dt="string">E-Prime Primary Realtime Clock</Description><StartTime><Timestamp dt:dt="int">0</Timestamp><DateUtc dt:dt="string">2020-11-24T06:48:32Z</DateUtc></StartTime><FrequencyChanges><FrequencyChange><Frequency dt:dt="r8">2699980000</Frequency><Timestamp dt:dt="r8">5.6201972869577E+15</Timestamp><Curr…	좌우반구com(split BVF)_3-021-1	60.021	1.0.0.165	1	1180609757	Professional	2.0.10.242	2.0.10.353	11-24-2020	2020-11-24 오전 6:48:32	15:48:32	2.0.10.248	259	1	{/}	협력	협	력	NULL	NULL	NULL	68	1	127	NULL	NULL	NULL	KSY	List2	0		0	-1	801034	183		0	0	1	{/}	0	3	801217	0	{/}	718
좌우반구com(split BVF)_3	21	1	<?xml version="1.0"?>\n<Clock xmlns:dt="urn:schemas-microsoft-com:datatypes"><Description dt:dt="string">E-Prime Primary Realtime Clock</Description><StartTime><Timestamp dt:dt="int">0</Timestamp><DateUtc dt:dt="string">2020-11-24T06:48:32Z</DateUtc></StartTime><FrequencyChanges><FrequencyChange><Frequency dt:dt="r8">2699980000</Frequency><Timestamp dt:dt="r8">5.6201972869577E+15</Timestamp><Curr…	좌우반구com(split BVF)_3-021-1	60.021	1.0.0.165	1	1180609757	Professional	2.0.10.242	2.0.10.353	11-24-2020	2020-11-24 오전 6:48:32	15:48:32	2.0.10.248	21	2	z	협체	협	체	60	1	21	NULL	NULL	NULL	NULL	NULL	NULL	KSY3	List1	NULL	NULL	NULL	NULL	NULL	NULL	NULL	NULL	NULL	0	z	1	3	83605	0	{/}	808
좌우반구com(split BVF)_3	21	1	<?xml version="1.0"?>\n<Clock xmlns:dt="urn:schemas-microsoft-com:datatypes"><Description dt:dt="string">E-Prime Primary Realtime Clock</Description><StartTime><Timestamp dt:dt="int">0</Timestamp><DateUtc dt:dt="string">2020-11-24T06:48:32Z</DateUtc></StartTime><FrequencyChanges><FrequencyChange><Frequency dt:dt="r8">2699980000</Frequency><Timestamp dt:dt="r8">5.6201972869577E+15</Timestamp><Curr…	좌우반구com(split BVF)_3-021-1	60.021	1.0.0.165	1	1180609757	Professional	2.0.10.242	2.0.10.353	11-24-2020	2020-11-24 오전 6:48:32	15:48:32	2.0.10.248	37	1	{/}	형님	형	님	69	1	37	NULL	NULL	NULL	NULL	NULL	NULL	KSY	List1	0		0	-1	129456	183		0	0	1	{/}	0	3	129639	0	{/}	579
좌우반구com(split BVF)_3	21	1	<?xml version="1.0"?>\n<Clock xmlns:dt="urn:schemas-microsoft-com:datatypes"><Description dt:dt="string">E-Prime Primary Realtime Clock</Description><StartTime><Timestamp dt:dt="int">0</Timestamp><DateUtc dt:dt="string">2020-11-24T06:48:32Z</DateUtc></StartTime><FrequencyChanges><FrequencyChange><Frequency dt:dt="r8">2699980000</Frequency><Timestamp dt:dt="r8">5.6201972869577E+15</Timestamp><Curr…	좌우반구com(split BVF)_3-021-1	60.021	1.0.0.165	1	1180609757	Professional	2.0.10.242	2.0.10.353	11-24-2020	2020-11-24 오전 6:48:32	15:48:32	2.0.10.248	47	2	z	형스	형	스	79	1	47	NULL	NULL	NULL	NULL	NULL	NULL	KSY3	List1	NULL	NULL	NULL	NULL	NULL	NULL	NULL	NULL	NULL	1	z	0	3	157879	0	z	786
좌우반구com(split BVF)_3	21	1	<?xml version="1.0"?>\n<Clock xmlns:dt="urn:schemas-microsoft-com:datatypes"><Description dt:dt="string">E-Prime Primary Realtime Clock</Description><StartTime><Timestamp dt:dt="int">0</Timestamp><DateUtc dt:dt="string">2020-11-24T06:48:32Z</DateUtc></StartTime><FrequencyChanges><FrequencyChange><Frequency dt:dt="r8">2699980000</Frequency><Timestamp dt:dt="r8">5.6201972869577E+15</Timestamp><Curr…	좌우반구com(split BVF)_3-021-1	60.021	1.0.0.165	1	1180609757	Professional	2.0.10.242	2.0.10.353	11-24-2020	2020-11-24 오전 6:48:32	15:48:32	2.0.10.248	71	1	{/}	형태	형	태	126	1	71	NULL	NULL	NULL	NULL	NULL	NULL	KSY	List1	0		1	-1	227404	184		0	0	1	{/}	0	4	227588	0	{/}	628
좌우반구com(split BVF)_3	21	1	<?xml version="1.0"?>\n<Clock xmlns:dt="urn:schemas-microsoft-com:datatypes"><Description dt:dt="string">E-Prime Primary Realtime Clock</Description><StartTime><Timestamp dt:dt="int">0</Timestamp><DateUtc dt:dt="string">2020-11-24T06:48:32Z</DateUtc></StartTime><FrequencyChanges><FrequencyChange><Frequency dt:dt="r8">2699980000</Frequency><Timestamp dt:dt="r8">5.6201972869577E+15</Timestamp><Curr…	좌우반구com(split BVF)_3-021-1	60.021	1.0.0.165	1	1180609757	Professional	2.0.10.242	2.0.10.353	11-24-2020	2020-11-24 오전 6:48:32	15:48:32	2.0.10.248	175	1	{/}	화력	화	력	NULL	NULL	NULL	12	1	43	NULL	NULL	NULL	KSY	List2	0		0	-1	549540	183		0	0	1	{/}	1	3	549723	0	{/}	736
좌우반구com(split BVF)_3	21	1	<?xml version="1.0"?>\n<Clock xmlns:dt="urn:schemas-microsoft-com:datatypes"><Description dt:dt="string">E-Prime Primary Realtime Clock</Description><StartTime><Timestamp dt:dt="int">0</Timestamp><DateUtc dt:dt="string">2020-11-24T06:48:32Z</DateUtc></StartTime><FrequencyChanges><FrequencyChange><Frequency dt:dt="r8">2699980000</Frequency><Timestamp dt:dt="r8">5.6201972869577E+15</Timestamp><Curr…	좌우반구com(split BVF)_3-021-1	60.021	1.0.0.165	1	1180609757	Professional	2.0.10.242	2.0.10.353	11-24-2020	2020-11-24 오전 6:48:32	15:48:32	2.0.10.248	13	1	{/}	확률	확	률	25	1	13	NULL	NULL	NULL	NULL	NULL	NULL	KSY	List1	0		1	-1	60230	184		0	0	1	{/}	0	4	60414	0	{/}	589
좌우반구com(split BVF)_3	21	1	<?xml version="1.0"?>\n<Clock xmlns:dt="urn:schemas-microsoft-com:datatypes"><Description dt:dt="string">E-Prime Primary Realtime Clock</Description><StartTime><Timestamp dt:dt="int">0</Timestamp><DateUtc dt:dt="string">2020-11-24T06:48:32Z</DateUtc></StartTime><FrequencyChanges><FrequencyChange><Frequency dt:dt="r8">2699980000</Frequency><Timestamp dt:dt="r8">5.6201972869577E+15</Timestamp><Curr…	좌우반구com(split BVF)_3-021-1	60.021	1.0.0.165	1	1180609757	Professional	2.0.10.242	2.0.10.353	11-24-2020	2020-11-24 오전 6:48:32	15:48:32	2.0.10.248	140	2	z	확압	확	압	NULL	NULL	NULL	73	1	8	NULL	NULL	NULL	KSY	List2	0		0	0	442945	183		0	0	1	z	0	3	443128	0	z	756
좌우반구com(split BVF)_3	21	1	<?xml version="1.0"?>\n<Clock xmlns:dt="urn:schemas-microsoft-com:datatypes"><Description dt:dt="string">E-Prime Primary Realtime Clock</Description><StartTime><Timestamp dt:dt="int">0</Timestamp><DateUtc dt:dt="string">2020-11-24T06:48:32Z</DateUtc></StartTime><FrequencyChanges><FrequencyChange><Frequency dt:dt="r8">2699980000</Frequency><Timestamp dt:dt="r8">5.6201972869577E+15</Timestamp><Curr…	좌우반구com(split BVF)_3-021-1	60.021	1.0.0.165	1	1180609757	Professional	2.0.10.242	2.0.10.353	11-24-2020	2020-11-24 오전 6:48:32	15:48:32	2.0.10.248	351	2	z	확축	확	축	NULL	NULL	NULL	NULL	NULL	NULL	12	1	87	KSY	List3	0		0	0	1060209	183		0	0	1	z	0	3	1060392	0	z	922
좌우반구com(split BVF)_3	21	1	<?xml version="1.0"?>\n<Clock xmlns:dt="urn:schemas-microsoft-com:datatypes"><Description dt:dt="string">E-Prime Primary Realtime Clock</Description><StartTime><Timestamp dt:dt="int">0</Timestamp><DateUtc dt:dt="string">2020-11-24T06:48:32Z</DateUtc></StartTime><FrequencyChanges><FrequencyChange><Frequency dt:dt="r8">2699980000</Frequency><Timestamp dt:dt="r8">5.6201972869577E+15</Timestamp><Curr…	좌우반구com(split BVF)_3-021-1	60.021	1.0.0.165	1	1180609757	Professional	2.0.10.242	2.0.10.353	11-24-2020	2020-11-24 오전 6:48:32	15:48:32	2.0.10.248	171	1	{/}	환경	환	경	NULL	NULL	NULL	100	1	39	NULL	NULL	NULL	KSY	List2	0		1	-1	536994	184		0	0	1	{/}	0	4	537178	0	{/}	913
좌우반구com(split BVF)_3	21	1	<?xml version="1.0"?>\n<Clock xmlns:dt="urn:schemas-microsoft-com:datatypes"><Description dt:dt="string">E-Prime Primary Realtime Clock</Description><StartTime><Timestamp dt:dt="int">0</Timestamp><DateUtc dt:dt="string">2020-11-24T06:48:32Z</DateUtc></StartTime><FrequencyChanges><FrequencyChange><Frequency dt:dt="r8">2699980000</Frequency><Timestamp dt:dt="r8">5.6201972869577E+15</Timestamp><Curr…	좌우반구com(split BVF)_3-021-1	60.021	1.0.0.165	1	1180609757	Professional	2.0.10.242	2.0.10.353	11-24-2020	2020-11-24 오전 6:48:32	15:48:32	2.0.10.248	235	2	z	횟광	횟	광	NULL	NULL	NULL	124	1	103	NULL	NULL	NULL	KSY	List2	0		1	-1	728976	184		0	0	1	z	0	4	729160	0	z	664
좌우반구com(split BVF)_3	21	1	<?xml version="1.0"?>\n<Clock xmlns:dt="urn:schemas-microsoft-com:datatypes"><Description dt:dt="string">E-Prime Primary Realtime Clock</Description><StartTime><Timestamp dt:dt="int">0</Timestamp><DateUtc dt:dt="string">2020-11-24T06:48:32Z</DateUtc></StartTime><FrequencyChanges><FrequencyChange><Frequency dt:dt="r8">2699980000</Frequency><Timestamp dt:dt="r8">5.6201972869577E+15</Timestamp><Curr…	좌우반구com(split BVF)_3-021-1	60.021	1.0.0.165	1	1180609757	Professional	2.0.10.242	2.0.10.353	11-24-2020	2020-11-24 오전 6:48:32	15:48:32	2.0.10.248	2	2	z	횟색	횟	색	106	1	2	NULL	NULL	NULL	NULL	NULL	NULL	KSY	List1	0		0	0	28592	183		0	0	1	z	0	3	28775	0	z	956
좌우반구com(split BVF)_3	21	1	<?xml version="1.0"?>\n<Clock xmlns:dt="urn:schemas-microsoft-com:datatypes"><Description dt:dt="string">E-Prime Primary Realtime Clock</Description><StartTime><Timestamp dt:dt="int">0</Timestamp><DateUtc dt:dt="string">2020-11-24T06:48:32Z</DateUtc></StartTime><FrequencyChanges><FrequencyChange><Frequency dt:dt="r8">2699980000</Frequency><Timestamp dt:dt="r8">5.6201972869577E+15</Timestamp><Curr…	좌우반구com(split BVF)_3-021-1	60.021	1.0.0.165	1	1180609757	Professional	2.0.10.242	2.0.10.353	11-24-2020	2020-11-24 오전 6:48:32	15:48:32	2.0.10.248	230	1	{/}	횟수	횟	수	NULL	NULL	NULL	57	1	98	NULL	NULL	NULL	KSY	List2	0		0	-1	713865	183		0	0	1	{/}	0	3	714048	0	{/}	731
좌우반구com(split BVF)_3	21	1	<?xml version="1.0"?>\n<Clock xmlns:dt="urn:schemas-microsoft-com:datatypes"><Description dt:dt="string">E-Prime Primary Realtime Clock</Description><StartTime><Timestamp dt:dt="int">0</Timestamp><DateUtc dt:dt="string">2020-11-24T06:48:32Z</DateUtc></StartTime><FrequencyChanges><FrequencyChange><Frequency dt:dt="r8">2699980000</Frequency><Timestamp dt:dt="r8">5.6201972869577E+15</Timestamp><Curr…	좌우반구com(split BVF)_3-021-1	60.021	1.0.0.165	1	1180609757	Professional	2.0.10.242	2.0.10.353	11-24-2020	2020-11-24 오전 6:48:32	15:48:32	2.0.10.248	106	1	{/}	효과	효	과	20	1	106	NULL	NULL	NULL	NULL	NULL	NULL	KSY	List1	0		1	-1	332450	184		0	0	1	{/}	0	4	332634	0	{/}	661
좌우반구com(split BVF)_3	21	1	<?xml version="1.0"?>\n<Clock xmlns:dt="urn:schemas-microsoft-com:datatypes"><Description dt:dt="string">E-Prime Primary Realtime Clock</Description><StartTime><Timestamp dt:dt="int">0</Timestamp><DateUtc dt:dt="string">2020-11-24T06:48:32Z</DateUtc></StartTime><FrequencyChanges><FrequencyChange><Frequency dt:dt="r8">2699980000</Frequency><Timestamp dt:dt="r8">5.6201972869577E+15</Timestamp><Curr…	좌우반구com(split BVF)_3-021-1	60.021	1.0.0.165	1	1180609757	Professional	2.0.10.242	2.0.10.353	11-24-2020	2020-11-24 오전 6:48:32	15:48:32	2.0.10.248	207	2	z	효미	효	미	NULL	NULL	NULL	41	1	75	NULL	NULL	NULL	KSY3	List2	NULL	NULL	NULL	NULL	NULL	NULL	NULL	NULL	NULL	1	z	0	3	646622	0	z	853
좌우반구com(split BVF)_3	21	1	<?xml version="1.0"?>\n<Clock xmlns:dt="urn:schemas-microsoft-com:datatypes"><Description dt:dt="string">E-Prime Primary Realtime Clock</Description><StartTime><Timestamp dt:dt="int">0</Timestamp><DateUtc dt:dt="string">2020-11-24T06:48:32Z</DateUtc></StartTime><FrequencyChanges><FrequencyChange><Frequency dt:dt="r8">2699980000</Frequency><Timestamp dt:dt="r8">5.6201972869577E+15</Timestamp><Curr…	좌우반구com(split BVF)_3-021-1	60.021	1.0.0.165	1	1180609757	Professional	2.0.10.242	2.0.10.353	11-24-2020	2020-11-24 오전 6:48:32	15:48:32	2.0.10.248	327	2	z	효탈	효	탈	NULL	NULL	NULL	NULL	NULL	NULL	125	1	63	KSY3	List3	NULL	NULL	NULL	NULL	NULL	NULL	NULL	NULL	NULL	1	z	0	3	995215	0	z	836
좌우반구com(split BVF)_3	21	1	<?xml version="1.0"?>\n<Clock xmlns:dt="urn:schemas-microsoft-com:datatypes"><Description dt:dt="string">E-Prime Primary Realtime Clock</Description><StartTime><Timestamp dt:dt="int">0</Timestamp><DateUtc dt:dt="string">2020-11-24T06:48:32Z</DateUtc></StartTime><FrequencyChanges><FrequencyChange><Frequency dt:dt="r8">2699980000</Frequency><Timestamp dt:dt="r8">5.6201972869577E+15</Timestamp><Curr…	좌우반구com(split BVF)_3-021-1	60.021	1.0.0.165	1	1180609757	Professional	2.0.10.242	2.0.10.353	11-24-2020	2020-11-24 오전 6:48:32	15:48:32	2.0.10.248	312	2	z	효헤	효	헤	NULL	NULL	NULL	NULL	NULL	NULL	2	1	48	KSY2	List3	NULL	NULL	NULL	NULL	NULL	NULL	NULL	NULL	NULL	1	z	0	3	954413	0	z	695
좌우반구com(split BVF)_3	21	1	<?xml version="1.0"?>\n<Clock xmlns:dt="urn:schemas-microsoft-com:datatypes"><Description dt:dt="string">E-Prime Primary Realtime Clock</Description><StartTime><Timestamp dt:dt="int">0</Timestamp><DateUtc dt:dt="string">2020-11-24T06:48:32Z</DateUtc></StartTime><FrequencyChanges><FrequencyChange><Frequency dt:dt="r8">2699980000</Frequency><Timestamp dt:dt="r8">5.6201972869577E+15</Timestamp><Curr…	좌우반구com(split BVF)_3-021-1	60.021	1.0.0.165	1	1180609757	Professional	2.0.10.242	2.0.10.353	11-24-2020	2020-11-24 오전 6:48:32	15:48:32	2.0.10.248	278	2	z	후검	후	검	NULL	NULL	NULL	NULL	NULL	NULL	28	1	14	KSY2	List3	NULL	NULL	NULL	NULL	NULL	NULL	NULL	NULL	NULL	1	z	0	3	862629	0	z	609
좌우반구com(split BVF)_3	21	1	<?xml version="1.0"?>\n<Clock xmlns:dt="urn:schemas-microsoft-com:datatypes"><Description dt:dt="string">E-Prime Primary Realtime Clock</Description><StartTime><Timestamp dt:dt="int">0</Timestamp><DateUtc dt:dt="string">2020-11-24T06:48:32Z</DateUtc></StartTime><FrequencyChanges><FrequencyChange><Frequency dt:dt="r8">2699980000</Frequency><Timestamp dt:dt="r8">5.6201972869577E+15</Timestamp><Curr…	좌우반구com(split BVF)_3-021-1	60.021	1.0.0.165	1	1180609757	Professional	2.0.10.242	2.0.10.353	11-24-2020	2020-11-24 오전 6:48:32	15:48:32	2.0.10.248	16	1	{/}	후대	후	대	111	1	16	NULL	NULL	NULL	NULL	NULL	NULL	KSY	List1	0		0	-1	68644	183		0	0	0	{/}	1	3	68827	0	z	544
좌우반구com(split BVF)_3	21	1	<?xml version="1.0"?>\n<Clock xmlns:dt="urn:schemas-microsoft-com:datatypes"><Description dt:dt="string">E-Prime Primary Realtime Clock</Description><StartTime><Timestamp dt:dt="int">0</Timestamp><DateUtc dt:dt="string">2020-11-24T06:48:32Z</DateUtc></StartTime><FrequencyChanges><FrequencyChange><Frequency dt:dt="r8">2699980000</Frequency><Timestamp dt:dt="r8">5.6201972869577E+15</Timestamp><Curr…	좌우반구com(split BVF)_3-021-1	60.021	1.0.0.165	1	1180609757	Professional	2.0.10.242	2.0.10.353	11-24-2020	2020-11-24 오전 6:48:32	15:48:32	2.0.10.248	187	1	{/}	후자	후	자	NULL	NULL	NULL	48	1	55	NULL	NULL	NULL	KSY	List2	0		0	0	588610	183		0	0	1	{/}	0	3	588793	0	{/}	612
좌우반구com(split BVF)_3	21	1	<?xml version="1.0"?>\n<Clock xmlns:dt="urn:schemas-microsoft-com:datatypes"><Description dt:dt="string">E-Prime Primary Realtime Clock</Description><StartTime><Timestamp dt:dt="int">0</Timestamp><DateUtc dt:dt="string">2020-11-24T06:48:32Z</DateUtc></StartTime><FrequencyChanges><FrequencyChange><Frequency dt:dt="r8">2699980000</Frequency><Timestamp dt:dt="r8">5.6201972869577E+15</Timestamp><Curr…	좌우반구com(split BVF)_3-021-1	60.021	1.0.0.165	1	1180609757	Professional	2.0.10.242	2.0.10.353	11-24-2020	2020-11-24 오전 6:48:32	15:48:32	2.0.10.248	69	2	z	훈걱	훈	걱	94	1	69	NULL	NULL	NULL	NULL	NULL	NULL	KSY	List1	0		0	-1	221590	183		0	0	1	z	0	3	221773	0	z	667
좌우반구com(split BVF)_3	21	1	<?xml version="1.0"?>\n<Clock xmlns:dt="urn:schemas-microsoft-com:datatypes"><Description dt:dt="string">E-Prime Primary Realtime Clock</Description><StartTime><Timestamp dt:dt="int">0</Timestamp><DateUtc dt:dt="string">2020-11-24T06:48:32Z</DateUtc></StartTime><FrequencyChanges><FrequencyChange><Frequency dt:dt="r8">2699980000</Frequency><Timestamp dt:dt="r8">5.6201972869577E+15</Timestamp><Curr…	좌우반구com(split BVF)_3-021-1	60.021	1.0.0.165	1	1180609757	Professional	2.0.10.242	2.0.10.353	11-24-2020	2020-11-24 오전 6:48:32	15:48:32	2.0.10.248	383	2	z	훈차	훈	차	NULL	NULL	NULL	NULL	NULL	NULL	109	1	119	KSY2	List3	NULL	NULL	NULL	NULL	NULL	NULL	NULL	NULL	NULL	1	z	0	3	1150210	0	z	535
좌우반구com(split BVF)_3	21	1	<?xml version="1.0"?>\n<Clock xmlns:dt="urn:schemas-microsoft-com:datatypes"><Description dt:dt="string">E-Prime Primary Realtime Clock</Description><StartTime><Timestamp dt:dt="int">0</Timestamp><DateUtc dt:dt="string">2020-11-24T06:48:32Z</DateUtc></StartTime><FrequencyChanges><FrequencyChange><Frequency dt:dt="r8">2699980000</Frequency><Timestamp dt:dt="r8">5.6201972869577E+15</Timestamp><Curr…	좌우반구com(split BVF)_3-021-1	60.021	1.0.0.165	1	1180609757	Professional	2.0.10.242	2.0.10.353	11-24-2020	2020-11-24 오전 6:48:32	15:48:32	2.0.10.248	41	2	z	휘섭	휘	섭	11	1	41	NULL	NULL	NULL	NULL	NULL	NULL	KSY3	List1	NULL	NULL	NULL	NULL	NULL	NULL	NULL	NULL	NULL	1	z	1	3	140768	0	z	730
좌우반구com(split BVF)_3	21	1	<?xml version="1.0"?>\n<Clock xmlns:dt="urn:schemas-microsoft-com:datatypes"><Description dt:dt="string">E-Prime Primary Realtime Clock</Description><StartTime><Timestamp dt:dt="int">0</Timestamp><DateUtc dt:dt="string">2020-11-24T06:48:32Z</DateUtc></StartTime><FrequencyChanges><FrequencyChange><Frequency dt:dt="r8">2699980000</Frequency><Timestamp dt:dt="r8">5.6201972869577E+15</Timestamp><Curr…	좌우반구com(split BVF)_3-021-1	60.021	1.0.0.165	1	1180609757	Professional	2.0.10.242	2.0.10.353	11-24-2020	2020-11-24 오전 6:48:32	15:48:32	2.0.10.248	292	2	z	희강	희	강	NULL	NULL	NULL	NULL	NULL	NULL	16	1	28	KSY	List3	0		0	-1	900132	184		0	0	1	z	0	4	900316	0	z	449
좌우반구com(split BVF)_3	21	1	<?xml version="1.0"?>\n<Clock xmlns:dt="urn:schemas-microsoft-com:datatypes"><Description dt:dt="string">E-Prime Primary Realtime Clock</Description><StartTime><Timestamp dt:dt="int">0</Timestamp><DateUtc dt:dt="string">2020-11-24T06:48:32Z</DateUtc></StartTime><FrequencyChanges><FrequencyChange><Frequency dt:dt="r8">2699980000</Frequency><Timestamp dt:dt="r8">5.6201972869577E+15</Timestamp><Curr…	좌우반구com(split BVF)_3-021-1	60.021	1.0.0.165	1	1180609757	Professional	2.0.10.242	2.0.10.353	11-24-2020	2020-11-24 오전 6:48:32	15:48:32	2.0.10.248	395	1	{/}	희망	희	망	NULL	NULL	NULL	NULL	NULL	NULL	72	1	131	KSY	List3	0		0	0	1182199	183		0	0	1	{/}	0	3	1182382	0	{/}	370
좌우반구com(split BVF)_3	21	1	<?xml version="1.0"?>\n<Clock xmlns:dt="urn:schemas-microsoft-com:datatypes"><Description dt:dt="string">E-Prime Primary Realtime Clock</Description><StartTime><Timestamp dt:dt="int">0</Timestamp><DateUtc dt:dt="string">2020-11-24T06:48:32Z</DateUtc></StartTime><FrequencyChanges><FrequencyChange><Frequency dt:dt="r8">2699980000</Frequency><Timestamp dt:dt="r8">5.6201972869577E+15</Timestamp><Curr…	좌우반구com(split BVF)_3-021-1	60.021	1.0.0.165	1	1180609757	Professional	2.0.10.242	2.0.10.353	11-24-2020	2020-11-24 오전 6:48:32	15:48:32	2.0.10.248	48	2	z	희외	희	외	115	1	48	NULL	NULL	NULL	NULL	NULL	NULL	KSY2	List1	NULL	NULL	NULL	NULL	NULL	NULL	NULL	NULL	NULL	0	z	1	3	160861	0	{/}	892
좌우반구com(split BVF)_3	21	1	<?xml version="1.0"?>\n<Clock xmlns:dt="urn:schemas-microsoft-com:datatypes"><Description dt:dt="string">E-Prime Primary Realtime Clock</Description><StartTime><Timestamp dt:dt="int">0</Timestamp><DateUtc dt:dt="string">2020-11-24T06:48:32Z</DateUtc></StartTime><FrequencyChanges><FrequencyChange><Frequency dt:dt="r8">2699980000</Frequency><Timestamp dt:dt="r8">5.6201972869577E+15</Timestamp><Curr…	좌우반구com(split BVF)_3-021-1	60.021	1.0.0.165	1	1180609757	Professional	2.0.10.242	2.0.10.353	11-24-2020	2020-11-24 오전 6:48:32	15:48:32	2.0.10.248	360	2	z	희응	희	응	NULL	NULL	NULL	NULL	NULL	NULL	50	1	96	KSY	List3	0		0	-1	1085383	183		0	0	1	z	1	3	1085566	0	z	532
[truncated: 1 more columns]
