# Supplementary material for: Decoding foveal word recognition: the role of interhemispheric inhibition in bilateral hemispheric processing
Source: Front Psychol. 2023 Nov 30;14:1293529. doi: 10.3389/fpsyg.2023.1293529 (PMC10720635; doi:10.3389/fpsyg.2023.1293529)
Supplement: Supplementary file 1 [file Data_Sheet_1.ZIP › data/Exp2/BVF_039.txt]

STRING	INTEGER	INTEGER	STRING	STRING	STRING	STRING	STRING	STRING	STRING	STRING	STRING	STRING	STRING	STRING	STRING	INTEGER	STRING	STRING	STRING	STRING	STRING	STRING	STRING	STRING	STRING	STRING	STRING	STRING	STRING	STRING	STRING	STRING	STRING	STRING	STRING	STRING	STRING	STRING	STRING	STRING	STRING	STRING	STRING	STRING	STRING	STRING	STRING	STRING	STRING
EXPNAME	SUBJECT	SESSION	VARIABLE	VARIABLE	VARIABLE	VARIABLE	VARIABLE	VARIABLE	VARIABLE	VARIABLE	VARIABLE	VARIABLE	VARIABLE	VARIABLE	VARIABLE	LOG_LEVEL	VARIABLE	VARIABLE	VARIABLE	VARIABLE	VARIABLE	VARIABLE	VARIABLE	VARIABLE	VARIABLE	VARIABLE	VARIABLE	VARIABLE	VARIABLE	VARIABLE	VARIABLE	VARIABLE	VARIABLE	VARIABLE	VARIABLE	VARIABLE	VARIABLE	VARIABLE	VARIABLE	VARIABLE	VARIABLE	VARIABLE	VARIABLE	VARIABLE	VARIABLE	VARIABLE	VARIABLE	VARIABLE	VARIABLE
1	1	1	1	1	1	1	1	1	1	1	1	1	1	1	1	2	2	2	2	2	2	2	2	2	2	2	2	2	2	2	2	2	2	2	2	2	2	2	2	2	2	2	2	2	2	2	2	2	2
ExperimentName	Subject	Session	Clock.Information	DataFile.Basename	Display.RefreshRate	ExperimentVersion	Group	RandomSeed	RuntimeCapabilities	RuntimeVersion	RuntimeVersionExpected	SessionDate	SessionStartDateTimeUtc	SessionTime	StudioVersion	Block	condition	correct	Exptarget	Exptarget2	Exptarget3	List1	List1.Cycle	List1.Sample	List2	List2.Cycle	List2.Sample	List3	List3.Cycle	List3.Sample	Procedure	Running	TextDisplay2.ACC	TextDisplay2.CRESP	TextDisplay2.DurationError	TextDisplay2.OnsetDelay	TextDisplay2.OnsetTime	TextDisplay2.OnsetToOnsetTime	TextDisplay2.RESP	TextDisplay2.RT	TextDisplay2.RTTime	TextDisplay6.ACC	TextDisplay6.CRESP	TextDisplay6.DurationError	TextDisplay6.OnsetDelay	TextDisplay6.OnsetTime	TextDisplay6.OnsetToOnsetTime	TextDisplay6.RESP	TextDisplay6.RT
좌우반구com(split BVF)_2	39	1	<?xml version="1.0"?>\n<Clock xmlns:dt="urn:schemas-microsoft-com:datatypes"><Description dt:dt="string">E-Prime Primary Realtime Clock</Description><StartTime><Timestamp dt:dt="int">0</Timestamp><DateUtc dt:dt="string">2021-06-12T05:01:38Z</DateUtc></StartTime><FrequencyChanges><FrequencyChange><Frequency dt:dt="r8">2699970000</Frequency><Timestamp dt:dt="r8">582134297621</Timestamp><Current dt:…	좌우반구com(split BVF)_2-039-1	75.026	1.0.0.167	1	-1433316406	Professional	2.0.10.242	2.0.10.353	06-12-2021	2021-06-12 오전 5:01:39	14:01:39	2.0.10.248	388	1	z	가격	가	격	NULL	NULL	NULL	NULL	NULL	NULL	127	1	124	KSY3	List3	NULL	NULL	NULL	NULL	NULL	NULL	NULL	NULL	NULL	1	z	0	7	1181295	0	z	478
좌우반구com(split BVF)_2	39	1	<?xml version="1.0"?>\n<Clock xmlns:dt="urn:schemas-microsoft-com:datatypes"><Description dt:dt="string">E-Prime Primary Realtime Clock</Description><StartTime><Timestamp dt:dt="int">0</Timestamp><DateUtc dt:dt="string">2021-06-12T05:01:38Z</DateUtc></StartTime><FrequencyChanges><FrequencyChange><Frequency dt:dt="r8">2699970000</Frequency><Timestamp dt:dt="r8">582134297621</Timestamp><Current dt:…	좌우반구com(split BVF)_2-039-1	75.026	1.0.0.167	1	-1433316406	Professional	2.0.10.242	2.0.10.353	06-12-2021	2021-06-12 오전 5:01:39	14:01:39	2.0.10.248	52	1	z	가을	가	을	92	1	52	NULL	NULL	NULL	NULL	NULL	NULL	KSY3	List1	NULL	NULL	NULL	NULL	NULL	NULL	NULL	NULL	NULL	1	z	0	7	185444	0	z	577
좌우반구com(split BVF)_2	39	1	<?xml version="1.0"?>\n<Clock xmlns:dt="urn:schemas-microsoft-com:datatypes"><Description dt:dt="string">E-Prime Primary Realtime Clock</Description><StartTime><Timestamp dt:dt="int">0</Timestamp><DateUtc dt:dt="string">2021-06-12T05:01:38Z</DateUtc></StartTime><FrequencyChanges><FrequencyChange><Frequency dt:dt="r8">2699970000</Frequency><Timestamp dt:dt="r8">582134297621</Timestamp><Current dt:…	좌우반구com(split BVF)_2-039-1	75.026	1.0.0.167	1	-1433316406	Professional	2.0.10.242	2.0.10.353	06-12-2021	2021-06-12 오전 5:01:39	14:01:39	2.0.10.248	320	1	z	간섭	간	섭	NULL	NULL	NULL	NULL	NULL	NULL	9	1	56	KSY3	List3	NULL	NULL	NULL	NULL	NULL	NULL	NULL	NULL	NULL	1	z	1	6	995813	0	z	368
좌우반구com(split BVF)_2	39	1	<?xml version="1.0"?>\n<Clock xmlns:dt="urn:schemas-microsoft-com:datatypes"><Description dt:dt="string">E-Prime Primary Realtime Clock</Description><StartTime><Timestamp dt:dt="int">0</Timestamp><DateUtc dt:dt="string">2021-06-12T05:01:38Z</DateUtc></StartTime><FrequencyChanges><FrequencyChange><Frequency dt:dt="r8">2699970000</Frequency><Timestamp dt:dt="r8">582134297621</Timestamp><Current dt:…	좌우반구com(split BVF)_2-039-1	75.026	1.0.0.167	1	-1433316406	Professional	2.0.10.242	2.0.10.353	06-12-2021	2021-06-12 오전 5:01:39	14:01:39	2.0.10.248	56	2	{/}	간습	간	습	62	1	56	NULL	NULL	NULL	NULL	NULL	NULL	KSY2	List1	NULL	NULL	NULL	NULL	NULL	NULL	NULL	NULL	NULL	0	{/}	1	6	197346	0	z	1443
좌우반구com(split BVF)_2	39	1	<?xml version="1.0"?>\n<Clock xmlns:dt="urn:schemas-microsoft-com:datatypes"><Description dt:dt="string">E-Prime Primary Realtime Clock</Description><StartTime><Timestamp dt:dt="int">0</Timestamp><DateUtc dt:dt="string">2021-06-12T05:01:38Z</DateUtc></StartTime><FrequencyChanges><FrequencyChange><Frequency dt:dt="r8">2699970000</Frequency><Timestamp dt:dt="r8">582134297621</Timestamp><Current dt:…	좌우반구com(split BVF)_2-039-1	75.026	1.0.0.167	1	-1433316406	Professional	2.0.10.242	2.0.10.353	06-12-2021	2021-06-12 오전 5:01:39	14:01:39	2.0.10.248	289	2	{/}	감환	감	환	NULL	NULL	NULL	NULL	NULL	NULL	111	1	25	KSY2	List3	NULL	NULL	NULL	NULL	NULL	NULL	NULL	NULL	NULL	1	{/}	0	7	911070	0	{/}	597
좌우반구com(split BVF)_2	39	1	<?xml version="1.0"?>\n<Clock xmlns:dt="urn:schemas-microsoft-com:datatypes"><Description dt:dt="string">E-Prime Primary Realtime Clock</Description><StartTime><Timestamp dt:dt="int">0</Timestamp><DateUtc dt:dt="string">2021-06-12T05:01:38Z</DateUtc></StartTime><FrequencyChanges><FrequencyChange><Frequency dt:dt="r8">2699970000</Frequency><Timestamp dt:dt="r8">582134297621</Timestamp><Current dt:…	좌우반구com(split BVF)_2-039-1	75.026	1.0.0.167	1	-1433316406	Professional	2.0.10.242	2.0.10.353	06-12-2021	2021-06-12 오전 5:01:39	14:01:39	2.0.10.248	72	1	z	강도	강	도	40	1	72	NULL	NULL	NULL	NULL	NULL	NULL	KSY3	List1	NULL	NULL	NULL	NULL	NULL	NULL	NULL	NULL	NULL	1	z	1	6	242930	0	z	383
좌우반구com(split BVF)_2	39	1	<?xml version="1.0"?>\n<Clock xmlns:dt="urn:schemas-microsoft-com:datatypes"><Description dt:dt="string">E-Prime Primary Realtime Clock</Description><StartTime><Timestamp dt:dt="int">0</Timestamp><DateUtc dt:dt="string">2021-06-12T05:01:38Z</DateUtc></StartTime><FrequencyChanges><FrequencyChange><Frequency dt:dt="r8">2699970000</Frequency><Timestamp dt:dt="r8">582134297621</Timestamp><Current dt:…	좌우반구com(split BVF)_2-039-1	75.026	1.0.0.167	1	-1433316406	Professional	2.0.10.242	2.0.10.353	06-12-2021	2021-06-12 오전 5:01:39	14:01:39	2.0.10.248	351	2	{/}	강례	강	례	NULL	NULL	NULL	NULL	NULL	NULL	90	1	87	KSY	List3	0		1	-1	1080050	187		0	0	1	{/}	0	7	1080237	0	{/}	531
좌우반구com(split BVF)_2	39	1	<?xml version="1.0"?>\n<Clock xmlns:dt="urn:schemas-microsoft-com:datatypes"><Description dt:dt="string">E-Prime Primary Realtime Clock</Description><StartTime><Timestamp dt:dt="int">0</Timestamp><DateUtc dt:dt="string">2021-06-12T05:01:38Z</DateUtc></StartTime><FrequencyChanges><FrequencyChange><Frequency dt:dt="r8">2699970000</Frequency><Timestamp dt:dt="r8">582134297621</Timestamp><Current dt:…	좌우반구com(split BVF)_2-039-1	75.026	1.0.0.167	1	-1433316406	Professional	2.0.10.242	2.0.10.353	06-12-2021	2021-06-12 오전 5:01:39	14:01:39	2.0.10.248	282	2	{/}	강방	강	방	NULL	NULL	NULL	NULL	NULL	NULL	103	1	18	KSY2	List3	NULL	NULL	NULL	NULL	NULL	NULL	NULL	NULL	NULL	1	{/}	0	7	890877	0	{/}	1051
좌우반구com(split BVF)_2	39	1	<?xml version="1.0"?>\n<Clock xmlns:dt="urn:schemas-microsoft-com:datatypes"><Description dt:dt="string">E-Prime Primary Realtime Clock</Description><StartTime><Timestamp dt:dt="int">0</Timestamp><DateUtc dt:dt="string">2021-06-12T05:01:38Z</DateUtc></StartTime><FrequencyChanges><FrequencyChange><Frequency dt:dt="r8">2699970000</Frequency><Timestamp dt:dt="r8">582134297621</Timestamp><Current dt:…	좌우반구com(split BVF)_2-039-1	75.026	1.0.0.167	1	-1433316406	Professional	2.0.10.242	2.0.10.353	06-12-2021	2021-06-12 오전 5:01:39	14:01:39	2.0.10.248	25	1	z	개념	개	념	103	1	25	NULL	NULL	NULL	NULL	NULL	NULL	KSY3	List1	NULL	NULL	NULL	NULL	NULL	NULL	NULL	NULL	NULL	1	z	0	7	108018	0	z	475
좌우반구com(split BVF)_2	39	1	<?xml version="1.0"?>\n<Clock xmlns:dt="urn:schemas-microsoft-com:datatypes"><Description dt:dt="string">E-Prime Primary Realtime Clock</Description><StartTime><Timestamp dt:dt="int">0</Timestamp><DateUtc dt:dt="string">2021-06-12T05:01:38Z</DateUtc></StartTime><FrequencyChanges><FrequencyChange><Frequency dt:dt="r8">2699970000</Frequency><Timestamp dt:dt="r8">582134297621</Timestamp><Current dt:…	좌우반구com(split BVF)_2-039-1	75.026	1.0.0.167	1	-1433316406	Professional	2.0.10.242	2.0.10.353	06-12-2021	2021-06-12 오전 5:01:39	14:01:39	2.0.10.248	140	2	{/}	개례	개	례	NULL	NULL	NULL	33	1	8	NULL	NULL	NULL	KSY2	List2	NULL	NULL	NULL	NULL	NULL	NULL	NULL	NULL	NULL	0	{/}	1	6	488324	0	z	852
좌우반구com(split BVF)_2	39	1	<?xml version="1.0"?>\n<Clock xmlns:dt="urn:schemas-microsoft-com:datatypes"><Description dt:dt="string">E-Prime Primary Realtime Clock</Description><StartTime><Timestamp dt:dt="int">0</Timestamp><DateUtc dt:dt="string">2021-06-12T05:01:38Z</DateUtc></StartTime><FrequencyChanges><FrequencyChange><Frequency dt:dt="r8">2699970000</Frequency><Timestamp dt:dt="r8">582134297621</Timestamp><Current dt:…	좌우반구com(split BVF)_2-039-1	75.026	1.0.0.167	1	-1433316406	Professional	2.0.10.242	2.0.10.353	06-12-2021	2021-06-12 오전 5:01:39	14:01:39	2.0.10.248	139	1	z	개인	개	인	NULL	NULL	NULL	57	1	7	NULL	NULL	NULL	KSY3	List2	NULL	NULL	NULL	NULL	NULL	NULL	NULL	NULL	NULL	1	z	1	6	485685	0	z	441
좌우반구com(split BVF)_2	39	1	<?xml version="1.0"?>\n<Clock xmlns:dt="urn:schemas-microsoft-com:datatypes"><Description dt:dt="string">E-Prime Primary Realtime Clock</Description><StartTime><Timestamp dt:dt="int">0</Timestamp><DateUtc dt:dt="string">2021-06-12T05:01:38Z</DateUtc></StartTime><FrequencyChanges><FrequencyChange><Frequency dt:dt="r8">2699970000</Frequency><Timestamp dt:dt="r8">582134297621</Timestamp><Current dt:…	좌우반구com(split BVF)_2-039-1	75.026	1.0.0.167	1	-1433316406	Professional	2.0.10.242	2.0.10.353	06-12-2021	2021-06-12 오전 5:01:39	14:01:39	2.0.10.248	325	2	{/}	개협	개	협	NULL	NULL	NULL	NULL	NULL	NULL	40	1	61	KSY	List3	0		0	-1	1009115	187		0	0	1	{/}	0	7	1009302	0	{/}	466
좌우반구com(split BVF)_2	39	1	<?xml version="1.0"?>\n<Clock xmlns:dt="urn:schemas-microsoft-com:datatypes"><Description dt:dt="string">E-Prime Primary Realtime Clock</Description><StartTime><Timestamp dt:dt="int">0</Timestamp><DateUtc dt:dt="string">2021-06-12T05:01:38Z</DateUtc></StartTime><FrequencyChanges><FrequencyChange><Frequency dt:dt="r8">2699970000</Frequency><Timestamp dt:dt="r8">582134297621</Timestamp><Current dt:…	좌우반구com(split BVF)_2-039-1	75.026	1.0.0.167	1	-1433316406	Professional	2.0.10.242	2.0.10.353	06-12-2021	2021-06-12 오전 5:01:39	14:01:39	2.0.10.248	179	2	{/}	거생	거	생	NULL	NULL	NULL	127	1	47	NULL	NULL	NULL	KSY2	List2	NULL	NULL	NULL	NULL	NULL	NULL	NULL	NULL	NULL	0	{/}	0	7	597740	0	z	488
좌우반구com(split BVF)_2	39	1	<?xml version="1.0"?>\n<Clock xmlns:dt="urn:schemas-microsoft-com:datatypes"><Description dt:dt="string">E-Prime Primary Realtime Clock</Description><StartTime><Timestamp dt:dt="int">0</Timestamp><DateUtc dt:dt="string">2021-06-12T05:01:38Z</DateUtc></StartTime><FrequencyChanges><FrequencyChange><Frequency dt:dt="r8">2699970000</Frequency><Timestamp dt:dt="r8">582134297621</Timestamp><Current dt:…	좌우반구com(split BVF)_2-039-1	75.026	1.0.0.167	1	-1433316406	Professional	2.0.10.242	2.0.10.353	06-12-2021	2021-06-12 오전 5:01:39	14:01:39	2.0.10.248	8	1	z	걱정	걱	정	31	1	8	NULL	NULL	NULL	NULL	NULL	NULL	KSY3	List1	NULL	NULL	NULL	NULL	NULL	NULL	NULL	NULL	NULL	1	z	0	7	57529	0	z	402
좌우반구com(split BVF)_2	39	1	<?xml version="1.0"?>\n<Clock xmlns:dt="urn:schemas-microsoft-com:datatypes"><Description dt:dt="string">E-Prime Primary Realtime Clock</Description><StartTime><Timestamp dt:dt="int">0</Timestamp><DateUtc dt:dt="string">2021-06-12T05:01:38Z</DateUtc></StartTime><FrequencyChanges><FrequencyChange><Frequency dt:dt="r8">2699970000</Frequency><Timestamp dt:dt="r8">582134297621</Timestamp><Current dt:…	좌우반구com(split BVF)_2-039-1	75.026	1.0.0.167	1	-1433316406	Professional	2.0.10.242	2.0.10.353	06-12-2021	2021-06-12 오전 5:01:39	14:01:39	2.0.10.248	217	2	{/}	걱최	걱	최	NULL	NULL	NULL	16	1	85	NULL	NULL	NULL	KSY2	List2	NULL	NULL	NULL	NULL	NULL	NULL	NULL	NULL	NULL	1	{/}	0	7	704316	0	{/}	817
좌우반구com(split BVF)_2	39	1	<?xml version="1.0"?>\n<Clock xmlns:dt="urn:schemas-microsoft-com:datatypes"><Description dt:dt="string">E-Prime Primary Realtime Clock</Description><StartTime><Timestamp dt:dt="int">0</Timestamp><DateUtc dt:dt="string">2021-06-12T05:01:38Z</DateUtc></StartTime><FrequencyChanges><FrequencyChange><Frequency dt:dt="r8">2699970000</Frequency><Timestamp dt:dt="r8">582134297621</Timestamp><Current dt:…	좌우반구com(split BVF)_2-039-1	75.026	1.0.0.167	1	-1433316406	Professional	2.0.10.242	2.0.10.353	06-12-2021	2021-06-12 오전 5:01:39	14:01:39	2.0.10.248	96	2	{/}	건적	건	적	14	1	96	NULL	NULL	NULL	NULL	NULL	NULL	KSY2	List1	NULL	NULL	NULL	NULL	NULL	NULL	NULL	NULL	NULL	0	{/}	0	6	310440	0	z	659
좌우반구com(split BVF)_2	39	1	<?xml version="1.0"?>\n<Clock xmlns:dt="urn:schemas-microsoft-com:datatypes"><Description dt:dt="string">E-Prime Primary Realtime Clock</Description><StartTime><Timestamp dt:dt="int">0</Timestamp><DateUtc dt:dt="string">2021-06-12T05:01:38Z</DateUtc></StartTime><FrequencyChanges><FrequencyChange><Frequency dt:dt="r8">2699970000</Frequency><Timestamp dt:dt="r8">582134297621</Timestamp><Current dt:…	좌우반구com(split BVF)_2-039-1	75.026	1.0.0.167	1	-1433316406	Professional	2.0.10.242	2.0.10.353	06-12-2021	2021-06-12 오전 5:01:39	14:01:39	2.0.10.248	125	2	{/}	검강	검	강	17	1	125	NULL	NULL	NULL	NULL	NULL	NULL	KSY	List1	0		0	-1	391585	187		0	0	1	{/}	0	7	391772	0	{/}	507
좌우반구com(split BVF)_2	39	1	<?xml version="1.0"?>\n<Clock xmlns:dt="urn:schemas-microsoft-com:datatypes"><Description dt:dt="string">E-Prime Primary Realtime Clock</Description><StartTime><Timestamp dt:dt="int">0</Timestamp><DateUtc dt:dt="string">2021-06-12T05:01:38Z</DateUtc></StartTime><FrequencyChanges><FrequencyChange><Frequency dt:dt="r8">2699970000</Frequency><Timestamp dt:dt="r8">582134297621</Timestamp><Current dt:…	좌우반구com(split BVF)_2-039-1	75.026	1.0.0.167	1	-1433316406	Professional	2.0.10.242	2.0.10.353	06-12-2021	2021-06-12 오전 5:01:39	14:01:39	2.0.10.248	378	1	z	검색	검	색	NULL	NULL	NULL	NULL	NULL	NULL	44	1	114	KSY3	List3	NULL	NULL	NULL	NULL	NULL	NULL	NULL	NULL	NULL	1	z	0	6	1153078	0	z	664
좌우반구com(split BVF)_2	39	1	<?xml version="1.0"?>\n<Clock xmlns:dt="urn:schemas-microsoft-com:datatypes"><Description dt:dt="string">E-Prime Primary Realtime Clock</Description><StartTime><Timestamp dt:dt="int">0</Timestamp><DateUtc dt:dt="string">2021-06-12T05:01:38Z</DateUtc></StartTime><FrequencyChanges><FrequencyChange><Frequency dt:dt="r8">2699970000</Frequency><Timestamp dt:dt="r8">582134297621</Timestamp><Current dt:…	좌우반구com(split BVF)_2-039-1	75.026	1.0.0.167	1	-1433316406	Professional	2.0.10.242	2.0.10.353	06-12-2021	2021-06-12 오전 5:01:39	14:01:39	2.0.10.248	190	2	{/}	검죽	검	죽	NULL	NULL	NULL	93	1	58	NULL	NULL	NULL	KSY3	List2	NULL	NULL	NULL	NULL	NULL	NULL	NULL	NULL	NULL	1	{/}	0	6	628675	0	{/}	653
좌우반구com(split BVF)_2	39	1	<?xml version="1.0"?>\n<Clock xmlns:dt="urn:schemas-microsoft-com:datatypes"><Description dt:dt="string">E-Prime Primary Realtime Clock</Description><StartTime><Timestamp dt:dt="int">0</Timestamp><DateUtc dt:dt="string">2021-06-12T05:01:38Z</DateUtc></StartTime><FrequencyChanges><FrequencyChange><Frequency dt:dt="r8">2699970000</Frequency><Timestamp dt:dt="r8">582134297621</Timestamp><Current dt:…	좌우반구com(split BVF)_2-039-1	75.026	1.0.0.167	1	-1433316406	Professional	2.0.10.242	2.0.10.353	06-12-2021	2021-06-12 오전 5:01:39	14:01:39	2.0.10.248	176	2	{/}	검환	검	환	NULL	NULL	NULL	106	1	44	NULL	NULL	NULL	KSY2	List2	NULL	NULL	NULL	NULL	NULL	NULL	NULL	NULL	NULL	1	{/}	0	6	589902	0	{/}	454
좌우반구com(split BVF)_2	39	1	<?xml version="1.0"?>\n<Clock xmlns:dt="urn:schemas-microsoft-com:datatypes"><Description dt:dt="string">E-Prime Primary Realtime Clock</Description><StartTime><Timestamp dt:dt="int">0</Timestamp><DateUtc dt:dt="string">2021-06-12T05:01:38Z</DateUtc></StartTime><FrequencyChanges><FrequencyChange><Frequency dt:dt="r8">2699970000</Frequency><Timestamp dt:dt="r8">582134297621</Timestamp><Current dt:…	좌우반구com(split BVF)_2-039-1	75.026	1.0.0.167	1	-1433316406	Professional	2.0.10.242	2.0.10.353	06-12-2021	2021-06-12 오전 5:01:39	14:01:39	2.0.10.248	206	2	{/}	격례	격	례	NULL	NULL	NULL	26	1	74	NULL	NULL	NULL	KSY2	List2	NULL	NULL	NULL	NULL	NULL	NULL	NULL	NULL	NULL	0	{/}	0	7	671554	0	z	1409
좌우반구com(split BVF)_2	39	1	<?xml version="1.0"?>\n<Clock xmlns:dt="urn:schemas-microsoft-com:datatypes"><Description dt:dt="string">E-Prime Primary Realtime Clock</Description><StartTime><Timestamp dt:dt="int">0</Timestamp><DateUtc dt:dt="string">2021-06-12T05:01:38Z</DateUtc></StartTime><FrequencyChanges><FrequencyChange><Frequency dt:dt="r8">2699970000</Frequency><Timestamp dt:dt="r8">582134297621</Timestamp><Current dt:…	좌우반구com(split BVF)_2-039-1	75.026	1.0.0.167	1	-1433316406	Professional	2.0.10.242	2.0.10.353	06-12-2021	2021-06-12 오전 5:01:39	14:01:39	2.0.10.248	310	1	z	결과	결	과	NULL	NULL	NULL	NULL	NULL	NULL	56	1	46	KSY3	List3	NULL	NULL	NULL	NULL	NULL	NULL	NULL	NULL	NULL	1	z	0	7	968303	0	z	345
좌우반구com(split BVF)_2	39	1	<?xml version="1.0"?>\n<Clock xmlns:dt="urn:schemas-microsoft-com:datatypes"><Description dt:dt="string">E-Prime Primary Realtime Clock</Description><StartTime><Timestamp dt:dt="int">0</Timestamp><DateUtc dt:dt="string">2021-06-12T05:01:38Z</DateUtc></StartTime><FrequencyChanges><FrequencyChange><Frequency dt:dt="r8">2699970000</Frequency><Timestamp dt:dt="r8">582134297621</Timestamp><Current dt:…	좌우반구com(split BVF)_2-039-1	75.026	1.0.0.167	1	-1433316406	Professional	2.0.10.242	2.0.10.353	06-12-2021	2021-06-12 오전 5:01:39	14:01:39	2.0.10.248	391	1	z	결국	결	국	NULL	NULL	NULL	NULL	NULL	NULL	46	1	127	KSY3	List3	NULL	NULL	NULL	NULL	NULL	NULL	NULL	NULL	NULL	1	z	0	7	1189852	0	z	444
좌우반구com(split BVF)_2	39	1	<?xml version="1.0"?>\n<Clock xmlns:dt="urn:schemas-microsoft-com:datatypes"><Description dt:dt="string">E-Prime Primary Realtime Clock</Description><StartTime><Timestamp dt:dt="int">0</Timestamp><DateUtc dt:dt="string">2021-06-12T05:01:38Z</DateUtc></StartTime><FrequencyChanges><FrequencyChange><Frequency dt:dt="r8">2699970000</Frequency><Timestamp dt:dt="r8">582134297621</Timestamp><Current dt:…	좌우반구com(split BVF)_2-039-1	75.026	1.0.0.167	1	-1433316406	Professional	2.0.10.242	2.0.10.353	06-12-2021	2021-06-12 오전 5:01:39	14:01:39	2.0.10.248	168	1	z	결정	결	정	NULL	NULL	NULL	39	1	36	NULL	NULL	NULL	KSY3	List2	NULL	NULL	NULL	NULL	NULL	NULL	NULL	NULL	NULL	1	z	1	6	568696	0	z	463
좌우반구com(split BVF)_2	39	1	<?xml version="1.0"?>\n<Clock xmlns:dt="urn:schemas-microsoft-com:datatypes"><Description dt:dt="string">E-Prime Primary Realtime Clock</Description><StartTime><Timestamp dt:dt="int">0</Timestamp><DateUtc dt:dt="string">2021-06-12T05:01:38Z</DateUtc></StartTime><FrequencyChanges><FrequencyChange><Frequency dt:dt="r8">2699970000</Frequency><Timestamp dt:dt="r8">582134297621</Timestamp><Current dt:…	좌우반구com(split BVF)_2-039-1	75.026	1.0.0.167	1	-1433316406	Professional	2.0.10.242	2.0.10.353	06-12-2021	2021-06-12 오전 5:01:39	14:01:39	2.0.10.248	222	2	{/}	결지	결	지	NULL	NULL	NULL	121	1	90	NULL	NULL	NULL	KSY3	List2	NULL	NULL	NULL	NULL	NULL	NULL	NULL	NULL	NULL	0	{/}	0	6	718097	0	z	930
좌우반구com(split BVF)_2	39	1	<?xml version="1.0"?>\n<Clock xmlns:dt="urn:schemas-microsoft-com:datatypes"><Description dt:dt="string">E-Prime Primary Realtime Clock</Description><StartTime><Timestamp dt:dt="int">0</Timestamp><DateUtc dt:dt="string">2021-06-12T05:01:38Z</DateUtc></StartTime><FrequencyChanges><FrequencyChange><Frequency dt:dt="r8">2699970000</Frequency><Timestamp dt:dt="r8">582134297621</Timestamp><Current dt:…	좌우반구com(split BVF)_2-039-1	75.026	1.0.0.167	1	-1433316406	Professional	2.0.10.242	2.0.10.353	06-12-2021	2021-06-12 오전 5:01:39	14:01:39	2.0.10.248	106	2	{/}	결협	결	협	81	1	106	NULL	NULL	NULL	NULL	NULL	NULL	KSY2	List1	NULL	NULL	NULL	NULL	NULL	NULL	NULL	NULL	NULL	1	{/}	1	6	338470	0	{/}	682
좌우반구com(split BVF)_2	39	1	<?xml version="1.0"?>\n<Clock xmlns:dt="urn:schemas-microsoft-com:datatypes"><Description dt:dt="string">E-Prime Primary Realtime Clock</Description><StartTime><Timestamp dt:dt="int">0</Timestamp><DateUtc dt:dt="string">2021-06-12T05:01:38Z</DateUtc></StartTime><FrequencyChanges><FrequencyChange><Frequency dt:dt="r8">2699970000</Frequency><Timestamp dt:dt="r8">582134297621</Timestamp><Current dt:…	좌우반구com(split BVF)_2-039-1	75.026	1.0.0.167	1	-1433316406	Professional	2.0.10.242	2.0.10.353	06-12-2021	2021-06-12 오전 5:01:39	14:01:39	2.0.10.248	248	1	z	경비	경	비	NULL	NULL	NULL	123	1	116	NULL	NULL	NULL	KSY3	List2	NULL	NULL	NULL	NULL	NULL	NULL	NULL	NULL	NULL	1	z	1	6	788259	0	z	416
좌우반구com(split BVF)_2	39	1	<?xml version="1.0"?>\n<Clock xmlns:dt="urn:schemas-microsoft-com:datatypes"><Description dt:dt="string">E-Prime Primary Realtime Clock</Description><StartTime><Timestamp dt:dt="int">0</Timestamp><DateUtc dt:dt="string">2021-06-12T05:01:38Z</DateUtc></StartTime><FrequencyChanges><FrequencyChange><Frequency dt:dt="r8">2699970000</Frequency><Timestamp dt:dt="r8">582134297621</Timestamp><Current dt:…	좌우반구com(split BVF)_2-039-1	75.026	1.0.0.167	1	-1433316406	Professional	2.0.10.242	2.0.10.353	06-12-2021	2021-06-12 오전 5:01:39	14:01:39	2.0.10.248	116	1	z	경험	경	험	122	1	116	NULL	NULL	NULL	NULL	NULL	NULL	KSY3	List1	NULL	NULL	NULL	NULL	NULL	NULL	NULL	NULL	NULL	1	z	1	6	366127	0	z	468
좌우반구com(split BVF)_2	39	1	<?xml version="1.0"?>\n<Clock xmlns:dt="urn:schemas-microsoft-com:datatypes"><Description dt:dt="string">E-Prime Primary Realtime Clock</Description><StartTime><Timestamp dt:dt="int">0</Timestamp><DateUtc dt:dt="string">2021-06-12T05:01:38Z</DateUtc></StartTime><FrequencyChanges><FrequencyChange><Frequency dt:dt="r8">2699970000</Frequency><Timestamp dt:dt="r8">582134297621</Timestamp><Current dt:…	좌우반구com(split BVF)_2-039-1	75.026	1.0.0.167	1	-1433316406	Professional	2.0.10.242	2.0.10.353	06-12-2021	2021-06-12 오전 5:01:39	14:01:39	2.0.10.248	4	1	z	경호	경	호	39	1	4	NULL	NULL	NULL	NULL	NULL	NULL	KSY3	List1	NULL	NULL	NULL	NULL	NULL	NULL	NULL	NULL	NULL	1	z	0	7	45613	0	z	472
좌우반구com(split BVF)_2	39	1	<?xml version="1.0"?>\n<Clock xmlns:dt="urn:schemas-microsoft-com:datatypes"><Description dt:dt="string">E-Prime Primary Realtime Clock</Description><StartTime><Timestamp dt:dt="int">0</Timestamp><DateUtc dt:dt="string">2021-06-12T05:01:38Z</DateUtc></StartTime><FrequencyChanges><FrequencyChange><Frequency dt:dt="r8">2699970000</Frequency><Timestamp dt:dt="r8">582134297621</Timestamp><Current dt:…	좌우반구com(split BVF)_2-039-1	75.026	1.0.0.167	1	-1433316406	Professional	2.0.10.242	2.0.10.353	06-12-2021	2021-06-12 오전 5:01:39	14:01:39	2.0.10.248	62	1	z	계기	계	기	4	1	62	NULL	NULL	NULL	NULL	NULL	NULL	KSY3	List1	NULL	NULL	NULL	NULL	NULL	NULL	NULL	NULL	NULL	1	z	0	7	215620	0	z	381
좌우반구com(split BVF)_2	39	1	<?xml version="1.0"?>\n<Clock xmlns:dt="urn:schemas-microsoft-com:datatypes"><Description dt:dt="string">E-Prime Primary Realtime Clock</Description><StartTime><Timestamp dt:dt="int">0</Timestamp><DateUtc dt:dt="string">2021-06-12T05:01:38Z</DateUtc></StartTime><FrequencyChanges><FrequencyChange><Frequency dt:dt="r8">2699970000</Frequency><Timestamp dt:dt="r8">582134297621</Timestamp><Current dt:…	좌우반구com(split BVF)_2-039-1	75.026	1.0.0.167	1	-1433316406	Professional	2.0.10.242	2.0.10.353	06-12-2021	2021-06-12 오전 5:01:39	14:01:39	2.0.10.248	165	2	{/}	계님	계	님	NULL	NULL	NULL	3	1	33	NULL	NULL	NULL	KSY	List2	0		1	-1	560139	187		0	0	1	{/}	0	7	560326	0	{/}	719
좌우반구com(split BVF)_2	39	1	<?xml version="1.0"?>\n<Clock xmlns:dt="urn:schemas-microsoft-com:datatypes"><Description dt:dt="string">E-Prime Primary Realtime Clock</Description><StartTime><Timestamp dt:dt="int">0</Timestamp><DateUtc dt:dt="string">2021-06-12T05:01:38Z</DateUtc></StartTime><FrequencyChanges><FrequencyChange><Frequency dt:dt="r8">2699970000</Frequency><Timestamp dt:dt="r8">582134297621</Timestamp><Current dt:…	좌우반구com(split BVF)_2-039-1	75.026	1.0.0.167	1	-1433316406	Professional	2.0.10.242	2.0.10.353	06-12-2021	2021-06-12 오전 5:01:39	14:01:39	2.0.10.248	358	2	{/}	계락	계	락	NULL	NULL	NULL	NULL	NULL	NULL	70	1	94	KSY3	List3	NULL	NULL	NULL	NULL	NULL	NULL	NULL	NULL	NULL	0	{/}	1	6	1098697	0	z	334
좌우반구com(split BVF)_2	39	1	<?xml version="1.0"?>\n<Clock xmlns:dt="urn:schemas-microsoft-com:datatypes"><Description dt:dt="string">E-Prime Primary Realtime Clock</Description><StartTime><Timestamp dt:dt="int">0</Timestamp><DateUtc dt:dt="string">2021-06-12T05:01:38Z</DateUtc></StartTime><FrequencyChanges><FrequencyChange><Frequency dt:dt="r8">2699970000</Frequency><Timestamp dt:dt="r8">582134297621</Timestamp><Current dt:…	좌우반구com(split BVF)_2-039-1	75.026	1.0.0.167	1	-1433316406	Professional	2.0.10.242	2.0.10.353	06-12-2021	2021-06-12 오전 5:01:39	14:01:39	2.0.10.248	18	1	z	계수	계	수	28	1	18	NULL	NULL	NULL	NULL	NULL	NULL	KSY3	List1	NULL	NULL	NULL	NULL	NULL	NULL	NULL	NULL	NULL	1	z	0	6	86545	0	z	474
좌우반구com(split BVF)_2	39	1	<?xml version="1.0"?>\n<Clock xmlns:dt="urn:schemas-microsoft-com:datatypes"><Description dt:dt="string">E-Prime Primary Realtime Clock</Description><StartTime><Timestamp dt:dt="int">0</Timestamp><DateUtc dt:dt="string">2021-06-12T05:01:38Z</DateUtc></StartTime><FrequencyChanges><FrequencyChange><Frequency dt:dt="r8">2699970000</Frequency><Timestamp dt:dt="r8">582134297621</Timestamp><Current dt:…	좌우반구com(split BVF)_2-039-1	75.026	1.0.0.167	1	-1433316406	Professional	2.0.10.242	2.0.10.353	06-12-2021	2021-06-12 오전 5:01:39	14:01:39	2.0.10.248	86	2	{/}	계여	계	여	24	1	86	NULL	NULL	NULL	NULL	NULL	NULL	KSY3	List1	NULL	NULL	NULL	NULL	NULL	NULL	NULL	NULL	NULL	1	{/}	1	6	281943	0	{/}	805
좌우반구com(split BVF)_2	39	1	<?xml version="1.0"?>\n<Clock xmlns:dt="urn:schemas-microsoft-com:datatypes"><Description dt:dt="string">E-Prime Primary Realtime Clock</Description><StartTime><Timestamp dt:dt="int">0</Timestamp><DateUtc dt:dt="string">2021-06-12T05:01:38Z</DateUtc></StartTime><FrequencyChanges><FrequencyChange><Frequency dt:dt="r8">2699970000</Frequency><Timestamp dt:dt="r8">582134297621</Timestamp><Current dt:…	좌우반구com(split BVF)_2-039-1	75.026	1.0.0.167	1	-1433316406	Professional	2.0.10.242	2.0.10.353	06-12-2021	2021-06-12 오전 5:01:39	14:01:39	2.0.10.248	152	2	{/}	고률	고	률	NULL	NULL	NULL	111	1	20	NULL	NULL	NULL	KSY2	List2	NULL	NULL	NULL	NULL	NULL	NULL	NULL	NULL	NULL	1	{/}	0	7	522593	0	{/}	1140
좌우반구com(split BVF)_2	39	1	<?xml version="1.0"?>\n<Clock xmlns:dt="urn:schemas-microsoft-com:datatypes"><Description dt:dt="string">E-Prime Primary Realtime Clock</Description><StartTime><Timestamp dt:dt="int">0</Timestamp><DateUtc dt:dt="string">2021-06-12T05:01:38Z</DateUtc></StartTime><FrequencyChanges><FrequencyChange><Frequency dt:dt="r8">2699970000</Frequency><Timestamp dt:dt="r8">582134297621</Timestamp><Current dt:…	좌우반구com(split BVF)_2-039-1	75.026	1.0.0.167	1	-1433316406	Professional	2.0.10.242	2.0.10.353	06-12-2021	2021-06-12 오전 5:01:39	14:01:39	2.0.10.248	316	2	{/}	고청	고	청	NULL	NULL	NULL	NULL	NULL	NULL	88	1	52	KSY	List3	0		0	-1	984924	186		0	0	1	{/}	1	6	985110	0	{/}	673
좌우반구com(split BVF)_2	39	1	<?xml version="1.0"?>\n<Clock xmlns:dt="urn:schemas-microsoft-com:datatypes"><Description dt:dt="string">E-Prime Primary Realtime Clock</Description><StartTime><Timestamp dt:dt="int">0</Timestamp><DateUtc dt:dt="string">2021-06-12T05:01:38Z</DateUtc></StartTime><FrequencyChanges><FrequencyChange><Frequency dt:dt="r8">2699970000</Frequency><Timestamp dt:dt="r8">582134297621</Timestamp><Current dt:…	좌우반구com(split BVF)_2-039-1	75.026	1.0.0.167	1	-1433316406	Professional	2.0.10.242	2.0.10.353	06-12-2021	2021-06-12 오전 5:01:39	14:01:39	2.0.10.248	141	1	z	공기	공	기	NULL	NULL	NULL	30	1	9	NULL	NULL	NULL	KSY3	List2	NULL	NULL	NULL	NULL	NULL	NULL	NULL	NULL	NULL	1	z	0	7	491377	0	z	370
좌우반구com(split BVF)_2	39	1	<?xml version="1.0"?>\n<Clock xmlns:dt="urn:schemas-microsoft-com:datatypes"><Description dt:dt="string">E-Prime Primary Realtime Clock</Description><StartTime><Timestamp dt:dt="int">0</Timestamp><DateUtc dt:dt="string">2021-06-12T05:01:38Z</DateUtc></StartTime><FrequencyChanges><FrequencyChange><Frequency dt:dt="r8">2699970000</Frequency><Timestamp dt:dt="r8">582134297621</Timestamp><Current dt:…	좌우반구com(split BVF)_2-039-1	75.026	1.0.0.167	1	-1433316406	Professional	2.0.10.242	2.0.10.353	06-12-2021	2021-06-12 오전 5:01:39	14:01:39	2.0.10.248	126	1	z	공백	공	백	121	1	126	NULL	NULL	NULL	NULL	NULL	NULL	KSY3	List1	NULL	NULL	NULL	NULL	NULL	NULL	NULL	NULL	NULL	1	z	1	6	394477	0	z	432
좌우반구com(split BVF)_2	39	1	<?xml version="1.0"?>\n<Clock xmlns:dt="urn:schemas-microsoft-com:datatypes"><Description dt:dt="string">E-Prime Primary Realtime Clock</Description><StartTime><Timestamp dt:dt="int">0</Timestamp><DateUtc dt:dt="string">2021-06-12T05:01:38Z</DateUtc></StartTime><FrequencyChanges><FrequencyChange><Frequency dt:dt="r8">2699970000</Frequency><Timestamp dt:dt="r8">582134297621</Timestamp><Current dt:…	좌우반구com(split BVF)_2-039-1	75.026	1.0.0.167	1	-1433316406	Professional	2.0.10.242	2.0.10.353	06-12-2021	2021-06-12 오전 5:01:39	14:01:39	2.0.10.248	262	1	z	공포	공	포	NULL	NULL	NULL	38	1	130	NULL	NULL	NULL	KSY3	List2	NULL	NULL	NULL	NULL	NULL	NULL	NULL	NULL	NULL	1	z	1	6	827139	0	z	295
좌우반구com(split BVF)_2	39	1	<?xml version="1.0"?>\n<Clock xmlns:dt="urn:schemas-microsoft-com:datatypes"><Description dt:dt="string">E-Prime Primary Realtime Clock</Description><StartTime><Timestamp dt:dt="int">0</Timestamp><DateUtc dt:dt="string">2021-06-12T05:01:38Z</DateUtc></StartTime><FrequencyChanges><FrequencyChange><Frequency dt:dt="r8">2699970000</Frequency><Timestamp dt:dt="r8">582134297621</Timestamp><Current dt:…	좌우반구com(split BVF)_2-039-1	75.026	1.0.0.167	1	-1433316406	Professional	2.0.10.242	2.0.10.353	06-12-2021	2021-06-12 오전 5:01:39	14:01:39	2.0.10.248	266	2	{/}	과법	과	법	NULL	NULL	NULL	NULL	NULL	NULL	38	1	2	KSY2	List3	NULL	NULL	NULL	NULL	NULL	NULL	NULL	NULL	NULL	0	{/}	1	6	848118	0	z	550
좌우반구com(split BVF)_2	39	1	<?xml version="1.0"?>\n<Clock xmlns:dt="urn:schemas-microsoft-com:datatypes"><Description dt:dt="string">E-Prime Primary Realtime Clock</Description><StartTime><Timestamp dt:dt="int">0</Timestamp><DateUtc dt:dt="string">2021-06-12T05:01:38Z</DateUtc></StartTime><FrequencyChanges><FrequencyChange><Frequency dt:dt="r8">2699970000</Frequency><Timestamp dt:dt="r8">582134297621</Timestamp><Current dt:…	좌우반구com(split BVF)_2-039-1	75.026	1.0.0.167	1	-1433316406	Professional	2.0.10.242	2.0.10.353	06-12-2021	2021-06-12 오전 5:01:39	14:01:39	2.0.10.248	33	1	z	과정	과	정	8	1	33	NULL	NULL	NULL	NULL	NULL	NULL	KSY3	List1	NULL	NULL	NULL	NULL	NULL	NULL	NULL	NULL	NULL	1	z	0	7	131743	0	z	467
좌우반구com(split BVF)_2	39	1	<?xml version="1.0"?>\n<Clock xmlns:dt="urn:schemas-microsoft-com:datatypes"><Description dt:dt="string">E-Prime Primary Realtime Clock</Description><StartTime><Timestamp dt:dt="int">0</Timestamp><DateUtc dt:dt="string">2021-06-12T05:01:38Z</DateUtc></StartTime><FrequencyChanges><FrequencyChange><Frequency dt:dt="r8">2699970000</Frequency><Timestamp dt:dt="r8">582134297621</Timestamp><Current dt:…	좌우반구com(split BVF)_2-039-1	75.026	1.0.0.167	1	-1433316406	Professional	2.0.10.242	2.0.10.353	06-12-2021	2021-06-12 오전 5:01:39	14:01:39	2.0.10.248	318	1	z	관계	관	계	NULL	NULL	NULL	NULL	NULL	NULL	99	1	54	KSY3	List3	NULL	NULL	NULL	NULL	NULL	NULL	NULL	NULL	NULL	1	z	0	7	990549	0	z	332
좌우반구com(split BVF)_2	39	1	<?xml version="1.0"?>\n<Clock xmlns:dt="urn:schemas-microsoft-com:datatypes"><Description dt:dt="string">E-Prime Primary Realtime Clock</Description><StartTime><Timestamp dt:dt="int">0</Timestamp><DateUtc dt:dt="string">2021-06-12T05:01:38Z</DateUtc></StartTime><FrequencyChanges><FrequencyChange><Frequency dt:dt="r8">2699970000</Frequency><Timestamp dt:dt="r8">582134297621</Timestamp><Current dt:…	좌우반구com(split BVF)_2-039-1	75.026	1.0.0.167	1	-1433316406	Professional	2.0.10.242	2.0.10.353	06-12-2021	2021-06-12 오전 5:01:39	14:01:39	2.0.10.248	164	1	z	관측	관	측	NULL	NULL	NULL	55	1	32	NULL	NULL	NULL	KSY3	List2	NULL	NULL	NULL	NULL	NULL	NULL	NULL	NULL	NULL	1	z	0	6	557740	0	z	385
좌우반구com(split BVF)_2	39	1	<?xml version="1.0"?>\n<Clock xmlns:dt="urn:schemas-microsoft-com:datatypes"><Description dt:dt="string">E-Prime Primary Realtime Clock</Description><StartTime><Timestamp dt:dt="int">0</Timestamp><DateUtc dt:dt="string">2021-06-12T05:01:38Z</DateUtc></StartTime><FrequencyChanges><FrequencyChange><Frequency dt:dt="r8">2699970000</Frequency><Timestamp dt:dt="r8">582134297621</Timestamp><Current dt:…	좌우반구com(split BVF)_2-039-1	75.026	1.0.0.167	1	-1433316406	Professional	2.0.10.242	2.0.10.353	06-12-2021	2021-06-12 오전 5:01:39	14:01:39	2.0.10.248	147	1	z	광장	광	장	NULL	NULL	NULL	62	1	15	NULL	NULL	NULL	KSY3	List2	NULL	NULL	NULL	NULL	NULL	NULL	NULL	NULL	NULL	1	z	0	7	508651	0	z	394
좌우반구com(split BVF)_2	39	1	<?xml version="1.0"?>\n<Clock xmlns:dt="urn:schemas-microsoft-com:datatypes"><Description dt:dt="string">E-Prime Primary Realtime Clock</Description><StartTime><Timestamp dt:dt="int">0</Timestamp><DateUtc dt:dt="string">2021-06-12T05:01:38Z</DateUtc></StartTime><FrequencyChanges><FrequencyChange><Frequency dt:dt="r8">2699970000</Frequency><Timestamp dt:dt="r8">582134297621</Timestamp><Current dt:…	좌우반구com(split BVF)_2-039-1	75.026	1.0.0.167	1	-1433316406	Professional	2.0.10.242	2.0.10.353	06-12-2021	2021-06-12 오전 5:01:39	14:01:39	2.0.10.248	35	2	{/}	교느	교	느	23	1	35	NULL	NULL	NULL	NULL	NULL	NULL	KSY2	List1	NULL	NULL	NULL	NULL	NULL	NULL	NULL	NULL	NULL	1	{/}	0	7	137421	0	{/}	567
좌우반구com(split BVF)_2	39	1	<?xml version="1.0"?>\n<Clock xmlns:dt="urn:schemas-microsoft-com:datatypes"><Description dt:dt="string">E-Prime Primary Realtime Clock</Description><StartTime><Timestamp dt:dt="int">0</Timestamp><DateUtc dt:dt="string">2021-06-12T05:01:38Z</DateUtc></StartTime><FrequencyChanges><FrequencyChange><Frequency dt:dt="r8">2699970000</Frequency><Timestamp dt:dt="r8">582134297621</Timestamp><Current dt:…	좌우반구com(split BVF)_2-039-1	75.026	1.0.0.167	1	-1433316406	Professional	2.0.10.242	2.0.10.353	06-12-2021	2021-06-12 오전 5:01:39	14:01:39	2.0.10.248	30	2	{/}	교휘	교	휘	104	1	30	NULL	NULL	NULL	NULL	NULL	NULL	KSY3	List1	NULL	NULL	NULL	NULL	NULL	NULL	NULL	NULL	NULL	1	{/}	0	6	121906	0	{/}	1283
좌우반구com(split BVF)_2	39	1	<?xml version="1.0"?>\n<Clock xmlns:dt="urn:schemas-microsoft-com:datatypes"><Description dt:dt="string">E-Prime Primary Realtime Clock</Description><StartTime><Timestamp dt:dt="int">0</Timestamp><DateUtc dt:dt="string">2021-06-12T05:01:38Z</DateUtc></StartTime><FrequencyChanges><FrequencyChange><Frequency dt:dt="r8">2699970000</Frequency><Timestamp dt:dt="r8">582134297621</Timestamp><Current dt:…	좌우반구com(split BVF)_2-039-1	75.026	1.0.0.167	1	-1433316406	Professional	2.0.10.242	2.0.10.353	06-12-2021	2021-06-12 오전 5:01:39	14:01:39	2.0.10.248	195	1	z	구조	구	조	NULL	NULL	NULL	1	1	63	NULL	NULL	NULL	KSY3	List2	NULL	NULL	NULL	NULL	NULL	NULL	NULL	NULL	NULL	1	z	1	6	642497	0	z	419
좌우반구com(split BVF)_2	39	1	<?xml version="1.0"?>\n<Clock xmlns:dt="urn:schemas-microsoft-com:datatypes"><Description dt:dt="string">E-Prime Primary Realtime Clock</Description><StartTime><Timestamp dt:dt="int">0</Timestamp><DateUtc dt:dt="string">2021-06-12T05:01:38Z</DateUtc></StartTime><FrequencyChanges><FrequencyChange><Frequency dt:dt="r8">2699970000</Frequency><Timestamp dt:dt="r8">582134297621</Timestamp><Current dt:…	좌우반구com(split BVF)_2-039-1	75.026	1.0.0.167	1	-1433316406	Professional	2.0.10.242	2.0.10.353	06-12-2021	2021-06-12 오전 5:01:39	14:01:39	2.0.10.248	380	2	{/}	국득	국	득	NULL	NULL	NULL	NULL	NULL	NULL	31	1	116	KSY2	List3	NULL	NULL	NULL	NULL	NULL	NULL	NULL	NULL	NULL	1	{/}	0	6	1158956	0	{/}	681
좌우반구com(split BVF)_2	39	1	<?xml version="1.0"?>\n<Clock xmlns:dt="urn:schemas-microsoft-com:datatypes"><Description dt:dt="string">E-Prime Primary Realtime Clock</Description><StartTime><Timestamp dt:dt="int">0</Timestamp><DateUtc dt:dt="string">2021-06-12T05:01:38Z</DateUtc></StartTime><FrequencyChanges><FrequencyChange><Frequency dt:dt="r8">2699970000</Frequency><Timestamp dt:dt="r8">582134297621</Timestamp><Current dt:…	좌우반구com(split BVF)_2-039-1	75.026	1.0.0.167	1	-1433316406	Professional	2.0.10.242	2.0.10.353	06-12-2021	2021-06-12 오전 5:01:39	14:01:39	2.0.10.248	332	2	{/}	국반	국	반	NULL	NULL	NULL	NULL	NULL	NULL	100	1	68	KSY3	List3	NULL	NULL	NULL	NULL	NULL	NULL	NULL	NULL	NULL	1	{/}	0	6	1028575	0	{/}	528
좌우반구com(split BVF)_2	39	1	<?xml version="1.0"?>\n<Clock xmlns:dt="urn:schemas-microsoft-com:datatypes"><Description dt:dt="string">E-Prime Primary Realtime Clock</Description><StartTime><Timestamp dt:dt="int">0</Timestamp><DateUtc dt:dt="string">2021-06-12T05:01:38Z</DateUtc></StartTime><FrequencyChanges><FrequencyChange><Frequency dt:dt="r8">2699970000</Frequency><Timestamp dt:dt="r8">582134297621</Timestamp><Current dt:…	좌우반구com(split BVF)_2-039-1	75.026	1.0.0.167	1	-1433316406	Professional	2.0.10.242	2.0.10.353	06-12-2021	2021-06-12 오전 5:01:39	14:01:39	2.0.10.248	226	1	z	군청	군	청	NULL	NULL	NULL	15	1	94	NULL	NULL	NULL	KSY3	List2	NULL	NULL	NULL	NULL	NULL	NULL	NULL	NULL	NULL	0	z	0	7	729680	0	{/}	620
좌우반구com(split BVF)_2	39	1	<?xml version="1.0"?>\n<Clock xmlns:dt="urn:schemas-microsoft-com:datatypes"><Description dt:dt="string">E-Prime Primary Realtime Clock</Description><StartTime><Timestamp dt:dt="int">0</Timestamp><DateUtc dt:dt="string">2021-06-12T05:01:38Z</DateUtc></StartTime><FrequencyChanges><FrequencyChange><Frequency dt:dt="r8">2699970000</Frequency><Timestamp dt:dt="r8">582134297621</Timestamp><Current dt:…	좌우반구com(split BVF)_2-039-1	75.026	1.0.0.167	1	-1433316406	Professional	2.0.10.242	2.0.10.353	06-12-2021	2021-06-12 오전 5:01:39	14:01:39	2.0.10.248	389	1	z	궤도	궤	도	NULL	NULL	NULL	NULL	NULL	NULL	125	1	125	KSY3	List3	NULL	NULL	NULL	NULL	NULL	NULL	NULL	NULL	NULL	1	z	0	7	1183974	0	z	415
좌우반구com(split BVF)_2	39	1	<?xml version="1.0"?>\n<Clock xmlns:dt="urn:schemas-microsoft-com:datatypes"><Description dt:dt="string">E-Prime Primary Realtime Clock</Description><StartTime><Timestamp dt:dt="int">0</Timestamp><DateUtc dt:dt="string">2021-06-12T05:01:38Z</DateUtc></StartTime><FrequencyChanges><FrequencyChange><Frequency dt:dt="r8">2699970000</Frequency><Timestamp dt:dt="r8">582134297621</Timestamp><Current dt:…	좌우반구com(split BVF)_2-039-1	75.026	1.0.0.167	1	-1433316406	Professional	2.0.10.242	2.0.10.353	06-12-2021	2021-06-12 오전 5:01:39	14:01:39	2.0.10.248	252	2	{/}	궤희	궤	희	NULL	NULL	NULL	82	1	120	NULL	NULL	NULL	KSY	List2	0		0	-1	798429	187		0	0	1	{/}	0	7	798616	0	{/}	372
좌우반구com(split BVF)_2	39	1	<?xml version="1.0"?>\n<Clock xmlns:dt="urn:schemas-microsoft-com:datatypes"><Description dt:dt="string">E-Prime Primary Realtime Clock</Description><StartTime><Timestamp dt:dt="int">0</Timestamp><DateUtc dt:dt="string">2021-06-12T05:01:38Z</DateUtc></StartTime><FrequencyChanges><FrequencyChange><Frequency dt:dt="r8">2699970000</Frequency><Timestamp dt:dt="r8">582134297621</Timestamp><Current dt:…	좌우반구com(split BVF)_2-039-1	75.026	1.0.0.167	1	-1433316406	Professional	2.0.10.242	2.0.10.353	06-12-2021	2021-06-12 오전 5:01:39	14:01:39	2.0.10.248	343	1	z	그림	그	림	NULL	NULL	NULL	NULL	NULL	NULL	92	1	79	KSY3	List3	NULL	NULL	NULL	NULL	NULL	NULL	NULL	NULL	NULL	1	z	0	7	1057512	0	z	1031
좌우반구com(split BVF)_2	39	1	<?xml version="1.0"?>\n<Clock xmlns:dt="urn:schemas-microsoft-com:datatypes"><Description dt:dt="string">E-Prime Primary Realtime Clock</Description><StartTime><Timestamp dt:dt="int">0</Timestamp><DateUtc dt:dt="string">2021-06-12T05:01:38Z</DateUtc></StartTime><FrequencyChanges><FrequencyChange><Frequency dt:dt="r8">2699970000</Frequency><Timestamp dt:dt="r8">582134297621</Timestamp><Current dt:…	좌우반구com(split BVF)_2-039-1	75.026	1.0.0.167	1	-1433316406	Professional	2.0.10.242	2.0.10.353	06-12-2021	2021-06-12 오전 5:01:39	14:01:39	2.0.10.248	281	2	{/}	그법	그	법	NULL	NULL	NULL	NULL	NULL	NULL	41	1	17	KSY	List3	0		0	-1	887998	186		0	0	1	{/}	1	6	888184	0	{/}	486
좌우반구com(split BVF)_2	39	1	<?xml version="1.0"?>\n<Clock xmlns:dt="urn:schemas-microsoft-com:datatypes"><Description dt:dt="string">E-Prime Primary Realtime Clock</Description><StartTime><Timestamp dt:dt="int">0</Timestamp><DateUtc dt:dt="string">2021-06-12T05:01:38Z</DateUtc></StartTime><FrequencyChanges><FrequencyChange><Frequency dt:dt="r8">2699970000</Frequency><Timestamp dt:dt="r8">582134297621</Timestamp><Current dt:…	좌우반구com(split BVF)_2-039-1	75.026	1.0.0.167	1	-1433316406	Professional	2.0.10.242	2.0.10.353	06-12-2021	2021-06-12 오전 5:01:39	14:01:39	2.0.10.248	145	2	{/}	그소	그	소	NULL	NULL	NULL	108	1	13	NULL	NULL	NULL	KSY	List2	0		0	-1	501973	187		0	0	1	{/}	0	7	502160	0	{/}	505
좌우반구com(split BVF)_2	39	1	<?xml version="1.0"?>\n<Clock xmlns:dt="urn:schemas-microsoft-com:datatypes"><Description dt:dt="string">E-Prime Primary Realtime Clock</Description><StartTime><Timestamp dt:dt="int">0</Timestamp><DateUtc dt:dt="string">2021-06-12T05:01:38Z</DateUtc></StartTime><FrequencyChanges><FrequencyChange><Frequency dt:dt="r8">2699970000</Frequency><Timestamp dt:dt="r8">582134297621</Timestamp><Current dt:…	좌우반구com(split BVF)_2-039-1	75.026	1.0.0.167	1	-1433316406	Professional	2.0.10.242	2.0.10.353	06-12-2021	2021-06-12 오전 5:01:39	14:01:39	2.0.10.248	108	2	{/}	그종	그	종	118	1	108	NULL	NULL	NULL	NULL	NULL	NULL	KSY3	List1	NULL	NULL	NULL	NULL	NULL	NULL	NULL	NULL	NULL	1	{/}	0	6	343815	0	{/}	538
좌우반구com(split BVF)_2	39	1	<?xml version="1.0"?>\n<Clock xmlns:dt="urn:schemas-microsoft-com:datatypes"><Description dt:dt="string">E-Prime Primary Realtime Clock</Description><StartTime><Timestamp dt:dt="int">0</Timestamp><DateUtc dt:dt="string">2021-06-12T05:01:38Z</DateUtc></StartTime><FrequencyChanges><FrequencyChange><Frequency dt:dt="r8">2699970000</Frequency><Timestamp dt:dt="r8">582134297621</Timestamp><Current dt:…	좌우반구com(split BVF)_2-039-1	75.026	1.0.0.167	1	-1433316406	Professional	2.0.10.242	2.0.10.353	06-12-2021	2021-06-12 오전 5:01:39	14:01:39	2.0.10.248	191	1	z	급여	급	여	NULL	NULL	NULL	98	1	59	NULL	NULL	NULL	KSY3	List2	NULL	NULL	NULL	NULL	NULL	NULL	NULL	NULL	NULL	1	z	0	7	631528	0	z	412
좌우반구com(split BVF)_2	39	1	<?xml version="1.0"?>\n<Clock xmlns:dt="urn:schemas-microsoft-com:datatypes"><Description dt:dt="string">E-Prime Primary Realtime Clock</Description><StartTime><Timestamp dt:dt="int">0</Timestamp><DateUtc dt:dt="string">2021-06-12T05:01:38Z</DateUtc></StartTime><FrequencyChanges><FrequencyChange><Frequency dt:dt="r8">2699970000</Frequency><Timestamp dt:dt="r8">582134297621</Timestamp><Current dt:…	좌우반구com(split BVF)_2-039-1	75.026	1.0.0.167	1	-1433316406	Professional	2.0.10.242	2.0.10.353	06-12-2021	2021-06-12 오전 5:01:39	14:01:39	2.0.10.248	219	1	z	기록	기	록	NULL	NULL	NULL	67	1	87	NULL	NULL	NULL	KSY3	List2	NULL	NULL	NULL	NULL	NULL	NULL	NULL	NULL	NULL	1	z	0	7	710127	0	z	655
좌우반구com(split BVF)_2	39	1	<?xml version="1.0"?>\n<Clock xmlns:dt="urn:schemas-microsoft-com:datatypes"><Description dt:dt="string">E-Prime Primary Realtime Clock</Description><StartTime><Timestamp dt:dt="int">0</Timestamp><DateUtc dt:dt="string">2021-06-12T05:01:38Z</DateUtc></StartTime><FrequencyChanges><FrequencyChange><Frequency dt:dt="r8">2699970000</Frequency><Timestamp dt:dt="r8">582134297621</Timestamp><Current dt:…	좌우반구com(split BVF)_2-039-1	75.026	1.0.0.167	1	-1433316406	Professional	2.0.10.242	2.0.10.353	06-12-2021	2021-06-12 오전 5:01:39	14:01:39	2.0.10.248	359	1	z	기름	기	름	NULL	NULL	NULL	NULL	NULL	NULL	118	1	95	KSY3	List3	NULL	NULL	NULL	NULL	NULL	NULL	NULL	NULL	NULL	1	z	0	7	1101230	0	z	344
좌우반구com(split BVF)_2	39	1	<?xml version="1.0"?>\n<Clock xmlns:dt="urn:schemas-microsoft-com:datatypes"><Description dt:dt="string">E-Prime Primary Realtime Clock</Description><StartTime><Timestamp dt:dt="int">0</Timestamp><DateUtc dt:dt="string">2021-06-12T05:01:38Z</DateUtc></StartTime><FrequencyChanges><FrequencyChange><Frequency dt:dt="r8">2699970000</Frequency><Timestamp dt:dt="r8">582134297621</Timestamp><Current dt:…	좌우반구com(split BVF)_2-039-1	75.026	1.0.0.167	1	-1433316406	Professional	2.0.10.242	2.0.10.353	06-12-2021	2021-06-12 오전 5:01:39	14:01:39	2.0.10.248	101	1	z	기술	기	술	63	1	101	NULL	NULL	NULL	NULL	NULL	NULL	KSY3	List1	NULL	NULL	NULL	NULL	NULL	NULL	NULL	NULL	NULL	1	z	0	7	324649	0	z	303
좌우반구com(split BVF)_2	39	1	<?xml version="1.0"?>\n<Clock xmlns:dt="urn:schemas-microsoft-com:datatypes"><Description dt:dt="string">E-Prime Primary Realtime Clock</Description><StartTime><Timestamp dt:dt="int">0</Timestamp><DateUtc dt:dt="string">2021-06-12T05:01:38Z</DateUtc></StartTime><FrequencyChanges><FrequencyChange><Frequency dt:dt="r8">2699970000</Frequency><Timestamp dt:dt="r8">582134297621</Timestamp><Current dt:…	좌우반구com(split BVF)_2-039-1	75.026	1.0.0.167	1	-1433316406	Professional	2.0.10.242	2.0.10.353	06-12-2021	2021-06-12 오전 5:01:39	14:01:39	2.0.10.248	321	1	z	기운	기	운	NULL	NULL	NULL	NULL	NULL	NULL	59	1	57	KSY3	List3	NULL	NULL	NULL	NULL	NULL	NULL	NULL	NULL	NULL	1	z	0	7	998386	0	z	333
좌우반구com(split BVF)_2	39	1	<?xml version="1.0"?>\n<Clock xmlns:dt="urn:schemas-microsoft-com:datatypes"><Description dt:dt="string">E-Prime Primary Realtime Clock</Description><StartTime><Timestamp dt:dt="int">0</Timestamp><DateUtc dt:dt="string">2021-06-12T05:01:38Z</DateUtc></StartTime><FrequencyChanges><FrequencyChange><Frequency dt:dt="r8">2699970000</Frequency><Timestamp dt:dt="r8">582134297621</Timestamp><Current dt:…	좌우반구com(split BVF)_2-039-1	75.026	1.0.0.167	1	-1433316406	Professional	2.0.10.242	2.0.10.353	06-12-2021	2021-06-12 오전 5:01:39	14:01:39	2.0.10.248	36	1	z	기준	기	준	80	1	36	NULL	NULL	NULL	NULL	NULL	NULL	KSY3	List1	NULL	NULL	NULL	NULL	NULL	NULL	NULL	NULL	NULL	1	z	0	6	140193	0	z	689
좌우반구com(split BVF)_2	39	1	<?xml version="1.0"?>\n<Clock xmlns:dt="urn:schemas-microsoft-com:datatypes"><Description dt:dt="string">E-Prime Primary Realtime Clock</Description><StartTime><Timestamp dt:dt="int">0</Timestamp><DateUtc dt:dt="string">2021-06-12T05:01:38Z</DateUtc></StartTime><FrequencyChanges><FrequencyChange><Frequency dt:dt="r8">2699970000</Frequency><Timestamp dt:dt="r8">582134297621</Timestamp><Current dt:…	좌우반구com(split BVF)_2-039-1	75.026	1.0.0.167	1	-1433316406	Professional	2.0.10.242	2.0.10.353	06-12-2021	2021-06-12 오전 5:01:39	14:01:39	2.0.10.248	110	1	z	기차	기	차	6	1	110	NULL	NULL	NULL	NULL	NULL	NULL	KSY3	List1	NULL	NULL	NULL	NULL	NULL	NULL	NULL	NULL	NULL	1	z	0	7	349187	0	z	460
좌우반구com(split BVF)_2	39	1	<?xml version="1.0"?>\n<Clock xmlns:dt="urn:schemas-microsoft-com:datatypes"><Description dt:dt="string">E-Prime Primary Realtime Clock</Description><StartTime><Timestamp dt:dt="int">0</Timestamp><DateUtc dt:dt="string">2021-06-12T05:01:38Z</DateUtc></StartTime><FrequencyChanges><FrequencyChange><Frequency dt:dt="r8">2699970000</Frequency><Timestamp dt:dt="r8">582134297621</Timestamp><Current dt:…	좌우반구com(split BVF)_2-039-1	75.026	1.0.0.167	1	-1433316406	Professional	2.0.10.242	2.0.10.353	06-12-2021	2021-06-12 오전 5:01:39	14:01:39	2.0.10.248	128	1	z	기회	기	회	77	1	128	NULL	NULL	NULL	NULL	NULL	NULL	KSY3	List1	NULL	NULL	NULL	NULL	NULL	NULL	NULL	NULL	NULL	1	z	0	7	399929	0	z	430
좌우반구com(split BVF)_2	39	1	<?xml version="1.0"?>\n<Clock xmlns:dt="urn:schemas-microsoft-com:datatypes"><Description dt:dt="string">E-Prime Primary Realtime Clock</Description><StartTime><Timestamp dt:dt="int">0</Timestamp><DateUtc dt:dt="string">2021-06-12T05:01:38Z</DateUtc></StartTime><FrequencyChanges><FrequencyChange><Frequency dt:dt="r8">2699970000</Frequency><Timestamp dt:dt="r8">582134297621</Timestamp><Current dt:…	좌우반구com(split BVF)_2-039-1	75.026	1.0.0.167	1	-1433316406	Professional	2.0.10.242	2.0.10.353	06-12-2021	2021-06-12 오전 5:01:39	14:01:39	2.0.10.248	117	2	{/}	껍목	껍	목	115	1	117	NULL	NULL	NULL	NULL	NULL	NULL	KSY	List1	0		1	-1	368606	187		0	0	1	{/}	0	7	368793	0	{/}	458
좌우반구com(split BVF)_2	39	1	<?xml version="1.0"?>\n<Clock xmlns:dt="urn:schemas-microsoft-com:datatypes"><Description dt:dt="string">E-Prime Primary Realtime Clock</Description><StartTime><Timestamp dt:dt="int">0</Timestamp><DateUtc dt:dt="string">2021-06-12T05:01:38Z</DateUtc></StartTime><FrequencyChanges><FrequencyChange><Frequency dt:dt="r8">2699970000</Frequency><Timestamp dt:dt="r8">582134297621</Timestamp><Current dt:…	좌우반구com(split BVF)_2-039-1	75.026	1.0.0.167	1	-1433316406	Professional	2.0.10.242	2.0.10.353	06-12-2021	2021-06-12 오전 5:01:39	14:01:39	2.0.10.248	109	2	{/}	껍밀	껍	밀	102	1	109	NULL	NULL	NULL	NULL	NULL	NULL	KSY3	List1	NULL	NULL	NULL	NULL	NULL	NULL	NULL	NULL	NULL	1	{/}	0	7	346561	0	{/}	423
좌우반구com(split BVF)_2	39	1	<?xml version="1.0"?>\n<Clock xmlns:dt="urn:schemas-microsoft-com:datatypes"><Description dt:dt="string">E-Prime Primary Realtime Clock</Description><StartTime><Timestamp dt:dt="int">0</Timestamp><DateUtc dt:dt="string">2021-06-12T05:01:38Z</DateUtc></StartTime><FrequencyChanges><FrequencyChange><Frequency dt:dt="r8">2699970000</Frequency><Timestamp dt:dt="r8">582134297621</Timestamp><Current dt:…	좌우반구com(split BVF)_2-039-1	75.026	1.0.0.167	1	-1433316406	Professional	2.0.10.242	2.0.10.353	06-12-2021	2021-06-12 오전 5:01:39	14:01:39	2.0.10.248	178	1	z	껍질	껍	질	NULL	NULL	NULL	10	1	46	NULL	NULL	NULL	KSY3	List2	NULL	NULL	NULL	NULL	NULL	NULL	NULL	NULL	NULL	1	z	0	7	595087	0	z	453
좌우반구com(split BVF)_2	39	1	<?xml version="1.0"?>\n<Clock xmlns:dt="urn:schemas-microsoft-com:datatypes"><Description dt:dt="string">E-Prime Primary Realtime Clock</Description><StartTime><Timestamp dt:dt="int">0</Timestamp><DateUtc dt:dt="string">2021-06-12T05:01:38Z</DateUtc></StartTime><FrequencyChanges><FrequencyChange><Frequency dt:dt="r8">2699970000</Frequency><Timestamp dt:dt="r8">582134297621</Timestamp><Current dt:…	좌우반구com(split BVF)_2-039-1	75.026	1.0.0.167	1	-1433316406	Professional	2.0.10.242	2.0.10.353	06-12-2021	2021-06-12 오전 5:01:39	14:01:39	2.0.10.248	3	2	{/}	껍퇴	껍	퇴	53	1	3	NULL	NULL	NULL	NULL	NULL	NULL	KSY3	List1	NULL	NULL	NULL	NULL	NULL	NULL	NULL	NULL	NULL	1	{/}	0	7	42814	0	{/}	598
좌우반구com(split BVF)_2	39	1	<?xml version="1.0"?>\n<Clock xmlns:dt="urn:schemas-microsoft-com:datatypes"><Description dt:dt="string">E-Prime Primary Realtime Clock</Description><StartTime><Timestamp dt:dt="int">0</Timestamp><DateUtc dt:dt="string">2021-06-12T05:01:38Z</DateUtc></StartTime><FrequencyChanges><FrequencyChange><Frequency dt:dt="r8">2699970000</Frequency><Timestamp dt:dt="r8">582134297621</Timestamp><Current dt:…	좌우반구com(split BVF)_2-039-1	75.026	1.0.0.167	1	-1433316406	Professional	2.0.10.242	2.0.10.353	06-12-2021	2021-06-12 오전 5:01:39	14:01:39	2.0.10.248	375	2	{/}	나개	나	개	NULL	NULL	NULL	NULL	NULL	NULL	8	1	111	KSY2	List3	NULL	NULL	NULL	NULL	NULL	NULL	NULL	NULL	NULL	1	{/}	0	7	1144068	0	{/}	643
좌우반구com(split BVF)_2	39	1	<?xml version="1.0"?>\n<Clock xmlns:dt="urn:schemas-microsoft-com:datatypes"><Description dt:dt="string">E-Prime Primary Realtime Clock</Description><StartTime><Timestamp dt:dt="int">0</Timestamp><DateUtc dt:dt="string">2021-06-12T05:01:38Z</DateUtc></StartTime><FrequencyChanges><FrequencyChange><Frequency dt:dt="r8">2699970000</Frequency><Timestamp dt:dt="r8">582134297621</Timestamp><Current dt:…	좌우반구com(split BVF)_2-039-1	75.026	1.0.0.167	1	-1433316406	Professional	2.0.10.242	2.0.10.353	06-12-2021	2021-06-12 오전 5:01:39	14:01:39	2.0.10.248	170	1	z	내일	내	일	NULL	NULL	NULL	49	1	38	NULL	NULL	NULL	KSY3	List2	NULL	NULL	NULL	NULL	NULL	NULL	NULL	NULL	NULL	1	z	0	7	574241	0	z	364
좌우반구com(split BVF)_2	39	1	<?xml version="1.0"?>\n<Clock xmlns:dt="urn:schemas-microsoft-com:datatypes"><Description dt:dt="string">E-Prime Primary Realtime Clock</Description><StartTime><Timestamp dt:dt="int">0</Timestamp><DateUtc dt:dt="string">2021-06-12T05:01:38Z</DateUtc></StartTime><FrequencyChanges><FrequencyChange><Frequency dt:dt="r8">2699970000</Frequency><Timestamp dt:dt="r8">582134297621</Timestamp><Current dt:…	좌우반구com(split BVF)_2-039-1	75.026	1.0.0.167	1	-1433316406	Professional	2.0.10.242	2.0.10.353	06-12-2021	2021-06-12 오전 5:01:39	14:01:39	2.0.10.248	150	2	{/}	내죽	내	죽	NULL	NULL	NULL	7	1	18	NULL	NULL	NULL	KSY	List2	0		0	0	516795	186		0	0	1	{/}	0	6	516981	0	{/}	512
좌우반구com(split BVF)_2	39	1	<?xml version="1.0"?>\n<Clock xmlns:dt="urn:schemas-microsoft-com:datatypes"><Description dt:dt="string">E-Prime Primary Realtime Clock</Description><StartTime><Timestamp dt:dt="int">0</Timestamp><DateUtc dt:dt="string">2021-06-12T05:01:38Z</DateUtc></StartTime><FrequencyChanges><FrequencyChange><Frequency dt:dt="r8">2699970000</Frequency><Timestamp dt:dt="r8">582134297621</Timestamp><Current dt:…	좌우반구com(split BVF)_2-039-1	75.026	1.0.0.167	1	-1433316406	Professional	2.0.10.242	2.0.10.353	06-12-2021	2021-06-12 오전 5:01:39	14:01:39	2.0.10.248	51	2	{/}	내표	내	표	86	1	51	NULL	NULL	NULL	NULL	NULL	NULL	KSY3	List1	NULL	NULL	NULL	NULL	NULL	NULL	NULL	NULL	NULL	0	{/}	1	6	182298	0	z	943
좌우반구com(split BVF)_2	39	1	<?xml version="1.0"?>\n<Clock xmlns:dt="urn:schemas-microsoft-com:datatypes"><Description dt:dt="string">E-Prime Primary Realtime Clock</Description><StartTime><Timestamp dt:dt="int">0</Timestamp><DateUtc dt:dt="string">2021-06-12T05:01:38Z</DateUtc></StartTime><FrequencyChanges><FrequencyChange><Frequency dt:dt="r8">2699970000</Frequency><Timestamp dt:dt="r8">582134297621</Timestamp><Current dt:…	좌우반구com(split BVF)_2-039-1	75.026	1.0.0.167	1	-1433316406	Professional	2.0.10.242	2.0.10.353	06-12-2021	2021-06-12 오전 5:01:39	14:01:39	2.0.10.248	242	2	{/}	념속	념	속	NULL	NULL	NULL	80	1	110	NULL	NULL	NULL	KSY2	List2	NULL	NULL	NULL	NULL	NULL	NULL	NULL	NULL	NULL	1	{/}	0	7	772052	0	{/}	392
좌우반구com(split BVF)_2	39	1	<?xml version="1.0"?>\n<Clock xmlns:dt="urn:schemas-microsoft-com:datatypes"><Description dt:dt="string">E-Prime Primary Realtime Clock</Description><StartTime><Timestamp dt:dt="int">0</Timestamp><DateUtc dt:dt="string">2021-06-12T05:01:38Z</DateUtc></StartTime><FrequencyChanges><FrequencyChange><Frequency dt:dt="r8">2699970000</Frequency><Timestamp dt:dt="r8">582134297621</Timestamp><Current dt:…	좌우반구com(split BVF)_2-039-1	75.026	1.0.0.167	1	-1433316406	Professional	2.0.10.242	2.0.10.353	06-12-2021	2021-06-12 오전 5:01:39	14:01:39	2.0.10.248	16	2	{/}	념실	념	실	83	1	16	NULL	NULL	NULL	NULL	NULL	NULL	KSY2	List1	NULL	NULL	NULL	NULL	NULL	NULL	NULL	NULL	NULL	1	{/}	0	7	80161	0	{/}	716
좌우반구com(split BVF)_2	39	1	<?xml version="1.0"?>\n<Clock xmlns:dt="urn:schemas-microsoft-com:datatypes"><Description dt:dt="string">E-Prime Primary Realtime Clock</Description><StartTime><Timestamp dt:dt="int">0</Timestamp><DateUtc dt:dt="string">2021-06-12T05:01:38Z</DateUtc></StartTime><FrequencyChanges><FrequencyChange><Frequency dt:dt="r8">2699970000</Frequency><Timestamp dt:dt="r8">582134297621</Timestamp><Current dt:…	좌우반구com(split BVF)_2-039-1	75.026	1.0.0.167	1	-1433316406	Professional	2.0.10.242	2.0.10.353	06-12-2021	2021-06-12 오전 5:01:39	14:01:39	2.0.10.248	53	2	{/}	념효	념	효	100	1	53	NULL	NULL	NULL	NULL	NULL	NULL	KSY2	List1	NULL	NULL	NULL	NULL	NULL	NULL	NULL	NULL	NULL	1	{/}	0	7	188230	0	{/}	758
좌우반구com(split BVF)_2	39	1	<?xml version="1.0"?>\n<Clock xmlns:dt="urn:schemas-microsoft-com:datatypes"><Description dt:dt="string">E-Prime Primary Realtime Clock</Description><StartTime><Timestamp dt:dt="int">0</Timestamp><DateUtc dt:dt="string">2021-06-12T05:01:38Z</DateUtc></StartTime><FrequencyChanges><FrequencyChange><Frequency dt:dt="r8">2699970000</Frequency><Timestamp dt:dt="r8">582134297621</Timestamp><Current dt:…	좌우반구com(split BVF)_2-039-1	75.026	1.0.0.167	1	-1433316406	Professional	2.0.10.242	2.0.10.353	06-12-2021	2021-06-12 오전 5:01:39	14:01:39	2.0.10.248	363	1	z	노조	노	조	NULL	NULL	NULL	NULL	NULL	NULL	109	1	99	KSY3	List3	NULL	NULL	NULL	NULL	NULL	NULL	NULL	NULL	NULL	1	z	0	7	1111786	0	z	477
좌우반구com(split BVF)_2	39	1	<?xml version="1.0"?>\n<Clock xmlns:dt="urn:schemas-microsoft-com:datatypes"><Description dt:dt="string">E-Prime Primary Realtime Clock</Description><StartTime><Timestamp dt:dt="int">0</Timestamp><DateUtc dt:dt="string">2021-06-12T05:01:38Z</DateUtc></StartTime><FrequencyChanges><FrequencyChange><Frequency dt:dt="r8">2699970000</Frequency><Timestamp dt:dt="r8">582134297621</Timestamp><Current dt:…	좌우반구com(split BVF)_2-039-1	75.026	1.0.0.167	1	-1433316406	Professional	2.0.10.242	2.0.10.353	06-12-2021	2021-06-12 오전 5:01:39	14:01:39	2.0.10.248	82	1	z	논란	논	란	119	1	82	NULL	NULL	NULL	NULL	NULL	NULL	KSY3	List1	NULL	NULL	NULL	NULL	NULL	NULL	NULL	NULL	NULL	1	z	0	7	270881	0	z	331
좌우반구com(split BVF)_2	39	1	<?xml version="1.0"?>\n<Clock xmlns:dt="urn:schemas-microsoft-com:datatypes"><Description dt:dt="string">E-Prime Primary Realtime Clock</Description><StartTime><Timestamp dt:dt="int">0</Timestamp><DateUtc dt:dt="string">2021-06-12T05:01:38Z</DateUtc></StartTime><FrequencyChanges><FrequencyChange><Frequency dt:dt="r8">2699970000</Frequency><Timestamp dt:dt="r8">582134297621</Timestamp><Current dt:…	좌우반구com(split BVF)_2-039-1	75.026	1.0.0.167	1	-1433316406	Professional	2.0.10.242	2.0.10.353	06-12-2021	2021-06-12 오전 5:01:39	14:01:39	2.0.10.248	111	2	{/}	논무	논	무	87	1	111	NULL	NULL	NULL	NULL	NULL	NULL	KSY	List1	0		0	0	351666	186		0	0	1	{/}	1	6	351852	0	{/}	550
좌우반구com(split BVF)_2	39	1	<?xml version="1.0"?>\n<Clock xmlns:dt="urn:schemas-microsoft-com:datatypes"><Description dt:dt="string">E-Prime Primary Realtime Clock</Description><StartTime><Timestamp dt:dt="int">0</Timestamp><DateUtc dt:dt="string">2021-06-12T05:01:38Z</DateUtc></StartTime><FrequencyChanges><FrequencyChange><Frequency dt:dt="r8">2699970000</Frequency><Timestamp dt:dt="r8">582134297621</Timestamp><Current dt:…	좌우반구com(split BVF)_2-039-1	75.026	1.0.0.167	1	-1433316406	Professional	2.0.10.242	2.0.10.353	06-12-2021	2021-06-12 오전 5:01:39	14:01:39	2.0.10.248	6	1	z	느낌	느	낌	76	1	6	NULL	NULL	NULL	NULL	NULL	NULL	KSY3	List1	NULL	NULL	NULL	NULL	NULL	NULL	NULL	NULL	NULL	1	z	0	7	51251	0	z	520
좌우반구com(split BVF)_2	39	1	<?xml version="1.0"?>\n<Clock xmlns:dt="urn:schemas-microsoft-com:datatypes"><Description dt:dt="string">E-Prime Primary Realtime Clock</Description><StartTime><Timestamp dt:dt="int">0</Timestamp><DateUtc dt:dt="string">2021-06-12T05:01:38Z</DateUtc></StartTime><FrequencyChanges><FrequencyChange><Frequency dt:dt="r8">2699970000</Frequency><Timestamp dt:dt="r8">582134297621</Timestamp><Current dt:…	좌우반구com(split BVF)_2-039-1	75.026	1.0.0.167	1	-1433316406	Professional	2.0.10.242	2.0.10.353	06-12-2021	2021-06-12 오전 5:01:39	14:01:39	2.0.10.248	31	2	{/}	느속	느	속	12	1	31	NULL	NULL	NULL	NULL	NULL	NULL	KSY2	List1	NULL	NULL	NULL	NULL	NULL	NULL	NULL	NULL	NULL	1	{/}	0	7	125385	0	{/}	689
좌우반구com(split BVF)_2	39	1	<?xml version="1.0"?>\n<Clock xmlns:dt="urn:schemas-microsoft-com:datatypes"><Description dt:dt="string">E-Prime Primary Realtime Clock</Description><StartTime><Timestamp dt:dt="int">0</Timestamp><DateUtc dt:dt="string">2021-06-12T05:01:38Z</DateUtc></StartTime><FrequencyChanges><FrequencyChange><Frequency dt:dt="r8">2699970000</Frequency><Timestamp dt:dt="r8">582134297621</Timestamp><Current dt:…	좌우반구com(split BVF)_2-039-1	75.026	1.0.0.167	1	-1433316406	Professional	2.0.10.242	2.0.10.353	06-12-2021	2021-06-12 오전 5:01:39	14:01:39	2.0.10.248	311	2	{/}	느스	느	스	NULL	NULL	NULL	NULL	NULL	NULL	105	1	47	KSY	List3	0		0	-1	970662	187		0	0	1	{/}	0	7	970849	0	{/}	375
좌우반구com(split BVF)_2	39	1	<?xml version="1.0"?>\n<Clock xmlns:dt="urn:schemas-microsoft-com:datatypes"><Description dt:dt="string">E-Prime Primary Realtime Clock</Description><StartTime><Timestamp dt:dt="int">0</Timestamp><DateUtc dt:dt="string">2021-06-12T05:01:38Z</DateUtc></StartTime><FrequencyChanges><FrequencyChange><Frequency dt:dt="r8">2699970000</Frequency><Timestamp dt:dt="r8">582134297621</Timestamp><Current dt:…	좌우반구com(split BVF)_2-039-1	75.026	1.0.0.167	1	-1433316406	Professional	2.0.10.242	2.0.10.353	06-12-2021	2021-06-12 오전 5:01:39	14:01:39	2.0.10.248	10	2	{/}	느체	느	체	65	1	10	NULL	NULL	NULL	NULL	NULL	NULL	KSY3	List1	NULL	NULL	NULL	NULL	NULL	NULL	NULL	NULL	NULL	1	{/}	0	7	62754	0	{/}	577
좌우반구com(split BVF)_2	39	1	<?xml version="1.0"?>\n<Clock xmlns:dt="urn:schemas-microsoft-com:datatypes"><Description dt:dt="string">E-Prime Primary Realtime Clock</Description><StartTime><Timestamp dt:dt="int">0</Timestamp><DateUtc dt:dt="string">2021-06-12T05:01:38Z</DateUtc></StartTime><FrequencyChanges><FrequencyChange><Frequency dt:dt="r8">2699970000</Frequency><Timestamp dt:dt="r8">582134297621</Timestamp><Current dt:…	좌우반구com(split BVF)_2-039-1	75.026	1.0.0.167	1	-1433316406	Professional	2.0.10.242	2.0.10.353	06-12-2021	2021-06-12 오전 5:01:39	14:01:39	2.0.10.248	263	2	{/}	님우	님	우	NULL	NULL	NULL	125	1	131	NULL	NULL	NULL	KSY3	List2	NULL	NULL	NULL	NULL	NULL	NULL	NULL	NULL	NULL	1	{/}	0	7	829645	0	{/}	559
좌우반구com(split BVF)_2	39	1	<?xml version="1.0"?>\n<Clock xmlns:dt="urn:schemas-microsoft-com:datatypes"><Description dt:dt="string">E-Prime Primary Realtime Clock</Description><StartTime><Timestamp dt:dt="int">0</Timestamp><DateUtc dt:dt="string">2021-06-12T05:01:38Z</DateUtc></StartTime><FrequencyChanges><FrequencyChange><Frequency dt:dt="r8">2699970000</Frequency><Timestamp dt:dt="r8">582134297621</Timestamp><Current dt:…	좌우반구com(split BVF)_2-039-1	75.026	1.0.0.167	1	-1433316406	Professional	2.0.10.242	2.0.10.353	06-12-2021	2021-06-12 오전 5:01:39	14:01:39	2.0.10.248	55	2	{/}	단률	단	률	49	1	55	NULL	NULL	NULL	NULL	NULL	NULL	KSY2	List1	NULL	NULL	NULL	NULL	NULL	NULL	NULL	NULL	NULL	1	{/}	0	7	193788	0	{/}	1355
좌우반구com(split BVF)_2	39	1	<?xml version="1.0"?>\n<Clock xmlns:dt="urn:schemas-microsoft-com:datatypes"><Description dt:dt="string">E-Prime Primary Realtime Clock</Description><StartTime><Timestamp dt:dt="int">0</Timestamp><DateUtc dt:dt="string">2021-06-12T05:01:38Z</DateUtc></StartTime><FrequencyChanges><FrequencyChange><Frequency dt:dt="r8">2699970000</Frequency><Timestamp dt:dt="r8">582134297621</Timestamp><Current dt:…	좌우반구com(split BVF)_2-039-1	75.026	1.0.0.167	1	-1433316406	Professional	2.0.10.242	2.0.10.353	06-12-2021	2021-06-12 오전 5:01:39	14:01:39	2.0.10.248	182	1	z	단어	단	어	NULL	NULL	NULL	69	1	50	NULL	NULL	NULL	KSY3	List2	NULL	NULL	NULL	NULL	NULL	NULL	NULL	NULL	NULL	1	z	0	6	606243	0	z	377
좌우반구com(split BVF)_2	39	1	<?xml version="1.0"?>\n<Clock xmlns:dt="urn:schemas-microsoft-com:datatypes"><Description dt:dt="string">E-Prime Primary Realtime Clock</Description><StartTime><Timestamp dt:dt="int">0</Timestamp><DateUtc dt:dt="string">2021-06-12T05:01:38Z</DateUtc></StartTime><FrequencyChanges><FrequencyChange><Frequency dt:dt="r8">2699970000</Frequency><Timestamp dt:dt="r8">582134297621</Timestamp><Current dt:…	좌우반구com(split BVF)_2-039-1	75.026	1.0.0.167	1	-1433316406	Professional	2.0.10.242	2.0.10.353	06-12-2021	2021-06-12 오전 5:01:39	14:01:39	2.0.10.248	79	1	z	단위	단	위	106	1	79	NULL	NULL	NULL	NULL	NULL	NULL	KSY3	List1	NULL	NULL	NULL	NULL	NULL	NULL	NULL	NULL	NULL	1	z	0	7	262644	0	z	386
좌우반구com(split BVF)_2	39	1	<?xml version="1.0"?>\n<Clock xmlns:dt="urn:schemas-microsoft-com:datatypes"><Description dt:dt="string">E-Prime Primary Realtime Clock</Description><StartTime><Timestamp dt:dt="int">0</Timestamp><DateUtc dt:dt="string">2021-06-12T05:01:38Z</DateUtc></StartTime><FrequencyChanges><FrequencyChange><Frequency dt:dt="r8">2699970000</Frequency><Timestamp dt:dt="r8">582134297621</Timestamp><Current dt:…	좌우반구com(split BVF)_2-039-1	75.026	1.0.0.167	1	-1433316406	Professional	2.0.10.242	2.0.10.353	06-12-2021	2021-06-12 오전 5:01:39	14:01:39	2.0.10.248	249	1	z	담화	담	화	NULL	NULL	NULL	124	1	117	NULL	NULL	NULL	KSY3	List2	NULL	NULL	NULL	NULL	NULL	NULL	NULL	NULL	NULL	1	z	0	7	790872	0	z	388
좌우반구com(split BVF)_2	39	1	<?xml version="1.0"?>\n<Clock xmlns:dt="urn:schemas-microsoft-com:datatypes"><Description dt:dt="string">E-Prime Primary Realtime Clock</Description><StartTime><Timestamp dt:dt="int">0</Timestamp><DateUtc dt:dt="string">2021-06-12T05:01:38Z</DateUtc></StartTime><FrequencyChanges><FrequencyChange><Frequency dt:dt="r8">2699970000</Frequency><Timestamp dt:dt="r8">582134297621</Timestamp><Current dt:…	좌우반구com(split BVF)_2-039-1	75.026	1.0.0.167	1	-1433316406	Professional	2.0.10.242	2.0.10.353	06-12-2021	2021-06-12 오전 5:01:39	14:01:39	2.0.10.248	49	1	z	대문	대	문	88	1	49	NULL	NULL	NULL	NULL	NULL	NULL	KSY3	List1	NULL	NULL	NULL	NULL	NULL	NULL	NULL	NULL	NULL	1	z	0	7	176914	0	z	376
좌우반구com(split BVF)_2	39	1	<?xml version="1.0"?>\n<Clock xmlns:dt="urn:schemas-microsoft-com:datatypes"><Description dt:dt="string">E-Prime Primary Realtime Clock</Description><StartTime><Timestamp dt:dt="int">0</Timestamp><DateUtc dt:dt="string">2021-06-12T05:01:38Z</DateUtc></StartTime><FrequencyChanges><FrequencyChange><Frequency dt:dt="r8">2699970000</Frequency><Timestamp dt:dt="r8">582134297621</Timestamp><Current dt:…	좌우반구com(split BVF)_2-039-1	75.026	1.0.0.167	1	-1433316406	Professional	2.0.10.242	2.0.10.353	06-12-2021	2021-06-12 오전 5:01:39	14:01:39	2.0.10.248	284	1	z	대중	대	중	NULL	NULL	NULL	NULL	NULL	NULL	36	1	20	KSY3	List3	NULL	NULL	NULL	NULL	NULL	NULL	NULL	NULL	NULL	1	z	1	6	897101	0	z	484
좌우반구com(split BVF)_2	39	1	<?xml version="1.0"?>\n<Clock xmlns:dt="urn:schemas-microsoft-com:datatypes"><Description dt:dt="string">E-Prime Primary Realtime Clock</Description><StartTime><Timestamp dt:dt="int">0</Timestamp><DateUtc dt:dt="string">2021-06-12T05:01:38Z</DateUtc></StartTime><FrequencyChanges><FrequencyChange><Frequency dt:dt="r8">2699970000</Frequency><Timestamp dt:dt="r8">582134297621</Timestamp><Current dt:…	좌우반구com(split BVF)_2-039-1	75.026	1.0.0.167	1	-1433316406	Professional	2.0.10.242	2.0.10.353	06-12-2021	2021-06-12 오전 5:01:39	14:01:39	2.0.10.248	73	1	z	도박	도	박	13	1	73	NULL	NULL	NULL	NULL	NULL	NULL	KSY3	List1	NULL	NULL	NULL	NULL	NULL	NULL	NULL	NULL	NULL	1	z	0	6	245516	0	z	361
좌우반구com(split BVF)_2	39	1	<?xml version="1.0"?>\n<Clock xmlns:dt="urn:schemas-microsoft-com:datatypes"><Description dt:dt="string">E-Prime Primary Realtime Clock</Description><StartTime><Timestamp dt:dt="int">0</Timestamp><DateUtc dt:dt="string">2021-06-12T05:01:38Z</DateUtc></StartTime><FrequencyChanges><FrequencyChange><Frequency dt:dt="r8">2699970000</Frequency><Timestamp dt:dt="r8">582134297621</Timestamp><Current dt:…	좌우반구com(split BVF)_2-039-1	75.026	1.0.0.167	1	-1433316406	Professional	2.0.10.242	2.0.10.353	06-12-2021	2021-06-12 오전 5:01:39	14:01:39	2.0.10.248	288	2	{/}	도휘	도	휘	NULL	NULL	NULL	NULL	NULL	NULL	1	1	24	KSY2	List3	NULL	NULL	NULL	NULL	NULL	NULL	NULL	NULL	NULL	0	{/}	1	6	908177	0	z	687
좌우반구com(split BVF)_2	39	1	<?xml version="1.0"?>\n<Clock xmlns:dt="urn:schemas-microsoft-com:datatypes"><Description dt:dt="string">E-Prime Primary Realtime Clock</Description><StartTime><Timestamp dt:dt="int">0</Timestamp><DateUtc dt:dt="string">2021-06-12T05:01:38Z</DateUtc></StartTime><FrequencyChanges><FrequencyChange><Frequency dt:dt="r8">2699970000</Frequency><Timestamp dt:dt="r8">582134297621</Timestamp><Current dt:…	좌우반구com(split BVF)_2-039-1	75.026	1.0.0.167	1	-1433316406	Professional	2.0.10.242	2.0.10.353	06-12-2021	2021-06-12 오전 5:01:39	14:01:39	2.0.10.248	228	1	z	동의	동	의	NULL	NULL	NULL	5	1	96	NULL	NULL	NULL	KSY3	List2	NULL	NULL	NULL	NULL	NULL	NULL	NULL	NULL	NULL	1	z	0	7	735438	0	z	421
좌우반구com(split BVF)_2	39	1	<?xml version="1.0"?>\n<Clock xmlns:dt="urn:schemas-microsoft-com:datatypes"><Description dt:dt="string">E-Prime Primary Realtime Clock</Description><StartTime><Timestamp dt:dt="int">0</Timestamp><DateUtc dt:dt="string">2021-06-12T05:01:38Z</DateUtc></StartTime><FrequencyChanges><FrequencyChange><Frequency dt:dt="r8">2699970000</Frequency><Timestamp dt:dt="r8">582134297621</Timestamp><Current dt:…	좌우반구com(split BVF)_2-039-1	75.026	1.0.0.167	1	-1433316406	Professional	2.0.10.242	2.0.10.353	06-12-2021	2021-06-12 오전 5:01:39	14:01:39	2.0.10.248	255	2	{/}	득관	득	관	NULL	NULL	NULL	102	1	123	NULL	NULL	NULL	KSY	List2	0		0	-1	806253	187		0	0	1	{/}	0	7	806440	0	{/}	419
좌우반구com(split BVF)_2	39	1	<?xml version="1.0"?>\n<Clock xmlns:dt="urn:schemas-microsoft-com:datatypes"><Description dt:dt="string">E-Prime Primary Realtime Clock</Description><StartTime><Timestamp dt:dt="int">0</Timestamp><DateUtc dt:dt="string">2021-06-12T05:01:38Z</DateUtc></StartTime><FrequencyChanges><FrequencyChange><Frequency dt:dt="r8">2699970000</Frequency><Timestamp dt:dt="r8">582134297621</Timestamp><Current dt:…	좌우반구com(split BVF)_2-039-1	75.026	1.0.0.167	1	-1433316406	Professional	2.0.10.242	2.0.10.353	06-12-2021	2021-06-12 오전 5:01:39	14:01:39	2.0.10.248	360	2	{/}	득동	득	동	NULL	NULL	NULL	NULL	NULL	NULL	96	1	96	KSY	List3	0		0	-1	1103589	187		0	0	1	{/}	0	7	1103776	0	{/}	446
좌우반구com(split BVF)_2	39	1	<?xml version="1.0"?>\n<Clock xmlns:dt="urn:schemas-microsoft-com:datatypes"><Description dt:dt="string">E-Prime Primary Realtime Clock</Description><StartTime><Timestamp dt:dt="int">0</Timestamp><DateUtc dt:dt="string">2021-06-12T05:01:38Z</DateUtc></StartTime><FrequencyChanges><FrequencyChange><Frequency dt:dt="r8">2699970000</Frequency><Timestamp dt:dt="r8">582134297621</Timestamp><Current dt:…	좌우반구com(split BVF)_2-039-1	75.026	1.0.0.167	1	-1433316406	Professional	2.0.10.242	2.0.10.353	06-12-2021	2021-06-12 오전 5:01:39	14:01:39	2.0.10.248	333	2	{/}	득생	득	생	NULL	NULL	NULL	NULL	NULL	NULL	114	1	69	KSY	List3	0		0	-1	1031121	187		0	0	1	{/}	0	7	1031308	0	{/}	827
좌우반구com(split BVF)_2	39	1	<?xml version="1.0"?>\n<Clock xmlns:dt="urn:schemas-microsoft-com:datatypes"><Description dt:dt="string">E-Prime Primary Realtime Clock</Description><StartTime><Timestamp dt:dt="int">0</Timestamp><DateUtc dt:dt="string">2021-06-12T05:01:38Z</DateUtc></StartTime><FrequencyChanges><FrequencyChange><Frequency dt:dt="r8">2699970000</Frequency><Timestamp dt:dt="r8">582134297621</Timestamp><Current dt:…	좌우반구com(split BVF)_2-039-1	75.026	1.0.0.167	1	-1433316406	Professional	2.0.10.242	2.0.10.353	06-12-2021	2021-06-12 오전 5:01:39	14:01:39	2.0.10.248	156	2	{/}	득외	득	외	NULL	NULL	NULL	115	1	24	NULL	NULL	NULL	KSY2	List2	NULL	NULL	NULL	NULL	NULL	NULL	NULL	NULL	NULL	1	{/}	0	7	533749	0	{/}	736
좌우반구com(split BVF)_2	39	1	<?xml version="1.0"?>\n<Clock xmlns:dt="urn:schemas-microsoft-com:datatypes"><Description dt:dt="string">E-Prime Primary Realtime Clock</Description><StartTime><Timestamp dt:dt="int">0</Timestamp><DateUtc dt:dt="string">2021-06-12T05:01:38Z</DateUtc></StartTime><FrequencyChanges><FrequencyChange><Frequency dt:dt="r8">2699970000</Frequency><Timestamp dt:dt="r8">582134297621</Timestamp><Current dt:…	좌우반구com(split BVF)_2-039-1	75.026	1.0.0.167	1	-1433316406	Professional	2.0.10.242	2.0.10.353	06-12-2021	2021-06-12 오전 5:01:39	14:01:39	2.0.10.248	184	2	{/}	란공	란	공	NULL	NULL	NULL	46	1	52	NULL	NULL	NULL	KSY3	List2	NULL	NULL	NULL	NULL	NULL	NULL	NULL	NULL	NULL	1	{/}	0	7	611535	0	{/}	446
좌우반구com(split BVF)_2	39	1	<?xml version="1.0"?>\n<Clock xmlns:dt="urn:schemas-microsoft-com:datatypes"><Description dt:dt="string">E-Prime Primary Realtime Clock</Description><StartTime><Timestamp dt:dt="int">0</Timestamp><DateUtc dt:dt="string">2021-06-12T05:01:38Z</DateUtc></StartTime><FrequencyChanges><FrequencyChange><Frequency dt:dt="r8">2699970000</Frequency><Timestamp dt:dt="r8">582134297621</Timestamp><Current dt:…	좌우반구com(split BVF)_2-039-1	75.026	1.0.0.167	1	-1433316406	Professional	2.0.10.242	2.0.10.353	06-12-2021	2021-06-12 오전 5:01:39	14:01:39	2.0.10.248	323	2	{/}	량필	량	필	NULL	NULL	NULL	NULL	NULL	NULL	60	1	59	KSY2	List3	NULL	NULL	NULL	NULL	NULL	NULL	NULL	NULL	NULL	1	{/}	1	6	1003637	0	{/}	543
좌우반구com(split BVF)_2	39	1	<?xml version="1.0"?>\n<Clock xmlns:dt="urn:schemas-microsoft-com:datatypes"><Description dt:dt="string">E-Prime Primary Realtime Clock</Description><StartTime><Timestamp dt:dt="int">0</Timestamp><DateUtc dt:dt="string">2021-06-12T05:01:38Z</DateUtc></StartTime><FrequencyChanges><FrequencyChange><Frequency dt:dt="r8">2699970000</Frequency><Timestamp dt:dt="r8">582134297621</Timestamp><Current dt:…	좌우반구com(split BVF)_2-039-1	75.026	1.0.0.167	1	-1433316406	Professional	2.0.10.242	2.0.10.353	06-12-2021	2021-06-12 오전 5:01:39	14:01:39	2.0.10.248	250	2	{/}	려제	려	제	NULL	NULL	NULL	21	1	118	NULL	NULL	NULL	KSY	List2	0		0	-1	793271	187		0	0	1	{/}	0	7	793458	0	{/}	336
좌우반구com(split BVF)_2	39	1	<?xml version="1.0"?>\n<Clock xmlns:dt="urn:schemas-microsoft-com:datatypes"><Description dt:dt="string">E-Prime Primary Realtime Clock</Description><StartTime><Timestamp dt:dt="int">0</Timestamp><DateUtc dt:dt="string">2021-06-12T05:01:38Z</DateUtc></StartTime><FrequencyChanges><FrequencyChange><Frequency dt:dt="r8">2699970000</Frequency><Timestamp dt:dt="r8">582134297621</Timestamp><Current dt:…	좌우반구com(split BVF)_2-039-1	75.026	1.0.0.167	1	-1433316406	Professional	2.0.10.242	2.0.10.353	06-12-2021	2021-06-12 오전 5:01:39	14:01:39	2.0.10.248	259	2	{/}	려최	려	최	NULL	NULL	NULL	114	1	127	NULL	NULL	NULL	KSY3	List2	NULL	NULL	NULL	NULL	NULL	NULL	NULL	NULL	NULL	1	{/}	1	6	817449	0	{/}	402
좌우반구com(split BVF)_2	39	1	<?xml version="1.0"?>\n<Clock xmlns:dt="urn:schemas-microsoft-com:datatypes"><Description dt:dt="string">E-Prime Primary Realtime Clock</Description><StartTime><Timestamp dt:dt="int">0</Timestamp><DateUtc dt:dt="string">2021-06-12T05:01:38Z</DateUtc></StartTime><FrequencyChanges><FrequencyChange><Frequency dt:dt="r8">2699970000</Frequency><Timestamp dt:dt="r8">582134297621</Timestamp><Current dt:…	좌우반구com(split BVF)_2-039-1	75.026	1.0.0.167	1	-1433316406	Professional	2.0.10.242	2.0.10.353	06-12-2021	2021-06-12 오전 5:01:39	14:01:39	2.0.10.248	368	2	{/}	려희	려	희	NULL	NULL	NULL	NULL	NULL	NULL	4	1	104	KSY3	List3	NULL	NULL	NULL	NULL	NULL	NULL	NULL	NULL	NULL	1	{/}	0	7	1125008	0	{/}	397
좌우반구com(split BVF)_2	39	1	<?xml version="1.0"?>\n<Clock xmlns:dt="urn:schemas-microsoft-com:datatypes"><Description dt:dt="string">E-Prime Primary Realtime Clock</Description><StartTime><Timestamp dt:dt="int">0</Timestamp><DateUtc dt:dt="string">2021-06-12T05:01:38Z</DateUtc></StartTime><FrequencyChanges><FrequencyChange><Frequency dt:dt="r8">2699970000</Frequency><Timestamp dt:dt="r8">582134297621</Timestamp><Current dt:…	좌우반구com(split BVF)_2-039-1	75.026	1.0.0.167	1	-1433316406	Professional	2.0.10.242	2.0.10.353	06-12-2021	2021-06-12 오전 5:01:39	14:01:39	2.0.10.248	120	2	{/}	력름	력	름	78	1	120	NULL	NULL	NULL	NULL	NULL	NULL	KSY2	List1	NULL	NULL	NULL	NULL	NULL	NULL	NULL	NULL	NULL	1	{/}	0	6	376950	0	{/}	481
좌우반구com(split BVF)_2	39	1	<?xml version="1.0"?>\n<Clock xmlns:dt="urn:schemas-microsoft-com:datatypes"><Description dt:dt="string">E-Prime Primary Realtime Clock</Description><StartTime><Timestamp dt:dt="int">0</Timestamp><DateUtc dt:dt="string">2021-06-12T05:01:38Z</DateUtc></StartTime><FrequencyChanges><FrequencyChange><Frequency dt:dt="r8">2699970000</Frequency><Timestamp dt:dt="r8">582134297621</Timestamp><Current dt:…	좌우반구com(split BVF)_2-039-1	75.026	1.0.0.167	1	-1433316406	Professional	2.0.10.242	2.0.10.353	06-12-2021	2021-06-12 오전 5:01:39	14:01:39	2.0.10.248	364	2	{/}	례부	례	부	NULL	NULL	NULL	NULL	NULL	NULL	11	1	100	KSY3	List3	NULL	NULL	NULL	NULL	NULL	NULL	NULL	NULL	NULL	1	{/}	0	6	1114465	0	{/}	397
좌우반구com(split BVF)_2	39	1	<?xml version="1.0"?>\n<Clock xmlns:dt="urn:schemas-microsoft-com:datatypes"><Description dt:dt="string">E-Prime Primary Realtime Clock</Description><StartTime><Timestamp dt:dt="int">0</Timestamp><DateUtc dt:dt="string">2021-06-12T05:01:38Z</DateUtc></StartTime><FrequencyChanges><FrequencyChange><Frequency dt:dt="r8">2699970000</Frequency><Timestamp dt:dt="r8">582134297621</Timestamp><Current dt:…	좌우반구com(split BVF)_2-039-1	75.026	1.0.0.167	1	-1433316406	Professional	2.0.10.242	2.0.10.353	06-12-2021	2021-06-12 오전 5:01:39	14:01:39	2.0.10.248	361	2	{/}	록어	록	어	NULL	NULL	NULL	NULL	NULL	NULL	98	1	97	KSY	List3	0		0	-1	1106241	187		0	0	1	{/}	0	7	1106428	0	{/}	442
좌우반구com(split BVF)_2	39	1	<?xml version="1.0"?>\n<Clock xmlns:dt="urn:schemas-microsoft-com:datatypes"><Description dt:dt="string">E-Prime Primary Realtime Clock</Description><StartTime><Timestamp dt:dt="int">0</Timestamp><DateUtc dt:dt="string">2021-06-12T05:01:38Z</DateUtc></StartTime><FrequencyChanges><FrequencyChange><Frequency dt:dt="r8">2699970000</Frequency><Timestamp dt:dt="r8">582134297621</Timestamp><Current dt:…	좌우반구com(split BVF)_2-039-1	75.026	1.0.0.167	1	-1433316406	Professional	2.0.10.242	2.0.10.353	06-12-2021	2021-06-12 오전 5:01:39	14:01:39	2.0.10.248	173	2	{/}	류궤	류	궤	NULL	NULL	NULL	74	1	41	NULL	NULL	NULL	KSY3	List2	NULL	NULL	NULL	NULL	NULL	NULL	NULL	NULL	NULL	1	{/}	0	6	582038	0	{/}	366
좌우반구com(split BVF)_2	39	1	<?xml version="1.0"?>\n<Clock xmlns:dt="urn:schemas-microsoft-com:datatypes"><Description dt:dt="string">E-Prime Primary Realtime Clock</Description><StartTime><Timestamp dt:dt="int">0</Timestamp><DateUtc dt:dt="string">2021-06-12T05:01:38Z</DateUtc></StartTime><FrequencyChanges><FrequencyChange><Frequency dt:dt="r8">2699970000</Frequency><Timestamp dt:dt="r8">582134297621</Timestamp><Current dt:…	좌우반구com(split BVF)_2-039-1	75.026	1.0.0.167	1	-1433316406	Professional	2.0.10.242	2.0.10.353	06-12-2021	2021-06-12 오전 5:01:39	14:01:39	2.0.10.248	231	2	{/}	류란	류	란	NULL	NULL	NULL	34	1	99	NULL	NULL	NULL	KSY2	List2	NULL	NULL	NULL	NULL	NULL	NULL	NULL	NULL	NULL	1	{/}	1	6	743448	0	{/}	442
좌우반구com(split BVF)_2	39	1	<?xml version="1.0"?>\n<Clock xmlns:dt="urn:schemas-microsoft-com:datatypes"><Description dt:dt="string">E-Prime Primary Realtime Clock</Description><StartTime><Timestamp dt:dt="int">0</Timestamp><DateUtc dt:dt="string">2021-06-12T05:01:38Z</DateUtc></StartTime><FrequencyChanges><FrequencyChange><Frequency dt:dt="r8">2699970000</Frequency><Timestamp dt:dt="r8">582134297621</Timestamp><Current dt:…	좌우반구com(split BVF)_2-039-1	75.026	1.0.0.167	1	-1433316406	Professional	2.0.10.242	2.0.10.353	06-12-2021	2021-06-12 오전 5:01:39	14:01:39	2.0.10.248	50	2	{/}	류포	류	포	96	1	50	NULL	NULL	NULL	NULL	NULL	NULL	KSY3	List1	NULL	NULL	NULL	NULL	NULL	NULL	NULL	NULL	NULL	1	{/}	0	7	179486	0	{/}	611
좌우반구com(split BVF)_2	39	1	<?xml version="1.0"?>\n<Clock xmlns:dt="urn:schemas-microsoft-com:datatypes"><Description dt:dt="string">E-Prime Primary Realtime Clock</Description><StartTime><Timestamp dt:dt="int">0</Timestamp><DateUtc dt:dt="string">2021-06-12T05:01:38Z</DateUtc></StartTime><FrequencyChanges><FrequencyChange><Frequency dt:dt="r8">2699970000</Frequency><Timestamp dt:dt="r8">582134297621</Timestamp><Current dt:…	좌우반구com(split BVF)_2-039-1	75.026	1.0.0.167	1	-1433316406	Professional	2.0.10.242	2.0.10.353	06-12-2021	2021-06-12 오전 5:01:39	14:01:39	2.0.10.248	32	2	{/}	률법	률	법	90	1	32	NULL	NULL	NULL	NULL	NULL	NULL	KSY2	List1	NULL	NULL	NULL	NULL	NULL	NULL	NULL	NULL	NULL	1	{/}	0	6	128277	0	{/}	1261
좌우반구com(split BVF)_2	39	1	<?xml version="1.0"?>\n<Clock xmlns:dt="urn:schemas-microsoft-com:datatypes"><Description dt:dt="string">E-Prime Primary Realtime Clock</Description><StartTime><Timestamp dt:dt="int">0</Timestamp><DateUtc dt:dt="string">2021-06-12T05:01:38Z</DateUtc></StartTime><FrequencyChanges><FrequencyChange><Frequency dt:dt="r8">2699970000</Frequency><Timestamp dt:dt="r8">582134297621</Timestamp><Current dt:…	좌우반구com(split BVF)_2-039-1	75.026	1.0.0.167	1	-1433316406	Professional	2.0.10.242	2.0.10.353	06-12-2021	2021-06-12 오전 5:01:39	14:01:39	2.0.10.248	185	2	{/}	률법	률	법	NULL	NULL	NULL	35	1	53	NULL	NULL	NULL	KSY3	List2	NULL	NULL	NULL	NULL	NULL	NULL	NULL	NULL	NULL	1	{/}	0	7	614187	0	{/}	1036
좌우반구com(split BVF)_2	39	1	<?xml version="1.0"?>\n<Clock xmlns:dt="urn:schemas-microsoft-com:datatypes"><Description dt:dt="string">E-Prime Primary Realtime Clock</Description><StartTime><Timestamp dt:dt="int">0</Timestamp><DateUtc dt:dt="string">2021-06-12T05:01:38Z</DateUtc></StartTime><FrequencyChanges><FrequencyChange><Frequency dt:dt="r8">2699970000</Frequency><Timestamp dt:dt="r8">582134297621</Timestamp><Current dt:…	좌우반구com(split BVF)_2-039-1	75.026	1.0.0.167	1	-1433316406	Professional	2.0.10.242	2.0.10.353	06-12-2021	2021-06-12 오전 5:01:39	14:01:39	2.0.10.248	237	2	{/}	률시	률	시	NULL	NULL	NULL	45	1	105	NULL	NULL	NULL	KSY3	List2	NULL	NULL	NULL	NULL	NULL	NULL	NULL	NULL	NULL	1	{/}	0	6	759056	0	{/}	586
좌우반구com(split BVF)_2	39	1	<?xml version="1.0"?>\n<Clock xmlns:dt="urn:schemas-microsoft-com:datatypes"><Description dt:dt="string">E-Prime Primary Realtime Clock</Description><StartTime><Timestamp dt:dt="int">0</Timestamp><DateUtc dt:dt="string">2021-06-12T05:01:38Z</DateUtc></StartTime><FrequencyChanges><FrequencyChange><Frequency dt:dt="r8">2699970000</Frequency><Timestamp dt:dt="r8">582134297621</Timestamp><Current dt:…	좌우반구com(split BVF)_2-039-1	75.026	1.0.0.167	1	-1433316406	Professional	2.0.10.242	2.0.10.353	06-12-2021	2021-06-12 오전 5:01:39	14:01:39	2.0.10.248	59	2	{/}	률훈	률	훈	45	1	59	NULL	NULL	NULL	NULL	NULL	NULL	KSY	List1	0		0	0	206277	186		0	0	1	{/}	0	6	206463	0	{/}	563
좌우반구com(split BVF)_2	39	1	<?xml version="1.0"?>\n<Clock xmlns:dt="urn:schemas-microsoft-com:datatypes"><Description dt:dt="string">E-Prime Primary Realtime Clock</Description><StartTime><Timestamp dt:dt="int">0</Timestamp><DateUtc dt:dt="string">2021-06-12T05:01:38Z</DateUtc></StartTime><FrequencyChanges><FrequencyChange><Frequency dt:dt="r8">2699970000</Frequency><Timestamp dt:dt="r8">582134297621</Timestamp><Current dt:…	좌우반구com(split BVF)_2-039-1	75.026	1.0.0.167	1	-1433316406	Professional	2.0.10.242	2.0.10.353	06-12-2021	2021-06-12 오전 5:01:39	14:01:39	2.0.10.248	135	2	{/}	름결	름	결	NULL	NULL	NULL	59	1	3	NULL	NULL	NULL	KSY3	List2	NULL	NULL	NULL	NULL	NULL	NULL	NULL	NULL	NULL	1	{/}	0	6	473303	0	{/}	447
좌우반구com(split BVF)_2	39	1	<?xml version="1.0"?>\n<Clock xmlns:dt="urn:schemas-microsoft-com:datatypes"><Description dt:dt="string">E-Prime Primary Realtime Clock</Description><StartTime><Timestamp dt:dt="int">0</Timestamp><DateUtc dt:dt="string">2021-06-12T05:01:38Z</DateUtc></StartTime><FrequencyChanges><FrequencyChange><Frequency dt:dt="r8">2699970000</Frequency><Timestamp dt:dt="r8">582134297621</Timestamp><Current dt:…	좌우반구com(split BVF)_2-039-1	75.026	1.0.0.167	1	-1433316406	Professional	2.0.10.242	2.0.10.353	06-12-2021	2021-06-12 오전 5:01:39	14:01:39	2.0.10.248	240	2	{/}	름무	름	무	NULL	NULL	NULL	50	1	108	NULL	NULL	NULL	KSY	List2	0		0	-1	766707	187		0	0	1	{/}	0	7	766894	0	{/}	380
좌우반구com(split BVF)_2	39	1	<?xml version="1.0"?>\n<Clock xmlns:dt="urn:schemas-microsoft-com:datatypes"><Description dt:dt="string">E-Prime Primary Realtime Clock</Description><StartTime><Timestamp dt:dt="int">0</Timestamp><DateUtc dt:dt="string">2021-06-12T05:01:38Z</DateUtc></StartTime><FrequencyChanges><FrequencyChange><Frequency dt:dt="r8">2699970000</Frequency><Timestamp dt:dt="r8">582134297621</Timestamp><Current dt:…	좌우반구com(split BVF)_2-039-1	75.026	1.0.0.167	1	-1433316406	Professional	2.0.10.242	2.0.10.353	06-12-2021	2021-06-12 오전 5:01:39	14:01:39	2.0.10.248	204	2	{/}	리열	리	열	NULL	NULL	NULL	130	1	72	NULL	NULL	NULL	KSY2	List2	NULL	NULL	NULL	NULL	NULL	NULL	NULL	NULL	NULL	1	{/}	0	7	665676	0	{/}	737
좌우반구com(split BVF)_2	39	1	<?xml version="1.0"?>\n<Clock xmlns:dt="urn:schemas-microsoft-com:datatypes"><Description dt:dt="string">E-Prime Primary Realtime Clock</Description><StartTime><Timestamp dt:dt="int">0</Timestamp><DateUtc dt:dt="string">2021-06-12T05:01:38Z</DateUtc></StartTime><FrequencyChanges><FrequencyChange><Frequency dt:dt="r8">2699970000</Frequency><Timestamp dt:dt="r8">582134297621</Timestamp><Current dt:…	좌우반구com(split BVF)_2-039-1	75.026	1.0.0.167	1	-1433316406	Professional	2.0.10.242	2.0.10.353	06-12-2021	2021-06-12 오전 5:01:39	14:01:39	2.0.10.248	37	2	{/}	림밀	림	밀	42	1	37	NULL	NULL	NULL	NULL	NULL	NULL	KSY3	List1	NULL	NULL	NULL	NULL	NULL	NULL	NULL	NULL	NULL	1	{/}	1	6	143085	0	{/}	597
좌우반구com(split BVF)_2	39	1	<?xml version="1.0"?>\n<Clock xmlns:dt="urn:schemas-microsoft-com:datatypes"><Description dt:dt="string">E-Prime Primary Realtime Clock</Description><StartTime><Timestamp dt:dt="int">0</Timestamp><DateUtc dt:dt="string">2021-06-12T05:01:38Z</DateUtc></StartTime><FrequencyChanges><FrequencyChange><Frequency dt:dt="r8">2699970000</Frequency><Timestamp dt:dt="r8">582134297621</Timestamp><Current dt:…	좌우반구com(split BVF)_2-039-1	75.026	1.0.0.167	1	-1433316406	Professional	2.0.10.242	2.0.10.353	06-12-2021	2021-06-12 오전 5:01:39	14:01:39	2.0.10.248	324	2	{/}	마요	마	요	NULL	NULL	NULL	NULL	NULL	NULL	51	1	60	KSY3	List3	NULL	NULL	NULL	NULL	NULL	NULL	NULL	NULL	NULL	1	{/}	0	7	1006383	0	{/}	720
좌우반구com(split BVF)_2	39	1	<?xml version="1.0"?>\n<Clock xmlns:dt="urn:schemas-microsoft-com:datatypes"><Description dt:dt="string">E-Prime Primary Realtime Clock</Description><StartTime><Timestamp dt:dt="int">0</Timestamp><DateUtc dt:dt="string">2021-06-12T05:01:38Z</DateUtc></StartTime><FrequencyChanges><FrequencyChange><Frequency dt:dt="r8">2699970000</Frequency><Timestamp dt:dt="r8">582134297621</Timestamp><Current dt:…	좌우반구com(split BVF)_2-039-1	75.026	1.0.0.167	1	-1433316406	Professional	2.0.10.242	2.0.10.353	06-12-2021	2021-06-12 오전 5:01:39	14:01:39	2.0.10.248	331	2	{/}	망습	망	습	NULL	NULL	NULL	NULL	NULL	NULL	7	1	67	KSY2	List3	NULL	NULL	NULL	NULL	NULL	NULL	NULL	NULL	NULL	1	{/}	0	7	1025523	0	{/}	844
좌우반구com(split BVF)_2	39	1	<?xml version="1.0"?>\n<Clock xmlns:dt="urn:schemas-microsoft-com:datatypes"><Description dt:dt="string">E-Prime Primary Realtime Clock</Description><StartTime><Timestamp dt:dt="int">0</Timestamp><DateUtc dt:dt="string">2021-06-12T05:01:38Z</DateUtc></StartTime><FrequencyChanges><FrequencyChange><Frequency dt:dt="r8">2699970000</Frequency><Timestamp dt:dt="r8">582134297621</Timestamp><Current dt:…	좌우반구com(split BVF)_2-039-1	75.026	1.0.0.167	1	-1433316406	Professional	2.0.10.242	2.0.10.353	06-12-2021	2021-06-12 오전 5:01:39	14:01:39	2.0.10.248	373	1	z	망신	망	신	NULL	NULL	NULL	NULL	NULL	NULL	45	1	109	KSY3	List3	NULL	NULL	NULL	NULL	NULL	NULL	NULL	NULL	NULL	1	z	1	6	1138643	0	z	386
좌우반구com(split BVF)_2	39	1	<?xml version="1.0"?>\n<Clock xmlns:dt="urn:schemas-microsoft-com:datatypes"><Description dt:dt="string">E-Prime Primary Realtime Clock</Description><StartTime><Timestamp dt:dt="int">0</Timestamp><DateUtc dt:dt="string">2021-06-12T05:01:38Z</DateUtc></StartTime><FrequencyChanges><FrequencyChange><Frequency dt:dt="r8">2699970000</Frequency><Timestamp dt:dt="r8">582134297621</Timestamp><Current dt:…	좌우반구com(split BVF)_2-039-1	75.026	1.0.0.167	1	-1433316406	Professional	2.0.10.242	2.0.10.353	06-12-2021	2021-06-12 오전 5:01:39	14:01:39	2.0.10.248	294	1	z	매력	매	력	NULL	NULL	NULL	NULL	NULL	NULL	120	1	30	KSY3	List3	NULL	NULL	NULL	NULL	NULL	NULL	NULL	NULL	NULL	1	z	0	6	924878	0	z	354
좌우반구com(split BVF)_2	39	1	<?xml version="1.0"?>\n<Clock xmlns:dt="urn:schemas-microsoft-com:datatypes"><Description dt:dt="string">E-Prime Primary Realtime Clock</Description><StartTime><Timestamp dt:dt="int">0</Timestamp><DateUtc dt:dt="string">2021-06-12T05:01:38Z</DateUtc></StartTime><FrequencyChanges><FrequencyChange><Frequency dt:dt="r8">2699970000</Frequency><Timestamp dt:dt="r8">582134297621</Timestamp><Current dt:…	좌우반구com(split BVF)_2-039-1	75.026	1.0.0.167	1	-1433316406	Professional	2.0.10.242	2.0.10.353	06-12-2021	2021-06-12 오전 5:01:39	14:01:39	2.0.10.248	5	2	{/}	매소	매	소	22	1	5	NULL	NULL	NULL	NULL	NULL	NULL	KSY2	List1	NULL	NULL	NULL	NULL	NULL	NULL	NULL	NULL	NULL	1	{/}	0	7	48292	0	{/}	762
좌우반구com(split BVF)_2	39	1	<?xml version="1.0"?>\n<Clock xmlns:dt="urn:schemas-microsoft-com:datatypes"><Description dt:dt="string">E-Prime Primary Realtime Clock</Description><StartTime><Timestamp dt:dt="int">0</Timestamp><DateUtc dt:dt="string">2021-06-12T05:01:38Z</DateUtc></StartTime><FrequencyChanges><FrequencyChange><Frequency dt:dt="r8">2699970000</Frequency><Timestamp dt:dt="r8">582134297621</Timestamp><Current dt:…	좌우반구com(split BVF)_2-039-1	75.026	1.0.0.167	1	-1433316406	Professional	2.0.10.242	2.0.10.353	06-12-2021	2021-06-12 오전 5:01:39	14:01:39	2.0.10.248	268	1	z	모습	모	습	NULL	NULL	NULL	NULL	NULL	NULL	13	1	4	KSY3	List3	NULL	NULL	NULL	NULL	NULL	NULL	NULL	NULL	NULL	1	z	0	7	854223	0	z	772
좌우반구com(split BVF)_2	39	1	<?xml version="1.0"?>\n<Clock xmlns:dt="urn:schemas-microsoft-com:datatypes"><Description dt:dt="string">E-Prime Primary Realtime Clock</Description><StartTime><Timestamp dt:dt="int">0</Timestamp><DateUtc dt:dt="string">2021-06-12T05:01:38Z</DateUtc></StartTime><FrequencyChanges><FrequencyChange><Frequency dt:dt="r8">2699970000</Frequency><Timestamp dt:dt="r8">582134297621</Timestamp><Current dt:…	좌우반구com(split BVF)_2-039-1	75.026	1.0.0.167	1	-1433316406	Professional	2.0.10.242	2.0.10.353	06-12-2021	2021-06-12 오전 5:01:39	14:01:39	2.0.10.248	370	1	z	모형	모	형	NULL	NULL	NULL	NULL	NULL	NULL	85	1	106	KSY3	List3	NULL	NULL	NULL	NULL	NULL	NULL	NULL	NULL	NULL	1	z	0	7	1130313	0	z	476
좌우반구com(split BVF)_2	39	1	<?xml version="1.0"?>\n<Clock xmlns:dt="urn:schemas-microsoft-com:datatypes"><Description dt:dt="string">E-Prime Primary Realtime Clock</Description><StartTime><Timestamp dt:dt="int">0</Timestamp><DateUtc dt:dt="string">2021-06-12T05:01:38Z</DateUtc></StartTime><FrequencyChanges><FrequencyChange><Frequency dt:dt="r8">2699970000</Frequency><Timestamp dt:dt="r8">582134297621</Timestamp><Current dt:…	좌우반구com(split BVF)_2-039-1	75.026	1.0.0.167	1	-1433316406	Professional	2.0.10.242	2.0.10.353	06-12-2021	2021-06-12 오전 5:01:39	14:01:39	2.0.10.248	143	2	{/}	목력	목	력	NULL	NULL	NULL	72	1	11	NULL	NULL	NULL	KSY	List2	0		0	-1	496335	187		0	0	0	{/}	0	7	496522	0	z	333
좌우반구com(split BVF)_2	39	1	<?xml version="1.0"?>\n<Clock xmlns:dt="urn:schemas-microsoft-com:datatypes"><Description dt:dt="string">E-Prime Primary Realtime Clock</Description><StartTime><Timestamp dt:dt="int">0</Timestamp><DateUtc dt:dt="string">2021-06-12T05:01:38Z</DateUtc></StartTime><FrequencyChanges><FrequencyChange><Frequency dt:dt="r8">2699970000</Frequency><Timestamp dt:dt="r8">582134297621</Timestamp><Current dt:…	좌우반구com(split BVF)_2-039-1	75.026	1.0.0.167	1	-1433316406	Professional	2.0.10.242	2.0.10.353	06-12-2021	2021-06-12 오전 5:01:39	14:01:39	2.0.10.248	12	1	z	목록	목	록	111	1	12	NULL	NULL	NULL	NULL	NULL	NULL	KSY3	List1	NULL	NULL	NULL	NULL	NULL	NULL	NULL	NULL	NULL	1	z	0	6	68498	0	z	593
좌우반구com(split BVF)_2	39	1	<?xml version="1.0"?>\n<Clock xmlns:dt="urn:schemas-microsoft-com:datatypes"><Description dt:dt="string">E-Prime Primary Realtime Clock</Description><StartTime><Timestamp dt:dt="int">0</Timestamp><DateUtc dt:dt="string">2021-06-12T05:01:38Z</DateUtc></StartTime><FrequencyChanges><FrequencyChange><Frequency dt:dt="r8">2699970000</Frequency><Timestamp dt:dt="r8">582134297621</Timestamp><Current dt:…	좌우반구com(split BVF)_2-039-1	75.026	1.0.0.167	1	-1433316406	Professional	2.0.10.242	2.0.10.353	06-12-2021	2021-06-12 오전 5:01:39	14:01:39	2.0.10.248	163	1	z	목적	목	적	NULL	NULL	NULL	104	1	31	NULL	NULL	NULL	KSY3	List2	NULL	NULL	NULL	NULL	NULL	NULL	NULL	NULL	NULL	1	z	0	6	555061	0	z	473
좌우반구com(split BVF)_2	39	1	<?xml version="1.0"?>\n<Clock xmlns:dt="urn:schemas-microsoft-com:datatypes"><Description dt:dt="string">E-Prime Primary Realtime Clock</Description><StartTime><Timestamp dt:dt="int">0</Timestamp><DateUtc dt:dt="string">2021-06-12T05:01:38Z</DateUtc></StartTime><FrequencyChanges><FrequencyChange><Frequency dt:dt="r8">2699970000</Frequency><Timestamp dt:dt="r8">582134297621</Timestamp><Current dt:…	좌우반구com(split BVF)_2-039-1	75.026	1.0.0.167	1	-1433316406	Professional	2.0.10.242	2.0.10.353	06-12-2021	2021-06-12 오전 5:01:39	14:01:39	2.0.10.248	329	2	{/}	목퇴	목	퇴	NULL	NULL	NULL	NULL	NULL	NULL	89	1	65	KSY3	List3	NULL	NULL	NULL	NULL	NULL	NULL	NULL	NULL	NULL	1	{/}	0	7	1019992	0	{/}	511
좌우반구com(split BVF)_2	39	1	<?xml version="1.0"?>\n<Clock xmlns:dt="urn:schemas-microsoft-com:datatypes"><Description dt:dt="string">E-Prime Primary Realtime Clock</Description><StartTime><Timestamp dt:dt="int">0</Timestamp><DateUtc dt:dt="string">2021-06-12T05:01:38Z</DateUtc></StartTime><FrequencyChanges><FrequencyChange><Frequency dt:dt="r8">2699970000</Frequency><Timestamp dt:dt="r8">582134297621</Timestamp><Current dt:…	좌우반구com(split BVF)_2-039-1	75.026	1.0.0.167	1	-1433316406	Professional	2.0.10.242	2.0.10.353	06-12-2021	2021-06-12 오전 5:01:39	14:01:39	2.0.10.248	20	2	{/}	무록	무	록	43	1	20	NULL	NULL	NULL	NULL	NULL	NULL	KSY2	List1	NULL	NULL	NULL	NULL	NULL	NULL	NULL	NULL	NULL	0	{/}	0	7	92277	0	z	1302
좌우반구com(split BVF)_2	39	1	<?xml version="1.0"?>\n<Clock xmlns:dt="urn:schemas-microsoft-com:datatypes"><Description dt:dt="string">E-Prime Primary Realtime Clock</Description><StartTime><Timestamp dt:dt="int">0</Timestamp><DateUtc dt:dt="string">2021-06-12T05:01:38Z</DateUtc></StartTime><FrequencyChanges><FrequencyChange><Frequency dt:dt="r8">2699970000</Frequency><Timestamp dt:dt="r8">582134297621</Timestamp><Current dt:…	좌우반구com(split BVF)_2-039-1	75.026	1.0.0.167	1	-1433316406	Professional	2.0.10.242	2.0.10.353	06-12-2021	2021-06-12 오전 5:01:39	14:01:39	2.0.10.248	221	1	z	무엇	무	엇	NULL	NULL	NULL	51	1	89	NULL	NULL	NULL	KSY3	List2	NULL	NULL	NULL	NULL	NULL	NULL	NULL	NULL	NULL	1	z	0	7	715552	0	z	347
좌우반구com(split BVF)_2	39	1	<?xml version="1.0"?>\n<Clock xmlns:dt="urn:schemas-microsoft-com:datatypes"><Description dt:dt="string">E-Prime Primary Realtime Clock</Description><StartTime><Timestamp dt:dt="int">0</Timestamp><DateUtc dt:dt="string">2021-06-12T05:01:38Z</DateUtc></StartTime><FrequencyChanges><FrequencyChange><Frequency dt:dt="r8">2699970000</Frequency><Timestamp dt:dt="r8">582134297621</Timestamp><Current dt:…	좌우반구com(split BVF)_2-039-1	75.026	1.0.0.167	1	-1433316406	Professional	2.0.10.242	2.0.10.353	06-12-2021	2021-06-12 오전 5:01:39	14:01:39	2.0.10.248	160	1	z	무형	무	형	NULL	NULL	NULL	91	1	28	NULL	NULL	NULL	KSY3	List2	NULL	NULL	NULL	NULL	NULL	NULL	NULL	NULL	NULL	0	z	0	7	545078	0	{/}	647
좌우반구com(split BVF)_2	39	1	<?xml version="1.0"?>\n<Clock xmlns:dt="urn:schemas-microsoft-com:datatypes"><Description dt:dt="string">E-Prime Primary Realtime Clock</Description><StartTime><Timestamp dt:dt="int">0</Timestamp><DateUtc dt:dt="string">2021-06-12T05:01:38Z</DateUtc></StartTime><FrequencyChanges><FrequencyChange><Frequency dt:dt="r8">2699970000</Frequency><Timestamp dt:dt="r8">582134297621</Timestamp><Current dt:…	좌우반구com(split BVF)_2-039-1	75.026	1.0.0.167	1	-1433316406	Professional	2.0.10.242	2.0.10.353	06-12-2021	2021-06-12 오전 5:01:39	14:01:39	2.0.10.248	71	1	z	물건	물	건	59	1	71	NULL	NULL	NULL	NULL	NULL	NULL	KSY3	List1	NULL	NULL	NULL	NULL	NULL	NULL	NULL	NULL	NULL	1	z	0	7	240305	0	z	426
좌우반구com(split BVF)_2	39	1	<?xml version="1.0"?>\n<Clock xmlns:dt="urn:schemas-microsoft-com:datatypes"><Description dt:dt="string">E-Prime Primary Realtime Clock</Description><StartTime><Timestamp dt:dt="int">0</Timestamp><DateUtc dt:dt="string">2021-06-12T05:01:38Z</DateUtc></StartTime><FrequencyChanges><FrequencyChange><Frequency dt:dt="r8">2699970000</Frequency><Timestamp dt:dt="r8">582134297621</Timestamp><Current dt:…	좌우반구com(split BVF)_2-039-1	75.026	1.0.0.167	1	-1433316406	Professional	2.0.10.242	2.0.10.353	06-12-2021	2021-06-12 오전 5:01:39	14:01:39	2.0.10.248	26	2	{/}	미략	미	략	34	1	26	NULL	NULL	NULL	NULL	NULL	NULL	KSY	List1	0		0	-1	110510	187		0	0	0	{/}	0	7	110697	0	z	1033
좌우반구com(split BVF)_2	39	1	<?xml version="1.0"?>\n<Clock xmlns:dt="urn:schemas-microsoft-com:datatypes"><Description dt:dt="string">E-Prime Primary Realtime Clock</Description><StartTime><Timestamp dt:dt="int">0</Timestamp><DateUtc dt:dt="string">2021-06-12T05:01:38Z</DateUtc></StartTime><FrequencyChanges><FrequencyChange><Frequency dt:dt="r8">2699970000</Frequency><Timestamp dt:dt="r8">582134297621</Timestamp><Current dt:…	좌우반구com(split BVF)_2-039-1	75.026	1.0.0.167	1	-1433316406	Professional	2.0.10.242	2.0.10.353	06-12-2021	2021-06-12 오전 5:01:39	14:01:39	2.0.10.248	257	1	z	밀수	밀	수	NULL	NULL	NULL	105	1	125	NULL	NULL	NULL	KSY3	List2	NULL	NULL	NULL	NULL	NULL	NULL	NULL	NULL	NULL	1	z	0	7	811625	0	z	585
좌우반구com(split BVF)_2	39	1	<?xml version="1.0"?>\n<Clock xmlns:dt="urn:schemas-microsoft-com:datatypes"><Description dt:dt="string">E-Prime Primary Realtime Clock</Description><StartTime><Timestamp dt:dt="int">0</Timestamp><DateUtc dt:dt="string">2021-06-12T05:01:38Z</DateUtc></StartTime><FrequencyChanges><FrequencyChange><Frequency dt:dt="r8">2699970000</Frequency><Timestamp dt:dt="r8">582134297621</Timestamp><Current dt:…	좌우반구com(split BVF)_2-039-1	75.026	1.0.0.167	1	-1433316406	Professional	2.0.10.242	2.0.10.353	06-12-2021	2021-06-12 오전 5:01:39	14:01:39	2.0.10.248	307	2	{/}	밀헤	밀	헤	NULL	NULL	NULL	NULL	NULL	NULL	6	1	43	KSY	List3	0		0	0	960386	186		0	0	1	{/}	1	6	960572	0	{/}	396
좌우반구com(split BVF)_2	39	1	<?xml version="1.0"?>\n<Clock xmlns:dt="urn:schemas-microsoft-com:datatypes"><Description dt:dt="string">E-Prime Primary Realtime Clock</Description><StartTime><Timestamp dt:dt="int">0</Timestamp><DateUtc dt:dt="string">2021-06-12T05:01:38Z</DateUtc></StartTime><FrequencyChanges><FrequencyChange><Frequency dt:dt="r8">2699970000</Frequency><Timestamp dt:dt="r8">582134297621</Timestamp><Current dt:…	좌우반구com(split BVF)_2-039-1	75.026	1.0.0.167	1	-1433316406	Professional	2.0.10.242	2.0.10.353	06-12-2021	2021-06-12 오전 5:01:39	14:01:39	2.0.10.248	350	2	{/}	박낌	박	낌	NULL	NULL	NULL	NULL	NULL	NULL	128	1	86	KSY2	List3	NULL	NULL	NULL	NULL	NULL	NULL	NULL	NULL	NULL	1	{/}	0	7	1077505	0	{/}	527
좌우반구com(split BVF)_2	39	1	<?xml version="1.0"?>\n<Clock xmlns:dt="urn:schemas-microsoft-com:datatypes"><Description dt:dt="string">E-Prime Primary Realtime Clock</Description><StartTime><Timestamp dt:dt="int">0</Timestamp><DateUtc dt:dt="string">2021-06-12T05:01:38Z</DateUtc></StartTime><FrequencyChanges><FrequencyChange><Frequency dt:dt="r8">2699970000</Frequency><Timestamp dt:dt="r8">582134297621</Timestamp><Current dt:…	좌우반구com(split BVF)_2-039-1	75.026	1.0.0.167	1	-1433316406	Professional	2.0.10.242	2.0.10.353	06-12-2021	2021-06-12 오전 5:01:39	14:01:39	2.0.10.248	68	1	z	반응	반	응	5	1	68	NULL	NULL	NULL	NULL	NULL	NULL	KSY3	List1	NULL	NULL	NULL	NULL	NULL	NULL	NULL	NULL	NULL	1	z	0	7	232108	0	z	445
좌우반구com(split BVF)_2	39	1	<?xml version="1.0"?>\n<Clock xmlns:dt="urn:schemas-microsoft-com:datatypes"><Description dt:dt="string">E-Prime Primary Realtime Clock</Description><StartTime><Timestamp dt:dt="int">0</Timestamp><DateUtc dt:dt="string">2021-06-12T05:01:38Z</DateUtc></StartTime><FrequencyChanges><FrequencyChange><Frequency dt:dt="r8">2699970000</Frequency><Timestamp dt:dt="r8">582134297621</Timestamp><Current dt:…	좌우반구com(split BVF)_2-039-1	75.026	1.0.0.167	1	-1433316406	Professional	2.0.10.242	2.0.10.353	06-12-2021	2021-06-12 오전 5:01:39	14:01:39	2.0.10.248	123	1	z	발길	발	길	131	1	123	NULL	NULL	NULL	NULL	NULL	NULL	KSY3	List1	NULL	NULL	NULL	NULL	NULL	NULL	NULL	NULL	NULL	1	z	0	7	386467	0	z	596
좌우반구com(split BVF)_2	39	1	<?xml version="1.0"?>\n<Clock xmlns:dt="urn:schemas-microsoft-com:datatypes"><Description dt:dt="string">E-Prime Primary Realtime Clock</Description><StartTime><Timestamp dt:dt="int">0</Timestamp><DateUtc dt:dt="string">2021-06-12T05:01:38Z</DateUtc></StartTime><FrequencyChanges><FrequencyChange><Frequency dt:dt="r8">2699970000</Frequency><Timestamp dt:dt="r8">582134297621</Timestamp><Current dt:…	좌우반구com(split BVF)_2-039-1	75.026	1.0.0.167	1	-1433316406	Professional	2.0.10.242	2.0.10.353	06-12-2021	2021-06-12 오전 5:01:39	14:01:39	2.0.10.248	365	2	{/}	발보	발	보	NULL	NULL	NULL	NULL	NULL	NULL	94	1	101	KSY3	List3	NULL	NULL	NULL	NULL	NULL	NULL	NULL	NULL	NULL	0	{/}	0	6	1117064	0	z	358
좌우반구com(split BVF)_2	39	1	<?xml version="1.0"?>\n<Clock xmlns:dt="urn:schemas-microsoft-com:datatypes"><Description dt:dt="string">E-Prime Primary Realtime Clock</Description><StartTime><Timestamp dt:dt="int">0</Timestamp><DateUtc dt:dt="string">2021-06-12T05:01:38Z</DateUtc></StartTime><FrequencyChanges><FrequencyChange><Frequency dt:dt="r8">2699970000</Frequency><Timestamp dt:dt="r8">582134297621</Timestamp><Current dt:…	좌우반구com(split BVF)_2-039-1	75.026	1.0.0.167	1	-1433316406	Professional	2.0.10.242	2.0.10.353	06-12-2021	2021-06-12 오전 5:01:39	14:01:39	2.0.10.248	98	2	{/}	발횟	발	횟	19	1	98	NULL	NULL	NULL	NULL	NULL	NULL	KSY	List1	0		0	-1	315785	187		0	0	1	{/}	0	7	315972	0	{/}	446
좌우반구com(split BVF)_2	39	1	<?xml version="1.0"?>\n<Clock xmlns:dt="urn:schemas-microsoft-com:datatypes"><Description dt:dt="string">E-Prime Primary Realtime Clock</Description><StartTime><Timestamp dt:dt="int">0</Timestamp><DateUtc dt:dt="string">2021-06-12T05:01:38Z</DateUtc></StartTime><FrequencyChanges><FrequencyChange><Frequency dt:dt="r8">2699970000</Frequency><Timestamp dt:dt="r8">582134297621</Timestamp><Current dt:…	좌우반구com(split BVF)_2-039-1	75.026	1.0.0.167	1	-1433316406	Professional	2.0.10.242	2.0.10.353	06-12-2021	2021-06-12 오전 5:01:39	14:01:39	2.0.10.248	355	1	z	방법	방	법	NULL	NULL	NULL	NULL	NULL	NULL	84	1	91	KSY3	List3	NULL	NULL	NULL	NULL	NULL	NULL	NULL	NULL	NULL	1	z	0	7	1090967	0	z	335
좌우반구com(split BVF)_2	39	1	<?xml version="1.0"?>\n<Clock xmlns:dt="urn:schemas-microsoft-com:datatypes"><Description dt:dt="string">E-Prime Primary Realtime Clock</Description><StartTime><Timestamp dt:dt="int">0</Timestamp><DateUtc dt:dt="string">2021-06-12T05:01:38Z</DateUtc></StartTime><FrequencyChanges><FrequencyChange><Frequency dt:dt="r8">2699970000</Frequency><Timestamp dt:dt="r8">582134297621</Timestamp><Current dt:…	좌우반구com(split BVF)_2-039-1	75.026	1.0.0.167	1	-1433316406	Professional	2.0.10.242	2.0.10.353	06-12-2021	2021-06-12 오전 5:01:39	14:01:39	2.0.10.248	76	2	{/}	배심	배	심	67	1	76	NULL	NULL	NULL	NULL	NULL	NULL	KSY3	List1	NULL	NULL	NULL	NULL	NULL	NULL	NULL	NULL	NULL	0	{/}	0	7	253740	0	z	1212
좌우반구com(split BVF)_2	39	1	<?xml version="1.0"?>\n<Clock xmlns:dt="urn:schemas-microsoft-com:datatypes"><Description dt:dt="string">E-Prime Primary Realtime Clock</Description><StartTime><Timestamp dt:dt="int">0</Timestamp><DateUtc dt:dt="string">2021-06-12T05:01:38Z</DateUtc></StartTime><FrequencyChanges><FrequencyChange><Frequency dt:dt="r8">2699970000</Frequency><Timestamp dt:dt="r8">582134297621</Timestamp><Current dt:…	좌우반구com(split BVF)_2-039-1	75.026	1.0.0.167	1	-1433316406	Professional	2.0.10.242	2.0.10.353	06-12-2021	2021-06-12 오전 5:01:39	14:01:39	2.0.10.248	309	2	{/}	버구	버	구	NULL	NULL	NULL	NULL	NULL	NULL	25	1	45	KSY	List3	0		0	-1	965504	187		0	0	1	{/}	0	7	965691	0	{/}	404
좌우반구com(split BVF)_2	39	1	<?xml version="1.0"?>\n<Clock xmlns:dt="urn:schemas-microsoft-com:datatypes"><Description dt:dt="string">E-Prime Primary Realtime Clock</Description><StartTime><Timestamp dt:dt="int">0</Timestamp><DateUtc dt:dt="string">2021-06-12T05:01:38Z</DateUtc></StartTime><FrequencyChanges><FrequencyChange><Frequency dt:dt="r8">2699970000</Frequency><Timestamp dt:dt="r8">582134297621</Timestamp><Current dt:…	좌우반구com(split BVF)_2-039-1	75.026	1.0.0.167	1	-1433316406	Professional	2.0.10.242	2.0.10.353	06-12-2021	2021-06-12 오전 5:01:39	14:01:39	2.0.10.248	215	1	z	버스	버	스	NULL	NULL	NULL	132	1	83	NULL	NULL	NULL	KSY3	List2	NULL	NULL	NULL	NULL	NULL	NULL	NULL	NULL	NULL	1	z	0	7	698784	0	z	723
좌우반구com(split BVF)_2	39	1	<?xml version="1.0"?>\n<Clock xmlns:dt="urn:schemas-microsoft-com:datatypes"><Description dt:dt="string">E-Prime Primary Realtime Clock</Description><StartTime><Timestamp dt:dt="int">0</Timestamp><DateUtc dt:dt="string">2021-06-12T05:01:38Z</DateUtc></StartTime><FrequencyChanges><FrequencyChange><Frequency dt:dt="r8">2699970000</Frequency><Timestamp dt:dt="r8">582134297621</Timestamp><Current dt:…	좌우반구com(split BVF)_2-039-1	75.026	1.0.0.167	1	-1433316406	Professional	2.0.10.242	2.0.10.353	06-12-2021	2021-06-12 오전 5:01:39	14:01:39	2.0.10.248	192	2	{/}	버현	버	현	NULL	NULL	NULL	112	1	60	NULL	NULL	NULL	KSY3	List2	NULL	NULL	NULL	NULL	NULL	NULL	NULL	NULL	NULL	1	{/}	0	7	634140	0	{/}	907
좌우반구com(split BVF)_2	39	1	<?xml version="1.0"?>\n<Clock xmlns:dt="urn:schemas-microsoft-com:datatypes"><Description dt:dt="string">E-Prime Primary Realtime Clock</Description><StartTime><Timestamp dt:dt="int">0</Timestamp><DateUtc dt:dt="string">2021-06-12T05:01:38Z</DateUtc></StartTime><FrequencyChanges><FrequencyChange><Frequency dt:dt="r8">2699970000</Frequency><Timestamp dt:dt="r8">582134297621</Timestamp><Current dt:…	좌우반구com(split BVF)_2-039-1	75.026	1.0.0.167	1	-1433316406	Professional	2.0.10.242	2.0.10.353	06-12-2021	2021-06-12 오전 5:01:39	14:01:39	2.0.10.248	137	2	{/}	법낌	법	낌	NULL	NULL	NULL	126	1	5	NULL	NULL	NULL	KSY	List2	0		0	0	478395	186		0	0	1	{/}	0	6	478581	0	{/}	1065
좌우반구com(split BVF)_2	39	1	<?xml version="1.0"?>\n<Clock xmlns:dt="urn:schemas-microsoft-com:datatypes"><Description dt:dt="string">E-Prime Primary Realtime Clock</Description><StartTime><Timestamp dt:dt="int">0</Timestamp><DateUtc dt:dt="string">2021-06-12T05:01:38Z</DateUtc></StartTime><FrequencyChanges><FrequencyChange><Frequency dt:dt="r8">2699970000</Frequency><Timestamp dt:dt="r8">582134297621</Timestamp><Current dt:…	좌우반구com(split BVF)_2-039-1	75.026	1.0.0.167	1	-1433316406	Professional	2.0.10.242	2.0.10.353	06-12-2021	2021-06-12 오전 5:01:39	14:01:39	2.0.10.248	34	1	z	별개	별	개	105	1	34	NULL	NULL	NULL	NULL	NULL	NULL	KSY3	List1	NULL	NULL	NULL	NULL	NULL	NULL	NULL	NULL	NULL	1	z	1	6	134408	0	z	813
좌우반구com(split BVF)_2	39	1	<?xml version="1.0"?>\n<Clock xmlns:dt="urn:schemas-microsoft-com:datatypes"><Description dt:dt="string">E-Prime Primary Realtime Clock</Description><StartTime><Timestamp dt:dt="int">0</Timestamp><DateUtc dt:dt="string">2021-06-12T05:01:38Z</DateUtc></StartTime><FrequencyChanges><FrequencyChange><Frequency dt:dt="r8">2699970000</Frequency><Timestamp dt:dt="r8">582134297621</Timestamp><Current dt:…	좌우반구com(split BVF)_2-039-1	75.026	1.0.0.167	1	-1433316406	Professional	2.0.10.242	2.0.10.353	06-12-2021	2021-06-12 오전 5:01:39	14:01:39	2.0.10.248	306	1	z	별미	별	미	NULL	NULL	NULL	NULL	NULL	NULL	5	1	42	KSY3	List3	NULL	NULL	NULL	NULL	NULL	NULL	NULL	NULL	NULL	1	z	0	7	957920	0	z	449
좌우반구com(split BVF)_2	39	1	<?xml version="1.0"?>\n<Clock xmlns:dt="urn:schemas-microsoft-com:datatypes"><Description dt:dt="string">E-Prime Primary Realtime Clock</Description><StartTime><Timestamp dt:dt="int">0</Timestamp><DateUtc dt:dt="string">2021-06-12T05:01:38Z</DateUtc></StartTime><FrequencyChanges><FrequencyChange><Frequency dt:dt="r8">2699970000</Frequency><Timestamp dt:dt="r8">582134297621</Timestamp><Current dt:…	좌우반구com(split BVF)_2-039-1	75.026	1.0.0.167	1	-1433316406	Professional	2.0.10.242	2.0.10.353	06-12-2021	2021-06-12 오전 5:01:39	14:01:39	2.0.10.248	256	1	z	보고	보	고	NULL	NULL	NULL	41	1	124	NULL	NULL	NULL	KSY3	List2	NULL	NULL	NULL	NULL	NULL	NULL	NULL	NULL	NULL	1	z	1	6	809065	0	z	361
좌우반구com(split BVF)_2	39	1	<?xml version="1.0"?>\n<Clock xmlns:dt="urn:schemas-microsoft-com:datatypes"><Description dt:dt="string">E-Prime Primary Realtime Clock</Description><StartTime><Timestamp dt:dt="int">0</Timestamp><DateUtc dt:dt="string">2021-06-12T05:01:38Z</DateUtc></StartTime><FrequencyChanges><FrequencyChange><Frequency dt:dt="r8">2699970000</Frequency><Timestamp dt:dt="r8">582134297621</Timestamp><Current dt:…	좌우반구com(split BVF)_2-039-1	75.026	1.0.0.167	1	-1433316406	Professional	2.0.10.242	2.0.10.353	06-12-2021	2021-06-12 오전 5:01:39	14:01:39	2.0.10.248	381	1	z	본인	본	인	NULL	NULL	NULL	NULL	NULL	NULL	34	1	117	KSY3	List3	NULL	NULL	NULL	NULL	NULL	NULL	NULL	NULL	NULL	1	z	0	6	1161835	0	z	420
좌우반구com(split BVF)_2	39	1	<?xml version="1.0"?>\n<Clock xmlns:dt="urn:schemas-microsoft-com:datatypes"><Description dt:dt="string">E-Prime Primary Realtime Clock</Description><StartTime><Timestamp dt:dt="int">0</Timestamp><DateUtc dt:dt="string">2021-06-12T05:01:38Z</DateUtc></StartTime><FrequencyChanges><FrequencyChange><Frequency dt:dt="r8">2699970000</Frequency><Timestamp dt:dt="r8">582134297621</Timestamp><Current dt:…	좌우반구com(split BVF)_2-039-1	75.026	1.0.0.167	1	-1433316406	Professional	2.0.10.242	2.0.10.353	06-12-2021	2021-06-12 오전 5:01:39	14:01:39	2.0.10.248	146	2	{/}	본중	본	중	NULL	NULL	NULL	119	1	14	NULL	NULL	NULL	KSY3	List2	NULL	NULL	NULL	NULL	NULL	NULL	NULL	NULL	NULL	1	{/}	1	6	504865	0	{/}	1589
좌우반구com(split BVF)_2	39	1	<?xml version="1.0"?>\n<Clock xmlns:dt="urn:schemas-microsoft-com:datatypes"><Description dt:dt="string">E-Prime Primary Realtime Clock</Description><StartTime><Timestamp dt:dt="int">0</Timestamp><DateUtc dt:dt="string">2021-06-12T05:01:38Z</DateUtc></StartTime><FrequencyChanges><FrequencyChange><Frequency dt:dt="r8">2699970000</Frequency><Timestamp dt:dt="r8">582134297621</Timestamp><Current dt:…	좌우반구com(split BVF)_2-039-1	75.026	1.0.0.167	1	-1433316406	Professional	2.0.10.242	2.0.10.353	06-12-2021	2021-06-12 오전 5:01:39	14:01:39	2.0.10.248	236	1	z	봉사	봉	사	NULL	NULL	NULL	36	1	104	NULL	NULL	NULL	KSY3	List2	NULL	NULL	NULL	NULL	NULL	NULL	NULL	NULL	NULL	1	z	0	6	756577	0	z	282
좌우반구com(split BVF)_2	39	1	<?xml version="1.0"?>\n<Clock xmlns:dt="urn:schemas-microsoft-com:datatypes"><Description dt:dt="string">E-Prime Primary Realtime Clock</Description><StartTime><Timestamp dt:dt="int">0</Timestamp><DateUtc dt:dt="string">2021-06-12T05:01:38Z</DateUtc></StartTime><FrequencyChanges><FrequencyChange><Frequency dt:dt="r8">2699970000</Frequency><Timestamp dt:dt="r8">582134297621</Timestamp><Current dt:…	좌우반구com(split BVF)_2-039-1	75.026	1.0.0.167	1	-1433316406	Professional	2.0.10.242	2.0.10.353	06-12-2021	2021-06-12 오전 5:01:39	14:01:39	2.0.10.248	254	2	{/}	봉택	봉	택	NULL	NULL	NULL	71	1	122	NULL	NULL	NULL	KSY3	List2	NULL	NULL	NULL	NULL	NULL	NULL	NULL	NULL	NULL	1	{/}	0	7	803734	0	{/}	500
좌우반구com(split BVF)_2	39	1	<?xml version="1.0"?>\n<Clock xmlns:dt="urn:schemas-microsoft-com:datatypes"><Description dt:dt="string">E-Prime Primary Realtime Clock</Description><StartTime><Timestamp dt:dt="int">0</Timestamp><DateUtc dt:dt="string">2021-06-12T05:01:38Z</DateUtc></StartTime><FrequencyChanges><FrequencyChange><Frequency dt:dt="r8">2699970000</Frequency><Timestamp dt:dt="r8">582134297621</Timestamp><Current dt:…	좌우반구com(split BVF)_2-039-1	75.026	1.0.0.167	1	-1433316406	Professional	2.0.10.242	2.0.10.353	06-12-2021	2021-06-12 오전 5:01:39	14:01:39	2.0.10.248	387	1	z	부대	부	대	NULL	NULL	NULL	NULL	NULL	NULL	26	1	123	KSY	List3	0		0	0	1178563	186		0	0	1	z	1	6	1178749	0	z	336
좌우반구com(split BVF)_2	39	1	<?xml version="1.0"?>\n<Clock xmlns:dt="urn:schemas-microsoft-com:datatypes"><Description dt:dt="string">E-Prime Primary Realtime Clock</Description><StartTime><Timestamp dt:dt="int">0</Timestamp><DateUtc dt:dt="string">2021-06-12T05:01:38Z</DateUtc></StartTime><FrequencyChanges><FrequencyChange><Frequency dt:dt="r8">2699970000</Frequency><Timestamp dt:dt="r8">582134297621</Timestamp><Current dt:…	좌우반구com(split BVF)_2-039-1	75.026	1.0.0.167	1	-1433316406	Professional	2.0.10.242	2.0.10.353	06-12-2021	2021-06-12 오전 5:01:39	14:01:39	2.0.10.248	293	1	z	부스	부	스	NULL	NULL	NULL	NULL	NULL	NULL	102	1	29	KSY	List3	0		0	0	922013	186		0	0	1	z	0	6	922199	0	z	470
좌우반구com(split BVF)_2	39	1	<?xml version="1.0"?>\n<Clock xmlns:dt="urn:schemas-microsoft-com:datatypes"><Description dt:dt="string">E-Prime Primary Realtime Clock</Description><StartTime><Timestamp dt:dt="int">0</Timestamp><DateUtc dt:dt="string">2021-06-12T05:01:38Z</DateUtc></StartTime><FrequencyChanges><FrequencyChange><Frequency dt:dt="r8">2699970000</Frequency><Timestamp dt:dt="r8">582134297621</Timestamp><Current dt:…	좌우반구com(split BVF)_2-039-1	75.026	1.0.0.167	1	-1433316406	Professional	2.0.10.242	2.0.10.353	06-12-2021	2021-06-12 오전 5:01:39	14:01:39	2.0.10.248	362	2	{/}	분낌	분	낌	NULL	NULL	NULL	NULL	NULL	NULL	62	1	98	KSY2	List3	NULL	NULL	NULL	NULL	NULL	NULL	NULL	NULL	NULL	1	{/}	0	6	1109080	0	{/}	504
좌우반구com(split BVF)_2	39	1	<?xml version="1.0"?>\n<Clock xmlns:dt="urn:schemas-microsoft-com:datatypes"><Description dt:dt="string">E-Prime Primary Realtime Clock</Description><StartTime><Timestamp dt:dt="int">0</Timestamp><DateUtc dt:dt="string">2021-06-12T05:01:38Z</DateUtc></StartTime><FrequencyChanges><FrequencyChange><Frequency dt:dt="r8">2699970000</Frequency><Timestamp dt:dt="r8">582134297621</Timestamp><Current dt:…	좌우반구com(split BVF)_2-039-1	75.026	1.0.0.167	1	-1433316406	Professional	2.0.10.242	2.0.10.353	06-12-2021	2021-06-12 오전 5:01:39	14:01:39	2.0.10.248	328	1	z	분류	분	류	NULL	NULL	NULL	NULL	NULL	NULL	22	1	64	KSY	List3	0		0	-1	1017299	187		0	0	1	z	0	7	1017486	0	z	297
좌우반구com(split BVF)_2	39	1	<?xml version="1.0"?>\n<Clock xmlns:dt="urn:schemas-microsoft-com:datatypes"><Description dt:dt="string">E-Prime Primary Realtime Clock</Description><StartTime><Timestamp dt:dt="int">0</Timestamp><DateUtc dt:dt="string">2021-06-12T05:01:38Z</DateUtc></StartTime><FrequencyChanges><FrequencyChange><Frequency dt:dt="r8">2699970000</Frequency><Timestamp dt:dt="r8">582134297621</Timestamp><Current dt:…	좌우반구com(split BVF)_2-039-1	75.026	1.0.0.167	1	-1433316406	Professional	2.0.10.242	2.0.10.353	06-12-2021	2021-06-12 오전 5:01:39	14:01:39	2.0.10.248	366	1	z	분석	분	석	NULL	NULL	NULL	NULL	NULL	NULL	28	1	102	KSY	List3	0		0	0	1119437	186		0	0	1	z	0	6	1119623	0	z	311
좌우반구com(split BVF)_2	39	1	<?xml version="1.0"?>\n<Clock xmlns:dt="urn:schemas-microsoft-com:datatypes"><Description dt:dt="string">E-Prime Primary Realtime Clock</Description><StartTime><Timestamp dt:dt="int">0</Timestamp><DateUtc dt:dt="string">2021-06-12T05:01:38Z</DateUtc></StartTime><FrequencyChanges><FrequencyChange><Frequency dt:dt="r8">2699970000</Frequency><Timestamp dt:dt="r8">582134297621</Timestamp><Current dt:…	좌우반구com(split BVF)_2-039-1	75.026	1.0.0.167	1	-1433316406	Professional	2.0.10.242	2.0.10.353	06-12-2021	2021-06-12 오전 5:01:39	14:01:39	2.0.10.248	38	1	z	분포	분	포	41	1	38	NULL	NULL	NULL	NULL	NULL	NULL	KSY	List1	0		0	-1	145698	186		0	0	1	z	1	6	145884	0	z	480
좌우반구com(split BVF)_2	39	1	<?xml version="1.0"?>\n<Clock xmlns:dt="urn:schemas-microsoft-com:datatypes"><Description dt:dt="string">E-Prime Primary Realtime Clock</Description><StartTime><Timestamp dt:dt="int">0</Timestamp><DateUtc dt:dt="string">2021-06-12T05:01:38Z</DateUtc></StartTime><FrequencyChanges><FrequencyChange><Frequency dt:dt="r8">2699970000</Frequency><Timestamp dt:dt="r8">582134297621</Timestamp><Current dt:…	좌우반구com(split BVF)_2-039-1	75.026	1.0.0.167	1	-1433316406	Professional	2.0.10.242	2.0.10.353	06-12-2021	2021-06-12 오전 5:01:39	14:01:39	2.0.10.248	395	1	z	비교	비	교	NULL	NULL	NULL	NULL	NULL	NULL	39	1	131	KSY	List3	0		0	0	1200302	186		0	0	1	z	0	6	1200488	0	z	300
좌우반구com(split BVF)_2	39	1	<?xml version="1.0"?>\n<Clock xmlns:dt="urn:schemas-microsoft-com:datatypes"><Description dt:dt="string">E-Prime Primary Realtime Clock</Description><StartTime><Timestamp dt:dt="int">0</Timestamp><DateUtc dt:dt="string">2021-06-12T05:01:38Z</DateUtc></StartTime><FrequencyChanges><FrequencyChange><Frequency dt:dt="r8">2699970000</Frequency><Timestamp dt:dt="r8">582134297621</Timestamp><Current dt:…	좌우반구com(split BVF)_2-039-1	75.026	1.0.0.167	1	-1433316406	Professional	2.0.10.242	2.0.10.353	06-12-2021	2021-06-12 오전 5:01:39	14:01:39	2.0.10.248	58	2	{/}	비껍	비	껍	130	1	58	NULL	NULL	NULL	NULL	NULL	NULL	KSY	List1	0		0	0	203358	186		0	0	1	{/}	0	6	203544	0	{/}	718
좌우반구com(split BVF)_2	39	1	<?xml version="1.0"?>\n<Clock xmlns:dt="urn:schemas-microsoft-com:datatypes"><Description dt:dt="string">E-Prime Primary Realtime Clock</Description><StartTime><Timestamp dt:dt="int">0</Timestamp><DateUtc dt:dt="string">2021-06-12T05:01:38Z</DateUtc></StartTime><FrequencyChanges><FrequencyChange><Frequency dt:dt="r8">2699970000</Frequency><Timestamp dt:dt="r8">582134297621</Timestamp><Current dt:…	좌우반구com(split BVF)_2-039-1	75.026	1.0.0.167	1	-1433316406	Professional	2.0.10.242	2.0.10.353	06-12-2021	2021-06-12 오전 5:01:39	14:01:39	2.0.10.248	290	2	{/}	비략	비	략	NULL	NULL	NULL	NULL	NULL	NULL	83	1	26	KSY3	List3	NULL	NULL	NULL	NULL	NULL	NULL	NULL	NULL	NULL	1	{/}	0	7	913869	0	{/}	629
좌우반구com(split BVF)_2	39	1	<?xml version="1.0"?>\n<Clock xmlns:dt="urn:schemas-microsoft-com:datatypes"><Description dt:dt="string">E-Prime Primary Realtime Clock</Description><StartTime><Timestamp dt:dt="int">0</Timestamp><DateUtc dt:dt="string">2021-06-12T05:01:38Z</DateUtc></StartTime><FrequencyChanges><FrequencyChange><Frequency dt:dt="r8">2699970000</Frequency><Timestamp dt:dt="r8">582134297621</Timestamp><Current dt:…	좌우반구com(split BVF)_2-039-1	75.026	1.0.0.167	1	-1433316406	Professional	2.0.10.242	2.0.10.353	06-12-2021	2021-06-12 오전 5:01:39	14:01:39	2.0.10.248	394	1	z	비상	비	상	NULL	NULL	NULL	NULL	NULL	NULL	124	1	130	KSY	List3	0		0	-1	1197756	187		0	0	1	z	0	7	1197943	0	z	335
좌우반구com(split BVF)_2	39	1	<?xml version="1.0"?>\n<Clock xmlns:dt="urn:schemas-microsoft-com:datatypes"><Description dt:dt="string">E-Prime Primary Realtime Clock</Description><StartTime><Timestamp dt:dt="int">0</Timestamp><DateUtc dt:dt="string">2021-06-12T05:01:38Z</DateUtc></StartTime><FrequencyChanges><FrequencyChange><Frequency dt:dt="r8">2699970000</Frequency><Timestamp dt:dt="r8">582134297621</Timestamp><Current dt:…	좌우반구com(split BVF)_2-039-1	75.026	1.0.0.167	1	-1433316406	Professional	2.0.10.242	2.0.10.353	06-12-2021	2021-06-12 오전 5:01:39	14:01:39	2.0.10.248	383	1	z	비용	비	용	NULL	NULL	NULL	NULL	NULL	NULL	95	1	119	KSY	List3	0		0	-1	1167380	186		0	0	1	z	1	6	1167566	0	z	367
좌우반구com(split BVF)_2	39	1	<?xml version="1.0"?>\n<Clock xmlns:dt="urn:schemas-microsoft-com:datatypes"><Description dt:dt="string">E-Prime Primary Realtime Clock</Description><StartTime><Timestamp dt:dt="int">0</Timestamp><DateUtc dt:dt="string">2021-06-12T05:01:38Z</DateUtc></StartTime><FrequencyChanges><FrequencyChange><Frequency dt:dt="r8">2699970000</Frequency><Timestamp dt:dt="r8">582134297621</Timestamp><Current dt:…	좌우반구com(split BVF)_2-039-1	75.026	1.0.0.167	1	-1433316406	Professional	2.0.10.242	2.0.10.353	06-12-2021	2021-06-12 오전 5:01:39	14:01:39	2.0.10.248	239	1	z	비판	비	판	NULL	NULL	NULL	110	1	107	NULL	NULL	NULL	KSY	List2	0		0	0	764175	186		0	0	1	z	0	6	764361	0	z	331
좌우반구com(split BVF)_2	39	1	<?xml version="1.0"?>\n<Clock xmlns:dt="urn:schemas-microsoft-com:datatypes"><Description dt:dt="string">E-Prime Primary Realtime Clock</Description><StartTime><Timestamp dt:dt="int">0</Timestamp><DateUtc dt:dt="string">2021-06-12T05:01:38Z</DateUtc></StartTime><FrequencyChanges><FrequencyChange><Frequency dt:dt="r8">2699970000</Frequency><Timestamp dt:dt="r8">582134297621</Timestamp><Current dt:…	좌우반구com(split BVF)_2-039-1	75.026	1.0.0.167	1	-1433316406	Professional	2.0.10.242	2.0.10.353	06-12-2021	2021-06-12 오전 5:01:39	14:01:39	2.0.10.248	47	1	z	빈도	빈	도	112	1	47	NULL	NULL	NULL	NULL	NULL	NULL	KSY	List1	0		0	-1	171089	187		0	0	1	z	0	7	171276	0	z	342
좌우반구com(split BVF)_2	39	1	<?xml version="1.0"?>\n<Clock xmlns:dt="urn:schemas-microsoft-com:datatypes"><Description dt:dt="string">E-Prime Primary Realtime Clock</Description><StartTime><Timestamp dt:dt="int">0</Timestamp><DateUtc dt:dt="string">2021-06-12T05:01:38Z</DateUtc></StartTime><FrequencyChanges><FrequencyChange><Frequency dt:dt="r8">2699970000</Frequency><Timestamp dt:dt="r8">582134297621</Timestamp><Current dt:…	좌우반구com(split BVF)_2-039-1	75.026	1.0.0.167	1	-1433316406	Professional	2.0.10.242	2.0.10.353	06-12-2021	2021-06-12 오전 5:01:39	14:01:39	2.0.10.248	285	2	{/}	빈략	빈	략	NULL	NULL	NULL	NULL	NULL	NULL	27	1	21	KSY2	List3	NULL	NULL	NULL	NULL	NULL	NULL	NULL	NULL	NULL	1	{/}	1	6	899780	0	{/}	805
좌우반구com(split BVF)_2	39	1	<?xml version="1.0"?>\n<Clock xmlns:dt="urn:schemas-microsoft-com:datatypes"><Description dt:dt="string">E-Prime Primary Realtime Clock</Description><StartTime><Timestamp dt:dt="int">0</Timestamp><DateUtc dt:dt="string">2021-06-12T05:01:38Z</DateUtc></StartTime><FrequencyChanges><FrequencyChange><Frequency dt:dt="r8">2699970000</Frequency><Timestamp dt:dt="r8">582134297621</Timestamp><Current dt:…	좌우반구com(split BVF)_2-039-1	75.026	1.0.0.167	1	-1433316406	Professional	2.0.10.242	2.0.10.353	06-12-2021	2021-06-12 오전 5:01:39	14:01:39	2.0.10.248	169	2	{/}	빈비	빈	비	NULL	NULL	NULL	4	1	37	NULL	NULL	NULL	KSY2	List2	NULL	NULL	NULL	NULL	NULL	NULL	NULL	NULL	NULL	0	{/}	0	7	571362	0	z	673
좌우반구com(split BVF)_2	39	1	<?xml version="1.0"?>\n<Clock xmlns:dt="urn:schemas-microsoft-com:datatypes"><Description dt:dt="string">E-Prime Primary Realtime Clock</Description><StartTime><Timestamp dt:dt="int">0</Timestamp><DateUtc dt:dt="string">2021-06-12T05:01:38Z</DateUtc></StartTime><FrequencyChanges><FrequencyChange><Frequency dt:dt="r8">2699970000</Frequency><Timestamp dt:dt="r8">582134297621</Timestamp><Current dt:…	좌우반구com(split BVF)_2-039-1	75.026	1.0.0.167	1	-1433316406	Professional	2.0.10.242	2.0.10.353	06-12-2021	2021-06-12 오전 5:01:39	14:01:39	2.0.10.248	1	2	{/}	빈종	빈	종	51	1	1	NULL	NULL	NULL	NULL	NULL	NULL	KSY3	List1	NULL	NULL	NULL	NULL	NULL	NULL	NULL	NULL	NULL	0	{/}	1	6	37282	0	z	305
좌우반구com(split BVF)_2	39	1	<?xml version="1.0"?>\n<Clock xmlns:dt="urn:schemas-microsoft-com:datatypes"><Description dt:dt="string">E-Prime Primary Realtime Clock</Description><StartTime><Timestamp dt:dt="int">0</Timestamp><DateUtc dt:dt="string">2021-06-12T05:01:38Z</DateUtc></StartTime><FrequencyChanges><FrequencyChange><Frequency dt:dt="r8">2699970000</Frequency><Timestamp dt:dt="r8">582134297621</Timestamp><Current dt:…	좌우반구com(split BVF)_2-039-1	75.026	1.0.0.167	1	-1433316406	Professional	2.0.10.242	2.0.10.353	06-12-2021	2021-06-12 오전 5:01:39	14:01:39	2.0.10.248	357	1	z	사건	사	건	NULL	NULL	NULL	NULL	NULL	NULL	108	1	93	KSY	List3	0		0	-1	1096058	187		0	0	1	z	0	7	1096245	0	z	245
좌우반구com(split BVF)_2	39	1	<?xml version="1.0"?>\n<Clock xmlns:dt="urn:schemas-microsoft-com:datatypes"><Description dt:dt="string">E-Prime Primary Realtime Clock</Description><StartTime><Timestamp dt:dt="int">0</Timestamp><DateUtc dt:dt="string">2021-06-12T05:01:38Z</DateUtc></StartTime><FrequencyChanges><FrequencyChange><Frequency dt:dt="r8">2699970000</Frequency><Timestamp dt:dt="r8">582134297621</Timestamp><Current dt:…	좌우반구com(split BVF)_2-039-1	75.026	1.0.0.167	1	-1433316406	Professional	2.0.10.242	2.0.10.353	06-12-2021	2021-06-12 오전 5:01:39	14:01:39	2.0.10.248	69	1	z	사과	사	과	27	1	69	NULL	NULL	NULL	NULL	NULL	NULL	KSY	List1	0		1	-1	234573	187		0	0	1	z	0	7	234760	0	z	314
좌우반구com(split BVF)_2	39	1	<?xml version="1.0"?>\n<Clock xmlns:dt="urn:schemas-microsoft-com:datatypes"><Description dt:dt="string">E-Prime Primary Realtime Clock</Description><StartTime><Timestamp dt:dt="int">0</Timestamp><DateUtc dt:dt="string">2021-06-12T05:01:38Z</DateUtc></StartTime><FrequencyChanges><FrequencyChange><Frequency dt:dt="r8">2699970000</Frequency><Timestamp dt:dt="r8">582134297621</Timestamp><Current dt:…	좌우반구com(split BVF)_2-039-1	75.026	1.0.0.167	1	-1433316406	Professional	2.0.10.242	2.0.10.353	06-12-2021	2021-06-12 오전 5:01:39	14:01:39	2.0.10.248	201	1	z	사례	사	례	NULL	NULL	NULL	107	1	69	NULL	NULL	NULL	KSY	List2	0		0	0	657679	186		0	0	1	z	0	6	657865	0	z	258
좌우반구com(split BVF)_2	39	1	<?xml version="1.0"?>\n<Clock xmlns:dt="urn:schemas-microsoft-com:datatypes"><Description dt:dt="string">E-Prime Primary Realtime Clock</Description><StartTime><Timestamp dt:dt="int">0</Timestamp><DateUtc dt:dt="string">2021-06-12T05:01:38Z</DateUtc></StartTime><FrequencyChanges><FrequencyChange><Frequency dt:dt="r8">2699970000</Frequency><Timestamp dt:dt="r8">582134297621</Timestamp><Current dt:…	좌우반구com(split BVF)_2-039-1	75.026	1.0.0.167	1	-1433316406	Professional	2.0.10.242	2.0.10.353	06-12-2021	2021-06-12 오전 5:01:39	14:01:39	2.0.10.248	78	1	z	사상	사	상	20	1	78	NULL	NULL	NULL	NULL	NULL	NULL	KSY	List1	0		0	0	259885	186		0	0	1	z	0	6	260071	0	z	369
좌우반구com(split BVF)_2	39	1	<?xml version="1.0"?>\n<Clock xmlns:dt="urn:schemas-microsoft-com:datatypes"><Description dt:dt="string">E-Prime Primary Realtime Clock</Description><StartTime><Timestamp dt:dt="int">0</Timestamp><DateUtc dt:dt="string">2021-06-12T05:01:38Z</DateUtc></StartTime><FrequencyChanges><FrequencyChange><Frequency dt:dt="r8">2699970000</Frequency><Timestamp dt:dt="r8">582134297621</Timestamp><Current dt:…	좌우반구com(split BVF)_2-039-1	75.026	1.0.0.167	1	-1433316406	Professional	2.0.10.242	2.0.10.353	06-12-2021	2021-06-12 오전 5:01:39	14:01:39	2.0.10.248	153	1	z	사안	사	안	NULL	NULL	NULL	118	1	21	NULL	NULL	NULL	KSY	List2	0		1	-1	525751	187		0	0	1	z	0	7	525938	0	z	366
좌우반구com(split BVF)_2	39	1	<?xml version="1.0"?>\n<Clock xmlns:dt="urn:schemas-microsoft-com:datatypes"><Description dt:dt="string">E-Prime Primary Realtime Clock</Description><StartTime><Timestamp dt:dt="int">0</Timestamp><DateUtc dt:dt="string">2021-06-12T05:01:38Z</DateUtc></StartTime><FrequencyChanges><FrequencyChange><Frequency dt:dt="r8">2699970000</Frequency><Timestamp dt:dt="r8">582134297621</Timestamp><Current dt:…	좌우반구com(split BVF)_2-039-1	75.026	1.0.0.167	1	-1433316406	Professional	2.0.10.242	2.0.10.353	06-12-2021	2021-06-12 오전 5:01:39	14:01:39	2.0.10.248	238	1	z	사이	사	이	NULL	NULL	NULL	73	1	106	NULL	NULL	NULL	KSY	List2	0		0	0	761669	186		0	0	1	z	1	6	761855	0	z	300
좌우반구com(split BVF)_2	39	1	<?xml version="1.0"?>\n<Clock xmlns:dt="urn:schemas-microsoft-com:datatypes"><Description dt:dt="string">E-Prime Primary Realtime Clock</Description><StartTime><Timestamp dt:dt="int">0</Timestamp><DateUtc dt:dt="string">2021-06-12T05:01:38Z</DateUtc></StartTime><FrequencyChanges><FrequencyChange><Frequency dt:dt="r8">2699970000</Frequency><Timestamp dt:dt="r8">582134297621</Timestamp><Current dt:…	좌우반구com(split BVF)_2-039-1	75.026	1.0.0.167	1	-1433316406	Professional	2.0.10.242	2.0.10.353	06-12-2021	2021-06-12 오전 5:01:39	14:01:39	2.0.10.248	200	1	z	사전	사	전	NULL	NULL	NULL	96	1	68	NULL	NULL	NULL	KSY	List2	0		0	-1	655226	187		0	0	1	z	0	7	655413	0	z	254
좌우반구com(split BVF)_2	39	1	<?xml version="1.0"?>\n<Clock xmlns:dt="urn:schemas-microsoft-com:datatypes"><Description dt:dt="string">E-Prime Primary Realtime Clock</Description><StartTime><Timestamp dt:dt="int">0</Timestamp><DateUtc dt:dt="string">2021-06-12T05:01:38Z</DateUtc></StartTime><FrequencyChanges><FrequencyChange><Frequency dt:dt="r8">2699970000</Frequency><Timestamp dt:dt="r8">582134297621</Timestamp><Current dt:…	좌우반구com(split BVF)_2-039-1	75.026	1.0.0.167	1	-1433316406	Professional	2.0.10.242	2.0.10.353	06-12-2021	2021-06-12 오전 5:01:39	14:01:39	2.0.10.248	129	1	z	사진	사	진	129	1	129	NULL	NULL	NULL	NULL	NULL	NULL	KSY	List1	0		0	-1	402381	187		0	0	1	z	0	7	402568	0	z	279
좌우반구com(split BVF)_2	39	1	<?xml version="1.0"?>\n<Clock xmlns:dt="urn:schemas-microsoft-com:datatypes"><Description dt:dt="string">E-Prime Primary Realtime Clock</Description><StartTime><Timestamp dt:dt="int">0</Timestamp><DateUtc dt:dt="string">2021-06-12T05:01:38Z</DateUtc></StartTime><FrequencyChanges><FrequencyChange><Frequency dt:dt="r8">2699970000</Frequency><Timestamp dt:dt="r8">582134297621</Timestamp><Current dt:…	좌우반구com(split BVF)_2-039-1	75.026	1.0.0.167	1	-1433316406	Professional	2.0.10.242	2.0.10.353	06-12-2021	2021-06-12 오전 5:01:39	14:01:39	2.0.10.248	308	1	z	상관	상	관	NULL	NULL	NULL	NULL	NULL	NULL	53	1	44	KSY	List3	0		0	-1	962985	186		0	0	1	z	1	6	963171	0	z	314
좌우반구com(split BVF)_2	39	1	<?xml version="1.0"?>\n<Clock xmlns:dt="urn:schemas-microsoft-com:datatypes"><Description dt:dt="string">E-Prime Primary Realtime Clock</Description><StartTime><Timestamp dt:dt="int">0</Timestamp><DateUtc dt:dt="string">2021-06-12T05:01:38Z</DateUtc></StartTime><FrequencyChanges><FrequencyChange><Frequency dt:dt="r8">2699970000</Frequency><Timestamp dt:dt="r8">582134297621</Timestamp><Current dt:…	좌우반구com(split BVF)_2-039-1	75.026	1.0.0.167	1	-1433316406	Professional	2.0.10.242	2.0.10.353	06-12-2021	2021-06-12 오전 5:01:39	14:01:39	2.0.10.248	230	1	z	상태	상	태	NULL	NULL	NULL	76	1	98	NULL	NULL	NULL	KSY	List2	0		1	-1	740689	187		0	0	1	z	0	7	740876	0	z	366
좌우반구com(split BVF)_2	39	1	<?xml version="1.0"?>\n<Clock xmlns:dt="urn:schemas-microsoft-com:datatypes"><Description dt:dt="string">E-Prime Primary Realtime Clock</Description><StartTime><Timestamp dt:dt="int">0</Timestamp><DateUtc dt:dt="string">2021-06-12T05:01:38Z</DateUtc></StartTime><FrequencyChanges><FrequencyChange><Frequency dt:dt="r8">2699970000</Frequency><Timestamp dt:dt="r8">582134297621</Timestamp><Current dt:…	좌우반구com(split BVF)_2-039-1	75.026	1.0.0.167	1	-1433316406	Professional	2.0.10.242	2.0.10.353	06-12-2021	2021-06-12 오전 5:01:39	14:01:39	2.0.10.248	326	1	z	색상	색	상	NULL	NULL	NULL	NULL	NULL	NULL	29	1	62	KSY	List3	0		0	-1	1011781	187		0	0	1	z	0	7	1011968	0	z	733
좌우반구com(split BVF)_2	39	1	<?xml version="1.0"?>\n<Clock xmlns:dt="urn:schemas-microsoft-com:datatypes"><Description dt:dt="string">E-Prime Primary Realtime Clock</Description><StartTime><Timestamp dt:dt="int">0</Timestamp><DateUtc dt:dt="string">2021-06-12T05:01:38Z</DateUtc></StartTime><FrequencyChanges><FrequencyChange><Frequency dt:dt="r8">2699970000</Frequency><Timestamp dt:dt="r8">582134297621</Timestamp><Current dt:…	좌우반구com(split BVF)_2-039-1	75.026	1.0.0.167	1	-1433316406	Professional	2.0.10.242	2.0.10.353	06-12-2021	2021-06-12 오전 5:01:39	14:01:39	2.0.10.248	193	1	z	생선	생	선	NULL	NULL	NULL	40	1	61	NULL	NULL	NULL	KSY	List2	0		0	-1	637059	187		0	0	1	z	0	7	637246	0	z	412
좌우반구com(split BVF)_2	39	1	<?xml version="1.0"?>\n<Clock xmlns:dt="urn:schemas-microsoft-com:datatypes"><Description dt:dt="string">E-Prime Primary Realtime Clock</Description><StartTime><Timestamp dt:dt="int">0</Timestamp><DateUtc dt:dt="string">2021-06-12T05:01:38Z</DateUtc></StartTime><FrequencyChanges><FrequencyChange><Frequency dt:dt="r8">2699970000</Frequency><Timestamp dt:dt="r8">582134297621</Timestamp><Current dt:…	좌우반구com(split BVF)_2-039-1	75.026	1.0.0.167	1	-1433316406	Professional	2.0.10.242	2.0.10.353	06-12-2021	2021-06-12 오전 5:01:39	14:01:39	2.0.10.248	40	2	{/}	생희	생	희	82	1	40	NULL	NULL	NULL	NULL	NULL	NULL	KSY2	List1	NULL	NULL	NULL	NULL	NULL	NULL	NULL	NULL	NULL	0	{/}	0	6	151109	0	z	911
좌우반구com(split BVF)_2	39	1	<?xml version="1.0"?>\n<Clock xmlns:dt="urn:schemas-microsoft-com:datatypes"><Description dt:dt="string">E-Prime Primary Realtime Clock</Description><StartTime><Timestamp dt:dt="int">0</Timestamp><DateUtc dt:dt="string">2021-06-12T05:01:38Z</DateUtc></StartTime><FrequencyChanges><FrequencyChange><Frequency dt:dt="r8">2699970000</Frequency><Timestamp dt:dt="r8">582134297621</Timestamp><Current dt:…	좌우반구com(split BVF)_2-039-1	75.026	1.0.0.167	1	-1433316406	Professional	2.0.10.242	2.0.10.353	06-12-2021	2021-06-12 오전 5:01:39	14:01:39	2.0.10.248	386	2	{/}	석감	석	감	NULL	NULL	NULL	NULL	NULL	NULL	74	1	122	KSY3	List3	NULL	NULL	NULL	NULL	NULL	NULL	NULL	NULL	NULL	0	{/}	0	7	1176057	0	z	486
좌우반구com(split BVF)_2	39	1	<?xml version="1.0"?>\n<Clock xmlns:dt="urn:schemas-microsoft-com:datatypes"><Description dt:dt="string">E-Prime Primary Realtime Clock</Description><StartTime><Timestamp dt:dt="int">0</Timestamp><DateUtc dt:dt="string">2021-06-12T05:01:38Z</DateUtc></StartTime><FrequencyChanges><FrequencyChange><Frequency dt:dt="r8">2699970000</Frequency><Timestamp dt:dt="r8">582134297621</Timestamp><Current dt:…	좌우반구com(split BVF)_2-039-1	75.026	1.0.0.167	1	-1433316406	Professional	2.0.10.242	2.0.10.353	06-12-2021	2021-06-12 오전 5:01:39	14:01:39	2.0.10.248	87	1	z	선배	선	배	16	1	87	NULL	NULL	NULL	NULL	NULL	NULL	KSY	List1	0		0	-1	284756	186		0	0	1	z	1	6	284942	0	z	395
좌우반구com(split BVF)_2	39	1	<?xml version="1.0"?>\n<Clock xmlns:dt="urn:schemas-microsoft-com:datatypes"><Description dt:dt="string">E-Prime Primary Realtime Clock</Description><StartTime><Timestamp dt:dt="int">0</Timestamp><DateUtc dt:dt="string">2021-06-12T05:01:38Z</DateUtc></StartTime><FrequencyChanges><FrequencyChange><Frequency dt:dt="r8">2699970000</Frequency><Timestamp dt:dt="r8">582134297621</Timestamp><Current dt:…	좌우반구com(split BVF)_2-039-1	75.026	1.0.0.167	1	-1433316406	Professional	2.0.10.242	2.0.10.353	06-12-2021	2021-06-12 오전 5:01:39	14:01:39	2.0.10.248	21	1	z	선택	선	택	116	1	21	NULL	NULL	NULL	NULL	NULL	NULL	KSY	List1	0		1	-1	95595	187		0	0	1	z	0	7	95782	0	z	493
좌우반구com(split BVF)_2	39	1	<?xml version="1.0"?>\n<Clock xmlns:dt="urn:schemas-microsoft-com:datatypes"><Description dt:dt="string">E-Prime Primary Realtime Clock</Description><StartTime><Timestamp dt:dt="int">0</Timestamp><DateUtc dt:dt="string">2021-06-12T05:01:38Z</DateUtc></StartTime><FrequencyChanges><FrequencyChange><Frequency dt:dt="r8">2699970000</Frequency><Timestamp dt:dt="r8">582134297621</Timestamp><Current dt:…	좌우반구com(split BVF)_2-039-1	75.026	1.0.0.167	1	-1433316406	Professional	2.0.10.242	2.0.10.353	06-12-2021	2021-06-12 오전 5:01:39	14:01:39	2.0.10.248	385	2	{/}	설결	설	결	NULL	NULL	NULL	NULL	NULL	NULL	72	1	121	KSY	List3	0		0	-1	1173231	187		0	0	1	{/}	0	7	1173418	0	{/}	437
좌우반구com(split BVF)_2	39	1	<?xml version="1.0"?>\n<Clock xmlns:dt="urn:schemas-microsoft-com:datatypes"><Description dt:dt="string">E-Prime Primary Realtime Clock</Description><StartTime><Timestamp dt:dt="int">0</Timestamp><DateUtc dt:dt="string">2021-06-12T05:01:38Z</DateUtc></StartTime><FrequencyChanges><FrequencyChange><Frequency dt:dt="r8">2699970000</Frequency><Timestamp dt:dt="r8">582134297621</Timestamp><Current dt:…	좌우반구com(split BVF)_2-039-1	75.026	1.0.0.167	1	-1433316406	Professional	2.0.10.242	2.0.10.353	06-12-2021	2021-06-12 오전 5:01:39	14:01:39	2.0.10.248	337	1	z	설명	설	명	NULL	NULL	NULL	NULL	NULL	NULL	18	1	73	KSY	List3	0		0	-1	1041997	187		0	0	1	z	0	7	1042184	0	z	256
좌우반구com(split BVF)_2	39	1	<?xml version="1.0"?>\n<Clock xmlns:dt="urn:schemas-microsoft-com:datatypes"><Description dt:dt="string">E-Prime Primary Realtime Clock</Description><StartTime><Timestamp dt:dt="int">0</Timestamp><DateUtc dt:dt="string">2021-06-12T05:01:38Z</DateUtc></StartTime><FrequencyChanges><FrequencyChange><Frequency dt:dt="r8">2699970000</Frequency><Timestamp dt:dt="r8">582134297621</Timestamp><Current dt:…	좌우반구com(split BVF)_2-039-1	75.026	1.0.0.167	1	-1433316406	Professional	2.0.10.242	2.0.10.353	06-12-2021	2021-06-12 오전 5:01:39	14:01:39	2.0.10.248	246	1	z	설문	설	문	NULL	NULL	NULL	42	1	114	NULL	NULL	NULL	KSY	List2	0		0	-1	782808	187		0	0	1	z	0	7	782995	0	z	295
좌우반구com(split BVF)_2	39	1	<?xml version="1.0"?>\n<Clock xmlns:dt="urn:schemas-microsoft-com:datatypes"><Description dt:dt="string">E-Prime Primary Realtime Clock</Description><StartTime><Timestamp dt:dt="int">0</Timestamp><DateUtc dt:dt="string">2021-06-12T05:01:38Z</DateUtc></StartTime><FrequencyChanges><FrequencyChange><Frequency dt:dt="r8">2699970000</Frequency><Timestamp dt:dt="r8">582134297621</Timestamp><Current dt:…	좌우반구com(split BVF)_2-039-1	75.026	1.0.0.167	1	-1433316406	Professional	2.0.10.242	2.0.10.353	06-12-2021	2021-06-12 오전 5:01:39	14:01:39	2.0.10.248	19	2	{/}	설색	설	색	54	1	19	NULL	NULL	NULL	NULL	NULL	NULL	KSY2	List1	NULL	NULL	NULL	NULL	NULL	NULL	NULL	NULL	NULL	0	{/}	0	6	89224	0	z	848
좌우반구com(split BVF)_2	39	1	<?xml version="1.0"?>\n<Clock xmlns:dt="urn:schemas-microsoft-com:datatypes"><Description dt:dt="string">E-Prime Primary Realtime Clock</Description><StartTime><Timestamp dt:dt="int">0</Timestamp><DateUtc dt:dt="string">2021-06-12T05:01:38Z</DateUtc></StartTime><FrequencyChanges><FrequencyChange><Frequency dt:dt="r8">2699970000</Frequency><Timestamp dt:dt="r8">582134297621</Timestamp><Current dt:…	좌우반구com(split BVF)_2-039-1	75.026	1.0.0.167	1	-1433316406	Professional	2.0.10.242	2.0.10.353	06-12-2021	2021-06-12 오전 5:01:39	14:01:39	2.0.10.248	167	2	{/}	섭습	섭	습	NULL	NULL	NULL	129	1	35	NULL	NULL	NULL	KSY3	List2	NULL	NULL	NULL	NULL	NULL	NULL	NULL	NULL	NULL	1	{/}	0	7	565964	0	{/}	529
좌우반구com(split BVF)_2	39	1	<?xml version="1.0"?>\n<Clock xmlns:dt="urn:schemas-microsoft-com:datatypes"><Description dt:dt="string">E-Prime Primary Realtime Clock</Description><StartTime><Timestamp dt:dt="int">0</Timestamp><DateUtc dt:dt="string">2021-06-12T05:01:38Z</DateUtc></StartTime><FrequencyChanges><FrequencyChange><Frequency dt:dt="r8">2699970000</Frequency><Timestamp dt:dt="r8">582134297621</Timestamp><Current dt:…	좌우반구com(split BVF)_2-039-1	75.026	1.0.0.167	1	-1433316406	Professional	2.0.10.242	2.0.10.353	06-12-2021	2021-06-12 오전 5:01:39	14:01:39	2.0.10.248	198	1	z	성공	성	공	NULL	NULL	NULL	61	1	66	NULL	NULL	NULL	KSY	List2	0		0	-1	650281	187		0	0	1	z	0	7	650468	0	z	275
좌우반구com(split BVF)_2	39	1	<?xml version="1.0"?>\n<Clock xmlns:dt="urn:schemas-microsoft-com:datatypes"><Description dt:dt="string">E-Prime Primary Realtime Clock</Description><StartTime><Timestamp dt:dt="int">0</Timestamp><DateUtc dt:dt="string">2021-06-12T05:01:38Z</DateUtc></StartTime><FrequencyChanges><FrequencyChange><Frequency dt:dt="r8">2699970000</Frequency><Timestamp dt:dt="r8">582134297621</Timestamp><Current dt:…	좌우반구com(split BVF)_2-039-1	75.026	1.0.0.167	1	-1433316406	Professional	2.0.10.242	2.0.10.353	06-12-2021	2021-06-12 오전 5:01:39	14:01:39	2.0.10.248	341	1	z	세상	세	상	NULL	NULL	NULL	NULL	NULL	NULL	48	1	77	KSY	List3	0		0	-1	1052207	187		0	0	1	z	0	7	1052394	0	z	305
좌우반구com(split BVF)_2	39	1	<?xml version="1.0"?>\n<Clock xmlns:dt="urn:schemas-microsoft-com:datatypes"><Description dt:dt="string">E-Prime Primary Realtime Clock</Description><StartTime><Timestamp dt:dt="int">0</Timestamp><DateUtc dt:dt="string">2021-06-12T05:01:38Z</DateUtc></StartTime><FrequencyChanges><FrequencyChange><Frequency dt:dt="r8">2699970000</Frequency><Timestamp dt:dt="r8">582134297621</Timestamp><Current dt:…	좌우반구com(split BVF)_2-039-1	75.026	1.0.0.167	1	-1433316406	Professional	2.0.10.242	2.0.10.353	06-12-2021	2021-06-12 오전 5:01:39	14:01:39	2.0.10.248	336	1	z	소리	소	리	NULL	NULL	NULL	NULL	NULL	NULL	121	1	72	KSY	List3	0		1	-1	1039491	187		0	0	1	z	0	7	1039678	0	z	297
좌우반구com(split BVF)_2	39	1	<?xml version="1.0"?>\n<Clock xmlns:dt="urn:schemas-microsoft-com:datatypes"><Description dt:dt="string">E-Prime Primary Realtime Clock</Description><StartTime><Timestamp dt:dt="int">0</Timestamp><DateUtc dt:dt="string">2021-06-12T05:01:38Z</DateUtc></StartTime><FrequencyChanges><FrequencyChange><Frequency dt:dt="r8">2699970000</Frequency><Timestamp dt:dt="r8">582134297621</Timestamp><Current dt:…	좌우반구com(split BVF)_2-039-1	75.026	1.0.0.167	1	-1433316406	Professional	2.0.10.242	2.0.10.353	06-12-2021	2021-06-12 오전 5:01:39	14:01:39	2.0.10.248	57	1	z	소송	소	송	70	1	57	NULL	NULL	NULL	NULL	NULL	NULL	KSY	List1	0		0	-1	200812	186		0	0	1	z	1	6	200998	0	z	339
좌우반구com(split BVF)_2	39	1	<?xml version="1.0"?>\n<Clock xmlns:dt="urn:schemas-microsoft-com:datatypes"><Description dt:dt="string">E-Prime Primary Realtime Clock</Description><StartTime><Timestamp dt:dt="int">0</Timestamp><DateUtc dt:dt="string">2021-06-12T05:01:38Z</DateUtc></StartTime><FrequencyChanges><FrequencyChange><Frequency dt:dt="r8">2699970000</Frequency><Timestamp dt:dt="r8">582134297621</Timestamp><Current dt:…	좌우반구com(split BVF)_2-039-1	75.026	1.0.0.167	1	-1433316406	Professional	2.0.10.242	2.0.10.353	06-12-2021	2021-06-12 오전 5:01:39	14:01:39	2.0.10.248	118	1	z	속도	속	도	79	1	118	NULL	NULL	NULL	NULL	NULL	NULL	KSY	List1	0		0	-1	371272	187		0	0	1	z	0	7	371459	0	z	356
좌우반구com(split BVF)_2	39	1	<?xml version="1.0"?>\n<Clock xmlns:dt="urn:schemas-microsoft-com:datatypes"><Description dt:dt="string">E-Prime Primary Realtime Clock</Description><StartTime><Timestamp dt:dt="int">0</Timestamp><DateUtc dt:dt="string">2021-06-12T05:01:38Z</DateUtc></StartTime><FrequencyChanges><FrequencyChange><Frequency dt:dt="r8">2699970000</Frequency><Timestamp dt:dt="r8">582134297621</Timestamp><Current dt:…	좌우반구com(split BVF)_2-039-1	75.026	1.0.0.167	1	-1433316406	Professional	2.0.10.242	2.0.10.353	06-12-2021	2021-06-12 오전 5:01:39	14:01:39	2.0.10.248	24	2	{/}	송스	송	스	3	1	24	NULL	NULL	NULL	NULL	NULL	NULL	KSY2	List1	NULL	NULL	NULL	NULL	NULL	NULL	NULL	NULL	NULL	0	{/}	0	6	104992	0	z	819
좌우반구com(split BVF)_2	39	1	<?xml version="1.0"?>\n<Clock xmlns:dt="urn:schemas-microsoft-com:datatypes"><Description dt:dt="string">E-Prime Primary Realtime Clock</Description><StartTime><Timestamp dt:dt="int">0</Timestamp><DateUtc dt:dt="string">2021-06-12T05:01:38Z</DateUtc></StartTime><FrequencyChanges><FrequencyChange><Frequency dt:dt="r8">2699970000</Frequency><Timestamp dt:dt="r8">582134297621</Timestamp><Current dt:…	좌우반구com(split BVF)_2-039-1	75.026	1.0.0.167	1	-1433316406	Professional	2.0.10.242	2.0.10.353	06-12-2021	2021-06-12 오전 5:01:39	14:01:39	2.0.10.248	344	2	{/}	송익	송	익	NULL	NULL	NULL	NULL	NULL	NULL	75	1	80	KSY	List3	0		0	-1	1060564	187		0	0	1	{/}	0	7	1060751	0	{/}	585
좌우반구com(split BVF)_2	39	1	<?xml version="1.0"?>\n<Clock xmlns:dt="urn:schemas-microsoft-com:datatypes"><Description dt:dt="string">E-Prime Primary Realtime Clock</Description><StartTime><Timestamp dt:dt="int">0</Timestamp><DateUtc dt:dt="string">2021-06-12T05:01:38Z</DateUtc></StartTime><FrequencyChanges><FrequencyChange><Frequency dt:dt="r8">2699970000</Frequency><Timestamp dt:dt="r8">582134297621</Timestamp><Current dt:…	좌우반구com(split BVF)_2-039-1	75.026	1.0.0.167	1	-1433316406	Professional	2.0.10.242	2.0.10.353	06-12-2021	2021-06-12 오전 5:01:39	14:01:39	2.0.10.248	54	1	z	수고	수	고	95	1	54	NULL	NULL	NULL	NULL	NULL	NULL	KSY	List1	0		0	-1	191002	187		0	0	1	z	0	7	191189	0	z	396
좌우반구com(split BVF)_2	39	1	<?xml version="1.0"?>\n<Clock xmlns:dt="urn:schemas-microsoft-com:datatypes"><Description dt:dt="string">E-Prime Primary Realtime Clock</Description><StartTime><Timestamp dt:dt="int">0</Timestamp><DateUtc dt:dt="string">2021-06-12T05:01:38Z</DateUtc></StartTime><FrequencyChanges><FrequencyChange><Frequency dt:dt="r8">2699970000</Frequency><Timestamp dt:dt="r8">582134297621</Timestamp><Current dt:…	좌우반구com(split BVF)_2-039-1	75.026	1.0.0.167	1	-1433316406	Professional	2.0.10.242	2.0.10.353	06-12-2021	2021-06-12 오전 5:01:39	14:01:39	2.0.10.248	115	1	z	수단	수	단	2	1	115	NULL	NULL	NULL	NULL	NULL	NULL	KSY	List1	0		0	0	363382	186		0	0	1	z	1	6	363568	0	z	354
좌우반구com(split BVF)_2	39	1	<?xml version="1.0"?>\n<Clock xmlns:dt="urn:schemas-microsoft-com:datatypes"><Description dt:dt="string">E-Prime Primary Realtime Clock</Description><StartTime><Timestamp dt:dt="int">0</Timestamp><DateUtc dt:dt="string">2021-06-12T05:01:38Z</DateUtc></StartTime><FrequencyChanges><FrequencyChange><Frequency dt:dt="r8">2699970000</Frequency><Timestamp dt:dt="r8">582134297621</Timestamp><Current dt:…	좌우반구com(split BVF)_2-039-1	75.026	1.0.0.167	1	-1433316406	Professional	2.0.10.242	2.0.10.353	06-12-2021	2021-06-12 오전 5:01:39	14:01:39	2.0.10.248	339	1	z	수준	수	준	NULL	NULL	NULL	NULL	NULL	NULL	87	1	75	KSY	List3	0		1	-1	1046875	187		0	0	1	z	0	7	1047062	0	z	289
좌우반구com(split BVF)_2	39	1	<?xml version="1.0"?>\n<Clock xmlns:dt="urn:schemas-microsoft-com:datatypes"><Description dt:dt="string">E-Prime Primary Realtime Clock</Description><StartTime><Timestamp dt:dt="int">0</Timestamp><DateUtc dt:dt="string">2021-06-12T05:01:38Z</DateUtc></StartTime><FrequencyChanges><FrequencyChange><Frequency dt:dt="r8">2699970000</Frequency><Timestamp dt:dt="r8">582134297621</Timestamp><Current dt:…	좌우반구com(split BVF)_2-039-1	75.026	1.0.0.167	1	-1433316406	Professional	2.0.10.242	2.0.10.353	06-12-2021	2021-06-12 오전 5:01:39	14:01:39	2.0.10.248	112	2	{/}	숙국	숙	국	84	1	112	NULL	NULL	NULL	NULL	NULL	NULL	KSY	List1	0		0	0	354425	186		0	0	1	{/}	1	6	354611	0	{/}	988
좌우반구com(split BVF)_2	39	1	<?xml version="1.0"?>\n<Clock xmlns:dt="urn:schemas-microsoft-com:datatypes"><Description dt:dt="string">E-Prime Primary Realtime Clock</Description><StartTime><Timestamp dt:dt="int">0</Timestamp><DateUtc dt:dt="string">2021-06-12T05:01:38Z</DateUtc></StartTime><FrequencyChanges><FrequencyChange><Frequency dt:dt="r8">2699970000</Frequency><Timestamp dt:dt="r8">582134297621</Timestamp><Current dt:…	좌우반구com(split BVF)_2-039-1	75.026	1.0.0.167	1	-1433316406	Professional	2.0.10.242	2.0.10.353	06-12-2021	2021-06-12 오전 5:01:39	14:01:39	2.0.10.248	127	2	{/}	숙발	숙	발	124	1	127	NULL	NULL	NULL	NULL	NULL	NULL	KSY	List1	0		0	-1	396930	186		0	0	1	{/}	1	6	397116	0	{/}	605
좌우반구com(split BVF)_2	39	1	<?xml version="1.0"?>\n<Clock xmlns:dt="urn:schemas-microsoft-com:datatypes"><Description dt:dt="string">E-Prime Primary Realtime Clock</Description><StartTime><Timestamp dt:dt="int">0</Timestamp><DateUtc dt:dt="string">2021-06-12T05:01:38Z</DateUtc></StartTime><FrequencyChanges><FrequencyChange><Frequency dt:dt="r8">2699970000</Frequency><Timestamp dt:dt="r8">582134297621</Timestamp><Current dt:…	좌우반구com(split BVF)_2-039-1	75.026	1.0.0.167	1	-1433316406	Professional	2.0.10.242	2.0.10.353	06-12-2021	2021-06-12 오전 5:01:39	14:01:39	2.0.10.248	132	1	z	숙소	숙	소	32	1	132	NULL	NULL	NULL	NULL	NULL	NULL	KSY	List1	0		0	-1	411205	186		0	0	1	z	1	6	411391	0	z	364
좌우반구com(split BVF)_2	39	1	<?xml version="1.0"?>\n<Clock xmlns:dt="urn:schemas-microsoft-com:datatypes"><Description dt:dt="string">E-Prime Primary Realtime Clock</Description><StartTime><Timestamp dt:dt="int">0</Timestamp><DateUtc dt:dt="string">2021-06-12T05:01:38Z</DateUtc></StartTime><FrequencyChanges><FrequencyChange><Frequency dt:dt="r8">2699970000</Frequency><Timestamp dt:dt="r8">582134297621</Timestamp><Current dt:…	좌우반구com(split BVF)_2-039-1	75.026	1.0.0.167	1	-1433316406	Professional	2.0.10.242	2.0.10.353	06-12-2021	2021-06-12 오전 5:01:39	14:01:39	2.0.10.248	93	2	{/}	술감	술	감	15	1	93	NULL	NULL	NULL	NULL	NULL	NULL	KSY	List1	0		0	-1	301150	187		0	0	1	{/}	0	7	301337	0	{/}	720
좌우반구com(split BVF)_2	39	1	<?xml version="1.0"?>\n<Clock xmlns:dt="urn:schemas-microsoft-com:datatypes"><Description dt:dt="string">E-Prime Primary Realtime Clock</Description><StartTime><Timestamp dt:dt="int">0</Timestamp><DateUtc dt:dt="string">2021-06-12T05:01:38Z</DateUtc></StartTime><FrequencyChanges><FrequencyChange><Frequency dt:dt="r8">2699970000</Frequency><Timestamp dt:dt="r8">582134297621</Timestamp><Current dt:…	좌우반구com(split BVF)_2-039-1	75.026	1.0.0.167	1	-1433316406	Professional	2.0.10.242	2.0.10.353	06-12-2021	2021-06-12 오전 5:01:39	14:01:39	2.0.10.248	297	2	{/}	스위	스	위	NULL	NULL	NULL	NULL	NULL	NULL	19	1	33	KSY	List3	0		0	0	932636	186		0	0	1	{/}	0	6	932822	0	{/}	410
좌우반구com(split BVF)_2	39	1	<?xml version="1.0"?>\n<Clock xmlns:dt="urn:schemas-microsoft-com:datatypes"><Description dt:dt="string">E-Prime Primary Realtime Clock</Description><StartTime><Timestamp dt:dt="int">0</Timestamp><DateUtc dt:dt="string">2021-06-12T05:01:38Z</DateUtc></StartTime><FrequencyChanges><FrequencyChange><Frequency dt:dt="r8">2699970000</Frequency><Timestamp dt:dt="r8">582134297621</Timestamp><Current dt:…	좌우반구com(split BVF)_2-039-1	75.026	1.0.0.167	1	-1433316406	Professional	2.0.10.242	2.0.10.353	06-12-2021	2021-06-12 오전 5:01:39	14:01:39	2.0.10.248	261	2	{/}	스진	스	진	NULL	NULL	NULL	37	1	129	NULL	NULL	NULL	KSY2	List2	NULL	NULL	NULL	NULL	NULL	NULL	NULL	NULL	NULL	1	{/}	1	6	823340	0	{/}	1589
좌우반구com(split BVF)_2	39	1	<?xml version="1.0"?>\n<Clock xmlns:dt="urn:schemas-microsoft-com:datatypes"><Description dt:dt="string">E-Prime Primary Realtime Clock</Description><StartTime><Timestamp dt:dt="int">0</Timestamp><DateUtc dt:dt="string">2021-06-12T05:01:38Z</DateUtc></StartTime><FrequencyChanges><FrequencyChange><Frequency dt:dt="r8">2699970000</Frequency><Timestamp dt:dt="r8">582134297621</Timestamp><Current dt:…	좌우반구com(split BVF)_2-039-1	75.026	1.0.0.167	1	-1433316406	Professional	2.0.10.242	2.0.10.353	06-12-2021	2021-06-12 오전 5:01:39	14:01:39	2.0.10.248	342	2	{/}	스향	스	향	NULL	NULL	NULL	NULL	NULL	NULL	117	1	78	KSY	List3	0		0	0	1054713	186		0	0	1	{/}	1	6	1054899	0	{/}	415
좌우반구com(split BVF)_2	39	1	<?xml version="1.0"?>\n<Clock xmlns:dt="urn:schemas-microsoft-com:datatypes"><Description dt:dt="string">E-Prime Primary Realtime Clock</Description><StartTime><Timestamp dt:dt="int">0</Timestamp><DateUtc dt:dt="string">2021-06-12T05:01:38Z</DateUtc></StartTime><FrequencyChanges><FrequencyChange><Frequency dt:dt="r8">2699970000</Frequency><Timestamp dt:dt="r8">582134297621</Timestamp><Current dt:…	좌우반구com(split BVF)_2-039-1	75.026	1.0.0.167	1	-1433316406	Professional	2.0.10.242	2.0.10.353	06-12-2021	2021-06-12 오전 5:01:39	14:01:39	2.0.10.248	99	2	{/}	습나	습	나	58	1	99	NULL	NULL	NULL	NULL	NULL	NULL	KSY	List1	0		1	-1	318437	187		0	0	1	{/}	0	7	318624	0	{/}	568
좌우반구com(split BVF)_2	39	1	<?xml version="1.0"?>\n<Clock xmlns:dt="urn:schemas-microsoft-com:datatypes"><Description dt:dt="string">E-Prime Primary Realtime Clock</Description><StartTime><Timestamp dt:dt="int">0</Timestamp><DateUtc dt:dt="string">2021-06-12T05:01:38Z</DateUtc></StartTime><FrequencyChanges><FrequencyChange><Frequency dt:dt="r8">2699970000</Frequency><Timestamp dt:dt="r8">582134297621</Timestamp><Current dt:…	좌우반구com(split BVF)_2-039-1	75.026	1.0.0.167	1	-1433316406	Professional	2.0.10.242	2.0.10.353	06-12-2021	2021-06-12 오전 5:01:39	14:01:39	2.0.10.248	119	2	{/}	습필	습	필	29	1	119	NULL	NULL	NULL	NULL	NULL	NULL	KSY3	List1	NULL	NULL	NULL	NULL	NULL	NULL	NULL	NULL	NULL	1	{/}	0	7	374018	0	{/}	729
좌우반구com(split BVF)_2	39	1	<?xml version="1.0"?>\n<Clock xmlns:dt="urn:schemas-microsoft-com:datatypes"><Description dt:dt="string">E-Prime Primary Realtime Clock</Description><StartTime><Timestamp dt:dt="int">0</Timestamp><DateUtc dt:dt="string">2021-06-12T05:01:38Z</DateUtc></StartTime><FrequencyChanges><FrequencyChange><Frequency dt:dt="r8">2699970000</Frequency><Timestamp dt:dt="r8">582134297621</Timestamp><Current dt:…	좌우반구com(split BVF)_2-039-1	75.026	1.0.0.167	1	-1433316406	Professional	2.0.10.242	2.0.10.353	06-12-2021	2021-06-12 오전 5:01:39	14:01:39	2.0.10.248	46	1	z	시간	시	간	72	1	46	NULL	NULL	NULL	NULL	NULL	NULL	KSY	List1	0		0	-1	168530	186		0	0	1	z	1	6	168716	0	z	351
좌우반구com(split BVF)_2	39	1	<?xml version="1.0"?>\n<Clock xmlns:dt="urn:schemas-microsoft-com:datatypes"><Description dt:dt="string">E-Prime Primary Realtime Clock</Description><StartTime><Timestamp dt:dt="int">0</Timestamp><DateUtc dt:dt="string">2021-06-12T05:01:38Z</DateUtc></StartTime><FrequencyChanges><FrequencyChange><Frequency dt:dt="r8">2699970000</Frequency><Timestamp dt:dt="r8">582134297621</Timestamp><Current dt:…	좌우반구com(split BVF)_2-039-1	75.026	1.0.0.167	1	-1433316406	Professional	2.0.10.242	2.0.10.353	06-12-2021	2021-06-12 오전 5:01:39	14:01:39	2.0.10.248	9	1	z	시기	시	기	126	1	9	NULL	NULL	NULL	NULL	NULL	NULL	KSY	List1	0		0	-1	59941	187		0	0	1	z	0	7	60128	0	z	420
좌우반구com(split BVF)_2	39	1	<?xml version="1.0"?>\n<Clock xmlns:dt="urn:schemas-microsoft-com:datatypes"><Description dt:dt="string">E-Prime Primary Realtime Clock</Description><StartTime><Timestamp dt:dt="int">0</Timestamp><DateUtc dt:dt="string">2021-06-12T05:01:38Z</DateUtc></StartTime><FrequencyChanges><FrequencyChange><Frequency dt:dt="r8">2699970000</Frequency><Timestamp dt:dt="r8">582134297621</Timestamp><Current dt:…	좌우반구com(split BVF)_2-039-1	75.026	1.0.0.167	1	-1433316406	Professional	2.0.10.242	2.0.10.353	06-12-2021	2021-06-12 오전 5:01:39	14:01:39	2.0.10.248	187	1	z	시대	시	대	NULL	NULL	NULL	113	1	55	NULL	NULL	NULL	KSY	List2	0		1	-1	619798	187		0	0	1	z	0	7	619985	0	z	356
좌우반구com(split BVF)_2	39	1	<?xml version="1.0"?>\n<Clock xmlns:dt="urn:schemas-microsoft-com:datatypes"><Description dt:dt="string">E-Prime Primary Realtime Clock</Description><StartTime><Timestamp dt:dt="int">0</Timestamp><DateUtc dt:dt="string">2021-06-12T05:01:38Z</DateUtc></StartTime><FrequencyChanges><FrequencyChange><Frequency dt:dt="r8">2699970000</Frequency><Timestamp dt:dt="r8">582134297621</Timestamp><Current dt:…	좌우반구com(split BVF)_2-039-1	75.026	1.0.0.167	1	-1433316406	Professional	2.0.10.242	2.0.10.353	06-12-2021	2021-06-12 오전 5:01:39	14:01:39	2.0.10.248	253	1	z	시도	시	도	NULL	NULL	NULL	9	1	121	NULL	NULL	NULL	KSY	List2	0		0	0	801002	186		0	0	1	z	1	6	801188	0	z	336
좌우반구com(split BVF)_2	39	1	<?xml version="1.0"?>\n<Clock xmlns:dt="urn:schemas-microsoft-com:datatypes"><Description dt:dt="string">E-Prime Primary Realtime Clock</Description><StartTime><Timestamp dt:dt="int">0</Timestamp><DateUtc dt:dt="string">2021-06-12T05:01:38Z</DateUtc></StartTime><FrequencyChanges><FrequencyChange><Frequency dt:dt="r8">2699970000</Frequency><Timestamp dt:dt="r8">582134297621</Timestamp><Current dt:…	좌우반구com(split BVF)_2-039-1	75.026	1.0.0.167	1	-1433316406	Professional	2.0.10.242	2.0.10.353	06-12-2021	2021-06-12 오전 5:01:39	14:01:39	2.0.10.248	138	2	{/}	시질	시	질	NULL	NULL	NULL	32	1	6	NULL	NULL	NULL	KSY3	List2	NULL	NULL	NULL	NULL	NULL	NULL	NULL	NULL	NULL	0	{/}	0	7	481847	0	z	1631
좌우반구com(split BVF)_2	39	1	<?xml version="1.0"?>\n<Clock xmlns:dt="urn:schemas-microsoft-com:datatypes"><Description dt:dt="string">E-Prime Primary Realtime Clock</Description><StartTime><Timestamp dt:dt="int">0</Timestamp><DateUtc dt:dt="string">2021-06-12T05:01:38Z</DateUtc></StartTime><FrequencyChanges><FrequencyChange><Frequency dt:dt="r8">2699970000</Frequency><Timestamp dt:dt="r8">582134297621</Timestamp><Current dt:…	좌우반구com(split BVF)_2-039-1	75.026	1.0.0.167	1	-1433316406	Professional	2.0.10.242	2.0.10.353	06-12-2021	2021-06-12 오전 5:01:39	14:01:39	2.0.10.248	186	1	z	식비	식	비	NULL	NULL	NULL	81	1	54	NULL	NULL	NULL	KSY	List2	0		1	-1	617239	187		0	0	1	z	0	7	617426	0	z	360
좌우반구com(split BVF)_2	39	1	<?xml version="1.0"?>\n<Clock xmlns:dt="urn:schemas-microsoft-com:datatypes"><Description dt:dt="string">E-Prime Primary Realtime Clock</Description><StartTime><Timestamp dt:dt="int">0</Timestamp><DateUtc dt:dt="string">2021-06-12T05:01:38Z</DateUtc></StartTime><FrequencyChanges><FrequencyChange><Frequency dt:dt="r8">2699970000</Frequency><Timestamp dt:dt="r8">582134297621</Timestamp><Current dt:…	좌우반구com(split BVF)_2-039-1	75.026	1.0.0.167	1	-1433316406	Professional	2.0.10.242	2.0.10.353	06-12-2021	2021-06-12 오전 5:01:39	14:01:39	2.0.10.248	7	2	{/}	식차	식	차	113	1	7	NULL	NULL	NULL	NULL	NULL	NULL	KSY3	List1	NULL	NULL	NULL	NULL	NULL	NULL	NULL	NULL	NULL	1	{/}	0	7	53970	0	{/}	1359
좌우반구com(split BVF)_2	39	1	<?xml version="1.0"?>\n<Clock xmlns:dt="urn:schemas-microsoft-com:datatypes"><Description dt:dt="string">E-Prime Primary Realtime Clock</Description><StartTime><Timestamp dt:dt="int">0</Timestamp><DateUtc dt:dt="string">2021-06-12T05:01:38Z</DateUtc></StartTime><FrequencyChanges><FrequencyChange><Frequency dt:dt="r8">2699970000</Frequency><Timestamp dt:dt="r8">582134297621</Timestamp><Current dt:…	좌우반구com(split BVF)_2-039-1	75.026	1.0.0.167	1	-1433316406	Professional	2.0.10.242	2.0.10.353	06-12-2021	2021-06-12 오전 5:01:39	14:01:39	2.0.10.248	113	1	z	식탁	식	탁	46	1	113	NULL	NULL	NULL	NULL	NULL	NULL	KSY	List1	0		1	-1	357610	187		0	0	1	z	0	7	357797	0	z	364
좌우반구com(split BVF)_2	39	1	<?xml version="1.0"?>\n<Clock xmlns:dt="urn:schemas-microsoft-com:datatypes"><Description dt:dt="string">E-Prime Primary Realtime Clock</Description><StartTime><Timestamp dt:dt="int">0</Timestamp><DateUtc dt:dt="string">2021-06-12T05:01:38Z</DateUtc></StartTime><FrequencyChanges><FrequencyChange><Frequency dt:dt="r8">2699970000</Frequency><Timestamp dt:dt="r8">582134297621</Timestamp><Current dt:…	좌우반구com(split BVF)_2-039-1	75.026	1.0.0.167	1	-1433316406	Professional	2.0.10.242	2.0.10.353	06-12-2021	2021-06-12 오전 5:01:39	14:01:39	2.0.10.248	105	2	{/}	실락	실	락	21	1	105	NULL	NULL	NULL	NULL	NULL	NULL	KSY3	List1	NULL	NULL	NULL	NULL	NULL	NULL	NULL	NULL	NULL	1	{/}	0	7	335805	0	{/}	459
좌우반구com(split BVF)_2	39	1	<?xml version="1.0"?>\n<Clock xmlns:dt="urn:schemas-microsoft-com:datatypes"><Description dt:dt="string">E-Prime Primary Realtime Clock</Description><StartTime><Timestamp dt:dt="int">0</Timestamp><DateUtc dt:dt="string">2021-06-12T05:01:38Z</DateUtc></StartTime><FrequencyChanges><FrequencyChange><Frequency dt:dt="r8">2699970000</Frequency><Timestamp dt:dt="r8">582134297621</Timestamp><Current dt:…	좌우반구com(split BVF)_2-039-1	75.026	1.0.0.167	1	-1433316406	Professional	2.0.10.242	2.0.10.353	06-12-2021	2021-06-12 오전 5:01:39	14:01:39	2.0.10.248	376	2	{/}	실작	실	작	NULL	NULL	NULL	NULL	NULL	NULL	107	1	112	KSY2	List3	NULL	NULL	NULL	NULL	NULL	NULL	NULL	NULL	NULL	1	{/}	1	6	1146920	0	{/}	1181
좌우반구com(split BVF)_2	39	1	<?xml version="1.0"?>\n<Clock xmlns:dt="urn:schemas-microsoft-com:datatypes"><Description dt:dt="string">E-Prime Primary Realtime Clock</Description><StartTime><Timestamp dt:dt="int">0</Timestamp><DateUtc dt:dt="string">2021-06-12T05:01:38Z</DateUtc></StartTime><FrequencyChanges><FrequencyChange><Frequency dt:dt="r8">2699970000</Frequency><Timestamp dt:dt="r8">582134297621</Timestamp><Current dt:…	좌우반구com(split BVF)_2-039-1	75.026	1.0.0.167	1	-1433316406	Professional	2.0.10.242	2.0.10.353	06-12-2021	2021-06-12 오전 5:01:39	14:01:39	2.0.10.248	43	1	z	실험	실	험	36	1	43	NULL	NULL	NULL	NULL	NULL	NULL	KSY	List1	0		0	-1	160559	187		0	0	1	z	0	7	160746	0	z	378
좌우반구com(split BVF)_2	39	1	<?xml version="1.0"?>\n<Clock xmlns:dt="urn:schemas-microsoft-com:datatypes"><Description dt:dt="string">E-Prime Primary Realtime Clock</Description><StartTime><Timestamp dt:dt="int">0</Timestamp><DateUtc dt:dt="string">2021-06-12T05:01:38Z</DateUtc></StartTime><FrequencyChanges><FrequencyChange><Frequency dt:dt="r8">2699970000</Frequency><Timestamp dt:dt="r8">582134297621</Timestamp><Current dt:…	좌우반구com(split BVF)_2-039-1	75.026	1.0.0.167	1	-1433316406	Professional	2.0.10.242	2.0.10.353	06-12-2021	2021-06-12 오전 5:01:39	14:01:39	2.0.10.248	275	1	z	심복	심	복	NULL	NULL	NULL	NULL	NULL	NULL	66	1	11	KSY	List3	0		1	-1	872736	187		0	0	1	z	0	7	872923	0	z	239
좌우반구com(split BVF)_2	39	1	<?xml version="1.0"?>\n<Clock xmlns:dt="urn:schemas-microsoft-com:datatypes"><Description dt:dt="string">E-Prime Primary Realtime Clock</Description><StartTime><Timestamp dt:dt="int">0</Timestamp><DateUtc dt:dt="string">2021-06-12T05:01:38Z</DateUtc></StartTime><FrequencyChanges><FrequencyChange><Frequency dt:dt="r8">2699970000</Frequency><Timestamp dt:dt="r8">582134297621</Timestamp><Current dt:…	좌우반구com(split BVF)_2-039-1	75.026	1.0.0.167	1	-1433316406	Professional	2.0.10.242	2.0.10.353	06-12-2021	2021-06-12 오전 5:01:39	14:01:39	2.0.10.248	211	1	z	심신	심	신	NULL	NULL	NULL	2	1	79	NULL	NULL	NULL	KSY	List2	0		1	-1	686308	187		0	0	1	z	0	7	686495	0	z	492
좌우반구com(split BVF)_2	39	1	<?xml version="1.0"?>\n<Clock xmlns:dt="urn:schemas-microsoft-com:datatypes"><Description dt:dt="string">E-Prime Primary Realtime Clock</Description><StartTime><Timestamp dt:dt="int">0</Timestamp><DateUtc dt:dt="string">2021-06-12T05:01:38Z</DateUtc></StartTime><FrequencyChanges><FrequencyChange><Frequency dt:dt="r8">2699970000</Frequency><Timestamp dt:dt="r8">582134297621</Timestamp><Current dt:…	좌우반구com(split BVF)_2-039-1	75.026	1.0.0.167	1	-1433316406	Professional	2.0.10.242	2.0.10.353	06-12-2021	2021-06-12 오전 5:01:39	14:01:39	2.0.10.248	367	2	{/}	압례	압	례	NULL	NULL	NULL	NULL	NULL	NULL	115	1	103	KSY	List3	0		0	-1	1121956	186		0	0	1	{/}	1	6	1122142	0	{/}	666
좌우반구com(split BVF)_2	39	1	<?xml version="1.0"?>\n<Clock xmlns:dt="urn:schemas-microsoft-com:datatypes"><Description dt:dt="string">E-Prime Primary Realtime Clock</Description><StartTime><Timestamp dt:dt="int">0</Timestamp><DateUtc dt:dt="string">2021-06-12T05:01:38Z</DateUtc></StartTime><FrequencyChanges><FrequencyChange><Frequency dt:dt="r8">2699970000</Frequency><Timestamp dt:dt="r8">582134297621</Timestamp><Current dt:…	좌우반구com(split BVF)_2-039-1	75.026	1.0.0.167	1	-1433316406	Professional	2.0.10.242	2.0.10.353	06-12-2021	2021-06-12 오전 5:01:39	14:01:39	2.0.10.248	134	1	z	압축	압	축	NULL	NULL	NULL	48	1	2	NULL	NULL	NULL	KSY	List2	0		1	-1	470597	187		0	0	1	z	0	7	470784	0	z	319
좌우반구com(split BVF)_2	39	1	<?xml version="1.0"?>\n<Clock xmlns:dt="urn:schemas-microsoft-com:datatypes"><Description dt:dt="string">E-Prime Primary Realtime Clock</Description><StartTime><Timestamp dt:dt="int">0</Timestamp><DateUtc dt:dt="string">2021-06-12T05:01:38Z</DateUtc></StartTime><FrequencyChanges><FrequencyChange><Frequency dt:dt="r8">2699970000</Frequency><Timestamp dt:dt="r8">582134297621</Timestamp><Current dt:…	좌우반구com(split BVF)_2-039-1	75.026	1.0.0.167	1	-1433316406	Professional	2.0.10.242	2.0.10.353	06-12-2021	2021-06-12 오전 5:01:39	14:01:39	2.0.10.248	371	2	{/}	양간	양	간	NULL	NULL	NULL	NULL	NULL	NULL	131	1	107	KSY	List3	0		0	-1	1132805	187		0	0	1	{/}	0	7	1132992	0	{/}	590
좌우반구com(split BVF)_2	39	1	<?xml version="1.0"?>\n<Clock xmlns:dt="urn:schemas-microsoft-com:datatypes"><Description dt:dt="string">E-Prime Primary Realtime Clock</Description><StartTime><Timestamp dt:dt="int">0</Timestamp><DateUtc dt:dt="string">2021-06-12T05:01:38Z</DateUtc></StartTime><FrequencyChanges><FrequencyChange><Frequency dt:dt="r8">2699970000</Frequency><Timestamp dt:dt="r8">582134297621</Timestamp><Current dt:…	좌우반구com(split BVF)_2-039-1	75.026	1.0.0.167	1	-1433316406	Professional	2.0.10.242	2.0.10.353	06-12-2021	2021-06-12 오전 5:01:39	14:01:39	2.0.10.248	205	2	{/}	양급	양	급	NULL	NULL	NULL	8	1	73	NULL	NULL	NULL	KSY3	List2	NULL	NULL	NULL	NULL	NULL	NULL	NULL	NULL	NULL	1	{/}	0	6	668621	0	{/}	734
좌우반구com(split BVF)_2	39	1	<?xml version="1.0"?>\n<Clock xmlns:dt="urn:schemas-microsoft-com:datatypes"><Description dt:dt="string">E-Prime Primary Realtime Clock</Description><StartTime><Timestamp dt:dt="int">0</Timestamp><DateUtc dt:dt="string">2021-06-12T05:01:38Z</DateUtc></StartTime><FrequencyChanges><FrequencyChange><Frequency dt:dt="r8">2699970000</Frequency><Timestamp dt:dt="r8">582134297621</Timestamp><Current dt:…	좌우반구com(split BVF)_2-039-1	75.026	1.0.0.167	1	-1433316406	Professional	2.0.10.242	2.0.10.353	06-12-2021	2021-06-12 오전 5:01:39	14:01:39	2.0.10.248	271	1	z	양념	양	념	NULL	NULL	NULL	NULL	NULL	NULL	10	1	7	KSY	List3	0		0	-1	862300	187		0	0	1	z	0	7	862487	0	z	354
좌우반구com(split BVF)_2	39	1	<?xml version="1.0"?>\n<Clock xmlns:dt="urn:schemas-microsoft-com:datatypes"><Description dt:dt="string">E-Prime Primary Realtime Clock</Description><StartTime><Timestamp dt:dt="int">0</Timestamp><DateUtc dt:dt="string">2021-06-12T05:01:38Z</DateUtc></StartTime><FrequencyChanges><FrequencyChange><Frequency dt:dt="r8">2699970000</Frequency><Timestamp dt:dt="r8">582134297621</Timestamp><Current dt:…	좌우반구com(split BVF)_2-039-1	75.026	1.0.0.167	1	-1433316406	Professional	2.0.10.242	2.0.10.353	06-12-2021	2021-06-12 오전 5:01:39	14:01:39	2.0.10.248	80	2	{/}	양최	양	최	125	1	80	NULL	NULL	NULL	NULL	NULL	NULL	KSY	List1	0		0	0	265043	186		0	0	1	{/}	0	6	265229	0	{/}	827
좌우반구com(split BVF)_2	39	1	<?xml version="1.0"?>\n<Clock xmlns:dt="urn:schemas-microsoft-com:datatypes"><Description dt:dt="string">E-Prime Primary Realtime Clock</Description><StartTime><Timestamp dt:dt="int">0</Timestamp><DateUtc dt:dt="string">2021-06-12T05:01:38Z</DateUtc></StartTime><FrequencyChanges><FrequencyChange><Frequency dt:dt="r8">2699970000</Frequency><Timestamp dt:dt="r8">582134297621</Timestamp><Current dt:…	좌우반구com(split BVF)_2-039-1	75.026	1.0.0.167	1	-1433316406	Professional	2.0.10.242	2.0.10.353	06-12-2021	2021-06-12 오전 5:01:39	14:01:39	2.0.10.248	89	1	z	어휘	어	휘	99	1	89	NULL	NULL	NULL	NULL	NULL	NULL	KSY	List1	0		0	0	289941	186		0	0	1	z	0	6	290127	0	z	337
좌우반구com(split BVF)_2	39	1	<?xml version="1.0"?>\n<Clock xmlns:dt="urn:schemas-microsoft-com:datatypes"><Description dt:dt="string">E-Prime Primary Realtime Clock</Description><StartTime><Timestamp dt:dt="int">0</Timestamp><DateUtc dt:dt="string">2021-06-12T05:01:38Z</DateUtc></StartTime><FrequencyChanges><FrequencyChange><Frequency dt:dt="r8">2699970000</Frequency><Timestamp dt:dt="r8">582134297621</Timestamp><Current dt:…	좌우반구com(split BVF)_2-039-1	75.026	1.0.0.167	1	-1433316406	Professional	2.0.10.242	2.0.10.353	06-12-2021	2021-06-12 오전 5:01:39	14:01:39	2.0.10.248	379	2	{/}	엄도	엄	도	NULL	NULL	NULL	NULL	NULL	NULL	91	1	115	KSY2	List3	NULL	NULL	NULL	NULL	NULL	NULL	NULL	NULL	NULL	0	{/}	0	7	1155944	0	z	806
좌우반구com(split BVF)_2	39	1	<?xml version="1.0"?>\n<Clock xmlns:dt="urn:schemas-microsoft-com:datatypes"><Description dt:dt="string">E-Prime Primary Realtime Clock</Description><StartTime><Timestamp dt:dt="int">0</Timestamp><DateUtc dt:dt="string">2021-06-12T05:01:38Z</DateUtc></StartTime><FrequencyChanges><FrequencyChange><Frequency dt:dt="r8">2699970000</Frequency><Timestamp dt:dt="r8">582134297621</Timestamp><Current dt:…	좌우반구com(split BVF)_2-039-1	75.026	1.0.0.167	1	-1433316406	Professional	2.0.10.242	2.0.10.353	06-12-2021	2021-06-12 오전 5:01:39	14:01:39	2.0.10.248	175	1	z	엄마	엄	마	NULL	NULL	NULL	12	1	43	NULL	NULL	NULL	KSY	List2	0		0	-1	587090	186		0	0	1	z	1	6	587276	0	z	419
좌우반구com(split BVF)_2	39	1	<?xml version="1.0"?>\n<Clock xmlns:dt="urn:schemas-microsoft-com:datatypes"><Description dt:dt="string">E-Prime Primary Realtime Clock</Description><StartTime><Timestamp dt:dt="int">0</Timestamp><DateUtc dt:dt="string">2021-06-12T05:01:38Z</DateUtc></StartTime><FrequencyChanges><FrequencyChange><Frequency dt:dt="r8">2699970000</Frequency><Timestamp dt:dt="r8">582134297621</Timestamp><Current dt:…	좌우반구com(split BVF)_2-039-1	75.026	1.0.0.167	1	-1433316406	Professional	2.0.10.242	2.0.10.353	06-12-2021	2021-06-12 오전 5:01:39	14:01:39	2.0.10.248	166	2	{/}	엇압	엇	압	NULL	NULL	NULL	11	1	34	NULL	NULL	NULL	KSY2	List2	NULL	NULL	NULL	NULL	NULL	NULL	NULL	NULL	NULL	1	{/}	0	7	563245	0	{/}	520
좌우반구com(split BVF)_2	39	1	<?xml version="1.0"?>\n<Clock xmlns:dt="urn:schemas-microsoft-com:datatypes"><Description dt:dt="string">E-Prime Primary Realtime Clock</Description><StartTime><Timestamp dt:dt="int">0</Timestamp><DateUtc dt:dt="string">2021-06-12T05:01:38Z</DateUtc></StartTime><FrequencyChanges><FrequencyChange><Frequency dt:dt="r8">2699970000</Frequency><Timestamp dt:dt="r8">582134297621</Timestamp><Current dt:…	좌우반구com(split BVF)_2-039-1	75.026	1.0.0.167	1	-1433316406	Professional	2.0.10.242	2.0.10.353	06-12-2021	2021-06-12 오전 5:01:39	14:01:39	2.0.10.248	244	2	{/}	여별	여	별	NULL	NULL	NULL	87	1	112	NULL	NULL	NULL	KSY2	List2	NULL	NULL	NULL	NULL	NULL	NULL	NULL	NULL	NULL	0	{/}	0	7	777570	0	z	576
좌우반구com(split BVF)_2	39	1	<?xml version="1.0"?>\n<Clock xmlns:dt="urn:schemas-microsoft-com:datatypes"><Description dt:dt="string">E-Prime Primary Realtime Clock</Description><StartTime><Timestamp dt:dt="int">0</Timestamp><DateUtc dt:dt="string">2021-06-12T05:01:38Z</DateUtc></StartTime><FrequencyChanges><FrequencyChange><Frequency dt:dt="r8">2699970000</Frequency><Timestamp dt:dt="r8">582134297621</Timestamp><Current dt:…	좌우반구com(split BVF)_2-039-1	75.026	1.0.0.167	1	-1433316406	Professional	2.0.10.242	2.0.10.353	06-12-2021	2021-06-12 오전 5:01:39	14:01:39	2.0.10.248	298	2	{/}	여본	여	본	NULL	NULL	NULL	NULL	NULL	NULL	20	1	34	KSY3	List3	NULL	NULL	NULL	NULL	NULL	NULL	NULL	NULL	NULL	1	{/}	0	7	935435	0	{/}	893
좌우반구com(split BVF)_2	39	1	<?xml version="1.0"?>\n<Clock xmlns:dt="urn:schemas-microsoft-com:datatypes"><Description dt:dt="string">E-Prime Primary Realtime Clock</Description><StartTime><Timestamp dt:dt="int">0</Timestamp><DateUtc dt:dt="string">2021-06-12T05:01:38Z</DateUtc></StartTime><FrequencyChanges><FrequencyChange><Frequency dt:dt="r8">2699970000</Frequency><Timestamp dt:dt="r8">582134297621</Timestamp><Current dt:…	좌우반구com(split BVF)_2-039-1	75.026	1.0.0.167	1	-1433316406	Professional	2.0.10.242	2.0.10.353	06-12-2021	2021-06-12 오전 5:01:39	14:01:39	2.0.10.248	369	1	z	여생	여	생	NULL	NULL	NULL	NULL	NULL	NULL	43	1	105	KSY	List3	0		0	0	1127421	186		0	0	1	z	0	6	1127607	0	z	502
좌우반구com(split BVF)_2	39	1	<?xml version="1.0"?>\n<Clock xmlns:dt="urn:schemas-microsoft-com:datatypes"><Description dt:dt="string">E-Prime Primary Realtime Clock</Description><StartTime><Timestamp dt:dt="int">0</Timestamp><DateUtc dt:dt="string">2021-06-12T05:01:38Z</DateUtc></StartTime><FrequencyChanges><FrequencyChange><Frequency dt:dt="r8">2699970000</Frequency><Timestamp dt:dt="r8">582134297621</Timestamp><Current dt:…	좌우반구com(split BVF)_2-039-1	75.026	1.0.0.167	1	-1433316406	Professional	2.0.10.242	2.0.10.353	06-12-2021	2021-06-12 오전 5:01:39	14:01:39	2.0.10.248	91	2	{/}	열례	열	례	25	1	91	NULL	NULL	NULL	NULL	NULL	NULL	KSY3	List1	NULL	NULL	NULL	NULL	NULL	NULL	NULL	NULL	NULL	1	{/}	0	7	295632	0	{/}	592
좌우반구com(split BVF)_2	39	1	<?xml version="1.0"?>\n<Clock xmlns:dt="urn:schemas-microsoft-com:datatypes"><Description dt:dt="string">E-Prime Primary Realtime Clock</Description><StartTime><Timestamp dt:dt="int">0</Timestamp><DateUtc dt:dt="string">2021-06-12T05:01:38Z</DateUtc></StartTime><FrequencyChanges><FrequencyChange><Frequency dt:dt="r8">2699970000</Frequency><Timestamp dt:dt="r8">582134297621</Timestamp><Current dt:…	좌우반구com(split BVF)_2-039-1	75.026	1.0.0.167	1	-1433316406	Professional	2.0.10.242	2.0.10.353	06-12-2021	2021-06-12 오전 5:01:39	14:01:39	2.0.10.248	157	2	{/}	열박	열	박	NULL	NULL	NULL	13	1	25	NULL	NULL	NULL	KSY3	List2	NULL	NULL	NULL	NULL	NULL	NULL	NULL	NULL	NULL	1	{/}	0	6	536694	0	{/}	650
좌우반구com(split BVF)_2	39	1	<?xml version="1.0"?>\n<Clock xmlns:dt="urn:schemas-microsoft-com:datatypes"><Description dt:dt="string">E-Prime Primary Realtime Clock</Description><StartTime><Timestamp dt:dt="int">0</Timestamp><DateUtc dt:dt="string">2021-06-12T05:01:38Z</DateUtc></StartTime><FrequencyChanges><FrequencyChange><Frequency dt:dt="r8">2699970000</Frequency><Timestamp dt:dt="r8">582134297621</Timestamp><Current dt:…	좌우반구com(split BVF)_2-039-1	75.026	1.0.0.167	1	-1433316406	Professional	2.0.10.242	2.0.10.353	06-12-2021	2021-06-12 오전 5:01:39	14:01:39	2.0.10.248	22	2	{/}	열응	열	응	108	1	22	NULL	NULL	NULL	NULL	NULL	NULL	KSY	List1	0		0	0	98288	186		0	0	1	{/}	1	6	98474	0	{/}	674
좌우반구com(split BVF)_2	39	1	<?xml version="1.0"?>\n<Clock xmlns:dt="urn:schemas-microsoft-com:datatypes"><Description dt:dt="string">E-Prime Primary Realtime Clock</Description><StartTime><Timestamp dt:dt="int">0</Timestamp><DateUtc dt:dt="string">2021-06-12T05:01:38Z</DateUtc></StartTime><FrequencyChanges><FrequencyChange><Frequency dt:dt="r8">2699970000</Frequency><Timestamp dt:dt="r8">582134297621</Timestamp><Current dt:…	좌우반구com(split BVF)_2-039-1	75.026	1.0.0.167	1	-1433316406	Professional	2.0.10.242	2.0.10.353	06-12-2021	2021-06-12 오전 5:01:39	14:01:39	2.0.10.248	274	1	z	열정	열	정	NULL	NULL	NULL	NULL	NULL	NULL	3	1	10	KSY	List3	0		1	-1	870257	187		0	0	1	z	0	7	870444	0	z	271
좌우반구com(split BVF)_2	39	1	<?xml version="1.0"?>\n<Clock xmlns:dt="urn:schemas-microsoft-com:datatypes"><Description dt:dt="string">E-Prime Primary Realtime Clock</Description><StartTime><Timestamp dt:dt="int">0</Timestamp><DateUtc dt:dt="string">2021-06-12T05:01:38Z</DateUtc></StartTime><FrequencyChanges><FrequencyChange><Frequency dt:dt="r8">2699970000</Frequency><Timestamp dt:dt="r8">582134297621</Timestamp><Current dt:…	좌우반구com(split BVF)_2-039-1	75.026	1.0.0.167	1	-1433316406	Professional	2.0.10.242	2.0.10.353	06-12-2021	2021-06-12 오전 5:01:39	14:01:39	2.0.10.248	67	1	z	오류	오	류	107	1	67	NULL	NULL	NULL	NULL	NULL	NULL	KSY	List1	0		0	-1	229442	186		0	0	1	z	1	6	229628	0	z	278
좌우반구com(split BVF)_2	39	1	<?xml version="1.0"?>\n<Clock xmlns:dt="urn:schemas-microsoft-com:datatypes"><Description dt:dt="string">E-Prime Primary Realtime Clock</Description><StartTime><Timestamp dt:dt="int">0</Timestamp><DateUtc dt:dt="string">2021-06-12T05:01:38Z</DateUtc></StartTime><FrequencyChanges><FrequencyChange><Frequency dt:dt="r8">2699970000</Frequency><Timestamp dt:dt="r8">582134297621</Timestamp><Current dt:…	좌우반구com(split BVF)_2-039-1	75.026	1.0.0.167	1	-1433316406	Professional	2.0.10.242	2.0.10.353	06-12-2021	2021-06-12 오전 5:01:39	14:01:39	2.0.10.248	300	1	z	오해	오	해	NULL	NULL	NULL	NULL	NULL	NULL	12	1	36	KSY	List3	0		0	-1	941006	186		0	0	1	z	1	6	941192	0	z	440
좌우반구com(split BVF)_2	39	1	<?xml version="1.0"?>\n<Clock xmlns:dt="urn:schemas-microsoft-com:datatypes"><Description dt:dt="string">E-Prime Primary Realtime Clock</Description><StartTime><Timestamp dt:dt="int">0</Timestamp><DateUtc dt:dt="string">2021-06-12T05:01:38Z</DateUtc></StartTime><FrequencyChanges><FrequencyChange><Frequency dt:dt="r8">2699970000</Frequency><Timestamp dt:dt="r8">582134297621</Timestamp><Current dt:…	좌우반구com(split BVF)_2-039-1	75.026	1.0.0.167	1	-1433316406	Professional	2.0.10.242	2.0.10.353	06-12-2021	2021-06-12 오전 5:01:39	14:01:39	2.0.10.248	92	2	{/}	외보	외	보	101	1	92	NULL	NULL	NULL	NULL	NULL	NULL	KSY	List1	0		1	-1	298244	187		0	0	1	{/}	0	7	298431	0	{/}	697
좌우반구com(split BVF)_2	39	1	<?xml version="1.0"?>\n<Clock xmlns:dt="urn:schemas-microsoft-com:datatypes"><Description dt:dt="string">E-Prime Primary Realtime Clock</Description><StartTime><Timestamp dt:dt="int">0</Timestamp><DateUtc dt:dt="string">2021-06-12T05:01:38Z</DateUtc></StartTime><FrequencyChanges><FrequencyChange><Frequency dt:dt="r8">2699970000</Frequency><Timestamp dt:dt="r8">582134297621</Timestamp><Current dt:…	좌우반구com(split BVF)_2-039-1	75.026	1.0.0.167	1	-1433316406	Professional	2.0.10.242	2.0.10.353	06-12-2021	2021-06-12 오전 5:01:39	14:01:39	2.0.10.248	354	1	z	외부	외	부	NULL	NULL	NULL	NULL	NULL	NULL	35	1	90	KSY	List3	0		0	0	1088248	186		0	0	1	z	0	6	1088434	0	z	332
좌우반구com(split BVF)_2	39	1	<?xml version="1.0"?>\n<Clock xmlns:dt="urn:schemas-microsoft-com:datatypes"><Description dt:dt="string">E-Prime Primary Realtime Clock</Description><StartTime><Timestamp dt:dt="int">0</Timestamp><DateUtc dt:dt="string">2021-06-12T05:01:38Z</DateUtc></StartTime><FrequencyChanges><FrequencyChange><Frequency dt:dt="r8">2699970000</Frequency><Timestamp dt:dt="r8">582134297621</Timestamp><Current dt:…	좌우반구com(split BVF)_2-039-1	75.026	1.0.0.167	1	-1433316406	Professional	2.0.10.242	2.0.10.353	06-12-2021	2021-06-12 오전 5:01:39	14:01:39	2.0.10.248	90	2	{/}	요명	요	명	120	1	90	NULL	NULL	NULL	NULL	NULL	NULL	KSY2	List1	NULL	NULL	NULL	NULL	NULL	NULL	NULL	NULL	NULL	1	{/}	0	7	292660	0	{/}	775
좌우반구com(split BVF)_2	39	1	<?xml version="1.0"?>\n<Clock xmlns:dt="urn:schemas-microsoft-com:datatypes"><Description dt:dt="string">E-Prime Primary Realtime Clock</Description><StartTime><Timestamp dt:dt="int">0</Timestamp><DateUtc dt:dt="string">2021-06-12T05:01:38Z</DateUtc></StartTime><FrequencyChanges><FrequencyChange><Frequency dt:dt="r8">2699970000</Frequency><Timestamp dt:dt="r8">582134297621</Timestamp><Current dt:…	좌우반구com(split BVF)_2-039-1	75.026	1.0.0.167	1	-1433316406	Professional	2.0.10.242	2.0.10.353	06-12-2021	2021-06-12 오전 5:01:39	14:01:39	2.0.10.248	317	1	z	요소	요	소	NULL	NULL	NULL	NULL	NULL	NULL	101	1	53	KSY	List3	0		0	-1	987803	186		0	0	1	z	1	6	987989	0	z	356
좌우반구com(split BVF)_2	39	1	<?xml version="1.0"?>\n<Clock xmlns:dt="urn:schemas-microsoft-com:datatypes"><Description dt:dt="string">E-Prime Primary Realtime Clock</Description><StartTime><Timestamp dt:dt="int">0</Timestamp><DateUtc dt:dt="string">2021-06-12T05:01:38Z</DateUtc></StartTime><FrequencyChanges><FrequencyChange><Frequency dt:dt="r8">2699970000</Frequency><Timestamp dt:dt="r8">582134297621</Timestamp><Current dt:…	좌우반구com(split BVF)_2-039-1	75.026	1.0.0.167	1	-1433316406	Professional	2.0.10.242	2.0.10.353	06-12-2021	2021-06-12 오전 5:01:39	14:01:39	2.0.10.248	338	1	z	요청	요	청	NULL	NULL	NULL	NULL	NULL	NULL	32	1	74	KSY	List3	0		0	-1	1044463	187		0	0	1	z	0	7	1044650	0	z	213
좌우반구com(split BVF)_2	39	1	<?xml version="1.0"?>\n<Clock xmlns:dt="urn:schemas-microsoft-com:datatypes"><Description dt:dt="string">E-Prime Primary Realtime Clock</Description><StartTime><Timestamp dt:dt="int">0</Timestamp><DateUtc dt:dt="string">2021-06-12T05:01:38Z</DateUtc></StartTime><FrequencyChanges><FrequencyChange><Frequency dt:dt="r8">2699970000</Frequency><Timestamp dt:dt="r8">582134297621</Timestamp><Current dt:…	좌우반구com(split BVF)_2-039-1	75.026	1.0.0.167	1	-1433316406	Professional	2.0.10.242	2.0.10.353	06-12-2021	2021-06-12 오전 5:01:39	14:01:39	2.0.10.248	213	2	{/}	용스	용	스	NULL	NULL	NULL	17	1	81	NULL	NULL	NULL	KSY2	List2	NULL	NULL	NULL	NULL	NULL	NULL	NULL	NULL	NULL	0	{/}	0	7	692280	0	z	1259
좌우반구com(split BVF)_2	39	1	<?xml version="1.0"?>\n<Clock xmlns:dt="urn:schemas-microsoft-com:datatypes"><Description dt:dt="string">E-Prime Primary Realtime Clock</Description><StartTime><Timestamp dt:dt="int">0</Timestamp><DateUtc dt:dt="string">2021-06-12T05:01:38Z</DateUtc></StartTime><FrequencyChanges><FrequencyChange><Frequency dt:dt="r8">2699970000</Frequency><Timestamp dt:dt="r8">582134297621</Timestamp><Current dt:…	좌우반구com(split BVF)_2-039-1	75.026	1.0.0.167	1	-1433316406	Professional	2.0.10.242	2.0.10.353	06-12-2021	2021-06-12 오전 5:01:39	14:01:39	2.0.10.248	265	1	z	용어	용	어	NULL	NULL	NULL	NULL	NULL	NULL	73	1	1	KSY	List3	0		0	-1	845386	187		0	0	1	z	0	7	845573	0	z	346
좌우반구com(split BVF)_2	39	1	<?xml version="1.0"?>\n<Clock xmlns:dt="urn:schemas-microsoft-com:datatypes"><Description dt:dt="string">E-Prime Primary Realtime Clock</Description><StartTime><Timestamp dt:dt="int">0</Timestamp><DateUtc dt:dt="string">2021-06-12T05:01:38Z</DateUtc></StartTime><FrequencyChanges><FrequencyChange><Frequency dt:dt="r8">2699970000</Frequency><Timestamp dt:dt="r8">582134297621</Timestamp><Current dt:…	좌우반구com(split BVF)_2-039-1	75.026	1.0.0.167	1	-1433316406	Professional	2.0.10.242	2.0.10.353	06-12-2021	2021-06-12 오전 5:01:39	14:01:39	2.0.10.248	85	1	z	우려	우	려	71	1	85	NULL	NULL	NULL	NULL	NULL	NULL	KSY	List1	0		0	-1	279158	186		0	0	1	z	1	6	279344	0	z	399
좌우반구com(split BVF)_2	39	1	<?xml version="1.0"?>\n<Clock xmlns:dt="urn:schemas-microsoft-com:datatypes"><Description dt:dt="string">E-Prime Primary Realtime Clock</Description><StartTime><Timestamp dt:dt="int">0</Timestamp><DateUtc dt:dt="string">2021-06-12T05:01:38Z</DateUtc></StartTime><FrequencyChanges><FrequencyChange><Frequency dt:dt="r8">2699970000</Frequency><Timestamp dt:dt="r8">582134297621</Timestamp><Current dt:…	좌우반구com(split BVF)_2-039-1	75.026	1.0.0.167	1	-1433316406	Professional	2.0.10.242	2.0.10.353	06-12-2021	2021-06-12 오전 5:01:39	14:01:39	2.0.10.248	291	2	{/}	운국	운	국	NULL	NULL	NULL	NULL	NULL	NULL	37	1	27	KSY2	List3	NULL	NULL	NULL	NULL	NULL	NULL	NULL	NULL	NULL	1	{/}	1	6	916694	0	{/}	482
좌우반구com(split BVF)_2	39	1	<?xml version="1.0"?>\n<Clock xmlns:dt="urn:schemas-microsoft-com:datatypes"><Description dt:dt="string">E-Prime Primary Realtime Clock</Description><StartTime><Timestamp dt:dt="int">0</Timestamp><DateUtc dt:dt="string">2021-06-12T05:01:38Z</DateUtc></StartTime><FrequencyChanges><FrequencyChange><Frequency dt:dt="r8">2699970000</Frequency><Timestamp dt:dt="r8">582134297621</Timestamp><Current dt:…	좌우반구com(split BVF)_2-039-1	75.026	1.0.0.167	1	-1433316406	Professional	2.0.10.242	2.0.10.353	06-12-2021	2021-06-12 오전 5:01:39	14:01:39	2.0.10.248	209	2	{/}	운속	운	속	NULL	NULL	NULL	131	1	77	NULL	NULL	NULL	KSY3	List2	NULL	NULL	NULL	NULL	NULL	NULL	NULL	NULL	NULL	1	{/}	0	7	681017	0	{/}	645
좌우반구com(split BVF)_2	39	1	<?xml version="1.0"?>\n<Clock xmlns:dt="urn:schemas-microsoft-com:datatypes"><Description dt:dt="string">E-Prime Primary Realtime Clock</Description><StartTime><Timestamp dt:dt="int">0</Timestamp><DateUtc dt:dt="string">2021-06-12T05:01:38Z</DateUtc></StartTime><FrequencyChanges><FrequencyChange><Frequency dt:dt="r8">2699970000</Frequency><Timestamp dt:dt="r8">582134297621</Timestamp><Current dt:…	좌우반구com(split BVF)_2-039-1	75.026	1.0.0.167	1	-1433316406	Professional	2.0.10.242	2.0.10.353	06-12-2021	2021-06-12 오전 5:01:39	14:01:39	2.0.10.248	39	1	z	원리	원	리	128	1	39	NULL	NULL	NULL	NULL	NULL	NULL	KSY	List1	0		0	-1	148377	187		0	0	1	z	0	7	148564	0	z	345
좌우반구com(split BVF)_2	39	1	<?xml version="1.0"?>\n<Clock xmlns:dt="urn:schemas-microsoft-com:datatypes"><Description dt:dt="string">E-Prime Primary Realtime Clock</Description><StartTime><Timestamp dt:dt="int">0</Timestamp><DateUtc dt:dt="string">2021-06-12T05:01:38Z</DateUtc></StartTime><FrequencyChanges><FrequencyChange><Frequency dt:dt="r8">2699970000</Frequency><Timestamp dt:dt="r8">582134297621</Timestamp><Current dt:…	좌우반구com(split BVF)_2-039-1	75.026	1.0.0.167	1	-1433316406	Professional	2.0.10.242	2.0.10.353	06-12-2021	2021-06-12 오전 5:01:39	14:01:39	2.0.10.248	66	1	z	원인	원	인	69	1	66	NULL	NULL	NULL	NULL	NULL	NULL	KSY	List1	0		0	0	226923	186		0	0	1	z	1	6	227109	0	z	316
좌우반구com(split BVF)_2	39	1	<?xml version="1.0"?>\n<Clock xmlns:dt="urn:schemas-microsoft-com:datatypes"><Description dt:dt="string">E-Prime Primary Realtime Clock</Description><StartTime><Timestamp dt:dt="int">0</Timestamp><DateUtc dt:dt="string">2021-06-12T05:01:38Z</DateUtc></StartTime><FrequencyChanges><FrequencyChange><Frequency dt:dt="r8">2699970000</Frequency><Timestamp dt:dt="r8">582134297621</Timestamp><Current dt:…	좌우반구com(split BVF)_2-039-1	75.026	1.0.0.167	1	-1433316406	Professional	2.0.10.242	2.0.10.353	06-12-2021	2021-06-12 오전 5:01:39	14:01:39	2.0.10.248	124	1	z	원장	원	장	56	1	124	NULL	NULL	NULL	NULL	NULL	NULL	KSY	List1	0		1	-1	389079	187		0	0	1	z	0	7	389266	0	z	303
좌우반구com(split BVF)_2	39	1	<?xml version="1.0"?>\n<Clock xmlns:dt="urn:schemas-microsoft-com:datatypes"><Description dt:dt="string">E-Prime Primary Realtime Clock</Description><StartTime><Timestamp dt:dt="int">0</Timestamp><DateUtc dt:dt="string">2021-06-12T05:01:38Z</DateUtc></StartTime><FrequencyChanges><FrequencyChange><Frequency dt:dt="r8">2699970000</Frequency><Timestamp dt:dt="r8">582134297621</Timestamp><Current dt:…	좌우반구com(split BVF)_2-039-1	75.026	1.0.0.167	1	-1433316406	Professional	2.0.10.242	2.0.10.353	06-12-2021	2021-06-12 오전 5:01:39	14:01:39	2.0.10.248	29	2	{/}	원착	원	착	89	1	29	NULL	NULL	NULL	NULL	NULL	NULL	KSY	List1	0		0	-1	119174	186		0	0	0	{/}	1	6	119360	0	z	346
좌우반구com(split BVF)_2	39	1	<?xml version="1.0"?>\n<Clock xmlns:dt="urn:schemas-microsoft-com:datatypes"><Description dt:dt="string">E-Prime Primary Realtime Clock</Description><StartTime><Timestamp dt:dt="int">0</Timestamp><DateUtc dt:dt="string">2021-06-12T05:01:38Z</DateUtc></StartTime><FrequencyChanges><FrequencyChange><Frequency dt:dt="r8">2699970000</Frequency><Timestamp dt:dt="r8">582134297621</Timestamp><Current dt:…	좌우반구com(split BVF)_2-039-1	75.026	1.0.0.167	1	-1433316406	Professional	2.0.10.242	2.0.10.353	06-12-2021	2021-06-12 오전 5:01:39	14:01:39	2.0.10.248	199	1	z	원형	원	형	NULL	NULL	NULL	28	1	67	NULL	NULL	NULL	KSY	List2	0		0	-1	652760	187		0	0	1	z	0	7	652947	0	z	258
좌우반구com(split BVF)_2	39	1	<?xml version="1.0"?>\n<Clock xmlns:dt="urn:schemas-microsoft-com:datatypes"><Description dt:dt="string">E-Prime Primary Realtime Clock</Description><StartTime><Timestamp dt:dt="int">0</Timestamp><DateUtc dt:dt="string">2021-06-12T05:01:38Z</DateUtc></StartTime><FrequencyChanges><FrequencyChange><Frequency dt:dt="r8">2699970000</Frequency><Timestamp dt:dt="r8">582134297621</Timestamp><Current dt:…	좌우반구com(split BVF)_2-039-1	75.026	1.0.0.167	1	-1433316406	Professional	2.0.10.242	2.0.10.353	06-12-2021	2021-06-12 오전 5:01:39	14:01:39	2.0.10.248	347	2	{/}	위절	위	절	NULL	NULL	NULL	NULL	NULL	NULL	16	1	83	KSY	List3	0		1	-1	1069014	187		0	0	1	{/}	0	7	1069201	0	{/}	590
좌우반구com(split BVF)_2	39	1	<?xml version="1.0"?>\n<Clock xmlns:dt="urn:schemas-microsoft-com:datatypes"><Description dt:dt="string">E-Prime Primary Realtime Clock</Description><StartTime><Timestamp dt:dt="int">0</Timestamp><DateUtc dt:dt="string">2021-06-12T05:01:38Z</DateUtc></StartTime><FrequencyChanges><FrequencyChange><Frequency dt:dt="r8">2699970000</Frequency><Timestamp dt:dt="r8">582134297621</Timestamp><Current dt:…	좌우반구com(split BVF)_2-039-1	75.026	1.0.0.167	1	-1433316406	Professional	2.0.10.242	2.0.10.353	06-12-2021	2021-06-12 오전 5:01:39	14:01:39	2.0.10.248	348	1	z	유형	유	형	NULL	NULL	NULL	NULL	NULL	NULL	132	1	84	KSY	List3	0		1	-1	1071813	187		0	0	1	z	0	7	1072000	0	z	339
좌우반구com(split BVF)_2	39	1	<?xml version="1.0"?>\n<Clock xmlns:dt="urn:schemas-microsoft-com:datatypes"><Description dt:dt="string">E-Prime Primary Realtime Clock</Description><StartTime><Timestamp dt:dt="int">0</Timestamp><DateUtc dt:dt="string">2021-06-12T05:01:38Z</DateUtc></StartTime><FrequencyChanges><FrequencyChange><Frequency dt:dt="r8">2699970000</Frequency><Timestamp dt:dt="r8">582134297621</Timestamp><Current dt:…	좌우반구com(split BVF)_2-039-1	75.026	1.0.0.167	1	-1433316406	Professional	2.0.10.242	2.0.10.353	06-12-2021	2021-06-12 오전 5:01:39	14:01:39	2.0.10.248	104	1	z	음식	음	식	11	1	104	NULL	NULL	NULL	NULL	NULL	NULL	KSY	List1	0		0	-1	333059	187		0	0	1	z	0	7	333246	0	z	362
좌우반구com(split BVF)_2	39	1	<?xml version="1.0"?>\n<Clock xmlns:dt="urn:schemas-microsoft-com:datatypes"><Description dt:dt="string">E-Prime Primary Realtime Clock</Description><StartTime><Timestamp dt:dt="int">0</Timestamp><DateUtc dt:dt="string">2021-06-12T05:01:38Z</DateUtc></StartTime><FrequencyChanges><FrequencyChange><Frequency dt:dt="r8">2699970000</Frequency><Timestamp dt:dt="r8">582134297621</Timestamp><Current dt:…	좌우반구com(split BVF)_2-039-1	75.026	1.0.0.167	1	-1433316406	Professional	2.0.10.242	2.0.10.353	06-12-2021	2021-06-12 오전 5:01:39	14:01:39	2.0.10.248	70	2	{/}	음안	음	안	85	1	70	NULL	NULL	NULL	NULL	NULL	NULL	KSY3	List1	NULL	NULL	NULL	NULL	NULL	NULL	NULL	NULL	NULL	1	{/}	0	6	237279	0	{/}	826
좌우반구com(split BVF)_2	39	1	<?xml version="1.0"?>\n<Clock xmlns:dt="urn:schemas-microsoft-com:datatypes"><Description dt:dt="string">E-Prime Primary Realtime Clock</Description><StartTime><Timestamp dt:dt="int">0</Timestamp><DateUtc dt:dt="string">2021-06-12T05:01:38Z</DateUtc></StartTime><FrequencyChanges><FrequencyChange><Frequency dt:dt="r8">2699970000</Frequency><Timestamp dt:dt="r8">582134297621</Timestamp><Current dt:…	좌우반구com(split BVF)_2-039-1	75.026	1.0.0.167	1	-1433316406	Professional	2.0.10.242	2.0.10.353	06-12-2021	2021-06-12 오전 5:01:39	14:01:39	2.0.10.248	121	2	{/}	응어	응	어	50	1	121	NULL	NULL	NULL	NULL	NULL	NULL	KSY2	List1	NULL	NULL	NULL	NULL	NULL	NULL	NULL	NULL	NULL	1	{/}	0	7	379643	0	{/}	686
좌우반구com(split BVF)_2	39	1	<?xml version="1.0"?>\n<Clock xmlns:dt="urn:schemas-microsoft-com:datatypes"><Description dt:dt="string">E-Prime Primary Realtime Clock</Description><StartTime><Timestamp dt:dt="int">0</Timestamp><DateUtc dt:dt="string">2021-06-12T05:01:38Z</DateUtc></StartTime><FrequencyChanges><FrequencyChange><Frequency dt:dt="r8">2699970000</Frequency><Timestamp dt:dt="r8">582134297621</Timestamp><Current dt:…	좌우반구com(split BVF)_2-039-1	75.026	1.0.0.167	1	-1433316406	Professional	2.0.10.242	2.0.10.353	06-12-2021	2021-06-12 오전 5:01:39	14:01:39	2.0.10.248	214	2	{/}	의마	의	마	NULL	NULL	NULL	6	1	82	NULL	NULL	NULL	KSY2	List2	NULL	NULL	NULL	NULL	NULL	NULL	NULL	NULL	NULL	0	{/}	0	6	695745	0	z	836
좌우반구com(split BVF)_2	39	1	<?xml version="1.0"?>\n<Clock xmlns:dt="urn:schemas-microsoft-com:datatypes"><Description dt:dt="string">E-Prime Primary Realtime Clock</Description><StartTime><Timestamp dt:dt="int">0</Timestamp><DateUtc dt:dt="string">2021-06-12T05:01:38Z</DateUtc></StartTime><FrequencyChanges><FrequencyChange><Frequency dt:dt="r8">2699970000</Frequency><Timestamp dt:dt="r8">582134297621</Timestamp><Current dt:…	좌우반구com(split BVF)_2-039-1	75.026	1.0.0.167	1	-1433316406	Professional	2.0.10.242	2.0.10.353	06-12-2021	2021-06-12 오전 5:01:39	14:01:39	2.0.10.248	107	1	z	의미	의	미	127	1	107	NULL	NULL	NULL	NULL	NULL	NULL	KSY	List1	0		0	0	341163	186		0	0	1	z	0	6	341349	0	z	258
좌우반구com(split BVF)_2	39	1	<?xml version="1.0"?>\n<Clock xmlns:dt="urn:schemas-microsoft-com:datatypes"><Description dt:dt="string">E-Prime Primary Realtime Clock</Description><StartTime><Timestamp dt:dt="int">0</Timestamp><DateUtc dt:dt="string">2021-06-12T05:01:38Z</DateUtc></StartTime><FrequencyChanges><FrequencyChange><Frequency dt:dt="r8">2699970000</Frequency><Timestamp dt:dt="r8">582134297621</Timestamp><Current dt:…	좌우반구com(split BVF)_2-039-1	75.026	1.0.0.167	1	-1433316406	Professional	2.0.10.242	2.0.10.353	06-12-2021	2021-06-12 오전 5:01:39	14:01:39	2.0.10.248	283	2	{/}	의필	의	필	NULL	NULL	NULL	NULL	NULL	NULL	122	1	19	KSY3	List3	NULL	NULL	NULL	NULL	NULL	NULL	NULL	NULL	NULL	1	{/}	0	7	894129	0	{/}	769
좌우반구com(split BVF)_2	39	1	<?xml version="1.0"?>\n<Clock xmlns:dt="urn:schemas-microsoft-com:datatypes"><Description dt:dt="string">E-Prime Primary Realtime Clock</Description><StartTime><Timestamp dt:dt="int">0</Timestamp><DateUtc dt:dt="string">2021-06-12T05:01:38Z</DateUtc></StartTime><FrequencyChanges><FrequencyChange><Frequency dt:dt="r8">2699970000</Frequency><Timestamp dt:dt="r8">582134297621</Timestamp><Current dt:…	좌우반구com(split BVF)_2-039-1	75.026	1.0.0.167	1	-1433316406	Professional	2.0.10.242	2.0.10.353	06-12-2021	2021-06-12 오전 5:01:39	14:01:39	2.0.10.248	189	2	{/}	이느	이	느	NULL	NULL	NULL	84	1	57	NULL	NULL	NULL	KSY2	List2	NULL	NULL	NULL	NULL	NULL	NULL	NULL	NULL	NULL	1	{/}	0	6	625183	0	{/}	1291
좌우반구com(split BVF)_2	39	1	<?xml version="1.0"?>\n<Clock xmlns:dt="urn:schemas-microsoft-com:datatypes"><Description dt:dt="string">E-Prime Primary Realtime Clock</Description><StartTime><Timestamp dt:dt="int">0</Timestamp><DateUtc dt:dt="string">2021-06-12T05:01:38Z</DateUtc></StartTime><FrequencyChanges><FrequencyChange><Frequency dt:dt="r8">2699970000</Frequency><Timestamp dt:dt="r8">582134297621</Timestamp><Current dt:…	좌우반구com(split BVF)_2-039-1	75.026	1.0.0.167	1	-1433316406	Professional	2.0.10.242	2.0.10.353	06-12-2021	2021-06-12 오전 5:01:39	14:01:39	2.0.10.248	287	1	z	이득	이	득	NULL	NULL	NULL	NULL	NULL	NULL	77	1	23	KSY	List3	0		0	-1	905498	187		0	0	1	z	0	7	905685	0	z	293
좌우반구com(split BVF)_2	39	1	<?xml version="1.0"?>\n<Clock xmlns:dt="urn:schemas-microsoft-com:datatypes"><Description dt:dt="string">E-Prime Primary Realtime Clock</Description><StartTime><Timestamp dt:dt="int">0</Timestamp><DateUtc dt:dt="string">2021-06-12T05:01:38Z</DateUtc></StartTime><FrequencyChanges><FrequencyChange><Frequency dt:dt="r8">2699970000</Frequency><Timestamp dt:dt="r8">582134297621</Timestamp><Current dt:…	좌우반구com(split BVF)_2-039-1	75.026	1.0.0.167	1	-1433316406	Professional	2.0.10.242	2.0.10.353	06-12-2021	2021-06-12 오전 5:01:39	14:01:39	2.0.10.248	279	1	z	이유	이	유	NULL	NULL	NULL	NULL	NULL	NULL	17	1	15	KSY	List3	0		0	-1	882706	187		0	0	1	z	0	7	882893	0	z	277
좌우반구com(split BVF)_2	39	1	<?xml version="1.0"?>\n<Clock xmlns:dt="urn:schemas-microsoft-com:datatypes"><Description dt:dt="string">E-Prime Primary Realtime Clock</Description><StartTime><Timestamp dt:dt="int">0</Timestamp><DateUtc dt:dt="string">2021-06-12T05:01:38Z</DateUtc></StartTime><FrequencyChanges><FrequencyChange><Frequency dt:dt="r8">2699970000</Frequency><Timestamp dt:dt="r8">582134297621</Timestamp><Current dt:…	좌우반구com(split BVF)_2-039-1	75.026	1.0.0.167	1	-1433316406	Professional	2.0.10.242	2.0.10.353	06-12-2021	2021-06-12 오전 5:01:39	14:01:39	2.0.10.248	327	1	z	이전	이	전	NULL	NULL	NULL	NULL	NULL	NULL	79	1	63	KSY2	List3	NULL	NULL	NULL	NULL	NULL	NULL	NULL	NULL	NULL	1	z	0	7	1014900	0	z	387
좌우반구com(split BVF)_2	39	1	<?xml version="1.0"?>\n<Clock xmlns:dt="urn:schemas-microsoft-com:datatypes"><Description dt:dt="string">E-Prime Primary Realtime Clock</Description><StartTime><Timestamp dt:dt="int">0</Timestamp><DateUtc dt:dt="string">2021-06-12T05:01:38Z</DateUtc></StartTime><FrequencyChanges><FrequencyChange><Frequency dt:dt="r8">2699970000</Frequency><Timestamp dt:dt="r8">582134297621</Timestamp><Current dt:…	좌우반구com(split BVF)_2-039-1	75.026	1.0.0.167	1	-1433316406	Professional	2.0.10.242	2.0.10.353	06-12-2021	2021-06-12 오전 5:01:39	14:01:39	2.0.10.248	136	2	{/}	익궤	익	궤	NULL	NULL	NULL	109	1	4	NULL	NULL	NULL	KSY	List2	0		0	-1	475769	187		0	0	1	{/}	0	7	475956	0	{/}	418
좌우반구com(split BVF)_2	39	1	<?xml version="1.0"?>\n<Clock xmlns:dt="urn:schemas-microsoft-com:datatypes"><Description dt:dt="string">E-Prime Primary Realtime Clock</Description><StartTime><Timestamp dt:dt="int">0</Timestamp><DateUtc dt:dt="string">2021-06-12T05:01:38Z</DateUtc></StartTime><FrequencyChanges><FrequencyChange><Frequency dt:dt="r8">2699970000</Frequency><Timestamp dt:dt="r8">582134297621</Timestamp><Current dt:…	좌우반구com(split BVF)_2-039-1	75.026	1.0.0.167	1	-1433316406	Professional	2.0.10.242	2.0.10.353	06-12-2021	2021-06-12 오전 5:01:39	14:01:39	2.0.10.248	174	2	{/}	익력	익	력	NULL	NULL	NULL	60	1	42	NULL	NULL	NULL	KSY	List2	0		0	-1	584424	187		0	0	1	{/}	0	7	584611	0	{/}	459
좌우반구com(split BVF)_2	39	1	<?xml version="1.0"?>\n<Clock xmlns:dt="urn:schemas-microsoft-com:datatypes"><Description dt:dt="string">E-Prime Primary Realtime Clock</Description><StartTime><Timestamp dt:dt="int">0</Timestamp><DateUtc dt:dt="string">2021-06-12T05:01:38Z</DateUtc></StartTime><FrequencyChanges><FrequencyChange><Frequency dt:dt="r8">2699970000</Frequency><Timestamp dt:dt="r8">582134297621</Timestamp><Current dt:…	좌우반구com(split BVF)_2-039-1	75.026	1.0.0.167	1	-1433316406	Professional	2.0.10.242	2.0.10.353	06-12-2021	2021-06-12 오전 5:01:39	14:01:39	2.0.10.248	28	1	z	인간	인	간	55	1	28	NULL	NULL	NULL	NULL	NULL	NULL	KSY2	List1	NULL	NULL	NULL	NULL	NULL	NULL	NULL	NULL	NULL	1	z	1	6	116801	0	z	363
좌우반구com(split BVF)_2	39	1	<?xml version="1.0"?>\n<Clock xmlns:dt="urn:schemas-microsoft-com:datatypes"><Description dt:dt="string">E-Prime Primary Realtime Clock</Description><StartTime><Timestamp dt:dt="int">0</Timestamp><DateUtc dt:dt="string">2021-06-12T05:01:38Z</DateUtc></StartTime><FrequencyChanges><FrequencyChange><Frequency dt:dt="r8">2699970000</Frequency><Timestamp dt:dt="r8">582134297621</Timestamp><Current dt:…	좌우반구com(split BVF)_2-039-1	75.026	1.0.0.167	1	-1433316406	Professional	2.0.10.242	2.0.10.353	06-12-2021	2021-06-12 오전 5:01:39	14:01:39	2.0.10.248	154	1	z	인사	인	사	NULL	NULL	NULL	66	1	22	NULL	NULL	NULL	KSY2	List2	NULL	NULL	NULL	NULL	NULL	NULL	NULL	NULL	NULL	1	z	1	6	528510	0	z	479
좌우반구com(split BVF)_2	39	1	<?xml version="1.0"?>\n<Clock xmlns:dt="urn:schemas-microsoft-com:datatypes"><Description dt:dt="string">E-Prime Primary Realtime Clock</Description><StartTime><Timestamp dt:dt="int">0</Timestamp><DateUtc dt:dt="string">2021-06-12T05:01:38Z</DateUtc></StartTime><FrequencyChanges><FrequencyChange><Frequency dt:dt="r8">2699970000</Frequency><Timestamp dt:dt="r8">582134297621</Timestamp><Current dt:…	좌우반구com(split BVF)_2-039-1	75.026	1.0.0.167	1	-1433316406	Professional	2.0.10.242	2.0.10.353	06-12-2021	2021-06-12 오전 5:01:39	14:01:39	2.0.10.248	142	1	z	인생	인	생	NULL	NULL	NULL	128	1	10	NULL	NULL	NULL	KSY2	List2	NULL	NULL	NULL	NULL	NULL	NULL	NULL	NULL	NULL	1	z	0	6	493949	0	z	364
좌우반구com(split BVF)_2	39	1	<?xml version="1.0"?>\n<Clock xmlns:dt="urn:schemas-microsoft-com:datatypes"><Description dt:dt="string">E-Prime Primary Realtime Clock</Description><StartTime><Timestamp dt:dt="int">0</Timestamp><DateUtc dt:dt="string">2021-06-12T05:01:38Z</DateUtc></StartTime><FrequencyChanges><FrequencyChange><Frequency dt:dt="r8">2699970000</Frequency><Timestamp dt:dt="r8">582134297621</Timestamp><Current dt:…	좌우반구com(split BVF)_2-039-1	75.026	1.0.0.167	1	-1433316406	Professional	2.0.10.242	2.0.10.353	06-12-2021	2021-06-12 오전 5:01:39	14:01:39	2.0.10.248	340	1	z	인연	인	연	NULL	NULL	NULL	NULL	NULL	NULL	30	1	76	KSY2	List3	NULL	NULL	NULL	NULL	NULL	NULL	NULL	NULL	NULL	1	z	0	7	1049555	0	z	637
좌우반구com(split BVF)_2	39	1	<?xml version="1.0"?>\n<Clock xmlns:dt="urn:schemas-microsoft-com:datatypes"><Description dt:dt="string">E-Prime Primary Realtime Clock</Description><StartTime><Timestamp dt:dt="int">0</Timestamp><DateUtc dt:dt="string">2021-06-12T05:01:38Z</DateUtc></StartTime><FrequencyChanges><FrequencyChange><Frequency dt:dt="r8">2699970000</Frequency><Timestamp dt:dt="r8">582134297621</Timestamp><Current dt:…	좌우반구com(split BVF)_2-039-1	75.026	1.0.0.167	1	-1433316406	Professional	2.0.10.242	2.0.10.353	06-12-2021	2021-06-12 오전 5:01:39	14:01:39	2.0.10.248	273	2	{/}	일려	일	려	NULL	NULL	NULL	NULL	NULL	NULL	130	1	9	KSY3	List3	NULL	NULL	NULL	NULL	NULL	NULL	NULL	NULL	NULL	1	{/}	0	7	867672	0	{/}	564
좌우반구com(split BVF)_2	39	1	<?xml version="1.0"?>\n<Clock xmlns:dt="urn:schemas-microsoft-com:datatypes"><Description dt:dt="string">E-Prime Primary Realtime Clock</Description><StartTime><Timestamp dt:dt="int">0</Timestamp><DateUtc dt:dt="string">2021-06-12T05:01:38Z</DateUtc></StartTime><FrequencyChanges><FrequencyChange><Frequency dt:dt="r8">2699970000</Frequency><Timestamp dt:dt="r8">582134297621</Timestamp><Current dt:…	좌우반구com(split BVF)_2-039-1	75.026	1.0.0.167	1	-1433316406	Professional	2.0.10.242	2.0.10.353	06-12-2021	2021-06-12 오전 5:01:39	14:01:39	2.0.10.248	188	2	{/}	일섭	일	섭	NULL	NULL	NULL	70	1	56	NULL	NULL	NULL	KSY	List2	0		0	0	622358	186		0	0	1	{/}	0	6	622544	0	{/}	430
좌우반구com(split BVF)_2	39	1	<?xml version="1.0"?>\n<Clock xmlns:dt="urn:schemas-microsoft-com:datatypes"><Description dt:dt="string">E-Prime Primary Realtime Clock</Description><StartTime><Timestamp dt:dt="int">0</Timestamp><DateUtc dt:dt="string">2021-06-12T05:01:38Z</DateUtc></StartTime><FrequencyChanges><FrequencyChange><Frequency dt:dt="r8">2699970000</Frequency><Timestamp dt:dt="r8">582134297621</Timestamp><Current dt:…	좌우반구com(split BVF)_2-039-1	75.026	1.0.0.167	1	-1433316406	Professional	2.0.10.242	2.0.10.353	06-12-2021	2021-06-12 오전 5:01:39	14:01:39	2.0.10.248	218	2	{/}	임택	임	택	NULL	NULL	NULL	116	1	86	NULL	NULL	NULL	KSY	List2	0		1	-1	707154	187		0	0	1	{/}	0	7	707341	0	{/}	584
좌우반구com(split BVF)_2	39	1	<?xml version="1.0"?>\n<Clock xmlns:dt="urn:schemas-microsoft-com:datatypes"><Description dt:dt="string">E-Prime Primary Realtime Clock</Description><StartTime><Timestamp dt:dt="int">0</Timestamp><DateUtc dt:dt="string">2021-06-12T05:01:38Z</DateUtc></StartTime><FrequencyChanges><FrequencyChange><Frequency dt:dt="r8">2699970000</Frequency><Timestamp dt:dt="r8">582134297621</Timestamp><Current dt:…	좌우반구com(split BVF)_2-039-1	75.026	1.0.0.167	1	-1433316406	Professional	2.0.10.242	2.0.10.353	06-12-2021	2021-06-12 오전 5:01:39	14:01:39	2.0.10.248	277	1	z	입구	입	구	NULL	NULL	NULL	NULL	NULL	NULL	68	1	13	KSY2	List3	NULL	NULL	NULL	NULL	NULL	NULL	NULL	NULL	NULL	1	z	0	7	877855	0	z	258
좌우반구com(split BVF)_2	39	1	<?xml version="1.0"?>\n<Clock xmlns:dt="urn:schemas-microsoft-com:datatypes"><Description dt:dt="string">E-Prime Primary Realtime Clock</Description><StartTime><Timestamp dt:dt="int">0</Timestamp><DateUtc dt:dt="string">2021-06-12T05:01:38Z</DateUtc></StartTime><FrequencyChanges><FrequencyChange><Frequency dt:dt="r8">2699970000</Frequency><Timestamp dt:dt="r8">582134297621</Timestamp><Current dt:…	좌우반구com(split BVF)_2-039-1	75.026	1.0.0.167	1	-1433316406	Professional	2.0.10.242	2.0.10.353	06-12-2021	2021-06-12 오전 5:01:39	14:01:39	2.0.10.248	162	2	{/}	입목	입	목	NULL	NULL	NULL	103	1	30	NULL	NULL	NULL	KSY2	List2	NULL	NULL	NULL	NULL	NULL	NULL	NULL	NULL	NULL	1	{/}	0	7	551529	0	{/}	1332
좌우반구com(split BVF)_2	39	1	<?xml version="1.0"?>\n<Clock xmlns:dt="urn:schemas-microsoft-com:datatypes"><Description dt:dt="string">E-Prime Primary Realtime Clock</Description><StartTime><Timestamp dt:dt="int">0</Timestamp><DateUtc dt:dt="string">2021-06-12T05:01:38Z</DateUtc></StartTime><FrequencyChanges><FrequencyChange><Frequency dt:dt="r8">2699970000</Frequency><Timestamp dt:dt="r8">582134297621</Timestamp><Current dt:…	좌우반구com(split BVF)_2-039-1	75.026	1.0.0.167	1	-1433316406	Professional	2.0.10.242	2.0.10.353	06-12-2021	2021-06-12 오전 5:01:39	14:01:39	2.0.10.248	17	2	{/}	입화	입	화	93	1	17	NULL	NULL	NULL	NULL	NULL	NULL	KSY2	List1	NULL	NULL	NULL	NULL	NULL	NULL	NULL	NULL	NULL	0	{/}	0	7	83080	0	z	1270
좌우반구com(split BVF)_2	39	1	<?xml version="1.0"?>\n<Clock xmlns:dt="urn:schemas-microsoft-com:datatypes"><Description dt:dt="string">E-Prime Primary Realtime Clock</Description><StartTime><Timestamp dt:dt="int">0</Timestamp><DateUtc dt:dt="string">2021-06-12T05:01:38Z</DateUtc></StartTime><FrequencyChanges><FrequencyChange><Frequency dt:dt="r8">2699970000</Frequency><Timestamp dt:dt="r8">582134297621</Timestamp><Current dt:…	좌우반구com(split BVF)_2-039-1	75.026	1.0.0.167	1	-1433316406	Professional	2.0.10.242	2.0.10.353	06-12-2021	2021-06-12 오전 5:01:39	14:01:39	2.0.10.248	243	2	{/}	자름	자	름	NULL	NULL	NULL	43	1	111	NULL	NULL	NULL	KSY	List2	0		1	-1	774464	187		0	0	0	{/}	0	7	774651	0	z	719
좌우반구com(split BVF)_2	39	1	<?xml version="1.0"?>\n<Clock xmlns:dt="urn:schemas-microsoft-com:datatypes"><Description dt:dt="string">E-Prime Primary Realtime Clock</Description><StartTime><Timestamp dt:dt="int">0</Timestamp><DateUtc dt:dt="string">2021-06-12T05:01:38Z</DateUtc></StartTime><FrequencyChanges><FrequencyChange><Frequency dt:dt="r8">2699970000</Frequency><Timestamp dt:dt="r8">582134297621</Timestamp><Current dt:…	좌우반구com(split BVF)_2-039-1	75.026	1.0.0.167	1	-1433316406	Professional	2.0.10.242	2.0.10.353	06-12-2021	2021-06-12 오전 5:01:39	14:01:39	2.0.10.248	225	1	z	자리	자	리	NULL	NULL	NULL	117	1	93	NULL	NULL	NULL	KSY2	List2	NULL	NULL	NULL	NULL	NULL	NULL	NULL	NULL	NULL	1	z	0	7	726681	0	z	793
좌우반구com(split BVF)_2	39	1	<?xml version="1.0"?>\n<Clock xmlns:dt="urn:schemas-microsoft-com:datatypes"><Description dt:dt="string">E-Prime Primary Realtime Clock</Description><StartTime><Timestamp dt:dt="int">0</Timestamp><DateUtc dt:dt="string">2021-06-12T05:01:38Z</DateUtc></StartTime><FrequencyChanges><FrequencyChange><Frequency dt:dt="r8">2699970000</Frequency><Timestamp dt:dt="r8">582134297621</Timestamp><Current dt:…	좌우반구com(split BVF)_2-039-1	75.026	1.0.0.167	1	-1433316406	Professional	2.0.10.242	2.0.10.353	06-12-2021	2021-06-12 오전 5:01:39	14:01:39	2.0.10.248	223	1	z	자본	자	본	NULL	NULL	NULL	78	1	91	NULL	NULL	NULL	KSY2	List2	NULL	NULL	NULL	NULL	NULL	NULL	NULL	NULL	NULL	1	z	0	7	721230	0	z	453
좌우반구com(split BVF)_2	39	1	<?xml version="1.0"?>\n<Clock xmlns:dt="urn:schemas-microsoft-com:datatypes"><Description dt:dt="string">E-Prime Primary Realtime Clock</Description><StartTime><Timestamp dt:dt="int">0</Timestamp><DateUtc dt:dt="string">2021-06-12T05:01:38Z</DateUtc></StartTime><FrequencyChanges><FrequencyChange><Frequency dt:dt="r8">2699970000</Frequency><Timestamp dt:dt="r8">582134297621</Timestamp><Current dt:…	좌우반구com(split BVF)_2-039-1	75.026	1.0.0.167	1	-1433316406	Professional	2.0.10.242	2.0.10.353	06-12-2021	2021-06-12 오전 5:01:39	14:01:39	2.0.10.248	159	1	z	자체	자	체	NULL	NULL	NULL	89	1	27	NULL	NULL	NULL	KSY2	List2	NULL	NULL	NULL	NULL	NULL	NULL	NULL	NULL	NULL	1	z	0	7	542279	0	z	598
좌우반구com(split BVF)_2	39	1	<?xml version="1.0"?>\n<Clock xmlns:dt="urn:schemas-microsoft-com:datatypes"><Description dt:dt="string">E-Prime Primary Realtime Clock</Description><StartTime><Timestamp dt:dt="int">0</Timestamp><DateUtc dt:dt="string">2021-06-12T05:01:38Z</DateUtc></StartTime><FrequencyChanges><FrequencyChange><Frequency dt:dt="r8">2699970000</Frequency><Timestamp dt:dt="r8">582134297621</Timestamp><Current dt:…	좌우반구com(split BVF)_2-039-1	75.026	1.0.0.167	1	-1433316406	Professional	2.0.10.242	2.0.10.353	06-12-2021	2021-06-12 오전 5:01:39	14:01:39	2.0.10.248	63	2	{/}	작락	작	락	10	1	63	NULL	NULL	NULL	NULL	NULL	NULL	KSY3	List1	NULL	NULL	NULL	NULL	NULL	NULL	NULL	NULL	NULL	1	{/}	0	7	218206	0	{/}	790
좌우반구com(split BVF)_2	39	1	<?xml version="1.0"?>\n<Clock xmlns:dt="urn:schemas-microsoft-com:datatypes"><Description dt:dt="string">E-Prime Primary Realtime Clock</Description><StartTime><Timestamp dt:dt="int">0</Timestamp><DateUtc dt:dt="string">2021-06-12T05:01:38Z</DateUtc></StartTime><FrequencyChanges><FrequencyChange><Frequency dt:dt="r8">2699970000</Frequency><Timestamp dt:dt="r8">582134297621</Timestamp><Current dt:…	좌우반구com(split BVF)_2-039-1	75.026	1.0.0.167	1	-1433316406	Professional	2.0.10.242	2.0.10.353	06-12-2021	2021-06-12 오전 5:01:39	14:01:39	2.0.10.248	196	1	z	작품	작	품	NULL	NULL	NULL	25	1	64	NULL	NULL	NULL	KSY2	List2	NULL	NULL	NULL	NULL	NULL	NULL	NULL	NULL	NULL	1	z	0	7	645123	0	z	465
좌우반구com(split BVF)_2	39	1	<?xml version="1.0"?>\n<Clock xmlns:dt="urn:schemas-microsoft-com:datatypes"><Description dt:dt="string">E-Prime Primary Realtime Clock</Description><StartTime><Timestamp dt:dt="int">0</Timestamp><DateUtc dt:dt="string">2021-06-12T05:01:38Z</DateUtc></StartTime><FrequencyChanges><FrequencyChange><Frequency dt:dt="r8">2699970000</Frequency><Timestamp dt:dt="r8">582134297621</Timestamp><Current dt:…	좌우반구com(split BVF)_2-039-1	75.026	1.0.0.167	1	-1433316406	Professional	2.0.10.242	2.0.10.353	06-12-2021	2021-06-12 오전 5:01:39	14:01:39	2.0.10.248	313	1	z	재계	재	계	NULL	NULL	NULL	NULL	NULL	NULL	49	1	49	KSY2	List3	NULL	NULL	NULL	NULL	NULL	NULL	NULL	NULL	NULL	0	z	0	7	976127	0	{/}	1403
좌우반구com(split BVF)_2	39	1	<?xml version="1.0"?>\n<Clock xmlns:dt="urn:schemas-microsoft-com:datatypes"><Description dt:dt="string">E-Prime Primary Realtime Clock</Description><StartTime><Timestamp dt:dt="int">0</Timestamp><DateUtc dt:dt="string">2021-06-12T05:01:38Z</DateUtc></StartTime><FrequencyChanges><FrequencyChange><Frequency dt:dt="r8">2699970000</Frequency><Timestamp dt:dt="r8">582134297621</Timestamp><Current dt:…	좌우반구com(split BVF)_2-039-1	75.026	1.0.0.167	1	-1433316406	Professional	2.0.10.242	2.0.10.353	06-12-2021	2021-06-12 오전 5:01:39	14:01:39	2.0.10.248	319	2	{/}	적태	적	태	NULL	NULL	NULL	NULL	NULL	NULL	119	1	55	KSY	List3	0		0	-1	992894	187		0	0	1	{/}	0	7	993081	0	{/}	529
좌우반구com(split BVF)_2	39	1	<?xml version="1.0"?>\n<Clock xmlns:dt="urn:schemas-microsoft-com:datatypes"><Description dt:dt="string">E-Prime Primary Realtime Clock</Description><StartTime><Timestamp dt:dt="int">0</Timestamp><DateUtc dt:dt="string">2021-06-12T05:01:38Z</DateUtc></StartTime><FrequencyChanges><FrequencyChange><Frequency dt:dt="r8">2699970000</Frequency><Timestamp dt:dt="r8">582134297621</Timestamp><Current dt:…	좌우반구com(split BVF)_2-039-1	75.026	1.0.0.167	1	-1433316406	Professional	2.0.10.242	2.0.10.353	06-12-2021	2021-06-12 오전 5:01:39	14:01:39	2.0.10.248	45	1	z	전략	전	략	60	1	45	NULL	NULL	NULL	NULL	NULL	NULL	KSY2	List1	NULL	NULL	NULL	NULL	NULL	NULL	NULL	NULL	NULL	1	z	0	7	166091	0	z	425
좌우반구com(split BVF)_2	39	1	<?xml version="1.0"?>\n<Clock xmlns:dt="urn:schemas-microsoft-com:datatypes"><Description dt:dt="string">E-Prime Primary Realtime Clock</Description><StartTime><Timestamp dt:dt="int">0</Timestamp><DateUtc dt:dt="string">2021-06-12T05:01:38Z</DateUtc></StartTime><FrequencyChanges><FrequencyChange><Frequency dt:dt="r8">2699970000</Frequency><Timestamp dt:dt="r8">582134297621</Timestamp><Current dt:…	좌우반구com(split BVF)_2-039-1	75.026	1.0.0.167	1	-1433316406	Professional	2.0.10.242	2.0.10.353	06-12-2021	2021-06-12 오전 5:01:39	14:01:39	2.0.10.248	330	1	z	전통	전	통	NULL	NULL	NULL	NULL	NULL	NULL	57	1	66	KSY2	List3	NULL	NULL	NULL	NULL	NULL	NULL	NULL	NULL	NULL	1	z	0	7	1022711	0	z	600
좌우반구com(split BVF)_2	39	1	<?xml version="1.0"?>\n<Clock xmlns:dt="urn:schemas-microsoft-com:datatypes"><Description dt:dt="string">E-Prime Primary Realtime Clock</Description><StartTime><Timestamp dt:dt="int">0</Timestamp><DateUtc dt:dt="string">2021-06-12T05:01:38Z</DateUtc></StartTime><FrequencyChanges><FrequencyChange><Frequency dt:dt="r8">2699970000</Frequency><Timestamp dt:dt="r8">582134297621</Timestamp><Current dt:…	좌우반구com(split BVF)_2-039-1	75.026	1.0.0.167	1	-1433316406	Professional	2.0.10.242	2.0.10.353	06-12-2021	2021-06-12 오전 5:01:39	14:01:39	2.0.10.248	390	2	{/}	전필	전	필	NULL	NULL	NULL	NULL	NULL	NULL	64	1	126	KSY3	List3	NULL	NULL	NULL	NULL	NULL	NULL	NULL	NULL	NULL	0	{/}	0	7	1186600	0	z	1045
좌우반구com(split BVF)_2	39	1	<?xml version="1.0"?>\n<Clock xmlns:dt="urn:schemas-microsoft-com:datatypes"><Description dt:dt="string">E-Prime Primary Realtime Clock</Description><StartTime><Timestamp dt:dt="int">0</Timestamp><DateUtc dt:dt="string">2021-06-12T05:01:38Z</DateUtc></StartTime><FrequencyChanges><FrequencyChange><Frequency dt:dt="r8">2699970000</Frequency><Timestamp dt:dt="r8">582134297621</Timestamp><Current dt:…	좌우반구com(split BVF)_2-039-1	75.026	1.0.0.167	1	-1433316406	Professional	2.0.10.242	2.0.10.353	06-12-2021	2021-06-12 오전 5:01:39	14:01:39	2.0.10.248	292	1	z	절감	절	감	NULL	NULL	NULL	NULL	NULL	NULL	55	1	28	KSY2	List3	NULL	NULL	NULL	NULL	NULL	NULL	NULL	NULL	NULL	1	z	1	6	919373	0	z	619
좌우반구com(split BVF)_2	39	1	<?xml version="1.0"?>\n<Clock xmlns:dt="urn:schemas-microsoft-com:datatypes"><Description dt:dt="string">E-Prime Primary Realtime Clock</Description><StartTime><Timestamp dt:dt="int">0</Timestamp><DateUtc dt:dt="string">2021-06-12T05:01:38Z</DateUtc></StartTime><FrequencyChanges><FrequencyChange><Frequency dt:dt="r8">2699970000</Frequency><Timestamp dt:dt="r8">582134297621</Timestamp><Current dt:…	좌우반구com(split BVF)_2-039-1	75.026	1.0.0.167	1	-1433316406	Professional	2.0.10.242	2.0.10.353	06-12-2021	2021-06-12 오전 5:01:39	14:01:39	2.0.10.248	94	2	{/}	절보	절	보	68	1	94	NULL	NULL	NULL	NULL	NULL	NULL	KSY2	List1	NULL	NULL	NULL	NULL	NULL	NULL	NULL	NULL	NULL	1	{/}	0	7	304256	0	{/}	769
좌우반구com(split BVF)_2	39	1	<?xml version="1.0"?>\n<Clock xmlns:dt="urn:schemas-microsoft-com:datatypes"><Description dt:dt="string">E-Prime Primary Realtime Clock</Description><StartTime><Timestamp dt:dt="int">0</Timestamp><DateUtc dt:dt="string">2021-06-12T05:01:38Z</DateUtc></StartTime><FrequencyChanges><FrequencyChange><Frequency dt:dt="r8">2699970000</Frequency><Timestamp dt:dt="r8">582134297621</Timestamp><Current dt:…	좌우반구com(split BVF)_2-039-1	75.026	1.0.0.167	1	-1433316406	Professional	2.0.10.242	2.0.10.353	06-12-2021	2021-06-12 오전 5:01:39	14:01:39	2.0.10.248	83	2	{/}	절속	절	속	47	1	83	NULL	NULL	NULL	NULL	NULL	NULL	KSY2	List1	NULL	NULL	NULL	NULL	NULL	NULL	NULL	NULL	NULL	1	{/}	0	6	273413	0	{/}	763
좌우반구com(split BVF)_2	39	1	<?xml version="1.0"?>\n<Clock xmlns:dt="urn:schemas-microsoft-com:datatypes"><Description dt:dt="string">E-Prime Primary Realtime Clock</Description><StartTime><Timestamp dt:dt="int">0</Timestamp><DateUtc dt:dt="string">2021-06-12T05:01:38Z</DateUtc></StartTime><FrequencyChanges><FrequencyChange><Frequency dt:dt="r8">2699970000</Frequency><Timestamp dt:dt="r8">582134297621</Timestamp><Current dt:…	좌우반구com(split BVF)_2-039-1	75.026	1.0.0.167	1	-1433316406	Professional	2.0.10.242	2.0.10.353	06-12-2021	2021-06-12 오전 5:01:39	14:01:39	2.0.10.248	232	1	z	절차	절	차	NULL	NULL	NULL	77	1	100	NULL	NULL	NULL	KSY2	List2	NULL	NULL	NULL	NULL	NULL	NULL	NULL	NULL	NULL	1	z	0	7	746101	0	z	486
좌우반구com(split BVF)_2	39	1	<?xml version="1.0"?>\n<Clock xmlns:dt="urn:schemas-microsoft-com:datatypes"><Description dt:dt="string">E-Prime Primary Realtime Clock</Description><StartTime><Timestamp dt:dt="int">0</Timestamp><DateUtc dt:dt="string">2021-06-12T05:01:38Z</DateUtc></StartTime><FrequencyChanges><FrequencyChange><Frequency dt:dt="r8">2699970000</Frequency><Timestamp dt:dt="r8">582134297621</Timestamp><Current dt:…	좌우반구com(split BVF)_2-039-1	75.026	1.0.0.167	1	-1433316406	Professional	2.0.10.242	2.0.10.353	06-12-2021	2021-06-12 오전 5:01:39	14:01:39	2.0.10.248	315	1	z	정도	정	도	NULL	NULL	NULL	NULL	NULL	NULL	76	1	51	KSY2	List3	NULL	NULL	NULL	NULL	NULL	NULL	NULL	NULL	NULL	1	z	0	7	982605	0	z	307
좌우반구com(split BVF)_2	39	1	<?xml version="1.0"?>\n<Clock xmlns:dt="urn:schemas-microsoft-com:datatypes"><Description dt:dt="string">E-Prime Primary Realtime Clock</Description><StartTime><Timestamp dt:dt="int">0</Timestamp><DateUtc dt:dt="string">2021-06-12T05:01:38Z</DateUtc></StartTime><FrequencyChanges><FrequencyChange><Frequency dt:dt="r8">2699970000</Frequency><Timestamp dt:dt="r8">582134297621</Timestamp><Current dt:…	좌우반구com(split BVF)_2-039-1	75.026	1.0.0.167	1	-1433316406	Professional	2.0.10.242	2.0.10.353	06-12-2021	2021-06-12 오전 5:01:39	14:01:39	2.0.10.248	197	1	z	정오	정	오	NULL	NULL	NULL	95	1	65	NULL	NULL	NULL	KSY2	List2	NULL	NULL	NULL	NULL	NULL	NULL	NULL	NULL	NULL	1	z	0	7	647789	0	z	471
좌우반구com(split BVF)_2	39	1	<?xml version="1.0"?>\n<Clock xmlns:dt="urn:schemas-microsoft-com:datatypes"><Description dt:dt="string">E-Prime Primary Realtime Clock</Description><StartTime><Timestamp dt:dt="int">0</Timestamp><DateUtc dt:dt="string">2021-06-12T05:01:38Z</DateUtc></StartTime><FrequencyChanges><FrequencyChange><Frequency dt:dt="r8">2699970000</Frequency><Timestamp dt:dt="r8">582134297621</Timestamp><Current dt:…	좌우반구com(split BVF)_2-039-1	75.026	1.0.0.167	1	-1433316406	Professional	2.0.10.242	2.0.10.353	06-12-2021	2021-06-12 오전 5:01:39	14:01:39	2.0.10.248	15	1	z	정책	정	책	114	1	15	NULL	NULL	NULL	NULL	NULL	NULL	KSY2	List1	NULL	NULL	NULL	NULL	NULL	NULL	NULL	NULL	NULL	1	z	0	7	77122	0	z	833
좌우반구com(split BVF)_2	39	1	<?xml version="1.0"?>\n<Clock xmlns:dt="urn:schemas-microsoft-com:datatypes"><Description dt:dt="string">E-Prime Primary Realtime Clock</Description><StartTime><Timestamp dt:dt="int">0</Timestamp><DateUtc dt:dt="string">2021-06-12T05:01:38Z</DateUtc></StartTime><FrequencyChanges><FrequencyChange><Frequency dt:dt="r8">2699970000</Frequency><Timestamp dt:dt="r8">582134297621</Timestamp><Current dt:…	좌우반구com(split BVF)_2-039-1	75.026	1.0.0.167	1	-1433316406	Professional	2.0.10.242	2.0.10.353	06-12-2021	2021-06-12 오전 5:01:39	14:01:39	2.0.10.248	100	2	{/}	제경	제	경	117	1	100	NULL	NULL	NULL	NULL	NULL	NULL	KSY	List1	0		0	0	321210	186		0	0	0	{/}	1	6	321396	0	z	1045
좌우반구com(split BVF)_2	39	1	<?xml version="1.0"?>\n<Clock xmlns:dt="urn:schemas-microsoft-com:datatypes"><Description dt:dt="string">E-Prime Primary Realtime Clock</Description><StartTime><Timestamp dt:dt="int">0</Timestamp><DateUtc dt:dt="string">2021-06-12T05:01:38Z</DateUtc></StartTime><FrequencyChanges><FrequencyChange><Frequency dt:dt="r8">2699970000</Frequency><Timestamp dt:dt="r8">582134297621</Timestamp><Current dt:…	좌우반구com(split BVF)_2-039-1	75.026	1.0.0.167	1	-1433316406	Professional	2.0.10.242	2.0.10.353	06-12-2021	2021-06-12 오전 5:01:39	14:01:39	2.0.10.248	44	1	z	제도	제	도	109	1	44	NULL	NULL	NULL	NULL	NULL	NULL	KSY2	List1	NULL	NULL	NULL	NULL	NULL	NULL	NULL	NULL	NULL	1	z	0	7	163332	0	z	558
좌우반구com(split BVF)_2	39	1	<?xml version="1.0"?>\n<Clock xmlns:dt="urn:schemas-microsoft-com:datatypes"><Description dt:dt="string">E-Prime Primary Realtime Clock</Description><StartTime><Timestamp dt:dt="int">0</Timestamp><DateUtc dt:dt="string">2021-06-12T05:01:38Z</DateUtc></StartTime><FrequencyChanges><FrequencyChange><Frequency dt:dt="r8">2699970000</Frequency><Timestamp dt:dt="r8">582134297621</Timestamp><Current dt:…	좌우반구com(split BVF)_2-039-1	75.026	1.0.0.167	1	-1433316406	Professional	2.0.10.242	2.0.10.353	06-12-2021	2021-06-12 오전 5:01:39	14:01:39	2.0.10.248	207	2	{/}	제란	제	란	NULL	NULL	NULL	24	1	75	NULL	NULL	NULL	KSY3	List2	NULL	NULL	NULL	NULL	NULL	NULL	NULL	NULL	NULL	1	{/}	0	7	675166	0	{/}	909
좌우반구com(split BVF)_2	39	1	<?xml version="1.0"?>\n<Clock xmlns:dt="urn:schemas-microsoft-com:datatypes"><Description dt:dt="string">E-Prime Primary Realtime Clock</Description><StartTime><Timestamp dt:dt="int">0</Timestamp><DateUtc dt:dt="string">2021-06-12T05:01:38Z</DateUtc></StartTime><FrequencyChanges><FrequencyChange><Frequency dt:dt="r8">2699970000</Frequency><Timestamp dt:dt="r8">582134297621</Timestamp><Current dt:…	좌우반구com(split BVF)_2-039-1	75.026	1.0.0.167	1	-1433316406	Professional	2.0.10.242	2.0.10.353	06-12-2021	2021-06-12 오전 5:01:39	14:01:39	2.0.10.248	272	1	z	제안	제	안	NULL	NULL	NULL	NULL	NULL	NULL	78	1	8	KSY2	List3	NULL	NULL	NULL	NULL	NULL	NULL	NULL	NULL	NULL	1	z	0	7	865046	0	z	427
좌우반구com(split BVF)_2	39	1	<?xml version="1.0"?>\n<Clock xmlns:dt="urn:schemas-microsoft-com:datatypes"><Description dt:dt="string">E-Prime Primary Realtime Clock</Description><StartTime><Timestamp dt:dt="int">0</Timestamp><DateUtc dt:dt="string">2021-06-12T05:01:38Z</DateUtc></StartTime><FrequencyChanges><FrequencyChange><Frequency dt:dt="r8">2699970000</Frequency><Timestamp dt:dt="r8">582134297621</Timestamp><Current dt:…	좌우반구com(split BVF)_2-039-1	75.026	1.0.0.167	1	-1433316406	Professional	2.0.10.242	2.0.10.353	06-12-2021	2021-06-12 오전 5:01:39	14:01:39	2.0.10.248	216	1	z	제품	제	품	NULL	NULL	NULL	94	1	84	NULL	NULL	NULL	KSY2	List2	NULL	NULL	NULL	NULL	NULL	NULL	NULL	NULL	NULL	1	z	1	6	701716	0	z	391
좌우반구com(split BVF)_2	39	1	<?xml version="1.0"?>\n<Clock xmlns:dt="urn:schemas-microsoft-com:datatypes"><Description dt:dt="string">E-Prime Primary Realtime Clock</Description><StartTime><Timestamp dt:dt="int">0</Timestamp><DateUtc dt:dt="string">2021-06-12T05:01:38Z</DateUtc></StartTime><FrequencyChanges><FrequencyChange><Frequency dt:dt="r8">2699970000</Frequency><Timestamp dt:dt="r8">582134297621</Timestamp><Current dt:…	좌우반구com(split BVF)_2-039-1	75.026	1.0.0.167	1	-1433316406	Professional	2.0.10.242	2.0.10.353	06-12-2021	2021-06-12 오전 5:01:39	14:01:39	2.0.10.248	269	1	z	조건	조	건	NULL	NULL	NULL	NULL	NULL	NULL	2	1	5	KSY2	List3	NULL	NULL	NULL	NULL	NULL	NULL	NULL	NULL	NULL	1	z	0	6	857195	0	z	390
좌우반구com(split BVF)_2	39	1	<?xml version="1.0"?>\n<Clock xmlns:dt="urn:schemas-microsoft-com:datatypes"><Description dt:dt="string">E-Prime Primary Realtime Clock</Description><StartTime><Timestamp dt:dt="int">0</Timestamp><DateUtc dt:dt="string">2021-06-12T05:01:38Z</DateUtc></StartTime><FrequencyChanges><FrequencyChange><Frequency dt:dt="r8">2699970000</Frequency><Timestamp dt:dt="r8">582134297621</Timestamp><Current dt:…	좌우반구com(split BVF)_2-039-1	75.026	1.0.0.167	1	-1433316406	Professional	2.0.10.242	2.0.10.353	06-12-2021	2021-06-12 오전 5:01:39	14:01:39	2.0.10.248	84	1	z	조례	조	례	48	1	84	NULL	NULL	NULL	NULL	NULL	NULL	KSY2	List1	NULL	NULL	NULL	NULL	NULL	NULL	NULL	NULL	NULL	0	z	1	6	276385	0	{/}	759
좌우반구com(split BVF)_2	39	1	<?xml version="1.0"?>\n<Clock xmlns:dt="urn:schemas-microsoft-com:datatypes"><Description dt:dt="string">E-Prime Primary Realtime Clock</Description><StartTime><Timestamp dt:dt="int">0</Timestamp><DateUtc dt:dt="string">2021-06-12T05:01:38Z</DateUtc></StartTime><FrequencyChanges><FrequencyChange><Frequency dt:dt="r8">2699970000</Frequency><Timestamp dt:dt="r8">582134297621</Timestamp><Current dt:…	좌우반구com(split BVF)_2-039-1	75.026	1.0.0.167	1	-1433316406	Professional	2.0.10.242	2.0.10.353	06-12-2021	2021-06-12 오전 5:01:39	14:01:39	2.0.10.248	210	1	z	조직	조	직	NULL	NULL	NULL	68	1	78	NULL	NULL	NULL	KSY2	List2	NULL	NULL	NULL	NULL	NULL	NULL	NULL	NULL	NULL	1	z	0	6	683869	0	z	422
좌우반구com(split BVF)_2	39	1	<?xml version="1.0"?>\n<Clock xmlns:dt="urn:schemas-microsoft-com:datatypes"><Description dt:dt="string">E-Prime Primary Realtime Clock</Description><StartTime><Timestamp dt:dt="int">0</Timestamp><DateUtc dt:dt="string">2021-06-12T05:01:38Z</DateUtc></StartTime><FrequencyChanges><FrequencyChange><Frequency dt:dt="r8">2699970000</Frequency><Timestamp dt:dt="r8">582134297621</Timestamp><Current dt:…	좌우반구com(split BVF)_2-039-1	75.026	1.0.0.167	1	-1433316406	Professional	2.0.10.242	2.0.10.353	06-12-2021	2021-06-12 오전 5:01:39	14:01:39	2.0.10.248	303	1	z	종류	종	류	NULL	NULL	NULL	NULL	NULL	NULL	80	1	39	KSY2	List3	NULL	NULL	NULL	NULL	NULL	NULL	NULL	NULL	NULL	1	z	0	7	949283	0	z	512
좌우반구com(split BVF)_2	39	1	<?xml version="1.0"?>\n<Clock xmlns:dt="urn:schemas-microsoft-com:datatypes"><Description dt:dt="string">E-Prime Primary Realtime Clock</Description><StartTime><Timestamp dt:dt="int">0</Timestamp><DateUtc dt:dt="string">2021-06-12T05:01:38Z</DateUtc></StartTime><FrequencyChanges><FrequencyChange><Frequency dt:dt="r8">2699970000</Frequency><Timestamp dt:dt="r8">582134297621</Timestamp><Current dt:…	좌우반구com(split BVF)_2-039-1	75.026	1.0.0.167	1	-1433316406	Professional	2.0.10.242	2.0.10.353	06-12-2021	2021-06-12 오전 5:01:39	14:01:39	2.0.10.248	382	2	{/}	종백	종	백	NULL	NULL	NULL	NULL	NULL	NULL	104	1	118	KSY	List3	0		0	-1	1164274	187		0	0	1	{/}	0	7	1164461	0	{/}	897
좌우반구com(split BVF)_2	39	1	<?xml version="1.0"?>\n<Clock xmlns:dt="urn:schemas-microsoft-com:datatypes"><Description dt:dt="string">E-Prime Primary Realtime Clock</Description><StartTime><Timestamp dt:dt="int">0</Timestamp><DateUtc dt:dt="string">2021-06-12T05:01:38Z</DateUtc></StartTime><FrequencyChanges><FrequencyChange><Frequency dt:dt="r8">2699970000</Frequency><Timestamp dt:dt="r8">582134297621</Timestamp><Current dt:…	좌우반구com(split BVF)_2-039-1	75.026	1.0.0.167	1	-1433316406	Professional	2.0.10.242	2.0.10.353	06-12-2021	2021-06-12 오전 5:01:39	14:01:39	2.0.10.248	203	2	{/}	죽거	죽	거	NULL	NULL	NULL	27	1	71	NULL	NULL	NULL	KSY2	List2	NULL	NULL	NULL	NULL	NULL	NULL	NULL	NULL	NULL	1	{/}	0	7	662690	0	{/}	785
좌우반구com(split BVF)_2	39	1	<?xml version="1.0"?>\n<Clock xmlns:dt="urn:schemas-microsoft-com:datatypes"><Description dt:dt="string">E-Prime Primary Realtime Clock</Description><StartTime><Timestamp dt:dt="int">0</Timestamp><DateUtc dt:dt="string">2021-06-12T05:01:38Z</DateUtc></StartTime><FrequencyChanges><FrequencyChange><Frequency dt:dt="r8">2699970000</Frequency><Timestamp dt:dt="r8">582134297621</Timestamp><Current dt:…	좌우반구com(split BVF)_2-039-1	75.026	1.0.0.167	1	-1433316406	Professional	2.0.10.242	2.0.10.353	06-12-2021	2021-06-12 오전 5:01:39	14:01:39	2.0.10.248	172	1	z	죽음	죽	음	NULL	NULL	NULL	65	1	40	NULL	NULL	NULL	KSY2	List2	NULL	NULL	NULL	NULL	NULL	NULL	NULL	NULL	NULL	1	z	0	7	579386	0	z	451
좌우반구com(split BVF)_2	39	1	<?xml version="1.0"?>\n<Clock xmlns:dt="urn:schemas-microsoft-com:datatypes"><Description dt:dt="string">E-Prime Primary Realtime Clock</Description><StartTime><Timestamp dt:dt="int">0</Timestamp><DateUtc dt:dt="string">2021-06-12T05:01:38Z</DateUtc></StartTime><FrequencyChanges><FrequencyChange><Frequency dt:dt="r8">2699970000</Frequency><Timestamp dt:dt="r8">582134297621</Timestamp><Current dt:…	좌우반구com(split BVF)_2-039-1	75.026	1.0.0.167	1	-1433316406	Professional	2.0.10.242	2.0.10.353	06-12-2021	2021-06-12 오전 5:01:39	14:01:39	2.0.10.248	151	1	z	준거	준	거	NULL	NULL	NULL	20	1	19	NULL	NULL	NULL	KSY2	List2	NULL	NULL	NULL	NULL	NULL	NULL	NULL	NULL	NULL	0	z	0	6	519700	0	{/}	689
좌우반구com(split BVF)_2	39	1	<?xml version="1.0"?>\n<Clock xmlns:dt="urn:schemas-microsoft-com:datatypes"><Description dt:dt="string">E-Prime Primary Realtime Clock</Description><StartTime><Timestamp dt:dt="int">0</Timestamp><DateUtc dt:dt="string">2021-06-12T05:01:38Z</DateUtc></StartTime><FrequencyChanges><FrequencyChange><Frequency dt:dt="r8">2699970000</Frequency><Timestamp dt:dt="r8">582134297621</Timestamp><Current dt:…	좌우반구com(split BVF)_2-039-1	75.026	1.0.0.167	1	-1433316406	Professional	2.0.10.242	2.0.10.353	06-12-2021	2021-06-12 오전 5:01:39	14:01:39	2.0.10.248	74	2	{/}	증력	증	력	97	1	74	NULL	NULL	NULL	NULL	NULL	NULL	KSY	List1	0		0	0	247889	186		0	0	1	{/}	0	6	248075	0	{/}	750
좌우반구com(split BVF)_2	39	1	<?xml version="1.0"?>\n<Clock xmlns:dt="urn:schemas-microsoft-com:datatypes"><Description dt:dt="string">E-Prime Primary Realtime Clock</Description><StartTime><Timestamp dt:dt="int">0</Timestamp><DateUtc dt:dt="string">2021-06-12T05:01:38Z</DateUtc></StartTime><FrequencyChanges><FrequencyChange><Frequency dt:dt="r8">2699970000</Frequency><Timestamp dt:dt="r8">582134297621</Timestamp><Current dt:…	좌우반구com(split BVF)_2-039-1	75.026	1.0.0.167	1	-1433316406	Professional	2.0.10.242	2.0.10.353	06-12-2021	2021-06-12 오전 5:01:39	14:01:39	2.0.10.248	335	1	z	증인	증	인	NULL	NULL	NULL	NULL	NULL	NULL	23	1	71	KSY2	List3	NULL	NULL	NULL	NULL	NULL	NULL	NULL	NULL	NULL	1	z	1	6	1037052	0	z	421
좌우반구com(split BVF)_2	39	1	<?xml version="1.0"?>\n<Clock xmlns:dt="urn:schemas-microsoft-com:datatypes"><Description dt:dt="string">E-Prime Primary Realtime Clock</Description><StartTime><Timestamp dt:dt="int">0</Timestamp><DateUtc dt:dt="string">2021-06-12T05:01:38Z</DateUtc></StartTime><FrequencyChanges><FrequencyChange><Frequency dt:dt="r8">2699970000</Frequency><Timestamp dt:dt="r8">582134297621</Timestamp><Current dt:…	좌우반구com(split BVF)_2-039-1	75.026	1.0.0.167	1	-1433316406	Professional	2.0.10.242	2.0.10.353	06-12-2021	2021-06-12 오전 5:01:39	14:01:39	2.0.10.248	296	2	{/}	지님	지	님	NULL	NULL	NULL	NULL	NULL	NULL	54	1	32	KSY	List3	0		0	0	930010	186		0	0	1	{/}	1	6	930196	0	{/}	421
좌우반구com(split BVF)_2	39	1	<?xml version="1.0"?>\n<Clock xmlns:dt="urn:schemas-microsoft-com:datatypes"><Description dt:dt="string">E-Prime Primary Realtime Clock</Description><StartTime><Timestamp dt:dt="int">0</Timestamp><DateUtc dt:dt="string">2021-06-12T05:01:38Z</DateUtc></StartTime><FrequencyChanges><FrequencyChange><Frequency dt:dt="r8">2699970000</Frequency><Timestamp dt:dt="r8">582134297621</Timestamp><Current dt:…	좌우반구com(split BVF)_2-039-1	75.026	1.0.0.167	1	-1433316406	Professional	2.0.10.242	2.0.10.353	06-12-2021	2021-06-12 오전 5:01:39	14:01:39	2.0.10.248	295	1	z	지적	지	적	NULL	NULL	NULL	NULL	NULL	NULL	58	1	31	KSY2	List3	NULL	NULL	NULL	NULL	NULL	NULL	NULL	NULL	NULL	1	z	1	6	927437	0	z	556
좌우반구com(split BVF)_2	39	1	<?xml version="1.0"?>\n<Clock xmlns:dt="urn:schemas-microsoft-com:datatypes"><Description dt:dt="string">E-Prime Primary Realtime Clock</Description><StartTime><Timestamp dt:dt="int">0</Timestamp><DateUtc dt:dt="string">2021-06-12T05:01:38Z</DateUtc></StartTime><FrequencyChanges><FrequencyChange><Frequency dt:dt="r8">2699970000</Frequency><Timestamp dt:dt="r8">582134297621</Timestamp><Current dt:…	좌우반구com(split BVF)_2-039-1	75.026	1.0.0.167	1	-1433316406	Professional	2.0.10.242	2.0.10.353	06-12-2021	2021-06-12 오전 5:01:39	14:01:39	2.0.10.248	393	1	z	지표	지	표	NULL	NULL	NULL	NULL	NULL	NULL	123	1	129	KSY2	List3	NULL	NULL	NULL	NULL	NULL	NULL	NULL	NULL	NULL	1	z	0	6	1195290	0	z	451
좌우반구com(split BVF)_2	39	1	<?xml version="1.0"?>\n<Clock xmlns:dt="urn:schemas-microsoft-com:datatypes"><Description dt:dt="string">E-Prime Primary Realtime Clock</Description><StartTime><Timestamp dt:dt="int">0</Timestamp><DateUtc dt:dt="string">2021-06-12T05:01:38Z</DateUtc></StartTime><FrequencyChanges><FrequencyChange><Frequency dt:dt="r8">2699970000</Frequency><Timestamp dt:dt="r8">582134297621</Timestamp><Current dt:…	좌우반구com(split BVF)_2-039-1	75.026	1.0.0.167	1	-1433316406	Professional	2.0.10.242	2.0.10.353	06-12-2021	2021-06-12 오전 5:01:39	14:01:39	2.0.10.248	305	1	z	지혜	지	혜	NULL	NULL	NULL	NULL	NULL	NULL	81	1	41	KSY2	List3	NULL	NULL	NULL	NULL	NULL	NULL	NULL	NULL	NULL	1	z	0	7	955281	0	z	439
좌우반구com(split BVF)_2	39	1	<?xml version="1.0"?>\n<Clock xmlns:dt="urn:schemas-microsoft-com:datatypes"><Description dt:dt="string">E-Prime Primary Realtime Clock</Description><StartTime><Timestamp dt:dt="int">0</Timestamp><DateUtc dt:dt="string">2021-06-12T05:01:38Z</DateUtc></StartTime><FrequencyChanges><FrequencyChange><Frequency dt:dt="r8">2699970000</Frequency><Timestamp dt:dt="r8">582134297621</Timestamp><Current dt:…	좌우반구com(split BVF)_2-039-1	75.026	1.0.0.167	1	-1433316406	Professional	2.0.10.242	2.0.10.353	06-12-2021	2021-06-12 오전 5:01:39	14:01:39	2.0.10.248	304	2	{/}	직매	직	매	NULL	NULL	NULL	NULL	NULL	NULL	126	1	40	KSY2	List3	NULL	NULL	NULL	NULL	NULL	NULL	NULL	NULL	NULL	1	{/}	0	7	952002	0	{/}	1082
좌우반구com(split BVF)_2	39	1	<?xml version="1.0"?>\n<Clock xmlns:dt="urn:schemas-microsoft-com:datatypes"><Description dt:dt="string">E-Prime Primary Realtime Clock</Description><StartTime><Timestamp dt:dt="int">0</Timestamp><DateUtc dt:dt="string">2021-06-12T05:01:38Z</DateUtc></StartTime><FrequencyChanges><FrequencyChange><Frequency dt:dt="r8">2699970000</Frequency><Timestamp dt:dt="r8">582134297621</Timestamp><Current dt:…	좌우반구com(split BVF)_2-039-1	75.026	1.0.0.167	1	-1433316406	Professional	2.0.10.242	2.0.10.353	06-12-2021	2021-06-12 오전 5:01:39	14:01:39	2.0.10.248	234	1	z	직장	직	장	NULL	NULL	NULL	79	1	102	NULL	NULL	NULL	KSY2	List2	NULL	NULL	NULL	NULL	NULL	NULL	NULL	NULL	NULL	1	z	1	6	751472	0	z	381
좌우반구com(split BVF)_2	39	1	<?xml version="1.0"?>\n<Clock xmlns:dt="urn:schemas-microsoft-com:datatypes"><Description dt:dt="string">E-Prime Primary Realtime Clock</Description><StartTime><Timestamp dt:dt="int">0</Timestamp><DateUtc dt:dt="string">2021-06-12T05:01:38Z</DateUtc></StartTime><FrequencyChanges><FrequencyChange><Frequency dt:dt="r8">2699970000</Frequency><Timestamp dt:dt="r8">582134297621</Timestamp><Current dt:…	좌우반구com(split BVF)_2-039-1	75.026	1.0.0.167	1	-1433316406	Professional	2.0.10.242	2.0.10.353	06-12-2021	2021-06-12 오전 5:01:39	14:01:39	2.0.10.248	2	2	{/}	진회	진	회	57	1	2	NULL	NULL	NULL	NULL	NULL	NULL	KSY	List1	0		0	0	39602	186		0	0	1	{/}	1	6	39788	0	{/}	828
좌우반구com(split BVF)_2	39	1	<?xml version="1.0"?>\n<Clock xmlns:dt="urn:schemas-microsoft-com:datatypes"><Description dt:dt="string">E-Prime Primary Realtime Clock</Description><StartTime><Timestamp dt:dt="int">0</Timestamp><DateUtc dt:dt="string">2021-06-12T05:01:38Z</DateUtc></StartTime><FrequencyChanges><FrequencyChange><Frequency dt:dt="r8">2699970000</Frequency><Timestamp dt:dt="r8">582134297621</Timestamp><Current dt:…	좌우반구com(split BVF)_2-039-1	75.026	1.0.0.167	1	-1433316406	Professional	2.0.10.242	2.0.10.353	06-12-2021	2021-06-12 오전 5:01:39	14:01:39	2.0.10.248	278	1	z	질서	질	서	NULL	NULL	NULL	NULL	NULL	NULL	86	1	14	KSY2	List3	NULL	NULL	NULL	NULL	NULL	NULL	NULL	NULL	NULL	1	z	1	6	880320	0	z	372
좌우반구com(split BVF)_2	39	1	<?xml version="1.0"?>\n<Clock xmlns:dt="urn:schemas-microsoft-com:datatypes"><Description dt:dt="string">E-Prime Primary Realtime Clock</Description><StartTime><Timestamp dt:dt="int">0</Timestamp><DateUtc dt:dt="string">2021-06-12T05:01:38Z</DateUtc></StartTime><FrequencyChanges><FrequencyChange><Frequency dt:dt="r8">2699970000</Frequency><Timestamp dt:dt="r8">582134297621</Timestamp><Current dt:…	좌우반구com(split BVF)_2-039-1	75.026	1.0.0.167	1	-1433316406	Professional	2.0.10.242	2.0.10.353	06-12-2021	2021-06-12 오전 5:01:39	14:01:39	2.0.10.248	345	1	z	차량	차	량	NULL	NULL	NULL	NULL	NULL	NULL	69	1	81	KSY2	List3	NULL	NULL	NULL	NULL	NULL	NULL	NULL	NULL	NULL	0	z	1	6	1063536	0	{/}	804
좌우반구com(split BVF)_2	39	1	<?xml version="1.0"?>\n<Clock xmlns:dt="urn:schemas-microsoft-com:datatypes"><Description dt:dt="string">E-Prime Primary Realtime Clock</Description><StartTime><Timestamp dt:dt="int">0</Timestamp><DateUtc dt:dt="string">2021-06-12T05:01:38Z</DateUtc></StartTime><FrequencyChanges><FrequencyChange><Frequency dt:dt="r8">2699970000</Frequency><Timestamp dt:dt="r8">582134297621</Timestamp><Current dt:…	좌우반구com(split BVF)_2-039-1	75.026	1.0.0.167	1	-1433316406	Professional	2.0.10.242	2.0.10.353	06-12-2021	2021-06-12 오전 5:01:39	14:01:39	2.0.10.248	374	1	z	차익	차	익	NULL	NULL	NULL	NULL	NULL	NULL	82	1	110	KSY2	List3	NULL	NULL	NULL	NULL	NULL	NULL	NULL	NULL	NULL	0	z	0	7	1141229	0	{/}	641
좌우반구com(split BVF)_2	39	1	<?xml version="1.0"?>\n<Clock xmlns:dt="urn:schemas-microsoft-com:datatypes"><Description dt:dt="string">E-Prime Primary Realtime Clock</Description><StartTime><Timestamp dt:dt="int">0</Timestamp><DateUtc dt:dt="string">2021-06-12T05:01:38Z</DateUtc></StartTime><FrequencyChanges><FrequencyChange><Frequency dt:dt="r8">2699970000</Frequency><Timestamp dt:dt="r8">582134297621</Timestamp><Current dt:…	좌우반구com(split BVF)_2-039-1	75.026	1.0.0.167	1	-1433316406	Professional	2.0.10.242	2.0.10.353	06-12-2021	2021-06-12 오전 5:01:39	14:01:39	2.0.10.248	349	2	{/}	착반	착	반	NULL	NULL	NULL	NULL	NULL	NULL	116	1	85	KSY	List3	0		0	-1	1074359	187		0	0	1	{/}	0	7	1074546	0	{/}	756
좌우반구com(split BVF)_2	39	1	<?xml version="1.0"?>\n<Clock xmlns:dt="urn:schemas-microsoft-com:datatypes"><Description dt:dt="string">E-Prime Primary Realtime Clock</Description><StartTime><Timestamp dt:dt="int">0</Timestamp><DateUtc dt:dt="string">2021-06-12T05:01:38Z</DateUtc></StartTime><FrequencyChanges><FrequencyChange><Frequency dt:dt="r8">2699970000</Frequency><Timestamp dt:dt="r8">582134297621</Timestamp><Current dt:…	좌우반구com(split BVF)_2-039-1	75.026	1.0.0.167	1	-1433316406	Professional	2.0.10.242	2.0.10.353	06-12-2021	2021-06-12 오전 5:01:39	14:01:39	2.0.10.248	97	1	z	책임	책	임	94	1	97	NULL	NULL	NULL	NULL	NULL	NULL	KSY2	List1	NULL	NULL	NULL	NULL	NULL	NULL	NULL	NULL	NULL	1	z	0	7	313306	0	z	464
좌우반구com(split BVF)_2	39	1	<?xml version="1.0"?>\n<Clock xmlns:dt="urn:schemas-microsoft-com:datatypes"><Description dt:dt="string">E-Prime Primary Realtime Clock</Description><StartTime><Timestamp dt:dt="int">0</Timestamp><DateUtc dt:dt="string">2021-06-12T05:01:38Z</DateUtc></StartTime><FrequencyChanges><FrequencyChange><Frequency dt:dt="r8">2699970000</Frequency><Timestamp dt:dt="r8">582134297621</Timestamp><Current dt:…	좌우반구com(split BVF)_2-039-1	75.026	1.0.0.167	1	-1433316406	Professional	2.0.10.242	2.0.10.353	06-12-2021	2021-06-12 오전 5:01:39	14:01:39	2.0.10.248	122	2	{/}	책희	책	희	26	1	122	NULL	NULL	NULL	NULL	NULL	NULL	KSY2	List1	NULL	NULL	NULL	NULL	NULL	NULL	NULL	NULL	NULL	1	{/}	0	7	382535	0	{/}	1728
좌우반구com(split BVF)_2	39	1	<?xml version="1.0"?>\n<Clock xmlns:dt="urn:schemas-microsoft-com:datatypes"><Description dt:dt="string">E-Prime Primary Realtime Clock</Description><StartTime><Timestamp dt:dt="int">0</Timestamp><DateUtc dt:dt="string">2021-06-12T05:01:38Z</DateUtc></StartTime><FrequencyChanges><FrequencyChange><Frequency dt:dt="r8">2699970000</Frequency><Timestamp dt:dt="r8">582134297621</Timestamp><Current dt:…	좌우반구com(split BVF)_2-039-1	75.026	1.0.0.167	1	-1433316406	Professional	2.0.10.242	2.0.10.353	06-12-2021	2021-06-12 오전 5:01:39	14:01:39	2.0.10.248	301	2	{/}	청휘	청	휘	NULL	NULL	NULL	NULL	NULL	NULL	106	1	37	KSY3	List3	NULL	NULL	NULL	NULL	NULL	NULL	NULL	NULL	NULL	1	{/}	0	7	943832	0	{/}	618
좌우반구com(split BVF)_2	39	1	<?xml version="1.0"?>\n<Clock xmlns:dt="urn:schemas-microsoft-com:datatypes"><Description dt:dt="string">E-Prime Primary Realtime Clock</Description><StartTime><Timestamp dt:dt="int">0</Timestamp><DateUtc dt:dt="string">2021-06-12T05:01:38Z</DateUtc></StartTime><FrequencyChanges><FrequencyChange><Frequency dt:dt="r8">2699970000</Frequency><Timestamp dt:dt="r8">582134297621</Timestamp><Current dt:…	좌우반구com(split BVF)_2-039-1	75.026	1.0.0.167	1	-1433316406	Professional	2.0.10.242	2.0.10.353	06-12-2021	2021-06-12 오전 5:01:39	14:01:39	2.0.10.248	334	2	{/}	체행	체	행	NULL	NULL	NULL	NULL	NULL	NULL	97	1	70	KSY3	List3	NULL	NULL	NULL	NULL	NULL	NULL	NULL	NULL	NULL	1	{/}	1	6	1034333	0	{/}	514
좌우반구com(split BVF)_2	39	1	<?xml version="1.0"?>\n<Clock xmlns:dt="urn:schemas-microsoft-com:datatypes"><Description dt:dt="string">E-Prime Primary Realtime Clock</Description><StartTime><Timestamp dt:dt="int">0</Timestamp><DateUtc dt:dt="string">2021-06-12T05:01:38Z</DateUtc></StartTime><FrequencyChanges><FrequencyChange><Frequency dt:dt="r8">2699970000</Frequency><Timestamp dt:dt="r8">582134297621</Timestamp><Current dt:…	좌우반구com(split BVF)_2-039-1	75.026	1.0.0.167	1	-1433316406	Professional	2.0.10.242	2.0.10.353	06-12-2021	2021-06-12 오전 5:01:39	14:01:39	2.0.10.248	77	1	z	체험	체	험	38	1	77	NULL	NULL	NULL	NULL	NULL	NULL	KSY2	List1	NULL	NULL	NULL	NULL	NULL	NULL	NULL	NULL	NULL	1	z	0	6	257152	0	z	721
좌우반구com(split BVF)_2	39	1	<?xml version="1.0"?>\n<Clock xmlns:dt="urn:schemas-microsoft-com:datatypes"><Description dt:dt="string">E-Prime Primary Realtime Clock</Description><StartTime><Timestamp dt:dt="int">0</Timestamp><DateUtc dt:dt="string">2021-06-12T05:01:38Z</DateUtc></StartTime><FrequencyChanges><FrequencyChange><Frequency dt:dt="r8">2699970000</Frequency><Timestamp dt:dt="r8">582134297621</Timestamp><Current dt:…	좌우반구com(split BVF)_2-039-1	75.026	1.0.0.167	1	-1433316406	Professional	2.0.10.242	2.0.10.353	06-12-2021	2021-06-12 오전 5:01:39	14:01:39	2.0.10.248	377	1	z	최고	최	고	NULL	NULL	NULL	NULL	NULL	NULL	15	1	113	KSY2	List3	NULL	NULL	NULL	NULL	NULL	NULL	NULL	NULL	NULL	1	z	0	7	1150306	0	z	565
좌우반구com(split BVF)_2	39	1	<?xml version="1.0"?>\n<Clock xmlns:dt="urn:schemas-microsoft-com:datatypes"><Description dt:dt="string">E-Prime Primary Realtime Clock</Description><StartTime><Timestamp dt:dt="int">0</Timestamp><DateUtc dt:dt="string">2021-06-12T05:01:38Z</DateUtc></StartTime><FrequencyChanges><FrequencyChange><Frequency dt:dt="r8">2699970000</Frequency><Timestamp dt:dt="r8">582134297621</Timestamp><Current dt:…	좌우반구com(split BVF)_2-039-1	75.026	1.0.0.167	1	-1433316406	Professional	2.0.10.242	2.0.10.353	06-12-2021	2021-06-12 오전 5:01:39	14:01:39	2.0.10.248	229	2	{/}	최여	최	여	NULL	NULL	NULL	63	1	97	NULL	NULL	NULL	KSY3	List2	NULL	NULL	NULL	NULL	NULL	NULL	NULL	NULL	NULL	1	{/}	0	7	738064	0	{/}	612
좌우반구com(split BVF)_2	39	1	<?xml version="1.0"?>\n<Clock xmlns:dt="urn:schemas-microsoft-com:datatypes"><Description dt:dt="string">E-Prime Primary Realtime Clock</Description><StartTime><Timestamp dt:dt="int">0</Timestamp><DateUtc dt:dt="string">2021-06-12T05:01:38Z</DateUtc></StartTime><FrequencyChanges><FrequencyChange><Frequency dt:dt="r8">2699970000</Frequency><Timestamp dt:dt="r8">582134297621</Timestamp><Current dt:…	좌우반구com(split BVF)_2-039-1	75.026	1.0.0.167	1	-1433316406	Professional	2.0.10.242	2.0.10.353	06-12-2021	2021-06-12 오전 5:01:39	14:01:39	2.0.10.248	233	2	{/}	최횟	최	횟	NULL	NULL	NULL	31	1	101	NULL	NULL	NULL	KSY3	List2	NULL	NULL	NULL	NULL	NULL	NULL	NULL	NULL	NULL	1	{/}	0	6	748793	0	{/}	475
좌우반구com(split BVF)_2	39	1	<?xml version="1.0"?>\n<Clock xmlns:dt="urn:schemas-microsoft-com:datatypes"><Description dt:dt="string">E-Prime Primary Realtime Clock</Description><StartTime><Timestamp dt:dt="int">0</Timestamp><DateUtc dt:dt="string">2021-06-12T05:01:38Z</DateUtc></StartTime><FrequencyChanges><FrequencyChange><Frequency dt:dt="r8">2699970000</Frequency><Timestamp dt:dt="r8">582134297621</Timestamp><Current dt:…	좌우반구com(split BVF)_2-039-1	75.026	1.0.0.167	1	-1433316406	Professional	2.0.10.242	2.0.10.353	06-12-2021	2021-06-12 오전 5:01:39	14:01:39	2.0.10.248	23	2	{/}	축허	축	허	64	1	23	NULL	NULL	NULL	NULL	NULL	NULL	KSY	List1	0		0	0	101167	186		0	0	0	{/}	1	6	101353	0	z	1434
좌우반구com(split BVF)_2	39	1	<?xml version="1.0"?>\n<Clock xmlns:dt="urn:schemas-microsoft-com:datatypes"><Description dt:dt="string">E-Prime Primary Realtime Clock</Description><StartTime><Timestamp dt:dt="int">0</Timestamp><DateUtc dt:dt="string">2021-06-12T05:01:38Z</DateUtc></StartTime><FrequencyChanges><FrequencyChange><Frequency dt:dt="r8">2699970000</Frequency><Timestamp dt:dt="r8">582134297621</Timestamp><Current dt:…	좌우반구com(split BVF)_2-039-1	75.026	1.0.0.167	1	-1433316406	Professional	2.0.10.242	2.0.10.353	06-12-2021	2021-06-12 오전 5:01:39	14:01:39	2.0.10.248	194	2	{/}	축헤	축	헤	NULL	NULL	NULL	56	1	62	NULL	NULL	NULL	KSY	List2	0		1	-1	639671	187		0	0	1	{/}	0	7	639858	0	{/}	429
좌우반구com(split BVF)_2	39	1	<?xml version="1.0"?>\n<Clock xmlns:dt="urn:schemas-microsoft-com:datatypes"><Description dt:dt="string">E-Prime Primary Realtime Clock</Description><StartTime><Timestamp dt:dt="int">0</Timestamp><DateUtc dt:dt="string">2021-06-12T05:01:38Z</DateUtc></StartTime><FrequencyChanges><FrequencyChange><Frequency dt:dt="r8">2699970000</Frequency><Timestamp dt:dt="r8">582134297621</Timestamp><Current dt:…	좌우반구com(split BVF)_2-039-1	75.026	1.0.0.167	1	-1433316406	Professional	2.0.10.242	2.0.10.353	06-12-2021	2021-06-12 오전 5:01:39	14:01:39	2.0.10.248	177	2	{/}	축희	축	희	NULL	NULL	NULL	75	1	45	NULL	NULL	NULL	KSY2	List2	NULL	NULL	NULL	NULL	NULL	NULL	NULL	NULL	NULL	1	{/}	0	7	592555	0	{/}	329
좌우반구com(split BVF)_2	39	1	<?xml version="1.0"?>\n<Clock xmlns:dt="urn:schemas-microsoft-com:datatypes"><Description dt:dt="string">E-Prime Primary Realtime Clock</Description><StartTime><Timestamp dt:dt="int">0</Timestamp><DateUtc dt:dt="string">2021-06-12T05:01:38Z</DateUtc></StartTime><FrequencyChanges><FrequencyChange><Frequency dt:dt="r8">2699970000</Frequency><Timestamp dt:dt="r8">582134297621</Timestamp><Current dt:…	좌우반구com(split BVF)_2-039-1	75.026	1.0.0.167	1	-1433316406	Professional	2.0.10.242	2.0.10.353	06-12-2021	2021-06-12 오전 5:01:39	14:01:39	2.0.10.248	11	2	{/}	측개	측	개	7	1	11	NULL	NULL	NULL	NULL	NULL	NULL	KSY	List1	0		0	0	65353	186		0	0	1	{/}	1	6	65539	0	{/}	758
좌우반구com(split BVF)_2	39	1	<?xml version="1.0"?>\n<Clock xmlns:dt="urn:schemas-microsoft-com:datatypes"><Description dt:dt="string">E-Prime Primary Realtime Clock</Description><StartTime><Timestamp dt:dt="int">0</Timestamp><DateUtc dt:dt="string">2021-06-12T05:01:38Z</DateUtc></StartTime><FrequencyChanges><FrequencyChange><Frequency dt:dt="r8">2699970000</Frequency><Timestamp dt:dt="r8">582134297621</Timestamp><Current dt:…	좌우반구com(split BVF)_2-039-1	75.026	1.0.0.167	1	-1433316406	Professional	2.0.10.242	2.0.10.353	06-12-2021	2021-06-12 오전 5:01:39	14:01:39	2.0.10.248	13	1	z	치안	치	안	44	1	13	NULL	NULL	NULL	NULL	NULL	NULL	KSY2	List1	NULL	NULL	NULL	NULL	NULL	NULL	NULL	NULL	NULL	1	z	0	6	71297	0	z	625
좌우반구com(split BVF)_2	39	1	<?xml version="1.0"?>\n<Clock xmlns:dt="urn:schemas-microsoft-com:datatypes"><Description dt:dt="string">E-Prime Primary Realtime Clock</Description><StartTime><Timestamp dt:dt="int">0</Timestamp><DateUtc dt:dt="string">2021-06-12T05:01:38Z</DateUtc></StartTime><FrequencyChanges><FrequencyChange><Frequency dt:dt="r8">2699970000</Frequency><Timestamp dt:dt="r8">582134297621</Timestamp><Current dt:…	좌우반구com(split BVF)_2-039-1	75.026	1.0.0.167	1	-1433316406	Professional	2.0.10.242	2.0.10.353	06-12-2021	2021-06-12 오전 5:01:39	14:01:39	2.0.10.248	270	2	{/}	치책	치	책	NULL	NULL	NULL	NULL	NULL	NULL	33	1	6	KSY3	List3	NULL	NULL	NULL	NULL	NULL	NULL	NULL	NULL	NULL	1	{/}	0	7	859781	0	{/}	502
좌우반구com(split BVF)_2	39	1	<?xml version="1.0"?>\n<Clock xmlns:dt="urn:schemas-microsoft-com:datatypes"><Description dt:dt="string">E-Prime Primary Realtime Clock</Description><StartTime><Timestamp dt:dt="int">0</Timestamp><DateUtc dt:dt="string">2021-06-12T05:01:38Z</DateUtc></StartTime><FrequencyChanges><FrequencyChange><Frequency dt:dt="r8">2699970000</Frequency><Timestamp dt:dt="r8">582134297621</Timestamp><Current dt:…	좌우반구com(split BVF)_2-039-1	75.026	1.0.0.167	1	-1433316406	Professional	2.0.10.242	2.0.10.353	06-12-2021	2021-06-12 오전 5:01:39	14:01:39	2.0.10.248	267	2	{/}	치향	치	향	NULL	NULL	NULL	NULL	NULL	NULL	52	1	3	KSY3	List3	NULL	NULL	NULL	NULL	NULL	NULL	NULL	NULL	NULL	1	{/}	0	6	850864	0	{/}	1161
좌우반구com(split BVF)_2	39	1	<?xml version="1.0"?>\n<Clock xmlns:dt="urn:schemas-microsoft-com:datatypes"><Description dt:dt="string">E-Prime Primary Realtime Clock</Description><StartTime><Timestamp dt:dt="int">0</Timestamp><DateUtc dt:dt="string">2021-06-12T05:01:38Z</DateUtc></StartTime><FrequencyChanges><FrequencyChange><Frequency dt:dt="r8">2699970000</Frequency><Timestamp dt:dt="r8">582134297621</Timestamp><Current dt:…	좌우반구com(split BVF)_2-039-1	75.026	1.0.0.167	1	-1433316406	Professional	2.0.10.242	2.0.10.353	06-12-2021	2021-06-12 오전 5:01:39	14:01:39	2.0.10.248	130	1	z	타격	타	격	35	1	130	NULL	NULL	NULL	NULL	NULL	NULL	KSY2	List1	NULL	NULL	NULL	NULL	NULL	NULL	NULL	NULL	NULL	1	z	0	7	405047	0	z	841
좌우반구com(split BVF)_2	39	1	<?xml version="1.0"?>\n<Clock xmlns:dt="urn:schemas-microsoft-com:datatypes"><Description dt:dt="string">E-Prime Primary Realtime Clock</Description><StartTime><Timestamp dt:dt="int">0</Timestamp><DateUtc dt:dt="string">2021-06-12T05:01:38Z</DateUtc></StartTime><FrequencyChanges><FrequencyChange><Frequency dt:dt="r8">2699970000</Frequency><Timestamp dt:dt="r8">582134297621</Timestamp><Current dt:…	좌우반구com(split BVF)_2-039-1	75.026	1.0.0.167	1	-1433316406	Professional	2.0.10.242	2.0.10.353	06-12-2021	2021-06-12 오전 5:01:39	14:01:39	2.0.10.248	286	1	z	탈퇴	탈	퇴	NULL	NULL	NULL	NULL	NULL	NULL	61	1	22	KSY2	List3	NULL	NULL	NULL	NULL	NULL	NULL	NULL	NULL	NULL	1	z	0	7	902793	0	z	690
좌우반구com(split BVF)_2	39	1	<?xml version="1.0"?>\n<Clock xmlns:dt="urn:schemas-microsoft-com:datatypes"><Description dt:dt="string">E-Prime Primary Realtime Clock</Description><StartTime><Timestamp dt:dt="int">0</Timestamp><DateUtc dt:dt="string">2021-06-12T05:01:38Z</DateUtc></StartTime><FrequencyChanges><FrequencyChange><Frequency dt:dt="r8">2699970000</Frequency><Timestamp dt:dt="r8">582134297621</Timestamp><Current dt:…	좌우반구com(split BVF)_2-039-1	75.026	1.0.0.167	1	-1433316406	Professional	2.0.10.242	2.0.10.353	06-12-2021	2021-06-12 오전 5:01:39	14:01:39	2.0.10.248	148	2	{/}	태스	태	스	NULL	NULL	NULL	85	1	16	NULL	NULL	NULL	KSY3	List2	NULL	NULL	NULL	NULL	NULL	NULL	NULL	NULL	NULL	1	{/}	0	7	511250	0	{/}	885
좌우반구com(split BVF)_2	39	1	<?xml version="1.0"?>\n<Clock xmlns:dt="urn:schemas-microsoft-com:datatypes"><Description dt:dt="string">E-Prime Primary Realtime Clock</Description><StartTime><Timestamp dt:dt="int">0</Timestamp><DateUtc dt:dt="string">2021-06-12T05:01:38Z</DateUtc></StartTime><FrequencyChanges><FrequencyChange><Frequency dt:dt="r8">2699970000</Frequency><Timestamp dt:dt="r8">582134297621</Timestamp><Current dt:…	좌우반구com(split BVF)_2-039-1	75.026	1.0.0.167	1	-1433316406	Professional	2.0.10.242	2.0.10.353	06-12-2021	2021-06-12 오전 5:01:39	14:01:39	2.0.10.248	183	1	z	택시	택	시	NULL	NULL	NULL	22	1	51	NULL	NULL	NULL	KSY2	List2	NULL	NULL	NULL	NULL	NULL	NULL	NULL	NULL	NULL	1	z	0	7	608816	0	z	517
좌우반구com(split BVF)_2	39	1	<?xml version="1.0"?>\n<Clock xmlns:dt="urn:schemas-microsoft-com:datatypes"><Description dt:dt="string">E-Prime Primary Realtime Clock</Description><StartTime><Timestamp dt:dt="int">0</Timestamp><DateUtc dt:dt="string">2021-06-12T05:01:38Z</DateUtc></StartTime><FrequencyChanges><FrequencyChange><Frequency dt:dt="r8">2699970000</Frequency><Timestamp dt:dt="r8">582134297621</Timestamp><Current dt:…	좌우반구com(split BVF)_2-039-1	75.026	1.0.0.167	1	-1433316406	Professional	2.0.10.242	2.0.10.353	06-12-2021	2021-06-12 오전 5:01:39	14:01:39	2.0.10.248	181	2	{/}	택정	택	정	NULL	NULL	NULL	122	1	49	NULL	NULL	NULL	KSY3	List2	NULL	NULL	NULL	NULL	NULL	NULL	NULL	NULL	NULL	0	{/}	1	6	603004	0	z	1040
좌우반구com(split BVF)_2	39	1	<?xml version="1.0"?>\n<Clock xmlns:dt="urn:schemas-microsoft-com:datatypes"><Description dt:dt="string">E-Prime Primary Realtime Clock</Description><StartTime><Timestamp dt:dt="int">0</Timestamp><DateUtc dt:dt="string">2021-06-12T05:01:38Z</DateUtc></StartTime><FrequencyChanges><FrequencyChange><Frequency dt:dt="r8">2699970000</Frequency><Timestamp dt:dt="r8">582134297621</Timestamp><Current dt:…	좌우반구com(split BVF)_2-039-1	75.026	1.0.0.167	1	-1433316406	Professional	2.0.10.242	2.0.10.353	06-12-2021	2021-06-12 오전 5:01:39	14:01:39	2.0.10.248	352	2	{/}	통락	통	락	NULL	NULL	NULL	NULL	NULL	NULL	67	1	88	KSY2	List3	NULL	NULL	NULL	NULL	NULL	NULL	NULL	NULL	NULL	1	{/}	0	7	1082970	0	{/}	468
좌우반구com(split BVF)_2	39	1	<?xml version="1.0"?>\n<Clock xmlns:dt="urn:schemas-microsoft-com:datatypes"><Description dt:dt="string">E-Prime Primary Realtime Clock</Description><StartTime><Timestamp dt:dt="int">0</Timestamp><DateUtc dt:dt="string">2021-06-12T05:01:38Z</DateUtc></StartTime><FrequencyChanges><FrequencyChange><Frequency dt:dt="r8">2699970000</Frequency><Timestamp dt:dt="r8">582134297621</Timestamp><Current dt:…	좌우반구com(split BVF)_2-039-1	75.026	1.0.0.167	1	-1433316406	Professional	2.0.10.242	2.0.10.353	06-12-2021	2021-06-12 오전 5:01:39	14:01:39	2.0.10.248	314	2	{/}	통록	통	록	NULL	NULL	NULL	NULL	NULL	NULL	71	1	50	KSY	List3	0		1	-1	979552	187		0	0	1	{/}	0	7	979739	0	{/}	668
좌우반구com(split BVF)_2	39	1	<?xml version="1.0"?>\n<Clock xmlns:dt="urn:schemas-microsoft-com:datatypes"><Description dt:dt="string">E-Prime Primary Realtime Clock</Description><StartTime><Timestamp dt:dt="int">0</Timestamp><DateUtc dt:dt="string">2021-06-12T05:01:38Z</DateUtc></StartTime><FrequencyChanges><FrequencyChange><Frequency dt:dt="r8">2699970000</Frequency><Timestamp dt:dt="r8">582134297621</Timestamp><Current dt:…	좌우반구com(split BVF)_2-039-1	75.026	1.0.0.167	1	-1433316406	Professional	2.0.10.242	2.0.10.353	06-12-2021	2021-06-12 오전 5:01:39	14:01:39	2.0.10.248	202	2	{/}	통류	통	류	NULL	NULL	NULL	90	1	70	NULL	NULL	NULL	KSY	List2	0		0	-1	660144	187		0	0	0	{/}	0	7	660331	0	z	151
좌우반구com(split BVF)_2	39	1	<?xml version="1.0"?>\n<Clock xmlns:dt="urn:schemas-microsoft-com:datatypes"><Description dt:dt="string">E-Prime Primary Realtime Clock</Description><StartTime><Timestamp dt:dt="int">0</Timestamp><DateUtc dt:dt="string">2021-06-12T05:01:38Z</DateUtc></StartTime><FrequencyChanges><FrequencyChange><Frequency dt:dt="r8">2699970000</Frequency><Timestamp dt:dt="r8">582134297621</Timestamp><Current dt:…	좌우반구com(split BVF)_2-039-1	75.026	1.0.0.167	1	-1433316406	Professional	2.0.10.242	2.0.10.353	06-12-2021	2021-06-12 오전 5:01:39	14:01:39	2.0.10.248	258	2	{/}	퇴착	퇴	착	NULL	NULL	NULL	47	1	126	NULL	NULL	NULL	KSY	List2	0		0	0	814224	186		0	0	1	{/}	1	6	814410	0	{/}	840
좌우반구com(split BVF)_2	39	1	<?xml version="1.0"?>\n<Clock xmlns:dt="urn:schemas-microsoft-com:datatypes"><Description dt:dt="string">E-Prime Primary Realtime Clock</Description><StartTime><Timestamp dt:dt="int">0</Timestamp><DateUtc dt:dt="string">2021-06-12T05:01:38Z</DateUtc></StartTime><FrequencyChanges><FrequencyChange><Frequency dt:dt="r8">2699970000</Frequency><Timestamp dt:dt="r8">582134297621</Timestamp><Current dt:…	좌우반구com(split BVF)_2-039-1	75.026	1.0.0.167	1	-1433316406	Professional	2.0.10.242	2.0.10.353	06-12-2021	2021-06-12 오전 5:01:39	14:01:39	2.0.10.248	220	1	z	판단	판	단	NULL	NULL	NULL	86	1	88	NULL	NULL	NULL	KSY2	List2	NULL	NULL	NULL	NULL	NULL	NULL	NULL	NULL	NULL	1	z	0	6	712979	0	z	371
좌우반구com(split BVF)_2	39	1	<?xml version="1.0"?>\n<Clock xmlns:dt="urn:schemas-microsoft-com:datatypes"><Description dt:dt="string">E-Prime Primary Realtime Clock</Description><StartTime><Timestamp dt:dt="int">0</Timestamp><DateUtc dt:dt="string">2021-06-12T05:01:38Z</DateUtc></StartTime><FrequencyChanges><FrequencyChange><Frequency dt:dt="r8">2699970000</Frequency><Timestamp dt:dt="r8">582134297621</Timestamp><Current dt:…	좌우반구com(split BVF)_2-039-1	75.026	1.0.0.167	1	-1433316406	Professional	2.0.10.242	2.0.10.353	06-12-2021	2021-06-12 오전 5:01:39	14:01:39	2.0.10.248	42	1	z	판매	판	매	132	1	42	NULL	NULL	NULL	NULL	NULL	NULL	KSY2	List1	NULL	NULL	NULL	NULL	NULL	NULL	NULL	NULL	NULL	1	z	0	7	157134	0	z	1404
좌우반구com(split BVF)_2	39	1	<?xml version="1.0"?>\n<Clock xmlns:dt="urn:schemas-microsoft-com:datatypes"><Description dt:dt="string">E-Prime Primary Realtime Clock</Description><StartTime><Timestamp dt:dt="int">0</Timestamp><DateUtc dt:dt="string">2021-06-12T05:01:38Z</DateUtc></StartTime><FrequencyChanges><FrequencyChange><Frequency dt:dt="r8">2699970000</Frequency><Timestamp dt:dt="r8">582134297621</Timestamp><Current dt:…	좌우반구com(split BVF)_2-039-1	75.026	1.0.0.167	1	-1433316406	Professional	2.0.10.242	2.0.10.353	06-12-2021	2021-06-12 오전 5:01:39	14:01:39	2.0.10.248	346	1	z	표현	표	현	NULL	NULL	NULL	NULL	NULL	NULL	14	1	82	KSY2	List3	NULL	NULL	NULL	NULL	NULL	NULL	NULL	NULL	NULL	1	z	0	7	1066549	0	z	452
좌우반구com(split BVF)_2	39	1	<?xml version="1.0"?>\n<Clock xmlns:dt="urn:schemas-microsoft-com:datatypes"><Description dt:dt="string">E-Prime Primary Realtime Clock</Description><StartTime><Timestamp dt:dt="int">0</Timestamp><DateUtc dt:dt="string">2021-06-12T05:01:38Z</DateUtc></StartTime><FrequencyChanges><FrequencyChange><Frequency dt:dt="r8">2699970000</Frequency><Timestamp dt:dt="r8">582134297621</Timestamp><Current dt:…	좌우반구com(split BVF)_2-039-1	75.026	1.0.0.167	1	-1433316406	Professional	2.0.10.242	2.0.10.353	06-12-2021	2021-06-12 오전 5:01:39	14:01:39	2.0.10.248	65	2	{/}	품결	품	결	123	1	65	NULL	NULL	NULL	NULL	NULL	NULL	KSY	List1	0		0	0	223591	186		0	0	0	{/}	0	6	223777	0	z	1129
좌우반구com(split BVF)_2	39	1	<?xml version="1.0"?>\n<Clock xmlns:dt="urn:schemas-microsoft-com:datatypes"><Description dt:dt="string">E-Prime Primary Realtime Clock</Description><StartTime><Timestamp dt:dt="int">0</Timestamp><DateUtc dt:dt="string">2021-06-12T05:01:38Z</DateUtc></StartTime><FrequencyChanges><FrequencyChange><Frequency dt:dt="r8">2699970000</Frequency><Timestamp dt:dt="r8">582134297621</Timestamp><Current dt:…	좌우반구com(split BVF)_2-039-1	75.026	1.0.0.167	1	-1433316406	Professional	2.0.10.242	2.0.10.353	06-12-2021	2021-06-12 오전 5:01:39	14:01:39	2.0.10.248	227	2	{/}	필관	필	관	NULL	NULL	NULL	52	1	95	NULL	NULL	NULL	KSY	List2	0		0	-1	732319	187		0	0	1	{/}	0	7	732506	0	{/}	729
좌우반구com(split BVF)_2	39	1	<?xml version="1.0"?>\n<Clock xmlns:dt="urn:schemas-microsoft-com:datatypes"><Description dt:dt="string">E-Prime Primary Realtime Clock</Description><StartTime><Timestamp dt:dt="int">0</Timestamp><DateUtc dt:dt="string">2021-06-12T05:01:38Z</DateUtc></StartTime><FrequencyChanges><FrequencyChange><Frequency dt:dt="r8">2699970000</Frequency><Timestamp dt:dt="r8">582134297621</Timestamp><Current dt:…	좌우반구com(split BVF)_2-039-1	75.026	1.0.0.167	1	-1433316406	Professional	2.0.10.242	2.0.10.353	06-12-2021	2021-06-12 오전 5:01:39	14:01:39	2.0.10.248	180	1	z	필수	필	수	NULL	NULL	NULL	97	1	48	NULL	NULL	NULL	KSY2	List2	NULL	NULL	NULL	NULL	NULL	NULL	NULL	NULL	NULL	1	z	0	7	600432	0	z	367
좌우반구com(split BVF)_2	39	1	<?xml version="1.0"?>\n<Clock xmlns:dt="urn:schemas-microsoft-com:datatypes"><Description dt:dt="string">E-Prime Primary Realtime Clock</Description><StartTime><Timestamp dt:dt="int">0</Timestamp><DateUtc dt:dt="string">2021-06-12T05:01:38Z</DateUtc></StartTime><FrequencyChanges><FrequencyChange><Frequency dt:dt="r8">2699970000</Frequency><Timestamp dt:dt="r8">582134297621</Timestamp><Current dt:…	좌우반구com(split BVF)_2-039-1	75.026	1.0.0.167	1	-1433316406	Professional	2.0.10.242	2.0.10.353	06-12-2021	2021-06-12 오전 5:01:39	14:01:39	2.0.10.248	251	1	z	핑계	핑	계	NULL	NULL	NULL	101	1	119	NULL	NULL	NULL	KSY2	List2	NULL	NULL	NULL	NULL	NULL	NULL	NULL	NULL	NULL	1	z	0	7	795990	0	z	421
좌우반구com(split BVF)_2	39	1	<?xml version="1.0"?>\n<Clock xmlns:dt="urn:schemas-microsoft-com:datatypes"><Description dt:dt="string">E-Prime Primary Realtime Clock</Description><StartTime><Timestamp dt:dt="int">0</Timestamp><DateUtc dt:dt="string">2021-06-12T05:01:38Z</DateUtc></StartTime><FrequencyChanges><FrequencyChange><Frequency dt:dt="r8">2699970000</Frequency><Timestamp dt:dt="r8">582134297621</Timestamp><Current dt:…	좌우반구com(split BVF)_2-039-1	75.026	1.0.0.167	1	-1433316406	Professional	2.0.10.242	2.0.10.353	06-12-2021	2021-06-12 오전 5:01:39	14:01:39	2.0.10.248	102	2	{/}	핑품	핑	품	66	1	102	NULL	NULL	NULL	NULL	NULL	NULL	KSY3	List1	NULL	NULL	NULL	NULL	NULL	NULL	NULL	NULL	NULL	1	{/}	0	6	327154	0	{/}	1095
좌우반구com(split BVF)_2	39	1	<?xml version="1.0"?>\n<Clock xmlns:dt="urn:schemas-microsoft-com:datatypes"><Description dt:dt="string">E-Prime Primary Realtime Clock</Description><StartTime><Timestamp dt:dt="int">0</Timestamp><DateUtc dt:dt="string">2021-06-12T05:01:38Z</DateUtc></StartTime><FrequencyChanges><FrequencyChange><Frequency dt:dt="r8">2699970000</Frequency><Timestamp dt:dt="r8">582134297621</Timestamp><Current dt:…	좌우반구com(split BVF)_2-039-1	75.026	1.0.0.167	1	-1433316406	Professional	2.0.10.242	2.0.10.353	06-12-2021	2021-06-12 오전 5:01:39	14:01:39	2.0.10.248	171	1	z	하나	하	나	NULL	NULL	NULL	14	1	39	NULL	NULL	NULL	KSY2	List2	NULL	NULL	NULL	NULL	NULL	NULL	NULL	NULL	NULL	1	z	1	6	576800	0	z	381
좌우반구com(split BVF)_2	39	1	<?xml version="1.0"?>\n<Clock xmlns:dt="urn:schemas-microsoft-com:datatypes"><Description dt:dt="string">E-Prime Primary Realtime Clock</Description><StartTime><Timestamp dt:dt="int">0</Timestamp><DateUtc dt:dt="string">2021-06-12T05:01:38Z</DateUtc></StartTime><FrequencyChanges><FrequencyChange><Frequency dt:dt="r8">2699970000</Frequency><Timestamp dt:dt="r8">582134297621</Timestamp><Current dt:…	좌우반구com(split BVF)_2-039-1	75.026	1.0.0.167	1	-1433316406	Professional	2.0.10.242	2.0.10.353	06-12-2021	2021-06-12 오전 5:01:39	14:01:39	2.0.10.248	81	1	z	한계	한	계	33	1	81	NULL	NULL	NULL	NULL	NULL	NULL	KSY2	List1	NULL	NULL	NULL	NULL	NULL	NULL	NULL	NULL	NULL	1	z	0	7	268255	0	z	425
좌우반구com(split BVF)_2	39	1	<?xml version="1.0"?>\n<Clock xmlns:dt="urn:schemas-microsoft-com:datatypes"><Description dt:dt="string">E-Prime Primary Realtime Clock</Description><StartTime><Timestamp dt:dt="int">0</Timestamp><DateUtc dt:dt="string">2021-06-12T05:01:38Z</DateUtc></StartTime><FrequencyChanges><FrequencyChange><Frequency dt:dt="r8">2699970000</Frequency><Timestamp dt:dt="r8">582134297621</Timestamp><Current dt:…	좌우반구com(split BVF)_2-039-1	75.026	1.0.0.167	1	-1433316406	Professional	2.0.10.242	2.0.10.353	06-12-2021	2021-06-12 오전 5:01:39	14:01:39	2.0.10.248	88	1	z	핵심	핵	심	98	1	88	NULL	NULL	NULL	NULL	NULL	NULL	KSY2	List1	NULL	NULL	NULL	NULL	NULL	NULL	NULL	NULL	NULL	1	z	0	7	287542	0	z	378
좌우반구com(split BVF)_2	39	1	<?xml version="1.0"?>\n<Clock xmlns:dt="urn:schemas-microsoft-com:datatypes"><Description dt:dt="string">E-Prime Primary Realtime Clock</Description><StartTime><Timestamp dt:dt="int">0</Timestamp><DateUtc dt:dt="string">2021-06-12T05:01:38Z</DateUtc></StartTime><FrequencyChanges><FrequencyChange><Frequency dt:dt="r8">2699970000</Frequency><Timestamp dt:dt="r8">582134297621</Timestamp><Current dt:…	좌우반구com(split BVF)_2-039-1	75.026	1.0.0.167	1	-1433316406	Professional	2.0.10.242	2.0.10.353	06-12-2021	2021-06-12 오전 5:01:39	14:01:39	2.0.10.248	396	2	{/}	핵외	핵	외	NULL	NULL	NULL	NULL	NULL	NULL	113	1	132	KSY3	List3	NULL	NULL	NULL	NULL	NULL	NULL	NULL	NULL	NULL	1	{/}	0	7	1202994	0	{/}	675
좌우반구com(split BVF)_2	39	1	<?xml version="1.0"?>\n<Clock xmlns:dt="urn:schemas-microsoft-com:datatypes"><Description dt:dt="string">E-Prime Primary Realtime Clock</Description><StartTime><Timestamp dt:dt="int">0</Timestamp><DateUtc dt:dt="string">2021-06-12T05:01:38Z</DateUtc></StartTime><FrequencyChanges><FrequencyChange><Frequency dt:dt="r8">2699970000</Frequency><Timestamp dt:dt="r8">582134297621</Timestamp><Current dt:…	좌우반구com(split BVF)_2-039-1	75.026	1.0.0.167	1	-1433316406	Professional	2.0.10.242	2.0.10.353	06-12-2021	2021-06-12 오전 5:01:39	14:01:39	2.0.10.248	144	2	{/}	핵정	핵	정	NULL	NULL	NULL	88	1	12	NULL	NULL	NULL	KSY3	List2	NULL	NULL	NULL	NULL	NULL	NULL	NULL	NULL	NULL	1	{/}	0	7	499054	0	{/}	900
좌우반구com(split BVF)_2	39	1	<?xml version="1.0"?>\n<Clock xmlns:dt="urn:schemas-microsoft-com:datatypes"><Description dt:dt="string">E-Prime Primary Realtime Clock</Description><StartTime><Timestamp dt:dt="int">0</Timestamp><DateUtc dt:dt="string">2021-06-12T05:01:38Z</DateUtc></StartTime><FrequencyChanges><FrequencyChange><Frequency dt:dt="r8">2699970000</Frequency><Timestamp dt:dt="r8">582134297621</Timestamp><Current dt:…	좌우반구com(split BVF)_2-039-1	75.026	1.0.0.167	1	-1433316406	Professional	2.0.10.242	2.0.10.353	06-12-2021	2021-06-12 오전 5:01:39	14:01:39	2.0.10.248	41	1	z	행보	행	보	1	1	41	NULL	NULL	NULL	NULL	NULL	NULL	KSY2	List1	NULL	NULL	NULL	NULL	NULL	NULL	NULL	NULL	NULL	1	z	0	7	154215	0	z	711
좌우반구com(split BVF)_2	39	1	<?xml version="1.0"?>\n<Clock xmlns:dt="urn:schemas-microsoft-com:datatypes"><Description dt:dt="string">E-Prime Primary Realtime Clock</Description><StartTime><Timestamp dt:dt="int">0</Timestamp><DateUtc dt:dt="string">2021-06-12T05:01:38Z</DateUtc></StartTime><FrequencyChanges><FrequencyChange><Frequency dt:dt="r8">2699970000</Frequency><Timestamp dt:dt="r8">582134297621</Timestamp><Current dt:…	좌우반구com(split BVF)_2-039-1	75.026	1.0.0.167	1	-1433316406	Professional	2.0.10.242	2.0.10.353	06-12-2021	2021-06-12 오전 5:01:39	14:01:39	2.0.10.248	276	1	z	행운	행	운	NULL	NULL	NULL	NULL	NULL	NULL	21	1	12	KSY2	List3	NULL	NULL	NULL	NULL	NULL	NULL	NULL	NULL	NULL	1	z	0	6	875362	0	z	287
좌우반구com(split BVF)_2	39	1	<?xml version="1.0"?>\n<Clock xmlns:dt="urn:schemas-microsoft-com:datatypes"><Description dt:dt="string">E-Prime Primary Realtime Clock</Description><StartTime><Timestamp dt:dt="int">0</Timestamp><DateUtc dt:dt="string">2021-06-12T05:01:38Z</DateUtc></StartTime><FrequencyChanges><FrequencyChange><Frequency dt:dt="r8">2699970000</Frequency><Timestamp dt:dt="r8">582134297621</Timestamp><Current dt:…	좌우반구com(split BVF)_2-039-1	75.026	1.0.0.167	1	-1433316406	Professional	2.0.10.242	2.0.10.353	06-12-2021	2021-06-12 오전 5:01:39	14:01:39	2.0.10.248	392	2	{/}	행회	행	회	NULL	NULL	NULL	NULL	NULL	NULL	93	1	128	KSY3	List3	NULL	NULL	NULL	NULL	NULL	NULL	NULL	NULL	NULL	1	{/}	1	6	1192504	0	{/}	583
좌우반구com(split BVF)_2	39	1	<?xml version="1.0"?>\n<Clock xmlns:dt="urn:schemas-microsoft-com:datatypes"><Description dt:dt="string">E-Prime Primary Realtime Clock</Description><StartTime><Timestamp dt:dt="int">0</Timestamp><DateUtc dt:dt="string">2021-06-12T05:01:38Z</DateUtc></StartTime><FrequencyChanges><FrequencyChange><Frequency dt:dt="r8">2699970000</Frequency><Timestamp dt:dt="r8">582134297621</Timestamp><Current dt:…	좌우반구com(split BVF)_2-039-1	75.026	1.0.0.167	1	-1433316406	Professional	2.0.10.242	2.0.10.353	06-12-2021	2021-06-12 오전 5:01:39	14:01:39	2.0.10.248	27	1	z	향수	향	수	52	1	27	NULL	NULL	NULL	NULL	NULL	NULL	KSY2	List1	NULL	NULL	NULL	NULL	NULL	NULL	NULL	NULL	NULL	1	z	0	7	113936	0	z	659
좌우반구com(split BVF)_2	39	1	<?xml version="1.0"?>\n<Clock xmlns:dt="urn:schemas-microsoft-com:datatypes"><Description dt:dt="string">E-Prime Primary Realtime Clock</Description><StartTime><Timestamp dt:dt="int">0</Timestamp><DateUtc dt:dt="string">2021-06-12T05:01:38Z</DateUtc></StartTime><FrequencyChanges><FrequencyChange><Frequency dt:dt="r8">2699970000</Frequency><Timestamp dt:dt="r8">582134297621</Timestamp><Current dt:…	좌우반구com(split BVF)_2-039-1	75.026	1.0.0.167	1	-1433316406	Professional	2.0.10.242	2.0.10.353	06-12-2021	2021-06-12 오전 5:01:39	14:01:39	2.0.10.248	48	2	{/}	향엄	향	엄	110	1	48	NULL	NULL	NULL	NULL	NULL	NULL	KSY3	List1	NULL	NULL	NULL	NULL	NULL	NULL	NULL	NULL	NULL	1	{/}	0	6	173821	0	{/}	893
좌우반구com(split BVF)_2	39	1	<?xml version="1.0"?>\n<Clock xmlns:dt="urn:schemas-microsoft-com:datatypes"><Description dt:dt="string">E-Prime Primary Realtime Clock</Description><StartTime><Timestamp dt:dt="int">0</Timestamp><DateUtc dt:dt="string">2021-06-12T05:01:38Z</DateUtc></StartTime><FrequencyChanges><FrequencyChange><Frequency dt:dt="r8">2699970000</Frequency><Timestamp dt:dt="r8">582134297621</Timestamp><Current dt:…	좌우반구com(split BVF)_2-039-1	75.026	1.0.0.167	1	-1433316406	Professional	2.0.10.242	2.0.10.353	06-12-2021	2021-06-12 오전 5:01:39	14:01:39	2.0.10.248	149	2	{/}	허낌	허	낌	NULL	NULL	NULL	64	1	17	NULL	NULL	NULL	KSY2	List2	NULL	NULL	NULL	NULL	NULL	NULL	NULL	NULL	NULL	1	{/}	0	7	514342	0	{/}	435
좌우반구com(split BVF)_2	39	1	<?xml version="1.0"?>\n<Clock xmlns:dt="urn:schemas-microsoft-com:datatypes"><Description dt:dt="string">E-Prime Primary Realtime Clock</Description><StartTime><Timestamp dt:dt="int">0</Timestamp><DateUtc dt:dt="string">2021-06-12T05:01:38Z</DateUtc></StartTime><FrequencyChanges><FrequencyChange><Frequency dt:dt="r8">2699970000</Frequency><Timestamp dt:dt="r8">582134297621</Timestamp><Current dt:…	좌우반구com(split BVF)_2-039-1	75.026	1.0.0.167	1	-1433316406	Professional	2.0.10.242	2.0.10.353	06-12-2021	2021-06-12 오전 5:01:39	14:01:39	2.0.10.248	356	1	z	허락	허	락	NULL	NULL	NULL	NULL	NULL	NULL	110	1	92	KSY2	List3	NULL	NULL	NULL	NULL	NULL	NULL	NULL	NULL	NULL	1	z	0	6	1093499	0	z	548
좌우반구com(split BVF)_2	39	1	<?xml version="1.0"?>\n<Clock xmlns:dt="urn:schemas-microsoft-com:datatypes"><Description dt:dt="string">E-Prime Primary Realtime Clock</Description><StartTime><Timestamp dt:dt="int">0</Timestamp><DateUtc dt:dt="string">2021-06-12T05:01:38Z</DateUtc></StartTime><FrequencyChanges><FrequencyChange><Frequency dt:dt="r8">2699970000</Frequency><Timestamp dt:dt="r8">582134297621</Timestamp><Current dt:…	좌우반구com(split BVF)_2-039-1	75.026	1.0.0.167	1	-1433316406	Professional	2.0.10.242	2.0.10.353	06-12-2021	2021-06-12 오전 5:01:39	14:01:39	2.0.10.248	212	2	{/}	허빈	허	빈	NULL	NULL	NULL	120	1	80	NULL	NULL	NULL	KSY3	List2	NULL	NULL	NULL	NULL	NULL	NULL	NULL	NULL	NULL	1	{/}	1	6	689187	0	{/}	888
좌우반구com(split BVF)_2	39	1	<?xml version="1.0"?>\n<Clock xmlns:dt="urn:schemas-microsoft-com:datatypes"><Description dt:dt="string">E-Prime Primary Realtime Clock</Description><StartTime><Timestamp dt:dt="int">0</Timestamp><DateUtc dt:dt="string">2021-06-12T05:01:38Z</DateUtc></StartTime><FrequencyChanges><FrequencyChange><Frequency dt:dt="r8">2699970000</Frequency><Timestamp dt:dt="r8">582134297621</Timestamp><Current dt:…	좌우반구com(split BVF)_2-039-1	75.026	1.0.0.167	1	-1433316406	Professional	2.0.10.242	2.0.10.353	06-12-2021	2021-06-12 오전 5:01:39	14:01:39	2.0.10.248	114	2	{/}	헤오	헤	오	91	1	114	NULL	NULL	NULL	NULL	NULL	NULL	KSY2	List1	NULL	NULL	NULL	NULL	NULL	NULL	NULL	NULL	NULL	1	{/}	1	6	360369	0	{/}	1002
좌우반구com(split BVF)_2	39	1	<?xml version="1.0"?>\n<Clock xmlns:dt="urn:schemas-microsoft-com:datatypes"><Description dt:dt="string">E-Prime Primary Realtime Clock</Description><StartTime><Timestamp dt:dt="int">0</Timestamp><DateUtc dt:dt="string">2021-06-12T05:01:38Z</DateUtc></StartTime><FrequencyChanges><FrequencyChange><Frequency dt:dt="r8">2699970000</Frequency><Timestamp dt:dt="r8">582134297621</Timestamp><Current dt:…	좌우반구com(split BVF)_2-039-1	75.026	1.0.0.167	1	-1433316406	Professional	2.0.10.242	2.0.10.353	06-12-2021	2021-06-12 오전 5:01:39	14:01:39	2.0.10.248	158	1	z	현상	현	상	NULL	NULL	NULL	19	1	26	NULL	NULL	NULL	KSY2	List2	NULL	NULL	NULL	NULL	NULL	NULL	NULL	NULL	NULL	1	z	0	7	539547	0	z	526
좌우반구com(split BVF)_2	39	1	<?xml version="1.0"?>\n<Clock xmlns:dt="urn:schemas-microsoft-com:datatypes"><Description dt:dt="string">E-Prime Primary Realtime Clock</Description><StartTime><Timestamp dt:dt="int">0</Timestamp><DateUtc dt:dt="string">2021-06-12T05:01:38Z</DateUtc></StartTime><FrequencyChanges><FrequencyChange><Frequency dt:dt="r8">2699970000</Frequency><Timestamp dt:dt="r8">582134297621</Timestamp><Current dt:…	좌우반구com(split BVF)_2-039-1	75.026	1.0.0.167	1	-1433316406	Professional	2.0.10.242	2.0.10.353	06-12-2021	2021-06-12 오전 5:01:39	14:01:39	2.0.10.248	372	1	z	협력	협	력	NULL	NULL	NULL	NULL	NULL	NULL	112	1	108	KSY2	List3	NULL	NULL	NULL	NULL	NULL	NULL	NULL	NULL	NULL	1	z	0	7	1135791	0	z	646
좌우반구com(split BVF)_2	39	1	<?xml version="1.0"?>\n<Clock xmlns:dt="urn:schemas-microsoft-com:datatypes"><Description dt:dt="string">E-Prime Primary Realtime Clock</Description><StartTime><Timestamp dt:dt="int">0</Timestamp><DateUtc dt:dt="string">2021-06-12T05:01:38Z</DateUtc></StartTime><FrequencyChanges><FrequencyChange><Frequency dt:dt="r8">2699970000</Frequency><Timestamp dt:dt="r8">582134297621</Timestamp><Current dt:…	좌우반구com(split BVF)_2-039-1	75.026	1.0.0.167	1	-1433316406	Professional	2.0.10.242	2.0.10.353	06-12-2021	2021-06-12 오전 5:01:39	14:01:39	2.0.10.248	64	2	{/}	협체	협	체	73	1	64	NULL	NULL	NULL	NULL	NULL	NULL	KSY	List1	0		0	-1	221018	187		0	0	0	{/}	0	7	221205	0	z	364
좌우반구com(split BVF)_2	39	1	<?xml version="1.0"?>\n<Clock xmlns:dt="urn:schemas-microsoft-com:datatypes"><Description dt:dt="string">E-Prime Primary Realtime Clock</Description><StartTime><Timestamp dt:dt="int">0</Timestamp><DateUtc dt:dt="string">2021-06-12T05:01:38Z</DateUtc></StartTime><FrequencyChanges><FrequencyChange><Frequency dt:dt="r8">2699970000</Frequency><Timestamp dt:dt="r8">582134297621</Timestamp><Current dt:…	좌우반구com(split BVF)_2-039-1	75.026	1.0.0.167	1	-1433316406	Professional	2.0.10.242	2.0.10.353	06-12-2021	2021-06-12 오전 5:01:39	14:01:39	2.0.10.248	161	1	z	형님	형	님	NULL	NULL	NULL	100	1	29	NULL	NULL	NULL	KSY2	List2	NULL	NULL	NULL	NULL	NULL	NULL	NULL	NULL	NULL	0	z	0	6	547930	0	{/}	1403
좌우반구com(split BVF)_2	39	1	<?xml version="1.0"?>\n<Clock xmlns:dt="urn:schemas-microsoft-com:datatypes"><Description dt:dt="string">E-Prime Primary Realtime Clock</Description><StartTime><Timestamp dt:dt="int">0</Timestamp><DateUtc dt:dt="string">2021-06-12T05:01:38Z</DateUtc></StartTime><FrequencyChanges><FrequencyChange><Frequency dt:dt="r8">2699970000</Frequency><Timestamp dt:dt="r8">582134297621</Timestamp><Current dt:…	좌우반구com(split BVF)_2-039-1	75.026	1.0.0.167	1	-1433316406	Professional	2.0.10.242	2.0.10.353	06-12-2021	2021-06-12 오전 5:01:39	14:01:39	2.0.10.248	299	2	{/}	형스	형	스	NULL	NULL	NULL	NULL	NULL	NULL	47	1	35	KSY	List3	0		0	-1	938340	187		0	0	1	{/}	0	7	938527	0	{/}	458
좌우반구com(split BVF)_2	39	1	<?xml version="1.0"?>\n<Clock xmlns:dt="urn:schemas-microsoft-com:datatypes"><Description dt:dt="string">E-Prime Primary Realtime Clock</Description><StartTime><Timestamp dt:dt="int">0</Timestamp><DateUtc dt:dt="string">2021-06-12T05:01:38Z</DateUtc></StartTime><FrequencyChanges><FrequencyChange><Frequency dt:dt="r8">2699970000</Frequency><Timestamp dt:dt="r8">582134297621</Timestamp><Current dt:…	좌우반구com(split BVF)_2-039-1	75.026	1.0.0.167	1	-1433316406	Professional	2.0.10.242	2.0.10.353	06-12-2021	2021-06-12 오전 5:01:39	14:01:39	2.0.10.248	241	1	z	형태	형	태	NULL	NULL	NULL	44	1	109	NULL	NULL	NULL	KSY2	List2	NULL	NULL	NULL	NULL	NULL	NULL	NULL	NULL	NULL	1	z	1	6	769479	0	z	363
좌우반구com(split BVF)_2	39	1	<?xml version="1.0"?>\n<Clock xmlns:dt="urn:schemas-microsoft-com:datatypes"><Description dt:dt="string">E-Prime Primary Realtime Clock</Description><StartTime><Timestamp dt:dt="int">0</Timestamp><DateUtc dt:dt="string">2021-06-12T05:01:38Z</DateUtc></StartTime><FrequencyChanges><FrequencyChange><Frequency dt:dt="r8">2699970000</Frequency><Timestamp dt:dt="r8">582134297621</Timestamp><Current dt:…	좌우반구com(split BVF)_2-039-1	75.026	1.0.0.167	1	-1433316406	Professional	2.0.10.242	2.0.10.353	06-12-2021	2021-06-12 오전 5:01:39	14:01:39	2.0.10.248	131	1	z	화력	화	력	30	1	131	NULL	NULL	NULL	NULL	NULL	NULL	KSY2	List1	NULL	NULL	NULL	NULL	NULL	NULL	NULL	NULL	NULL	1	z	0	7	408086	0	z	1097
좌우반구com(split BVF)_2	39	1	<?xml version="1.0"?>\n<Clock xmlns:dt="urn:schemas-microsoft-com:datatypes"><Description dt:dt="string">E-Prime Primary Realtime Clock</Description><StartTime><Timestamp dt:dt="int">0</Timestamp><DateUtc dt:dt="string">2021-06-12T05:01:38Z</DateUtc></StartTime><FrequencyChanges><FrequencyChange><Frequency dt:dt="r8">2699970000</Frequency><Timestamp dt:dt="r8">582134297621</Timestamp><Current dt:…	좌우반구com(split BVF)_2-039-1	75.026	1.0.0.167	1	-1433316406	Professional	2.0.10.242	2.0.10.353	06-12-2021	2021-06-12 오전 5:01:39	14:01:39	2.0.10.248	264	1	z	확률	확	률	NULL	NULL	NULL	92	1	132	NULL	NULL	NULL	KSY2	List2	NULL	NULL	NULL	NULL	NULL	NULL	NULL	NULL	NULL	1	z	0	7	832404	0	z	518
좌우반구com(split BVF)_2	39	1	<?xml version="1.0"?>\n<Clock xmlns:dt="urn:schemas-microsoft-com:datatypes"><Description dt:dt="string">E-Prime Primary Realtime Clock</Description><StartTime><Timestamp dt:dt="int">0</Timestamp><DateUtc dt:dt="string">2021-06-12T05:01:38Z</DateUtc></StartTime><FrequencyChanges><FrequencyChange><Frequency dt:dt="r8">2699970000</Frequency><Timestamp dt:dt="r8">582134297621</Timestamp><Current dt:…	좌우반구com(split BVF)_2-039-1	75.026	1.0.0.167	1	-1433316406	Professional	2.0.10.242	2.0.10.353	06-12-2021	2021-06-12 오전 5:01:39	14:01:39	2.0.10.248	103	2	{/}	확압	확	압	9	1	103	NULL	NULL	NULL	NULL	NULL	NULL	KSY2	List1	NULL	NULL	NULL	NULL	NULL	NULL	NULL	NULL	NULL	1	{/}	1	6	330446	0	{/}	594
좌우반구com(split BVF)_2	39	1	<?xml version="1.0"?>\n<Clock xmlns:dt="urn:schemas-microsoft-com:datatypes"><Description dt:dt="string">E-Prime Primary Realtime Clock</Description><StartTime><Timestamp dt:dt="int">0</Timestamp><DateUtc dt:dt="string">2021-06-12T05:01:38Z</DateUtc></StartTime><FrequencyChanges><FrequencyChange><Frequency dt:dt="r8">2699970000</Frequency><Timestamp dt:dt="r8">582134297621</Timestamp><Current dt:…	좌우반구com(split BVF)_2-039-1	75.026	1.0.0.167	1	-1433316406	Professional	2.0.10.242	2.0.10.353	06-12-2021	2021-06-12 오전 5:01:39	14:01:39	2.0.10.248	133	2	{/}	확축	확	축	NULL	NULL	NULL	18	1	1	NULL	NULL	NULL	KSY2	List2	NULL	NULL	NULL	NULL	NULL	NULL	NULL	NULL	NULL	1	{/}	0	7	468052	0	{/}	530
좌우반구com(split BVF)_2	39	1	<?xml version="1.0"?>\n<Clock xmlns:dt="urn:schemas-microsoft-com:datatypes"><Description dt:dt="string">E-Prime Primary Realtime Clock</Description><StartTime><Timestamp dt:dt="int">0</Timestamp><DateUtc dt:dt="string">2021-06-12T05:01:38Z</DateUtc></StartTime><FrequencyChanges><FrequencyChange><Frequency dt:dt="r8">2699970000</Frequency><Timestamp dt:dt="r8">582134297621</Timestamp><Current dt:…	좌우반구com(split BVF)_2-039-1	75.026	1.0.0.167	1	-1433316406	Professional	2.0.10.242	2.0.10.353	06-12-2021	2021-06-12 오전 5:01:39	14:01:39	2.0.10.248	61	1	z	환경	환	경	61	1	61	NULL	NULL	NULL	NULL	NULL	NULL	KSY2	List1	NULL	NULL	NULL	NULL	NULL	NULL	NULL	NULL	NULL	1	z	0	6	212954	0	z	458
좌우반구com(split BVF)_2	39	1	<?xml version="1.0"?>\n<Clock xmlns:dt="urn:schemas-microsoft-com:datatypes"><Description dt:dt="string">E-Prime Primary Realtime Clock</Description><StartTime><Timestamp dt:dt="int">0</Timestamp><DateUtc dt:dt="string">2021-06-12T05:01:38Z</DateUtc></StartTime><FrequencyChanges><FrequencyChange><Frequency dt:dt="r8">2699970000</Frequency><Timestamp dt:dt="r8">582134297621</Timestamp><Current dt:…	좌우반구com(split BVF)_2-039-1	75.026	1.0.0.167	1	-1433316406	Professional	2.0.10.242	2.0.10.353	06-12-2021	2021-06-12 오전 5:01:39	14:01:39	2.0.10.248	312	2	{/}	횟광	횟	광	NULL	NULL	NULL	NULL	NULL	NULL	50	1	48	KSY2	List3	NULL	NULL	NULL	NULL	NULL	NULL	NULL	NULL	NULL	1	{/}	0	6	973421	0	{/}	498
좌우반구com(split BVF)_2	39	1	<?xml version="1.0"?>\n<Clock xmlns:dt="urn:schemas-microsoft-com:datatypes"><Description dt:dt="string">E-Prime Primary Realtime Clock</Description><StartTime><Timestamp dt:dt="int">0</Timestamp><DateUtc dt:dt="string">2021-06-12T05:01:38Z</DateUtc></StartTime><FrequencyChanges><FrequencyChange><Frequency dt:dt="r8">2699970000</Frequency><Timestamp dt:dt="r8">582134297621</Timestamp><Current dt:…	좌우반구com(split BVF)_2-039-1	75.026	1.0.0.167	1	-1433316406	Professional	2.0.10.242	2.0.10.353	06-12-2021	2021-06-12 오전 5:01:39	14:01:39	2.0.10.248	95	2	{/}	횟색	횟	색	18	1	95	NULL	NULL	NULL	NULL	NULL	NULL	KSY2	List1	NULL	NULL	NULL	NULL	NULL	NULL	NULL	NULL	NULL	1	{/}	0	7	307228	0	{/}	1014
좌우반구com(split BVF)_2	39	1	<?xml version="1.0"?>\n<Clock xmlns:dt="urn:schemas-microsoft-com:datatypes"><Description dt:dt="string">E-Prime Primary Realtime Clock</Description><StartTime><Timestamp dt:dt="int">0</Timestamp><DateUtc dt:dt="string">2021-06-12T05:01:38Z</DateUtc></StartTime><FrequencyChanges><FrequencyChange><Frequency dt:dt="r8">2699970000</Frequency><Timestamp dt:dt="r8">582134297621</Timestamp><Current dt:…	좌우반구com(split BVF)_2-039-1	75.026	1.0.0.167	1	-1433316406	Professional	2.0.10.242	2.0.10.353	06-12-2021	2021-06-12 오전 5:01:39	14:01:39	2.0.10.248	280	1	z	횟수	횟	수	NULL	NULL	NULL	NULL	NULL	NULL	129	1	16	KSY2	List3	NULL	NULL	NULL	NULL	NULL	NULL	NULL	NULL	NULL	1	z	0	7	885372	0	z	615
좌우반구com(split BVF)_2	39	1	<?xml version="1.0"?>\n<Clock xmlns:dt="urn:schemas-microsoft-com:datatypes"><Description dt:dt="string">E-Prime Primary Realtime Clock</Description><StartTime><Timestamp dt:dt="int">0</Timestamp><DateUtc dt:dt="string">2021-06-12T05:01:38Z</DateUtc></StartTime><FrequencyChanges><FrequencyChange><Frequency dt:dt="r8">2699970000</Frequency><Timestamp dt:dt="r8">582134297621</Timestamp><Current dt:…	좌우반구com(split BVF)_2-039-1	75.026	1.0.0.167	1	-1433316406	Professional	2.0.10.242	2.0.10.353	06-12-2021	2021-06-12 오전 5:01:39	14:01:39	2.0.10.248	235	1	z	효과	효	과	NULL	NULL	NULL	83	1	103	NULL	NULL	NULL	KSY2	List2	NULL	NULL	NULL	NULL	NULL	NULL	NULL	NULL	NULL	1	z	0	7	754058	0	z	316
좌우반구com(split BVF)_2	39	1	<?xml version="1.0"?>\n<Clock xmlns:dt="urn:schemas-microsoft-com:datatypes"><Description dt:dt="string">E-Prime Primary Realtime Clock</Description><StartTime><Timestamp dt:dt="int">0</Timestamp><DateUtc dt:dt="string">2021-06-12T05:01:38Z</DateUtc></StartTime><FrequencyChanges><FrequencyChange><Frequency dt:dt="r8">2699970000</Frequency><Timestamp dt:dt="r8">582134297621</Timestamp><Current dt:…	좌우반구com(split BVF)_2-039-1	75.026	1.0.0.167	1	-1433316406	Professional	2.0.10.242	2.0.10.353	06-12-2021	2021-06-12 오전 5:01:39	14:01:39	2.0.10.248	245	2	{/}	효미	효	미	NULL	NULL	NULL	29	1	113	NULL	NULL	NULL	KSY	List2	0		0	-1	780169	187		0	0	1	{/}	0	7	780356	0	{/}	438
좌우반구com(split BVF)_2	39	1	<?xml version="1.0"?>\n<Clock xmlns:dt="urn:schemas-microsoft-com:datatypes"><Description dt:dt="string">E-Prime Primary Realtime Clock</Description><StartTime><Timestamp dt:dt="int">0</Timestamp><DateUtc dt:dt="string">2021-06-12T05:01:38Z</DateUtc></StartTime><FrequencyChanges><FrequencyChange><Frequency dt:dt="r8">2699970000</Frequency><Timestamp dt:dt="r8">582134297621</Timestamp><Current dt:…	좌우반구com(split BVF)_2-039-1	75.026	1.0.0.167	1	-1433316406	Professional	2.0.10.242	2.0.10.353	06-12-2021	2021-06-12 오전 5:01:39	14:01:39	2.0.10.248	224	2	{/}	효탈	효	탈	NULL	NULL	NULL	53	1	92	NULL	NULL	NULL	KSY	List2	0		1	-1	723695	187		0	0	1	{/}	0	7	723882	0	{/}	591
좌우반구com(split BVF)_2	39	1	<?xml version="1.0"?>\n<Clock xmlns:dt="urn:schemas-microsoft-com:datatypes"><Description dt:dt="string">E-Prime Primary Realtime Clock</Description><StartTime><Timestamp dt:dt="int">0</Timestamp><DateUtc dt:dt="string">2021-06-12T05:01:38Z</DateUtc></StartTime><FrequencyChanges><FrequencyChange><Frequency dt:dt="r8">2699970000</Frequency><Timestamp dt:dt="r8">582134297621</Timestamp><Current dt:…	좌우반구com(split BVF)_2-039-1	75.026	1.0.0.167	1	-1433316406	Professional	2.0.10.242	2.0.10.353	06-12-2021	2021-06-12 오전 5:01:39	14:01:39	2.0.10.248	353	2	{/}	효헤	효	헤	NULL	NULL	NULL	NULL	NULL	NULL	42	1	89	KSY3	List3	NULL	NULL	NULL	NULL	NULL	NULL	NULL	NULL	NULL	1	{/}	0	6	1085635	0	{/}	595
좌우반구com(split BVF)_2	39	1	<?xml version="1.0"?>\n<Clock xmlns:dt="urn:schemas-microsoft-com:datatypes"><Description dt:dt="string">E-Prime Primary Realtime Clock</Description><StartTime><Timestamp dt:dt="int">0</Timestamp><DateUtc dt:dt="string">2021-06-12T05:01:38Z</DateUtc></StartTime><FrequencyChanges><FrequencyChange><Frequency dt:dt="r8">2699970000</Frequency><Timestamp dt:dt="r8">582134297621</Timestamp><Current dt:…	좌우반구com(split BVF)_2-039-1	75.026	1.0.0.167	1	-1433316406	Professional	2.0.10.242	2.0.10.353	06-12-2021	2021-06-12 오전 5:01:39	14:01:39	2.0.10.248	322	2	{/}	후검	후	검	NULL	NULL	NULL	NULL	NULL	NULL	65	1	58	KSY3	List3	NULL	NULL	NULL	NULL	NULL	NULL	NULL	NULL	NULL	1	{/}	0	6	1000918	0	{/}	521
좌우반구com(split BVF)_2	39	1	<?xml version="1.0"?>\n<Clock xmlns:dt="urn:schemas-microsoft-com:datatypes"><Description dt:dt="string">E-Prime Primary Realtime Clock</Description><StartTime><Timestamp dt:dt="int">0</Timestamp><DateUtc dt:dt="string">2021-06-12T05:01:38Z</DateUtc></StartTime><FrequencyChanges><FrequencyChange><Frequency dt:dt="r8">2699970000</Frequency><Timestamp dt:dt="r8">582134297621</Timestamp><Current dt:…	좌우반구com(split BVF)_2-039-1	75.026	1.0.0.167	1	-1433316406	Professional	2.0.10.242	2.0.10.353	06-12-2021	2021-06-12 오전 5:01:39	14:01:39	2.0.10.248	75	1	z	후대	후	대	37	1	75	NULL	NULL	NULL	NULL	NULL	NULL	KSY2	List1	NULL	NULL	NULL	NULL	NULL	NULL	NULL	NULL	NULL	1	z	0	7	251021	0	z	508
좌우반구com(split BVF)_2	39	1	<?xml version="1.0"?>\n<Clock xmlns:dt="urn:schemas-microsoft-com:datatypes"><Description dt:dt="string">E-Prime Primary Realtime Clock</Description><StartTime><Timestamp dt:dt="int">0</Timestamp><DateUtc dt:dt="string">2021-06-12T05:01:38Z</DateUtc></StartTime><FrequencyChanges><FrequencyChange><Frequency dt:dt="r8">2699970000</Frequency><Timestamp dt:dt="r8">582134297621</Timestamp><Current dt:…	좌우반구com(split BVF)_2-039-1	75.026	1.0.0.167	1	-1433316406	Professional	2.0.10.242	2.0.10.353	06-12-2021	2021-06-12 오전 5:01:39	14:01:39	2.0.10.248	155	1	z	후자	후	자	NULL	NULL	NULL	54	1	23	NULL	NULL	NULL	KSY2	List2	NULL	NULL	NULL	NULL	NULL	NULL	NULL	NULL	NULL	1	z	1	6	531189	0	z	360
좌우반구com(split BVF)_2	39	1	<?xml version="1.0"?>\n<Clock xmlns:dt="urn:schemas-microsoft-com:datatypes"><Description dt:dt="string">E-Prime Primary Realtime Clock</Description><StartTime><Timestamp dt:dt="int">0</Timestamp><DateUtc dt:dt="string">2021-06-12T05:01:38Z</DateUtc></StartTime><FrequencyChanges><FrequencyChange><Frequency dt:dt="r8">2699970000</Frequency><Timestamp dt:dt="r8">582134297621</Timestamp><Current dt:…	좌우반구com(split BVF)_2-039-1	75.026	1.0.0.167	1	-1433316406	Professional	2.0.10.242	2.0.10.353	06-12-2021	2021-06-12 오전 5:01:39	14:01:39	2.0.10.248	260	2	{/}	훈걱	훈	걱	NULL	NULL	NULL	58	1	128	NULL	NULL	NULL	KSY2	List2	NULL	NULL	NULL	NULL	NULL	NULL	NULL	NULL	NULL	0	{/}	0	7	820062	0	z	1078
좌우반구com(split BVF)_2	39	1	<?xml version="1.0"?>\n<Clock xmlns:dt="urn:schemas-microsoft-com:datatypes"><Description dt:dt="string">E-Prime Primary Realtime Clock</Description><StartTime><Timestamp dt:dt="int">0</Timestamp><DateUtc dt:dt="string">2021-06-12T05:01:38Z</DateUtc></StartTime><FrequencyChanges><FrequencyChange><Frequency dt:dt="r8">2699970000</Frequency><Timestamp dt:dt="r8">582134297621</Timestamp><Current dt:…	좌우반구com(split BVF)_2-039-1	75.026	1.0.0.167	1	-1433316406	Professional	2.0.10.242	2.0.10.353	06-12-2021	2021-06-12 오전 5:01:39	14:01:39	2.0.10.248	247	2	{/}	훈차	훈	차	NULL	NULL	NULL	23	1	115	NULL	NULL	NULL	KSY3	List2	NULL	NULL	NULL	NULL	NULL	NULL	NULL	NULL	NULL	1	{/}	1	6	785500	0	{/}	558
좌우반구com(split BVF)_2	39	1	<?xml version="1.0"?>\n<Clock xmlns:dt="urn:schemas-microsoft-com:datatypes"><Description dt:dt="string">E-Prime Primary Realtime Clock</Description><StartTime><Timestamp dt:dt="int">0</Timestamp><DateUtc dt:dt="string">2021-06-12T05:01:38Z</DateUtc></StartTime><FrequencyChanges><FrequencyChange><Frequency dt:dt="r8">2699970000</Frequency><Timestamp dt:dt="r8">582134297621</Timestamp><Current dt:…	좌우반구com(split BVF)_2-039-1	75.026	1.0.0.167	1	-1433316406	Professional	2.0.10.242	2.0.10.353	06-12-2021	2021-06-12 오전 5:01:39	14:01:39	2.0.10.248	302	2	{/}	휘섭	휘	섭	NULL	NULL	NULL	NULL	NULL	NULL	63	1	38	KSY	List3	0		0	0	946471	186		0	0	1	{/}	1	6	946657	0	{/}	427
좌우반구com(split BVF)_2	39	1	<?xml version="1.0"?>\n<Clock xmlns:dt="urn:schemas-microsoft-com:datatypes"><Description dt:dt="string">E-Prime Primary Realtime Clock</Description><StartTime><Timestamp dt:dt="int">0</Timestamp><DateUtc dt:dt="string">2021-06-12T05:01:38Z</DateUtc></StartTime><FrequencyChanges><FrequencyChange><Frequency dt:dt="r8">2699970000</Frequency><Timestamp dt:dt="r8">582134297621</Timestamp><Current dt:…	좌우반구com(split BVF)_2-039-1	75.026	1.0.0.167	1	-1433316406	Professional	2.0.10.242	2.0.10.353	06-12-2021	2021-06-12 오전 5:01:39	14:01:39	2.0.10.248	60	2	{/}	희강	희	강	74	1	60	NULL	NULL	NULL	NULL	NULL	NULL	KSY2	List1	NULL	NULL	NULL	NULL	NULL	NULL	NULL	NULL	NULL	1	{/}	0	7	209236	0	{/}	1509
좌우반구com(split BVF)_2	39	1	<?xml version="1.0"?>\n<Clock xmlns:dt="urn:schemas-microsoft-com:datatypes"><Description dt:dt="string">E-Prime Primary Realtime Clock</Description><StartTime><Timestamp dt:dt="int">0</Timestamp><DateUtc dt:dt="string">2021-06-12T05:01:38Z</DateUtc></StartTime><FrequencyChanges><FrequencyChange><Frequency dt:dt="r8">2699970000</Frequency><Timestamp dt:dt="r8">582134297621</Timestamp><Current dt:…	좌우반구com(split BVF)_2-039-1	75.026	1.0.0.167	1	-1433316406	Professional	2.0.10.242	2.0.10.353	06-12-2021	2021-06-12 오전 5:01:39	14:01:39	2.0.10.248	208	1	z	희망	희	망	NULL	NULL	NULL	99	1	76	NULL	NULL	NULL	KSY2	List2	NULL	NULL	NULL	NULL	NULL	NULL	NULL	NULL	NULL	1	z	1	6	678271	0	z	542
좌우반구com(split BVF)_2	39	1	<?xml version="1.0"?>\n<Clock xmlns:dt="urn:schemas-microsoft-com:datatypes"><Description dt:dt="string">E-Prime Primary Realtime Clock</Description><StartTime><Timestamp dt:dt="int">0</Timestamp><DateUtc dt:dt="string">2021-06-12T05:01:38Z</DateUtc></StartTime><FrequencyChanges><FrequencyChange><Frequency dt:dt="r8">2699970000</Frequency><Timestamp dt:dt="r8">582134297621</Timestamp><Current dt:…	좌우반구com(split BVF)_2-039-1	75.026	1.0.0.167	1	-1433316406	Professional	2.0.10.242	2.0.10.353	06-12-2021	2021-06-12 오전 5:01:39	14:01:39	2.0.10.248	14	2	{/}	희외	희	외	75	1	14	NULL	NULL	NULL	NULL	NULL	NULL	KSY3	List1	NULL	NULL	NULL	NULL	NULL	NULL	NULL	NULL	NULL	1	{/}	0	7	74123	0	{/}	800
좌우반구com(split BVF)_2	39	1	<?xml version="1.0"?>\n<Clock xmlns:dt="urn:schemas-microsoft-com:datatypes"><Description dt:dt="string">E-Prime Primary Realtime Clock</Description><StartTime><Timestamp dt:dt="int">0</Timestamp><DateUtc dt:dt="string">2021-06-12T05:01:38Z</DateUtc></StartTime><FrequencyChanges><FrequencyChange><Frequency dt:dt="r8">2699970000</Frequency><Timestamp dt:dt="r8">582134297621</Timestamp><Current dt:…	좌우반구com(split BVF)_2-039-1	75.026	1.0.0.167	1	-1433316406	Professional	2.0.10.242	2.0.10.353	06-12-2021	2021-06-12 오전 5:01:39	14:01:39	2.0.10.248	384	2	{/}	희응	희	응	NULL	NULL	NULL	NULL	NULL	NULL	24	1	120	KSY2	List3	NULL	NULL	NULL	NULL	NULL	NULL	NULL	NULL	NULL	1	{/}	0	7	1170139	0	{/}	1076
[truncated: 1 more columns]
