# Supplementary material for: Decoding foveal word recognition: the role of interhemispheric inhibition in bilateral hemispheric processing
Source: Front Psychol. 2023 Nov 30;14:1293529. doi: 10.3389/fpsyg.2023.1293529 (PMC10720635; doi:10.3389/fpsyg.2023.1293529)
Supplement: Supplementary file 1 [file Data_Sheet_1.ZIP › data/Exp2/BVF_040.txt]

STRING	INTEGER	INTEGER	STRING	STRING	STRING	STRING	STRING	STRING	STRING	STRING	STRING	STRING	STRING	STRING	STRING	INTEGER	STRING	STRING	STRING	STRING	STRING	STRING	STRING	STRING	STRING	STRING	STRING	STRING	STRING	STRING	STRING	STRING	STRING	STRING	STRING	STRING	STRING	STRING	STRING	STRING	STRING	STRING	STRING	STRING	STRING	STRING	STRING	STRING	STRING
EXPNAME	SUBJECT	SESSION	VARIABLE	VARIABLE	VARIABLE	VARIABLE	VARIABLE	VARIABLE	VARIABLE	VARIABLE	VARIABLE	VARIABLE	VARIABLE	VARIABLE	VARIABLE	LOG_LEVEL	VARIABLE	VARIABLE	VARIABLE	VARIABLE	VARIABLE	VARIABLE	VARIABLE	VARIABLE	VARIABLE	VARIABLE	VARIABLE	VARIABLE	VARIABLE	VARIABLE	VARIABLE	VARIABLE	VARIABLE	VARIABLE	VARIABLE	VARIABLE	VARIABLE	VARIABLE	VARIABLE	VARIABLE	VARIABLE	VARIABLE	VARIABLE	VARIABLE	VARIABLE	VARIABLE	VARIABLE	VARIABLE	VARIABLE
1	1	1	1	1	1	1	1	1	1	1	1	1	1	1	1	2	2	2	2	2	2	2	2	2	2	2	2	2	2	2	2	2	2	2	2	2	2	2	2	2	2	2	2	2	2	2	2	2	2
ExperimentName	Subject	Session	Clock.Information	DataFile.Basename	Display.RefreshRate	ExperimentVersion	Group	RandomSeed	RuntimeCapabilities	RuntimeVersion	RuntimeVersionExpected	SessionDate	SessionStartDateTimeUtc	SessionTime	StudioVersion	Block	condition	correct	Exptarget	Exptarget2	Exptarget3	List1	List1.Cycle	List1.Sample	List2	List2.Cycle	List2.Sample	List3	List3.Cycle	List3.Sample	Procedure	Running	TextDisplay2.ACC	TextDisplay2.CRESP	TextDisplay2.DurationError	TextDisplay2.OnsetDelay	TextDisplay2.OnsetTime	TextDisplay2.OnsetToOnsetTime	TextDisplay2.RESP	TextDisplay2.RT	TextDisplay2.RTTime	TextDisplay6.ACC	TextDisplay6.CRESP	TextDisplay6.DurationError	TextDisplay6.OnsetDelay	TextDisplay6.OnsetTime	TextDisplay6.OnsetToOnsetTime	TextDisplay6.RESP	TextDisplay6.RT
좌우반구com(split BVF)_2	40	1	<?xml version="1.0"?>\n<Clock xmlns:dt="urn:schemas-microsoft-com:datatypes"><Description dt:dt="string">E-Prime Primary Realtime Clock</Description><StartTime><Timestamp dt:dt="int">0</Timestamp><DateUtc dt:dt="string">2021-06-18T04:43:24Z</DateUtc></StartTime><FrequencyChanges><FrequencyChange><Frequency dt:dt="r8">2699990000</Frequency><Timestamp dt:dt="r8">661493979110538</Timestamp><Current …	좌우반구com(split BVF)_2-040-1	75.027	1.0.0.167	1	816313383	Professional	2.0.10.242	2.0.10.353	06-18-2021	2021-06-18 오전 4:43:24	13:43:24	2.0.10.248	385	1	z	가격	가	격	NULL	NULL	NULL	NULL	NULL	NULL	127	1	121	KSY3	List3	NULL	NULL	NULL	NULL	NULL	NULL	NULL	NULL	NULL	1	z	0	7	1124869	0	z	342
좌우반구com(split BVF)_2	40	1	<?xml version="1.0"?>\n<Clock xmlns:dt="urn:schemas-microsoft-com:datatypes"><Description dt:dt="string">E-Prime Primary Realtime Clock</Description><StartTime><Timestamp dt:dt="int">0</Timestamp><DateUtc dt:dt="string">2021-06-18T04:43:24Z</DateUtc></StartTime><FrequencyChanges><FrequencyChange><Frequency dt:dt="r8">2699990000</Frequency><Timestamp dt:dt="r8">661493979110538</Timestamp><Current …	좌우반구com(split BVF)_2-040-1	75.027	1.0.0.167	1	816313383	Professional	2.0.10.242	2.0.10.353	06-18-2021	2021-06-18 오전 4:43:24	13:43:24	2.0.10.248	85	1	z	가을	가	을	92	1	85	NULL	NULL	NULL	NULL	NULL	NULL	KSY3	List1	NULL	NULL	NULL	NULL	NULL	NULL	NULL	NULL	NULL	1	z	0	7	256740	0	z	465
좌우반구com(split BVF)_2	40	1	<?xml version="1.0"?>\n<Clock xmlns:dt="urn:schemas-microsoft-com:datatypes"><Description dt:dt="string">E-Prime Primary Realtime Clock</Description><StartTime><Timestamp dt:dt="int">0</Timestamp><DateUtc dt:dt="string">2021-06-18T04:43:24Z</DateUtc></StartTime><FrequencyChanges><FrequencyChange><Frequency dt:dt="r8">2699990000</Frequency><Timestamp dt:dt="r8">661493979110538</Timestamp><Current …	좌우반구com(split BVF)_2-040-1	75.027	1.0.0.167	1	816313383	Professional	2.0.10.242	2.0.10.353	06-18-2021	2021-06-18 오전 4:43:24	13:43:24	2.0.10.248	278	1	z	간섭	간	섭	NULL	NULL	NULL	NULL	NULL	NULL	9	1	14	KSY3	List3	NULL	NULL	NULL	NULL	NULL	NULL	NULL	NULL	NULL	1	z	0	7	829255	0	z	522
좌우반구com(split BVF)_2	40	1	<?xml version="1.0"?>\n<Clock xmlns:dt="urn:schemas-microsoft-com:datatypes"><Description dt:dt="string">E-Prime Primary Realtime Clock</Description><StartTime><Timestamp dt:dt="int">0</Timestamp><DateUtc dt:dt="string">2021-06-18T04:43:24Z</DateUtc></StartTime><FrequencyChanges><FrequencyChange><Frequency dt:dt="r8">2699990000</Frequency><Timestamp dt:dt="r8">661493979110538</Timestamp><Current …	좌우반구com(split BVF)_2-040-1	75.027	1.0.0.167	1	816313383	Professional	2.0.10.242	2.0.10.353	06-18-2021	2021-06-18 오전 4:43:24	13:43:24	2.0.10.248	84	2	{/}	간습	간	습	62	1	84	NULL	NULL	NULL	NULL	NULL	NULL	KSY2	List1	NULL	NULL	NULL	NULL	NULL	NULL	NULL	NULL	NULL	1	{/}	0	6	253754	0	{/}	787
좌우반구com(split BVF)_2	40	1	<?xml version="1.0"?>\n<Clock xmlns:dt="urn:schemas-microsoft-com:datatypes"><Description dt:dt="string">E-Prime Primary Realtime Clock</Description><StartTime><Timestamp dt:dt="int">0</Timestamp><DateUtc dt:dt="string">2021-06-18T04:43:24Z</DateUtc></StartTime><FrequencyChanges><FrequencyChange><Frequency dt:dt="r8">2699990000</Frequency><Timestamp dt:dt="r8">661493979110538</Timestamp><Current …	좌우반구com(split BVF)_2-040-1	75.027	1.0.0.167	1	816313383	Professional	2.0.10.242	2.0.10.353	06-18-2021	2021-06-18 오전 4:43:24	13:43:24	2.0.10.248	366	2	{/}	감환	감	환	NULL	NULL	NULL	NULL	NULL	NULL	111	1	102	KSY2	List3	NULL	NULL	NULL	NULL	NULL	NULL	NULL	NULL	NULL	1	{/}	1	6	1072434	0	{/}	714
좌우반구com(split BVF)_2	40	1	<?xml version="1.0"?>\n<Clock xmlns:dt="urn:schemas-microsoft-com:datatypes"><Description dt:dt="string">E-Prime Primary Realtime Clock</Description><StartTime><Timestamp dt:dt="int">0</Timestamp><DateUtc dt:dt="string">2021-06-18T04:43:24Z</DateUtc></StartTime><FrequencyChanges><FrequencyChange><Frequency dt:dt="r8">2699990000</Frequency><Timestamp dt:dt="r8">661493979110538</Timestamp><Current …	좌우반구com(split BVF)_2-040-1	75.027	1.0.0.167	1	816313383	Professional	2.0.10.242	2.0.10.353	06-18-2021	2021-06-18 오전 4:43:24	13:43:24	2.0.10.248	127	1	z	강도	강	도	40	1	127	NULL	NULL	NULL	NULL	NULL	NULL	KSY3	List1	NULL	NULL	NULL	NULL	NULL	NULL	NULL	NULL	NULL	1	z	1	6	371445	0	z	413
좌우반구com(split BVF)_2	40	1	<?xml version="1.0"?>\n<Clock xmlns:dt="urn:schemas-microsoft-com:datatypes"><Description dt:dt="string">E-Prime Primary Realtime Clock</Description><StartTime><Timestamp dt:dt="int">0</Timestamp><DateUtc dt:dt="string">2021-06-18T04:43:24Z</DateUtc></StartTime><FrequencyChanges><FrequencyChange><Frequency dt:dt="r8">2699990000</Frequency><Timestamp dt:dt="r8">661493979110538</Timestamp><Current …	좌우반구com(split BVF)_2-040-1	75.027	1.0.0.167	1	816313383	Professional	2.0.10.242	2.0.10.353	06-18-2021	2021-06-18 오전 4:43:24	13:43:24	2.0.10.248	330	2	{/}	강례	강	례	NULL	NULL	NULL	NULL	NULL	NULL	90	1	66	KSY	List3	0		0	0	971191	186		0	0	1	{/}	0	6	971377	0	{/}	549
좌우반구com(split BVF)_2	40	1	<?xml version="1.0"?>\n<Clock xmlns:dt="urn:schemas-microsoft-com:datatypes"><Description dt:dt="string">E-Prime Primary Realtime Clock</Description><StartTime><Timestamp dt:dt="int">0</Timestamp><DateUtc dt:dt="string">2021-06-18T04:43:24Z</DateUtc></StartTime><FrequencyChanges><FrequencyChange><Frequency dt:dt="r8">2699990000</Frequency><Timestamp dt:dt="r8">661493979110538</Timestamp><Current …	좌우반구com(split BVF)_2-040-1	75.027	1.0.0.167	1	816313383	Professional	2.0.10.242	2.0.10.353	06-18-2021	2021-06-18 오전 4:43:24	13:43:24	2.0.10.248	291	2	{/}	강방	강	방	NULL	NULL	NULL	NULL	NULL	NULL	103	1	27	KSY2	List3	NULL	NULL	NULL	NULL	NULL	NULL	NULL	NULL	NULL	1	{/}	0	7	864029	0	{/}	611
좌우반구com(split BVF)_2	40	1	<?xml version="1.0"?>\n<Clock xmlns:dt="urn:schemas-microsoft-com:datatypes"><Description dt:dt="string">E-Prime Primary Realtime Clock</Description><StartTime><Timestamp dt:dt="int">0</Timestamp><DateUtc dt:dt="string">2021-06-18T04:43:24Z</DateUtc></StartTime><FrequencyChanges><FrequencyChange><Frequency dt:dt="r8">2699990000</Frequency><Timestamp dt:dt="r8">661493979110538</Timestamp><Current …	좌우반구com(split BVF)_2-040-1	75.027	1.0.0.167	1	816313383	Professional	2.0.10.242	2.0.10.353	06-18-2021	2021-06-18 오전 4:43:24	13:43:24	2.0.10.248	91	1	z	개념	개	념	103	1	91	NULL	NULL	NULL	NULL	NULL	NULL	KSY3	List1	NULL	NULL	NULL	NULL	NULL	NULL	NULL	NULL	NULL	1	z	0	7	272468	0	z	360
좌우반구com(split BVF)_2	40	1	<?xml version="1.0"?>\n<Clock xmlns:dt="urn:schemas-microsoft-com:datatypes"><Description dt:dt="string">E-Prime Primary Realtime Clock</Description><StartTime><Timestamp dt:dt="int">0</Timestamp><DateUtc dt:dt="string">2021-06-18T04:43:24Z</DateUtc></StartTime><FrequencyChanges><FrequencyChange><Frequency dt:dt="r8">2699990000</Frequency><Timestamp dt:dt="r8">661493979110538</Timestamp><Current …	좌우반구com(split BVF)_2-040-1	75.027	1.0.0.167	1	816313383	Professional	2.0.10.242	2.0.10.353	06-18-2021	2021-06-18 오전 4:43:24	13:43:24	2.0.10.248	193	2	{/}	개례	개	례	NULL	NULL	NULL	33	1	61	NULL	NULL	NULL	KSY2	List2	NULL	NULL	NULL	NULL	NULL	NULL	NULL	NULL	NULL	1	{/}	1	6	562190	0	{/}	873
좌우반구com(split BVF)_2	40	1	<?xml version="1.0"?>\n<Clock xmlns:dt="urn:schemas-microsoft-com:datatypes"><Description dt:dt="string">E-Prime Primary Realtime Clock</Description><StartTime><Timestamp dt:dt="int">0</Timestamp><DateUtc dt:dt="string">2021-06-18T04:43:24Z</DateUtc></StartTime><FrequencyChanges><FrequencyChange><Frequency dt:dt="r8">2699990000</Frequency><Timestamp dt:dt="r8">661493979110538</Timestamp><Current …	좌우반구com(split BVF)_2-040-1	75.027	1.0.0.167	1	816313383	Professional	2.0.10.242	2.0.10.353	06-18-2021	2021-06-18 오전 4:43:24	13:43:24	2.0.10.248	155	1	z	개인	개	인	NULL	NULL	NULL	57	1	23	NULL	NULL	NULL	KSY3	List2	NULL	NULL	NULL	NULL	NULL	NULL	NULL	NULL	NULL	1	z	0	6	458534	0	z	355
좌우반구com(split BVF)_2	40	1	<?xml version="1.0"?>\n<Clock xmlns:dt="urn:schemas-microsoft-com:datatypes"><Description dt:dt="string">E-Prime Primary Realtime Clock</Description><StartTime><Timestamp dt:dt="int">0</Timestamp><DateUtc dt:dt="string">2021-06-18T04:43:24Z</DateUtc></StartTime><FrequencyChanges><FrequencyChange><Frequency dt:dt="r8">2699990000</Frequency><Timestamp dt:dt="r8">661493979110538</Timestamp><Current …	좌우반구com(split BVF)_2-040-1	75.027	1.0.0.167	1	816313383	Professional	2.0.10.242	2.0.10.353	06-18-2021	2021-06-18 오전 4:43:24	13:43:24	2.0.10.248	277	2	{/}	개협	개	협	NULL	NULL	NULL	NULL	NULL	NULL	40	1	13	KSY	List3	0		0	-1	826469	187		0	0	1	{/}	0	7	826656	0	{/}	403
좌우반구com(split BVF)_2	40	1	<?xml version="1.0"?>\n<Clock xmlns:dt="urn:schemas-microsoft-com:datatypes"><Description dt:dt="string">E-Prime Primary Realtime Clock</Description><StartTime><Timestamp dt:dt="int">0</Timestamp><DateUtc dt:dt="string">2021-06-18T04:43:24Z</DateUtc></StartTime><FrequencyChanges><FrequencyChange><Frequency dt:dt="r8">2699990000</Frequency><Timestamp dt:dt="r8">661493979110538</Timestamp><Current …	좌우반구com(split BVF)_2-040-1	75.027	1.0.0.167	1	816313383	Professional	2.0.10.242	2.0.10.353	06-18-2021	2021-06-18 오전 4:43:24	13:43:24	2.0.10.248	174	2	{/}	거생	거	생	NULL	NULL	NULL	127	1	42	NULL	NULL	NULL	KSY2	List2	NULL	NULL	NULL	NULL	NULL	NULL	NULL	NULL	NULL	0	{/}	0	6	508516	0	z	452
좌우반구com(split BVF)_2	40	1	<?xml version="1.0"?>\n<Clock xmlns:dt="urn:schemas-microsoft-com:datatypes"><Description dt:dt="string">E-Prime Primary Realtime Clock</Description><StartTime><Timestamp dt:dt="int">0</Timestamp><DateUtc dt:dt="string">2021-06-18T04:43:24Z</DateUtc></StartTime><FrequencyChanges><FrequencyChange><Frequency dt:dt="r8">2699990000</Frequency><Timestamp dt:dt="r8">661493979110538</Timestamp><Current …	좌우반구com(split BVF)_2-040-1	75.027	1.0.0.167	1	816313383	Professional	2.0.10.242	2.0.10.353	06-18-2021	2021-06-18 오전 4:43:24	13:43:24	2.0.10.248	87	1	z	걱정	걱	정	31	1	87	NULL	NULL	NULL	NULL	NULL	NULL	KSY3	List1	NULL	NULL	NULL	NULL	NULL	NULL	NULL	NULL	NULL	1	z	0	7	262165	0	z	368
좌우반구com(split BVF)_2	40	1	<?xml version="1.0"?>\n<Clock xmlns:dt="urn:schemas-microsoft-com:datatypes"><Description dt:dt="string">E-Prime Primary Realtime Clock</Description><StartTime><Timestamp dt:dt="int">0</Timestamp><DateUtc dt:dt="string">2021-06-18T04:43:24Z</DateUtc></StartTime><FrequencyChanges><FrequencyChange><Frequency dt:dt="r8">2699990000</Frequency><Timestamp dt:dt="r8">661493979110538</Timestamp><Current …	좌우반구com(split BVF)_2-040-1	75.027	1.0.0.167	1	816313383	Professional	2.0.10.242	2.0.10.353	06-18-2021	2021-06-18 오전 4:43:24	13:43:24	2.0.10.248	173	2	{/}	걱최	걱	최	NULL	NULL	NULL	16	1	41	NULL	NULL	NULL	KSY2	List2	NULL	NULL	NULL	NULL	NULL	NULL	NULL	NULL	NULL	1	{/}	1	6	505717	0	{/}	603
좌우반구com(split BVF)_2	40	1	<?xml version="1.0"?>\n<Clock xmlns:dt="urn:schemas-microsoft-com:datatypes"><Description dt:dt="string">E-Prime Primary Realtime Clock</Description><StartTime><Timestamp dt:dt="int">0</Timestamp><DateUtc dt:dt="string">2021-06-18T04:43:24Z</DateUtc></StartTime><FrequencyChanges><FrequencyChange><Frequency dt:dt="r8">2699990000</Frequency><Timestamp dt:dt="r8">661493979110538</Timestamp><Current …	좌우반구com(split BVF)_2-040-1	75.027	1.0.0.167	1	816313383	Professional	2.0.10.242	2.0.10.353	06-18-2021	2021-06-18 오전 4:43:24	13:43:24	2.0.10.248	86	2	{/}	건적	건	적	14	1	86	NULL	NULL	NULL	NULL	NULL	NULL	KSY2	List1	NULL	NULL	NULL	NULL	NULL	NULL	NULL	NULL	NULL	1	{/}	0	7	259406	0	{/}	559
좌우반구com(split BVF)_2	40	1	<?xml version="1.0"?>\n<Clock xmlns:dt="urn:schemas-microsoft-com:datatypes"><Description dt:dt="string">E-Prime Primary Realtime Clock</Description><StartTime><Timestamp dt:dt="int">0</Timestamp><DateUtc dt:dt="string">2021-06-18T04:43:24Z</DateUtc></StartTime><FrequencyChanges><FrequencyChange><Frequency dt:dt="r8">2699990000</Frequency><Timestamp dt:dt="r8">661493979110538</Timestamp><Current …	좌우반구com(split BVF)_2-040-1	75.027	1.0.0.167	1	816313383	Professional	2.0.10.242	2.0.10.353	06-18-2021	2021-06-18 오전 4:43:24	13:43:24	2.0.10.248	83	2	{/}	검강	검	강	17	1	83	NULL	NULL	NULL	NULL	NULL	NULL	KSY	List1	0		0	-1	250982	186		0	0	0	{/}	1	6	251168	0	z	381
좌우반구com(split BVF)_2	40	1	<?xml version="1.0"?>\n<Clock xmlns:dt="urn:schemas-microsoft-com:datatypes"><Description dt:dt="string">E-Prime Primary Realtime Clock</Description><StartTime><Timestamp dt:dt="int">0</Timestamp><DateUtc dt:dt="string">2021-06-18T04:43:24Z</DateUtc></StartTime><FrequencyChanges><FrequencyChange><Frequency dt:dt="r8">2699990000</Frequency><Timestamp dt:dt="r8">661493979110538</Timestamp><Current …	좌우반구com(split BVF)_2-040-1	75.027	1.0.0.167	1	816313383	Professional	2.0.10.242	2.0.10.353	06-18-2021	2021-06-18 오전 4:43:24	13:43:24	2.0.10.248	364	1	z	검색	검	색	NULL	NULL	NULL	NULL	NULL	NULL	44	1	100	KSY3	List3	NULL	NULL	NULL	NULL	NULL	NULL	NULL	NULL	NULL	1	z	0	6	1066623	0	z	581
좌우반구com(split BVF)_2	40	1	<?xml version="1.0"?>\n<Clock xmlns:dt="urn:schemas-microsoft-com:datatypes"><Description dt:dt="string">E-Prime Primary Realtime Clock</Description><StartTime><Timestamp dt:dt="int">0</Timestamp><DateUtc dt:dt="string">2021-06-18T04:43:24Z</DateUtc></StartTime><FrequencyChanges><FrequencyChange><Frequency dt:dt="r8">2699990000</Frequency><Timestamp dt:dt="r8">661493979110538</Timestamp><Current …	좌우반구com(split BVF)_2-040-1	75.027	1.0.0.167	1	816313383	Professional	2.0.10.242	2.0.10.353	06-18-2021	2021-06-18 오전 4:43:24	13:43:24	2.0.10.248	263	2	{/}	검죽	검	죽	NULL	NULL	NULL	93	1	131	NULL	NULL	NULL	KSY3	List2	NULL	NULL	NULL	NULL	NULL	NULL	NULL	NULL	NULL	1	{/}	1	6	755774	0	{/}	493
좌우반구com(split BVF)_2	40	1	<?xml version="1.0"?>\n<Clock xmlns:dt="urn:schemas-microsoft-com:datatypes"><Description dt:dt="string">E-Prime Primary Realtime Clock</Description><StartTime><Timestamp dt:dt="int">0</Timestamp><DateUtc dt:dt="string">2021-06-18T04:43:24Z</DateUtc></StartTime><FrequencyChanges><FrequencyChange><Frequency dt:dt="r8">2699990000</Frequency><Timestamp dt:dt="r8">661493979110538</Timestamp><Current …	좌우반구com(split BVF)_2-040-1	75.027	1.0.0.167	1	816313383	Professional	2.0.10.242	2.0.10.353	06-18-2021	2021-06-18 오전 4:43:24	13:43:24	2.0.10.248	207	2	{/}	검환	검	환	NULL	NULL	NULL	106	1	75	NULL	NULL	NULL	KSY2	List2	NULL	NULL	NULL	NULL	NULL	NULL	NULL	NULL	NULL	1	{/}	0	7	602643	0	{/}	435
좌우반구com(split BVF)_2	40	1	<?xml version="1.0"?>\n<Clock xmlns:dt="urn:schemas-microsoft-com:datatypes"><Description dt:dt="string">E-Prime Primary Realtime Clock</Description><StartTime><Timestamp dt:dt="int">0</Timestamp><DateUtc dt:dt="string">2021-06-18T04:43:24Z</DateUtc></StartTime><FrequencyChanges><FrequencyChange><Frequency dt:dt="r8">2699990000</Frequency><Timestamp dt:dt="r8">661493979110538</Timestamp><Current …	좌우반구com(split BVF)_2-040-1	75.027	1.0.0.167	1	816313383	Professional	2.0.10.242	2.0.10.353	06-18-2021	2021-06-18 오전 4:43:24	13:43:24	2.0.10.248	161	2	{/}	격례	격	례	NULL	NULL	NULL	26	1	29	NULL	NULL	NULL	KSY2	List2	NULL	NULL	NULL	NULL	NULL	NULL	NULL	NULL	NULL	1	{/}	1	6	473835	0	{/}	397
좌우반구com(split BVF)_2	40	1	<?xml version="1.0"?>\n<Clock xmlns:dt="urn:schemas-microsoft-com:datatypes"><Description dt:dt="string">E-Prime Primary Realtime Clock</Description><StartTime><Timestamp dt:dt="int">0</Timestamp><DateUtc dt:dt="string">2021-06-18T04:43:24Z</DateUtc></StartTime><FrequencyChanges><FrequencyChange><Frequency dt:dt="r8">2699990000</Frequency><Timestamp dt:dt="r8">661493979110538</Timestamp><Current …	좌우반구com(split BVF)_2-040-1	75.027	1.0.0.167	1	816313383	Professional	2.0.10.242	2.0.10.353	06-18-2021	2021-06-18 오전 4:43:24	13:43:24	2.0.10.248	375	1	z	결과	결	과	NULL	NULL	NULL	NULL	NULL	NULL	56	1	111	KSY3	List3	NULL	NULL	NULL	NULL	NULL	NULL	NULL	NULL	NULL	1	z	0	7	1097346	0	z	410
좌우반구com(split BVF)_2	40	1	<?xml version="1.0"?>\n<Clock xmlns:dt="urn:schemas-microsoft-com:datatypes"><Description dt:dt="string">E-Prime Primary Realtime Clock</Description><StartTime><Timestamp dt:dt="int">0</Timestamp><DateUtc dt:dt="string">2021-06-18T04:43:24Z</DateUtc></StartTime><FrequencyChanges><FrequencyChange><Frequency dt:dt="r8">2699990000</Frequency><Timestamp dt:dt="r8">661493979110538</Timestamp><Current …	좌우반구com(split BVF)_2-040-1	75.027	1.0.0.167	1	816313383	Professional	2.0.10.242	2.0.10.353	06-18-2021	2021-06-18 오전 4:43:24	13:43:24	2.0.10.248	394	1	z	결국	결	국	NULL	NULL	NULL	NULL	NULL	NULL	46	1	130	KSY3	List3	NULL	NULL	NULL	NULL	NULL	NULL	NULL	NULL	NULL	1	z	0	7	1149154	0	z	953
좌우반구com(split BVF)_2	40	1	<?xml version="1.0"?>\n<Clock xmlns:dt="urn:schemas-microsoft-com:datatypes"><Description dt:dt="string">E-Prime Primary Realtime Clock</Description><StartTime><Timestamp dt:dt="int">0</Timestamp><DateUtc dt:dt="string">2021-06-18T04:43:24Z</DateUtc></StartTime><FrequencyChanges><FrequencyChange><Frequency dt:dt="r8">2699990000</Frequency><Timestamp dt:dt="r8">661493979110538</Timestamp><Current …	좌우반구com(split BVF)_2-040-1	75.027	1.0.0.167	1	816313383	Professional	2.0.10.242	2.0.10.353	06-18-2021	2021-06-18 오전 4:43:24	13:43:24	2.0.10.248	232	1	z	결정	결	정	NULL	NULL	NULL	39	1	100	NULL	NULL	NULL	KSY3	List2	NULL	NULL	NULL	NULL	NULL	NULL	NULL	NULL	NULL	1	z	0	7	672991	0	z	349
좌우반구com(split BVF)_2	40	1	<?xml version="1.0"?>\n<Clock xmlns:dt="urn:schemas-microsoft-com:datatypes"><Description dt:dt="string">E-Prime Primary Realtime Clock</Description><StartTime><Timestamp dt:dt="int">0</Timestamp><DateUtc dt:dt="string">2021-06-18T04:43:24Z</DateUtc></StartTime><FrequencyChanges><FrequencyChange><Frequency dt:dt="r8">2699990000</Frequency><Timestamp dt:dt="r8">661493979110538</Timestamp><Current …	좌우반구com(split BVF)_2-040-1	75.027	1.0.0.167	1	816313383	Professional	2.0.10.242	2.0.10.353	06-18-2021	2021-06-18 오전 4:43:24	13:43:24	2.0.10.248	170	2	{/}	결지	결	지	NULL	NULL	NULL	121	1	38	NULL	NULL	NULL	KSY3	List2	NULL	NULL	NULL	NULL	NULL	NULL	NULL	NULL	NULL	1	{/}	0	7	497387	0	{/}	421
좌우반구com(split BVF)_2	40	1	<?xml version="1.0"?>\n<Clock xmlns:dt="urn:schemas-microsoft-com:datatypes"><Description dt:dt="string">E-Prime Primary Realtime Clock</Description><StartTime><Timestamp dt:dt="int">0</Timestamp><DateUtc dt:dt="string">2021-06-18T04:43:24Z</DateUtc></StartTime><FrequencyChanges><FrequencyChange><Frequency dt:dt="r8">2699990000</Frequency><Timestamp dt:dt="r8">661493979110538</Timestamp><Current …	좌우반구com(split BVF)_2-040-1	75.027	1.0.0.167	1	816313383	Professional	2.0.10.242	2.0.10.353	06-18-2021	2021-06-18 오전 4:43:24	13:43:24	2.0.10.248	104	2	{/}	결협	결	협	81	1	104	NULL	NULL	NULL	NULL	NULL	NULL	KSY2	List1	NULL	NULL	NULL	NULL	NULL	NULL	NULL	NULL	NULL	0	{/}	0	6	307628	0	z	720
좌우반구com(split BVF)_2	40	1	<?xml version="1.0"?>\n<Clock xmlns:dt="urn:schemas-microsoft-com:datatypes"><Description dt:dt="string">E-Prime Primary Realtime Clock</Description><StartTime><Timestamp dt:dt="int">0</Timestamp><DateUtc dt:dt="string">2021-06-18T04:43:24Z</DateUtc></StartTime><FrequencyChanges><FrequencyChange><Frequency dt:dt="r8">2699990000</Frequency><Timestamp dt:dt="r8">661493979110538</Timestamp><Current …	좌우반구com(split BVF)_2-040-1	75.027	1.0.0.167	1	816313383	Professional	2.0.10.242	2.0.10.353	06-18-2021	2021-06-18 오전 4:43:24	13:43:24	2.0.10.248	192	1	z	경비	경	비	NULL	NULL	NULL	123	1	60	NULL	NULL	NULL	KSY3	List2	NULL	NULL	NULL	NULL	NULL	NULL	NULL	NULL	NULL	1	z	0	7	559565	0	z	426
좌우반구com(split BVF)_2	40	1	<?xml version="1.0"?>\n<Clock xmlns:dt="urn:schemas-microsoft-com:datatypes"><Description dt:dt="string">E-Prime Primary Realtime Clock</Description><StartTime><Timestamp dt:dt="int">0</Timestamp><DateUtc dt:dt="string">2021-06-18T04:43:24Z</DateUtc></StartTime><FrequencyChanges><FrequencyChange><Frequency dt:dt="r8">2699990000</Frequency><Timestamp dt:dt="r8">661493979110538</Timestamp><Current …	좌우반구com(split BVF)_2-040-1	75.027	1.0.0.167	1	816313383	Professional	2.0.10.242	2.0.10.353	06-18-2021	2021-06-18 오전 4:43:24	13:43:24	2.0.10.248	31	1	z	경험	경	험	122	1	31	NULL	NULL	NULL	NULL	NULL	NULL	KSY3	List1	NULL	NULL	NULL	NULL	NULL	NULL	NULL	NULL	NULL	0	z	0	7	111725	0	{/}	603
좌우반구com(split BVF)_2	40	1	<?xml version="1.0"?>\n<Clock xmlns:dt="urn:schemas-microsoft-com:datatypes"><Description dt:dt="string">E-Prime Primary Realtime Clock</Description><StartTime><Timestamp dt:dt="int">0</Timestamp><DateUtc dt:dt="string">2021-06-18T04:43:24Z</DateUtc></StartTime><FrequencyChanges><FrequencyChange><Frequency dt:dt="r8">2699990000</Frequency><Timestamp dt:dt="r8">661493979110538</Timestamp><Current …	좌우반구com(split BVF)_2-040-1	75.027	1.0.0.167	1	816313383	Professional	2.0.10.242	2.0.10.353	06-18-2021	2021-06-18 오전 4:43:24	13:43:24	2.0.10.248	62	1	z	경호	경	호	39	1	62	NULL	NULL	NULL	NULL	NULL	NULL	KSY3	List1	NULL	NULL	NULL	NULL	NULL	NULL	NULL	NULL	NULL	1	z	1	6	194295	0	z	559
좌우반구com(split BVF)_2	40	1	<?xml version="1.0"?>\n<Clock xmlns:dt="urn:schemas-microsoft-com:datatypes"><Description dt:dt="string">E-Prime Primary Realtime Clock</Description><StartTime><Timestamp dt:dt="int">0</Timestamp><DateUtc dt:dt="string">2021-06-18T04:43:24Z</DateUtc></StartTime><FrequencyChanges><FrequencyChange><Frequency dt:dt="r8">2699990000</Frequency><Timestamp dt:dt="r8">661493979110538</Timestamp><Current …	좌우반구com(split BVF)_2-040-1	75.027	1.0.0.167	1	816313383	Professional	2.0.10.242	2.0.10.353	06-18-2021	2021-06-18 오전 4:43:24	13:43:24	2.0.10.248	108	1	z	계기	계	기	4	1	108	NULL	NULL	NULL	NULL	NULL	NULL	KSY3	List1	NULL	NULL	NULL	NULL	NULL	NULL	NULL	NULL	NULL	1	z	0	6	319024	0	z	435
좌우반구com(split BVF)_2	40	1	<?xml version="1.0"?>\n<Clock xmlns:dt="urn:schemas-microsoft-com:datatypes"><Description dt:dt="string">E-Prime Primary Realtime Clock</Description><StartTime><Timestamp dt:dt="int">0</Timestamp><DateUtc dt:dt="string">2021-06-18T04:43:24Z</DateUtc></StartTime><FrequencyChanges><FrequencyChange><Frequency dt:dt="r8">2699990000</Frequency><Timestamp dt:dt="r8">661493979110538</Timestamp><Current …	좌우반구com(split BVF)_2-040-1	75.027	1.0.0.167	1	816313383	Professional	2.0.10.242	2.0.10.353	06-18-2021	2021-06-18 오전 4:43:24	13:43:24	2.0.10.248	240	2	{/}	계님	계	님	NULL	NULL	NULL	3	1	108	NULL	NULL	NULL	KSY	List2	0		0	-1	694183	187		0	0	1	{/}	0	7	694370	0	{/}	322
좌우반구com(split BVF)_2	40	1	<?xml version="1.0"?>\n<Clock xmlns:dt="urn:schemas-microsoft-com:datatypes"><Description dt:dt="string">E-Prime Primary Realtime Clock</Description><StartTime><Timestamp dt:dt="int">0</Timestamp><DateUtc dt:dt="string">2021-06-18T04:43:24Z</DateUtc></StartTime><FrequencyChanges><FrequencyChange><Frequency dt:dt="r8">2699990000</Frequency><Timestamp dt:dt="r8">661493979110538</Timestamp><Current …	좌우반구com(split BVF)_2-040-1	75.027	1.0.0.167	1	816313383	Professional	2.0.10.242	2.0.10.353	06-18-2021	2021-06-18 오전 4:43:24	13:43:24	2.0.10.248	320	2	{/}	계락	계	락	NULL	NULL	NULL	NULL	NULL	NULL	70	1	56	KSY3	List3	NULL	NULL	NULL	NULL	NULL	NULL	NULL	NULL	NULL	0	{/}	1	6	943307	0	z	540
좌우반구com(split BVF)_2	40	1	<?xml version="1.0"?>\n<Clock xmlns:dt="urn:schemas-microsoft-com:datatypes"><Description dt:dt="string">E-Prime Primary Realtime Clock</Description><StartTime><Timestamp dt:dt="int">0</Timestamp><DateUtc dt:dt="string">2021-06-18T04:43:24Z</DateUtc></StartTime><FrequencyChanges><FrequencyChange><Frequency dt:dt="r8">2699990000</Frequency><Timestamp dt:dt="r8">661493979110538</Timestamp><Current …	좌우반구com(split BVF)_2-040-1	75.027	1.0.0.167	1	816313383	Professional	2.0.10.242	2.0.10.353	06-18-2021	2021-06-18 오전 4:43:24	13:43:24	2.0.10.248	105	1	z	계수	계	수	28	1	105	NULL	NULL	NULL	NULL	NULL	NULL	KSY3	List1	NULL	NULL	NULL	NULL	NULL	NULL	NULL	NULL	NULL	1	z	0	6	310547	0	z	849
좌우반구com(split BVF)_2	40	1	<?xml version="1.0"?>\n<Clock xmlns:dt="urn:schemas-microsoft-com:datatypes"><Description dt:dt="string">E-Prime Primary Realtime Clock</Description><StartTime><Timestamp dt:dt="int">0</Timestamp><DateUtc dt:dt="string">2021-06-18T04:43:24Z</DateUtc></StartTime><FrequencyChanges><FrequencyChange><Frequency dt:dt="r8">2699990000</Frequency><Timestamp dt:dt="r8">661493979110538</Timestamp><Current …	좌우반구com(split BVF)_2-040-1	75.027	1.0.0.167	1	816313383	Professional	2.0.10.242	2.0.10.353	06-18-2021	2021-06-18 오전 4:43:24	13:43:24	2.0.10.248	52	2	{/}	계여	계	여	24	1	52	NULL	NULL	NULL	NULL	NULL	NULL	KSY3	List1	NULL	NULL	NULL	NULL	NULL	NULL	NULL	NULL	NULL	1	{/}	0	7	167852	0	{/}	419
좌우반구com(split BVF)_2	40	1	<?xml version="1.0"?>\n<Clock xmlns:dt="urn:schemas-microsoft-com:datatypes"><Description dt:dt="string">E-Prime Primary Realtime Clock</Description><StartTime><Timestamp dt:dt="int">0</Timestamp><DateUtc dt:dt="string">2021-06-18T04:43:24Z</DateUtc></StartTime><FrequencyChanges><FrequencyChange><Frequency dt:dt="r8">2699990000</Frequency><Timestamp dt:dt="r8">661493979110538</Timestamp><Current …	좌우반구com(split BVF)_2-040-1	75.027	1.0.0.167	1	816313383	Professional	2.0.10.242	2.0.10.353	06-18-2021	2021-06-18 오전 4:43:24	13:43:24	2.0.10.248	171	2	{/}	고률	고	률	NULL	NULL	NULL	111	1	39	NULL	NULL	NULL	KSY2	List2	NULL	NULL	NULL	NULL	NULL	NULL	NULL	NULL	NULL	0	{/}	0	7	500013	0	z	667
좌우반구com(split BVF)_2	40	1	<?xml version="1.0"?>\n<Clock xmlns:dt="urn:schemas-microsoft-com:datatypes"><Description dt:dt="string">E-Prime Primary Realtime Clock</Description><StartTime><Timestamp dt:dt="int">0</Timestamp><DateUtc dt:dt="string">2021-06-18T04:43:24Z</DateUtc></StartTime><FrequencyChanges><FrequencyChange><Frequency dt:dt="r8">2699990000</Frequency><Timestamp dt:dt="r8">661493979110538</Timestamp><Current …	좌우반구com(split BVF)_2-040-1	75.027	1.0.0.167	1	816313383	Professional	2.0.10.242	2.0.10.353	06-18-2021	2021-06-18 오전 4:43:24	13:43:24	2.0.10.248	306	2	{/}	고청	고	청	NULL	NULL	NULL	NULL	NULL	NULL	88	1	42	KSY	List3	0		1	-1	904854	187		0	0	1	{/}	0	7	905041	0	{/}	471
좌우반구com(split BVF)_2	40	1	<?xml version="1.0"?>\n<Clock xmlns:dt="urn:schemas-microsoft-com:datatypes"><Description dt:dt="string">E-Prime Primary Realtime Clock</Description><StartTime><Timestamp dt:dt="int">0</Timestamp><DateUtc dt:dt="string">2021-06-18T04:43:24Z</DateUtc></StartTime><FrequencyChanges><FrequencyChange><Frequency dt:dt="r8">2699990000</Frequency><Timestamp dt:dt="r8">661493979110538</Timestamp><Current …	좌우반구com(split BVF)_2-040-1	75.027	1.0.0.167	1	816313383	Professional	2.0.10.242	2.0.10.353	06-18-2021	2021-06-18 오전 4:43:24	13:43:24	2.0.10.248	222	1	z	공기	공	기	NULL	NULL	NULL	30	1	90	NULL	NULL	NULL	KSY3	List2	NULL	NULL	NULL	NULL	NULL	NULL	NULL	NULL	NULL	1	z	0	6	645307	0	z	370
좌우반구com(split BVF)_2	40	1	<?xml version="1.0"?>\n<Clock xmlns:dt="urn:schemas-microsoft-com:datatypes"><Description dt:dt="string">E-Prime Primary Realtime Clock</Description><StartTime><Timestamp dt:dt="int">0</Timestamp><DateUtc dt:dt="string">2021-06-18T04:43:24Z</DateUtc></StartTime><FrequencyChanges><FrequencyChange><Frequency dt:dt="r8">2699990000</Frequency><Timestamp dt:dt="r8">661493979110538</Timestamp><Current …	좌우반구com(split BVF)_2-040-1	75.027	1.0.0.167	1	816313383	Professional	2.0.10.242	2.0.10.353	06-18-2021	2021-06-18 오전 4:43:24	13:43:24	2.0.10.248	17	1	z	공백	공	백	121	1	17	NULL	NULL	NULL	NULL	NULL	NULL	KSY3	List1	NULL	NULL	NULL	NULL	NULL	NULL	NULL	NULL	NULL	1	z	0	7	73712	0	z	424
좌우반구com(split BVF)_2	40	1	<?xml version="1.0"?>\n<Clock xmlns:dt="urn:schemas-microsoft-com:datatypes"><Description dt:dt="string">E-Prime Primary Realtime Clock</Description><StartTime><Timestamp dt:dt="int">0</Timestamp><DateUtc dt:dt="string">2021-06-18T04:43:24Z</DateUtc></StartTime><FrequencyChanges><FrequencyChange><Frequency dt:dt="r8">2699990000</Frequency><Timestamp dt:dt="r8">661493979110538</Timestamp><Current …	좌우반구com(split BVF)_2-040-1	75.027	1.0.0.167	1	816313383	Professional	2.0.10.242	2.0.10.353	06-18-2021	2021-06-18 오전 4:43:24	13:43:24	2.0.10.248	229	1	z	공포	공	포	NULL	NULL	NULL	38	1	97	NULL	NULL	NULL	KSY3	List2	NULL	NULL	NULL	NULL	NULL	NULL	NULL	NULL	NULL	1	z	0	6	664647	0	z	613
좌우반구com(split BVF)_2	40	1	<?xml version="1.0"?>\n<Clock xmlns:dt="urn:schemas-microsoft-com:datatypes"><Description dt:dt="string">E-Prime Primary Realtime Clock</Description><StartTime><Timestamp dt:dt="int">0</Timestamp><DateUtc dt:dt="string">2021-06-18T04:43:24Z</DateUtc></StartTime><FrequencyChanges><FrequencyChange><Frequency dt:dt="r8">2699990000</Frequency><Timestamp dt:dt="r8">661493979110538</Timestamp><Current …	좌우반구com(split BVF)_2-040-1	75.027	1.0.0.167	1	816313383	Professional	2.0.10.242	2.0.10.353	06-18-2021	2021-06-18 오전 4:43:24	13:43:24	2.0.10.248	354	2	{/}	과법	과	법	NULL	NULL	NULL	NULL	NULL	NULL	38	1	90	KSY2	List3	NULL	NULL	NULL	NULL	NULL	NULL	NULL	NULL	NULL	0	{/}	1	6	1037380	0	z	681
좌우반구com(split BVF)_2	40	1	<?xml version="1.0"?>\n<Clock xmlns:dt="urn:schemas-microsoft-com:datatypes"><Description dt:dt="string">E-Prime Primary Realtime Clock</Description><StartTime><Timestamp dt:dt="int">0</Timestamp><DateUtc dt:dt="string">2021-06-18T04:43:24Z</DateUtc></StartTime><FrequencyChanges><FrequencyChange><Frequency dt:dt="r8">2699990000</Frequency><Timestamp dt:dt="r8">661493979110538</Timestamp><Current …	좌우반구com(split BVF)_2-040-1	75.027	1.0.0.167	1	816313383	Professional	2.0.10.242	2.0.10.353	06-18-2021	2021-06-18 오전 4:43:24	13:43:24	2.0.10.248	50	1	z	과정	과	정	8	1	50	NULL	NULL	NULL	NULL	NULL	NULL	KSY3	List1	NULL	NULL	NULL	NULL	NULL	NULL	NULL	NULL	NULL	1	z	1	6	162693	0	z	346
좌우반구com(split BVF)_2	40	1	<?xml version="1.0"?>\n<Clock xmlns:dt="urn:schemas-microsoft-com:datatypes"><Description dt:dt="string">E-Prime Primary Realtime Clock</Description><StartTime><Timestamp dt:dt="int">0</Timestamp><DateUtc dt:dt="string">2021-06-18T04:43:24Z</DateUtc></StartTime><FrequencyChanges><FrequencyChange><Frequency dt:dt="r8">2699990000</Frequency><Timestamp dt:dt="r8">661493979110538</Timestamp><Current …	좌우반구com(split BVF)_2-040-1	75.027	1.0.0.167	1	816313383	Professional	2.0.10.242	2.0.10.353	06-18-2021	2021-06-18 오전 4:43:24	13:43:24	2.0.10.248	396	1	z	관계	관	계	NULL	NULL	NULL	NULL	NULL	NULL	99	1	132	KSY3	List3	NULL	NULL	NULL	NULL	NULL	NULL	NULL	NULL	NULL	1	z	0	7	1155498	0	z	529
좌우반구com(split BVF)_2	40	1	<?xml version="1.0"?>\n<Clock xmlns:dt="urn:schemas-microsoft-com:datatypes"><Description dt:dt="string">E-Prime Primary Realtime Clock</Description><StartTime><Timestamp dt:dt="int">0</Timestamp><DateUtc dt:dt="string">2021-06-18T04:43:24Z</DateUtc></StartTime><FrequencyChanges><FrequencyChange><Frequency dt:dt="r8">2699990000</Frequency><Timestamp dt:dt="r8">661493979110538</Timestamp><Current …	좌우반구com(split BVF)_2-040-1	75.027	1.0.0.167	1	816313383	Professional	2.0.10.242	2.0.10.353	06-18-2021	2021-06-18 오전 4:43:24	13:43:24	2.0.10.248	226	1	z	관측	관	측	NULL	NULL	NULL	55	1	94	NULL	NULL	NULL	KSY3	List2	NULL	NULL	NULL	NULL	NULL	NULL	NULL	NULL	NULL	1	z	0	7	656330	0	z	451
좌우반구com(split BVF)_2	40	1	<?xml version="1.0"?>\n<Clock xmlns:dt="urn:schemas-microsoft-com:datatypes"><Description dt:dt="string">E-Prime Primary Realtime Clock</Description><StartTime><Timestamp dt:dt="int">0</Timestamp><DateUtc dt:dt="string">2021-06-18T04:43:24Z</DateUtc></StartTime><FrequencyChanges><FrequencyChange><Frequency dt:dt="r8">2699990000</Frequency><Timestamp dt:dt="r8">661493979110538</Timestamp><Current …	좌우반구com(split BVF)_2-040-1	75.027	1.0.0.167	1	816313383	Professional	2.0.10.242	2.0.10.353	06-18-2021	2021-06-18 오전 4:43:24	13:43:24	2.0.10.248	250	1	z	광장	광	장	NULL	NULL	NULL	62	1	118	NULL	NULL	NULL	KSY3	List2	NULL	NULL	NULL	NULL	NULL	NULL	NULL	NULL	NULL	1	z	1	6	720720	0	z	395
좌우반구com(split BVF)_2	40	1	<?xml version="1.0"?>\n<Clock xmlns:dt="urn:schemas-microsoft-com:datatypes"><Description dt:dt="string">E-Prime Primary Realtime Clock</Description><StartTime><Timestamp dt:dt="int">0</Timestamp><DateUtc dt:dt="string">2021-06-18T04:43:24Z</DateUtc></StartTime><FrequencyChanges><FrequencyChange><Frequency dt:dt="r8">2699990000</Frequency><Timestamp dt:dt="r8">661493979110538</Timestamp><Current …	좌우반구com(split BVF)_2-040-1	75.027	1.0.0.167	1	816313383	Professional	2.0.10.242	2.0.10.353	06-18-2021	2021-06-18 오전 4:43:24	13:43:24	2.0.10.248	99	2	{/}	교느	교	느	23	1	99	NULL	NULL	NULL	NULL	NULL	NULL	KSY2	List1	NULL	NULL	NULL	NULL	NULL	NULL	NULL	NULL	NULL	1	{/}	0	7	294593	0	{/}	427
좌우반구com(split BVF)_2	40	1	<?xml version="1.0"?>\n<Clock xmlns:dt="urn:schemas-microsoft-com:datatypes"><Description dt:dt="string">E-Prime Primary Realtime Clock</Description><StartTime><Timestamp dt:dt="int">0</Timestamp><DateUtc dt:dt="string">2021-06-18T04:43:24Z</DateUtc></StartTime><FrequencyChanges><FrequencyChange><Frequency dt:dt="r8">2699990000</Frequency><Timestamp dt:dt="r8">661493979110538</Timestamp><Current …	좌우반구com(split BVF)_2-040-1	75.027	1.0.0.167	1	816313383	Professional	2.0.10.242	2.0.10.353	06-18-2021	2021-06-18 오전 4:43:24	13:43:24	2.0.10.248	49	2	{/}	교휘	교	휘	104	1	49	NULL	NULL	NULL	NULL	NULL	NULL	KSY3	List1	NULL	NULL	NULL	NULL	NULL	NULL	NULL	NULL	NULL	1	{/}	0	7	159988	0	{/}	507
좌우반구com(split BVF)_2	40	1	<?xml version="1.0"?>\n<Clock xmlns:dt="urn:schemas-microsoft-com:datatypes"><Description dt:dt="string">E-Prime Primary Realtime Clock</Description><StartTime><Timestamp dt:dt="int">0</Timestamp><DateUtc dt:dt="string">2021-06-18T04:43:24Z</DateUtc></StartTime><FrequencyChanges><FrequencyChange><Frequency dt:dt="r8">2699990000</Frequency><Timestamp dt:dt="r8">661493979110538</Timestamp><Current …	좌우반구com(split BVF)_2-040-1	75.027	1.0.0.167	1	816313383	Professional	2.0.10.242	2.0.10.353	06-18-2021	2021-06-18 오전 4:43:24	13:43:24	2.0.10.248	249	1	z	구조	구	조	NULL	NULL	NULL	1	1	117	NULL	NULL	NULL	KSY3	List2	NULL	NULL	NULL	NULL	NULL	NULL	NULL	NULL	NULL	1	z	0	7	718148	0	z	367
좌우반구com(split BVF)_2	40	1	<?xml version="1.0"?>\n<Clock xmlns:dt="urn:schemas-microsoft-com:datatypes"><Description dt:dt="string">E-Prime Primary Realtime Clock</Description><StartTime><Timestamp dt:dt="int">0</Timestamp><DateUtc dt:dt="string">2021-06-18T04:43:24Z</DateUtc></StartTime><FrequencyChanges><FrequencyChange><Frequency dt:dt="r8">2699990000</Frequency><Timestamp dt:dt="r8">661493979110538</Timestamp><Current …	좌우반구com(split BVF)_2-040-1	75.027	1.0.0.167	1	816313383	Professional	2.0.10.242	2.0.10.353	06-18-2021	2021-06-18 오전 4:43:24	13:43:24	2.0.10.248	332	2	{/}	국득	국	득	NULL	NULL	NULL	NULL	NULL	NULL	31	1	68	KSY2	List3	NULL	NULL	NULL	NULL	NULL	NULL	NULL	NULL	NULL	1	{/}	0	7	976642	0	{/}	1236
좌우반구com(split BVF)_2	40	1	<?xml version="1.0"?>\n<Clock xmlns:dt="urn:schemas-microsoft-com:datatypes"><Description dt:dt="string">E-Prime Primary Realtime Clock</Description><StartTime><Timestamp dt:dt="int">0</Timestamp><DateUtc dt:dt="string">2021-06-18T04:43:24Z</DateUtc></StartTime><FrequencyChanges><FrequencyChange><Frequency dt:dt="r8">2699990000</Frequency><Timestamp dt:dt="r8">661493979110538</Timestamp><Current …	좌우반구com(split BVF)_2-040-1	75.027	1.0.0.167	1	816313383	Professional	2.0.10.242	2.0.10.353	06-18-2021	2021-06-18 오전 4:43:24	13:43:24	2.0.10.248	390	2	{/}	국반	국	반	NULL	NULL	NULL	NULL	NULL	NULL	100	1	126	KSY3	List3	NULL	NULL	NULL	NULL	NULL	NULL	NULL	NULL	NULL	1	{/}	0	7	1138251	0	{/}	464
좌우반구com(split BVF)_2	40	1	<?xml version="1.0"?>\n<Clock xmlns:dt="urn:schemas-microsoft-com:datatypes"><Description dt:dt="string">E-Prime Primary Realtime Clock</Description><StartTime><Timestamp dt:dt="int">0</Timestamp><DateUtc dt:dt="string">2021-06-18T04:43:24Z</DateUtc></StartTime><FrequencyChanges><FrequencyChange><Frequency dt:dt="r8">2699990000</Frequency><Timestamp dt:dt="r8">661493979110538</Timestamp><Current …	좌우반구com(split BVF)_2-040-1	75.027	1.0.0.167	1	816313383	Professional	2.0.10.242	2.0.10.353	06-18-2021	2021-06-18 오전 4:43:24	13:43:24	2.0.10.248	256	1	z	군청	군	청	NULL	NULL	NULL	15	1	124	NULL	NULL	NULL	KSY3	List2	NULL	NULL	NULL	NULL	NULL	NULL	NULL	NULL	NULL	1	z	1	6	736341	0	z	726
좌우반구com(split BVF)_2	40	1	<?xml version="1.0"?>\n<Clock xmlns:dt="urn:schemas-microsoft-com:datatypes"><Description dt:dt="string">E-Prime Primary Realtime Clock</Description><StartTime><Timestamp dt:dt="int">0</Timestamp><DateUtc dt:dt="string">2021-06-18T04:43:24Z</DateUtc></StartTime><FrequencyChanges><FrequencyChange><Frequency dt:dt="r8">2699990000</Frequency><Timestamp dt:dt="r8">661493979110538</Timestamp><Current …	좌우반구com(split BVF)_2-040-1	75.027	1.0.0.167	1	816313383	Professional	2.0.10.242	2.0.10.353	06-18-2021	2021-06-18 오전 4:43:24	13:43:24	2.0.10.248	378	1	z	궤도	궤	도	NULL	NULL	NULL	NULL	NULL	NULL	125	1	114	KSY3	List3	NULL	NULL	NULL	NULL	NULL	NULL	NULL	NULL	NULL	1	z	1	6	1105169	0	z	651
좌우반구com(split BVF)_2	40	1	<?xml version="1.0"?>\n<Clock xmlns:dt="urn:schemas-microsoft-com:datatypes"><Description dt:dt="string">E-Prime Primary Realtime Clock</Description><StartTime><Timestamp dt:dt="int">0</Timestamp><DateUtc dt:dt="string">2021-06-18T04:43:24Z</DateUtc></StartTime><FrequencyChanges><FrequencyChange><Frequency dt:dt="r8">2699990000</Frequency><Timestamp dt:dt="r8">661493979110538</Timestamp><Current …	좌우반구com(split BVF)_2-040-1	75.027	1.0.0.167	1	816313383	Professional	2.0.10.242	2.0.10.353	06-18-2021	2021-06-18 오전 4:43:24	13:43:24	2.0.10.248	262	2	{/}	궤희	궤	희	NULL	NULL	NULL	82	1	130	NULL	NULL	NULL	KSY	List2	0		0	-1	753029	186		0	0	1	{/}	1	6	753215	0	{/}	356
좌우반구com(split BVF)_2	40	1	<?xml version="1.0"?>\n<Clock xmlns:dt="urn:schemas-microsoft-com:datatypes"><Description dt:dt="string">E-Prime Primary Realtime Clock</Description><StartTime><Timestamp dt:dt="int">0</Timestamp><DateUtc dt:dt="string">2021-06-18T04:43:24Z</DateUtc></StartTime><FrequencyChanges><FrequencyChange><Frequency dt:dt="r8">2699990000</Frequency><Timestamp dt:dt="r8">661493979110538</Timestamp><Current …	좌우반구com(split BVF)_2-040-1	75.027	1.0.0.167	1	816313383	Professional	2.0.10.242	2.0.10.353	06-18-2021	2021-06-18 오전 4:43:24	13:43:24	2.0.10.248	316	1	z	그림	그	림	NULL	NULL	NULL	NULL	NULL	NULL	92	1	52	KSY3	List3	NULL	NULL	NULL	NULL	NULL	NULL	NULL	NULL	NULL	1	z	0	7	932205	0	z	466
좌우반구com(split BVF)_2	40	1	<?xml version="1.0"?>\n<Clock xmlns:dt="urn:schemas-microsoft-com:datatypes"><Description dt:dt="string">E-Prime Primary Realtime Clock</Description><StartTime><Timestamp dt:dt="int">0</Timestamp><DateUtc dt:dt="string">2021-06-18T04:43:24Z</DateUtc></StartTime><FrequencyChanges><FrequencyChange><Frequency dt:dt="r8">2699990000</Frequency><Timestamp dt:dt="r8">661493979110538</Timestamp><Current …	좌우반구com(split BVF)_2-040-1	75.027	1.0.0.167	1	816313383	Professional	2.0.10.242	2.0.10.353	06-18-2021	2021-06-18 오전 4:43:24	13:43:24	2.0.10.248	352	2	{/}	그법	그	법	NULL	NULL	NULL	NULL	NULL	NULL	41	1	88	KSY	List3	0		1	-1	1031742	187		0	0	1	{/}	0	7	1031929	0	{/}	396
좌우반구com(split BVF)_2	40	1	<?xml version="1.0"?>\n<Clock xmlns:dt="urn:schemas-microsoft-com:datatypes"><Description dt:dt="string">E-Prime Primary Realtime Clock</Description><StartTime><Timestamp dt:dt="int">0</Timestamp><DateUtc dt:dt="string">2021-06-18T04:43:24Z</DateUtc></StartTime><FrequencyChanges><FrequencyChange><Frequency dt:dt="r8">2699990000</Frequency><Timestamp dt:dt="r8">661493979110538</Timestamp><Current …	좌우반구com(split BVF)_2-040-1	75.027	1.0.0.167	1	816313383	Professional	2.0.10.242	2.0.10.353	06-18-2021	2021-06-18 오전 4:43:24	13:43:24	2.0.10.248	135	2	{/}	그소	그	소	NULL	NULL	NULL	108	1	3	NULL	NULL	NULL	KSY	List2	0		0	-1	404300	187		0	0	1	{/}	0	7	404487	0	{/}	403
좌우반구com(split BVF)_2	40	1	<?xml version="1.0"?>\n<Clock xmlns:dt="urn:schemas-microsoft-com:datatypes"><Description dt:dt="string">E-Prime Primary Realtime Clock</Description><StartTime><Timestamp dt:dt="int">0</Timestamp><DateUtc dt:dt="string">2021-06-18T04:43:24Z</DateUtc></StartTime><FrequencyChanges><FrequencyChange><Frequency dt:dt="r8">2699990000</Frequency><Timestamp dt:dt="r8">661493979110538</Timestamp><Current …	좌우반구com(split BVF)_2-040-1	75.027	1.0.0.167	1	816313383	Professional	2.0.10.242	2.0.10.353	06-18-2021	2021-06-18 오전 4:43:24	13:43:24	2.0.10.248	123	2	{/}	그종	그	종	118	1	123	NULL	NULL	NULL	NULL	NULL	NULL	KSY3	List1	NULL	NULL	NULL	NULL	NULL	NULL	NULL	NULL	NULL	1	{/}	0	7	359983	0	{/}	892
좌우반구com(split BVF)_2	40	1	<?xml version="1.0"?>\n<Clock xmlns:dt="urn:schemas-microsoft-com:datatypes"><Description dt:dt="string">E-Prime Primary Realtime Clock</Description><StartTime><Timestamp dt:dt="int">0</Timestamp><DateUtc dt:dt="string">2021-06-18T04:43:24Z</DateUtc></StartTime><FrequencyChanges><FrequencyChange><Frequency dt:dt="r8">2699990000</Frequency><Timestamp dt:dt="r8">661493979110538</Timestamp><Current …	좌우반구com(split BVF)_2-040-1	75.027	1.0.0.167	1	816313383	Professional	2.0.10.242	2.0.10.353	06-18-2021	2021-06-18 오전 4:43:24	13:43:24	2.0.10.248	254	1	z	급여	급	여	NULL	NULL	NULL	98	1	122	NULL	NULL	NULL	KSY3	List2	NULL	NULL	NULL	NULL	NULL	NULL	NULL	NULL	NULL	1	z	0	7	731077	0	z	358
좌우반구com(split BVF)_2	40	1	<?xml version="1.0"?>\n<Clock xmlns:dt="urn:schemas-microsoft-com:datatypes"><Description dt:dt="string">E-Prime Primary Realtime Clock</Description><StartTime><Timestamp dt:dt="int">0</Timestamp><DateUtc dt:dt="string">2021-06-18T04:43:24Z</DateUtc></StartTime><FrequencyChanges><FrequencyChange><Frequency dt:dt="r8">2699990000</Frequency><Timestamp dt:dt="r8">661493979110538</Timestamp><Current …	좌우반구com(split BVF)_2-040-1	75.027	1.0.0.167	1	816313383	Professional	2.0.10.242	2.0.10.353	06-18-2021	2021-06-18 오전 4:43:24	13:43:24	2.0.10.248	152	1	z	기록	기	록	NULL	NULL	NULL	67	1	20	NULL	NULL	NULL	KSY3	List2	NULL	NULL	NULL	NULL	NULL	NULL	NULL	NULL	NULL	1	z	0	6	450297	0	z	424
좌우반구com(split BVF)_2	40	1	<?xml version="1.0"?>\n<Clock xmlns:dt="urn:schemas-microsoft-com:datatypes"><Description dt:dt="string">E-Prime Primary Realtime Clock</Description><StartTime><Timestamp dt:dt="int">0</Timestamp><DateUtc dt:dt="string">2021-06-18T04:43:24Z</DateUtc></StartTime><FrequencyChanges><FrequencyChange><Frequency dt:dt="r8">2699990000</Frequency><Timestamp dt:dt="r8">661493979110538</Timestamp><Current …	좌우반구com(split BVF)_2-040-1	75.027	1.0.0.167	1	816313383	Professional	2.0.10.242	2.0.10.353	06-18-2021	2021-06-18 오전 4:43:24	13:43:24	2.0.10.248	379	1	z	기름	기	름	NULL	NULL	NULL	NULL	NULL	NULL	118	1	115	KSY3	List3	NULL	NULL	NULL	NULL	NULL	NULL	NULL	NULL	NULL	0	z	0	7	1108022	0	{/}	958
좌우반구com(split BVF)_2	40	1	<?xml version="1.0"?>\n<Clock xmlns:dt="urn:schemas-microsoft-com:datatypes"><Description dt:dt="string">E-Prime Primary Realtime Clock</Description><StartTime><Timestamp dt:dt="int">0</Timestamp><DateUtc dt:dt="string">2021-06-18T04:43:24Z</DateUtc></StartTime><FrequencyChanges><FrequencyChange><Frequency dt:dt="r8">2699990000</Frequency><Timestamp dt:dt="r8">661493979110538</Timestamp><Current …	좌우반구com(split BVF)_2-040-1	75.027	1.0.0.167	1	816313383	Professional	2.0.10.242	2.0.10.353	06-18-2021	2021-06-18 오전 4:43:24	13:43:24	2.0.10.248	80	1	z	기술	기	술	63	1	80	NULL	NULL	NULL	NULL	NULL	NULL	KSY3	List1	NULL	NULL	NULL	NULL	NULL	NULL	NULL	NULL	NULL	1	z	0	7	243358	0	z	383
좌우반구com(split BVF)_2	40	1	<?xml version="1.0"?>\n<Clock xmlns:dt="urn:schemas-microsoft-com:datatypes"><Description dt:dt="string">E-Prime Primary Realtime Clock</Description><StartTime><Timestamp dt:dt="int">0</Timestamp><DateUtc dt:dt="string">2021-06-18T04:43:24Z</DateUtc></StartTime><FrequencyChanges><FrequencyChange><Frequency dt:dt="r8">2699990000</Frequency><Timestamp dt:dt="r8">661493979110538</Timestamp><Current …	좌우반구com(split BVF)_2-040-1	75.027	1.0.0.167	1	816313383	Professional	2.0.10.242	2.0.10.353	06-18-2021	2021-06-18 오전 4:43:24	13:43:24	2.0.10.248	265	1	z	기운	기	운	NULL	NULL	NULL	NULL	NULL	NULL	59	1	1	KSY3	List3	NULL	NULL	NULL	NULL	NULL	NULL	NULL	NULL	NULL	1	z	0	6	792961	0	z	505
좌우반구com(split BVF)_2	40	1	<?xml version="1.0"?>\n<Clock xmlns:dt="urn:schemas-microsoft-com:datatypes"><Description dt:dt="string">E-Prime Primary Realtime Clock</Description><StartTime><Timestamp dt:dt="int">0</Timestamp><DateUtc dt:dt="string">2021-06-18T04:43:24Z</DateUtc></StartTime><FrequencyChanges><FrequencyChange><Frequency dt:dt="r8">2699990000</Frequency><Timestamp dt:dt="r8">661493979110538</Timestamp><Current …	좌우반구com(split BVF)_2-040-1	75.027	1.0.0.167	1	816313383	Professional	2.0.10.242	2.0.10.353	06-18-2021	2021-06-18 오전 4:43:24	13:43:24	2.0.10.248	9	1	z	기준	기	준	80	1	9	NULL	NULL	NULL	NULL	NULL	NULL	KSY3	List1	NULL	NULL	NULL	NULL	NULL	NULL	NULL	NULL	NULL	1	z	0	6	51933	0	z	460
좌우반구com(split BVF)_2	40	1	<?xml version="1.0"?>\n<Clock xmlns:dt="urn:schemas-microsoft-com:datatypes"><Description dt:dt="string">E-Prime Primary Realtime Clock</Description><StartTime><Timestamp dt:dt="int">0</Timestamp><DateUtc dt:dt="string">2021-06-18T04:43:24Z</DateUtc></StartTime><FrequencyChanges><FrequencyChange><Frequency dt:dt="r8">2699990000</Frequency><Timestamp dt:dt="r8">661493979110538</Timestamp><Current …	좌우반구com(split BVF)_2-040-1	75.027	1.0.0.167	1	816313383	Professional	2.0.10.242	2.0.10.353	06-18-2021	2021-06-18 오전 4:43:24	13:43:24	2.0.10.248	2	1	z	기차	기	차	6	1	2	NULL	NULL	NULL	NULL	NULL	NULL	KSY3	List1	NULL	NULL	NULL	NULL	NULL	NULL	NULL	NULL	NULL	1	z	0	7	32460	0	z	477
좌우반구com(split BVF)_2	40	1	<?xml version="1.0"?>\n<Clock xmlns:dt="urn:schemas-microsoft-com:datatypes"><Description dt:dt="string">E-Prime Primary Realtime Clock</Description><StartTime><Timestamp dt:dt="int">0</Timestamp><DateUtc dt:dt="string">2021-06-18T04:43:24Z</DateUtc></StartTime><FrequencyChanges><FrequencyChange><Frequency dt:dt="r8">2699990000</Frequency><Timestamp dt:dt="r8">661493979110538</Timestamp><Current …	좌우반구com(split BVF)_2-040-1	75.027	1.0.0.167	1	816313383	Professional	2.0.10.242	2.0.10.353	06-18-2021	2021-06-18 오전 4:43:24	13:43:24	2.0.10.248	79	1	z	기회	기	회	77	1	79	NULL	NULL	NULL	NULL	NULL	NULL	KSY3	List1	NULL	NULL	NULL	NULL	NULL	NULL	NULL	NULL	NULL	1	z	0	7	240786	0	z	363
좌우반구com(split BVF)_2	40	1	<?xml version="1.0"?>\n<Clock xmlns:dt="urn:schemas-microsoft-com:datatypes"><Description dt:dt="string">E-Prime Primary Realtime Clock</Description><StartTime><Timestamp dt:dt="int">0</Timestamp><DateUtc dt:dt="string">2021-06-18T04:43:24Z</DateUtc></StartTime><FrequencyChanges><FrequencyChange><Frequency dt:dt="r8">2699990000</Frequency><Timestamp dt:dt="r8">661493979110538</Timestamp><Current …	좌우반구com(split BVF)_2-040-1	75.027	1.0.0.167	1	816313383	Professional	2.0.10.242	2.0.10.353	06-18-2021	2021-06-18 오전 4:43:24	13:43:24	2.0.10.248	81	2	{/}	껍목	껍	목	115	1	81	NULL	NULL	NULL	NULL	NULL	NULL	KSY	List1	0		0	-1	245757	187		0	0	1	{/}	0	7	245944	0	{/}	341
좌우반구com(split BVF)_2	40	1	<?xml version="1.0"?>\n<Clock xmlns:dt="urn:schemas-microsoft-com:datatypes"><Description dt:dt="string">E-Prime Primary Realtime Clock</Description><StartTime><Timestamp dt:dt="int">0</Timestamp><DateUtc dt:dt="string">2021-06-18T04:43:24Z</DateUtc></StartTime><FrequencyChanges><FrequencyChange><Frequency dt:dt="r8">2699990000</Frequency><Timestamp dt:dt="r8">661493979110538</Timestamp><Current …	좌우반구com(split BVF)_2-040-1	75.027	1.0.0.167	1	816313383	Professional	2.0.10.242	2.0.10.353	06-18-2021	2021-06-18 오전 4:43:24	13:43:24	2.0.10.248	48	2	{/}	껍밀	껍	밀	102	1	48	NULL	NULL	NULL	NULL	NULL	NULL	KSY3	List1	NULL	NULL	NULL	NULL	NULL	NULL	NULL	NULL	NULL	1	{/}	0	7	157362	0	{/}	421
좌우반구com(split BVF)_2	40	1	<?xml version="1.0"?>\n<Clock xmlns:dt="urn:schemas-microsoft-com:datatypes"><Description dt:dt="string">E-Prime Primary Realtime Clock</Description><StartTime><Timestamp dt:dt="int">0</Timestamp><DateUtc dt:dt="string">2021-06-18T04:43:24Z</DateUtc></StartTime><FrequencyChanges><FrequencyChange><Frequency dt:dt="r8">2699990000</Frequency><Timestamp dt:dt="r8">661493979110538</Timestamp><Current …	좌우반구com(split BVF)_2-040-1	75.027	1.0.0.167	1	816313383	Professional	2.0.10.242	2.0.10.353	06-18-2021	2021-06-18 오전 4:43:24	13:43:24	2.0.10.248	210	1	z	껍질	껍	질	NULL	NULL	NULL	10	1	78	NULL	NULL	NULL	KSY3	List2	NULL	NULL	NULL	NULL	NULL	NULL	NULL	NULL	NULL	0	z	0	7	610733	0	{/}	1497
좌우반구com(split BVF)_2	40	1	<?xml version="1.0"?>\n<Clock xmlns:dt="urn:schemas-microsoft-com:datatypes"><Description dt:dt="string">E-Prime Primary Realtime Clock</Description><StartTime><Timestamp dt:dt="int">0</Timestamp><DateUtc dt:dt="string">2021-06-18T04:43:24Z</DateUtc></StartTime><FrequencyChanges><FrequencyChange><Frequency dt:dt="r8">2699990000</Frequency><Timestamp dt:dt="r8">661493979110538</Timestamp><Current …	좌우반구com(split BVF)_2-040-1	75.027	1.0.0.167	1	816313383	Professional	2.0.10.242	2.0.10.353	06-18-2021	2021-06-18 오전 4:43:24	13:43:24	2.0.10.248	101	2	{/}	껍퇴	껍	퇴	53	1	101	NULL	NULL	NULL	NULL	NULL	NULL	KSY3	List1	NULL	NULL	NULL	NULL	NULL	NULL	NULL	NULL	NULL	1	{/}	0	7	299831	0	{/}	285
좌우반구com(split BVF)_2	40	1	<?xml version="1.0"?>\n<Clock xmlns:dt="urn:schemas-microsoft-com:datatypes"><Description dt:dt="string">E-Prime Primary Realtime Clock</Description><StartTime><Timestamp dt:dt="int">0</Timestamp><DateUtc dt:dt="string">2021-06-18T04:43:24Z</DateUtc></StartTime><FrequencyChanges><FrequencyChange><Frequency dt:dt="r8">2699990000</Frequency><Timestamp dt:dt="r8">661493979110538</Timestamp><Current …	좌우반구com(split BVF)_2-040-1	75.027	1.0.0.167	1	816313383	Professional	2.0.10.242	2.0.10.353	06-18-2021	2021-06-18 오전 4:43:24	13:43:24	2.0.10.248	324	2	{/}	나개	나	개	NULL	NULL	NULL	NULL	NULL	NULL	8	1	60	KSY2	List3	NULL	NULL	NULL	NULL	NULL	NULL	NULL	NULL	NULL	1	{/}	0	7	954237	0	{/}	474
좌우반구com(split BVF)_2	40	1	<?xml version="1.0"?>\n<Clock xmlns:dt="urn:schemas-microsoft-com:datatypes"><Description dt:dt="string">E-Prime Primary Realtime Clock</Description><StartTime><Timestamp dt:dt="int">0</Timestamp><DateUtc dt:dt="string">2021-06-18T04:43:24Z</DateUtc></StartTime><FrequencyChanges><FrequencyChange><Frequency dt:dt="r8">2699990000</Frequency><Timestamp dt:dt="r8">661493979110538</Timestamp><Current …	좌우반구com(split BVF)_2-040-1	75.027	1.0.0.167	1	816313383	Professional	2.0.10.242	2.0.10.353	06-18-2021	2021-06-18 오전 4:43:24	13:43:24	2.0.10.248	239	1	z	내일	내	일	NULL	NULL	NULL	49	1	107	NULL	NULL	NULL	KSY3	List2	NULL	NULL	NULL	NULL	NULL	NULL	NULL	NULL	NULL	1	z	0	7	691784	0	z	380
좌우반구com(split BVF)_2	40	1	<?xml version="1.0"?>\n<Clock xmlns:dt="urn:schemas-microsoft-com:datatypes"><Description dt:dt="string">E-Prime Primary Realtime Clock</Description><StartTime><Timestamp dt:dt="int">0</Timestamp><DateUtc dt:dt="string">2021-06-18T04:43:24Z</DateUtc></StartTime><FrequencyChanges><FrequencyChange><Frequency dt:dt="r8">2699990000</Frequency><Timestamp dt:dt="r8">661493979110538</Timestamp><Current …	좌우반구com(split BVF)_2-040-1	75.027	1.0.0.167	1	816313383	Professional	2.0.10.242	2.0.10.353	06-18-2021	2021-06-18 오전 4:43:24	13:43:24	2.0.10.248	199	2	{/}	내죽	내	죽	NULL	NULL	NULL	7	1	67	NULL	NULL	NULL	KSY	List2	0		0	0	580251	186		0	0	1	{/}	0	6	580437	0	{/}	713
좌우반구com(split BVF)_2	40	1	<?xml version="1.0"?>\n<Clock xmlns:dt="urn:schemas-microsoft-com:datatypes"><Description dt:dt="string">E-Prime Primary Realtime Clock</Description><StartTime><Timestamp dt:dt="int">0</Timestamp><DateUtc dt:dt="string">2021-06-18T04:43:24Z</DateUtc></StartTime><FrequencyChanges><FrequencyChange><Frequency dt:dt="r8">2699990000</Frequency><Timestamp dt:dt="r8">661493979110538</Timestamp><Current …	좌우반구com(split BVF)_2-040-1	75.027	1.0.0.167	1	816313383	Professional	2.0.10.242	2.0.10.353	06-18-2021	2021-06-18 오전 4:43:24	13:43:24	2.0.10.248	118	2	{/}	내표	내	표	86	1	118	NULL	NULL	NULL	NULL	NULL	NULL	KSY3	List1	NULL	NULL	NULL	NULL	NULL	NULL	NULL	NULL	NULL	0	{/}	0	7	346068	0	z	543
좌우반구com(split BVF)_2	40	1	<?xml version="1.0"?>\n<Clock xmlns:dt="urn:schemas-microsoft-com:datatypes"><Description dt:dt="string">E-Prime Primary Realtime Clock</Description><StartTime><Timestamp dt:dt="int">0</Timestamp><DateUtc dt:dt="string">2021-06-18T04:43:24Z</DateUtc></StartTime><FrequencyChanges><FrequencyChange><Frequency dt:dt="r8">2699990000</Frequency><Timestamp dt:dt="r8">661493979110538</Timestamp><Current …	좌우반구com(split BVF)_2-040-1	75.027	1.0.0.167	1	816313383	Professional	2.0.10.242	2.0.10.353	06-18-2021	2021-06-18 오전 4:43:24	13:43:24	2.0.10.248	176	2	{/}	념속	념	속	NULL	NULL	NULL	80	1	44	NULL	NULL	NULL	KSY2	List2	NULL	NULL	NULL	NULL	NULL	NULL	NULL	NULL	NULL	1	{/}	0	7	513728	0	{/}	480
좌우반구com(split BVF)_2	40	1	<?xml version="1.0"?>\n<Clock xmlns:dt="urn:schemas-microsoft-com:datatypes"><Description dt:dt="string">E-Prime Primary Realtime Clock</Description><StartTime><Timestamp dt:dt="int">0</Timestamp><DateUtc dt:dt="string">2021-06-18T04:43:24Z</DateUtc></StartTime><FrequencyChanges><FrequencyChange><Frequency dt:dt="r8">2699990000</Frequency><Timestamp dt:dt="r8">661493979110538</Timestamp><Current …	좌우반구com(split BVF)_2-040-1	75.027	1.0.0.167	1	816313383	Professional	2.0.10.242	2.0.10.353	06-18-2021	2021-06-18 오전 4:43:24	13:43:24	2.0.10.248	130	2	{/}	념실	념	실	83	1	130	NULL	NULL	NULL	NULL	NULL	NULL	KSY2	List1	NULL	NULL	NULL	NULL	NULL	NULL	NULL	NULL	NULL	1	{/}	1	6	379642	0	{/}	600
좌우반구com(split BVF)_2	40	1	<?xml version="1.0"?>\n<Clock xmlns:dt="urn:schemas-microsoft-com:datatypes"><Description dt:dt="string">E-Prime Primary Realtime Clock</Description><StartTime><Timestamp dt:dt="int">0</Timestamp><DateUtc dt:dt="string">2021-06-18T04:43:24Z</DateUtc></StartTime><FrequencyChanges><FrequencyChange><Frequency dt:dt="r8">2699990000</Frequency><Timestamp dt:dt="r8">661493979110538</Timestamp><Current …	좌우반구com(split BVF)_2-040-1	75.027	1.0.0.167	1	816313383	Professional	2.0.10.242	2.0.10.353	06-18-2021	2021-06-18 오전 4:43:24	13:43:24	2.0.10.248	111	2	{/}	념효	념	효	100	1	111	NULL	NULL	NULL	NULL	NULL	NULL	KSY2	List1	NULL	NULL	NULL	NULL	NULL	NULL	NULL	NULL	NULL	1	{/}	0	7	327288	0	{/}	395
좌우반구com(split BVF)_2	40	1	<?xml version="1.0"?>\n<Clock xmlns:dt="urn:schemas-microsoft-com:datatypes"><Description dt:dt="string">E-Prime Primary Realtime Clock</Description><StartTime><Timestamp dt:dt="int">0</Timestamp><DateUtc dt:dt="string">2021-06-18T04:43:24Z</DateUtc></StartTime><FrequencyChanges><FrequencyChange><Frequency dt:dt="r8">2699990000</Frequency><Timestamp dt:dt="r8">661493979110538</Timestamp><Current …	좌우반구com(split BVF)_2-040-1	75.027	1.0.0.167	1	816313383	Professional	2.0.10.242	2.0.10.353	06-18-2021	2021-06-18 오전 4:43:24	13:43:24	2.0.10.248	353	1	z	노조	노	조	NULL	NULL	NULL	NULL	NULL	NULL	109	1	89	KSY3	List3	NULL	NULL	NULL	NULL	NULL	NULL	NULL	NULL	NULL	1	z	0	7	1034528	0	z	653
좌우반구com(split BVF)_2	40	1	<?xml version="1.0"?>\n<Clock xmlns:dt="urn:schemas-microsoft-com:datatypes"><Description dt:dt="string">E-Prime Primary Realtime Clock</Description><StartTime><Timestamp dt:dt="int">0</Timestamp><DateUtc dt:dt="string">2021-06-18T04:43:24Z</DateUtc></StartTime><FrequencyChanges><FrequencyChange><Frequency dt:dt="r8">2699990000</Frequency><Timestamp dt:dt="r8">661493979110538</Timestamp><Current …	좌우반구com(split BVF)_2-040-1	75.027	1.0.0.167	1	816313383	Professional	2.0.10.242	2.0.10.353	06-18-2021	2021-06-18 오전 4:43:24	13:43:24	2.0.10.248	13	1	z	논란	논	란	119	1	13	NULL	NULL	NULL	NULL	NULL	NULL	KSY3	List1	NULL	NULL	NULL	NULL	NULL	NULL	NULL	NULL	NULL	1	z	0	7	62676	0	z	525
좌우반구com(split BVF)_2	40	1	<?xml version="1.0"?>\n<Clock xmlns:dt="urn:schemas-microsoft-com:datatypes"><Description dt:dt="string">E-Prime Primary Realtime Clock</Description><StartTime><Timestamp dt:dt="int">0</Timestamp><DateUtc dt:dt="string">2021-06-18T04:43:24Z</DateUtc></StartTime><FrequencyChanges><FrequencyChange><Frequency dt:dt="r8">2699990000</Frequency><Timestamp dt:dt="r8">661493979110538</Timestamp><Current …	좌우반구com(split BVF)_2-040-1	75.027	1.0.0.167	1	816313383	Professional	2.0.10.242	2.0.10.353	06-18-2021	2021-06-18 오전 4:43:24	13:43:24	2.0.10.248	63	2	{/}	논무	논	무	87	1	63	NULL	NULL	NULL	NULL	NULL	NULL	KSY	List1	0		0	-1	196868	187		0	0	1	{/}	0	7	197055	0	{/}	487
좌우반구com(split BVF)_2	40	1	<?xml version="1.0"?>\n<Clock xmlns:dt="urn:schemas-microsoft-com:datatypes"><Description dt:dt="string">E-Prime Primary Realtime Clock</Description><StartTime><Timestamp dt:dt="int">0</Timestamp><DateUtc dt:dt="string">2021-06-18T04:43:24Z</DateUtc></StartTime><FrequencyChanges><FrequencyChange><Frequency dt:dt="r8">2699990000</Frequency><Timestamp dt:dt="r8">661493979110538</Timestamp><Current …	좌우반구com(split BVF)_2-040-1	75.027	1.0.0.167	1	816313383	Professional	2.0.10.242	2.0.10.353	06-18-2021	2021-06-18 오전 4:43:24	13:43:24	2.0.10.248	42	1	z	느낌	느	낌	76	1	42	NULL	NULL	NULL	NULL	NULL	NULL	KSY3	List1	NULL	NULL	NULL	NULL	NULL	NULL	NULL	NULL	NULL	1	z	0	7	141288	0	z	351
좌우반구com(split BVF)_2	40	1	<?xml version="1.0"?>\n<Clock xmlns:dt="urn:schemas-microsoft-com:datatypes"><Description dt:dt="string">E-Prime Primary Realtime Clock</Description><StartTime><Timestamp dt:dt="int">0</Timestamp><DateUtc dt:dt="string">2021-06-18T04:43:24Z</DateUtc></StartTime><FrequencyChanges><FrequencyChange><Frequency dt:dt="r8">2699990000</Frequency><Timestamp dt:dt="r8">661493979110538</Timestamp><Current …	좌우반구com(split BVF)_2-040-1	75.027	1.0.0.167	1	816313383	Professional	2.0.10.242	2.0.10.353	06-18-2021	2021-06-18 오전 4:43:24	13:43:24	2.0.10.248	122	2	{/}	느속	느	속	12	1	122	NULL	NULL	NULL	NULL	NULL	NULL	KSY2	List1	NULL	NULL	NULL	NULL	NULL	NULL	NULL	NULL	NULL	1	{/}	0	7	357224	0	{/}	563
좌우반구com(split BVF)_2	40	1	<?xml version="1.0"?>\n<Clock xmlns:dt="urn:schemas-microsoft-com:datatypes"><Description dt:dt="string">E-Prime Primary Realtime Clock</Description><StartTime><Timestamp dt:dt="int">0</Timestamp><DateUtc dt:dt="string">2021-06-18T04:43:24Z</DateUtc></StartTime><FrequencyChanges><FrequencyChange><Frequency dt:dt="r8">2699990000</Frequency><Timestamp dt:dt="r8">661493979110538</Timestamp><Current …	좌우반구com(split BVF)_2-040-1	75.027	1.0.0.167	1	816313383	Professional	2.0.10.242	2.0.10.353	06-18-2021	2021-06-18 오전 4:43:24	13:43:24	2.0.10.248	362	2	{/}	느스	느	스	NULL	NULL	NULL	NULL	NULL	NULL	105	1	98	KSY	List3	0		0	0	1061332	186		0	0	1	{/}	1	6	1061518	0	{/}	343
좌우반구com(split BVF)_2	40	1	<?xml version="1.0"?>\n<Clock xmlns:dt="urn:schemas-microsoft-com:datatypes"><Description dt:dt="string">E-Prime Primary Realtime Clock</Description><StartTime><Timestamp dt:dt="int">0</Timestamp><DateUtc dt:dt="string">2021-06-18T04:43:24Z</DateUtc></StartTime><FrequencyChanges><FrequencyChange><Frequency dt:dt="r8">2699990000</Frequency><Timestamp dt:dt="r8">661493979110538</Timestamp><Current …	좌우반구com(split BVF)_2-040-1	75.027	1.0.0.167	1	816313383	Professional	2.0.10.242	2.0.10.353	06-18-2021	2021-06-18 오전 4:43:24	13:43:24	2.0.10.248	100	2	{/}	느체	느	체	65	1	100	NULL	NULL	NULL	NULL	NULL	NULL	KSY3	List1	NULL	NULL	NULL	NULL	NULL	NULL	NULL	NULL	NULL	1	{/}	0	7	297219	0	{/}	409
좌우반구com(split BVF)_2	40	1	<?xml version="1.0"?>\n<Clock xmlns:dt="urn:schemas-microsoft-com:datatypes"><Description dt:dt="string">E-Prime Primary Realtime Clock</Description><StartTime><Timestamp dt:dt="int">0</Timestamp><DateUtc dt:dt="string">2021-06-18T04:43:24Z</DateUtc></StartTime><FrequencyChanges><FrequencyChange><Frequency dt:dt="r8">2699990000</Frequency><Timestamp dt:dt="r8">661493979110538</Timestamp><Current …	좌우반구com(split BVF)_2-040-1	75.027	1.0.0.167	1	816313383	Professional	2.0.10.242	2.0.10.353	06-18-2021	2021-06-18 오전 4:43:24	13:43:24	2.0.10.248	159	2	{/}	님우	님	우	NULL	NULL	NULL	125	1	27	NULL	NULL	NULL	KSY3	List2	NULL	NULL	NULL	NULL	NULL	NULL	NULL	NULL	NULL	1	{/}	0	6	468757	0	{/}	387
좌우반구com(split BVF)_2	40	1	<?xml version="1.0"?>\n<Clock xmlns:dt="urn:schemas-microsoft-com:datatypes"><Description dt:dt="string">E-Prime Primary Realtime Clock</Description><StartTime><Timestamp dt:dt="int">0</Timestamp><DateUtc dt:dt="string">2021-06-18T04:43:24Z</DateUtc></StartTime><FrequencyChanges><FrequencyChange><Frequency dt:dt="r8">2699990000</Frequency><Timestamp dt:dt="r8">661493979110538</Timestamp><Current …	좌우반구com(split BVF)_2-040-1	75.027	1.0.0.167	1	816313383	Professional	2.0.10.242	2.0.10.353	06-18-2021	2021-06-18 오전 4:43:24	13:43:24	2.0.10.248	107	2	{/}	단률	단	률	49	1	107	NULL	NULL	NULL	NULL	NULL	NULL	KSY2	List1	NULL	NULL	NULL	NULL	NULL	NULL	NULL	NULL	NULL	1	{/}	0	7	316252	0	{/}	568
좌우반구com(split BVF)_2	40	1	<?xml version="1.0"?>\n<Clock xmlns:dt="urn:schemas-microsoft-com:datatypes"><Description dt:dt="string">E-Prime Primary Realtime Clock</Description><StartTime><Timestamp dt:dt="int">0</Timestamp><DateUtc dt:dt="string">2021-06-18T04:43:24Z</DateUtc></StartTime><FrequencyChanges><FrequencyChange><Frequency dt:dt="r8">2699990000</Frequency><Timestamp dt:dt="r8">661493979110538</Timestamp><Current …	좌우반구com(split BVF)_2-040-1	75.027	1.0.0.167	1	816313383	Professional	2.0.10.242	2.0.10.353	06-18-2021	2021-06-18 오전 4:43:24	13:43:24	2.0.10.248	175	1	z	단어	단	어	NULL	NULL	NULL	69	1	43	NULL	NULL	NULL	KSY3	List2	NULL	NULL	NULL	NULL	NULL	NULL	NULL	NULL	NULL	1	z	0	7	511169	0	z	359
좌우반구com(split BVF)_2	40	1	<?xml version="1.0"?>\n<Clock xmlns:dt="urn:schemas-microsoft-com:datatypes"><Description dt:dt="string">E-Prime Primary Realtime Clock</Description><StartTime><Timestamp dt:dt="int">0</Timestamp><DateUtc dt:dt="string">2021-06-18T04:43:24Z</DateUtc></StartTime><FrequencyChanges><FrequencyChange><Frequency dt:dt="r8">2699990000</Frequency><Timestamp dt:dt="r8">661493979110538</Timestamp><Current …	좌우반구com(split BVF)_2-040-1	75.027	1.0.0.167	1	816313383	Professional	2.0.10.242	2.0.10.353	06-18-2021	2021-06-18 오전 4:43:24	13:43:24	2.0.10.248	121	1	z	단위	단	위	106	1	121	NULL	NULL	NULL	NULL	NULL	NULL	KSY3	List1	NULL	NULL	NULL	NULL	NULL	NULL	NULL	NULL	NULL	1	z	0	7	354665	0	z	354
좌우반구com(split BVF)_2	40	1	<?xml version="1.0"?>\n<Clock xmlns:dt="urn:schemas-microsoft-com:datatypes"><Description dt:dt="string">E-Prime Primary Realtime Clock</Description><StartTime><Timestamp dt:dt="int">0</Timestamp><DateUtc dt:dt="string">2021-06-18T04:43:24Z</DateUtc></StartTime><FrequencyChanges><FrequencyChange><Frequency dt:dt="r8">2699990000</Frequency><Timestamp dt:dt="r8">661493979110538</Timestamp><Current …	좌우반구com(split BVF)_2-040-1	75.027	1.0.0.167	1	816313383	Professional	2.0.10.242	2.0.10.353	06-18-2021	2021-06-18 오전 4:43:24	13:43:24	2.0.10.248	230	1	z	담화	담	화	NULL	NULL	NULL	124	1	98	NULL	NULL	NULL	KSY3	List2	NULL	NULL	NULL	NULL	NULL	NULL	NULL	NULL	NULL	0	z	1	6	667459	0	{/}	457
좌우반구com(split BVF)_2	40	1	<?xml version="1.0"?>\n<Clock xmlns:dt="urn:schemas-microsoft-com:datatypes"><Description dt:dt="string">E-Prime Primary Realtime Clock</Description><StartTime><Timestamp dt:dt="int">0</Timestamp><DateUtc dt:dt="string">2021-06-18T04:43:24Z</DateUtc></StartTime><FrequencyChanges><FrequencyChange><Frequency dt:dt="r8">2699990000</Frequency><Timestamp dt:dt="r8">661493979110538</Timestamp><Current …	좌우반구com(split BVF)_2-040-1	75.027	1.0.0.167	1	816313383	Professional	2.0.10.242	2.0.10.353	06-18-2021	2021-06-18 오전 4:43:24	13:43:24	2.0.10.248	58	1	z	대문	대	문	88	1	58	NULL	NULL	NULL	NULL	NULL	NULL	KSY3	List1	NULL	NULL	NULL	NULL	NULL	NULL	NULL	NULL	NULL	1	z	0	6	183819	0	z	347
좌우반구com(split BVF)_2	40	1	<?xml version="1.0"?>\n<Clock xmlns:dt="urn:schemas-microsoft-com:datatypes"><Description dt:dt="string">E-Prime Primary Realtime Clock</Description><StartTime><Timestamp dt:dt="int">0</Timestamp><DateUtc dt:dt="string">2021-06-18T04:43:24Z</DateUtc></StartTime><FrequencyChanges><FrequencyChange><Frequency dt:dt="r8">2699990000</Frequency><Timestamp dt:dt="r8">661493979110538</Timestamp><Current …	좌우반구com(split BVF)_2-040-1	75.027	1.0.0.167	1	816313383	Professional	2.0.10.242	2.0.10.353	06-18-2021	2021-06-18 오전 4:43:24	13:43:24	2.0.10.248	329	1	z	대중	대	중	NULL	NULL	NULL	NULL	NULL	NULL	36	1	65	KSY3	List3	NULL	NULL	NULL	NULL	NULL	NULL	NULL	NULL	NULL	0	z	1	6	968058	0	{/}	1117
좌우반구com(split BVF)_2	40	1	<?xml version="1.0"?>\n<Clock xmlns:dt="urn:schemas-microsoft-com:datatypes"><Description dt:dt="string">E-Prime Primary Realtime Clock</Description><StartTime><Timestamp dt:dt="int">0</Timestamp><DateUtc dt:dt="string">2021-06-18T04:43:24Z</DateUtc></StartTime><FrequencyChanges><FrequencyChange><Frequency dt:dt="r8">2699990000</Frequency><Timestamp dt:dt="r8">661493979110538</Timestamp><Current …	좌우반구com(split BVF)_2-040-1	75.027	1.0.0.167	1	816313383	Professional	2.0.10.242	2.0.10.353	06-18-2021	2021-06-18 오전 4:43:24	13:43:24	2.0.10.248	68	1	z	도박	도	박	13	1	68	NULL	NULL	NULL	NULL	NULL	NULL	KSY3	List1	NULL	NULL	NULL	NULL	NULL	NULL	NULL	NULL	NULL	1	z	0	7	210503	0	z	695
좌우반구com(split BVF)_2	40	1	<?xml version="1.0"?>\n<Clock xmlns:dt="urn:schemas-microsoft-com:datatypes"><Description dt:dt="string">E-Prime Primary Realtime Clock</Description><StartTime><Timestamp dt:dt="int">0</Timestamp><DateUtc dt:dt="string">2021-06-18T04:43:24Z</DateUtc></StartTime><FrequencyChanges><FrequencyChange><Frequency dt:dt="r8">2699990000</Frequency><Timestamp dt:dt="r8">661493979110538</Timestamp><Current …	좌우반구com(split BVF)_2-040-1	75.027	1.0.0.167	1	816313383	Professional	2.0.10.242	2.0.10.353	06-18-2021	2021-06-18 오전 4:43:24	13:43:24	2.0.10.248	298	2	{/}	도휘	도	휘	NULL	NULL	NULL	NULL	NULL	NULL	1	1	34	KSY2	List3	NULL	NULL	NULL	NULL	NULL	NULL	NULL	NULL	NULL	1	{/}	0	7	883036	0	{/}	404
좌우반구com(split BVF)_2	40	1	<?xml version="1.0"?>\n<Clock xmlns:dt="urn:schemas-microsoft-com:datatypes"><Description dt:dt="string">E-Prime Primary Realtime Clock</Description><StartTime><Timestamp dt:dt="int">0</Timestamp><DateUtc dt:dt="string">2021-06-18T04:43:24Z</DateUtc></StartTime><FrequencyChanges><FrequencyChange><Frequency dt:dt="r8">2699990000</Frequency><Timestamp dt:dt="r8">661493979110538</Timestamp><Current …	좌우반구com(split BVF)_2-040-1	75.027	1.0.0.167	1	816313383	Professional	2.0.10.242	2.0.10.353	06-18-2021	2021-06-18 오전 4:43:24	13:43:24	2.0.10.248	209	1	z	동의	동	의	NULL	NULL	NULL	5	1	77	NULL	NULL	NULL	KSY3	List2	NULL	NULL	NULL	NULL	NULL	NULL	NULL	NULL	NULL	1	z	1	6	608147	0	z	387
좌우반구com(split BVF)_2	40	1	<?xml version="1.0"?>\n<Clock xmlns:dt="urn:schemas-microsoft-com:datatypes"><Description dt:dt="string">E-Prime Primary Realtime Clock</Description><StartTime><Timestamp dt:dt="int">0</Timestamp><DateUtc dt:dt="string">2021-06-18T04:43:24Z</DateUtc></StartTime><FrequencyChanges><FrequencyChange><Frequency dt:dt="r8">2699990000</Frequency><Timestamp dt:dt="r8">661493979110538</Timestamp><Current …	좌우반구com(split BVF)_2-040-1	75.027	1.0.0.167	1	816313383	Professional	2.0.10.242	2.0.10.353	06-18-2021	2021-06-18 오전 4:43:24	13:43:24	2.0.10.248	164	2	{/}	득관	득	관	NULL	NULL	NULL	102	1	32	NULL	NULL	NULL	KSY	List2	0		0	-1	481486	187		0	0	1	{/}	0	7	481673	0	{/}	335
좌우반구com(split BVF)_2	40	1	<?xml version="1.0"?>\n<Clock xmlns:dt="urn:schemas-microsoft-com:datatypes"><Description dt:dt="string">E-Prime Primary Realtime Clock</Description><StartTime><Timestamp dt:dt="int">0</Timestamp><DateUtc dt:dt="string">2021-06-18T04:43:24Z</DateUtc></StartTime><FrequencyChanges><FrequencyChange><Frequency dt:dt="r8">2699990000</Frequency><Timestamp dt:dt="r8">661493979110538</Timestamp><Current …	좌우반구com(split BVF)_2-040-1	75.027	1.0.0.167	1	816313383	Professional	2.0.10.242	2.0.10.353	06-18-2021	2021-06-18 오전 4:43:24	13:43:24	2.0.10.248	356	2	{/}	득동	득	동	NULL	NULL	NULL	NULL	NULL	NULL	96	1	92	KSY	List3	0		0	-1	1042725	187		0	0	1	{/}	0	7	1042912	0	{/}	477
좌우반구com(split BVF)_2	40	1	<?xml version="1.0"?>\n<Clock xmlns:dt="urn:schemas-microsoft-com:datatypes"><Description dt:dt="string">E-Prime Primary Realtime Clock</Description><StartTime><Timestamp dt:dt="int">0</Timestamp><DateUtc dt:dt="string">2021-06-18T04:43:24Z</DateUtc></StartTime><FrequencyChanges><FrequencyChange><Frequency dt:dt="r8">2699990000</Frequency><Timestamp dt:dt="r8">661493979110538</Timestamp><Current …	좌우반구com(split BVF)_2-040-1	75.027	1.0.0.167	1	816313383	Professional	2.0.10.242	2.0.10.353	06-18-2021	2021-06-18 오전 4:43:24	13:43:24	2.0.10.248	270	2	{/}	득생	득	생	NULL	NULL	NULL	NULL	NULL	NULL	114	1	6	KSY	List3	0		0	-1	806663	187		0	0	1	{/}	0	7	806850	0	{/}	888
좌우반구com(split BVF)_2	40	1	<?xml version="1.0"?>\n<Clock xmlns:dt="urn:schemas-microsoft-com:datatypes"><Description dt:dt="string">E-Prime Primary Realtime Clock</Description><StartTime><Timestamp dt:dt="int">0</Timestamp><DateUtc dt:dt="string">2021-06-18T04:43:24Z</DateUtc></StartTime><FrequencyChanges><FrequencyChange><Frequency dt:dt="r8">2699990000</Frequency><Timestamp dt:dt="r8">661493979110538</Timestamp><Current …	좌우반구com(split BVF)_2-040-1	75.027	1.0.0.167	1	816313383	Professional	2.0.10.242	2.0.10.353	06-18-2021	2021-06-18 오전 4:43:24	13:43:24	2.0.10.248	211	2	{/}	득외	득	외	NULL	NULL	NULL	115	1	79	NULL	NULL	NULL	KSY2	List2	NULL	NULL	NULL	NULL	NULL	NULL	NULL	NULL	NULL	1	{/}	0	7	614425	0	{/}	925
좌우반구com(split BVF)_2	40	1	<?xml version="1.0"?>\n<Clock xmlns:dt="urn:schemas-microsoft-com:datatypes"><Description dt:dt="string">E-Prime Primary Realtime Clock</Description><StartTime><Timestamp dt:dt="int">0</Timestamp><DateUtc dt:dt="string">2021-06-18T04:43:24Z</DateUtc></StartTime><FrequencyChanges><FrequencyChange><Frequency dt:dt="r8">2699990000</Frequency><Timestamp dt:dt="r8">661493979110538</Timestamp><Current …	좌우반구com(split BVF)_2-040-1	75.027	1.0.0.167	1	816313383	Professional	2.0.10.242	2.0.10.353	06-18-2021	2021-06-18 오전 4:43:24	13:43:24	2.0.10.248	204	2	{/}	란공	란	공	NULL	NULL	NULL	46	1	72	NULL	NULL	NULL	KSY3	List2	NULL	NULL	NULL	NULL	NULL	NULL	NULL	NULL	NULL	1	{/}	0	7	594419	0	{/}	435
좌우반구com(split BVF)_2	40	1	<?xml version="1.0"?>\n<Clock xmlns:dt="urn:schemas-microsoft-com:datatypes"><Description dt:dt="string">E-Prime Primary Realtime Clock</Description><StartTime><Timestamp dt:dt="int">0</Timestamp><DateUtc dt:dt="string">2021-06-18T04:43:24Z</DateUtc></StartTime><FrequencyChanges><FrequencyChange><Frequency dt:dt="r8">2699990000</Frequency><Timestamp dt:dt="r8">661493979110538</Timestamp><Current …	좌우반구com(split BVF)_2-040-1	75.027	1.0.0.167	1	816313383	Professional	2.0.10.242	2.0.10.353	06-18-2021	2021-06-18 오전 4:43:24	13:43:24	2.0.10.248	266	2	{/}	량필	량	필	NULL	NULL	NULL	NULL	NULL	NULL	60	1	2	KSY2	List3	NULL	NULL	NULL	NULL	NULL	NULL	NULL	NULL	NULL	1	{/}	0	7	795667	0	{/}	728
좌우반구com(split BVF)_2	40	1	<?xml version="1.0"?>\n<Clock xmlns:dt="urn:schemas-microsoft-com:datatypes"><Description dt:dt="string">E-Prime Primary Realtime Clock</Description><StartTime><Timestamp dt:dt="int">0</Timestamp><DateUtc dt:dt="string">2021-06-18T04:43:24Z</DateUtc></StartTime><FrequencyChanges><FrequencyChange><Frequency dt:dt="r8">2699990000</Frequency><Timestamp dt:dt="r8">661493979110538</Timestamp><Current …	좌우반구com(split BVF)_2-040-1	75.027	1.0.0.167	1	816313383	Professional	2.0.10.242	2.0.10.353	06-18-2021	2021-06-18 오전 4:43:24	13:43:24	2.0.10.248	156	2	{/}	려제	려	제	NULL	NULL	NULL	21	1	24	NULL	NULL	NULL	KSY	List2	0		0	0	460907	186		0	0	1	{/}	0	6	461093	0	{/}	332
좌우반구com(split BVF)_2	40	1	<?xml version="1.0"?>\n<Clock xmlns:dt="urn:schemas-microsoft-com:datatypes"><Description dt:dt="string">E-Prime Primary Realtime Clock</Description><StartTime><Timestamp dt:dt="int">0</Timestamp><DateUtc dt:dt="string">2021-06-18T04:43:24Z</DateUtc></StartTime><FrequencyChanges><FrequencyChange><Frequency dt:dt="r8">2699990000</Frequency><Timestamp dt:dt="r8">661493979110538</Timestamp><Current …	좌우반구com(split BVF)_2-040-1	75.027	1.0.0.167	1	816313383	Professional	2.0.10.242	2.0.10.353	06-18-2021	2021-06-18 오전 4:43:24	13:43:24	2.0.10.248	243	2	{/}	려최	려	최	NULL	NULL	NULL	114	1	111	NULL	NULL	NULL	KSY3	List2	NULL	NULL	NULL	NULL	NULL	NULL	NULL	NULL	NULL	1	{/}	1	6	702180	0	{/}	416
좌우반구com(split BVF)_2	40	1	<?xml version="1.0"?>\n<Clock xmlns:dt="urn:schemas-microsoft-com:datatypes"><Description dt:dt="string">E-Prime Primary Realtime Clock</Description><StartTime><Timestamp dt:dt="int">0</Timestamp><DateUtc dt:dt="string">2021-06-18T04:43:24Z</DateUtc></StartTime><FrequencyChanges><FrequencyChange><Frequency dt:dt="r8">2699990000</Frequency><Timestamp dt:dt="r8">661493979110538</Timestamp><Current …	좌우반구com(split BVF)_2-040-1	75.027	1.0.0.167	1	816313383	Professional	2.0.10.242	2.0.10.353	06-18-2021	2021-06-18 오전 4:43:24	13:43:24	2.0.10.248	377	2	{/}	려희	려	희	NULL	NULL	NULL	NULL	NULL	NULL	4	1	113	KSY3	List3	NULL	NULL	NULL	NULL	NULL	NULL	NULL	NULL	NULL	1	{/}	0	7	1102597	0	{/}	375
좌우반구com(split BVF)_2	40	1	<?xml version="1.0"?>\n<Clock xmlns:dt="urn:schemas-microsoft-com:datatypes"><Description dt:dt="string">E-Prime Primary Realtime Clock</Description><StartTime><Timestamp dt:dt="int">0</Timestamp><DateUtc dt:dt="string">2021-06-18T04:43:24Z</DateUtc></StartTime><FrequencyChanges><FrequencyChange><Frequency dt:dt="r8">2699990000</Frequency><Timestamp dt:dt="r8">661493979110538</Timestamp><Current …	좌우반구com(split BVF)_2-040-1	75.027	1.0.0.167	1	816313383	Professional	2.0.10.242	2.0.10.353	06-18-2021	2021-06-18 오전 4:43:24	13:43:24	2.0.10.248	97	2	{/}	력름	력	름	78	1	97	NULL	NULL	NULL	NULL	NULL	NULL	KSY2	List1	NULL	NULL	NULL	NULL	NULL	NULL	NULL	NULL	NULL	1	{/}	0	7	289155	0	{/}	505
좌우반구com(split BVF)_2	40	1	<?xml version="1.0"?>\n<Clock xmlns:dt="urn:schemas-microsoft-com:datatypes"><Description dt:dt="string">E-Prime Primary Realtime Clock</Description><StartTime><Timestamp dt:dt="int">0</Timestamp><DateUtc dt:dt="string">2021-06-18T04:43:24Z</DateUtc></StartTime><FrequencyChanges><FrequencyChange><Frequency dt:dt="r8">2699990000</Frequency><Timestamp dt:dt="r8">661493979110538</Timestamp><Current …	좌우반구com(split BVF)_2-040-1	75.027	1.0.0.167	1	816313383	Professional	2.0.10.242	2.0.10.353	06-18-2021	2021-06-18 오전 4:43:24	13:43:24	2.0.10.248	333	2	{/}	례부	례	부	NULL	NULL	NULL	NULL	NULL	NULL	11	1	69	KSY3	List3	NULL	NULL	NULL	NULL	NULL	NULL	NULL	NULL	NULL	1	{/}	0	7	980081	0	{/}	397
좌우반구com(split BVF)_2	40	1	<?xml version="1.0"?>\n<Clock xmlns:dt="urn:schemas-microsoft-com:datatypes"><Description dt:dt="string">E-Prime Primary Realtime Clock</Description><StartTime><Timestamp dt:dt="int">0</Timestamp><DateUtc dt:dt="string">2021-06-18T04:43:24Z</DateUtc></StartTime><FrequencyChanges><FrequencyChange><Frequency dt:dt="r8">2699990000</Frequency><Timestamp dt:dt="r8">661493979110538</Timestamp><Current …	좌우반구com(split BVF)_2-040-1	75.027	1.0.0.167	1	816313383	Professional	2.0.10.242	2.0.10.353	06-18-2021	2021-06-18 오전 4:43:24	13:43:24	2.0.10.248	348	2	{/}	록어	록	어	NULL	NULL	NULL	NULL	NULL	NULL	98	1	84	KSY	List3	0		0	-1	1020933	187		0	0	1	{/}	0	7	1021120	0	{/}	421
좌우반구com(split BVF)_2	40	1	<?xml version="1.0"?>\n<Clock xmlns:dt="urn:schemas-microsoft-com:datatypes"><Description dt:dt="string">E-Prime Primary Realtime Clock</Description><StartTime><Timestamp dt:dt="int">0</Timestamp><DateUtc dt:dt="string">2021-06-18T04:43:24Z</DateUtc></StartTime><FrequencyChanges><FrequencyChange><Frequency dt:dt="r8">2699990000</Frequency><Timestamp dt:dt="r8">661493979110538</Timestamp><Current …	좌우반구com(split BVF)_2-040-1	75.027	1.0.0.167	1	816313383	Professional	2.0.10.242	2.0.10.353	06-18-2021	2021-06-18 오전 4:43:24	13:43:24	2.0.10.248	185	2	{/}	류궤	류	궤	NULL	NULL	NULL	74	1	53	NULL	NULL	NULL	KSY3	List2	NULL	NULL	NULL	NULL	NULL	NULL	NULL	NULL	NULL	1	{/}	1	6	539918	0	{/}	457
좌우반구com(split BVF)_2	40	1	<?xml version="1.0"?>\n<Clock xmlns:dt="urn:schemas-microsoft-com:datatypes"><Description dt:dt="string">E-Prime Primary Realtime Clock</Description><StartTime><Timestamp dt:dt="int">0</Timestamp><DateUtc dt:dt="string">2021-06-18T04:43:24Z</DateUtc></StartTime><FrequencyChanges><FrequencyChange><Frequency dt:dt="r8">2699990000</Frequency><Timestamp dt:dt="r8">661493979110538</Timestamp><Current …	좌우반구com(split BVF)_2-040-1	75.027	1.0.0.167	1	816313383	Professional	2.0.10.242	2.0.10.353	06-18-2021	2021-06-18 오전 4:43:24	13:43:24	2.0.10.248	214	2	{/}	류란	류	란	NULL	NULL	NULL	34	1	82	NULL	NULL	NULL	KSY2	List2	NULL	NULL	NULL	NULL	NULL	NULL	NULL	NULL	NULL	1	{/}	0	6	623515	0	{/}	354
좌우반구com(split BVF)_2	40	1	<?xml version="1.0"?>\n<Clock xmlns:dt="urn:schemas-microsoft-com:datatypes"><Description dt:dt="string">E-Prime Primary Realtime Clock</Description><StartTime><Timestamp dt:dt="int">0</Timestamp><DateUtc dt:dt="string">2021-06-18T04:43:24Z</DateUtc></StartTime><FrequencyChanges><FrequencyChange><Frequency dt:dt="r8">2699990000</Frequency><Timestamp dt:dt="r8">661493979110538</Timestamp><Current …	좌우반구com(split BVF)_2-040-1	75.027	1.0.0.167	1	816313383	Professional	2.0.10.242	2.0.10.353	06-18-2021	2021-06-18 오전 4:43:24	13:43:24	2.0.10.248	82	2	{/}	류포	류	포	96	1	82	NULL	NULL	NULL	NULL	NULL	NULL	KSY3	List1	NULL	NULL	NULL	NULL	NULL	NULL	NULL	NULL	NULL	1	{/}	1	6	248489	0	{/}	484
좌우반구com(split BVF)_2	40	1	<?xml version="1.0"?>\n<Clock xmlns:dt="urn:schemas-microsoft-com:datatypes"><Description dt:dt="string">E-Prime Primary Realtime Clock</Description><StartTime><Timestamp dt:dt="int">0</Timestamp><DateUtc dt:dt="string">2021-06-18T04:43:24Z</DateUtc></StartTime><FrequencyChanges><FrequencyChange><Frequency dt:dt="r8">2699990000</Frequency><Timestamp dt:dt="r8">661493979110538</Timestamp><Current …	좌우반구com(split BVF)_2-040-1	75.027	1.0.0.167	1	816313383	Professional	2.0.10.242	2.0.10.353	06-18-2021	2021-06-18 오전 4:43:24	13:43:24	2.0.10.248	131	2	{/}	률법	률	법	90	1	131	NULL	NULL	NULL	NULL	NULL	NULL	KSY2	List1	NULL	NULL	NULL	NULL	NULL	NULL	NULL	NULL	NULL	1	{/}	0	7	382442	0	{/}	944
좌우반구com(split BVF)_2	40	1	<?xml version="1.0"?>\n<Clock xmlns:dt="urn:schemas-microsoft-com:datatypes"><Description dt:dt="string">E-Prime Primary Realtime Clock</Description><StartTime><Timestamp dt:dt="int">0</Timestamp><DateUtc dt:dt="string">2021-06-18T04:43:24Z</DateUtc></StartTime><FrequencyChanges><FrequencyChange><Frequency dt:dt="r8">2699990000</Frequency><Timestamp dt:dt="r8">661493979110538</Timestamp><Current …	좌우반구com(split BVF)_2-040-1	75.027	1.0.0.167	1	816313383	Professional	2.0.10.242	2.0.10.353	06-18-2021	2021-06-18 오전 4:43:24	13:43:24	2.0.10.248	163	2	{/}	률법	률	법	NULL	NULL	NULL	35	1	31	NULL	NULL	NULL	KSY3	List2	NULL	NULL	NULL	NULL	NULL	NULL	NULL	NULL	NULL	1	{/}	0	7	479114	0	{/}	358
좌우반구com(split BVF)_2	40	1	<?xml version="1.0"?>\n<Clock xmlns:dt="urn:schemas-microsoft-com:datatypes"><Description dt:dt="string">E-Prime Primary Realtime Clock</Description><StartTime><Timestamp dt:dt="int">0</Timestamp><DateUtc dt:dt="string">2021-06-18T04:43:24Z</DateUtc></StartTime><FrequencyChanges><FrequencyChange><Frequency dt:dt="r8">2699990000</Frequency><Timestamp dt:dt="r8">661493979110538</Timestamp><Current …	좌우반구com(split BVF)_2-040-1	75.027	1.0.0.167	1	816313383	Professional	2.0.10.242	2.0.10.353	06-18-2021	2021-06-18 오전 4:43:24	13:43:24	2.0.10.248	227	2	{/}	률시	률	시	NULL	NULL	NULL	45	1	95	NULL	NULL	NULL	KSY3	List2	NULL	NULL	NULL	NULL	NULL	NULL	NULL	NULL	NULL	1	{/}	1	6	658982	0	{/}	399
좌우반구com(split BVF)_2	40	1	<?xml version="1.0"?>\n<Clock xmlns:dt="urn:schemas-microsoft-com:datatypes"><Description dt:dt="string">E-Prime Primary Realtime Clock</Description><StartTime><Timestamp dt:dt="int">0</Timestamp><DateUtc dt:dt="string">2021-06-18T04:43:24Z</DateUtc></StartTime><FrequencyChanges><FrequencyChange><Frequency dt:dt="r8">2699990000</Frequency><Timestamp dt:dt="r8">661493979110538</Timestamp><Current …	좌우반구com(split BVF)_2-040-1	75.027	1.0.0.167	1	816313383	Professional	2.0.10.242	2.0.10.353	06-18-2021	2021-06-18 오전 4:43:24	13:43:24	2.0.10.248	47	2	{/}	률훈	률	훈	45	1	47	NULL	NULL	NULL	NULL	NULL	NULL	KSY	List1	0		0	-1	154603	187		0	0	1	{/}	0	7	154790	0	{/}	377
좌우반구com(split BVF)_2	40	1	<?xml version="1.0"?>\n<Clock xmlns:dt="urn:schemas-microsoft-com:datatypes"><Description dt:dt="string">E-Prime Primary Realtime Clock</Description><StartTime><Timestamp dt:dt="int">0</Timestamp><DateUtc dt:dt="string">2021-06-18T04:43:24Z</DateUtc></StartTime><FrequencyChanges><FrequencyChange><Frequency dt:dt="r8">2699990000</Frequency><Timestamp dt:dt="r8">661493979110538</Timestamp><Current …	좌우반구com(split BVF)_2-040-1	75.027	1.0.0.167	1	816313383	Professional	2.0.10.242	2.0.10.353	06-18-2021	2021-06-18 오전 4:43:24	13:43:24	2.0.10.248	187	2	{/}	름결	름	결	NULL	NULL	NULL	59	1	55	NULL	NULL	NULL	KSY3	List2	NULL	NULL	NULL	NULL	NULL	NULL	NULL	NULL	NULL	1	{/}	0	6	545303	0	{/}	392
좌우반구com(split BVF)_2	40	1	<?xml version="1.0"?>\n<Clock xmlns:dt="urn:schemas-microsoft-com:datatypes"><Description dt:dt="string">E-Prime Primary Realtime Clock</Description><StartTime><Timestamp dt:dt="int">0</Timestamp><DateUtc dt:dt="string">2021-06-18T04:43:24Z</DateUtc></StartTime><FrequencyChanges><FrequencyChange><Frequency dt:dt="r8">2699990000</Frequency><Timestamp dt:dt="r8">661493979110538</Timestamp><Current …	좌우반구com(split BVF)_2-040-1	75.027	1.0.0.167	1	816313383	Professional	2.0.10.242	2.0.10.353	06-18-2021	2021-06-18 오전 4:43:24	13:43:24	2.0.10.248	160	2	{/}	름무	름	무	NULL	NULL	NULL	50	1	28	NULL	NULL	NULL	KSY	List2	0		0	-1	471156	187		0	0	1	{/}	0	7	471343	0	{/}	289
좌우반구com(split BVF)_2	40	1	<?xml version="1.0"?>\n<Clock xmlns:dt="urn:schemas-microsoft-com:datatypes"><Description dt:dt="string">E-Prime Primary Realtime Clock</Description><StartTime><Timestamp dt:dt="int">0</Timestamp><DateUtc dt:dt="string">2021-06-18T04:43:24Z</DateUtc></StartTime><FrequencyChanges><FrequencyChange><Frequency dt:dt="r8">2699990000</Frequency><Timestamp dt:dt="r8">661493979110538</Timestamp><Current …	좌우반구com(split BVF)_2-040-1	75.027	1.0.0.167	1	816313383	Professional	2.0.10.242	2.0.10.353	06-18-2021	2021-06-18 오전 4:43:24	13:43:24	2.0.10.248	205	2	{/}	리열	리	열	NULL	NULL	NULL	130	1	73	NULL	NULL	NULL	KSY2	List2	NULL	NULL	NULL	NULL	NULL	NULL	NULL	NULL	NULL	1	{/}	0	7	597058	0	{/}	372
좌우반구com(split BVF)_2	40	1	<?xml version="1.0"?>\n<Clock xmlns:dt="urn:schemas-microsoft-com:datatypes"><Description dt:dt="string">E-Prime Primary Realtime Clock</Description><StartTime><Timestamp dt:dt="int">0</Timestamp><DateUtc dt:dt="string">2021-06-18T04:43:24Z</DateUtc></StartTime><FrequencyChanges><FrequencyChange><Frequency dt:dt="r8">2699990000</Frequency><Timestamp dt:dt="r8">661493979110538</Timestamp><Current …	좌우반구com(split BVF)_2-040-1	75.027	1.0.0.167	1	816313383	Professional	2.0.10.242	2.0.10.353	06-18-2021	2021-06-18 오전 4:43:24	13:43:24	2.0.10.248	3	2	{/}	림밀	림	밀	42	1	3	NULL	NULL	NULL	NULL	NULL	NULL	KSY3	List1	NULL	NULL	NULL	NULL	NULL	NULL	NULL	NULL	NULL	1	{/}	0	6	35139	0	{/}	406
좌우반구com(split BVF)_2	40	1	<?xml version="1.0"?>\n<Clock xmlns:dt="urn:schemas-microsoft-com:datatypes"><Description dt:dt="string">E-Prime Primary Realtime Clock</Description><StartTime><Timestamp dt:dt="int">0</Timestamp><DateUtc dt:dt="string">2021-06-18T04:43:24Z</DateUtc></StartTime><FrequencyChanges><FrequencyChange><Frequency dt:dt="r8">2699990000</Frequency><Timestamp dt:dt="r8">661493979110538</Timestamp><Current …	좌우반구com(split BVF)_2-040-1	75.027	1.0.0.167	1	816313383	Professional	2.0.10.242	2.0.10.353	06-18-2021	2021-06-18 오전 4:43:24	13:43:24	2.0.10.248	269	2	{/}	마요	마	요	NULL	NULL	NULL	NULL	NULL	NULL	51	1	5	KSY3	List3	NULL	NULL	NULL	NULL	NULL	NULL	NULL	NULL	NULL	1	{/}	0	7	803824	0	{/}	818
좌우반구com(split BVF)_2	40	1	<?xml version="1.0"?>\n<Clock xmlns:dt="urn:schemas-microsoft-com:datatypes"><Description dt:dt="string">E-Prime Primary Realtime Clock</Description><StartTime><Timestamp dt:dt="int">0</Timestamp><DateUtc dt:dt="string">2021-06-18T04:43:24Z</DateUtc></StartTime><FrequencyChanges><FrequencyChange><Frequency dt:dt="r8">2699990000</Frequency><Timestamp dt:dt="r8">661493979110538</Timestamp><Current …	좌우반구com(split BVF)_2-040-1	75.027	1.0.0.167	1	816313383	Professional	2.0.10.242	2.0.10.353	06-18-2021	2021-06-18 오전 4:43:24	13:43:24	2.0.10.248	271	2	{/}	망습	망	습	NULL	NULL	NULL	NULL	NULL	NULL	7	1	7	KSY2	List3	NULL	NULL	NULL	NULL	NULL	NULL	NULL	NULL	NULL	0	{/}	0	7	809942	0	z	972
좌우반구com(split BVF)_2	40	1	<?xml version="1.0"?>\n<Clock xmlns:dt="urn:schemas-microsoft-com:datatypes"><Description dt:dt="string">E-Prime Primary Realtime Clock</Description><StartTime><Timestamp dt:dt="int">0</Timestamp><DateUtc dt:dt="string">2021-06-18T04:43:24Z</DateUtc></StartTime><FrequencyChanges><FrequencyChange><Frequency dt:dt="r8">2699990000</Frequency><Timestamp dt:dt="r8">661493979110538</Timestamp><Current …	좌우반구com(split BVF)_2-040-1	75.027	1.0.0.167	1	816313383	Professional	2.0.10.242	2.0.10.353	06-18-2021	2021-06-18 오전 4:43:24	13:43:24	2.0.10.248	296	1	z	망신	망	신	NULL	NULL	NULL	NULL	NULL	NULL	45	1	32	KSY3	List3	NULL	NULL	NULL	NULL	NULL	NULL	NULL	NULL	NULL	1	z	0	7	877638	0	z	538
좌우반구com(split BVF)_2	40	1	<?xml version="1.0"?>\n<Clock xmlns:dt="urn:schemas-microsoft-com:datatypes"><Description dt:dt="string">E-Prime Primary Realtime Clock</Description><StartTime><Timestamp dt:dt="int">0</Timestamp><DateUtc dt:dt="string">2021-06-18T04:43:24Z</DateUtc></StartTime><FrequencyChanges><FrequencyChange><Frequency dt:dt="r8">2699990000</Frequency><Timestamp dt:dt="r8">661493979110538</Timestamp><Current …	좌우반구com(split BVF)_2-040-1	75.027	1.0.0.167	1	816313383	Professional	2.0.10.242	2.0.10.353	06-18-2021	2021-06-18 오전 4:43:24	13:43:24	2.0.10.248	299	1	z	매력	매	력	NULL	NULL	NULL	NULL	NULL	NULL	120	1	35	KSY3	List3	NULL	NULL	NULL	NULL	NULL	NULL	NULL	NULL	NULL	1	z	0	7	885648	0	z	360
좌우반구com(split BVF)_2	40	1	<?xml version="1.0"?>\n<Clock xmlns:dt="urn:schemas-microsoft-com:datatypes"><Description dt:dt="string">E-Prime Primary Realtime Clock</Description><StartTime><Timestamp dt:dt="int">0</Timestamp><DateUtc dt:dt="string">2021-06-18T04:43:24Z</DateUtc></StartTime><FrequencyChanges><FrequencyChange><Frequency dt:dt="r8">2699990000</Frequency><Timestamp dt:dt="r8">661493979110538</Timestamp><Current …	좌우반구com(split BVF)_2-040-1	75.027	1.0.0.167	1	816313383	Professional	2.0.10.242	2.0.10.353	06-18-2021	2021-06-18 오전 4:43:24	13:43:24	2.0.10.248	126	2	{/}	매소	매	소	22	1	126	NULL	NULL	NULL	NULL	NULL	NULL	KSY2	List1	NULL	NULL	NULL	NULL	NULL	NULL	NULL	NULL	NULL	1	{/}	0	6	368433	0	{/}	810
좌우반구com(split BVF)_2	40	1	<?xml version="1.0"?>\n<Clock xmlns:dt="urn:schemas-microsoft-com:datatypes"><Description dt:dt="string">E-Prime Primary Realtime Clock</Description><StartTime><Timestamp dt:dt="int">0</Timestamp><DateUtc dt:dt="string">2021-06-18T04:43:24Z</DateUtc></StartTime><FrequencyChanges><FrequencyChange><Frequency dt:dt="r8">2699990000</Frequency><Timestamp dt:dt="r8">661493979110538</Timestamp><Current …	좌우반구com(split BVF)_2-040-1	75.027	1.0.0.167	1	816313383	Professional	2.0.10.242	2.0.10.353	06-18-2021	2021-06-18 오전 4:43:24	13:43:24	2.0.10.248	393	1	z	모습	모	습	NULL	NULL	NULL	NULL	NULL	NULL	13	1	129	KSY3	List3	NULL	NULL	NULL	NULL	NULL	NULL	NULL	NULL	NULL	1	z	0	7	1146355	0	z	600
좌우반구com(split BVF)_2	40	1	<?xml version="1.0"?>\n<Clock xmlns:dt="urn:schemas-microsoft-com:datatypes"><Description dt:dt="string">E-Prime Primary Realtime Clock</Description><StartTime><Timestamp dt:dt="int">0</Timestamp><DateUtc dt:dt="string">2021-06-18T04:43:24Z</DateUtc></StartTime><FrequencyChanges><FrequencyChange><Frequency dt:dt="r8">2699990000</Frequency><Timestamp dt:dt="r8">661493979110538</Timestamp><Current …	좌우반구com(split BVF)_2-040-1	75.027	1.0.0.167	1	816313383	Professional	2.0.10.242	2.0.10.353	06-18-2021	2021-06-18 오전 4:43:24	13:43:24	2.0.10.248	389	1	z	모형	모	형	NULL	NULL	NULL	NULL	NULL	NULL	85	1	125	KSY3	List3	NULL	NULL	NULL	NULL	NULL	NULL	NULL	NULL	NULL	1	z	0	7	1135479	0	z	572
좌우반구com(split BVF)_2	40	1	<?xml version="1.0"?>\n<Clock xmlns:dt="urn:schemas-microsoft-com:datatypes"><Description dt:dt="string">E-Prime Primary Realtime Clock</Description><StartTime><Timestamp dt:dt="int">0</Timestamp><DateUtc dt:dt="string">2021-06-18T04:43:24Z</DateUtc></StartTime><FrequencyChanges><FrequencyChange><Frequency dt:dt="r8">2699990000</Frequency><Timestamp dt:dt="r8">661493979110538</Timestamp><Current …	좌우반구com(split BVF)_2-040-1	75.027	1.0.0.167	1	816313383	Professional	2.0.10.242	2.0.10.353	06-18-2021	2021-06-18 오전 4:43:24	13:43:24	2.0.10.248	137	2	{/}	목력	목	력	NULL	NULL	NULL	72	1	5	NULL	NULL	NULL	KSY	List2	0		0	0	409512	186		0	0	1	{/}	1	6	409698	0	{/}	624
좌우반구com(split BVF)_2	40	1	<?xml version="1.0"?>\n<Clock xmlns:dt="urn:schemas-microsoft-com:datatypes"><Description dt:dt="string">E-Prime Primary Realtime Clock</Description><StartTime><Timestamp dt:dt="int">0</Timestamp><DateUtc dt:dt="string">2021-06-18T04:43:24Z</DateUtc></StartTime><FrequencyChanges><FrequencyChange><Frequency dt:dt="r8">2699990000</Frequency><Timestamp dt:dt="r8">661493979110538</Timestamp><Current …	좌우반구com(split BVF)_2-040-1	75.027	1.0.0.167	1	816313383	Professional	2.0.10.242	2.0.10.353	06-18-2021	2021-06-18 오전 4:43:24	13:43:24	2.0.10.248	112	1	z	목록	목	록	111	1	112	NULL	NULL	NULL	NULL	NULL	NULL	KSY3	List1	NULL	NULL	NULL	NULL	NULL	NULL	NULL	NULL	NULL	1	z	0	7	329887	0	z	356
좌우반구com(split BVF)_2	40	1	<?xml version="1.0"?>\n<Clock xmlns:dt="urn:schemas-microsoft-com:datatypes"><Description dt:dt="string">E-Prime Primary Realtime Clock</Description><StartTime><Timestamp dt:dt="int">0</Timestamp><DateUtc dt:dt="string">2021-06-18T04:43:24Z</DateUtc></StartTime><FrequencyChanges><FrequencyChange><Frequency dt:dt="r8">2699990000</Frequency><Timestamp dt:dt="r8">661493979110538</Timestamp><Current …	좌우반구com(split BVF)_2-040-1	75.027	1.0.0.167	1	816313383	Professional	2.0.10.242	2.0.10.353	06-18-2021	2021-06-18 오전 4:43:24	13:43:24	2.0.10.248	213	1	z	목적	목	적	NULL	NULL	NULL	104	1	81	NULL	NULL	NULL	KSY3	List2	NULL	NULL	NULL	NULL	NULL	NULL	NULL	NULL	NULL	1	z	1	6	620849	0	z	468
좌우반구com(split BVF)_2	40	1	<?xml version="1.0"?>\n<Clock xmlns:dt="urn:schemas-microsoft-com:datatypes"><Description dt:dt="string">E-Prime Primary Realtime Clock</Description><StartTime><Timestamp dt:dt="int">0</Timestamp><DateUtc dt:dt="string">2021-06-18T04:43:24Z</DateUtc></StartTime><FrequencyChanges><FrequencyChange><Frequency dt:dt="r8">2699990000</Frequency><Timestamp dt:dt="r8">661493979110538</Timestamp><Current …	좌우반구com(split BVF)_2-040-1	75.027	1.0.0.167	1	816313383	Professional	2.0.10.242	2.0.10.353	06-18-2021	2021-06-18 오전 4:43:24	13:43:24	2.0.10.248	304	2	{/}	목퇴	목	퇴	NULL	NULL	NULL	NULL	NULL	NULL	89	1	40	KSY3	List3	NULL	NULL	NULL	NULL	NULL	NULL	NULL	NULL	NULL	1	{/}	0	6	899536	0	{/}	656
좌우반구com(split BVF)_2	40	1	<?xml version="1.0"?>\n<Clock xmlns:dt="urn:schemas-microsoft-com:datatypes"><Description dt:dt="string">E-Prime Primary Realtime Clock</Description><StartTime><Timestamp dt:dt="int">0</Timestamp><DateUtc dt:dt="string">2021-06-18T04:43:24Z</DateUtc></StartTime><FrequencyChanges><FrequencyChange><Frequency dt:dt="r8">2699990000</Frequency><Timestamp dt:dt="r8">661493979110538</Timestamp><Current …	좌우반구com(split BVF)_2-040-1	75.027	1.0.0.167	1	816313383	Professional	2.0.10.242	2.0.10.353	06-18-2021	2021-06-18 오전 4:43:24	13:43:24	2.0.10.248	6	2	{/}	무록	무	록	43	1	6	NULL	NULL	NULL	NULL	NULL	NULL	KSY2	List1	NULL	NULL	NULL	NULL	NULL	NULL	NULL	NULL	NULL	0	{/}	1	6	43389	0	z	756
좌우반구com(split BVF)_2	40	1	<?xml version="1.0"?>\n<Clock xmlns:dt="urn:schemas-microsoft-com:datatypes"><Description dt:dt="string">E-Prime Primary Realtime Clock</Description><StartTime><Timestamp dt:dt="int">0</Timestamp><DateUtc dt:dt="string">2021-06-18T04:43:24Z</DateUtc></StartTime><FrequencyChanges><FrequencyChange><Frequency dt:dt="r8">2699990000</Frequency><Timestamp dt:dt="r8">661493979110538</Timestamp><Current …	좌우반구com(split BVF)_2-040-1	75.027	1.0.0.167	1	816313383	Professional	2.0.10.242	2.0.10.353	06-18-2021	2021-06-18 오전 4:43:24	13:43:24	2.0.10.248	231	1	z	무엇	무	엇	NULL	NULL	NULL	51	1	99	NULL	NULL	NULL	KSY3	List2	NULL	NULL	NULL	NULL	NULL	NULL	NULL	NULL	NULL	1	z	0	6	670125	0	z	655
좌우반구com(split BVF)_2	40	1	<?xml version="1.0"?>\n<Clock xmlns:dt="urn:schemas-microsoft-com:datatypes"><Description dt:dt="string">E-Prime Primary Realtime Clock</Description><StartTime><Timestamp dt:dt="int">0</Timestamp><DateUtc dt:dt="string">2021-06-18T04:43:24Z</DateUtc></StartTime><FrequencyChanges><FrequencyChange><Frequency dt:dt="r8">2699990000</Frequency><Timestamp dt:dt="r8">661493979110538</Timestamp><Current …	좌우반구com(split BVF)_2-040-1	75.027	1.0.0.167	1	816313383	Professional	2.0.10.242	2.0.10.353	06-18-2021	2021-06-18 오전 4:43:24	13:43:24	2.0.10.248	144	1	z	무형	무	형	NULL	NULL	NULL	91	1	12	NULL	NULL	NULL	KSY3	List2	NULL	NULL	NULL	NULL	NULL	NULL	NULL	NULL	NULL	1	z	0	7	428305	0	z	888
좌우반구com(split BVF)_2	40	1	<?xml version="1.0"?>\n<Clock xmlns:dt="urn:schemas-microsoft-com:datatypes"><Description dt:dt="string">E-Prime Primary Realtime Clock</Description><StartTime><Timestamp dt:dt="int">0</Timestamp><DateUtc dt:dt="string">2021-06-18T04:43:24Z</DateUtc></StartTime><FrequencyChanges><FrequencyChange><Frequency dt:dt="r8">2699990000</Frequency><Timestamp dt:dt="r8">661493979110538</Timestamp><Current …	좌우반구com(split BVF)_2-040-1	75.027	1.0.0.167	1	816313383	Professional	2.0.10.242	2.0.10.353	06-18-2021	2021-06-18 오전 4:43:24	13:43:24	2.0.10.248	40	1	z	물건	물	건	59	1	40	NULL	NULL	NULL	NULL	NULL	NULL	KSY3	List1	NULL	NULL	NULL	NULL	NULL	NULL	NULL	NULL	NULL	1	z	0	7	135903	0	z	352
좌우반구com(split BVF)_2	40	1	<?xml version="1.0"?>\n<Clock xmlns:dt="urn:schemas-microsoft-com:datatypes"><Description dt:dt="string">E-Prime Primary Realtime Clock</Description><StartTime><Timestamp dt:dt="int">0</Timestamp><DateUtc dt:dt="string">2021-06-18T04:43:24Z</DateUtc></StartTime><FrequencyChanges><FrequencyChange><Frequency dt:dt="r8">2699990000</Frequency><Timestamp dt:dt="r8">661493979110538</Timestamp><Current …	좌우반구com(split BVF)_2-040-1	75.027	1.0.0.167	1	816313383	Professional	2.0.10.242	2.0.10.353	06-18-2021	2021-06-18 오전 4:43:24	13:43:24	2.0.10.248	73	2	{/}	미략	미	략	34	1	73	NULL	NULL	NULL	NULL	NULL	NULL	KSY	List1	0		0	0	223552	186		0	0	1	{/}	1	6	223738	0	{/}	419
좌우반구com(split BVF)_2	40	1	<?xml version="1.0"?>\n<Clock xmlns:dt="urn:schemas-microsoft-com:datatypes"><Description dt:dt="string">E-Prime Primary Realtime Clock</Description><StartTime><Timestamp dt:dt="int">0</Timestamp><DateUtc dt:dt="string">2021-06-18T04:43:24Z</DateUtc></StartTime><FrequencyChanges><FrequencyChange><Frequency dt:dt="r8">2699990000</Frequency><Timestamp dt:dt="r8">661493979110538</Timestamp><Current …	좌우반구com(split BVF)_2-040-1	75.027	1.0.0.167	1	816313383	Professional	2.0.10.242	2.0.10.353	06-18-2021	2021-06-18 오전 4:43:24	13:43:24	2.0.10.248	198	1	z	밀수	밀	수	NULL	NULL	NULL	105	1	66	NULL	NULL	NULL	KSY3	List2	NULL	NULL	NULL	NULL	NULL	NULL	NULL	NULL	NULL	0	z	0	7	577305	0	{/}	933
좌우반구com(split BVF)_2	40	1	<?xml version="1.0"?>\n<Clock xmlns:dt="urn:schemas-microsoft-com:datatypes"><Description dt:dt="string">E-Prime Primary Realtime Clock</Description><StartTime><Timestamp dt:dt="int">0</Timestamp><DateUtc dt:dt="string">2021-06-18T04:43:24Z</DateUtc></StartTime><FrequencyChanges><FrequencyChange><Frequency dt:dt="r8">2699990000</Frequency><Timestamp dt:dt="r8">661493979110538</Timestamp><Current …	좌우반구com(split BVF)_2-040-1	75.027	1.0.0.167	1	816313383	Professional	2.0.10.242	2.0.10.353	06-18-2021	2021-06-18 오전 4:43:24	13:43:24	2.0.10.248	328	2	{/}	밀헤	밀	헤	NULL	NULL	NULL	NULL	NULL	NULL	6	1	64	KSY	List3	0		0	-1	965313	186		0	0	1	{/}	1	6	965499	0	{/}	363
좌우반구com(split BVF)_2	40	1	<?xml version="1.0"?>\n<Clock xmlns:dt="urn:schemas-microsoft-com:datatypes"><Description dt:dt="string">E-Prime Primary Realtime Clock</Description><StartTime><Timestamp dt:dt="int">0</Timestamp><DateUtc dt:dt="string">2021-06-18T04:43:24Z</DateUtc></StartTime><FrequencyChanges><FrequencyChange><Frequency dt:dt="r8">2699990000</Frequency><Timestamp dt:dt="r8">661493979110538</Timestamp><Current …	좌우반구com(split BVF)_2-040-1	75.027	1.0.0.167	1	816313383	Professional	2.0.10.242	2.0.10.353	06-18-2021	2021-06-18 오전 4:43:24	13:43:24	2.0.10.248	334	2	{/}	박낌	박	낌	NULL	NULL	NULL	NULL	NULL	NULL	128	1	70	KSY2	List3	NULL	NULL	NULL	NULL	NULL	NULL	NULL	NULL	NULL	1	{/}	0	7	982680	0	{/}	518
좌우반구com(split BVF)_2	40	1	<?xml version="1.0"?>\n<Clock xmlns:dt="urn:schemas-microsoft-com:datatypes"><Description dt:dt="string">E-Prime Primary Realtime Clock</Description><StartTime><Timestamp dt:dt="int">0</Timestamp><DateUtc dt:dt="string">2021-06-18T04:43:24Z</DateUtc></StartTime><FrequencyChanges><FrequencyChange><Frequency dt:dt="r8">2699990000</Frequency><Timestamp dt:dt="r8">661493979110538</Timestamp><Current …	좌우반구com(split BVF)_2-040-1	75.027	1.0.0.167	1	816313383	Professional	2.0.10.242	2.0.10.353	06-18-2021	2021-06-18 오전 4:43:24	13:43:24	2.0.10.248	65	1	z	반응	반	응	5	1	65	NULL	NULL	NULL	NULL	NULL	NULL	KSY3	List1	NULL	NULL	NULL	NULL	NULL	NULL	NULL	NULL	NULL	1	z	0	7	202653	0	z	401
좌우반구com(split BVF)_2	40	1	<?xml version="1.0"?>\n<Clock xmlns:dt="urn:schemas-microsoft-com:datatypes"><Description dt:dt="string">E-Prime Primary Realtime Clock</Description><StartTime><Timestamp dt:dt="int">0</Timestamp><DateUtc dt:dt="string">2021-06-18T04:43:24Z</DateUtc></StartTime><FrequencyChanges><FrequencyChange><Frequency dt:dt="r8">2699990000</Frequency><Timestamp dt:dt="r8">661493979110538</Timestamp><Current …	좌우반구com(split BVF)_2-040-1	75.027	1.0.0.167	1	816313383	Professional	2.0.10.242	2.0.10.353	06-18-2021	2021-06-18 오전 4:43:24	13:43:24	2.0.10.248	39	1	z	발길	발	길	131	1	39	NULL	NULL	NULL	NULL	NULL	NULL	KSY3	List1	NULL	NULL	NULL	NULL	NULL	NULL	NULL	NULL	NULL	1	z	0	7	133291	0	z	404
좌우반구com(split BVF)_2	40	1	<?xml version="1.0"?>\n<Clock xmlns:dt="urn:schemas-microsoft-com:datatypes"><Description dt:dt="string">E-Prime Primary Realtime Clock</Description><StartTime><Timestamp dt:dt="int">0</Timestamp><DateUtc dt:dt="string">2021-06-18T04:43:24Z</DateUtc></StartTime><FrequencyChanges><FrequencyChange><Frequency dt:dt="r8">2699990000</Frequency><Timestamp dt:dt="r8">661493979110538</Timestamp><Current …	좌우반구com(split BVF)_2-040-1	75.027	1.0.0.167	1	816313383	Professional	2.0.10.242	2.0.10.353	06-18-2021	2021-06-18 오전 4:43:24	13:43:24	2.0.10.248	373	2	{/}	발보	발	보	NULL	NULL	NULL	NULL	NULL	NULL	94	1	109	KSY3	List3	NULL	NULL	NULL	NULL	NULL	NULL	NULL	NULL	NULL	1	{/}	0	7	1091801	0	{/}	443
좌우반구com(split BVF)_2	40	1	<?xml version="1.0"?>\n<Clock xmlns:dt="urn:schemas-microsoft-com:datatypes"><Description dt:dt="string">E-Prime Primary Realtime Clock</Description><StartTime><Timestamp dt:dt="int">0</Timestamp><DateUtc dt:dt="string">2021-06-18T04:43:24Z</DateUtc></StartTime><FrequencyChanges><FrequencyChange><Frequency dt:dt="r8">2699990000</Frequency><Timestamp dt:dt="r8">661493979110538</Timestamp><Current …	좌우반구com(split BVF)_2-040-1	75.027	1.0.0.167	1	816313383	Professional	2.0.10.242	2.0.10.353	06-18-2021	2021-06-18 오전 4:43:24	13:43:24	2.0.10.248	22	2	{/}	발횟	발	횟	19	1	22	NULL	NULL	NULL	NULL	NULL	NULL	KSY	List1	0		0	-1	87747	187		0	0	1	{/}	0	7	87934	0	{/}	402
좌우반구com(split BVF)_2	40	1	<?xml version="1.0"?>\n<Clock xmlns:dt="urn:schemas-microsoft-com:datatypes"><Description dt:dt="string">E-Prime Primary Realtime Clock</Description><StartTime><Timestamp dt:dt="int">0</Timestamp><DateUtc dt:dt="string">2021-06-18T04:43:24Z</DateUtc></StartTime><FrequencyChanges><FrequencyChange><Frequency dt:dt="r8">2699990000</Frequency><Timestamp dt:dt="r8">661493979110538</Timestamp><Current …	좌우반구com(split BVF)_2-040-1	75.027	1.0.0.167	1	816313383	Professional	2.0.10.242	2.0.10.353	06-18-2021	2021-06-18 오전 4:43:24	13:43:24	2.0.10.248	345	1	z	방법	방	법	NULL	NULL	NULL	NULL	NULL	NULL	84	1	81	KSY3	List3	NULL	NULL	NULL	NULL	NULL	NULL	NULL	NULL	NULL	1	z	0	6	1013362	0	z	396
좌우반구com(split BVF)_2	40	1	<?xml version="1.0"?>\n<Clock xmlns:dt="urn:schemas-microsoft-com:datatypes"><Description dt:dt="string">E-Prime Primary Realtime Clock</Description><StartTime><Timestamp dt:dt="int">0</Timestamp><DateUtc dt:dt="string">2021-06-18T04:43:24Z</DateUtc></StartTime><FrequencyChanges><FrequencyChange><Frequency dt:dt="r8">2699990000</Frequency><Timestamp dt:dt="r8">661493979110538</Timestamp><Current …	좌우반구com(split BVF)_2-040-1	75.027	1.0.0.167	1	816313383	Professional	2.0.10.242	2.0.10.353	06-18-2021	2021-06-18 오전 4:43:24	13:43:24	2.0.10.248	37	2	{/}	배심	배	심	67	1	37	NULL	NULL	NULL	NULL	NULL	NULL	KSY3	List1	NULL	NULL	NULL	NULL	NULL	NULL	NULL	NULL	NULL	0	{/}	0	6	127879	0	z	504
좌우반구com(split BVF)_2	40	1	<?xml version="1.0"?>\n<Clock xmlns:dt="urn:schemas-microsoft-com:datatypes"><Description dt:dt="string">E-Prime Primary Realtime Clock</Description><StartTime><Timestamp dt:dt="int">0</Timestamp><DateUtc dt:dt="string">2021-06-18T04:43:24Z</DateUtc></StartTime><FrequencyChanges><FrequencyChange><Frequency dt:dt="r8">2699990000</Frequency><Timestamp dt:dt="r8">661493979110538</Timestamp><Current …	좌우반구com(split BVF)_2-040-1	75.027	1.0.0.167	1	816313383	Professional	2.0.10.242	2.0.10.353	06-18-2021	2021-06-18 오전 4:43:24	13:43:24	2.0.10.248	347	2	{/}	버구	버	구	NULL	NULL	NULL	NULL	NULL	NULL	25	1	83	KSY	List3	0		0	-1	1018347	187		0	0	1	{/}	0	7	1018534	0	{/}	383
좌우반구com(split BVF)_2	40	1	<?xml version="1.0"?>\n<Clock xmlns:dt="urn:schemas-microsoft-com:datatypes"><Description dt:dt="string">E-Prime Primary Realtime Clock</Description><StartTime><Timestamp dt:dt="int">0</Timestamp><DateUtc dt:dt="string">2021-06-18T04:43:24Z</DateUtc></StartTime><FrequencyChanges><FrequencyChange><Frequency dt:dt="r8">2699990000</Frequency><Timestamp dt:dt="r8">661493979110538</Timestamp><Current …	좌우반구com(split BVF)_2-040-1	75.027	1.0.0.167	1	816313383	Professional	2.0.10.242	2.0.10.353	06-18-2021	2021-06-18 오전 4:43:24	13:43:24	2.0.10.248	150	1	z	버스	버	스	NULL	NULL	NULL	132	1	18	NULL	NULL	NULL	KSY3	List2	NULL	NULL	NULL	NULL	NULL	NULL	NULL	NULL	NULL	1	z	0	7	444926	0	z	547
좌우반구com(split BVF)_2	40	1	<?xml version="1.0"?>\n<Clock xmlns:dt="urn:schemas-microsoft-com:datatypes"><Description dt:dt="string">E-Prime Primary Realtime Clock</Description><StartTime><Timestamp dt:dt="int">0</Timestamp><DateUtc dt:dt="string">2021-06-18T04:43:24Z</DateUtc></StartTime><FrequencyChanges><FrequencyChange><Frequency dt:dt="r8">2699990000</Frequency><Timestamp dt:dt="r8">661493979110538</Timestamp><Current …	좌우반구com(split BVF)_2-040-1	75.027	1.0.0.167	1	816313383	Professional	2.0.10.242	2.0.10.353	06-18-2021	2021-06-18 오전 4:43:24	13:43:24	2.0.10.248	197	2	{/}	버현	버	현	NULL	NULL	NULL	112	1	65	NULL	NULL	NULL	KSY3	List2	NULL	NULL	NULL	NULL	NULL	NULL	NULL	NULL	NULL	1	{/}	0	7	574053	0	{/}	1049
좌우반구com(split BVF)_2	40	1	<?xml version="1.0"?>\n<Clock xmlns:dt="urn:schemas-microsoft-com:datatypes"><Description dt:dt="string">E-Prime Primary Realtime Clock</Description><StartTime><Timestamp dt:dt="int">0</Timestamp><DateUtc dt:dt="string">2021-06-18T04:43:24Z</DateUtc></StartTime><FrequencyChanges><FrequencyChange><Frequency dt:dt="r8">2699990000</Frequency><Timestamp dt:dt="r8">661493979110538</Timestamp><Current …	좌우반구com(split BVF)_2-040-1	75.027	1.0.0.167	1	816313383	Professional	2.0.10.242	2.0.10.353	06-18-2021	2021-06-18 오전 4:43:24	13:43:24	2.0.10.248	181	2	{/}	법낌	법	낌	NULL	NULL	NULL	126	1	49	NULL	NULL	NULL	KSY	List2	0		0	-1	528056	187		0	0	1	{/}	0	7	528243	0	{/}	444
좌우반구com(split BVF)_2	40	1	<?xml version="1.0"?>\n<Clock xmlns:dt="urn:schemas-microsoft-com:datatypes"><Description dt:dt="string">E-Prime Primary Realtime Clock</Description><StartTime><Timestamp dt:dt="int">0</Timestamp><DateUtc dt:dt="string">2021-06-18T04:43:24Z</DateUtc></StartTime><FrequencyChanges><FrequencyChange><Frequency dt:dt="r8">2699990000</Frequency><Timestamp dt:dt="r8">661493979110538</Timestamp><Current …	좌우반구com(split BVF)_2-040-1	75.027	1.0.0.167	1	816313383	Professional	2.0.10.242	2.0.10.353	06-18-2021	2021-06-18 오전 4:43:24	13:43:24	2.0.10.248	115	1	z	별개	별	개	105	1	115	NULL	NULL	NULL	NULL	NULL	NULL	KSY3	List1	NULL	NULL	NULL	NULL	NULL	NULL	NULL	NULL	NULL	1	z	1	6	338017	0	z	682
좌우반구com(split BVF)_2	40	1	<?xml version="1.0"?>\n<Clock xmlns:dt="urn:schemas-microsoft-com:datatypes"><Description dt:dt="string">E-Prime Primary Realtime Clock</Description><StartTime><Timestamp dt:dt="int">0</Timestamp><DateUtc dt:dt="string">2021-06-18T04:43:24Z</DateUtc></StartTime><FrequencyChanges><FrequencyChange><Frequency dt:dt="r8">2699990000</Frequency><Timestamp dt:dt="r8">661493979110538</Timestamp><Current …	좌우반구com(split BVF)_2-040-1	75.027	1.0.0.167	1	816313383	Professional	2.0.10.242	2.0.10.353	06-18-2021	2021-06-18 오전 4:43:24	13:43:24	2.0.10.248	374	1	z	별미	별	미	NULL	NULL	NULL	NULL	NULL	NULL	5	1	110	KSY3	List3	NULL	NULL	NULL	NULL	NULL	NULL	NULL	NULL	NULL	1	z	0	6	1094453	0	z	687
좌우반구com(split BVF)_2	40	1	<?xml version="1.0"?>\n<Clock xmlns:dt="urn:schemas-microsoft-com:datatypes"><Description dt:dt="string">E-Prime Primary Realtime Clock</Description><StartTime><Timestamp dt:dt="int">0</Timestamp><DateUtc dt:dt="string">2021-06-18T04:43:24Z</DateUtc></StartTime><FrequencyChanges><FrequencyChange><Frequency dt:dt="r8">2699990000</Frequency><Timestamp dt:dt="r8">661493979110538</Timestamp><Current …	좌우반구com(split BVF)_2-040-1	75.027	1.0.0.167	1	816313383	Professional	2.0.10.242	2.0.10.353	06-18-2021	2021-06-18 오전 4:43:24	13:43:24	2.0.10.248	162	1	z	보고	보	고	NULL	NULL	NULL	41	1	30	NULL	NULL	NULL	KSY3	List2	NULL	NULL	NULL	NULL	NULL	NULL	NULL	NULL	NULL	1	z	0	7	476435	0	z	469
좌우반구com(split BVF)_2	40	1	<?xml version="1.0"?>\n<Clock xmlns:dt="urn:schemas-microsoft-com:datatypes"><Description dt:dt="string">E-Prime Primary Realtime Clock</Description><StartTime><Timestamp dt:dt="int">0</Timestamp><DateUtc dt:dt="string">2021-06-18T04:43:24Z</DateUtc></StartTime><FrequencyChanges><FrequencyChange><Frequency dt:dt="r8">2699990000</Frequency><Timestamp dt:dt="r8">661493979110538</Timestamp><Current …	좌우반구com(split BVF)_2-040-1	75.027	1.0.0.167	1	816313383	Professional	2.0.10.242	2.0.10.353	06-18-2021	2021-06-18 오전 4:43:24	13:43:24	2.0.10.248	361	1	z	본인	본	인	NULL	NULL	NULL	NULL	NULL	NULL	34	1	97	KSY3	List3	NULL	NULL	NULL	NULL	NULL	NULL	NULL	NULL	NULL	0	z	1	6	1058479	0	{/}	838
좌우반구com(split BVF)_2	40	1	<?xml version="1.0"?>\n<Clock xmlns:dt="urn:schemas-microsoft-com:datatypes"><Description dt:dt="string">E-Prime Primary Realtime Clock</Description><StartTime><Timestamp dt:dt="int">0</Timestamp><DateUtc dt:dt="string">2021-06-18T04:43:24Z</DateUtc></StartTime><FrequencyChanges><FrequencyChange><Frequency dt:dt="r8">2699990000</Frequency><Timestamp dt:dt="r8">661493979110538</Timestamp><Current …	좌우반구com(split BVF)_2-040-1	75.027	1.0.0.167	1	816313383	Professional	2.0.10.242	2.0.10.353	06-18-2021	2021-06-18 오전 4:43:24	13:43:24	2.0.10.248	220	2	{/}	본중	본	중	NULL	NULL	NULL	119	1	88	NULL	NULL	NULL	KSY3	List2	NULL	NULL	NULL	NULL	NULL	NULL	NULL	NULL	NULL	1	{/}	0	7	639763	0	{/}	482
좌우반구com(split BVF)_2	40	1	<?xml version="1.0"?>\n<Clock xmlns:dt="urn:schemas-microsoft-com:datatypes"><Description dt:dt="string">E-Prime Primary Realtime Clock</Description><StartTime><Timestamp dt:dt="int">0</Timestamp><DateUtc dt:dt="string">2021-06-18T04:43:24Z</DateUtc></StartTime><FrequencyChanges><FrequencyChange><Frequency dt:dt="r8">2699990000</Frequency><Timestamp dt:dt="r8">661493979110538</Timestamp><Current …	좌우반구com(split BVF)_2-040-1	75.027	1.0.0.167	1	816313383	Professional	2.0.10.242	2.0.10.353	06-18-2021	2021-06-18 오전 4:43:24	13:43:24	2.0.10.248	260	1	z	봉사	봉	사	NULL	NULL	NULL	36	1	128	NULL	NULL	NULL	KSY3	List2	NULL	NULL	NULL	NULL	NULL	NULL	NULL	NULL	NULL	1	z	1	6	747977	0	z	354
좌우반구com(split BVF)_2	40	1	<?xml version="1.0"?>\n<Clock xmlns:dt="urn:schemas-microsoft-com:datatypes"><Description dt:dt="string">E-Prime Primary Realtime Clock</Description><StartTime><Timestamp dt:dt="int">0</Timestamp><DateUtc dt:dt="string">2021-06-18T04:43:24Z</DateUtc></StartTime><FrequencyChanges><FrequencyChange><Frequency dt:dt="r8">2699990000</Frequency><Timestamp dt:dt="r8">661493979110538</Timestamp><Current …	좌우반구com(split BVF)_2-040-1	75.027	1.0.0.167	1	816313383	Professional	2.0.10.242	2.0.10.353	06-18-2021	2021-06-18 오전 4:43:24	13:43:24	2.0.10.248	212	2	{/}	봉택	봉	택	NULL	NULL	NULL	71	1	80	NULL	NULL	NULL	KSY3	List2	NULL	NULL	NULL	NULL	NULL	NULL	NULL	NULL	NULL	1	{/}	1	6	617557	0	{/}	1096
좌우반구com(split BVF)_2	40	1	<?xml version="1.0"?>\n<Clock xmlns:dt="urn:schemas-microsoft-com:datatypes"><Description dt:dt="string">E-Prime Primary Realtime Clock</Description><StartTime><Timestamp dt:dt="int">0</Timestamp><DateUtc dt:dt="string">2021-06-18T04:43:24Z</DateUtc></StartTime><FrequencyChanges><FrequencyChange><Frequency dt:dt="r8">2699990000</Frequency><Timestamp dt:dt="r8">661493979110538</Timestamp><Current …	좌우반구com(split BVF)_2-040-1	75.027	1.0.0.167	1	816313383	Professional	2.0.10.242	2.0.10.353	06-18-2021	2021-06-18 오전 4:43:24	13:43:24	2.0.10.248	279	1	z	부대	부	대	NULL	NULL	NULL	NULL	NULL	NULL	26	1	15	KSY	List3	0		0	0	831801	186		0	0	1	z	0	6	831987	0	z	494
좌우반구com(split BVF)_2	40	1	<?xml version="1.0"?>\n<Clock xmlns:dt="urn:schemas-microsoft-com:datatypes"><Description dt:dt="string">E-Prime Primary Realtime Clock</Description><StartTime><Timestamp dt:dt="int">0</Timestamp><DateUtc dt:dt="string">2021-06-18T04:43:24Z</DateUtc></StartTime><FrequencyChanges><FrequencyChange><Frequency dt:dt="r8">2699990000</Frequency><Timestamp dt:dt="r8">661493979110538</Timestamp><Current …	좌우반구com(split BVF)_2-040-1	75.027	1.0.0.167	1	816313383	Professional	2.0.10.242	2.0.10.353	06-18-2021	2021-06-18 오전 4:43:24	13:43:24	2.0.10.248	344	1	z	부스	부	스	NULL	NULL	NULL	NULL	NULL	NULL	102	1	80	KSY	List3	0		0	-1	1010030	187		0	0	1	z	0	7	1010217	0	z	941
좌우반구com(split BVF)_2	40	1	<?xml version="1.0"?>\n<Clock xmlns:dt="urn:schemas-microsoft-com:datatypes"><Description dt:dt="string">E-Prime Primary Realtime Clock</Description><StartTime><Timestamp dt:dt="int">0</Timestamp><DateUtc dt:dt="string">2021-06-18T04:43:24Z</DateUtc></StartTime><FrequencyChanges><FrequencyChange><Frequency dt:dt="r8">2699990000</Frequency><Timestamp dt:dt="r8">661493979110538</Timestamp><Current …	좌우반구com(split BVF)_2-040-1	75.027	1.0.0.167	1	816313383	Professional	2.0.10.242	2.0.10.353	06-18-2021	2021-06-18 오전 4:43:24	13:43:24	2.0.10.248	358	2	{/}	분낌	분	낌	NULL	NULL	NULL	NULL	NULL	NULL	62	1	94	KSY2	List3	NULL	NULL	NULL	NULL	NULL	NULL	NULL	NULL	NULL	0	{/}	0	7	1048830	0	z	1527
좌우반구com(split BVF)_2	40	1	<?xml version="1.0"?>\n<Clock xmlns:dt="urn:schemas-microsoft-com:datatypes"><Description dt:dt="string">E-Prime Primary Realtime Clock</Description><StartTime><Timestamp dt:dt="int">0</Timestamp><DateUtc dt:dt="string">2021-06-18T04:43:24Z</DateUtc></StartTime><FrequencyChanges><FrequencyChange><Frequency dt:dt="r8">2699990000</Frequency><Timestamp dt:dt="r8">661493979110538</Timestamp><Current …	좌우반구com(split BVF)_2-040-1	75.027	1.0.0.167	1	816313383	Professional	2.0.10.242	2.0.10.353	06-18-2021	2021-06-18 오전 4:43:24	13:43:24	2.0.10.248	384	1	z	분류	분	류	NULL	NULL	NULL	NULL	NULL	NULL	22	1	120	KSY	List3	0		1	-1	1122083	187		0	0	1	z	0	7	1122270	0	z	389
좌우반구com(split BVF)_2	40	1	<?xml version="1.0"?>\n<Clock xmlns:dt="urn:schemas-microsoft-com:datatypes"><Description dt:dt="string">E-Prime Primary Realtime Clock</Description><StartTime><Timestamp dt:dt="int">0</Timestamp><DateUtc dt:dt="string">2021-06-18T04:43:24Z</DateUtc></StartTime><FrequencyChanges><FrequencyChange><Frequency dt:dt="r8">2699990000</Frequency><Timestamp dt:dt="r8">661493979110538</Timestamp><Current …	좌우반구com(split BVF)_2-040-1	75.027	1.0.0.167	1	816313383	Professional	2.0.10.242	2.0.10.353	06-18-2021	2021-06-18 오전 4:43:24	13:43:24	2.0.10.248	331	1	z	분석	분	석	NULL	NULL	NULL	NULL	NULL	NULL	28	1	67	KSY	List3	0		0	0	973950	186		0	0	1	z	1	6	974136	0	z	302
좌우반구com(split BVF)_2	40	1	<?xml version="1.0"?>\n<Clock xmlns:dt="urn:schemas-microsoft-com:datatypes"><Description dt:dt="string">E-Prime Primary Realtime Clock</Description><StartTime><Timestamp dt:dt="int">0</Timestamp><DateUtc dt:dt="string">2021-06-18T04:43:24Z</DateUtc></StartTime><FrequencyChanges><FrequencyChange><Frequency dt:dt="r8">2699990000</Frequency><Timestamp dt:dt="r8">661493979110538</Timestamp><Current …	좌우반구com(split BVF)_2-040-1	75.027	1.0.0.167	1	816313383	Professional	2.0.10.242	2.0.10.353	06-18-2021	2021-06-18 오전 4:43:24	13:43:24	2.0.10.248	51	1	z	분포	분	포	41	1	51	NULL	NULL	NULL	NULL	NULL	NULL	KSY	List1	0		0	0	165053	186		0	0	0	z	0	6	165239	0	{/}	408
좌우반구com(split BVF)_2	40	1	<?xml version="1.0"?>\n<Clock xmlns:dt="urn:schemas-microsoft-com:datatypes"><Description dt:dt="string">E-Prime Primary Realtime Clock</Description><StartTime><Timestamp dt:dt="int">0</Timestamp><DateUtc dt:dt="string">2021-06-18T04:43:24Z</DateUtc></StartTime><FrequencyChanges><FrequencyChange><Frequency dt:dt="r8">2699990000</Frequency><Timestamp dt:dt="r8">661493979110538</Timestamp><Current …	좌우반구com(split BVF)_2-040-1	75.027	1.0.0.167	1	816313383	Professional	2.0.10.242	2.0.10.353	06-18-2021	2021-06-18 오전 4:43:24	13:43:24	2.0.10.248	272	1	z	비교	비	교	NULL	NULL	NULL	NULL	NULL	NULL	39	1	8	KSY	List3	0		0	-1	812927	187		0	0	1	z	0	7	813114	0	z	392
좌우반구com(split BVF)_2	40	1	<?xml version="1.0"?>\n<Clock xmlns:dt="urn:schemas-microsoft-com:datatypes"><Description dt:dt="string">E-Prime Primary Realtime Clock</Description><StartTime><Timestamp dt:dt="int">0</Timestamp><DateUtc dt:dt="string">2021-06-18T04:43:24Z</DateUtc></StartTime><FrequencyChanges><FrequencyChange><Frequency dt:dt="r8">2699990000</Frequency><Timestamp dt:dt="r8">661493979110538</Timestamp><Current …	좌우반구com(split BVF)_2-040-1	75.027	1.0.0.167	1	816313383	Professional	2.0.10.242	2.0.10.353	06-18-2021	2021-06-18 오전 4:43:24	13:43:24	2.0.10.248	16	2	{/}	비껍	비	껍	130	1	16	NULL	NULL	NULL	NULL	NULL	NULL	KSY	List1	0		0	-1	70873	187		0	0	1	{/}	0	7	71060	0	{/}	444
좌우반구com(split BVF)_2	40	1	<?xml version="1.0"?>\n<Clock xmlns:dt="urn:schemas-microsoft-com:datatypes"><Description dt:dt="string">E-Prime Primary Realtime Clock</Description><StartTime><Timestamp dt:dt="int">0</Timestamp><DateUtc dt:dt="string">2021-06-18T04:43:24Z</DateUtc></StartTime><FrequencyChanges><FrequencyChange><Frequency dt:dt="r8">2699990000</Frequency><Timestamp dt:dt="r8">661493979110538</Timestamp><Current …	좌우반구com(split BVF)_2-040-1	75.027	1.0.0.167	1	816313383	Professional	2.0.10.242	2.0.10.353	06-18-2021	2021-06-18 오전 4:43:24	13:43:24	2.0.10.248	325	2	{/}	비략	비	략	NULL	NULL	NULL	NULL	NULL	NULL	83	1	61	KSY3	List3	NULL	NULL	NULL	NULL	NULL	NULL	NULL	NULL	NULL	0	{/}	0	7	956916	0	z	779
좌우반구com(split BVF)_2	40	1	<?xml version="1.0"?>\n<Clock xmlns:dt="urn:schemas-microsoft-com:datatypes"><Description dt:dt="string">E-Prime Primary Realtime Clock</Description><StartTime><Timestamp dt:dt="int">0</Timestamp><DateUtc dt:dt="string">2021-06-18T04:43:24Z</DateUtc></StartTime><FrequencyChanges><FrequencyChange><Frequency dt:dt="r8">2699990000</Frequency><Timestamp dt:dt="r8">661493979110538</Timestamp><Current …	좌우반구com(split BVF)_2-040-1	75.027	1.0.0.167	1	816313383	Professional	2.0.10.242	2.0.10.353	06-18-2021	2021-06-18 오전 4:43:24	13:43:24	2.0.10.248	318	1	z	비상	비	상	NULL	NULL	NULL	NULL	NULL	NULL	124	1	54	KSY	List3	0		1	-1	937269	187		0	0	1	z	0	7	937456	0	z	783
좌우반구com(split BVF)_2	40	1	<?xml version="1.0"?>\n<Clock xmlns:dt="urn:schemas-microsoft-com:datatypes"><Description dt:dt="string">E-Prime Primary Realtime Clock</Description><StartTime><Timestamp dt:dt="int">0</Timestamp><DateUtc dt:dt="string">2021-06-18T04:43:24Z</DateUtc></StartTime><FrequencyChanges><FrequencyChange><Frequency dt:dt="r8">2699990000</Frequency><Timestamp dt:dt="r8">661493979110538</Timestamp><Current …	좌우반구com(split BVF)_2-040-1	75.027	1.0.0.167	1	816313383	Professional	2.0.10.242	2.0.10.353	06-18-2021	2021-06-18 오전 4:43:24	13:43:24	2.0.10.248	275	1	z	비용	비	용	NULL	NULL	NULL	NULL	NULL	NULL	95	1	11	KSY	List3	0		0	-1	820911	187		0	0	1	z	0	7	821098	0	z	463
좌우반구com(split BVF)_2	40	1	<?xml version="1.0"?>\n<Clock xmlns:dt="urn:schemas-microsoft-com:datatypes"><Description dt:dt="string">E-Prime Primary Realtime Clock</Description><StartTime><Timestamp dt:dt="int">0</Timestamp><DateUtc dt:dt="string">2021-06-18T04:43:24Z</DateUtc></StartTime><FrequencyChanges><FrequencyChange><Frequency dt:dt="r8">2699990000</Frequency><Timestamp dt:dt="r8">661493979110538</Timestamp><Current …	좌우반구com(split BVF)_2-040-1	75.027	1.0.0.167	1	816313383	Professional	2.0.10.242	2.0.10.353	06-18-2021	2021-06-18 오전 4:43:24	13:43:24	2.0.10.248	169	1	z	비판	비	판	NULL	NULL	NULL	110	1	37	NULL	NULL	NULL	KSY	List2	0		0	-1	494641	187		0	0	1	z	0	7	494828	0	z	356
좌우반구com(split BVF)_2	40	1	<?xml version="1.0"?>\n<Clock xmlns:dt="urn:schemas-microsoft-com:datatypes"><Description dt:dt="string">E-Prime Primary Realtime Clock</Description><StartTime><Timestamp dt:dt="int">0</Timestamp><DateUtc dt:dt="string">2021-06-18T04:43:24Z</DateUtc></StartTime><FrequencyChanges><FrequencyChange><Frequency dt:dt="r8">2699990000</Frequency><Timestamp dt:dt="r8">661493979110538</Timestamp><Current …	좌우반구com(split BVF)_2-040-1	75.027	1.0.0.167	1	816313383	Professional	2.0.10.242	2.0.10.353	06-18-2021	2021-06-18 오전 4:43:24	13:43:24	2.0.10.248	103	1	z	빈도	빈	도	112	1	103	NULL	NULL	NULL	NULL	NULL	NULL	KSY	List1	0		0	-1	304789	187		0	0	1	z	0	7	304976	0	z	452
좌우반구com(split BVF)_2	40	1	<?xml version="1.0"?>\n<Clock xmlns:dt="urn:schemas-microsoft-com:datatypes"><Description dt:dt="string">E-Prime Primary Realtime Clock</Description><StartTime><Timestamp dt:dt="int">0</Timestamp><DateUtc dt:dt="string">2021-06-18T04:43:24Z</DateUtc></StartTime><FrequencyChanges><FrequencyChange><Frequency dt:dt="r8">2699990000</Frequency><Timestamp dt:dt="r8">661493979110538</Timestamp><Current …	좌우반구com(split BVF)_2-040-1	75.027	1.0.0.167	1	816313383	Professional	2.0.10.242	2.0.10.353	06-18-2021	2021-06-18 오전 4:43:24	13:43:24	2.0.10.248	313	2	{/}	빈략	빈	략	NULL	NULL	NULL	NULL	NULL	NULL	27	1	49	KSY2	List3	NULL	NULL	NULL	NULL	NULL	NULL	NULL	NULL	NULL	0	{/}	0	7	924048	0	z	527
좌우반구com(split BVF)_2	40	1	<?xml version="1.0"?>\n<Clock xmlns:dt="urn:schemas-microsoft-com:datatypes"><Description dt:dt="string">E-Prime Primary Realtime Clock</Description><StartTime><Timestamp dt:dt="int">0</Timestamp><DateUtc dt:dt="string">2021-06-18T04:43:24Z</DateUtc></StartTime><FrequencyChanges><FrequencyChange><Frequency dt:dt="r8">2699990000</Frequency><Timestamp dt:dt="r8">661493979110538</Timestamp><Current …	좌우반구com(split BVF)_2-040-1	75.027	1.0.0.167	1	816313383	Professional	2.0.10.242	2.0.10.353	06-18-2021	2021-06-18 오전 4:43:24	13:43:24	2.0.10.248	201	2	{/}	빈비	빈	비	NULL	NULL	NULL	4	1	69	NULL	NULL	NULL	KSY2	List2	NULL	NULL	NULL	NULL	NULL	NULL	NULL	NULL	NULL	0	{/}	0	7	586182	0	z	528
좌우반구com(split BVF)_2	40	1	<?xml version="1.0"?>\n<Clock xmlns:dt="urn:schemas-microsoft-com:datatypes"><Description dt:dt="string">E-Prime Primary Realtime Clock</Description><StartTime><Timestamp dt:dt="int">0</Timestamp><DateUtc dt:dt="string">2021-06-18T04:43:24Z</DateUtc></StartTime><FrequencyChanges><FrequencyChange><Frequency dt:dt="r8">2699990000</Frequency><Timestamp dt:dt="r8">661493979110538</Timestamp><Current …	좌우반구com(split BVF)_2-040-1	75.027	1.0.0.167	1	816313383	Professional	2.0.10.242	2.0.10.353	06-18-2021	2021-06-18 오전 4:43:24	13:43:24	2.0.10.248	4	2	{/}	빈종	빈	종	51	1	4	NULL	NULL	NULL	NULL	NULL	NULL	KSY3	List1	NULL	NULL	NULL	NULL	NULL	NULL	NULL	NULL	NULL	0	{/}	0	7	37752	0	z	513
좌우반구com(split BVF)_2	40	1	<?xml version="1.0"?>\n<Clock xmlns:dt="urn:schemas-microsoft-com:datatypes"><Description dt:dt="string">E-Prime Primary Realtime Clock</Description><StartTime><Timestamp dt:dt="int">0</Timestamp><DateUtc dt:dt="string">2021-06-18T04:43:24Z</DateUtc></StartTime><FrequencyChanges><FrequencyChange><Frequency dt:dt="r8">2699990000</Frequency><Timestamp dt:dt="r8">661493979110538</Timestamp><Current …	좌우반구com(split BVF)_2-040-1	75.027	1.0.0.167	1	816313383	Professional	2.0.10.242	2.0.10.353	06-18-2021	2021-06-18 오전 4:43:24	13:43:24	2.0.10.248	341	1	z	사건	사	건	NULL	NULL	NULL	NULL	NULL	NULL	108	1	77	KSY	List3	0		0	0	1002140	186		0	0	1	z	0	6	1002326	0	z	288
좌우반구com(split BVF)_2	40	1	<?xml version="1.0"?>\n<Clock xmlns:dt="urn:schemas-microsoft-com:datatypes"><Description dt:dt="string">E-Prime Primary Realtime Clock</Description><StartTime><Timestamp dt:dt="int">0</Timestamp><DateUtc dt:dt="string">2021-06-18T04:43:24Z</DateUtc></StartTime><FrequencyChanges><FrequencyChange><Frequency dt:dt="r8">2699990000</Frequency><Timestamp dt:dt="r8">661493979110538</Timestamp><Current …	좌우반구com(split BVF)_2-040-1	75.027	1.0.0.167	1	816313383	Professional	2.0.10.242	2.0.10.353	06-18-2021	2021-06-18 오전 4:43:24	13:43:24	2.0.10.248	88	1	z	사과	사	과	27	1	88	NULL	NULL	NULL	NULL	NULL	NULL	KSY	List1	0		1	-1	264550	187		0	0	1	z	0	7	264737	0	z	390
좌우반구com(split BVF)_2	40	1	<?xml version="1.0"?>\n<Clock xmlns:dt="urn:schemas-microsoft-com:datatypes"><Description dt:dt="string">E-Prime Primary Realtime Clock</Description><StartTime><Timestamp dt:dt="int">0</Timestamp><DateUtc dt:dt="string">2021-06-18T04:43:24Z</DateUtc></StartTime><FrequencyChanges><FrequencyChange><Frequency dt:dt="r8">2699990000</Frequency><Timestamp dt:dt="r8">661493979110538</Timestamp><Current …	좌우반구com(split BVF)_2-040-1	75.027	1.0.0.167	1	816313383	Professional	2.0.10.242	2.0.10.353	06-18-2021	2021-06-18 오전 4:43:24	13:43:24	2.0.10.248	244	1	z	사례	사	례	NULL	NULL	NULL	107	1	112	NULL	NULL	NULL	KSY	List2	0		1	-1	704619	187		0	0	1	z	0	7	704806	0	z	510
좌우반구com(split BVF)_2	40	1	<?xml version="1.0"?>\n<Clock xmlns:dt="urn:schemas-microsoft-com:datatypes"><Description dt:dt="string">E-Prime Primary Realtime Clock</Description><StartTime><Timestamp dt:dt="int">0</Timestamp><DateUtc dt:dt="string">2021-06-18T04:43:24Z</DateUtc></StartTime><FrequencyChanges><FrequencyChange><Frequency dt:dt="r8">2699990000</Frequency><Timestamp dt:dt="r8">661493979110538</Timestamp><Current …	좌우반구com(split BVF)_2-040-1	75.027	1.0.0.167	1	816313383	Professional	2.0.10.242	2.0.10.353	06-18-2021	2021-06-18 오전 4:43:24	13:43:24	2.0.10.248	90	1	z	사상	사	상	20	1	90	NULL	NULL	NULL	NULL	NULL	NULL	KSY	List1	0		0	-1	269722	186		0	0	1	z	1	6	269908	0	z	353
좌우반구com(split BVF)_2	40	1	<?xml version="1.0"?>\n<Clock xmlns:dt="urn:schemas-microsoft-com:datatypes"><Description dt:dt="string">E-Prime Primary Realtime Clock</Description><StartTime><Timestamp dt:dt="int">0</Timestamp><DateUtc dt:dt="string">2021-06-18T04:43:24Z</DateUtc></StartTime><FrequencyChanges><FrequencyChange><Frequency dt:dt="r8">2699990000</Frequency><Timestamp dt:dt="r8">661493979110538</Timestamp><Current …	좌우반구com(split BVF)_2-040-1	75.027	1.0.0.167	1	816313383	Professional	2.0.10.242	2.0.10.353	06-18-2021	2021-06-18 오전 4:43:24	13:43:24	2.0.10.248	215	1	z	사안	사	안	NULL	NULL	NULL	118	1	83	NULL	NULL	NULL	KSY	List2	0		0	0	625888	186		0	0	1	z	1	6	626074	0	z	539
좌우반구com(split BVF)_2	40	1	<?xml version="1.0"?>\n<Clock xmlns:dt="urn:schemas-microsoft-com:datatypes"><Description dt:dt="string">E-Prime Primary Realtime Clock</Description><StartTime><Timestamp dt:dt="int">0</Timestamp><DateUtc dt:dt="string">2021-06-18T04:43:24Z</DateUtc></StartTime><FrequencyChanges><FrequencyChange><Frequency dt:dt="r8">2699990000</Frequency><Timestamp dt:dt="r8">661493979110538</Timestamp><Current …	좌우반구com(split BVF)_2-040-1	75.027	1.0.0.167	1	816313383	Professional	2.0.10.242	2.0.10.353	06-18-2021	2021-06-18 오전 4:43:24	13:43:24	2.0.10.248	133	1	z	사이	사	이	NULL	NULL	NULL	73	1	1	NULL	NULL	NULL	KSY	List2	0		1	-1	399235	187		0	0	1	z	0	7	399422	0	z	300
좌우반구com(split BVF)_2	40	1	<?xml version="1.0"?>\n<Clock xmlns:dt="urn:schemas-microsoft-com:datatypes"><Description dt:dt="string">E-Prime Primary Realtime Clock</Description><StartTime><Timestamp dt:dt="int">0</Timestamp><DateUtc dt:dt="string">2021-06-18T04:43:24Z</DateUtc></StartTime><FrequencyChanges><FrequencyChange><Frequency dt:dt="r8">2699990000</Frequency><Timestamp dt:dt="r8">661493979110538</Timestamp><Current …	좌우반구com(split BVF)_2-040-1	75.027	1.0.0.167	1	816313383	Professional	2.0.10.242	2.0.10.353	06-18-2021	2021-06-18 오전 4:43:24	13:43:24	2.0.10.248	248	1	z	사전	사	전	NULL	NULL	NULL	96	1	116	NULL	NULL	NULL	KSY	List2	0		0	-1	715442	187		0	0	1	z	0	7	715629	0	z	319
좌우반구com(split BVF)_2	40	1	<?xml version="1.0"?>\n<Clock xmlns:dt="urn:schemas-microsoft-com:datatypes"><Description dt:dt="string">E-Prime Primary Realtime Clock</Description><StartTime><Timestamp dt:dt="int">0</Timestamp><DateUtc dt:dt="string">2021-06-18T04:43:24Z</DateUtc></StartTime><FrequencyChanges><FrequencyChange><Frequency dt:dt="r8">2699990000</Frequency><Timestamp dt:dt="r8">661493979110538</Timestamp><Current …	좌우반구com(split BVF)_2-040-1	75.027	1.0.0.167	1	816313383	Professional	2.0.10.242	2.0.10.353	06-18-2021	2021-06-18 오전 4:43:24	13:43:24	2.0.10.248	10	1	z	사진	사	진	129	1	10	NULL	NULL	NULL	NULL	NULL	NULL	KSY	List1	0		0	-1	54412	187		0	0	1	z	0	7	54599	0	z	474
좌우반구com(split BVF)_2	40	1	<?xml version="1.0"?>\n<Clock xmlns:dt="urn:schemas-microsoft-com:datatypes"><Description dt:dt="string">E-Prime Primary Realtime Clock</Description><StartTime><Timestamp dt:dt="int">0</Timestamp><DateUtc dt:dt="string">2021-06-18T04:43:24Z</DateUtc></StartTime><FrequencyChanges><FrequencyChange><Frequency dt:dt="r8">2699990000</Frequency><Timestamp dt:dt="r8">661493979110538</Timestamp><Current …	좌우반구com(split BVF)_2-040-1	75.027	1.0.0.167	1	816313383	Professional	2.0.10.242	2.0.10.353	06-18-2021	2021-06-18 오전 4:43:24	13:43:24	2.0.10.248	381	1	z	상관	상	관	NULL	NULL	NULL	NULL	NULL	NULL	53	1	117	KSY	List3	0		0	-1	1113686	187		0	0	1	z	0	7	1113873	0	z	467
좌우반구com(split BVF)_2	40	1	<?xml version="1.0"?>\n<Clock xmlns:dt="urn:schemas-microsoft-com:datatypes"><Description dt:dt="string">E-Prime Primary Realtime Clock</Description><StartTime><Timestamp dt:dt="int">0</Timestamp><DateUtc dt:dt="string">2021-06-18T04:43:24Z</DateUtc></StartTime><FrequencyChanges><FrequencyChange><Frequency dt:dt="r8">2699990000</Frequency><Timestamp dt:dt="r8">661493979110538</Timestamp><Current …	좌우반구com(split BVF)_2-040-1	75.027	1.0.0.167	1	816313383	Professional	2.0.10.242	2.0.10.353	06-18-2021	2021-06-18 오전 4:43:24	13:43:24	2.0.10.248	146	1	z	상태	상	태	NULL	NULL	NULL	76	1	14	NULL	NULL	NULL	KSY	List2	0		0	0	433810	186		0	0	1	z	0	6	433996	0	z	325
좌우반구com(split BVF)_2	40	1	<?xml version="1.0"?>\n<Clock xmlns:dt="urn:schemas-microsoft-com:datatypes"><Description dt:dt="string">E-Prime Primary Realtime Clock</Description><StartTime><Timestamp dt:dt="int">0</Timestamp><DateUtc dt:dt="string">2021-06-18T04:43:24Z</DateUtc></StartTime><FrequencyChanges><FrequencyChange><Frequency dt:dt="r8">2699990000</Frequency><Timestamp dt:dt="r8">661493979110538</Timestamp><Current …	좌우반구com(split BVF)_2-040-1	75.027	1.0.0.167	1	816313383	Professional	2.0.10.242	2.0.10.353	06-18-2021	2021-06-18 오전 4:43:24	13:43:24	2.0.10.248	292	1	z	색상	색	상	NULL	NULL	NULL	NULL	NULL	NULL	29	1	28	KSY	List3	0		0	0	866655	186		0	0	1	z	1	6	866841	0	z	343
좌우반구com(split BVF)_2	40	1	<?xml version="1.0"?>\n<Clock xmlns:dt="urn:schemas-microsoft-com:datatypes"><Description dt:dt="string">E-Prime Primary Realtime Clock</Description><StartTime><Timestamp dt:dt="int">0</Timestamp><DateUtc dt:dt="string">2021-06-18T04:43:24Z</DateUtc></StartTime><FrequencyChanges><FrequencyChange><Frequency dt:dt="r8">2699990000</Frequency><Timestamp dt:dt="r8">661493979110538</Timestamp><Current …	좌우반구com(split BVF)_2-040-1	75.027	1.0.0.167	1	816313383	Professional	2.0.10.242	2.0.10.353	06-18-2021	2021-06-18 오전 4:43:24	13:43:24	2.0.10.248	134	1	z	생선	생	선	NULL	NULL	NULL	40	1	2	NULL	NULL	NULL	KSY	List2	0		0	-1	401741	187		0	0	1	z	0	7	401928	0	z	362
좌우반구com(split BVF)_2	40	1	<?xml version="1.0"?>\n<Clock xmlns:dt="urn:schemas-microsoft-com:datatypes"><Description dt:dt="string">E-Prime Primary Realtime Clock</Description><StartTime><Timestamp dt:dt="int">0</Timestamp><DateUtc dt:dt="string">2021-06-18T04:43:24Z</DateUtc></StartTime><FrequencyChanges><FrequencyChange><Frequency dt:dt="r8">2699990000</Frequency><Timestamp dt:dt="r8">661493979110538</Timestamp><Current …	좌우반구com(split BVF)_2-040-1	75.027	1.0.0.167	1	816313383	Professional	2.0.10.242	2.0.10.353	06-18-2021	2021-06-18 오전 4:43:24	13:43:24	2.0.10.248	75	2	{/}	생희	생	희	82	1	75	NULL	NULL	NULL	NULL	NULL	NULL	KSY2	List1	NULL	NULL	NULL	NULL	NULL	NULL	NULL	NULL	NULL	1	{/}	1	6	228936	0	{/}	573
좌우반구com(split BVF)_2	40	1	<?xml version="1.0"?>\n<Clock xmlns:dt="urn:schemas-microsoft-com:datatypes"><Description dt:dt="string">E-Prime Primary Realtime Clock</Description><StartTime><Timestamp dt:dt="int">0</Timestamp><DateUtc dt:dt="string">2021-06-18T04:43:24Z</DateUtc></StartTime><FrequencyChanges><FrequencyChange><Frequency dt:dt="r8">2699990000</Frequency><Timestamp dt:dt="r8">661493979110538</Timestamp><Current …	좌우반구com(split BVF)_2-040-1	75.027	1.0.0.167	1	816313383	Professional	2.0.10.242	2.0.10.353	06-18-2021	2021-06-18 오전 4:43:24	13:43:24	2.0.10.248	382	2	{/}	석감	석	감	NULL	NULL	NULL	NULL	NULL	NULL	74	1	118	KSY3	List3	NULL	NULL	NULL	NULL	NULL	NULL	NULL	NULL	NULL	0	{/}	0	7	1116539	0	z	568
좌우반구com(split BVF)_2	40	1	<?xml version="1.0"?>\n<Clock xmlns:dt="urn:schemas-microsoft-com:datatypes"><Description dt:dt="string">E-Prime Primary Realtime Clock</Description><StartTime><Timestamp dt:dt="int">0</Timestamp><DateUtc dt:dt="string">2021-06-18T04:43:24Z</DateUtc></StartTime><FrequencyChanges><FrequencyChange><Frequency dt:dt="r8">2699990000</Frequency><Timestamp dt:dt="r8">661493979110538</Timestamp><Current …	좌우반구com(split BVF)_2-040-1	75.027	1.0.0.167	1	816313383	Professional	2.0.10.242	2.0.10.353	06-18-2021	2021-06-18 오전 4:43:24	13:43:24	2.0.10.248	30	1	z	선배	선	배	16	1	30	NULL	NULL	NULL	NULL	NULL	NULL	KSY	List1	0		0	0	108953	186		0	0	1	z	0	6	109139	0	z	389
좌우반구com(split BVF)_2	40	1	<?xml version="1.0"?>\n<Clock xmlns:dt="urn:schemas-microsoft-com:datatypes"><Description dt:dt="string">E-Prime Primary Realtime Clock</Description><StartTime><Timestamp dt:dt="int">0</Timestamp><DateUtc dt:dt="string">2021-06-18T04:43:24Z</DateUtc></StartTime><FrequencyChanges><FrequencyChange><Frequency dt:dt="r8">2699990000</Frequency><Timestamp dt:dt="r8">661493979110538</Timestamp><Current …	좌우반구com(split BVF)_2-040-1	75.027	1.0.0.167	1	816313383	Professional	2.0.10.242	2.0.10.353	06-18-2021	2021-06-18 오전 4:43:24	13:43:24	2.0.10.248	14	1	z	선택	선	택	116	1	14	NULL	NULL	NULL	NULL	NULL	NULL	KSY	List1	0		0	0	65222	186		0	0	1	z	0	6	65408	0	z	440
좌우반구com(split BVF)_2	40	1	<?xml version="1.0"?>\n<Clock xmlns:dt="urn:schemas-microsoft-com:datatypes"><Description dt:dt="string">E-Prime Primary Realtime Clock</Description><StartTime><Timestamp dt:dt="int">0</Timestamp><DateUtc dt:dt="string">2021-06-18T04:43:24Z</DateUtc></StartTime><FrequencyChanges><FrequencyChange><Frequency dt:dt="r8">2699990000</Frequency><Timestamp dt:dt="r8">661493979110538</Timestamp><Current …	좌우반구com(split BVF)_2-040-1	75.027	1.0.0.167	1	816313383	Professional	2.0.10.242	2.0.10.353	06-18-2021	2021-06-18 오전 4:43:24	13:43:24	2.0.10.248	302	2	{/}	설결	설	결	NULL	NULL	NULL	NULL	NULL	NULL	72	1	38	KSY	List3	0		0	-1	893605	187		0	0	1	{/}	0	7	893792	0	{/}	536
좌우반구com(split BVF)_2	40	1	<?xml version="1.0"?>\n<Clock xmlns:dt="urn:schemas-microsoft-com:datatypes"><Description dt:dt="string">E-Prime Primary Realtime Clock</Description><StartTime><Timestamp dt:dt="int">0</Timestamp><DateUtc dt:dt="string">2021-06-18T04:43:24Z</DateUtc></StartTime><FrequencyChanges><FrequencyChange><Frequency dt:dt="r8">2699990000</Frequency><Timestamp dt:dt="r8">661493979110538</Timestamp><Current …	좌우반구com(split BVF)_2-040-1	75.027	1.0.0.167	1	816313383	Professional	2.0.10.242	2.0.10.353	06-18-2021	2021-06-18 오전 4:43:24	13:43:24	2.0.10.248	289	1	z	설명	설	명	NULL	NULL	NULL	NULL	NULL	NULL	18	1	25	KSY	List3	0		1	-1	858404	187		0	0	1	z	0	7	858591	0	z	522
좌우반구com(split BVF)_2	40	1	<?xml version="1.0"?>\n<Clock xmlns:dt="urn:schemas-microsoft-com:datatypes"><Description dt:dt="string">E-Prime Primary Realtime Clock</Description><StartTime><Timestamp dt:dt="int">0</Timestamp><DateUtc dt:dt="string">2021-06-18T04:43:24Z</DateUtc></StartTime><FrequencyChanges><FrequencyChange><Frequency dt:dt="r8">2699990000</Frequency><Timestamp dt:dt="r8">661493979110538</Timestamp><Current …	좌우반구com(split BVF)_2-040-1	75.027	1.0.0.167	1	816313383	Professional	2.0.10.242	2.0.10.353	06-18-2021	2021-06-18 오전 4:43:24	13:43:24	2.0.10.248	264	1	z	설문	설	문	NULL	NULL	NULL	42	1	132	NULL	NULL	NULL	KSY	List2	0		0	-1	758280	187		0	0	1	z	0	7	758467	0	z	368
좌우반구com(split BVF)_2	40	1	<?xml version="1.0"?>\n<Clock xmlns:dt="urn:schemas-microsoft-com:datatypes"><Description dt:dt="string">E-Prime Primary Realtime Clock</Description><StartTime><Timestamp dt:dt="int">0</Timestamp><DateUtc dt:dt="string">2021-06-18T04:43:24Z</DateUtc></StartTime><FrequencyChanges><FrequencyChange><Frequency dt:dt="r8">2699990000</Frequency><Timestamp dt:dt="r8">661493979110538</Timestamp><Current …	좌우반구com(split BVF)_2-040-1	75.027	1.0.0.167	1	816313383	Professional	2.0.10.242	2.0.10.353	06-18-2021	2021-06-18 오전 4:43:24	13:43:24	2.0.10.248	21	2	{/}	설색	설	색	54	1	21	NULL	NULL	NULL	NULL	NULL	NULL	KSY2	List1	NULL	NULL	NULL	NULL	NULL	NULL	NULL	NULL	NULL	0	{/}	0	7	85068	0	z	668
좌우반구com(split BVF)_2	40	1	<?xml version="1.0"?>\n<Clock xmlns:dt="urn:schemas-microsoft-com:datatypes"><Description dt:dt="string">E-Prime Primary Realtime Clock</Description><StartTime><Timestamp dt:dt="int">0</Timestamp><DateUtc dt:dt="string">2021-06-18T04:43:24Z</DateUtc></StartTime><FrequencyChanges><FrequencyChange><Frequency dt:dt="r8">2699990000</Frequency><Timestamp dt:dt="r8">661493979110538</Timestamp><Current …	좌우반구com(split BVF)_2-040-1	75.027	1.0.0.167	1	816313383	Professional	2.0.10.242	2.0.10.353	06-18-2021	2021-06-18 오전 4:43:24	13:43:24	2.0.10.248	139	2	{/}	섭습	섭	습	NULL	NULL	NULL	129	1	7	NULL	NULL	NULL	KSY3	List2	NULL	NULL	NULL	NULL	NULL	NULL	NULL	NULL	NULL	1	{/}	0	7	415270	0	{/}	467
좌우반구com(split BVF)_2	40	1	<?xml version="1.0"?>\n<Clock xmlns:dt="urn:schemas-microsoft-com:datatypes"><Description dt:dt="string">E-Prime Primary Realtime Clock</Description><StartTime><Timestamp dt:dt="int">0</Timestamp><DateUtc dt:dt="string">2021-06-18T04:43:24Z</DateUtc></StartTime><FrequencyChanges><FrequencyChange><Frequency dt:dt="r8">2699990000</Frequency><Timestamp dt:dt="r8">661493979110538</Timestamp><Current …	좌우반구com(split BVF)_2-040-1	75.027	1.0.0.167	1	816313383	Professional	2.0.10.242	2.0.10.353	06-18-2021	2021-06-18 오전 4:43:24	13:43:24	2.0.10.248	246	1	z	성공	성	공	NULL	NULL	NULL	61	1	114	NULL	NULL	NULL	KSY	List2	0		0	0	710018	186		0	0	1	z	0	6	710204	0	z	328
좌우반구com(split BVF)_2	40	1	<?xml version="1.0"?>\n<Clock xmlns:dt="urn:schemas-microsoft-com:datatypes"><Description dt:dt="string">E-Prime Primary Realtime Clock</Description><StartTime><Timestamp dt:dt="int">0</Timestamp><DateUtc dt:dt="string">2021-06-18T04:43:24Z</DateUtc></StartTime><FrequencyChanges><FrequencyChange><Frequency dt:dt="r8">2699990000</Frequency><Timestamp dt:dt="r8">661493979110538</Timestamp><Current …	좌우반구com(split BVF)_2-040-1	75.027	1.0.0.167	1	816313383	Professional	2.0.10.242	2.0.10.353	06-18-2021	2021-06-18 오전 4:43:24	13:43:24	2.0.10.248	346	1	z	세상	세	상	NULL	NULL	NULL	NULL	NULL	NULL	48	1	82	KSY	List3	0		0	0	1015775	186		0	0	1	z	1	6	1015961	0	z	373
좌우반구com(split BVF)_2	40	1	<?xml version="1.0"?>\n<Clock xmlns:dt="urn:schemas-microsoft-com:datatypes"><Description dt:dt="string">E-Prime Primary Realtime Clock</Description><StartTime><Timestamp dt:dt="int">0</Timestamp><DateUtc dt:dt="string">2021-06-18T04:43:24Z</DateUtc></StartTime><FrequencyChanges><FrequencyChange><Frequency dt:dt="r8">2699990000</Frequency><Timestamp dt:dt="r8">661493979110538</Timestamp><Current …	좌우반구com(split BVF)_2-040-1	75.027	1.0.0.167	1	816313383	Professional	2.0.10.242	2.0.10.353	06-18-2021	2021-06-18 오전 4:43:24	13:43:24	2.0.10.248	367	1	z	소리	소	리	NULL	NULL	NULL	NULL	NULL	NULL	121	1	103	KSY	List3	0		0	-1	1075167	186		0	0	1	z	1	6	1075353	0	z	363
좌우반구com(split BVF)_2	40	1	<?xml version="1.0"?>\n<Clock xmlns:dt="urn:schemas-microsoft-com:datatypes"><Description dt:dt="string">E-Prime Primary Realtime Clock</Description><StartTime><Timestamp dt:dt="int">0</Timestamp><DateUtc dt:dt="string">2021-06-18T04:43:24Z</DateUtc></StartTime><FrequencyChanges><FrequencyChange><Frequency dt:dt="r8">2699990000</Frequency><Timestamp dt:dt="r8">661493979110538</Timestamp><Current …	좌우반구com(split BVF)_2-040-1	75.027	1.0.0.167	1	816313383	Professional	2.0.10.242	2.0.10.353	06-18-2021	2021-06-18 오전 4:43:24	13:43:24	2.0.10.248	125	1	z	소송	소	송	70	1	125	NULL	NULL	NULL	NULL	NULL	NULL	KSY	List1	0		0	-1	365621	186		0	0	1	z	1	6	365807	0	z	420
좌우반구com(split BVF)_2	40	1	<?xml version="1.0"?>\n<Clock xmlns:dt="urn:schemas-microsoft-com:datatypes"><Description dt:dt="string">E-Prime Primary Realtime Clock</Description><StartTime><Timestamp dt:dt="int">0</Timestamp><DateUtc dt:dt="string">2021-06-18T04:43:24Z</DateUtc></StartTime><FrequencyChanges><FrequencyChange><Frequency dt:dt="r8">2699990000</Frequency><Timestamp dt:dt="r8">661493979110538</Timestamp><Current …	좌우반구com(split BVF)_2-040-1	75.027	1.0.0.167	1	816313383	Professional	2.0.10.242	2.0.10.353	06-18-2021	2021-06-18 오전 4:43:24	13:43:24	2.0.10.248	113	1	z	속도	속	도	79	1	113	NULL	NULL	NULL	NULL	NULL	NULL	KSY	List1	0		1	-1	332259	187		0	0	1	z	0	7	332446	0	z	437
좌우반구com(split BVF)_2	40	1	<?xml version="1.0"?>\n<Clock xmlns:dt="urn:schemas-microsoft-com:datatypes"><Description dt:dt="string">E-Prime Primary Realtime Clock</Description><StartTime><Timestamp dt:dt="int">0</Timestamp><DateUtc dt:dt="string">2021-06-18T04:43:24Z</DateUtc></StartTime><FrequencyChanges><FrequencyChange><Frequency dt:dt="r8">2699990000</Frequency><Timestamp dt:dt="r8">661493979110538</Timestamp><Current …	좌우반구com(split BVF)_2-040-1	75.027	1.0.0.167	1	816313383	Professional	2.0.10.242	2.0.10.353	06-18-2021	2021-06-18 오전 4:43:24	13:43:24	2.0.10.248	120	2	{/}	송스	송	스	3	1	120	NULL	NULL	NULL	NULL	NULL	NULL	KSY2	List1	NULL	NULL	NULL	NULL	NULL	NULL	NULL	NULL	NULL	1	{/}	0	7	351426	0	{/}	1041
좌우반구com(split BVF)_2	40	1	<?xml version="1.0"?>\n<Clock xmlns:dt="urn:schemas-microsoft-com:datatypes"><Description dt:dt="string">E-Prime Primary Realtime Clock</Description><StartTime><Timestamp dt:dt="int">0</Timestamp><DateUtc dt:dt="string">2021-06-18T04:43:24Z</DateUtc></StartTime><FrequencyChanges><FrequencyChange><Frequency dt:dt="r8">2699990000</Frequency><Timestamp dt:dt="r8">661493979110538</Timestamp><Current …	좌우반구com(split BVF)_2-040-1	75.027	1.0.0.167	1	816313383	Professional	2.0.10.242	2.0.10.353	06-18-2021	2021-06-18 오전 4:43:24	13:43:24	2.0.10.248	281	2	{/}	송익	송	익	NULL	NULL	NULL	NULL	NULL	NULL	75	1	17	KSY	List3	0		0	-1	837052	187		0	0	1	{/}	0	7	837239	0	{/}	642
좌우반구com(split BVF)_2	40	1	<?xml version="1.0"?>\n<Clock xmlns:dt="urn:schemas-microsoft-com:datatypes"><Description dt:dt="string">E-Prime Primary Realtime Clock</Description><StartTime><Timestamp dt:dt="int">0</Timestamp><DateUtc dt:dt="string">2021-06-18T04:43:24Z</DateUtc></StartTime><FrequencyChanges><FrequencyChange><Frequency dt:dt="r8">2699990000</Frequency><Timestamp dt:dt="r8">661493979110538</Timestamp><Current …	좌우반구com(split BVF)_2-040-1	75.027	1.0.0.167	1	816313383	Professional	2.0.10.242	2.0.10.353	06-18-2021	2021-06-18 오전 4:43:24	13:43:24	2.0.10.248	46	1	z	수고	수	고	95	1	46	NULL	NULL	NULL	NULL	NULL	NULL	KSY	List1	0		0	-1	151937	187		0	0	1	z	0	7	152124	0	z	459
좌우반구com(split BVF)_2	40	1	<?xml version="1.0"?>\n<Clock xmlns:dt="urn:schemas-microsoft-com:datatypes"><Description dt:dt="string">E-Prime Primary Realtime Clock</Description><StartTime><Timestamp dt:dt="int">0</Timestamp><DateUtc dt:dt="string">2021-06-18T04:43:24Z</DateUtc></StartTime><FrequencyChanges><FrequencyChange><Frequency dt:dt="r8">2699990000</Frequency><Timestamp dt:dt="r8">661493979110538</Timestamp><Current …	좌우반구com(split BVF)_2-040-1	75.027	1.0.0.167	1	816313383	Professional	2.0.10.242	2.0.10.353	06-18-2021	2021-06-18 오전 4:43:24	13:43:24	2.0.10.248	33	1	z	수단	수	단	2	1	33	NULL	NULL	NULL	NULL	NULL	NULL	KSY	List1	0		0	-1	117070	186		0	0	1	z	1	6	117256	0	z	423
좌우반구com(split BVF)_2	40	1	<?xml version="1.0"?>\n<Clock xmlns:dt="urn:schemas-microsoft-com:datatypes"><Description dt:dt="string">E-Prime Primary Realtime Clock</Description><StartTime><Timestamp dt:dt="int">0</Timestamp><DateUtc dt:dt="string">2021-06-18T04:43:24Z</DateUtc></StartTime><FrequencyChanges><FrequencyChange><Frequency dt:dt="r8">2699990000</Frequency><Timestamp dt:dt="r8">661493979110538</Timestamp><Current …	좌우반구com(split BVF)_2-040-1	75.027	1.0.0.167	1	816313383	Professional	2.0.10.242	2.0.10.353	06-18-2021	2021-06-18 오전 4:43:24	13:43:24	2.0.10.248	391	1	z	수준	수	준	NULL	NULL	NULL	NULL	NULL	NULL	87	1	127	KSY	List3	0		0	-1	1140730	187		0	0	1	z	0	7	1140917	0	z	350
좌우반구com(split BVF)_2	40	1	<?xml version="1.0"?>\n<Clock xmlns:dt="urn:schemas-microsoft-com:datatypes"><Description dt:dt="string">E-Prime Primary Realtime Clock</Description><StartTime><Timestamp dt:dt="int">0</Timestamp><DateUtc dt:dt="string">2021-06-18T04:43:24Z</DateUtc></StartTime><FrequencyChanges><FrequencyChange><Frequency dt:dt="r8">2699990000</Frequency><Timestamp dt:dt="r8">661493979110538</Timestamp><Current …	좌우반구com(split BVF)_2-040-1	75.027	1.0.0.167	1	816313383	Professional	2.0.10.242	2.0.10.353	06-18-2021	2021-06-18 오전 4:43:24	13:43:24	2.0.10.248	96	2	{/}	숙국	숙	국	84	1	96	NULL	NULL	NULL	NULL	NULL	NULL	KSY	List1	0		0	0	286143	186		0	0	1	{/}	0	6	286329	0	{/}	627
좌우반구com(split BVF)_2	40	1	<?xml version="1.0"?>\n<Clock xmlns:dt="urn:schemas-microsoft-com:datatypes"><Description dt:dt="string">E-Prime Primary Realtime Clock</Description><StartTime><Timestamp dt:dt="int">0</Timestamp><DateUtc dt:dt="string">2021-06-18T04:43:24Z</DateUtc></StartTime><FrequencyChanges><FrequencyChange><Frequency dt:dt="r8">2699990000</Frequency><Timestamp dt:dt="r8">661493979110538</Timestamp><Current …	좌우반구com(split BVF)_2-040-1	75.027	1.0.0.167	1	816313383	Professional	2.0.10.242	2.0.10.353	06-18-2021	2021-06-18 오전 4:43:24	13:43:24	2.0.10.248	93	2	{/}	숙발	숙	발	124	1	93	NULL	NULL	NULL	NULL	NULL	NULL	KSY	List1	0		0	0	277626	186		0	0	1	{/}	1	6	277812	0	{/}	624
좌우반구com(split BVF)_2	40	1	<?xml version="1.0"?>\n<Clock xmlns:dt="urn:schemas-microsoft-com:datatypes"><Description dt:dt="string">E-Prime Primary Realtime Clock</Description><StartTime><Timestamp dt:dt="int">0</Timestamp><DateUtc dt:dt="string">2021-06-18T04:43:24Z</DateUtc></StartTime><FrequencyChanges><FrequencyChange><Frequency dt:dt="r8">2699990000</Frequency><Timestamp dt:dt="r8">661493979110538</Timestamp><Current …	좌우반구com(split BVF)_2-040-1	75.027	1.0.0.167	1	816313383	Professional	2.0.10.242	2.0.10.353	06-18-2021	2021-06-18 오전 4:43:24	13:43:24	2.0.10.248	36	1	z	숙소	숙	소	32	1	36	NULL	NULL	NULL	NULL	NULL	NULL	KSY	List1	0		0	-1	125147	187		0	0	1	z	0	7	125334	0	z	345
좌우반구com(split BVF)_2	40	1	<?xml version="1.0"?>\n<Clock xmlns:dt="urn:schemas-microsoft-com:datatypes"><Description dt:dt="string">E-Prime Primary Realtime Clock</Description><StartTime><Timestamp dt:dt="int">0</Timestamp><DateUtc dt:dt="string">2021-06-18T04:43:24Z</DateUtc></StartTime><FrequencyChanges><FrequencyChange><Frequency dt:dt="r8">2699990000</Frequency><Timestamp dt:dt="r8">661493979110538</Timestamp><Current …	좌우반구com(split BVF)_2-040-1	75.027	1.0.0.167	1	816313383	Professional	2.0.10.242	2.0.10.353	06-18-2021	2021-06-18 오전 4:43:24	13:43:24	2.0.10.248	18	2	{/}	술감	술	감	15	1	18	NULL	NULL	NULL	NULL	NULL	NULL	KSY	List1	0		0	-1	76151	187		0	0	1	{/}	0	7	76338	0	{/}	830
좌우반구com(split BVF)_2	40	1	<?xml version="1.0"?>\n<Clock xmlns:dt="urn:schemas-microsoft-com:datatypes"><Description dt:dt="string">E-Prime Primary Realtime Clock</Description><StartTime><Timestamp dt:dt="int">0</Timestamp><DateUtc dt:dt="string">2021-06-18T04:43:24Z</DateUtc></StartTime><FrequencyChanges><FrequencyChange><Frequency dt:dt="r8">2699990000</Frequency><Timestamp dt:dt="r8">661493979110538</Timestamp><Current …	좌우반구com(split BVF)_2-040-1	75.027	1.0.0.167	1	816313383	Professional	2.0.10.242	2.0.10.353	06-18-2021	2021-06-18 오전 4:43:24	13:43:24	2.0.10.248	363	2	{/}	스위	스	위	NULL	NULL	NULL	NULL	NULL	NULL	19	1	99	KSY	List3	0		0	0	1063878	186		0	0	1	{/}	0	6	1064064	0	{/}	356
좌우반구com(split BVF)_2	40	1	<?xml version="1.0"?>\n<Clock xmlns:dt="urn:schemas-microsoft-com:datatypes"><Description dt:dt="string">E-Prime Primary Realtime Clock</Description><StartTime><Timestamp dt:dt="int">0</Timestamp><DateUtc dt:dt="string">2021-06-18T04:43:24Z</DateUtc></StartTime><FrequencyChanges><FrequencyChange><Frequency dt:dt="r8">2699990000</Frequency><Timestamp dt:dt="r8">661493979110538</Timestamp><Current …	좌우반구com(split BVF)_2-040-1	75.027	1.0.0.167	1	816313383	Professional	2.0.10.242	2.0.10.353	06-18-2021	2021-06-18 오전 4:43:24	13:43:24	2.0.10.248	206	2	{/}	스진	스	진	NULL	NULL	NULL	37	1	74	NULL	NULL	NULL	KSY2	List2	NULL	NULL	NULL	NULL	NULL	NULL	NULL	NULL	NULL	1	{/}	1	6	599630	0	{/}	816
좌우반구com(split BVF)_2	40	1	<?xml version="1.0"?>\n<Clock xmlns:dt="urn:schemas-microsoft-com:datatypes"><Description dt:dt="string">E-Prime Primary Realtime Clock</Description><StartTime><Timestamp dt:dt="int">0</Timestamp><DateUtc dt:dt="string">2021-06-18T04:43:24Z</DateUtc></StartTime><FrequencyChanges><FrequencyChange><Frequency dt:dt="r8">2699990000</Frequency><Timestamp dt:dt="r8">661493979110538</Timestamp><Current …	좌우반구com(split BVF)_2-040-1	75.027	1.0.0.167	1	816313383	Professional	2.0.10.242	2.0.10.353	06-18-2021	2021-06-18 오전 4:43:24	13:43:24	2.0.10.248	293	2	{/}	스향	스	향	NULL	NULL	NULL	NULL	NULL	NULL	117	1	29	KSY	List3	0		0	0	869201	186		0	0	1	{/}	0	6	869387	0	{/}	325
좌우반구com(split BVF)_2	40	1	<?xml version="1.0"?>\n<Clock xmlns:dt="urn:schemas-microsoft-com:datatypes"><Description dt:dt="string">E-Prime Primary Realtime Clock</Description><StartTime><Timestamp dt:dt="int">0</Timestamp><DateUtc dt:dt="string">2021-06-18T04:43:24Z</DateUtc></StartTime><FrequencyChanges><FrequencyChange><Frequency dt:dt="r8">2699990000</Frequency><Timestamp dt:dt="r8">661493979110538</Timestamp><Current …	좌우반구com(split BVF)_2-040-1	75.027	1.0.0.167	1	816313383	Professional	2.0.10.242	2.0.10.353	06-18-2021	2021-06-18 오전 4:43:24	13:43:24	2.0.10.248	12	2	{/}	습나	습	나	58	1	12	NULL	NULL	NULL	NULL	NULL	NULL	KSY	List1	0		0	-1	59770	187		0	0	1	{/}	0	7	59957	0	{/}	524
좌우반구com(split BVF)_2	40	1	<?xml version="1.0"?>\n<Clock xmlns:dt="urn:schemas-microsoft-com:datatypes"><Description dt:dt="string">E-Prime Primary Realtime Clock</Description><StartTime><Timestamp dt:dt="int">0</Timestamp><DateUtc dt:dt="string">2021-06-18T04:43:24Z</DateUtc></StartTime><FrequencyChanges><FrequencyChange><Frequency dt:dt="r8">2699990000</Frequency><Timestamp dt:dt="r8">661493979110538</Timestamp><Current …	좌우반구com(split BVF)_2-040-1	75.027	1.0.0.167	1	816313383	Professional	2.0.10.242	2.0.10.353	06-18-2021	2021-06-18 오전 4:43:24	13:43:24	2.0.10.248	98	2	{/}	습필	습	필	29	1	98	NULL	NULL	NULL	NULL	NULL	NULL	KSY3	List1	NULL	NULL	NULL	NULL	NULL	NULL	NULL	NULL	NULL	1	{/}	0	7	291861	0	{/}	527
좌우반구com(split BVF)_2	40	1	<?xml version="1.0"?>\n<Clock xmlns:dt="urn:schemas-microsoft-com:datatypes"><Description dt:dt="string">E-Prime Primary Realtime Clock</Description><StartTime><Timestamp dt:dt="int">0</Timestamp><DateUtc dt:dt="string">2021-06-18T04:43:24Z</DateUtc></StartTime><FrequencyChanges><FrequencyChange><Frequency dt:dt="r8">2699990000</Frequency><Timestamp dt:dt="r8">661493979110538</Timestamp><Current …	좌우반구com(split BVF)_2-040-1	75.027	1.0.0.167	1	816313383	Professional	2.0.10.242	2.0.10.353	06-18-2021	2021-06-18 오전 4:43:24	13:43:24	2.0.10.248	26	1	z	시간	시	간	72	1	26	NULL	NULL	NULL	NULL	NULL	NULL	KSY	List1	0		0	0	98530	186		0	0	1	z	1	6	98716	0	z	364
좌우반구com(split BVF)_2	40	1	<?xml version="1.0"?>\n<Clock xmlns:dt="urn:schemas-microsoft-com:datatypes"><Description dt:dt="string">E-Prime Primary Realtime Clock</Description><StartTime><Timestamp dt:dt="int">0</Timestamp><DateUtc dt:dt="string">2021-06-18T04:43:24Z</DateUtc></StartTime><FrequencyChanges><FrequencyChange><Frequency dt:dt="r8">2699990000</Frequency><Timestamp dt:dt="r8">661493979110538</Timestamp><Current …	좌우반구com(split BVF)_2-040-1	75.027	1.0.0.167	1	816313383	Professional	2.0.10.242	2.0.10.353	06-18-2021	2021-06-18 오전 4:43:24	13:43:24	2.0.10.248	109	1	z	시기	시	기	126	1	109	NULL	NULL	NULL	NULL	NULL	NULL	KSY	List1	0		0	0	321477	186		0	0	1	z	0	6	321663	0	z	492
좌우반구com(split BVF)_2	40	1	<?xml version="1.0"?>\n<Clock xmlns:dt="urn:schemas-microsoft-com:datatypes"><Description dt:dt="string">E-Prime Primary Realtime Clock</Description><StartTime><Timestamp dt:dt="int">0</Timestamp><DateUtc dt:dt="string">2021-06-18T04:43:24Z</DateUtc></StartTime><FrequencyChanges><FrequencyChange><Frequency dt:dt="r8">2699990000</Frequency><Timestamp dt:dt="r8">661493979110538</Timestamp><Current …	좌우반구com(split BVF)_2-040-1	75.027	1.0.0.167	1	816313383	Professional	2.0.10.242	2.0.10.353	06-18-2021	2021-06-18 오전 4:43:24	13:43:24	2.0.10.248	141	1	z	시대	시	대	NULL	NULL	NULL	113	1	9	NULL	NULL	NULL	KSY	List2	0		0	0	420295	186		0	0	1	z	0	6	420481	0	z	336
좌우반구com(split BVF)_2	40	1	<?xml version="1.0"?>\n<Clock xmlns:dt="urn:schemas-microsoft-com:datatypes"><Description dt:dt="string">E-Prime Primary Realtime Clock</Description><StartTime><Timestamp dt:dt="int">0</Timestamp><DateUtc dt:dt="string">2021-06-18T04:43:24Z</DateUtc></StartTime><FrequencyChanges><FrequencyChange><Frequency dt:dt="r8">2699990000</Frequency><Timestamp dt:dt="r8">661493979110538</Timestamp><Current …	좌우반구com(split BVF)_2-040-1	75.027	1.0.0.167	1	816313383	Professional	2.0.10.242	2.0.10.353	06-18-2021	2021-06-18 오전 4:43:24	13:43:24	2.0.10.248	235	1	z	시도	시	도	NULL	NULL	NULL	9	1	103	NULL	NULL	NULL	KSY	List2	0		0	-1	681108	186		0	0	1	z	1	6	681294	0	z	374
좌우반구com(split BVF)_2	40	1	<?xml version="1.0"?>\n<Clock xmlns:dt="urn:schemas-microsoft-com:datatypes"><Description dt:dt="string">E-Prime Primary Realtime Clock</Description><StartTime><Timestamp dt:dt="int">0</Timestamp><DateUtc dt:dt="string">2021-06-18T04:43:24Z</DateUtc></StartTime><FrequencyChanges><FrequencyChange><Frequency dt:dt="r8">2699990000</Frequency><Timestamp dt:dt="r8">661493979110538</Timestamp><Current …	좌우반구com(split BVF)_2-040-1	75.027	1.0.0.167	1	816313383	Professional	2.0.10.242	2.0.10.353	06-18-2021	2021-06-18 오전 4:43:24	13:43:24	2.0.10.248	219	2	{/}	시질	시	질	NULL	NULL	NULL	32	1	87	NULL	NULL	NULL	KSY3	List2	NULL	NULL	NULL	NULL	NULL	NULL	NULL	NULL	NULL	1	{/}	1	6	637030	0	{/}	527
좌우반구com(split BVF)_2	40	1	<?xml version="1.0"?>\n<Clock xmlns:dt="urn:schemas-microsoft-com:datatypes"><Description dt:dt="string">E-Prime Primary Realtime Clock</Description><StartTime><Timestamp dt:dt="int">0</Timestamp><DateUtc dt:dt="string">2021-06-18T04:43:24Z</DateUtc></StartTime><FrequencyChanges><FrequencyChange><Frequency dt:dt="r8">2699990000</Frequency><Timestamp dt:dt="r8">661493979110538</Timestamp><Current …	좌우반구com(split BVF)_2-040-1	75.027	1.0.0.167	1	816313383	Professional	2.0.10.242	2.0.10.353	06-18-2021	2021-06-18 오전 4:43:24	13:43:24	2.0.10.248	158	1	z	식비	식	비	NULL	NULL	NULL	81	1	26	NULL	NULL	NULL	KSY	List2	0		0	0	465972	186		0	0	1	z	0	6	466158	0	z	394
좌우반구com(split BVF)_2	40	1	<?xml version="1.0"?>\n<Clock xmlns:dt="urn:schemas-microsoft-com:datatypes"><Description dt:dt="string">E-Prime Primary Realtime Clock</Description><StartTime><Timestamp dt:dt="int">0</Timestamp><DateUtc dt:dt="string">2021-06-18T04:43:24Z</DateUtc></StartTime><FrequencyChanges><FrequencyChange><Frequency dt:dt="r8">2699990000</Frequency><Timestamp dt:dt="r8">661493979110538</Timestamp><Current …	좌우반구com(split BVF)_2-040-1	75.027	1.0.0.167	1	816313383	Professional	2.0.10.242	2.0.10.353	06-18-2021	2021-06-18 오전 4:43:24	13:43:24	2.0.10.248	35	2	{/}	식차	식	차	113	1	35	NULL	NULL	NULL	NULL	NULL	NULL	KSY3	List1	NULL	NULL	NULL	NULL	NULL	NULL	NULL	NULL	NULL	1	{/}	0	7	122628	0	{/}	500
좌우반구com(split BVF)_2	40	1	<?xml version="1.0"?>\n<Clock xmlns:dt="urn:schemas-microsoft-com:datatypes"><Description dt:dt="string">E-Prime Primary Realtime Clock</Description><StartTime><Timestamp dt:dt="int">0</Timestamp><DateUtc dt:dt="string">2021-06-18T04:43:24Z</DateUtc></StartTime><FrequencyChanges><FrequencyChange><Frequency dt:dt="r8">2699990000</Frequency><Timestamp dt:dt="r8">661493979110538</Timestamp><Current …	좌우반구com(split BVF)_2-040-1	75.027	1.0.0.167	1	816313383	Professional	2.0.10.242	2.0.10.353	06-18-2021	2021-06-18 오전 4:43:24	13:43:24	2.0.10.248	117	1	z	식탁	식	탁	46	1	117	NULL	NULL	NULL	NULL	NULL	NULL	KSY	List1	0		0	-1	343349	186		0	0	1	z	1	6	343535	0	z	324
좌우반구com(split BVF)_2	40	1	<?xml version="1.0"?>\n<Clock xmlns:dt="urn:schemas-microsoft-com:datatypes"><Description dt:dt="string">E-Prime Primary Realtime Clock</Description><StartTime><Timestamp dt:dt="int">0</Timestamp><DateUtc dt:dt="string">2021-06-18T04:43:24Z</DateUtc></StartTime><FrequencyChanges><FrequencyChange><Frequency dt:dt="r8">2699990000</Frequency><Timestamp dt:dt="r8">661493979110538</Timestamp><Current …	좌우반구com(split BVF)_2-040-1	75.027	1.0.0.167	1	816313383	Professional	2.0.10.242	2.0.10.353	06-18-2021	2021-06-18 오전 4:43:24	13:43:24	2.0.10.248	124	2	{/}	실락	실	락	21	1	124	NULL	NULL	NULL	NULL	NULL	NULL	KSY3	List1	NULL	NULL	NULL	NULL	NULL	NULL	NULL	NULL	NULL	1	{/}	0	6	363075	0	{/}	536
좌우반구com(split BVF)_2	40	1	<?xml version="1.0"?>\n<Clock xmlns:dt="urn:schemas-microsoft-com:datatypes"><Description dt:dt="string">E-Prime Primary Realtime Clock</Description><StartTime><Timestamp dt:dt="int">0</Timestamp><DateUtc dt:dt="string">2021-06-18T04:43:24Z</DateUtc></StartTime><FrequencyChanges><FrequencyChange><Frequency dt:dt="r8">2699990000</Frequency><Timestamp dt:dt="r8">661493979110538</Timestamp><Current …	좌우반구com(split BVF)_2-040-1	75.027	1.0.0.167	1	816313383	Professional	2.0.10.242	2.0.10.353	06-18-2021	2021-06-18 오전 4:43:24	13:43:24	2.0.10.248	303	2	{/}	실작	실	작	NULL	NULL	NULL	NULL	NULL	NULL	107	1	39	KSY2	List3	NULL	NULL	NULL	NULL	NULL	NULL	NULL	NULL	NULL	1	{/}	0	7	896524	0	{/}	812
좌우반구com(split BVF)_2	40	1	<?xml version="1.0"?>\n<Clock xmlns:dt="urn:schemas-microsoft-com:datatypes"><Description dt:dt="string">E-Prime Primary Realtime Clock</Description><StartTime><Timestamp dt:dt="int">0</Timestamp><DateUtc dt:dt="string">2021-06-18T04:43:24Z</DateUtc></StartTime><FrequencyChanges><FrequencyChange><Frequency dt:dt="r8">2699990000</Frequency><Timestamp dt:dt="r8">661493979110538</Timestamp><Current …	좌우반구com(split BVF)_2-040-1	75.027	1.0.0.167	1	816313383	Professional	2.0.10.242	2.0.10.353	06-18-2021	2021-06-18 오전 4:43:24	13:43:24	2.0.10.248	89	1	z	실험	실	험	36	1	89	NULL	NULL	NULL	NULL	NULL	NULL	KSY	List1	0		1	-1	267149	187		0	0	1	z	0	7	267336	0	z	365
좌우반구com(split BVF)_2	40	1	<?xml version="1.0"?>\n<Clock xmlns:dt="urn:schemas-microsoft-com:datatypes"><Description dt:dt="string">E-Prime Primary Realtime Clock</Description><StartTime><Timestamp dt:dt="int">0</Timestamp><DateUtc dt:dt="string">2021-06-18T04:43:24Z</DateUtc></StartTime><FrequencyChanges><FrequencyChange><Frequency dt:dt="r8">2699990000</Frequency><Timestamp dt:dt="r8">661493979110538</Timestamp><Current …	좌우반구com(split BVF)_2-040-1	75.027	1.0.0.167	1	816313383	Professional	2.0.10.242	2.0.10.353	06-18-2021	2021-06-18 오전 4:43:24	13:43:24	2.0.10.248	315	1	z	심복	심	복	NULL	NULL	NULL	NULL	NULL	NULL	66	1	51	KSY	List3	0		0	-1	929219	187		0	0	1	z	0	7	929406	0	z	601
좌우반구com(split BVF)_2	40	1	<?xml version="1.0"?>\n<Clock xmlns:dt="urn:schemas-microsoft-com:datatypes"><Description dt:dt="string">E-Prime Primary Realtime Clock</Description><StartTime><Timestamp dt:dt="int">0</Timestamp><DateUtc dt:dt="string">2021-06-18T04:43:24Z</DateUtc></StartTime><FrequencyChanges><FrequencyChange><Frequency dt:dt="r8">2699990000</Frequency><Timestamp dt:dt="r8">661493979110538</Timestamp><Current …	좌우반구com(split BVF)_2-040-1	75.027	1.0.0.167	1	816313383	Professional	2.0.10.242	2.0.10.353	06-18-2021	2021-06-18 오전 4:43:24	13:43:24	2.0.10.248	253	1	z	심신	심	신	NULL	NULL	NULL	2	1	121	NULL	NULL	NULL	KSY	List2	0		0	0	728278	186		0	0	1	z	1	6	728464	0	z	411
좌우반구com(split BVF)_2	40	1	<?xml version="1.0"?>\n<Clock xmlns:dt="urn:schemas-microsoft-com:datatypes"><Description dt:dt="string">E-Prime Primary Realtime Clock</Description><StartTime><Timestamp dt:dt="int">0</Timestamp><DateUtc dt:dt="string">2021-06-18T04:43:24Z</DateUtc></StartTime><FrequencyChanges><FrequencyChange><Frequency dt:dt="r8">2699990000</Frequency><Timestamp dt:dt="r8">661493979110538</Timestamp><Current …	좌우반구com(split BVF)_2-040-1	75.027	1.0.0.167	1	816313383	Professional	2.0.10.242	2.0.10.353	06-18-2021	2021-06-18 오전 4:43:24	13:43:24	2.0.10.248	360	2	{/}	압례	압	례	NULL	NULL	NULL	NULL	NULL	NULL	115	1	96	KSY	List3	0		0	-1	1055494	186		0	0	1	{/}	1	6	1055680	0	{/}	597
좌우반구com(split BVF)_2	40	1	<?xml version="1.0"?>\n<Clock xmlns:dt="urn:schemas-microsoft-com:datatypes"><Description dt:dt="string">E-Prime Primary Realtime Clock</Description><StartTime><Timestamp dt:dt="int">0</Timestamp><DateUtc dt:dt="string">2021-06-18T04:43:24Z</DateUtc></StartTime><FrequencyChanges><FrequencyChange><Frequency dt:dt="r8">2699990000</Frequency><Timestamp dt:dt="r8">661493979110538</Timestamp><Current …	좌우반구com(split BVF)_2-040-1	75.027	1.0.0.167	1	816313383	Professional	2.0.10.242	2.0.10.353	06-18-2021	2021-06-18 오전 4:43:24	13:43:24	2.0.10.248	140	1	z	압축	압	축	NULL	NULL	NULL	48	1	8	NULL	NULL	NULL	KSY	List2	0		0	-1	417749	186		0	0	1	z	1	6	417935	0	z	338
좌우반구com(split BVF)_2	40	1	<?xml version="1.0"?>\n<Clock xmlns:dt="urn:schemas-microsoft-com:datatypes"><Description dt:dt="string">E-Prime Primary Realtime Clock</Description><StartTime><Timestamp dt:dt="int">0</Timestamp><DateUtc dt:dt="string">2021-06-18T04:43:24Z</DateUtc></StartTime><FrequencyChanges><FrequencyChange><Frequency dt:dt="r8">2699990000</Frequency><Timestamp dt:dt="r8">661493979110538</Timestamp><Current …	좌우반구com(split BVF)_2-040-1	75.027	1.0.0.167	1	816313383	Professional	2.0.10.242	2.0.10.353	06-18-2021	2021-06-18 오전 4:43:24	13:43:24	2.0.10.248	268	2	{/}	양간	양	간	NULL	NULL	NULL	NULL	NULL	NULL	131	1	4	KSY	List3	0		0	-1	801078	187		0	0	1	{/}	0	7	801265	0	{/}	353
좌우반구com(split BVF)_2	40	1	<?xml version="1.0"?>\n<Clock xmlns:dt="urn:schemas-microsoft-com:datatypes"><Description dt:dt="string">E-Prime Primary Realtime Clock</Description><StartTime><Timestamp dt:dt="int">0</Timestamp><DateUtc dt:dt="string">2021-06-18T04:43:24Z</DateUtc></StartTime><FrequencyChanges><FrequencyChange><Frequency dt:dt="r8">2699990000</Frequency><Timestamp dt:dt="r8">661493979110538</Timestamp><Current …	좌우반구com(split BVF)_2-040-1	75.027	1.0.0.167	1	816313383	Professional	2.0.10.242	2.0.10.353	06-18-2021	2021-06-18 오전 4:43:24	13:43:24	2.0.10.248	136	2	{/}	양급	양	급	NULL	NULL	NULL	8	1	4	NULL	NULL	NULL	KSY3	List2	NULL	NULL	NULL	NULL	NULL	NULL	NULL	NULL	NULL	0	{/}	0	7	407086	0	z	404
좌우반구com(split BVF)_2	40	1	<?xml version="1.0"?>\n<Clock xmlns:dt="urn:schemas-microsoft-com:datatypes"><Description dt:dt="string">E-Prime Primary Realtime Clock</Description><StartTime><Timestamp dt:dt="int">0</Timestamp><DateUtc dt:dt="string">2021-06-18T04:43:24Z</DateUtc></StartTime><FrequencyChanges><FrequencyChange><Frequency dt:dt="r8">2699990000</Frequency><Timestamp dt:dt="r8">661493979110538</Timestamp><Current …	좌우반구com(split BVF)_2-040-1	75.027	1.0.0.167	1	816313383	Professional	2.0.10.242	2.0.10.353	06-18-2021	2021-06-18 오전 4:43:24	13:43:24	2.0.10.248	283	1	z	양념	양	념	NULL	NULL	NULL	NULL	NULL	NULL	10	1	19	KSY	List3	0		0	-1	842450	187		0	0	1	z	0	7	842637	0	z	492
좌우반구com(split BVF)_2	40	1	<?xml version="1.0"?>\n<Clock xmlns:dt="urn:schemas-microsoft-com:datatypes"><Description dt:dt="string">E-Prime Primary Realtime Clock</Description><StartTime><Timestamp dt:dt="int">0</Timestamp><DateUtc dt:dt="string">2021-06-18T04:43:24Z</DateUtc></StartTime><FrequencyChanges><FrequencyChange><Frequency dt:dt="r8">2699990000</Frequency><Timestamp dt:dt="r8">661493979110538</Timestamp><Current …	좌우반구com(split BVF)_2-040-1	75.027	1.0.0.167	1	816313383	Professional	2.0.10.242	2.0.10.353	06-18-2021	2021-06-18 오전 4:43:24	13:43:24	2.0.10.248	28	2	{/}	양최	양	최	125	1	28	NULL	NULL	NULL	NULL	NULL	NULL	KSY	List1	0		0	-1	103768	186		0	0	1	{/}	1	6	103954	0	{/}	374
좌우반구com(split BVF)_2	40	1	<?xml version="1.0"?>\n<Clock xmlns:dt="urn:schemas-microsoft-com:datatypes"><Description dt:dt="string">E-Prime Primary Realtime Clock</Description><StartTime><Timestamp dt:dt="int">0</Timestamp><DateUtc dt:dt="string">2021-06-18T04:43:24Z</DateUtc></StartTime><FrequencyChanges><FrequencyChange><Frequency dt:dt="r8">2699990000</Frequency><Timestamp dt:dt="r8">661493979110538</Timestamp><Current …	좌우반구com(split BVF)_2-040-1	75.027	1.0.0.167	1	816313383	Professional	2.0.10.242	2.0.10.353	06-18-2021	2021-06-18 오전 4:43:24	13:43:24	2.0.10.248	8	1	z	어휘	어	휘	99	1	8	NULL	NULL	NULL	NULL	NULL	NULL	KSY	List1	0		0	-1	49081	186		0	0	1	z	1	6	49267	0	z	462
좌우반구com(split BVF)_2	40	1	<?xml version="1.0"?>\n<Clock xmlns:dt="urn:schemas-microsoft-com:datatypes"><Description dt:dt="string">E-Prime Primary Realtime Clock</Description><StartTime><Timestamp dt:dt="int">0</Timestamp><DateUtc dt:dt="string">2021-06-18T04:43:24Z</DateUtc></StartTime><FrequencyChanges><FrequencyChange><Frequency dt:dt="r8">2699990000</Frequency><Timestamp dt:dt="r8">661493979110538</Timestamp><Current …	좌우반구com(split BVF)_2-040-1	75.027	1.0.0.167	1	816313383	Professional	2.0.10.242	2.0.10.353	06-18-2021	2021-06-18 오전 4:43:24	13:43:24	2.0.10.248	395	2	{/}	엄도	엄	도	NULL	NULL	NULL	NULL	NULL	NULL	91	1	131	KSY2	List3	NULL	NULL	NULL	NULL	NULL	NULL	NULL	NULL	NULL	1	{/}	0	7	1152313	0	{/}	978
좌우반구com(split BVF)_2	40	1	<?xml version="1.0"?>\n<Clock xmlns:dt="urn:schemas-microsoft-com:datatypes"><Description dt:dt="string">E-Prime Primary Realtime Clock</Description><StartTime><Timestamp dt:dt="int">0</Timestamp><DateUtc dt:dt="string">2021-06-18T04:43:24Z</DateUtc></StartTime><FrequencyChanges><FrequencyChange><Frequency dt:dt="r8">2699990000</Frequency><Timestamp dt:dt="r8">661493979110538</Timestamp><Current …	좌우반구com(split BVF)_2-040-1	75.027	1.0.0.167	1	816313383	Professional	2.0.10.242	2.0.10.353	06-18-2021	2021-06-18 오전 4:43:24	13:43:24	2.0.10.248	217	1	z	엄마	엄	마	NULL	NULL	NULL	12	1	85	NULL	NULL	NULL	KSY	List2	0		0	0	631246	186		0	0	1	z	1	6	631432	0	z	325
좌우반구com(split BVF)_2	40	1	<?xml version="1.0"?>\n<Clock xmlns:dt="urn:schemas-microsoft-com:datatypes"><Description dt:dt="string">E-Prime Primary Realtime Clock</Description><StartTime><Timestamp dt:dt="int">0</Timestamp><DateUtc dt:dt="string">2021-06-18T04:43:24Z</DateUtc></StartTime><FrequencyChanges><FrequencyChange><Frequency dt:dt="r8">2699990000</Frequency><Timestamp dt:dt="r8">661493979110538</Timestamp><Current …	좌우반구com(split BVF)_2-040-1	75.027	1.0.0.167	1	816313383	Professional	2.0.10.242	2.0.10.353	06-18-2021	2021-06-18 오전 4:43:24	13:43:24	2.0.10.248	196	2	{/}	엇압	엇	압	NULL	NULL	NULL	11	1	64	NULL	NULL	NULL	KSY2	List2	NULL	NULL	NULL	NULL	NULL	NULL	NULL	NULL	NULL	1	{/}	0	7	571174	0	{/}	680
좌우반구com(split BVF)_2	40	1	<?xml version="1.0"?>\n<Clock xmlns:dt="urn:schemas-microsoft-com:datatypes"><Description dt:dt="string">E-Prime Primary Realtime Clock</Description><StartTime><Timestamp dt:dt="int">0</Timestamp><DateUtc dt:dt="string">2021-06-18T04:43:24Z</DateUtc></StartTime><FrequencyChanges><FrequencyChange><Frequency dt:dt="r8">2699990000</Frequency><Timestamp dt:dt="r8">661493979110538</Timestamp><Current …	좌우반구com(split BVF)_2-040-1	75.027	1.0.0.167	1	816313383	Professional	2.0.10.242	2.0.10.353	06-18-2021	2021-06-18 오전 4:43:24	13:43:24	2.0.10.248	186	2	{/}	여별	여	별	NULL	NULL	NULL	87	1	54	NULL	NULL	NULL	KSY2	List2	NULL	NULL	NULL	NULL	NULL	NULL	NULL	NULL	NULL	1	{/}	0	7	542571	0	{/}	532
좌우반구com(split BVF)_2	40	1	<?xml version="1.0"?>\n<Clock xmlns:dt="urn:schemas-microsoft-com:datatypes"><Description dt:dt="string">E-Prime Primary Realtime Clock</Description><StartTime><Timestamp dt:dt="int">0</Timestamp><DateUtc dt:dt="string">2021-06-18T04:43:24Z</DateUtc></StartTime><FrequencyChanges><FrequencyChange><Frequency dt:dt="r8">2699990000</Frequency><Timestamp dt:dt="r8">661493979110538</Timestamp><Current …	좌우반구com(split BVF)_2-040-1	75.027	1.0.0.167	1	816313383	Professional	2.0.10.242	2.0.10.353	06-18-2021	2021-06-18 오전 4:43:24	13:43:24	2.0.10.248	343	2	{/}	여본	여	본	NULL	NULL	NULL	NULL	NULL	NULL	20	1	79	KSY3	List3	NULL	NULL	NULL	NULL	NULL	NULL	NULL	NULL	NULL	0	{/}	0	6	1007644	0	z	378
좌우반구com(split BVF)_2	40	1	<?xml version="1.0"?>\n<Clock xmlns:dt="urn:schemas-microsoft-com:datatypes"><Description dt:dt="string">E-Prime Primary Realtime Clock</Description><StartTime><Timestamp dt:dt="int">0</Timestamp><DateUtc dt:dt="string">2021-06-18T04:43:24Z</DateUtc></StartTime><FrequencyChanges><FrequencyChange><Frequency dt:dt="r8">2699990000</Frequency><Timestamp dt:dt="r8">661493979110538</Timestamp><Current …	좌우반구com(split BVF)_2-040-1	75.027	1.0.0.167	1	816313383	Professional	2.0.10.242	2.0.10.353	06-18-2021	2021-06-18 오전 4:43:24	13:43:24	2.0.10.248	287	1	z	여생	여	생	NULL	NULL	NULL	NULL	NULL	NULL	43	1	23	KSY	List3	0		0	0	852900	186		0	0	1	z	0	6	853086	0	z	699
좌우반구com(split BVF)_2	40	1	<?xml version="1.0"?>\n<Clock xmlns:dt="urn:schemas-microsoft-com:datatypes"><Description dt:dt="string">E-Prime Primary Realtime Clock</Description><StartTime><Timestamp dt:dt="int">0</Timestamp><DateUtc dt:dt="string">2021-06-18T04:43:24Z</DateUtc></StartTime><FrequencyChanges><FrequencyChange><Frequency dt:dt="r8">2699990000</Frequency><Timestamp dt:dt="r8">661493979110538</Timestamp><Current …	좌우반구com(split BVF)_2-040-1	75.027	1.0.0.167	1	816313383	Professional	2.0.10.242	2.0.10.353	06-18-2021	2021-06-18 오전 4:43:24	13:43:24	2.0.10.248	25	2	{/}	열례	열	례	25	1	25	NULL	NULL	NULL	NULL	NULL	NULL	KSY3	List1	NULL	NULL	NULL	NULL	NULL	NULL	NULL	NULL	NULL	1	{/}	0	7	96064	0	{/}	456
좌우반구com(split BVF)_2	40	1	<?xml version="1.0"?>\n<Clock xmlns:dt="urn:schemas-microsoft-com:datatypes"><Description dt:dt="string">E-Prime Primary Realtime Clock</Description><StartTime><Timestamp dt:dt="int">0</Timestamp><DateUtc dt:dt="string">2021-06-18T04:43:24Z</DateUtc></StartTime><FrequencyChanges><FrequencyChange><Frequency dt:dt="r8">2699990000</Frequency><Timestamp dt:dt="r8">661493979110538</Timestamp><Current …	좌우반구com(split BVF)_2-040-1	75.027	1.0.0.167	1	816313383	Professional	2.0.10.242	2.0.10.353	06-18-2021	2021-06-18 오전 4:43:24	13:43:24	2.0.10.248	183	2	{/}	열박	열	박	NULL	NULL	NULL	13	1	51	NULL	NULL	NULL	KSY3	List2	NULL	NULL	NULL	NULL	NULL	NULL	NULL	NULL	NULL	1	{/}	0	7	533561	0	{/}	1166
좌우반구com(split BVF)_2	40	1	<?xml version="1.0"?>\n<Clock xmlns:dt="urn:schemas-microsoft-com:datatypes"><Description dt:dt="string">E-Prime Primary Realtime Clock</Description><StartTime><Timestamp dt:dt="int">0</Timestamp><DateUtc dt:dt="string">2021-06-18T04:43:24Z</DateUtc></StartTime><FrequencyChanges><FrequencyChange><Frequency dt:dt="r8">2699990000</Frequency><Timestamp dt:dt="r8">661493979110538</Timestamp><Current …	좌우반구com(split BVF)_2-040-1	75.027	1.0.0.167	1	816313383	Professional	2.0.10.242	2.0.10.353	06-18-2021	2021-06-18 오전 4:43:24	13:43:24	2.0.10.248	67	2	{/}	열응	열	응	108	1	67	NULL	NULL	NULL	NULL	NULL	NULL	KSY	List1	0		0	0	207651	186		0	0	1	{/}	0	6	207837	0	{/}	465
좌우반구com(split BVF)_2	40	1	<?xml version="1.0"?>\n<Clock xmlns:dt="urn:schemas-microsoft-com:datatypes"><Description dt:dt="string">E-Prime Primary Realtime Clock</Description><StartTime><Timestamp dt:dt="int">0</Timestamp><DateUtc dt:dt="string">2021-06-18T04:43:24Z</DateUtc></StartTime><FrequencyChanges><FrequencyChange><Frequency dt:dt="r8">2699990000</Frequency><Timestamp dt:dt="r8">661493979110538</Timestamp><Current …	좌우반구com(split BVF)_2-040-1	75.027	1.0.0.167	1	816313383	Professional	2.0.10.242	2.0.10.353	06-18-2021	2021-06-18 오전 4:43:24	13:43:24	2.0.10.248	267	1	z	열정	열	정	NULL	NULL	NULL	NULL	NULL	NULL	3	1	3	KSY	List3	0		0	0	798413	186		0	0	1	z	0	6	798599	0	z	459
좌우반구com(split BVF)_2	40	1	<?xml version="1.0"?>\n<Clock xmlns:dt="urn:schemas-microsoft-com:datatypes"><Description dt:dt="string">E-Prime Primary Realtime Clock</Description><StartTime><Timestamp dt:dt="int">0</Timestamp><DateUtc dt:dt="string">2021-06-18T04:43:24Z</DateUtc></StartTime><FrequencyChanges><FrequencyChange><Frequency dt:dt="r8">2699990000</Frequency><Timestamp dt:dt="r8">661493979110538</Timestamp><Current …	좌우반구com(split BVF)_2-040-1	75.027	1.0.0.167	1	816313383	Professional	2.0.10.242	2.0.10.353	06-18-2021	2021-06-18 오전 4:43:24	13:43:24	2.0.10.248	59	1	z	오류	오	류	107	1	59	NULL	NULL	NULL	NULL	NULL	NULL	KSY	List1	0		1	-1	186178	187		0	0	1	z	0	7	186365	0	z	577
좌우반구com(split BVF)_2	40	1	<?xml version="1.0"?>\n<Clock xmlns:dt="urn:schemas-microsoft-com:datatypes"><Description dt:dt="string">E-Prime Primary Realtime Clock</Description><StartTime><Timestamp dt:dt="int">0</Timestamp><DateUtc dt:dt="string">2021-06-18T04:43:24Z</DateUtc></StartTime><FrequencyChanges><FrequencyChange><Frequency dt:dt="r8">2699990000</Frequency><Timestamp dt:dt="r8">661493979110538</Timestamp><Current …	좌우반구com(split BVF)_2-040-1	75.027	1.0.0.167	1	816313383	Professional	2.0.10.242	2.0.10.353	06-18-2021	2021-06-18 오전 4:43:24	13:43:24	2.0.10.248	321	1	z	오해	오	해	NULL	NULL	NULL	NULL	NULL	NULL	12	1	57	KSY	List3	0		1	-1	945866	187		0	0	1	z	0	7	946053	0	z	426
좌우반구com(split BVF)_2	40	1	<?xml version="1.0"?>\n<Clock xmlns:dt="urn:schemas-microsoft-com:datatypes"><Description dt:dt="string">E-Prime Primary Realtime Clock</Description><StartTime><Timestamp dt:dt="int">0</Timestamp><DateUtc dt:dt="string">2021-06-18T04:43:24Z</DateUtc></StartTime><FrequencyChanges><FrequencyChange><Frequency dt:dt="r8">2699990000</Frequency><Timestamp dt:dt="r8">661493979110538</Timestamp><Current …	좌우반구com(split BVF)_2-040-1	75.027	1.0.0.167	1	816313383	Professional	2.0.10.242	2.0.10.353	06-18-2021	2021-06-18 오전 4:43:24	13:43:24	2.0.10.248	57	2	{/}	외보	외	보	101	1	57	NULL	NULL	NULL	NULL	NULL	NULL	KSY	List1	0		0	-1	180980	187		0	0	1	{/}	0	7	181167	0	{/}	455
좌우반구com(split BVF)_2	40	1	<?xml version="1.0"?>\n<Clock xmlns:dt="urn:schemas-microsoft-com:datatypes"><Description dt:dt="string">E-Prime Primary Realtime Clock</Description><StartTime><Timestamp dt:dt="int">0</Timestamp><DateUtc dt:dt="string">2021-06-18T04:43:24Z</DateUtc></StartTime><FrequencyChanges><FrequencyChange><Frequency dt:dt="r8">2699990000</Frequency><Timestamp dt:dt="r8">661493979110538</Timestamp><Current …	좌우반구com(split BVF)_2-040-1	75.027	1.0.0.167	1	816313383	Professional	2.0.10.242	2.0.10.353	06-18-2021	2021-06-18 오전 4:43:24	13:43:24	2.0.10.248	284	1	z	외부	외	부	NULL	NULL	NULL	NULL	NULL	NULL	35	1	20	KSY	List3	0		1	-1	845142	187		0	0	1	z	0	7	845329	0	z	376
좌우반구com(split BVF)_2	40	1	<?xml version="1.0"?>\n<Clock xmlns:dt="urn:schemas-microsoft-com:datatypes"><Description dt:dt="string">E-Prime Primary Realtime Clock</Description><StartTime><Timestamp dt:dt="int">0</Timestamp><DateUtc dt:dt="string">2021-06-18T04:43:24Z</DateUtc></StartTime><FrequencyChanges><FrequencyChange><Frequency dt:dt="r8">2699990000</Frequency><Timestamp dt:dt="r8">661493979110538</Timestamp><Current …	좌우반구com(split BVF)_2-040-1	75.027	1.0.0.167	1	816313383	Professional	2.0.10.242	2.0.10.353	06-18-2021	2021-06-18 오전 4:43:24	13:43:24	2.0.10.248	64	2	{/}	요명	요	명	120	1	64	NULL	NULL	NULL	NULL	NULL	NULL	KSY2	List1	NULL	NULL	NULL	NULL	NULL	NULL	NULL	NULL	NULL	1	{/}	0	7	199747	0	{/}	707
좌우반구com(split BVF)_2	40	1	<?xml version="1.0"?>\n<Clock xmlns:dt="urn:schemas-microsoft-com:datatypes"><Description dt:dt="string">E-Prime Primary Realtime Clock</Description><StartTime><Timestamp dt:dt="int">0</Timestamp><DateUtc dt:dt="string">2021-06-18T04:43:24Z</DateUtc></StartTime><FrequencyChanges><FrequencyChange><Frequency dt:dt="r8">2699990000</Frequency><Timestamp dt:dt="r8">661493979110538</Timestamp><Current …	좌우반구com(split BVF)_2-040-1	75.027	1.0.0.167	1	816313383	Professional	2.0.10.242	2.0.10.353	06-18-2021	2021-06-18 오전 4:43:24	13:43:24	2.0.10.248	340	1	z	요소	요	소	NULL	NULL	NULL	NULL	NULL	NULL	101	1	76	KSY	List3	0		0	-1	999567	187		0	0	1	z	0	7	999754	0	z	364
좌우반구com(split BVF)_2	40	1	<?xml version="1.0"?>\n<Clock xmlns:dt="urn:schemas-microsoft-com:datatypes"><Description dt:dt="string">E-Prime Primary Realtime Clock</Description><StartTime><Timestamp dt:dt="int">0</Timestamp><DateUtc dt:dt="string">2021-06-18T04:43:24Z</DateUtc></StartTime><FrequencyChanges><FrequencyChange><Frequency dt:dt="r8">2699990000</Frequency><Timestamp dt:dt="r8">661493979110538</Timestamp><Current …	좌우반구com(split BVF)_2-040-1	75.027	1.0.0.167	1	816313383	Professional	2.0.10.242	2.0.10.353	06-18-2021	2021-06-18 오전 4:43:24	13:43:24	2.0.10.248	350	1	z	요청	요	청	NULL	NULL	NULL	NULL	NULL	NULL	32	1	86	KSY	List3	0		0	0	1026318	186		0	0	1	z	0	6	1026504	0	z	501
좌우반구com(split BVF)_2	40	1	<?xml version="1.0"?>\n<Clock xmlns:dt="urn:schemas-microsoft-com:datatypes"><Description dt:dt="string">E-Prime Primary Realtime Clock</Description><StartTime><Timestamp dt:dt="int">0</Timestamp><DateUtc dt:dt="string">2021-06-18T04:43:24Z</DateUtc></StartTime><FrequencyChanges><FrequencyChange><Frequency dt:dt="r8">2699990000</Frequency><Timestamp dt:dt="r8">661493979110538</Timestamp><Current …	좌우반구com(split BVF)_2-040-1	75.027	1.0.0.167	1	816313383	Professional	2.0.10.242	2.0.10.353	06-18-2021	2021-06-18 오전 4:43:24	13:43:24	2.0.10.248	223	2	{/}	용스	용	스	NULL	NULL	NULL	17	1	91	NULL	NULL	NULL	KSY2	List2	NULL	NULL	NULL	NULL	NULL	NULL	NULL	NULL	NULL	1	{/}	0	7	647880	0	{/}	517
좌우반구com(split BVF)_2	40	1	<?xml version="1.0"?>\n<Clock xmlns:dt="urn:schemas-microsoft-com:datatypes"><Description dt:dt="string">E-Prime Primary Realtime Clock</Description><StartTime><Timestamp dt:dt="int">0</Timestamp><DateUtc dt:dt="string">2021-06-18T04:43:24Z</DateUtc></StartTime><FrequencyChanges><FrequencyChange><Frequency dt:dt="r8">2699990000</Frequency><Timestamp dt:dt="r8">661493979110538</Timestamp><Current …	좌우반구com(split BVF)_2-040-1	75.027	1.0.0.167	1	816313383	Professional	2.0.10.242	2.0.10.353	06-18-2021	2021-06-18 오전 4:43:24	13:43:24	2.0.10.248	337	1	z	용어	용	어	NULL	NULL	NULL	NULL	NULL	NULL	73	1	73	KSY	List3	0		0	0	991437	186		0	0	1	z	0	6	991623	0	z	367
좌우반구com(split BVF)_2	40	1	<?xml version="1.0"?>\n<Clock xmlns:dt="urn:schemas-microsoft-com:datatypes"><Description dt:dt="string">E-Prime Primary Realtime Clock</Description><StartTime><Timestamp dt:dt="int">0</Timestamp><DateUtc dt:dt="string">2021-06-18T04:43:24Z</DateUtc></StartTime><FrequencyChanges><FrequencyChange><Frequency dt:dt="r8">2699990000</Frequency><Timestamp dt:dt="r8">661493979110538</Timestamp><Current …	좌우반구com(split BVF)_2-040-1	75.027	1.0.0.167	1	816313383	Professional	2.0.10.242	2.0.10.353	06-18-2021	2021-06-18 오전 4:43:24	13:43:24	2.0.10.248	34	1	z	우려	우	려	71	1	34	NULL	NULL	NULL	NULL	NULL	NULL	KSY	List1	0		0	0	119696	186		0	0	1	z	0	6	119882	0	z	541
좌우반구com(split BVF)_2	40	1	<?xml version="1.0"?>\n<Clock xmlns:dt="urn:schemas-microsoft-com:datatypes"><Description dt:dt="string">E-Prime Primary Realtime Clock</Description><StartTime><Timestamp dt:dt="int">0</Timestamp><DateUtc dt:dt="string">2021-06-18T04:43:24Z</DateUtc></StartTime><FrequencyChanges><FrequencyChange><Frequency dt:dt="r8">2699990000</Frequency><Timestamp dt:dt="r8">661493979110538</Timestamp><Current …	좌우반구com(split BVF)_2-040-1	75.027	1.0.0.167	1	816313383	Professional	2.0.10.242	2.0.10.353	06-18-2021	2021-06-18 오전 4:43:24	13:43:24	2.0.10.248	311	2	{/}	운국	운	국	NULL	NULL	NULL	NULL	NULL	NULL	37	1	47	KSY2	List3	NULL	NULL	NULL	NULL	NULL	NULL	NULL	NULL	NULL	1	{/}	0	6	918356	0	{/}	771
좌우반구com(split BVF)_2	40	1	<?xml version="1.0"?>\n<Clock xmlns:dt="urn:schemas-microsoft-com:datatypes"><Description dt:dt="string">E-Prime Primary Realtime Clock</Description><StartTime><Timestamp dt:dt="int">0</Timestamp><DateUtc dt:dt="string">2021-06-18T04:43:24Z</DateUtc></StartTime><FrequencyChanges><FrequencyChange><Frequency dt:dt="r8">2699990000</Frequency><Timestamp dt:dt="r8">661493979110538</Timestamp><Current …	좌우반구com(split BVF)_2-040-1	75.027	1.0.0.167	1	816313383	Professional	2.0.10.242	2.0.10.353	06-18-2021	2021-06-18 오전 4:43:24	13:43:24	2.0.10.248	184	2	{/}	운속	운	속	NULL	NULL	NULL	131	1	52	NULL	NULL	NULL	KSY3	List2	NULL	NULL	NULL	NULL	NULL	NULL	NULL	NULL	NULL	0	{/}	0	7	536933	0	z	778
좌우반구com(split BVF)_2	40	1	<?xml version="1.0"?>\n<Clock xmlns:dt="urn:schemas-microsoft-com:datatypes"><Description dt:dt="string">E-Prime Primary Realtime Clock</Description><StartTime><Timestamp dt:dt="int">0</Timestamp><DateUtc dt:dt="string">2021-06-18T04:43:24Z</DateUtc></StartTime><FrequencyChanges><FrequencyChange><Frequency dt:dt="r8">2699990000</Frequency><Timestamp dt:dt="r8">661493979110538</Timestamp><Current …	좌우반구com(split BVF)_2-040-1	75.027	1.0.0.167	1	816313383	Professional	2.0.10.242	2.0.10.353	06-18-2021	2021-06-18 오전 4:43:24	13:43:24	2.0.10.248	71	1	z	원리	원	리	128	1	71	NULL	NULL	NULL	NULL	NULL	NULL	KSY	List1	0		0	-1	218447	186		0	0	1	z	1	6	218633	0	z	349
좌우반구com(split BVF)_2	40	1	<?xml version="1.0"?>\n<Clock xmlns:dt="urn:schemas-microsoft-com:datatypes"><Description dt:dt="string">E-Prime Primary Realtime Clock</Description><StartTime><Timestamp dt:dt="int">0</Timestamp><DateUtc dt:dt="string">2021-06-18T04:43:24Z</DateUtc></StartTime><FrequencyChanges><FrequencyChange><Frequency dt:dt="r8">2699990000</Frequency><Timestamp dt:dt="r8">661493979110538</Timestamp><Current …	좌우반구com(split BVF)_2-040-1	75.027	1.0.0.167	1	816313383	Professional	2.0.10.242	2.0.10.353	06-18-2021	2021-06-18 오전 4:43:24	13:43:24	2.0.10.248	60	1	z	원인	원	인	69	1	60	NULL	NULL	NULL	NULL	NULL	NULL	KSY	List1	0		0	-1	188964	187		0	0	1	z	0	7	189151	0	z	367
좌우반구com(split BVF)_2	40	1	<?xml version="1.0"?>\n<Clock xmlns:dt="urn:schemas-microsoft-com:datatypes"><Description dt:dt="string">E-Prime Primary Realtime Clock</Description><StartTime><Timestamp dt:dt="int">0</Timestamp><DateUtc dt:dt="string">2021-06-18T04:43:24Z</DateUtc></StartTime><FrequencyChanges><FrequencyChange><Frequency dt:dt="r8">2699990000</Frequency><Timestamp dt:dt="r8">661493979110538</Timestamp><Current …	좌우반구com(split BVF)_2-040-1	75.027	1.0.0.167	1	816313383	Professional	2.0.10.242	2.0.10.353	06-18-2021	2021-06-18 오전 4:43:24	13:43:24	2.0.10.248	29	1	z	원장	원	장	56	1	29	NULL	NULL	NULL	NULL	NULL	NULL	KSY	List1	0		0	-1	106340	187		0	0	1	z	0	7	106527	0	z	409
좌우반구com(split BVF)_2	40	1	<?xml version="1.0"?>\n<Clock xmlns:dt="urn:schemas-microsoft-com:datatypes"><Description dt:dt="string">E-Prime Primary Realtime Clock</Description><StartTime><Timestamp dt:dt="int">0</Timestamp><DateUtc dt:dt="string">2021-06-18T04:43:24Z</DateUtc></StartTime><FrequencyChanges><FrequencyChange><Frequency dt:dt="r8">2699990000</Frequency><Timestamp dt:dt="r8">661493979110538</Timestamp><Current …	좌우반구com(split BVF)_2-040-1	75.027	1.0.0.167	1	816313383	Professional	2.0.10.242	2.0.10.353	06-18-2021	2021-06-18 오전 4:43:24	13:43:24	2.0.10.248	45	2	{/}	원착	원	착	89	1	45	NULL	NULL	NULL	NULL	NULL	NULL	KSY	List1	0		0	-1	149218	187		0	0	1	{/}	0	7	149405	0	{/}	522
좌우반구com(split BVF)_2	40	1	<?xml version="1.0"?>\n<Clock xmlns:dt="urn:schemas-microsoft-com:datatypes"><Description dt:dt="string">E-Prime Primary Realtime Clock</Description><StartTime><Timestamp dt:dt="int">0</Timestamp><DateUtc dt:dt="string">2021-06-18T04:43:24Z</DateUtc></StartTime><FrequencyChanges><FrequencyChange><Frequency dt:dt="r8">2699990000</Frequency><Timestamp dt:dt="r8">661493979110538</Timestamp><Current …	좌우반구com(split BVF)_2-040-1	75.027	1.0.0.167	1	816313383	Professional	2.0.10.242	2.0.10.353	06-18-2021	2021-06-18 오전 4:43:24	13:43:24	2.0.10.248	190	1	z	원형	원	형	NULL	NULL	NULL	28	1	58	NULL	NULL	NULL	KSY	List2	0		0	-1	553327	187		0	0	1	z	0	7	553514	0	z	637
좌우반구com(split BVF)_2	40	1	<?xml version="1.0"?>\n<Clock xmlns:dt="urn:schemas-microsoft-com:datatypes"><Description dt:dt="string">E-Prime Primary Realtime Clock</Description><StartTime><Timestamp dt:dt="int">0</Timestamp><DateUtc dt:dt="string">2021-06-18T04:43:24Z</DateUtc></StartTime><FrequencyChanges><FrequencyChange><Frequency dt:dt="r8">2699990000</Frequency><Timestamp dt:dt="r8">661493979110538</Timestamp><Current …	좌우반구com(split BVF)_2-040-1	75.027	1.0.0.167	1	816313383	Professional	2.0.10.242	2.0.10.353	06-18-2021	2021-06-18 오전 4:43:24	13:43:24	2.0.10.248	372	2	{/}	위절	위	절	NULL	NULL	NULL	NULL	NULL	NULL	16	1	108	KSY	List3	0		0	-1	1088975	187		0	0	1	{/}	0	7	1089162	0	{/}	434
좌우반구com(split BVF)_2	40	1	<?xml version="1.0"?>\n<Clock xmlns:dt="urn:schemas-microsoft-com:datatypes"><Description dt:dt="string">E-Prime Primary Realtime Clock</Description><StartTime><Timestamp dt:dt="int">0</Timestamp><DateUtc dt:dt="string">2021-06-18T04:43:24Z</DateUtc></StartTime><FrequencyChanges><FrequencyChange><Frequency dt:dt="r8">2699990000</Frequency><Timestamp dt:dt="r8">661493979110538</Timestamp><Current …	좌우반구com(split BVF)_2-040-1	75.027	1.0.0.167	1	816313383	Professional	2.0.10.242	2.0.10.353	06-18-2021	2021-06-18 오전 4:43:24	13:43:24	2.0.10.248	280	1	z	유형	유	형	NULL	NULL	NULL	NULL	NULL	NULL	132	1	16	KSY	List3	0		0	-1	834493	187		0	0	1	z	0	7	834680	0	z	353
좌우반구com(split BVF)_2	40	1	<?xml version="1.0"?>\n<Clock xmlns:dt="urn:schemas-microsoft-com:datatypes"><Description dt:dt="string">E-Prime Primary Realtime Clock</Description><StartTime><Timestamp dt:dt="int">0</Timestamp><DateUtc dt:dt="string">2021-06-18T04:43:24Z</DateUtc></StartTime><FrequencyChanges><FrequencyChange><Frequency dt:dt="r8">2699990000</Frequency><Timestamp dt:dt="r8">661493979110538</Timestamp><Current …	좌우반구com(split BVF)_2-040-1	75.027	1.0.0.167	1	816313383	Professional	2.0.10.242	2.0.10.353	06-18-2021	2021-06-18 오전 4:43:24	13:43:24	2.0.10.248	61	1	z	음식	음	식	11	1	61	NULL	NULL	NULL	NULL	NULL	NULL	KSY	List1	0		1	-1	191536	187		0	0	1	z	0	7	191723	0	z	371
좌우반구com(split BVF)_2	40	1	<?xml version="1.0"?>\n<Clock xmlns:dt="urn:schemas-microsoft-com:datatypes"><Description dt:dt="string">E-Prime Primary Realtime Clock</Description><StartTime><Timestamp dt:dt="int">0</Timestamp><DateUtc dt:dt="string">2021-06-18T04:43:24Z</DateUtc></StartTime><FrequencyChanges><FrequencyChange><Frequency dt:dt="r8">2699990000</Frequency><Timestamp dt:dt="r8">661493979110538</Timestamp><Current …	좌우반구com(split BVF)_2-040-1	75.027	1.0.0.167	1	816313383	Professional	2.0.10.242	2.0.10.353	06-18-2021	2021-06-18 오전 4:43:24	13:43:24	2.0.10.248	78	2	{/}	음안	음	안	85	1	78	NULL	NULL	NULL	NULL	NULL	NULL	KSY3	List1	NULL	NULL	NULL	NULL	NULL	NULL	NULL	NULL	NULL	1	{/}	0	7	237960	0	{/}	629
좌우반구com(split BVF)_2	40	1	<?xml version="1.0"?>\n<Clock xmlns:dt="urn:schemas-microsoft-com:datatypes"><Description dt:dt="string">E-Prime Primary Realtime Clock</Description><StartTime><Timestamp dt:dt="int">0</Timestamp><DateUtc dt:dt="string">2021-06-18T04:43:24Z</DateUtc></StartTime><FrequencyChanges><FrequencyChange><Frequency dt:dt="r8">2699990000</Frequency><Timestamp dt:dt="r8">661493979110538</Timestamp><Current …	좌우반구com(split BVF)_2-040-1	75.027	1.0.0.167	1	816313383	Professional	2.0.10.242	2.0.10.353	06-18-2021	2021-06-18 오전 4:43:24	13:43:24	2.0.10.248	92	2	{/}	응어	응	어	50	1	92	NULL	NULL	NULL	NULL	NULL	NULL	KSY2	List1	NULL	NULL	NULL	NULL	NULL	NULL	NULL	NULL	NULL	1	{/}	0	7	275027	0	{/}	585
좌우반구com(split BVF)_2	40	1	<?xml version="1.0"?>\n<Clock xmlns:dt="urn:schemas-microsoft-com:datatypes"><Description dt:dt="string">E-Prime Primary Realtime Clock</Description><StartTime><Timestamp dt:dt="int">0</Timestamp><DateUtc dt:dt="string">2021-06-18T04:43:24Z</DateUtc></StartTime><FrequencyChanges><FrequencyChange><Frequency dt:dt="r8">2699990000</Frequency><Timestamp dt:dt="r8">661493979110538</Timestamp><Current …	좌우반구com(split BVF)_2-040-1	75.027	1.0.0.167	1	816313383	Professional	2.0.10.242	2.0.10.353	06-18-2021	2021-06-18 오전 4:43:24	13:43:24	2.0.10.248	259	2	{/}	의마	의	마	NULL	NULL	NULL	6	1	127	NULL	NULL	NULL	KSY2	List2	NULL	NULL	NULL	NULL	NULL	NULL	NULL	NULL	NULL	0	{/}	0	7	745072	0	z	699
좌우반구com(split BVF)_2	40	1	<?xml version="1.0"?>\n<Clock xmlns:dt="urn:schemas-microsoft-com:datatypes"><Description dt:dt="string">E-Prime Primary Realtime Clock</Description><StartTime><Timestamp dt:dt="int">0</Timestamp><DateUtc dt:dt="string">2021-06-18T04:43:24Z</DateUtc></StartTime><FrequencyChanges><FrequencyChange><Frequency dt:dt="r8">2699990000</Frequency><Timestamp dt:dt="r8">661493979110538</Timestamp><Current …	좌우반구com(split BVF)_2-040-1	75.027	1.0.0.167	1	816313383	Professional	2.0.10.242	2.0.10.353	06-18-2021	2021-06-18 오전 4:43:24	13:43:24	2.0.10.248	69	1	z	의미	의	미	127	1	69	NULL	NULL	NULL	NULL	NULL	NULL	KSY	List1	0		0	0	213209	186		0	0	1	z	1	6	213395	0	z	419
좌우반구com(split BVF)_2	40	1	<?xml version="1.0"?>\n<Clock xmlns:dt="urn:schemas-microsoft-com:datatypes"><Description dt:dt="string">E-Prime Primary Realtime Clock</Description><StartTime><Timestamp dt:dt="int">0</Timestamp><DateUtc dt:dt="string">2021-06-18T04:43:24Z</DateUtc></StartTime><FrequencyChanges><FrequencyChange><Frequency dt:dt="r8">2699990000</Frequency><Timestamp dt:dt="r8">661493979110538</Timestamp><Current …	좌우반구com(split BVF)_2-040-1	75.027	1.0.0.167	1	816313383	Professional	2.0.10.242	2.0.10.353	06-18-2021	2021-06-18 오전 4:43:24	13:43:24	2.0.10.248	273	2	{/}	의필	의	필	NULL	NULL	NULL	NULL	NULL	NULL	122	1	9	KSY3	List3	NULL	NULL	NULL	NULL	NULL	NULL	NULL	NULL	NULL	1	{/}	0	7	815713	0	{/}	432
좌우반구com(split BVF)_2	40	1	<?xml version="1.0"?>\n<Clock xmlns:dt="urn:schemas-microsoft-com:datatypes"><Description dt:dt="string">E-Prime Primary Realtime Clock</Description><StartTime><Timestamp dt:dt="int">0</Timestamp><DateUtc dt:dt="string">2021-06-18T04:43:24Z</DateUtc></StartTime><FrequencyChanges><FrequencyChange><Frequency dt:dt="r8">2699990000</Frequency><Timestamp dt:dt="r8">661493979110538</Timestamp><Current …	좌우반구com(split BVF)_2-040-1	75.027	1.0.0.167	1	816313383	Professional	2.0.10.242	2.0.10.353	06-18-2021	2021-06-18 오전 4:43:24	13:43:24	2.0.10.248	203	2	{/}	이느	이	느	NULL	NULL	NULL	84	1	71	NULL	NULL	NULL	KSY2	List2	NULL	NULL	NULL	NULL	NULL	NULL	NULL	NULL	NULL	0	{/}	0	7	591607	0	z	615
좌우반구com(split BVF)_2	40	1	<?xml version="1.0"?>\n<Clock xmlns:dt="urn:schemas-microsoft-com:datatypes"><Description dt:dt="string">E-Prime Primary Realtime Clock</Description><StartTime><Timestamp dt:dt="int">0</Timestamp><DateUtc dt:dt="string">2021-06-18T04:43:24Z</DateUtc></StartTime><FrequencyChanges><FrequencyChange><Frequency dt:dt="r8">2699990000</Frequency><Timestamp dt:dt="r8">661493979110538</Timestamp><Current …	좌우반구com(split BVF)_2-040-1	75.027	1.0.0.167	1	816313383	Professional	2.0.10.242	2.0.10.353	06-18-2021	2021-06-18 오전 4:43:24	13:43:24	2.0.10.248	371	1	z	이득	이	득	NULL	NULL	NULL	NULL	NULL	NULL	77	1	107	KSY	List3	0		0	-1	1086336	187		0	0	1	z	0	7	1086523	0	z	433
좌우반구com(split BVF)_2	40	1	<?xml version="1.0"?>\n<Clock xmlns:dt="urn:schemas-microsoft-com:datatypes"><Description dt:dt="string">E-Prime Primary Realtime Clock</Description><StartTime><Timestamp dt:dt="int">0</Timestamp><DateUtc dt:dt="string">2021-06-18T04:43:24Z</DateUtc></StartTime><FrequencyChanges><FrequencyChange><Frequency dt:dt="r8">2699990000</Frequency><Timestamp dt:dt="r8">661493979110538</Timestamp><Current …	좌우반구com(split BVF)_2-040-1	75.027	1.0.0.167	1	816313383	Professional	2.0.10.242	2.0.10.353	06-18-2021	2021-06-18 오전 4:43:24	13:43:24	2.0.10.248	286	1	z	이유	이	유	NULL	NULL	NULL	NULL	NULL	NULL	17	1	22	KSY	List3	0		1	-1	850287	187		0	0	1	z	0	7	850474	0	z	407
좌우반구com(split BVF)_2	40	1	<?xml version="1.0"?>\n<Clock xmlns:dt="urn:schemas-microsoft-com:datatypes"><Description dt:dt="string">E-Prime Primary Realtime Clock</Description><StartTime><Timestamp dt:dt="int">0</Timestamp><DateUtc dt:dt="string">2021-06-18T04:43:24Z</DateUtc></StartTime><FrequencyChanges><FrequencyChange><Frequency dt:dt="r8">2699990000</Frequency><Timestamp dt:dt="r8">661493979110538</Timestamp><Current …	좌우반구com(split BVF)_2-040-1	75.027	1.0.0.167	1	816313383	Professional	2.0.10.242	2.0.10.353	06-18-2021	2021-06-18 오전 4:43:24	13:43:24	2.0.10.248	295	1	z	이전	이	전	NULL	NULL	NULL	NULL	NULL	NULL	79	1	31	KSY2	List3	NULL	NULL	NULL	NULL	NULL	NULL	NULL	NULL	NULL	1	z	0	6	874825	0	z	615
좌우반구com(split BVF)_2	40	1	<?xml version="1.0"?>\n<Clock xmlns:dt="urn:schemas-microsoft-com:datatypes"><Description dt:dt="string">E-Prime Primary Realtime Clock</Description><StartTime><Timestamp dt:dt="int">0</Timestamp><DateUtc dt:dt="string">2021-06-18T04:43:24Z</DateUtc></StartTime><FrequencyChanges><FrequencyChange><Frequency dt:dt="r8">2699990000</Frequency><Timestamp dt:dt="r8">661493979110538</Timestamp><Current …	좌우반구com(split BVF)_2-040-1	75.027	1.0.0.167	1	816313383	Professional	2.0.10.242	2.0.10.353	06-18-2021	2021-06-18 오전 4:43:24	13:43:24	2.0.10.248	157	2	{/}	익궤	익	궤	NULL	NULL	NULL	109	1	25	NULL	NULL	NULL	KSY	List2	0		0	-1	463439	187		0	0	1	{/}	0	7	463626	0	{/}	335
좌우반구com(split BVF)_2	40	1	<?xml version="1.0"?>\n<Clock xmlns:dt="urn:schemas-microsoft-com:datatypes"><Description dt:dt="string">E-Prime Primary Realtime Clock</Description><StartTime><Timestamp dt:dt="int">0</Timestamp><DateUtc dt:dt="string">2021-06-18T04:43:24Z</DateUtc></StartTime><FrequencyChanges><FrequencyChange><Frequency dt:dt="r8">2699990000</Frequency><Timestamp dt:dt="r8">661493979110538</Timestamp><Current …	좌우반구com(split BVF)_2-040-1	75.027	1.0.0.167	1	816313383	Professional	2.0.10.242	2.0.10.353	06-18-2021	2021-06-18 오전 4:43:24	13:43:24	2.0.10.248	151	2	{/}	익력	익	력	NULL	NULL	NULL	60	1	19	NULL	NULL	NULL	KSY	List2	0		0	-1	447485	186		0	0	1	{/}	1	6	447671	0	{/}	426
좌우반구com(split BVF)_2	40	1	<?xml version="1.0"?>\n<Clock xmlns:dt="urn:schemas-microsoft-com:datatypes"><Description dt:dt="string">E-Prime Primary Realtime Clock</Description><StartTime><Timestamp dt:dt="int">0</Timestamp><DateUtc dt:dt="string">2021-06-18T04:43:24Z</DateUtc></StartTime><FrequencyChanges><FrequencyChange><Frequency dt:dt="r8">2699990000</Frequency><Timestamp dt:dt="r8">661493979110538</Timestamp><Current …	좌우반구com(split BVF)_2-040-1	75.027	1.0.0.167	1	816313383	Professional	2.0.10.242	2.0.10.353	06-18-2021	2021-06-18 오전 4:43:24	13:43:24	2.0.10.248	44	1	z	인간	인	간	55	1	44	NULL	NULL	NULL	NULL	NULL	NULL	KSY2	List1	NULL	NULL	NULL	NULL	NULL	NULL	NULL	NULL	NULL	1	z	0	7	146726	0	z	473
좌우반구com(split BVF)_2	40	1	<?xml version="1.0"?>\n<Clock xmlns:dt="urn:schemas-microsoft-com:datatypes"><Description dt:dt="string">E-Prime Primary Realtime Clock</Description><StartTime><Timestamp dt:dt="int">0</Timestamp><DateUtc dt:dt="string">2021-06-18T04:43:24Z</DateUtc></StartTime><FrequencyChanges><FrequencyChange><Frequency dt:dt="r8">2699990000</Frequency><Timestamp dt:dt="r8">661493979110538</Timestamp><Current …	좌우반구com(split BVF)_2-040-1	75.027	1.0.0.167	1	816313383	Professional	2.0.10.242	2.0.10.353	06-18-2021	2021-06-18 오전 4:43:24	13:43:24	2.0.10.248	208	1	z	인사	인	사	NULL	NULL	NULL	66	1	76	NULL	NULL	NULL	KSY2	List2	NULL	NULL	NULL	NULL	NULL	NULL	NULL	NULL	NULL	1	z	0	7	605282	0	z	660
좌우반구com(split BVF)_2	40	1	<?xml version="1.0"?>\n<Clock xmlns:dt="urn:schemas-microsoft-com:datatypes"><Description dt:dt="string">E-Prime Primary Realtime Clock</Description><StartTime><Timestamp dt:dt="int">0</Timestamp><DateUtc dt:dt="string">2021-06-18T04:43:24Z</DateUtc></StartTime><FrequencyChanges><FrequencyChange><Frequency dt:dt="r8">2699990000</Frequency><Timestamp dt:dt="r8">661493979110538</Timestamp><Current …	좌우반구com(split BVF)_2-040-1	75.027	1.0.0.167	1	816313383	Professional	2.0.10.242	2.0.10.353	06-18-2021	2021-06-18 오전 4:43:24	13:43:24	2.0.10.248	236	1	z	인생	인	생	NULL	NULL	NULL	128	1	104	NULL	NULL	NULL	KSY2	List2	NULL	NULL	NULL	NULL	NULL	NULL	NULL	NULL	NULL	1	z	0	7	683867	0	z	441
좌우반구com(split BVF)_2	40	1	<?xml version="1.0"?>\n<Clock xmlns:dt="urn:schemas-microsoft-com:datatypes"><Description dt:dt="string">E-Prime Primary Realtime Clock</Description><StartTime><Timestamp dt:dt="int">0</Timestamp><DateUtc dt:dt="string">2021-06-18T04:43:24Z</DateUtc></StartTime><FrequencyChanges><FrequencyChange><Frequency dt:dt="r8">2699990000</Frequency><Timestamp dt:dt="r8">661493979110538</Timestamp><Current …	좌우반구com(split BVF)_2-040-1	75.027	1.0.0.167	1	816313383	Professional	2.0.10.242	2.0.10.353	06-18-2021	2021-06-18 오전 4:43:24	13:43:24	2.0.10.248	369	1	z	인연	인	연	NULL	NULL	NULL	NULL	NULL	NULL	30	1	105	KSY2	List3	NULL	NULL	NULL	NULL	NULL	NULL	NULL	NULL	NULL	1	z	1	6	1080831	0	z	557
좌우반구com(split BVF)_2	40	1	<?xml version="1.0"?>\n<Clock xmlns:dt="urn:schemas-microsoft-com:datatypes"><Description dt:dt="string">E-Prime Primary Realtime Clock</Description><StartTime><Timestamp dt:dt="int">0</Timestamp><DateUtc dt:dt="string">2021-06-18T04:43:24Z</DateUtc></StartTime><FrequencyChanges><FrequencyChange><Frequency dt:dt="r8">2699990000</Frequency><Timestamp dt:dt="r8">661493979110538</Timestamp><Current …	좌우반구com(split BVF)_2-040-1	75.027	1.0.0.167	1	816313383	Professional	2.0.10.242	2.0.10.353	06-18-2021	2021-06-18 오전 4:43:24	13:43:24	2.0.10.248	326	2	{/}	일려	일	려	NULL	NULL	NULL	NULL	NULL	NULL	130	1	62	KSY3	List3	NULL	NULL	NULL	NULL	NULL	NULL	NULL	NULL	NULL	1	{/}	1	6	959901	0	{/}	706
좌우반구com(split BVF)_2	40	1	<?xml version="1.0"?>\n<Clock xmlns:dt="urn:schemas-microsoft-com:datatypes"><Description dt:dt="string">E-Prime Primary Realtime Clock</Description><StartTime><Timestamp dt:dt="int">0</Timestamp><DateUtc dt:dt="string">2021-06-18T04:43:24Z</DateUtc></StartTime><FrequencyChanges><FrequencyChange><Frequency dt:dt="r8">2699990000</Frequency><Timestamp dt:dt="r8">661493979110538</Timestamp><Current …	좌우반구com(split BVF)_2-040-1	75.027	1.0.0.167	1	816313383	Professional	2.0.10.242	2.0.10.353	06-18-2021	2021-06-18 오전 4:43:24	13:43:24	2.0.10.248	202	2	{/}	일섭	일	섭	NULL	NULL	NULL	70	1	70	NULL	NULL	NULL	KSY	List2	0		0	0	588728	186		0	0	1	{/}	0	6	588914	0	{/}	484
좌우반구com(split BVF)_2	40	1	<?xml version="1.0"?>\n<Clock xmlns:dt="urn:schemas-microsoft-com:datatypes"><Description dt:dt="string">E-Prime Primary Realtime Clock</Description><StartTime><Timestamp dt:dt="int">0</Timestamp><DateUtc dt:dt="string">2021-06-18T04:43:24Z</DateUtc></StartTime><FrequencyChanges><FrequencyChange><Frequency dt:dt="r8">2699990000</Frequency><Timestamp dt:dt="r8">661493979110538</Timestamp><Current …	좌우반구com(split BVF)_2-040-1	75.027	1.0.0.167	1	816313383	Professional	2.0.10.242	2.0.10.353	06-18-2021	2021-06-18 오전 4:43:24	13:43:24	2.0.10.248	237	2	{/}	임택	임	택	NULL	NULL	NULL	116	1	105	NULL	NULL	NULL	KSY	List2	0		0	-1	686319	187		0	0	1	{/}	0	7	686506	0	{/}	394
좌우반구com(split BVF)_2	40	1	<?xml version="1.0"?>\n<Clock xmlns:dt="urn:schemas-microsoft-com:datatypes"><Description dt:dt="string">E-Prime Primary Realtime Clock</Description><StartTime><Timestamp dt:dt="int">0</Timestamp><DateUtc dt:dt="string">2021-06-18T04:43:24Z</DateUtc></StartTime><FrequencyChanges><FrequencyChange><Frequency dt:dt="r8">2699990000</Frequency><Timestamp dt:dt="r8">661493979110538</Timestamp><Current …	좌우반구com(split BVF)_2-040-1	75.027	1.0.0.167	1	816313383	Professional	2.0.10.242	2.0.10.353	06-18-2021	2021-06-18 오전 4:43:24	13:43:24	2.0.10.248	274	1	z	입구	입	구	NULL	NULL	NULL	NULL	NULL	NULL	68	1	10	KSY2	List3	NULL	NULL	NULL	NULL	NULL	NULL	NULL	NULL	NULL	1	z	0	7	818352	0	z	546
좌우반구com(split BVF)_2	40	1	<?xml version="1.0"?>\n<Clock xmlns:dt="urn:schemas-microsoft-com:datatypes"><Description dt:dt="string">E-Prime Primary Realtime Clock</Description><StartTime><Timestamp dt:dt="int">0</Timestamp><DateUtc dt:dt="string">2021-06-18T04:43:24Z</DateUtc></StartTime><FrequencyChanges><FrequencyChange><Frequency dt:dt="r8">2699990000</Frequency><Timestamp dt:dt="r8">661493979110538</Timestamp><Current …	좌우반구com(split BVF)_2-040-1	75.027	1.0.0.167	1	816313383	Professional	2.0.10.242	2.0.10.353	06-18-2021	2021-06-18 오전 4:43:24	13:43:24	2.0.10.248	172	2	{/}	입목	입	목	NULL	NULL	NULL	103	1	40	NULL	NULL	NULL	KSY2	List2	NULL	NULL	NULL	NULL	NULL	NULL	NULL	NULL	NULL	0	{/}	0	7	502892	0	z	620
좌우반구com(split BVF)_2	40	1	<?xml version="1.0"?>\n<Clock xmlns:dt="urn:schemas-microsoft-com:datatypes"><Description dt:dt="string">E-Prime Primary Realtime Clock</Description><StartTime><Timestamp dt:dt="int">0</Timestamp><DateUtc dt:dt="string">2021-06-18T04:43:24Z</DateUtc></StartTime><FrequencyChanges><FrequencyChange><Frequency dt:dt="r8">2699990000</Frequency><Timestamp dt:dt="r8">661493979110538</Timestamp><Current …	좌우반구com(split BVF)_2-040-1	75.027	1.0.0.167	1	816313383	Professional	2.0.10.242	2.0.10.353	06-18-2021	2021-06-18 오전 4:43:24	13:43:24	2.0.10.248	102	2	{/}	입화	입	화	93	1	102	NULL	NULL	NULL	NULL	NULL	NULL	KSY2	List1	NULL	NULL	NULL	NULL	NULL	NULL	NULL	NULL	NULL	1	{/}	1	6	302323	0	{/}	457
좌우반구com(split BVF)_2	40	1	<?xml version="1.0"?>\n<Clock xmlns:dt="urn:schemas-microsoft-com:datatypes"><Description dt:dt="string">E-Prime Primary Realtime Clock</Description><StartTime><Timestamp dt:dt="int">0</Timestamp><DateUtc dt:dt="string">2021-06-18T04:43:24Z</DateUtc></StartTime><FrequencyChanges><FrequencyChange><Frequency dt:dt="r8">2699990000</Frequency><Timestamp dt:dt="r8">661493979110538</Timestamp><Current …	좌우반구com(split BVF)_2-040-1	75.027	1.0.0.167	1	816313383	Professional	2.0.10.242	2.0.10.353	06-18-2021	2021-06-18 오전 4:43:24	13:43:24	2.0.10.248	191	2	{/}	자름	자	름	NULL	NULL	NULL	43	1	59	NULL	NULL	NULL	KSY	List2	0		0	-1	556166	187		0	0	1	{/}	0	7	556353	0	{/}	1014
좌우반구com(split BVF)_2	40	1	<?xml version="1.0"?>\n<Clock xmlns:dt="urn:schemas-microsoft-com:datatypes"><Description dt:dt="string">E-Prime Primary Realtime Clock</Description><StartTime><Timestamp dt:dt="int">0</Timestamp><DateUtc dt:dt="string">2021-06-18T04:43:24Z</DateUtc></StartTime><FrequencyChanges><FrequencyChange><Frequency dt:dt="r8">2699990000</Frequency><Timestamp dt:dt="r8">661493979110538</Timestamp><Current …	좌우반구com(split BVF)_2-040-1	75.027	1.0.0.167	1	816313383	Professional	2.0.10.242	2.0.10.353	06-18-2021	2021-06-18 오전 4:43:24	13:43:24	2.0.10.248	200	1	z	자리	자	리	NULL	NULL	NULL	117	1	68	NULL	NULL	NULL	KSY2	List2	NULL	NULL	NULL	NULL	NULL	NULL	NULL	NULL	NULL	1	z	0	6	583356	0	z	626
좌우반구com(split BVF)_2	40	1	<?xml version="1.0"?>\n<Clock xmlns:dt="urn:schemas-microsoft-com:datatypes"><Description dt:dt="string">E-Prime Primary Realtime Clock</Description><StartTime><Timestamp dt:dt="int">0</Timestamp><DateUtc dt:dt="string">2021-06-18T04:43:24Z</DateUtc></StartTime><FrequencyChanges><FrequencyChange><Frequency dt:dt="r8">2699990000</Frequency><Timestamp dt:dt="r8">661493979110538</Timestamp><Current …	좌우반구com(split BVF)_2-040-1	75.027	1.0.0.167	1	816313383	Professional	2.0.10.242	2.0.10.353	06-18-2021	2021-06-18 오전 4:43:24	13:43:24	2.0.10.248	143	1	z	자본	자	본	NULL	NULL	NULL	78	1	11	NULL	NULL	NULL	KSY2	List2	NULL	NULL	NULL	NULL	NULL	NULL	NULL	NULL	NULL	1	z	0	7	425586	0	z	511
좌우반구com(split BVF)_2	40	1	<?xml version="1.0"?>\n<Clock xmlns:dt="urn:schemas-microsoft-com:datatypes"><Description dt:dt="string">E-Prime Primary Realtime Clock</Description><StartTime><Timestamp dt:dt="int">0</Timestamp><DateUtc dt:dt="string">2021-06-18T04:43:24Z</DateUtc></StartTime><FrequencyChanges><FrequencyChange><Frequency dt:dt="r8">2699990000</Frequency><Timestamp dt:dt="r8">661493979110538</Timestamp><Current …	좌우반구com(split BVF)_2-040-1	75.027	1.0.0.167	1	816313383	Professional	2.0.10.242	2.0.10.353	06-18-2021	2021-06-18 오전 4:43:24	13:43:24	2.0.10.248	247	1	z	자체	자	체	NULL	NULL	NULL	89	1	115	NULL	NULL	NULL	KSY2	List2	NULL	NULL	NULL	NULL	NULL	NULL	NULL	NULL	NULL	1	z	0	7	712737	0	z	691
좌우반구com(split BVF)_2	40	1	<?xml version="1.0"?>\n<Clock xmlns:dt="urn:schemas-microsoft-com:datatypes"><Description dt:dt="string">E-Prime Primary Realtime Clock</Description><StartTime><Timestamp dt:dt="int">0</Timestamp><DateUtc dt:dt="string">2021-06-18T04:43:24Z</DateUtc></StartTime><FrequencyChanges><FrequencyChange><Frequency dt:dt="r8">2699990000</Frequency><Timestamp dt:dt="r8">661493979110538</Timestamp><Current …	좌우반구com(split BVF)_2-040-1	75.027	1.0.0.167	1	816313383	Professional	2.0.10.242	2.0.10.353	06-18-2021	2021-06-18 오전 4:43:24	13:43:24	2.0.10.248	11	2	{/}	작락	작	락	10	1	11	NULL	NULL	NULL	NULL	NULL	NULL	KSY3	List1	NULL	NULL	NULL	NULL	NULL	NULL	NULL	NULL	NULL	1	{/}	0	7	57278	0	{/}	483
좌우반구com(split BVF)_2	40	1	<?xml version="1.0"?>\n<Clock xmlns:dt="urn:schemas-microsoft-com:datatypes"><Description dt:dt="string">E-Prime Primary Realtime Clock</Description><StartTime><Timestamp dt:dt="int">0</Timestamp><DateUtc dt:dt="string">2021-06-18T04:43:24Z</DateUtc></StartTime><FrequencyChanges><FrequencyChange><Frequency dt:dt="r8">2699990000</Frequency><Timestamp dt:dt="r8">661493979110538</Timestamp><Current …	좌우반구com(split BVF)_2-040-1	75.027	1.0.0.167	1	816313383	Professional	2.0.10.242	2.0.10.353	06-18-2021	2021-06-18 오전 4:43:24	13:43:24	2.0.10.248	167	1	z	작품	작	품	NULL	NULL	NULL	25	1	35	NULL	NULL	NULL	KSY2	List2	NULL	NULL	NULL	NULL	NULL	NULL	NULL	NULL	NULL	1	z	0	7	489417	0	z	455
좌우반구com(split BVF)_2	40	1	<?xml version="1.0"?>\n<Clock xmlns:dt="urn:schemas-microsoft-com:datatypes"><Description dt:dt="string">E-Prime Primary Realtime Clock</Description><StartTime><Timestamp dt:dt="int">0</Timestamp><DateUtc dt:dt="string">2021-06-18T04:43:24Z</DateUtc></StartTime><FrequencyChanges><FrequencyChange><Frequency dt:dt="r8">2699990000</Frequency><Timestamp dt:dt="r8">661493979110538</Timestamp><Current …	좌우반구com(split BVF)_2-040-1	75.027	1.0.0.167	1	816313383	Professional	2.0.10.242	2.0.10.353	06-18-2021	2021-06-18 오전 4:43:24	13:43:24	2.0.10.248	357	1	z	재계	재	계	NULL	NULL	NULL	NULL	NULL	NULL	49	1	93	KSY2	List3	NULL	NULL	NULL	NULL	NULL	NULL	NULL	NULL	NULL	1	z	0	7	1045591	0	z	1030
좌우반구com(split BVF)_2	40	1	<?xml version="1.0"?>\n<Clock xmlns:dt="urn:schemas-microsoft-com:datatypes"><Description dt:dt="string">E-Prime Primary Realtime Clock</Description><StartTime><Timestamp dt:dt="int">0</Timestamp><DateUtc dt:dt="string">2021-06-18T04:43:24Z</DateUtc></StartTime><FrequencyChanges><FrequencyChange><Frequency dt:dt="r8">2699990000</Frequency><Timestamp dt:dt="r8">661493979110538</Timestamp><Current …	좌우반구com(split BVF)_2-040-1	75.027	1.0.0.167	1	816313383	Professional	2.0.10.242	2.0.10.353	06-18-2021	2021-06-18 오전 4:43:24	13:43:24	2.0.10.248	338	2	{/}	적태	적	태	NULL	NULL	NULL	NULL	NULL	NULL	119	1	74	KSY	List3	0		0	-1	994009	187		0	0	0	{/}	0	7	994196	0	z	746
좌우반구com(split BVF)_2	40	1	<?xml version="1.0"?>\n<Clock xmlns:dt="urn:schemas-microsoft-com:datatypes"><Description dt:dt="string">E-Prime Primary Realtime Clock</Description><StartTime><Timestamp dt:dt="int">0</Timestamp><DateUtc dt:dt="string">2021-06-18T04:43:24Z</DateUtc></StartTime><FrequencyChanges><FrequencyChange><Frequency dt:dt="r8">2699990000</Frequency><Timestamp dt:dt="r8">661493979110538</Timestamp><Current …	좌우반구com(split BVF)_2-040-1	75.027	1.0.0.167	1	816313383	Professional	2.0.10.242	2.0.10.353	06-18-2021	2021-06-18 오전 4:43:24	13:43:24	2.0.10.248	38	1	z	전략	전	략	60	1	38	NULL	NULL	NULL	NULL	NULL	NULL	KSY2	List1	NULL	NULL	NULL	NULL	NULL	NULL	NULL	NULL	NULL	1	z	0	7	130585	0	z	503
좌우반구com(split BVF)_2	40	1	<?xml version="1.0"?>\n<Clock xmlns:dt="urn:schemas-microsoft-com:datatypes"><Description dt:dt="string">E-Prime Primary Realtime Clock</Description><StartTime><Timestamp dt:dt="int">0</Timestamp><DateUtc dt:dt="string">2021-06-18T04:43:24Z</DateUtc></StartTime><FrequencyChanges><FrequencyChange><Frequency dt:dt="r8">2699990000</Frequency><Timestamp dt:dt="r8">661493979110538</Timestamp><Current …	좌우반구com(split BVF)_2-040-1	75.027	1.0.0.167	1	816313383	Professional	2.0.10.242	2.0.10.353	06-18-2021	2021-06-18 오전 4:43:24	13:43:24	2.0.10.248	301	1	z	전통	전	통	NULL	NULL	NULL	NULL	NULL	NULL	57	1	37	KSY2	List3	NULL	NULL	NULL	NULL	NULL	NULL	NULL	NULL	NULL	1	z	0	7	890913	0	z	671
좌우반구com(split BVF)_2	40	1	<?xml version="1.0"?>\n<Clock xmlns:dt="urn:schemas-microsoft-com:datatypes"><Description dt:dt="string">E-Prime Primary Realtime Clock</Description><StartTime><Timestamp dt:dt="int">0</Timestamp><DateUtc dt:dt="string">2021-06-18T04:43:24Z</DateUtc></StartTime><FrequencyChanges><FrequencyChange><Frequency dt:dt="r8">2699990000</Frequency><Timestamp dt:dt="r8">661493979110538</Timestamp><Current …	좌우반구com(split BVF)_2-040-1	75.027	1.0.0.167	1	816313383	Professional	2.0.10.242	2.0.10.353	06-18-2021	2021-06-18 오전 4:43:24	13:43:24	2.0.10.248	309	2	{/}	전필	전	필	NULL	NULL	NULL	NULL	NULL	NULL	64	1	45	KSY3	List3	NULL	NULL	NULL	NULL	NULL	NULL	NULL	NULL	NULL	1	{/}	0	6	913198	0	{/}	417
좌우반구com(split BVF)_2	40	1	<?xml version="1.0"?>\n<Clock xmlns:dt="urn:schemas-microsoft-com:datatypes"><Description dt:dt="string">E-Prime Primary Realtime Clock</Description><StartTime><Timestamp dt:dt="int">0</Timestamp><DateUtc dt:dt="string">2021-06-18T04:43:24Z</DateUtc></StartTime><FrequencyChanges><FrequencyChange><Frequency dt:dt="r8">2699990000</Frequency><Timestamp dt:dt="r8">661493979110538</Timestamp><Current …	좌우반구com(split BVF)_2-040-1	75.027	1.0.0.167	1	816313383	Professional	2.0.10.242	2.0.10.353	06-18-2021	2021-06-18 오전 4:43:24	13:43:24	2.0.10.248	368	1	z	절감	절	감	NULL	NULL	NULL	NULL	NULL	NULL	55	1	104	KSY2	List3	NULL	NULL	NULL	NULL	NULL	NULL	NULL	NULL	NULL	1	z	0	7	1077926	0	z	702
좌우반구com(split BVF)_2	40	1	<?xml version="1.0"?>\n<Clock xmlns:dt="urn:schemas-microsoft-com:datatypes"><Description dt:dt="string">E-Prime Primary Realtime Clock</Description><StartTime><Timestamp dt:dt="int">0</Timestamp><DateUtc dt:dt="string">2021-06-18T04:43:24Z</DateUtc></StartTime><FrequencyChanges><FrequencyChange><Frequency dt:dt="r8">2699990000</Frequency><Timestamp dt:dt="r8">661493979110538</Timestamp><Current …	좌우반구com(split BVF)_2-040-1	75.027	1.0.0.167	1	816313383	Professional	2.0.10.242	2.0.10.353	06-18-2021	2021-06-18 오전 4:43:24	13:43:24	2.0.10.248	132	2	{/}	절보	절	보	68	1	132	NULL	NULL	NULL	NULL	NULL	NULL	KSY2	List1	NULL	NULL	NULL	NULL	NULL	NULL	NULL	NULL	NULL	0	{/}	0	7	385587	0	z	1503
좌우반구com(split BVF)_2	40	1	<?xml version="1.0"?>\n<Clock xmlns:dt="urn:schemas-microsoft-com:datatypes"><Description dt:dt="string">E-Prime Primary Realtime Clock</Description><StartTime><Timestamp dt:dt="int">0</Timestamp><DateUtc dt:dt="string">2021-06-18T04:43:24Z</DateUtc></StartTime><FrequencyChanges><FrequencyChange><Frequency dt:dt="r8">2699990000</Frequency><Timestamp dt:dt="r8">661493979110538</Timestamp><Current …	좌우반구com(split BVF)_2-040-1	75.027	1.0.0.167	1	816313383	Professional	2.0.10.242	2.0.10.353	06-18-2021	2021-06-18 오전 4:43:24	13:43:24	2.0.10.248	7	2	{/}	절속	절	속	47	1	7	NULL	NULL	NULL	NULL	NULL	NULL	KSY2	List1	NULL	NULL	NULL	NULL	NULL	NULL	NULL	NULL	NULL	0	{/}	1	6	46348	0	z	717
좌우반구com(split BVF)_2	40	1	<?xml version="1.0"?>\n<Clock xmlns:dt="urn:schemas-microsoft-com:datatypes"><Description dt:dt="string">E-Prime Primary Realtime Clock</Description><StartTime><Timestamp dt:dt="int">0</Timestamp><DateUtc dt:dt="string">2021-06-18T04:43:24Z</DateUtc></StartTime><FrequencyChanges><FrequencyChange><Frequency dt:dt="r8">2699990000</Frequency><Timestamp dt:dt="r8">661493979110538</Timestamp><Current …	좌우반구com(split BVF)_2-040-1	75.027	1.0.0.167	1	816313383	Professional	2.0.10.242	2.0.10.353	06-18-2021	2021-06-18 오전 4:43:24	13:43:24	2.0.10.248	148	1	z	절차	절	차	NULL	NULL	NULL	77	1	16	NULL	NULL	NULL	KSY2	List2	NULL	NULL	NULL	NULL	NULL	NULL	NULL	NULL	NULL	1	z	0	7	439381	0	z	708
좌우반구com(split BVF)_2	40	1	<?xml version="1.0"?>\n<Clock xmlns:dt="urn:schemas-microsoft-com:datatypes"><Description dt:dt="string">E-Prime Primary Realtime Clock</Description><StartTime><Timestamp dt:dt="int">0</Timestamp><DateUtc dt:dt="string">2021-06-18T04:43:24Z</DateUtc></StartTime><FrequencyChanges><FrequencyChange><Frequency dt:dt="r8">2699990000</Frequency><Timestamp dt:dt="r8">661493979110538</Timestamp><Current …	좌우반구com(split BVF)_2-040-1	75.027	1.0.0.167	1	816313383	Professional	2.0.10.242	2.0.10.353	06-18-2021	2021-06-18 오전 4:43:24	13:43:24	2.0.10.248	342	1	z	정도	정	도	NULL	NULL	NULL	NULL	NULL	NULL	76	1	78	KSY2	List3	NULL	NULL	NULL	NULL	NULL	NULL	NULL	NULL	NULL	1	z	0	7	1004819	0	z	627
좌우반구com(split BVF)_2	40	1	<?xml version="1.0"?>\n<Clock xmlns:dt="urn:schemas-microsoft-com:datatypes"><Description dt:dt="string">E-Prime Primary Realtime Clock</Description><StartTime><Timestamp dt:dt="int">0</Timestamp><DateUtc dt:dt="string">2021-06-18T04:43:24Z</DateUtc></StartTime><FrequencyChanges><FrequencyChange><Frequency dt:dt="r8">2699990000</Frequency><Timestamp dt:dt="r8">661493979110538</Timestamp><Current …	좌우반구com(split BVF)_2-040-1	75.027	1.0.0.167	1	816313383	Professional	2.0.10.242	2.0.10.353	06-18-2021	2021-06-18 오전 4:43:24	13:43:24	2.0.10.248	178	1	z	정오	정	오	NULL	NULL	NULL	95	1	46	NULL	NULL	NULL	KSY2	List2	NULL	NULL	NULL	NULL	NULL	NULL	NULL	NULL	NULL	1	z	0	7	519566	0	z	609
좌우반구com(split BVF)_2	40	1	<?xml version="1.0"?>\n<Clock xmlns:dt="urn:schemas-microsoft-com:datatypes"><Description dt:dt="string">E-Prime Primary Realtime Clock</Description><StartTime><Timestamp dt:dt="int">0</Timestamp><DateUtc dt:dt="string">2021-06-18T04:43:24Z</DateUtc></StartTime><FrequencyChanges><FrequencyChange><Frequency dt:dt="r8">2699990000</Frequency><Timestamp dt:dt="r8">661493979110538</Timestamp><Current …	좌우반구com(split BVF)_2-040-1	75.027	1.0.0.167	1	816313383	Professional	2.0.10.242	2.0.10.353	06-18-2021	2021-06-18 오전 4:43:24	13:43:24	2.0.10.248	76	1	z	정책	정	책	114	1	76	NULL	NULL	NULL	NULL	NULL	NULL	KSY2	List1	NULL	NULL	NULL	NULL	NULL	NULL	NULL	NULL	NULL	1	z	0	7	231709	0	z	928
좌우반구com(split BVF)_2	40	1	<?xml version="1.0"?>\n<Clock xmlns:dt="urn:schemas-microsoft-com:datatypes"><Description dt:dt="string">E-Prime Primary Realtime Clock</Description><StartTime><Timestamp dt:dt="int">0</Timestamp><DateUtc dt:dt="string">2021-06-18T04:43:24Z</DateUtc></StartTime><FrequencyChanges><FrequencyChange><Frequency dt:dt="r8">2699990000</Frequency><Timestamp dt:dt="r8">661493979110538</Timestamp><Current …	좌우반구com(split BVF)_2-040-1	75.027	1.0.0.167	1	816313383	Professional	2.0.10.242	2.0.10.353	06-18-2021	2021-06-18 오전 4:43:24	13:43:24	2.0.10.248	74	2	{/}	제경	제	경	117	1	74	NULL	NULL	NULL	NULL	NULL	NULL	KSY	List1	0		1	-1	226177	187		0	0	1	{/}	0	7	226364	0	{/}	369
좌우반구com(split BVF)_2	40	1	<?xml version="1.0"?>\n<Clock xmlns:dt="urn:schemas-microsoft-com:datatypes"><Description dt:dt="string">E-Prime Primary Realtime Clock</Description><StartTime><Timestamp dt:dt="int">0</Timestamp><DateUtc dt:dt="string">2021-06-18T04:43:24Z</DateUtc></StartTime><FrequencyChanges><FrequencyChange><Frequency dt:dt="r8">2699990000</Frequency><Timestamp dt:dt="r8">661493979110538</Timestamp><Current …	좌우반구com(split BVF)_2-040-1	75.027	1.0.0.167	1	816313383	Professional	2.0.10.242	2.0.10.353	06-18-2021	2021-06-18 오전 4:43:24	13:43:24	2.0.10.248	95	1	z	제도	제	도	109	1	95	NULL	NULL	NULL	NULL	NULL	NULL	KSY2	List1	NULL	NULL	NULL	NULL	NULL	NULL	NULL	NULL	NULL	1	z	1	6	283330	0	z	802
좌우반구com(split BVF)_2	40	1	<?xml version="1.0"?>\n<Clock xmlns:dt="urn:schemas-microsoft-com:datatypes"><Description dt:dt="string">E-Prime Primary Realtime Clock</Description><StartTime><Timestamp dt:dt="int">0</Timestamp><DateUtc dt:dt="string">2021-06-18T04:43:24Z</DateUtc></StartTime><FrequencyChanges><FrequencyChange><Frequency dt:dt="r8">2699990000</Frequency><Timestamp dt:dt="r8">661493979110538</Timestamp><Current …	좌우반구com(split BVF)_2-040-1	75.027	1.0.0.167	1	816313383	Professional	2.0.10.242	2.0.10.353	06-18-2021	2021-06-18 오전 4:43:24	13:43:24	2.0.10.248	194	2	{/}	제란	제	란	NULL	NULL	NULL	24	1	62	NULL	NULL	NULL	KSY3	List2	NULL	NULL	NULL	NULL	NULL	NULL	NULL	NULL	NULL	1	{/}	1	6	565269	0	{/}	986
좌우반구com(split BVF)_2	40	1	<?xml version="1.0"?>\n<Clock xmlns:dt="urn:schemas-microsoft-com:datatypes"><Description dt:dt="string">E-Prime Primary Realtime Clock</Description><StartTime><Timestamp dt:dt="int">0</Timestamp><DateUtc dt:dt="string">2021-06-18T04:43:24Z</DateUtc></StartTime><FrequencyChanges><FrequencyChange><Frequency dt:dt="r8">2699990000</Frequency><Timestamp dt:dt="r8">661493979110538</Timestamp><Current …	좌우반구com(split BVF)_2-040-1	75.027	1.0.0.167	1	816313383	Professional	2.0.10.242	2.0.10.353	06-18-2021	2021-06-18 오전 4:43:24	13:43:24	2.0.10.248	376	1	z	제안	제	안	NULL	NULL	NULL	NULL	NULL	NULL	78	1	112	KSY2	List3	NULL	NULL	NULL	NULL	NULL	NULL	NULL	NULL	NULL	1	z	0	7	1099958	0	z	438
좌우반구com(split BVF)_2	40	1	<?xml version="1.0"?>\n<Clock xmlns:dt="urn:schemas-microsoft-com:datatypes"><Description dt:dt="string">E-Prime Primary Realtime Clock</Description><StartTime><Timestamp dt:dt="int">0</Timestamp><DateUtc dt:dt="string">2021-06-18T04:43:24Z</DateUtc></StartTime><FrequencyChanges><FrequencyChange><Frequency dt:dt="r8">2699990000</Frequency><Timestamp dt:dt="r8">661493979110538</Timestamp><Current …	좌우반구com(split BVF)_2-040-1	75.027	1.0.0.167	1	816313383	Professional	2.0.10.242	2.0.10.353	06-18-2021	2021-06-18 오전 4:43:24	13:43:24	2.0.10.248	218	1	z	제품	제	품	NULL	NULL	NULL	94	1	86	NULL	NULL	NULL	KSY2	List2	NULL	NULL	NULL	NULL	NULL	NULL	NULL	NULL	NULL	1	z	0	7	633965	0	z	856
좌우반구com(split BVF)_2	40	1	<?xml version="1.0"?>\n<Clock xmlns:dt="urn:schemas-microsoft-com:datatypes"><Description dt:dt="string">E-Prime Primary Realtime Clock</Description><StartTime><Timestamp dt:dt="int">0</Timestamp><DateUtc dt:dt="string">2021-06-18T04:43:24Z</DateUtc></StartTime><FrequencyChanges><FrequencyChange><Frequency dt:dt="r8">2699990000</Frequency><Timestamp dt:dt="r8">661493979110538</Timestamp><Current …	좌우반구com(split BVF)_2-040-1	75.027	1.0.0.167	1	816313383	Professional	2.0.10.242	2.0.10.353	06-18-2021	2021-06-18 오전 4:43:24	13:43:24	2.0.10.248	339	1	z	조건	조	건	NULL	NULL	NULL	NULL	NULL	NULL	2	1	75	KSY2	List3	NULL	NULL	NULL	NULL	NULL	NULL	NULL	NULL	NULL	1	z	1	6	997141	0	z	409
좌우반구com(split BVF)_2	40	1	<?xml version="1.0"?>\n<Clock xmlns:dt="urn:schemas-microsoft-com:datatypes"><Description dt:dt="string">E-Prime Primary Realtime Clock</Description><StartTime><Timestamp dt:dt="int">0</Timestamp><DateUtc dt:dt="string">2021-06-18T04:43:24Z</DateUtc></StartTime><FrequencyChanges><FrequencyChange><Frequency dt:dt="r8">2699990000</Frequency><Timestamp dt:dt="r8">661493979110538</Timestamp><Current …	좌우반구com(split BVF)_2-040-1	75.027	1.0.0.167	1	816313383	Professional	2.0.10.242	2.0.10.353	06-18-2021	2021-06-18 오전 4:43:24	13:43:24	2.0.10.248	129	1	z	조례	조	례	48	1	129	NULL	NULL	NULL	NULL	NULL	NULL	KSY2	List1	NULL	NULL	NULL	NULL	NULL	NULL	NULL	NULL	NULL	0	z	0	7	376897	0	{/}	537
좌우반구com(split BVF)_2	40	1	<?xml version="1.0"?>\n<Clock xmlns:dt="urn:schemas-microsoft-com:datatypes"><Description dt:dt="string">E-Prime Primary Realtime Clock</Description><StartTime><Timestamp dt:dt="int">0</Timestamp><DateUtc dt:dt="string">2021-06-18T04:43:24Z</DateUtc></StartTime><FrequencyChanges><FrequencyChange><Frequency dt:dt="r8">2699990000</Frequency><Timestamp dt:dt="r8">661493979110538</Timestamp><Current …	좌우반구com(split BVF)_2-040-1	75.027	1.0.0.167	1	816313383	Professional	2.0.10.242	2.0.10.353	06-18-2021	2021-06-18 오전 4:43:24	13:43:24	2.0.10.248	149	1	z	조직	조	직	NULL	NULL	NULL	68	1	17	NULL	NULL	NULL	KSY2	List2	NULL	NULL	NULL	NULL	NULL	NULL	NULL	NULL	NULL	1	z	0	7	442287	0	z	442
좌우반구com(split BVF)_2	40	1	<?xml version="1.0"?>\n<Clock xmlns:dt="urn:schemas-microsoft-com:datatypes"><Description dt:dt="string">E-Prime Primary Realtime Clock</Description><StartTime><Timestamp dt:dt="int">0</Timestamp><DateUtc dt:dt="string">2021-06-18T04:43:24Z</DateUtc></StartTime><FrequencyChanges><FrequencyChange><Frequency dt:dt="r8">2699990000</Frequency><Timestamp dt:dt="r8">661493979110538</Timestamp><Current …	좌우반구com(split BVF)_2-040-1	75.027	1.0.0.167	1	816313383	Professional	2.0.10.242	2.0.10.353	06-18-2021	2021-06-18 오전 4:43:24	13:43:24	2.0.10.248	380	1	z	종류	종	류	NULL	NULL	NULL	NULL	NULL	NULL	80	1	116	KSY2	List3	NULL	NULL	NULL	NULL	NULL	NULL	NULL	NULL	NULL	1	z	0	7	1111181	0	z	494
좌우반구com(split BVF)_2	40	1	<?xml version="1.0"?>\n<Clock xmlns:dt="urn:schemas-microsoft-com:datatypes"><Description dt:dt="string">E-Prime Primary Realtime Clock</Description><StartTime><Timestamp dt:dt="int">0</Timestamp><DateUtc dt:dt="string">2021-06-18T04:43:24Z</DateUtc></StartTime><FrequencyChanges><FrequencyChange><Frequency dt:dt="r8">2699990000</Frequency><Timestamp dt:dt="r8">661493979110538</Timestamp><Current …	좌우반구com(split BVF)_2-040-1	75.027	1.0.0.167	1	816313383	Professional	2.0.10.242	2.0.10.353	06-18-2021	2021-06-18 오전 4:43:24	13:43:24	2.0.10.248	282	2	{/}	종백	종	백	NULL	NULL	NULL	NULL	NULL	NULL	104	1	18	KSY	List3	0		0	-1	839891	187		0	0	1	{/}	0	7	840078	0	{/}	363
좌우반구com(split BVF)_2	40	1	<?xml version="1.0"?>\n<Clock xmlns:dt="urn:schemas-microsoft-com:datatypes"><Description dt:dt="string">E-Prime Primary Realtime Clock</Description><StartTime><Timestamp dt:dt="int">0</Timestamp><DateUtc dt:dt="string">2021-06-18T04:43:24Z</DateUtc></StartTime><FrequencyChanges><FrequencyChange><Frequency dt:dt="r8">2699990000</Frequency><Timestamp dt:dt="r8">661493979110538</Timestamp><Current …	좌우반구com(split BVF)_2-040-1	75.027	1.0.0.167	1	816313383	Professional	2.0.10.242	2.0.10.353	06-18-2021	2021-06-18 오전 4:43:24	13:43:24	2.0.10.248	145	2	{/}	죽거	죽	거	NULL	NULL	NULL	27	1	13	NULL	NULL	NULL	KSY2	List2	NULL	NULL	NULL	NULL	NULL	NULL	NULL	NULL	NULL	1	{/}	0	6	431397	0	{/}	396
좌우반구com(split BVF)_2	40	1	<?xml version="1.0"?>\n<Clock xmlns:dt="urn:schemas-microsoft-com:datatypes"><Description dt:dt="string">E-Prime Primary Realtime Clock</Description><StartTime><Timestamp dt:dt="int">0</Timestamp><DateUtc dt:dt="string">2021-06-18T04:43:24Z</DateUtc></StartTime><FrequencyChanges><FrequencyChange><Frequency dt:dt="r8">2699990000</Frequency><Timestamp dt:dt="r8">661493979110538</Timestamp><Current …	좌우반구com(split BVF)_2-040-1	75.027	1.0.0.167	1	816313383	Professional	2.0.10.242	2.0.10.353	06-18-2021	2021-06-18 오전 4:43:24	13:43:24	2.0.10.248	147	1	z	죽음	죽	음	NULL	NULL	NULL	65	1	15	NULL	NULL	NULL	KSY2	List2	NULL	NULL	NULL	NULL	NULL	NULL	NULL	NULL	NULL	1	z	0	7	436529	0	z	656
좌우반구com(split BVF)_2	40	1	<?xml version="1.0"?>\n<Clock xmlns:dt="urn:schemas-microsoft-com:datatypes"><Description dt:dt="string">E-Prime Primary Realtime Clock</Description><StartTime><Timestamp dt:dt="int">0</Timestamp><DateUtc dt:dt="string">2021-06-18T04:43:24Z</DateUtc></StartTime><FrequencyChanges><FrequencyChange><Frequency dt:dt="r8">2699990000</Frequency><Timestamp dt:dt="r8">661493979110538</Timestamp><Current …	좌우반구com(split BVF)_2-040-1	75.027	1.0.0.167	1	816313383	Professional	2.0.10.242	2.0.10.353	06-18-2021	2021-06-18 오전 4:43:24	13:43:24	2.0.10.248	225	1	z	준거	준	거	NULL	NULL	NULL	20	1	93	NULL	NULL	NULL	KSY2	List2	NULL	NULL	NULL	NULL	NULL	NULL	NULL	NULL	NULL	1	z	0	7	653265	0	z	860
좌우반구com(split BVF)_2	40	1	<?xml version="1.0"?>\n<Clock xmlns:dt="urn:schemas-microsoft-com:datatypes"><Description dt:dt="string">E-Prime Primary Realtime Clock</Description><StartTime><Timestamp dt:dt="int">0</Timestamp><DateUtc dt:dt="string">2021-06-18T04:43:24Z</DateUtc></StartTime><FrequencyChanges><FrequencyChange><Frequency dt:dt="r8">2699990000</Frequency><Timestamp dt:dt="r8">661493979110538</Timestamp><Current …	좌우반구com(split BVF)_2-040-1	75.027	1.0.0.167	1	816313383	Professional	2.0.10.242	2.0.10.353	06-18-2021	2021-06-18 오전 4:43:24	13:43:24	2.0.10.248	20	2	{/}	증력	증	력	97	1	20	NULL	NULL	NULL	NULL	NULL	NULL	KSY	List1	0		0	0	81976	186		0	0	0	{/}	0	6	82162	0	z	702
좌우반구com(split BVF)_2	40	1	<?xml version="1.0"?>\n<Clock xmlns:dt="urn:schemas-microsoft-com:datatypes"><Description dt:dt="string">E-Prime Primary Realtime Clock</Description><StartTime><Timestamp dt:dt="int">0</Timestamp><DateUtc dt:dt="string">2021-06-18T04:43:24Z</DateUtc></StartTime><FrequencyChanges><FrequencyChange><Frequency dt:dt="r8">2699990000</Frequency><Timestamp dt:dt="r8">661493979110538</Timestamp><Current …	좌우반구com(split BVF)_2-040-1	75.027	1.0.0.167	1	816313383	Professional	2.0.10.242	2.0.10.353	06-18-2021	2021-06-18 오전 4:43:24	13:43:24	2.0.10.248	351	1	z	증인	증	인	NULL	NULL	NULL	NULL	NULL	NULL	23	1	87	KSY2	List3	NULL	NULL	NULL	NULL	NULL	NULL	NULL	NULL	NULL	1	z	0	7	1029210	0	z	515
좌우반구com(split BVF)_2	40	1	<?xml version="1.0"?>\n<Clock xmlns:dt="urn:schemas-microsoft-com:datatypes"><Description dt:dt="string">E-Prime Primary Realtime Clock</Description><StartTime><Timestamp dt:dt="int">0</Timestamp><DateUtc dt:dt="string">2021-06-18T04:43:24Z</DateUtc></StartTime><FrequencyChanges><FrequencyChange><Frequency dt:dt="r8">2699990000</Frequency><Timestamp dt:dt="r8">661493979110538</Timestamp><Current …	좌우반구com(split BVF)_2-040-1	75.027	1.0.0.167	1	816313383	Professional	2.0.10.242	2.0.10.353	06-18-2021	2021-06-18 오전 4:43:24	13:43:24	2.0.10.248	327	2	{/}	지님	지	님	NULL	NULL	NULL	NULL	NULL	NULL	54	1	63	KSY	List3	0		1	-1	962620	187		0	0	1	{/}	0	7	962807	0	{/}	488
좌우반구com(split BVF)_2	40	1	<?xml version="1.0"?>\n<Clock xmlns:dt="urn:schemas-microsoft-com:datatypes"><Description dt:dt="string">E-Prime Primary Realtime Clock</Description><StartTime><Timestamp dt:dt="int">0</Timestamp><DateUtc dt:dt="string">2021-06-18T04:43:24Z</DateUtc></StartTime><FrequencyChanges><FrequencyChange><Frequency dt:dt="r8">2699990000</Frequency><Timestamp dt:dt="r8">661493979110538</Timestamp><Current …	좌우반구com(split BVF)_2-040-1	75.027	1.0.0.167	1	816313383	Professional	2.0.10.242	2.0.10.353	06-18-2021	2021-06-18 오전 4:43:24	13:43:24	2.0.10.248	308	1	z	지적	지	적	NULL	NULL	NULL	NULL	NULL	NULL	58	1	44	KSY2	List3	NULL	NULL	NULL	NULL	NULL	NULL	NULL	NULL	NULL	1	z	1	6	910412	0	z	580
좌우반구com(split BVF)_2	40	1	<?xml version="1.0"?>\n<Clock xmlns:dt="urn:schemas-microsoft-com:datatypes"><Description dt:dt="string">E-Prime Primary Realtime Clock</Description><StartTime><Timestamp dt:dt="int">0</Timestamp><DateUtc dt:dt="string">2021-06-18T04:43:24Z</DateUtc></StartTime><FrequencyChanges><FrequencyChange><Frequency dt:dt="r8">2699990000</Frequency><Timestamp dt:dt="r8">661493979110538</Timestamp><Current …	좌우반구com(split BVF)_2-040-1	75.027	1.0.0.167	1	816313383	Professional	2.0.10.242	2.0.10.353	06-18-2021	2021-06-18 오전 4:43:24	13:43:24	2.0.10.248	305	1	z	지표	지	표	NULL	NULL	NULL	NULL	NULL	NULL	123	1	41	KSY2	List3	NULL	NULL	NULL	NULL	NULL	NULL	NULL	NULL	NULL	1	z	0	7	902389	0	z	451
좌우반구com(split BVF)_2	40	1	<?xml version="1.0"?>\n<Clock xmlns:dt="urn:schemas-microsoft-com:datatypes"><Description dt:dt="string">E-Prime Primary Realtime Clock</Description><StartTime><Timestamp dt:dt="int">0</Timestamp><DateUtc dt:dt="string">2021-06-18T04:43:24Z</DateUtc></StartTime><FrequencyChanges><FrequencyChange><Frequency dt:dt="r8">2699990000</Frequency><Timestamp dt:dt="r8">661493979110538</Timestamp><Current …	좌우반구com(split BVF)_2-040-1	75.027	1.0.0.167	1	816313383	Professional	2.0.10.242	2.0.10.353	06-18-2021	2021-06-18 오전 4:43:24	13:43:24	2.0.10.248	322	1	z	지혜	지	혜	NULL	NULL	NULL	NULL	NULL	NULL	81	1	58	KSY2	List3	NULL	NULL	NULL	NULL	NULL	NULL	NULL	NULL	NULL	1	z	0	7	948679	0	z	434
좌우반구com(split BVF)_2	40	1	<?xml version="1.0"?>\n<Clock xmlns:dt="urn:schemas-microsoft-com:datatypes"><Description dt:dt="string">E-Prime Primary Realtime Clock</Description><StartTime><Timestamp dt:dt="int">0</Timestamp><DateUtc dt:dt="string">2021-06-18T04:43:24Z</DateUtc></StartTime><FrequencyChanges><FrequencyChange><Frequency dt:dt="r8">2699990000</Frequency><Timestamp dt:dt="r8">661493979110538</Timestamp><Current …	좌우반구com(split BVF)_2-040-1	75.027	1.0.0.167	1	816313383	Professional	2.0.10.242	2.0.10.353	06-18-2021	2021-06-18 오전 4:43:24	13:43:24	2.0.10.248	336	2	{/}	직매	직	매	NULL	NULL	NULL	NULL	NULL	NULL	126	1	72	KSY2	List3	NULL	NULL	NULL	NULL	NULL	NULL	NULL	NULL	NULL	0	{/}	0	6	988051	0	z	1371
좌우반구com(split BVF)_2	40	1	<?xml version="1.0"?>\n<Clock xmlns:dt="urn:schemas-microsoft-com:datatypes"><Description dt:dt="string">E-Prime Primary Realtime Clock</Description><StartTime><Timestamp dt:dt="int">0</Timestamp><DateUtc dt:dt="string">2021-06-18T04:43:24Z</DateUtc></StartTime><FrequencyChanges><FrequencyChange><Frequency dt:dt="r8">2699990000</Frequency><Timestamp dt:dt="r8">661493979110538</Timestamp><Current …	좌우반구com(split BVF)_2-040-1	75.027	1.0.0.167	1	816313383	Professional	2.0.10.242	2.0.10.353	06-18-2021	2021-06-18 오전 4:43:24	13:43:24	2.0.10.248	165	1	z	직장	직	장	NULL	NULL	NULL	79	1	33	NULL	NULL	NULL	KSY2	List2	NULL	NULL	NULL	NULL	NULL	NULL	NULL	NULL	NULL	1	z	0	7	484205	0	z	403
좌우반구com(split BVF)_2	40	1	<?xml version="1.0"?>\n<Clock xmlns:dt="urn:schemas-microsoft-com:datatypes"><Description dt:dt="string">E-Prime Primary Realtime Clock</Description><StartTime><Timestamp dt:dt="int">0</Timestamp><DateUtc dt:dt="string">2021-06-18T04:43:24Z</DateUtc></StartTime><FrequencyChanges><FrequencyChange><Frequency dt:dt="r8">2699990000</Frequency><Timestamp dt:dt="r8">661493979110538</Timestamp><Current …	좌우반구com(split BVF)_2-040-1	75.027	1.0.0.167	1	816313383	Professional	2.0.10.242	2.0.10.353	06-18-2021	2021-06-18 오전 4:43:24	13:43:24	2.0.10.248	5	2	{/}	진회	진	회	57	1	5	NULL	NULL	NULL	NULL	NULL	NULL	KSY	List1	0		0	-1	40284	187		0	0	0	{/}	0	7	40471	0	z	714
좌우반구com(split BVF)_2	40	1	<?xml version="1.0"?>\n<Clock xmlns:dt="urn:schemas-microsoft-com:datatypes"><Description dt:dt="string">E-Prime Primary Realtime Clock</Description><StartTime><Timestamp dt:dt="int">0</Timestamp><DateUtc dt:dt="string">2021-06-18T04:43:24Z</DateUtc></StartTime><FrequencyChanges><FrequencyChange><Frequency dt:dt="r8">2699990000</Frequency><Timestamp dt:dt="r8">661493979110538</Timestamp><Current …	좌우반구com(split BVF)_2-040-1	75.027	1.0.0.167	1	816313383	Professional	2.0.10.242	2.0.10.353	06-18-2021	2021-06-18 오전 4:43:24	13:43:24	2.0.10.248	365	1	z	질서	질	서	NULL	NULL	NULL	NULL	NULL	NULL	86	1	101	KSY2	List3	NULL	NULL	NULL	NULL	NULL	NULL	NULL	NULL	NULL	1	z	0	7	1069409	0	z	827
좌우반구com(split BVF)_2	40	1	<?xml version="1.0"?>\n<Clock xmlns:dt="urn:schemas-microsoft-com:datatypes"><Description dt:dt="string">E-Prime Primary Realtime Clock</Description><StartTime><Timestamp dt:dt="int">0</Timestamp><DateUtc dt:dt="string">2021-06-18T04:43:24Z</DateUtc></StartTime><FrequencyChanges><FrequencyChange><Frequency dt:dt="r8">2699990000</Frequency><Timestamp dt:dt="r8">661493979110538</Timestamp><Current …	좌우반구com(split BVF)_2-040-1	75.027	1.0.0.167	1	816313383	Professional	2.0.10.242	2.0.10.353	06-18-2021	2021-06-18 오전 4:43:24	13:43:24	2.0.10.248	335	1	z	차량	차	량	NULL	NULL	NULL	NULL	NULL	NULL	69	1	71	KSY2	List3	NULL	NULL	NULL	NULL	NULL	NULL	NULL	NULL	NULL	1	z	0	7	985399	0	z	455
좌우반구com(split BVF)_2	40	1	<?xml version="1.0"?>\n<Clock xmlns:dt="urn:schemas-microsoft-com:datatypes"><Description dt:dt="string">E-Prime Primary Realtime Clock</Description><StartTime><Timestamp dt:dt="int">0</Timestamp><DateUtc dt:dt="string">2021-06-18T04:43:24Z</DateUtc></StartTime><FrequencyChanges><FrequencyChange><Frequency dt:dt="r8">2699990000</Frequency><Timestamp dt:dt="r8">661493979110538</Timestamp><Current …	좌우반구com(split BVF)_2-040-1	75.027	1.0.0.167	1	816313383	Professional	2.0.10.242	2.0.10.353	06-18-2021	2021-06-18 오전 4:43:24	13:43:24	2.0.10.248	383	1	z	차익	차	익	NULL	NULL	NULL	NULL	NULL	NULL	82	1	119	KSY2	List3	NULL	NULL	NULL	NULL	NULL	NULL	NULL	NULL	NULL	1	z	0	7	1119311	0	z	748
좌우반구com(split BVF)_2	40	1	<?xml version="1.0"?>\n<Clock xmlns:dt="urn:schemas-microsoft-com:datatypes"><Description dt:dt="string">E-Prime Primary Realtime Clock</Description><StartTime><Timestamp dt:dt="int">0</Timestamp><DateUtc dt:dt="string">2021-06-18T04:43:24Z</DateUtc></StartTime><FrequencyChanges><FrequencyChange><Frequency dt:dt="r8">2699990000</Frequency><Timestamp dt:dt="r8">661493979110538</Timestamp><Current …	좌우반구com(split BVF)_2-040-1	75.027	1.0.0.167	1	816313383	Professional	2.0.10.242	2.0.10.353	06-18-2021	2021-06-18 오전 4:43:24	13:43:24	2.0.10.248	288	2	{/}	착반	착	반	NULL	NULL	NULL	NULL	NULL	NULL	116	1	24	KSY	List3	0		0	-1	855805	187		0	0	1	{/}	0	7	855992	0	{/}	393
좌우반구com(split BVF)_2	40	1	<?xml version="1.0"?>\n<Clock xmlns:dt="urn:schemas-microsoft-com:datatypes"><Description dt:dt="string">E-Prime Primary Realtime Clock</Description><StartTime><Timestamp dt:dt="int">0</Timestamp><DateUtc dt:dt="string">2021-06-18T04:43:24Z</DateUtc></StartTime><FrequencyChanges><FrequencyChange><Frequency dt:dt="r8">2699990000</Frequency><Timestamp dt:dt="r8">661493979110538</Timestamp><Current …	좌우반구com(split BVF)_2-040-1	75.027	1.0.0.167	1	816313383	Professional	2.0.10.242	2.0.10.353	06-18-2021	2021-06-18 오전 4:43:24	13:43:24	2.0.10.248	55	1	z	책임	책	임	94	1	55	NULL	NULL	NULL	NULL	NULL	NULL	KSY2	List1	NULL	NULL	NULL	NULL	NULL	NULL	NULL	NULL	NULL	1	z	0	7	175929	0	z	421
좌우반구com(split BVF)_2	40	1	<?xml version="1.0"?>\n<Clock xmlns:dt="urn:schemas-microsoft-com:datatypes"><Description dt:dt="string">E-Prime Primary Realtime Clock</Description><StartTime><Timestamp dt:dt="int">0</Timestamp><DateUtc dt:dt="string">2021-06-18T04:43:24Z</DateUtc></StartTime><FrequencyChanges><FrequencyChange><Frequency dt:dt="r8">2699990000</Frequency><Timestamp dt:dt="r8">661493979110538</Timestamp><Current …	좌우반구com(split BVF)_2-040-1	75.027	1.0.0.167	1	816313383	Professional	2.0.10.242	2.0.10.353	06-18-2021	2021-06-18 오전 4:43:24	13:43:24	2.0.10.248	77	2	{/}	책희	책	희	26	1	77	NULL	NULL	NULL	NULL	NULL	NULL	KSY2	List1	NULL	NULL	NULL	NULL	NULL	NULL	NULL	NULL	NULL	1	{/}	0	7	234841	0	{/}	924
좌우반구com(split BVF)_2	40	1	<?xml version="1.0"?>\n<Clock xmlns:dt="urn:schemas-microsoft-com:datatypes"><Description dt:dt="string">E-Prime Primary Realtime Clock</Description><StartTime><Timestamp dt:dt="int">0</Timestamp><DateUtc dt:dt="string">2021-06-18T04:43:24Z</DateUtc></StartTime><FrequencyChanges><FrequencyChange><Frequency dt:dt="r8">2699990000</Frequency><Timestamp dt:dt="r8">661493979110538</Timestamp><Current …	좌우반구com(split BVF)_2-040-1	75.027	1.0.0.167	1	816313383	Professional	2.0.10.242	2.0.10.353	06-18-2021	2021-06-18 오전 4:43:24	13:43:24	2.0.10.248	349	2	{/}	청휘	청	휘	NULL	NULL	NULL	NULL	NULL	NULL	106	1	85	KSY3	List3	NULL	NULL	NULL	NULL	NULL	NULL	NULL	NULL	NULL	0	{/}	1	6	1023745	0	z	557
좌우반구com(split BVF)_2	40	1	<?xml version="1.0"?>\n<Clock xmlns:dt="urn:schemas-microsoft-com:datatypes"><Description dt:dt="string">E-Prime Primary Realtime Clock</Description><StartTime><Timestamp dt:dt="int">0</Timestamp><DateUtc dt:dt="string">2021-06-18T04:43:24Z</DateUtc></StartTime><FrequencyChanges><FrequencyChange><Frequency dt:dt="r8">2699990000</Frequency><Timestamp dt:dt="r8">661493979110538</Timestamp><Current …	좌우반구com(split BVF)_2-040-1	75.027	1.0.0.167	1	816313383	Professional	2.0.10.242	2.0.10.353	06-18-2021	2021-06-18 오전 4:43:24	13:43:24	2.0.10.248	312	2	{/}	체행	체	행	NULL	NULL	NULL	NULL	NULL	NULL	97	1	48	KSY3	List3	NULL	NULL	NULL	NULL	NULL	NULL	NULL	NULL	NULL	1	{/}	0	7	921329	0	{/}	518
좌우반구com(split BVF)_2	40	1	<?xml version="1.0"?>\n<Clock xmlns:dt="urn:schemas-microsoft-com:datatypes"><Description dt:dt="string">E-Prime Primary Realtime Clock</Description><StartTime><Timestamp dt:dt="int">0</Timestamp><DateUtc dt:dt="string">2021-06-18T04:43:24Z</DateUtc></StartTime><FrequencyChanges><FrequencyChange><Frequency dt:dt="r8">2699990000</Frequency><Timestamp dt:dt="r8">661493979110538</Timestamp><Current …	좌우반구com(split BVF)_2-040-1	75.027	1.0.0.167	1	816313383	Professional	2.0.10.242	2.0.10.353	06-18-2021	2021-06-18 오전 4:43:24	13:43:24	2.0.10.248	1	1	z	체험	체	험	38	1	1	NULL	NULL	NULL	NULL	NULL	NULL	KSY2	List1	NULL	NULL	NULL	NULL	NULL	NULL	NULL	NULL	NULL	1	z	0	7	29768	0	z	497
좌우반구com(split BVF)_2	40	1	<?xml version="1.0"?>\n<Clock xmlns:dt="urn:schemas-microsoft-com:datatypes"><Description dt:dt="string">E-Prime Primary Realtime Clock</Description><StartTime><Timestamp dt:dt="int">0</Timestamp><DateUtc dt:dt="string">2021-06-18T04:43:24Z</DateUtc></StartTime><FrequencyChanges><FrequencyChange><Frequency dt:dt="r8">2699990000</Frequency><Timestamp dt:dt="r8">661493979110538</Timestamp><Current …	좌우반구com(split BVF)_2-040-1	75.027	1.0.0.167	1	816313383	Professional	2.0.10.242	2.0.10.353	06-18-2021	2021-06-18 오전 4:43:24	13:43:24	2.0.10.248	317	1	z	최고	최	고	NULL	NULL	NULL	NULL	NULL	NULL	15	1	53	KSY2	List3	NULL	NULL	NULL	NULL	NULL	NULL	NULL	NULL	NULL	1	z	0	6	934870	0	z	377
좌우반구com(split BVF)_2	40	1	<?xml version="1.0"?>\n<Clock xmlns:dt="urn:schemas-microsoft-com:datatypes"><Description dt:dt="string">E-Prime Primary Realtime Clock</Description><StartTime><Timestamp dt:dt="int">0</Timestamp><DateUtc dt:dt="string">2021-06-18T04:43:24Z</DateUtc></StartTime><FrequencyChanges><FrequencyChange><Frequency dt:dt="r8">2699990000</Frequency><Timestamp dt:dt="r8">661493979110538</Timestamp><Current …	좌우반구com(split BVF)_2-040-1	75.027	1.0.0.167	1	816313383	Professional	2.0.10.242	2.0.10.353	06-18-2021	2021-06-18 오전 4:43:24	13:43:24	2.0.10.248	261	2	{/}	최여	최	여	NULL	NULL	NULL	63	1	129	NULL	NULL	NULL	KSY3	List2	NULL	NULL	NULL	NULL	NULL	NULL	NULL	NULL	NULL	1	{/}	0	6	750536	0	{/}	479
좌우반구com(split BVF)_2	40	1	<?xml version="1.0"?>\n<Clock xmlns:dt="urn:schemas-microsoft-com:datatypes"><Description dt:dt="string">E-Prime Primary Realtime Clock</Description><StartTime><Timestamp dt:dt="int">0</Timestamp><DateUtc dt:dt="string">2021-06-18T04:43:24Z</DateUtc></StartTime><FrequencyChanges><FrequencyChange><Frequency dt:dt="r8">2699990000</Frequency><Timestamp dt:dt="r8">661493979110538</Timestamp><Current …	좌우반구com(split BVF)_2-040-1	75.027	1.0.0.167	1	816313383	Professional	2.0.10.242	2.0.10.353	06-18-2021	2021-06-18 오전 4:43:24	13:43:24	2.0.10.248	233	2	{/}	최횟	최	횟	NULL	NULL	NULL	31	1	101	NULL	NULL	NULL	KSY3	List2	NULL	NULL	NULL	NULL	NULL	NULL	NULL	NULL	NULL	1	{/}	0	7	675550	0	{/}	478
좌우반구com(split BVF)_2	40	1	<?xml version="1.0"?>\n<Clock xmlns:dt="urn:schemas-microsoft-com:datatypes"><Description dt:dt="string">E-Prime Primary Realtime Clock</Description><StartTime><Timestamp dt:dt="int">0</Timestamp><DateUtc dt:dt="string">2021-06-18T04:43:24Z</DateUtc></StartTime><FrequencyChanges><FrequencyChange><Frequency dt:dt="r8">2699990000</Frequency><Timestamp dt:dt="r8">661493979110538</Timestamp><Current …	좌우반구com(split BVF)_2-040-1	75.027	1.0.0.167	1	816313383	Professional	2.0.10.242	2.0.10.353	06-18-2021	2021-06-18 오전 4:43:24	13:43:24	2.0.10.248	106	2	{/}	축허	축	허	64	1	106	NULL	NULL	NULL	NULL	NULL	NULL	KSY	List1	0		0	-1	313413	186		0	0	1	{/}	1	6	313599	0	{/}	445
좌우반구com(split BVF)_2	40	1	<?xml version="1.0"?>\n<Clock xmlns:dt="urn:schemas-microsoft-com:datatypes"><Description dt:dt="string">E-Prime Primary Realtime Clock</Description><StartTime><Timestamp dt:dt="int">0</Timestamp><DateUtc dt:dt="string">2021-06-18T04:43:24Z</DateUtc></StartTime><FrequencyChanges><FrequencyChange><Frequency dt:dt="r8">2699990000</Frequency><Timestamp dt:dt="r8">661493979110538</Timestamp><Current …	좌우반구com(split BVF)_2-040-1	75.027	1.0.0.167	1	816313383	Professional	2.0.10.242	2.0.10.353	06-18-2021	2021-06-18 오전 4:43:24	13:43:24	2.0.10.248	189	2	{/}	축헤	축	헤	NULL	NULL	NULL	56	1	57	NULL	NULL	NULL	KSY	List2	0		0	-1	550701	187		0	0	1	{/}	0	7	550888	0	{/}	415
좌우반구com(split BVF)_2	40	1	<?xml version="1.0"?>\n<Clock xmlns:dt="urn:schemas-microsoft-com:datatypes"><Description dt:dt="string">E-Prime Primary Realtime Clock</Description><StartTime><Timestamp dt:dt="int">0</Timestamp><DateUtc dt:dt="string">2021-06-18T04:43:24Z</DateUtc></StartTime><FrequencyChanges><FrequencyChange><Frequency dt:dt="r8">2699990000</Frequency><Timestamp dt:dt="r8">661493979110538</Timestamp><Current …	좌우반구com(split BVF)_2-040-1	75.027	1.0.0.167	1	816313383	Professional	2.0.10.242	2.0.10.353	06-18-2021	2021-06-18 오전 4:43:24	13:43:24	2.0.10.248	177	2	{/}	축희	축	희	NULL	NULL	NULL	75	1	45	NULL	NULL	NULL	KSY2	List2	NULL	NULL	NULL	NULL	NULL	NULL	NULL	NULL	NULL	0	{/}	0	7	516407	0	z	952
좌우반구com(split BVF)_2	40	1	<?xml version="1.0"?>\n<Clock xmlns:dt="urn:schemas-microsoft-com:datatypes"><Description dt:dt="string">E-Prime Primary Realtime Clock</Description><StartTime><Timestamp dt:dt="int">0</Timestamp><DateUtc dt:dt="string">2021-06-18T04:43:24Z</DateUtc></StartTime><FrequencyChanges><FrequencyChange><Frequency dt:dt="r8">2699990000</Frequency><Timestamp dt:dt="r8">661493979110538</Timestamp><Current …	좌우반구com(split BVF)_2-040-1	75.027	1.0.0.167	1	816313383	Professional	2.0.10.242	2.0.10.353	06-18-2021	2021-06-18 오전 4:43:24	13:43:24	2.0.10.248	119	2	{/}	측개	측	개	7	1	119	NULL	NULL	NULL	NULL	NULL	NULL	KSY	List1	0		0	-1	348627	187		0	0	1	{/}	0	7	348814	0	{/}	413
좌우반구com(split BVF)_2	40	1	<?xml version="1.0"?>\n<Clock xmlns:dt="urn:schemas-microsoft-com:datatypes"><Description dt:dt="string">E-Prime Primary Realtime Clock</Description><StartTime><Timestamp dt:dt="int">0</Timestamp><DateUtc dt:dt="string">2021-06-18T04:43:24Z</DateUtc></StartTime><FrequencyChanges><FrequencyChange><Frequency dt:dt="r8">2699990000</Frequency><Timestamp dt:dt="r8">661493979110538</Timestamp><Current …	좌우반구com(split BVF)_2-040-1	75.027	1.0.0.167	1	816313383	Professional	2.0.10.242	2.0.10.353	06-18-2021	2021-06-18 오전 4:43:24	13:43:24	2.0.10.248	128	1	z	치안	치	안	44	1	128	NULL	NULL	NULL	NULL	NULL	NULL	KSY2	List1	NULL	NULL	NULL	NULL	NULL	NULL	NULL	NULL	NULL	1	z	0	7	374058	0	z	640
좌우반구com(split BVF)_2	40	1	<?xml version="1.0"?>\n<Clock xmlns:dt="urn:schemas-microsoft-com:datatypes"><Description dt:dt="string">E-Prime Primary Realtime Clock</Description><StartTime><Timestamp dt:dt="int">0</Timestamp><DateUtc dt:dt="string">2021-06-18T04:43:24Z</DateUtc></StartTime><FrequencyChanges><FrequencyChange><Frequency dt:dt="r8">2699990000</Frequency><Timestamp dt:dt="r8">661493979110538</Timestamp><Current …	좌우반구com(split BVF)_2-040-1	75.027	1.0.0.167	1	816313383	Professional	2.0.10.242	2.0.10.353	06-18-2021	2021-06-18 오전 4:43:24	13:43:24	2.0.10.248	307	2	{/}	치책	치	책	NULL	NULL	NULL	NULL	NULL	NULL	33	1	43	KSY3	List3	NULL	NULL	NULL	NULL	NULL	NULL	NULL	NULL	NULL	1	{/}	0	7	907707	0	{/}	501
좌우반구com(split BVF)_2	40	1	<?xml version="1.0"?>\n<Clock xmlns:dt="urn:schemas-microsoft-com:datatypes"><Description dt:dt="string">E-Prime Primary Realtime Clock</Description><StartTime><Timestamp dt:dt="int">0</Timestamp><DateUtc dt:dt="string">2021-06-18T04:43:24Z</DateUtc></StartTime><FrequencyChanges><FrequencyChange><Frequency dt:dt="r8">2699990000</Frequency><Timestamp dt:dt="r8">661493979110538</Timestamp><Current …	좌우반구com(split BVF)_2-040-1	75.027	1.0.0.167	1	816313383	Professional	2.0.10.242	2.0.10.353	06-18-2021	2021-06-18 오전 4:43:24	13:43:24	2.0.10.248	290	2	{/}	치향	치	향	NULL	NULL	NULL	NULL	NULL	NULL	52	1	26	KSY3	List3	NULL	NULL	NULL	NULL	NULL	NULL	NULL	NULL	NULL	1	{/}	0	7	861310	0	{/}	522
좌우반구com(split BVF)_2	40	1	<?xml version="1.0"?>\n<Clock xmlns:dt="urn:schemas-microsoft-com:datatypes"><Description dt:dt="string">E-Prime Primary Realtime Clock</Description><StartTime><Timestamp dt:dt="int">0</Timestamp><DateUtc dt:dt="string">2021-06-18T04:43:24Z</DateUtc></StartTime><FrequencyChanges><FrequencyChange><Frequency dt:dt="r8">2699990000</Frequency><Timestamp dt:dt="r8">661493979110538</Timestamp><Current …	좌우반구com(split BVF)_2-040-1	75.027	1.0.0.167	1	816313383	Professional	2.0.10.242	2.0.10.353	06-18-2021	2021-06-18 오전 4:43:24	13:43:24	2.0.10.248	72	1	z	타격	타	격	35	1	72	NULL	NULL	NULL	NULL	NULL	NULL	KSY2	List1	NULL	NULL	NULL	NULL	NULL	NULL	NULL	NULL	NULL	0	z	0	6	221179	0	{/}	362
좌우반구com(split BVF)_2	40	1	<?xml version="1.0"?>\n<Clock xmlns:dt="urn:schemas-microsoft-com:datatypes"><Description dt:dt="string">E-Prime Primary Realtime Clock</Description><StartTime><Timestamp dt:dt="int">0</Timestamp><DateUtc dt:dt="string">2021-06-18T04:43:24Z</DateUtc></StartTime><FrequencyChanges><FrequencyChange><Frequency dt:dt="r8">2699990000</Frequency><Timestamp dt:dt="r8">661493979110538</Timestamp><Current …	좌우반구com(split BVF)_2-040-1	75.027	1.0.0.167	1	816313383	Professional	2.0.10.242	2.0.10.353	06-18-2021	2021-06-18 오전 4:43:24	13:43:24	2.0.10.248	355	1	z	탈퇴	탈	퇴	NULL	NULL	NULL	NULL	NULL	NULL	61	1	91	KSY2	List3	NULL	NULL	NULL	NULL	NULL	NULL	NULL	NULL	NULL	1	z	0	6	1040259	0	z	450
좌우반구com(split BVF)_2	40	1	<?xml version="1.0"?>\n<Clock xmlns:dt="urn:schemas-microsoft-com:datatypes"><Description dt:dt="string">E-Prime Primary Realtime Clock</Description><StartTime><Timestamp dt:dt="int">0</Timestamp><DateUtc dt:dt="string">2021-06-18T04:43:24Z</DateUtc></StartTime><FrequencyChanges><FrequencyChange><Frequency dt:dt="r8">2699990000</Frequency><Timestamp dt:dt="r8">661493979110538</Timestamp><Current …	좌우반구com(split BVF)_2-040-1	75.027	1.0.0.167	1	816313383	Professional	2.0.10.242	2.0.10.353	06-18-2021	2021-06-18 오전 4:43:24	13:43:24	2.0.10.248	245	2	{/}	태스	태	스	NULL	NULL	NULL	85	1	113	NULL	NULL	NULL	KSY3	List2	NULL	NULL	NULL	NULL	NULL	NULL	NULL	NULL	NULL	1	{/}	0	7	707525	0	{/}	479
좌우반구com(split BVF)_2	40	1	<?xml version="1.0"?>\n<Clock xmlns:dt="urn:schemas-microsoft-com:datatypes"><Description dt:dt="string">E-Prime Primary Realtime Clock</Description><StartTime><Timestamp dt:dt="int">0</Timestamp><DateUtc dt:dt="string">2021-06-18T04:43:24Z</DateUtc></StartTime><FrequencyChanges><FrequencyChange><Frequency dt:dt="r8">2699990000</Frequency><Timestamp dt:dt="r8">661493979110538</Timestamp><Current …	좌우반구com(split BVF)_2-040-1	75.027	1.0.0.167	1	816313383	Professional	2.0.10.242	2.0.10.353	06-18-2021	2021-06-18 오전 4:43:24	13:43:24	2.0.10.248	166	1	z	택시	택	시	NULL	NULL	NULL	22	1	34	NULL	NULL	NULL	KSY2	List2	NULL	NULL	NULL	NULL	NULL	NULL	NULL	NULL	NULL	1	z	0	6	486804	0	z	412
좌우반구com(split BVF)_2	40	1	<?xml version="1.0"?>\n<Clock xmlns:dt="urn:schemas-microsoft-com:datatypes"><Description dt:dt="string">E-Prime Primary Realtime Clock</Description><StartTime><Timestamp dt:dt="int">0</Timestamp><DateUtc dt:dt="string">2021-06-18T04:43:24Z</DateUtc></StartTime><FrequencyChanges><FrequencyChange><Frequency dt:dt="r8">2699990000</Frequency><Timestamp dt:dt="r8">661493979110538</Timestamp><Current …	좌우반구com(split BVF)_2-040-1	75.027	1.0.0.167	1	816313383	Professional	2.0.10.242	2.0.10.353	06-18-2021	2021-06-18 오전 4:43:24	13:43:24	2.0.10.248	221	2	{/}	택정	택	정	NULL	NULL	NULL	122	1	89	NULL	NULL	NULL	KSY3	List2	NULL	NULL	NULL	NULL	NULL	NULL	NULL	NULL	NULL	1	{/}	0	7	642442	0	{/}	667
좌우반구com(split BVF)_2	40	1	<?xml version="1.0"?>\n<Clock xmlns:dt="urn:schemas-microsoft-com:datatypes"><Description dt:dt="string">E-Prime Primary Realtime Clock</Description><StartTime><Timestamp dt:dt="int">0</Timestamp><DateUtc dt:dt="string">2021-06-18T04:43:24Z</DateUtc></StartTime><FrequencyChanges><FrequencyChange><Frequency dt:dt="r8">2699990000</Frequency><Timestamp dt:dt="r8">661493979110538</Timestamp><Current …	좌우반구com(split BVF)_2-040-1	75.027	1.0.0.167	1	816313383	Professional	2.0.10.242	2.0.10.353	06-18-2021	2021-06-18 오전 4:43:24	13:43:24	2.0.10.248	294	2	{/}	통락	통	락	NULL	NULL	NULL	NULL	NULL	NULL	67	1	30	KSY2	List3	NULL	NULL	NULL	NULL	NULL	NULL	NULL	NULL	NULL	0	{/}	0	7	871920	0	z	696
좌우반구com(split BVF)_2	40	1	<?xml version="1.0"?>\n<Clock xmlns:dt="urn:schemas-microsoft-com:datatypes"><Description dt:dt="string">E-Prime Primary Realtime Clock</Description><StartTime><Timestamp dt:dt="int">0</Timestamp><DateUtc dt:dt="string">2021-06-18T04:43:24Z</DateUtc></StartTime><FrequencyChanges><FrequencyChange><Frequency dt:dt="r8">2699990000</Frequency><Timestamp dt:dt="r8">661493979110538</Timestamp><Current …	좌우반구com(split BVF)_2-040-1	75.027	1.0.0.167	1	816313383	Professional	2.0.10.242	2.0.10.353	06-18-2021	2021-06-18 오전 4:43:24	13:43:24	2.0.10.248	392	2	{/}	통록	통	록	NULL	NULL	NULL	NULL	NULL	NULL	71	1	128	KSY	List3	0		0	-1	1143289	187		0	0	1	{/}	0	7	1143476	0	{/}	679
좌우반구com(split BVF)_2	40	1	<?xml version="1.0"?>\n<Clock xmlns:dt="urn:schemas-microsoft-com:datatypes"><Description dt:dt="string">E-Prime Primary Realtime Clock</Description><StartTime><Timestamp dt:dt="int">0</Timestamp><DateUtc dt:dt="string">2021-06-18T04:43:24Z</DateUtc></StartTime><FrequencyChanges><FrequencyChange><Frequency dt:dt="r8">2699990000</Frequency><Timestamp dt:dt="r8">661493979110538</Timestamp><Current …	좌우반구com(split BVF)_2-040-1	75.027	1.0.0.167	1	816313383	Professional	2.0.10.242	2.0.10.353	06-18-2021	2021-06-18 오전 4:43:24	13:43:24	2.0.10.248	255	2	{/}	통류	통	류	NULL	NULL	NULL	90	1	123	NULL	NULL	NULL	KSY	List2	0		0	-1	733449	187		0	0	1	{/}	0	7	733636	0	{/}	495
좌우반구com(split BVF)_2	40	1	<?xml version="1.0"?>\n<Clock xmlns:dt="urn:schemas-microsoft-com:datatypes"><Description dt:dt="string">E-Prime Primary Realtime Clock</Description><StartTime><Timestamp dt:dt="int">0</Timestamp><DateUtc dt:dt="string">2021-06-18T04:43:24Z</DateUtc></StartTime><FrequencyChanges><FrequencyChange><Frequency dt:dt="r8">2699990000</Frequency><Timestamp dt:dt="r8">661493979110538</Timestamp><Current …	좌우반구com(split BVF)_2-040-1	75.027	1.0.0.167	1	816313383	Professional	2.0.10.242	2.0.10.353	06-18-2021	2021-06-18 오전 4:43:24	13:43:24	2.0.10.248	241	2	{/}	퇴착	퇴	착	NULL	NULL	NULL	47	1	109	NULL	NULL	NULL	KSY	List2	0		0	-1	696702	187		0	0	1	{/}	0	7	696889	0	{/}	523
좌우반구com(split BVF)_2	40	1	<?xml version="1.0"?>\n<Clock xmlns:dt="urn:schemas-microsoft-com:datatypes"><Description dt:dt="string">E-Prime Primary Realtime Clock</Description><StartTime><Timestamp dt:dt="int">0</Timestamp><DateUtc dt:dt="string">2021-06-18T04:43:24Z</DateUtc></StartTime><FrequencyChanges><FrequencyChange><Frequency dt:dt="r8">2699990000</Frequency><Timestamp dt:dt="r8">661493979110538</Timestamp><Current …	좌우반구com(split BVF)_2-040-1	75.027	1.0.0.167	1	816313383	Professional	2.0.10.242	2.0.10.353	06-18-2021	2021-06-18 오전 4:43:24	13:43:24	2.0.10.248	224	1	z	판단	판	단	NULL	NULL	NULL	86	1	92	NULL	NULL	NULL	KSY2	List2	NULL	NULL	NULL	NULL	NULL	NULL	NULL	NULL	NULL	1	z	0	7	650599	0	z	462
좌우반구com(split BVF)_2	40	1	<?xml version="1.0"?>\n<Clock xmlns:dt="urn:schemas-microsoft-com:datatypes"><Description dt:dt="string">E-Prime Primary Realtime Clock</Description><StartTime><Timestamp dt:dt="int">0</Timestamp><DateUtc dt:dt="string">2021-06-18T04:43:24Z</DateUtc></StartTime><FrequencyChanges><FrequencyChange><Frequency dt:dt="r8">2699990000</Frequency><Timestamp dt:dt="r8">661493979110538</Timestamp><Current …	좌우반구com(split BVF)_2-040-1	75.027	1.0.0.167	1	816313383	Professional	2.0.10.242	2.0.10.353	06-18-2021	2021-06-18 오전 4:43:24	13:43:24	2.0.10.248	114	1	z	판매	판	매	132	1	114	NULL	NULL	NULL	NULL	NULL	NULL	KSY2	List1	NULL	NULL	NULL	NULL	NULL	NULL	NULL	NULL	NULL	0	z	0	7	335085	0	{/}	726
좌우반구com(split BVF)_2	40	1	<?xml version="1.0"?>\n<Clock xmlns:dt="urn:schemas-microsoft-com:datatypes"><Description dt:dt="string">E-Prime Primary Realtime Clock</Description><StartTime><Timestamp dt:dt="int">0</Timestamp><DateUtc dt:dt="string">2021-06-18T04:43:24Z</DateUtc></StartTime><FrequencyChanges><FrequencyChange><Frequency dt:dt="r8">2699990000</Frequency><Timestamp dt:dt="r8">661493979110538</Timestamp><Current …	좌우반구com(split BVF)_2-040-1	75.027	1.0.0.167	1	816313383	Professional	2.0.10.242	2.0.10.353	06-18-2021	2021-06-18 오전 4:43:24	13:43:24	2.0.10.248	314	1	z	표현	표	현	NULL	NULL	NULL	NULL	NULL	NULL	14	1	50	KSY2	List3	NULL	NULL	NULL	NULL	NULL	NULL	NULL	NULL	NULL	1	z	0	7	926780	0	z	427
좌우반구com(split BVF)_2	40	1	<?xml version="1.0"?>\n<Clock xmlns:dt="urn:schemas-microsoft-com:datatypes"><Description dt:dt="string">E-Prime Primary Realtime Clock</Description><StartTime><Timestamp dt:dt="int">0</Timestamp><DateUtc dt:dt="string">2021-06-18T04:43:24Z</DateUtc></StartTime><FrequencyChanges><FrequencyChange><Frequency dt:dt="r8">2699990000</Frequency><Timestamp dt:dt="r8">661493979110538</Timestamp><Current …	좌우반구com(split BVF)_2-040-1	75.027	1.0.0.167	1	816313383	Professional	2.0.10.242	2.0.10.353	06-18-2021	2021-06-18 오전 4:43:24	13:43:24	2.0.10.248	56	2	{/}	품결	품	결	123	1	56	NULL	NULL	NULL	NULL	NULL	NULL	KSY	List1	0		0	-1	178368	186		0	0	1	{/}	1	6	178554	0	{/}	412
좌우반구com(split BVF)_2	40	1	<?xml version="1.0"?>\n<Clock xmlns:dt="urn:schemas-microsoft-com:datatypes"><Description dt:dt="string">E-Prime Primary Realtime Clock</Description><StartTime><Timestamp dt:dt="int">0</Timestamp><DateUtc dt:dt="string">2021-06-18T04:43:24Z</DateUtc></StartTime><FrequencyChanges><FrequencyChange><Frequency dt:dt="r8">2699990000</Frequency><Timestamp dt:dt="r8">661493979110538</Timestamp><Current …	좌우반구com(split BVF)_2-040-1	75.027	1.0.0.167	1	816313383	Professional	2.0.10.242	2.0.10.353	06-18-2021	2021-06-18 오전 4:43:24	13:43:24	2.0.10.248	234	2	{/}	필관	필	관	NULL	NULL	NULL	52	1	102	NULL	NULL	NULL	KSY	List2	0		1	-1	678042	187		0	0	1	{/}	0	7	678229	0	{/}	863
좌우반구com(split BVF)_2	40	1	<?xml version="1.0"?>\n<Clock xmlns:dt="urn:schemas-microsoft-com:datatypes"><Description dt:dt="string">E-Prime Primary Realtime Clock</Description><StartTime><Timestamp dt:dt="int">0</Timestamp><DateUtc dt:dt="string">2021-06-18T04:43:24Z</DateUtc></StartTime><FrequencyChanges><FrequencyChange><Frequency dt:dt="r8">2699990000</Frequency><Timestamp dt:dt="r8">661493979110538</Timestamp><Current …	좌우반구com(split BVF)_2-040-1	75.027	1.0.0.167	1	816313383	Professional	2.0.10.242	2.0.10.353	06-18-2021	2021-06-18 오전 4:43:24	13:43:24	2.0.10.248	251	1	z	필수	필	수	NULL	NULL	NULL	97	1	119	NULL	NULL	NULL	KSY2	List2	NULL	NULL	NULL	NULL	NULL	NULL	NULL	NULL	NULL	1	z	1	6	723319	0	z	388
좌우반구com(split BVF)_2	40	1	<?xml version="1.0"?>\n<Clock xmlns:dt="urn:schemas-microsoft-com:datatypes"><Description dt:dt="string">E-Prime Primary Realtime Clock</Description><StartTime><Timestamp dt:dt="int">0</Timestamp><DateUtc dt:dt="string">2021-06-18T04:43:24Z</DateUtc></StartTime><FrequencyChanges><FrequencyChange><Frequency dt:dt="r8">2699990000</Frequency><Timestamp dt:dt="r8">661493979110538</Timestamp><Current …	좌우반구com(split BVF)_2-040-1	75.027	1.0.0.167	1	816313383	Professional	2.0.10.242	2.0.10.353	06-18-2021	2021-06-18 오전 4:43:24	13:43:24	2.0.10.248	179	1	z	핑계	핑	계	NULL	NULL	NULL	101	1	47	NULL	NULL	NULL	KSY2	List2	NULL	NULL	NULL	NULL	NULL	NULL	NULL	NULL	NULL	1	z	0	7	522378	0	z	589
좌우반구com(split BVF)_2	40	1	<?xml version="1.0"?>\n<Clock xmlns:dt="urn:schemas-microsoft-com:datatypes"><Description dt:dt="string">E-Prime Primary Realtime Clock</Description><StartTime><Timestamp dt:dt="int">0</Timestamp><DateUtc dt:dt="string">2021-06-18T04:43:24Z</DateUtc></StartTime><FrequencyChanges><FrequencyChange><Frequency dt:dt="r8">2699990000</Frequency><Timestamp dt:dt="r8">661493979110538</Timestamp><Current …	좌우반구com(split BVF)_2-040-1	75.027	1.0.0.167	1	816313383	Professional	2.0.10.242	2.0.10.353	06-18-2021	2021-06-18 오전 4:43:24	13:43:24	2.0.10.248	66	2	{/}	핑품	핑	품	66	1	66	NULL	NULL	NULL	NULL	NULL	NULL	KSY3	List1	NULL	NULL	NULL	NULL	NULL	NULL	NULL	NULL	NULL	1	{/}	0	7	205252	0	{/}	378
좌우반구com(split BVF)_2	40	1	<?xml version="1.0"?>\n<Clock xmlns:dt="urn:schemas-microsoft-com:datatypes"><Description dt:dt="string">E-Prime Primary Realtime Clock</Description><StartTime><Timestamp dt:dt="int">0</Timestamp><DateUtc dt:dt="string">2021-06-18T04:43:24Z</DateUtc></StartTime><FrequencyChanges><FrequencyChange><Frequency dt:dt="r8">2699990000</Frequency><Timestamp dt:dt="r8">661493979110538</Timestamp><Current …	좌우반구com(split BVF)_2-040-1	75.027	1.0.0.167	1	816313383	Professional	2.0.10.242	2.0.10.353	06-18-2021	2021-06-18 오전 4:43:24	13:43:24	2.0.10.248	188	1	z	하나	하	나	NULL	NULL	NULL	14	1	56	NULL	NULL	NULL	KSY2	List2	NULL	NULL	NULL	NULL	NULL	NULL	NULL	NULL	NULL	1	z	0	6	547902	0	z	777
좌우반구com(split BVF)_2	40	1	<?xml version="1.0"?>\n<Clock xmlns:dt="urn:schemas-microsoft-com:datatypes"><Description dt:dt="string">E-Prime Primary Realtime Clock</Description><StartTime><Timestamp dt:dt="int">0</Timestamp><DateUtc dt:dt="string">2021-06-18T04:43:24Z</DateUtc></StartTime><FrequencyChanges><FrequencyChange><Frequency dt:dt="r8">2699990000</Frequency><Timestamp dt:dt="r8">661493979110538</Timestamp><Current …	좌우반구com(split BVF)_2-040-1	75.027	1.0.0.167	1	816313383	Professional	2.0.10.242	2.0.10.353	06-18-2021	2021-06-18 오전 4:43:24	13:43:24	2.0.10.248	27	1	z	한계	한	계	33	1	27	NULL	NULL	NULL	NULL	NULL	NULL	KSY2	List1	NULL	NULL	NULL	NULL	NULL	NULL	NULL	NULL	NULL	1	z	0	7	101289	0	z	463
좌우반구com(split BVF)_2	40	1	<?xml version="1.0"?>\n<Clock xmlns:dt="urn:schemas-microsoft-com:datatypes"><Description dt:dt="string">E-Prime Primary Realtime Clock</Description><StartTime><Timestamp dt:dt="int">0</Timestamp><DateUtc dt:dt="string">2021-06-18T04:43:24Z</DateUtc></StartTime><FrequencyChanges><FrequencyChange><Frequency dt:dt="r8">2699990000</Frequency><Timestamp dt:dt="r8">661493979110538</Timestamp><Current …	좌우반구com(split BVF)_2-040-1	75.027	1.0.0.167	1	816313383	Professional	2.0.10.242	2.0.10.353	06-18-2021	2021-06-18 오전 4:43:24	13:43:24	2.0.10.248	70	1	z	핵심	핵	심	98	1	70	NULL	NULL	NULL	NULL	NULL	NULL	KSY2	List1	NULL	NULL	NULL	NULL	NULL	NULL	NULL	NULL	NULL	1	z	0	7	216021	0	z	408
좌우반구com(split BVF)_2	40	1	<?xml version="1.0"?>\n<Clock xmlns:dt="urn:schemas-microsoft-com:datatypes"><Description dt:dt="string">E-Prime Primary Realtime Clock</Description><StartTime><Timestamp dt:dt="int">0</Timestamp><DateUtc dt:dt="string">2021-06-18T04:43:24Z</DateUtc></StartTime><FrequencyChanges><FrequencyChange><Frequency dt:dt="r8">2699990000</Frequency><Timestamp dt:dt="r8">661493979110538</Timestamp><Current …	좌우반구com(split BVF)_2-040-1	75.027	1.0.0.167	1	816313383	Professional	2.0.10.242	2.0.10.353	06-18-2021	2021-06-18 오전 4:43:24	13:43:24	2.0.10.248	319	2	{/}	핵외	핵	외	NULL	NULL	NULL	NULL	NULL	NULL	113	1	55	KSY3	List3	NULL	NULL	NULL	NULL	NULL	NULL	NULL	NULL	NULL	1	{/}	0	7	940442	0	{/}	669
좌우반구com(split BVF)_2	40	1	<?xml version="1.0"?>\n<Clock xmlns:dt="urn:schemas-microsoft-com:datatypes"><Description dt:dt="string">E-Prime Primary Realtime Clock</Description><StartTime><Timestamp dt:dt="int">0</Timestamp><DateUtc dt:dt="string">2021-06-18T04:43:24Z</DateUtc></StartTime><FrequencyChanges><FrequencyChange><Frequency dt:dt="r8">2699990000</Frequency><Timestamp dt:dt="r8">661493979110538</Timestamp><Current …	좌우반구com(split BVF)_2-040-1	75.027	1.0.0.167	1	816313383	Professional	2.0.10.242	2.0.10.353	06-18-2021	2021-06-18 오전 4:43:24	13:43:24	2.0.10.248	238	2	{/}	핵정	핵	정	NULL	NULL	NULL	88	1	106	NULL	NULL	NULL	KSY3	List2	NULL	NULL	NULL	NULL	NULL	NULL	NULL	NULL	NULL	0	{/}	0	7	689105	0	z	475
좌우반구com(split BVF)_2	40	1	<?xml version="1.0"?>\n<Clock xmlns:dt="urn:schemas-microsoft-com:datatypes"><Description dt:dt="string">E-Prime Primary Realtime Clock</Description><StartTime><Timestamp dt:dt="int">0</Timestamp><DateUtc dt:dt="string">2021-06-18T04:43:24Z</DateUtc></StartTime><FrequencyChanges><FrequencyChange><Frequency dt:dt="r8">2699990000</Frequency><Timestamp dt:dt="r8">661493979110538</Timestamp><Current …	좌우반구com(split BVF)_2-040-1	75.027	1.0.0.167	1	816313383	Professional	2.0.10.242	2.0.10.353	06-18-2021	2021-06-18 오전 4:43:24	13:43:24	2.0.10.248	94	1	z	행보	행	보	1	1	94	NULL	NULL	NULL	NULL	NULL	NULL	KSY2	List1	NULL	NULL	NULL	NULL	NULL	NULL	NULL	NULL	NULL	1	z	0	7	280638	0	z	494
좌우반구com(split BVF)_2	40	1	<?xml version="1.0"?>\n<Clock xmlns:dt="urn:schemas-microsoft-com:datatypes"><Description dt:dt="string">E-Prime Primary Realtime Clock</Description><StartTime><Timestamp dt:dt="int">0</Timestamp><DateUtc dt:dt="string">2021-06-18T04:43:24Z</DateUtc></StartTime><FrequencyChanges><FrequencyChange><Frequency dt:dt="r8">2699990000</Frequency><Timestamp dt:dt="r8">661493979110538</Timestamp><Current …	좌우반구com(split BVF)_2-040-1	75.027	1.0.0.167	1	816313383	Professional	2.0.10.242	2.0.10.353	06-18-2021	2021-06-18 오전 4:43:24	13:43:24	2.0.10.248	276	1	z	행운	행	운	NULL	NULL	NULL	NULL	NULL	NULL	21	1	12	KSY2	List3	NULL	NULL	NULL	NULL	NULL	NULL	NULL	NULL	NULL	1	z	1	6	823763	0	z	686
좌우반구com(split BVF)_2	40	1	<?xml version="1.0"?>\n<Clock xmlns:dt="urn:schemas-microsoft-com:datatypes"><Description dt:dt="string">E-Prime Primary Realtime Clock</Description><StartTime><Timestamp dt:dt="int">0</Timestamp><DateUtc dt:dt="string">2021-06-18T04:43:24Z</DateUtc></StartTime><FrequencyChanges><FrequencyChange><Frequency dt:dt="r8">2699990000</Frequency><Timestamp dt:dt="r8">661493979110538</Timestamp><Current …	좌우반구com(split BVF)_2-040-1	75.027	1.0.0.167	1	816313383	Professional	2.0.10.242	2.0.10.353	06-18-2021	2021-06-18 오전 4:43:24	13:43:24	2.0.10.248	370	2	{/}	행회	행	회	NULL	NULL	NULL	NULL	NULL	NULL	93	1	106	KSY3	List3	NULL	NULL	NULL	NULL	NULL	NULL	NULL	NULL	NULL	1	{/}	1	6	1083590	0	{/}	718
좌우반구com(split BVF)_2	40	1	<?xml version="1.0"?>\n<Clock xmlns:dt="urn:schemas-microsoft-com:datatypes"><Description dt:dt="string">E-Prime Primary Realtime Clock</Description><StartTime><Timestamp dt:dt="int">0</Timestamp><DateUtc dt:dt="string">2021-06-18T04:43:24Z</DateUtc></StartTime><FrequencyChanges><FrequencyChange><Frequency dt:dt="r8">2699990000</Frequency><Timestamp dt:dt="r8">661493979110538</Timestamp><Current …	좌우반구com(split BVF)_2-040-1	75.027	1.0.0.167	1	816313383	Professional	2.0.10.242	2.0.10.353	06-18-2021	2021-06-18 오전 4:43:24	13:43:24	2.0.10.248	110	1	z	향수	향	수	52	1	110	NULL	NULL	NULL	NULL	NULL	NULL	KSY2	List1	NULL	NULL	NULL	NULL	NULL	NULL	NULL	NULL	NULL	1	z	0	7	324356	0	z	735
좌우반구com(split BVF)_2	40	1	<?xml version="1.0"?>\n<Clock xmlns:dt="urn:schemas-microsoft-com:datatypes"><Description dt:dt="string">E-Prime Primary Realtime Clock</Description><StartTime><Timestamp dt:dt="int">0</Timestamp><DateUtc dt:dt="string">2021-06-18T04:43:24Z</DateUtc></StartTime><FrequencyChanges><FrequencyChange><Frequency dt:dt="r8">2699990000</Frequency><Timestamp dt:dt="r8">661493979110538</Timestamp><Current …	좌우반구com(split BVF)_2-040-1	75.027	1.0.0.167	1	816313383	Professional	2.0.10.242	2.0.10.353	06-18-2021	2021-06-18 오전 4:43:24	13:43:24	2.0.10.248	116	2	{/}	향엄	향	엄	110	1	116	NULL	NULL	NULL	NULL	NULL	NULL	KSY3	List1	NULL	NULL	NULL	NULL	NULL	NULL	NULL	NULL	NULL	1	{/}	1	6	340896	0	{/}	435
좌우반구com(split BVF)_2	40	1	<?xml version="1.0"?>\n<Clock xmlns:dt="urn:schemas-microsoft-com:datatypes"><Description dt:dt="string">E-Prime Primary Realtime Clock</Description><StartTime><Timestamp dt:dt="int">0</Timestamp><DateUtc dt:dt="string">2021-06-18T04:43:24Z</DateUtc></StartTime><FrequencyChanges><FrequencyChange><Frequency dt:dt="r8">2699990000</Frequency><Timestamp dt:dt="r8">661493979110538</Timestamp><Current …	좌우반구com(split BVF)_2-040-1	75.027	1.0.0.167	1	816313383	Professional	2.0.10.242	2.0.10.353	06-18-2021	2021-06-18 오전 4:43:24	13:43:24	2.0.10.248	182	2	{/}	허낌	허	낌	NULL	NULL	NULL	64	1	50	NULL	NULL	NULL	KSY2	List2	NULL	NULL	NULL	NULL	NULL	NULL	NULL	NULL	NULL	1	{/}	0	7	530895	0	{/}	456
좌우반구com(split BVF)_2	40	1	<?xml version="1.0"?>\n<Clock xmlns:dt="urn:schemas-microsoft-com:datatypes"><Description dt:dt="string">E-Prime Primary Realtime Clock</Description><StartTime><Timestamp dt:dt="int">0</Timestamp><DateUtc dt:dt="string">2021-06-18T04:43:24Z</DateUtc></StartTime><FrequencyChanges><FrequencyChange><Frequency dt:dt="r8">2699990000</Frequency><Timestamp dt:dt="r8">661493979110538</Timestamp><Current …	좌우반구com(split BVF)_2-040-1	75.027	1.0.0.167	1	816313383	Professional	2.0.10.242	2.0.10.353	06-18-2021	2021-06-18 오전 4:43:24	13:43:24	2.0.10.248	297	1	z	허락	허	락	NULL	NULL	NULL	NULL	NULL	NULL	110	1	33	KSY2	List3	NULL	NULL	NULL	NULL	NULL	NULL	NULL	NULL	NULL	1	z	0	6	880383	0	z	449
좌우반구com(split BVF)_2	40	1	<?xml version="1.0"?>\n<Clock xmlns:dt="urn:schemas-microsoft-com:datatypes"><Description dt:dt="string">E-Prime Primary Realtime Clock</Description><StartTime><Timestamp dt:dt="int">0</Timestamp><DateUtc dt:dt="string">2021-06-18T04:43:24Z</DateUtc></StartTime><FrequencyChanges><FrequencyChange><Frequency dt:dt="r8">2699990000</Frequency><Timestamp dt:dt="r8">661493979110538</Timestamp><Current …	좌우반구com(split BVF)_2-040-1	75.027	1.0.0.167	1	816313383	Professional	2.0.10.242	2.0.10.353	06-18-2021	2021-06-18 오전 4:43:24	13:43:24	2.0.10.248	138	2	{/}	허빈	허	빈	NULL	NULL	NULL	120	1	6	NULL	NULL	NULL	KSY3	List2	NULL	NULL	NULL	NULL	NULL	NULL	NULL	NULL	NULL	1	{/}	0	7	412524	0	{/}	534
좌우반구com(split BVF)_2	40	1	<?xml version="1.0"?>\n<Clock xmlns:dt="urn:schemas-microsoft-com:datatypes"><Description dt:dt="string">E-Prime Primary Realtime Clock</Description><StartTime><Timestamp dt:dt="int">0</Timestamp><DateUtc dt:dt="string">2021-06-18T04:43:24Z</DateUtc></StartTime><FrequencyChanges><FrequencyChange><Frequency dt:dt="r8">2699990000</Frequency><Timestamp dt:dt="r8">661493979110538</Timestamp><Current …	좌우반구com(split BVF)_2-040-1	75.027	1.0.0.167	1	816313383	Professional	2.0.10.242	2.0.10.353	06-18-2021	2021-06-18 오전 4:43:24	13:43:24	2.0.10.248	43	2	{/}	헤오	헤	오	91	1	43	NULL	NULL	NULL	NULL	NULL	NULL	KSY2	List1	NULL	NULL	NULL	NULL	NULL	NULL	NULL	NULL	NULL	1	{/}	0	7	143847	0	{/}	680
좌우반구com(split BVF)_2	40	1	<?xml version="1.0"?>\n<Clock xmlns:dt="urn:schemas-microsoft-com:datatypes"><Description dt:dt="string">E-Prime Primary Realtime Clock</Description><StartTime><Timestamp dt:dt="int">0</Timestamp><DateUtc dt:dt="string">2021-06-18T04:43:24Z</DateUtc></StartTime><FrequencyChanges><FrequencyChange><Frequency dt:dt="r8">2699990000</Frequency><Timestamp dt:dt="r8">661493979110538</Timestamp><Current …	좌우반구com(split BVF)_2-040-1	75.027	1.0.0.167	1	816313383	Professional	2.0.10.242	2.0.10.353	06-18-2021	2021-06-18 오전 4:43:24	13:43:24	2.0.10.248	154	1	z	현상	현	상	NULL	NULL	NULL	19	1	22	NULL	NULL	NULL	KSY2	List2	NULL	NULL	NULL	NULL	NULL	NULL	NULL	NULL	NULL	0	z	0	7	455522	0	{/}	807
좌우반구com(split BVF)_2	40	1	<?xml version="1.0"?>\n<Clock xmlns:dt="urn:schemas-microsoft-com:datatypes"><Description dt:dt="string">E-Prime Primary Realtime Clock</Description><StartTime><Timestamp dt:dt="int">0</Timestamp><DateUtc dt:dt="string">2021-06-18T04:43:24Z</DateUtc></StartTime><FrequencyChanges><FrequencyChange><Frequency dt:dt="r8">2699990000</Frequency><Timestamp dt:dt="r8">661493979110538</Timestamp><Current …	좌우반구com(split BVF)_2-040-1	75.027	1.0.0.167	1	816313383	Professional	2.0.10.242	2.0.10.353	06-18-2021	2021-06-18 오전 4:43:24	13:43:24	2.0.10.248	388	1	z	협력	협	력	NULL	NULL	NULL	NULL	NULL	NULL	112	1	124	KSY2	List3	NULL	NULL	NULL	NULL	NULL	NULL	NULL	NULL	NULL	1	z	1	6	1132826	0	z	449
좌우반구com(split BVF)_2	40	1	<?xml version="1.0"?>\n<Clock xmlns:dt="urn:schemas-microsoft-com:datatypes"><Description dt:dt="string">E-Prime Primary Realtime Clock</Description><StartTime><Timestamp dt:dt="int">0</Timestamp><DateUtc dt:dt="string">2021-06-18T04:43:24Z</DateUtc></StartTime><FrequencyChanges><FrequencyChange><Frequency dt:dt="r8">2699990000</Frequency><Timestamp dt:dt="r8">661493979110538</Timestamp><Current …	좌우반구com(split BVF)_2-040-1	75.027	1.0.0.167	1	816313383	Professional	2.0.10.242	2.0.10.353	06-18-2021	2021-06-18 오전 4:43:24	13:43:24	2.0.10.248	54	2	{/}	협체	협	체	73	1	54	NULL	NULL	NULL	NULL	NULL	NULL	KSY	List1	0		0	-1	173063	187		0	0	0	{/}	0	7	173250	0	z	476
좌우반구com(split BVF)_2	40	1	<?xml version="1.0"?>\n<Clock xmlns:dt="urn:schemas-microsoft-com:datatypes"><Description dt:dt="string">E-Prime Primary Realtime Clock</Description><StartTime><Timestamp dt:dt="int">0</Timestamp><DateUtc dt:dt="string">2021-06-18T04:43:24Z</DateUtc></StartTime><FrequencyChanges><FrequencyChange><Frequency dt:dt="r8">2699990000</Frequency><Timestamp dt:dt="r8">661493979110538</Timestamp><Current …	좌우반구com(split BVF)_2-040-1	75.027	1.0.0.167	1	816313383	Professional	2.0.10.242	2.0.10.353	06-18-2021	2021-06-18 오전 4:43:24	13:43:24	2.0.10.248	168	1	z	형님	형	님	NULL	NULL	NULL	100	1	36	NULL	NULL	NULL	KSY2	List2	NULL	NULL	NULL	NULL	NULL	NULL	NULL	NULL	NULL	1	z	0	7	492069	0	z	563
좌우반구com(split BVF)_2	40	1	<?xml version="1.0"?>\n<Clock xmlns:dt="urn:schemas-microsoft-com:datatypes"><Description dt:dt="string">E-Prime Primary Realtime Clock</Description><StartTime><Timestamp dt:dt="int">0</Timestamp><DateUtc dt:dt="string">2021-06-18T04:43:24Z</DateUtc></StartTime><FrequencyChanges><FrequencyChange><Frequency dt:dt="r8">2699990000</Frequency><Timestamp dt:dt="r8">661493979110538</Timestamp><Current …	좌우반구com(split BVF)_2-040-1	75.027	1.0.0.167	1	816313383	Professional	2.0.10.242	2.0.10.353	06-18-2021	2021-06-18 오전 4:43:24	13:43:24	2.0.10.248	285	2	{/}	형스	형	스	NULL	NULL	NULL	NULL	NULL	NULL	47	1	21	KSY	List3	0		0	-1	847715	186		0	0	1	{/}	1	6	847901	0	{/}	364
좌우반구com(split BVF)_2	40	1	<?xml version="1.0"?>\n<Clock xmlns:dt="urn:schemas-microsoft-com:datatypes"><Description dt:dt="string">E-Prime Primary Realtime Clock</Description><StartTime><Timestamp dt:dt="int">0</Timestamp><DateUtc dt:dt="string">2021-06-18T04:43:24Z</DateUtc></StartTime><FrequencyChanges><FrequencyChange><Frequency dt:dt="r8">2699990000</Frequency><Timestamp dt:dt="r8">661493979110538</Timestamp><Current …	좌우반구com(split BVF)_2-040-1	75.027	1.0.0.167	1	816313383	Professional	2.0.10.242	2.0.10.353	06-18-2021	2021-06-18 오전 4:43:24	13:43:24	2.0.10.248	258	1	z	형태	형	태	NULL	NULL	NULL	44	1	126	NULL	NULL	NULL	KSY2	List2	NULL	NULL	NULL	NULL	NULL	NULL	NULL	NULL	NULL	0	z	0	7	742406	0	{/}	461
좌우반구com(split BVF)_2	40	1	<?xml version="1.0"?>\n<Clock xmlns:dt="urn:schemas-microsoft-com:datatypes"><Description dt:dt="string">E-Prime Primary Realtime Clock</Description><StartTime><Timestamp dt:dt="int">0</Timestamp><DateUtc dt:dt="string">2021-06-18T04:43:24Z</DateUtc></StartTime><FrequencyChanges><FrequencyChange><Frequency dt:dt="r8">2699990000</Frequency><Timestamp dt:dt="r8">661493979110538</Timestamp><Current …	좌우반구com(split BVF)_2-040-1	75.027	1.0.0.167	1	816313383	Professional	2.0.10.242	2.0.10.353	06-18-2021	2021-06-18 오전 4:43:24	13:43:24	2.0.10.248	53	1	z	화력	화	력	30	1	53	NULL	NULL	NULL	NULL	NULL	NULL	KSY2	List1	NULL	NULL	NULL	NULL	NULL	NULL	NULL	NULL	NULL	1	z	1	6	170477	0	z	569
좌우반구com(split BVF)_2	40	1	<?xml version="1.0"?>\n<Clock xmlns:dt="urn:schemas-microsoft-com:datatypes"><Description dt:dt="string">E-Prime Primary Realtime Clock</Description><StartTime><Timestamp dt:dt="int">0</Timestamp><DateUtc dt:dt="string">2021-06-18T04:43:24Z</DateUtc></StartTime><FrequencyChanges><FrequencyChange><Frequency dt:dt="r8">2699990000</Frequency><Timestamp dt:dt="r8">661493979110538</Timestamp><Current …	좌우반구com(split BVF)_2-040-1	75.027	1.0.0.167	1	816313383	Professional	2.0.10.242	2.0.10.353	06-18-2021	2021-06-18 오전 4:43:24	13:43:24	2.0.10.248	228	1	z	확률	확	률	NULL	NULL	NULL	92	1	96	NULL	NULL	NULL	KSY2	List2	NULL	NULL	NULL	NULL	NULL	NULL	NULL	NULL	NULL	1	z	0	7	661582	0	z	862
좌우반구com(split BVF)_2	40	1	<?xml version="1.0"?>\n<Clock xmlns:dt="urn:schemas-microsoft-com:datatypes"><Description dt:dt="string">E-Prime Primary Realtime Clock</Description><StartTime><Timestamp dt:dt="int">0</Timestamp><DateUtc dt:dt="string">2021-06-18T04:43:24Z</DateUtc></StartTime><FrequencyChanges><FrequencyChange><Frequency dt:dt="r8">2699990000</Frequency><Timestamp dt:dt="r8">661493979110538</Timestamp><Current …	좌우반구com(split BVF)_2-040-1	75.027	1.0.0.167	1	816313383	Professional	2.0.10.242	2.0.10.353	06-18-2021	2021-06-18 오전 4:43:24	13:43:24	2.0.10.248	41	2	{/}	확압	확	압	9	1	41	NULL	NULL	NULL	NULL	NULL	NULL	KSY2	List1	NULL	NULL	NULL	NULL	NULL	NULL	NULL	NULL	NULL	1	{/}	0	6	138462	0	{/}	617
좌우반구com(split BVF)_2	40	1	<?xml version="1.0"?>\n<Clock xmlns:dt="urn:schemas-microsoft-com:datatypes"><Description dt:dt="string">E-Prime Primary Realtime Clock</Description><StartTime><Timestamp dt:dt="int">0</Timestamp><DateUtc dt:dt="string">2021-06-18T04:43:24Z</DateUtc></StartTime><FrequencyChanges><FrequencyChange><Frequency dt:dt="r8">2699990000</Frequency><Timestamp dt:dt="r8">661493979110538</Timestamp><Current …	좌우반구com(split BVF)_2-040-1	75.027	1.0.0.167	1	816313383	Professional	2.0.10.242	2.0.10.353	06-18-2021	2021-06-18 오전 4:43:24	13:43:24	2.0.10.248	216	2	{/}	확축	확	축	NULL	NULL	NULL	18	1	84	NULL	NULL	NULL	KSY2	List2	NULL	NULL	NULL	NULL	NULL	NULL	NULL	NULL	NULL	1	{/}	0	7	628820	0	{/}	409
좌우반구com(split BVF)_2	40	1	<?xml version="1.0"?>\n<Clock xmlns:dt="urn:schemas-microsoft-com:datatypes"><Description dt:dt="string">E-Prime Primary Realtime Clock</Description><StartTime><Timestamp dt:dt="int">0</Timestamp><DateUtc dt:dt="string">2021-06-18T04:43:24Z</DateUtc></StartTime><FrequencyChanges><FrequencyChange><Frequency dt:dt="r8">2699990000</Frequency><Timestamp dt:dt="r8">661493979110538</Timestamp><Current …	좌우반구com(split BVF)_2-040-1	75.027	1.0.0.167	1	816313383	Professional	2.0.10.242	2.0.10.353	06-18-2021	2021-06-18 오전 4:43:24	13:43:24	2.0.10.248	23	1	z	환경	환	경	61	1	23	NULL	NULL	NULL	NULL	NULL	NULL	KSY2	List1	NULL	NULL	NULL	NULL	NULL	NULL	NULL	NULL	NULL	1	z	0	7	90533	0	z	579
좌우반구com(split BVF)_2	40	1	<?xml version="1.0"?>\n<Clock xmlns:dt="urn:schemas-microsoft-com:datatypes"><Description dt:dt="string">E-Prime Primary Realtime Clock</Description><StartTime><Timestamp dt:dt="int">0</Timestamp><DateUtc dt:dt="string">2021-06-18T04:43:24Z</DateUtc></StartTime><FrequencyChanges><FrequencyChange><Frequency dt:dt="r8">2699990000</Frequency><Timestamp dt:dt="r8">661493979110538</Timestamp><Current …	좌우반구com(split BVF)_2-040-1	75.027	1.0.0.167	1	816313383	Professional	2.0.10.242	2.0.10.353	06-18-2021	2021-06-18 오전 4:43:24	13:43:24	2.0.10.248	300	2	{/}	횟광	횟	광	NULL	NULL	NULL	NULL	NULL	NULL	50	1	36	KSY2	List3	NULL	NULL	NULL	NULL	NULL	NULL	NULL	NULL	NULL	1	{/}	0	7	888207	0	{/}	505
좌우반구com(split BVF)_2	40	1	<?xml version="1.0"?>\n<Clock xmlns:dt="urn:schemas-microsoft-com:datatypes"><Description dt:dt="string">E-Prime Primary Realtime Clock</Description><StartTime><Timestamp dt:dt="int">0</Timestamp><DateUtc dt:dt="string">2021-06-18T04:43:24Z</DateUtc></StartTime><FrequencyChanges><FrequencyChange><Frequency dt:dt="r8">2699990000</Frequency><Timestamp dt:dt="r8">661493979110538</Timestamp><Current …	좌우반구com(split BVF)_2-040-1	75.027	1.0.0.167	1	816313383	Professional	2.0.10.242	2.0.10.353	06-18-2021	2021-06-18 오전 4:43:24	13:43:24	2.0.10.248	15	2	{/}	횟색	횟	색	18	1	15	NULL	NULL	NULL	NULL	NULL	NULL	KSY2	List1	NULL	NULL	NULL	NULL	NULL	NULL	NULL	NULL	NULL	1	{/}	0	6	68047	0	{/}	809
좌우반구com(split BVF)_2	40	1	<?xml version="1.0"?>\n<Clock xmlns:dt="urn:schemas-microsoft-com:datatypes"><Description dt:dt="string">E-Prime Primary Realtime Clock</Description><StartTime><Timestamp dt:dt="int">0</Timestamp><DateUtc dt:dt="string">2021-06-18T04:43:24Z</DateUtc></StartTime><FrequencyChanges><FrequencyChange><Frequency dt:dt="r8">2699990000</Frequency><Timestamp dt:dt="r8">661493979110538</Timestamp><Current …	좌우반구com(split BVF)_2-040-1	75.027	1.0.0.167	1	816313383	Professional	2.0.10.242	2.0.10.353	06-18-2021	2021-06-18 오전 4:43:24	13:43:24	2.0.10.248	323	1	z	횟수	횟	수	NULL	NULL	NULL	NULL	NULL	NULL	129	1	59	KSY2	List3	NULL	NULL	NULL	NULL	NULL	NULL	NULL	NULL	NULL	1	z	0	7	951318	0	z	713
좌우반구com(split BVF)_2	40	1	<?xml version="1.0"?>\n<Clock xmlns:dt="urn:schemas-microsoft-com:datatypes"><Description dt:dt="string">E-Prime Primary Realtime Clock</Description><StartTime><Timestamp dt:dt="int">0</Timestamp><DateUtc dt:dt="string">2021-06-18T04:43:24Z</DateUtc></StartTime><FrequencyChanges><FrequencyChange><Frequency dt:dt="r8">2699990000</Frequency><Timestamp dt:dt="r8">661493979110538</Timestamp><Current …	좌우반구com(split BVF)_2-040-1	75.027	1.0.0.167	1	816313383	Professional	2.0.10.242	2.0.10.353	06-18-2021	2021-06-18 오전 4:43:24	13:43:24	2.0.10.248	153	1	z	효과	효	과	NULL	NULL	NULL	83	1	21	NULL	NULL	NULL	KSY2	List2	NULL	NULL	NULL	NULL	NULL	NULL	NULL	NULL	NULL	1	z	0	7	452923	0	z	398
좌우반구com(split BVF)_2	40	1	<?xml version="1.0"?>\n<Clock xmlns:dt="urn:schemas-microsoft-com:datatypes"><Description dt:dt="string">E-Prime Primary Realtime Clock</Description><StartTime><Timestamp dt:dt="int">0</Timestamp><DateUtc dt:dt="string">2021-06-18T04:43:24Z</DateUtc></StartTime><FrequencyChanges><FrequencyChange><Frequency dt:dt="r8">2699990000</Frequency><Timestamp dt:dt="r8">661493979110538</Timestamp><Current …	좌우반구com(split BVF)_2-040-1	75.027	1.0.0.167	1	816313383	Professional	2.0.10.242	2.0.10.353	06-18-2021	2021-06-18 오전 4:43:24	13:43:24	2.0.10.248	195	2	{/}	효미	효	미	NULL	NULL	NULL	29	1	63	NULL	NULL	NULL	KSY	List2	0		1	-1	568268	187		0	0	1	{/}	0	7	568455	0	{/}	519
좌우반구com(split BVF)_2	40	1	<?xml version="1.0"?>\n<Clock xmlns:dt="urn:schemas-microsoft-com:datatypes"><Description dt:dt="string">E-Prime Primary Realtime Clock</Description><StartTime><Timestamp dt:dt="int">0</Timestamp><DateUtc dt:dt="string">2021-06-18T04:43:24Z</DateUtc></StartTime><FrequencyChanges><FrequencyChange><Frequency dt:dt="r8">2699990000</Frequency><Timestamp dt:dt="r8">661493979110538</Timestamp><Current …	좌우반구com(split BVF)_2-040-1	75.027	1.0.0.167	1	816313383	Professional	2.0.10.242	2.0.10.353	06-18-2021	2021-06-18 오전 4:43:24	13:43:24	2.0.10.248	242	2	{/}	효탈	효	탈	NULL	NULL	NULL	53	1	110	NULL	NULL	NULL	KSY	List2	0		0	0	699435	186		0	0	1	{/}	1	6	699621	0	{/}	360
좌우반구com(split BVF)_2	40	1	<?xml version="1.0"?>\n<Clock xmlns:dt="urn:schemas-microsoft-com:datatypes"><Description dt:dt="string">E-Prime Primary Realtime Clock</Description><StartTime><Timestamp dt:dt="int">0</Timestamp><DateUtc dt:dt="string">2021-06-18T04:43:24Z</DateUtc></StartTime><FrequencyChanges><FrequencyChange><Frequency dt:dt="r8">2699990000</Frequency><Timestamp dt:dt="r8">661493979110538</Timestamp><Current …	좌우반구com(split BVF)_2-040-1	75.027	1.0.0.167	1	816313383	Professional	2.0.10.242	2.0.10.353	06-18-2021	2021-06-18 오전 4:43:24	13:43:24	2.0.10.248	386	2	{/}	효헤	효	헤	NULL	NULL	NULL	NULL	NULL	NULL	42	1	122	KSY3	List3	NULL	NULL	NULL	NULL	NULL	NULL	NULL	NULL	NULL	1	{/}	0	7	1127415	0	{/}	404
좌우반구com(split BVF)_2	40	1	<?xml version="1.0"?>\n<Clock xmlns:dt="urn:schemas-microsoft-com:datatypes"><Description dt:dt="string">E-Prime Primary Realtime Clock</Description><StartTime><Timestamp dt:dt="int">0</Timestamp><DateUtc dt:dt="string">2021-06-18T04:43:24Z</DateUtc></StartTime><FrequencyChanges><FrequencyChange><Frequency dt:dt="r8">2699990000</Frequency><Timestamp dt:dt="r8">661493979110538</Timestamp><Current …	좌우반구com(split BVF)_2-040-1	75.027	1.0.0.167	1	816313383	Professional	2.0.10.242	2.0.10.353	06-18-2021	2021-06-18 오전 4:43:24	13:43:24	2.0.10.248	359	2	{/}	후검	후	검	NULL	NULL	NULL	NULL	NULL	NULL	65	1	95	KSY3	List3	NULL	NULL	NULL	NULL	NULL	NULL	NULL	NULL	NULL	1	{/}	0	7	1052562	0	{/}	915
좌우반구com(split BVF)_2	40	1	<?xml version="1.0"?>\n<Clock xmlns:dt="urn:schemas-microsoft-com:datatypes"><Description dt:dt="string">E-Prime Primary Realtime Clock</Description><StartTime><Timestamp dt:dt="int">0</Timestamp><DateUtc dt:dt="string">2021-06-18T04:43:24Z</DateUtc></StartTime><FrequencyChanges><FrequencyChange><Frequency dt:dt="r8">2699990000</Frequency><Timestamp dt:dt="r8">661493979110538</Timestamp><Current …	좌우반구com(split BVF)_2-040-1	75.027	1.0.0.167	1	816313383	Professional	2.0.10.242	2.0.10.353	06-18-2021	2021-06-18 오전 4:43:24	13:43:24	2.0.10.248	32	1	z	후대	후	대	37	1	32	NULL	NULL	NULL	NULL	NULL	NULL	KSY2	List1	NULL	NULL	NULL	NULL	NULL	NULL	NULL	NULL	NULL	1	z	0	7	114524	0	z	532
좌우반구com(split BVF)_2	40	1	<?xml version="1.0"?>\n<Clock xmlns:dt="urn:schemas-microsoft-com:datatypes"><Description dt:dt="string">E-Prime Primary Realtime Clock</Description><StartTime><Timestamp dt:dt="int">0</Timestamp><DateUtc dt:dt="string">2021-06-18T04:43:24Z</DateUtc></StartTime><FrequencyChanges><FrequencyChange><Frequency dt:dt="r8">2699990000</Frequency><Timestamp dt:dt="r8">661493979110538</Timestamp><Current …	좌우반구com(split BVF)_2-040-1	75.027	1.0.0.167	1	816313383	Professional	2.0.10.242	2.0.10.353	06-18-2021	2021-06-18 오전 4:43:24	13:43:24	2.0.10.248	257	1	z	후자	후	자	NULL	NULL	NULL	54	1	125	NULL	NULL	NULL	KSY2	List2	NULL	NULL	NULL	NULL	NULL	NULL	NULL	NULL	NULL	1	z	0	7	739274	0	z	921
좌우반구com(split BVF)_2	40	1	<?xml version="1.0"?>\n<Clock xmlns:dt="urn:schemas-microsoft-com:datatypes"><Description dt:dt="string">E-Prime Primary Realtime Clock</Description><StartTime><Timestamp dt:dt="int">0</Timestamp><DateUtc dt:dt="string">2021-06-18T04:43:24Z</DateUtc></StartTime><FrequencyChanges><FrequencyChange><Frequency dt:dt="r8">2699990000</Frequency><Timestamp dt:dt="r8">661493979110538</Timestamp><Current …	좌우반구com(split BVF)_2-040-1	75.027	1.0.0.167	1	816313383	Professional	2.0.10.242	2.0.10.353	06-18-2021	2021-06-18 오전 4:43:24	13:43:24	2.0.10.248	180	2	{/}	훈걱	훈	걱	NULL	NULL	NULL	58	1	48	NULL	NULL	NULL	KSY2	List2	NULL	NULL	NULL	NULL	NULL	NULL	NULL	NULL	NULL	0	{/}	0	7	525177	0	z	862
좌우반구com(split BVF)_2	40	1	<?xml version="1.0"?>\n<Clock xmlns:dt="urn:schemas-microsoft-com:datatypes"><Description dt:dt="string">E-Prime Primary Realtime Clock</Description><StartTime><Timestamp dt:dt="int">0</Timestamp><DateUtc dt:dt="string">2021-06-18T04:43:24Z</DateUtc></StartTime><FrequencyChanges><FrequencyChange><Frequency dt:dt="r8">2699990000</Frequency><Timestamp dt:dt="r8">661493979110538</Timestamp><Current …	좌우반구com(split BVF)_2-040-1	75.027	1.0.0.167	1	816313383	Professional	2.0.10.242	2.0.10.353	06-18-2021	2021-06-18 오전 4:43:24	13:43:24	2.0.10.248	142	2	{/}	훈차	훈	차	NULL	NULL	NULL	23	1	10	NULL	NULL	NULL	KSY3	List2	NULL	NULL	NULL	NULL	NULL	NULL	NULL	NULL	NULL	1	{/}	0	7	423014	0	{/}	363
좌우반구com(split BVF)_2	40	1	<?xml version="1.0"?>\n<Clock xmlns:dt="urn:schemas-microsoft-com:datatypes"><Description dt:dt="string">E-Prime Primary Realtime Clock</Description><StartTime><Timestamp dt:dt="int">0</Timestamp><DateUtc dt:dt="string">2021-06-18T04:43:24Z</DateUtc></StartTime><FrequencyChanges><FrequencyChange><Frequency dt:dt="r8">2699990000</Frequency><Timestamp dt:dt="r8">661493979110538</Timestamp><Current …	좌우반구com(split BVF)_2-040-1	75.027	1.0.0.167	1	816313383	Professional	2.0.10.242	2.0.10.353	06-18-2021	2021-06-18 오전 4:43:24	13:43:24	2.0.10.248	310	2	{/}	휘섭	휘	섭	NULL	NULL	NULL	NULL	NULL	NULL	63	1	46	KSY	List3	0		0	-1	915624	187		0	0	1	{/}	0	7	915811	0	{/}	348
좌우반구com(split BVF)_2	40	1	<?xml version="1.0"?>\n<Clock xmlns:dt="urn:schemas-microsoft-com:datatypes"><Description dt:dt="string">E-Prime Primary Realtime Clock</Description><StartTime><Timestamp dt:dt="int">0</Timestamp><DateUtc dt:dt="string">2021-06-18T04:43:24Z</DateUtc></StartTime><FrequencyChanges><FrequencyChange><Frequency dt:dt="r8">2699990000</Frequency><Timestamp dt:dt="r8">661493979110538</Timestamp><Current …	좌우반구com(split BVF)_2-040-1	75.027	1.0.0.167	1	816313383	Professional	2.0.10.242	2.0.10.353	06-18-2021	2021-06-18 오전 4:43:24	13:43:24	2.0.10.248	19	2	{/}	희강	희	강	74	1	19	NULL	NULL	NULL	NULL	NULL	NULL	KSY2	List1	NULL	NULL	NULL	NULL	NULL	NULL	NULL	NULL	NULL	0	{/}	0	6	79363	0	z	598
좌우반구com(split BVF)_2	40	1	<?xml version="1.0"?>\n<Clock xmlns:dt="urn:schemas-microsoft-com:datatypes"><Description dt:dt="string">E-Prime Primary Realtime Clock</Description><StartTime><Timestamp dt:dt="int">0</Timestamp><DateUtc dt:dt="string">2021-06-18T04:43:24Z</DateUtc></StartTime><FrequencyChanges><FrequencyChange><Frequency dt:dt="r8">2699990000</Frequency><Timestamp dt:dt="r8">661493979110538</Timestamp><Current …	좌우반구com(split BVF)_2-040-1	75.027	1.0.0.167	1	816313383	Professional	2.0.10.242	2.0.10.353	06-18-2021	2021-06-18 오전 4:43:24	13:43:24	2.0.10.248	252	1	z	희망	희	망	NULL	NULL	NULL	99	1	120	NULL	NULL	NULL	KSY2	List2	NULL	NULL	NULL	NULL	NULL	NULL	NULL	NULL	NULL	1	z	1	6	725905	0	z	354
좌우반구com(split BVF)_2	40	1	<?xml version="1.0"?>\n<Clock xmlns:dt="urn:schemas-microsoft-com:datatypes"><Description dt:dt="string">E-Prime Primary Realtime Clock</Description><StartTime><Timestamp dt:dt="int">0</Timestamp><DateUtc dt:dt="string">2021-06-18T04:43:24Z</DateUtc></StartTime><FrequencyChanges><FrequencyChange><Frequency dt:dt="r8">2699990000</Frequency><Timestamp dt:dt="r8">661493979110538</Timestamp><Current …	좌우반구com(split BVF)_2-040-1	75.027	1.0.0.167	1	816313383	Professional	2.0.10.242	2.0.10.353	06-18-2021	2021-06-18 오전 4:43:24	13:43:24	2.0.10.248	24	2	{/}	희외	희	외	75	1	24	NULL	NULL	NULL	NULL	NULL	NULL	KSY3	List1	NULL	NULL	NULL	NULL	NULL	NULL	NULL	NULL	NULL	0	{/}	0	6	93318	0	z	538
좌우반구com(split BVF)_2	40	1	<?xml version="1.0"?>\n<Clock xmlns:dt="urn:schemas-microsoft-com:datatypes"><Description dt:dt="string">E-Prime Primary Realtime Clock</Description><StartTime><Timestamp dt:dt="int">0</Timestamp><DateUtc dt:dt="string">2021-06-18T04:43:24Z</DateUtc></StartTime><FrequencyChanges><FrequencyChange><Frequency dt:dt="r8">2699990000</Frequency><Timestamp dt:dt="r8">661493979110538</Timestamp><Current …	좌우반구com(split BVF)_2-040-1	75.027	1.0.0.167	1	816313383	Professional	2.0.10.242	2.0.10.353	06-18-2021	2021-06-18 오전 4:43:24	13:43:24	2.0.10.248	387	2	{/}	희응	희	응	NULL	NULL	NULL	NULL	NULL	NULL	24	1	123	KSY2	List3	NULL	NULL	NULL	NULL	NULL	NULL	NULL	NULL	NULL	1	{/}	0	6	1130027	0	{/}	600
[truncated: 1 more columns]
