# Supplementary material for: Decoding foveal word recognition: the role of interhemispheric inhibition in bilateral hemispheric processing
Source: Front Psychol. 2023 Nov 30;14:1293529. doi: 10.3389/fpsyg.2023.1293529 (PMC10720635; doi:10.3389/fpsyg.2023.1293529)
Supplement: Supplementary file 1 [file Data_Sheet_1.ZIP › data/Exp2/BVF_024.txt]

STRING	INTEGER	INTEGER	STRING	STRING	STRING	STRING	STRING	STRING	STRING	STRING	STRING	STRING	STRING	STRING	STRING	INTEGER	STRING	STRING	STRING	STRING	STRING	STRING	STRING	STRING	STRING	STRING	STRING	STRING	STRING	STRING	STRING	STRING	STRING	STRING	STRING	STRING	STRING	STRING	STRING	STRING	STRING	STRING	STRING	STRING	STRING	STRING	STRING	STRING	STRING
EXPNAME	SUBJECT	SESSION	VARIABLE	VARIABLE	VARIABLE	VARIABLE	VARIABLE	VARIABLE	VARIABLE	VARIABLE	VARIABLE	VARIABLE	VARIABLE	VARIABLE	VARIABLE	LOG_LEVEL	VARIABLE	VARIABLE	VARIABLE	VARIABLE	VARIABLE	VARIABLE	VARIABLE	VARIABLE	VARIABLE	VARIABLE	VARIABLE	VARIABLE	VARIABLE	VARIABLE	VARIABLE	VARIABLE	VARIABLE	VARIABLE	VARIABLE	VARIABLE	VARIABLE	VARIABLE	VARIABLE	VARIABLE	VARIABLE	VARIABLE	VARIABLE	VARIABLE	VARIABLE	VARIABLE	VARIABLE	VARIABLE	VARIABLE
1	1	1	1	1	1	1	1	1	1	1	1	1	1	1	1	2	2	2	2	2	2	2	2	2	2	2	2	2	2	2	2	2	2	2	2	2	2	2	2	2	2	2	2	2	2	2	2	2	2
ExperimentName	Subject	Session	Clock.Information	DataFile.Basename	Display.RefreshRate	ExperimentVersion	Group	RandomSeed	RuntimeCapabilities	RuntimeVersion	RuntimeVersionExpected	SessionDate	SessionStartDateTimeUtc	SessionTime	StudioVersion	Block	condition	correct	Exptarget	Exptarget2	Exptarget3	List1	List1.Cycle	List1.Sample	List2	List2.Cycle	List2.Sample	List3	List3.Cycle	List3.Sample	Procedure	Running	TextDisplay2.ACC	TextDisplay2.CRESP	TextDisplay2.DurationError	TextDisplay2.OnsetDelay	TextDisplay2.OnsetTime	TextDisplay2.OnsetToOnsetTime	TextDisplay2.RESP	TextDisplay2.RT	TextDisplay2.RTTime	TextDisplay6.ACC	TextDisplay6.CRESP	TextDisplay6.DurationError	TextDisplay6.OnsetDelay	TextDisplay6.OnsetTime	TextDisplay6.OnsetToOnsetTime	TextDisplay6.RESP	TextDisplay6.RT
좌우반구com(split BVF)_3	24	1	<?xml version="1.0"?>\n<Clock xmlns:dt="urn:schemas-microsoft-com:datatypes"><Description dt:dt="string">E-Prime Primary Realtime Clock</Description><StartTime><Timestamp dt:dt="int">0</Timestamp><DateUtc dt:dt="string">2020-11-25T07:56:29Z</DateUtc></StartTime><FrequencyChanges><FrequencyChange><Frequency dt:dt="r8">2699980000</Frequency><Timestamp dt:dt="r8">5.8644897026655E+15</Timestamp><Curr…	좌우반구com(split BVF)_3-024-1	60.021	1.0.0.167	1	144689934	Professional	2.0.10.242	2.0.10.353	11-25-2020	2020-11-25 오전 7:56:29	16:56:29	2.0.10.248	61	1	z	가격	가	격	131	1	61	NULL	NULL	NULL	NULL	NULL	NULL	KSY2	List1	NULL	NULL	NULL	NULL	NULL	NULL	NULL	NULL	NULL	1	z	0	3	196054	0	z	383
좌우반구com(split BVF)_3	24	1	<?xml version="1.0"?>\n<Clock xmlns:dt="urn:schemas-microsoft-com:datatypes"><Description dt:dt="string">E-Prime Primary Realtime Clock</Description><StartTime><Timestamp dt:dt="int">0</Timestamp><DateUtc dt:dt="string">2020-11-25T07:56:29Z</DateUtc></StartTime><FrequencyChanges><FrequencyChange><Frequency dt:dt="r8">2699980000</Frequency><Timestamp dt:dt="r8">5.8644897026655E+15</Timestamp><Curr…	좌우반구com(split BVF)_3-024-1	60.021	1.0.0.167	1	144689934	Professional	2.0.10.242	2.0.10.353	11-25-2020	2020-11-25 오전 7:56:29	16:56:29	2.0.10.248	64	1	z	가을	가	을	92	1	64	NULL	NULL	NULL	NULL	NULL	NULL	KSY2	List1	NULL	NULL	NULL	NULL	NULL	NULL	NULL	NULL	NULL	1	z	0	4	204135	0	z	542
좌우반구com(split BVF)_3	24	1	<?xml version="1.0"?>\n<Clock xmlns:dt="urn:schemas-microsoft-com:datatypes"><Description dt:dt="string">E-Prime Primary Realtime Clock</Description><StartTime><Timestamp dt:dt="int">0</Timestamp><DateUtc dt:dt="string">2020-11-25T07:56:29Z</DateUtc></StartTime><FrequencyChanges><FrequencyChange><Frequency dt:dt="r8">2699980000</Frequency><Timestamp dt:dt="r8">5.8644897026655E+15</Timestamp><Curr…	좌우반구com(split BVF)_3-024-1	60.021	1.0.0.167	1	144689934	Professional	2.0.10.242	2.0.10.353	11-25-2020	2020-11-25 오전 7:56:29	16:56:29	2.0.10.248	295	1	z	간섭	간	섭	NULL	NULL	NULL	NULL	NULL	NULL	46	1	31	KSY2	List3	NULL	NULL	NULL	NULL	NULL	NULL	NULL	NULL	NULL	1	z	0	3	863667	0	z	547
좌우반구com(split BVF)_3	24	1	<?xml version="1.0"?>\n<Clock xmlns:dt="urn:schemas-microsoft-com:datatypes"><Description dt:dt="string">E-Prime Primary Realtime Clock</Description><StartTime><Timestamp dt:dt="int">0</Timestamp><DateUtc dt:dt="string">2020-11-25T07:56:29Z</DateUtc></StartTime><FrequencyChanges><FrequencyChange><Frequency dt:dt="r8">2699980000</Frequency><Timestamp dt:dt="r8">5.8644897026655E+15</Timestamp><Curr…	좌우반구com(split BVF)_3-024-1	60.021	1.0.0.167	1	144689934	Professional	2.0.10.242	2.0.10.353	11-25-2020	2020-11-25 오전 7:56:29	16:56:29	2.0.10.248	88	2	{/}	간습	간	습	75	1	88	NULL	NULL	NULL	NULL	NULL	NULL	KSY	List1	0		0	0	271361	183		0	0	0	{/}	0	3	271544	0	z	485
좌우반구com(split BVF)_3	24	1	<?xml version="1.0"?>\n<Clock xmlns:dt="urn:schemas-microsoft-com:datatypes"><Description dt:dt="string">E-Prime Primary Realtime Clock</Description><StartTime><Timestamp dt:dt="int">0</Timestamp><DateUtc dt:dt="string">2020-11-25T07:56:29Z</DateUtc></StartTime><FrequencyChanges><FrequencyChange><Frequency dt:dt="r8">2699980000</Frequency><Timestamp dt:dt="r8">5.8644897026655E+15</Timestamp><Curr…	좌우반구com(split BVF)_3-024-1	60.021	1.0.0.167	1	144689934	Professional	2.0.10.242	2.0.10.353	11-25-2020	2020-11-25 오전 7:56:29	16:56:29	2.0.10.248	292	2	{/}	감환	감	환	NULL	NULL	NULL	NULL	NULL	NULL	90	1	28	KSY	List3	0		1	-1	855053	184		0	0	1	{/}	0	4	855237	0	{/}	581
좌우반구com(split BVF)_3	24	1	<?xml version="1.0"?>\n<Clock xmlns:dt="urn:schemas-microsoft-com:datatypes"><Description dt:dt="string">E-Prime Primary Realtime Clock</Description><StartTime><Timestamp dt:dt="int">0</Timestamp><DateUtc dt:dt="string">2020-11-25T07:56:29Z</DateUtc></StartTime><FrequencyChanges><FrequencyChange><Frequency dt:dt="r8">2699980000</Frequency><Timestamp dt:dt="r8">5.8644897026655E+15</Timestamp><Curr…	좌우반구com(split BVF)_3-024-1	60.021	1.0.0.167	1	144689934	Professional	2.0.10.242	2.0.10.353	11-25-2020	2020-11-25 오전 7:56:29	16:56:29	2.0.10.248	274	1	z	강도	강	도	NULL	NULL	NULL	NULL	NULL	NULL	54	1	10	KSY2	List3	NULL	NULL	NULL	NULL	NULL	NULL	NULL	NULL	NULL	1	z	0	3	805671	0	z	364
좌우반구com(split BVF)_3	24	1	<?xml version="1.0"?>\n<Clock xmlns:dt="urn:schemas-microsoft-com:datatypes"><Description dt:dt="string">E-Prime Primary Realtime Clock</Description><StartTime><Timestamp dt:dt="int">0</Timestamp><DateUtc dt:dt="string">2020-11-25T07:56:29Z</DateUtc></StartTime><FrequencyChanges><FrequencyChange><Frequency dt:dt="r8">2699980000</Frequency><Timestamp dt:dt="r8">5.8644897026655E+15</Timestamp><Curr…	좌우반구com(split BVF)_3-024-1	60.021	1.0.0.167	1	144689934	Professional	2.0.10.242	2.0.10.353	11-25-2020	2020-11-25 오전 7:56:29	16:56:29	2.0.10.248	186	2	{/}	강례	강	례	NULL	NULL	NULL	63	1	54	NULL	NULL	NULL	KSY3	List2	NULL	NULL	NULL	NULL	NULL	NULL	NULL	NULL	NULL	1	{/}	0	3	548379	0	{/}	941
좌우반구com(split BVF)_3	24	1	<?xml version="1.0"?>\n<Clock xmlns:dt="urn:schemas-microsoft-com:datatypes"><Description dt:dt="string">E-Prime Primary Realtime Clock</Description><StartTime><Timestamp dt:dt="int">0</Timestamp><DateUtc dt:dt="string">2020-11-25T07:56:29Z</DateUtc></StartTime><FrequencyChanges><FrequencyChange><Frequency dt:dt="r8">2699980000</Frequency><Timestamp dt:dt="r8">5.8644897026655E+15</Timestamp><Curr…	좌우반구com(split BVF)_3-024-1	60.021	1.0.0.167	1	144689934	Professional	2.0.10.242	2.0.10.353	11-25-2020	2020-11-25 오전 7:56:29	16:56:29	2.0.10.248	162	2	{/}	강방	강	방	NULL	NULL	NULL	72	1	30	NULL	NULL	NULL	KSY	List2	0		0	0	482636	183		0	0	1	{/}	0	3	482819	0	{/}	502
좌우반구com(split BVF)_3	24	1	<?xml version="1.0"?>\n<Clock xmlns:dt="urn:schemas-microsoft-com:datatypes"><Description dt:dt="string">E-Prime Primary Realtime Clock</Description><StartTime><Timestamp dt:dt="int">0</Timestamp><DateUtc dt:dt="string">2020-11-25T07:56:29Z</DateUtc></StartTime><FrequencyChanges><FrequencyChange><Frequency dt:dt="r8">2699980000</Frequency><Timestamp dt:dt="r8">5.8644897026655E+15</Timestamp><Curr…	좌우반구com(split BVF)_3-024-1	60.021	1.0.0.167	1	144689934	Professional	2.0.10.242	2.0.10.353	11-25-2020	2020-11-25 오전 7:56:29	16:56:29	2.0.10.248	185	1	z	개념	개	념	NULL	NULL	NULL	66	1	53	NULL	NULL	NULL	KSY2	List2	NULL	NULL	NULL	NULL	NULL	NULL	NULL	NULL	NULL	1	z	0	4	545747	0	z	427
좌우반구com(split BVF)_3	24	1	<?xml version="1.0"?>\n<Clock xmlns:dt="urn:schemas-microsoft-com:datatypes"><Description dt:dt="string">E-Prime Primary Realtime Clock</Description><StartTime><Timestamp dt:dt="int">0</Timestamp><DateUtc dt:dt="string">2020-11-25T07:56:29Z</DateUtc></StartTime><FrequencyChanges><FrequencyChange><Frequency dt:dt="r8">2699980000</Frequency><Timestamp dt:dt="r8">5.8644897026655E+15</Timestamp><Curr…	좌우반구com(split BVF)_3-024-1	60.021	1.0.0.167	1	144689934	Professional	2.0.10.242	2.0.10.353	11-25-2020	2020-11-25 오전 7:56:29	16:56:29	2.0.10.248	394	2	{/}	개례	개	례	NULL	NULL	NULL	NULL	NULL	NULL	112	1	130	KSY	List3	0		0	-1	1131122	183		0	0	1	{/}	1	3	1131305	0	{/}	557
좌우반구com(split BVF)_3	24	1	<?xml version="1.0"?>\n<Clock xmlns:dt="urn:schemas-microsoft-com:datatypes"><Description dt:dt="string">E-Prime Primary Realtime Clock</Description><StartTime><Timestamp dt:dt="int">0</Timestamp><DateUtc dt:dt="string">2020-11-25T07:56:29Z</DateUtc></StartTime><FrequencyChanges><FrequencyChange><Frequency dt:dt="r8">2699980000</Frequency><Timestamp dt:dt="r8">5.8644897026655E+15</Timestamp><Curr…	좌우반구com(split BVF)_3-024-1	60.021	1.0.0.167	1	144689934	Professional	2.0.10.242	2.0.10.353	11-25-2020	2020-11-25 오전 7:56:29	16:56:29	2.0.10.248	81	1	z	개인	개	인	87	1	81	NULL	NULL	NULL	NULL	NULL	NULL	KSY2	List1	NULL	NULL	NULL	NULL	NULL	NULL	NULL	NULL	NULL	1	z	0	3	251834	0	z	346
좌우반구com(split BVF)_3	24	1	<?xml version="1.0"?>\n<Clock xmlns:dt="urn:schemas-microsoft-com:datatypes"><Description dt:dt="string">E-Prime Primary Realtime Clock</Description><StartTime><Timestamp dt:dt="int">0</Timestamp><DateUtc dt:dt="string">2020-11-25T07:56:29Z</DateUtc></StartTime><FrequencyChanges><FrequencyChange><Frequency dt:dt="r8">2699980000</Frequency><Timestamp dt:dt="r8">5.8644897026655E+15</Timestamp><Curr…	좌우반구com(split BVF)_3-024-1	60.021	1.0.0.167	1	144689934	Professional	2.0.10.242	2.0.10.353	11-25-2020	2020-11-25 오전 7:56:29	16:56:29	2.0.10.248	87	2	{/}	개협	개	협	12	1	87	NULL	NULL	NULL	NULL	NULL	NULL	KSY3	List1	NULL	NULL	NULL	NULL	NULL	NULL	NULL	NULL	NULL	1	{/}	1	3	268045	0	{/}	1304
좌우반구com(split BVF)_3	24	1	<?xml version="1.0"?>\n<Clock xmlns:dt="urn:schemas-microsoft-com:datatypes"><Description dt:dt="string">E-Prime Primary Realtime Clock</Description><StartTime><Timestamp dt:dt="int">0</Timestamp><DateUtc dt:dt="string">2020-11-25T07:56:29Z</DateUtc></StartTime><FrequencyChanges><FrequencyChange><Frequency dt:dt="r8">2699980000</Frequency><Timestamp dt:dt="r8">5.8644897026655E+15</Timestamp><Curr…	좌우반구com(split BVF)_3-024-1	60.021	1.0.0.167	1	144689934	Professional	2.0.10.242	2.0.10.353	11-25-2020	2020-11-25 오전 7:56:29	16:56:29	2.0.10.248	206	2	{/}	거생	거	생	NULL	NULL	NULL	8	1	74	NULL	NULL	NULL	KSY	List2	0		0	0	604093	183		0	0	1	{/}	0	3	604276	0	{/}	682
좌우반구com(split BVF)_3	24	1	<?xml version="1.0"?>\n<Clock xmlns:dt="urn:schemas-microsoft-com:datatypes"><Description dt:dt="string">E-Prime Primary Realtime Clock</Description><StartTime><Timestamp dt:dt="int">0</Timestamp><DateUtc dt:dt="string">2020-11-25T07:56:29Z</DateUtc></StartTime><FrequencyChanges><FrequencyChange><Frequency dt:dt="r8">2699980000</Frequency><Timestamp dt:dt="r8">5.8644897026655E+15</Timestamp><Curr…	좌우반구com(split BVF)_3-024-1	60.021	1.0.0.167	1	144689934	Professional	2.0.10.242	2.0.10.353	11-25-2020	2020-11-25 오전 7:56:29	16:56:29	2.0.10.248	264	1	z	걱정	걱	정	NULL	NULL	NULL	52	1	132	NULL	NULL	NULL	KSY2	List2	NULL	NULL	NULL	NULL	NULL	NULL	NULL	NULL	NULL	1	z	1	3	769600	0	z	476
좌우반구com(split BVF)_3	24	1	<?xml version="1.0"?>\n<Clock xmlns:dt="urn:schemas-microsoft-com:datatypes"><Description dt:dt="string">E-Prime Primary Realtime Clock</Description><StartTime><Timestamp dt:dt="int">0</Timestamp><DateUtc dt:dt="string">2020-11-25T07:56:29Z</DateUtc></StartTime><FrequencyChanges><FrequencyChange><Frequency dt:dt="r8">2699980000</Frequency><Timestamp dt:dt="r8">5.8644897026655E+15</Timestamp><Curr…	좌우반구com(split BVF)_3-024-1	60.021	1.0.0.167	1	144689934	Professional	2.0.10.242	2.0.10.353	11-25-2020	2020-11-25 오전 7:56:29	16:56:29	2.0.10.248	248	2	{/}	걱최	걱	최	NULL	NULL	NULL	62	1	116	NULL	NULL	NULL	KSY	List2	0		1	-1	724566	184		0	0	1	{/}	0	4	724750	0	{/}	542
좌우반구com(split BVF)_3	24	1	<?xml version="1.0"?>\n<Clock xmlns:dt="urn:schemas-microsoft-com:datatypes"><Description dt:dt="string">E-Prime Primary Realtime Clock</Description><StartTime><Timestamp dt:dt="int">0</Timestamp><DateUtc dt:dt="string">2020-11-25T07:56:29Z</DateUtc></StartTime><FrequencyChanges><FrequencyChange><Frequency dt:dt="r8">2699980000</Frequency><Timestamp dt:dt="r8">5.8644897026655E+15</Timestamp><Curr…	좌우반구com(split BVF)_3-024-1	60.021	1.0.0.167	1	144689934	Professional	2.0.10.242	2.0.10.353	11-25-2020	2020-11-25 오전 7:56:29	16:56:29	2.0.10.248	197	2	{/}	건적	건	적	NULL	NULL	NULL	131	1	65	NULL	NULL	NULL	KSY	List2	0		0	0	579385	183		0	0	0	{/}	0	3	579568	0	z	496
좌우반구com(split BVF)_3	24	1	<?xml version="1.0"?>\n<Clock xmlns:dt="urn:schemas-microsoft-com:datatypes"><Description dt:dt="string">E-Prime Primary Realtime Clock</Description><StartTime><Timestamp dt:dt="int">0</Timestamp><DateUtc dt:dt="string">2020-11-25T07:56:29Z</DateUtc></StartTime><FrequencyChanges><FrequencyChange><Frequency dt:dt="r8">2699980000</Frequency><Timestamp dt:dt="r8">5.8644897026655E+15</Timestamp><Curr…	좌우반구com(split BVF)_3-024-1	60.021	1.0.0.167	1	144689934	Professional	2.0.10.242	2.0.10.353	11-25-2020	2020-11-25 오전 7:56:29	16:56:29	2.0.10.248	314	2	{/}	검강	검	강	NULL	NULL	NULL	NULL	NULL	NULL	29	1	50	KSY3	List3	NULL	NULL	NULL	NULL	NULL	NULL	NULL	NULL	NULL	0	{/}	0	3	914882	0	z	367
좌우반구com(split BVF)_3	24	1	<?xml version="1.0"?>\n<Clock xmlns:dt="urn:schemas-microsoft-com:datatypes"><Description dt:dt="string">E-Prime Primary Realtime Clock</Description><StartTime><Timestamp dt:dt="int">0</Timestamp><DateUtc dt:dt="string">2020-11-25T07:56:29Z</DateUtc></StartTime><FrequencyChanges><FrequencyChange><Frequency dt:dt="r8">2699980000</Frequency><Timestamp dt:dt="r8">5.8644897026655E+15</Timestamp><Curr…	좌우반구com(split BVF)_3-024-1	60.021	1.0.0.167	1	144689934	Professional	2.0.10.242	2.0.10.353	11-25-2020	2020-11-25 오전 7:56:29	16:56:29	2.0.10.248	153	1	z	검색	검	색	NULL	NULL	NULL	33	1	21	NULL	NULL	NULL	KSY2	List2	NULL	NULL	NULL	NULL	NULL	NULL	NULL	NULL	NULL	1	z	1	3	456228	0	z	429
좌우반구com(split BVF)_3	24	1	<?xml version="1.0"?>\n<Clock xmlns:dt="urn:schemas-microsoft-com:datatypes"><Description dt:dt="string">E-Prime Primary Realtime Clock</Description><StartTime><Timestamp dt:dt="int">0</Timestamp><DateUtc dt:dt="string">2020-11-25T07:56:29Z</DateUtc></StartTime><FrequencyChanges><FrequencyChange><Frequency dt:dt="r8">2699980000</Frequency><Timestamp dt:dt="r8">5.8644897026655E+15</Timestamp><Curr…	좌우반구com(split BVF)_3-024-1	60.021	1.0.0.167	1	144689934	Professional	2.0.10.242	2.0.10.353	11-25-2020	2020-11-25 오전 7:56:29	16:56:29	2.0.10.248	155	2	{/}	검죽	검	죽	NULL	NULL	NULL	110	1	23	NULL	NULL	NULL	KSY2	List2	NULL	NULL	NULL	NULL	NULL	NULL	NULL	NULL	NULL	1	{/}	1	3	461576	0	{/}	795
좌우반구com(split BVF)_3	24	1	<?xml version="1.0"?>\n<Clock xmlns:dt="urn:schemas-microsoft-com:datatypes"><Description dt:dt="string">E-Prime Primary Realtime Clock</Description><StartTime><Timestamp dt:dt="int">0</Timestamp><DateUtc dt:dt="string">2020-11-25T07:56:29Z</DateUtc></StartTime><FrequencyChanges><FrequencyChange><Frequency dt:dt="r8">2699980000</Frequency><Timestamp dt:dt="r8">5.8644897026655E+15</Timestamp><Curr…	좌우반구com(split BVF)_3-024-1	60.021	1.0.0.167	1	144689934	Professional	2.0.10.242	2.0.10.353	11-25-2020	2020-11-25 오전 7:56:29	16:56:29	2.0.10.248	253	2	{/}	검환	검	환	NULL	NULL	NULL	7	1	121	NULL	NULL	NULL	KSY	List2	0		0	0	738212	183		0	0	1	{/}	0	3	738395	0	{/}	307
좌우반구com(split BVF)_3	24	1	<?xml version="1.0"?>\n<Clock xmlns:dt="urn:schemas-microsoft-com:datatypes"><Description dt:dt="string">E-Prime Primary Realtime Clock</Description><StartTime><Timestamp dt:dt="int">0</Timestamp><DateUtc dt:dt="string">2020-11-25T07:56:29Z</DateUtc></StartTime><FrequencyChanges><FrequencyChange><Frequency dt:dt="r8">2699980000</Frequency><Timestamp dt:dt="r8">5.8644897026655E+15</Timestamp><Curr…	좌우반구com(split BVF)_3-024-1	60.021	1.0.0.167	1	144689934	Professional	2.0.10.242	2.0.10.353	11-25-2020	2020-11-25 오전 7:56:29	16:56:29	2.0.10.248	37	2	{/}	격례	격	례	95	1	37	NULL	NULL	NULL	NULL	NULL	NULL	KSY	List1	0		0	0	129045	183		0	0	0	{/}	0	3	129228	0	z	629
좌우반구com(split BVF)_3	24	1	<?xml version="1.0"?>\n<Clock xmlns:dt="urn:schemas-microsoft-com:datatypes"><Description dt:dt="string">E-Prime Primary Realtime Clock</Description><StartTime><Timestamp dt:dt="int">0</Timestamp><DateUtc dt:dt="string">2020-11-25T07:56:29Z</DateUtc></StartTime><FrequencyChanges><FrequencyChange><Frequency dt:dt="r8">2699980000</Frequency><Timestamp dt:dt="r8">5.8644897026655E+15</Timestamp><Curr…	좌우반구com(split BVF)_3-024-1	60.021	1.0.0.167	1	144689934	Professional	2.0.10.242	2.0.10.353	11-25-2020	2020-11-25 오전 7:56:29	16:56:29	2.0.10.248	231	1	z	결과	결	과	NULL	NULL	NULL	79	1	99	NULL	NULL	NULL	KSY2	List2	NULL	NULL	NULL	NULL	NULL	NULL	NULL	NULL	NULL	1	z	0	4	676534	0	z	375
좌우반구com(split BVF)_3	24	1	<?xml version="1.0"?>\n<Clock xmlns:dt="urn:schemas-microsoft-com:datatypes"><Description dt:dt="string">E-Prime Primary Realtime Clock</Description><StartTime><Timestamp dt:dt="int">0</Timestamp><DateUtc dt:dt="string">2020-11-25T07:56:29Z</DateUtc></StartTime><FrequencyChanges><FrequencyChange><Frequency dt:dt="r8">2699980000</Frequency><Timestamp dt:dt="r8">5.8644897026655E+15</Timestamp><Curr…	좌우반구com(split BVF)_3-024-1	60.021	1.0.0.167	1	144689934	Professional	2.0.10.242	2.0.10.353	11-25-2020	2020-11-25 오전 7:56:29	16:56:29	2.0.10.248	79	1	z	결국	결	국	102	1	79	NULL	NULL	NULL	NULL	NULL	NULL	KSY2	List1	NULL	NULL	NULL	NULL	NULL	NULL	NULL	NULL	NULL	1	z	0	4	246570	0	z	396
좌우반구com(split BVF)_3	24	1	<?xml version="1.0"?>\n<Clock xmlns:dt="urn:schemas-microsoft-com:datatypes"><Description dt:dt="string">E-Prime Primary Realtime Clock</Description><StartTime><Timestamp dt:dt="int">0</Timestamp><DateUtc dt:dt="string">2020-11-25T07:56:29Z</DateUtc></StartTime><FrequencyChanges><FrequencyChange><Frequency dt:dt="r8">2699980000</Frequency><Timestamp dt:dt="r8">5.8644897026655E+15</Timestamp><Curr…	좌우반구com(split BVF)_3-024-1	60.021	1.0.0.167	1	144689934	Professional	2.0.10.242	2.0.10.353	11-25-2020	2020-11-25 오전 7:56:29	16:56:29	2.0.10.248	272	1	z	결정	결	정	NULL	NULL	NULL	NULL	NULL	NULL	15	1	8	KSY2	List3	NULL	NULL	NULL	NULL	NULL	NULL	NULL	NULL	NULL	1	z	0	3	800023	0	z	469
좌우반구com(split BVF)_3	24	1	<?xml version="1.0"?>\n<Clock xmlns:dt="urn:schemas-microsoft-com:datatypes"><Description dt:dt="string">E-Prime Primary Realtime Clock</Description><StartTime><Timestamp dt:dt="int">0</Timestamp><DateUtc dt:dt="string">2020-11-25T07:56:29Z</DateUtc></StartTime><FrequencyChanges><FrequencyChange><Frequency dt:dt="r8">2699980000</Frequency><Timestamp dt:dt="r8">5.8644897026655E+15</Timestamp><Curr…	좌우반구com(split BVF)_3-024-1	60.021	1.0.0.167	1	144689934	Professional	2.0.10.242	2.0.10.353	11-25-2020	2020-11-25 오전 7:56:29	16:56:29	2.0.10.248	183	2	{/}	결지	결	지	NULL	NULL	NULL	10	1	51	NULL	NULL	NULL	KSY2	List2	NULL	NULL	NULL	NULL	NULL	NULL	NULL	NULL	NULL	1	{/}	0	4	539949	0	{/}	747
좌우반구com(split BVF)_3	24	1	<?xml version="1.0"?>\n<Clock xmlns:dt="urn:schemas-microsoft-com:datatypes"><Description dt:dt="string">E-Prime Primary Realtime Clock</Description><StartTime><Timestamp dt:dt="int">0</Timestamp><DateUtc dt:dt="string">2020-11-25T07:56:29Z</DateUtc></StartTime><FrequencyChanges><FrequencyChange><Frequency dt:dt="r8">2699980000</Frequency><Timestamp dt:dt="r8">5.8644897026655E+15</Timestamp><Curr…	좌우반구com(split BVF)_3-024-1	60.021	1.0.0.167	1	144689934	Professional	2.0.10.242	2.0.10.353	11-25-2020	2020-11-25 오전 7:56:29	16:56:29	2.0.10.248	208	2	{/}	결협	결	협	NULL	NULL	NULL	29	1	76	NULL	NULL	NULL	KSY	List2	0		1	-1	609657	184		0	0	1	{/}	0	4	609841	0	{/}	999
좌우반구com(split BVF)_3	24	1	<?xml version="1.0"?>\n<Clock xmlns:dt="urn:schemas-microsoft-com:datatypes"><Description dt:dt="string">E-Prime Primary Realtime Clock</Description><StartTime><Timestamp dt:dt="int">0</Timestamp><DateUtc dt:dt="string">2020-11-25T07:56:29Z</DateUtc></StartTime><FrequencyChanges><FrequencyChange><Frequency dt:dt="r8">2699980000</Frequency><Timestamp dt:dt="r8">5.8644897026655E+15</Timestamp><Curr…	좌우반구com(split BVF)_3-024-1	60.021	1.0.0.167	1	144689934	Professional	2.0.10.242	2.0.10.353	11-25-2020	2020-11-25 오전 7:56:29	16:56:29	2.0.10.248	204	1	z	경비	경	비	NULL	NULL	NULL	114	1	72	NULL	NULL	NULL	KSY2	List2	NULL	NULL	NULL	NULL	NULL	NULL	NULL	NULL	NULL	1	z	0	3	598728	0	z	496
좌우반구com(split BVF)_3	24	1	<?xml version="1.0"?>\n<Clock xmlns:dt="urn:schemas-microsoft-com:datatypes"><Description dt:dt="string">E-Prime Primary Realtime Clock</Description><StartTime><Timestamp dt:dt="int">0</Timestamp><DateUtc dt:dt="string">2020-11-25T07:56:29Z</DateUtc></StartTime><FrequencyChanges><FrequencyChange><Frequency dt:dt="r8">2699980000</Frequency><Timestamp dt:dt="r8">5.8644897026655E+15</Timestamp><Curr…	좌우반구com(split BVF)_3-024-1	60.021	1.0.0.167	1	144689934	Professional	2.0.10.242	2.0.10.353	11-25-2020	2020-11-25 오전 7:56:29	16:56:29	2.0.10.248	232	1	z	경험	경	험	NULL	NULL	NULL	83	1	100	NULL	NULL	NULL	KSY2	List2	NULL	NULL	NULL	NULL	NULL	NULL	NULL	NULL	NULL	1	z	0	3	679116	0	z	522
좌우반구com(split BVF)_3	24	1	<?xml version="1.0"?>\n<Clock xmlns:dt="urn:schemas-microsoft-com:datatypes"><Description dt:dt="string">E-Prime Primary Realtime Clock</Description><StartTime><Timestamp dt:dt="int">0</Timestamp><DateUtc dt:dt="string">2020-11-25T07:56:29Z</DateUtc></StartTime><FrequencyChanges><FrequencyChange><Frequency dt:dt="r8">2699980000</Frequency><Timestamp dt:dt="r8">5.8644897026655E+15</Timestamp><Curr…	좌우반구com(split BVF)_3-024-1	60.021	1.0.0.167	1	144689934	Professional	2.0.10.242	2.0.10.353	11-25-2020	2020-11-25 오전 7:56:29	16:56:29	2.0.10.248	227	1	z	경호	경	호	NULL	NULL	NULL	27	1	95	NULL	NULL	NULL	KSY2	List2	NULL	NULL	NULL	NULL	NULL	NULL	NULL	NULL	NULL	1	z	1	3	665787	0	z	479
좌우반구com(split BVF)_3	24	1	<?xml version="1.0"?>\n<Clock xmlns:dt="urn:schemas-microsoft-com:datatypes"><Description dt:dt="string">E-Prime Primary Realtime Clock</Description><StartTime><Timestamp dt:dt="int">0</Timestamp><DateUtc dt:dt="string">2020-11-25T07:56:29Z</DateUtc></StartTime><FrequencyChanges><FrequencyChange><Frequency dt:dt="r8">2699980000</Frequency><Timestamp dt:dt="r8">5.8644897026655E+15</Timestamp><Curr…	좌우반구com(split BVF)_3-024-1	60.021	1.0.0.167	1	144689934	Professional	2.0.10.242	2.0.10.353	11-25-2020	2020-11-25 오전 7:56:29	16:56:29	2.0.10.248	115	1	z	계기	계	기	85	1	115	NULL	NULL	NULL	NULL	NULL	NULL	KSY2	List1	NULL	NULL	NULL	NULL	NULL	NULL	NULL	NULL	NULL	1	z	0	3	345551	0	z	485
좌우반구com(split BVF)_3	24	1	<?xml version="1.0"?>\n<Clock xmlns:dt="urn:schemas-microsoft-com:datatypes"><Description dt:dt="string">E-Prime Primary Realtime Clock</Description><StartTime><Timestamp dt:dt="int">0</Timestamp><DateUtc dt:dt="string">2020-11-25T07:56:29Z</DateUtc></StartTime><FrequencyChanges><FrequencyChange><Frequency dt:dt="r8">2699980000</Frequency><Timestamp dt:dt="r8">5.8644897026655E+15</Timestamp><Curr…	좌우반구com(split BVF)_3-024-1	60.021	1.0.0.167	1	144689934	Professional	2.0.10.242	2.0.10.353	11-25-2020	2020-11-25 오전 7:56:29	16:56:29	2.0.10.248	164	2	{/}	계님	계	님	NULL	NULL	NULL	89	1	32	NULL	NULL	NULL	KSY3	List2	NULL	NULL	NULL	NULL	NULL	NULL	NULL	NULL	NULL	1	{/}	1	3	488100	0	{/}	660
좌우반구com(split BVF)_3	24	1	<?xml version="1.0"?>\n<Clock xmlns:dt="urn:schemas-microsoft-com:datatypes"><Description dt:dt="string">E-Prime Primary Realtime Clock</Description><StartTime><Timestamp dt:dt="int">0</Timestamp><DateUtc dt:dt="string">2020-11-25T07:56:29Z</DateUtc></StartTime><FrequencyChanges><FrequencyChange><Frequency dt:dt="r8">2699980000</Frequency><Timestamp dt:dt="r8">5.8644897026655E+15</Timestamp><Curr…	좌우반구com(split BVF)_3-024-1	60.021	1.0.0.167	1	144689934	Professional	2.0.10.242	2.0.10.353	11-25-2020	2020-11-25 오전 7:56:29	16:56:29	2.0.10.248	35	2	{/}	계락	계	락	83	1	35	NULL	NULL	NULL	NULL	NULL	NULL	KSY2	List1	NULL	NULL	NULL	NULL	NULL	NULL	NULL	NULL	NULL	0	{/}	0	4	123880	0	z	430
좌우반구com(split BVF)_3	24	1	<?xml version="1.0"?>\n<Clock xmlns:dt="urn:schemas-microsoft-com:datatypes"><Description dt:dt="string">E-Prime Primary Realtime Clock</Description><StartTime><Timestamp dt:dt="int">0</Timestamp><DateUtc dt:dt="string">2020-11-25T07:56:29Z</DateUtc></StartTime><FrequencyChanges><FrequencyChange><Frequency dt:dt="r8">2699980000</Frequency><Timestamp dt:dt="r8">5.8644897026655E+15</Timestamp><Curr…	좌우반구com(split BVF)_3-024-1	60.021	1.0.0.167	1	144689934	Professional	2.0.10.242	2.0.10.353	11-25-2020	2020-11-25 오전 7:56:29	16:56:29	2.0.10.248	152	1	z	계수	계	수	NULL	NULL	NULL	3	1	20	NULL	NULL	NULL	KSY2	List2	NULL	NULL	NULL	NULL	NULL	NULL	NULL	NULL	NULL	1	z	0	3	453163	0	z	867
좌우반구com(split BVF)_3	24	1	<?xml version="1.0"?>\n<Clock xmlns:dt="urn:schemas-microsoft-com:datatypes"><Description dt:dt="string">E-Prime Primary Realtime Clock</Description><StartTime><Timestamp dt:dt="int">0</Timestamp><DateUtc dt:dt="string">2020-11-25T07:56:29Z</DateUtc></StartTime><FrequencyChanges><FrequencyChange><Frequency dt:dt="r8">2699980000</Frequency><Timestamp dt:dt="r8">5.8644897026655E+15</Timestamp><Curr…	좌우반구com(split BVF)_3-024-1	60.021	1.0.0.167	1	144689934	Professional	2.0.10.242	2.0.10.353	11-25-2020	2020-11-25 오전 7:56:29	16:56:29	2.0.10.248	27	2	{/}	계여	계	여	31	1	27	NULL	NULL	NULL	NULL	NULL	NULL	KSY2	List1	NULL	NULL	NULL	NULL	NULL	NULL	NULL	NULL	NULL	0	{/}	0	3	99255	0	z	771
좌우반구com(split BVF)_3	24	1	<?xml version="1.0"?>\n<Clock xmlns:dt="urn:schemas-microsoft-com:datatypes"><Description dt:dt="string">E-Prime Primary Realtime Clock</Description><StartTime><Timestamp dt:dt="int">0</Timestamp><DateUtc dt:dt="string">2020-11-25T07:56:29Z</DateUtc></StartTime><FrequencyChanges><FrequencyChange><Frequency dt:dt="r8">2699980000</Frequency><Timestamp dt:dt="r8">5.8644897026655E+15</Timestamp><Curr…	좌우반구com(split BVF)_3-024-1	60.021	1.0.0.167	1	144689934	Professional	2.0.10.242	2.0.10.353	11-25-2020	2020-11-25 오전 7:56:29	16:56:29	2.0.10.248	376	2	{/}	고률	고	률	NULL	NULL	NULL	NULL	NULL	NULL	44	1	112	KSY	List3	0		0	0	1084056	183		0	0	1	{/}	0	3	1084239	0	{/}	455
좌우반구com(split BVF)_3	24	1	<?xml version="1.0"?>\n<Clock xmlns:dt="urn:schemas-microsoft-com:datatypes"><Description dt:dt="string">E-Prime Primary Realtime Clock</Description><StartTime><Timestamp dt:dt="int">0</Timestamp><DateUtc dt:dt="string">2020-11-25T07:56:29Z</DateUtc></StartTime><FrequencyChanges><FrequencyChange><Frequency dt:dt="r8">2699980000</Frequency><Timestamp dt:dt="r8">5.8644897026655E+15</Timestamp><Curr…	좌우반구com(split BVF)_3-024-1	60.021	1.0.0.167	1	144689934	Professional	2.0.10.242	2.0.10.353	11-25-2020	2020-11-25 오전 7:56:29	16:56:29	2.0.10.248	294	2	{/}	고청	고	청	NULL	NULL	NULL	NULL	NULL	NULL	32	1	30	KSY3	List3	NULL	NULL	NULL	NULL	NULL	NULL	NULL	NULL	NULL	1	{/}	0	3	860685	0	{/}	777
좌우반구com(split BVF)_3	24	1	<?xml version="1.0"?>\n<Clock xmlns:dt="urn:schemas-microsoft-com:datatypes"><Description dt:dt="string">E-Prime Primary Realtime Clock</Description><StartTime><Timestamp dt:dt="int">0</Timestamp><DateUtc dt:dt="string">2020-11-25T07:56:29Z</DateUtc></StartTime><FrequencyChanges><FrequencyChange><Frequency dt:dt="r8">2699980000</Frequency><Timestamp dt:dt="r8">5.8644897026655E+15</Timestamp><Curr…	좌우반구com(split BVF)_3-024-1	60.021	1.0.0.167	1	144689934	Professional	2.0.10.242	2.0.10.353	11-25-2020	2020-11-25 오전 7:56:29	16:56:29	2.0.10.248	312	1	z	공기	공	기	NULL	NULL	NULL	NULL	NULL	NULL	40	1	48	KSY2	List3	NULL	NULL	NULL	NULL	NULL	NULL	NULL	NULL	NULL	1	z	0	3	909551	0	z	474
좌우반구com(split BVF)_3	24	1	<?xml version="1.0"?>\n<Clock xmlns:dt="urn:schemas-microsoft-com:datatypes"><Description dt:dt="string">E-Prime Primary Realtime Clock</Description><StartTime><Timestamp dt:dt="int">0</Timestamp><DateUtc dt:dt="string">2020-11-25T07:56:29Z</DateUtc></StartTime><FrequencyChanges><FrequencyChange><Frequency dt:dt="r8">2699980000</Frequency><Timestamp dt:dt="r8">5.8644897026655E+15</Timestamp><Curr…	좌우반구com(split BVF)_3-024-1	60.021	1.0.0.167	1	144689934	Professional	2.0.10.242	2.0.10.353	11-25-2020	2020-11-25 오전 7:56:29	16:56:29	2.0.10.248	317	1	z	공백	공	백	NULL	NULL	NULL	NULL	NULL	NULL	48	1	53	KSY2	List3	NULL	NULL	NULL	NULL	NULL	NULL	NULL	NULL	NULL	1	z	0	3	922713	0	z	442
좌우반구com(split BVF)_3	24	1	<?xml version="1.0"?>\n<Clock xmlns:dt="urn:schemas-microsoft-com:datatypes"><Description dt:dt="string">E-Prime Primary Realtime Clock</Description><StartTime><Timestamp dt:dt="int">0</Timestamp><DateUtc dt:dt="string">2020-11-25T07:56:29Z</DateUtc></StartTime><FrequencyChanges><FrequencyChange><Frequency dt:dt="r8">2699980000</Frequency><Timestamp dt:dt="r8">5.8644897026655E+15</Timestamp><Curr…	좌우반구com(split BVF)_3-024-1	60.021	1.0.0.167	1	144689934	Professional	2.0.10.242	2.0.10.353	11-25-2020	2020-11-25 오전 7:56:29	16:56:29	2.0.10.248	207	1	z	공포	공	포	NULL	NULL	NULL	2	1	75	NULL	NULL	NULL	KSY2	List2	NULL	NULL	NULL	NULL	NULL	NULL	NULL	NULL	NULL	1	z	0	3	607158	0	z	488
좌우반구com(split BVF)_3	24	1	<?xml version="1.0"?>\n<Clock xmlns:dt="urn:schemas-microsoft-com:datatypes"><Description dt:dt="string">E-Prime Primary Realtime Clock</Description><StartTime><Timestamp dt:dt="int">0</Timestamp><DateUtc dt:dt="string">2020-11-25T07:56:29Z</DateUtc></StartTime><FrequencyChanges><FrequencyChange><Frequency dt:dt="r8">2699980000</Frequency><Timestamp dt:dt="r8">5.8644897026655E+15</Timestamp><Curr…	좌우반구com(split BVF)_3-024-1	60.021	1.0.0.167	1	144689934	Professional	2.0.10.242	2.0.10.353	11-25-2020	2020-11-25 오전 7:56:29	16:56:29	2.0.10.248	309	2	{/}	과법	과	법	NULL	NULL	NULL	NULL	NULL	NULL	117	1	45	KSY	List3	0		0	0	901454	183		0	0	0	{/}	0	3	901637	0	z	332
좌우반구com(split BVF)_3	24	1	<?xml version="1.0"?>\n<Clock xmlns:dt="urn:schemas-microsoft-com:datatypes"><Description dt:dt="string">E-Prime Primary Realtime Clock</Description><StartTime><Timestamp dt:dt="int">0</Timestamp><DateUtc dt:dt="string">2020-11-25T07:56:29Z</DateUtc></StartTime><FrequencyChanges><FrequencyChange><Frequency dt:dt="r8">2699980000</Frequency><Timestamp dt:dt="r8">5.8644897026655E+15</Timestamp><Curr…	좌우반구com(split BVF)_3-024-1	60.021	1.0.0.167	1	144689934	Professional	2.0.10.242	2.0.10.353	11-25-2020	2020-11-25 오전 7:56:29	16:56:29	2.0.10.248	235	1	z	과정	과	정	NULL	NULL	NULL	51	1	103	NULL	NULL	NULL	KSY2	List2	NULL	NULL	NULL	NULL	NULL	NULL	NULL	NULL	NULL	1	z	0	3	687663	0	z	526
좌우반구com(split BVF)_3	24	1	<?xml version="1.0"?>\n<Clock xmlns:dt="urn:schemas-microsoft-com:datatypes"><Description dt:dt="string">E-Prime Primary Realtime Clock</Description><StartTime><Timestamp dt:dt="int">0</Timestamp><DateUtc dt:dt="string">2020-11-25T07:56:29Z</DateUtc></StartTime><FrequencyChanges><FrequencyChange><Frequency dt:dt="r8">2699980000</Frequency><Timestamp dt:dt="r8">5.8644897026655E+15</Timestamp><Curr…	좌우반구com(split BVF)_3-024-1	60.021	1.0.0.167	1	144689934	Professional	2.0.10.242	2.0.10.353	11-25-2020	2020-11-25 오전 7:56:29	16:56:29	2.0.10.248	338	1	z	관계	관	계	NULL	NULL	NULL	NULL	NULL	NULL	53	1	74	KSY2	List3	NULL	NULL	NULL	NULL	NULL	NULL	NULL	NULL	NULL	1	z	0	3	983108	0	z	380
좌우반구com(split BVF)_3	24	1	<?xml version="1.0"?>\n<Clock xmlns:dt="urn:schemas-microsoft-com:datatypes"><Description dt:dt="string">E-Prime Primary Realtime Clock</Description><StartTime><Timestamp dt:dt="int">0</Timestamp><DateUtc dt:dt="string">2020-11-25T07:56:29Z</DateUtc></StartTime><FrequencyChanges><FrequencyChange><Frequency dt:dt="r8">2699980000</Frequency><Timestamp dt:dt="r8">5.8644897026655E+15</Timestamp><Curr…	좌우반구com(split BVF)_3-024-1	60.021	1.0.0.167	1	144689934	Professional	2.0.10.242	2.0.10.353	11-25-2020	2020-11-25 오전 7:56:29	16:56:29	2.0.10.248	278	1	z	관측	관	측	NULL	NULL	NULL	NULL	NULL	NULL	5	1	14	KSY2	List3	NULL	NULL	NULL	NULL	NULL	NULL	NULL	NULL	NULL	1	z	1	3	816500	0	z	600
좌우반구com(split BVF)_3	24	1	<?xml version="1.0"?>\n<Clock xmlns:dt="urn:schemas-microsoft-com:datatypes"><Description dt:dt="string">E-Prime Primary Realtime Clock</Description><StartTime><Timestamp dt:dt="int">0</Timestamp><DateUtc dt:dt="string">2020-11-25T07:56:29Z</DateUtc></StartTime><FrequencyChanges><FrequencyChange><Frequency dt:dt="r8">2699980000</Frequency><Timestamp dt:dt="r8">5.8644897026655E+15</Timestamp><Curr…	좌우반구com(split BVF)_3-024-1	60.021	1.0.0.167	1	144689934	Professional	2.0.10.242	2.0.10.353	11-25-2020	2020-11-25 오전 7:56:29	16:56:29	2.0.10.248	25	1	z	광장	광	장	51	1	25	NULL	NULL	NULL	NULL	NULL	NULL	KSY2	List1	NULL	NULL	NULL	NULL	NULL	NULL	NULL	NULL	NULL	1	z	0	4	93674	0	z	597
좌우반구com(split BVF)_3	24	1	<?xml version="1.0"?>\n<Clock xmlns:dt="urn:schemas-microsoft-com:datatypes"><Description dt:dt="string">E-Prime Primary Realtime Clock</Description><StartTime><Timestamp dt:dt="int">0</Timestamp><DateUtc dt:dt="string">2020-11-25T07:56:29Z</DateUtc></StartTime><FrequencyChanges><FrequencyChange><Frequency dt:dt="r8">2699980000</Frequency><Timestamp dt:dt="r8">5.8644897026655E+15</Timestamp><Curr…	좌우반구com(split BVF)_3-024-1	60.021	1.0.0.167	1	144689934	Professional	2.0.10.242	2.0.10.353	11-25-2020	2020-11-25 오전 7:56:29	16:56:29	2.0.10.248	380	2	{/}	교느	교	느	NULL	NULL	NULL	NULL	NULL	NULL	89	1	116	KSY	List3	0		1	-1	1094468	184		0	0	1	{/}	0	4	1094652	0	{/}	466
좌우반구com(split BVF)_3	24	1	<?xml version="1.0"?>\n<Clock xmlns:dt="urn:schemas-microsoft-com:datatypes"><Description dt:dt="string">E-Prime Primary Realtime Clock</Description><StartTime><Timestamp dt:dt="int">0</Timestamp><DateUtc dt:dt="string">2020-11-25T07:56:29Z</DateUtc></StartTime><FrequencyChanges><FrequencyChange><Frequency dt:dt="r8">2699980000</Frequency><Timestamp dt:dt="r8">5.8644897026655E+15</Timestamp><Curr…	좌우반구com(split BVF)_3-024-1	60.021	1.0.0.167	1	144689934	Professional	2.0.10.242	2.0.10.353	11-25-2020	2020-11-25 오전 7:56:29	16:56:29	2.0.10.248	107	2	{/}	교휘	교	휘	120	1	107	NULL	NULL	NULL	NULL	NULL	NULL	KSY2	List1	NULL	NULL	NULL	NULL	NULL	NULL	NULL	NULL	NULL	1	{/}	0	3	323659	0	{/}	624
좌우반구com(split BVF)_3	24	1	<?xml version="1.0"?>\n<Clock xmlns:dt="urn:schemas-microsoft-com:datatypes"><Description dt:dt="string">E-Prime Primary Realtime Clock</Description><StartTime><Timestamp dt:dt="int">0</Timestamp><DateUtc dt:dt="string">2020-11-25T07:56:29Z</DateUtc></StartTime><FrequencyChanges><FrequencyChange><Frequency dt:dt="r8">2699980000</Frequency><Timestamp dt:dt="r8">5.8644897026655E+15</Timestamp><Curr…	좌우반구com(split BVF)_3-024-1	60.021	1.0.0.167	1	144689934	Professional	2.0.10.242	2.0.10.353	11-25-2020	2020-11-25 오전 7:56:29	16:56:29	2.0.10.248	203	1	z	구조	구	조	NULL	NULL	NULL	132	1	71	NULL	NULL	NULL	KSY2	List2	NULL	NULL	NULL	NULL	NULL	NULL	NULL	NULL	NULL	1	z	0	3	596062	0	z	458
좌우반구com(split BVF)_3	24	1	<?xml version="1.0"?>\n<Clock xmlns:dt="urn:schemas-microsoft-com:datatypes"><Description dt:dt="string">E-Prime Primary Realtime Clock</Description><StartTime><Timestamp dt:dt="int">0</Timestamp><DateUtc dt:dt="string">2020-11-25T07:56:29Z</DateUtc></StartTime><FrequencyChanges><FrequencyChange><Frequency dt:dt="r8">2699980000</Frequency><Timestamp dt:dt="r8">5.8644897026655E+15</Timestamp><Curr…	좌우반구com(split BVF)_3-024-1	60.021	1.0.0.167	1	144689934	Professional	2.0.10.242	2.0.10.353	11-25-2020	2020-11-25 오전 7:56:29	16:56:29	2.0.10.248	33	2	{/}	국득	국	득	110	1	33	NULL	NULL	NULL	NULL	NULL	NULL	KSY	List1	0		1	-1	118048	184		0	0	1	{/}	0	4	118232	0	{/}	622
좌우반구com(split BVF)_3	24	1	<?xml version="1.0"?>\n<Clock xmlns:dt="urn:schemas-microsoft-com:datatypes"><Description dt:dt="string">E-Prime Primary Realtime Clock</Description><StartTime><Timestamp dt:dt="int">0</Timestamp><DateUtc dt:dt="string">2020-11-25T07:56:29Z</DateUtc></StartTime><FrequencyChanges><FrequencyChange><Frequency dt:dt="r8">2699980000</Frequency><Timestamp dt:dt="r8">5.8644897026655E+15</Timestamp><Curr…	좌우반구com(split BVF)_3-024-1	60.021	1.0.0.167	1	144689934	Professional	2.0.10.242	2.0.10.353	11-25-2020	2020-11-25 오전 7:56:29	16:56:29	2.0.10.248	119	2	{/}	국반	국	반	78	1	119	NULL	NULL	NULL	NULL	NULL	NULL	KSY2	List1	NULL	NULL	NULL	NULL	NULL	NULL	NULL	NULL	NULL	0	{/}	0	4	356764	0	z	1346
좌우반구com(split BVF)_3	24	1	<?xml version="1.0"?>\n<Clock xmlns:dt="urn:schemas-microsoft-com:datatypes"><Description dt:dt="string">E-Prime Primary Realtime Clock</Description><StartTime><Timestamp dt:dt="int">0</Timestamp><DateUtc dt:dt="string">2020-11-25T07:56:29Z</DateUtc></StartTime><FrequencyChanges><FrequencyChange><Frequency dt:dt="r8">2699980000</Frequency><Timestamp dt:dt="r8">5.8644897026655E+15</Timestamp><Curr…	좌우반구com(split BVF)_3-024-1	60.021	1.0.0.167	1	144689934	Professional	2.0.10.242	2.0.10.353	11-25-2020	2020-11-25 오전 7:56:29	16:56:29	2.0.10.248	146	1	z	군청	군	청	NULL	NULL	NULL	67	1	14	NULL	NULL	NULL	KSY2	List2	NULL	NULL	NULL	NULL	NULL	NULL	NULL	NULL	NULL	0	z	1	3	436002	0	{/}	641
좌우반구com(split BVF)_3	24	1	<?xml version="1.0"?>\n<Clock xmlns:dt="urn:schemas-microsoft-com:datatypes"><Description dt:dt="string">E-Prime Primary Realtime Clock</Description><StartTime><Timestamp dt:dt="int">0</Timestamp><DateUtc dt:dt="string">2020-11-25T07:56:29Z</DateUtc></StartTime><FrequencyChanges><FrequencyChange><Frequency dt:dt="r8">2699980000</Frequency><Timestamp dt:dt="r8">5.8644897026655E+15</Timestamp><Curr…	좌우반구com(split BVF)_3-024-1	60.021	1.0.0.167	1	144689934	Professional	2.0.10.242	2.0.10.353	11-25-2020	2020-11-25 오전 7:56:29	16:56:29	2.0.10.248	38	1	z	궤도	궤	도	86	1	38	NULL	NULL	NULL	NULL	NULL	NULL	KSY2	List1	NULL	NULL	NULL	NULL	NULL	NULL	NULL	NULL	NULL	1	z	0	3	132060	0	z	474
좌우반구com(split BVF)_3	24	1	<?xml version="1.0"?>\n<Clock xmlns:dt="urn:schemas-microsoft-com:datatypes"><Description dt:dt="string">E-Prime Primary Realtime Clock</Description><StartTime><Timestamp dt:dt="int">0</Timestamp><DateUtc dt:dt="string">2020-11-25T07:56:29Z</DateUtc></StartTime><FrequencyChanges><FrequencyChange><Frequency dt:dt="r8">2699980000</Frequency><Timestamp dt:dt="r8">5.8644897026655E+15</Timestamp><Curr…	좌우반구com(split BVF)_3-024-1	60.021	1.0.0.167	1	144689934	Professional	2.0.10.242	2.0.10.353	11-25-2020	2020-11-25 오전 7:56:29	16:56:29	2.0.10.248	80	2	{/}	궤희	궤	희	50	1	80	NULL	NULL	NULL	NULL	NULL	NULL	KSY3	List1	NULL	NULL	NULL	NULL	NULL	NULL	NULL	NULL	NULL	1	{/}	0	4	249169	0	{/}	456
좌우반구com(split BVF)_3	24	1	<?xml version="1.0"?>\n<Clock xmlns:dt="urn:schemas-microsoft-com:datatypes"><Description dt:dt="string">E-Prime Primary Realtime Clock</Description><StartTime><Timestamp dt:dt="int">0</Timestamp><DateUtc dt:dt="string">2020-11-25T07:56:29Z</DateUtc></StartTime><FrequencyChanges><FrequencyChange><Frequency dt:dt="r8">2699980000</Frequency><Timestamp dt:dt="r8">5.8644897026655E+15</Timestamp><Curr…	좌우반구com(split BVF)_3-024-1	60.021	1.0.0.167	1	144689934	Professional	2.0.10.242	2.0.10.353	11-25-2020	2020-11-25 오전 7:56:29	16:56:29	2.0.10.248	45	1	z	그림	그	림	17	1	45	NULL	NULL	NULL	NULL	NULL	NULL	KSY2	List1	NULL	NULL	NULL	NULL	NULL	NULL	NULL	NULL	NULL	1	z	1	3	151303	0	z	511
좌우반구com(split BVF)_3	24	1	<?xml version="1.0"?>\n<Clock xmlns:dt="urn:schemas-microsoft-com:datatypes"><Description dt:dt="string">E-Prime Primary Realtime Clock</Description><StartTime><Timestamp dt:dt="int">0</Timestamp><DateUtc dt:dt="string">2020-11-25T07:56:29Z</DateUtc></StartTime><FrequencyChanges><FrequencyChange><Frequency dt:dt="r8">2699980000</Frequency><Timestamp dt:dt="r8">5.8644897026655E+15</Timestamp><Curr…	좌우반구com(split BVF)_3-024-1	60.021	1.0.0.167	1	144689934	Professional	2.0.10.242	2.0.10.353	11-25-2020	2020-11-25 오전 7:56:29	16:56:29	2.0.10.248	351	2	{/}	그법	그	법	NULL	NULL	NULL	NULL	NULL	NULL	120	1	87	KSY3	List3	NULL	NULL	NULL	NULL	NULL	NULL	NULL	NULL	NULL	1	{/}	0	4	1017896	0	{/}	545
좌우반구com(split BVF)_3	24	1	<?xml version="1.0"?>\n<Clock xmlns:dt="urn:schemas-microsoft-com:datatypes"><Description dt:dt="string">E-Prime Primary Realtime Clock</Description><StartTime><Timestamp dt:dt="int">0</Timestamp><DateUtc dt:dt="string">2020-11-25T07:56:29Z</DateUtc></StartTime><FrequencyChanges><FrequencyChange><Frequency dt:dt="r8">2699980000</Frequency><Timestamp dt:dt="r8">5.8644897026655E+15</Timestamp><Curr…	좌우반구com(split BVF)_3-024-1	60.021	1.0.0.167	1	144689934	Professional	2.0.10.242	2.0.10.353	11-25-2020	2020-11-25 오전 7:56:29	16:56:29	2.0.10.248	131	2	{/}	그소	그	소	33	1	131	NULL	NULL	NULL	NULL	NULL	NULL	KSY3	List1	NULL	NULL	NULL	NULL	NULL	NULL	NULL	NULL	NULL	1	{/}	0	3	391468	0	{/}	901
좌우반구com(split BVF)_3	24	1	<?xml version="1.0"?>\n<Clock xmlns:dt="urn:schemas-microsoft-com:datatypes"><Description dt:dt="string">E-Prime Primary Realtime Clock</Description><StartTime><Timestamp dt:dt="int">0</Timestamp><DateUtc dt:dt="string">2020-11-25T07:56:29Z</DateUtc></StartTime><FrequencyChanges><FrequencyChange><Frequency dt:dt="r8">2699980000</Frequency><Timestamp dt:dt="r8">5.8644897026655E+15</Timestamp><Curr…	좌우반구com(split BVF)_3-024-1	60.021	1.0.0.167	1	144689934	Professional	2.0.10.242	2.0.10.353	11-25-2020	2020-11-25 오전 7:56:29	16:56:29	2.0.10.248	265	2	{/}	그종	그	종	NULL	NULL	NULL	NULL	NULL	NULL	25	1	1	KSY2	List3	NULL	NULL	NULL	NULL	NULL	NULL	NULL	NULL	NULL	1	{/}	0	4	781130	0	{/}	921
좌우반구com(split BVF)_3	24	1	<?xml version="1.0"?>\n<Clock xmlns:dt="urn:schemas-microsoft-com:datatypes"><Description dt:dt="string">E-Prime Primary Realtime Clock</Description><StartTime><Timestamp dt:dt="int">0</Timestamp><DateUtc dt:dt="string">2020-11-25T07:56:29Z</DateUtc></StartTime><FrequencyChanges><FrequencyChange><Frequency dt:dt="r8">2699980000</Frequency><Timestamp dt:dt="r8">5.8644897026655E+15</Timestamp><Curr…	좌우반구com(split BVF)_3-024-1	60.021	1.0.0.167	1	144689934	Professional	2.0.10.242	2.0.10.353	11-25-2020	2020-11-25 오전 7:56:29	16:56:29	2.0.10.248	179	1	z	급여	급	여	NULL	NULL	NULL	49	1	47	NULL	NULL	NULL	KSY2	List2	NULL	NULL	NULL	NULL	NULL	NULL	NULL	NULL	NULL	1	z	0	3	529036	0	z	632
좌우반구com(split BVF)_3	24	1	<?xml version="1.0"?>\n<Clock xmlns:dt="urn:schemas-microsoft-com:datatypes"><Description dt:dt="string">E-Prime Primary Realtime Clock</Description><StartTime><Timestamp dt:dt="int">0</Timestamp><DateUtc dt:dt="string">2020-11-25T07:56:29Z</DateUtc></StartTime><FrequencyChanges><FrequencyChange><Frequency dt:dt="r8">2699980000</Frequency><Timestamp dt:dt="r8">5.8644897026655E+15</Timestamp><Curr…	좌우반구com(split BVF)_3-024-1	60.021	1.0.0.167	1	144689934	Professional	2.0.10.242	2.0.10.353	11-25-2020	2020-11-25 오전 7:56:29	16:56:29	2.0.10.248	158	1	z	기록	기	록	NULL	NULL	NULL	81	1	26	NULL	NULL	NULL	KSY2	List2	NULL	NULL	NULL	NULL	NULL	NULL	NULL	NULL	NULL	1	z	1	3	470223	0	z	369
좌우반구com(split BVF)_3	24	1	<?xml version="1.0"?>\n<Clock xmlns:dt="urn:schemas-microsoft-com:datatypes"><Description dt:dt="string">E-Prime Primary Realtime Clock</Description><StartTime><Timestamp dt:dt="int">0</Timestamp><DateUtc dt:dt="string">2020-11-25T07:56:29Z</DateUtc></StartTime><FrequencyChanges><FrequencyChange><Frequency dt:dt="r8">2699980000</Frequency><Timestamp dt:dt="r8">5.8644897026655E+15</Timestamp><Curr…	좌우반구com(split BVF)_3-024-1	60.021	1.0.0.167	1	144689934	Professional	2.0.10.242	2.0.10.353	11-25-2020	2020-11-25 오전 7:56:29	16:56:29	2.0.10.248	97	1	z	기름	기	름	59	1	97	NULL	NULL	NULL	NULL	NULL	NULL	KSY2	List1	NULL	NULL	NULL	NULL	NULL	NULL	NULL	NULL	NULL	1	z	0	3	296135	0	z	684
좌우반구com(split BVF)_3	24	1	<?xml version="1.0"?>\n<Clock xmlns:dt="urn:schemas-microsoft-com:datatypes"><Description dt:dt="string">E-Prime Primary Realtime Clock</Description><StartTime><Timestamp dt:dt="int">0</Timestamp><DateUtc dt:dt="string">2020-11-25T07:56:29Z</DateUtc></StartTime><FrequencyChanges><FrequencyChange><Frequency dt:dt="r8">2699980000</Frequency><Timestamp dt:dt="r8">5.8644897026655E+15</Timestamp><Curr…	좌우반구com(split BVF)_3-024-1	60.021	1.0.0.167	1	144689934	Professional	2.0.10.242	2.0.10.353	11-25-2020	2020-11-25 오전 7:56:29	16:56:29	2.0.10.248	149	1	z	기술	기	술	NULL	NULL	NULL	55	1	17	NULL	NULL	NULL	KSY2	List2	NULL	NULL	NULL	NULL	NULL	NULL	NULL	NULL	NULL	1	z	0	4	444433	0	z	496
좌우반구com(split BVF)_3	24	1	<?xml version="1.0"?>\n<Clock xmlns:dt="urn:schemas-microsoft-com:datatypes"><Description dt:dt="string">E-Prime Primary Realtime Clock</Description><StartTime><Timestamp dt:dt="int">0</Timestamp><DateUtc dt:dt="string">2020-11-25T07:56:29Z</DateUtc></StartTime><FrequencyChanges><FrequencyChange><Frequency dt:dt="r8">2699980000</Frequency><Timestamp dt:dt="r8">5.8644897026655E+15</Timestamp><Curr…	좌우반구com(split BVF)_3-024-1	60.021	1.0.0.167	1	144689934	Professional	2.0.10.242	2.0.10.353	11-25-2020	2020-11-25 오전 7:56:29	16:56:29	2.0.10.248	375	1	z	기운	기	운	NULL	NULL	NULL	NULL	NULL	NULL	26	1	111	KSY2	List3	NULL	NULL	NULL	NULL	NULL	NULL	NULL	NULL	NULL	1	z	1	3	1081656	0	z	384
좌우반구com(split BVF)_3	24	1	<?xml version="1.0"?>\n<Clock xmlns:dt="urn:schemas-microsoft-com:datatypes"><Description dt:dt="string">E-Prime Primary Realtime Clock</Description><StartTime><Timestamp dt:dt="int">0</Timestamp><DateUtc dt:dt="string">2020-11-25T07:56:29Z</DateUtc></StartTime><FrequencyChanges><FrequencyChange><Frequency dt:dt="r8">2699980000</Frequency><Timestamp dt:dt="r8">5.8644897026655E+15</Timestamp><Curr…	좌우반구com(split BVF)_3-024-1	60.021	1.0.0.167	1	144689934	Professional	2.0.10.242	2.0.10.353	11-25-2020	2020-11-25 오전 7:56:29	16:56:29	2.0.10.248	220	1	z	기준	기	준	NULL	NULL	NULL	102	1	88	NULL	NULL	NULL	KSY2	List2	NULL	NULL	NULL	NULL	NULL	NULL	NULL	NULL	NULL	1	z	0	3	645678	0	z	586
좌우반구com(split BVF)_3	24	1	<?xml version="1.0"?>\n<Clock xmlns:dt="urn:schemas-microsoft-com:datatypes"><Description dt:dt="string">E-Prime Primary Realtime Clock</Description><StartTime><Timestamp dt:dt="int">0</Timestamp><DateUtc dt:dt="string">2020-11-25T07:56:29Z</DateUtc></StartTime><FrequencyChanges><FrequencyChange><Frequency dt:dt="r8">2699980000</Frequency><Timestamp dt:dt="r8">5.8644897026655E+15</Timestamp><Curr…	좌우반구com(split BVF)_3-024-1	60.021	1.0.0.167	1	144689934	Professional	2.0.10.242	2.0.10.353	11-25-2020	2020-11-25 오전 7:56:29	16:56:29	2.0.10.248	354	1	z	기차	기	차	NULL	NULL	NULL	NULL	NULL	NULL	111	1	90	KSY2	List3	NULL	NULL	NULL	NULL	NULL	NULL	NULL	NULL	NULL	1	z	0	3	1025926	0	z	554
좌우반구com(split BVF)_3	24	1	<?xml version="1.0"?>\n<Clock xmlns:dt="urn:schemas-microsoft-com:datatypes"><Description dt:dt="string">E-Prime Primary Realtime Clock</Description><StartTime><Timestamp dt:dt="int">0</Timestamp><DateUtc dt:dt="string">2020-11-25T07:56:29Z</DateUtc></StartTime><FrequencyChanges><FrequencyChange><Frequency dt:dt="r8">2699980000</Frequency><Timestamp dt:dt="r8">5.8644897026655E+15</Timestamp><Curr…	좌우반구com(split BVF)_3-024-1	60.021	1.0.0.167	1	144689934	Professional	2.0.10.242	2.0.10.353	11-25-2020	2020-11-25 오전 7:56:29	16:56:29	2.0.10.248	200	1	z	기회	기	회	NULL	NULL	NULL	46	1	68	NULL	NULL	NULL	KSY2	List2	NULL	NULL	NULL	NULL	NULL	NULL	NULL	NULL	NULL	1	z	0	4	587982	0	z	619
좌우반구com(split BVF)_3	24	1	<?xml version="1.0"?>\n<Clock xmlns:dt="urn:schemas-microsoft-com:datatypes"><Description dt:dt="string">E-Prime Primary Realtime Clock</Description><StartTime><Timestamp dt:dt="int">0</Timestamp><DateUtc dt:dt="string">2020-11-25T07:56:29Z</DateUtc></StartTime><FrequencyChanges><FrequencyChange><Frequency dt:dt="r8">2699980000</Frequency><Timestamp dt:dt="r8">5.8644897026655E+15</Timestamp><Curr…	좌우반구com(split BVF)_3-024-1	60.021	1.0.0.167	1	144689934	Professional	2.0.10.242	2.0.10.353	11-25-2020	2020-11-25 오전 7:56:29	16:56:29	2.0.10.248	289	2	{/}	껍목	껍	목	NULL	NULL	NULL	NULL	NULL	NULL	119	1	25	KSY3	List3	NULL	NULL	NULL	NULL	NULL	NULL	NULL	NULL	NULL	1	{/}	1	3	846956	0	{/}	632
좌우반구com(split BVF)_3	24	1	<?xml version="1.0"?>\n<Clock xmlns:dt="urn:schemas-microsoft-com:datatypes"><Description dt:dt="string">E-Prime Primary Realtime Clock</Description><StartTime><Timestamp dt:dt="int">0</Timestamp><DateUtc dt:dt="string">2020-11-25T07:56:29Z</DateUtc></StartTime><FrequencyChanges><FrequencyChange><Frequency dt:dt="r8">2699980000</Frequency><Timestamp dt:dt="r8">5.8644897026655E+15</Timestamp><Curr…	좌우반구com(split BVF)_3-024-1	60.021	1.0.0.167	1	144689934	Professional	2.0.10.242	2.0.10.353	11-25-2020	2020-11-25 오전 7:56:29	16:56:29	2.0.10.248	29	2	{/}	껍밀	껍	밀	125	1	29	NULL	NULL	NULL	NULL	NULL	NULL	KSY2	List1	NULL	NULL	NULL	NULL	NULL	NULL	NULL	NULL	NULL	1	{/}	1	3	105036	0	{/}	770
좌우반구com(split BVF)_3	24	1	<?xml version="1.0"?>\n<Clock xmlns:dt="urn:schemas-microsoft-com:datatypes"><Description dt:dt="string">E-Prime Primary Realtime Clock</Description><StartTime><Timestamp dt:dt="int">0</Timestamp><DateUtc dt:dt="string">2020-11-25T07:56:29Z</DateUtc></StartTime><FrequencyChanges><FrequencyChange><Frequency dt:dt="r8">2699980000</Frequency><Timestamp dt:dt="r8">5.8644897026655E+15</Timestamp><Curr…	좌우반구com(split BVF)_3-024-1	60.021	1.0.0.167	1	144689934	Professional	2.0.10.242	2.0.10.353	11-25-2020	2020-11-25 오전 7:56:29	16:56:29	2.0.10.248	178	1	z	껍질	껍	질	NULL	NULL	NULL	78	1	46	NULL	NULL	NULL	KSY2	List2	NULL	NULL	NULL	NULL	NULL	NULL	NULL	NULL	NULL	1	z	0	3	526337	0	z	503
좌우반구com(split BVF)_3	24	1	<?xml version="1.0"?>\n<Clock xmlns:dt="urn:schemas-microsoft-com:datatypes"><Description dt:dt="string">E-Prime Primary Realtime Clock</Description><StartTime><Timestamp dt:dt="int">0</Timestamp><DateUtc dt:dt="string">2020-11-25T07:56:29Z</DateUtc></StartTime><FrequencyChanges><FrequencyChange><Frequency dt:dt="r8">2699980000</Frequency><Timestamp dt:dt="r8">5.8644897026655E+15</Timestamp><Curr…	좌우반구com(split BVF)_3-024-1	60.021	1.0.0.167	1	144689934	Professional	2.0.10.242	2.0.10.353	11-25-2020	2020-11-25 오전 7:56:29	16:56:29	2.0.10.248	271	2	{/}	껍퇴	껍	퇴	NULL	NULL	NULL	NULL	NULL	NULL	131	1	7	KSY2	List3	NULL	NULL	NULL	NULL	NULL	NULL	NULL	NULL	NULL	1	{/}	0	3	797424	0	{/}	394
좌우반구com(split BVF)_3	24	1	<?xml version="1.0"?>\n<Clock xmlns:dt="urn:schemas-microsoft-com:datatypes"><Description dt:dt="string">E-Prime Primary Realtime Clock</Description><StartTime><Timestamp dt:dt="int">0</Timestamp><DateUtc dt:dt="string">2020-11-25T07:56:29Z</DateUtc></StartTime><FrequencyChanges><FrequencyChange><Frequency dt:dt="r8">2699980000</Frequency><Timestamp dt:dt="r8">5.8644897026655E+15</Timestamp><Curr…	좌우반구com(split BVF)_3-024-1	60.021	1.0.0.167	1	144689934	Professional	2.0.10.242	2.0.10.353	11-25-2020	2020-11-25 오전 7:56:29	16:56:29	2.0.10.248	12	2	{/}	나개	나	개	84	1	12	NULL	NULL	NULL	NULL	NULL	NULL	KSY	List1	0		1	-1	54804	183		0	0	1	{/}	1	3	54987	0	{/}	556
좌우반구com(split BVF)_3	24	1	<?xml version="1.0"?>\n<Clock xmlns:dt="urn:schemas-microsoft-com:datatypes"><Description dt:dt="string">E-Prime Primary Realtime Clock</Description><StartTime><Timestamp dt:dt="int">0</Timestamp><DateUtc dt:dt="string">2020-11-25T07:56:29Z</DateUtc></StartTime><FrequencyChanges><FrequencyChange><Frequency dt:dt="r8">2699980000</Frequency><Timestamp dt:dt="r8">5.8644897026655E+15</Timestamp><Curr…	좌우반구com(split BVF)_3-024-1	60.021	1.0.0.167	1	144689934	Professional	2.0.10.242	2.0.10.353	11-25-2020	2020-11-25 오전 7:56:29	16:56:29	2.0.10.248	62	1	z	내일	내	일	101	1	62	NULL	NULL	NULL	NULL	NULL	NULL	KSY2	List1	NULL	NULL	NULL	NULL	NULL	NULL	NULL	NULL	NULL	1	z	0	4	198637	0	z	338
좌우반구com(split BVF)_3	24	1	<?xml version="1.0"?>\n<Clock xmlns:dt="urn:schemas-microsoft-com:datatypes"><Description dt:dt="string">E-Prime Primary Realtime Clock</Description><StartTime><Timestamp dt:dt="int">0</Timestamp><DateUtc dt:dt="string">2020-11-25T07:56:29Z</DateUtc></StartTime><FrequencyChanges><FrequencyChange><Frequency dt:dt="r8">2699980000</Frequency><Timestamp dt:dt="r8">5.8644897026655E+15</Timestamp><Curr…	좌우반구com(split BVF)_3-024-1	60.021	1.0.0.167	1	144689934	Professional	2.0.10.242	2.0.10.353	11-25-2020	2020-11-25 오전 7:56:29	16:56:29	2.0.10.248	210	2	{/}	내죽	내	죽	NULL	NULL	NULL	120	1	78	NULL	NULL	NULL	KSY3	List2	NULL	NULL	NULL	NULL	NULL	NULL	NULL	NULL	NULL	1	{/}	0	4	616472	0	{/}	693
좌우반구com(split BVF)_3	24	1	<?xml version="1.0"?>\n<Clock xmlns:dt="urn:schemas-microsoft-com:datatypes"><Description dt:dt="string">E-Prime Primary Realtime Clock</Description><StartTime><Timestamp dt:dt="int">0</Timestamp><DateUtc dt:dt="string">2020-11-25T07:56:29Z</DateUtc></StartTime><FrequencyChanges><FrequencyChange><Frequency dt:dt="r8">2699980000</Frequency><Timestamp dt:dt="r8">5.8644897026655E+15</Timestamp><Curr…	좌우반구com(split BVF)_3-024-1	60.021	1.0.0.167	1	144689934	Professional	2.0.10.242	2.0.10.353	11-25-2020	2020-11-25 오전 7:56:29	16:56:29	2.0.10.248	116	2	{/}	내표	내	표	96	1	116	NULL	NULL	NULL	NULL	NULL	NULL	KSY2	List1	NULL	NULL	NULL	NULL	NULL	NULL	NULL	NULL	NULL	1	{/}	1	3	348233	0	{/}	834
좌우반구com(split BVF)_3	24	1	<?xml version="1.0"?>\n<Clock xmlns:dt="urn:schemas-microsoft-com:datatypes"><Description dt:dt="string">E-Prime Primary Realtime Clock</Description><StartTime><Timestamp dt:dt="int">0</Timestamp><DateUtc dt:dt="string">2020-11-25T07:56:29Z</DateUtc></StartTime><FrequencyChanges><FrequencyChange><Frequency dt:dt="r8">2699980000</Frequency><Timestamp dt:dt="r8">5.8644897026655E+15</Timestamp><Curr…	좌우반구com(split BVF)_3-024-1	60.021	1.0.0.167	1	144689934	Professional	2.0.10.242	2.0.10.353	11-25-2020	2020-11-25 오전 7:56:29	16:56:29	2.0.10.248	143	2	{/}	념속	념	속	NULL	NULL	NULL	56	1	11	NULL	NULL	NULL	KSY	List2	0		0	-1	427172	183		0	0	1	{/}	0	3	427355	0	{/}	438
좌우반구com(split BVF)_3	24	1	<?xml version="1.0"?>\n<Clock xmlns:dt="urn:schemas-microsoft-com:datatypes"><Description dt:dt="string">E-Prime Primary Realtime Clock</Description><StartTime><Timestamp dt:dt="int">0</Timestamp><DateUtc dt:dt="string">2020-11-25T07:56:29Z</DateUtc></StartTime><FrequencyChanges><FrequencyChange><Frequency dt:dt="r8">2699980000</Frequency><Timestamp dt:dt="r8">5.8644897026655E+15</Timestamp><Curr…	좌우반구com(split BVF)_3-024-1	60.021	1.0.0.167	1	144689934	Professional	2.0.10.242	2.0.10.353	11-25-2020	2020-11-25 오전 7:56:29	16:56:29	2.0.10.248	28	2	{/}	념실	념	실	116	1	28	NULL	NULL	NULL	NULL	NULL	NULL	KSY	List1	0		1	-1	102037	184		0	0	1	{/}	0	4	102221	0	{/}	623
좌우반구com(split BVF)_3	24	1	<?xml version="1.0"?>\n<Clock xmlns:dt="urn:schemas-microsoft-com:datatypes"><Description dt:dt="string">E-Prime Primary Realtime Clock</Description><StartTime><Timestamp dt:dt="int">0</Timestamp><DateUtc dt:dt="string">2020-11-25T07:56:29Z</DateUtc></StartTime><FrequencyChanges><FrequencyChange><Frequency dt:dt="r8">2699980000</Frequency><Timestamp dt:dt="r8">5.8644897026655E+15</Timestamp><Curr…	좌우반구com(split BVF)_3-024-1	60.021	1.0.0.167	1	144689934	Professional	2.0.10.242	2.0.10.353	11-25-2020	2020-11-25 오전 7:56:29	16:56:29	2.0.10.248	365	2	{/}	념효	념	효	NULL	NULL	NULL	NULL	NULL	NULL	128	1	101	KSY	List3	0		1	-1	1055182	184		0	0	1	{/}	0	4	1055366	0	{/}	409
좌우반구com(split BVF)_3	24	1	<?xml version="1.0"?>\n<Clock xmlns:dt="urn:schemas-microsoft-com:datatypes"><Description dt:dt="string">E-Prime Primary Realtime Clock</Description><StartTime><Timestamp dt:dt="int">0</Timestamp><DateUtc dt:dt="string">2020-11-25T07:56:29Z</DateUtc></StartTime><FrequencyChanges><FrequencyChange><Frequency dt:dt="r8">2699980000</Frequency><Timestamp dt:dt="r8">5.8644897026655E+15</Timestamp><Curr…	좌우반구com(split BVF)_3-024-1	60.021	1.0.0.167	1	144689934	Professional	2.0.10.242	2.0.10.353	11-25-2020	2020-11-25 오전 7:56:29	16:56:29	2.0.10.248	310	1	z	노조	노	조	NULL	NULL	NULL	NULL	NULL	NULL	9	1	46	KSY2	List3	NULL	NULL	NULL	NULL	NULL	NULL	NULL	NULL	NULL	1	z	1	3	904169	0	z	440
좌우반구com(split BVF)_3	24	1	<?xml version="1.0"?>\n<Clock xmlns:dt="urn:schemas-microsoft-com:datatypes"><Description dt:dt="string">E-Prime Primary Realtime Clock</Description><StartTime><Timestamp dt:dt="int">0</Timestamp><DateUtc dt:dt="string">2020-11-25T07:56:29Z</DateUtc></StartTime><FrequencyChanges><FrequencyChange><Frequency dt:dt="r8">2699980000</Frequency><Timestamp dt:dt="r8">5.8644897026655E+15</Timestamp><Curr…	좌우반구com(split BVF)_3-024-1	60.021	1.0.0.167	1	144689934	Professional	2.0.10.242	2.0.10.353	11-25-2020	2020-11-25 오전 7:56:29	16:56:29	2.0.10.248	147	1	z	논란	논	란	NULL	NULL	NULL	94	1	15	NULL	NULL	NULL	KSY2	List2	NULL	NULL	NULL	NULL	NULL	NULL	NULL	NULL	NULL	1	z	0	3	438851	0	z	454
좌우반구com(split BVF)_3	24	1	<?xml version="1.0"?>\n<Clock xmlns:dt="urn:schemas-microsoft-com:datatypes"><Description dt:dt="string">E-Prime Primary Realtime Clock</Description><StartTime><Timestamp dt:dt="int">0</Timestamp><DateUtc dt:dt="string">2020-11-25T07:56:29Z</DateUtc></StartTime><FrequencyChanges><FrequencyChange><Frequency dt:dt="r8">2699980000</Frequency><Timestamp dt:dt="r8">5.8644897026655E+15</Timestamp><Curr…	좌우반구com(split BVF)_3-024-1	60.021	1.0.0.167	1	144689934	Professional	2.0.10.242	2.0.10.353	11-25-2020	2020-11-25 오전 7:56:29	16:56:29	2.0.10.248	214	2	{/}	논무	논	무	NULL	NULL	NULL	26	1	82	NULL	NULL	NULL	KSY3	List2	NULL	NULL	NULL	NULL	NULL	NULL	NULL	NULL	NULL	1	{/}	1	3	628750	0	{/}	544
좌우반구com(split BVF)_3	24	1	<?xml version="1.0"?>\n<Clock xmlns:dt="urn:schemas-microsoft-com:datatypes"><Description dt:dt="string">E-Prime Primary Realtime Clock</Description><StartTime><Timestamp dt:dt="int">0</Timestamp><DateUtc dt:dt="string">2020-11-25T07:56:29Z</DateUtc></StartTime><FrequencyChanges><FrequencyChange><Frequency dt:dt="r8">2699980000</Frequency><Timestamp dt:dt="r8">5.8644897026655E+15</Timestamp><Curr…	좌우반구com(split BVF)_3-024-1	60.021	1.0.0.167	1	144689934	Professional	2.0.10.242	2.0.10.353	11-25-2020	2020-11-25 오전 7:56:29	16:56:29	2.0.10.248	9	1	z	느낌	느	낌	32	1	9	NULL	NULL	NULL	NULL	NULL	NULL	KSY2	List1	NULL	NULL	NULL	NULL	NULL	NULL	NULL	NULL	NULL	1	z	0	3	47090	0	z	479
좌우반구com(split BVF)_3	24	1	<?xml version="1.0"?>\n<Clock xmlns:dt="urn:schemas-microsoft-com:datatypes"><Description dt:dt="string">E-Prime Primary Realtime Clock</Description><StartTime><Timestamp dt:dt="int">0</Timestamp><DateUtc dt:dt="string">2020-11-25T07:56:29Z</DateUtc></StartTime><FrequencyChanges><FrequencyChange><Frequency dt:dt="r8">2699980000</Frequency><Timestamp dt:dt="r8">5.8644897026655E+15</Timestamp><Curr…	좌우반구com(split BVF)_3-024-1	60.021	1.0.0.167	1	144689934	Professional	2.0.10.242	2.0.10.353	11-25-2020	2020-11-25 오전 7:56:29	16:56:29	2.0.10.248	263	2	{/}	느속	느	속	NULL	NULL	NULL	37	1	131	NULL	NULL	NULL	KSY	List2	0		0	-1	766668	183		0	0	1	{/}	1	3	766851	0	{/}	546
좌우반구com(split BVF)_3	24	1	<?xml version="1.0"?>\n<Clock xmlns:dt="urn:schemas-microsoft-com:datatypes"><Description dt:dt="string">E-Prime Primary Realtime Clock</Description><StartTime><Timestamp dt:dt="int">0</Timestamp><DateUtc dt:dt="string">2020-11-25T07:56:29Z</DateUtc></StartTime><FrequencyChanges><FrequencyChange><Frequency dt:dt="r8">2699980000</Frequency><Timestamp dt:dt="r8">5.8644897026655E+15</Timestamp><Curr…	좌우반구com(split BVF)_3-024-1	60.021	1.0.0.167	1	144689934	Professional	2.0.10.242	2.0.10.353	11-25-2020	2020-11-25 오전 7:56:29	16:56:29	2.0.10.248	321	2	{/}	느스	느	스	NULL	NULL	NULL	NULL	NULL	NULL	70	1	57	KSY3	List3	NULL	NULL	NULL	NULL	NULL	NULL	NULL	NULL	NULL	1	{/}	0	3	933642	0	{/}	623
좌우반구com(split BVF)_3	24	1	<?xml version="1.0"?>\n<Clock xmlns:dt="urn:schemas-microsoft-com:datatypes"><Description dt:dt="string">E-Prime Primary Realtime Clock</Description><StartTime><Timestamp dt:dt="int">0</Timestamp><DateUtc dt:dt="string">2020-11-25T07:56:29Z</DateUtc></StartTime><FrequencyChanges><FrequencyChange><Frequency dt:dt="r8">2699980000</Frequency><Timestamp dt:dt="r8">5.8644897026655E+15</Timestamp><Curr…	좌우반구com(split BVF)_3-024-1	60.021	1.0.0.167	1	144689934	Professional	2.0.10.242	2.0.10.353	11-25-2020	2020-11-25 오전 7:56:29	16:56:29	2.0.10.248	269	2	{/}	느체	느	체	NULL	NULL	NULL	NULL	NULL	NULL	57	1	5	KSY2	List3	NULL	NULL	NULL	NULL	NULL	NULL	NULL	NULL	NULL	1	{/}	1	3	791959	0	{/}	492
좌우반구com(split BVF)_3	24	1	<?xml version="1.0"?>\n<Clock xmlns:dt="urn:schemas-microsoft-com:datatypes"><Description dt:dt="string">E-Prime Primary Realtime Clock</Description><StartTime><Timestamp dt:dt="int">0</Timestamp><DateUtc dt:dt="string">2020-11-25T07:56:29Z</DateUtc></StartTime><FrequencyChanges><FrequencyChange><Frequency dt:dt="r8">2699980000</Frequency><Timestamp dt:dt="r8">5.8644897026655E+15</Timestamp><Curr…	좌우반구com(split BVF)_3-024-1	60.021	1.0.0.167	1	144689934	Professional	2.0.10.242	2.0.10.353	11-25-2020	2020-11-25 오전 7:56:29	16:56:29	2.0.10.248	370	2	{/}	님우	님	우	NULL	NULL	NULL	NULL	NULL	NULL	10	1	106	KSY2	List3	NULL	NULL	NULL	NULL	NULL	NULL	NULL	NULL	NULL	1	{/}	1	3	1068244	0	{/}	643
좌우반구com(split BVF)_3	24	1	<?xml version="1.0"?>\n<Clock xmlns:dt="urn:schemas-microsoft-com:datatypes"><Description dt:dt="string">E-Prime Primary Realtime Clock</Description><StartTime><Timestamp dt:dt="int">0</Timestamp><DateUtc dt:dt="string">2020-11-25T07:56:29Z</DateUtc></StartTime><FrequencyChanges><FrequencyChange><Frequency dt:dt="r8">2699980000</Frequency><Timestamp dt:dt="r8">5.8644897026655E+15</Timestamp><Curr…	좌우반구com(split BVF)_3-024-1	60.021	1.0.0.167	1	144689934	Professional	2.0.10.242	2.0.10.353	11-25-2020	2020-11-25 오전 7:56:29	16:56:29	2.0.10.248	160	2	{/}	단률	단	률	NULL	NULL	NULL	99	1	28	NULL	NULL	NULL	KSY	List2	0		1	-1	475821	184		0	0	0	{/}	0	4	476005	0		0
좌우반구com(split BVF)_3	24	1	<?xml version="1.0"?>\n<Clock xmlns:dt="urn:schemas-microsoft-com:datatypes"><Description dt:dt="string">E-Prime Primary Realtime Clock</Description><StartTime><Timestamp dt:dt="int">0</Timestamp><DateUtc dt:dt="string">2020-11-25T07:56:29Z</DateUtc></StartTime><FrequencyChanges><FrequencyChange><Frequency dt:dt="r8">2699980000</Frequency><Timestamp dt:dt="r8">5.8644897026655E+15</Timestamp><Curr…	좌우반구com(split BVF)_3-024-1	60.021	1.0.0.167	1	144689934	Professional	2.0.10.242	2.0.10.353	11-25-2020	2020-11-25 오전 7:56:29	16:56:29	2.0.10.248	379	1	z	단어	단	어	NULL	NULL	NULL	NULL	NULL	NULL	121	1	115	KSY2	List3	NULL	NULL	NULL	NULL	NULL	NULL	NULL	NULL	NULL	1	z	0	4	1092153	0	z	302
좌우반구com(split BVF)_3	24	1	<?xml version="1.0"?>\n<Clock xmlns:dt="urn:schemas-microsoft-com:datatypes"><Description dt:dt="string">E-Prime Primary Realtime Clock</Description><StartTime><Timestamp dt:dt="int">0</Timestamp><DateUtc dt:dt="string">2020-11-25T07:56:29Z</DateUtc></StartTime><FrequencyChanges><FrequencyChange><Frequency dt:dt="r8">2699980000</Frequency><Timestamp dt:dt="r8">5.8644897026655E+15</Timestamp><Curr…	좌우반구com(split BVF)_3-024-1	60.021	1.0.0.167	1	144689934	Professional	2.0.10.242	2.0.10.353	11-25-2020	2020-11-25 오전 7:56:29	16:56:29	2.0.10.248	392	1	z	단위	단	위	NULL	NULL	NULL	NULL	NULL	NULL	107	1	128	KSY2	List3	NULL	NULL	NULL	NULL	NULL	NULL	NULL	NULL	NULL	1	z	0	3	1126074	0	z	476
좌우반구com(split BVF)_3	24	1	<?xml version="1.0"?>\n<Clock xmlns:dt="urn:schemas-microsoft-com:datatypes"><Description dt:dt="string">E-Prime Primary Realtime Clock</Description><StartTime><Timestamp dt:dt="int">0</Timestamp><DateUtc dt:dt="string">2020-11-25T07:56:29Z</DateUtc></StartTime><FrequencyChanges><FrequencyChange><Frequency dt:dt="r8">2699980000</Frequency><Timestamp dt:dt="r8">5.8644897026655E+15</Timestamp><Curr…	좌우반구com(split BVF)_3-024-1	60.021	1.0.0.167	1	144689934	Professional	2.0.10.242	2.0.10.353	11-25-2020	2020-11-25 오전 7:56:29	16:56:29	2.0.10.248	49	1	z	담화	담	화	52	1	49	NULL	NULL	NULL	NULL	NULL	NULL	KSY2	List1	NULL	NULL	NULL	NULL	NULL	NULL	NULL	NULL	NULL	1	z	0	4	162333	0	z	521
좌우반구com(split BVF)_3	24	1	<?xml version="1.0"?>\n<Clock xmlns:dt="urn:schemas-microsoft-com:datatypes"><Description dt:dt="string">E-Prime Primary Realtime Clock</Description><StartTime><Timestamp dt:dt="int">0</Timestamp><DateUtc dt:dt="string">2020-11-25T07:56:29Z</DateUtc></StartTime><FrequencyChanges><FrequencyChange><Frequency dt:dt="r8">2699980000</Frequency><Timestamp dt:dt="r8">5.8644897026655E+15</Timestamp><Curr…	좌우반구com(split BVF)_3-024-1	60.021	1.0.0.167	1	144689934	Professional	2.0.10.242	2.0.10.353	11-25-2020	2020-11-25 오전 7:56:29	16:56:29	2.0.10.248	16	1	z	대문	대	문	66	1	16	NULL	NULL	NULL	NULL	NULL	NULL	KSY2	List1	NULL	NULL	NULL	NULL	NULL	NULL	NULL	NULL	NULL	1	z	1	3	66433	0	z	698
좌우반구com(split BVF)_3	24	1	<?xml version="1.0"?>\n<Clock xmlns:dt="urn:schemas-microsoft-com:datatypes"><Description dt:dt="string">E-Prime Primary Realtime Clock</Description><StartTime><Timestamp dt:dt="int">0</Timestamp><DateUtc dt:dt="string">2020-11-25T07:56:29Z</DateUtc></StartTime><FrequencyChanges><FrequencyChange><Frequency dt:dt="r8">2699980000</Frequency><Timestamp dt:dt="r8">5.8644897026655E+15</Timestamp><Curr…	좌우반구com(split BVF)_3-024-1	60.021	1.0.0.167	1	144689934	Professional	2.0.10.242	2.0.10.353	11-25-2020	2020-11-25 오전 7:56:29	16:56:29	2.0.10.248	304	1	z	대중	대	중	NULL	NULL	NULL	NULL	NULL	NULL	88	1	40	KSY2	List3	NULL	NULL	NULL	NULL	NULL	NULL	NULL	NULL	NULL	1	z	1	3	888208	0	z	562
좌우반구com(split BVF)_3	24	1	<?xml version="1.0"?>\n<Clock xmlns:dt="urn:schemas-microsoft-com:datatypes"><Description dt:dt="string">E-Prime Primary Realtime Clock</Description><StartTime><Timestamp dt:dt="int">0</Timestamp><DateUtc dt:dt="string">2020-11-25T07:56:29Z</DateUtc></StartTime><FrequencyChanges><FrequencyChange><Frequency dt:dt="r8">2699980000</Frequency><Timestamp dt:dt="r8">5.8644897026655E+15</Timestamp><Curr…	좌우반구com(split BVF)_3-024-1	60.021	1.0.0.167	1	144689934	Professional	2.0.10.242	2.0.10.353	11-25-2020	2020-11-25 오전 7:56:29	16:56:29	2.0.10.248	346	1	z	도박	도	박	NULL	NULL	NULL	NULL	NULL	NULL	31	1	82	KSY2	List3	NULL	NULL	NULL	NULL	NULL	NULL	NULL	NULL	NULL	1	z	0	3	1004084	0	z	509
좌우반구com(split BVF)_3	24	1	<?xml version="1.0"?>\n<Clock xmlns:dt="urn:schemas-microsoft-com:datatypes"><Description dt:dt="string">E-Prime Primary Realtime Clock</Description><StartTime><Timestamp dt:dt="int">0</Timestamp><DateUtc dt:dt="string">2020-11-25T07:56:29Z</DateUtc></StartTime><FrequencyChanges><FrequencyChange><Frequency dt:dt="r8">2699980000</Frequency><Timestamp dt:dt="r8">5.8644897026655E+15</Timestamp><Curr…	좌우반구com(split BVF)_3-024-1	60.021	1.0.0.167	1	144689934	Professional	2.0.10.242	2.0.10.353	11-25-2020	2020-11-25 오전 7:56:29	16:56:29	2.0.10.248	328	2	{/}	도휘	도	휘	NULL	NULL	NULL	NULL	NULL	NULL	58	1	64	KSY	List3	0		0	0	953852	183		0	0	1	{/}	0	3	954035	0	{/}	687
좌우반구com(split BVF)_3	24	1	<?xml version="1.0"?>\n<Clock xmlns:dt="urn:schemas-microsoft-com:datatypes"><Description dt:dt="string">E-Prime Primary Realtime Clock</Description><StartTime><Timestamp dt:dt="int">0</Timestamp><DateUtc dt:dt="string">2020-11-25T07:56:29Z</DateUtc></StartTime><FrequencyChanges><FrequencyChange><Frequency dt:dt="r8">2699980000</Frequency><Timestamp dt:dt="r8">5.8644897026655E+15</Timestamp><Curr…	좌우반구com(split BVF)_3-024-1	60.021	1.0.0.167	1	144689934	Professional	2.0.10.242	2.0.10.353	11-25-2020	2020-11-25 오전 7:56:29	16:56:29	2.0.10.248	135	1	z	동의	동	의	NULL	NULL	NULL	36	1	3	NULL	NULL	NULL	KSY2	List2	NULL	NULL	NULL	NULL	NULL	NULL	NULL	NULL	NULL	1	z	0	3	405330	0	z	440
좌우반구com(split BVF)_3	24	1	<?xml version="1.0"?>\n<Clock xmlns:dt="urn:schemas-microsoft-com:datatypes"><Description dt:dt="string">E-Prime Primary Realtime Clock</Description><StartTime><Timestamp dt:dt="int">0</Timestamp><DateUtc dt:dt="string">2020-11-25T07:56:29Z</DateUtc></StartTime><FrequencyChanges><FrequencyChange><Frequency dt:dt="r8">2699980000</Frequency><Timestamp dt:dt="r8">5.8644897026655E+15</Timestamp><Curr…	좌우반구com(split BVF)_3-024-1	60.021	1.0.0.167	1	144689934	Professional	2.0.10.242	2.0.10.353	11-25-2020	2020-11-25 오전 7:56:29	16:56:29	2.0.10.248	111	2	{/}	득관	득	관	128	1	111	NULL	NULL	NULL	NULL	NULL	NULL	KSY3	List1	NULL	NULL	NULL	NULL	NULL	NULL	NULL	NULL	NULL	1	{/}	0	3	334738	0	{/}	762
좌우반구com(split BVF)_3	24	1	<?xml version="1.0"?>\n<Clock xmlns:dt="urn:schemas-microsoft-com:datatypes"><Description dt:dt="string">E-Prime Primary Realtime Clock</Description><StartTime><Timestamp dt:dt="int">0</Timestamp><DateUtc dt:dt="string">2020-11-25T07:56:29Z</DateUtc></StartTime><FrequencyChanges><FrequencyChange><Frequency dt:dt="r8">2699980000</Frequency><Timestamp dt:dt="r8">5.8644897026655E+15</Timestamp><Curr…	좌우반구com(split BVF)_3-024-1	60.021	1.0.0.167	1	144689934	Professional	2.0.10.242	2.0.10.353	11-25-2020	2020-11-25 오전 7:56:29	16:56:29	2.0.10.248	356	2	{/}	득동	득	동	NULL	NULL	NULL	NULL	NULL	NULL	97	1	92	KSY3	List3	NULL	NULL	NULL	NULL	NULL	NULL	NULL	NULL	NULL	1	{/}	1	3	1031374	0	{/}	595
좌우반구com(split BVF)_3	24	1	<?xml version="1.0"?>\n<Clock xmlns:dt="urn:schemas-microsoft-com:datatypes"><Description dt:dt="string">E-Prime Primary Realtime Clock</Description><StartTime><Timestamp dt:dt="int">0</Timestamp><DateUtc dt:dt="string">2020-11-25T07:56:29Z</DateUtc></StartTime><FrequencyChanges><FrequencyChange><Frequency dt:dt="r8">2699980000</Frequency><Timestamp dt:dt="r8">5.8644897026655E+15</Timestamp><Curr…	좌우반구com(split BVF)_3-024-1	60.021	1.0.0.167	1	144689934	Professional	2.0.10.242	2.0.10.353	11-25-2020	2020-11-25 오전 7:56:29	16:56:29	2.0.10.248	297	2	{/}	득생	득	생	NULL	NULL	NULL	NULL	NULL	NULL	49	1	33	KSY3	List3	NULL	NULL	NULL	NULL	NULL	NULL	NULL	NULL	NULL	1	{/}	0	4	869432	0	{/}	682
좌우반구com(split BVF)_3	24	1	<?xml version="1.0"?>\n<Clock xmlns:dt="urn:schemas-microsoft-com:datatypes"><Description dt:dt="string">E-Prime Primary Realtime Clock</Description><StartTime><Timestamp dt:dt="int">0</Timestamp><DateUtc dt:dt="string">2020-11-25T07:56:29Z</DateUtc></StartTime><FrequencyChanges><FrequencyChange><Frequency dt:dt="r8">2699980000</Frequency><Timestamp dt:dt="r8">5.8644897026655E+15</Timestamp><Curr…	좌우반구com(split BVF)_3-024-1	60.021	1.0.0.167	1	144689934	Professional	2.0.10.242	2.0.10.353	11-25-2020	2020-11-25 오전 7:56:29	16:56:29	2.0.10.248	315	2	{/}	득외	득	외	NULL	NULL	NULL	NULL	NULL	NULL	98	1	51	KSY	List3	0		0	0	917265	183		0	0	1	{/}	0	3	917448	0	{/}	393
좌우반구com(split BVF)_3	24	1	<?xml version="1.0"?>\n<Clock xmlns:dt="urn:schemas-microsoft-com:datatypes"><Description dt:dt="string">E-Prime Primary Realtime Clock</Description><StartTime><Timestamp dt:dt="int">0</Timestamp><DateUtc dt:dt="string">2020-11-25T07:56:29Z</DateUtc></StartTime><FrequencyChanges><FrequencyChange><Frequency dt:dt="r8">2699980000</Frequency><Timestamp dt:dt="r8">5.8644897026655E+15</Timestamp><Curr…	좌우반구com(split BVF)_3-024-1	60.021	1.0.0.167	1	144689934	Professional	2.0.10.242	2.0.10.353	11-25-2020	2020-11-25 오전 7:56:29	16:56:29	2.0.10.248	330	2	{/}	란공	란	공	NULL	NULL	NULL	NULL	NULL	NULL	75	1	66	KSY2	List3	NULL	NULL	NULL	NULL	NULL	NULL	NULL	NULL	NULL	1	{/}	1	3	959716	0	{/}	484
좌우반구com(split BVF)_3	24	1	<?xml version="1.0"?>\n<Clock xmlns:dt="urn:schemas-microsoft-com:datatypes"><Description dt:dt="string">E-Prime Primary Realtime Clock</Description><StartTime><Timestamp dt:dt="int">0</Timestamp><DateUtc dt:dt="string">2020-11-25T07:56:29Z</DateUtc></StartTime><FrequencyChanges><FrequencyChange><Frequency dt:dt="r8">2699980000</Frequency><Timestamp dt:dt="r8">5.8644897026655E+15</Timestamp><Curr…	좌우반구com(split BVF)_3-024-1	60.021	1.0.0.167	1	144689934	Professional	2.0.10.242	2.0.10.353	11-25-2020	2020-11-25 오전 7:56:29	16:56:29	2.0.10.248	167	2	{/}	량필	량	필	NULL	NULL	NULL	19	1	35	NULL	NULL	NULL	KSY	List2	0		0	-1	495981	183		0	0	1	{/}	1	3	496164	0	{/}	372
좌우반구com(split BVF)_3	24	1	<?xml version="1.0"?>\n<Clock xmlns:dt="urn:schemas-microsoft-com:datatypes"><Description dt:dt="string">E-Prime Primary Realtime Clock</Description><StartTime><Timestamp dt:dt="int">0</Timestamp><DateUtc dt:dt="string">2020-11-25T07:56:29Z</DateUtc></StartTime><FrequencyChanges><FrequencyChange><Frequency dt:dt="r8">2699980000</Frequency><Timestamp dt:dt="r8">5.8644897026655E+15</Timestamp><Curr…	좌우반구com(split BVF)_3-024-1	60.021	1.0.0.167	1	144689934	Professional	2.0.10.242	2.0.10.353	11-25-2020	2020-11-25 오전 7:56:29	16:56:29	2.0.10.248	247	2	{/}	려제	려	제	NULL	NULL	NULL	116	1	115	NULL	NULL	NULL	KSY3	List2	NULL	NULL	NULL	NULL	NULL	NULL	NULL	NULL	NULL	1	{/}	1	3	722017	0	{/}	530
좌우반구com(split BVF)_3	24	1	<?xml version="1.0"?>\n<Clock xmlns:dt="urn:schemas-microsoft-com:datatypes"><Description dt:dt="string">E-Prime Primary Realtime Clock</Description><StartTime><Timestamp dt:dt="int">0</Timestamp><DateUtc dt:dt="string">2020-11-25T07:56:29Z</DateUtc></StartTime><FrequencyChanges><FrequencyChange><Frequency dt:dt="r8">2699980000</Frequency><Timestamp dt:dt="r8">5.8644897026655E+15</Timestamp><Curr…	좌우반구com(split BVF)_3-024-1	60.021	1.0.0.167	1	144689934	Professional	2.0.10.242	2.0.10.353	11-25-2020	2020-11-25 오전 7:56:29	16:56:29	2.0.10.248	225	2	{/}	려최	려	최	NULL	NULL	NULL	105	1	93	NULL	NULL	NULL	KSY2	List2	NULL	NULL	NULL	NULL	NULL	NULL	NULL	NULL	NULL	1	{/}	0	3	659973	0	{/}	904
좌우반구com(split BVF)_3	24	1	<?xml version="1.0"?>\n<Clock xmlns:dt="urn:schemas-microsoft-com:datatypes"><Description dt:dt="string">E-Prime Primary Realtime Clock</Description><StartTime><Timestamp dt:dt="int">0</Timestamp><DateUtc dt:dt="string">2020-11-25T07:56:29Z</DateUtc></StartTime><FrequencyChanges><FrequencyChange><Frequency dt:dt="r8">2699980000</Frequency><Timestamp dt:dt="r8">5.8644897026655E+15</Timestamp><Curr…	좌우반구com(split BVF)_3-024-1	60.021	1.0.0.167	1	144689934	Professional	2.0.10.242	2.0.10.353	11-25-2020	2020-11-25 오전 7:56:29	16:56:29	2.0.10.248	188	2	{/}	려희	려	희	NULL	NULL	NULL	92	1	56	NULL	NULL	NULL	KSY2	List2	NULL	NULL	NULL	NULL	NULL	NULL	NULL	NULL	NULL	1	{/}	0	3	554610	0	{/}	492
좌우반구com(split BVF)_3	24	1	<?xml version="1.0"?>\n<Clock xmlns:dt="urn:schemas-microsoft-com:datatypes"><Description dt:dt="string">E-Prime Primary Realtime Clock</Description><StartTime><Timestamp dt:dt="int">0</Timestamp><DateUtc dt:dt="string">2020-11-25T07:56:29Z</DateUtc></StartTime><FrequencyChanges><FrequencyChange><Frequency dt:dt="r8">2699980000</Frequency><Timestamp dt:dt="r8">5.8644897026655E+15</Timestamp><Curr…	좌우반구com(split BVF)_3-024-1	60.021	1.0.0.167	1	144689934	Professional	2.0.10.242	2.0.10.353	11-25-2020	2020-11-25 오전 7:56:29	16:56:29	2.0.10.248	73	2	{/}	력름	력	름	7	1	73	NULL	NULL	NULL	NULL	NULL	NULL	KSY	List1	0		0	-1	228909	183		0	0	1	{/}	1	3	229092	0	{/}	555
좌우반구com(split BVF)_3	24	1	<?xml version="1.0"?>\n<Clock xmlns:dt="urn:schemas-microsoft-com:datatypes"><Description dt:dt="string">E-Prime Primary Realtime Clock</Description><StartTime><Timestamp dt:dt="int">0</Timestamp><DateUtc dt:dt="string">2020-11-25T07:56:29Z</DateUtc></StartTime><FrequencyChanges><FrequencyChange><Frequency dt:dt="r8">2699980000</Frequency><Timestamp dt:dt="r8">5.8644897026655E+15</Timestamp><Curr…	좌우반구com(split BVF)_3-024-1	60.021	1.0.0.167	1	144689934	Professional	2.0.10.242	2.0.10.353	11-25-2020	2020-11-25 오전 7:56:29	16:56:29	2.0.10.248	243	2	{/}	례부	례	부	NULL	NULL	NULL	84	1	111	NULL	NULL	NULL	KSY2	List2	NULL	NULL	NULL	NULL	NULL	NULL	NULL	NULL	NULL	1	{/}	0	3	710355	0	{/}	458
좌우반구com(split BVF)_3	24	1	<?xml version="1.0"?>\n<Clock xmlns:dt="urn:schemas-microsoft-com:datatypes"><Description dt:dt="string">E-Prime Primary Realtime Clock</Description><StartTime><Timestamp dt:dt="int">0</Timestamp><DateUtc dt:dt="string">2020-11-25T07:56:29Z</DateUtc></StartTime><FrequencyChanges><FrequencyChange><Frequency dt:dt="r8">2699980000</Frequency><Timestamp dt:dt="r8">5.8644897026655E+15</Timestamp><Curr…	좌우반구com(split BVF)_3-024-1	60.021	1.0.0.167	1	144689934	Professional	2.0.10.242	2.0.10.353	11-25-2020	2020-11-25 오전 7:56:29	16:56:29	2.0.10.248	110	2	{/}	록어	록	어	73	1	110	NULL	NULL	NULL	NULL	NULL	NULL	KSY3	List1	NULL	NULL	NULL	NULL	NULL	NULL	NULL	NULL	NULL	1	{/}	0	3	332006	0	{/}	525
좌우반구com(split BVF)_3	24	1	<?xml version="1.0"?>\n<Clock xmlns:dt="urn:schemas-microsoft-com:datatypes"><Description dt:dt="string">E-Prime Primary Realtime Clock</Description><StartTime><Timestamp dt:dt="int">0</Timestamp><DateUtc dt:dt="string">2020-11-25T07:56:29Z</DateUtc></StartTime><FrequencyChanges><FrequencyChange><Frequency dt:dt="r8">2699980000</Frequency><Timestamp dt:dt="r8">5.8644897026655E+15</Timestamp><Curr…	좌우반구com(split BVF)_3-024-1	60.021	1.0.0.167	1	144689934	Professional	2.0.10.242	2.0.10.353	11-25-2020	2020-11-25 오전 7:56:29	16:56:29	2.0.10.248	46	2	{/}	류궤	류	궤	28	1	46	NULL	NULL	NULL	NULL	NULL	NULL	KSY2	List1	NULL	NULL	NULL	NULL	NULL	NULL	NULL	NULL	NULL	1	{/}	0	3	154019	0	{/}	485
좌우반구com(split BVF)_3	24	1	<?xml version="1.0"?>\n<Clock xmlns:dt="urn:schemas-microsoft-com:datatypes"><Description dt:dt="string">E-Prime Primary Realtime Clock</Description><StartTime><Timestamp dt:dt="int">0</Timestamp><DateUtc dt:dt="string">2020-11-25T07:56:29Z</DateUtc></StartTime><FrequencyChanges><FrequencyChange><Frequency dt:dt="r8">2699980000</Frequency><Timestamp dt:dt="r8">5.8644897026655E+15</Timestamp><Curr…	좌우반구com(split BVF)_3-024-1	60.021	1.0.0.167	1	144689934	Professional	2.0.10.242	2.0.10.353	11-25-2020	2020-11-25 오전 7:56:29	16:56:29	2.0.10.248	236	2	{/}	류란	류	란	NULL	NULL	NULL	115	1	104	NULL	NULL	NULL	KSY	List2	0		0	-1	690212	183		0	0	1	{/}	0	3	690395	0	{/}	594
좌우반구com(split BVF)_3	24	1	<?xml version="1.0"?>\n<Clock xmlns:dt="urn:schemas-microsoft-com:datatypes"><Description dt:dt="string">E-Prime Primary Realtime Clock</Description><StartTime><Timestamp dt:dt="int">0</Timestamp><DateUtc dt:dt="string">2020-11-25T07:56:29Z</DateUtc></StartTime><FrequencyChanges><FrequencyChange><Frequency dt:dt="r8">2699980000</Frequency><Timestamp dt:dt="r8">5.8644897026655E+15</Timestamp><Curr…	좌우반구com(split BVF)_3-024-1	60.021	1.0.0.167	1	144689934	Professional	2.0.10.242	2.0.10.353	11-25-2020	2020-11-25 오전 7:56:29	16:56:29	2.0.10.248	125	2	{/}	류포	류	포	8	1	125	NULL	NULL	NULL	NULL	NULL	NULL	KSY2	List1	NULL	NULL	NULL	NULL	NULL	NULL	NULL	NULL	NULL	1	{/}	0	3	374424	0	{/}	556
좌우반구com(split BVF)_3	24	1	<?xml version="1.0"?>\n<Clock xmlns:dt="urn:schemas-microsoft-com:datatypes"><Description dt:dt="string">E-Prime Primary Realtime Clock</Description><StartTime><Timestamp dt:dt="int">0</Timestamp><DateUtc dt:dt="string">2020-11-25T07:56:29Z</DateUtc></StartTime><FrequencyChanges><FrequencyChange><Frequency dt:dt="r8">2699980000</Frequency><Timestamp dt:dt="r8">5.8644897026655E+15</Timestamp><Curr…	좌우반구com(split BVF)_3-024-1	60.021	1.0.0.167	1	144689934	Professional	2.0.10.242	2.0.10.353	11-25-2020	2020-11-25 오전 7:56:29	16:56:29	2.0.10.248	93	2	{/}	률법	률	법	76	1	93	NULL	NULL	NULL	NULL	NULL	NULL	KSY2	List1	NULL	NULL	NULL	NULL	NULL	NULL	NULL	NULL	NULL	1	{/}	0	3	285006	0	{/}	542
좌우반구com(split BVF)_3	24	1	<?xml version="1.0"?>\n<Clock xmlns:dt="urn:schemas-microsoft-com:datatypes"><Description dt:dt="string">E-Prime Primary Realtime Clock</Description><StartTime><Timestamp dt:dt="int">0</Timestamp><DateUtc dt:dt="string">2020-11-25T07:56:29Z</DateUtc></StartTime><FrequencyChanges><FrequencyChange><Frequency dt:dt="r8">2699980000</Frequency><Timestamp dt:dt="r8">5.8644897026655E+15</Timestamp><Curr…	좌우반구com(split BVF)_3-024-1	60.021	1.0.0.167	1	144689934	Professional	2.0.10.242	2.0.10.353	11-25-2020	2020-11-25 오전 7:56:29	16:56:29	2.0.10.248	303	2	{/}	률법	률	법	NULL	NULL	NULL	NULL	NULL	NULL	3	1	39	KSY	List3	0		1	-1	885359	184		0	0	1	{/}	0	4	885543	0	{/}	468
좌우반구com(split BVF)_3	24	1	<?xml version="1.0"?>\n<Clock xmlns:dt="urn:schemas-microsoft-com:datatypes"><Description dt:dt="string">E-Prime Primary Realtime Clock</Description><StartTime><Timestamp dt:dt="int">0</Timestamp><DateUtc dt:dt="string">2020-11-25T07:56:29Z</DateUtc></StartTime><FrequencyChanges><FrequencyChange><Frequency dt:dt="r8">2699980000</Frequency><Timestamp dt:dt="r8">5.8644897026655E+15</Timestamp><Curr…	좌우반구com(split BVF)_3-024-1	60.021	1.0.0.167	1	144689934	Professional	2.0.10.242	2.0.10.353	11-25-2020	2020-11-25 오전 7:56:29	16:56:29	2.0.10.248	123	2	{/}	률시	률	시	58	1	123	NULL	NULL	NULL	NULL	NULL	NULL	KSY2	List1	NULL	NULL	NULL	NULL	NULL	NULL	NULL	NULL	NULL	1	{/}	0	3	368976	0	{/}	543
좌우반구com(split BVF)_3	24	1	<?xml version="1.0"?>\n<Clock xmlns:dt="urn:schemas-microsoft-com:datatypes"><Description dt:dt="string">E-Prime Primary Realtime Clock</Description><StartTime><Timestamp dt:dt="int">0</Timestamp><DateUtc dt:dt="string">2020-11-25T07:56:29Z</DateUtc></StartTime><FrequencyChanges><FrequencyChange><Frequency dt:dt="r8">2699980000</Frequency><Timestamp dt:dt="r8">5.8644897026655E+15</Timestamp><Curr…	좌우반구com(split BVF)_3-024-1	60.021	1.0.0.167	1	144689934	Professional	2.0.10.242	2.0.10.353	11-25-2020	2020-11-25 오전 7:56:29	16:56:29	2.0.10.248	172	2	{/}	률훈	률	훈	NULL	NULL	NULL	42	1	40	NULL	NULL	NULL	KSY3	List2	NULL	NULL	NULL	NULL	NULL	NULL	NULL	NULL	NULL	1	{/}	1	3	509509	0	{/}	491
좌우반구com(split BVF)_3	24	1	<?xml version="1.0"?>\n<Clock xmlns:dt="urn:schemas-microsoft-com:datatypes"><Description dt:dt="string">E-Prime Primary Realtime Clock</Description><StartTime><Timestamp dt:dt="int">0</Timestamp><DateUtc dt:dt="string">2020-11-25T07:56:29Z</DateUtc></StartTime><FrequencyChanges><FrequencyChange><Frequency dt:dt="r8">2699980000</Frequency><Timestamp dt:dt="r8">5.8644897026655E+15</Timestamp><Curr…	좌우반구com(split BVF)_3-024-1	60.021	1.0.0.167	1	144689934	Professional	2.0.10.242	2.0.10.353	11-25-2020	2020-11-25 오전 7:56:29	16:56:29	2.0.10.248	212	2	{/}	름결	름	결	NULL	NULL	NULL	15	1	80	NULL	NULL	NULL	KSY2	List2	NULL	NULL	NULL	NULL	NULL	NULL	NULL	NULL	NULL	1	{/}	0	3	622136	0	{/}	529
좌우반구com(split BVF)_3	24	1	<?xml version="1.0"?>\n<Clock xmlns:dt="urn:schemas-microsoft-com:datatypes"><Description dt:dt="string">E-Prime Primary Realtime Clock</Description><StartTime><Timestamp dt:dt="int">0</Timestamp><DateUtc dt:dt="string">2020-11-25T07:56:29Z</DateUtc></StartTime><FrequencyChanges><FrequencyChange><Frequency dt:dt="r8">2699980000</Frequency><Timestamp dt:dt="r8">5.8644897026655E+15</Timestamp><Curr…	좌우반구com(split BVF)_3-024-1	60.021	1.0.0.167	1	144689934	Professional	2.0.10.242	2.0.10.353	11-25-2020	2020-11-25 오전 7:56:29	16:56:29	2.0.10.248	75	2	{/}	름무	름	무	118	1	75	NULL	NULL	NULL	NULL	NULL	NULL	KSY3	List1	NULL	NULL	NULL	NULL	NULL	NULL	NULL	NULL	NULL	1	{/}	0	3	234457	0	{/}	543
좌우반구com(split BVF)_3	24	1	<?xml version="1.0"?>\n<Clock xmlns:dt="urn:schemas-microsoft-com:datatypes"><Description dt:dt="string">E-Prime Primary Realtime Clock</Description><StartTime><Timestamp dt:dt="int">0</Timestamp><DateUtc dt:dt="string">2020-11-25T07:56:29Z</DateUtc></StartTime><FrequencyChanges><FrequencyChange><Frequency dt:dt="r8">2699980000</Frequency><Timestamp dt:dt="r8">5.8644897026655E+15</Timestamp><Curr…	좌우반구com(split BVF)_3-024-1	60.021	1.0.0.167	1	144689934	Professional	2.0.10.242	2.0.10.353	11-25-2020	2020-11-25 오전 7:56:29	16:56:29	2.0.10.248	136	2	{/}	리열	리	열	NULL	NULL	NULL	90	1	4	NULL	NULL	NULL	KSY	List2	0		0	0	407796	183		0	0	1	{/}	0	3	407979	0	{/}	521
좌우반구com(split BVF)_3	24	1	<?xml version="1.0"?>\n<Clock xmlns:dt="urn:schemas-microsoft-com:datatypes"><Description dt:dt="string">E-Prime Primary Realtime Clock</Description><StartTime><Timestamp dt:dt="int">0</Timestamp><DateUtc dt:dt="string">2020-11-25T07:56:29Z</DateUtc></StartTime><FrequencyChanges><FrequencyChange><Frequency dt:dt="r8">2699980000</Frequency><Timestamp dt:dt="r8">5.8644897026655E+15</Timestamp><Curr…	좌우반구com(split BVF)_3-024-1	60.021	1.0.0.167	1	144689934	Professional	2.0.10.242	2.0.10.353	11-25-2020	2020-11-25 오전 7:56:29	16:56:29	2.0.10.248	102	2	{/}	림밀	림	밀	4	1	102	NULL	NULL	NULL	NULL	NULL	NULL	KSY2	List1	NULL	NULL	NULL	NULL	NULL	NULL	NULL	NULL	NULL	1	{/}	0	3	309647	0	{/}	565
좌우반구com(split BVF)_3	24	1	<?xml version="1.0"?>\n<Clock xmlns:dt="urn:schemas-microsoft-com:datatypes"><Description dt:dt="string">E-Prime Primary Realtime Clock</Description><StartTime><Timestamp dt:dt="int">0</Timestamp><DateUtc dt:dt="string">2020-11-25T07:56:29Z</DateUtc></StartTime><FrequencyChanges><FrequencyChange><Frequency dt:dt="r8">2699980000</Frequency><Timestamp dt:dt="r8">5.8644897026655E+15</Timestamp><Curr…	좌우반구com(split BVF)_3-024-1	60.021	1.0.0.167	1	144689934	Professional	2.0.10.242	2.0.10.353	11-25-2020	2020-11-25 오전 7:56:29	16:56:29	2.0.10.248	78	2	{/}	마요	마	요	68	1	78	NULL	NULL	NULL	NULL	NULL	NULL	KSY2	List1	NULL	NULL	NULL	NULL	NULL	NULL	NULL	NULL	NULL	0	{/}	0	3	243154	0	z	1212
좌우반구com(split BVF)_3	24	1	<?xml version="1.0"?>\n<Clock xmlns:dt="urn:schemas-microsoft-com:datatypes"><Description dt:dt="string">E-Prime Primary Realtime Clock</Description><StartTime><Timestamp dt:dt="int">0</Timestamp><DateUtc dt:dt="string">2020-11-25T07:56:29Z</DateUtc></StartTime><FrequencyChanges><FrequencyChange><Frequency dt:dt="r8">2699980000</Frequency><Timestamp dt:dt="r8">5.8644897026655E+15</Timestamp><Curr…	좌우반구com(split BVF)_3-024-1	60.021	1.0.0.167	1	144689934	Professional	2.0.10.242	2.0.10.353	11-25-2020	2020-11-25 오전 7:56:29	16:56:29	2.0.10.248	360	2	{/}	망습	망	습	NULL	NULL	NULL	NULL	NULL	NULL	64	1	96	KSY	List3	0		0	-1	1041937	183		0	0	0	{/}	1	3	1042120	0	z	223
좌우반구com(split BVF)_3	24	1	<?xml version="1.0"?>\n<Clock xmlns:dt="urn:schemas-microsoft-com:datatypes"><Description dt:dt="string">E-Prime Primary Realtime Clock</Description><StartTime><Timestamp dt:dt="int">0</Timestamp><DateUtc dt:dt="string">2020-11-25T07:56:29Z</DateUtc></StartTime><FrequencyChanges><FrequencyChange><Frequency dt:dt="r8">2699980000</Frequency><Timestamp dt:dt="r8">5.8644897026655E+15</Timestamp><Curr…	좌우반구com(split BVF)_3-024-1	60.021	1.0.0.167	1	144689934	Professional	2.0.10.242	2.0.10.353	11-25-2020	2020-11-25 오전 7:56:29	16:56:29	2.0.10.248	318	1	z	망신	망	신	NULL	NULL	NULL	NULL	NULL	NULL	99	1	54	KSY2	List3	NULL	NULL	NULL	NULL	NULL	NULL	NULL	NULL	NULL	1	z	0	3	925362	0	z	535
좌우반구com(split BVF)_3	24	1	<?xml version="1.0"?>\n<Clock xmlns:dt="urn:schemas-microsoft-com:datatypes"><Description dt:dt="string">E-Prime Primary Realtime Clock</Description><StartTime><Timestamp dt:dt="int">0</Timestamp><DateUtc dt:dt="string">2020-11-25T07:56:29Z</DateUtc></StartTime><FrequencyChanges><FrequencyChange><Frequency dt:dt="r8">2699980000</Frequency><Timestamp dt:dt="r8">5.8644897026655E+15</Timestamp><Curr…	좌우반구com(split BVF)_3-024-1	60.021	1.0.0.167	1	144689934	Professional	2.0.10.242	2.0.10.353	11-25-2020	2020-11-25 오전 7:56:29	16:56:29	2.0.10.248	388	1	z	매력	매	력	NULL	NULL	NULL	NULL	NULL	NULL	51	1	124	KSY2	List3	NULL	NULL	NULL	NULL	NULL	NULL	NULL	NULL	NULL	1	z	1	3	1115594	0	z	404
좌우반구com(split BVF)_3	24	1	<?xml version="1.0"?>\n<Clock xmlns:dt="urn:schemas-microsoft-com:datatypes"><Description dt:dt="string">E-Prime Primary Realtime Clock</Description><StartTime><Timestamp dt:dt="int">0</Timestamp><DateUtc dt:dt="string">2020-11-25T07:56:29Z</DateUtc></StartTime><FrequencyChanges><FrequencyChange><Frequency dt:dt="r8">2699980000</Frequency><Timestamp dt:dt="r8">5.8644897026655E+15</Timestamp><Curr…	좌우반구com(split BVF)_3-024-1	60.021	1.0.0.167	1	144689934	Professional	2.0.10.242	2.0.10.353	11-25-2020	2020-11-25 오전 7:56:29	16:56:29	2.0.10.248	15	2	{/}	매소	매	소	21	1	15	NULL	NULL	NULL	NULL	NULL	NULL	KSY	List1	0		1	-1	63151	184		0	0	1	{/}	0	4	63335	0	{/}	897
좌우반구com(split BVF)_3	24	1	<?xml version="1.0"?>\n<Clock xmlns:dt="urn:schemas-microsoft-com:datatypes"><Description dt:dt="string">E-Prime Primary Realtime Clock</Description><StartTime><Timestamp dt:dt="int">0</Timestamp><DateUtc dt:dt="string">2020-11-25T07:56:29Z</DateUtc></StartTime><FrequencyChanges><FrequencyChange><Frequency dt:dt="r8">2699980000</Frequency><Timestamp dt:dt="r8">5.8644897026655E+15</Timestamp><Curr…	좌우반구com(split BVF)_3-024-1	60.021	1.0.0.167	1	144689934	Professional	2.0.10.242	2.0.10.353	11-25-2020	2020-11-25 오전 7:56:29	16:56:29	2.0.10.248	157	1	z	모습	모	습	NULL	NULL	NULL	88	1	25	NULL	NULL	NULL	KSY2	List2	NULL	NULL	NULL	NULL	NULL	NULL	NULL	NULL	NULL	1	z	0	3	467308	0	z	711
좌우반구com(split BVF)_3	24	1	<?xml version="1.0"?>\n<Clock xmlns:dt="urn:schemas-microsoft-com:datatypes"><Description dt:dt="string">E-Prime Primary Realtime Clock</Description><StartTime><Timestamp dt:dt="int">0</Timestamp><DateUtc dt:dt="string">2020-11-25T07:56:29Z</DateUtc></StartTime><FrequencyChanges><FrequencyChange><Frequency dt:dt="r8">2699980000</Frequency><Timestamp dt:dt="r8">5.8644897026655E+15</Timestamp><Curr…	좌우반구com(split BVF)_3-024-1	60.021	1.0.0.167	1	144689934	Professional	2.0.10.242	2.0.10.353	11-25-2020	2020-11-25 오전 7:56:29	16:56:29	2.0.10.248	70	1	z	모형	모	형	10	1	70	NULL	NULL	NULL	NULL	NULL	NULL	KSY2	List1	NULL	NULL	NULL	NULL	NULL	NULL	NULL	NULL	NULL	1	z	0	3	220662	0	z	407
좌우반구com(split BVF)_3	24	1	<?xml version="1.0"?>\n<Clock xmlns:dt="urn:schemas-microsoft-com:datatypes"><Description dt:dt="string">E-Prime Primary Realtime Clock</Description><StartTime><Timestamp dt:dt="int">0</Timestamp><DateUtc dt:dt="string">2020-11-25T07:56:29Z</DateUtc></StartTime><FrequencyChanges><FrequencyChange><Frequency dt:dt="r8">2699980000</Frequency><Timestamp dt:dt="r8">5.8644897026655E+15</Timestamp><Curr…	좌우반구com(split BVF)_3-024-1	60.021	1.0.0.167	1	144689934	Professional	2.0.10.242	2.0.10.353	11-25-2020	2020-11-25 오전 7:56:29	16:56:29	2.0.10.248	53	2	{/}	목력	목	력	77	1	53	NULL	NULL	NULL	NULL	NULL	NULL	KSY3	List1	NULL	NULL	NULL	NULL	NULL	NULL	NULL	NULL	NULL	0	{/}	0	4	174462	0	z	495
좌우반구com(split BVF)_3	24	1	<?xml version="1.0"?>\n<Clock xmlns:dt="urn:schemas-microsoft-com:datatypes"><Description dt:dt="string">E-Prime Primary Realtime Clock</Description><StartTime><Timestamp dt:dt="int">0</Timestamp><DateUtc dt:dt="string">2020-11-25T07:56:29Z</DateUtc></StartTime><FrequencyChanges><FrequencyChange><Frequency dt:dt="r8">2699980000</Frequency><Timestamp dt:dt="r8">5.8644897026655E+15</Timestamp><Curr…	좌우반구com(split BVF)_3-024-1	60.021	1.0.0.167	1	144689934	Professional	2.0.10.242	2.0.10.353	11-25-2020	2020-11-25 오전 7:56:29	16:56:29	2.0.10.248	58	1	z	목록	목	록	107	1	58	NULL	NULL	NULL	NULL	NULL	NULL	KSY2	List1	NULL	NULL	NULL	NULL	NULL	NULL	NULL	NULL	NULL	1	z	0	3	187840	0	z	581
좌우반구com(split BVF)_3	24	1	<?xml version="1.0"?>\n<Clock xmlns:dt="urn:schemas-microsoft-com:datatypes"><Description dt:dt="string">E-Prime Primary Realtime Clock</Description><StartTime><Timestamp dt:dt="int">0</Timestamp><DateUtc dt:dt="string">2020-11-25T07:56:29Z</DateUtc></StartTime><FrequencyChanges><FrequencyChange><Frequency dt:dt="r8">2699980000</Frequency><Timestamp dt:dt="r8">5.8644897026655E+15</Timestamp><Curr…	좌우반구com(split BVF)_3-024-1	60.021	1.0.0.167	1	144689934	Professional	2.0.10.242	2.0.10.353	11-25-2020	2020-11-25 오전 7:56:29	16:56:29	2.0.10.248	1	1	z	목적	목	적	36	1	1	NULL	NULL	NULL	NULL	NULL	NULL	KSY2	List1	NULL	NULL	NULL	NULL	NULL	NULL	NULL	NULL	NULL	1	z	0	3	24948	0	z	684
좌우반구com(split BVF)_3	24	1	<?xml version="1.0"?>\n<Clock xmlns:dt="urn:schemas-microsoft-com:datatypes"><Description dt:dt="string">E-Prime Primary Realtime Clock</Description><StartTime><Timestamp dt:dt="int">0</Timestamp><DateUtc dt:dt="string">2020-11-25T07:56:29Z</DateUtc></StartTime><FrequencyChanges><FrequencyChange><Frequency dt:dt="r8">2699980000</Frequency><Timestamp dt:dt="r8">5.8644897026655E+15</Timestamp><Curr…	좌우반구com(split BVF)_3-024-1	60.021	1.0.0.167	1	144689934	Professional	2.0.10.242	2.0.10.353	11-25-2020	2020-11-25 오전 7:56:29	16:56:29	2.0.10.248	258	2	{/}	목퇴	목	퇴	NULL	NULL	NULL	71	1	126	NULL	NULL	NULL	KSY2	List2	NULL	NULL	NULL	NULL	NULL	NULL	NULL	NULL	NULL	1	{/}	0	3	752373	0	{/}	743
좌우반구com(split BVF)_3	24	1	<?xml version="1.0"?>\n<Clock xmlns:dt="urn:schemas-microsoft-com:datatypes"><Description dt:dt="string">E-Prime Primary Realtime Clock</Description><StartTime><Timestamp dt:dt="int">0</Timestamp><DateUtc dt:dt="string">2020-11-25T07:56:29Z</DateUtc></StartTime><FrequencyChanges><FrequencyChange><Frequency dt:dt="r8">2699980000</Frequency><Timestamp dt:dt="r8">5.8644897026655E+15</Timestamp><Curr…	좌우반구com(split BVF)_3-024-1	60.021	1.0.0.167	1	144689934	Professional	2.0.10.242	2.0.10.353	11-25-2020	2020-11-25 오전 7:56:29	16:56:29	2.0.10.248	277	2	{/}	무록	무	록	NULL	NULL	NULL	NULL	NULL	NULL	106	1	13	KSY	List3	0		0	-1	813518	183		0	0	1	{/}	1	3	813701	0	{/}	592
좌우반구com(split BVF)_3	24	1	<?xml version="1.0"?>\n<Clock xmlns:dt="urn:schemas-microsoft-com:datatypes"><Description dt:dt="string">E-Prime Primary Realtime Clock</Description><StartTime><Timestamp dt:dt="int">0</Timestamp><DateUtc dt:dt="string">2020-11-25T07:56:29Z</DateUtc></StartTime><FrequencyChanges><FrequencyChange><Frequency dt:dt="r8">2699980000</Frequency><Timestamp dt:dt="r8">5.8644897026655E+15</Timestamp><Curr…	좌우반구com(split BVF)_3-024-1	60.021	1.0.0.167	1	144689934	Professional	2.0.10.242	2.0.10.353	11-25-2020	2020-11-25 오전 7:56:29	16:56:29	2.0.10.248	191	1	z	무엇	무	엇	NULL	NULL	NULL	32	1	59	NULL	NULL	NULL	KSY2	List2	NULL	NULL	NULL	NULL	NULL	NULL	NULL	NULL	NULL	1	z	0	3	563024	0	z	343
좌우반구com(split BVF)_3	24	1	<?xml version="1.0"?>\n<Clock xmlns:dt="urn:schemas-microsoft-com:datatypes"><Description dt:dt="string">E-Prime Primary Realtime Clock</Description><StartTime><Timestamp dt:dt="int">0</Timestamp><DateUtc dt:dt="string">2020-11-25T07:56:29Z</DateUtc></StartTime><FrequencyChanges><FrequencyChange><Frequency dt:dt="r8">2699980000</Frequency><Timestamp dt:dt="r8">5.8644897026655E+15</Timestamp><Curr…	좌우반구com(split BVF)_3-024-1	60.021	1.0.0.167	1	144689934	Professional	2.0.10.242	2.0.10.353	11-25-2020	2020-11-25 오전 7:56:29	16:56:29	2.0.10.248	325	1	z	무형	무	형	NULL	NULL	NULL	NULL	NULL	NULL	45	1	61	KSY2	List3	NULL	NULL	NULL	NULL	NULL	NULL	NULL	NULL	NULL	1	z	0	4	944722	0	z	953
좌우반구com(split BVF)_3	24	1	<?xml version="1.0"?>\n<Clock xmlns:dt="urn:schemas-microsoft-com:datatypes"><Description dt:dt="string">E-Prime Primary Realtime Clock</Description><StartTime><Timestamp dt:dt="int">0</Timestamp><DateUtc dt:dt="string">2020-11-25T07:56:29Z</DateUtc></StartTime><FrequencyChanges><FrequencyChange><Frequency dt:dt="r8">2699980000</Frequency><Timestamp dt:dt="r8">5.8644897026655E+15</Timestamp><Curr…	좌우반구com(split BVF)_3-024-1	60.021	1.0.0.167	1	144689934	Professional	2.0.10.242	2.0.10.353	11-25-2020	2020-11-25 오전 7:56:29	16:56:29	2.0.10.248	382	1	z	물건	물	건	NULL	NULL	NULL	NULL	NULL	NULL	71	1	118	KSY2	List3	NULL	NULL	NULL	NULL	NULL	NULL	NULL	NULL	NULL	1	z	0	3	1100133	0	z	425
좌우반구com(split BVF)_3	24	1	<?xml version="1.0"?>\n<Clock xmlns:dt="urn:schemas-microsoft-com:datatypes"><Description dt:dt="string">E-Prime Primary Realtime Clock</Description><StartTime><Timestamp dt:dt="int">0</Timestamp><DateUtc dt:dt="string">2020-11-25T07:56:29Z</DateUtc></StartTime><FrequencyChanges><FrequencyChange><Frequency dt:dt="r8">2699980000</Frequency><Timestamp dt:dt="r8">5.8644897026655E+15</Timestamp><Curr…	좌우반구com(split BVF)_3-024-1	60.021	1.0.0.167	1	144689934	Professional	2.0.10.242	2.0.10.353	11-25-2020	2020-11-25 오전 7:56:29	16:56:29	2.0.10.248	219	2	{/}	미략	미	략	NULL	NULL	NULL	43	1	87	NULL	NULL	NULL	KSY3	List2	NULL	NULL	NULL	NULL	NULL	NULL	NULL	NULL	NULL	1	{/}	0	3	642862	0	{/}	608
좌우반구com(split BVF)_3	24	1	<?xml version="1.0"?>\n<Clock xmlns:dt="urn:schemas-microsoft-com:datatypes"><Description dt:dt="string">E-Prime Primary Realtime Clock</Description><StartTime><Timestamp dt:dt="int">0</Timestamp><DateUtc dt:dt="string">2020-11-25T07:56:29Z</DateUtc></StartTime><FrequencyChanges><FrequencyChange><Frequency dt:dt="r8">2699980000</Frequency><Timestamp dt:dt="r8">5.8644897026655E+15</Timestamp><Curr…	좌우반구com(split BVF)_3-024-1	60.021	1.0.0.167	1	144689934	Professional	2.0.10.242	2.0.10.353	11-25-2020	2020-11-25 오전 7:56:29	16:56:29	2.0.10.248	134	1	z	밀수	밀	수	NULL	NULL	NULL	17	1	2	NULL	NULL	NULL	KSY2	List2	NULL	NULL	NULL	NULL	NULL	NULL	NULL	NULL	NULL	1	z	1	3	402597	0	z	522
좌우반구com(split BVF)_3	24	1	<?xml version="1.0"?>\n<Clock xmlns:dt="urn:schemas-microsoft-com:datatypes"><Description dt:dt="string">E-Prime Primary Realtime Clock</Description><StartTime><Timestamp dt:dt="int">0</Timestamp><DateUtc dt:dt="string">2020-11-25T07:56:29Z</DateUtc></StartTime><FrequencyChanges><FrequencyChange><Frequency dt:dt="r8">2699980000</Frequency><Timestamp dt:dt="r8">5.8644897026655E+15</Timestamp><Curr…	좌우반구com(split BVF)_3-024-1	60.021	1.0.0.167	1	144689934	Professional	2.0.10.242	2.0.10.353	11-25-2020	2020-11-25 오전 7:56:29	16:56:29	2.0.10.248	26	2	{/}	밀헤	밀	헤	90	1	26	NULL	NULL	NULL	NULL	NULL	NULL	KSY3	List1	NULL	NULL	NULL	NULL	NULL	NULL	NULL	NULL	NULL	0	{/}	0	3	96473	0	z	582
좌우반구com(split BVF)_3	24	1	<?xml version="1.0"?>\n<Clock xmlns:dt="urn:schemas-microsoft-com:datatypes"><Description dt:dt="string">E-Prime Primary Realtime Clock</Description><StartTime><Timestamp dt:dt="int">0</Timestamp><DateUtc dt:dt="string">2020-11-25T07:56:29Z</DateUtc></StartTime><FrequencyChanges><FrequencyChange><Frequency dt:dt="r8">2699980000</Frequency><Timestamp dt:dt="r8">5.8644897026655E+15</Timestamp><Curr…	좌우반구com(split BVF)_3-024-1	60.021	1.0.0.167	1	144689934	Professional	2.0.10.242	2.0.10.353	11-25-2020	2020-11-25 오전 7:56:29	16:56:29	2.0.10.248	71	2	{/}	박낌	박	낌	98	1	71	NULL	NULL	NULL	NULL	NULL	NULL	KSY	List1	0		0	0	223095	183		0	0	1	{/}	0	3	223278	0	{/}	567
좌우반구com(split BVF)_3	24	1	<?xml version="1.0"?>\n<Clock xmlns:dt="urn:schemas-microsoft-com:datatypes"><Description dt:dt="string">E-Prime Primary Realtime Clock</Description><StartTime><Timestamp dt:dt="int">0</Timestamp><DateUtc dt:dt="string">2020-11-25T07:56:29Z</DateUtc></StartTime><FrequencyChanges><FrequencyChange><Frequency dt:dt="r8">2699980000</Frequency><Timestamp dt:dt="r8">5.8644897026655E+15</Timestamp><Curr…	좌우반구com(split BVF)_3-024-1	60.021	1.0.0.167	1	144689934	Professional	2.0.10.242	2.0.10.353	11-25-2020	2020-11-25 오전 7:56:29	16:56:29	2.0.10.248	242	1	z	반응	반	응	NULL	NULL	NULL	106	1	110	NULL	NULL	NULL	KSY2	List2	NULL	NULL	NULL	NULL	NULL	NULL	NULL	NULL	NULL	1	z	0	4	707523	0	z	636
좌우반구com(split BVF)_3	24	1	<?xml version="1.0"?>\n<Clock xmlns:dt="urn:schemas-microsoft-com:datatypes"><Description dt:dt="string">E-Prime Primary Realtime Clock</Description><StartTime><Timestamp dt:dt="int">0</Timestamp><DateUtc dt:dt="string">2020-11-25T07:56:29Z</DateUtc></StartTime><FrequencyChanges><FrequencyChange><Frequency dt:dt="r8">2699980000</Frequency><Timestamp dt:dt="r8">5.8644897026655E+15</Timestamp><Curr…	좌우반구com(split BVF)_3-024-1	60.021	1.0.0.167	1	144689934	Professional	2.0.10.242	2.0.10.353	11-25-2020	2020-11-25 오전 7:56:29	16:56:29	2.0.10.248	180	1	z	발길	발	길	NULL	NULL	NULL	53	1	48	NULL	NULL	NULL	KSY2	List2	NULL	NULL	NULL	NULL	NULL	NULL	NULL	NULL	NULL	1	z	0	3	531868	0	z	387
좌우반구com(split BVF)_3	24	1	<?xml version="1.0"?>\n<Clock xmlns:dt="urn:schemas-microsoft-com:datatypes"><Description dt:dt="string">E-Prime Primary Realtime Clock</Description><StartTime><Timestamp dt:dt="int">0</Timestamp><DateUtc dt:dt="string">2020-11-25T07:56:29Z</DateUtc></StartTime><FrequencyChanges><FrequencyChange><Frequency dt:dt="r8">2699980000</Frequency><Timestamp dt:dt="r8">5.8644897026655E+15</Timestamp><Curr…	좌우반구com(split BVF)_3-024-1	60.021	1.0.0.167	1	144689934	Professional	2.0.10.242	2.0.10.353	11-25-2020	2020-11-25 오전 7:56:29	16:56:29	2.0.10.248	260	2	{/}	발보	발	보	NULL	NULL	NULL	121	1	128	NULL	NULL	NULL	KSY2	List2	NULL	NULL	NULL	NULL	NULL	NULL	NULL	NULL	NULL	1	{/}	0	3	758288	0	{/}	604
좌우반구com(split BVF)_3	24	1	<?xml version="1.0"?>\n<Clock xmlns:dt="urn:schemas-microsoft-com:datatypes"><Description dt:dt="string">E-Prime Primary Realtime Clock</Description><StartTime><Timestamp dt:dt="int">0</Timestamp><DateUtc dt:dt="string">2020-11-25T07:56:29Z</DateUtc></StartTime><FrequencyChanges><FrequencyChange><Frequency dt:dt="r8">2699980000</Frequency><Timestamp dt:dt="r8">5.8644897026655E+15</Timestamp><Curr…	좌우반구com(split BVF)_3-024-1	60.021	1.0.0.167	1	144689934	Professional	2.0.10.242	2.0.10.353	11-25-2020	2020-11-25 오전 7:56:29	16:56:29	2.0.10.248	122	2	{/}	발횟	발	횟	81	1	122	NULL	NULL	NULL	NULL	NULL	NULL	KSY3	List1	NULL	NULL	NULL	NULL	NULL	NULL	NULL	NULL	NULL	1	{/}	0	4	366244	0	{/}	535
좌우반구com(split BVF)_3	24	1	<?xml version="1.0"?>\n<Clock xmlns:dt="urn:schemas-microsoft-com:datatypes"><Description dt:dt="string">E-Prime Primary Realtime Clock</Description><StartTime><Timestamp dt:dt="int">0</Timestamp><DateUtc dt:dt="string">2020-11-25T07:56:29Z</DateUtc></StartTime><FrequencyChanges><FrequencyChange><Frequency dt:dt="r8">2699980000</Frequency><Timestamp dt:dt="r8">5.8644897026655E+15</Timestamp><Curr…	좌우반구com(split BVF)_3-024-1	60.021	1.0.0.167	1	144689934	Professional	2.0.10.242	2.0.10.353	11-25-2020	2020-11-25 오전 7:56:29	16:56:29	2.0.10.248	311	1	z	방법	방	법	NULL	NULL	NULL	NULL	NULL	NULL	14	1	47	KSY2	List3	NULL	NULL	NULL	NULL	NULL	NULL	NULL	NULL	NULL	1	z	1	3	906818	0	z	537
좌우반구com(split BVF)_3	24	1	<?xml version="1.0"?>\n<Clock xmlns:dt="urn:schemas-microsoft-com:datatypes"><Description dt:dt="string">E-Prime Primary Realtime Clock</Description><StartTime><Timestamp dt:dt="int">0</Timestamp><DateUtc dt:dt="string">2020-11-25T07:56:29Z</DateUtc></StartTime><FrequencyChanges><FrequencyChange><Frequency dt:dt="r8">2699980000</Frequency><Timestamp dt:dt="r8">5.8644897026655E+15</Timestamp><Curr…	좌우반구com(split BVF)_3-024-1	60.021	1.0.0.167	1	144689934	Professional	2.0.10.242	2.0.10.353	11-25-2020	2020-11-25 오전 7:56:29	16:56:29	2.0.10.248	215	2	{/}	배심	배	심	NULL	NULL	NULL	118	1	83	NULL	NULL	NULL	KSY2	List2	NULL	NULL	NULL	NULL	NULL	NULL	NULL	NULL	NULL	0	{/}	0	4	631500	0	z	536
좌우반구com(split BVF)_3	24	1	<?xml version="1.0"?>\n<Clock xmlns:dt="urn:schemas-microsoft-com:datatypes"><Description dt:dt="string">E-Prime Primary Realtime Clock</Description><StartTime><Timestamp dt:dt="int">0</Timestamp><DateUtc dt:dt="string">2020-11-25T07:56:29Z</DateUtc></StartTime><FrequencyChanges><FrequencyChange><Frequency dt:dt="r8">2699980000</Frequency><Timestamp dt:dt="r8">5.8644897026655E+15</Timestamp><Curr…	좌우반구com(split BVF)_3-024-1	60.021	1.0.0.167	1	144689934	Professional	2.0.10.242	2.0.10.353	11-25-2020	2020-11-25 오전 7:56:29	16:56:29	2.0.10.248	133	2	{/}	버구	버	구	NULL	NULL	NULL	24	1	1	NULL	NULL	NULL	KSY3	List2	NULL	NULL	NULL	NULL	NULL	NULL	NULL	NULL	NULL	1	{/}	0	3	399282	0	{/}	1120
좌우반구com(split BVF)_3	24	1	<?xml version="1.0"?>\n<Clock xmlns:dt="urn:schemas-microsoft-com:datatypes"><Description dt:dt="string">E-Prime Primary Realtime Clock</Description><StartTime><Timestamp dt:dt="int">0</Timestamp><DateUtc dt:dt="string">2020-11-25T07:56:29Z</DateUtc></StartTime><FrequencyChanges><FrequencyChange><Frequency dt:dt="r8">2699980000</Frequency><Timestamp dt:dt="r8">5.8644897026655E+15</Timestamp><Curr…	좌우반구com(split BVF)_3-024-1	60.021	1.0.0.167	1	144689934	Professional	2.0.10.242	2.0.10.353	11-25-2020	2020-11-25 오전 7:56:29	16:56:29	2.0.10.248	358	1	z	버스	버	스	NULL	NULL	NULL	NULL	NULL	NULL	81	1	94	KSY2	List3	NULL	NULL	NULL	NULL	NULL	NULL	NULL	NULL	NULL	1	z	0	4	1036856	0	z	351
좌우반구com(split BVF)_3	24	1	<?xml version="1.0"?>\n<Clock xmlns:dt="urn:schemas-microsoft-com:datatypes"><Description dt:dt="string">E-Prime Primary Realtime Clock</Description><StartTime><Timestamp dt:dt="int">0</Timestamp><DateUtc dt:dt="string">2020-11-25T07:56:29Z</DateUtc></StartTime><FrequencyChanges><FrequencyChange><Frequency dt:dt="r8">2699980000</Frequency><Timestamp dt:dt="r8">5.8644897026655E+15</Timestamp><Curr…	좌우반구com(split BVF)_3-024-1	60.021	1.0.0.167	1	144689934	Professional	2.0.10.242	2.0.10.353	11-25-2020	2020-11-25 오전 7:56:29	16:56:29	2.0.10.248	241	2	{/}	버현	버	현	NULL	NULL	NULL	123	1	109	NULL	NULL	NULL	KSY2	List2	NULL	NULL	NULL	NULL	NULL	NULL	NULL	NULL	NULL	1	{/}	0	4	704624	0	{/}	693
좌우반구com(split BVF)_3	24	1	<?xml version="1.0"?>\n<Clock xmlns:dt="urn:schemas-microsoft-com:datatypes"><Description dt:dt="string">E-Prime Primary Realtime Clock</Description><StartTime><Timestamp dt:dt="int">0</Timestamp><DateUtc dt:dt="string">2020-11-25T07:56:29Z</DateUtc></StartTime><FrequencyChanges><FrequencyChange><Frequency dt:dt="r8">2699980000</Frequency><Timestamp dt:dt="r8">5.8644897026655E+15</Timestamp><Curr…	좌우반구com(split BVF)_3-024-1	60.021	1.0.0.167	1	144689934	Professional	2.0.10.242	2.0.10.353	11-25-2020	2020-11-25 오전 7:56:29	16:56:29	2.0.10.248	396	2	{/}	법낌	법	낌	NULL	NULL	NULL	NULL	NULL	NULL	24	1	132	KSY3	List3	NULL	NULL	NULL	NULL	NULL	NULL	NULL	NULL	NULL	1	{/}	0	3	1136637	0	{/}	561
좌우반구com(split BVF)_3	24	1	<?xml version="1.0"?>\n<Clock xmlns:dt="urn:schemas-microsoft-com:datatypes"><Description dt:dt="string">E-Prime Primary Realtime Clock</Description><StartTime><Timestamp dt:dt="int">0</Timestamp><DateUtc dt:dt="string">2020-11-25T07:56:29Z</DateUtc></StartTime><FrequencyChanges><FrequencyChange><Frequency dt:dt="r8">2699980000</Frequency><Timestamp dt:dt="r8">5.8644897026655E+15</Timestamp><Curr…	좌우반구com(split BVF)_3-024-1	60.021	1.0.0.167	1	144689934	Professional	2.0.10.242	2.0.10.353	11-25-2020	2020-11-25 오전 7:56:29	16:56:29	2.0.10.248	244	1	z	별개	별	개	NULL	NULL	NULL	85	1	112	NULL	NULL	NULL	KSY2	List2	NULL	NULL	NULL	NULL	NULL	NULL	NULL	NULL	NULL	1	z	0	4	713021	0	z	361
좌우반구com(split BVF)_3	24	1	<?xml version="1.0"?>\n<Clock xmlns:dt="urn:schemas-microsoft-com:datatypes"><Description dt:dt="string">E-Prime Primary Realtime Clock</Description><StartTime><Timestamp dt:dt="int">0</Timestamp><DateUtc dt:dt="string">2020-11-25T07:56:29Z</DateUtc></StartTime><FrequencyChanges><FrequencyChange><Frequency dt:dt="r8">2699980000</Frequency><Timestamp dt:dt="r8">5.8644897026655E+15</Timestamp><Curr…	좌우반구com(split BVF)_3-024-1	60.021	1.0.0.167	1	144689934	Professional	2.0.10.242	2.0.10.353	11-25-2020	2020-11-25 오전 7:56:29	16:56:29	2.0.10.248	193	1	z	별미	별	미	NULL	NULL	NULL	13	1	61	NULL	NULL	NULL	KSY2	List2	NULL	NULL	NULL	NULL	NULL	NULL	NULL	NULL	NULL	1	z	0	3	568505	0	z	419
좌우반구com(split BVF)_3	24	1	<?xml version="1.0"?>\n<Clock xmlns:dt="urn:schemas-microsoft-com:datatypes"><Description dt:dt="string">E-Prime Primary Realtime Clock</Description><StartTime><Timestamp dt:dt="int">0</Timestamp><DateUtc dt:dt="string">2020-11-25T07:56:29Z</DateUtc></StartTime><FrequencyChanges><FrequencyChange><Frequency dt:dt="r8">2699980000</Frequency><Timestamp dt:dt="r8">5.8644897026655E+15</Timestamp><Curr…	좌우반구com(split BVF)_3-024-1	60.021	1.0.0.167	1	144689934	Professional	2.0.10.242	2.0.10.353	11-25-2020	2020-11-25 오전 7:56:29	16:56:29	2.0.10.248	349	1	z	보고	보	고	NULL	NULL	NULL	NULL	NULL	NULL	93	1	85	KSY2	List3	NULL	NULL	NULL	NULL	NULL	NULL	NULL	NULL	NULL	1	z	0	4	1012498	0	z	495
좌우반구com(split BVF)_3	24	1	<?xml version="1.0"?>\n<Clock xmlns:dt="urn:schemas-microsoft-com:datatypes"><Description dt:dt="string">E-Prime Primary Realtime Clock</Description><StartTime><Timestamp dt:dt="int">0</Timestamp><DateUtc dt:dt="string">2020-11-25T07:56:29Z</DateUtc></StartTime><FrequencyChanges><FrequencyChange><Frequency dt:dt="r8">2699980000</Frequency><Timestamp dt:dt="r8">5.8644897026655E+15</Timestamp><Curr…	좌우반구com(split BVF)_3-024-1	60.021	1.0.0.167	1	144689934	Professional	2.0.10.242	2.0.10.353	11-25-2020	2020-11-25 오전 7:56:29	16:56:29	2.0.10.248	377	1	z	본인	본	인	NULL	NULL	NULL	NULL	NULL	NULL	101	1	113	KSY2	List3	NULL	NULL	NULL	NULL	NULL	NULL	NULL	NULL	NULL	1	z	0	4	1086905	0	z	381
좌우반구com(split BVF)_3	24	1	<?xml version="1.0"?>\n<Clock xmlns:dt="urn:schemas-microsoft-com:datatypes"><Description dt:dt="string">E-Prime Primary Realtime Clock</Description><StartTime><Timestamp dt:dt="int">0</Timestamp><DateUtc dt:dt="string">2020-11-25T07:56:29Z</DateUtc></StartTime><FrequencyChanges><FrequencyChange><Frequency dt:dt="r8">2699980000</Frequency><Timestamp dt:dt="r8">5.8644897026655E+15</Timestamp><Curr…	좌우반구com(split BVF)_3-024-1	60.021	1.0.0.167	1	144689934	Professional	2.0.10.242	2.0.10.353	11-25-2020	2020-11-25 오전 7:56:29	16:56:29	2.0.10.248	69	2	{/}	본중	본	중	19	1	69	NULL	NULL	NULL	NULL	NULL	NULL	KSY2	List1	NULL	NULL	NULL	NULL	NULL	NULL	NULL	NULL	NULL	0	{/}	0	4	217930	0	z	531
좌우반구com(split BVF)_3	24	1	<?xml version="1.0"?>\n<Clock xmlns:dt="urn:schemas-microsoft-com:datatypes"><Description dt:dt="string">E-Prime Primary Realtime Clock</Description><StartTime><Timestamp dt:dt="int">0</Timestamp><DateUtc dt:dt="string">2020-11-25T07:56:29Z</DateUtc></StartTime><FrequencyChanges><FrequencyChange><Frequency dt:dt="r8">2699980000</Frequency><Timestamp dt:dt="r8">5.8644897026655E+15</Timestamp><Curr…	좌우반구com(split BVF)_3-024-1	60.021	1.0.0.167	1	144689934	Professional	2.0.10.242	2.0.10.353	11-25-2020	2020-11-25 오전 7:56:29	16:56:29	2.0.10.248	355	1	z	봉사	봉	사	NULL	NULL	NULL	NULL	NULL	NULL	103	1	91	KSY2	List3	NULL	NULL	NULL	NULL	NULL	NULL	NULL	NULL	NULL	1	z	0	3	1028675	0	z	493
좌우반구com(split BVF)_3	24	1	<?xml version="1.0"?>\n<Clock xmlns:dt="urn:schemas-microsoft-com:datatypes"><Description dt:dt="string">E-Prime Primary Realtime Clock</Description><StartTime><Timestamp dt:dt="int">0</Timestamp><DateUtc dt:dt="string">2020-11-25T07:56:29Z</DateUtc></StartTime><FrequencyChanges><FrequencyChange><Frequency dt:dt="r8">2699980000</Frequency><Timestamp dt:dt="r8">5.8644897026655E+15</Timestamp><Curr…	좌우반구com(split BVF)_3-024-1	60.021	1.0.0.167	1	144689934	Professional	2.0.10.242	2.0.10.353	11-25-2020	2020-11-25 오전 7:56:29	16:56:29	2.0.10.248	129	2	{/}	봉택	봉	택	48	1	129	NULL	NULL	NULL	NULL	NULL	NULL	KSY2	List1	NULL	NULL	NULL	NULL	NULL	NULL	NULL	NULL	NULL	1	{/}	0	3	385170	0	{/}	1170
좌우반구com(split BVF)_3	24	1	<?xml version="1.0"?>\n<Clock xmlns:dt="urn:schemas-microsoft-com:datatypes"><Description dt:dt="string">E-Prime Primary Realtime Clock</Description><StartTime><Timestamp dt:dt="int">0</Timestamp><DateUtc dt:dt="string">2020-11-25T07:56:29Z</DateUtc></StartTime><FrequencyChanges><FrequencyChange><Frequency dt:dt="r8">2699980000</Frequency><Timestamp dt:dt="r8">5.8644897026655E+15</Timestamp><Curr…	좌우반구com(split BVF)_3-024-1	60.021	1.0.0.167	1	144689934	Professional	2.0.10.242	2.0.10.353	11-25-2020	2020-11-25 오전 7:56:29	16:56:29	2.0.10.248	156	1	z	부대	부	대	NULL	NULL	NULL	31	1	24	NULL	NULL	NULL	KSY3	List2	NULL	NULL	NULL	NULL	NULL	NULL	NULL	NULL	NULL	1	z	1	3	464575	0	z	538
좌우반구com(split BVF)_3	24	1	<?xml version="1.0"?>\n<Clock xmlns:dt="urn:schemas-microsoft-com:datatypes"><Description dt:dt="string">E-Prime Primary Realtime Clock</Description><StartTime><Timestamp dt:dt="int">0</Timestamp><DateUtc dt:dt="string">2020-11-25T07:56:29Z</DateUtc></StartTime><FrequencyChanges><FrequencyChange><Frequency dt:dt="r8">2699980000</Frequency><Timestamp dt:dt="r8">5.8644897026655E+15</Timestamp><Curr…	좌우반구com(split BVF)_3-024-1	60.021	1.0.0.167	1	144689934	Professional	2.0.10.242	2.0.10.353	11-25-2020	2020-11-25 오전 7:56:29	16:56:29	2.0.10.248	279	1	z	부스	부	스	NULL	NULL	NULL	NULL	NULL	NULL	62	1	15	KSY3	List3	NULL	NULL	NULL	NULL	NULL	NULL	NULL	NULL	NULL	0	z	0	4	819300	0	{/}	543
좌우반구com(split BVF)_3	24	1	<?xml version="1.0"?>\n<Clock xmlns:dt="urn:schemas-microsoft-com:datatypes"><Description dt:dt="string">E-Prime Primary Realtime Clock</Description><StartTime><Timestamp dt:dt="int">0</Timestamp><DateUtc dt:dt="string">2020-11-25T07:56:29Z</DateUtc></StartTime><FrequencyChanges><FrequencyChange><Frequency dt:dt="r8">2699980000</Frequency><Timestamp dt:dt="r8">5.8644897026655E+15</Timestamp><Curr…	좌우반구com(split BVF)_3-024-1	60.021	1.0.0.167	1	144689934	Professional	2.0.10.242	2.0.10.353	11-25-2020	2020-11-25 오전 7:56:29	16:56:29	2.0.10.248	100	2	{/}	분낌	분	낌	18	1	100	NULL	NULL	NULL	NULL	NULL	NULL	KSY	List1	0		0	0	304066	183		0	0	0	{/}	0	3	304249	0	z	210
좌우반구com(split BVF)_3	24	1	<?xml version="1.0"?>\n<Clock xmlns:dt="urn:schemas-microsoft-com:datatypes"><Description dt:dt="string">E-Prime Primary Realtime Clock</Description><StartTime><Timestamp dt:dt="int">0</Timestamp><DateUtc dt:dt="string">2020-11-25T07:56:29Z</DateUtc></StartTime><FrequencyChanges><FrequencyChange><Frequency dt:dt="r8">2699980000</Frequency><Timestamp dt:dt="r8">5.8644897026655E+15</Timestamp><Curr…	좌우반구com(split BVF)_3-024-1	60.021	1.0.0.167	1	144689934	Professional	2.0.10.242	2.0.10.353	11-25-2020	2020-11-25 오전 7:56:29	16:56:29	2.0.10.248	280	1	z	분류	분	류	NULL	NULL	NULL	NULL	NULL	NULL	110	1	16	KSY3	List3	NULL	NULL	NULL	NULL	NULL	NULL	NULL	NULL	NULL	1	z	0	4	822049	0	z	386
좌우반구com(split BVF)_3	24	1	<?xml version="1.0"?>\n<Clock xmlns:dt="urn:schemas-microsoft-com:datatypes"><Description dt:dt="string">E-Prime Primary Realtime Clock</Description><StartTime><Timestamp dt:dt="int">0</Timestamp><DateUtc dt:dt="string">2020-11-25T07:56:29Z</DateUtc></StartTime><FrequencyChanges><FrequencyChange><Frequency dt:dt="r8">2699980000</Frequency><Timestamp dt:dt="r8">5.8644897026655E+15</Timestamp><Curr…	좌우반구com(split BVF)_3-024-1	60.021	1.0.0.167	1	144689934	Professional	2.0.10.242	2.0.10.353	11-25-2020	2020-11-25 오전 7:56:29	16:56:29	2.0.10.248	68	1	z	분석	분	석	71	1	68	NULL	NULL	NULL	NULL	NULL	NULL	KSY3	List1	NULL	NULL	NULL	NULL	NULL	NULL	NULL	NULL	NULL	1	z	0	4	215281	0	z	446
좌우반구com(split BVF)_3	24	1	<?xml version="1.0"?>\n<Clock xmlns:dt="urn:schemas-microsoft-com:datatypes"><Description dt:dt="string">E-Prime Primary Realtime Clock</Description><StartTime><Timestamp dt:dt="int">0</Timestamp><DateUtc dt:dt="string">2020-11-25T07:56:29Z</DateUtc></StartTime><FrequencyChanges><FrequencyChange><Frequency dt:dt="r8">2699980000</Frequency><Timestamp dt:dt="r8">5.8644897026655E+15</Timestamp><Curr…	좌우반구com(split BVF)_3-024-1	60.021	1.0.0.167	1	144689934	Professional	2.0.10.242	2.0.10.353	11-25-2020	2020-11-25 오전 7:56:29	16:56:29	2.0.10.248	4	1	z	분포	분	포	6	1	4	NULL	NULL	NULL	NULL	NULL	NULL	KSY3	List1	NULL	NULL	NULL	NULL	NULL	NULL	NULL	NULL	NULL	1	z	0	3	33412	0	z	572
좌우반구com(split BVF)_3	24	1	<?xml version="1.0"?>\n<Clock xmlns:dt="urn:schemas-microsoft-com:datatypes"><Description dt:dt="string">E-Prime Primary Realtime Clock</Description><StartTime><Timestamp dt:dt="int">0</Timestamp><DateUtc dt:dt="string">2020-11-25T07:56:29Z</DateUtc></StartTime><FrequencyChanges><FrequencyChange><Frequency dt:dt="r8">2699980000</Frequency><Timestamp dt:dt="r8">5.8644897026655E+15</Timestamp><Curr…	좌우반구com(split BVF)_3-024-1	60.021	1.0.0.167	1	144689934	Professional	2.0.10.242	2.0.10.353	11-25-2020	2020-11-25 오전 7:56:29	16:56:29	2.0.10.248	128	1	z	비교	비	교	67	1	128	NULL	NULL	NULL	NULL	NULL	NULL	KSY3	List1	NULL	NULL	NULL	NULL	NULL	NULL	NULL	NULL	NULL	1	z	0	4	382555	0	z	415
좌우반구com(split BVF)_3	24	1	<?xml version="1.0"?>\n<Clock xmlns:dt="urn:schemas-microsoft-com:datatypes"><Description dt:dt="string">E-Prime Primary Realtime Clock</Description><StartTime><Timestamp dt:dt="int">0</Timestamp><DateUtc dt:dt="string">2020-11-25T07:56:29Z</DateUtc></StartTime><FrequencyChanges><FrequencyChange><Frequency dt:dt="r8">2699980000</Frequency><Timestamp dt:dt="r8">5.8644897026655E+15</Timestamp><Curr…	좌우반구com(split BVF)_3-024-1	60.021	1.0.0.167	1	144689934	Professional	2.0.10.242	2.0.10.353	11-25-2020	2020-11-25 오전 7:56:29	16:56:29	2.0.10.248	199	2	{/}	비껍	비	껍	NULL	NULL	NULL	93	1	67	NULL	NULL	NULL	KSY3	List2	NULL	NULL	NULL	NULL	NULL	NULL	NULL	NULL	NULL	1	{/}	1	3	584899	0	{/}	878
좌우반구com(split BVF)_3	24	1	<?xml version="1.0"?>\n<Clock xmlns:dt="urn:schemas-microsoft-com:datatypes"><Description dt:dt="string">E-Prime Primary Realtime Clock</Description><StartTime><Timestamp dt:dt="int">0</Timestamp><DateUtc dt:dt="string">2020-11-25T07:56:29Z</DateUtc></StartTime><FrequencyChanges><FrequencyChange><Frequency dt:dt="r8">2699980000</Frequency><Timestamp dt:dt="r8">5.8644897026655E+15</Timestamp><Curr…	좌우반구com(split BVF)_3-024-1	60.021	1.0.0.167	1	144689934	Professional	2.0.10.242	2.0.10.353	11-25-2020	2020-11-25 오전 7:56:29	16:56:29	2.0.10.248	174	2	{/}	비략	비	략	NULL	NULL	NULL	21	1	42	NULL	NULL	NULL	KSY2	List2	NULL	NULL	NULL	NULL	NULL	NULL	NULL	NULL	NULL	1	{/}	0	3	514924	0	{/}	814
좌우반구com(split BVF)_3	24	1	<?xml version="1.0"?>\n<Clock xmlns:dt="urn:schemas-microsoft-com:datatypes"><Description dt:dt="string">E-Prime Primary Realtime Clock</Description><StartTime><Timestamp dt:dt="int">0</Timestamp><DateUtc dt:dt="string">2020-11-25T07:56:29Z</DateUtc></StartTime><FrequencyChanges><FrequencyChange><Frequency dt:dt="r8">2699980000</Frequency><Timestamp dt:dt="r8">5.8644897026655E+15</Timestamp><Curr…	좌우반구com(split BVF)_3-024-1	60.021	1.0.0.167	1	144689934	Professional	2.0.10.242	2.0.10.353	11-25-2020	2020-11-25 오전 7:56:29	16:56:29	2.0.10.248	86	1	z	비상	비	상	117	1	86	NULL	NULL	NULL	NULL	NULL	NULL	KSY3	List1	NULL	NULL	NULL	NULL	NULL	NULL	NULL	NULL	NULL	1	z	0	3	265463	0	z	382
좌우반구com(split BVF)_3	24	1	<?xml version="1.0"?>\n<Clock xmlns:dt="urn:schemas-microsoft-com:datatypes"><Description dt:dt="string">E-Prime Primary Realtime Clock</Description><StartTime><Timestamp dt:dt="int">0</Timestamp><DateUtc dt:dt="string">2020-11-25T07:56:29Z</DateUtc></StartTime><FrequencyChanges><FrequencyChange><Frequency dt:dt="r8">2699980000</Frequency><Timestamp dt:dt="r8">5.8644897026655E+15</Timestamp><Curr…	좌우반구com(split BVF)_3-024-1	60.021	1.0.0.167	1	144689934	Professional	2.0.10.242	2.0.10.353	11-25-2020	2020-11-25 오전 7:56:29	16:56:29	2.0.10.248	127	1	z	비용	비	용	13	1	127	NULL	NULL	NULL	NULL	NULL	NULL	KSY3	List1	NULL	NULL	NULL	NULL	NULL	NULL	NULL	NULL	NULL	1	z	0	3	379872	0	z	478
좌우반구com(split BVF)_3	24	1	<?xml version="1.0"?>\n<Clock xmlns:dt="urn:schemas-microsoft-com:datatypes"><Description dt:dt="string">E-Prime Primary Realtime Clock</Description><StartTime><Timestamp dt:dt="int">0</Timestamp><DateUtc dt:dt="string">2020-11-25T07:56:29Z</DateUtc></StartTime><FrequencyChanges><FrequencyChange><Frequency dt:dt="r8">2699980000</Frequency><Timestamp dt:dt="r8">5.8644897026655E+15</Timestamp><Curr…	좌우반구com(split BVF)_3-024-1	60.021	1.0.0.167	1	144689934	Professional	2.0.10.242	2.0.10.353	11-25-2020	2020-11-25 오전 7:56:29	16:56:29	2.0.10.248	150	1	z	비판	비	판	NULL	NULL	NULL	117	1	18	NULL	NULL	NULL	KSY3	List2	NULL	NULL	NULL	NULL	NULL	NULL	NULL	NULL	NULL	1	z	0	4	447132	0	z	878
좌우반구com(split BVF)_3	24	1	<?xml version="1.0"?>\n<Clock xmlns:dt="urn:schemas-microsoft-com:datatypes"><Description dt:dt="string">E-Prime Primary Realtime Clock</Description><StartTime><Timestamp dt:dt="int">0</Timestamp><DateUtc dt:dt="string">2020-11-25T07:56:29Z</DateUtc></StartTime><FrequencyChanges><FrequencyChange><Frequency dt:dt="r8">2699980000</Frequency><Timestamp dt:dt="r8">5.8644897026655E+15</Timestamp><Curr…	좌우반구com(split BVF)_3-024-1	60.021	1.0.0.167	1	144689934	Professional	2.0.10.242	2.0.10.353	11-25-2020	2020-11-25 오전 7:56:29	16:56:29	2.0.10.248	32	1	z	빈도	빈	도	70	1	32	NULL	NULL	NULL	NULL	NULL	NULL	KSY3	List1	NULL	NULL	NULL	NULL	NULL	NULL	NULL	NULL	NULL	1	z	0	3	115516	0	z	506
좌우반구com(split BVF)_3	24	1	<?xml version="1.0"?>\n<Clock xmlns:dt="urn:schemas-microsoft-com:datatypes"><Description dt:dt="string">E-Prime Primary Realtime Clock</Description><StartTime><Timestamp dt:dt="int">0</Timestamp><DateUtc dt:dt="string">2020-11-25T07:56:29Z</DateUtc></StartTime><FrequencyChanges><FrequencyChange><Frequency dt:dt="r8">2699980000</Frequency><Timestamp dt:dt="r8">5.8644897026655E+15</Timestamp><Curr…	좌우반구com(split BVF)_3-024-1	60.021	1.0.0.167	1	144689934	Professional	2.0.10.242	2.0.10.353	11-25-2020	2020-11-25 오전 7:56:29	16:56:29	2.0.10.248	30	2	{/}	빈략	빈	략	24	1	30	NULL	NULL	NULL	NULL	NULL	NULL	KSY	List1	0		0	0	107819	183		0	0	1	{/}	0	3	108002	0	{/}	1108
좌우반구com(split BVF)_3	24	1	<?xml version="1.0"?>\n<Clock xmlns:dt="urn:schemas-microsoft-com:datatypes"><Description dt:dt="string">E-Prime Primary Realtime Clock</Description><StartTime><Timestamp dt:dt="int">0</Timestamp><DateUtc dt:dt="string">2020-11-25T07:56:29Z</DateUtc></StartTime><FrequencyChanges><FrequencyChange><Frequency dt:dt="r8">2699980000</Frequency><Timestamp dt:dt="r8">5.8644897026655E+15</Timestamp><Curr…	좌우반구com(split BVF)_3-024-1	60.021	1.0.0.167	1	144689934	Professional	2.0.10.242	2.0.10.353	11-25-2020	2020-11-25 오전 7:56:29	16:56:29	2.0.10.248	275	2	{/}	빈비	빈	비	NULL	NULL	NULL	NULL	NULL	NULL	122	1	11	KSY	List3	0		0	0	808054	183		0	0	1	{/}	0	3	808237	0	{/}	519
좌우반구com(split BVF)_3	24	1	<?xml version="1.0"?>\n<Clock xmlns:dt="urn:schemas-microsoft-com:datatypes"><Description dt:dt="string">E-Prime Primary Realtime Clock</Description><StartTime><Timestamp dt:dt="int">0</Timestamp><DateUtc dt:dt="string">2020-11-25T07:56:29Z</DateUtc></StartTime><FrequencyChanges><FrequencyChange><Frequency dt:dt="r8">2699980000</Frequency><Timestamp dt:dt="r8">5.8644897026655E+15</Timestamp><Curr…	좌우반구com(split BVF)_3-024-1	60.021	1.0.0.167	1	144689934	Professional	2.0.10.242	2.0.10.353	11-25-2020	2020-11-25 오전 7:56:29	16:56:29	2.0.10.248	209	2	{/}	빈종	빈	종	NULL	NULL	NULL	35	1	77	NULL	NULL	NULL	KSY2	List2	NULL	NULL	NULL	NULL	NULL	NULL	NULL	NULL	NULL	1	{/}	1	3	613039	0	{/}	1228
좌우반구com(split BVF)_3	24	1	<?xml version="1.0"?>\n<Clock xmlns:dt="urn:schemas-microsoft-com:datatypes"><Description dt:dt="string">E-Prime Primary Realtime Clock</Description><StartTime><Timestamp dt:dt="int">0</Timestamp><DateUtc dt:dt="string">2020-11-25T07:56:29Z</DateUtc></StartTime><FrequencyChanges><FrequencyChange><Frequency dt:dt="r8">2699980000</Frequency><Timestamp dt:dt="r8">5.8644897026655E+15</Timestamp><Curr…	좌우반구com(split BVF)_3-024-1	60.021	1.0.0.167	1	144689934	Professional	2.0.10.242	2.0.10.353	11-25-2020	2020-11-25 오전 7:56:29	16:56:29	2.0.10.248	169	1	z	사건	사	건	NULL	NULL	NULL	28	1	37	NULL	NULL	NULL	KSY3	List2	NULL	NULL	NULL	NULL	NULL	NULL	NULL	NULL	NULL	1	z	0	3	501479	0	z	437
좌우반구com(split BVF)_3	24	1	<?xml version="1.0"?>\n<Clock xmlns:dt="urn:schemas-microsoft-com:datatypes"><Description dt:dt="string">E-Prime Primary Realtime Clock</Description><StartTime><Timestamp dt:dt="int">0</Timestamp><DateUtc dt:dt="string">2020-11-25T07:56:29Z</DateUtc></StartTime><FrequencyChanges><FrequencyChange><Frequency dt:dt="r8">2699980000</Frequency><Timestamp dt:dt="r8">5.8644897026655E+15</Timestamp><Curr…	좌우반구com(split BVF)_3-024-1	60.021	1.0.0.167	1	144689934	Professional	2.0.10.242	2.0.10.353	11-25-2020	2020-11-25 오전 7:56:29	16:56:29	2.0.10.248	350	1	z	사과	사	과	NULL	NULL	NULL	NULL	NULL	NULL	79	1	86	KSY3	List3	NULL	NULL	NULL	NULL	NULL	NULL	NULL	NULL	NULL	1	z	0	4	1015197	0	z	499
좌우반구com(split BVF)_3	24	1	<?xml version="1.0"?>\n<Clock xmlns:dt="urn:schemas-microsoft-com:datatypes"><Description dt:dt="string">E-Prime Primary Realtime Clock</Description><StartTime><Timestamp dt:dt="int">0</Timestamp><DateUtc dt:dt="string">2020-11-25T07:56:29Z</DateUtc></StartTime><FrequencyChanges><FrequencyChange><Frequency dt:dt="r8">2699980000</Frequency><Timestamp dt:dt="r8">5.8644897026655E+15</Timestamp><Curr…	좌우반구com(split BVF)_3-024-1	60.021	1.0.0.167	1	144689934	Professional	2.0.10.242	2.0.10.353	11-25-2020	2020-11-25 오전 7:56:29	16:56:29	2.0.10.248	13	1	z	사례	사	례	105	1	13	NULL	NULL	NULL	NULL	NULL	NULL	KSY3	List1	NULL	NULL	NULL	NULL	NULL	NULL	NULL	NULL	NULL	1	z	0	4	57737	0	z	550
좌우반구com(split BVF)_3	24	1	<?xml version="1.0"?>\n<Clock xmlns:dt="urn:schemas-microsoft-com:datatypes"><Description dt:dt="string">E-Prime Primary Realtime Clock</Description><StartTime><Timestamp dt:dt="int">0</Timestamp><DateUtc dt:dt="string">2020-11-25T07:56:29Z</DateUtc></StartTime><FrequencyChanges><FrequencyChange><Frequency dt:dt="r8">2699980000</Frequency><Timestamp dt:dt="r8">5.8644897026655E+15</Timestamp><Curr…	좌우반구com(split BVF)_3-024-1	60.021	1.0.0.167	1	144689934	Professional	2.0.10.242	2.0.10.353	11-25-2020	2020-11-25 오전 7:56:29	16:56:29	2.0.10.248	5	1	z	사상	사	상	41	1	5	NULL	NULL	NULL	NULL	NULL	NULL	KSY3	List1	NULL	NULL	NULL	NULL	NULL	NULL	NULL	NULL	NULL	1	z	1	3	36177	0	z	561
좌우반구com(split BVF)_3	24	1	<?xml version="1.0"?>\n<Clock xmlns:dt="urn:schemas-microsoft-com:datatypes"><Description dt:dt="string">E-Prime Primary Realtime Clock</Description><StartTime><Timestamp dt:dt="int">0</Timestamp><DateUtc dt:dt="string">2020-11-25T07:56:29Z</DateUtc></StartTime><FrequencyChanges><FrequencyChange><Frequency dt:dt="r8">2699980000</Frequency><Timestamp dt:dt="r8">5.8644897026655E+15</Timestamp><Curr…	좌우반구com(split BVF)_3-024-1	60.021	1.0.0.167	1	144689934	Professional	2.0.10.242	2.0.10.353	11-25-2020	2020-11-25 오전 7:56:29	16:56:29	2.0.10.248	118	1	z	사안	사	안	53	1	118	NULL	NULL	NULL	NULL	NULL	NULL	KSY3	List1	NULL	NULL	NULL	NULL	NULL	NULL	NULL	NULL	NULL	1	z	0	3	353798	0	z	765
좌우반구com(split BVF)_3	24	1	<?xml version="1.0"?>\n<Clock xmlns:dt="urn:schemas-microsoft-com:datatypes"><Description dt:dt="string">E-Prime Primary Realtime Clock</Description><StartTime><Timestamp dt:dt="int">0</Timestamp><DateUtc dt:dt="string">2020-11-25T07:56:29Z</DateUtc></StartTime><FrequencyChanges><FrequencyChange><Frequency dt:dt="r8">2699980000</Frequency><Timestamp dt:dt="r8">5.8644897026655E+15</Timestamp><Curr…	좌우반구com(split BVF)_3-024-1	60.021	1.0.0.167	1	144689934	Professional	2.0.10.242	2.0.10.353	11-25-2020	2020-11-25 오전 7:56:29	16:56:29	2.0.10.248	306	1	z	사이	사	이	NULL	NULL	NULL	NULL	NULL	NULL	65	1	42	KSY3	List3	NULL	NULL	NULL	NULL	NULL	NULL	NULL	NULL	NULL	1	z	0	3	893623	0	z	403
좌우반구com(split BVF)_3	24	1	<?xml version="1.0"?>\n<Clock xmlns:dt="urn:schemas-microsoft-com:datatypes"><Description dt:dt="string">E-Prime Primary Realtime Clock</Description><StartTime><Timestamp dt:dt="int">0</Timestamp><DateUtc dt:dt="string">2020-11-25T07:56:29Z</DateUtc></StartTime><FrequencyChanges><FrequencyChange><Frequency dt:dt="r8">2699980000</Frequency><Timestamp dt:dt="r8">5.8644897026655E+15</Timestamp><Curr…	좌우반구com(split BVF)_3-024-1	60.021	1.0.0.167	1	144689934	Professional	2.0.10.242	2.0.10.353	11-25-2020	2020-11-25 오전 7:56:29	16:56:29	2.0.10.248	211	1	z	사전	사	전	NULL	NULL	NULL	86	1	79	NULL	NULL	NULL	KSY3	List2	NULL	NULL	NULL	NULL	NULL	NULL	NULL	NULL	NULL	1	z	0	4	619371	0	z	563
좌우반구com(split BVF)_3	24	1	<?xml version="1.0"?>\n<Clock xmlns:dt="urn:schemas-microsoft-com:datatypes"><Description dt:dt="string">E-Prime Primary Realtime Clock</Description><StartTime><Timestamp dt:dt="int">0</Timestamp><DateUtc dt:dt="string">2020-11-25T07:56:29Z</DateUtc></StartTime><FrequencyChanges><FrequencyChange><Frequency dt:dt="r8">2699980000</Frequency><Timestamp dt:dt="r8">5.8644897026655E+15</Timestamp><Curr…	좌우반구com(split BVF)_3-024-1	60.021	1.0.0.167	1	144689934	Professional	2.0.10.242	2.0.10.353	11-25-2020	2020-11-25 오전 7:56:29	16:56:29	2.0.10.248	137	1	z	사진	사	진	NULL	NULL	NULL	129	1	5	NULL	NULL	NULL	KSY3	List2	NULL	NULL	NULL	NULL	NULL	NULL	NULL	NULL	NULL	1	z	1	3	410711	0	z	364
좌우반구com(split BVF)_3	24	1	<?xml version="1.0"?>\n<Clock xmlns:dt="urn:schemas-microsoft-com:datatypes"><Description dt:dt="string">E-Prime Primary Realtime Clock</Description><StartTime><Timestamp dt:dt="int">0</Timestamp><DateUtc dt:dt="string">2020-11-25T07:56:29Z</DateUtc></StartTime><FrequencyChanges><FrequencyChange><Frequency dt:dt="r8">2699980000</Frequency><Timestamp dt:dt="r8">5.8644897026655E+15</Timestamp><Curr…	좌우반구com(split BVF)_3-024-1	60.021	1.0.0.167	1	144689934	Professional	2.0.10.242	2.0.10.353	11-25-2020	2020-11-25 오전 7:56:29	16:56:29	2.0.10.248	262	1	z	상관	상	관	NULL	NULL	NULL	22	1	130	NULL	NULL	NULL	KSY3	List2	NULL	NULL	NULL	NULL	NULL	NULL	NULL	NULL	NULL	1	z	1	3	764169	0	z	479
좌우반구com(split BVF)_3	24	1	<?xml version="1.0"?>\n<Clock xmlns:dt="urn:schemas-microsoft-com:datatypes"><Description dt:dt="string">E-Prime Primary Realtime Clock</Description><StartTime><Timestamp dt:dt="int">0</Timestamp><DateUtc dt:dt="string">2020-11-25T07:56:29Z</DateUtc></StartTime><FrequencyChanges><FrequencyChange><Frequency dt:dt="r8">2699980000</Frequency><Timestamp dt:dt="r8">5.8644897026655E+15</Timestamp><Curr…	좌우반구com(split BVF)_3-024-1	60.021	1.0.0.167	1	144689934	Professional	2.0.10.242	2.0.10.353	11-25-2020	2020-11-25 오전 7:56:29	16:56:29	2.0.10.248	140	1	z	상태	상	태	NULL	NULL	NULL	76	1	8	NULL	NULL	NULL	KSY3	List2	NULL	NULL	NULL	NULL	NULL	NULL	NULL	NULL	NULL	1	z	0	4	418992	0	z	361
좌우반구com(split BVF)_3	24	1	<?xml version="1.0"?>\n<Clock xmlns:dt="urn:schemas-microsoft-com:datatypes"><Description dt:dt="string">E-Prime Primary Realtime Clock</Description><StartTime><Timestamp dt:dt="int">0</Timestamp><DateUtc dt:dt="string">2020-11-25T07:56:29Z</DateUtc></StartTime><FrequencyChanges><FrequencyChange><Frequency dt:dt="r8">2699980000</Frequency><Timestamp dt:dt="r8">5.8644897026655E+15</Timestamp><Curr…	좌우반구com(split BVF)_3-024-1	60.021	1.0.0.167	1	144689934	Professional	2.0.10.242	2.0.10.353	11-25-2020	2020-11-25 오전 7:56:29	16:56:29	2.0.10.248	145	1	z	색상	색	상	NULL	NULL	NULL	54	1	13	NULL	NULL	NULL	KSY3	List2	NULL	NULL	NULL	NULL	NULL	NULL	NULL	NULL	NULL	1	z	0	3	433403	0	z	390
좌우반구com(split BVF)_3	24	1	<?xml version="1.0"?>\n<Clock xmlns:dt="urn:schemas-microsoft-com:datatypes"><Description dt:dt="string">E-Prime Primary Realtime Clock</Description><StartTime><Timestamp dt:dt="int">0</Timestamp><DateUtc dt:dt="string">2020-11-25T07:56:29Z</DateUtc></StartTime><FrequencyChanges><FrequencyChange><Frequency dt:dt="r8">2699980000</Frequency><Timestamp dt:dt="r8">5.8644897026655E+15</Timestamp><Curr…	좌우반구com(split BVF)_3-024-1	60.021	1.0.0.167	1	144689934	Professional	2.0.10.242	2.0.10.353	11-25-2020	2020-11-25 오전 7:56:29	16:56:29	2.0.10.248	371	1	z	생선	생	선	NULL	NULL	NULL	NULL	NULL	NULL	123	1	107	KSY3	List3	NULL	NULL	NULL	NULL	NULL	NULL	NULL	NULL	NULL	1	z	1	3	1071093	0	z	402
좌우반구com(split BVF)_3	24	1	<?xml version="1.0"?>\n<Clock xmlns:dt="urn:schemas-microsoft-com:datatypes"><Description dt:dt="string">E-Prime Primary Realtime Clock</Description><StartTime><Timestamp dt:dt="int">0</Timestamp><DateUtc dt:dt="string">2020-11-25T07:56:29Z</DateUtc></StartTime><FrequencyChanges><FrequencyChange><Frequency dt:dt="r8">2699980000</Frequency><Timestamp dt:dt="r8">5.8644897026655E+15</Timestamp><Curr…	좌우반구com(split BVF)_3-024-1	60.021	1.0.0.167	1	144689934	Professional	2.0.10.242	2.0.10.353	11-25-2020	2020-11-25 오전 7:56:29	16:56:29	2.0.10.248	251	2	{/}	생희	생	희	NULL	NULL	NULL	96	1	119	NULL	NULL	NULL	KSY	List2	0		0	-1	732847	183		0	0	1	{/}	0	3	733030	0	{/}	588
좌우반구com(split BVF)_3	24	1	<?xml version="1.0"?>\n<Clock xmlns:dt="urn:schemas-microsoft-com:datatypes"><Description dt:dt="string">E-Prime Primary Realtime Clock</Description><StartTime><Timestamp dt:dt="int">0</Timestamp><DateUtc dt:dt="string">2020-11-25T07:56:29Z</DateUtc></StartTime><FrequencyChanges><FrequencyChange><Frequency dt:dt="r8">2699980000</Frequency><Timestamp dt:dt="r8">5.8644897026655E+15</Timestamp><Curr…	좌우반구com(split BVF)_3-024-1	60.021	1.0.0.167	1	144689934	Professional	2.0.10.242	2.0.10.353	11-25-2020	2020-11-25 오전 7:56:29	16:56:29	2.0.10.248	31	2	{/}	석감	석	감	46	1	31	NULL	NULL	NULL	NULL	NULL	NULL	KSY2	List1	NULL	NULL	NULL	NULL	NULL	NULL	NULL	NULL	NULL	0	{/}	1	3	111317	0		0
좌우반구com(split BVF)_3	24	1	<?xml version="1.0"?>\n<Clock xmlns:dt="urn:schemas-microsoft-com:datatypes"><Description dt:dt="string">E-Prime Primary Realtime Clock</Description><StartTime><Timestamp dt:dt="int">0</Timestamp><DateUtc dt:dt="string">2020-11-25T07:56:29Z</DateUtc></StartTime><FrequencyChanges><FrequencyChange><Frequency dt:dt="r8">2699980000</Frequency><Timestamp dt:dt="r8">5.8644897026655E+15</Timestamp><Curr…	좌우반구com(split BVF)_3-024-1	60.021	1.0.0.167	1	144689934	Professional	2.0.10.242	2.0.10.353	11-25-2020	2020-11-25 오전 7:56:29	16:56:29	2.0.10.248	238	1	z	선배	선	배	NULL	NULL	NULL	128	1	106	NULL	NULL	NULL	KSY3	List2	NULL	NULL	NULL	NULL	NULL	NULL	NULL	NULL	NULL	1	z	0	4	696027	0	z	650
좌우반구com(split BVF)_3	24	1	<?xml version="1.0"?>\n<Clock xmlns:dt="urn:schemas-microsoft-com:datatypes"><Description dt:dt="string">E-Prime Primary Realtime Clock</Description><StartTime><Timestamp dt:dt="int">0</Timestamp><DateUtc dt:dt="string">2020-11-25T07:56:29Z</DateUtc></StartTime><FrequencyChanges><FrequencyChange><Frequency dt:dt="r8">2699980000</Frequency><Timestamp dt:dt="r8">5.8644897026655E+15</Timestamp><Curr…	좌우반구com(split BVF)_3-024-1	60.021	1.0.0.167	1	144689934	Professional	2.0.10.242	2.0.10.353	11-25-2020	2020-11-25 오전 7:56:29	16:56:29	2.0.10.248	39	1	z	선택	선	택	121	1	39	NULL	NULL	NULL	NULL	NULL	NULL	KSY3	List1	NULL	NULL	NULL	NULL	NULL	NULL	NULL	NULL	NULL	1	z	0	4	134743	0	z	479
좌우반구com(split BVF)_3	24	1	<?xml version="1.0"?>\n<Clock xmlns:dt="urn:schemas-microsoft-com:datatypes"><Description dt:dt="string">E-Prime Primary Realtime Clock</Description><StartTime><Timestamp dt:dt="int">0</Timestamp><DateUtc dt:dt="string">2020-11-25T07:56:29Z</DateUtc></StartTime><FrequencyChanges><FrequencyChange><Frequency dt:dt="r8">2699980000</Frequency><Timestamp dt:dt="r8">5.8644897026655E+15</Timestamp><Curr…	좌우반구com(split BVF)_3-024-1	60.021	1.0.0.167	1	144689934	Professional	2.0.10.242	2.0.10.353	11-25-2020	2020-11-25 오전 7:56:29	16:56:29	2.0.10.248	34	2	{/}	설결	설	결	74	1	34	NULL	NULL	NULL	NULL	NULL	NULL	KSY3	List1	NULL	NULL	NULL	NULL	NULL	NULL	NULL	NULL	NULL	1	{/}	1	3	121047	0	{/}	630
좌우반구com(split BVF)_3	24	1	<?xml version="1.0"?>\n<Clock xmlns:dt="urn:schemas-microsoft-com:datatypes"><Description dt:dt="string">E-Prime Primary Realtime Clock</Description><StartTime><Timestamp dt:dt="int">0</Timestamp><DateUtc dt:dt="string">2020-11-25T07:56:29Z</DateUtc></StartTime><FrequencyChanges><FrequencyChange><Frequency dt:dt="r8">2699980000</Frequency><Timestamp dt:dt="r8">5.8644897026655E+15</Timestamp><Curr…	좌우반구com(split BVF)_3-024-1	60.021	1.0.0.167	1	144689934	Professional	2.0.10.242	2.0.10.353	11-25-2020	2020-11-25 오전 7:56:29	16:56:29	2.0.10.248	383	1	z	설명	설	명	NULL	NULL	NULL	NULL	NULL	NULL	42	1	119	KSY3	List3	NULL	NULL	NULL	NULL	NULL	NULL	NULL	NULL	NULL	1	z	0	4	1102766	0	z	457
좌우반구com(split BVF)_3	24	1	<?xml version="1.0"?>\n<Clock xmlns:dt="urn:schemas-microsoft-com:datatypes"><Description dt:dt="string">E-Prime Primary Realtime Clock</Description><StartTime><Timestamp dt:dt="int">0</Timestamp><DateUtc dt:dt="string">2020-11-25T07:56:29Z</DateUtc></StartTime><FrequencyChanges><FrequencyChange><Frequency dt:dt="r8">2699980000</Frequency><Timestamp dt:dt="r8">5.8644897026655E+15</Timestamp><Curr…	좌우반구com(split BVF)_3-024-1	60.021	1.0.0.167	1	144689934	Professional	2.0.10.242	2.0.10.353	11-25-2020	2020-11-25 오전 7:56:29	16:56:29	2.0.10.248	120	1	z	설문	설	문	61	1	120	NULL	NULL	NULL	NULL	NULL	NULL	KSY3	List1	NULL	NULL	NULL	NULL	NULL	NULL	NULL	NULL	NULL	1	z	1	3	360312	0	z	740
좌우반구com(split BVF)_3	24	1	<?xml version="1.0"?>\n<Clock xmlns:dt="urn:schemas-microsoft-com:datatypes"><Description dt:dt="string">E-Prime Primary Realtime Clock</Description><StartTime><Timestamp dt:dt="int">0</Timestamp><DateUtc dt:dt="string">2020-11-25T07:56:29Z</DateUtc></StartTime><FrequencyChanges><FrequencyChange><Frequency dt:dt="r8">2699980000</Frequency><Timestamp dt:dt="r8">5.8644897026655E+15</Timestamp><Curr…	좌우반구com(split BVF)_3-024-1	60.021	1.0.0.167	1	144689934	Professional	2.0.10.242	2.0.10.353	11-25-2020	2020-11-25 오전 7:56:29	16:56:29	2.0.10.248	252	2	{/}	설색	설	색	NULL	NULL	NULL	103	1	120	NULL	NULL	NULL	KSY	List2	0		0	-1	735629	183		0	0	1	{/}	1	3	735812	0	{/}	384
좌우반구com(split BVF)_3	24	1	<?xml version="1.0"?>\n<Clock xmlns:dt="urn:schemas-microsoft-com:datatypes"><Description dt:dt="string">E-Prime Primary Realtime Clock</Description><StartTime><Timestamp dt:dt="int">0</Timestamp><DateUtc dt:dt="string">2020-11-25T07:56:29Z</DateUtc></StartTime><FrequencyChanges><FrequencyChange><Frequency dt:dt="r8">2699980000</Frequency><Timestamp dt:dt="r8">5.8644897026655E+15</Timestamp><Curr…	좌우반구com(split BVF)_3-024-1	60.021	1.0.0.167	1	144689934	Professional	2.0.10.242	2.0.10.353	11-25-2020	2020-11-25 오전 7:56:29	16:56:29	2.0.10.248	2	2	{/}	섭습	섭	습	123	1	2	NULL	NULL	NULL	NULL	NULL	NULL	KSY2	List1	NULL	NULL	NULL	NULL	NULL	NULL	NULL	NULL	NULL	1	{/}	1	3	27830	0	{/}	676
좌우반구com(split BVF)_3	24	1	<?xml version="1.0"?>\n<Clock xmlns:dt="urn:schemas-microsoft-com:datatypes"><Description dt:dt="string">E-Prime Primary Realtime Clock</Description><StartTime><Timestamp dt:dt="int">0</Timestamp><DateUtc dt:dt="string">2020-11-25T07:56:29Z</DateUtc></StartTime><FrequencyChanges><FrequencyChange><Frequency dt:dt="r8">2699980000</Frequency><Timestamp dt:dt="r8">5.8644897026655E+15</Timestamp><Curr…	좌우반구com(split BVF)_3-024-1	60.021	1.0.0.167	1	144689934	Professional	2.0.10.242	2.0.10.353	11-25-2020	2020-11-25 오전 7:56:29	16:56:29	2.0.10.248	108	1	z	성공	성	공	100	1	108	NULL	NULL	NULL	NULL	NULL	NULL	KSY3	List1	NULL	NULL	NULL	NULL	NULL	NULL	NULL	NULL	NULL	1	z	0	3	326491	0	z	472
좌우반구com(split BVF)_3	24	1	<?xml version="1.0"?>\n<Clock xmlns:dt="urn:schemas-microsoft-com:datatypes"><Description dt:dt="string">E-Prime Primary Realtime Clock</Description><StartTime><Timestamp dt:dt="int">0</Timestamp><DateUtc dt:dt="string">2020-11-25T07:56:29Z</DateUtc></StartTime><FrequencyChanges><FrequencyChange><Frequency dt:dt="r8">2699980000</Frequency><Timestamp dt:dt="r8">5.8644897026655E+15</Timestamp><Curr…	좌우반구com(split BVF)_3-024-1	60.021	1.0.0.167	1	144689934	Professional	2.0.10.242	2.0.10.353	11-25-2020	2020-11-25 오전 7:56:29	16:56:29	2.0.10.248	239	1	z	세상	세	상	NULL	NULL	NULL	6	1	107	NULL	NULL	NULL	KSY3	List2	NULL	NULL	NULL	NULL	NULL	NULL	NULL	NULL	NULL	1	z	0	4	698876	0	z	554
좌우반구com(split BVF)_3	24	1	<?xml version="1.0"?>\n<Clock xmlns:dt="urn:schemas-microsoft-com:datatypes"><Description dt:dt="string">E-Prime Primary Realtime Clock</Description><StartTime><Timestamp dt:dt="int">0</Timestamp><DateUtc dt:dt="string">2020-11-25T07:56:29Z</DateUtc></StartTime><FrequencyChanges><FrequencyChange><Frequency dt:dt="r8">2699980000</Frequency><Timestamp dt:dt="r8">5.8644897026655E+15</Timestamp><Curr…	좌우반구com(split BVF)_3-024-1	60.021	1.0.0.167	1	144689934	Professional	2.0.10.242	2.0.10.353	11-25-2020	2020-11-25 오전 7:56:29	16:56:29	2.0.10.248	300	1	z	소리	소	리	NULL	NULL	NULL	NULL	NULL	NULL	108	1	36	KSY3	List3	NULL	NULL	NULL	NULL	NULL	NULL	NULL	NULL	NULL	1	z	0	3	877612	0	z	506
좌우반구com(split BVF)_3	24	1	<?xml version="1.0"?>\n<Clock xmlns:dt="urn:schemas-microsoft-com:datatypes"><Description dt:dt="string">E-Prime Primary Realtime Clock</Description><StartTime><Timestamp dt:dt="int">0</Timestamp><DateUtc dt:dt="string">2020-11-25T07:56:29Z</DateUtc></StartTime><FrequencyChanges><FrequencyChange><Frequency dt:dt="r8">2699980000</Frequency><Timestamp dt:dt="r8">5.8644897026655E+15</Timestamp><Curr…	좌우반구com(split BVF)_3-024-1	60.021	1.0.0.167	1	144689934	Professional	2.0.10.242	2.0.10.353	11-25-2020	2020-11-25 오전 7:56:29	16:56:29	2.0.10.248	52	1	z	소송	소	송	57	1	52	NULL	NULL	NULL	NULL	NULL	NULL	KSY3	List1	NULL	NULL	NULL	NULL	NULL	NULL	NULL	NULL	NULL	1	z	1	3	171879	0	z	382
좌우반구com(split BVF)_3	24	1	<?xml version="1.0"?>\n<Clock xmlns:dt="urn:schemas-microsoft-com:datatypes"><Description dt:dt="string">E-Prime Primary Realtime Clock</Description><StartTime><Timestamp dt:dt="int">0</Timestamp><DateUtc dt:dt="string">2020-11-25T07:56:29Z</DateUtc></StartTime><FrequencyChanges><FrequencyChange><Frequency dt:dt="r8">2699980000</Frequency><Timestamp dt:dt="r8">5.8644897026655E+15</Timestamp><Curr…	좌우반구com(split BVF)_3-024-1	60.021	1.0.0.167	1	144689934	Professional	2.0.10.242	2.0.10.353	11-25-2020	2020-11-25 오전 7:56:29	16:56:29	2.0.10.248	329	1	z	속도	속	도	NULL	NULL	NULL	NULL	NULL	NULL	86	1	65	KSY3	List3	NULL	NULL	NULL	NULL	NULL	NULL	NULL	NULL	NULL	1	z	1	3	956917	0	z	590
좌우반구com(split BVF)_3	24	1	<?xml version="1.0"?>\n<Clock xmlns:dt="urn:schemas-microsoft-com:datatypes"><Description dt:dt="string">E-Prime Primary Realtime Clock</Description><StartTime><Timestamp dt:dt="int">0</Timestamp><DateUtc dt:dt="string">2020-11-25T07:56:29Z</DateUtc></StartTime><FrequencyChanges><FrequencyChange><Frequency dt:dt="r8">2699980000</Frequency><Timestamp dt:dt="r8">5.8644897026655E+15</Timestamp><Curr…	좌우반구com(split BVF)_3-024-1	60.021	1.0.0.167	1	144689934	Professional	2.0.10.242	2.0.10.353	11-25-2020	2020-11-25 오전 7:56:29	16:56:29	2.0.10.248	348	2	{/}	송스	송	스	NULL	NULL	NULL	NULL	NULL	NULL	80	1	84	KSY	List3	0		0	-1	1009482	183		0	0	1	{/}	0	3	1009665	0	{/}	623
좌우반구com(split BVF)_3	24	1	<?xml version="1.0"?>\n<Clock xmlns:dt="urn:schemas-microsoft-com:datatypes"><Description dt:dt="string">E-Prime Primary Realtime Clock</Description><StartTime><Timestamp dt:dt="int">0</Timestamp><DateUtc dt:dt="string">2020-11-25T07:56:29Z</DateUtc></StartTime><FrequencyChanges><FrequencyChange><Frequency dt:dt="r8">2699980000</Frequency><Timestamp dt:dt="r8">5.8644897026655E+15</Timestamp><Curr…	좌우반구com(split BVF)_3-024-1	60.021	1.0.0.167	1	144689934	Professional	2.0.10.242	2.0.10.353	11-25-2020	2020-11-25 오전 7:56:29	16:56:29	2.0.10.248	85	2	{/}	송익	송	익	34	1	85	NULL	NULL	NULL	NULL	NULL	NULL	KSY3	List1	NULL	NULL	NULL	NULL	NULL	NULL	NULL	NULL	NULL	0	{/}	0	3	262747	0	z	521
좌우반구com(split BVF)_3	24	1	<?xml version="1.0"?>\n<Clock xmlns:dt="urn:schemas-microsoft-com:datatypes"><Description dt:dt="string">E-Prime Primary Realtime Clock</Description><StartTime><Timestamp dt:dt="int">0</Timestamp><DateUtc dt:dt="string">2020-11-25T07:56:29Z</DateUtc></StartTime><FrequencyChanges><FrequencyChange><Frequency dt:dt="r8">2699980000</Frequency><Timestamp dt:dt="r8">5.8644897026655E+15</Timestamp><Curr…	좌우반구com(split BVF)_3-024-1	60.021	1.0.0.167	1	144689934	Professional	2.0.10.242	2.0.10.353	11-25-2020	2020-11-25 오전 7:56:29	16:56:29	2.0.10.248	10	1	z	수고	수	고	124	1	10	NULL	NULL	NULL	NULL	NULL	NULL	KSY3	List1	NULL	NULL	NULL	NULL	NULL	NULL	NULL	NULL	NULL	1	z	0	4	49773	0	z	410
좌우반구com(split BVF)_3	24	1	<?xml version="1.0"?>\n<Clock xmlns:dt="urn:schemas-microsoft-com:datatypes"><Description dt:dt="string">E-Prime Primary Realtime Clock</Description><StartTime><Timestamp dt:dt="int">0</Timestamp><DateUtc dt:dt="string">2020-11-25T07:56:29Z</DateUtc></StartTime><FrequencyChanges><FrequencyChange><Frequency dt:dt="r8">2699980000</Frequency><Timestamp dt:dt="r8">5.8644897026655E+15</Timestamp><Curr…	좌우반구com(split BVF)_3-024-1	60.021	1.0.0.167	1	144689934	Professional	2.0.10.242	2.0.10.353	11-25-2020	2020-11-25 오전 7:56:29	16:56:29	2.0.10.248	42	1	z	수단	수	단	108	1	42	NULL	NULL	NULL	NULL	NULL	NULL	KSY3	List1	NULL	NULL	NULL	NULL	NULL	NULL	NULL	NULL	NULL	1	z	1	3	143289	0	z	486
좌우반구com(split BVF)_3	24	1	<?xml version="1.0"?>\n<Clock xmlns:dt="urn:schemas-microsoft-com:datatypes"><Description dt:dt="string">E-Prime Primary Realtime Clock</Description><StartTime><Timestamp dt:dt="int">0</Timestamp><DateUtc dt:dt="string">2020-11-25T07:56:29Z</DateUtc></StartTime><FrequencyChanges><FrequencyChange><Frequency dt:dt="r8">2699980000</Frequency><Timestamp dt:dt="r8">5.8644897026655E+15</Timestamp><Curr…	좌우반구com(split BVF)_3-024-1	60.021	1.0.0.167	1	144689934	Professional	2.0.10.242	2.0.10.353	11-25-2020	2020-11-25 오전 7:56:29	16:56:29	2.0.10.248	54	1	z	수준	수	준	56	1	54	NULL	NULL	NULL	NULL	NULL	NULL	KSY3	List1	NULL	NULL	NULL	NULL	NULL	NULL	NULL	NULL	NULL	1	z	0	3	177161	0	z	381
좌우반구com(split BVF)_3	24	1	<?xml version="1.0"?>\n<Clock xmlns:dt="urn:schemas-microsoft-com:datatypes"><Description dt:dt="string">E-Prime Primary Realtime Clock</Description><StartTime><Timestamp dt:dt="int">0</Timestamp><DateUtc dt:dt="string">2020-11-25T07:56:29Z</DateUtc></StartTime><FrequencyChanges><FrequencyChange><Frequency dt:dt="r8">2699980000</Frequency><Timestamp dt:dt="r8">5.8644897026655E+15</Timestamp><Curr…	좌우반구com(split BVF)_3-024-1	60.021	1.0.0.167	1	144689934	Professional	2.0.10.242	2.0.10.353	11-25-2020	2020-11-25 오전 7:56:29	16:56:29	2.0.10.248	302	2	{/}	숙국	숙	국	NULL	NULL	NULL	NULL	NULL	NULL	63	1	38	KSY3	List3	NULL	NULL	NULL	NULL	NULL	NULL	NULL	NULL	NULL	0	{/}	0	3	882910	0	z	422
좌우반구com(split BVF)_3	24	1	<?xml version="1.0"?>\n<Clock xmlns:dt="urn:schemas-microsoft-com:datatypes"><Description dt:dt="string">E-Prime Primary Realtime Clock</Description><StartTime><Timestamp dt:dt="int">0</Timestamp><DateUtc dt:dt="string">2020-11-25T07:56:29Z</DateUtc></StartTime><FrequencyChanges><FrequencyChange><Frequency dt:dt="r8">2699980000</Frequency><Timestamp dt:dt="r8">5.8644897026655E+15</Timestamp><Curr…	좌우반구com(split BVF)_3-024-1	60.021	1.0.0.167	1	144689934	Professional	2.0.10.242	2.0.10.353	11-25-2020	2020-11-25 오전 7:56:29	16:56:29	2.0.10.248	168	2	{/}	숙발	숙	발	NULL	NULL	NULL	125	1	36	NULL	NULL	NULL	KSY3	List2	NULL	NULL	NULL	NULL	NULL	NULL	NULL	NULL	NULL	1	{/}	0	3	498730	0	{/}	550
좌우반구com(split BVF)_3	24	1	<?xml version="1.0"?>\n<Clock xmlns:dt="urn:schemas-microsoft-com:datatypes"><Description dt:dt="string">E-Prime Primary Realtime Clock</Description><StartTime><Timestamp dt:dt="int">0</Timestamp><DateUtc dt:dt="string">2020-11-25T07:56:29Z</DateUtc></StartTime><FrequencyChanges><FrequencyChange><Frequency dt:dt="r8">2699980000</Frequency><Timestamp dt:dt="r8">5.8644897026655E+15</Timestamp><Curr…	좌우반구com(split BVF)_3-024-1	60.021	1.0.0.167	1	144689934	Professional	2.0.10.242	2.0.10.353	11-25-2020	2020-11-25 오전 7:56:29	16:56:29	2.0.10.248	326	1	z	숙소	숙	소	NULL	NULL	NULL	NULL	NULL	NULL	60	1	62	KSY3	List3	NULL	NULL	NULL	NULL	NULL	NULL	NULL	NULL	NULL	1	z	0	4	947871	0	z	850
좌우반구com(split BVF)_3	24	1	<?xml version="1.0"?>\n<Clock xmlns:dt="urn:schemas-microsoft-com:datatypes"><Description dt:dt="string">E-Prime Primary Realtime Clock</Description><StartTime><Timestamp dt:dt="int">0</Timestamp><DateUtc dt:dt="string">2020-11-25T07:56:29Z</DateUtc></StartTime><FrequencyChanges><FrequencyChange><Frequency dt:dt="r8">2699980000</Frequency><Timestamp dt:dt="r8">5.8644897026655E+15</Timestamp><Curr…	좌우반구com(split BVF)_3-024-1	60.021	1.0.0.167	1	144689934	Professional	2.0.10.242	2.0.10.353	11-25-2020	2020-11-25 오전 7:56:29	16:56:29	2.0.10.248	233	2	{/}	술감	술	감	NULL	NULL	NULL	95	1	101	NULL	NULL	NULL	KSY3	List2	NULL	NULL	NULL	NULL	NULL	NULL	NULL	NULL	NULL	1	{/}	0	3	681848	0	{/}	781
좌우반구com(split BVF)_3	24	1	<?xml version="1.0"?>\n<Clock xmlns:dt="urn:schemas-microsoft-com:datatypes"><Description dt:dt="string">E-Prime Primary Realtime Clock</Description><StartTime><Timestamp dt:dt="int">0</Timestamp><DateUtc dt:dt="string">2020-11-25T07:56:29Z</DateUtc></StartTime><FrequencyChanges><FrequencyChange><Frequency dt:dt="r8">2699980000</Frequency><Timestamp dt:dt="r8">5.8644897026655E+15</Timestamp><Curr…	좌우반구com(split BVF)_3-024-1	60.021	1.0.0.167	1	144689934	Professional	2.0.10.242	2.0.10.353	11-25-2020	2020-11-25 오전 7:56:29	16:56:29	2.0.10.248	121	2	{/}	스위	스	위	15	1	121	NULL	NULL	NULL	NULL	NULL	NULL	KSY3	List1	NULL	NULL	NULL	NULL	NULL	NULL	NULL	NULL	NULL	1	{/}	1	3	363261	0	{/}	781
좌우반구com(split BVF)_3	24	1	<?xml version="1.0"?>\n<Clock xmlns:dt="urn:schemas-microsoft-com:datatypes"><Description dt:dt="string">E-Prime Primary Realtime Clock</Description><StartTime><Timestamp dt:dt="int">0</Timestamp><DateUtc dt:dt="string">2020-11-25T07:56:29Z</DateUtc></StartTime><FrequencyChanges><FrequencyChange><Frequency dt:dt="r8">2699980000</Frequency><Timestamp dt:dt="r8">5.8644897026655E+15</Timestamp><Curr…	좌우반구com(split BVF)_3-024-1	60.021	1.0.0.167	1	144689934	Professional	2.0.10.242	2.0.10.353	11-25-2020	2020-11-25 오전 7:56:29	16:56:29	2.0.10.248	364	2	{/}	스진	스	진	NULL	NULL	NULL	NULL	NULL	NULL	37	1	100	KSY	List3	0		1	-1	1052483	184		0	0	1	{/}	0	4	1052667	0	{/}	492
좌우반구com(split BVF)_3	24	1	<?xml version="1.0"?>\n<Clock xmlns:dt="urn:schemas-microsoft-com:datatypes"><Description dt:dt="string">E-Prime Primary Realtime Clock</Description><StartTime><Timestamp dt:dt="int">0</Timestamp><DateUtc dt:dt="string">2020-11-25T07:56:29Z</DateUtc></StartTime><FrequencyChanges><FrequencyChange><Frequency dt:dt="r8">2699980000</Frequency><Timestamp dt:dt="r8">5.8644897026655E+15</Timestamp><Curr…	좌우반구com(split BVF)_3-024-1	60.021	1.0.0.167	1	144689934	Professional	2.0.10.242	2.0.10.353	11-25-2020	2020-11-25 오전 7:56:29	16:56:29	2.0.10.248	268	2	{/}	스향	스	향	NULL	NULL	NULL	NULL	NULL	NULL	102	1	4	KSY3	List3	NULL	NULL	NULL	NULL	NULL	NULL	NULL	NULL	NULL	1	{/}	1	3	789393	0	{/}	371
좌우반구com(split BVF)_3	24	1	<?xml version="1.0"?>\n<Clock xmlns:dt="urn:schemas-microsoft-com:datatypes"><Description dt:dt="string">E-Prime Primary Realtime Clock</Description><StartTime><Timestamp dt:dt="int">0</Timestamp><DateUtc dt:dt="string">2020-11-25T07:56:29Z</DateUtc></StartTime><FrequencyChanges><FrequencyChange><Frequency dt:dt="r8">2699980000</Frequency><Timestamp dt:dt="r8">5.8644897026655E+15</Timestamp><Curr…	좌우반구com(split BVF)_3-024-1	60.021	1.0.0.167	1	144689934	Professional	2.0.10.242	2.0.10.353	11-25-2020	2020-11-25 오전 7:56:29	16:56:29	2.0.10.248	132	2	{/}	습나	습	나	39	1	132	NULL	NULL	NULL	NULL	NULL	NULL	KSY3	List1	NULL	NULL	NULL	NULL	NULL	NULL	NULL	NULL	NULL	1	{/}	0	3	394567	0	{/}	595
좌우반구com(split BVF)_3	24	1	<?xml version="1.0"?>\n<Clock xmlns:dt="urn:schemas-microsoft-com:datatypes"><Description dt:dt="string">E-Prime Primary Realtime Clock</Description><StartTime><Timestamp dt:dt="int">0</Timestamp><DateUtc dt:dt="string">2020-11-25T07:56:29Z</DateUtc></StartTime><FrequencyChanges><FrequencyChange><Frequency dt:dt="r8">2699980000</Frequency><Timestamp dt:dt="r8">5.8644897026655E+15</Timestamp><Curr…	좌우반구com(split BVF)_3-024-1	60.021	1.0.0.167	1	144689934	Professional	2.0.10.242	2.0.10.353	11-25-2020	2020-11-25 오전 7:56:29	16:56:29	2.0.10.248	19	2	{/}	습필	습	필	127	1	19	NULL	NULL	NULL	NULL	NULL	NULL	KSY2	List1	NULL	NULL	NULL	NULL	NULL	NULL	NULL	NULL	NULL	1	{/}	0	3	74714	0	{/}	705
좌우반구com(split BVF)_3	24	1	<?xml version="1.0"?>\n<Clock xmlns:dt="urn:schemas-microsoft-com:datatypes"><Description dt:dt="string">E-Prime Primary Realtime Clock</Description><StartTime><Timestamp dt:dt="int">0</Timestamp><DateUtc dt:dt="string">2020-11-25T07:56:29Z</DateUtc></StartTime><FrequencyChanges><FrequencyChange><Frequency dt:dt="r8">2699980000</Frequency><Timestamp dt:dt="r8">5.8644897026655E+15</Timestamp><Curr…	좌우반구com(split BVF)_3-024-1	60.021	1.0.0.167	1	144689934	Professional	2.0.10.242	2.0.10.353	11-25-2020	2020-11-25 오전 7:56:29	16:56:29	2.0.10.248	96	1	z	시간	시	간	16	1	96	NULL	NULL	NULL	NULL	NULL	NULL	KSY3	List1	NULL	NULL	NULL	NULL	NULL	NULL	NULL	NULL	NULL	1	z	0	3	293453	0	z	476
좌우반구com(split BVF)_3	24	1	<?xml version="1.0"?>\n<Clock xmlns:dt="urn:schemas-microsoft-com:datatypes"><Description dt:dt="string">E-Prime Primary Realtime Clock</Description><StartTime><Timestamp dt:dt="int">0</Timestamp><DateUtc dt:dt="string">2020-11-25T07:56:29Z</DateUtc></StartTime><FrequencyChanges><FrequencyChange><Frequency dt:dt="r8">2699980000</Frequency><Timestamp dt:dt="r8">5.8644897026655E+15</Timestamp><Curr…	좌우반구com(split BVF)_3-024-1	60.021	1.0.0.167	1	144689934	Professional	2.0.10.242	2.0.10.353	11-25-2020	2020-11-25 오전 7:56:29	16:56:29	2.0.10.248	281	1	z	시기	시	기	NULL	NULL	NULL	NULL	NULL	NULL	126	1	17	KSY3	List3	NULL	NULL	NULL	NULL	NULL	NULL	NULL	NULL	NULL	1	z	0	3	824631	0	z	493
좌우반구com(split BVF)_3	24	1	<?xml version="1.0"?>\n<Clock xmlns:dt="urn:schemas-microsoft-com:datatypes"><Description dt:dt="string">E-Prime Primary Realtime Clock</Description><StartTime><Timestamp dt:dt="int">0</Timestamp><DateUtc dt:dt="string">2020-11-25T07:56:29Z</DateUtc></StartTime><FrequencyChanges><FrequencyChange><Frequency dt:dt="r8">2699980000</Frequency><Timestamp dt:dt="r8">5.8644897026655E+15</Timestamp><Curr…	좌우반구com(split BVF)_3-024-1	60.021	1.0.0.167	1	144689934	Professional	2.0.10.242	2.0.10.353	11-25-2020	2020-11-25 오전 7:56:29	16:56:29	2.0.10.248	103	1	z	시대	시	대	23	1	103	NULL	NULL	NULL	NULL	NULL	NULL	KSY3	List1	NULL	NULL	NULL	NULL	NULL	NULL	NULL	NULL	NULL	1	z	0	3	312413	0	z	539
좌우반구com(split BVF)_3	24	1	<?xml version="1.0"?>\n<Clock xmlns:dt="urn:schemas-microsoft-com:datatypes"><Description dt:dt="string">E-Prime Primary Realtime Clock</Description><StartTime><Timestamp dt:dt="int">0</Timestamp><DateUtc dt:dt="string">2020-11-25T07:56:29Z</DateUtc></StartTime><FrequencyChanges><FrequencyChange><Frequency dt:dt="r8">2699980000</Frequency><Timestamp dt:dt="r8">5.8644897026655E+15</Timestamp><Curr…	좌우반구com(split BVF)_3-024-1	60.021	1.0.0.167	1	144689934	Professional	2.0.10.242	2.0.10.353	11-25-2020	2020-11-25 오전 7:56:29	16:56:29	2.0.10.248	198	1	z	시도	시	도	NULL	NULL	NULL	126	1	66	NULL	NULL	NULL	KSY3	List2	NULL	NULL	NULL	NULL	NULL	NULL	NULL	NULL	NULL	1	z	0	3	582267	0	z	436
좌우반구com(split BVF)_3	24	1	<?xml version="1.0"?>\n<Clock xmlns:dt="urn:schemas-microsoft-com:datatypes"><Description dt:dt="string">E-Prime Primary Realtime Clock</Description><StartTime><Timestamp dt:dt="int">0</Timestamp><DateUtc dt:dt="string">2020-11-25T07:56:29Z</DateUtc></StartTime><FrequencyChanges><FrequencyChange><Frequency dt:dt="r8">2699980000</Frequency><Timestamp dt:dt="r8">5.8644897026655E+15</Timestamp><Curr…	좌우반구com(split BVF)_3-024-1	60.021	1.0.0.167	1	144689934	Professional	2.0.10.242	2.0.10.353	11-25-2020	2020-11-25 오전 7:56:29	16:56:29	2.0.10.248	144	2	{/}	시질	시	질	NULL	NULL	NULL	45	1	12	NULL	NULL	NULL	KSY2	List2	NULL	NULL	NULL	NULL	NULL	NULL	NULL	NULL	NULL	0	{/}	0	4	429988	0	z	1213
좌우반구com(split BVF)_3	24	1	<?xml version="1.0"?>\n<Clock xmlns:dt="urn:schemas-microsoft-com:datatypes"><Description dt:dt="string">E-Prime Primary Realtime Clock</Description><StartTime><Timestamp dt:dt="int">0</Timestamp><DateUtc dt:dt="string">2020-11-25T07:56:29Z</DateUtc></StartTime><FrequencyChanges><FrequencyChange><Frequency dt:dt="r8">2699980000</Frequency><Timestamp dt:dt="r8">5.8644897026655E+15</Timestamp><Curr…	좌우반구com(split BVF)_3-024-1	60.021	1.0.0.167	1	144689934	Professional	2.0.10.242	2.0.10.353	11-25-2020	2020-11-25 오전 7:56:29	16:56:29	2.0.10.248	36	1	z	식비	식	비	35	1	36	NULL	NULL	NULL	NULL	NULL	NULL	KSY3	List1	NULL	NULL	NULL	NULL	NULL	NULL	NULL	NULL	NULL	1	z	0	3	126512	0	z	508
좌우반구com(split BVF)_3	24	1	<?xml version="1.0"?>\n<Clock xmlns:dt="urn:schemas-microsoft-com:datatypes"><Description dt:dt="string">E-Prime Primary Realtime Clock</Description><StartTime><Timestamp dt:dt="int">0</Timestamp><DateUtc dt:dt="string">2020-11-25T07:56:29Z</DateUtc></StartTime><FrequencyChanges><FrequencyChange><Frequency dt:dt="r8">2699980000</Frequency><Timestamp dt:dt="r8">5.8644897026655E+15</Timestamp><Curr…	좌우반구com(split BVF)_3-024-1	60.021	1.0.0.167	1	144689934	Professional	2.0.10.242	2.0.10.353	11-25-2020	2020-11-25 오전 7:56:29	16:56:29	2.0.10.248	324	2	{/}	식차	식	차	NULL	NULL	NULL	NULL	NULL	NULL	92	1	60	KSY2	List3	NULL	NULL	NULL	NULL	NULL	NULL	NULL	NULL	NULL	1	{/}	0	4	941923	0	{/}	598
좌우반구com(split BVF)_3	24	1	<?xml version="1.0"?>\n<Clock xmlns:dt="urn:schemas-microsoft-com:datatypes"><Description dt:dt="string">E-Prime Primary Realtime Clock</Description><StartTime><Timestamp dt:dt="int">0</Timestamp><DateUtc dt:dt="string">2020-11-25T07:56:29Z</DateUtc></StartTime><FrequencyChanges><FrequencyChange><Frequency dt:dt="r8">2699980000</Frequency><Timestamp dt:dt="r8">5.8644897026655E+15</Timestamp><Curr…	좌우반구com(split BVF)_3-024-1	60.021	1.0.0.167	1	144689934	Professional	2.0.10.242	2.0.10.353	11-25-2020	2020-11-25 오전 7:56:29	16:56:29	2.0.10.248	139	1	z	식탁	식	탁	NULL	NULL	NULL	18	1	7	NULL	NULL	NULL	KSY3	List2	NULL	NULL	NULL	NULL	NULL	NULL	NULL	NULL	NULL	1	z	0	4	416443	0	z	350
좌우반구com(split BVF)_3	24	1	<?xml version="1.0"?>\n<Clock xmlns:dt="urn:schemas-microsoft-com:datatypes"><Description dt:dt="string">E-Prime Primary Realtime Clock</Description><StartTime><Timestamp dt:dt="int">0</Timestamp><DateUtc dt:dt="string">2020-11-25T07:56:29Z</DateUtc></StartTime><FrequencyChanges><FrequencyChange><Frequency dt:dt="r8">2699980000</Frequency><Timestamp dt:dt="r8">5.8644897026655E+15</Timestamp><Curr…	좌우반구com(split BVF)_3-024-1	60.021	1.0.0.167	1	144689934	Professional	2.0.10.242	2.0.10.353	11-25-2020	2020-11-25 오전 7:56:29	16:56:29	2.0.10.248	296	2	{/}	실락	실	락	NULL	NULL	NULL	NULL	NULL	NULL	19	1	32	KSY2	List3	NULL	NULL	NULL	NULL	NULL	NULL	NULL	NULL	NULL	1	{/}	0	3	866416	0	{/}	818
좌우반구com(split BVF)_3	24	1	<?xml version="1.0"?>\n<Clock xmlns:dt="urn:schemas-microsoft-com:datatypes"><Description dt:dt="string">E-Prime Primary Realtime Clock</Description><StartTime><Timestamp dt:dt="int">0</Timestamp><DateUtc dt:dt="string">2020-11-25T07:56:29Z</DateUtc></StartTime><FrequencyChanges><FrequencyChange><Frequency dt:dt="r8">2699980000</Frequency><Timestamp dt:dt="r8">5.8644897026655E+15</Timestamp><Curr…	좌우반구com(split BVF)_3-024-1	60.021	1.0.0.167	1	144689934	Professional	2.0.10.242	2.0.10.353	11-25-2020	2020-11-25 오전 7:56:29	16:56:29	2.0.10.248	41	2	{/}	실작	실	작	113	1	41	NULL	NULL	NULL	NULL	NULL	NULL	KSY	List1	0		0	0	139991	183		0	0	0	{/}	0	3	140174	0	z	907
좌우반구com(split BVF)_3	24	1	<?xml version="1.0"?>\n<Clock xmlns:dt="urn:schemas-microsoft-com:datatypes"><Description dt:dt="string">E-Prime Primary Realtime Clock</Description><StartTime><Timestamp dt:dt="int">0</Timestamp><DateUtc dt:dt="string">2020-11-25T07:56:29Z</DateUtc></StartTime><FrequencyChanges><FrequencyChange><Frequency dt:dt="r8">2699980000</Frequency><Timestamp dt:dt="r8">5.8644897026655E+15</Timestamp><Curr…	좌우반구com(split BVF)_3-024-1	60.021	1.0.0.167	1	144689934	Professional	2.0.10.242	2.0.10.353	11-25-2020	2020-11-25 오전 7:56:29	16:56:29	2.0.10.248	327	1	z	실험	실	험	NULL	NULL	NULL	NULL	NULL	NULL	104	1	63	KSY3	List3	NULL	NULL	NULL	NULL	NULL	NULL	NULL	NULL	NULL	0	z	1	3	950919	0	{/}	923
좌우반구com(split BVF)_3	24	1	<?xml version="1.0"?>\n<Clock xmlns:dt="urn:schemas-microsoft-com:datatypes"><Description dt:dt="string">E-Prime Primary Realtime Clock</Description><StartTime><Timestamp dt:dt="int">0</Timestamp><DateUtc dt:dt="string">2020-11-25T07:56:29Z</DateUtc></StartTime><FrequencyChanges><FrequencyChange><Frequency dt:dt="r8">2699980000</Frequency><Timestamp dt:dt="r8">5.8644897026655E+15</Timestamp><Curr…	좌우반구com(split BVF)_3-024-1	60.021	1.0.0.167	1	144689934	Professional	2.0.10.242	2.0.10.353	11-25-2020	2020-11-25 오전 7:56:29	16:56:29	2.0.10.248	76	1	z	심복	심	복	45	1	76	NULL	NULL	NULL	NULL	NULL	NULL	KSY3	List1	NULL	NULL	NULL	NULL	NULL	NULL	NULL	NULL	NULL	0	z	0	3	237206	0	{/}	639
좌우반구com(split BVF)_3	24	1	<?xml version="1.0"?>\n<Clock xmlns:dt="urn:schemas-microsoft-com:datatypes"><Description dt:dt="string">E-Prime Primary Realtime Clock</Description><StartTime><Timestamp dt:dt="int">0</Timestamp><DateUtc dt:dt="string">2020-11-25T07:56:29Z</DateUtc></StartTime><FrequencyChanges><FrequencyChange><Frequency dt:dt="r8">2699980000</Frequency><Timestamp dt:dt="r8">5.8644897026655E+15</Timestamp><Curr…	좌우반구com(split BVF)_3-024-1	60.021	1.0.0.167	1	144689934	Professional	2.0.10.242	2.0.10.353	11-25-2020	2020-11-25 오전 7:56:29	16:56:29	2.0.10.248	266	1	z	심신	심	신	NULL	NULL	NULL	NULL	NULL	NULL	33	1	2	KSY3	List3	NULL	NULL	NULL	NULL	NULL	NULL	NULL	NULL	NULL	1	z	0	3	784245	0	z	392
좌우반구com(split BVF)_3	24	1	<?xml version="1.0"?>\n<Clock xmlns:dt="urn:schemas-microsoft-com:datatypes"><Description dt:dt="string">E-Prime Primary Realtime Clock</Description><StartTime><Timestamp dt:dt="int">0</Timestamp><DateUtc dt:dt="string">2020-11-25T07:56:29Z</DateUtc></StartTime><FrequencyChanges><FrequencyChange><Frequency dt:dt="r8">2699980000</Frequency><Timestamp dt:dt="r8">5.8644897026655E+15</Timestamp><Curr…	좌우반구com(split BVF)_3-024-1	60.021	1.0.0.167	1	144689934	Professional	2.0.10.242	2.0.10.353	11-25-2020	2020-11-25 오전 7:56:29	16:56:29	2.0.10.248	138	2	{/}	압례	압	례	NULL	NULL	NULL	80	1	6	NULL	NULL	NULL	KSY3	List2	NULL	NULL	NULL	NULL	NULL	NULL	NULL	NULL	NULL	1	{/}	0	3	413277	0	{/}	964
좌우반구com(split BVF)_3	24	1	<?xml version="1.0"?>\n<Clock xmlns:dt="urn:schemas-microsoft-com:datatypes"><Description dt:dt="string">E-Prime Primary Realtime Clock</Description><StartTime><Timestamp dt:dt="int">0</Timestamp><DateUtc dt:dt="string">2020-11-25T07:56:29Z</DateUtc></StartTime><FrequencyChanges><FrequencyChange><Frequency dt:dt="r8">2699980000</Frequency><Timestamp dt:dt="r8">5.8644897026655E+15</Timestamp><Curr…	좌우반구com(split BVF)_3-024-1	60.021	1.0.0.167	1	144689934	Professional	2.0.10.242	2.0.10.353	11-25-2020	2020-11-25 오전 7:56:29	16:56:29	2.0.10.248	55	1	z	압축	압	축	64	1	55	NULL	NULL	NULL	NULL	NULL	NULL	KSY3	List1	NULL	NULL	NULL	NULL	NULL	NULL	NULL	NULL	NULL	1	z	0	3	179743	0	z	455
좌우반구com(split BVF)_3	24	1	<?xml version="1.0"?>\n<Clock xmlns:dt="urn:schemas-microsoft-com:datatypes"><Description dt:dt="string">E-Prime Primary Realtime Clock</Description><StartTime><Timestamp dt:dt="int">0</Timestamp><DateUtc dt:dt="string">2020-11-25T07:56:29Z</DateUtc></StartTime><FrequencyChanges><FrequencyChange><Frequency dt:dt="r8">2699980000</Frequency><Timestamp dt:dt="r8">5.8644897026655E+15</Timestamp><Curr…	좌우반구com(split BVF)_3-024-1	60.021	1.0.0.167	1	144689934	Professional	2.0.10.242	2.0.10.353	11-25-2020	2020-11-25 오전 7:56:29	16:56:29	2.0.10.248	222	2	{/}	양간	양	간	NULL	NULL	NULL	34	1	90	NULL	NULL	NULL	KSY3	List2	NULL	NULL	NULL	NULL	NULL	NULL	NULL	NULL	NULL	0	{/}	0	3	651209	0	z	967
좌우반구com(split BVF)_3	24	1	<?xml version="1.0"?>\n<Clock xmlns:dt="urn:schemas-microsoft-com:datatypes"><Description dt:dt="string">E-Prime Primary Realtime Clock</Description><StartTime><Timestamp dt:dt="int">0</Timestamp><DateUtc dt:dt="string">2020-11-25T07:56:29Z</DateUtc></StartTime><FrequencyChanges><FrequencyChange><Frequency dt:dt="r8">2699980000</Frequency><Timestamp dt:dt="r8">5.8644897026655E+15</Timestamp><Curr…	좌우반구com(split BVF)_3-024-1	60.021	1.0.0.167	1	144689934	Professional	2.0.10.242	2.0.10.353	11-25-2020	2020-11-25 오전 7:56:29	16:56:29	2.0.10.248	259	2	{/}	양급	양	급	NULL	NULL	NULL	119	1	127	NULL	NULL	NULL	KSY2	List2	NULL	NULL	NULL	NULL	NULL	NULL	NULL	NULL	NULL	0	{/}	0	3	755322	0	z	762
좌우반구com(split BVF)_3	24	1	<?xml version="1.0"?>\n<Clock xmlns:dt="urn:schemas-microsoft-com:datatypes"><Description dt:dt="string">E-Prime Primary Realtime Clock</Description><StartTime><Timestamp dt:dt="int">0</Timestamp><DateUtc dt:dt="string">2020-11-25T07:56:29Z</DateUtc></StartTime><FrequencyChanges><FrequencyChange><Frequency dt:dt="r8">2699980000</Frequency><Timestamp dt:dt="r8">5.8644897026655E+15</Timestamp><Curr…	좌우반구com(split BVF)_3-024-1	60.021	1.0.0.167	1	144689934	Professional	2.0.10.242	2.0.10.353	11-25-2020	2020-11-25 오전 7:56:29	16:56:29	2.0.10.248	284	1	z	양념	양	념	NULL	NULL	NULL	NULL	NULL	NULL	129	1	20	KSY3	List3	NULL	NULL	NULL	NULL	NULL	NULL	NULL	NULL	NULL	1	z	0	3	833611	0	z	344
좌우반구com(split BVF)_3	24	1	<?xml version="1.0"?>\n<Clock xmlns:dt="urn:schemas-microsoft-com:datatypes"><Description dt:dt="string">E-Prime Primary Realtime Clock</Description><StartTime><Timestamp dt:dt="int">0</Timestamp><DateUtc dt:dt="string">2020-11-25T07:56:29Z</DateUtc></StartTime><FrequencyChanges><FrequencyChange><Frequency dt:dt="r8">2699980000</Frequency><Timestamp dt:dt="r8">5.8644897026655E+15</Timestamp><Curr…	좌우반구com(split BVF)_3-024-1	60.021	1.0.0.167	1	144689934	Professional	2.0.10.242	2.0.10.353	11-25-2020	2020-11-25 오전 7:56:29	16:56:29	2.0.10.248	63	2	{/}	양최	양	최	2	1	63	NULL	NULL	NULL	NULL	NULL	NULL	KSY3	List1	NULL	NULL	NULL	NULL	NULL	NULL	NULL	NULL	NULL	1	{/}	0	3	201169	0	{/}	764
좌우반구com(split BVF)_3	24	1	<?xml version="1.0"?>\n<Clock xmlns:dt="urn:schemas-microsoft-com:datatypes"><Description dt:dt="string">E-Prime Primary Realtime Clock</Description><StartTime><Timestamp dt:dt="int">0</Timestamp><DateUtc dt:dt="string">2020-11-25T07:56:29Z</DateUtc></StartTime><FrequencyChanges><FrequencyChange><Frequency dt:dt="r8">2699980000</Frequency><Timestamp dt:dt="r8">5.8644897026655E+15</Timestamp><Curr…	좌우반구com(split BVF)_3-024-1	60.021	1.0.0.167	1	144689934	Professional	2.0.10.242	2.0.10.353	11-25-2020	2020-11-25 오전 7:56:29	16:56:29	2.0.10.248	246	1	z	어휘	어	휘	NULL	NULL	NULL	58	1	114	NULL	NULL	NULL	KSY3	List2	NULL	NULL	NULL	NULL	NULL	NULL	NULL	NULL	NULL	1	z	0	4	719302	0	z	506
좌우반구com(split BVF)_3	24	1	<?xml version="1.0"?>\n<Clock xmlns:dt="urn:schemas-microsoft-com:datatypes"><Description dt:dt="string">E-Prime Primary Realtime Clock</Description><StartTime><Timestamp dt:dt="int">0</Timestamp><DateUtc dt:dt="string">2020-11-25T07:56:29Z</DateUtc></StartTime><FrequencyChanges><FrequencyChange><Frequency dt:dt="r8">2699980000</Frequency><Timestamp dt:dt="r8">5.8644897026655E+15</Timestamp><Curr…	좌우반구com(split BVF)_3-024-1	60.021	1.0.0.167	1	144689934	Professional	2.0.10.242	2.0.10.353	11-25-2020	2020-11-25 오전 7:56:29	16:56:29	2.0.10.248	343	2	{/}	엄도	엄	도	NULL	NULL	NULL	NULL	NULL	NULL	82	1	79	KSY	List3	0		1	-1	996103	184		0	0	0	{/}	0	4	996287	0	z	345
좌우반구com(split BVF)_3	24	1	<?xml version="1.0"?>\n<Clock xmlns:dt="urn:schemas-microsoft-com:datatypes"><Description dt:dt="string">E-Prime Primary Realtime Clock</Description><StartTime><Timestamp dt:dt="int">0</Timestamp><DateUtc dt:dt="string">2020-11-25T07:56:29Z</DateUtc></StartTime><FrequencyChanges><FrequencyChange><Frequency dt:dt="r8">2699980000</Frequency><Timestamp dt:dt="r8">5.8644897026655E+15</Timestamp><Curr…	좌우반구com(split BVF)_3-024-1	60.021	1.0.0.167	1	144689934	Professional	2.0.10.242	2.0.10.353	11-25-2020	2020-11-25 오전 7:56:29	16:56:29	2.0.10.248	65	1	z	엄마	엄	마	42	1	65	NULL	NULL	NULL	NULL	NULL	NULL	KSY3	List1	NULL	NULL	NULL	NULL	NULL	NULL	NULL	NULL	NULL	1	z	0	4	206884	0	z	434
좌우반구com(split BVF)_3	24	1	<?xml version="1.0"?>\n<Clock xmlns:dt="urn:schemas-microsoft-com:datatypes"><Description dt:dt="string">E-Prime Primary Realtime Clock</Description><StartTime><Timestamp dt:dt="int">0</Timestamp><DateUtc dt:dt="string">2020-11-25T07:56:29Z</DateUtc></StartTime><FrequencyChanges><FrequencyChange><Frequency dt:dt="r8">2699980000</Frequency><Timestamp dt:dt="r8">5.8644897026655E+15</Timestamp><Curr…	좌우반구com(split BVF)_3-024-1	60.021	1.0.0.167	1	144689934	Professional	2.0.10.242	2.0.10.353	11-25-2020	2020-11-25 오전 7:56:29	16:56:29	2.0.10.248	386	2	{/}	엇압	엇	압	NULL	NULL	NULL	NULL	NULL	NULL	7	1	122	KSY	List3	0		1	-1	1110146	184		0	0	1	{/}	0	4	1110330	0	{/}	476
좌우반구com(split BVF)_3	24	1	<?xml version="1.0"?>\n<Clock xmlns:dt="urn:schemas-microsoft-com:datatypes"><Description dt:dt="string">E-Prime Primary Realtime Clock</Description><StartTime><Timestamp dt:dt="int">0</Timestamp><DateUtc dt:dt="string">2020-11-25T07:56:29Z</DateUtc></StartTime><FrequencyChanges><FrequencyChange><Frequency dt:dt="r8">2699980000</Frequency><Timestamp dt:dt="r8">5.8644897026655E+15</Timestamp><Curr…	좌우반구com(split BVF)_3-024-1	60.021	1.0.0.167	1	144689934	Professional	2.0.10.242	2.0.10.353	11-25-2020	2020-11-25 오전 7:56:29	16:56:29	2.0.10.248	148	2	{/}	여별	여	별	NULL	NULL	NULL	60	1	16	NULL	NULL	NULL	KSY	List2	0		0	-1	441317	183		0	0	1	{/}	0	3	441500	0	{/}	733
좌우반구com(split BVF)_3	24	1	<?xml version="1.0"?>\n<Clock xmlns:dt="urn:schemas-microsoft-com:datatypes"><Description dt:dt="string">E-Prime Primary Realtime Clock</Description><StartTime><Timestamp dt:dt="int">0</Timestamp><DateUtc dt:dt="string">2020-11-25T07:56:29Z</DateUtc></StartTime><FrequencyChanges><FrequencyChange><Frequency dt:dt="r8">2699980000</Frequency><Timestamp dt:dt="r8">5.8644897026655E+15</Timestamp><Curr…	좌우반구com(split BVF)_3-024-1	60.021	1.0.0.167	1	144689934	Professional	2.0.10.242	2.0.10.353	11-25-2020	2020-11-25 오전 7:56:29	16:56:29	2.0.10.248	374	2	{/}	여본	여	본	NULL	NULL	NULL	NULL	NULL	NULL	124	1	110	KSY2	List3	NULL	NULL	NULL	NULL	NULL	NULL	NULL	NULL	NULL	0	{/}	0	3	1079007	0	z	439
좌우반구com(split BVF)_3	24	1	<?xml version="1.0"?>\n<Clock xmlns:dt="urn:schemas-microsoft-com:datatypes"><Description dt:dt="string">E-Prime Primary Realtime Clock</Description><StartTime><Timestamp dt:dt="int">0</Timestamp><DateUtc dt:dt="string">2020-11-25T07:56:29Z</DateUtc></StartTime><FrequencyChanges><FrequencyChange><Frequency dt:dt="r8">2699980000</Frequency><Timestamp dt:dt="r8">5.8644897026655E+15</Timestamp><Curr…	좌우반구com(split BVF)_3-024-1	60.021	1.0.0.167	1	144689934	Professional	2.0.10.242	2.0.10.353	11-25-2020	2020-11-25 오전 7:56:29	16:56:29	2.0.10.248	226	1	z	여생	여	생	NULL	NULL	NULL	20	1	94	NULL	NULL	NULL	KSY3	List2	NULL	NULL	NULL	NULL	NULL	NULL	NULL	NULL	NULL	1	z	1	3	663088	0	z	489
좌우반구com(split BVF)_3	24	1	<?xml version="1.0"?>\n<Clock xmlns:dt="urn:schemas-microsoft-com:datatypes"><Description dt:dt="string">E-Prime Primary Realtime Clock</Description><StartTime><Timestamp dt:dt="int">0</Timestamp><DateUtc dt:dt="string">2020-11-25T07:56:29Z</DateUtc></StartTime><FrequencyChanges><FrequencyChange><Frequency dt:dt="r8">2699980000</Frequency><Timestamp dt:dt="r8">5.8644897026655E+15</Timestamp><Curr…	좌우반구com(split BVF)_3-024-1	60.021	1.0.0.167	1	144689934	Professional	2.0.10.242	2.0.10.353	11-25-2020	2020-11-25 오전 7:56:29	16:56:29	2.0.10.248	84	2	{/}	열례	열	례	22	1	84	NULL	NULL	NULL	NULL	NULL	NULL	KSY2	List1	NULL	NULL	NULL	NULL	NULL	NULL	NULL	NULL	NULL	1	{/}	0	4	259915	0	{/}	633
좌우반구com(split BVF)_3	24	1	<?xml version="1.0"?>\n<Clock xmlns:dt="urn:schemas-microsoft-com:datatypes"><Description dt:dt="string">E-Prime Primary Realtime Clock</Description><StartTime><Timestamp dt:dt="int">0</Timestamp><DateUtc dt:dt="string">2020-11-25T07:56:29Z</DateUtc></StartTime><FrequencyChanges><FrequencyChange><Frequency dt:dt="r8">2699980000</Frequency><Timestamp dt:dt="r8">5.8644897026655E+15</Timestamp><Curr…	좌우반구com(split BVF)_3-024-1	60.021	1.0.0.167	1	144689934	Professional	2.0.10.242	2.0.10.353	11-25-2020	2020-11-25 오전 7:56:29	16:56:29	2.0.10.248	23	2	{/}	열박	열	박	44	1	23	NULL	NULL	NULL	NULL	NULL	NULL	KSY2	List1	NULL	NULL	NULL	NULL	NULL	NULL	NULL	NULL	NULL	1	{/}	0	3	87176	0	{/}	775
좌우반구com(split BVF)_3	24	1	<?xml version="1.0"?>\n<Clock xmlns:dt="urn:schemas-microsoft-com:datatypes"><Description dt:dt="string">E-Prime Primary Realtime Clock</Description><StartTime><Timestamp dt:dt="int">0</Timestamp><DateUtc dt:dt="string">2020-11-25T07:56:29Z</DateUtc></StartTime><FrequencyChanges><FrequencyChange><Frequency dt:dt="r8">2699980000</Frequency><Timestamp dt:dt="r8">5.8644897026655E+15</Timestamp><Curr…	좌우반구com(split BVF)_3-024-1	60.021	1.0.0.167	1	144689934	Professional	2.0.10.242	2.0.10.353	11-25-2020	2020-11-25 오전 7:56:29	16:56:29	2.0.10.248	14	2	{/}	열응	열	응	109	1	14	NULL	NULL	NULL	NULL	NULL	NULL	KSY3	List1	NULL	NULL	NULL	NULL	NULL	NULL	NULL	NULL	NULL	1	{/}	0	4	60486	0	{/}	641
좌우반구com(split BVF)_3	24	1	<?xml version="1.0"?>\n<Clock xmlns:dt="urn:schemas-microsoft-com:datatypes"><Description dt:dt="string">E-Prime Primary Realtime Clock</Description><StartTime><Timestamp dt:dt="int">0</Timestamp><DateUtc dt:dt="string">2020-11-25T07:56:29Z</DateUtc></StartTime><FrequencyChanges><FrequencyChange><Frequency dt:dt="r8">2699980000</Frequency><Timestamp dt:dt="r8">5.8644897026655E+15</Timestamp><Curr…	좌우반구com(split BVF)_3-024-1	60.021	1.0.0.167	1	144689934	Professional	2.0.10.242	2.0.10.353	11-25-2020	2020-11-25 오전 7:56:29	16:56:29	2.0.10.248	126	1	z	열정	열	정	54	1	126	NULL	NULL	NULL	NULL	NULL	NULL	KSY3	List1	NULL	NULL	NULL	NULL	NULL	NULL	NULL	NULL	NULL	1	z	0	3	377190	0	z	476
좌우반구com(split BVF)_3	24	1	<?xml version="1.0"?>\n<Clock xmlns:dt="urn:schemas-microsoft-com:datatypes"><Description dt:dt="string">E-Prime Primary Realtime Clock</Description><StartTime><Timestamp dt:dt="int">0</Timestamp><DateUtc dt:dt="string">2020-11-25T07:56:29Z</DateUtc></StartTime><FrequencyChanges><FrequencyChange><Frequency dt:dt="r8">2699980000</Frequency><Timestamp dt:dt="r8">5.8644897026655E+15</Timestamp><Curr…	좌우반구com(split BVF)_3-024-1	60.021	1.0.0.167	1	144689934	Professional	2.0.10.242	2.0.10.353	11-25-2020	2020-11-25 오전 7:56:29	16:56:29	2.0.10.248	177	1	z	오류	오	류	NULL	NULL	NULL	47	1	45	NULL	NULL	NULL	KSY3	List2	NULL	NULL	NULL	NULL	NULL	NULL	NULL	NULL	NULL	1	z	0	3	523671	0	z	473
좌우반구com(split BVF)_3	24	1	<?xml version="1.0"?>\n<Clock xmlns:dt="urn:schemas-microsoft-com:datatypes"><Description dt:dt="string">E-Prime Primary Realtime Clock</Description><StartTime><Timestamp dt:dt="int">0</Timestamp><DateUtc dt:dt="string">2020-11-25T07:56:29Z</DateUtc></StartTime><FrequencyChanges><FrequencyChange><Frequency dt:dt="r8">2699980000</Frequency><Timestamp dt:dt="r8">5.8644897026655E+15</Timestamp><Curr…	좌우반구com(split BVF)_3-024-1	60.021	1.0.0.167	1	144689934	Professional	2.0.10.242	2.0.10.353	11-25-2020	2020-11-25 오전 7:56:29	16:56:29	2.0.10.248	341	1	z	오해	오	해	NULL	NULL	NULL	NULL	NULL	NULL	18	1	77	KSY3	List3	NULL	NULL	NULL	NULL	NULL	NULL	NULL	NULL	NULL	1	z	0	3	990922	0	z	374
좌우반구com(split BVF)_3	24	1	<?xml version="1.0"?>\n<Clock xmlns:dt="urn:schemas-microsoft-com:datatypes"><Description dt:dt="string">E-Prime Primary Realtime Clock</Description><StartTime><Timestamp dt:dt="int">0</Timestamp><DateUtc dt:dt="string">2020-11-25T07:56:29Z</DateUtc></StartTime><FrequencyChanges><FrequencyChange><Frequency dt:dt="r8">2699980000</Frequency><Timestamp dt:dt="r8">5.8644897026655E+15</Timestamp><Curr…	좌우반구com(split BVF)_3-024-1	60.021	1.0.0.167	1	144689934	Professional	2.0.10.242	2.0.10.353	11-25-2020	2020-11-25 오전 7:56:29	16:56:29	2.0.10.248	141	2	{/}	외보	외	보	NULL	NULL	NULL	69	1	9	NULL	NULL	NULL	KSY3	List2	NULL	NULL	NULL	NULL	NULL	NULL	NULL	NULL	NULL	1	{/}	1	3	421557	0	{/}	1060
좌우반구com(split BVF)_3	24	1	<?xml version="1.0"?>\n<Clock xmlns:dt="urn:schemas-microsoft-com:datatypes"><Description dt:dt="string">E-Prime Primary Realtime Clock</Description><StartTime><Timestamp dt:dt="int">0</Timestamp><DateUtc dt:dt="string">2020-11-25T07:56:29Z</DateUtc></StartTime><FrequencyChanges><FrequencyChange><Frequency dt:dt="r8">2699980000</Frequency><Timestamp dt:dt="r8">5.8644897026655E+15</Timestamp><Curr…	좌우반구com(split BVF)_3-024-1	60.021	1.0.0.167	1	144689934	Professional	2.0.10.242	2.0.10.353	11-25-2020	2020-11-25 오전 7:56:29	16:56:29	2.0.10.248	90	1	z	외부	외	부	27	1	90	NULL	NULL	NULL	NULL	NULL	NULL	KSY3	List1	NULL	NULL	NULL	NULL	NULL	NULL	NULL	NULL	NULL	1	z	0	3	276792	0	z	476
좌우반구com(split BVF)_3	24	1	<?xml version="1.0"?>\n<Clock xmlns:dt="urn:schemas-microsoft-com:datatypes"><Description dt:dt="string">E-Prime Primary Realtime Clock</Description><StartTime><Timestamp dt:dt="int">0</Timestamp><DateUtc dt:dt="string">2020-11-25T07:56:29Z</DateUtc></StartTime><FrequencyChanges><FrequencyChange><Frequency dt:dt="r8">2699980000</Frequency><Timestamp dt:dt="r8">5.8644897026655E+15</Timestamp><Curr…	좌우반구com(split BVF)_3-024-1	60.021	1.0.0.167	1	144689934	Professional	2.0.10.242	2.0.10.353	11-25-2020	2020-11-25 오전 7:56:29	16:56:29	2.0.10.248	104	2	{/}	요명	요	명	114	1	104	NULL	NULL	NULL	NULL	NULL	NULL	KSY	List1	0		0	0	314979	183		0	0	1	{/}	0	3	315162	0	{/}	577
좌우반구com(split BVF)_3	24	1	<?xml version="1.0"?>\n<Clock xmlns:dt="urn:schemas-microsoft-com:datatypes"><Description dt:dt="string">E-Prime Primary Realtime Clock</Description><StartTime><Timestamp dt:dt="int">0</Timestamp><DateUtc dt:dt="string">2020-11-25T07:56:29Z</DateUtc></StartTime><FrequencyChanges><FrequencyChange><Frequency dt:dt="r8">2699980000</Frequency><Timestamp dt:dt="r8">5.8644897026655E+15</Timestamp><Curr…	좌우반구com(split BVF)_3-024-1	60.021	1.0.0.167	1	144689934	Professional	2.0.10.242	2.0.10.353	11-25-2020	2020-11-25 오전 7:56:29	16:56:29	2.0.10.248	94	1	z	요소	요	소	55	1	94	NULL	NULL	NULL	NULL	NULL	NULL	KSY3	List1	NULL	NULL	NULL	NULL	NULL	NULL	NULL	NULL	NULL	1	z	0	3	287755	0	z	384
좌우반구com(split BVF)_3	24	1	<?xml version="1.0"?>\n<Clock xmlns:dt="urn:schemas-microsoft-com:datatypes"><Description dt:dt="string">E-Prime Primary Realtime Clock</Description><StartTime><Timestamp dt:dt="int">0</Timestamp><DateUtc dt:dt="string">2020-11-25T07:56:29Z</DateUtc></StartTime><FrequencyChanges><FrequencyChange><Frequency dt:dt="r8">2699980000</Frequency><Timestamp dt:dt="r8">5.8644897026655E+15</Timestamp><Curr…	좌우반구com(split BVF)_3-024-1	60.021	1.0.0.167	1	144689934	Professional	2.0.10.242	2.0.10.353	11-25-2020	2020-11-25 오전 7:56:29	16:56:29	2.0.10.248	285	1	z	요청	요	청	NULL	NULL	NULL	NULL	NULL	NULL	67	1	21	KSY3	List3	NULL	NULL	NULL	NULL	NULL	NULL	NULL	NULL	NULL	1	z	0	3	836160	0	z	434
좌우반구com(split BVF)_3	24	1	<?xml version="1.0"?>\n<Clock xmlns:dt="urn:schemas-microsoft-com:datatypes"><Description dt:dt="string">E-Prime Primary Realtime Clock</Description><StartTime><Timestamp dt:dt="int">0</Timestamp><DateUtc dt:dt="string">2020-11-25T07:56:29Z</DateUtc></StartTime><FrequencyChanges><FrequencyChange><Frequency dt:dt="r8">2699980000</Frequency><Timestamp dt:dt="r8">5.8644897026655E+15</Timestamp><Curr…	좌우반구com(split BVF)_3-024-1	60.021	1.0.0.167	1	144689934	Professional	2.0.10.242	2.0.10.353	11-25-2020	2020-11-25 오전 7:56:29	16:56:29	2.0.10.248	256	2	{/}	용스	용	스	NULL	NULL	NULL	108	1	124	NULL	NULL	NULL	KSY	List2	0		1	-1	746875	184		0	0	1	{/}	0	4	747059	0	{/}	446
좌우반구com(split BVF)_3	24	1	<?xml version="1.0"?>\n<Clock xmlns:dt="urn:schemas-microsoft-com:datatypes"><Description dt:dt="string">E-Prime Primary Realtime Clock</Description><StartTime><Timestamp dt:dt="int">0</Timestamp><DateUtc dt:dt="string">2020-11-25T07:56:29Z</DateUtc></StartTime><FrequencyChanges><FrequencyChange><Frequency dt:dt="r8">2699980000</Frequency><Timestamp dt:dt="r8">5.8644897026655E+15</Timestamp><Curr…	좌우반구com(split BVF)_3-024-1	60.021	1.0.0.167	1	144689934	Professional	2.0.10.242	2.0.10.353	11-25-2020	2020-11-25 오전 7:56:29	16:56:29	2.0.10.248	378	1	z	용어	용	어	NULL	NULL	NULL	NULL	NULL	NULL	43	1	114	KSY3	List3	NULL	NULL	NULL	NULL	NULL	NULL	NULL	NULL	NULL	1	z	0	3	1089487	0	z	455
좌우반구com(split BVF)_3	24	1	<?xml version="1.0"?>\n<Clock xmlns:dt="urn:schemas-microsoft-com:datatypes"><Description dt:dt="string">E-Prime Primary Realtime Clock</Description><StartTime><Timestamp dt:dt="int">0</Timestamp><DateUtc dt:dt="string">2020-11-25T07:56:29Z</DateUtc></StartTime><FrequencyChanges><FrequencyChange><Frequency dt:dt="r8">2699980000</Frequency><Timestamp dt:dt="r8">5.8644897026655E+15</Timestamp><Curr…	좌우반구com(split BVF)_3-024-1	60.021	1.0.0.167	1	144689934	Professional	2.0.10.242	2.0.10.353	11-25-2020	2020-11-25 오전 7:56:29	16:56:29	2.0.10.248	59	1	z	우려	우	려	38	1	59	NULL	NULL	NULL	NULL	NULL	NULL	KSY3	List1	NULL	NULL	NULL	NULL	NULL	NULL	NULL	NULL	NULL	1	z	0	4	190623	0	z	454
좌우반구com(split BVF)_3	24	1	<?xml version="1.0"?>\n<Clock xmlns:dt="urn:schemas-microsoft-com:datatypes"><Description dt:dt="string">E-Prime Primary Realtime Clock</Description><StartTime><Timestamp dt:dt="int">0</Timestamp><DateUtc dt:dt="string">2020-11-25T07:56:29Z</DateUtc></StartTime><FrequencyChanges><FrequencyChange><Frequency dt:dt="r8">2699980000</Frequency><Timestamp dt:dt="r8">5.8644897026655E+15</Timestamp><Curr…	좌우반구com(split BVF)_3-024-1	60.021	1.0.0.167	1	144689934	Professional	2.0.10.242	2.0.10.353	11-25-2020	2020-11-25 오전 7:56:29	16:56:29	2.0.10.248	307	2	{/}	운국	운	국	NULL	NULL	NULL	NULL	NULL	NULL	6	1	43	KSY	List3	0		0	-1	896039	183		0	0	1	{/}	0	3	896222	0	{/}	643
좌우반구com(split BVF)_3	24	1	<?xml version="1.0"?>\n<Clock xmlns:dt="urn:schemas-microsoft-com:datatypes"><Description dt:dt="string">E-Prime Primary Realtime Clock</Description><StartTime><Timestamp dt:dt="int">0</Timestamp><DateUtc dt:dt="string">2020-11-25T07:56:29Z</DateUtc></StartTime><FrequencyChanges><FrequencyChange><Frequency dt:dt="r8">2699980000</Frequency><Timestamp dt:dt="r8">5.8644897026655E+15</Timestamp><Curr…	좌우반구com(split BVF)_3-024-1	60.021	1.0.0.167	1	144689934	Professional	2.0.10.242	2.0.10.353	11-25-2020	2020-11-25 오전 7:56:29	16:56:29	2.0.10.248	333	2	{/}	운속	운	속	NULL	NULL	NULL	NULL	NULL	NULL	69	1	69	KSY2	List3	NULL	NULL	NULL	NULL	NULL	NULL	NULL	NULL	NULL	0	{/}	1	3	968946	0	z	1142
좌우반구com(split BVF)_3	24	1	<?xml version="1.0"?>\n<Clock xmlns:dt="urn:schemas-microsoft-com:datatypes"><Description dt:dt="string">E-Prime Primary Realtime Clock</Description><StartTime><Timestamp dt:dt="int">0</Timestamp><DateUtc dt:dt="string">2020-11-25T07:56:29Z</DateUtc></StartTime><FrequencyChanges><FrequencyChange><Frequency dt:dt="r8">2699980000</Frequency><Timestamp dt:dt="r8">5.8644897026655E+15</Timestamp><Curr…	좌우반구com(split BVF)_3-024-1	60.021	1.0.0.167	1	144689934	Professional	2.0.10.242	2.0.10.353	11-25-2020	2020-11-25 오전 7:56:29	16:56:29	2.0.10.248	336	1	z	원리	원	리	NULL	NULL	NULL	NULL	NULL	NULL	85	1	72	KSY3	List3	NULL	NULL	NULL	NULL	NULL	NULL	NULL	NULL	NULL	1	z	0	3	977760	0	z	418
좌우반구com(split BVF)_3	24	1	<?xml version="1.0"?>\n<Clock xmlns:dt="urn:schemas-microsoft-com:datatypes"><Description dt:dt="string">E-Prime Primary Realtime Clock</Description><StartTime><Timestamp dt:dt="int">0</Timestamp><DateUtc dt:dt="string">2020-11-25T07:56:29Z</DateUtc></StartTime><FrequencyChanges><FrequencyChange><Frequency dt:dt="r8">2699980000</Frequency><Timestamp dt:dt="r8">5.8644897026655E+15</Timestamp><Curr…	좌우반구com(split BVF)_3-024-1	60.021	1.0.0.167	1	144689934	Professional	2.0.10.242	2.0.10.353	11-25-2020	2020-11-25 오전 7:56:29	16:56:29	2.0.10.248	366	1	z	원인	원	인	NULL	NULL	NULL	NULL	NULL	NULL	87	1	102	KSY3	List3	NULL	NULL	NULL	NULL	NULL	NULL	NULL	NULL	NULL	1	z	1	3	1057981	0	z	426
좌우반구com(split BVF)_3	24	1	<?xml version="1.0"?>\n<Clock xmlns:dt="urn:schemas-microsoft-com:datatypes"><Description dt:dt="string">E-Prime Primary Realtime Clock</Description><StartTime><Timestamp dt:dt="int">0</Timestamp><DateUtc dt:dt="string">2020-11-25T07:56:29Z</DateUtc></StartTime><FrequencyChanges><FrequencyChange><Frequency dt:dt="r8">2699980000</Frequency><Timestamp dt:dt="r8">5.8644897026655E+15</Timestamp><Curr…	좌우반구com(split BVF)_3-024-1	60.021	1.0.0.167	1	144689934	Professional	2.0.10.242	2.0.10.353	11-25-2020	2020-11-25 오전 7:56:29	16:56:29	2.0.10.248	17	1	z	원장	원	장	5	1	17	NULL	NULL	NULL	NULL	NULL	NULL	KSY3	List1	NULL	NULL	NULL	NULL	NULL	NULL	NULL	NULL	NULL	1	z	1	3	69332	0	z	499
좌우반구com(split BVF)_3	24	1	<?xml version="1.0"?>\n<Clock xmlns:dt="urn:schemas-microsoft-com:datatypes"><Description dt:dt="string">E-Prime Primary Realtime Clock</Description><StartTime><Timestamp dt:dt="int">0</Timestamp><DateUtc dt:dt="string">2020-11-25T07:56:29Z</DateUtc></StartTime><FrequencyChanges><FrequencyChange><Frequency dt:dt="r8">2699980000</Frequency><Timestamp dt:dt="r8">5.8644897026655E+15</Timestamp><Curr…	좌우반구com(split BVF)_3-024-1	60.021	1.0.0.167	1	144689934	Professional	2.0.10.242	2.0.10.353	11-25-2020	2020-11-25 오전 7:56:29	16:56:29	2.0.10.248	234	2	{/}	원착	원	착	NULL	NULL	NULL	11	1	102	NULL	NULL	NULL	KSY3	List2	NULL	NULL	NULL	NULL	NULL	NULL	NULL	NULL	NULL	1	{/}	0	4	684831	0	{/}	622
좌우반구com(split BVF)_3	24	1	<?xml version="1.0"?>\n<Clock xmlns:dt="urn:schemas-microsoft-com:datatypes"><Description dt:dt="string">E-Prime Primary Realtime Clock</Description><StartTime><Timestamp dt:dt="int">0</Timestamp><DateUtc dt:dt="string">2020-11-25T07:56:29Z</DateUtc></StartTime><FrequencyChanges><FrequencyChange><Frequency dt:dt="r8">2699980000</Frequency><Timestamp dt:dt="r8">5.8644897026655E+15</Timestamp><Curr…	좌우반구com(split BVF)_3-024-1	60.021	1.0.0.167	1	144689934	Professional	2.0.10.242	2.0.10.353	11-25-2020	2020-11-25 오전 7:56:29	16:56:29	2.0.10.248	173	1	z	원형	원	형	NULL	NULL	NULL	4	1	41	NULL	NULL	NULL	KSY3	List2	NULL	NULL	NULL	NULL	NULL	NULL	NULL	NULL	NULL	1	z	0	3	512192	0	z	528
좌우반구com(split BVF)_3	24	1	<?xml version="1.0"?>\n<Clock xmlns:dt="urn:schemas-microsoft-com:datatypes"><Description dt:dt="string">E-Prime Primary Realtime Clock</Description><StartTime><Timestamp dt:dt="int">0</Timestamp><DateUtc dt:dt="string">2020-11-25T07:56:29Z</DateUtc></StartTime><FrequencyChanges><FrequencyChange><Frequency dt:dt="r8">2699980000</Frequency><Timestamp dt:dt="r8">5.8644897026655E+15</Timestamp><Curr…	좌우반구com(split BVF)_3-024-1	60.021	1.0.0.167	1	144689934	Professional	2.0.10.242	2.0.10.353	11-25-2020	2020-11-25 오전 7:56:29	16:56:29	2.0.10.248	66	2	{/}	위절	위	절	37	1	66	NULL	NULL	NULL	NULL	NULL	NULL	KSY3	List1	NULL	NULL	NULL	NULL	NULL	NULL	NULL	NULL	NULL	1	{/}	0	3	209516	0	{/}	645
좌우반구com(split BVF)_3	24	1	<?xml version="1.0"?>\n<Clock xmlns:dt="urn:schemas-microsoft-com:datatypes"><Description dt:dt="string">E-Prime Primary Realtime Clock</Description><StartTime><Timestamp dt:dt="int">0</Timestamp><DateUtc dt:dt="string">2020-11-25T07:56:29Z</DateUtc></StartTime><FrequencyChanges><FrequencyChange><Frequency dt:dt="r8">2699980000</Frequency><Timestamp dt:dt="r8">5.8644897026655E+15</Timestamp><Curr…	좌우반구com(split BVF)_3-024-1	60.021	1.0.0.167	1	144689934	Professional	2.0.10.242	2.0.10.353	11-25-2020	2020-11-25 오전 7:56:29	16:56:29	2.0.10.248	395	1	z	유형	유	형	NULL	NULL	NULL	NULL	NULL	NULL	23	1	131	KSY3	List3	NULL	NULL	NULL	NULL	NULL	NULL	NULL	NULL	NULL	1	z	1	3	1134071	0	z	367
좌우반구com(split BVF)_3	24	1	<?xml version="1.0"?>\n<Clock xmlns:dt="urn:schemas-microsoft-com:datatypes"><Description dt:dt="string">E-Prime Primary Realtime Clock</Description><StartTime><Timestamp dt:dt="int">0</Timestamp><DateUtc dt:dt="string">2020-11-25T07:56:29Z</DateUtc></StartTime><FrequencyChanges><FrequencyChange><Frequency dt:dt="r8">2699980000</Frequency><Timestamp dt:dt="r8">5.8644897026655E+15</Timestamp><Curr…	좌우반구com(split BVF)_3-024-1	60.021	1.0.0.167	1	144689934	Professional	2.0.10.242	2.0.10.353	11-25-2020	2020-11-25 오전 7:56:29	16:56:29	2.0.10.248	322	1	z	음식	음	식	NULL	NULL	NULL	NULL	NULL	NULL	94	1	58	KSY3	List3	NULL	NULL	NULL	NULL	NULL	NULL	NULL	NULL	NULL	1	z	0	4	936475	0	z	606
좌우반구com(split BVF)_3	24	1	<?xml version="1.0"?>\n<Clock xmlns:dt="urn:schemas-microsoft-com:datatypes"><Description dt:dt="string">E-Prime Primary Realtime Clock</Description><StartTime><Timestamp dt:dt="int">0</Timestamp><DateUtc dt:dt="string">2020-11-25T07:56:29Z</DateUtc></StartTime><FrequencyChanges><FrequencyChange><Frequency dt:dt="r8">2699980000</Frequency><Timestamp dt:dt="r8">5.8644897026655E+15</Timestamp><Curr…	좌우반구com(split BVF)_3-024-1	60.021	1.0.0.167	1	144689934	Professional	2.0.10.242	2.0.10.353	11-25-2020	2020-11-25 오전 7:56:29	16:56:29	2.0.10.248	216	2	{/}	음안	음	안	NULL	NULL	NULL	130	1	84	NULL	NULL	NULL	KSY2	List2	NULL	NULL	NULL	NULL	NULL	NULL	NULL	NULL	NULL	1	{/}	0	3	634232	0	{/}	691
좌우반구com(split BVF)_3	24	1	<?xml version="1.0"?>\n<Clock xmlns:dt="urn:schemas-microsoft-com:datatypes"><Description dt:dt="string">E-Prime Primary Realtime Clock</Description><StartTime><Timestamp dt:dt="int">0</Timestamp><DateUtc dt:dt="string">2020-11-25T07:56:29Z</DateUtc></StartTime><FrequencyChanges><FrequencyChange><Frequency dt:dt="r8">2699980000</Frequency><Timestamp dt:dt="r8">5.8644897026655E+15</Timestamp><Curr…	좌우반구com(split BVF)_3-024-1	60.021	1.0.0.167	1	144689934	Professional	2.0.10.242	2.0.10.353	11-25-2020	2020-11-25 오전 7:56:29	16:56:29	2.0.10.248	344	2	{/}	응어	응	어	NULL	NULL	NULL	NULL	NULL	NULL	66	1	80	KSY	List3	0		0	0	998653	183		0	0	1	{/}	0	3	998836	0	{/}	524
좌우반구com(split BVF)_3	24	1	<?xml version="1.0"?>\n<Clock xmlns:dt="urn:schemas-microsoft-com:datatypes"><Description dt:dt="string">E-Prime Primary Realtime Clock</Description><StartTime><Timestamp dt:dt="int">0</Timestamp><DateUtc dt:dt="string">2020-11-25T07:56:29Z</DateUtc></StartTime><FrequencyChanges><FrequencyChange><Frequency dt:dt="r8">2699980000</Frequency><Timestamp dt:dt="r8">5.8644897026655E+15</Timestamp><Curr…	좌우반구com(split BVF)_3-024-1	60.021	1.0.0.167	1	144689934	Professional	2.0.10.242	2.0.10.353	11-25-2020	2020-11-25 오전 7:56:29	16:56:29	2.0.10.248	282	2	{/}	의마	의	마	NULL	NULL	NULL	NULL	NULL	NULL	59	1	18	KSY	List3	0		0	0	827147	183		0	0	1	{/}	0	3	827330	0	{/}	1161
좌우반구com(split BVF)_3	24	1	<?xml version="1.0"?>\n<Clock xmlns:dt="urn:schemas-microsoft-com:datatypes"><Description dt:dt="string">E-Prime Primary Realtime Clock</Description><StartTime><Timestamp dt:dt="int">0</Timestamp><DateUtc dt:dt="string">2020-11-25T07:56:29Z</DateUtc></StartTime><FrequencyChanges><FrequencyChange><Frequency dt:dt="r8">2699980000</Frequency><Timestamp dt:dt="r8">5.8644897026655E+15</Timestamp><Curr…	좌우반구com(split BVF)_3-024-1	60.021	1.0.0.167	1	144689934	Professional	2.0.10.242	2.0.10.353	11-25-2020	2020-11-25 오전 7:56:29	16:56:29	2.0.10.248	170	1	z	의미	의	미	NULL	NULL	NULL	91	1	38	NULL	NULL	NULL	KSY3	List2	NULL	NULL	NULL	NULL	NULL	NULL	NULL	NULL	NULL	1	z	0	3	504128	0	z	505
좌우반구com(split BVF)_3	24	1	<?xml version="1.0"?>\n<Clock xmlns:dt="urn:schemas-microsoft-com:datatypes"><Description dt:dt="string">E-Prime Primary Realtime Clock</Description><StartTime><Timestamp dt:dt="int">0</Timestamp><DateUtc dt:dt="string">2020-11-25T07:56:29Z</DateUtc></StartTime><FrequencyChanges><FrequencyChange><Frequency dt:dt="r8">2699980000</Frequency><Timestamp dt:dt="r8">5.8644897026655E+15</Timestamp><Curr…	좌우반구com(split BVF)_3-024-1	60.021	1.0.0.167	1	144689934	Professional	2.0.10.242	2.0.10.353	11-25-2020	2020-11-25 오전 7:56:29	16:56:29	2.0.10.248	249	2	{/}	의필	의	필	NULL	NULL	NULL	104	1	117	NULL	NULL	NULL	KSY2	List2	NULL	NULL	NULL	NULL	NULL	NULL	NULL	NULL	NULL	1	{/}	0	4	727499	0	{/}	609
좌우반구com(split BVF)_3	24	1	<?xml version="1.0"?>\n<Clock xmlns:dt="urn:schemas-microsoft-com:datatypes"><Description dt:dt="string">E-Prime Primary Realtime Clock</Description><StartTime><Timestamp dt:dt="int">0</Timestamp><DateUtc dt:dt="string">2020-11-25T07:56:29Z</DateUtc></StartTime><FrequencyChanges><FrequencyChange><Frequency dt:dt="r8">2699980000</Frequency><Timestamp dt:dt="r8">5.8644897026655E+15</Timestamp><Curr…	좌우반구com(split BVF)_3-024-1	60.021	1.0.0.167	1	144689934	Professional	2.0.10.242	2.0.10.353	11-25-2020	2020-11-25 오전 7:56:29	16:56:29	2.0.10.248	298	2	{/}	이느	이	느	NULL	NULL	NULL	NULL	NULL	NULL	20	1	34	KSY	List3	0		0	0	872131	183		0	0	1	{/}	0	3	872314	0	{/}	504
좌우반구com(split BVF)_3	24	1	<?xml version="1.0"?>\n<Clock xmlns:dt="urn:schemas-microsoft-com:datatypes"><Description dt:dt="string">E-Prime Primary Realtime Clock</Description><StartTime><Timestamp dt:dt="int">0</Timestamp><DateUtc dt:dt="string">2020-11-25T07:56:29Z</DateUtc></StartTime><FrequencyChanges><FrequencyChange><Frequency dt:dt="r8">2699980000</Frequency><Timestamp dt:dt="r8">5.8644897026655E+15</Timestamp><Curr…	좌우반구com(split BVF)_3-024-1	60.021	1.0.0.167	1	144689934	Professional	2.0.10.242	2.0.10.353	11-25-2020	2020-11-25 오전 7:56:29	16:56:29	2.0.10.248	159	1	z	이득	이	득	NULL	NULL	NULL	30	1	27	NULL	NULL	NULL	KSY3	List2	NULL	NULL	NULL	NULL	NULL	NULL	NULL	NULL	NULL	0	z	0	3	472789	0	{/}	1019
좌우반구com(split BVF)_3	24	1	<?xml version="1.0"?>\n<Clock xmlns:dt="urn:schemas-microsoft-com:datatypes"><Description dt:dt="string">E-Prime Primary Realtime Clock</Description><StartTime><Timestamp dt:dt="int">0</Timestamp><DateUtc dt:dt="string">2020-11-25T07:56:29Z</DateUtc></StartTime><FrequencyChanges><FrequencyChange><Frequency dt:dt="r8">2699980000</Frequency><Timestamp dt:dt="r8">5.8644897026655E+15</Timestamp><Curr…	좌우반구com(split BVF)_3-024-1	60.021	1.0.0.167	1	144689934	Professional	2.0.10.242	2.0.10.353	11-25-2020	2020-11-25 오전 7:56:29	16:56:29	2.0.10.248	372	1	z	이유	이	유	NULL	NULL	NULL	NULL	NULL	NULL	95	1	108	KSY3	List3	NULL	NULL	NULL	NULL	NULL	NULL	NULL	NULL	NULL	1	z	0	4	1073693	0	z	378
좌우반구com(split BVF)_3	24	1	<?xml version="1.0"?>\n<Clock xmlns:dt="urn:schemas-microsoft-com:datatypes"><Description dt:dt="string">E-Prime Primary Realtime Clock</Description><StartTime><Timestamp dt:dt="int">0</Timestamp><DateUtc dt:dt="string">2020-11-25T07:56:29Z</DateUtc></StartTime><FrequencyChanges><FrequencyChange><Frequency dt:dt="r8">2699980000</Frequency><Timestamp dt:dt="r8">5.8644897026655E+15</Timestamp><Curr…	좌우반구com(split BVF)_3-024-1	60.021	1.0.0.167	1	144689934	Professional	2.0.10.242	2.0.10.353	11-25-2020	2020-11-25 오전 7:56:29	16:56:29	2.0.10.248	267	1	z	이전	이	전	NULL	NULL	NULL	NULL	NULL	NULL	1	1	3	KSY	List3	0		0	-1	786661	183		0	0	1	z	1	3	786844	0	z	345
좌우반구com(split BVF)_3	24	1	<?xml version="1.0"?>\n<Clock xmlns:dt="urn:schemas-microsoft-com:datatypes"><Description dt:dt="string">E-Prime Primary Realtime Clock</Description><StartTime><Timestamp dt:dt="int">0</Timestamp><DateUtc dt:dt="string">2020-11-25T07:56:29Z</DateUtc></StartTime><FrequencyChanges><FrequencyChange><Frequency dt:dt="r8">2699980000</Frequency><Timestamp dt:dt="r8">5.8644897026655E+15</Timestamp><Curr…	좌우반구com(split BVF)_3-024-1	60.021	1.0.0.167	1	144689934	Professional	2.0.10.242	2.0.10.353	11-25-2020	2020-11-25 오전 7:56:29	16:56:29	2.0.10.248	357	2	{/}	익궤	익	궤	NULL	NULL	NULL	NULL	NULL	NULL	56	1	93	KSY3	List3	NULL	NULL	NULL	NULL	NULL	NULL	NULL	NULL	NULL	1	{/}	0	3	1034173	0	{/}	484
좌우반구com(split BVF)_3	24	1	<?xml version="1.0"?>\n<Clock xmlns:dt="urn:schemas-microsoft-com:datatypes"><Description dt:dt="string">E-Prime Primary Realtime Clock</Description><StartTime><Timestamp dt:dt="int">0</Timestamp><DateUtc dt:dt="string">2020-11-25T07:56:29Z</DateUtc></StartTime><FrequencyChanges><FrequencyChange><Frequency dt:dt="r8">2699980000</Frequency><Timestamp dt:dt="r8">5.8644897026655E+15</Timestamp><Curr…	좌우반구com(split BVF)_3-024-1	60.021	1.0.0.167	1	144689934	Professional	2.0.10.242	2.0.10.353	11-25-2020	2020-11-25 오전 7:56:29	16:56:29	2.0.10.248	320	2	{/}	익력	익	력	NULL	NULL	NULL	NULL	NULL	NULL	76	1	56	KSY3	List3	NULL	NULL	NULL	NULL	NULL	NULL	NULL	NULL	NULL	0	{/}	0	3	930993	0	z	441
좌우반구com(split BVF)_3	24	1	<?xml version="1.0"?>\n<Clock xmlns:dt="urn:schemas-microsoft-com:datatypes"><Description dt:dt="string">E-Prime Primary Realtime Clock</Description><StartTime><Timestamp dt:dt="int">0</Timestamp><DateUtc dt:dt="string">2020-11-25T07:56:29Z</DateUtc></StartTime><FrequencyChanges><FrequencyChange><Frequency dt:dt="r8">2699980000</Frequency><Timestamp dt:dt="r8">5.8644897026655E+15</Timestamp><Curr…	좌우반구com(split BVF)_3-024-1	60.021	1.0.0.167	1	144689934	Professional	2.0.10.242	2.0.10.353	11-25-2020	2020-11-25 오전 7:56:29	16:56:29	2.0.10.248	21	1	z	인간	인	간	91	1	21	NULL	NULL	NULL	NULL	NULL	NULL	KSY	List1	0		0	-1	80395	183		0	0	1	z	1	3	80578	0	z	406
좌우반구com(split BVF)_3	24	1	<?xml version="1.0"?>\n<Clock xmlns:dt="urn:schemas-microsoft-com:datatypes"><Description dt:dt="string">E-Prime Primary Realtime Clock</Description><StartTime><Timestamp dt:dt="int">0</Timestamp><DateUtc dt:dt="string">2020-11-25T07:56:29Z</DateUtc></StartTime><FrequencyChanges><FrequencyChange><Frequency dt:dt="r8">2699980000</Frequency><Timestamp dt:dt="r8">5.8644897026655E+15</Timestamp><Curr…	좌우반구com(split BVF)_3-024-1	60.021	1.0.0.167	1	144689934	Professional	2.0.10.242	2.0.10.353	11-25-2020	2020-11-25 오전 7:56:29	16:56:29	2.0.10.248	124	1	z	인사	인	사	63	1	124	NULL	NULL	NULL	NULL	NULL	NULL	KSY	List1	0		0	-1	371542	183		0	0	1	z	0	3	371725	0	z	495
좌우반구com(split BVF)_3	24	1	<?xml version="1.0"?>\n<Clock xmlns:dt="urn:schemas-microsoft-com:datatypes"><Description dt:dt="string">E-Prime Primary Realtime Clock</Description><StartTime><Timestamp dt:dt="int">0</Timestamp><DateUtc dt:dt="string">2020-11-25T07:56:29Z</DateUtc></StartTime><FrequencyChanges><FrequencyChange><Frequency dt:dt="r8">2699980000</Frequency><Timestamp dt:dt="r8">5.8644897026655E+15</Timestamp><Curr…	좌우반구com(split BVF)_3-024-1	60.021	1.0.0.167	1	144689934	Professional	2.0.10.242	2.0.10.353	11-25-2020	2020-11-25 오전 7:56:29	16:56:29	2.0.10.248	273	1	z	인생	인	생	NULL	NULL	NULL	NULL	NULL	NULL	52	1	9	KSY	List3	0		1	-1	802505	184		0	0	1	z	0	4	802689	0	z	778
좌우반구com(split BVF)_3	24	1	<?xml version="1.0"?>\n<Clock xmlns:dt="urn:schemas-microsoft-com:datatypes"><Description dt:dt="string">E-Prime Primary Realtime Clock</Description><StartTime><Timestamp dt:dt="int">0</Timestamp><DateUtc dt:dt="string">2020-11-25T07:56:29Z</DateUtc></StartTime><FrequencyChanges><FrequencyChange><Frequency dt:dt="r8">2699980000</Frequency><Timestamp dt:dt="r8">5.8644897026655E+15</Timestamp><Curr…	좌우반구com(split BVF)_3-024-1	60.021	1.0.0.167	1	144689934	Professional	2.0.10.242	2.0.10.353	11-25-2020	2020-11-25 오전 7:56:29	16:56:29	2.0.10.248	229	1	z	인연	인	연	NULL	NULL	NULL	98	1	97	NULL	NULL	NULL	KSY	List2	0		0	-1	671052	183		0	0	1	z	1	3	671235	0	z	403
좌우반구com(split BVF)_3	24	1	<?xml version="1.0"?>\n<Clock xmlns:dt="urn:schemas-microsoft-com:datatypes"><Description dt:dt="string">E-Prime Primary Realtime Clock</Description><StartTime><Timestamp dt:dt="int">0</Timestamp><DateUtc dt:dt="string">2020-11-25T07:56:29Z</DateUtc></StartTime><FrequencyChanges><FrequencyChange><Frequency dt:dt="r8">2699980000</Frequency><Timestamp dt:dt="r8">5.8644897026655E+15</Timestamp><Curr…	좌우반구com(split BVF)_3-024-1	60.021	1.0.0.167	1	144689934	Professional	2.0.10.242	2.0.10.353	11-25-2020	2020-11-25 오전 7:56:29	16:56:29	2.0.10.248	77	2	{/}	일려	일	려	97	1	77	NULL	NULL	NULL	NULL	NULL	NULL	KSY2	List1	NULL	NULL	NULL	NULL	NULL	NULL	NULL	NULL	NULL	1	{/}	1	3	240038	0	{/}	909
좌우반구com(split BVF)_3	24	1	<?xml version="1.0"?>\n<Clock xmlns:dt="urn:schemas-microsoft-com:datatypes"><Description dt:dt="string">E-Prime Primary Realtime Clock</Description><StartTime><Timestamp dt:dt="int">0</Timestamp><DateUtc dt:dt="string">2020-11-25T07:56:29Z</DateUtc></StartTime><FrequencyChanges><FrequencyChange><Frequency dt:dt="r8">2699980000</Frequency><Timestamp dt:dt="r8">5.8644897026655E+15</Timestamp><Curr…	좌우반구com(split BVF)_3-024-1	60.021	1.0.0.167	1	144689934	Professional	2.0.10.242	2.0.10.353	11-25-2020	2020-11-25 오전 7:56:29	16:56:29	2.0.10.248	109	2	{/}	일섭	일	섭	122	1	109	NULL	NULL	NULL	NULL	NULL	NULL	KSY3	List1	NULL	NULL	NULL	NULL	NULL	NULL	NULL	NULL	NULL	1	{/}	0	3	329157	0	{/}	654
좌우반구com(split BVF)_3	24	1	<?xml version="1.0"?>\n<Clock xmlns:dt="urn:schemas-microsoft-com:datatypes"><Description dt:dt="string">E-Prime Primary Realtime Clock</Description><StartTime><Timestamp dt:dt="int">0</Timestamp><DateUtc dt:dt="string">2020-11-25T07:56:29Z</DateUtc></StartTime><FrequencyChanges><FrequencyChange><Frequency dt:dt="r8">2699980000</Frequency><Timestamp dt:dt="r8">5.8644897026655E+15</Timestamp><Curr…	좌우반구com(split BVF)_3-024-1	60.021	1.0.0.167	1	144689934	Professional	2.0.10.242	2.0.10.353	11-25-2020	2020-11-25 오전 7:56:29	16:56:29	2.0.10.248	261	2	{/}	임택	임	택	NULL	NULL	NULL	82	1	129	NULL	NULL	NULL	KSY3	List2	NULL	NULL	NULL	NULL	NULL	NULL	NULL	NULL	NULL	1	{/}	0	3	761087	0	{/}	877
좌우반구com(split BVF)_3	24	1	<?xml version="1.0"?>\n<Clock xmlns:dt="urn:schemas-microsoft-com:datatypes"><Description dt:dt="string">E-Prime Primary Realtime Clock</Description><StartTime><Timestamp dt:dt="int">0</Timestamp><DateUtc dt:dt="string">2020-11-25T07:56:29Z</DateUtc></StartTime><FrequencyChanges><FrequencyChange><Frequency dt:dt="r8">2699980000</Frequency><Timestamp dt:dt="r8">5.8644897026655E+15</Timestamp><Curr…	좌우반구com(split BVF)_3-024-1	60.021	1.0.0.167	1	144689934	Professional	2.0.10.242	2.0.10.353	11-25-2020	2020-11-25 오전 7:56:29	16:56:29	2.0.10.248	114	1	z	입구	입	구	62	1	114	NULL	NULL	NULL	NULL	NULL	NULL	KSY	List1	0		0	0	342869	183		0	0	1	z	0	3	343052	0	z	303
좌우반구com(split BVF)_3	24	1	<?xml version="1.0"?>\n<Clock xmlns:dt="urn:schemas-microsoft-com:datatypes"><Description dt:dt="string">E-Prime Primary Realtime Clock</Description><StartTime><Timestamp dt:dt="int">0</Timestamp><DateUtc dt:dt="string">2020-11-25T07:56:29Z</DateUtc></StartTime><FrequencyChanges><FrequencyChange><Frequency dt:dt="r8">2699980000</Frequency><Timestamp dt:dt="r8">5.8644897026655E+15</Timestamp><Curr…	좌우반구com(split BVF)_3-024-1	60.021	1.0.0.167	1	144689934	Professional	2.0.10.242	2.0.10.353	11-25-2020	2020-11-25 오전 7:56:29	16:56:29	2.0.10.248	8	2	{/}	입목	입	목	80	1	8	NULL	NULL	NULL	NULL	NULL	NULL	KSY	List1	0		0	0	44075	183		0	0	0	{/}	0	3	44258	0	z	625
좌우반구com(split BVF)_3	24	1	<?xml version="1.0"?>\n<Clock xmlns:dt="urn:schemas-microsoft-com:datatypes"><Description dt:dt="string">E-Prime Primary Realtime Clock</Description><StartTime><Timestamp dt:dt="int">0</Timestamp><DateUtc dt:dt="string">2020-11-25T07:56:29Z</DateUtc></StartTime><FrequencyChanges><FrequencyChange><Frequency dt:dt="r8">2699980000</Frequency><Timestamp dt:dt="r8">5.8644897026655E+15</Timestamp><Curr…	좌우반구com(split BVF)_3-024-1	60.021	1.0.0.167	1	144689934	Professional	2.0.10.242	2.0.10.353	11-25-2020	2020-11-25 오전 7:56:29	16:56:29	2.0.10.248	130	2	{/}	입화	입	화	129	1	130	NULL	NULL	NULL	NULL	NULL	NULL	KSY	List1	0		1	-1	388352	184		0	0	0	{/}	0	4	388536	0	z	722
좌우반구com(split BVF)_3	24	1	<?xml version="1.0"?>\n<Clock xmlns:dt="urn:schemas-microsoft-com:datatypes"><Description dt:dt="string">E-Prime Primary Realtime Clock</Description><StartTime><Timestamp dt:dt="int">0</Timestamp><DateUtc dt:dt="string">2020-11-25T07:56:29Z</DateUtc></StartTime><FrequencyChanges><FrequencyChange><Frequency dt:dt="r8">2699980000</Frequency><Timestamp dt:dt="r8">5.8644897026655E+15</Timestamp><Curr…	좌우반구com(split BVF)_3-024-1	60.021	1.0.0.167	1	144689934	Professional	2.0.10.242	2.0.10.353	11-25-2020	2020-11-25 오전 7:56:29	16:56:29	2.0.10.248	89	2	{/}	자름	자	름	9	1	89	NULL	NULL	NULL	NULL	NULL	NULL	KSY3	List1	NULL	NULL	NULL	NULL	NULL	NULL	NULL	NULL	NULL	0	{/}	1	3	274226	0	z	365
좌우반구com(split BVF)_3	24	1	<?xml version="1.0"?>\n<Clock xmlns:dt="urn:schemas-microsoft-com:datatypes"><Description dt:dt="string">E-Prime Primary Realtime Clock</Description><StartTime><Timestamp dt:dt="int">0</Timestamp><DateUtc dt:dt="string">2020-11-25T07:56:29Z</DateUtc></StartTime><FrequencyChanges><FrequencyChange><Frequency dt:dt="r8">2699980000</Frequency><Timestamp dt:dt="r8">5.8644897026655E+15</Timestamp><Curr…	좌우반구com(split BVF)_3-024-1	60.021	1.0.0.167	1	144689934	Professional	2.0.10.242	2.0.10.353	11-25-2020	2020-11-25 오전 7:56:29	16:56:29	2.0.10.248	290	1	z	자리	자	리	NULL	NULL	NULL	NULL	NULL	NULL	73	1	26	KSY	List3	0		1	-1	849605	184		0	0	1	z	0	4	849789	0	z	495
좌우반구com(split BVF)_3	24	1	<?xml version="1.0"?>\n<Clock xmlns:dt="urn:schemas-microsoft-com:datatypes"><Description dt:dt="string">E-Prime Primary Realtime Clock</Description><StartTime><Timestamp dt:dt="int">0</Timestamp><DateUtc dt:dt="string">2020-11-25T07:56:29Z</DateUtc></StartTime><FrequencyChanges><FrequencyChange><Frequency dt:dt="r8">2699980000</Frequency><Timestamp dt:dt="r8">5.8644897026655E+15</Timestamp><Curr…	좌우반구com(split BVF)_3-024-1	60.021	1.0.0.167	1	144689934	Professional	2.0.10.242	2.0.10.353	11-25-2020	2020-11-25 오전 7:56:29	16:56:29	2.0.10.248	389	1	z	자본	자	본	NULL	NULL	NULL	NULL	NULL	NULL	77	1	125	KSY	List3	0		0	-1	1118027	183		0	0	1	z	0	3	1118210	0	z	356
좌우반구com(split BVF)_3	24	1	<?xml version="1.0"?>\n<Clock xmlns:dt="urn:schemas-microsoft-com:datatypes"><Description dt:dt="string">E-Prime Primary Realtime Clock</Description><StartTime><Timestamp dt:dt="int">0</Timestamp><DateUtc dt:dt="string">2020-11-25T07:56:29Z</DateUtc></StartTime><FrequencyChanges><FrequencyChange><Frequency dt:dt="r8">2699980000</Frequency><Timestamp dt:dt="r8">5.8644897026655E+15</Timestamp><Curr…	좌우반구com(split BVF)_3-024-1	60.021	1.0.0.167	1	144689934	Professional	2.0.10.242	2.0.10.353	11-25-2020	2020-11-25 오전 7:56:29	16:56:29	2.0.10.248	367	1	z	자체	자	체	NULL	NULL	NULL	NULL	NULL	NULL	55	1	103	KSY	List3	0		0	0	1060431	183		0	0	1	z	0	3	1060614	0	z	345
좌우반구com(split BVF)_3	24	1	<?xml version="1.0"?>\n<Clock xmlns:dt="urn:schemas-microsoft-com:datatypes"><Description dt:dt="string">E-Prime Primary Realtime Clock</Description><StartTime><Timestamp dt:dt="int">0</Timestamp><DateUtc dt:dt="string">2020-11-25T07:56:29Z</DateUtc></StartTime><FrequencyChanges><FrequencyChange><Frequency dt:dt="r8">2699980000</Frequency><Timestamp dt:dt="r8">5.8644897026655E+15</Timestamp><Curr…	좌우반구com(split BVF)_3-024-1	60.021	1.0.0.167	1	144689934	Professional	2.0.10.242	2.0.10.353	11-25-2020	2020-11-25 오전 7:56:29	16:56:29	2.0.10.248	391	2	{/}	작락	작	락	NULL	NULL	NULL	NULL	NULL	NULL	4	1	127	KSY2	List3	NULL	NULL	NULL	NULL	NULL	NULL	NULL	NULL	NULL	1	{/}	0	3	1123275	0	{/}	595
좌우반구com(split BVF)_3	24	1	<?xml version="1.0"?>\n<Clock xmlns:dt="urn:schemas-microsoft-com:datatypes"><Description dt:dt="string">E-Prime Primary Realtime Clock</Description><StartTime><Timestamp dt:dt="int">0</Timestamp><DateUtc dt:dt="string">2020-11-25T07:56:29Z</DateUtc></StartTime><FrequencyChanges><FrequencyChange><Frequency dt:dt="r8">2699980000</Frequency><Timestamp dt:dt="r8">5.8644897026655E+15</Timestamp><Curr…	좌우반구com(split BVF)_3-024-1	60.021	1.0.0.167	1	144689934	Professional	2.0.10.242	2.0.10.353	11-25-2020	2020-11-25 오전 7:56:29	16:56:29	2.0.10.248	313	1	z	작품	작	품	NULL	NULL	NULL	NULL	NULL	NULL	91	1	49	KSY	List3	0		0	-1	912050	183		0	0	1	z	0	3	912233	0	z	452
좌우반구com(split BVF)_3	24	1	<?xml version="1.0"?>\n<Clock xmlns:dt="urn:schemas-microsoft-com:datatypes"><Description dt:dt="string">E-Prime Primary Realtime Clock</Description><StartTime><Timestamp dt:dt="int">0</Timestamp><DateUtc dt:dt="string">2020-11-25T07:56:29Z</DateUtc></StartTime><FrequencyChanges><FrequencyChange><Frequency dt:dt="r8">2699980000</Frequency><Timestamp dt:dt="r8">5.8644897026655E+15</Timestamp><Curr…	좌우반구com(split BVF)_3-024-1	60.021	1.0.0.167	1	144689934	Professional	2.0.10.242	2.0.10.353	11-25-2020	2020-11-25 오전 7:56:29	16:56:29	2.0.10.248	221	1	z	재계	재	계	NULL	NULL	NULL	39	1	89	NULL	NULL	NULL	KSY	List2	0		0	-1	648277	183		0	0	1	z	0	3	648460	0	z	553
좌우반구com(split BVF)_3	24	1	<?xml version="1.0"?>\n<Clock xmlns:dt="urn:schemas-microsoft-com:datatypes"><Description dt:dt="string">E-Prime Primary Realtime Clock</Description><StartTime><Timestamp dt:dt="int">0</Timestamp><DateUtc dt:dt="string">2020-11-25T07:56:29Z</DateUtc></StartTime><FrequencyChanges><FrequencyChange><Frequency dt:dt="r8">2699980000</Frequency><Timestamp dt:dt="r8">5.8644897026655E+15</Timestamp><Curr…	좌우반구com(split BVF)_3-024-1	60.021	1.0.0.167	1	144689934	Professional	2.0.10.242	2.0.10.353	11-25-2020	2020-11-25 오전 7:56:29	16:56:29	2.0.10.248	106	2	{/}	적태	적	태	88	1	106	NULL	NULL	NULL	NULL	NULL	NULL	KSY3	List1	NULL	NULL	NULL	NULL	NULL	NULL	NULL	NULL	NULL	1	{/}	0	3	320810	0	{/}	641
좌우반구com(split BVF)_3	24	1	<?xml version="1.0"?>\n<Clock xmlns:dt="urn:schemas-microsoft-com:datatypes"><Description dt:dt="string">E-Prime Primary Realtime Clock</Description><StartTime><Timestamp dt:dt="int">0</Timestamp><DateUtc dt:dt="string">2020-11-25T07:56:29Z</DateUtc></StartTime><FrequencyChanges><FrequencyChange><Frequency dt:dt="r8">2699980000</Frequency><Timestamp dt:dt="r8">5.8644897026655E+15</Timestamp><Curr…	좌우반구com(split BVF)_3-024-1	60.021	1.0.0.167	1	144689934	Professional	2.0.10.242	2.0.10.353	11-25-2020	2020-11-25 오전 7:56:29	16:56:29	2.0.10.248	112	1	z	전략	전	략	93	1	112	NULL	NULL	NULL	NULL	NULL	NULL	KSY	List1	0		0	0	337521	183		0	0	1	z	0	3	337704	0	z	440
좌우반구com(split BVF)_3	24	1	<?xml version="1.0"?>\n<Clock xmlns:dt="urn:schemas-microsoft-com:datatypes"><Description dt:dt="string">E-Prime Primary Realtime Clock</Description><StartTime><Timestamp dt:dt="int">0</Timestamp><DateUtc dt:dt="string">2020-11-25T07:56:29Z</DateUtc></StartTime><FrequencyChanges><FrequencyChange><Frequency dt:dt="r8">2699980000</Frequency><Timestamp dt:dt="r8">5.8644897026655E+15</Timestamp><Curr…	좌우반구com(split BVF)_3-024-1	60.021	1.0.0.167	1	144689934	Professional	2.0.10.242	2.0.10.353	11-25-2020	2020-11-25 오전 7:56:29	16:56:29	2.0.10.248	286	1	z	전통	전	통	NULL	NULL	NULL	NULL	NULL	NULL	100	1	22	KSY	List3	0		1	-1	838609	184		0	0	1	z	0	4	838793	0	z	465
좌우반구com(split BVF)_3	24	1	<?xml version="1.0"?>\n<Clock xmlns:dt="urn:schemas-microsoft-com:datatypes"><Description dt:dt="string">E-Prime Primary Realtime Clock</Description><StartTime><Timestamp dt:dt="int">0</Timestamp><DateUtc dt:dt="string">2020-11-25T07:56:29Z</DateUtc></StartTime><FrequencyChanges><FrequencyChange><Frequency dt:dt="r8">2699980000</Frequency><Timestamp dt:dt="r8">5.8644897026655E+15</Timestamp><Curr…	좌우반구com(split BVF)_3-024-1	60.021	1.0.0.167	1	144689934	Professional	2.0.10.242	2.0.10.353	11-25-2020	2020-11-25 오전 7:56:29	16:56:29	2.0.10.248	82	2	{/}	전필	전	필	89	1	82	NULL	NULL	NULL	NULL	NULL	NULL	KSY2	List1	NULL	NULL	NULL	NULL	NULL	NULL	NULL	NULL	NULL	1	{/}	1	3	254383	0	{/}	524
좌우반구com(split BVF)_3	24	1	<?xml version="1.0"?>\n<Clock xmlns:dt="urn:schemas-microsoft-com:datatypes"><Description dt:dt="string">E-Prime Primary Realtime Clock</Description><StartTime><Timestamp dt:dt="int">0</Timestamp><DateUtc dt:dt="string">2020-11-25T07:56:29Z</DateUtc></StartTime><FrequencyChanges><FrequencyChange><Frequency dt:dt="r8">2699980000</Frequency><Timestamp dt:dt="r8">5.8644897026655E+15</Timestamp><Curr…	좌우반구com(split BVF)_3-024-1	60.021	1.0.0.167	1	144689934	Professional	2.0.10.242	2.0.10.353	11-25-2020	2020-11-25 오전 7:56:29	16:56:29	2.0.10.248	361	1	z	절감	절	감	NULL	NULL	NULL	NULL	NULL	NULL	36	1	97	KSY	List3	0		0	0	1044370	183		0	0	0	z	0	3	1044553	0	{/}	710
좌우반구com(split BVF)_3	24	1	<?xml version="1.0"?>\n<Clock xmlns:dt="urn:schemas-microsoft-com:datatypes"><Description dt:dt="string">E-Prime Primary Realtime Clock</Description><StartTime><Timestamp dt:dt="int">0</Timestamp><DateUtc dt:dt="string">2020-11-25T07:56:29Z</DateUtc></StartTime><FrequencyChanges><FrequencyChange><Frequency dt:dt="r8">2699980000</Frequency><Timestamp dt:dt="r8">5.8644897026655E+15</Timestamp><Curr…	좌우반구com(split BVF)_3-024-1	60.021	1.0.0.167	1	144689934	Professional	2.0.10.242	2.0.10.353	11-25-2020	2020-11-25 오전 7:56:29	16:56:29	2.0.10.248	20	2	{/}	절보	절	보	43	1	20	NULL	NULL	NULL	NULL	NULL	NULL	KSY	List1	0		0	-1	77446	183		0	0	1	{/}	1	3	77629	0	{/}	754
좌우반구com(split BVF)_3	24	1	<?xml version="1.0"?>\n<Clock xmlns:dt="urn:schemas-microsoft-com:datatypes"><Description dt:dt="string">E-Prime Primary Realtime Clock</Description><StartTime><Timestamp dt:dt="int">0</Timestamp><DateUtc dt:dt="string">2020-11-25T07:56:29Z</DateUtc></StartTime><FrequencyChanges><FrequencyChange><Frequency dt:dt="r8">2699980000</Frequency><Timestamp dt:dt="r8">5.8644897026655E+15</Timestamp><Curr…	좌우반구com(split BVF)_3-024-1	60.021	1.0.0.167	1	144689934	Professional	2.0.10.242	2.0.10.353	11-25-2020	2020-11-25 오전 7:56:29	16:56:29	2.0.10.248	213	2	{/}	절속	절	속	NULL	NULL	NULL	107	1	81	NULL	NULL	NULL	KSY	List2	0		0	-1	624685	184		0	0	0	{/}	0	4	624869	0	z	1681
좌우반구com(split BVF)_3	24	1	<?xml version="1.0"?>\n<Clock xmlns:dt="urn:schemas-microsoft-com:datatypes"><Description dt:dt="string">E-Prime Primary Realtime Clock</Description><StartTime><Timestamp dt:dt="int">0</Timestamp><DateUtc dt:dt="string">2020-11-25T07:56:29Z</DateUtc></StartTime><FrequencyChanges><FrequencyChange><Frequency dt:dt="r8">2699980000</Frequency><Timestamp dt:dt="r8">5.8644897026655E+15</Timestamp><Curr…	좌우반구com(split BVF)_3-024-1	60.021	1.0.0.167	1	144689934	Professional	2.0.10.242	2.0.10.353	11-25-2020	2020-11-25 오전 7:56:29	16:56:29	2.0.10.248	182	1	z	절차	절	차	NULL	NULL	NULL	25	1	50	NULL	NULL	NULL	KSY	List2	0		0	0	537200	183		0	0	1	z	0	3	537383	0	z	362
좌우반구com(split BVF)_3	24	1	<?xml version="1.0"?>\n<Clock xmlns:dt="urn:schemas-microsoft-com:datatypes"><Description dt:dt="string">E-Prime Primary Realtime Clock</Description><StartTime><Timestamp dt:dt="int">0</Timestamp><DateUtc dt:dt="string">2020-11-25T07:56:29Z</DateUtc></StartTime><FrequencyChanges><FrequencyChange><Frequency dt:dt="r8">2699980000</Frequency><Timestamp dt:dt="r8">5.8644897026655E+15</Timestamp><Curr…	좌우반구com(split BVF)_3-024-1	60.021	1.0.0.167	1	144689934	Professional	2.0.10.242	2.0.10.353	11-25-2020	2020-11-25 오전 7:56:29	16:56:29	2.0.10.248	368	1	z	정도	정	도	NULL	NULL	NULL	NULL	NULL	NULL	27	1	104	KSY	List3	0		0	0	1062980	183		0	0	1	z	0	3	1063163	0	z	276
좌우반구com(split BVF)_3	24	1	<?xml version="1.0"?>\n<Clock xmlns:dt="urn:schemas-microsoft-com:datatypes"><Description dt:dt="string">E-Prime Primary Realtime Clock</Description><StartTime><Timestamp dt:dt="int">0</Timestamp><DateUtc dt:dt="string">2020-11-25T07:56:29Z</DateUtc></StartTime><FrequencyChanges><FrequencyChange><Frequency dt:dt="r8">2699980000</Frequency><Timestamp dt:dt="r8">5.8644897026655E+15</Timestamp><Curr…	좌우반구com(split BVF)_3-024-1	60.021	1.0.0.167	1	144689934	Professional	2.0.10.242	2.0.10.353	11-25-2020	2020-11-25 오전 7:56:29	16:56:29	2.0.10.248	11	1	z	정오	정	오	103	1	11	NULL	NULL	NULL	NULL	NULL	NULL	KSY	List1	0		0	-1	52205	183		0	0	1	z	1	3	52388	0	z	403
좌우반구com(split BVF)_3	24	1	<?xml version="1.0"?>\n<Clock xmlns:dt="urn:schemas-microsoft-com:datatypes"><Description dt:dt="string">E-Prime Primary Realtime Clock</Description><StartTime><Timestamp dt:dt="int">0</Timestamp><DateUtc dt:dt="string">2020-11-25T07:56:29Z</DateUtc></StartTime><FrequencyChanges><FrequencyChange><Frequency dt:dt="r8">2699980000</Frequency><Timestamp dt:dt="r8">5.8644897026655E+15</Timestamp><Curr…	좌우반구com(split BVF)_3-024-1	60.021	1.0.0.167	1	144689934	Professional	2.0.10.242	2.0.10.353	11-25-2020	2020-11-25 오전 7:56:29	16:56:29	2.0.10.248	305	1	z	정책	정	책	NULL	NULL	NULL	NULL	NULL	NULL	8	1	41	KSY	List3	0		0	0	890791	183		0	0	1	z	0	3	890974	0	z	444
좌우반구com(split BVF)_3	24	1	<?xml version="1.0"?>\n<Clock xmlns:dt="urn:schemas-microsoft-com:datatypes"><Description dt:dt="string">E-Prime Primary Realtime Clock</Description><StartTime><Timestamp dt:dt="int">0</Timestamp><DateUtc dt:dt="string">2020-11-25T07:56:29Z</DateUtc></StartTime><FrequencyChanges><FrequencyChange><Frequency dt:dt="r8">2699980000</Frequency><Timestamp dt:dt="r8">5.8644897026655E+15</Timestamp><Curr…	좌우반구com(split BVF)_3-024-1	60.021	1.0.0.167	1	144689934	Professional	2.0.10.242	2.0.10.353	11-25-2020	2020-11-25 오전 7:56:29	16:56:29	2.0.10.248	184	2	{/}	제경	제	경	NULL	NULL	NULL	40	1	52	NULL	NULL	NULL	KSY3	List2	NULL	NULL	NULL	NULL	NULL	NULL	NULL	NULL	NULL	1	{/}	0	4	542898	0	{/}	645
좌우반구com(split BVF)_3	24	1	<?xml version="1.0"?>\n<Clock xmlns:dt="urn:schemas-microsoft-com:datatypes"><Description dt:dt="string">E-Prime Primary Realtime Clock</Description><StartTime><Timestamp dt:dt="int">0</Timestamp><DateUtc dt:dt="string">2020-11-25T07:56:29Z</DateUtc></StartTime><FrequencyChanges><FrequencyChange><Frequency dt:dt="r8">2699980000</Frequency><Timestamp dt:dt="r8">5.8644897026655E+15</Timestamp><Curr…	좌우반구com(split BVF)_3-024-1	60.021	1.0.0.167	1	144689934	Professional	2.0.10.242	2.0.10.353	11-25-2020	2020-11-25 오전 7:56:29	16:56:29	2.0.10.248	181	1	z	제도	제	도	NULL	NULL	NULL	127	1	49	NULL	NULL	NULL	KSY	List2	0		0	-1	534267	184		0	0	1	z	0	4	534451	0	z	732
좌우반구com(split BVF)_3	24	1	<?xml version="1.0"?>\n<Clock xmlns:dt="urn:schemas-microsoft-com:datatypes"><Description dt:dt="string">E-Prime Primary Realtime Clock</Description><StartTime><Timestamp dt:dt="int">0</Timestamp><DateUtc dt:dt="string">2020-11-25T07:56:29Z</DateUtc></StartTime><FrequencyChanges><FrequencyChange><Frequency dt:dt="r8">2699980000</Frequency><Timestamp dt:dt="r8">5.8644897026655E+15</Timestamp><Curr…	좌우반구com(split BVF)_3-024-1	60.021	1.0.0.167	1	144689934	Professional	2.0.10.242	2.0.10.353	11-25-2020	2020-11-25 오전 7:56:29	16:56:29	2.0.10.248	347	2	{/}	제란	제	란	NULL	NULL	NULL	NULL	NULL	NULL	130	1	83	KSY2	List3	NULL	NULL	NULL	NULL	NULL	NULL	NULL	NULL	NULL	1	{/}	0	4	1006800	0	{/}	656
좌우반구com(split BVF)_3	24	1	<?xml version="1.0"?>\n<Clock xmlns:dt="urn:schemas-microsoft-com:datatypes"><Description dt:dt="string">E-Prime Primary Realtime Clock</Description><StartTime><Timestamp dt:dt="int">0</Timestamp><DateUtc dt:dt="string">2020-11-25T07:56:29Z</DateUtc></StartTime><FrequencyChanges><FrequencyChange><Frequency dt:dt="r8">2699980000</Frequency><Timestamp dt:dt="r8">5.8644897026655E+15</Timestamp><Curr…	좌우반구com(split BVF)_3-024-1	60.021	1.0.0.167	1	144689934	Professional	2.0.10.242	2.0.10.353	11-25-2020	2020-11-25 오전 7:56:29	16:56:29	2.0.10.248	48	1	z	제안	제	안	26	1	48	NULL	NULL	NULL	NULL	NULL	NULL	KSY	List1	0		0	-1	159600	184		0	0	1	z	0	4	159784	0	z	348
좌우반구com(split BVF)_3	24	1	<?xml version="1.0"?>\n<Clock xmlns:dt="urn:schemas-microsoft-com:datatypes"><Description dt:dt="string">E-Prime Primary Realtime Clock</Description><StartTime><Timestamp dt:dt="int">0</Timestamp><DateUtc dt:dt="string">2020-11-25T07:56:29Z</DateUtc></StartTime><FrequencyChanges><FrequencyChange><Frequency dt:dt="r8">2699980000</Frequency><Timestamp dt:dt="r8">5.8644897026655E+15</Timestamp><Curr…	좌우반구com(split BVF)_3-024-1	60.021	1.0.0.167	1	144689934	Professional	2.0.10.242	2.0.10.353	11-25-2020	2020-11-25 오전 7:56:29	16:56:29	2.0.10.248	387	1	z	제품	제	품	NULL	NULL	NULL	NULL	NULL	NULL	38	1	123	KSY	List3	0		0	0	1112829	183		0	0	1	z	0	3	1113012	0	z	378
좌우반구com(split BVF)_3	24	1	<?xml version="1.0"?>\n<Clock xmlns:dt="urn:schemas-microsoft-com:datatypes"><Description dt:dt="string">E-Prime Primary Realtime Clock</Description><StartTime><Timestamp dt:dt="int">0</Timestamp><DateUtc dt:dt="string">2020-11-25T07:56:29Z</DateUtc></StartTime><FrequencyChanges><FrequencyChange><Frequency dt:dt="r8">2699980000</Frequency><Timestamp dt:dt="r8">5.8644897026655E+15</Timestamp><Curr…	좌우반구com(split BVF)_3-024-1	60.021	1.0.0.167	1	144689934	Professional	2.0.10.242	2.0.10.353	11-25-2020	2020-11-25 오전 7:56:29	16:56:29	2.0.10.248	288	1	z	조건	조	건	NULL	NULL	NULL	NULL	NULL	NULL	116	1	24	KSY	List3	0		0	-1	844174	183		0	0	1	z	1	3	844357	0	z	392
좌우반구com(split BVF)_3	24	1	<?xml version="1.0"?>\n<Clock xmlns:dt="urn:schemas-microsoft-com:datatypes"><Description dt:dt="string">E-Prime Primary Realtime Clock</Description><StartTime><Timestamp dt:dt="int">0</Timestamp><DateUtc dt:dt="string">2020-11-25T07:56:29Z</DateUtc></StartTime><FrequencyChanges><FrequencyChange><Frequency dt:dt="r8">2699980000</Frequency><Timestamp dt:dt="r8">5.8644897026655E+15</Timestamp><Curr…	좌우반구com(split BVF)_3-024-1	60.021	1.0.0.167	1	144689934	Professional	2.0.10.242	2.0.10.353	11-25-2020	2020-11-25 오전 7:56:29	16:56:29	2.0.10.248	308	1	z	조례	조	례	NULL	NULL	NULL	NULL	NULL	NULL	68	1	44	KSY	List3	0		0	-1	898888	183		0	0	1	z	0	3	899071	0	z	370
좌우반구com(split BVF)_3	24	1	<?xml version="1.0"?>\n<Clock xmlns:dt="urn:schemas-microsoft-com:datatypes"><Description dt:dt="string">E-Prime Primary Realtime Clock</Description><StartTime><Timestamp dt:dt="int">0</Timestamp><DateUtc dt:dt="string">2020-11-25T07:56:29Z</DateUtc></StartTime><FrequencyChanges><FrequencyChange><Frequency dt:dt="r8">2699980000</Frequency><Timestamp dt:dt="r8">5.8644897026655E+15</Timestamp><Curr…	좌우반구com(split BVF)_3-024-1	60.021	1.0.0.167	1	144689934	Professional	2.0.10.242	2.0.10.353	11-25-2020	2020-11-25 오전 7:56:29	16:56:29	2.0.10.248	362	1	z	조직	조	직	NULL	NULL	NULL	NULL	NULL	NULL	30	1	98	KSY	List3	0		0	-1	1047285	184		0	0	1	z	0	4	1047469	0	z	339
좌우반구com(split BVF)_3	24	1	<?xml version="1.0"?>\n<Clock xmlns:dt="urn:schemas-microsoft-com:datatypes"><Description dt:dt="string">E-Prime Primary Realtime Clock</Description><StartTime><Timestamp dt:dt="int">0</Timestamp><DateUtc dt:dt="string">2020-11-25T07:56:29Z</DateUtc></StartTime><FrequencyChanges><FrequencyChange><Frequency dt:dt="r8">2699980000</Frequency><Timestamp dt:dt="r8">5.8644897026655E+15</Timestamp><Curr…	좌우반구com(split BVF)_3-024-1	60.021	1.0.0.167	1	144689934	Professional	2.0.10.242	2.0.10.353	11-25-2020	2020-11-25 오전 7:56:29	16:56:29	2.0.10.248	390	1	z	종류	종	류	NULL	NULL	NULL	NULL	NULL	NULL	114	1	126	KSY	List3	0		0	0	1120593	183		0	0	1	z	0	3	1120776	0	z	302
좌우반구com(split BVF)_3	24	1	<?xml version="1.0"?>\n<Clock xmlns:dt="urn:schemas-microsoft-com:datatypes"><Description dt:dt="string">E-Prime Primary Realtime Clock</Description><StartTime><Timestamp dt:dt="int">0</Timestamp><DateUtc dt:dt="string">2020-11-25T07:56:29Z</DateUtc></StartTime><FrequencyChanges><FrequencyChange><Frequency dt:dt="r8">2699980000</Frequency><Timestamp dt:dt="r8">5.8644897026655E+15</Timestamp><Curr…	좌우반구com(split BVF)_3-024-1	60.021	1.0.0.167	1	144689934	Professional	2.0.10.242	2.0.10.353	11-25-2020	2020-11-25 오전 7:56:29	16:56:29	2.0.10.248	337	2	{/}	종백	종	백	NULL	NULL	NULL	NULL	NULL	NULL	74	1	73	KSY3	List3	NULL	NULL	NULL	NULL	NULL	NULL	NULL	NULL	NULL	1	{/}	1	3	980392	0	{/}	522
좌우반구com(split BVF)_3	24	1	<?xml version="1.0"?>\n<Clock xmlns:dt="urn:schemas-microsoft-com:datatypes"><Description dt:dt="string">E-Prime Primary Realtime Clock</Description><StartTime><Timestamp dt:dt="int">0</Timestamp><DateUtc dt:dt="string">2020-11-25T07:56:29Z</DateUtc></StartTime><FrequencyChanges><FrequencyChange><Frequency dt:dt="r8">2699980000</Frequency><Timestamp dt:dt="r8">5.8644897026655E+15</Timestamp><Curr…	좌우반구com(split BVF)_3-024-1	60.021	1.0.0.167	1	144689934	Professional	2.0.10.242	2.0.10.353	11-25-2020	2020-11-25 오전 7:56:29	16:56:29	2.0.10.248	176	2	{/}	죽거	죽	거	NULL	NULL	NULL	112	1	44	NULL	NULL	NULL	KSY	List2	0		0	-1	520772	183		0	0	1	{/}	1	3	520955	0	{/}	509
좌우반구com(split BVF)_3	24	1	<?xml version="1.0"?>\n<Clock xmlns:dt="urn:schemas-microsoft-com:datatypes"><Description dt:dt="string">E-Prime Primary Realtime Clock</Description><StartTime><Timestamp dt:dt="int">0</Timestamp><DateUtc dt:dt="string">2020-11-25T07:56:29Z</DateUtc></StartTime><FrequencyChanges><FrequencyChange><Frequency dt:dt="r8">2699980000</Frequency><Timestamp dt:dt="r8">5.8644897026655E+15</Timestamp><Curr…	좌우반구com(split BVF)_3-024-1	60.021	1.0.0.167	1	144689934	Professional	2.0.10.242	2.0.10.353	11-25-2020	2020-11-25 오전 7:56:29	16:56:29	2.0.10.248	201	1	z	죽음	죽	음	NULL	NULL	NULL	97	1	69	NULL	NULL	NULL	KSY	List2	0		0	-1	590614	183		0	0	1	z	0	3	590797	0	z	330
좌우반구com(split BVF)_3	24	1	<?xml version="1.0"?>\n<Clock xmlns:dt="urn:schemas-microsoft-com:datatypes"><Description dt:dt="string">E-Prime Primary Realtime Clock</Description><StartTime><Timestamp dt:dt="int">0</Timestamp><DateUtc dt:dt="string">2020-11-25T07:56:29Z</DateUtc></StartTime><FrequencyChanges><FrequencyChange><Frequency dt:dt="r8">2699980000</Frequency><Timestamp dt:dt="r8">5.8644897026655E+15</Timestamp><Curr…	좌우반구com(split BVF)_3-024-1	60.021	1.0.0.167	1	144689934	Professional	2.0.10.242	2.0.10.353	11-25-2020	2020-11-25 오전 7:56:29	16:56:29	2.0.10.248	228	1	z	준거	준	거	NULL	NULL	NULL	61	1	96	NULL	NULL	NULL	KSY	List2	0		1	-1	668286	184		0	0	0	z	0	4	668470	0	{/}	559
좌우반구com(split BVF)_3	24	1	<?xml version="1.0"?>\n<Clock xmlns:dt="urn:schemas-microsoft-com:datatypes"><Description dt:dt="string">E-Prime Primary Realtime Clock</Description><StartTime><Timestamp dt:dt="int">0</Timestamp><DateUtc dt:dt="string">2020-11-25T07:56:29Z</DateUtc></StartTime><FrequencyChanges><FrequencyChange><Frequency dt:dt="r8">2699980000</Frequency><Timestamp dt:dt="r8">5.8644897026655E+15</Timestamp><Curr…	좌우반구com(split BVF)_3-024-1	60.021	1.0.0.167	1	144689934	Professional	2.0.10.242	2.0.10.353	11-25-2020	2020-11-25 오전 7:56:29	16:56:29	2.0.10.248	369	2	{/}	증력	증	력	NULL	NULL	NULL	NULL	NULL	NULL	35	1	105	KSY3	List3	NULL	NULL	NULL	NULL	NULL	NULL	NULL	NULL	NULL	0	{/}	1	3	1065645	0	z	394
좌우반구com(split BVF)_3	24	1	<?xml version="1.0"?>\n<Clock xmlns:dt="urn:schemas-microsoft-com:datatypes"><Description dt:dt="string">E-Prime Primary Realtime Clock</Description><StartTime><Timestamp dt:dt="int">0</Timestamp><DateUtc dt:dt="string">2020-11-25T07:56:29Z</DateUtc></StartTime><FrequencyChanges><FrequencyChange><Frequency dt:dt="r8">2699980000</Frequency><Timestamp dt:dt="r8">5.8644897026655E+15</Timestamp><Curr…	좌우반구com(split BVF)_3-024-1	60.021	1.0.0.167	1	144689934	Professional	2.0.10.242	2.0.10.353	11-25-2020	2020-11-25 오전 7:56:29	16:56:29	2.0.10.248	352	1	z	증인	증	인	NULL	NULL	NULL	NULL	NULL	NULL	78	1	88	KSY	List3	0		1	-1	1020461	184		0	0	1	z	0	4	1020645	0	z	339
좌우반구com(split BVF)_3	24	1	<?xml version="1.0"?>\n<Clock xmlns:dt="urn:schemas-microsoft-com:datatypes"><Description dt:dt="string">E-Prime Primary Realtime Clock</Description><StartTime><Timestamp dt:dt="int">0</Timestamp><DateUtc dt:dt="string">2020-11-25T07:56:29Z</DateUtc></StartTime><FrequencyChanges><FrequencyChange><Frequency dt:dt="r8">2699980000</Frequency><Timestamp dt:dt="r8">5.8644897026655E+15</Timestamp><Curr…	좌우반구com(split BVF)_3-024-1	60.021	1.0.0.167	1	144689934	Professional	2.0.10.242	2.0.10.353	11-25-2020	2020-11-25 오전 7:56:29	16:56:29	2.0.10.248	250	2	{/}	지님	지	님	NULL	NULL	NULL	44	1	118	NULL	NULL	NULL	KSY3	List2	NULL	NULL	NULL	NULL	NULL	NULL	NULL	NULL	NULL	1	{/}	1	3	730314	0	{/}	514
좌우반구com(split BVF)_3	24	1	<?xml version="1.0"?>\n<Clock xmlns:dt="urn:schemas-microsoft-com:datatypes"><Description dt:dt="string">E-Prime Primary Realtime Clock</Description><StartTime><Timestamp dt:dt="int">0</Timestamp><DateUtc dt:dt="string">2020-11-25T07:56:29Z</DateUtc></StartTime><FrequencyChanges><FrequencyChange><Frequency dt:dt="r8">2699980000</Frequency><Timestamp dt:dt="r8">5.8644897026655E+15</Timestamp><Curr…	좌우반구com(split BVF)_3-024-1	60.021	1.0.0.167	1	144689934	Professional	2.0.10.242	2.0.10.353	11-25-2020	2020-11-25 오전 7:56:29	16:56:29	2.0.10.248	299	1	z	지적	지	적	NULL	NULL	NULL	NULL	NULL	NULL	21	1	35	KSY	List3	0		1	-1	874846	184		0	0	1	z	0	4	875030	0	z	380
좌우반구com(split BVF)_3	24	1	<?xml version="1.0"?>\n<Clock xmlns:dt="urn:schemas-microsoft-com:datatypes"><Description dt:dt="string">E-Prime Primary Realtime Clock</Description><StartTime><Timestamp dt:dt="int">0</Timestamp><DateUtc dt:dt="string">2020-11-25T07:56:29Z</DateUtc></StartTime><FrequencyChanges><FrequencyChange><Frequency dt:dt="r8">2699980000</Frequency><Timestamp dt:dt="r8">5.8644897026655E+15</Timestamp><Curr…	좌우반구com(split BVF)_3-024-1	60.021	1.0.0.167	1	144689934	Professional	2.0.10.242	2.0.10.353	11-25-2020	2020-11-25 오전 7:56:29	16:56:29	2.0.10.248	359	1	z	지표	지	표	NULL	NULL	NULL	NULL	NULL	NULL	118	1	95	KSY	List3	0		0	-1	1039238	183		0	0	1	z	1	3	1039421	0	z	491
좌우반구com(split BVF)_3	24	1	<?xml version="1.0"?>\n<Clock xmlns:dt="urn:schemas-microsoft-com:datatypes"><Description dt:dt="string">E-Prime Primary Realtime Clock</Description><StartTime><Timestamp dt:dt="int">0</Timestamp><DateUtc dt:dt="string">2020-11-25T07:56:29Z</DateUtc></StartTime><FrequencyChanges><FrequencyChange><Frequency dt:dt="r8">2699980000</Frequency><Timestamp dt:dt="r8">5.8644897026655E+15</Timestamp><Curr…	좌우반구com(split BVF)_3-024-1	60.021	1.0.0.167	1	144689934	Professional	2.0.10.242	2.0.10.353	11-25-2020	2020-11-25 오전 7:56:29	16:56:29	2.0.10.248	245	1	z	지혜	지	혜	NULL	NULL	NULL	122	1	113	NULL	NULL	NULL	KSY	List2	0		0	-1	715403	183		0	0	1	z	0	3	715586	0	z	1507
좌우반구com(split BVF)_3	24	1	<?xml version="1.0"?>\n<Clock xmlns:dt="urn:schemas-microsoft-com:datatypes"><Description dt:dt="string">E-Prime Primary Realtime Clock</Description><StartTime><Timestamp dt:dt="int">0</Timestamp><DateUtc dt:dt="string">2020-11-25T07:56:29Z</DateUtc></StartTime><FrequencyChanges><FrequencyChange><Frequency dt:dt="r8">2699980000</Frequency><Timestamp dt:dt="r8">5.8644897026655E+15</Timestamp><Curr…	좌우반구com(split BVF)_3-024-1	60.021	1.0.0.167	1	144689934	Professional	2.0.10.242	2.0.10.353	11-25-2020	2020-11-25 오전 7:56:29	16:56:29	2.0.10.248	223	2	{/}	직매	직	매	NULL	NULL	NULL	87	1	91	NULL	NULL	NULL	KSY	List2	0		1	-1	654191	184		0	0	0	{/}	0	4	654375	0	z	511
좌우반구com(split BVF)_3	24	1	<?xml version="1.0"?>\n<Clock xmlns:dt="urn:schemas-microsoft-com:datatypes"><Description dt:dt="string">E-Prime Primary Realtime Clock</Description><StartTime><Timestamp dt:dt="int">0</Timestamp><DateUtc dt:dt="string">2020-11-25T07:56:29Z</DateUtc></StartTime><FrequencyChanges><FrequencyChange><Frequency dt:dt="r8">2699980000</Frequency><Timestamp dt:dt="r8">5.8644897026655E+15</Timestamp><Curr…	좌우반구com(split BVF)_3-024-1	60.021	1.0.0.167	1	144689934	Professional	2.0.10.242	2.0.10.353	11-25-2020	2020-11-25 오전 7:56:29	16:56:29	2.0.10.248	3	1	z	직장	직	장	72	1	3	NULL	NULL	NULL	NULL	NULL	NULL	KSY	List1	0		0	0	30530	183		0	0	1	z	0	3	30713	0	z	505
좌우반구com(split BVF)_3	24	1	<?xml version="1.0"?>\n<Clock xmlns:dt="urn:schemas-microsoft-com:datatypes"><Description dt:dt="string">E-Prime Primary Realtime Clock</Description><StartTime><Timestamp dt:dt="int">0</Timestamp><DateUtc dt:dt="string">2020-11-25T07:56:29Z</DateUtc></StartTime><FrequencyChanges><FrequencyChange><Frequency dt:dt="r8">2699980000</Frequency><Timestamp dt:dt="r8">5.8644897026655E+15</Timestamp><Curr…	좌우반구com(split BVF)_3-024-1	60.021	1.0.0.167	1	144689934	Professional	2.0.10.242	2.0.10.353	11-25-2020	2020-11-25 오전 7:56:29	16:56:29	2.0.10.248	50	2	{/}	진회	진	회	1	1	50	NULL	NULL	NULL	NULL	NULL	NULL	KSY3	List1	NULL	NULL	NULL	NULL	NULL	NULL	NULL	NULL	NULL	1	{/}	1	3	165048	0	{/}	1976
좌우반구com(split BVF)_3	24	1	<?xml version="1.0"?>\n<Clock xmlns:dt="urn:schemas-microsoft-com:datatypes"><Description dt:dt="string">E-Prime Primary Realtime Clock</Description><StartTime><Timestamp dt:dt="int">0</Timestamp><DateUtc dt:dt="string">2020-11-25T07:56:29Z</DateUtc></StartTime><FrequencyChanges><FrequencyChange><Frequency dt:dt="r8">2699980000</Frequency><Timestamp dt:dt="r8">5.8644897026655E+15</Timestamp><Curr…	좌우반구com(split BVF)_3-024-1	60.021	1.0.0.167	1	144689934	Professional	2.0.10.242	2.0.10.353	11-25-2020	2020-11-25 오전 7:56:29	16:56:29	2.0.10.248	339	1	z	질서	질	서	NULL	NULL	NULL	NULL	NULL	NULL	22	1	75	KSY	List3	0		0	-1	985507	183		0	0	1	z	1	3	985690	0	z	464
좌우반구com(split BVF)_3	24	1	<?xml version="1.0"?>\n<Clock xmlns:dt="urn:schemas-microsoft-com:datatypes"><Description dt:dt="string">E-Prime Primary Realtime Clock</Description><StartTime><Timestamp dt:dt="int">0</Timestamp><DateUtc dt:dt="string">2020-11-25T07:56:29Z</DateUtc></StartTime><FrequencyChanges><FrequencyChange><Frequency dt:dt="r8">2699980000</Frequency><Timestamp dt:dt="r8">5.8644897026655E+15</Timestamp><Curr…	좌우반구com(split BVF)_3-024-1	60.021	1.0.0.167	1	144689934	Professional	2.0.10.242	2.0.10.353	11-25-2020	2020-11-25 오전 7:56:29	16:56:29	2.0.10.248	291	1	z	차량	차	량	NULL	NULL	NULL	NULL	NULL	NULL	96	1	27	KSY	List3	0		1	-1	852304	184		0	0	1	z	0	4	852488	0	z	546
좌우반구com(split BVF)_3	24	1	<?xml version="1.0"?>\n<Clock xmlns:dt="urn:schemas-microsoft-com:datatypes"><Description dt:dt="string">E-Prime Primary Realtime Clock</Description><StartTime><Timestamp dt:dt="int">0</Timestamp><DateUtc dt:dt="string">2020-11-25T07:56:29Z</DateUtc></StartTime><FrequencyChanges><FrequencyChange><Frequency dt:dt="r8">2699980000</Frequency><Timestamp dt:dt="r8">5.8644897026655E+15</Timestamp><Curr…	좌우반구com(split BVF)_3-024-1	60.021	1.0.0.167	1	144689934	Professional	2.0.10.242	2.0.10.353	11-25-2020	2020-11-25 오전 7:56:29	16:56:29	2.0.10.248	105	1	z	차익	차	익	47	1	105	NULL	NULL	NULL	NULL	NULL	NULL	KSY	List1	0		0	-1	317761	183		0	0	1	z	0	3	317944	0	z	667
좌우반구com(split BVF)_3	24	1	<?xml version="1.0"?>\n<Clock xmlns:dt="urn:schemas-microsoft-com:datatypes"><Description dt:dt="string">E-Prime Primary Realtime Clock</Description><StartTime><Timestamp dt:dt="int">0</Timestamp><DateUtc dt:dt="string">2020-11-25T07:56:29Z</DateUtc></StartTime><FrequencyChanges><FrequencyChange><Frequency dt:dt="r8">2699980000</Frequency><Timestamp dt:dt="r8">5.8644897026655E+15</Timestamp><Curr…	좌우반구com(split BVF)_3-024-1	60.021	1.0.0.167	1	144689934	Professional	2.0.10.242	2.0.10.353	11-25-2020	2020-11-25 오전 7:56:29	16:56:29	2.0.10.248	24	2	{/}	착반	착	반	30	1	24	NULL	NULL	NULL	NULL	NULL	NULL	KSY3	List1	NULL	NULL	NULL	NULL	NULL	NULL	NULL	NULL	NULL	1	{/}	0	3	90158	0	{/}	1313
좌우반구com(split BVF)_3	24	1	<?xml version="1.0"?>\n<Clock xmlns:dt="urn:schemas-microsoft-com:datatypes"><Description dt:dt="string">E-Prime Primary Realtime Clock</Description><StartTime><Timestamp dt:dt="int">0</Timestamp><DateUtc dt:dt="string">2020-11-25T07:56:29Z</DateUtc></StartTime><FrequencyChanges><FrequencyChange><Frequency dt:dt="r8">2699980000</Frequency><Timestamp dt:dt="r8">5.8644897026655E+15</Timestamp><Curr…	좌우반구com(split BVF)_3-024-1	60.021	1.0.0.167	1	144689934	Professional	2.0.10.242	2.0.10.353	11-25-2020	2020-11-25 오전 7:56:29	16:56:29	2.0.10.248	43	1	z	책임	책	임	112	1	43	NULL	NULL	NULL	NULL	NULL	NULL	KSY	List1	0		0	0	145789	183		0	0	1	z	0	3	145972	0	z	548
좌우반구com(split BVF)_3	24	1	<?xml version="1.0"?>\n<Clock xmlns:dt="urn:schemas-microsoft-com:datatypes"><Description dt:dt="string">E-Prime Primary Realtime Clock</Description><StartTime><Timestamp dt:dt="int">0</Timestamp><DateUtc dt:dt="string">2020-11-25T07:56:29Z</DateUtc></StartTime><FrequencyChanges><FrequencyChange><Frequency dt:dt="r8">2699980000</Frequency><Timestamp dt:dt="r8">5.8644897026655E+15</Timestamp><Curr…	좌우반구com(split BVF)_3-024-1	60.021	1.0.0.167	1	144689934	Professional	2.0.10.242	2.0.10.353	11-25-2020	2020-11-25 오전 7:56:29	16:56:29	2.0.10.248	95	2	{/}	책희	책	희	104	1	95	NULL	NULL	NULL	NULL	NULL	NULL	KSY	List1	0		0	-1	290154	183		0	0	1	{/}	0	3	290337	0	{/}	914
좌우반구com(split BVF)_3	24	1	<?xml version="1.0"?>\n<Clock xmlns:dt="urn:schemas-microsoft-com:datatypes"><Description dt:dt="string">E-Prime Primary Realtime Clock</Description><StartTime><Timestamp dt:dt="int">0</Timestamp><DateUtc dt:dt="string">2020-11-25T07:56:29Z</DateUtc></StartTime><FrequencyChanges><FrequencyChange><Frequency dt:dt="r8">2699980000</Frequency><Timestamp dt:dt="r8">5.8644897026655E+15</Timestamp><Curr…	좌우반구com(split BVF)_3-024-1	60.021	1.0.0.167	1	144689934	Professional	2.0.10.242	2.0.10.353	11-25-2020	2020-11-25 오전 7:56:29	16:56:29	2.0.10.248	190	2	{/}	청휘	청	휘	NULL	NULL	NULL	1	1	58	NULL	NULL	NULL	KSY2	List2	NULL	NULL	NULL	NULL	NULL	NULL	NULL	NULL	NULL	1	{/}	0	3	560025	0	{/}	791
좌우반구com(split BVF)_3	24	1	<?xml version="1.0"?>\n<Clock xmlns:dt="urn:schemas-microsoft-com:datatypes"><Description dt:dt="string">E-Prime Primary Realtime Clock</Description><StartTime><Timestamp dt:dt="int">0</Timestamp><DateUtc dt:dt="string">2020-11-25T07:56:29Z</DateUtc></StartTime><FrequencyChanges><FrequencyChange><Frequency dt:dt="r8">2699980000</Frequency><Timestamp dt:dt="r8">5.8644897026655E+15</Timestamp><Curr…	좌우반구com(split BVF)_3-024-1	60.021	1.0.0.167	1	144689934	Professional	2.0.10.242	2.0.10.353	11-25-2020	2020-11-25 오전 7:56:29	16:56:29	2.0.10.248	91	2	{/}	체행	체	행	3	1	91	NULL	NULL	NULL	NULL	NULL	NULL	KSY2	List1	NULL	NULL	NULL	NULL	NULL	NULL	NULL	NULL	NULL	1	{/}	1	3	279474	0	{/}	782
좌우반구com(split BVF)_3	24	1	<?xml version="1.0"?>\n<Clock xmlns:dt="urn:schemas-microsoft-com:datatypes"><Description dt:dt="string">E-Prime Primary Realtime Clock</Description><StartTime><Timestamp dt:dt="int">0</Timestamp><DateUtc dt:dt="string">2020-11-25T07:56:29Z</DateUtc></StartTime><FrequencyChanges><FrequencyChange><Frequency dt:dt="r8">2699980000</Frequency><Timestamp dt:dt="r8">5.8644897026655E+15</Timestamp><Curr…	좌우반구com(split BVF)_3-024-1	60.021	1.0.0.167	1	144689934	Professional	2.0.10.242	2.0.10.353	11-25-2020	2020-11-25 오전 7:56:29	16:56:29	2.0.10.248	340	1	z	체험	체	험	NULL	NULL	NULL	NULL	NULL	NULL	61	1	76	KSY	List3	0		0	-1	988173	183		0	0	1	z	0	3	988356	0	z	356
좌우반구com(split BVF)_3	24	1	<?xml version="1.0"?>\n<Clock xmlns:dt="urn:schemas-microsoft-com:datatypes"><Description dt:dt="string">E-Prime Primary Realtime Clock</Description><StartTime><Timestamp dt:dt="int">0</Timestamp><DateUtc dt:dt="string">2020-11-25T07:56:29Z</DateUtc></StartTime><FrequencyChanges><FrequencyChange><Frequency dt:dt="r8">2699980000</Frequency><Timestamp dt:dt="r8">5.8644897026655E+15</Timestamp><Curr…	좌우반구com(split BVF)_3-024-1	60.021	1.0.0.167	1	144689934	Professional	2.0.10.242	2.0.10.353	11-25-2020	2020-11-25 오전 7:56:29	16:56:29	2.0.10.248	345	1	z	최고	최	고	NULL	NULL	NULL	NULL	NULL	NULL	39	1	81	KSY	List3	0		0	-1	1001385	183		0	0	1	z	1	3	1001568	0	z	313
좌우반구com(split BVF)_3	24	1	<?xml version="1.0"?>\n<Clock xmlns:dt="urn:schemas-microsoft-com:datatypes"><Description dt:dt="string">E-Prime Primary Realtime Clock</Description><StartTime><Timestamp dt:dt="int">0</Timestamp><DateUtc dt:dt="string">2020-11-25T07:56:29Z</DateUtc></StartTime><FrequencyChanges><FrequencyChange><Frequency dt:dt="r8">2699980000</Frequency><Timestamp dt:dt="r8">5.8644897026655E+15</Timestamp><Curr…	좌우반구com(split BVF)_3-024-1	60.021	1.0.0.167	1	144689934	Professional	2.0.10.242	2.0.10.353	11-25-2020	2020-11-25 오전 7:56:29	16:56:29	2.0.10.248	202	2	{/}	최여	최	여	NULL	NULL	NULL	38	1	70	NULL	NULL	NULL	KSY2	List2	NULL	NULL	NULL	NULL	NULL	NULL	NULL	NULL	NULL	0	{/}	0	4	593330	0	z	525
좌우반구com(split BVF)_3	24	1	<?xml version="1.0"?>\n<Clock xmlns:dt="urn:schemas-microsoft-com:datatypes"><Description dt:dt="string">E-Prime Primary Realtime Clock</Description><StartTime><Timestamp dt:dt="int">0</Timestamp><DateUtc dt:dt="string">2020-11-25T07:56:29Z</DateUtc></StartTime><FrequencyChanges><FrequencyChange><Frequency dt:dt="r8">2699980000</Frequency><Timestamp dt:dt="r8">5.8644897026655E+15</Timestamp><Curr…	좌우반구com(split BVF)_3-024-1	60.021	1.0.0.167	1	144689934	Professional	2.0.10.242	2.0.10.353	11-25-2020	2020-11-25 오전 7:56:29	16:56:29	2.0.10.248	230	2	{/}	최횟	최	횟	NULL	NULL	NULL	50	1	98	NULL	NULL	NULL	KSY2	List2	NULL	NULL	NULL	NULL	NULL	NULL	NULL	NULL	NULL	1	{/}	0	3	673851	0	{/}	485
좌우반구com(split BVF)_3	24	1	<?xml version="1.0"?>\n<Clock xmlns:dt="urn:schemas-microsoft-com:datatypes"><Description dt:dt="string">E-Prime Primary Realtime Clock</Description><StartTime><Timestamp dt:dt="int">0</Timestamp><DateUtc dt:dt="string">2020-11-25T07:56:29Z</DateUtc></StartTime><FrequencyChanges><FrequencyChange><Frequency dt:dt="r8">2699980000</Frequency><Timestamp dt:dt="r8">5.8644897026655E+15</Timestamp><Curr…	좌우반구com(split BVF)_3-024-1	60.021	1.0.0.167	1	144689934	Professional	2.0.10.242	2.0.10.353	11-25-2020	2020-11-25 오전 7:56:29	16:56:29	2.0.10.248	192	2	{/}	축허	축	허	NULL	NULL	NULL	65	1	60	NULL	NULL	NULL	KSY3	List2	NULL	NULL	NULL	NULL	NULL	NULL	NULL	NULL	NULL	1	{/}	0	3	565573	0	{/}	730
좌우반구com(split BVF)_3	24	1	<?xml version="1.0"?>\n<Clock xmlns:dt="urn:schemas-microsoft-com:datatypes"><Description dt:dt="string">E-Prime Primary Realtime Clock</Description><StartTime><Timestamp dt:dt="int">0</Timestamp><DateUtc dt:dt="string">2020-11-25T07:56:29Z</DateUtc></StartTime><FrequencyChanges><FrequencyChange><Frequency dt:dt="r8">2699980000</Frequency><Timestamp dt:dt="r8">5.8644897026655E+15</Timestamp><Curr…	좌우반구com(split BVF)_3-024-1	60.021	1.0.0.167	1	144689934	Professional	2.0.10.242	2.0.10.353	11-25-2020	2020-11-25 오전 7:56:29	16:56:29	2.0.10.248	151	2	{/}	축헤	축	헤	NULL	NULL	NULL	77	1	19	NULL	NULL	NULL	KSY3	List2	NULL	NULL	NULL	NULL	NULL	NULL	NULL	NULL	NULL	1	{/}	0	3	450214	0	{/}	742
좌우반구com(split BVF)_3	24	1	<?xml version="1.0"?>\n<Clock xmlns:dt="urn:schemas-microsoft-com:datatypes"><Description dt:dt="string">E-Prime Primary Realtime Clock</Description><StartTime><Timestamp dt:dt="int">0</Timestamp><DateUtc dt:dt="string">2020-11-25T07:56:29Z</DateUtc></StartTime><FrequencyChanges><FrequencyChange><Frequency dt:dt="r8">2699980000</Frequency><Timestamp dt:dt="r8">5.8644897026655E+15</Timestamp><Curr…	좌우반구com(split BVF)_3-024-1	60.021	1.0.0.167	1	144689934	Professional	2.0.10.242	2.0.10.353	11-25-2020	2020-11-25 오전 7:56:29	16:56:29	2.0.10.248	287	2	{/}	축희	축	희	NULL	NULL	NULL	NULL	NULL	NULL	34	1	23	KSY	List3	0		0	-1	841275	183		0	0	1	{/}	1	3	841458	0	{/}	701
좌우반구com(split BVF)_3	24	1	<?xml version="1.0"?>\n<Clock xmlns:dt="urn:schemas-microsoft-com:datatypes"><Description dt:dt="string">E-Prime Primary Realtime Clock</Description><StartTime><Timestamp dt:dt="int">0</Timestamp><DateUtc dt:dt="string">2020-11-25T07:56:29Z</DateUtc></StartTime><FrequencyChanges><FrequencyChange><Frequency dt:dt="r8">2699980000</Frequency><Timestamp dt:dt="r8">5.8644897026655E+15</Timestamp><Curr…	좌우반구com(split BVF)_3-024-1	60.021	1.0.0.167	1	144689934	Professional	2.0.10.242	2.0.10.353	11-25-2020	2020-11-25 오전 7:56:29	16:56:29	2.0.10.248	237	2	{/}	측개	측	개	NULL	NULL	NULL	74	1	105	NULL	NULL	NULL	KSY3	List2	NULL	NULL	NULL	NULL	NULL	NULL	NULL	NULL	NULL	1	{/}	0	3	693194	0	{/}	627
좌우반구com(split BVF)_3	24	1	<?xml version="1.0"?>\n<Clock xmlns:dt="urn:schemas-microsoft-com:datatypes"><Description dt:dt="string">E-Prime Primary Realtime Clock</Description><StartTime><Timestamp dt:dt="int">0</Timestamp><DateUtc dt:dt="string">2020-11-25T07:56:29Z</DateUtc></StartTime><FrequencyChanges><FrequencyChange><Frequency dt:dt="r8">2699980000</Frequency><Timestamp dt:dt="r8">5.8644897026655E+15</Timestamp><Curr…	좌우반구com(split BVF)_3-024-1	60.021	1.0.0.167	1	144689934	Professional	2.0.10.242	2.0.10.353	11-25-2020	2020-11-25 오전 7:56:29	16:56:29	2.0.10.248	196	1	z	치안	치	안	NULL	NULL	NULL	70	1	64	NULL	NULL	NULL	KSY	List2	0		0	0	576636	183		0	0	1	z	0	3	576819	0	z	548
좌우반구com(split BVF)_3	24	1	<?xml version="1.0"?>\n<Clock xmlns:dt="urn:schemas-microsoft-com:datatypes"><Description dt:dt="string">E-Prime Primary Realtime Clock</Description><StartTime><Timestamp dt:dt="int">0</Timestamp><DateUtc dt:dt="string">2020-11-25T07:56:29Z</DateUtc></StartTime><FrequencyChanges><FrequencyChange><Frequency dt:dt="r8">2699980000</Frequency><Timestamp dt:dt="r8">5.8644897026655E+15</Timestamp><Curr…	좌우반구com(split BVF)_3-024-1	60.021	1.0.0.167	1	144689934	Professional	2.0.10.242	2.0.10.353	11-25-2020	2020-11-25 오전 7:56:29	16:56:29	2.0.10.248	217	2	{/}	치책	치	책	NULL	NULL	NULL	111	1	85	NULL	NULL	NULL	KSY2	List2	NULL	NULL	NULL	NULL	NULL	NULL	NULL	NULL	NULL	1	{/}	0	3	637131	0	{/}	809
좌우반구com(split BVF)_3	24	1	<?xml version="1.0"?>\n<Clock xmlns:dt="urn:schemas-microsoft-com:datatypes"><Description dt:dt="string">E-Prime Primary Realtime Clock</Description><StartTime><Timestamp dt:dt="int">0</Timestamp><DateUtc dt:dt="string">2020-11-25T07:56:29Z</DateUtc></StartTime><FrequencyChanges><FrequencyChange><Frequency dt:dt="r8">2699980000</Frequency><Timestamp dt:dt="r8">5.8644897026655E+15</Timestamp><Curr…	좌우반구com(split BVF)_3-024-1	60.021	1.0.0.167	1	144689934	Professional	2.0.10.242	2.0.10.353	11-25-2020	2020-11-25 오전 7:56:29	16:56:29	2.0.10.248	60	2	{/}	치향	치	향	40	1	60	NULL	NULL	NULL	NULL	NULL	NULL	KSY2	List1	NULL	NULL	NULL	NULL	NULL	NULL	NULL	NULL	NULL	1	{/}	0	4	193272	0	{/}	573
좌우반구com(split BVF)_3	24	1	<?xml version="1.0"?>\n<Clock xmlns:dt="urn:schemas-microsoft-com:datatypes"><Description dt:dt="string">E-Prime Primary Realtime Clock</Description><StartTime><Timestamp dt:dt="int">0</Timestamp><DateUtc dt:dt="string">2020-11-25T07:56:29Z</DateUtc></StartTime><FrequencyChanges><FrequencyChange><Frequency dt:dt="r8">2699980000</Frequency><Timestamp dt:dt="r8">5.8644897026655E+15</Timestamp><Curr…	좌우반구com(split BVF)_3-024-1	60.021	1.0.0.167	1	144689934	Professional	2.0.10.242	2.0.10.353	11-25-2020	2020-11-25 오전 7:56:29	16:56:29	2.0.10.248	7	1	z	타격	타	격	119	1	7	NULL	NULL	NULL	NULL	NULL	NULL	KSY	List1	0		1	-1	41442	184		0	0	1	z	0	4	41626	0	z	433
좌우반구com(split BVF)_3	24	1	<?xml version="1.0"?>\n<Clock xmlns:dt="urn:schemas-microsoft-com:datatypes"><Description dt:dt="string">E-Prime Primary Realtime Clock</Description><StartTime><Timestamp dt:dt="int">0</Timestamp><DateUtc dt:dt="string">2020-11-25T07:56:29Z</DateUtc></StartTime><FrequencyChanges><FrequencyChange><Frequency dt:dt="r8">2699980000</Frequency><Timestamp dt:dt="r8">5.8644897026655E+15</Timestamp><Curr…	좌우반구com(split BVF)_3-024-1	60.021	1.0.0.167	1	144689934	Professional	2.0.10.242	2.0.10.353	11-25-2020	2020-11-25 오전 7:56:29	16:56:29	2.0.10.248	6	1	z	탈퇴	탈	퇴	65	1	6	NULL	NULL	NULL	NULL	NULL	NULL	KSY	List1	0		0	-1	38760	183		0	0	1	z	0	3	38943	0	z	479
좌우반구com(split BVF)_3	24	1	<?xml version="1.0"?>\n<Clock xmlns:dt="urn:schemas-microsoft-com:datatypes"><Description dt:dt="string">E-Prime Primary Realtime Clock</Description><StartTime><Timestamp dt:dt="int">0</Timestamp><DateUtc dt:dt="string">2020-11-25T07:56:29Z</DateUtc></StartTime><FrequencyChanges><FrequencyChange><Frequency dt:dt="r8">2699980000</Frequency><Timestamp dt:dt="r8">5.8644897026655E+15</Timestamp><Curr…	좌우반구com(split BVF)_3-024-1	60.021	1.0.0.167	1	144689934	Professional	2.0.10.242	2.0.10.353	11-25-2020	2020-11-25 오전 7:56:29	16:56:29	2.0.10.248	240	2	{/}	태스	태	스	NULL	NULL	NULL	23	1	108	NULL	NULL	NULL	KSY2	List2	NULL	NULL	NULL	NULL	NULL	NULL	NULL	NULL	NULL	1	{/}	0	3	701641	0	{/}	779
좌우반구com(split BVF)_3	24	1	<?xml version="1.0"?>\n<Clock xmlns:dt="urn:schemas-microsoft-com:datatypes"><Description dt:dt="string">E-Prime Primary Realtime Clock</Description><StartTime><Timestamp dt:dt="int">0</Timestamp><DateUtc dt:dt="string">2020-11-25T07:56:29Z</DateUtc></StartTime><FrequencyChanges><FrequencyChange><Frequency dt:dt="r8">2699980000</Frequency><Timestamp dt:dt="r8">5.8644897026655E+15</Timestamp><Curr…	좌우반구com(split BVF)_3-024-1	60.021	1.0.0.167	1	144689934	Professional	2.0.10.242	2.0.10.353	11-25-2020	2020-11-25 오전 7:56:29	16:56:29	2.0.10.248	161	1	z	택시	택	시	NULL	NULL	NULL	75	1	29	NULL	NULL	NULL	KSY	List2	0		0	-1	480020	183		0	0	1	z	0	3	480203	0	z	419
좌우반구com(split BVF)_3	24	1	<?xml version="1.0"?>\n<Clock xmlns:dt="urn:schemas-microsoft-com:datatypes"><Description dt:dt="string">E-Prime Primary Realtime Clock</Description><StartTime><Timestamp dt:dt="int">0</Timestamp><DateUtc dt:dt="string">2020-11-25T07:56:29Z</DateUtc></StartTime><FrequencyChanges><FrequencyChange><Frequency dt:dt="r8">2699980000</Frequency><Timestamp dt:dt="r8">5.8644897026655E+15</Timestamp><Curr…	좌우반구com(split BVF)_3-024-1	60.021	1.0.0.167	1	144689934	Professional	2.0.10.242	2.0.10.353	11-25-2020	2020-11-25 오전 7:56:29	16:56:29	2.0.10.248	187	2	{/}	택정	택	정	NULL	NULL	NULL	9	1	55	NULL	NULL	NULL	KSY2	List2	NULL	NULL	NULL	NULL	NULL	NULL	NULL	NULL	NULL	1	{/}	0	3	551528	0	{/}	889
좌우반구com(split BVF)_3	24	1	<?xml version="1.0"?>\n<Clock xmlns:dt="urn:schemas-microsoft-com:datatypes"><Description dt:dt="string">E-Prime Primary Realtime Clock</Description><StartTime><Timestamp dt:dt="int">0</Timestamp><DateUtc dt:dt="string">2020-11-25T07:56:29Z</DateUtc></StartTime><FrequencyChanges><FrequencyChange><Frequency dt:dt="r8">2699980000</Frequency><Timestamp dt:dt="r8">5.8644897026655E+15</Timestamp><Curr…	좌우반구com(split BVF)_3-024-1	60.021	1.0.0.167	1	144689934	Professional	2.0.10.242	2.0.10.353	11-25-2020	2020-11-25 오전 7:56:29	16:56:29	2.0.10.248	385	2	{/}	통락	통	락	NULL	NULL	NULL	NULL	NULL	NULL	17	1	121	KSY	List3	0		0	-1	1107697	183		0	0	0	{/}	1	3	1107880	0	z	246
좌우반구com(split BVF)_3	24	1	<?xml version="1.0"?>\n<Clock xmlns:dt="urn:schemas-microsoft-com:datatypes"><Description dt:dt="string">E-Prime Primary Realtime Clock</Description><StartTime><Timestamp dt:dt="int">0</Timestamp><DateUtc dt:dt="string">2020-11-25T07:56:29Z</DateUtc></StartTime><FrequencyChanges><FrequencyChange><Frequency dt:dt="r8">2699980000</Frequency><Timestamp dt:dt="r8">5.8644897026655E+15</Timestamp><Curr…	좌우반구com(split BVF)_3-024-1	60.021	1.0.0.167	1	144689934	Professional	2.0.10.242	2.0.10.353	11-25-2020	2020-11-25 오전 7:56:29	16:56:29	2.0.10.248	195	2	{/}	통록	통	록	NULL	NULL	NULL	14	1	63	NULL	NULL	NULL	KSY3	List2	NULL	NULL	NULL	NULL	NULL	NULL	NULL	NULL	NULL	1	{/}	0	4	573737	0	{/}	879
좌우반구com(split BVF)_3	24	1	<?xml version="1.0"?>\n<Clock xmlns:dt="urn:schemas-microsoft-com:datatypes"><Description dt:dt="string">E-Prime Primary Realtime Clock</Description><StartTime><Timestamp dt:dt="int">0</Timestamp><DateUtc dt:dt="string">2020-11-25T07:56:29Z</DateUtc></StartTime><FrequencyChanges><FrequencyChange><Frequency dt:dt="r8">2699980000</Frequency><Timestamp dt:dt="r8">5.8644897026655E+15</Timestamp><Curr…	좌우반구com(split BVF)_3-024-1	60.021	1.0.0.167	1	144689934	Professional	2.0.10.242	2.0.10.353	11-25-2020	2020-11-25 오전 7:56:29	16:56:29	2.0.10.248	301	2	{/}	통류	통	류	NULL	NULL	NULL	NULL	NULL	NULL	11	1	37	KSY3	List3	NULL	NULL	NULL	NULL	NULL	NULL	NULL	NULL	NULL	0	{/}	0	3	880328	0	z	379
좌우반구com(split BVF)_3	24	1	<?xml version="1.0"?>\n<Clock xmlns:dt="urn:schemas-microsoft-com:datatypes"><Description dt:dt="string">E-Prime Primary Realtime Clock</Description><StartTime><Timestamp dt:dt="int">0</Timestamp><DateUtc dt:dt="string">2020-11-25T07:56:29Z</DateUtc></StartTime><FrequencyChanges><FrequencyChange><Frequency dt:dt="r8">2699980000</Frequency><Timestamp dt:dt="r8">5.8644897026655E+15</Timestamp><Curr…	좌우반구com(split BVF)_3-024-1	60.021	1.0.0.167	1	144689934	Professional	2.0.10.242	2.0.10.353	11-25-2020	2020-11-25 오전 7:56:29	16:56:29	2.0.10.248	316	2	{/}	퇴착	퇴	착	NULL	NULL	NULL	NULL	NULL	NULL	115	1	52	KSY3	List3	NULL	NULL	NULL	NULL	NULL	NULL	NULL	NULL	NULL	0	{/}	0	3	920047	0	z	458
좌우반구com(split BVF)_3	24	1	<?xml version="1.0"?>\n<Clock xmlns:dt="urn:schemas-microsoft-com:datatypes"><Description dt:dt="string">E-Prime Primary Realtime Clock</Description><StartTime><Timestamp dt:dt="int">0</Timestamp><DateUtc dt:dt="string">2020-11-25T07:56:29Z</DateUtc></StartTime><FrequencyChanges><FrequencyChange><Frequency dt:dt="r8">2699980000</Frequency><Timestamp dt:dt="r8">5.8644897026655E+15</Timestamp><Curr…	좌우반구com(split BVF)_3-024-1	60.021	1.0.0.167	1	144689934	Professional	2.0.10.242	2.0.10.353	11-25-2020	2020-11-25 오전 7:56:29	16:56:29	2.0.10.248	44	1	z	판단	판	단	49	1	44	NULL	NULL	NULL	NULL	NULL	NULL	KSY	List1	0		0	0	148538	183		0	0	1	z	0	3	148721	0	z	381
좌우반구com(split BVF)_3	24	1	<?xml version="1.0"?>\n<Clock xmlns:dt="urn:schemas-microsoft-com:datatypes"><Description dt:dt="string">E-Prime Primary Realtime Clock</Description><StartTime><Timestamp dt:dt="int">0</Timestamp><DateUtc dt:dt="string">2020-11-25T07:56:29Z</DateUtc></StartTime><FrequencyChanges><FrequencyChange><Frequency dt:dt="r8">2699980000</Frequency><Timestamp dt:dt="r8">5.8644897026655E+15</Timestamp><Curr…	좌우반구com(split BVF)_3-024-1	60.021	1.0.0.167	1	144689934	Professional	2.0.10.242	2.0.10.353	11-25-2020	2020-11-25 오전 7:56:29	16:56:29	2.0.10.248	142	1	z	판매	판	매	NULL	NULL	NULL	64	1	10	NULL	NULL	NULL	KSY	List2	0		0	0	424640	183		0	0	1	z	0	3	424823	0	z	336
좌우반구com(split BVF)_3	24	1	<?xml version="1.0"?>\n<Clock xmlns:dt="urn:schemas-microsoft-com:datatypes"><Description dt:dt="string">E-Prime Primary Realtime Clock</Description><StartTime><Timestamp dt:dt="int">0</Timestamp><DateUtc dt:dt="string">2020-11-25T07:56:29Z</DateUtc></StartTime><FrequencyChanges><FrequencyChange><Frequency dt:dt="r8">2699980000</Frequency><Timestamp dt:dt="r8">5.8644897026655E+15</Timestamp><Curr…	좌우반구com(split BVF)_3-024-1	60.021	1.0.0.167	1	144689934	Professional	2.0.10.242	2.0.10.353	11-25-2020	2020-11-25 오전 7:56:29	16:56:29	2.0.10.248	332	1	z	표현	표	현	NULL	NULL	NULL	NULL	NULL	NULL	105	1	68	KSY	List3	0		1	-1	966197	184		0	0	1	z	0	4	966381	0	z	355
좌우반구com(split BVF)_3	24	1	<?xml version="1.0"?>\n<Clock xmlns:dt="urn:schemas-microsoft-com:datatypes"><Description dt:dt="string">E-Prime Primary Realtime Clock</Description><StartTime><Timestamp dt:dt="int">0</Timestamp><DateUtc dt:dt="string">2020-11-25T07:56:29Z</DateUtc></StartTime><FrequencyChanges><FrequencyChange><Frequency dt:dt="r8">2699980000</Frequency><Timestamp dt:dt="r8">5.8644897026655E+15</Timestamp><Curr…	좌우반구com(split BVF)_3-024-1	60.021	1.0.0.167	1	144689934	Professional	2.0.10.242	2.0.10.353	11-25-2020	2020-11-25 오전 7:56:29	16:56:29	2.0.10.248	323	2	{/}	품결	품	결	NULL	NULL	NULL	NULL	NULL	NULL	127	1	59	KSY3	List3	NULL	NULL	NULL	NULL	NULL	NULL	NULL	NULL	NULL	0	{/}	1	3	939290	0	z	423
좌우반구com(split BVF)_3	24	1	<?xml version="1.0"?>\n<Clock xmlns:dt="urn:schemas-microsoft-com:datatypes"><Description dt:dt="string">E-Prime Primary Realtime Clock</Description><StartTime><Timestamp dt:dt="int">0</Timestamp><DateUtc dt:dt="string">2020-11-25T07:56:29Z</DateUtc></StartTime><FrequencyChanges><FrequencyChange><Frequency dt:dt="r8">2699980000</Frequency><Timestamp dt:dt="r8">5.8644897026655E+15</Timestamp><Curr…	좌우반구com(split BVF)_3-024-1	60.021	1.0.0.167	1	144689934	Professional	2.0.10.242	2.0.10.353	11-25-2020	2020-11-25 오전 7:56:29	16:56:29	2.0.10.248	171	2	{/}	필관	필	관	NULL	NULL	NULL	5	1	39	NULL	NULL	NULL	KSY3	List2	NULL	NULL	NULL	NULL	NULL	NULL	NULL	NULL	NULL	1	{/}	0	3	506827	0	{/}	479
좌우반구com(split BVF)_3	24	1	<?xml version="1.0"?>\n<Clock xmlns:dt="urn:schemas-microsoft-com:datatypes"><Description dt:dt="string">E-Prime Primary Realtime Clock</Description><StartTime><Timestamp dt:dt="int">0</Timestamp><DateUtc dt:dt="string">2020-11-25T07:56:29Z</DateUtc></StartTime><FrequencyChanges><FrequencyChange><Frequency dt:dt="r8">2699980000</Frequency><Timestamp dt:dt="r8">5.8644897026655E+15</Timestamp><Curr…	좌우반구com(split BVF)_3-024-1	60.021	1.0.0.167	1	144689934	Professional	2.0.10.242	2.0.10.353	11-25-2020	2020-11-25 오전 7:56:29	16:56:29	2.0.10.248	56	1	z	필수	필	수	99	1	56	NULL	NULL	NULL	NULL	NULL	NULL	KSY	List1	0		0	-1	182209	183		0	0	1	z	0	3	182392	0	z	357
좌우반구com(split BVF)_3	24	1	<?xml version="1.0"?>\n<Clock xmlns:dt="urn:schemas-microsoft-com:datatypes"><Description dt:dt="string">E-Prime Primary Realtime Clock</Description><StartTime><Timestamp dt:dt="int">0</Timestamp><DateUtc dt:dt="string">2020-11-25T07:56:29Z</DateUtc></StartTime><FrequencyChanges><FrequencyChange><Frequency dt:dt="r8">2699980000</Frequency><Timestamp dt:dt="r8">5.8644897026655E+15</Timestamp><Curr…	좌우반구com(split BVF)_3-024-1	60.021	1.0.0.167	1	144689934	Professional	2.0.10.242	2.0.10.353	11-25-2020	2020-11-25 오전 7:56:29	16:56:29	2.0.10.248	393	1	z	핑계	핑	계	NULL	NULL	NULL	NULL	NULL	NULL	132	1	129	KSY	List3	0		0	-1	1128573	183		0	0	1	z	0	3	1128756	0	z	338
좌우반구com(split BVF)_3	24	1	<?xml version="1.0"?>\n<Clock xmlns:dt="urn:schemas-microsoft-com:datatypes"><Description dt:dt="string">E-Prime Primary Realtime Clock</Description><StartTime><Timestamp dt:dt="int">0</Timestamp><DateUtc dt:dt="string">2020-11-25T07:56:29Z</DateUtc></StartTime><FrequencyChanges><FrequencyChange><Frequency dt:dt="r8">2699980000</Frequency><Timestamp dt:dt="r8">5.8644897026655E+15</Timestamp><Curr…	좌우반구com(split BVF)_3-024-1	60.021	1.0.0.167	1	144689934	Professional	2.0.10.242	2.0.10.353	11-25-2020	2020-11-25 오전 7:56:29	16:56:29	2.0.10.248	270	2	{/}	핑품	핑	품	NULL	NULL	NULL	NULL	NULL	NULL	13	1	6	KSY2	List3	NULL	NULL	NULL	NULL	NULL	NULL	NULL	NULL	NULL	1	{/}	0	3	794658	0	{/}	571
좌우반구com(split BVF)_3	24	1	<?xml version="1.0"?>\n<Clock xmlns:dt="urn:schemas-microsoft-com:datatypes"><Description dt:dt="string">E-Prime Primary Realtime Clock</Description><StartTime><Timestamp dt:dt="int">0</Timestamp><DateUtc dt:dt="string">2020-11-25T07:56:29Z</DateUtc></StartTime><FrequencyChanges><FrequencyChange><Frequency dt:dt="r8">2699980000</Frequency><Timestamp dt:dt="r8">5.8644897026655E+15</Timestamp><Curr…	좌우반구com(split BVF)_3-024-1	60.021	1.0.0.167	1	144689934	Professional	2.0.10.242	2.0.10.353	11-25-2020	2020-11-25 오전 7:56:29	16:56:29	2.0.10.248	113	1	z	하나	하	나	132	1	113	NULL	NULL	NULL	NULL	NULL	NULL	KSY	List1	0		0	0	340170	183		0	0	1	z	0	3	340353	0	z	491
좌우반구com(split BVF)_3	24	1	<?xml version="1.0"?>\n<Clock xmlns:dt="urn:schemas-microsoft-com:datatypes"><Description dt:dt="string">E-Prime Primary Realtime Clock</Description><StartTime><Timestamp dt:dt="int">0</Timestamp><DateUtc dt:dt="string">2020-11-25T07:56:29Z</DateUtc></StartTime><FrequencyChanges><FrequencyChange><Frequency dt:dt="r8">2699980000</Frequency><Timestamp dt:dt="r8">5.8644897026655E+15</Timestamp><Curr…	좌우반구com(split BVF)_3-024-1	60.021	1.0.0.167	1	144689934	Professional	2.0.10.242	2.0.10.353	11-25-2020	2020-11-25 오전 7:56:29	16:56:29	2.0.10.248	293	1	z	한계	한	계	NULL	NULL	NULL	NULL	NULL	NULL	47	1	29	KSY	List3	0		0	-1	857836	183		0	0	1	z	0	3	858019	0	z	465
좌우반구com(split BVF)_3	24	1	<?xml version="1.0"?>\n<Clock xmlns:dt="urn:schemas-microsoft-com:datatypes"><Description dt:dt="string">E-Prime Primary Realtime Clock</Description><StartTime><Timestamp dt:dt="int">0</Timestamp><DateUtc dt:dt="string">2020-11-25T07:56:29Z</DateUtc></StartTime><FrequencyChanges><FrequencyChange><Frequency dt:dt="r8">2699980000</Frequency><Timestamp dt:dt="r8">5.8644897026655E+15</Timestamp><Curr…	좌우반구com(split BVF)_3-024-1	60.021	1.0.0.167	1	144689934	Professional	2.0.10.242	2.0.10.353	11-25-2020	2020-11-25 오전 7:56:29	16:56:29	2.0.10.248	18	1	z	핵심	핵	심	29	1	18	NULL	NULL	NULL	NULL	NULL	NULL	KSY	List1	0		1	-1	71848	183		0	0	1	z	1	3	72031	0	z	480
좌우반구com(split BVF)_3	24	1	<?xml version="1.0"?>\n<Clock xmlns:dt="urn:schemas-microsoft-com:datatypes"><Description dt:dt="string">E-Prime Primary Realtime Clock</Description><StartTime><Timestamp dt:dt="int">0</Timestamp><DateUtc dt:dt="string">2020-11-25T07:56:29Z</DateUtc></StartTime><FrequencyChanges><FrequencyChange><Frequency dt:dt="r8">2699980000</Frequency><Timestamp dt:dt="r8">5.8644897026655E+15</Timestamp><Curr…	좌우반구com(split BVF)_3-024-1	60.021	1.0.0.167	1	144689934	Professional	2.0.10.242	2.0.10.353	11-25-2020	2020-11-25 오전 7:56:29	16:56:29	2.0.10.248	254	2	{/}	핵외	핵	외	NULL	NULL	NULL	109	1	122	NULL	NULL	NULL	KSY2	List2	NULL	NULL	NULL	NULL	NULL	NULL	NULL	NULL	NULL	1	{/}	0	4	740911	0	{/}	616
좌우반구com(split BVF)_3	24	1	<?xml version="1.0"?>\n<Clock xmlns:dt="urn:schemas-microsoft-com:datatypes"><Description dt:dt="string">E-Prime Primary Realtime Clock</Description><StartTime><Timestamp dt:dt="int">0</Timestamp><DateUtc dt:dt="string">2020-11-25T07:56:29Z</DateUtc></StartTime><FrequencyChanges><FrequencyChange><Frequency dt:dt="r8">2699980000</Frequency><Timestamp dt:dt="r8">5.8644897026655E+15</Timestamp><Curr…	좌우반구com(split BVF)_3-024-1	60.021	1.0.0.167	1	144689934	Professional	2.0.10.242	2.0.10.353	11-25-2020	2020-11-25 오전 7:56:29	16:56:29	2.0.10.248	22	2	{/}	핵정	핵	정	82	1	22	NULL	NULL	NULL	NULL	NULL	NULL	KSY2	List1	NULL	NULL	NULL	NULL	NULL	NULL	NULL	NULL	NULL	1	{/}	1	3	83177	0	{/}	1806
좌우반구com(split BVF)_3	24	1	<?xml version="1.0"?>\n<Clock xmlns:dt="urn:schemas-microsoft-com:datatypes"><Description dt:dt="string">E-Prime Primary Realtime Clock</Description><StartTime><Timestamp dt:dt="int">0</Timestamp><DateUtc dt:dt="string">2020-11-25T07:56:29Z</DateUtc></StartTime><FrequencyChanges><FrequencyChange><Frequency dt:dt="r8">2699980000</Frequency><Timestamp dt:dt="r8">5.8644897026655E+15</Timestamp><Curr…	좌우반구com(split BVF)_3-024-1	60.021	1.0.0.167	1	144689934	Professional	2.0.10.242	2.0.10.353	11-25-2020	2020-11-25 오전 7:56:29	16:56:29	2.0.10.248	363	1	z	행보	행	보	NULL	NULL	NULL	NULL	NULL	NULL	84	1	99	KSY	List3	0		1	-1	1049834	184		0	0	1	z	0	4	1050018	0	z	446
좌우반구com(split BVF)_3	24	1	<?xml version="1.0"?>\n<Clock xmlns:dt="urn:schemas-microsoft-com:datatypes"><Description dt:dt="string">E-Prime Primary Realtime Clock</Description><StartTime><Timestamp dt:dt="int">0</Timestamp><DateUtc dt:dt="string">2020-11-25T07:56:29Z</DateUtc></StartTime><FrequencyChanges><FrequencyChange><Frequency dt:dt="r8">2699980000</Frequency><Timestamp dt:dt="r8">5.8644897026655E+15</Timestamp><Curr…	좌우반구com(split BVF)_3-024-1	60.021	1.0.0.167	1	144689934	Professional	2.0.10.242	2.0.10.353	11-25-2020	2020-11-25 오전 7:56:29	16:56:29	2.0.10.248	334	1	z	행운	행	운	NULL	NULL	NULL	NULL	NULL	NULL	41	1	70	KSY	List3	0		0	-1	972112	183		0	0	1	z	1	3	972295	0	z	347
좌우반구com(split BVF)_3	24	1	<?xml version="1.0"?>\n<Clock xmlns:dt="urn:schemas-microsoft-com:datatypes"><Description dt:dt="string">E-Prime Primary Realtime Clock</Description><StartTime><Timestamp dt:dt="int">0</Timestamp><DateUtc dt:dt="string">2020-11-25T07:56:29Z</DateUtc></StartTime><FrequencyChanges><FrequencyChange><Frequency dt:dt="r8">2699980000</Frequency><Timestamp dt:dt="r8">5.8644897026655E+15</Timestamp><Curr…	좌우반구com(split BVF)_3-024-1	60.021	1.0.0.167	1	144689934	Professional	2.0.10.242	2.0.10.353	11-25-2020	2020-11-25 오전 7:56:29	16:56:29	2.0.10.248	154	2	{/}	행회	행	회	NULL	NULL	NULL	101	1	22	NULL	NULL	NULL	KSY2	List2	NULL	NULL	NULL	NULL	NULL	NULL	NULL	NULL	NULL	1	{/}	0	3	458861	0	{/}	518
좌우반구com(split BVF)_3	24	1	<?xml version="1.0"?>\n<Clock xmlns:dt="urn:schemas-microsoft-com:datatypes"><Description dt:dt="string">E-Prime Primary Realtime Clock</Description><StartTime><Timestamp dt:dt="int">0</Timestamp><DateUtc dt:dt="string">2020-11-25T07:56:29Z</DateUtc></StartTime><FrequencyChanges><FrequencyChange><Frequency dt:dt="r8">2699980000</Frequency><Timestamp dt:dt="r8">5.8644897026655E+15</Timestamp><Curr…	좌우반구com(split BVF)_3-024-1	60.021	1.0.0.167	1	144689934	Professional	2.0.10.242	2.0.10.353	11-25-2020	2020-11-25 오전 7:56:29	16:56:29	2.0.10.248	218	1	z	향수	향	수	NULL	NULL	NULL	16	1	86	NULL	NULL	NULL	KSY	List2	0		0	-1	639963	183		0	0	1	z	1	3	640146	0	z	506
좌우반구com(split BVF)_3	24	1	<?xml version="1.0"?>\n<Clock xmlns:dt="urn:schemas-microsoft-com:datatypes"><Description dt:dt="string">E-Prime Primary Realtime Clock</Description><StartTime><Timestamp dt:dt="int">0</Timestamp><DateUtc dt:dt="string">2020-11-25T07:56:29Z</DateUtc></StartTime><FrequencyChanges><FrequencyChange><Frequency dt:dt="r8">2699980000</Frequency><Timestamp dt:dt="r8">5.8644897026655E+15</Timestamp><Curr…	좌우반구com(split BVF)_3-024-1	60.021	1.0.0.167	1	144689934	Professional	2.0.10.242	2.0.10.353	11-25-2020	2020-11-25 오전 7:56:29	16:56:29	2.0.10.248	57	2	{/}	향엄	향	엄	14	1	57	NULL	NULL	NULL	NULL	NULL	NULL	KSY2	List1	NULL	NULL	NULL	NULL	NULL	NULL	NULL	NULL	NULL	1	{/}	0	3	184958	0	{/}	687
좌우반구com(split BVF)_3	24	1	<?xml version="1.0"?>\n<Clock xmlns:dt="urn:schemas-microsoft-com:datatypes"><Description dt:dt="string">E-Prime Primary Realtime Clock</Description><StartTime><Timestamp dt:dt="int">0</Timestamp><DateUtc dt:dt="string">2020-11-25T07:56:29Z</DateUtc></StartTime><FrequencyChanges><FrequencyChange><Frequency dt:dt="r8">2699980000</Frequency><Timestamp dt:dt="r8">5.8644897026655E+15</Timestamp><Curr…	좌우반구com(split BVF)_3-024-1	60.021	1.0.0.167	1	144689934	Professional	2.0.10.242	2.0.10.353	11-25-2020	2020-11-25 오전 7:56:29	16:56:29	2.0.10.248	373	2	{/}	허낌	허	낌	NULL	NULL	NULL	NULL	NULL	NULL	113	1	109	KSY	List3	0		0	0	1076092	183		0	0	1	{/}	0	3	1076275	0	{/}	524
좌우반구com(split BVF)_3	24	1	<?xml version="1.0"?>\n<Clock xmlns:dt="urn:schemas-microsoft-com:datatypes"><Description dt:dt="string">E-Prime Primary Realtime Clock</Description><StartTime><Timestamp dt:dt="int">0</Timestamp><DateUtc dt:dt="string">2020-11-25T07:56:29Z</DateUtc></StartTime><FrequencyChanges><FrequencyChange><Frequency dt:dt="r8">2699980000</Frequency><Timestamp dt:dt="r8">5.8644897026655E+15</Timestamp><Curr…	좌우반구com(split BVF)_3-024-1	60.021	1.0.0.167	1	144689934	Professional	2.0.10.242	2.0.10.353	11-25-2020	2020-11-25 오전 7:56:29	16:56:29	2.0.10.248	194	1	z	허락	허	락	NULL	NULL	NULL	59	1	62	NULL	NULL	NULL	KSY	List2	0		0	0	570938	183		0	0	1	z	0	3	571121	0	z	406
좌우반구com(split BVF)_3	24	1	<?xml version="1.0"?>\n<Clock xmlns:dt="urn:schemas-microsoft-com:datatypes"><Description dt:dt="string">E-Prime Primary Realtime Clock</Description><StartTime><Timestamp dt:dt="int">0</Timestamp><DateUtc dt:dt="string">2020-11-25T07:56:29Z</DateUtc></StartTime><FrequencyChanges><FrequencyChange><Frequency dt:dt="r8">2699980000</Frequency><Timestamp dt:dt="r8">5.8644897026655E+15</Timestamp><Curr…	좌우반구com(split BVF)_3-024-1	60.021	1.0.0.167	1	144689934	Professional	2.0.10.242	2.0.10.353	11-25-2020	2020-11-25 오전 7:56:29	16:56:29	2.0.10.248	381	2	{/}	허빈	허	빈	NULL	NULL	NULL	NULL	NULL	NULL	83	1	117	KSY2	List3	NULL	NULL	NULL	NULL	NULL	NULL	NULL	NULL	NULL	1	{/}	0	4	1097318	0	{/}	609
좌우반구com(split BVF)_3	24	1	<?xml version="1.0"?>\n<Clock xmlns:dt="urn:schemas-microsoft-com:datatypes"><Description dt:dt="string">E-Prime Primary Realtime Clock</Description><StartTime><Timestamp dt:dt="int">0</Timestamp><DateUtc dt:dt="string">2020-11-25T07:56:29Z</DateUtc></StartTime><FrequencyChanges><FrequencyChange><Frequency dt:dt="r8">2699980000</Frequency><Timestamp dt:dt="r8">5.8644897026655E+15</Timestamp><Curr…	좌우반구com(split BVF)_3-024-1	60.021	1.0.0.167	1	144689934	Professional	2.0.10.242	2.0.10.353	11-25-2020	2020-11-25 오전 7:56:29	16:56:29	2.0.10.248	98	2	{/}	헤오	헤	오	130	1	98	NULL	NULL	NULL	NULL	NULL	NULL	KSY	List1	0		0	-1	298834	184		0	0	1	{/}	0	4	299018	0	{/}	461
좌우반구com(split BVF)_3	24	1	<?xml version="1.0"?>\n<Clock xmlns:dt="urn:schemas-microsoft-com:datatypes"><Description dt:dt="string">E-Prime Primary Realtime Clock</Description><StartTime><Timestamp dt:dt="int">0</Timestamp><DateUtc dt:dt="string">2020-11-25T07:56:29Z</DateUtc></StartTime><FrequencyChanges><FrequencyChange><Frequency dt:dt="r8">2699980000</Frequency><Timestamp dt:dt="r8">5.8644897026655E+15</Timestamp><Curr…	좌우반구com(split BVF)_3-024-1	60.021	1.0.0.167	1	144689934	Professional	2.0.10.242	2.0.10.353	11-25-2020	2020-11-25 오전 7:56:29	16:56:29	2.0.10.248	224	1	z	현상	현	상	NULL	NULL	NULL	113	1	92	NULL	NULL	NULL	KSY	List2	0		0	-1	656907	183		0	0	1	z	1	3	657090	0	z	676
좌우반구com(split BVF)_3	24	1	<?xml version="1.0"?>\n<Clock xmlns:dt="urn:schemas-microsoft-com:datatypes"><Description dt:dt="string">E-Prime Primary Realtime Clock</Description><StartTime><Timestamp dt:dt="int">0</Timestamp><DateUtc dt:dt="string">2020-11-25T07:56:29Z</DateUtc></StartTime><FrequencyChanges><FrequencyChange><Frequency dt:dt="r8">2699980000</Frequency><Timestamp dt:dt="r8">5.8644897026655E+15</Timestamp><Curr…	좌우반구com(split BVF)_3-024-1	60.021	1.0.0.167	1	144689934	Professional	2.0.10.242	2.0.10.353	11-25-2020	2020-11-25 오전 7:56:29	16:56:29	2.0.10.248	257	1	z	협력	협	력	NULL	NULL	NULL	68	1	125	NULL	NULL	NULL	KSY	List2	0		0	-1	749524	184		0	0	1	z	0	4	749708	0	z	461
좌우반구com(split BVF)_3	24	1	<?xml version="1.0"?>\n<Clock xmlns:dt="urn:schemas-microsoft-com:datatypes"><Description dt:dt="string">E-Prime Primary Realtime Clock</Description><StartTime><Timestamp dt:dt="int">0</Timestamp><DateUtc dt:dt="string">2020-11-25T07:56:29Z</DateUtc></StartTime><FrequencyChanges><FrequencyChange><Frequency dt:dt="r8">2699980000</Frequency><Timestamp dt:dt="r8">5.8644897026655E+15</Timestamp><Curr…	좌우반구com(split BVF)_3-024-1	60.021	1.0.0.167	1	144689934	Professional	2.0.10.242	2.0.10.353	11-25-2020	2020-11-25 오전 7:56:29	16:56:29	2.0.10.248	101	2	{/}	협체	협	체	60	1	101	NULL	NULL	NULL	NULL	NULL	NULL	KSY3	List1	NULL	NULL	NULL	NULL	NULL	NULL	NULL	NULL	NULL	1	{/}	0	3	306665	0	{/}	785
좌우반구com(split BVF)_3	24	1	<?xml version="1.0"?>\n<Clock xmlns:dt="urn:schemas-microsoft-com:datatypes"><Description dt:dt="string">E-Prime Primary Realtime Clock</Description><StartTime><Timestamp dt:dt="int">0</Timestamp><DateUtc dt:dt="string">2020-11-25T07:56:29Z</DateUtc></StartTime><FrequencyChanges><FrequencyChange><Frequency dt:dt="r8">2699980000</Frequency><Timestamp dt:dt="r8">5.8644897026655E+15</Timestamp><Curr…	좌우반구com(split BVF)_3-024-1	60.021	1.0.0.167	1	144689934	Professional	2.0.10.242	2.0.10.353	11-25-2020	2020-11-25 오전 7:56:29	16:56:29	2.0.10.248	99	1	z	형님	형	님	69	1	99	NULL	NULL	NULL	NULL	NULL	NULL	KSY	List1	0		0	-1	301500	183		0	0	1	z	0	3	301683	0	z	370
좌우반구com(split BVF)_3	24	1	<?xml version="1.0"?>\n<Clock xmlns:dt="urn:schemas-microsoft-com:datatypes"><Description dt:dt="string">E-Prime Primary Realtime Clock</Description><StartTime><Timestamp dt:dt="int">0</Timestamp><DateUtc dt:dt="string">2020-11-25T07:56:29Z</DateUtc></StartTime><FrequencyChanges><FrequencyChange><Frequency dt:dt="r8">2699980000</Frequency><Timestamp dt:dt="r8">5.8644897026655E+15</Timestamp><Curr…	좌우반구com(split BVF)_3-024-1	60.021	1.0.0.167	1	144689934	Professional	2.0.10.242	2.0.10.353	11-25-2020	2020-11-25 오전 7:56:29	16:56:29	2.0.10.248	83	2	{/}	형스	형	스	79	1	83	NULL	NULL	NULL	NULL	NULL	NULL	KSY3	List1	NULL	NULL	NULL	NULL	NULL	NULL	NULL	NULL	NULL	1	{/}	0	4	257116	0	{/}	595
좌우반구com(split BVF)_3	24	1	<?xml version="1.0"?>\n<Clock xmlns:dt="urn:schemas-microsoft-com:datatypes"><Description dt:dt="string">E-Prime Primary Realtime Clock</Description><StartTime><Timestamp dt:dt="int">0</Timestamp><DateUtc dt:dt="string">2020-11-25T07:56:29Z</DateUtc></StartTime><FrequencyChanges><FrequencyChange><Frequency dt:dt="r8">2699980000</Frequency><Timestamp dt:dt="r8">5.8644897026655E+15</Timestamp><Curr…	좌우반구com(split BVF)_3-024-1	60.021	1.0.0.167	1	144689934	Professional	2.0.10.242	2.0.10.353	11-25-2020	2020-11-25 오전 7:56:29	16:56:29	2.0.10.248	51	1	z	형태	형	태	126	1	51	NULL	NULL	NULL	NULL	NULL	NULL	KSY	List1	0		0	-1	169047	183		0	0	1	z	0	3	169230	0	z	440
좌우반구com(split BVF)_3	24	1	<?xml version="1.0"?>\n<Clock xmlns:dt="urn:schemas-microsoft-com:datatypes"><Description dt:dt="string">E-Prime Primary Realtime Clock</Description><StartTime><Timestamp dt:dt="int">0</Timestamp><DateUtc dt:dt="string">2020-11-25T07:56:29Z</DateUtc></StartTime><FrequencyChanges><FrequencyChange><Frequency dt:dt="r8">2699980000</Frequency><Timestamp dt:dt="r8">5.8644897026655E+15</Timestamp><Curr…	좌우반구com(split BVF)_3-024-1	60.021	1.0.0.167	1	144689934	Professional	2.0.10.242	2.0.10.353	11-25-2020	2020-11-25 오전 7:56:29	16:56:29	2.0.10.248	165	1	z	화력	화	력	NULL	NULL	NULL	12	1	33	NULL	NULL	NULL	KSY	List2	0		0	0	490783	183		0	0	1	z	0	3	490966	0	z	498
좌우반구com(split BVF)_3	24	1	<?xml version="1.0"?>\n<Clock xmlns:dt="urn:schemas-microsoft-com:datatypes"><Description dt:dt="string">E-Prime Primary Realtime Clock</Description><StartTime><Timestamp dt:dt="int">0</Timestamp><DateUtc dt:dt="string">2020-11-25T07:56:29Z</DateUtc></StartTime><FrequencyChanges><FrequencyChange><Frequency dt:dt="r8">2699980000</Frequency><Timestamp dt:dt="r8">5.8644897026655E+15</Timestamp><Curr…	좌우반구com(split BVF)_3-024-1	60.021	1.0.0.167	1	144689934	Professional	2.0.10.242	2.0.10.353	11-25-2020	2020-11-25 오전 7:56:29	16:56:29	2.0.10.248	74	1	z	확률	확	률	25	1	74	NULL	NULL	NULL	NULL	NULL	NULL	KSY	List1	0		0	-1	231658	183		0	0	1	z	1	3	231841	0	z	418
좌우반구com(split BVF)_3	24	1	<?xml version="1.0"?>\n<Clock xmlns:dt="urn:schemas-microsoft-com:datatypes"><Description dt:dt="string">E-Prime Primary Realtime Clock</Description><StartTime><Timestamp dt:dt="int">0</Timestamp><DateUtc dt:dt="string">2020-11-25T07:56:29Z</DateUtc></StartTime><FrequencyChanges><FrequencyChange><Frequency dt:dt="r8">2699980000</Frequency><Timestamp dt:dt="r8">5.8644897026655E+15</Timestamp><Curr…	좌우반구com(split BVF)_3-024-1	60.021	1.0.0.167	1	144689934	Professional	2.0.10.242	2.0.10.353	11-25-2020	2020-11-25 오전 7:56:29	16:56:29	2.0.10.248	255	2	{/}	확압	확	압	NULL	NULL	NULL	73	1	123	NULL	NULL	NULL	KSY	List2	0		0	-1	743543	183		0	0	1	{/}	1	3	743726	0	{/}	1129
좌우반구com(split BVF)_3	24	1	<?xml version="1.0"?>\n<Clock xmlns:dt="urn:schemas-microsoft-com:datatypes"><Description dt:dt="string">E-Prime Primary Realtime Clock</Description><StartTime><Timestamp dt:dt="int">0</Timestamp><DateUtc dt:dt="string">2020-11-25T07:56:29Z</DateUtc></StartTime><FrequencyChanges><FrequencyChange><Frequency dt:dt="r8">2699980000</Frequency><Timestamp dt:dt="r8">5.8644897026655E+15</Timestamp><Curr…	좌우반구com(split BVF)_3-024-1	60.021	1.0.0.167	1	144689934	Professional	2.0.10.242	2.0.10.353	11-25-2020	2020-11-25 오전 7:56:29	16:56:29	2.0.10.248	276	2	{/}	확축	확	축	NULL	NULL	NULL	NULL	NULL	NULL	12	1	12	KSY	List3	0		0	-1	810786	183		0	0	1	{/}	0	3	810969	0	{/}	522
좌우반구com(split BVF)_3	24	1	<?xml version="1.0"?>\n<Clock xmlns:dt="urn:schemas-microsoft-com:datatypes"><Description dt:dt="string">E-Prime Primary Realtime Clock</Description><StartTime><Timestamp dt:dt="int">0</Timestamp><DateUtc dt:dt="string">2020-11-25T07:56:29Z</DateUtc></StartTime><FrequencyChanges><FrequencyChange><Frequency dt:dt="r8">2699980000</Frequency><Timestamp dt:dt="r8">5.8644897026655E+15</Timestamp><Curr…	좌우반구com(split BVF)_3-024-1	60.021	1.0.0.167	1	144689934	Professional	2.0.10.242	2.0.10.353	11-25-2020	2020-11-25 오전 7:56:29	16:56:29	2.0.10.248	166	1	z	환경	환	경	NULL	NULL	NULL	100	1	34	NULL	NULL	NULL	KSY	List2	0		0	-1	493482	183		0	0	1	z	0	3	493665	0	z	293
좌우반구com(split BVF)_3	24	1	<?xml version="1.0"?>\n<Clock xmlns:dt="urn:schemas-microsoft-com:datatypes"><Description dt:dt="string">E-Prime Primary Realtime Clock</Description><StartTime><Timestamp dt:dt="int">0</Timestamp><DateUtc dt:dt="string">2020-11-25T07:56:29Z</DateUtc></StartTime><FrequencyChanges><FrequencyChange><Frequency dt:dt="r8">2699980000</Frequency><Timestamp dt:dt="r8">5.8644897026655E+15</Timestamp><Curr…	좌우반구com(split BVF)_3-024-1	60.021	1.0.0.167	1	144689934	Professional	2.0.10.242	2.0.10.353	11-25-2020	2020-11-25 오전 7:56:29	16:56:29	2.0.10.248	205	2	{/}	횟광	횟	광	NULL	NULL	NULL	124	1	73	NULL	NULL	NULL	KSY	List2	0		0	0	601244	183		0	0	1	{/}	0	3	601427	0	{/}	637
좌우반구com(split BVF)_3	24	1	<?xml version="1.0"?>\n<Clock xmlns:dt="urn:schemas-microsoft-com:datatypes"><Description dt:dt="string">E-Prime Primary Realtime Clock</Description><StartTime><Timestamp dt:dt="int">0</Timestamp><DateUtc dt:dt="string">2020-11-25T07:56:29Z</DateUtc></StartTime><FrequencyChanges><FrequencyChange><Frequency dt:dt="r8">2699980000</Frequency><Timestamp dt:dt="r8">5.8644897026655E+15</Timestamp><Curr…	좌우반구com(split BVF)_3-024-1	60.021	1.0.0.167	1	144689934	Professional	2.0.10.242	2.0.10.353	11-25-2020	2020-11-25 오전 7:56:29	16:56:29	2.0.10.248	67	2	{/}	횟색	횟	색	106	1	67	NULL	NULL	NULL	NULL	NULL	NULL	KSY	List1	0		0	0	212182	183		0	0	1	{/}	0	3	212365	0	{/}	722
좌우반구com(split BVF)_3	24	1	<?xml version="1.0"?>\n<Clock xmlns:dt="urn:schemas-microsoft-com:datatypes"><Description dt:dt="string">E-Prime Primary Realtime Clock</Description><StartTime><Timestamp dt:dt="int">0</Timestamp><DateUtc dt:dt="string">2020-11-25T07:56:29Z</DateUtc></StartTime><FrequencyChanges><FrequencyChange><Frequency dt:dt="r8">2699980000</Frequency><Timestamp dt:dt="r8">5.8644897026655E+15</Timestamp><Curr…	좌우반구com(split BVF)_3-024-1	60.021	1.0.0.167	1	144689934	Professional	2.0.10.242	2.0.10.353	11-25-2020	2020-11-25 오전 7:56:29	16:56:29	2.0.10.248	163	1	z	횟수	횟	수	NULL	NULL	NULL	57	1	31	NULL	NULL	NULL	KSY	List2	0		0	0	485335	183		0	0	1	z	0	3	485518	0	z	378
좌우반구com(split BVF)_3	24	1	<?xml version="1.0"?>\n<Clock xmlns:dt="urn:schemas-microsoft-com:datatypes"><Description dt:dt="string">E-Prime Primary Realtime Clock</Description><StartTime><Timestamp dt:dt="int">0</Timestamp><DateUtc dt:dt="string">2020-11-25T07:56:29Z</DateUtc></StartTime><FrequencyChanges><FrequencyChange><Frequency dt:dt="r8">2699980000</Frequency><Timestamp dt:dt="r8">5.8644897026655E+15</Timestamp><Curr…	좌우반구com(split BVF)_3-024-1	60.021	1.0.0.167	1	144689934	Professional	2.0.10.242	2.0.10.353	11-25-2020	2020-11-25 오전 7:56:29	16:56:29	2.0.10.248	92	1	z	효과	효	과	20	1	92	NULL	NULL	NULL	NULL	NULL	NULL	KSY	List1	0		1	-1	282273	184		0	0	1	z	0	4	282457	0	z	355
좌우반구com(split BVF)_3	24	1	<?xml version="1.0"?>\n<Clock xmlns:dt="urn:schemas-microsoft-com:datatypes"><Description dt:dt="string">E-Prime Primary Realtime Clock</Description><StartTime><Timestamp dt:dt="int">0</Timestamp><DateUtc dt:dt="string">2020-11-25T07:56:29Z</DateUtc></StartTime><FrequencyChanges><FrequencyChange><Frequency dt:dt="r8">2699980000</Frequency><Timestamp dt:dt="r8">5.8644897026655E+15</Timestamp><Curr…	좌우반구com(split BVF)_3-024-1	60.021	1.0.0.167	1	144689934	Professional	2.0.10.242	2.0.10.353	11-25-2020	2020-11-25 오전 7:56:29	16:56:29	2.0.10.248	189	2	{/}	효미	효	미	NULL	NULL	NULL	41	1	57	NULL	NULL	NULL	KSY3	List2	NULL	NULL	NULL	NULL	NULL	NULL	NULL	NULL	NULL	0	{/}	0	3	557309	0	z	509
좌우반구com(split BVF)_3	24	1	<?xml version="1.0"?>\n<Clock xmlns:dt="urn:schemas-microsoft-com:datatypes"><Description dt:dt="string">E-Prime Primary Realtime Clock</Description><StartTime><Timestamp dt:dt="int">0</Timestamp><DateUtc dt:dt="string">2020-11-25T07:56:29Z</DateUtc></StartTime><FrequencyChanges><FrequencyChange><Frequency dt:dt="r8">2699980000</Frequency><Timestamp dt:dt="r8">5.8644897026655E+15</Timestamp><Curr…	좌우반구com(split BVF)_3-024-1	60.021	1.0.0.167	1	144689934	Professional	2.0.10.242	2.0.10.353	11-25-2020	2020-11-25 오전 7:56:29	16:56:29	2.0.10.248	342	2	{/}	효탈	효	탈	NULL	NULL	NULL	NULL	NULL	NULL	125	1	78	KSY3	List3	NULL	NULL	NULL	NULL	NULL	NULL	NULL	NULL	NULL	1	{/}	1	3	993504	0	{/}	578
좌우반구com(split BVF)_3	24	1	<?xml version="1.0"?>\n<Clock xmlns:dt="urn:schemas-microsoft-com:datatypes"><Description dt:dt="string">E-Prime Primary Realtime Clock</Description><StartTime><Timestamp dt:dt="int">0</Timestamp><DateUtc dt:dt="string">2020-11-25T07:56:29Z</DateUtc></StartTime><FrequencyChanges><FrequencyChange><Frequency dt:dt="r8">2699980000</Frequency><Timestamp dt:dt="r8">5.8644897026655E+15</Timestamp><Curr…	좌우반구com(split BVF)_3-024-1	60.021	1.0.0.167	1	144689934	Professional	2.0.10.242	2.0.10.353	11-25-2020	2020-11-25 오전 7:56:29	16:56:29	2.0.10.248	319	2	{/}	효헤	효	헤	NULL	NULL	NULL	NULL	NULL	NULL	2	1	55	KSY2	List3	NULL	NULL	NULL	NULL	NULL	NULL	NULL	NULL	NULL	1	{/}	0	3	928094	0	{/}	699
좌우반구com(split BVF)_3	24	1	<?xml version="1.0"?>\n<Clock xmlns:dt="urn:schemas-microsoft-com:datatypes"><Description dt:dt="string">E-Prime Primary Realtime Clock</Description><StartTime><Timestamp dt:dt="int">0</Timestamp><DateUtc dt:dt="string">2020-11-25T07:56:29Z</DateUtc></StartTime><FrequencyChanges><FrequencyChange><Frequency dt:dt="r8">2699980000</Frequency><Timestamp dt:dt="r8">5.8644897026655E+15</Timestamp><Curr…	좌우반구com(split BVF)_3-024-1	60.021	1.0.0.167	1	144689934	Professional	2.0.10.242	2.0.10.353	11-25-2020	2020-11-25 오전 7:56:29	16:56:29	2.0.10.248	335	2	{/}	후검	후	검	NULL	NULL	NULL	NULL	NULL	NULL	28	1	71	KSY2	List3	NULL	NULL	NULL	NULL	NULL	NULL	NULL	NULL	NULL	1	{/}	1	3	974844	0	{/}	717
좌우반구com(split BVF)_3	24	1	<?xml version="1.0"?>\n<Clock xmlns:dt="urn:schemas-microsoft-com:datatypes"><Description dt:dt="string">E-Prime Primary Realtime Clock</Description><StartTime><Timestamp dt:dt="int">0</Timestamp><DateUtc dt:dt="string">2020-11-25T07:56:29Z</DateUtc></StartTime><FrequencyChanges><FrequencyChange><Frequency dt:dt="r8">2699980000</Frequency><Timestamp dt:dt="r8">5.8644897026655E+15</Timestamp><Curr…	좌우반구com(split BVF)_3-024-1	60.021	1.0.0.167	1	144689934	Professional	2.0.10.242	2.0.10.353	11-25-2020	2020-11-25 오전 7:56:29	16:56:29	2.0.10.248	47	1	z	후대	후	대	111	1	47	NULL	NULL	NULL	NULL	NULL	NULL	KSY	List1	0		0	-1	156518	183		0	0	1	z	1	3	156701	0	z	883
좌우반구com(split BVF)_3	24	1	<?xml version="1.0"?>\n<Clock xmlns:dt="urn:schemas-microsoft-com:datatypes"><Description dt:dt="string">E-Prime Primary Realtime Clock</Description><StartTime><Timestamp dt:dt="int">0</Timestamp><DateUtc dt:dt="string">2020-11-25T07:56:29Z</DateUtc></StartTime><FrequencyChanges><FrequencyChange><Frequency dt:dt="r8">2699980000</Frequency><Timestamp dt:dt="r8">5.8644897026655E+15</Timestamp><Curr…	좌우반구com(split BVF)_3-024-1	60.021	1.0.0.167	1	144689934	Professional	2.0.10.242	2.0.10.353	11-25-2020	2020-11-25 오전 7:56:29	16:56:29	2.0.10.248	175	1	z	후자	후	자	NULL	NULL	NULL	48	1	43	NULL	NULL	NULL	KSY	List2	0		0	0	517757	183		0	0	1	z	0	3	517940	0	z	812
좌우반구com(split BVF)_3	24	1	<?xml version="1.0"?>\n<Clock xmlns:dt="urn:schemas-microsoft-com:datatypes"><Description dt:dt="string">E-Prime Primary Realtime Clock</Description><StartTime><Timestamp dt:dt="int">0</Timestamp><DateUtc dt:dt="string">2020-11-25T07:56:29Z</DateUtc></StartTime><FrequencyChanges><FrequencyChange><Frequency dt:dt="r8">2699980000</Frequency><Timestamp dt:dt="r8">5.8644897026655E+15</Timestamp><Curr…	좌우반구com(split BVF)_3-024-1	60.021	1.0.0.167	1	144689934	Professional	2.0.10.242	2.0.10.353	11-25-2020	2020-11-25 오전 7:56:29	16:56:29	2.0.10.248	40	2	{/}	훈걱	훈	걱	94	1	40	NULL	NULL	NULL	NULL	NULL	NULL	KSY	List1	0		0	0	137242	183		0	0	1	{/}	0	3	137425	0	{/}	541
좌우반구com(split BVF)_3	24	1	<?xml version="1.0"?>\n<Clock xmlns:dt="urn:schemas-microsoft-com:datatypes"><Description dt:dt="string">E-Prime Primary Realtime Clock</Description><StartTime><Timestamp dt:dt="int">0</Timestamp><DateUtc dt:dt="string">2020-11-25T07:56:29Z</DateUtc></StartTime><FrequencyChanges><FrequencyChange><Frequency dt:dt="r8">2699980000</Frequency><Timestamp dt:dt="r8">5.8644897026655E+15</Timestamp><Curr…	좌우반구com(split BVF)_3-024-1	60.021	1.0.0.167	1	144689934	Professional	2.0.10.242	2.0.10.353	11-25-2020	2020-11-25 오전 7:56:29	16:56:29	2.0.10.248	331	2	{/}	훈차	훈	차	NULL	NULL	NULL	NULL	NULL	NULL	109	1	67	KSY2	List3	NULL	NULL	NULL	NULL	NULL	NULL	NULL	NULL	NULL	0	{/}	0	4	962399	0	z	1785
좌우반구com(split BVF)_3	24	1	<?xml version="1.0"?>\n<Clock xmlns:dt="urn:schemas-microsoft-com:datatypes"><Description dt:dt="string">E-Prime Primary Realtime Clock</Description><StartTime><Timestamp dt:dt="int">0</Timestamp><DateUtc dt:dt="string">2020-11-25T07:56:29Z</DateUtc></StartTime><FrequencyChanges><FrequencyChange><Frequency dt:dt="r8">2699980000</Frequency><Timestamp dt:dt="r8">5.8644897026655E+15</Timestamp><Curr…	좌우반구com(split BVF)_3-024-1	60.021	1.0.0.167	1	144689934	Professional	2.0.10.242	2.0.10.353	11-25-2020	2020-11-25 오전 7:56:29	16:56:29	2.0.10.248	117	2	{/}	휘섭	휘	섭	11	1	117	NULL	NULL	NULL	NULL	NULL	NULL	KSY3	List1	NULL	NULL	NULL	NULL	NULL	NULL	NULL	NULL	NULL	0	{/}	0	4	351266	0	z	332
좌우반구com(split BVF)_3	24	1	<?xml version="1.0"?>\n<Clock xmlns:dt="urn:schemas-microsoft-com:datatypes"><Description dt:dt="string">E-Prime Primary Realtime Clock</Description><StartTime><Timestamp dt:dt="int">0</Timestamp><DateUtc dt:dt="string">2020-11-25T07:56:29Z</DateUtc></StartTime><FrequencyChanges><FrequencyChange><Frequency dt:dt="r8">2699980000</Frequency><Timestamp dt:dt="r8">5.8644897026655E+15</Timestamp><Curr…	좌우반구com(split BVF)_3-024-1	60.021	1.0.0.167	1	144689934	Professional	2.0.10.242	2.0.10.353	11-25-2020	2020-11-25 오전 7:56:29	16:56:29	2.0.10.248	353	2	{/}	희강	희	강	NULL	NULL	NULL	NULL	NULL	NULL	16	1	89	KSY	List3	0		0	-1	1022994	183		0	0	1	{/}	1	3	1023177	0	{/}	542
좌우반구com(split BVF)_3	24	1	<?xml version="1.0"?>\n<Clock xmlns:dt="urn:schemas-microsoft-com:datatypes"><Description dt:dt="string">E-Prime Primary Realtime Clock</Description><StartTime><Timestamp dt:dt="int">0</Timestamp><DateUtc dt:dt="string">2020-11-25T07:56:29Z</DateUtc></StartTime><FrequencyChanges><FrequencyChange><Frequency dt:dt="r8">2699980000</Frequency><Timestamp dt:dt="r8">5.8644897026655E+15</Timestamp><Curr…	좌우반구com(split BVF)_3-024-1	60.021	1.0.0.167	1	144689934	Professional	2.0.10.242	2.0.10.353	11-25-2020	2020-11-25 오전 7:56:29	16:56:29	2.0.10.248	384	1	z	희망	희	망	NULL	NULL	NULL	NULL	NULL	NULL	72	1	120	KSY	List3	0		0	-1	1105248	183		0	0	1	z	1	3	1105431	0	z	248
좌우반구com(split BVF)_3	24	1	<?xml version="1.0"?>\n<Clock xmlns:dt="urn:schemas-microsoft-com:datatypes"><Description dt:dt="string">E-Prime Primary Realtime Clock</Description><StartTime><Timestamp dt:dt="int">0</Timestamp><DateUtc dt:dt="string">2020-11-25T07:56:29Z</DateUtc></StartTime><FrequencyChanges><FrequencyChange><Frequency dt:dt="r8">2699980000</Frequency><Timestamp dt:dt="r8">5.8644897026655E+15</Timestamp><Curr…	좌우반구com(split BVF)_3-024-1	60.021	1.0.0.167	1	144689934	Professional	2.0.10.242	2.0.10.353	11-25-2020	2020-11-25 오전 7:56:29	16:56:29	2.0.10.248	72	2	{/}	희외	희	외	115	1	72	NULL	NULL	NULL	NULL	NULL	NULL	KSY2	List1	NULL	NULL	NULL	NULL	NULL	NULL	NULL	NULL	NULL	1	{/}	1	3	226043	0	{/}	850
좌우반구com(split BVF)_3	24	1	<?xml version="1.0"?>\n<Clock xmlns:dt="urn:schemas-microsoft-com:datatypes"><Description dt:dt="string">E-Prime Primary Realtime Clock</Description><StartTime><Timestamp dt:dt="int">0</Timestamp><DateUtc dt:dt="string">2020-11-25T07:56:29Z</DateUtc></StartTime><FrequencyChanges><FrequencyChange><Frequency dt:dt="r8">2699980000</Frequency><Timestamp dt:dt="r8">5.8644897026655E+15</Timestamp><Curr…	좌우반구com(split BVF)_3-024-1	60.021	1.0.0.167	1	144689934	Professional	2.0.10.242	2.0.10.353	11-25-2020	2020-11-25 오전 7:56:29	16:56:29	2.0.10.248	283	2	{/}	희응	희	응	NULL	NULL	NULL	NULL	NULL	NULL	50	1	19	KSY	List3	0		0	-1	830512	183		0	0	1	{/}	1	3	830695	0	{/}	715
[truncated: 1 more columns]
