# Supplementary material for: Decoding foveal word recognition: the role of interhemispheric inhibition in bilateral hemispheric processing
Source: Front Psychol. 2023 Nov 30;14:1293529. doi: 10.3389/fpsyg.2023.1293529 (PMC10720635; doi:10.3389/fpsyg.2023.1293529)
Supplement: Supplementary file 1 [file Data_Sheet_1.ZIP › data/Exp2/BVF_031.txt]

STRING	INTEGER	INTEGER	STRING	STRING	STRING	STRING	STRING	STRING	STRING	STRING	STRING	STRING	STRING	STRING	STRING	INTEGER	STRING	STRING	STRING	STRING	STRING	STRING	STRING	STRING	STRING	STRING	STRING	STRING	STRING	STRING	STRING	STRING	STRING	STRING	STRING	STRING	STRING	STRING	STRING	STRING	STRING	STRING	STRING	STRING	STRING	STRING	STRING	STRING	STRING
EXPNAME	SUBJECT	SESSION	VARIABLE	VARIABLE	VARIABLE	VARIABLE	VARIABLE	VARIABLE	VARIABLE	VARIABLE	VARIABLE	VARIABLE	VARIABLE	VARIABLE	VARIABLE	LOG_LEVEL	VARIABLE	VARIABLE	VARIABLE	VARIABLE	VARIABLE	VARIABLE	VARIABLE	VARIABLE	VARIABLE	VARIABLE	VARIABLE	VARIABLE	VARIABLE	VARIABLE	VARIABLE	VARIABLE	VARIABLE	VARIABLE	VARIABLE	VARIABLE	VARIABLE	VARIABLE	VARIABLE	VARIABLE	VARIABLE	VARIABLE	VARIABLE	VARIABLE	VARIABLE	VARIABLE	VARIABLE	VARIABLE	VARIABLE
1	1	1	1	1	1	1	1	1	1	1	1	1	1	1	1	2	2	2	2	2	2	2	2	2	2	2	2	2	2	2	2	2	2	2	2	2	2	2	2	2	2	2	2	2	2	2	2	2	2
ExperimentName	Subject	Session	Clock.Information	DataFile.Basename	Display.RefreshRate	ExperimentVersion	Group	RandomSeed	RuntimeCapabilities	RuntimeVersion	RuntimeVersionExpected	SessionDate	SessionStartDateTimeUtc	SessionTime	StudioVersion	Block	condition	correct	Exptarget	Exptarget2	Exptarget3	List1	List1.Cycle	List1.Sample	List2	List2.Cycle	List2.Sample	List3	List3.Cycle	List3.Sample	Procedure	Running	TextDisplay2.ACC	TextDisplay2.CRESP	TextDisplay2.DurationError	TextDisplay2.OnsetDelay	TextDisplay2.OnsetTime	TextDisplay2.OnsetToOnsetTime	TextDisplay2.RESP	TextDisplay2.RT	TextDisplay2.RTTime	TextDisplay6.ACC	TextDisplay6.CRESP	TextDisplay6.DurationError	TextDisplay6.OnsetDelay	TextDisplay6.OnsetTime	TextDisplay6.OnsetToOnsetTime	TextDisplay6.RESP	TextDisplay6.RT
좌우반구com(split BVF)_3	31	1	<?xml version="1.0"?>\n<Clock xmlns:dt="urn:schemas-microsoft-com:datatypes"><Description dt:dt="string">E-Prime Primary Realtime Clock</Description><StartTime><Timestamp dt:dt="int">0</Timestamp><DateUtc dt:dt="string">2021-06-08T05:58:56Z</DateUtc></StartTime><FrequencyChanges><FrequencyChange><Frequency dt:dt="r8">2699980000</Frequency><Timestamp dt:dt="r8">538928427996</Timestamp><Current dt:…	좌우반구com(split BVF)_3-031-1	60.021	1.0.0.165	1	-1686161318	Professional	2.0.10.242	2.0.10.353	06-08-2021	2021-06-08 오전 5:58:57	14:58:57	2.0.10.248	33	1	{/}	가격	가	격	131	1	33	NULL	NULL	NULL	NULL	NULL	NULL	KSY2	List1	NULL	NULL	NULL	NULL	NULL	NULL	NULL	NULL	NULL	1	{/}	1	3	110104	0	{/}	567
좌우반구com(split BVF)_3	31	1	<?xml version="1.0"?>\n<Clock xmlns:dt="urn:schemas-microsoft-com:datatypes"><Description dt:dt="string">E-Prime Primary Realtime Clock</Description><StartTime><Timestamp dt:dt="int">0</Timestamp><DateUtc dt:dt="string">2021-06-08T05:58:56Z</DateUtc></StartTime><FrequencyChanges><FrequencyChange><Frequency dt:dt="r8">2699980000</Frequency><Timestamp dt:dt="r8">538928427996</Timestamp><Current dt:…	좌우반구com(split BVF)_3-031-1	60.021	1.0.0.165	1	-1686161318	Professional	2.0.10.242	2.0.10.353	06-08-2021	2021-06-08 오전 5:58:57	14:58:57	2.0.10.248	129	1	{/}	가을	가	을	92	1	129	NULL	NULL	NULL	NULL	NULL	NULL	KSY2	List1	NULL	NULL	NULL	NULL	NULL	NULL	NULL	NULL	NULL	1	{/}	0	3	378276	0	{/}	430
좌우반구com(split BVF)_3	31	1	<?xml version="1.0"?>\n<Clock xmlns:dt="urn:schemas-microsoft-com:datatypes"><Description dt:dt="string">E-Prime Primary Realtime Clock</Description><StartTime><Timestamp dt:dt="int">0</Timestamp><DateUtc dt:dt="string">2021-06-08T05:58:56Z</DateUtc></StartTime><FrequencyChanges><FrequencyChange><Frequency dt:dt="r8">2699980000</Frequency><Timestamp dt:dt="r8">538928427996</Timestamp><Current dt:…	좌우반구com(split BVF)_3-031-1	60.021	1.0.0.165	1	-1686161318	Professional	2.0.10.242	2.0.10.353	06-08-2021	2021-06-08 오전 5:58:57	14:58:57	2.0.10.248	281	1	{/}	간섭	간	섭	NULL	NULL	NULL	NULL	NULL	NULL	46	1	17	KSY2	List3	NULL	NULL	NULL	NULL	NULL	NULL	NULL	NULL	NULL	1	{/}	0	4	790897	0	{/}	403
좌우반구com(split BVF)_3	31	1	<?xml version="1.0"?>\n<Clock xmlns:dt="urn:schemas-microsoft-com:datatypes"><Description dt:dt="string">E-Prime Primary Realtime Clock</Description><StartTime><Timestamp dt:dt="int">0</Timestamp><DateUtc dt:dt="string">2021-06-08T05:58:56Z</DateUtc></StartTime><FrequencyChanges><FrequencyChange><Frequency dt:dt="r8">2699980000</Frequency><Timestamp dt:dt="r8">538928427996</Timestamp><Current dt:…	좌우반구com(split BVF)_3-031-1	60.021	1.0.0.165	1	-1686161318	Professional	2.0.10.242	2.0.10.353	06-08-2021	2021-06-08 오전 5:58:57	14:58:57	2.0.10.248	37	2	z	간습	간	습	75	1	37	NULL	NULL	NULL	NULL	NULL	NULL	KSY	List1	0		1	-1	120717	184		0	0	1	z	0	4	120901	0	z	761
좌우반구com(split BVF)_3	31	1	<?xml version="1.0"?>\n<Clock xmlns:dt="urn:schemas-microsoft-com:datatypes"><Description dt:dt="string">E-Prime Primary Realtime Clock</Description><StartTime><Timestamp dt:dt="int">0</Timestamp><DateUtc dt:dt="string">2021-06-08T05:58:56Z</DateUtc></StartTime><FrequencyChanges><FrequencyChange><Frequency dt:dt="r8">2699980000</Frequency><Timestamp dt:dt="r8">538928427996</Timestamp><Current dt:…	좌우반구com(split BVF)_3-031-1	60.021	1.0.0.165	1	-1686161318	Professional	2.0.10.242	2.0.10.353	06-08-2021	2021-06-08 오전 5:58:57	14:58:57	2.0.10.248	317	2	z	감환	감	환	NULL	NULL	NULL	NULL	NULL	NULL	90	1	53	KSY	List3	0		1	-1	885846	184		0	0	0	z	0	4	886030	0	{/}	716
좌우반구com(split BVF)_3	31	1	<?xml version="1.0"?>\n<Clock xmlns:dt="urn:schemas-microsoft-com:datatypes"><Description dt:dt="string">E-Prime Primary Realtime Clock</Description><StartTime><Timestamp dt:dt="int">0</Timestamp><DateUtc dt:dt="string">2021-06-08T05:58:56Z</DateUtc></StartTime><FrequencyChanges><FrequencyChange><Frequency dt:dt="r8">2699980000</Frequency><Timestamp dt:dt="r8">538928427996</Timestamp><Current dt:…	좌우반구com(split BVF)_3-031-1	60.021	1.0.0.165	1	-1686161318	Professional	2.0.10.242	2.0.10.353	06-08-2021	2021-06-08 오전 5:58:57	14:58:57	2.0.10.248	330	1	{/}	강도	강	도	NULL	NULL	NULL	NULL	NULL	NULL	54	1	66	KSY2	List3	NULL	NULL	NULL	NULL	NULL	NULL	NULL	NULL	NULL	1	{/}	0	4	921784	0	{/}	401
좌우반구com(split BVF)_3	31	1	<?xml version="1.0"?>\n<Clock xmlns:dt="urn:schemas-microsoft-com:datatypes"><Description dt:dt="string">E-Prime Primary Realtime Clock</Description><StartTime><Timestamp dt:dt="int">0</Timestamp><DateUtc dt:dt="string">2021-06-08T05:58:56Z</DateUtc></StartTime><FrequencyChanges><FrequencyChange><Frequency dt:dt="r8">2699980000</Frequency><Timestamp dt:dt="r8">538928427996</Timestamp><Current dt:…	좌우반구com(split BVF)_3-031-1	60.021	1.0.0.165	1	-1686161318	Professional	2.0.10.242	2.0.10.353	06-08-2021	2021-06-08 오전 5:58:57	14:58:57	2.0.10.248	181	2	z	강례	강	례	NULL	NULL	NULL	63	1	49	NULL	NULL	NULL	KSY3	List2	NULL	NULL	NULL	NULL	NULL	NULL	NULL	NULL	NULL	1	z	1	3	523974	0	z	586
좌우반구com(split BVF)_3	31	1	<?xml version="1.0"?>\n<Clock xmlns:dt="urn:schemas-microsoft-com:datatypes"><Description dt:dt="string">E-Prime Primary Realtime Clock</Description><StartTime><Timestamp dt:dt="int">0</Timestamp><DateUtc dt:dt="string">2021-06-08T05:58:56Z</DateUtc></StartTime><FrequencyChanges><FrequencyChange><Frequency dt:dt="r8">2699980000</Frequency><Timestamp dt:dt="r8">538928427996</Timestamp><Current dt:…	좌우반구com(split BVF)_3-031-1	60.021	1.0.0.165	1	-1686161318	Professional	2.0.10.242	2.0.10.353	06-08-2021	2021-06-08 오전 5:58:57	14:58:57	2.0.10.248	222	2	z	강방	강	방	NULL	NULL	NULL	72	1	90	NULL	NULL	NULL	KSY	List2	0		0	0	632903	183		0	0	1	z	0	3	633086	0	z	520
좌우반구com(split BVF)_3	31	1	<?xml version="1.0"?>\n<Clock xmlns:dt="urn:schemas-microsoft-com:datatypes"><Description dt:dt="string">E-Prime Primary Realtime Clock</Description><StartTime><Timestamp dt:dt="int">0</Timestamp><DateUtc dt:dt="string">2021-06-08T05:58:56Z</DateUtc></StartTime><FrequencyChanges><FrequencyChange><Frequency dt:dt="r8">2699980000</Frequency><Timestamp dt:dt="r8">538928427996</Timestamp><Current dt:…	좌우반구com(split BVF)_3-031-1	60.021	1.0.0.165	1	-1686161318	Professional	2.0.10.242	2.0.10.353	06-08-2021	2021-06-08 오전 5:58:57	14:58:57	2.0.10.248	248	1	{/}	개념	개	념	NULL	NULL	NULL	66	1	116	NULL	NULL	NULL	KSY2	List2	NULL	NULL	NULL	NULL	NULL	NULL	NULL	NULL	NULL	1	{/}	1	3	703494	0	{/}	335
좌우반구com(split BVF)_3	31	1	<?xml version="1.0"?>\n<Clock xmlns:dt="urn:schemas-microsoft-com:datatypes"><Description dt:dt="string">E-Prime Primary Realtime Clock</Description><StartTime><Timestamp dt:dt="int">0</Timestamp><DateUtc dt:dt="string">2021-06-08T05:58:56Z</DateUtc></StartTime><FrequencyChanges><FrequencyChange><Frequency dt:dt="r8">2699980000</Frequency><Timestamp dt:dt="r8">538928427996</Timestamp><Current dt:…	좌우반구com(split BVF)_3-031-1	60.021	1.0.0.165	1	-1686161318	Professional	2.0.10.242	2.0.10.353	06-08-2021	2021-06-08 오전 5:58:57	14:58:57	2.0.10.248	319	2	z	개례	개	례	NULL	NULL	NULL	NULL	NULL	NULL	112	1	55	KSY	List3	0		0	-1	891561	183		0	0	1	z	0	3	891744	0	z	426
좌우반구com(split BVF)_3	31	1	<?xml version="1.0"?>\n<Clock xmlns:dt="urn:schemas-microsoft-com:datatypes"><Description dt:dt="string">E-Prime Primary Realtime Clock</Description><StartTime><Timestamp dt:dt="int">0</Timestamp><DateUtc dt:dt="string">2021-06-08T05:58:56Z</DateUtc></StartTime><FrequencyChanges><FrequencyChange><Frequency dt:dt="r8">2699980000</Frequency><Timestamp dt:dt="r8">538928427996</Timestamp><Current dt:…	좌우반구com(split BVF)_3-031-1	60.021	1.0.0.165	1	-1686161318	Professional	2.0.10.242	2.0.10.353	06-08-2021	2021-06-08 오전 5:58:57	14:58:57	2.0.10.248	118	1	{/}	개인	개	인	87	1	118	NULL	NULL	NULL	NULL	NULL	NULL	KSY2	List1	NULL	NULL	NULL	NULL	NULL	NULL	NULL	NULL	NULL	1	{/}	0	3	347937	0	{/}	434
좌우반구com(split BVF)_3	31	1	<?xml version="1.0"?>\n<Clock xmlns:dt="urn:schemas-microsoft-com:datatypes"><Description dt:dt="string">E-Prime Primary Realtime Clock</Description><StartTime><Timestamp dt:dt="int">0</Timestamp><DateUtc dt:dt="string">2021-06-08T05:58:56Z</DateUtc></StartTime><FrequencyChanges><FrequencyChange><Frequency dt:dt="r8">2699980000</Frequency><Timestamp dt:dt="r8">538928427996</Timestamp><Current dt:…	좌우반구com(split BVF)_3-031-1	60.021	1.0.0.165	1	-1686161318	Professional	2.0.10.242	2.0.10.353	06-08-2021	2021-06-08 오전 5:58:57	14:58:57	2.0.10.248	4	2	z	개협	개	협	12	1	4	NULL	NULL	NULL	NULL	NULL	NULL	KSY3	List1	NULL	NULL	NULL	NULL	NULL	NULL	NULL	NULL	NULL	1	z	0	3	30066	0	z	774
좌우반구com(split BVF)_3	31	1	<?xml version="1.0"?>\n<Clock xmlns:dt="urn:schemas-microsoft-com:datatypes"><Description dt:dt="string">E-Prime Primary Realtime Clock</Description><StartTime><Timestamp dt:dt="int">0</Timestamp><DateUtc dt:dt="string">2021-06-08T05:58:56Z</DateUtc></StartTime><FrequencyChanges><FrequencyChange><Frequency dt:dt="r8">2699980000</Frequency><Timestamp dt:dt="r8">538928427996</Timestamp><Current dt:…	좌우반구com(split BVF)_3-031-1	60.021	1.0.0.165	1	-1686161318	Professional	2.0.10.242	2.0.10.353	06-08-2021	2021-06-08 오전 5:58:57	14:58:57	2.0.10.248	235	2	z	거생	거	생	NULL	NULL	NULL	8	1	103	NULL	NULL	NULL	KSY	List2	0		0	0	668407	183		0	0	1	z	0	3	668590	0	z	423
좌우반구com(split BVF)_3	31	1	<?xml version="1.0"?>\n<Clock xmlns:dt="urn:schemas-microsoft-com:datatypes"><Description dt:dt="string">E-Prime Primary Realtime Clock</Description><StartTime><Timestamp dt:dt="int">0</Timestamp><DateUtc dt:dt="string">2021-06-08T05:58:56Z</DateUtc></StartTime><FrequencyChanges><FrequencyChange><Frequency dt:dt="r8">2699980000</Frequency><Timestamp dt:dt="r8">538928427996</Timestamp><Current dt:…	좌우반구com(split BVF)_3-031-1	60.021	1.0.0.165	1	-1686161318	Professional	2.0.10.242	2.0.10.353	06-08-2021	2021-06-08 오전 5:58:57	14:58:57	2.0.10.248	163	1	{/}	걱정	걱	정	NULL	NULL	NULL	52	1	31	NULL	NULL	NULL	KSY2	List2	NULL	NULL	NULL	NULL	NULL	NULL	NULL	NULL	NULL	1	{/}	0	4	475842	0	{/}	351
좌우반구com(split BVF)_3	31	1	<?xml version="1.0"?>\n<Clock xmlns:dt="urn:schemas-microsoft-com:datatypes"><Description dt:dt="string">E-Prime Primary Realtime Clock</Description><StartTime><Timestamp dt:dt="int">0</Timestamp><DateUtc dt:dt="string">2021-06-08T05:58:56Z</DateUtc></StartTime><FrequencyChanges><FrequencyChange><Frequency dt:dt="r8">2699980000</Frequency><Timestamp dt:dt="r8">538928427996</Timestamp><Current dt:…	좌우반구com(split BVF)_3-031-1	60.021	1.0.0.165	1	-1686161318	Professional	2.0.10.242	2.0.10.353	06-08-2021	2021-06-08 오전 5:58:57	14:58:57	2.0.10.248	215	2	z	걱최	걱	최	NULL	NULL	NULL	62	1	83	NULL	NULL	NULL	KSY	List2	0		0	-1	613876	183		0	0	1	z	1	3	614059	0	z	483
좌우반구com(split BVF)_3	31	1	<?xml version="1.0"?>\n<Clock xmlns:dt="urn:schemas-microsoft-com:datatypes"><Description dt:dt="string">E-Prime Primary Realtime Clock</Description><StartTime><Timestamp dt:dt="int">0</Timestamp><DateUtc dt:dt="string">2021-06-08T05:58:56Z</DateUtc></StartTime><FrequencyChanges><FrequencyChange><Frequency dt:dt="r8">2699980000</Frequency><Timestamp dt:dt="r8">538928427996</Timestamp><Current dt:…	좌우반구com(split BVF)_3-031-1	60.021	1.0.0.165	1	-1686161318	Professional	2.0.10.242	2.0.10.353	06-08-2021	2021-06-08 오전 5:58:57	14:58:57	2.0.10.248	257	2	z	건적	건	적	NULL	NULL	NULL	131	1	125	NULL	NULL	NULL	KSY	List2	0		0	0	726703	183		0	0	1	z	0	3	726886	0	z	391
좌우반구com(split BVF)_3	31	1	<?xml version="1.0"?>\n<Clock xmlns:dt="urn:schemas-microsoft-com:datatypes"><Description dt:dt="string">E-Prime Primary Realtime Clock</Description><StartTime><Timestamp dt:dt="int">0</Timestamp><DateUtc dt:dt="string">2021-06-08T05:58:56Z</DateUtc></StartTime><FrequencyChanges><FrequencyChange><Frequency dt:dt="r8">2699980000</Frequency><Timestamp dt:dt="r8">538928427996</Timestamp><Current dt:…	좌우반구com(split BVF)_3-031-1	60.021	1.0.0.165	1	-1686161318	Professional	2.0.10.242	2.0.10.353	06-08-2021	2021-06-08 오전 5:58:57	14:58:57	2.0.10.248	293	2	z	검강	검	강	NULL	NULL	NULL	NULL	NULL	NULL	29	1	29	KSY3	List3	NULL	NULL	NULL	NULL	NULL	NULL	NULL	NULL	NULL	1	z	0	3	822169	0	z	530
좌우반구com(split BVF)_3	31	1	<?xml version="1.0"?>\n<Clock xmlns:dt="urn:schemas-microsoft-com:datatypes"><Description dt:dt="string">E-Prime Primary Realtime Clock</Description><StartTime><Timestamp dt:dt="int">0</Timestamp><DateUtc dt:dt="string">2021-06-08T05:58:56Z</DateUtc></StartTime><FrequencyChanges><FrequencyChange><Frequency dt:dt="r8">2699980000</Frequency><Timestamp dt:dt="r8">538928427996</Timestamp><Current dt:…	좌우반구com(split BVF)_3-031-1	60.021	1.0.0.165	1	-1686161318	Professional	2.0.10.242	2.0.10.353	06-08-2021	2021-06-08 오전 5:58:57	14:58:57	2.0.10.248	154	1	{/}	검색	검	색	NULL	NULL	NULL	33	1	22	NULL	NULL	NULL	KSY2	List2	NULL	NULL	NULL	NULL	NULL	NULL	NULL	NULL	NULL	1	{/}	0	3	452350	0	{/}	387
좌우반구com(split BVF)_3	31	1	<?xml version="1.0"?>\n<Clock xmlns:dt="urn:schemas-microsoft-com:datatypes"><Description dt:dt="string">E-Prime Primary Realtime Clock</Description><StartTime><Timestamp dt:dt="int">0</Timestamp><DateUtc dt:dt="string">2021-06-08T05:58:56Z</DateUtc></StartTime><FrequencyChanges><FrequencyChange><Frequency dt:dt="r8">2699980000</Frequency><Timestamp dt:dt="r8">538928427996</Timestamp><Current dt:…	좌우반구com(split BVF)_3-031-1	60.021	1.0.0.165	1	-1686161318	Professional	2.0.10.242	2.0.10.353	06-08-2021	2021-06-08 오전 5:58:57	14:58:57	2.0.10.248	155	2	z	검죽	검	죽	NULL	NULL	NULL	110	1	23	NULL	NULL	NULL	KSY2	List2	NULL	NULL	NULL	NULL	NULL	NULL	NULL	NULL	NULL	1	z	0	3	454932	0	z	653
좌우반구com(split BVF)_3	31	1	<?xml version="1.0"?>\n<Clock xmlns:dt="urn:schemas-microsoft-com:datatypes"><Description dt:dt="string">E-Prime Primary Realtime Clock</Description><StartTime><Timestamp dt:dt="int">0</Timestamp><DateUtc dt:dt="string">2021-06-08T05:58:56Z</DateUtc></StartTime><FrequencyChanges><FrequencyChange><Frequency dt:dt="r8">2699980000</Frequency><Timestamp dt:dt="r8">538928427996</Timestamp><Current dt:…	좌우반구com(split BVF)_3-031-1	60.021	1.0.0.165	1	-1686161318	Professional	2.0.10.242	2.0.10.353	06-08-2021	2021-06-08 오전 5:58:57	14:58:57	2.0.10.248	146	2	z	검환	검	환	NULL	NULL	NULL	7	1	14	NULL	NULL	NULL	KSY	List2	0		0	-1	431124	183		0	0	1	z	0	3	431307	0	z	326
좌우반구com(split BVF)_3	31	1	<?xml version="1.0"?>\n<Clock xmlns:dt="urn:schemas-microsoft-com:datatypes"><Description dt:dt="string">E-Prime Primary Realtime Clock</Description><StartTime><Timestamp dt:dt="int">0</Timestamp><DateUtc dt:dt="string">2021-06-08T05:58:56Z</DateUtc></StartTime><FrequencyChanges><FrequencyChange><Frequency dt:dt="r8">2699980000</Frequency><Timestamp dt:dt="r8">538928427996</Timestamp><Current dt:…	좌우반구com(split BVF)_3-031-1	60.021	1.0.0.165	1	-1686161318	Professional	2.0.10.242	2.0.10.353	06-08-2021	2021-06-08 오전 5:58:57	14:58:57	2.0.10.248	44	2	z	격례	격	례	95	1	44	NULL	NULL	NULL	NULL	NULL	NULL	KSY	List1	0		0	-1	139827	184		0	0	0	z	0	4	140011	0	{/}	403
좌우반구com(split BVF)_3	31	1	<?xml version="1.0"?>\n<Clock xmlns:dt="urn:schemas-microsoft-com:datatypes"><Description dt:dt="string">E-Prime Primary Realtime Clock</Description><StartTime><Timestamp dt:dt="int">0</Timestamp><DateUtc dt:dt="string">2021-06-08T05:58:56Z</DateUtc></StartTime><FrequencyChanges><FrequencyChange><Frequency dt:dt="r8">2699980000</Frequency><Timestamp dt:dt="r8">538928427996</Timestamp><Current dt:…	좌우반구com(split BVF)_3-031-1	60.021	1.0.0.165	1	-1686161318	Professional	2.0.10.242	2.0.10.353	06-08-2021	2021-06-08 오전 5:58:57	14:58:57	2.0.10.248	218	1	{/}	결과	결	과	NULL	NULL	NULL	79	1	86	NULL	NULL	NULL	KSY2	List2	NULL	NULL	NULL	NULL	NULL	NULL	NULL	NULL	NULL	1	{/}	0	3	622373	0	{/}	345
좌우반구com(split BVF)_3	31	1	<?xml version="1.0"?>\n<Clock xmlns:dt="urn:schemas-microsoft-com:datatypes"><Description dt:dt="string">E-Prime Primary Realtime Clock</Description><StartTime><Timestamp dt:dt="int">0</Timestamp><DateUtc dt:dt="string">2021-06-08T05:58:56Z</DateUtc></StartTime><FrequencyChanges><FrequencyChange><Frequency dt:dt="r8">2699980000</Frequency><Timestamp dt:dt="r8">538928427996</Timestamp><Current dt:…	좌우반구com(split BVF)_3-031-1	60.021	1.0.0.165	1	-1686161318	Professional	2.0.10.242	2.0.10.353	06-08-2021	2021-06-08 오전 5:58:57	14:58:57	2.0.10.248	79	1	{/}	결국	결	국	102	1	79	NULL	NULL	NULL	NULL	NULL	NULL	KSY2	List1	NULL	NULL	NULL	NULL	NULL	NULL	NULL	NULL	NULL	1	{/}	1	3	240108	0	{/}	520
좌우반구com(split BVF)_3	31	1	<?xml version="1.0"?>\n<Clock xmlns:dt="urn:schemas-microsoft-com:datatypes"><Description dt:dt="string">E-Prime Primary Realtime Clock</Description><StartTime><Timestamp dt:dt="int">0</Timestamp><DateUtc dt:dt="string">2021-06-08T05:58:56Z</DateUtc></StartTime><FrequencyChanges><FrequencyChange><Frequency dt:dt="r8">2699980000</Frequency><Timestamp dt:dt="r8">538928427996</Timestamp><Current dt:…	좌우반구com(split BVF)_3-031-1	60.021	1.0.0.165	1	-1686161318	Professional	2.0.10.242	2.0.10.353	06-08-2021	2021-06-08 오전 5:58:57	14:58:57	2.0.10.248	327	1	{/}	결정	결	정	NULL	NULL	NULL	NULL	NULL	NULL	15	1	63	KSY2	List3	NULL	NULL	NULL	NULL	NULL	NULL	NULL	NULL	NULL	1	{/}	0	4	913137	0	{/}	712
좌우반구com(split BVF)_3	31	1	<?xml version="1.0"?>\n<Clock xmlns:dt="urn:schemas-microsoft-com:datatypes"><Description dt:dt="string">E-Prime Primary Realtime Clock</Description><StartTime><Timestamp dt:dt="int">0</Timestamp><DateUtc dt:dt="string">2021-06-08T05:58:56Z</DateUtc></StartTime><FrequencyChanges><FrequencyChange><Frequency dt:dt="r8">2699980000</Frequency><Timestamp dt:dt="r8">538928427996</Timestamp><Current dt:…	좌우반구com(split BVF)_3-031-1	60.021	1.0.0.165	1	-1686161318	Professional	2.0.10.242	2.0.10.353	06-08-2021	2021-06-08 오전 5:58:57	14:58:57	2.0.10.248	227	2	z	결지	결	지	NULL	NULL	NULL	10	1	95	NULL	NULL	NULL	KSY2	List2	NULL	NULL	NULL	NULL	NULL	NULL	NULL	NULL	NULL	0	z	0	3	646814	0	{/}	872
좌우반구com(split BVF)_3	31	1	<?xml version="1.0"?>\n<Clock xmlns:dt="urn:schemas-microsoft-com:datatypes"><Description dt:dt="string">E-Prime Primary Realtime Clock</Description><StartTime><Timestamp dt:dt="int">0</Timestamp><DateUtc dt:dt="string">2021-06-08T05:58:56Z</DateUtc></StartTime><FrequencyChanges><FrequencyChange><Frequency dt:dt="r8">2699980000</Frequency><Timestamp dt:dt="r8">538928427996</Timestamp><Current dt:…	좌우반구com(split BVF)_3-031-1	60.021	1.0.0.165	1	-1686161318	Professional	2.0.10.242	2.0.10.353	06-08-2021	2021-06-08 오전 5:58:57	14:58:57	2.0.10.248	152	2	z	결협	결	협	NULL	NULL	NULL	29	1	20	NULL	NULL	NULL	KSY	List2	0		0	-1	446635	184		0	0	1	z	0	4	446819	0	z	559
좌우반구com(split BVF)_3	31	1	<?xml version="1.0"?>\n<Clock xmlns:dt="urn:schemas-microsoft-com:datatypes"><Description dt:dt="string">E-Prime Primary Realtime Clock</Description><StartTime><Timestamp dt:dt="int">0</Timestamp><DateUtc dt:dt="string">2021-06-08T05:58:56Z</DateUtc></StartTime><FrequencyChanges><FrequencyChange><Frequency dt:dt="r8">2699980000</Frequency><Timestamp dt:dt="r8">538928427996</Timestamp><Current dt:…	좌우반구com(split BVF)_3-031-1	60.021	1.0.0.165	1	-1686161318	Professional	2.0.10.242	2.0.10.353	06-08-2021	2021-06-08 오전 5:58:57	14:58:57	2.0.10.248	221	1	{/}	경비	경	비	NULL	NULL	NULL	114	1	89	NULL	NULL	NULL	KSY2	List2	NULL	NULL	NULL	NULL	NULL	NULL	NULL	NULL	NULL	1	{/}	0	3	630470	0	{/}	408
좌우반구com(split BVF)_3	31	1	<?xml version="1.0"?>\n<Clock xmlns:dt="urn:schemas-microsoft-com:datatypes"><Description dt:dt="string">E-Prime Primary Realtime Clock</Description><StartTime><Timestamp dt:dt="int">0</Timestamp><DateUtc dt:dt="string">2021-06-08T05:58:56Z</DateUtc></StartTime><FrequencyChanges><FrequencyChange><Frequency dt:dt="r8">2699980000</Frequency><Timestamp dt:dt="r8">538928427996</Timestamp><Current dt:…	좌우반구com(split BVF)_3-031-1	60.021	1.0.0.165	1	-1686161318	Professional	2.0.10.242	2.0.10.353	06-08-2021	2021-06-08 오전 5:58:57	14:58:57	2.0.10.248	164	1	{/}	경험	경	험	NULL	NULL	NULL	83	1	32	NULL	NULL	NULL	KSY2	List2	NULL	NULL	NULL	NULL	NULL	NULL	NULL	NULL	NULL	1	{/}	0	4	478391	0	{/}	274
좌우반구com(split BVF)_3	31	1	<?xml version="1.0"?>\n<Clock xmlns:dt="urn:schemas-microsoft-com:datatypes"><Description dt:dt="string">E-Prime Primary Realtime Clock</Description><StartTime><Timestamp dt:dt="int">0</Timestamp><DateUtc dt:dt="string">2021-06-08T05:58:56Z</DateUtc></StartTime><FrequencyChanges><FrequencyChange><Frequency dt:dt="r8">2699980000</Frequency><Timestamp dt:dt="r8">538928427996</Timestamp><Current dt:…	좌우반구com(split BVF)_3-031-1	60.021	1.0.0.165	1	-1686161318	Professional	2.0.10.242	2.0.10.353	06-08-2021	2021-06-08 오전 5:58:57	14:58:57	2.0.10.248	142	1	{/}	경호	경	호	NULL	NULL	NULL	27	1	10	NULL	NULL	NULL	KSY2	List2	NULL	NULL	NULL	NULL	NULL	NULL	NULL	NULL	NULL	1	{/}	0	3	420578	0	{/}	640
좌우반구com(split BVF)_3	31	1	<?xml version="1.0"?>\n<Clock xmlns:dt="urn:schemas-microsoft-com:datatypes"><Description dt:dt="string">E-Prime Primary Realtime Clock</Description><StartTime><Timestamp dt:dt="int">0</Timestamp><DateUtc dt:dt="string">2021-06-08T05:58:56Z</DateUtc></StartTime><FrequencyChanges><FrequencyChange><Frequency dt:dt="r8">2699980000</Frequency><Timestamp dt:dt="r8">538928427996</Timestamp><Current dt:…	좌우반구com(split BVF)_3-031-1	60.021	1.0.0.165	1	-1686161318	Professional	2.0.10.242	2.0.10.353	06-08-2021	2021-06-08 오전 5:58:57	14:58:57	2.0.10.248	53	1	{/}	계기	계	기	85	1	53	NULL	NULL	NULL	NULL	NULL	NULL	KSY2	List1	NULL	NULL	NULL	NULL	NULL	NULL	NULL	NULL	NULL	1	{/}	0	4	164519	0	{/}	831
좌우반구com(split BVF)_3	31	1	<?xml version="1.0"?>\n<Clock xmlns:dt="urn:schemas-microsoft-com:datatypes"><Description dt:dt="string">E-Prime Primary Realtime Clock</Description><StartTime><Timestamp dt:dt="int">0</Timestamp><DateUtc dt:dt="string">2021-06-08T05:58:56Z</DateUtc></StartTime><FrequencyChanges><FrequencyChange><Frequency dt:dt="r8">2699980000</Frequency><Timestamp dt:dt="r8">538928427996</Timestamp><Current dt:…	좌우반구com(split BVF)_3-031-1	60.021	1.0.0.165	1	-1686161318	Professional	2.0.10.242	2.0.10.353	06-08-2021	2021-06-08 오전 5:58:57	14:58:57	2.0.10.248	210	2	z	계님	계	님	NULL	NULL	NULL	89	1	78	NULL	NULL	NULL	KSY3	List2	NULL	NULL	NULL	NULL	NULL	NULL	NULL	NULL	NULL	1	z	0	3	600364	0	z	683
좌우반구com(split BVF)_3	31	1	<?xml version="1.0"?>\n<Clock xmlns:dt="urn:schemas-microsoft-com:datatypes"><Description dt:dt="string">E-Prime Primary Realtime Clock</Description><StartTime><Timestamp dt:dt="int">0</Timestamp><DateUtc dt:dt="string">2021-06-08T05:58:56Z</DateUtc></StartTime><FrequencyChanges><FrequencyChange><Frequency dt:dt="r8">2699980000</Frequency><Timestamp dt:dt="r8">538928427996</Timestamp><Current dt:…	좌우반구com(split BVF)_3-031-1	60.021	1.0.0.165	1	-1686161318	Professional	2.0.10.242	2.0.10.353	06-08-2021	2021-06-08 오전 5:58:57	14:58:57	2.0.10.248	90	2	z	계락	계	락	83	1	90	NULL	NULL	NULL	NULL	NULL	NULL	KSY2	List1	NULL	NULL	NULL	NULL	NULL	NULL	NULL	NULL	NULL	0	z	0	3	270181	0	{/}	495
좌우반구com(split BVF)_3	31	1	<?xml version="1.0"?>\n<Clock xmlns:dt="urn:schemas-microsoft-com:datatypes"><Description dt:dt="string">E-Prime Primary Realtime Clock</Description><StartTime><Timestamp dt:dt="int">0</Timestamp><DateUtc dt:dt="string">2021-06-08T05:58:56Z</DateUtc></StartTime><FrequencyChanges><FrequencyChange><Frequency dt:dt="r8">2699980000</Frequency><Timestamp dt:dt="r8">538928427996</Timestamp><Current dt:…	좌우반구com(split BVF)_3-031-1	60.021	1.0.0.165	1	-1686161318	Professional	2.0.10.242	2.0.10.353	06-08-2021	2021-06-08 오전 5:58:57	14:58:57	2.0.10.248	153	1	{/}	계수	계	수	NULL	NULL	NULL	3	1	21	NULL	NULL	NULL	KSY2	List2	NULL	NULL	NULL	NULL	NULL	NULL	NULL	NULL	NULL	1	{/}	0	3	449584	0	{/}	561
좌우반구com(split BVF)_3	31	1	<?xml version="1.0"?>\n<Clock xmlns:dt="urn:schemas-microsoft-com:datatypes"><Description dt:dt="string">E-Prime Primary Realtime Clock</Description><StartTime><Timestamp dt:dt="int">0</Timestamp><DateUtc dt:dt="string">2021-06-08T05:58:56Z</DateUtc></StartTime><FrequencyChanges><FrequencyChange><Frequency dt:dt="r8">2699980000</Frequency><Timestamp dt:dt="r8">538928427996</Timestamp><Current dt:…	좌우반구com(split BVF)_3-031-1	60.021	1.0.0.165	1	-1686161318	Professional	2.0.10.242	2.0.10.353	06-08-2021	2021-06-08 오전 5:58:57	14:58:57	2.0.10.248	55	2	z	계여	계	여	31	1	55	NULL	NULL	NULL	NULL	NULL	NULL	KSY2	List1	NULL	NULL	NULL	NULL	NULL	NULL	NULL	NULL	NULL	1	z	0	3	170816	0	z	750
좌우반구com(split BVF)_3	31	1	<?xml version="1.0"?>\n<Clock xmlns:dt="urn:schemas-microsoft-com:datatypes"><Description dt:dt="string">E-Prime Primary Realtime Clock</Description><StartTime><Timestamp dt:dt="int">0</Timestamp><DateUtc dt:dt="string">2021-06-08T05:58:56Z</DateUtc></StartTime><FrequencyChanges><FrequencyChange><Frequency dt:dt="r8">2699980000</Frequency><Timestamp dt:dt="r8">538928427996</Timestamp><Current dt:…	좌우반구com(split BVF)_3-031-1	60.021	1.0.0.165	1	-1686161318	Professional	2.0.10.242	2.0.10.353	06-08-2021	2021-06-08 오전 5:58:57	14:58:57	2.0.10.248	359	2	z	고률	고	률	NULL	NULL	NULL	NULL	NULL	NULL	44	1	95	KSY	List3	0		0	0	1000406	183		0	0	1	z	0	3	1000589	0	z	379
좌우반구com(split BVF)_3	31	1	<?xml version="1.0"?>\n<Clock xmlns:dt="urn:schemas-microsoft-com:datatypes"><Description dt:dt="string">E-Prime Primary Realtime Clock</Description><StartTime><Timestamp dt:dt="int">0</Timestamp><DateUtc dt:dt="string">2021-06-08T05:58:56Z</DateUtc></StartTime><FrequencyChanges><FrequencyChange><Frequency dt:dt="r8">2699980000</Frequency><Timestamp dt:dt="r8">538928427996</Timestamp><Current dt:…	좌우반구com(split BVF)_3-031-1	60.021	1.0.0.165	1	-1686161318	Professional	2.0.10.242	2.0.10.353	06-08-2021	2021-06-08 오전 5:58:57	14:58:57	2.0.10.248	366	2	z	고청	고	청	NULL	NULL	NULL	NULL	NULL	NULL	32	1	102	KSY3	List3	NULL	NULL	NULL	NULL	NULL	NULL	NULL	NULL	NULL	1	z	0	3	1019199	0	z	553
좌우반구com(split BVF)_3	31	1	<?xml version="1.0"?>\n<Clock xmlns:dt="urn:schemas-microsoft-com:datatypes"><Description dt:dt="string">E-Prime Primary Realtime Clock</Description><StartTime><Timestamp dt:dt="int">0</Timestamp><DateUtc dt:dt="string">2021-06-08T05:58:56Z</DateUtc></StartTime><FrequencyChanges><FrequencyChange><Frequency dt:dt="r8">2699980000</Frequency><Timestamp dt:dt="r8">538928427996</Timestamp><Current dt:…	좌우반구com(split BVF)_3-031-1	60.021	1.0.0.165	1	-1686161318	Professional	2.0.10.242	2.0.10.353	06-08-2021	2021-06-08 오전 5:58:57	14:58:57	2.0.10.248	364	1	{/}	공기	공	기	NULL	NULL	NULL	NULL	NULL	NULL	40	1	100	KSY2	List3	NULL	NULL	NULL	NULL	NULL	NULL	NULL	NULL	NULL	1	{/}	0	3	1013934	0	{/}	418
좌우반구com(split BVF)_3	31	1	<?xml version="1.0"?>\n<Clock xmlns:dt="urn:schemas-microsoft-com:datatypes"><Description dt:dt="string">E-Prime Primary Realtime Clock</Description><StartTime><Timestamp dt:dt="int">0</Timestamp><DateUtc dt:dt="string">2021-06-08T05:58:56Z</DateUtc></StartTime><FrequencyChanges><FrequencyChange><Frequency dt:dt="r8">2699980000</Frequency><Timestamp dt:dt="r8">538928427996</Timestamp><Current dt:…	좌우반구com(split BVF)_3-031-1	60.021	1.0.0.165	1	-1686161318	Professional	2.0.10.242	2.0.10.353	06-08-2021	2021-06-08 오전 5:58:57	14:58:57	2.0.10.248	376	1	{/}	공백	공	백	NULL	NULL	NULL	NULL	NULL	NULL	48	1	112	KSY2	List3	NULL	NULL	NULL	NULL	NULL	NULL	NULL	NULL	NULL	1	{/}	0	3	1046589	0	{/}	570
좌우반구com(split BVF)_3	31	1	<?xml version="1.0"?>\n<Clock xmlns:dt="urn:schemas-microsoft-com:datatypes"><Description dt:dt="string">E-Prime Primary Realtime Clock</Description><StartTime><Timestamp dt:dt="int">0</Timestamp><DateUtc dt:dt="string">2021-06-08T05:58:56Z</DateUtc></StartTime><FrequencyChanges><FrequencyChange><Frequency dt:dt="r8">2699980000</Frequency><Timestamp dt:dt="r8">538928427996</Timestamp><Current dt:…	좌우반구com(split BVF)_3-031-1	60.021	1.0.0.165	1	-1686161318	Professional	2.0.10.242	2.0.10.353	06-08-2021	2021-06-08 오전 5:58:57	14:58:57	2.0.10.248	223	1	{/}	공포	공	포	NULL	NULL	NULL	2	1	91	NULL	NULL	NULL	KSY2	List2	NULL	NULL	NULL	NULL	NULL	NULL	NULL	NULL	NULL	1	{/}	0	4	635802	0	{/}	460
좌우반구com(split BVF)_3	31	1	<?xml version="1.0"?>\n<Clock xmlns:dt="urn:schemas-microsoft-com:datatypes"><Description dt:dt="string">E-Prime Primary Realtime Clock</Description><StartTime><Timestamp dt:dt="int">0</Timestamp><DateUtc dt:dt="string">2021-06-08T05:58:56Z</DateUtc></StartTime><FrequencyChanges><FrequencyChange><Frequency dt:dt="r8">2699980000</Frequency><Timestamp dt:dt="r8">538928427996</Timestamp><Current dt:…	좌우반구com(split BVF)_3-031-1	60.021	1.0.0.165	1	-1686161318	Professional	2.0.10.242	2.0.10.353	06-08-2021	2021-06-08 오전 5:58:57	14:58:57	2.0.10.248	329	2	z	과법	과	법	NULL	NULL	NULL	NULL	NULL	NULL	117	1	65	KSY	List3	0		0	0	918485	183		0	0	1	z	0	3	918668	0	z	912
좌우반구com(split BVF)_3	31	1	<?xml version="1.0"?>\n<Clock xmlns:dt="urn:schemas-microsoft-com:datatypes"><Description dt:dt="string">E-Prime Primary Realtime Clock</Description><StartTime><Timestamp dt:dt="int">0</Timestamp><DateUtc dt:dt="string">2021-06-08T05:58:56Z</DateUtc></StartTime><FrequencyChanges><FrequencyChange><Frequency dt:dt="r8">2699980000</Frequency><Timestamp dt:dt="r8">538928427996</Timestamp><Current dt:…	좌우반구com(split BVF)_3-031-1	60.021	1.0.0.165	1	-1686161318	Professional	2.0.10.242	2.0.10.353	06-08-2021	2021-06-08 오전 5:58:57	14:58:57	2.0.10.248	208	1	{/}	과정	과	정	NULL	NULL	NULL	51	1	76	NULL	NULL	NULL	KSY2	List2	NULL	NULL	NULL	NULL	NULL	NULL	NULL	NULL	NULL	1	{/}	0	4	595183	0	{/}	440
좌우반구com(split BVF)_3	31	1	<?xml version="1.0"?>\n<Clock xmlns:dt="urn:schemas-microsoft-com:datatypes"><Description dt:dt="string">E-Prime Primary Realtime Clock</Description><StartTime><Timestamp dt:dt="int">0</Timestamp><DateUtc dt:dt="string">2021-06-08T05:58:56Z</DateUtc></StartTime><FrequencyChanges><FrequencyChange><Frequency dt:dt="r8">2699980000</Frequency><Timestamp dt:dt="r8">538928427996</Timestamp><Current dt:…	좌우반구com(split BVF)_3-031-1	60.021	1.0.0.165	1	-1686161318	Professional	2.0.10.242	2.0.10.353	06-08-2021	2021-06-08 오전 5:58:57	14:58:57	2.0.10.248	347	1	{/}	관계	관	계	NULL	NULL	NULL	NULL	NULL	NULL	53	1	83	KSY2	List3	NULL	NULL	NULL	NULL	NULL	NULL	NULL	NULL	NULL	1	{/}	0	3	966801	0	{/}	416
좌우반구com(split BVF)_3	31	1	<?xml version="1.0"?>\n<Clock xmlns:dt="urn:schemas-microsoft-com:datatypes"><Description dt:dt="string">E-Prime Primary Realtime Clock</Description><StartTime><Timestamp dt:dt="int">0</Timestamp><DateUtc dt:dt="string">2021-06-08T05:58:56Z</DateUtc></StartTime><FrequencyChanges><FrequencyChange><Frequency dt:dt="r8">2699980000</Frequency><Timestamp dt:dt="r8">538928427996</Timestamp><Current dt:…	좌우반구com(split BVF)_3-031-1	60.021	1.0.0.165	1	-1686161318	Professional	2.0.10.242	2.0.10.353	06-08-2021	2021-06-08 오전 5:58:57	14:58:57	2.0.10.248	321	1	{/}	관측	관	측	NULL	NULL	NULL	NULL	NULL	NULL	5	1	57	KSY2	List3	NULL	NULL	NULL	NULL	NULL	NULL	NULL	NULL	NULL	1	{/}	0	3	897159	0	{/}	499
좌우반구com(split BVF)_3	31	1	<?xml version="1.0"?>\n<Clock xmlns:dt="urn:schemas-microsoft-com:datatypes"><Description dt:dt="string">E-Prime Primary Realtime Clock</Description><StartTime><Timestamp dt:dt="int">0</Timestamp><DateUtc dt:dt="string">2021-06-08T05:58:56Z</DateUtc></StartTime><FrequencyChanges><FrequencyChange><Frequency dt:dt="r8">2699980000</Frequency><Timestamp dt:dt="r8">538928427996</Timestamp><Current dt:…	좌우반구com(split BVF)_3-031-1	60.021	1.0.0.165	1	-1686161318	Professional	2.0.10.242	2.0.10.353	06-08-2021	2021-06-08 오전 5:58:57	14:58:57	2.0.10.248	16	1	{/}	광장	광	장	51	1	16	NULL	NULL	NULL	NULL	NULL	NULL	KSY2	List1	NULL	NULL	NULL	NULL	NULL	NULL	NULL	NULL	NULL	1	{/}	0	3	62871	0	{/}	784
좌우반구com(split BVF)_3	31	1	<?xml version="1.0"?>\n<Clock xmlns:dt="urn:schemas-microsoft-com:datatypes"><Description dt:dt="string">E-Prime Primary Realtime Clock</Description><StartTime><Timestamp dt:dt="int">0</Timestamp><DateUtc dt:dt="string">2021-06-08T05:58:56Z</DateUtc></StartTime><FrequencyChanges><FrequencyChange><Frequency dt:dt="r8">2699980000</Frequency><Timestamp dt:dt="r8">538928427996</Timestamp><Current dt:…	좌우반구com(split BVF)_3-031-1	60.021	1.0.0.165	1	-1686161318	Professional	2.0.10.242	2.0.10.353	06-08-2021	2021-06-08 오전 5:58:57	14:58:57	2.0.10.248	340	2	z	교느	교	느	NULL	NULL	NULL	NULL	NULL	NULL	89	1	76	KSY	List3	0		0	0	948108	183		0	0	1	z	0	3	948291	0	z	342
좌우반구com(split BVF)_3	31	1	<?xml version="1.0"?>\n<Clock xmlns:dt="urn:schemas-microsoft-com:datatypes"><Description dt:dt="string">E-Prime Primary Realtime Clock</Description><StartTime><Timestamp dt:dt="int">0</Timestamp><DateUtc dt:dt="string">2021-06-08T05:58:56Z</DateUtc></StartTime><FrequencyChanges><FrequencyChange><Frequency dt:dt="r8">2699980000</Frequency><Timestamp dt:dt="r8">538928427996</Timestamp><Current dt:…	좌우반구com(split BVF)_3-031-1	60.021	1.0.0.165	1	-1686161318	Professional	2.0.10.242	2.0.10.353	06-08-2021	2021-06-08 오전 5:58:57	14:58:57	2.0.10.248	27	2	z	교휘	교	휘	120	1	27	NULL	NULL	NULL	NULL	NULL	NULL	KSY2	List1	NULL	NULL	NULL	NULL	NULL	NULL	NULL	NULL	NULL	1	z	0	3	93294	0	z	553
좌우반구com(split BVF)_3	31	1	<?xml version="1.0"?>\n<Clock xmlns:dt="urn:schemas-microsoft-com:datatypes"><Description dt:dt="string">E-Prime Primary Realtime Clock</Description><StartTime><Timestamp dt:dt="int">0</Timestamp><DateUtc dt:dt="string">2021-06-08T05:58:56Z</DateUtc></StartTime><FrequencyChanges><FrequencyChange><Frequency dt:dt="r8">2699980000</Frequency><Timestamp dt:dt="r8">538928427996</Timestamp><Current dt:…	좌우반구com(split BVF)_3-031-1	60.021	1.0.0.165	1	-1686161318	Professional	2.0.10.242	2.0.10.353	06-08-2021	2021-06-08 오전 5:58:57	14:58:57	2.0.10.248	245	1	{/}	구조	구	조	NULL	NULL	NULL	132	1	113	NULL	NULL	NULL	KSY2	List2	NULL	NULL	NULL	NULL	NULL	NULL	NULL	NULL	NULL	1	{/}	0	3	695897	0	{/}	340
좌우반구com(split BVF)_3	31	1	<?xml version="1.0"?>\n<Clock xmlns:dt="urn:schemas-microsoft-com:datatypes"><Description dt:dt="string">E-Prime Primary Realtime Clock</Description><StartTime><Timestamp dt:dt="int">0</Timestamp><DateUtc dt:dt="string">2021-06-08T05:58:56Z</DateUtc></StartTime><FrequencyChanges><FrequencyChange><Frequency dt:dt="r8">2699980000</Frequency><Timestamp dt:dt="r8">538928427996</Timestamp><Current dt:…	좌우반구com(split BVF)_3-031-1	60.021	1.0.0.165	1	-1686161318	Professional	2.0.10.242	2.0.10.353	06-08-2021	2021-06-08 오전 5:58:57	14:58:57	2.0.10.248	75	2	z	국득	국	득	110	1	75	NULL	NULL	NULL	NULL	NULL	NULL	KSY	List1	0		0	-1	229079	183		0	0	1	z	0	3	229262	0	z	367
좌우반구com(split BVF)_3	31	1	<?xml version="1.0"?>\n<Clock xmlns:dt="urn:schemas-microsoft-com:datatypes"><Description dt:dt="string">E-Prime Primary Realtime Clock</Description><StartTime><Timestamp dt:dt="int">0</Timestamp><DateUtc dt:dt="string">2021-06-08T05:58:56Z</DateUtc></StartTime><FrequencyChanges><FrequencyChange><Frequency dt:dt="r8">2699980000</Frequency><Timestamp dt:dt="r8">538928427996</Timestamp><Current dt:…	좌우반구com(split BVF)_3-031-1	60.021	1.0.0.165	1	-1686161318	Professional	2.0.10.242	2.0.10.353	06-08-2021	2021-06-08 오전 5:58:57	14:58:57	2.0.10.248	99	2	z	국반	국	반	78	1	99	NULL	NULL	NULL	NULL	NULL	NULL	KSY2	List1	NULL	NULL	NULL	NULL	NULL	NULL	NULL	NULL	NULL	0	z	1	3	294572	0	{/}	808
좌우반구com(split BVF)_3	31	1	<?xml version="1.0"?>\n<Clock xmlns:dt="urn:schemas-microsoft-com:datatypes"><Description dt:dt="string">E-Prime Primary Realtime Clock</Description><StartTime><Timestamp dt:dt="int">0</Timestamp><DateUtc dt:dt="string">2021-06-08T05:58:56Z</DateUtc></StartTime><FrequencyChanges><FrequencyChange><Frequency dt:dt="r8">2699980000</Frequency><Timestamp dt:dt="r8">538928427996</Timestamp><Current dt:…	좌우반구com(split BVF)_3-031-1	60.021	1.0.0.165	1	-1686161318	Professional	2.0.10.242	2.0.10.353	06-08-2021	2021-06-08 오전 5:58:57	14:58:57	2.0.10.248	239	1	{/}	군청	군	청	NULL	NULL	NULL	67	1	107	NULL	NULL	NULL	KSY2	List2	NULL	NULL	NULL	NULL	NULL	NULL	NULL	NULL	NULL	1	{/}	0	3	679536	0	{/}	597
좌우반구com(split BVF)_3	31	1	<?xml version="1.0"?>\n<Clock xmlns:dt="urn:schemas-microsoft-com:datatypes"><Description dt:dt="string">E-Prime Primary Realtime Clock</Description><StartTime><Timestamp dt:dt="int">0</Timestamp><DateUtc dt:dt="string">2021-06-08T05:58:56Z</DateUtc></StartTime><FrequencyChanges><FrequencyChange><Frequency dt:dt="r8">2699980000</Frequency><Timestamp dt:dt="r8">538928427996</Timestamp><Current dt:…	좌우반구com(split BVF)_3-031-1	60.021	1.0.0.165	1	-1686161318	Professional	2.0.10.242	2.0.10.353	06-08-2021	2021-06-08 오전 5:58:57	14:58:57	2.0.10.248	64	1	{/}	궤도	궤	도	86	1	64	NULL	NULL	NULL	NULL	NULL	NULL	KSY2	List1	NULL	NULL	NULL	NULL	NULL	NULL	NULL	NULL	NULL	1	{/}	1	3	196740	0	{/}	1161
좌우반구com(split BVF)_3	31	1	<?xml version="1.0"?>\n<Clock xmlns:dt="urn:schemas-microsoft-com:datatypes"><Description dt:dt="string">E-Prime Primary Realtime Clock</Description><StartTime><Timestamp dt:dt="int">0</Timestamp><DateUtc dt:dt="string">2021-06-08T05:58:56Z</DateUtc></StartTime><FrequencyChanges><FrequencyChange><Frequency dt:dt="r8">2699980000</Frequency><Timestamp dt:dt="r8">538928427996</Timestamp><Current dt:…	좌우반구com(split BVF)_3-031-1	60.021	1.0.0.165	1	-1686161318	Professional	2.0.10.242	2.0.10.353	06-08-2021	2021-06-08 오전 5:58:57	14:58:57	2.0.10.248	95	2	z	궤희	궤	희	50	1	95	NULL	NULL	NULL	NULL	NULL	NULL	KSY3	List1	NULL	NULL	NULL	NULL	NULL	NULL	NULL	NULL	NULL	1	z	0	4	283660	0	z	592
좌우반구com(split BVF)_3	31	1	<?xml version="1.0"?>\n<Clock xmlns:dt="urn:schemas-microsoft-com:datatypes"><Description dt:dt="string">E-Prime Primary Realtime Clock</Description><StartTime><Timestamp dt:dt="int">0</Timestamp><DateUtc dt:dt="string">2021-06-08T05:58:56Z</DateUtc></StartTime><FrequencyChanges><FrequencyChange><Frequency dt:dt="r8">2699980000</Frequency><Timestamp dt:dt="r8">538928427996</Timestamp><Current dt:…	좌우반구com(split BVF)_3-031-1	60.021	1.0.0.165	1	-1686161318	Professional	2.0.10.242	2.0.10.353	06-08-2021	2021-06-08 오전 5:58:57	14:58:57	2.0.10.248	82	1	{/}	그림	그	림	17	1	82	NULL	NULL	NULL	NULL	NULL	NULL	KSY2	List1	NULL	NULL	NULL	NULL	NULL	NULL	NULL	NULL	NULL	1	{/}	0	4	248006	0	{/}	638
좌우반구com(split BVF)_3	31	1	<?xml version="1.0"?>\n<Clock xmlns:dt="urn:schemas-microsoft-com:datatypes"><Description dt:dt="string">E-Prime Primary Realtime Clock</Description><StartTime><Timestamp dt:dt="int">0</Timestamp><DateUtc dt:dt="string">2021-06-08T05:58:56Z</DateUtc></StartTime><FrequencyChanges><FrequencyChange><Frequency dt:dt="r8">2699980000</Frequency><Timestamp dt:dt="r8">538928427996</Timestamp><Current dt:…	좌우반구com(split BVF)_3-031-1	60.021	1.0.0.165	1	-1686161318	Professional	2.0.10.242	2.0.10.353	06-08-2021	2021-06-08 오전 5:58:57	14:58:57	2.0.10.248	287	2	z	그법	그	법	NULL	NULL	NULL	NULL	NULL	NULL	120	1	23	KSY3	List3	NULL	NULL	NULL	NULL	NULL	NULL	NULL	NULL	NULL	1	z	0	3	806108	0	z	783
좌우반구com(split BVF)_3	31	1	<?xml version="1.0"?>\n<Clock xmlns:dt="urn:schemas-microsoft-com:datatypes"><Description dt:dt="string">E-Prime Primary Realtime Clock</Description><StartTime><Timestamp dt:dt="int">0</Timestamp><DateUtc dt:dt="string">2021-06-08T05:58:56Z</DateUtc></StartTime><FrequencyChanges><FrequencyChange><Frequency dt:dt="r8">2699980000</Frequency><Timestamp dt:dt="r8">538928427996</Timestamp><Current dt:…	좌우반구com(split BVF)_3-031-1	60.021	1.0.0.165	1	-1686161318	Professional	2.0.10.242	2.0.10.353	06-08-2021	2021-06-08 오전 5:58:57	14:58:57	2.0.10.248	77	2	z	그소	그	소	33	1	77	NULL	NULL	NULL	NULL	NULL	NULL	KSY3	List1	NULL	NULL	NULL	NULL	NULL	NULL	NULL	NULL	NULL	1	z	1	3	234610	0	z	411
좌우반구com(split BVF)_3	31	1	<?xml version="1.0"?>\n<Clock xmlns:dt="urn:schemas-microsoft-com:datatypes"><Description dt:dt="string">E-Prime Primary Realtime Clock</Description><StartTime><Timestamp dt:dt="int">0</Timestamp><DateUtc dt:dt="string">2021-06-08T05:58:56Z</DateUtc></StartTime><FrequencyChanges><FrequencyChange><Frequency dt:dt="r8">2699980000</Frequency><Timestamp dt:dt="r8">538928427996</Timestamp><Current dt:…	좌우반구com(split BVF)_3-031-1	60.021	1.0.0.165	1	-1686161318	Professional	2.0.10.242	2.0.10.353	06-08-2021	2021-06-08 오전 5:58:57	14:58:57	2.0.10.248	369	2	z	그종	그	종	NULL	NULL	NULL	NULL	NULL	NULL	25	1	105	KSY2	List3	NULL	NULL	NULL	NULL	NULL	NULL	NULL	NULL	NULL	0	z	1	3	1027179	0	{/}	917
좌우반구com(split BVF)_3	31	1	<?xml version="1.0"?>\n<Clock xmlns:dt="urn:schemas-microsoft-com:datatypes"><Description dt:dt="string">E-Prime Primary Realtime Clock</Description><StartTime><Timestamp dt:dt="int">0</Timestamp><DateUtc dt:dt="string">2021-06-08T05:58:56Z</DateUtc></StartTime><FrequencyChanges><FrequencyChange><Frequency dt:dt="r8">2699980000</Frequency><Timestamp dt:dt="r8">538928427996</Timestamp><Current dt:…	좌우반구com(split BVF)_3-031-1	60.021	1.0.0.165	1	-1686161318	Professional	2.0.10.242	2.0.10.353	06-08-2021	2021-06-08 오전 5:58:57	14:58:57	2.0.10.248	173	1	{/}	급여	급	여	NULL	NULL	NULL	49	1	41	NULL	NULL	NULL	KSY2	List2	NULL	NULL	NULL	NULL	NULL	NULL	NULL	NULL	NULL	1	{/}	0	4	503149	0	{/}	443
좌우반구com(split BVF)_3	31	1	<?xml version="1.0"?>\n<Clock xmlns:dt="urn:schemas-microsoft-com:datatypes"><Description dt:dt="string">E-Prime Primary Realtime Clock</Description><StartTime><Timestamp dt:dt="int">0</Timestamp><DateUtc dt:dt="string">2021-06-08T05:58:56Z</DateUtc></StartTime><FrequencyChanges><FrequencyChange><Frequency dt:dt="r8">2699980000</Frequency><Timestamp dt:dt="r8">538928427996</Timestamp><Current dt:…	좌우반구com(split BVF)_3-031-1	60.021	1.0.0.165	1	-1686161318	Professional	2.0.10.242	2.0.10.353	06-08-2021	2021-06-08 오전 5:58:57	14:58:57	2.0.10.248	158	1	{/}	기록	기	록	NULL	NULL	NULL	81	1	26	NULL	NULL	NULL	KSY2	List2	NULL	NULL	NULL	NULL	NULL	NULL	NULL	NULL	NULL	1	{/}	0	4	462880	0	{/}	393
좌우반구com(split BVF)_3	31	1	<?xml version="1.0"?>\n<Clock xmlns:dt="urn:schemas-microsoft-com:datatypes"><Description dt:dt="string">E-Prime Primary Realtime Clock</Description><StartTime><Timestamp dt:dt="int">0</Timestamp><DateUtc dt:dt="string">2021-06-08T05:58:56Z</DateUtc></StartTime><FrequencyChanges><FrequencyChange><Frequency dt:dt="r8">2699980000</Frequency><Timestamp dt:dt="r8">538928427996</Timestamp><Current dt:…	좌우반구com(split BVF)_3-031-1	60.021	1.0.0.165	1	-1686161318	Professional	2.0.10.242	2.0.10.353	06-08-2021	2021-06-08 오전 5:58:57	14:58:57	2.0.10.248	61	1	{/}	기름	기	름	59	1	61	NULL	NULL	NULL	NULL	NULL	NULL	KSY2	List1	NULL	NULL	NULL	NULL	NULL	NULL	NULL	NULL	NULL	1	{/}	1	3	188243	0	{/}	618
좌우반구com(split BVF)_3	31	1	<?xml version="1.0"?>\n<Clock xmlns:dt="urn:schemas-microsoft-com:datatypes"><Description dt:dt="string">E-Prime Primary Realtime Clock</Description><StartTime><Timestamp dt:dt="int">0</Timestamp><DateUtc dt:dt="string">2021-06-08T05:58:56Z</DateUtc></StartTime><FrequencyChanges><FrequencyChange><Frequency dt:dt="r8">2699980000</Frequency><Timestamp dt:dt="r8">538928427996</Timestamp><Current dt:…	좌우반구com(split BVF)_3-031-1	60.021	1.0.0.165	1	-1686161318	Professional	2.0.10.242	2.0.10.353	06-08-2021	2021-06-08 오전 5:58:57	14:58:57	2.0.10.248	247	1	{/}	기술	기	술	NULL	NULL	NULL	55	1	115	NULL	NULL	NULL	KSY2	List2	NULL	NULL	NULL	NULL	NULL	NULL	NULL	NULL	NULL	1	{/}	0	3	700945	0	{/}	340
좌우반구com(split BVF)_3	31	1	<?xml version="1.0"?>\n<Clock xmlns:dt="urn:schemas-microsoft-com:datatypes"><Description dt:dt="string">E-Prime Primary Realtime Clock</Description><StartTime><Timestamp dt:dt="int">0</Timestamp><DateUtc dt:dt="string">2021-06-08T05:58:56Z</DateUtc></StartTime><FrequencyChanges><FrequencyChange><Frequency dt:dt="r8">2699980000</Frequency><Timestamp dt:dt="r8">538928427996</Timestamp><Current dt:…	좌우반구com(split BVF)_3-031-1	60.021	1.0.0.165	1	-1686161318	Professional	2.0.10.242	2.0.10.353	06-08-2021	2021-06-08 오전 5:58:57	14:58:57	2.0.10.248	267	1	{/}	기운	기	운	NULL	NULL	NULL	NULL	NULL	NULL	26	1	3	KSY2	List3	NULL	NULL	NULL	NULL	NULL	NULL	NULL	NULL	NULL	1	{/}	0	3	755259	0	{/}	385
좌우반구com(split BVF)_3	31	1	<?xml version="1.0"?>\n<Clock xmlns:dt="urn:schemas-microsoft-com:datatypes"><Description dt:dt="string">E-Prime Primary Realtime Clock</Description><StartTime><Timestamp dt:dt="int">0</Timestamp><DateUtc dt:dt="string">2021-06-08T05:58:56Z</DateUtc></StartTime><FrequencyChanges><FrequencyChange><Frequency dt:dt="r8">2699980000</Frequency><Timestamp dt:dt="r8">538928427996</Timestamp><Current dt:…	좌우반구com(split BVF)_3-031-1	60.021	1.0.0.165	1	-1686161318	Professional	2.0.10.242	2.0.10.353	06-08-2021	2021-06-08 오전 5:58:57	14:58:57	2.0.10.248	242	1	{/}	기준	기	준	NULL	NULL	NULL	102	1	110	NULL	NULL	NULL	KSY2	List2	NULL	NULL	NULL	NULL	NULL	NULL	NULL	NULL	NULL	1	{/}	1	3	687766	0	{/}	439
좌우반구com(split BVF)_3	31	1	<?xml version="1.0"?>\n<Clock xmlns:dt="urn:schemas-microsoft-com:datatypes"><Description dt:dt="string">E-Prime Primary Realtime Clock</Description><StartTime><Timestamp dt:dt="int">0</Timestamp><DateUtc dt:dt="string">2021-06-08T05:58:56Z</DateUtc></StartTime><FrequencyChanges><FrequencyChange><Frequency dt:dt="r8">2699980000</Frequency><Timestamp dt:dt="r8">538928427996</Timestamp><Current dt:…	좌우반구com(split BVF)_3-031-1	60.021	1.0.0.165	1	-1686161318	Professional	2.0.10.242	2.0.10.353	06-08-2021	2021-06-08 오전 5:58:57	14:58:57	2.0.10.248	380	1	{/}	기차	기	차	NULL	NULL	NULL	NULL	NULL	NULL	111	1	116	KSY2	List3	NULL	NULL	NULL	NULL	NULL	NULL	NULL	NULL	NULL	1	{/}	0	3	1057302	0	{/}	377
좌우반구com(split BVF)_3	31	1	<?xml version="1.0"?>\n<Clock xmlns:dt="urn:schemas-microsoft-com:datatypes"><Description dt:dt="string">E-Prime Primary Realtime Clock</Description><StartTime><Timestamp dt:dt="int">0</Timestamp><DateUtc dt:dt="string">2021-06-08T05:58:56Z</DateUtc></StartTime><FrequencyChanges><FrequencyChange><Frequency dt:dt="r8">2699980000</Frequency><Timestamp dt:dt="r8">538928427996</Timestamp><Current dt:…	좌우반구com(split BVF)_3-031-1	60.021	1.0.0.165	1	-1686161318	Professional	2.0.10.242	2.0.10.353	06-08-2021	2021-06-08 오전 5:58:57	14:58:57	2.0.10.248	174	1	{/}	기회	기	회	NULL	NULL	NULL	46	1	42	NULL	NULL	NULL	KSY2	List2	NULL	NULL	NULL	NULL	NULL	NULL	NULL	NULL	NULL	1	{/}	0	4	505798	0	{/}	426
좌우반구com(split BVF)_3	31	1	<?xml version="1.0"?>\n<Clock xmlns:dt="urn:schemas-microsoft-com:datatypes"><Description dt:dt="string">E-Prime Primary Realtime Clock</Description><StartTime><Timestamp dt:dt="int">0</Timestamp><DateUtc dt:dt="string">2021-06-08T05:58:56Z</DateUtc></StartTime><FrequencyChanges><FrequencyChange><Frequency dt:dt="r8">2699980000</Frequency><Timestamp dt:dt="r8">538928427996</Timestamp><Current dt:…	좌우반구com(split BVF)_3-031-1	60.021	1.0.0.165	1	-1686161318	Professional	2.0.10.242	2.0.10.353	06-08-2021	2021-06-08 오전 5:58:57	14:58:57	2.0.10.248	306	2	z	껍목	껍	목	NULL	NULL	NULL	NULL	NULL	NULL	119	1	42	KSY3	List3	NULL	NULL	NULL	NULL	NULL	NULL	NULL	NULL	NULL	1	z	0	4	856207	0	z	419
좌우반구com(split BVF)_3	31	1	<?xml version="1.0"?>\n<Clock xmlns:dt="urn:schemas-microsoft-com:datatypes"><Description dt:dt="string">E-Prime Primary Realtime Clock</Description><StartTime><Timestamp dt:dt="int">0</Timestamp><DateUtc dt:dt="string">2021-06-08T05:58:56Z</DateUtc></StartTime><FrequencyChanges><FrequencyChange><Frequency dt:dt="r8">2699980000</Frequency><Timestamp dt:dt="r8">538928427996</Timestamp><Current dt:…	좌우반구com(split BVF)_3-031-1	60.021	1.0.0.165	1	-1686161318	Professional	2.0.10.242	2.0.10.353	06-08-2021	2021-06-08 오전 5:58:57	14:58:57	2.0.10.248	81	2	z	껍밀	껍	밀	125	1	81	NULL	NULL	NULL	NULL	NULL	NULL	KSY2	List1	NULL	NULL	NULL	NULL	NULL	NULL	NULL	NULL	NULL	1	z	0	3	245390	0	z	422
좌우반구com(split BVF)_3	31	1	<?xml version="1.0"?>\n<Clock xmlns:dt="urn:schemas-microsoft-com:datatypes"><Description dt:dt="string">E-Prime Primary Realtime Clock</Description><StartTime><Timestamp dt:dt="int">0</Timestamp><DateUtc dt:dt="string">2021-06-08T05:58:56Z</DateUtc></StartTime><FrequencyChanges><FrequencyChange><Frequency dt:dt="r8">2699980000</Frequency><Timestamp dt:dt="r8">538928427996</Timestamp><Current dt:…	좌우반구com(split BVF)_3-031-1	60.021	1.0.0.165	1	-1686161318	Professional	2.0.10.242	2.0.10.353	06-08-2021	2021-06-08 오전 5:58:57	14:58:57	2.0.10.248	226	1	{/}	껍질	껍	질	NULL	NULL	NULL	78	1	94	NULL	NULL	NULL	KSY2	List2	NULL	NULL	NULL	NULL	NULL	NULL	NULL	NULL	NULL	1	{/}	0	3	643965	0	{/}	649
좌우반구com(split BVF)_3	31	1	<?xml version="1.0"?>\n<Clock xmlns:dt="urn:schemas-microsoft-com:datatypes"><Description dt:dt="string">E-Prime Primary Realtime Clock</Description><StartTime><Timestamp dt:dt="int">0</Timestamp><DateUtc dt:dt="string">2021-06-08T05:58:56Z</DateUtc></StartTime><FrequencyChanges><FrequencyChange><Frequency dt:dt="r8">2699980000</Frequency><Timestamp dt:dt="r8">538928427996</Timestamp><Current dt:…	좌우반구com(split BVF)_3-031-1	60.021	1.0.0.165	1	-1686161318	Professional	2.0.10.242	2.0.10.353	06-08-2021	2021-06-08 오전 5:58:57	14:58:57	2.0.10.248	377	2	z	껍퇴	껍	퇴	NULL	NULL	NULL	NULL	NULL	NULL	131	1	113	KSY2	List3	NULL	NULL	NULL	NULL	NULL	NULL	NULL	NULL	NULL	1	z	0	3	1049355	0	z	452
좌우반구com(split BVF)_3	31	1	<?xml version="1.0"?>\n<Clock xmlns:dt="urn:schemas-microsoft-com:datatypes"><Description dt:dt="string">E-Prime Primary Realtime Clock</Description><StartTime><Timestamp dt:dt="int">0</Timestamp><DateUtc dt:dt="string">2021-06-08T05:58:56Z</DateUtc></StartTime><FrequencyChanges><FrequencyChange><Frequency dt:dt="r8">2699980000</Frequency><Timestamp dt:dt="r8">538928427996</Timestamp><Current dt:…	좌우반구com(split BVF)_3-031-1	60.021	1.0.0.165	1	-1686161318	Professional	2.0.10.242	2.0.10.353	06-08-2021	2021-06-08 오전 5:58:57	14:58:57	2.0.10.248	128	2	z	나개	나	개	84	1	128	NULL	NULL	NULL	NULL	NULL	NULL	KSY	List1	0		1	-1	375410	184		0	0	1	z	0	4	375594	0	z	480
좌우반구com(split BVF)_3	31	1	<?xml version="1.0"?>\n<Clock xmlns:dt="urn:schemas-microsoft-com:datatypes"><Description dt:dt="string">E-Prime Primary Realtime Clock</Description><StartTime><Timestamp dt:dt="int">0</Timestamp><DateUtc dt:dt="string">2021-06-08T05:58:56Z</DateUtc></StartTime><FrequencyChanges><FrequencyChange><Frequency dt:dt="r8">2699980000</Frequency><Timestamp dt:dt="r8">538928427996</Timestamp><Current dt:…	좌우반구com(split BVF)_3-031-1	60.021	1.0.0.165	1	-1686161318	Professional	2.0.10.242	2.0.10.353	06-08-2021	2021-06-08 오전 5:58:57	14:58:57	2.0.10.248	47	1	{/}	내일	내	일	101	1	47	NULL	NULL	NULL	NULL	NULL	NULL	KSY2	List1	NULL	NULL	NULL	NULL	NULL	NULL	NULL	NULL	NULL	1	{/}	0	4	148158	0	{/}	408
좌우반구com(split BVF)_3	31	1	<?xml version="1.0"?>\n<Clock xmlns:dt="urn:schemas-microsoft-com:datatypes"><Description dt:dt="string">E-Prime Primary Realtime Clock</Description><StartTime><Timestamp dt:dt="int">0</Timestamp><DateUtc dt:dt="string">2021-06-08T05:58:56Z</DateUtc></StartTime><FrequencyChanges><FrequencyChange><Frequency dt:dt="r8">2699980000</Frequency><Timestamp dt:dt="r8">538928427996</Timestamp><Current dt:…	좌우반구com(split BVF)_3-031-1	60.021	1.0.0.165	1	-1686161318	Professional	2.0.10.242	2.0.10.353	06-08-2021	2021-06-08 오전 5:58:57	14:58:57	2.0.10.248	217	2	z	내죽	내	죽	NULL	NULL	NULL	120	1	85	NULL	NULL	NULL	KSY3	List2	NULL	NULL	NULL	NULL	NULL	NULL	NULL	NULL	NULL	1	z	0	3	619524	0	z	650
좌우반구com(split BVF)_3	31	1	<?xml version="1.0"?>\n<Clock xmlns:dt="urn:schemas-microsoft-com:datatypes"><Description dt:dt="string">E-Prime Primary Realtime Clock</Description><StartTime><Timestamp dt:dt="int">0</Timestamp><DateUtc dt:dt="string">2021-06-08T05:58:56Z</DateUtc></StartTime><FrequencyChanges><FrequencyChange><Frequency dt:dt="r8">2699980000</Frequency><Timestamp dt:dt="r8">538928427996</Timestamp><Current dt:…	좌우반구com(split BVF)_3-031-1	60.021	1.0.0.165	1	-1686161318	Professional	2.0.10.242	2.0.10.353	06-08-2021	2021-06-08 오전 5:58:57	14:58:57	2.0.10.248	8	2	z	내표	내	표	96	1	8	NULL	NULL	NULL	NULL	NULL	NULL	KSY2	List1	NULL	NULL	NULL	NULL	NULL	NULL	NULL	NULL	NULL	1	z	0	3	41179	0	z	845
좌우반구com(split BVF)_3	31	1	<?xml version="1.0"?>\n<Clock xmlns:dt="urn:schemas-microsoft-com:datatypes"><Description dt:dt="string">E-Prime Primary Realtime Clock</Description><StartTime><Timestamp dt:dt="int">0</Timestamp><DateUtc dt:dt="string">2021-06-08T05:58:56Z</DateUtc></StartTime><FrequencyChanges><FrequencyChange><Frequency dt:dt="r8">2699980000</Frequency><Timestamp dt:dt="r8">538928427996</Timestamp><Current dt:…	좌우반구com(split BVF)_3-031-1	60.021	1.0.0.165	1	-1686161318	Professional	2.0.10.242	2.0.10.353	06-08-2021	2021-06-08 오전 5:58:57	14:58:57	2.0.10.248	189	2	z	념속	념	속	NULL	NULL	NULL	56	1	57	NULL	NULL	NULL	KSY	List2	0		0	-1	545217	183		0	0	1	z	0	3	545400	0	z	264
좌우반구com(split BVF)_3	31	1	<?xml version="1.0"?>\n<Clock xmlns:dt="urn:schemas-microsoft-com:datatypes"><Description dt:dt="string">E-Prime Primary Realtime Clock</Description><StartTime><Timestamp dt:dt="int">0</Timestamp><DateUtc dt:dt="string">2021-06-08T05:58:56Z</DateUtc></StartTime><FrequencyChanges><FrequencyChange><Frequency dt:dt="r8">2699980000</Frequency><Timestamp dt:dt="r8">538928427996</Timestamp><Current dt:…	좌우반구com(split BVF)_3-031-1	60.021	1.0.0.165	1	-1686161318	Professional	2.0.10.242	2.0.10.353	06-08-2021	2021-06-08 오전 5:58:57	14:58:57	2.0.10.248	101	2	z	념실	념	실	116	1	101	NULL	NULL	NULL	NULL	NULL	NULL	KSY	List1	0		1	-1	300470	184		0	0	1	z	0	4	300654	0	z	526
좌우반구com(split BVF)_3	31	1	<?xml version="1.0"?>\n<Clock xmlns:dt="urn:schemas-microsoft-com:datatypes"><Description dt:dt="string">E-Prime Primary Realtime Clock</Description><StartTime><Timestamp dt:dt="int">0</Timestamp><DateUtc dt:dt="string">2021-06-08T05:58:56Z</DateUtc></StartTime><FrequencyChanges><FrequencyChange><Frequency dt:dt="r8">2699980000</Frequency><Timestamp dt:dt="r8">538928427996</Timestamp><Current dt:…	좌우반구com(split BVF)_3-031-1	60.021	1.0.0.165	1	-1686161318	Professional	2.0.10.242	2.0.10.353	06-08-2021	2021-06-08 오전 5:58:57	14:58:57	2.0.10.248	289	2	z	념효	념	효	NULL	NULL	NULL	NULL	NULL	NULL	128	1	25	KSY	List3	0		0	-1	811456	183		0	0	1	z	0	3	811639	0	z	332
좌우반구com(split BVF)_3	31	1	<?xml version="1.0"?>\n<Clock xmlns:dt="urn:schemas-microsoft-com:datatypes"><Description dt:dt="string">E-Prime Primary Realtime Clock</Description><StartTime><Timestamp dt:dt="int">0</Timestamp><DateUtc dt:dt="string">2021-06-08T05:58:56Z</DateUtc></StartTime><FrequencyChanges><FrequencyChange><Frequency dt:dt="r8">2699980000</Frequency><Timestamp dt:dt="r8">538928427996</Timestamp><Current dt:…	좌우반구com(split BVF)_3-031-1	60.021	1.0.0.165	1	-1686161318	Professional	2.0.10.242	2.0.10.353	06-08-2021	2021-06-08 오전 5:58:57	14:58:57	2.0.10.248	298	1	{/}	노조	노	조	NULL	NULL	NULL	NULL	NULL	NULL	9	1	34	KSY2	List3	NULL	NULL	NULL	NULL	NULL	NULL	NULL	NULL	NULL	1	{/}	0	4	835581	0	{/}	454
좌우반구com(split BVF)_3	31	1	<?xml version="1.0"?>\n<Clock xmlns:dt="urn:schemas-microsoft-com:datatypes"><Description dt:dt="string">E-Prime Primary Realtime Clock</Description><StartTime><Timestamp dt:dt="int">0</Timestamp><DateUtc dt:dt="string">2021-06-08T05:58:56Z</DateUtc></StartTime><FrequencyChanges><FrequencyChange><Frequency dt:dt="r8">2699980000</Frequency><Timestamp dt:dt="r8">538928427996</Timestamp><Current dt:…	좌우반구com(split BVF)_3-031-1	60.021	1.0.0.165	1	-1686161318	Professional	2.0.10.242	2.0.10.353	06-08-2021	2021-06-08 오전 5:58:57	14:58:57	2.0.10.248	161	1	{/}	논란	논	란	NULL	NULL	NULL	94	1	29	NULL	NULL	NULL	KSY2	List2	NULL	NULL	NULL	NULL	NULL	NULL	NULL	NULL	NULL	1	{/}	0	4	470627	0	{/}	390
좌우반구com(split BVF)_3	31	1	<?xml version="1.0"?>\n<Clock xmlns:dt="urn:schemas-microsoft-com:datatypes"><Description dt:dt="string">E-Prime Primary Realtime Clock</Description><StartTime><Timestamp dt:dt="int">0</Timestamp><DateUtc dt:dt="string">2021-06-08T05:58:56Z</DateUtc></StartTime><FrequencyChanges><FrequencyChange><Frequency dt:dt="r8">2699980000</Frequency><Timestamp dt:dt="r8">538928427996</Timestamp><Current dt:…	좌우반구com(split BVF)_3-031-1	60.021	1.0.0.165	1	-1686161318	Professional	2.0.10.242	2.0.10.353	06-08-2021	2021-06-08 오전 5:58:57	14:58:57	2.0.10.248	234	2	z	논무	논	무	NULL	NULL	NULL	26	1	102	NULL	NULL	NULL	KSY3	List2	NULL	NULL	NULL	NULL	NULL	NULL	NULL	NULL	NULL	1	z	0	4	665808	0	z	573
좌우반구com(split BVF)_3	31	1	<?xml version="1.0"?>\n<Clock xmlns:dt="urn:schemas-microsoft-com:datatypes"><Description dt:dt="string">E-Prime Primary Realtime Clock</Description><StartTime><Timestamp dt:dt="int">0</Timestamp><DateUtc dt:dt="string">2021-06-08T05:58:56Z</DateUtc></StartTime><FrequencyChanges><FrequencyChange><Frequency dt:dt="r8">2699980000</Frequency><Timestamp dt:dt="r8">538928427996</Timestamp><Current dt:…	좌우반구com(split BVF)_3-031-1	60.021	1.0.0.165	1	-1686161318	Professional	2.0.10.242	2.0.10.353	06-08-2021	2021-06-08 오전 5:58:57	14:58:57	2.0.10.248	92	1	{/}	느낌	느	낌	32	1	92	NULL	NULL	NULL	NULL	NULL	NULL	KSY2	List1	NULL	NULL	NULL	NULL	NULL	NULL	NULL	NULL	NULL	1	{/}	0	4	275896	0	{/}	380
좌우반구com(split BVF)_3	31	1	<?xml version="1.0"?>\n<Clock xmlns:dt="urn:schemas-microsoft-com:datatypes"><Description dt:dt="string">E-Prime Primary Realtime Clock</Description><StartTime><Timestamp dt:dt="int">0</Timestamp><DateUtc dt:dt="string">2021-06-08T05:58:56Z</DateUtc></StartTime><FrequencyChanges><FrequencyChange><Frequency dt:dt="r8">2699980000</Frequency><Timestamp dt:dt="r8">538928427996</Timestamp><Current dt:…	좌우반구com(split BVF)_3-031-1	60.021	1.0.0.165	1	-1686161318	Professional	2.0.10.242	2.0.10.353	06-08-2021	2021-06-08 오전 5:58:57	14:58:57	2.0.10.248	204	2	z	느속	느	속	NULL	NULL	NULL	37	1	72	NULL	NULL	NULL	KSY	List2	0		0	-1	584586	184		0	0	1	z	0	4	584770	0	z	341
좌우반구com(split BVF)_3	31	1	<?xml version="1.0"?>\n<Clock xmlns:dt="urn:schemas-microsoft-com:datatypes"><Description dt:dt="string">E-Prime Primary Realtime Clock</Description><StartTime><Timestamp dt:dt="int">0</Timestamp><DateUtc dt:dt="string">2021-06-08T05:58:56Z</DateUtc></StartTime><FrequencyChanges><FrequencyChange><Frequency dt:dt="r8">2699980000</Frequency><Timestamp dt:dt="r8">538928427996</Timestamp><Current dt:…	좌우반구com(split BVF)_3-031-1	60.021	1.0.0.165	1	-1686161318	Professional	2.0.10.242	2.0.10.353	06-08-2021	2021-06-08 오전 5:58:57	14:58:57	2.0.10.248	305	2	z	느스	느	스	NULL	NULL	NULL	NULL	NULL	NULL	70	1	41	KSY3	List3	NULL	NULL	NULL	NULL	NULL	NULL	NULL	NULL	NULL	1	z	0	3	853591	0	z	411
좌우반구com(split BVF)_3	31	1	<?xml version="1.0"?>\n<Clock xmlns:dt="urn:schemas-microsoft-com:datatypes"><Description dt:dt="string">E-Prime Primary Realtime Clock</Description><StartTime><Timestamp dt:dt="int">0</Timestamp><DateUtc dt:dt="string">2021-06-08T05:58:56Z</DateUtc></StartTime><FrequencyChanges><FrequencyChange><Frequency dt:dt="r8">2699980000</Frequency><Timestamp dt:dt="r8">538928427996</Timestamp><Current dt:…	좌우반구com(split BVF)_3-031-1	60.021	1.0.0.165	1	-1686161318	Professional	2.0.10.242	2.0.10.353	06-08-2021	2021-06-08 오전 5:58:57	14:58:57	2.0.10.248	333	2	z	느체	느	체	NULL	NULL	NULL	NULL	NULL	NULL	57	1	69	KSY2	List3	NULL	NULL	NULL	NULL	NULL	NULL	NULL	NULL	NULL	1	z	0	3	929664	0	z	457
좌우반구com(split BVF)_3	31	1	<?xml version="1.0"?>\n<Clock xmlns:dt="urn:schemas-microsoft-com:datatypes"><Description dt:dt="string">E-Prime Primary Realtime Clock</Description><StartTime><Timestamp dt:dt="int">0</Timestamp><DateUtc dt:dt="string">2021-06-08T05:58:56Z</DateUtc></StartTime><FrequencyChanges><FrequencyChange><Frequency dt:dt="r8">2699980000</Frequency><Timestamp dt:dt="r8">538928427996</Timestamp><Current dt:…	좌우반구com(split BVF)_3-031-1	60.021	1.0.0.165	1	-1686161318	Professional	2.0.10.242	2.0.10.353	06-08-2021	2021-06-08 오전 5:58:57	14:58:57	2.0.10.248	318	2	z	님우	님	우	NULL	NULL	NULL	NULL	NULL	NULL	10	1	54	KSY2	List3	NULL	NULL	NULL	NULL	NULL	NULL	NULL	NULL	NULL	1	z	0	3	888945	0	z	593
좌우반구com(split BVF)_3	31	1	<?xml version="1.0"?>\n<Clock xmlns:dt="urn:schemas-microsoft-com:datatypes"><Description dt:dt="string">E-Prime Primary Realtime Clock</Description><StartTime><Timestamp dt:dt="int">0</Timestamp><DateUtc dt:dt="string">2021-06-08T05:58:56Z</DateUtc></StartTime><FrequencyChanges><FrequencyChange><Frequency dt:dt="r8">2699980000</Frequency><Timestamp dt:dt="r8">538928427996</Timestamp><Current dt:…	좌우반구com(split BVF)_3-031-1	60.021	1.0.0.165	1	-1686161318	Professional	2.0.10.242	2.0.10.353	06-08-2021	2021-06-08 오전 5:58:57	14:58:57	2.0.10.248	255	2	z	단률	단	률	NULL	NULL	NULL	99	1	123	NULL	NULL	NULL	KSY	List2	0		1	-1	721604	184		0	0	0	z	0	4	721788	0	{/}	329
좌우반구com(split BVF)_3	31	1	<?xml version="1.0"?>\n<Clock xmlns:dt="urn:schemas-microsoft-com:datatypes"><Description dt:dt="string">E-Prime Primary Realtime Clock</Description><StartTime><Timestamp dt:dt="int">0</Timestamp><DateUtc dt:dt="string">2021-06-08T05:58:56Z</DateUtc></StartTime><FrequencyChanges><FrequencyChange><Frequency dt:dt="r8">2699980000</Frequency><Timestamp dt:dt="r8">538928427996</Timestamp><Current dt:…	좌우반구com(split BVF)_3-031-1	60.021	1.0.0.165	1	-1686161318	Professional	2.0.10.242	2.0.10.353	06-08-2021	2021-06-08 오전 5:58:57	14:58:57	2.0.10.248	265	1	{/}	단어	단	어	NULL	NULL	NULL	NULL	NULL	NULL	121	1	1	KSY2	List3	NULL	NULL	NULL	NULL	NULL	NULL	NULL	NULL	NULL	1	{/}	1	3	750094	0	{/}	422
좌우반구com(split BVF)_3	31	1	<?xml version="1.0"?>\n<Clock xmlns:dt="urn:schemas-microsoft-com:datatypes"><Description dt:dt="string">E-Prime Primary Realtime Clock</Description><StartTime><Timestamp dt:dt="int">0</Timestamp><DateUtc dt:dt="string">2021-06-08T05:58:56Z</DateUtc></StartTime><FrequencyChanges><FrequencyChange><Frequency dt:dt="r8">2699980000</Frequency><Timestamp dt:dt="r8">538928427996</Timestamp><Current dt:…	좌우반구com(split BVF)_3-031-1	60.021	1.0.0.165	1	-1686161318	Professional	2.0.10.242	2.0.10.353	06-08-2021	2021-06-08 오전 5:58:57	14:58:57	2.0.10.248	277	1	{/}	단위	단	위	NULL	NULL	NULL	NULL	NULL	NULL	107	1	13	KSY2	List3	NULL	NULL	NULL	NULL	NULL	NULL	NULL	NULL	NULL	1	{/}	0	3	780650	0	{/}	378
좌우반구com(split BVF)_3	31	1	<?xml version="1.0"?>\n<Clock xmlns:dt="urn:schemas-microsoft-com:datatypes"><Description dt:dt="string">E-Prime Primary Realtime Clock</Description><StartTime><Timestamp dt:dt="int">0</Timestamp><DateUtc dt:dt="string">2021-06-08T05:58:56Z</DateUtc></StartTime><FrequencyChanges><FrequencyChange><Frequency dt:dt="r8">2699980000</Frequency><Timestamp dt:dt="r8">538928427996</Timestamp><Current dt:…	좌우반구com(split BVF)_3-031-1	60.021	1.0.0.165	1	-1686161318	Professional	2.0.10.242	2.0.10.353	06-08-2021	2021-06-08 오전 5:58:57	14:58:57	2.0.10.248	123	1	{/}	담화	담	화	52	1	123	NULL	NULL	NULL	NULL	NULL	NULL	KSY2	List1	NULL	NULL	NULL	NULL	NULL	NULL	NULL	NULL	NULL	1	{/}	0	3	361432	0	{/}	531
좌우반구com(split BVF)_3	31	1	<?xml version="1.0"?>\n<Clock xmlns:dt="urn:schemas-microsoft-com:datatypes"><Description dt:dt="string">E-Prime Primary Realtime Clock</Description><StartTime><Timestamp dt:dt="int">0</Timestamp><DateUtc dt:dt="string">2021-06-08T05:58:56Z</DateUtc></StartTime><FrequencyChanges><FrequencyChange><Frequency dt:dt="r8">2699980000</Frequency><Timestamp dt:dt="r8">538928427996</Timestamp><Current dt:…	좌우반구com(split BVF)_3-031-1	60.021	1.0.0.165	1	-1686161318	Professional	2.0.10.242	2.0.10.353	06-08-2021	2021-06-08 오전 5:58:57	14:58:57	2.0.10.248	36	1	{/}	대문	대	문	66	1	36	NULL	NULL	NULL	NULL	NULL	NULL	KSY2	List1	NULL	NULL	NULL	NULL	NULL	NULL	NULL	NULL	NULL	1	{/}	0	4	118252	0	{/}	442
좌우반구com(split BVF)_3	31	1	<?xml version="1.0"?>\n<Clock xmlns:dt="urn:schemas-microsoft-com:datatypes"><Description dt:dt="string">E-Prime Primary Realtime Clock</Description><StartTime><Timestamp dt:dt="int">0</Timestamp><DateUtc dt:dt="string">2021-06-08T05:58:56Z</DateUtc></StartTime><FrequencyChanges><FrequencyChange><Frequency dt:dt="r8">2699980000</Frequency><Timestamp dt:dt="r8">538928427996</Timestamp><Current dt:…	좌우반구com(split BVF)_3-031-1	60.021	1.0.0.165	1	-1686161318	Professional	2.0.10.242	2.0.10.353	06-08-2021	2021-06-08 오전 5:58:57	14:58:57	2.0.10.248	290	1	{/}	대중	대	중	NULL	NULL	NULL	NULL	NULL	NULL	88	1	26	KSY2	List3	NULL	NULL	NULL	NULL	NULL	NULL	NULL	NULL	NULL	1	{/}	0	4	814172	0	{/}	431
좌우반구com(split BVF)_3	31	1	<?xml version="1.0"?>\n<Clock xmlns:dt="urn:schemas-microsoft-com:datatypes"><Description dt:dt="string">E-Prime Primary Realtime Clock</Description><StartTime><Timestamp dt:dt="int">0</Timestamp><DateUtc dt:dt="string">2021-06-08T05:58:56Z</DateUtc></StartTime><FrequencyChanges><FrequencyChange><Frequency dt:dt="r8">2699980000</Frequency><Timestamp dt:dt="r8">538928427996</Timestamp><Current dt:…	좌우반구com(split BVF)_3-031-1	60.021	1.0.0.165	1	-1686161318	Professional	2.0.10.242	2.0.10.353	06-08-2021	2021-06-08 오전 5:58:57	14:58:57	2.0.10.248	357	1	{/}	도박	도	박	NULL	NULL	NULL	NULL	NULL	NULL	31	1	93	KSY2	List3	NULL	NULL	NULL	NULL	NULL	NULL	NULL	NULL	NULL	1	{/}	0	3	995074	0	{/}	454
좌우반구com(split BVF)_3	31	1	<?xml version="1.0"?>\n<Clock xmlns:dt="urn:schemas-microsoft-com:datatypes"><Description dt:dt="string">E-Prime Primary Realtime Clock</Description><StartTime><Timestamp dt:dt="int">0</Timestamp><DateUtc dt:dt="string">2021-06-08T05:58:56Z</DateUtc></StartTime><FrequencyChanges><FrequencyChange><Frequency dt:dt="r8">2699980000</Frequency><Timestamp dt:dt="r8">538928427996</Timestamp><Current dt:…	좌우반구com(split BVF)_3-031-1	60.021	1.0.0.165	1	-1686161318	Professional	2.0.10.242	2.0.10.353	06-08-2021	2021-06-08 오전 5:58:57	14:58:57	2.0.10.248	341	2	z	도휘	도	휘	NULL	NULL	NULL	NULL	NULL	NULL	58	1	77	KSY	List3	0		0	0	950657	183		0	0	1	z	0	3	950840	0	z	345
좌우반구com(split BVF)_3	31	1	<?xml version="1.0"?>\n<Clock xmlns:dt="urn:schemas-microsoft-com:datatypes"><Description dt:dt="string">E-Prime Primary Realtime Clock</Description><StartTime><Timestamp dt:dt="int">0</Timestamp><DateUtc dt:dt="string">2021-06-08T05:58:56Z</DateUtc></StartTime><FrequencyChanges><FrequencyChange><Frequency dt:dt="r8">2699980000</Frequency><Timestamp dt:dt="r8">538928427996</Timestamp><Current dt:…	좌우반구com(split BVF)_3-031-1	60.021	1.0.0.165	1	-1686161318	Professional	2.0.10.242	2.0.10.353	06-08-2021	2021-06-08 오전 5:58:57	14:58:57	2.0.10.248	246	1	{/}	동의	동	의	NULL	NULL	NULL	36	1	114	NULL	NULL	NULL	KSY2	List2	NULL	NULL	NULL	NULL	NULL	NULL	NULL	NULL	NULL	1	{/}	0	3	698446	0	{/}	303
좌우반구com(split BVF)_3	31	1	<?xml version="1.0"?>\n<Clock xmlns:dt="urn:schemas-microsoft-com:datatypes"><Description dt:dt="string">E-Prime Primary Realtime Clock</Description><StartTime><Timestamp dt:dt="int">0</Timestamp><DateUtc dt:dt="string">2021-06-08T05:58:56Z</DateUtc></StartTime><FrequencyChanges><FrequencyChange><Frequency dt:dt="r8">2699980000</Frequency><Timestamp dt:dt="r8">538928427996</Timestamp><Current dt:…	좌우반구com(split BVF)_3-031-1	60.021	1.0.0.165	1	-1686161318	Professional	2.0.10.242	2.0.10.353	06-08-2021	2021-06-08 오전 5:58:57	14:58:57	2.0.10.248	102	2	z	득관	득	관	128	1	102	NULL	NULL	NULL	NULL	NULL	NULL	KSY3	List1	NULL	NULL	NULL	NULL	NULL	NULL	NULL	NULL	NULL	1	z	0	3	303386	0	z	625
좌우반구com(split BVF)_3	31	1	<?xml version="1.0"?>\n<Clock xmlns:dt="urn:schemas-microsoft-com:datatypes"><Description dt:dt="string">E-Prime Primary Realtime Clock</Description><StartTime><Timestamp dt:dt="int">0</Timestamp><DateUtc dt:dt="string">2021-06-08T05:58:56Z</DateUtc></StartTime><FrequencyChanges><FrequencyChange><Frequency dt:dt="r8">2699980000</Frequency><Timestamp dt:dt="r8">538928427996</Timestamp><Current dt:…	좌우반구com(split BVF)_3-031-1	60.021	1.0.0.165	1	-1686161318	Professional	2.0.10.242	2.0.10.353	06-08-2021	2021-06-08 오전 5:58:57	14:58:57	2.0.10.248	320	2	z	득동	득	동	NULL	NULL	NULL	NULL	NULL	NULL	97	1	56	KSY3	List3	NULL	NULL	NULL	NULL	NULL	NULL	NULL	NULL	NULL	1	z	0	4	894377	0	z	585
좌우반구com(split BVF)_3	31	1	<?xml version="1.0"?>\n<Clock xmlns:dt="urn:schemas-microsoft-com:datatypes"><Description dt:dt="string">E-Prime Primary Realtime Clock</Description><StartTime><Timestamp dt:dt="int">0</Timestamp><DateUtc dt:dt="string">2021-06-08T05:58:56Z</DateUtc></StartTime><FrequencyChanges><FrequencyChange><Frequency dt:dt="r8">2699980000</Frequency><Timestamp dt:dt="r8">538928427996</Timestamp><Current dt:…	좌우반구com(split BVF)_3-031-1	60.021	1.0.0.165	1	-1686161318	Professional	2.0.10.242	2.0.10.353	06-08-2021	2021-06-08 오전 5:58:57	14:58:57	2.0.10.248	393	2	z	득생	득	생	NULL	NULL	NULL	NULL	NULL	NULL	49	1	129	KSY3	List3	NULL	NULL	NULL	NULL	NULL	NULL	NULL	NULL	NULL	1	z	0	3	1091307	0	z	739
좌우반구com(split BVF)_3	31	1	<?xml version="1.0"?>\n<Clock xmlns:dt="urn:schemas-microsoft-com:datatypes"><Description dt:dt="string">E-Prime Primary Realtime Clock</Description><StartTime><Timestamp dt:dt="int">0</Timestamp><DateUtc dt:dt="string">2021-06-08T05:58:56Z</DateUtc></StartTime><FrequencyChanges><FrequencyChange><Frequency dt:dt="r8">2699980000</Frequency><Timestamp dt:dt="r8">538928427996</Timestamp><Current dt:…	좌우반구com(split BVF)_3-031-1	60.021	1.0.0.165	1	-1686161318	Professional	2.0.10.242	2.0.10.353	06-08-2021	2021-06-08 오전 5:58:57	14:58:57	2.0.10.248	285	2	z	득외	득	외	NULL	NULL	NULL	NULL	NULL	NULL	98	1	21	KSY	List3	0		1	-1	800826	184		0	0	1	z	0	4	801010	0	z	337
좌우반구com(split BVF)_3	31	1	<?xml version="1.0"?>\n<Clock xmlns:dt="urn:schemas-microsoft-com:datatypes"><Description dt:dt="string">E-Prime Primary Realtime Clock</Description><StartTime><Timestamp dt:dt="int">0</Timestamp><DateUtc dt:dt="string">2021-06-08T05:58:56Z</DateUtc></StartTime><FrequencyChanges><FrequencyChange><Frequency dt:dt="r8">2699980000</Frequency><Timestamp dt:dt="r8">538928427996</Timestamp><Current dt:…	좌우반구com(split BVF)_3-031-1	60.021	1.0.0.165	1	-1686161318	Professional	2.0.10.242	2.0.10.353	06-08-2021	2021-06-08 오전 5:58:57	14:58:57	2.0.10.248	371	2	z	란공	란	공	NULL	NULL	NULL	NULL	NULL	NULL	75	1	107	KSY2	List3	NULL	NULL	NULL	NULL	NULL	NULL	NULL	NULL	NULL	1	z	0	3	1033194	0	z	469
좌우반구com(split BVF)_3	31	1	<?xml version="1.0"?>\n<Clock xmlns:dt="urn:schemas-microsoft-com:datatypes"><Description dt:dt="string">E-Prime Primary Realtime Clock</Description><StartTime><Timestamp dt:dt="int">0</Timestamp><DateUtc dt:dt="string">2021-06-08T05:58:56Z</DateUtc></StartTime><FrequencyChanges><FrequencyChange><Frequency dt:dt="r8">2699980000</Frequency><Timestamp dt:dt="r8">538928427996</Timestamp><Current dt:…	좌우반구com(split BVF)_3-031-1	60.021	1.0.0.165	1	-1686161318	Professional	2.0.10.242	2.0.10.353	06-08-2021	2021-06-08 오전 5:58:57	14:58:57	2.0.10.248	184	2	z	량필	량	필	NULL	NULL	NULL	19	1	52	NULL	NULL	NULL	KSY	List2	0		0	-1	532455	183		0	0	1	z	0	3	532638	0	z	370
좌우반구com(split BVF)_3	31	1	<?xml version="1.0"?>\n<Clock xmlns:dt="urn:schemas-microsoft-com:datatypes"><Description dt:dt="string">E-Prime Primary Realtime Clock</Description><StartTime><Timestamp dt:dt="int">0</Timestamp><DateUtc dt:dt="string">2021-06-08T05:58:56Z</DateUtc></StartTime><FrequencyChanges><FrequencyChange><Frequency dt:dt="r8">2699980000</Frequency><Timestamp dt:dt="r8">538928427996</Timestamp><Current dt:…	좌우반구com(split BVF)_3-031-1	60.021	1.0.0.165	1	-1686161318	Professional	2.0.10.242	2.0.10.353	06-08-2021	2021-06-08 오전 5:58:57	14:58:57	2.0.10.248	211	2	z	려제	려	제	NULL	NULL	NULL	116	1	79	NULL	NULL	NULL	KSY3	List2	NULL	NULL	NULL	NULL	NULL	NULL	NULL	NULL	NULL	1	z	1	3	603246	0	z	576
좌우반구com(split BVF)_3	31	1	<?xml version="1.0"?>\n<Clock xmlns:dt="urn:schemas-microsoft-com:datatypes"><Description dt:dt="string">E-Prime Primary Realtime Clock</Description><StartTime><Timestamp dt:dt="int">0</Timestamp><DateUtc dt:dt="string">2021-06-08T05:58:56Z</DateUtc></StartTime><FrequencyChanges><FrequencyChange><Frequency dt:dt="r8">2699980000</Frequency><Timestamp dt:dt="r8">538928427996</Timestamp><Current dt:…	좌우반구com(split BVF)_3-031-1	60.021	1.0.0.165	1	-1686161318	Professional	2.0.10.242	2.0.10.353	06-08-2021	2021-06-08 오전 5:58:57	14:58:57	2.0.10.248	233	2	z	려최	려	최	NULL	NULL	NULL	105	1	101	NULL	NULL	NULL	KSY2	List2	NULL	NULL	NULL	NULL	NULL	NULL	NULL	NULL	NULL	1	z	0	3	663125	0	z	489
좌우반구com(split BVF)_3	31	1	<?xml version="1.0"?>\n<Clock xmlns:dt="urn:schemas-microsoft-com:datatypes"><Description dt:dt="string">E-Prime Primary Realtime Clock</Description><StartTime><Timestamp dt:dt="int">0</Timestamp><DateUtc dt:dt="string">2021-06-08T05:58:56Z</DateUtc></StartTime><FrequencyChanges><FrequencyChange><Frequency dt:dt="r8">2699980000</Frequency><Timestamp dt:dt="r8">538928427996</Timestamp><Current dt:…	좌우반구com(split BVF)_3-031-1	60.021	1.0.0.165	1	-1686161318	Professional	2.0.10.242	2.0.10.353	06-08-2021	2021-06-08 오전 5:58:57	14:58:57	2.0.10.248	159	2	z	려희	려	희	NULL	NULL	NULL	92	1	27	NULL	NULL	NULL	KSY2	List2	NULL	NULL	NULL	NULL	NULL	NULL	NULL	NULL	NULL	1	z	0	4	465479	0	z	386
좌우반구com(split BVF)_3	31	1	<?xml version="1.0"?>\n<Clock xmlns:dt="urn:schemas-microsoft-com:datatypes"><Description dt:dt="string">E-Prime Primary Realtime Clock</Description><StartTime><Timestamp dt:dt="int">0</Timestamp><DateUtc dt:dt="string">2021-06-08T05:58:56Z</DateUtc></StartTime><FrequencyChanges><FrequencyChange><Frequency dt:dt="r8">2699980000</Frequency><Timestamp dt:dt="r8">538928427996</Timestamp><Current dt:…	좌우반구com(split BVF)_3-031-1	60.021	1.0.0.165	1	-1686161318	Professional	2.0.10.242	2.0.10.353	06-08-2021	2021-06-08 오전 5:58:57	14:58:57	2.0.10.248	15	2	z	력름	력	름	7	1	15	NULL	NULL	NULL	NULL	NULL	NULL	KSY	List1	0		0	0	60106	183		0	0	1	z	0	3	60289	0	z	382
좌우반구com(split BVF)_3	31	1	<?xml version="1.0"?>\n<Clock xmlns:dt="urn:schemas-microsoft-com:datatypes"><Description dt:dt="string">E-Prime Primary Realtime Clock</Description><StartTime><Timestamp dt:dt="int">0</Timestamp><DateUtc dt:dt="string">2021-06-08T05:58:56Z</DateUtc></StartTime><FrequencyChanges><FrequencyChange><Frequency dt:dt="r8">2699980000</Frequency><Timestamp dt:dt="r8">538928427996</Timestamp><Current dt:…	좌우반구com(split BVF)_3-031-1	60.021	1.0.0.165	1	-1686161318	Professional	2.0.10.242	2.0.10.353	06-08-2021	2021-06-08 오전 5:58:57	14:58:57	2.0.10.248	192	2	z	례부	례	부	NULL	NULL	NULL	84	1	60	NULL	NULL	NULL	KSY2	List2	NULL	NULL	NULL	NULL	NULL	NULL	NULL	NULL	NULL	1	z	0	3	553114	0	z	317
좌우반구com(split BVF)_3	31	1	<?xml version="1.0"?>\n<Clock xmlns:dt="urn:schemas-microsoft-com:datatypes"><Description dt:dt="string">E-Prime Primary Realtime Clock</Description><StartTime><Timestamp dt:dt="int">0</Timestamp><DateUtc dt:dt="string">2021-06-08T05:58:56Z</DateUtc></StartTime><FrequencyChanges><FrequencyChange><Frequency dt:dt="r8">2699980000</Frequency><Timestamp dt:dt="r8">538928427996</Timestamp><Current dt:…	좌우반구com(split BVF)_3-031-1	60.021	1.0.0.165	1	-1686161318	Professional	2.0.10.242	2.0.10.353	06-08-2021	2021-06-08 오전 5:58:57	14:58:57	2.0.10.248	42	2	z	록어	록	어	73	1	42	NULL	NULL	NULL	NULL	NULL	NULL	KSY3	List1	NULL	NULL	NULL	NULL	NULL	NULL	NULL	NULL	NULL	0	z	0	3	134246	0	{/}	456
좌우반구com(split BVF)_3	31	1	<?xml version="1.0"?>\n<Clock xmlns:dt="urn:schemas-microsoft-com:datatypes"><Description dt:dt="string">E-Prime Primary Realtime Clock</Description><StartTime><Timestamp dt:dt="int">0</Timestamp><DateUtc dt:dt="string">2021-06-08T05:58:56Z</DateUtc></StartTime><FrequencyChanges><FrequencyChange><Frequency dt:dt="r8">2699980000</Frequency><Timestamp dt:dt="r8">538928427996</Timestamp><Current dt:…	좌우반구com(split BVF)_3-031-1	60.021	1.0.0.165	1	-1686161318	Professional	2.0.10.242	2.0.10.353	06-08-2021	2021-06-08 오전 5:58:57	14:58:57	2.0.10.248	76	2	z	류궤	류	궤	28	1	76	NULL	NULL	NULL	NULL	NULL	NULL	KSY2	List1	NULL	NULL	NULL	NULL	NULL	NULL	NULL	NULL	NULL	1	z	0	3	231828	0	z	585
좌우반구com(split BVF)_3	31	1	<?xml version="1.0"?>\n<Clock xmlns:dt="urn:schemas-microsoft-com:datatypes"><Description dt:dt="string">E-Prime Primary Realtime Clock</Description><StartTime><Timestamp dt:dt="int">0</Timestamp><DateUtc dt:dt="string">2021-06-08T05:58:56Z</DateUtc></StartTime><FrequencyChanges><FrequencyChange><Frequency dt:dt="r8">2699980000</Frequency><Timestamp dt:dt="r8">538928427996</Timestamp><Current dt:…	좌우반구com(split BVF)_3-031-1	60.021	1.0.0.165	1	-1686161318	Professional	2.0.10.242	2.0.10.353	06-08-2021	2021-06-08 오전 5:58:57	14:58:57	2.0.10.248	200	2	z	류란	류	란	NULL	NULL	NULL	115	1	68	NULL	NULL	NULL	KSY	List2	0		0	-1	573940	183		0	0	1	z	1	3	574123	0	z	372
좌우반구com(split BVF)_3	31	1	<?xml version="1.0"?>\n<Clock xmlns:dt="urn:schemas-microsoft-com:datatypes"><Description dt:dt="string">E-Prime Primary Realtime Clock</Description><StartTime><Timestamp dt:dt="int">0</Timestamp><DateUtc dt:dt="string">2021-06-08T05:58:56Z</DateUtc></StartTime><FrequencyChanges><FrequencyChange><Frequency dt:dt="r8">2699980000</Frequency><Timestamp dt:dt="r8">538928427996</Timestamp><Current dt:…	좌우반구com(split BVF)_3-031-1	60.021	1.0.0.165	1	-1686161318	Professional	2.0.10.242	2.0.10.353	06-08-2021	2021-06-08 오전 5:58:57	14:58:57	2.0.10.248	88	2	z	류포	류	포	8	1	88	NULL	NULL	NULL	NULL	NULL	NULL	KSY2	List1	NULL	NULL	NULL	NULL	NULL	NULL	NULL	NULL	NULL	1	z	0	4	264700	0	z	584
좌우반구com(split BVF)_3	31	1	<?xml version="1.0"?>\n<Clock xmlns:dt="urn:schemas-microsoft-com:datatypes"><Description dt:dt="string">E-Prime Primary Realtime Clock</Description><StartTime><Timestamp dt:dt="int">0</Timestamp><DateUtc dt:dt="string">2021-06-08T05:58:56Z</DateUtc></StartTime><FrequencyChanges><FrequencyChange><Frequency dt:dt="r8">2699980000</Frequency><Timestamp dt:dt="r8">538928427996</Timestamp><Current dt:…	좌우반구com(split BVF)_3-031-1	60.021	1.0.0.165	1	-1686161318	Professional	2.0.10.242	2.0.10.353	06-08-2021	2021-06-08 오전 5:58:57	14:58:57	2.0.10.248	9	2	z	률법	률	법	76	1	9	NULL	NULL	NULL	NULL	NULL	NULL	KSY2	List1	NULL	NULL	NULL	NULL	NULL	NULL	NULL	NULL	NULL	1	z	0	3	44228	0	z	700
좌우반구com(split BVF)_3	31	1	<?xml version="1.0"?>\n<Clock xmlns:dt="urn:schemas-microsoft-com:datatypes"><Description dt:dt="string">E-Prime Primary Realtime Clock</Description><StartTime><Timestamp dt:dt="int">0</Timestamp><DateUtc dt:dt="string">2021-06-08T05:58:56Z</DateUtc></StartTime><FrequencyChanges><FrequencyChange><Frequency dt:dt="r8">2699980000</Frequency><Timestamp dt:dt="r8">538928427996</Timestamp><Current dt:…	좌우반구com(split BVF)_3-031-1	60.021	1.0.0.165	1	-1686161318	Professional	2.0.10.242	2.0.10.353	06-08-2021	2021-06-08 오전 5:58:57	14:58:57	2.0.10.248	354	2	z	률법	률	법	NULL	NULL	NULL	NULL	NULL	NULL	3	1	90	KSY	List3	0		0	-1	986477	184		0	0	1	z	0	4	986661	0	z	651
좌우반구com(split BVF)_3	31	1	<?xml version="1.0"?>\n<Clock xmlns:dt="urn:schemas-microsoft-com:datatypes"><Description dt:dt="string">E-Prime Primary Realtime Clock</Description><StartTime><Timestamp dt:dt="int">0</Timestamp><DateUtc dt:dt="string">2021-06-08T05:58:56Z</DateUtc></StartTime><FrequencyChanges><FrequencyChange><Frequency dt:dt="r8">2699980000</Frequency><Timestamp dt:dt="r8">538928427996</Timestamp><Current dt:…	좌우반구com(split BVF)_3-031-1	60.021	1.0.0.165	1	-1686161318	Professional	2.0.10.242	2.0.10.353	06-08-2021	2021-06-08 오전 5:58:57	14:58:57	2.0.10.248	106	2	z	률시	률	시	58	1	106	NULL	NULL	NULL	NULL	NULL	NULL	KSY2	List1	NULL	NULL	NULL	NULL	NULL	NULL	NULL	NULL	NULL	1	z	1	3	314465	0	z	730
좌우반구com(split BVF)_3	31	1	<?xml version="1.0"?>\n<Clock xmlns:dt="urn:schemas-microsoft-com:datatypes"><Description dt:dt="string">E-Prime Primary Realtime Clock</Description><StartTime><Timestamp dt:dt="int">0</Timestamp><DateUtc dt:dt="string">2021-06-08T05:58:56Z</DateUtc></StartTime><FrequencyChanges><FrequencyChange><Frequency dt:dt="r8">2699980000</Frequency><Timestamp dt:dt="r8">538928427996</Timestamp><Current dt:…	좌우반구com(split BVF)_3-031-1	60.021	1.0.0.165	1	-1686161318	Professional	2.0.10.242	2.0.10.353	06-08-2021	2021-06-08 오전 5:58:57	14:58:57	2.0.10.248	188	2	z	률훈	률	훈	NULL	NULL	NULL	42	1	56	NULL	NULL	NULL	KSY3	List2	NULL	NULL	NULL	NULL	NULL	NULL	NULL	NULL	NULL	1	z	0	3	542868	0	z	331
좌우반구com(split BVF)_3	31	1	<?xml version="1.0"?>\n<Clock xmlns:dt="urn:schemas-microsoft-com:datatypes"><Description dt:dt="string">E-Prime Primary Realtime Clock</Description><StartTime><Timestamp dt:dt="int">0</Timestamp><DateUtc dt:dt="string">2021-06-08T05:58:56Z</DateUtc></StartTime><FrequencyChanges><FrequencyChange><Frequency dt:dt="r8">2699980000</Frequency><Timestamp dt:dt="r8">538928427996</Timestamp><Current dt:…	좌우반구com(split BVF)_3-031-1	60.021	1.0.0.165	1	-1686161318	Professional	2.0.10.242	2.0.10.353	06-08-2021	2021-06-08 오전 5:58:57	14:58:57	2.0.10.248	141	2	z	름결	름	결	NULL	NULL	NULL	15	1	9	NULL	NULL	NULL	KSY2	List2	NULL	NULL	NULL	NULL	NULL	NULL	NULL	NULL	NULL	1	z	0	4	417929	0	z	449
좌우반구com(split BVF)_3	31	1	<?xml version="1.0"?>\n<Clock xmlns:dt="urn:schemas-microsoft-com:datatypes"><Description dt:dt="string">E-Prime Primary Realtime Clock</Description><StartTime><Timestamp dt:dt="int">0</Timestamp><DateUtc dt:dt="string">2021-06-08T05:58:56Z</DateUtc></StartTime><FrequencyChanges><FrequencyChange><Frequency dt:dt="r8">2699980000</Frequency><Timestamp dt:dt="r8">538928427996</Timestamp><Current dt:…	좌우반구com(split BVF)_3-031-1	60.021	1.0.0.165	1	-1686161318	Professional	2.0.10.242	2.0.10.353	06-08-2021	2021-06-08 오전 5:58:57	14:58:57	2.0.10.248	127	2	z	름무	름	무	118	1	127	NULL	NULL	NULL	NULL	NULL	NULL	KSY3	List1	NULL	NULL	NULL	NULL	NULL	NULL	NULL	NULL	NULL	1	z	0	3	372828	0	z	566
좌우반구com(split BVF)_3	31	1	<?xml version="1.0"?>\n<Clock xmlns:dt="urn:schemas-microsoft-com:datatypes"><Description dt:dt="string">E-Prime Primary Realtime Clock</Description><StartTime><Timestamp dt:dt="int">0</Timestamp><DateUtc dt:dt="string">2021-06-08T05:58:56Z</DateUtc></StartTime><FrequencyChanges><FrequencyChange><Frequency dt:dt="r8">2699980000</Frequency><Timestamp dt:dt="r8">538928427996</Timestamp><Current dt:…	좌우반구com(split BVF)_3-031-1	60.021	1.0.0.165	1	-1686161318	Professional	2.0.10.242	2.0.10.353	06-08-2021	2021-06-08 오전 5:58:57	14:58:57	2.0.10.248	264	2	z	리열	리	열	NULL	NULL	NULL	90	1	132	NULL	NULL	NULL	KSY	List2	0		0	0	745763	183		0	0	1	z	0	3	745946	0	z	554
좌우반구com(split BVF)_3	31	1	<?xml version="1.0"?>\n<Clock xmlns:dt="urn:schemas-microsoft-com:datatypes"><Description dt:dt="string">E-Prime Primary Realtime Clock</Description><StartTime><Timestamp dt:dt="int">0</Timestamp><DateUtc dt:dt="string">2021-06-08T05:58:56Z</DateUtc></StartTime><FrequencyChanges><FrequencyChange><Frequency dt:dt="r8">2699980000</Frequency><Timestamp dt:dt="r8">538928427996</Timestamp><Current dt:…	좌우반구com(split BVF)_3-031-1	60.021	1.0.0.165	1	-1686161318	Professional	2.0.10.242	2.0.10.353	06-08-2021	2021-06-08 오전 5:58:57	14:58:57	2.0.10.248	32	2	z	림밀	림	밀	4	1	32	NULL	NULL	NULL	NULL	NULL	NULL	KSY2	List1	NULL	NULL	NULL	NULL	NULL	NULL	NULL	NULL	NULL	1	z	1	3	107405	0	z	506
좌우반구com(split BVF)_3	31	1	<?xml version="1.0"?>\n<Clock xmlns:dt="urn:schemas-microsoft-com:datatypes"><Description dt:dt="string">E-Prime Primary Realtime Clock</Description><StartTime><Timestamp dt:dt="int">0</Timestamp><DateUtc dt:dt="string">2021-06-08T05:58:56Z</DateUtc></StartTime><FrequencyChanges><FrequencyChange><Frequency dt:dt="r8">2699980000</Frequency><Timestamp dt:dt="r8">538928427996</Timestamp><Current dt:…	좌우반구com(split BVF)_3-031-1	60.021	1.0.0.165	1	-1686161318	Professional	2.0.10.242	2.0.10.353	06-08-2021	2021-06-08 오전 5:58:57	14:58:57	2.0.10.248	125	2	z	마요	마	요	68	1	125	NULL	NULL	NULL	NULL	NULL	NULL	KSY2	List1	NULL	NULL	NULL	NULL	NULL	NULL	NULL	NULL	NULL	1	z	0	3	366880	0	z	634
좌우반구com(split BVF)_3	31	1	<?xml version="1.0"?>\n<Clock xmlns:dt="urn:schemas-microsoft-com:datatypes"><Description dt:dt="string">E-Prime Primary Realtime Clock</Description><StartTime><Timestamp dt:dt="int">0</Timestamp><DateUtc dt:dt="string">2021-06-08T05:58:56Z</DateUtc></StartTime><FrequencyChanges><FrequencyChange><Frequency dt:dt="r8">2699980000</Frequency><Timestamp dt:dt="r8">538928427996</Timestamp><Current dt:…	좌우반구com(split BVF)_3-031-1	60.021	1.0.0.165	1	-1686161318	Professional	2.0.10.242	2.0.10.353	06-08-2021	2021-06-08 오전 5:58:57	14:58:57	2.0.10.248	375	2	z	망습	망	습	NULL	NULL	NULL	NULL	NULL	NULL	64	1	111	KSY	List3	0		0	-1	1043607	183		0	0	1	z	0	3	1043790	0	z	593
좌우반구com(split BVF)_3	31	1	<?xml version="1.0"?>\n<Clock xmlns:dt="urn:schemas-microsoft-com:datatypes"><Description dt:dt="string">E-Prime Primary Realtime Clock</Description><StartTime><Timestamp dt:dt="int">0</Timestamp><DateUtc dt:dt="string">2021-06-08T05:58:56Z</DateUtc></StartTime><FrequencyChanges><FrequencyChange><Frequency dt:dt="r8">2699980000</Frequency><Timestamp dt:dt="r8">538928427996</Timestamp><Current dt:…	좌우반구com(split BVF)_3-031-1	60.021	1.0.0.165	1	-1686161318	Professional	2.0.10.242	2.0.10.353	06-08-2021	2021-06-08 오전 5:58:57	14:58:57	2.0.10.248	315	1	{/}	망신	망	신	NULL	NULL	NULL	NULL	NULL	NULL	99	1	51	KSY2	List3	NULL	NULL	NULL	NULL	NULL	NULL	NULL	NULL	NULL	1	{/}	0	4	880715	0	{/}	583
좌우반구com(split BVF)_3	31	1	<?xml version="1.0"?>\n<Clock xmlns:dt="urn:schemas-microsoft-com:datatypes"><Description dt:dt="string">E-Prime Primary Realtime Clock</Description><StartTime><Timestamp dt:dt="int">0</Timestamp><DateUtc dt:dt="string">2021-06-08T05:58:56Z</DateUtc></StartTime><FrequencyChanges><FrequencyChange><Frequency dt:dt="r8">2699980000</Frequency><Timestamp dt:dt="r8">538928427996</Timestamp><Current dt:…	좌우반구com(split BVF)_3-031-1	60.021	1.0.0.165	1	-1686161318	Professional	2.0.10.242	2.0.10.353	06-08-2021	2021-06-08 오전 5:58:57	14:58:57	2.0.10.248	331	1	{/}	매력	매	력	NULL	NULL	NULL	NULL	NULL	NULL	51	1	67	KSY2	List3	NULL	NULL	NULL	NULL	NULL	NULL	NULL	NULL	NULL	1	{/}	0	4	924383	0	{/}	434
좌우반구com(split BVF)_3	31	1	<?xml version="1.0"?>\n<Clock xmlns:dt="urn:schemas-microsoft-com:datatypes"><Description dt:dt="string">E-Prime Primary Realtime Clock</Description><StartTime><Timestamp dt:dt="int">0</Timestamp><DateUtc dt:dt="string">2021-06-08T05:58:56Z</DateUtc></StartTime><FrequencyChanges><FrequencyChange><Frequency dt:dt="r8">2699980000</Frequency><Timestamp dt:dt="r8">538928427996</Timestamp><Current dt:…	좌우반구com(split BVF)_3-031-1	60.021	1.0.0.165	1	-1686161318	Professional	2.0.10.242	2.0.10.353	06-08-2021	2021-06-08 오전 5:58:57	14:58:57	2.0.10.248	126	2	z	매소	매	소	21	1	126	NULL	NULL	NULL	NULL	NULL	NULL	KSY	List1	0		0	-1	369529	183		0	0	1	z	1	3	369712	0	z	914
좌우반구com(split BVF)_3	31	1	<?xml version="1.0"?>\n<Clock xmlns:dt="urn:schemas-microsoft-com:datatypes"><Description dt:dt="string">E-Prime Primary Realtime Clock</Description><StartTime><Timestamp dt:dt="int">0</Timestamp><DateUtc dt:dt="string">2021-06-08T05:58:56Z</DateUtc></StartTime><FrequencyChanges><FrequencyChange><Frequency dt:dt="r8">2699980000</Frequency><Timestamp dt:dt="r8">538928427996</Timestamp><Current dt:…	좌우반구com(split BVF)_3-031-1	60.021	1.0.0.165	1	-1686161318	Professional	2.0.10.242	2.0.10.353	06-08-2021	2021-06-08 오전 5:58:57	14:58:57	2.0.10.248	144	1	{/}	모습	모	습	NULL	NULL	NULL	88	1	12	NULL	NULL	NULL	KSY2	List2	NULL	NULL	NULL	NULL	NULL	NULL	NULL	NULL	NULL	1	{/}	0	3	426176	0	{/}	345
좌우반구com(split BVF)_3	31	1	<?xml version="1.0"?>\n<Clock xmlns:dt="urn:schemas-microsoft-com:datatypes"><Description dt:dt="string">E-Prime Primary Realtime Clock</Description><StartTime><Timestamp dt:dt="int">0</Timestamp><DateUtc dt:dt="string">2021-06-08T05:58:56Z</DateUtc></StartTime><FrequencyChanges><FrequencyChange><Frequency dt:dt="r8">2699980000</Frequency><Timestamp dt:dt="r8">538928427996</Timestamp><Current dt:…	좌우반구com(split BVF)_3-031-1	60.021	1.0.0.165	1	-1686161318	Professional	2.0.10.242	2.0.10.353	06-08-2021	2021-06-08 오전 5:58:57	14:58:57	2.0.10.248	93	1	{/}	모형	모	형	10	1	93	NULL	NULL	NULL	NULL	NULL	NULL	KSY2	List1	NULL	NULL	NULL	NULL	NULL	NULL	NULL	NULL	NULL	1	{/}	0	3	278478	0	{/}	366
좌우반구com(split BVF)_3	31	1	<?xml version="1.0"?>\n<Clock xmlns:dt="urn:schemas-microsoft-com:datatypes"><Description dt:dt="string">E-Prime Primary Realtime Clock</Description><StartTime><Timestamp dt:dt="int">0</Timestamp><DateUtc dt:dt="string">2021-06-08T05:58:56Z</DateUtc></StartTime><FrequencyChanges><FrequencyChange><Frequency dt:dt="r8">2699980000</Frequency><Timestamp dt:dt="r8">538928427996</Timestamp><Current dt:…	좌우반구com(split BVF)_3-031-1	60.021	1.0.0.165	1	-1686161318	Professional	2.0.10.242	2.0.10.353	06-08-2021	2021-06-08 오전 5:58:57	14:58:57	2.0.10.248	117	2	z	목력	목	력	77	1	117	NULL	NULL	NULL	NULL	NULL	NULL	KSY3	List1	NULL	NULL	NULL	NULL	NULL	NULL	NULL	NULL	NULL	1	z	0	4	344955	0	z	776
좌우반구com(split BVF)_3	31	1	<?xml version="1.0"?>\n<Clock xmlns:dt="urn:schemas-microsoft-com:datatypes"><Description dt:dt="string">E-Prime Primary Realtime Clock</Description><StartTime><Timestamp dt:dt="int">0</Timestamp><DateUtc dt:dt="string">2021-06-08T05:58:56Z</DateUtc></StartTime><FrequencyChanges><FrequencyChange><Frequency dt:dt="r8">2699980000</Frequency><Timestamp dt:dt="r8">538928427996</Timestamp><Current dt:…	좌우반구com(split BVF)_3-031-1	60.021	1.0.0.165	1	-1686161318	Professional	2.0.10.242	2.0.10.353	06-08-2021	2021-06-08 오전 5:58:57	14:58:57	2.0.10.248	84	1	{/}	목록	목	록	107	1	84	NULL	NULL	NULL	NULL	NULL	NULL	KSY2	List1	NULL	NULL	NULL	NULL	NULL	NULL	NULL	NULL	NULL	1	{/}	0	3	253620	0	{/}	448
좌우반구com(split BVF)_3	31	1	<?xml version="1.0"?>\n<Clock xmlns:dt="urn:schemas-microsoft-com:datatypes"><Description dt:dt="string">E-Prime Primary Realtime Clock</Description><StartTime><Timestamp dt:dt="int">0</Timestamp><DateUtc dt:dt="string">2021-06-08T05:58:56Z</DateUtc></StartTime><FrequencyChanges><FrequencyChange><Frequency dt:dt="r8">2699980000</Frequency><Timestamp dt:dt="r8">538928427996</Timestamp><Current dt:…	좌우반구com(split BVF)_3-031-1	60.021	1.0.0.165	1	-1686161318	Professional	2.0.10.242	2.0.10.353	06-08-2021	2021-06-08 오전 5:58:57	14:58:57	2.0.10.248	12	1	{/}	목적	목	적	36	1	12	NULL	NULL	NULL	NULL	NULL	NULL	KSY2	List1	NULL	NULL	NULL	NULL	NULL	NULL	NULL	NULL	NULL	1	{/}	0	3	52425	0	{/}	417
좌우반구com(split BVF)_3	31	1	<?xml version="1.0"?>\n<Clock xmlns:dt="urn:schemas-microsoft-com:datatypes"><Description dt:dt="string">E-Prime Primary Realtime Clock</Description><StartTime><Timestamp dt:dt="int">0</Timestamp><DateUtc dt:dt="string">2021-06-08T05:58:56Z</DateUtc></StartTime><FrequencyChanges><FrequencyChange><Frequency dt:dt="r8">2699980000</Frequency><Timestamp dt:dt="r8">538928427996</Timestamp><Current dt:…	좌우반구com(split BVF)_3-031-1	60.021	1.0.0.165	1	-1686161318	Professional	2.0.10.242	2.0.10.353	06-08-2021	2021-06-08 오전 5:58:57	14:58:57	2.0.10.248	191	2	z	목퇴	목	퇴	NULL	NULL	NULL	71	1	59	NULL	NULL	NULL	KSY2	List2	NULL	NULL	NULL	NULL	NULL	NULL	NULL	NULL	NULL	1	z	1	3	550448	0	z	471
좌우반구com(split BVF)_3	31	1	<?xml version="1.0"?>\n<Clock xmlns:dt="urn:schemas-microsoft-com:datatypes"><Description dt:dt="string">E-Prime Primary Realtime Clock</Description><StartTime><Timestamp dt:dt="int">0</Timestamp><DateUtc dt:dt="string">2021-06-08T05:58:56Z</DateUtc></StartTime><FrequencyChanges><FrequencyChange><Frequency dt:dt="r8">2699980000</Frequency><Timestamp dt:dt="r8">538928427996</Timestamp><Current dt:…	좌우반구com(split BVF)_3-031-1	60.021	1.0.0.165	1	-1686161318	Professional	2.0.10.242	2.0.10.353	06-08-2021	2021-06-08 오전 5:58:57	14:58:57	2.0.10.248	372	2	z	무록	무	록	NULL	NULL	NULL	NULL	NULL	NULL	106	1	108	KSY	List3	0		0	-1	1035693	183		0	0	1	z	1	3	1035876	0	z	451
좌우반구com(split BVF)_3	31	1	<?xml version="1.0"?>\n<Clock xmlns:dt="urn:schemas-microsoft-com:datatypes"><Description dt:dt="string">E-Prime Primary Realtime Clock</Description><StartTime><Timestamp dt:dt="int">0</Timestamp><DateUtc dt:dt="string">2021-06-08T05:58:56Z</DateUtc></StartTime><FrequencyChanges><FrequencyChange><Frequency dt:dt="r8">2699980000</Frequency><Timestamp dt:dt="r8">538928427996</Timestamp><Current dt:…	좌우반구com(split BVF)_3-031-1	60.021	1.0.0.165	1	-1686161318	Professional	2.0.10.242	2.0.10.353	06-08-2021	2021-06-08 오전 5:58:57	14:58:57	2.0.10.248	225	1	{/}	무엇	무	엇	NULL	NULL	NULL	32	1	93	NULL	NULL	NULL	KSY2	List2	NULL	NULL	NULL	NULL	NULL	NULL	NULL	NULL	NULL	1	{/}	0	4	641300	0	{/}	466
좌우반구com(split BVF)_3	31	1	<?xml version="1.0"?>\n<Clock xmlns:dt="urn:schemas-microsoft-com:datatypes"><Description dt:dt="string">E-Prime Primary Realtime Clock</Description><StartTime><Timestamp dt:dt="int">0</Timestamp><DateUtc dt:dt="string">2021-06-08T05:58:56Z</DateUtc></StartTime><FrequencyChanges><FrequencyChange><Frequency dt:dt="r8">2699980000</Frequency><Timestamp dt:dt="r8">538928427996</Timestamp><Current dt:…	좌우반구com(split BVF)_3-031-1	60.021	1.0.0.165	1	-1686161318	Professional	2.0.10.242	2.0.10.353	06-08-2021	2021-06-08 오전 5:58:57	14:58:57	2.0.10.248	266	1	{/}	무형	무	형	NULL	NULL	NULL	NULL	NULL	NULL	45	1	2	KSY2	List3	NULL	NULL	NULL	NULL	NULL	NULL	NULL	NULL	NULL	1	{/}	0	3	752710	0	{/}	350
좌우반구com(split BVF)_3	31	1	<?xml version="1.0"?>\n<Clock xmlns:dt="urn:schemas-microsoft-com:datatypes"><Description dt:dt="string">E-Prime Primary Realtime Clock</Description><StartTime><Timestamp dt:dt="int">0</Timestamp><DateUtc dt:dt="string">2021-06-08T05:58:56Z</DateUtc></StartTime><FrequencyChanges><FrequencyChange><Frequency dt:dt="r8">2699980000</Frequency><Timestamp dt:dt="r8">538928427996</Timestamp><Current dt:…	좌우반구com(split BVF)_3-031-1	60.021	1.0.0.165	1	-1686161318	Professional	2.0.10.242	2.0.10.353	06-08-2021	2021-06-08 오전 5:58:57	14:58:57	2.0.10.248	295	1	{/}	물건	물	건	NULL	NULL	NULL	NULL	NULL	NULL	71	1	31	KSY2	List3	NULL	NULL	NULL	NULL	NULL	NULL	NULL	NULL	NULL	1	{/}	0	3	827617	0	{/}	410
좌우반구com(split BVF)_3	31	1	<?xml version="1.0"?>\n<Clock xmlns:dt="urn:schemas-microsoft-com:datatypes"><Description dt:dt="string">E-Prime Primary Realtime Clock</Description><StartTime><Timestamp dt:dt="int">0</Timestamp><DateUtc dt:dt="string">2021-06-08T05:58:56Z</DateUtc></StartTime><FrequencyChanges><FrequencyChange><Frequency dt:dt="r8">2699980000</Frequency><Timestamp dt:dt="r8">538928427996</Timestamp><Current dt:…	좌우반구com(split BVF)_3-031-1	60.021	1.0.0.165	1	-1686161318	Professional	2.0.10.242	2.0.10.353	06-08-2021	2021-06-08 오전 5:58:57	14:58:57	2.0.10.248	143	2	z	미략	미	략	NULL	NULL	NULL	43	1	11	NULL	NULL	NULL	KSY3	List2	NULL	NULL	NULL	NULL	NULL	NULL	NULL	NULL	NULL	1	z	0	3	423427	0	z	543
좌우반구com(split BVF)_3	31	1	<?xml version="1.0"?>\n<Clock xmlns:dt="urn:schemas-microsoft-com:datatypes"><Description dt:dt="string">E-Prime Primary Realtime Clock</Description><StartTime><Timestamp dt:dt="int">0</Timestamp><DateUtc dt:dt="string">2021-06-08T05:58:56Z</DateUtc></StartTime><FrequencyChanges><FrequencyChange><Frequency dt:dt="r8">2699980000</Frequency><Timestamp dt:dt="r8">538928427996</Timestamp><Current dt:…	좌우반구com(split BVF)_3-031-1	60.021	1.0.0.165	1	-1686161318	Professional	2.0.10.242	2.0.10.353	06-08-2021	2021-06-08 오전 5:58:57	14:58:57	2.0.10.248	176	1	{/}	밀수	밀	수	NULL	NULL	NULL	17	1	44	NULL	NULL	NULL	KSY2	List2	NULL	NULL	NULL	NULL	NULL	NULL	NULL	NULL	NULL	1	{/}	0	4	510996	0	{/}	458
좌우반구com(split BVF)_3	31	1	<?xml version="1.0"?>\n<Clock xmlns:dt="urn:schemas-microsoft-com:datatypes"><Description dt:dt="string">E-Prime Primary Realtime Clock</Description><StartTime><Timestamp dt:dt="int">0</Timestamp><DateUtc dt:dt="string">2021-06-08T05:58:56Z</DateUtc></StartTime><FrequencyChanges><FrequencyChange><Frequency dt:dt="r8">2699980000</Frequency><Timestamp dt:dt="r8">538928427996</Timestamp><Current dt:…	좌우반구com(split BVF)_3-031-1	60.021	1.0.0.165	1	-1686161318	Professional	2.0.10.242	2.0.10.353	06-08-2021	2021-06-08 오전 5:58:57	14:58:57	2.0.10.248	62	2	z	밀헤	밀	헤	90	1	62	NULL	NULL	NULL	NULL	NULL	NULL	KSY3	List1	NULL	NULL	NULL	NULL	NULL	NULL	NULL	NULL	NULL	1	z	0	3	191059	0	z	610
좌우반구com(split BVF)_3	31	1	<?xml version="1.0"?>\n<Clock xmlns:dt="urn:schemas-microsoft-com:datatypes"><Description dt:dt="string">E-Prime Primary Realtime Clock</Description><StartTime><Timestamp dt:dt="int">0</Timestamp><DateUtc dt:dt="string">2021-06-08T05:58:56Z</DateUtc></StartTime><FrequencyChanges><FrequencyChange><Frequency dt:dt="r8">2699980000</Frequency><Timestamp dt:dt="r8">538928427996</Timestamp><Current dt:…	좌우반구com(split BVF)_3-031-1	60.021	1.0.0.165	1	-1686161318	Professional	2.0.10.242	2.0.10.353	06-08-2021	2021-06-08 오전 5:58:57	14:58:57	2.0.10.248	13	2	z	박낌	박	낌	98	1	13	NULL	NULL	NULL	NULL	NULL	NULL	KSY	List1	0		1	-1	54857	184		0	0	1	z	0	4	55041	0	z	439
좌우반구com(split BVF)_3	31	1	<?xml version="1.0"?>\n<Clock xmlns:dt="urn:schemas-microsoft-com:datatypes"><Description dt:dt="string">E-Prime Primary Realtime Clock</Description><StartTime><Timestamp dt:dt="int">0</Timestamp><DateUtc dt:dt="string">2021-06-08T05:58:56Z</DateUtc></StartTime><FrequencyChanges><FrequencyChange><Frequency dt:dt="r8">2699980000</Frequency><Timestamp dt:dt="r8">538928427996</Timestamp><Current dt:…	좌우반구com(split BVF)_3-031-1	60.021	1.0.0.165	1	-1686161318	Professional	2.0.10.242	2.0.10.353	06-08-2021	2021-06-08 오전 5:58:57	14:58:57	2.0.10.248	178	1	{/}	반응	반	응	NULL	NULL	NULL	106	1	46	NULL	NULL	NULL	KSY2	List2	NULL	NULL	NULL	NULL	NULL	NULL	NULL	NULL	NULL	1	{/}	0	4	516211	0	{/}	277
좌우반구com(split BVF)_3	31	1	<?xml version="1.0"?>\n<Clock xmlns:dt="urn:schemas-microsoft-com:datatypes"><Description dt:dt="string">E-Prime Primary Realtime Clock</Description><StartTime><Timestamp dt:dt="int">0</Timestamp><DateUtc dt:dt="string">2021-06-08T05:58:56Z</DateUtc></StartTime><FrequencyChanges><FrequencyChange><Frequency dt:dt="r8">2699980000</Frequency><Timestamp dt:dt="r8">538928427996</Timestamp><Current dt:…	좌우반구com(split BVF)_3-031-1	60.021	1.0.0.165	1	-1686161318	Professional	2.0.10.242	2.0.10.353	06-08-2021	2021-06-08 오전 5:58:57	14:58:57	2.0.10.248	203	1	{/}	발길	발	길	NULL	NULL	NULL	53	1	71	NULL	NULL	NULL	KSY2	List2	NULL	NULL	NULL	NULL	NULL	NULL	NULL	NULL	NULL	1	{/}	0	3	582004	0	{/}	570
좌우반구com(split BVF)_3	31	1	<?xml version="1.0"?>\n<Clock xmlns:dt="urn:schemas-microsoft-com:datatypes"><Description dt:dt="string">E-Prime Primary Realtime Clock</Description><StartTime><Timestamp dt:dt="int">0</Timestamp><DateUtc dt:dt="string">2021-06-08T05:58:56Z</DateUtc></StartTime><FrequencyChanges><FrequencyChange><Frequency dt:dt="r8">2699980000</Frequency><Timestamp dt:dt="r8">538928427996</Timestamp><Current dt:…	좌우반구com(split BVF)_3-031-1	60.021	1.0.0.165	1	-1686161318	Professional	2.0.10.242	2.0.10.353	06-08-2021	2021-06-08 오전 5:58:57	14:58:57	2.0.10.248	244	2	z	발보	발	보	NULL	NULL	NULL	121	1	112	NULL	NULL	NULL	KSY2	List2	NULL	NULL	NULL	NULL	NULL	NULL	NULL	NULL	NULL	1	z	1	3	693031	0	z	662
좌우반구com(split BVF)_3	31	1	<?xml version="1.0"?>\n<Clock xmlns:dt="urn:schemas-microsoft-com:datatypes"><Description dt:dt="string">E-Prime Primary Realtime Clock</Description><StartTime><Timestamp dt:dt="int">0</Timestamp><DateUtc dt:dt="string">2021-06-08T05:58:56Z</DateUtc></StartTime><FrequencyChanges><FrequencyChange><Frequency dt:dt="r8">2699980000</Frequency><Timestamp dt:dt="r8">538928427996</Timestamp><Current dt:…	좌우반구com(split BVF)_3-031-1	60.021	1.0.0.165	1	-1686161318	Professional	2.0.10.242	2.0.10.353	06-08-2021	2021-06-08 오전 5:58:57	14:58:57	2.0.10.248	103	2	z	발횟	발	횟	81	1	103	NULL	NULL	NULL	NULL	NULL	NULL	KSY3	List1	NULL	NULL	NULL	NULL	NULL	NULL	NULL	NULL	NULL	1	z	1	3	306218	0	z	801
좌우반구com(split BVF)_3	31	1	<?xml version="1.0"?>\n<Clock xmlns:dt="urn:schemas-microsoft-com:datatypes"><Description dt:dt="string">E-Prime Primary Realtime Clock</Description><StartTime><Timestamp dt:dt="int">0</Timestamp><DateUtc dt:dt="string">2021-06-08T05:58:56Z</DateUtc></StartTime><FrequencyChanges><FrequencyChange><Frequency dt:dt="r8">2699980000</Frequency><Timestamp dt:dt="r8">538928427996</Timestamp><Current dt:…	좌우반구com(split BVF)_3-031-1	60.021	1.0.0.165	1	-1686161318	Professional	2.0.10.242	2.0.10.353	06-08-2021	2021-06-08 오전 5:58:57	14:58:57	2.0.10.248	303	1	{/}	방법	방	법	NULL	NULL	NULL	NULL	NULL	NULL	14	1	39	KSY2	List3	NULL	NULL	NULL	NULL	NULL	NULL	NULL	NULL	NULL	1	{/}	1	3	848559	0	{/}	324
좌우반구com(split BVF)_3	31	1	<?xml version="1.0"?>\n<Clock xmlns:dt="urn:schemas-microsoft-com:datatypes"><Description dt:dt="string">E-Prime Primary Realtime Clock</Description><StartTime><Timestamp dt:dt="int">0</Timestamp><DateUtc dt:dt="string">2021-06-08T05:58:56Z</DateUtc></StartTime><FrequencyChanges><FrequencyChange><Frequency dt:dt="r8">2699980000</Frequency><Timestamp dt:dt="r8">538928427996</Timestamp><Current dt:…	좌우반구com(split BVF)_3-031-1	60.021	1.0.0.165	1	-1686161318	Professional	2.0.10.242	2.0.10.353	06-08-2021	2021-06-08 오전 5:58:57	14:58:57	2.0.10.248	194	2	z	배심	배	심	NULL	NULL	NULL	118	1	62	NULL	NULL	NULL	KSY2	List2	NULL	NULL	NULL	NULL	NULL	NULL	NULL	NULL	NULL	0	z	1	3	558462	0	{/}	585
좌우반구com(split BVF)_3	31	1	<?xml version="1.0"?>\n<Clock xmlns:dt="urn:schemas-microsoft-com:datatypes"><Description dt:dt="string">E-Prime Primary Realtime Clock</Description><StartTime><Timestamp dt:dt="int">0</Timestamp><DateUtc dt:dt="string">2021-06-08T05:58:56Z</DateUtc></StartTime><FrequencyChanges><FrequencyChange><Frequency dt:dt="r8">2699980000</Frequency><Timestamp dt:dt="r8">538928427996</Timestamp><Current dt:…	좌우반구com(split BVF)_3-031-1	60.021	1.0.0.165	1	-1686161318	Professional	2.0.10.242	2.0.10.353	06-08-2021	2021-06-08 오전 5:58:57	14:58:57	2.0.10.248	214	2	z	버구	버	구	NULL	NULL	NULL	24	1	82	NULL	NULL	NULL	KSY3	List2	NULL	NULL	NULL	NULL	NULL	NULL	NULL	NULL	NULL	1	z	0	3	611227	0	z	627
좌우반구com(split BVF)_3	31	1	<?xml version="1.0"?>\n<Clock xmlns:dt="urn:schemas-microsoft-com:datatypes"><Description dt:dt="string">E-Prime Primary Realtime Clock</Description><StartTime><Timestamp dt:dt="int">0</Timestamp><DateUtc dt:dt="string">2021-06-08T05:58:56Z</DateUtc></StartTime><FrequencyChanges><FrequencyChange><Frequency dt:dt="r8">2699980000</Frequency><Timestamp dt:dt="r8">538928427996</Timestamp><Current dt:…	좌우반구com(split BVF)_3-031-1	60.021	1.0.0.165	1	-1686161318	Professional	2.0.10.242	2.0.10.353	06-08-2021	2021-06-08 오전 5:58:57	14:58:57	2.0.10.248	392	1	{/}	버스	버	스	NULL	NULL	NULL	NULL	NULL	NULL	81	1	128	KSY2	List3	NULL	NULL	NULL	NULL	NULL	NULL	NULL	NULL	NULL	1	{/}	0	4	1088808	0	{/}	303
좌우반구com(split BVF)_3	31	1	<?xml version="1.0"?>\n<Clock xmlns:dt="urn:schemas-microsoft-com:datatypes"><Description dt:dt="string">E-Prime Primary Realtime Clock</Description><StartTime><Timestamp dt:dt="int">0</Timestamp><DateUtc dt:dt="string">2021-06-08T05:58:56Z</DateUtc></StartTime><FrequencyChanges><FrequencyChange><Frequency dt:dt="r8">2699980000</Frequency><Timestamp dt:dt="r8">538928427996</Timestamp><Current dt:…	좌우반구com(split BVF)_3-031-1	60.021	1.0.0.165	1	-1686161318	Professional	2.0.10.242	2.0.10.353	06-08-2021	2021-06-08 오전 5:58:57	14:58:57	2.0.10.248	243	2	z	버현	버	현	NULL	NULL	NULL	123	1	111	NULL	NULL	NULL	KSY2	List2	NULL	NULL	NULL	NULL	NULL	NULL	NULL	NULL	NULL	1	z	0	3	690399	0	z	430
좌우반구com(split BVF)_3	31	1	<?xml version="1.0"?>\n<Clock xmlns:dt="urn:schemas-microsoft-com:datatypes"><Description dt:dt="string">E-Prime Primary Realtime Clock</Description><StartTime><Timestamp dt:dt="int">0</Timestamp><DateUtc dt:dt="string">2021-06-08T05:58:56Z</DateUtc></StartTime><FrequencyChanges><FrequencyChange><Frequency dt:dt="r8">2699980000</Frequency><Timestamp dt:dt="r8">538928427996</Timestamp><Current dt:…	좌우반구com(split BVF)_3-031-1	60.021	1.0.0.165	1	-1686161318	Professional	2.0.10.242	2.0.10.353	06-08-2021	2021-06-08 오전 5:58:57	14:58:57	2.0.10.248	389	2	z	법낌	법	낌	NULL	NULL	NULL	NULL	NULL	NULL	24	1	125	KSY3	List3	NULL	NULL	NULL	NULL	NULL	NULL	NULL	NULL	NULL	1	z	0	3	1080927	0	z	504
좌우반구com(split BVF)_3	31	1	<?xml version="1.0"?>\n<Clock xmlns:dt="urn:schemas-microsoft-com:datatypes"><Description dt:dt="string">E-Prime Primary Realtime Clock</Description><StartTime><Timestamp dt:dt="int">0</Timestamp><DateUtc dt:dt="string">2021-06-08T05:58:56Z</DateUtc></StartTime><FrequencyChanges><FrequencyChange><Frequency dt:dt="r8">2699980000</Frequency><Timestamp dt:dt="r8">538928427996</Timestamp><Current dt:…	좌우반구com(split BVF)_3-031-1	60.021	1.0.0.165	1	-1686161318	Professional	2.0.10.242	2.0.10.353	06-08-2021	2021-06-08 오전 5:58:57	14:58:57	2.0.10.248	167	1	{/}	별개	별	개	NULL	NULL	NULL	85	1	35	NULL	NULL	NULL	KSY2	List2	NULL	NULL	NULL	NULL	NULL	NULL	NULL	NULL	NULL	1	{/}	0	3	486038	0	{/}	522
좌우반구com(split BVF)_3	31	1	<?xml version="1.0"?>\n<Clock xmlns:dt="urn:schemas-microsoft-com:datatypes"><Description dt:dt="string">E-Prime Primary Realtime Clock</Description><StartTime><Timestamp dt:dt="int">0</Timestamp><DateUtc dt:dt="string">2021-06-08T05:58:56Z</DateUtc></StartTime><FrequencyChanges><FrequencyChange><Frequency dt:dt="r8">2699980000</Frequency><Timestamp dt:dt="r8">538928427996</Timestamp><Current dt:…	좌우반구com(split BVF)_3-031-1	60.021	1.0.0.165	1	-1686161318	Professional	2.0.10.242	2.0.10.353	06-08-2021	2021-06-08 오전 5:58:57	14:58:57	2.0.10.248	168	1	{/}	별미	별	미	NULL	NULL	NULL	13	1	36	NULL	NULL	NULL	KSY2	List2	NULL	NULL	NULL	NULL	NULL	NULL	NULL	NULL	NULL	1	{/}	0	3	488770	0	{/}	462
좌우반구com(split BVF)_3	31	1	<?xml version="1.0"?>\n<Clock xmlns:dt="urn:schemas-microsoft-com:datatypes"><Description dt:dt="string">E-Prime Primary Realtime Clock</Description><StartTime><Timestamp dt:dt="int">0</Timestamp><DateUtc dt:dt="string">2021-06-08T05:58:56Z</DateUtc></StartTime><FrequencyChanges><FrequencyChange><Frequency dt:dt="r8">2699980000</Frequency><Timestamp dt:dt="r8">538928427996</Timestamp><Current dt:…	좌우반구com(split BVF)_3-031-1	60.021	1.0.0.165	1	-1686161318	Professional	2.0.10.242	2.0.10.353	06-08-2021	2021-06-08 오전 5:58:57	14:58:57	2.0.10.248	309	1	{/}	보고	보	고	NULL	NULL	NULL	NULL	NULL	NULL	93	1	45	KSY2	List3	NULL	NULL	NULL	NULL	NULL	NULL	NULL	NULL	NULL	1	{/}	0	3	864154	0	{/}	368
좌우반구com(split BVF)_3	31	1	<?xml version="1.0"?>\n<Clock xmlns:dt="urn:schemas-microsoft-com:datatypes"><Description dt:dt="string">E-Prime Primary Realtime Clock</Description><StartTime><Timestamp dt:dt="int">0</Timestamp><DateUtc dt:dt="string">2021-06-08T05:58:56Z</DateUtc></StartTime><FrequencyChanges><FrequencyChange><Frequency dt:dt="r8">2699980000</Frequency><Timestamp dt:dt="r8">538928427996</Timestamp><Current dt:…	좌우반구com(split BVF)_3-031-1	60.021	1.0.0.165	1	-1686161318	Professional	2.0.10.242	2.0.10.353	06-08-2021	2021-06-08 오전 5:58:57	14:58:57	2.0.10.248	297	1	{/}	본인	본	인	NULL	NULL	NULL	NULL	NULL	NULL	101	1	33	KSY2	List3	NULL	NULL	NULL	NULL	NULL	NULL	NULL	NULL	NULL	1	{/}	0	4	832932	0	{/}	455
좌우반구com(split BVF)_3	31	1	<?xml version="1.0"?>\n<Clock xmlns:dt="urn:schemas-microsoft-com:datatypes"><Description dt:dt="string">E-Prime Primary Realtime Clock</Description><StartTime><Timestamp dt:dt="int">0</Timestamp><DateUtc dt:dt="string">2021-06-08T05:58:56Z</DateUtc></StartTime><FrequencyChanges><FrequencyChange><Frequency dt:dt="r8">2699980000</Frequency><Timestamp dt:dt="r8">538928427996</Timestamp><Current dt:…	좌우반구com(split BVF)_3-031-1	60.021	1.0.0.165	1	-1686161318	Professional	2.0.10.242	2.0.10.353	06-08-2021	2021-06-08 오전 5:58:57	14:58:57	2.0.10.248	2	2	z	본중	본	중	19	1	2	NULL	NULL	NULL	NULL	NULL	NULL	KSY2	List1	NULL	NULL	NULL	NULL	NULL	NULL	NULL	NULL	NULL	1	z	0	3	24385	0	z	775
좌우반구com(split BVF)_3	31	1	<?xml version="1.0"?>\n<Clock xmlns:dt="urn:schemas-microsoft-com:datatypes"><Description dt:dt="string">E-Prime Primary Realtime Clock</Description><StartTime><Timestamp dt:dt="int">0</Timestamp><DateUtc dt:dt="string">2021-06-08T05:58:56Z</DateUtc></StartTime><FrequencyChanges><FrequencyChange><Frequency dt:dt="r8">2699980000</Frequency><Timestamp dt:dt="r8">538928427996</Timestamp><Current dt:…	좌우반구com(split BVF)_3-031-1	60.021	1.0.0.165	1	-1686161318	Professional	2.0.10.242	2.0.10.353	06-08-2021	2021-06-08 오전 5:58:57	14:58:57	2.0.10.248	390	1	{/}	봉사	봉	사	NULL	NULL	NULL	NULL	NULL	NULL	103	1	126	KSY2	List3	NULL	NULL	NULL	NULL	NULL	NULL	NULL	NULL	NULL	1	{/}	0	3	1083626	0	{/}	413
좌우반구com(split BVF)_3	31	1	<?xml version="1.0"?>\n<Clock xmlns:dt="urn:schemas-microsoft-com:datatypes"><Description dt:dt="string">E-Prime Primary Realtime Clock</Description><StartTime><Timestamp dt:dt="int">0</Timestamp><DateUtc dt:dt="string">2021-06-08T05:58:56Z</DateUtc></StartTime><FrequencyChanges><FrequencyChange><Frequency dt:dt="r8">2699980000</Frequency><Timestamp dt:dt="r8">538928427996</Timestamp><Current dt:…	좌우반구com(split BVF)_3-031-1	60.021	1.0.0.165	1	-1686161318	Professional	2.0.10.242	2.0.10.353	06-08-2021	2021-06-08 오전 5:58:57	14:58:57	2.0.10.248	83	2	z	봉택	봉	택	48	1	83	NULL	NULL	NULL	NULL	NULL	NULL	KSY2	List1	NULL	NULL	NULL	NULL	NULL	NULL	NULL	NULL	NULL	1	z	0	3	250838	0	z	574
좌우반구com(split BVF)_3	31	1	<?xml version="1.0"?>\n<Clock xmlns:dt="urn:schemas-microsoft-com:datatypes"><Description dt:dt="string">E-Prime Primary Realtime Clock</Description><StartTime><Timestamp dt:dt="int">0</Timestamp><DateUtc dt:dt="string">2021-06-08T05:58:56Z</DateUtc></StartTime><FrequencyChanges><FrequencyChange><Frequency dt:dt="r8">2699980000</Frequency><Timestamp dt:dt="r8">538928427996</Timestamp><Current dt:…	좌우반구com(split BVF)_3-031-1	60.021	1.0.0.165	1	-1686161318	Professional	2.0.10.242	2.0.10.353	06-08-2021	2021-06-08 오전 5:58:57	14:58:57	2.0.10.248	230	1	{/}	부대	부	대	NULL	NULL	NULL	31	1	98	NULL	NULL	NULL	KSY3	List2	NULL	NULL	NULL	NULL	NULL	NULL	NULL	NULL	NULL	1	{/}	0	3	655311	0	{/}	407
좌우반구com(split BVF)_3	31	1	<?xml version="1.0"?>\n<Clock xmlns:dt="urn:schemas-microsoft-com:datatypes"><Description dt:dt="string">E-Prime Primary Realtime Clock</Description><StartTime><Timestamp dt:dt="int">0</Timestamp><DateUtc dt:dt="string">2021-06-08T05:58:56Z</DateUtc></StartTime><FrequencyChanges><FrequencyChange><Frequency dt:dt="r8">2699980000</Frequency><Timestamp dt:dt="r8">538928427996</Timestamp><Current dt:…	좌우반구com(split BVF)_3-031-1	60.021	1.0.0.165	1	-1686161318	Professional	2.0.10.242	2.0.10.353	06-08-2021	2021-06-08 오전 5:58:57	14:58:57	2.0.10.248	288	1	{/}	부스	부	스	NULL	NULL	NULL	NULL	NULL	NULL	62	1	24	KSY3	List3	NULL	NULL	NULL	NULL	NULL	NULL	NULL	NULL	NULL	0	{/}	0	3	809090	0	z	353
좌우반구com(split BVF)_3	31	1	<?xml version="1.0"?>\n<Clock xmlns:dt="urn:schemas-microsoft-com:datatypes"><Description dt:dt="string">E-Prime Primary Realtime Clock</Description><StartTime><Timestamp dt:dt="int">0</Timestamp><DateUtc dt:dt="string">2021-06-08T05:58:56Z</DateUtc></StartTime><FrequencyChanges><FrequencyChange><Frequency dt:dt="r8">2699980000</Frequency><Timestamp dt:dt="r8">538928427996</Timestamp><Current dt:…	좌우반구com(split BVF)_3-031-1	60.021	1.0.0.165	1	-1686161318	Professional	2.0.10.242	2.0.10.353	06-08-2021	2021-06-08 오전 5:58:57	14:58:57	2.0.10.248	21	2	z	분낌	분	낌	18	1	21	NULL	NULL	NULL	NULL	NULL	NULL	KSY	List1	0		0	-1	76383	183		0	0	1	z	1	3	76566	0	z	353
좌우반구com(split BVF)_3	31	1	<?xml version="1.0"?>\n<Clock xmlns:dt="urn:schemas-microsoft-com:datatypes"><Description dt:dt="string">E-Prime Primary Realtime Clock</Description><StartTime><Timestamp dt:dt="int">0</Timestamp><DateUtc dt:dt="string">2021-06-08T05:58:56Z</DateUtc></StartTime><FrequencyChanges><FrequencyChange><Frequency dt:dt="r8">2699980000</Frequency><Timestamp dt:dt="r8">538928427996</Timestamp><Current dt:…	좌우반구com(split BVF)_3-031-1	60.021	1.0.0.165	1	-1686161318	Professional	2.0.10.242	2.0.10.353	06-08-2021	2021-06-08 오전 5:58:57	14:58:57	2.0.10.248	302	1	{/}	분류	분	류	NULL	NULL	NULL	NULL	NULL	NULL	110	1	38	KSY3	List3	NULL	NULL	NULL	NULL	NULL	NULL	NULL	NULL	NULL	1	{/}	1	3	846010	0	{/}	345
좌우반구com(split BVF)_3	31	1	<?xml version="1.0"?>\n<Clock xmlns:dt="urn:schemas-microsoft-com:datatypes"><Description dt:dt="string">E-Prime Primary Realtime Clock</Description><StartTime><Timestamp dt:dt="int">0</Timestamp><DateUtc dt:dt="string">2021-06-08T05:58:56Z</DateUtc></StartTime><FrequencyChanges><FrequencyChange><Frequency dt:dt="r8">2699980000</Frequency><Timestamp dt:dt="r8">538928427996</Timestamp><Current dt:…	좌우반구com(split BVF)_3-031-1	60.021	1.0.0.165	1	-1686161318	Professional	2.0.10.242	2.0.10.353	06-08-2021	2021-06-08 오전 5:58:57	14:58:57	2.0.10.248	41	1	{/}	분석	분	석	71	1	41	NULL	NULL	NULL	NULL	NULL	NULL	KSY3	List1	NULL	NULL	NULL	NULL	NULL	NULL	NULL	NULL	NULL	1	{/}	0	4	131664	0	{/}	374
좌우반구com(split BVF)_3	31	1	<?xml version="1.0"?>\n<Clock xmlns:dt="urn:schemas-microsoft-com:datatypes"><Description dt:dt="string">E-Prime Primary Realtime Clock</Description><StartTime><Timestamp dt:dt="int">0</Timestamp><DateUtc dt:dt="string">2021-06-08T05:58:56Z</DateUtc></StartTime><FrequencyChanges><FrequencyChange><Frequency dt:dt="r8">2699980000</Frequency><Timestamp dt:dt="r8">538928427996</Timestamp><Current dt:…	좌우반구com(split BVF)_3-031-1	60.021	1.0.0.165	1	-1686161318	Professional	2.0.10.242	2.0.10.353	06-08-2021	2021-06-08 오전 5:58:57	14:58:57	2.0.10.248	69	1	{/}	분포	분	포	6	1	69	NULL	NULL	NULL	NULL	NULL	NULL	KSY3	List1	NULL	NULL	NULL	NULL	NULL	NULL	NULL	NULL	NULL	1	{/}	0	3	211802	0	{/}	579
좌우반구com(split BVF)_3	31	1	<?xml version="1.0"?>\n<Clock xmlns:dt="urn:schemas-microsoft-com:datatypes"><Description dt:dt="string">E-Prime Primary Realtime Clock</Description><StartTime><Timestamp dt:dt="int">0</Timestamp><DateUtc dt:dt="string">2021-06-08T05:58:56Z</DateUtc></StartTime><FrequencyChanges><FrequencyChange><Frequency dt:dt="r8">2699980000</Frequency><Timestamp dt:dt="r8">538928427996</Timestamp><Current dt:…	좌우반구com(split BVF)_3-031-1	60.021	1.0.0.165	1	-1686161318	Professional	2.0.10.242	2.0.10.353	06-08-2021	2021-06-08 오전 5:58:57	14:58:57	2.0.10.248	97	1	{/}	비교	비	교	67	1	97	NULL	NULL	NULL	NULL	NULL	NULL	KSY3	List1	NULL	NULL	NULL	NULL	NULL	NULL	NULL	NULL	NULL	1	{/}	0	3	289274	0	{/}	418
좌우반구com(split BVF)_3	31	1	<?xml version="1.0"?>\n<Clock xmlns:dt="urn:schemas-microsoft-com:datatypes"><Description dt:dt="string">E-Prime Primary Realtime Clock</Description><StartTime><Timestamp dt:dt="int">0</Timestamp><DateUtc dt:dt="string">2021-06-08T05:58:56Z</DateUtc></StartTime><FrequencyChanges><FrequencyChange><Frequency dt:dt="r8">2699980000</Frequency><Timestamp dt:dt="r8">538928427996</Timestamp><Current dt:…	좌우반구com(split BVF)_3-031-1	60.021	1.0.0.165	1	-1686161318	Professional	2.0.10.242	2.0.10.353	06-08-2021	2021-06-08 오전 5:58:57	14:58:57	2.0.10.248	195	2	z	비껍	비	껍	NULL	NULL	NULL	93	1	63	NULL	NULL	NULL	KSY3	List2	NULL	NULL	NULL	NULL	NULL	NULL	NULL	NULL	NULL	1	z	0	4	561245	0	z	378
좌우반구com(split BVF)_3	31	1	<?xml version="1.0"?>\n<Clock xmlns:dt="urn:schemas-microsoft-com:datatypes"><Description dt:dt="string">E-Prime Primary Realtime Clock</Description><StartTime><Timestamp dt:dt="int">0</Timestamp><DateUtc dt:dt="string">2021-06-08T05:58:56Z</DateUtc></StartTime><FrequencyChanges><FrequencyChange><Frequency dt:dt="r8">2699980000</Frequency><Timestamp dt:dt="r8">538928427996</Timestamp><Current dt:…	좌우반구com(split BVF)_3-031-1	60.021	1.0.0.165	1	-1686161318	Professional	2.0.10.242	2.0.10.353	06-08-2021	2021-06-08 오전 5:58:57	14:58:57	2.0.10.248	207	2	z	비략	비	략	NULL	NULL	NULL	21	1	75	NULL	NULL	NULL	KSY2	List2	NULL	NULL	NULL	NULL	NULL	NULL	NULL	NULL	NULL	1	z	0	4	592584	0	z	399
좌우반구com(split BVF)_3	31	1	<?xml version="1.0"?>\n<Clock xmlns:dt="urn:schemas-microsoft-com:datatypes"><Description dt:dt="string">E-Prime Primary Realtime Clock</Description><StartTime><Timestamp dt:dt="int">0</Timestamp><DateUtc dt:dt="string">2021-06-08T05:58:56Z</DateUtc></StartTime><FrequencyChanges><FrequencyChange><Frequency dt:dt="r8">2699980000</Frequency><Timestamp dt:dt="r8">538928427996</Timestamp><Current dt:…	좌우반구com(split BVF)_3-031-1	60.021	1.0.0.165	1	-1686161318	Professional	2.0.10.242	2.0.10.353	06-08-2021	2021-06-08 오전 5:58:57	14:58:57	2.0.10.248	39	1	{/}	비상	비	상	117	1	39	NULL	NULL	NULL	NULL	NULL	NULL	KSY3	List1	NULL	NULL	NULL	NULL	NULL	NULL	NULL	NULL	NULL	1	{/}	0	4	126499	0	{/}	419
좌우반구com(split BVF)_3	31	1	<?xml version="1.0"?>\n<Clock xmlns:dt="urn:schemas-microsoft-com:datatypes"><Description dt:dt="string">E-Prime Primary Realtime Clock</Description><StartTime><Timestamp dt:dt="int">0</Timestamp><DateUtc dt:dt="string">2021-06-08T05:58:56Z</DateUtc></StartTime><FrequencyChanges><FrequencyChange><Frequency dt:dt="r8">2699980000</Frequency><Timestamp dt:dt="r8">538928427996</Timestamp><Current dt:…	좌우반구com(split BVF)_3-031-1	60.021	1.0.0.165	1	-1686161318	Professional	2.0.10.242	2.0.10.353	06-08-2021	2021-06-08 오전 5:58:57	14:58:57	2.0.10.248	124	1	{/}	비용	비	용	13	1	124	NULL	NULL	NULL	NULL	NULL	NULL	KSY3	List1	NULL	NULL	NULL	NULL	NULL	NULL	NULL	NULL	NULL	0	{/}	1	3	364164	0	z	510
좌우반구com(split BVF)_3	31	1	<?xml version="1.0"?>\n<Clock xmlns:dt="urn:schemas-microsoft-com:datatypes"><Description dt:dt="string">E-Prime Primary Realtime Clock</Description><StartTime><Timestamp dt:dt="int">0</Timestamp><DateUtc dt:dt="string">2021-06-08T05:58:56Z</DateUtc></StartTime><FrequencyChanges><FrequencyChange><Frequency dt:dt="r8">2699980000</Frequency><Timestamp dt:dt="r8">538928427996</Timestamp><Current dt:…	좌우반구com(split BVF)_3-031-1	60.021	1.0.0.165	1	-1686161318	Professional	2.0.10.242	2.0.10.353	06-08-2021	2021-06-08 오전 5:58:57	14:58:57	2.0.10.248	166	1	{/}	비판	비	판	NULL	NULL	NULL	117	1	34	NULL	NULL	NULL	KSY3	List2	NULL	NULL	NULL	NULL	NULL	NULL	NULL	NULL	NULL	1	{/}	1	3	483505	0	{/}	335
좌우반구com(split BVF)_3	31	1	<?xml version="1.0"?>\n<Clock xmlns:dt="urn:schemas-microsoft-com:datatypes"><Description dt:dt="string">E-Prime Primary Realtime Clock</Description><StartTime><Timestamp dt:dt="int">0</Timestamp><DateUtc dt:dt="string">2021-06-08T05:58:56Z</DateUtc></StartTime><FrequencyChanges><FrequencyChange><Frequency dt:dt="r8">2699980000</Frequency><Timestamp dt:dt="r8">538928427996</Timestamp><Current dt:…	좌우반구com(split BVF)_3-031-1	60.021	1.0.0.165	1	-1686161318	Professional	2.0.10.242	2.0.10.353	06-08-2021	2021-06-08 오전 5:58:57	14:58:57	2.0.10.248	120	1	{/}	빈도	빈	도	70	1	120	NULL	NULL	NULL	NULL	NULL	NULL	KSY3	List1	NULL	NULL	NULL	NULL	NULL	NULL	NULL	NULL	NULL	1	{/}	0	3	353268	0	{/}	599
좌우반구com(split BVF)_3	31	1	<?xml version="1.0"?>\n<Clock xmlns:dt="urn:schemas-microsoft-com:datatypes"><Description dt:dt="string">E-Prime Primary Realtime Clock</Description><StartTime><Timestamp dt:dt="int">0</Timestamp><DateUtc dt:dt="string">2021-06-08T05:58:56Z</DateUtc></StartTime><FrequencyChanges><FrequencyChange><Frequency dt:dt="r8">2699980000</Frequency><Timestamp dt:dt="r8">538928427996</Timestamp><Current dt:…	좌우반구com(split BVF)_3-031-1	60.021	1.0.0.165	1	-1686161318	Professional	2.0.10.242	2.0.10.353	06-08-2021	2021-06-08 오전 5:58:57	14:58:57	2.0.10.248	122	2	z	빈략	빈	략	24	1	122	NULL	NULL	NULL	NULL	NULL	NULL	KSY	List1	0		1	-1	358416	184		0	0	1	z	0	4	358600	0	z	635
좌우반구com(split BVF)_3	31	1	<?xml version="1.0"?>\n<Clock xmlns:dt="urn:schemas-microsoft-com:datatypes"><Description dt:dt="string">E-Prime Primary Realtime Clock</Description><StartTime><Timestamp dt:dt="int">0</Timestamp><DateUtc dt:dt="string">2021-06-08T05:58:56Z</DateUtc></StartTime><FrequencyChanges><FrequencyChange><Frequency dt:dt="r8">2699980000</Frequency><Timestamp dt:dt="r8">538928427996</Timestamp><Current dt:…	좌우반구com(split BVF)_3-031-1	60.021	1.0.0.165	1	-1686161318	Professional	2.0.10.242	2.0.10.353	06-08-2021	2021-06-08 오전 5:58:57	14:58:57	2.0.10.248	291	2	z	빈비	빈	비	NULL	NULL	NULL	NULL	NULL	NULL	122	1	27	KSY	List3	0		0	0	816621	183		0	0	1	z	0	3	816804	0	z	439
좌우반구com(split BVF)_3	31	1	<?xml version="1.0"?>\n<Clock xmlns:dt="urn:schemas-microsoft-com:datatypes"><Description dt:dt="string">E-Prime Primary Realtime Clock</Description><StartTime><Timestamp dt:dt="int">0</Timestamp><DateUtc dt:dt="string">2021-06-08T05:58:56Z</DateUtc></StartTime><FrequencyChanges><FrequencyChange><Frequency dt:dt="r8">2699980000</Frequency><Timestamp dt:dt="r8">538928427996</Timestamp><Current dt:…	좌우반구com(split BVF)_3-031-1	60.021	1.0.0.165	1	-1686161318	Professional	2.0.10.242	2.0.10.353	06-08-2021	2021-06-08 오전 5:58:57	14:58:57	2.0.10.248	179	2	z	빈종	빈	종	NULL	NULL	NULL	35	1	47	NULL	NULL	NULL	KSY2	List2	NULL	NULL	NULL	NULL	NULL	NULL	NULL	NULL	NULL	0	z	0	3	518693	0	{/}	411
좌우반구com(split BVF)_3	31	1	<?xml version="1.0"?>\n<Clock xmlns:dt="urn:schemas-microsoft-com:datatypes"><Description dt:dt="string">E-Prime Primary Realtime Clock</Description><StartTime><Timestamp dt:dt="int">0</Timestamp><DateUtc dt:dt="string">2021-06-08T05:58:56Z</DateUtc></StartTime><FrequencyChanges><FrequencyChange><Frequency dt:dt="r8">2699980000</Frequency><Timestamp dt:dt="r8">538928427996</Timestamp><Current dt:…	좌우반구com(split BVF)_3-031-1	60.021	1.0.0.165	1	-1686161318	Professional	2.0.10.242	2.0.10.353	06-08-2021	2021-06-08 오전 5:58:57	14:58:57	2.0.10.248	251	1	{/}	사건	사	건	NULL	NULL	NULL	28	1	119	NULL	NULL	NULL	KSY3	List2	NULL	NULL	NULL	NULL	NULL	NULL	NULL	NULL	NULL	1	{/}	1	3	711491	0	{/}	458
좌우반구com(split BVF)_3	31	1	<?xml version="1.0"?>\n<Clock xmlns:dt="urn:schemas-microsoft-com:datatypes"><Description dt:dt="string">E-Prime Primary Realtime Clock</Description><StartTime><Timestamp dt:dt="int">0</Timestamp><DateUtc dt:dt="string">2021-06-08T05:58:56Z</DateUtc></StartTime><FrequencyChanges><FrequencyChange><Frequency dt:dt="r8">2699980000</Frequency><Timestamp dt:dt="r8">538928427996</Timestamp><Current dt:…	좌우반구com(split BVF)_3-031-1	60.021	1.0.0.165	1	-1686161318	Professional	2.0.10.242	2.0.10.353	06-08-2021	2021-06-08 오전 5:58:57	14:58:57	2.0.10.248	279	1	{/}	사과	사	과	NULL	NULL	NULL	NULL	NULL	NULL	79	1	15	KSY3	List3	NULL	NULL	NULL	NULL	NULL	NULL	NULL	NULL	NULL	1	{/}	0	3	785815	0	{/}	389
좌우반구com(split BVF)_3	31	1	<?xml version="1.0"?>\n<Clock xmlns:dt="urn:schemas-microsoft-com:datatypes"><Description dt:dt="string">E-Prime Primary Realtime Clock</Description><StartTime><Timestamp dt:dt="int">0</Timestamp><DateUtc dt:dt="string">2021-06-08T05:58:56Z</DateUtc></StartTime><FrequencyChanges><FrequencyChange><Frequency dt:dt="r8">2699980000</Frequency><Timestamp dt:dt="r8">538928427996</Timestamp><Current dt:…	좌우반구com(split BVF)_3-031-1	60.021	1.0.0.165	1	-1686161318	Professional	2.0.10.242	2.0.10.353	06-08-2021	2021-06-08 오전 5:58:57	14:58:57	2.0.10.248	132	1	{/}	사례	사	례	105	1	132	NULL	NULL	NULL	NULL	NULL	NULL	KSY3	List1	NULL	NULL	NULL	NULL	NULL	NULL	NULL	NULL	NULL	1	{/}	0	4	385957	0	{/}	373
좌우반구com(split BVF)_3	31	1	<?xml version="1.0"?>\n<Clock xmlns:dt="urn:schemas-microsoft-com:datatypes"><Description dt:dt="string">E-Prime Primary Realtime Clock</Description><StartTime><Timestamp dt:dt="int">0</Timestamp><DateUtc dt:dt="string">2021-06-08T05:58:56Z</DateUtc></StartTime><FrequencyChanges><FrequencyChange><Frequency dt:dt="r8">2699980000</Frequency><Timestamp dt:dt="r8">538928427996</Timestamp><Current dt:…	좌우반구com(split BVF)_3-031-1	60.021	1.0.0.165	1	-1686161318	Professional	2.0.10.242	2.0.10.353	06-08-2021	2021-06-08 오전 5:58:57	14:58:57	2.0.10.248	85	1	{/}	사상	사	상	41	1	85	NULL	NULL	NULL	NULL	NULL	NULL	KSY3	List1	NULL	NULL	NULL	NULL	NULL	NULL	NULL	NULL	NULL	1	{/}	0	3	256269	0	{/}	655
좌우반구com(split BVF)_3	31	1	<?xml version="1.0"?>\n<Clock xmlns:dt="urn:schemas-microsoft-com:datatypes"><Description dt:dt="string">E-Prime Primary Realtime Clock</Description><StartTime><Timestamp dt:dt="int">0</Timestamp><DateUtc dt:dt="string">2021-06-08T05:58:56Z</DateUtc></StartTime><FrequencyChanges><FrequencyChange><Frequency dt:dt="r8">2699980000</Frequency><Timestamp dt:dt="r8">538928427996</Timestamp><Current dt:…	좌우반구com(split BVF)_3-031-1	60.021	1.0.0.165	1	-1686161318	Professional	2.0.10.242	2.0.10.353	06-08-2021	2021-06-08 오전 5:58:57	14:58:57	2.0.10.248	24	1	{/}	사안	사	안	53	1	24	NULL	NULL	NULL	NULL	NULL	NULL	KSY3	List1	NULL	NULL	NULL	NULL	NULL	NULL	NULL	NULL	NULL	1	{/}	0	3	84830	0	{/}	641
좌우반구com(split BVF)_3	31	1	<?xml version="1.0"?>\n<Clock xmlns:dt="urn:schemas-microsoft-com:datatypes"><Description dt:dt="string">E-Prime Primary Realtime Clock</Description><StartTime><Timestamp dt:dt="int">0</Timestamp><DateUtc dt:dt="string">2021-06-08T05:58:56Z</DateUtc></StartTime><FrequencyChanges><FrequencyChange><Frequency dt:dt="r8">2699980000</Frequency><Timestamp dt:dt="r8">538928427996</Timestamp><Current dt:…	좌우반구com(split BVF)_3-031-1	60.021	1.0.0.165	1	-1686161318	Professional	2.0.10.242	2.0.10.353	06-08-2021	2021-06-08 오전 5:58:57	14:58:57	2.0.10.248	382	1	{/}	사이	사	이	NULL	NULL	NULL	NULL	NULL	NULL	65	1	118	KSY3	List3	NULL	NULL	NULL	NULL	NULL	NULL	NULL	NULL	NULL	1	{/}	0	4	1062434	0	{/}	325
좌우반구com(split BVF)_3	31	1	<?xml version="1.0"?>\n<Clock xmlns:dt="urn:schemas-microsoft-com:datatypes"><Description dt:dt="string">E-Prime Primary Realtime Clock</Description><StartTime><Timestamp dt:dt="int">0</Timestamp><DateUtc dt:dt="string">2021-06-08T05:58:56Z</DateUtc></StartTime><FrequencyChanges><FrequencyChange><Frequency dt:dt="r8">2699980000</Frequency><Timestamp dt:dt="r8">538928427996</Timestamp><Current dt:…	좌우반구com(split BVF)_3-031-1	60.021	1.0.0.165	1	-1686161318	Professional	2.0.10.242	2.0.10.353	06-08-2021	2021-06-08 오전 5:58:57	14:58:57	2.0.10.248	162	1	{/}	사전	사	전	NULL	NULL	NULL	86	1	30	NULL	NULL	NULL	KSY3	List2	NULL	NULL	NULL	NULL	NULL	NULL	NULL	NULL	NULL	1	{/}	0	3	473226	0	{/}	407
좌우반구com(split BVF)_3	31	1	<?xml version="1.0"?>\n<Clock xmlns:dt="urn:schemas-microsoft-com:datatypes"><Description dt:dt="string">E-Prime Primary Realtime Clock</Description><StartTime><Timestamp dt:dt="int">0</Timestamp><DateUtc dt:dt="string">2021-06-08T05:58:56Z</DateUtc></StartTime><FrequencyChanges><FrequencyChange><Frequency dt:dt="r8">2699980000</Frequency><Timestamp dt:dt="r8">538928427996</Timestamp><Current dt:…	좌우반구com(split BVF)_3-031-1	60.021	1.0.0.165	1	-1686161318	Professional	2.0.10.242	2.0.10.353	06-08-2021	2021-06-08 오전 5:58:57	14:58:57	2.0.10.248	160	1	{/}	사진	사	진	NULL	NULL	NULL	129	1	28	NULL	NULL	NULL	KSY3	List2	NULL	NULL	NULL	NULL	NULL	NULL	NULL	NULL	NULL	1	{/}	0	3	468061	0	{/}	356
좌우반구com(split BVF)_3	31	1	<?xml version="1.0"?>\n<Clock xmlns:dt="urn:schemas-microsoft-com:datatypes"><Description dt:dt="string">E-Prime Primary Realtime Clock</Description><StartTime><Timestamp dt:dt="int">0</Timestamp><DateUtc dt:dt="string">2021-06-08T05:58:56Z</DateUtc></StartTime><FrequencyChanges><FrequencyChange><Frequency dt:dt="r8">2699980000</Frequency><Timestamp dt:dt="r8">538928427996</Timestamp><Current dt:…	좌우반구com(split BVF)_3-031-1	60.021	1.0.0.165	1	-1686161318	Professional	2.0.10.242	2.0.10.353	06-08-2021	2021-06-08 오전 5:58:57	14:58:57	2.0.10.248	149	1	{/}	상관	상	관	NULL	NULL	NULL	22	1	17	NULL	NULL	NULL	KSY3	List2	NULL	NULL	NULL	NULL	NULL	NULL	NULL	NULL	NULL	1	{/}	0	3	438838	0	{/}	299
좌우반구com(split BVF)_3	31	1	<?xml version="1.0"?>\n<Clock xmlns:dt="urn:schemas-microsoft-com:datatypes"><Description dt:dt="string">E-Prime Primary Realtime Clock</Description><StartTime><Timestamp dt:dt="int">0</Timestamp><DateUtc dt:dt="string">2021-06-08T05:58:56Z</DateUtc></StartTime><FrequencyChanges><FrequencyChange><Frequency dt:dt="r8">2699980000</Frequency><Timestamp dt:dt="r8">538928427996</Timestamp><Current dt:…	좌우반구com(split BVF)_3-031-1	60.021	1.0.0.165	1	-1686161318	Professional	2.0.10.242	2.0.10.353	06-08-2021	2021-06-08 오전 5:58:57	14:58:57	2.0.10.248	259	1	{/}	상태	상	태	NULL	NULL	NULL	76	1	127	NULL	NULL	NULL	KSY3	List2	NULL	NULL	NULL	NULL	NULL	NULL	NULL	NULL	NULL	1	{/}	0	4	732301	0	{/}	583
좌우반구com(split BVF)_3	31	1	<?xml version="1.0"?>\n<Clock xmlns:dt="urn:schemas-microsoft-com:datatypes"><Description dt:dt="string">E-Prime Primary Realtime Clock</Description><StartTime><Timestamp dt:dt="int">0</Timestamp><DateUtc dt:dt="string">2021-06-08T05:58:56Z</DateUtc></StartTime><FrequencyChanges><FrequencyChange><Frequency dt:dt="r8">2699980000</Frequency><Timestamp dt:dt="r8">538928427996</Timestamp><Current dt:…	좌우반구com(split BVF)_3-031-1	60.021	1.0.0.165	1	-1686161318	Professional	2.0.10.242	2.0.10.353	06-08-2021	2021-06-08 오전 5:58:57	14:58:57	2.0.10.248	196	1	{/}	색상	색	상	NULL	NULL	NULL	54	1	64	NULL	NULL	NULL	KSY3	List2	NULL	NULL	NULL	NULL	NULL	NULL	NULL	NULL	NULL	1	{/}	0	3	563827	0	{/}	428
좌우반구com(split BVF)_3	31	1	<?xml version="1.0"?>\n<Clock xmlns:dt="urn:schemas-microsoft-com:datatypes"><Description dt:dt="string">E-Prime Primary Realtime Clock</Description><StartTime><Timestamp dt:dt="int">0</Timestamp><DateUtc dt:dt="string">2021-06-08T05:58:56Z</DateUtc></StartTime><FrequencyChanges><FrequencyChange><Frequency dt:dt="r8">2699980000</Frequency><Timestamp dt:dt="r8">538928427996</Timestamp><Current dt:…	좌우반구com(split BVF)_3-031-1	60.021	1.0.0.165	1	-1686161318	Professional	2.0.10.242	2.0.10.353	06-08-2021	2021-06-08 오전 5:58:57	14:58:57	2.0.10.248	276	1	{/}	생선	생	선	NULL	NULL	NULL	NULL	NULL	NULL	123	1	12	KSY3	List3	NULL	NULL	NULL	NULL	NULL	NULL	NULL	NULL	NULL	1	{/}	0	3	777968	0	{/}	476
좌우반구com(split BVF)_3	31	1	<?xml version="1.0"?>\n<Clock xmlns:dt="urn:schemas-microsoft-com:datatypes"><Description dt:dt="string">E-Prime Primary Realtime Clock</Description><StartTime><Timestamp dt:dt="int">0</Timestamp><DateUtc dt:dt="string">2021-06-08T05:58:56Z</DateUtc></StartTime><FrequencyChanges><FrequencyChange><Frequency dt:dt="r8">2699980000</Frequency><Timestamp dt:dt="r8">538928427996</Timestamp><Current dt:…	좌우반구com(split BVF)_3-031-1	60.021	1.0.0.165	1	-1686161318	Professional	2.0.10.242	2.0.10.353	06-08-2021	2021-06-08 오전 5:58:57	14:58:57	2.0.10.248	201	2	z	생희	생	희	NULL	NULL	NULL	96	1	69	NULL	NULL	NULL	KSY	List2	0		0	0	576523	183		0	0	1	z	0	3	576706	0	z	501
좌우반구com(split BVF)_3	31	1	<?xml version="1.0"?>\n<Clock xmlns:dt="urn:schemas-microsoft-com:datatypes"><Description dt:dt="string">E-Prime Primary Realtime Clock</Description><StartTime><Timestamp dt:dt="int">0</Timestamp><DateUtc dt:dt="string">2021-06-08T05:58:56Z</DateUtc></StartTime><FrequencyChanges><FrequencyChange><Frequency dt:dt="r8">2699980000</Frequency><Timestamp dt:dt="r8">538928427996</Timestamp><Current dt:…	좌우반구com(split BVF)_3-031-1	60.021	1.0.0.165	1	-1686161318	Professional	2.0.10.242	2.0.10.353	06-08-2021	2021-06-08 오전 5:58:57	14:58:57	2.0.10.248	113	2	z	석감	석	감	46	1	113	NULL	NULL	NULL	NULL	NULL	NULL	KSY2	List1	NULL	NULL	NULL	NULL	NULL	NULL	NULL	NULL	NULL	1	z	1	3	334258	0	z	481
좌우반구com(split BVF)_3	31	1	<?xml version="1.0"?>\n<Clock xmlns:dt="urn:schemas-microsoft-com:datatypes"><Description dt:dt="string">E-Prime Primary Realtime Clock</Description><StartTime><Timestamp dt:dt="int">0</Timestamp><DateUtc dt:dt="string">2021-06-08T05:58:56Z</DateUtc></StartTime><FrequencyChanges><FrequencyChange><Frequency dt:dt="r8">2699980000</Frequency><Timestamp dt:dt="r8">538928427996</Timestamp><Current dt:…	좌우반구com(split BVF)_3-031-1	60.021	1.0.0.165	1	-1686161318	Professional	2.0.10.242	2.0.10.353	06-08-2021	2021-06-08 오전 5:58:57	14:58:57	2.0.10.248	190	1	{/}	선배	선	배	NULL	NULL	NULL	128	1	58	NULL	NULL	NULL	KSY3	List2	NULL	NULL	NULL	NULL	NULL	NULL	NULL	NULL	NULL	1	{/}	0	3	547866	0	{/}	382
좌우반구com(split BVF)_3	31	1	<?xml version="1.0"?>\n<Clock xmlns:dt="urn:schemas-microsoft-com:datatypes"><Description dt:dt="string">E-Prime Primary Realtime Clock</Description><StartTime><Timestamp dt:dt="int">0</Timestamp><DateUtc dt:dt="string">2021-06-08T05:58:56Z</DateUtc></StartTime><FrequencyChanges><FrequencyChange><Frequency dt:dt="r8">2699980000</Frequency><Timestamp dt:dt="r8">538928427996</Timestamp><Current dt:…	좌우반구com(split BVF)_3-031-1	60.021	1.0.0.165	1	-1686161318	Professional	2.0.10.242	2.0.10.353	06-08-2021	2021-06-08 오전 5:58:57	14:58:57	2.0.10.248	49	1	{/}	선택	선	택	121	1	49	NULL	NULL	NULL	NULL	NULL	NULL	KSY3	List1	NULL	NULL	NULL	NULL	NULL	NULL	NULL	NULL	NULL	1	{/}	1	3	153572	0	{/}	682
좌우반구com(split BVF)_3	31	1	<?xml version="1.0"?>\n<Clock xmlns:dt="urn:schemas-microsoft-com:datatypes"><Description dt:dt="string">E-Prime Primary Realtime Clock</Description><StartTime><Timestamp dt:dt="int">0</Timestamp><DateUtc dt:dt="string">2021-06-08T05:58:56Z</DateUtc></StartTime><FrequencyChanges><FrequencyChange><Frequency dt:dt="r8">2699980000</Frequency><Timestamp dt:dt="r8">538928427996</Timestamp><Current dt:…	좌우반구com(split BVF)_3-031-1	60.021	1.0.0.165	1	-1686161318	Professional	2.0.10.242	2.0.10.353	06-08-2021	2021-06-08 오전 5:58:57	14:58:57	2.0.10.248	19	2	z	설결	설	결	74	1	19	NULL	NULL	NULL	NULL	NULL	NULL	KSY3	List1	NULL	NULL	NULL	NULL	NULL	NULL	NULL	NULL	NULL	1	z	0	3	71035	0	z	548
좌우반구com(split BVF)_3	31	1	<?xml version="1.0"?>\n<Clock xmlns:dt="urn:schemas-microsoft-com:datatypes"><Description dt:dt="string">E-Prime Primary Realtime Clock</Description><StartTime><Timestamp dt:dt="int">0</Timestamp><DateUtc dt:dt="string">2021-06-08T05:58:56Z</DateUtc></StartTime><FrequencyChanges><FrequencyChange><Frequency dt:dt="r8">2699980000</Frequency><Timestamp dt:dt="r8">538928427996</Timestamp><Current dt:…	좌우반구com(split BVF)_3-031-1	60.021	1.0.0.165	1	-1686161318	Professional	2.0.10.242	2.0.10.353	06-08-2021	2021-06-08 오전 5:58:57	14:58:57	2.0.10.248	325	1	{/}	설명	설	명	NULL	NULL	NULL	NULL	NULL	NULL	42	1	61	KSY3	List3	NULL	NULL	NULL	NULL	NULL	NULL	NULL	NULL	NULL	1	{/}	0	4	907922	0	{/}	464
좌우반구com(split BVF)_3	31	1	<?xml version="1.0"?>\n<Clock xmlns:dt="urn:schemas-microsoft-com:datatypes"><Description dt:dt="string">E-Prime Primary Realtime Clock</Description><StartTime><Timestamp dt:dt="int">0</Timestamp><DateUtc dt:dt="string">2021-06-08T05:58:56Z</DateUtc></StartTime><FrequencyChanges><FrequencyChange><Frequency dt:dt="r8">2699980000</Frequency><Timestamp dt:dt="r8">538928427996</Timestamp><Current dt:…	좌우반구com(split BVF)_3-031-1	60.021	1.0.0.165	1	-1686161318	Professional	2.0.10.242	2.0.10.353	06-08-2021	2021-06-08 오전 5:58:57	14:58:57	2.0.10.248	107	1	{/}	설문	설	문	61	1	107	NULL	NULL	NULL	NULL	NULL	NULL	KSY3	List1	NULL	NULL	NULL	NULL	NULL	NULL	NULL	NULL	NULL	1	{/}	0	4	317398	0	{/}	853
좌우반구com(split BVF)_3	31	1	<?xml version="1.0"?>\n<Clock xmlns:dt="urn:schemas-microsoft-com:datatypes"><Description dt:dt="string">E-Prime Primary Realtime Clock</Description><StartTime><Timestamp dt:dt="int">0</Timestamp><DateUtc dt:dt="string">2021-06-08T05:58:56Z</DateUtc></StartTime><FrequencyChanges><FrequencyChange><Frequency dt:dt="r8">2699980000</Frequency><Timestamp dt:dt="r8">538928427996</Timestamp><Current dt:…	좌우반구com(split BVF)_3-031-1	60.021	1.0.0.165	1	-1686161318	Professional	2.0.10.242	2.0.10.353	06-08-2021	2021-06-08 오전 5:58:57	14:58:57	2.0.10.248	202	2	z	설색	설	색	NULL	NULL	NULL	103	1	70	NULL	NULL	NULL	KSY	List2	0		0	0	579222	183		0	0	1	z	0	3	579405	0	z	394
좌우반구com(split BVF)_3	31	1	<?xml version="1.0"?>\n<Clock xmlns:dt="urn:schemas-microsoft-com:datatypes"><Description dt:dt="string">E-Prime Primary Realtime Clock</Description><StartTime><Timestamp dt:dt="int">0</Timestamp><DateUtc dt:dt="string">2021-06-08T05:58:56Z</DateUtc></StartTime><FrequencyChanges><FrequencyChange><Frequency dt:dt="r8">2699980000</Frequency><Timestamp dt:dt="r8">538928427996</Timestamp><Current dt:…	좌우반구com(split BVF)_3-031-1	60.021	1.0.0.165	1	-1686161318	Professional	2.0.10.242	2.0.10.353	06-08-2021	2021-06-08 오전 5:58:57	14:58:57	2.0.10.248	48	2	z	섭습	섭	습	123	1	48	NULL	NULL	NULL	NULL	NULL	NULL	KSY2	List1	NULL	NULL	NULL	NULL	NULL	NULL	NULL	NULL	NULL	1	z	1	3	150773	0	z	601
좌우반구com(split BVF)_3	31	1	<?xml version="1.0"?>\n<Clock xmlns:dt="urn:schemas-microsoft-com:datatypes"><Description dt:dt="string">E-Prime Primary Realtime Clock</Description><StartTime><Timestamp dt:dt="int">0</Timestamp><DateUtc dt:dt="string">2021-06-08T05:58:56Z</DateUtc></StartTime><FrequencyChanges><FrequencyChange><Frequency dt:dt="r8">2699980000</Frequency><Timestamp dt:dt="r8">538928427996</Timestamp><Current dt:…	좌우반구com(split BVF)_3-031-1	60.021	1.0.0.165	1	-1686161318	Professional	2.0.10.242	2.0.10.353	06-08-2021	2021-06-08 오전 5:58:57	14:58:57	2.0.10.248	50	1	{/}	성공	성	공	100	1	50	NULL	NULL	NULL	NULL	NULL	NULL	KSY3	List1	NULL	NULL	NULL	NULL	NULL	NULL	NULL	NULL	NULL	1	{/}	0	4	156455	0	{/}	407
좌우반구com(split BVF)_3	31	1	<?xml version="1.0"?>\n<Clock xmlns:dt="urn:schemas-microsoft-com:datatypes"><Description dt:dt="string">E-Prime Primary Realtime Clock</Description><StartTime><Timestamp dt:dt="int">0</Timestamp><DateUtc dt:dt="string">2021-06-08T05:58:56Z</DateUtc></StartTime><FrequencyChanges><FrequencyChange><Frequency dt:dt="r8">2699980000</Frequency><Timestamp dt:dt="r8">538928427996</Timestamp><Current dt:…	좌우반구com(split BVF)_3-031-1	60.021	1.0.0.165	1	-1686161318	Professional	2.0.10.242	2.0.10.353	06-08-2021	2021-06-08 오전 5:58:57	14:58:57	2.0.10.248	220	1	{/}	세상	세	상	NULL	NULL	NULL	6	1	88	NULL	NULL	NULL	KSY3	List2	NULL	NULL	NULL	NULL	NULL	NULL	NULL	NULL	NULL	1	{/}	0	3	627421	0	{/}	841
좌우반구com(split BVF)_3	31	1	<?xml version="1.0"?>\n<Clock xmlns:dt="urn:schemas-microsoft-com:datatypes"><Description dt:dt="string">E-Prime Primary Realtime Clock</Description><StartTime><Timestamp dt:dt="int">0</Timestamp><DateUtc dt:dt="string">2021-06-08T05:58:56Z</DateUtc></StartTime><FrequencyChanges><FrequencyChange><Frequency dt:dt="r8">2699980000</Frequency><Timestamp dt:dt="r8">538928427996</Timestamp><Current dt:…	좌우반구com(split BVF)_3-031-1	60.021	1.0.0.165	1	-1686161318	Professional	2.0.10.242	2.0.10.353	06-08-2021	2021-06-08 오전 5:58:57	14:58:57	2.0.10.248	280	1	{/}	소리	소	리	NULL	NULL	NULL	NULL	NULL	NULL	108	1	16	KSY3	List3	NULL	NULL	NULL	NULL	NULL	NULL	NULL	NULL	NULL	1	{/}	1	3	788397	0	{/}	302
좌우반구com(split BVF)_3	31	1	<?xml version="1.0"?>\n<Clock xmlns:dt="urn:schemas-microsoft-com:datatypes"><Description dt:dt="string">E-Prime Primary Realtime Clock</Description><StartTime><Timestamp dt:dt="int">0</Timestamp><DateUtc dt:dt="string">2021-06-08T05:58:56Z</DateUtc></StartTime><FrequencyChanges><FrequencyChange><Frequency dt:dt="r8">2699980000</Frequency><Timestamp dt:dt="r8">538928427996</Timestamp><Current dt:…	좌우반구com(split BVF)_3-031-1	60.021	1.0.0.165	1	-1686161318	Professional	2.0.10.242	2.0.10.353	06-08-2021	2021-06-08 오전 5:58:57	14:58:57	2.0.10.248	20	1	{/}	소송	소	송	57	1	20	NULL	NULL	NULL	NULL	NULL	NULL	KSY3	List1	NULL	NULL	NULL	NULL	NULL	NULL	NULL	NULL	NULL	1	{/}	0	3	73784	0	{/}	583
좌우반구com(split BVF)_3	31	1	<?xml version="1.0"?>\n<Clock xmlns:dt="urn:schemas-microsoft-com:datatypes"><Description dt:dt="string">E-Prime Primary Realtime Clock</Description><StartTime><Timestamp dt:dt="int">0</Timestamp><DateUtc dt:dt="string">2021-06-08T05:58:56Z</DateUtc></StartTime><FrequencyChanges><FrequencyChange><Frequency dt:dt="r8">2699980000</Frequency><Timestamp dt:dt="r8">538928427996</Timestamp><Current dt:…	좌우반구com(split BVF)_3-031-1	60.021	1.0.0.165	1	-1686161318	Professional	2.0.10.242	2.0.10.353	06-08-2021	2021-06-08 오전 5:58:57	14:58:57	2.0.10.248	358	1	{/}	속도	속	도	NULL	NULL	NULL	NULL	NULL	NULL	86	1	94	KSY3	List3	NULL	NULL	NULL	NULL	NULL	NULL	NULL	NULL	NULL	1	{/}	0	3	997723	0	{/}	661
좌우반구com(split BVF)_3	31	1	<?xml version="1.0"?>\n<Clock xmlns:dt="urn:schemas-microsoft-com:datatypes"><Description dt:dt="string">E-Prime Primary Realtime Clock</Description><StartTime><Timestamp dt:dt="int">0</Timestamp><DateUtc dt:dt="string">2021-06-08T05:58:56Z</DateUtc></StartTime><FrequencyChanges><FrequencyChange><Frequency dt:dt="r8">2699980000</Frequency><Timestamp dt:dt="r8">538928427996</Timestamp><Current dt:…	좌우반구com(split BVF)_3-031-1	60.021	1.0.0.165	1	-1686161318	Professional	2.0.10.242	2.0.10.353	06-08-2021	2021-06-08 오전 5:58:57	14:58:57	2.0.10.248	274	2	z	송스	송	스	NULL	NULL	NULL	NULL	NULL	NULL	80	1	10	KSY	List3	0		0	0	772870	183		0	0	0	z	0	3	773053	0	{/}	239
좌우반구com(split BVF)_3	31	1	<?xml version="1.0"?>\n<Clock xmlns:dt="urn:schemas-microsoft-com:datatypes"><Description dt:dt="string">E-Prime Primary Realtime Clock</Description><StartTime><Timestamp dt:dt="int">0</Timestamp><DateUtc dt:dt="string">2021-06-08T05:58:56Z</DateUtc></StartTime><FrequencyChanges><FrequencyChange><Frequency dt:dt="r8">2699980000</Frequency><Timestamp dt:dt="r8">538928427996</Timestamp><Current dt:…	좌우반구com(split BVF)_3-031-1	60.021	1.0.0.165	1	-1686161318	Professional	2.0.10.242	2.0.10.353	06-08-2021	2021-06-08 오전 5:58:57	14:58:57	2.0.10.248	115	2	z	송익	송	익	34	1	115	NULL	NULL	NULL	NULL	NULL	NULL	KSY3	List1	NULL	NULL	NULL	NULL	NULL	NULL	NULL	NULL	NULL	1	z	0	3	339590	0	z	501
좌우반구com(split BVF)_3	31	1	<?xml version="1.0"?>\n<Clock xmlns:dt="urn:schemas-microsoft-com:datatypes"><Description dt:dt="string">E-Prime Primary Realtime Clock</Description><StartTime><Timestamp dt:dt="int">0</Timestamp><DateUtc dt:dt="string">2021-06-08T05:58:56Z</DateUtc></StartTime><FrequencyChanges><FrequencyChange><Frequency dt:dt="r8">2699980000</Frequency><Timestamp dt:dt="r8">538928427996</Timestamp><Current dt:…	좌우반구com(split BVF)_3-031-1	60.021	1.0.0.165	1	-1686161318	Professional	2.0.10.242	2.0.10.353	06-08-2021	2021-06-08 오전 5:58:57	14:58:57	2.0.10.248	1	1	{/}	수고	수	고	124	1	1	NULL	NULL	NULL	NULL	NULL	NULL	KSY3	List1	NULL	NULL	NULL	NULL	NULL	NULL	NULL	NULL	NULL	1	{/}	1	3	21752	0	{/}	432
좌우반구com(split BVF)_3	31	1	<?xml version="1.0"?>\n<Clock xmlns:dt="urn:schemas-microsoft-com:datatypes"><Description dt:dt="string">E-Prime Primary Realtime Clock</Description><StartTime><Timestamp dt:dt="int">0</Timestamp><DateUtc dt:dt="string">2021-06-08T05:58:56Z</DateUtc></StartTime><FrequencyChanges><FrequencyChange><Frequency dt:dt="r8">2699980000</Frequency><Timestamp dt:dt="r8">538928427996</Timestamp><Current dt:…	좌우반구com(split BVF)_3-031-1	60.021	1.0.0.165	1	-1686161318	Professional	2.0.10.242	2.0.10.353	06-08-2021	2021-06-08 오전 5:58:57	14:58:57	2.0.10.248	3	1	{/}	수단	수	단	108	1	3	NULL	NULL	NULL	NULL	NULL	NULL	KSY3	List1	NULL	NULL	NULL	NULL	NULL	NULL	NULL	NULL	NULL	1	{/}	0	3	27367	0	{/}	489
좌우반구com(split BVF)_3	31	1	<?xml version="1.0"?>\n<Clock xmlns:dt="urn:schemas-microsoft-com:datatypes"><Description dt:dt="string">E-Prime Primary Realtime Clock</Description><StartTime><Timestamp dt:dt="int">0</Timestamp><DateUtc dt:dt="string">2021-06-08T05:58:56Z</DateUtc></StartTime><FrequencyChanges><FrequencyChange><Frequency dt:dt="r8">2699980000</Frequency><Timestamp dt:dt="r8">538928427996</Timestamp><Current dt:…	좌우반구com(split BVF)_3-031-1	60.021	1.0.0.165	1	-1686161318	Professional	2.0.10.242	2.0.10.353	06-08-2021	2021-06-08 오전 5:58:57	14:58:57	2.0.10.248	94	1	{/}	수준	수	준	56	1	94	NULL	NULL	NULL	NULL	NULL	NULL	KSY3	List1	NULL	NULL	NULL	NULL	NULL	NULL	NULL	NULL	NULL	1	{/}	0	3	281044	0	{/}	408
좌우반구com(split BVF)_3	31	1	<?xml version="1.0"?>\n<Clock xmlns:dt="urn:schemas-microsoft-com:datatypes"><Description dt:dt="string">E-Prime Primary Realtime Clock</Description><StartTime><Timestamp dt:dt="int">0</Timestamp><DateUtc dt:dt="string">2021-06-08T05:58:56Z</DateUtc></StartTime><FrequencyChanges><FrequencyChange><Frequency dt:dt="r8">2699980000</Frequency><Timestamp dt:dt="r8">538928427996</Timestamp><Current dt:…	좌우반구com(split BVF)_3-031-1	60.021	1.0.0.165	1	-1686161318	Professional	2.0.10.242	2.0.10.353	06-08-2021	2021-06-08 오전 5:58:57	14:58:57	2.0.10.248	352	2	z	숙국	숙	국	NULL	NULL	NULL	NULL	NULL	NULL	63	1	88	KSY3	List3	NULL	NULL	NULL	NULL	NULL	NULL	NULL	NULL	NULL	1	z	0	4	980663	0	z	969
좌우반구com(split BVF)_3	31	1	<?xml version="1.0"?>\n<Clock xmlns:dt="urn:schemas-microsoft-com:datatypes"><Description dt:dt="string">E-Prime Primary Realtime Clock</Description><StartTime><Timestamp dt:dt="int">0</Timestamp><DateUtc dt:dt="string">2021-06-08T05:58:56Z</DateUtc></StartTime><FrequencyChanges><FrequencyChange><Frequency dt:dt="r8">2699980000</Frequency><Timestamp dt:dt="r8">538928427996</Timestamp><Current dt:…	좌우반구com(split BVF)_3-031-1	60.021	1.0.0.165	1	-1686161318	Professional	2.0.10.242	2.0.10.353	06-08-2021	2021-06-08 오전 5:58:57	14:58:57	2.0.10.248	170	2	z	숙발	숙	발	NULL	NULL	NULL	125	1	38	NULL	NULL	NULL	KSY3	List2	NULL	NULL	NULL	NULL	NULL	NULL	NULL	NULL	NULL	1	z	0	3	494135	0	z	665
좌우반구com(split BVF)_3	31	1	<?xml version="1.0"?>\n<Clock xmlns:dt="urn:schemas-microsoft-com:datatypes"><Description dt:dt="string">E-Prime Primary Realtime Clock</Description><StartTime><Timestamp dt:dt="int">0</Timestamp><DateUtc dt:dt="string">2021-06-08T05:58:56Z</DateUtc></StartTime><FrequencyChanges><FrequencyChange><Frequency dt:dt="r8">2699980000</Frequency><Timestamp dt:dt="r8">538928427996</Timestamp><Current dt:…	좌우반구com(split BVF)_3-031-1	60.021	1.0.0.165	1	-1686161318	Professional	2.0.10.242	2.0.10.353	06-08-2021	2021-06-08 오전 5:58:57	14:58:57	2.0.10.248	338	1	{/}	숙소	숙	소	NULL	NULL	NULL	NULL	NULL	NULL	60	1	74	KSY3	List3	NULL	NULL	NULL	NULL	NULL	NULL	NULL	NULL	NULL	1	{/}	0	4	942893	0	{/}	444
좌우반구com(split BVF)_3	31	1	<?xml version="1.0"?>\n<Clock xmlns:dt="urn:schemas-microsoft-com:datatypes"><Description dt:dt="string">E-Prime Primary Realtime Clock</Description><StartTime><Timestamp dt:dt="int">0</Timestamp><DateUtc dt:dt="string">2021-06-08T05:58:56Z</DateUtc></StartTime><FrequencyChanges><FrequencyChange><Frequency dt:dt="r8">2699980000</Frequency><Timestamp dt:dt="r8">538928427996</Timestamp><Current dt:…	좌우반구com(split BVF)_3-031-1	60.021	1.0.0.165	1	-1686161318	Professional	2.0.10.242	2.0.10.353	06-08-2021	2021-06-08 오전 5:58:57	14:58:57	2.0.10.248	147	2	z	술감	술	감	NULL	NULL	NULL	95	1	15	NULL	NULL	NULL	KSY3	List2	NULL	NULL	NULL	NULL	NULL	NULL	NULL	NULL	NULL	1	z	0	4	433840	0	z	345
좌우반구com(split BVF)_3	31	1	<?xml version="1.0"?>\n<Clock xmlns:dt="urn:schemas-microsoft-com:datatypes"><Description dt:dt="string">E-Prime Primary Realtime Clock</Description><StartTime><Timestamp dt:dt="int">0</Timestamp><DateUtc dt:dt="string">2021-06-08T05:58:56Z</DateUtc></StartTime><FrequencyChanges><FrequencyChange><Frequency dt:dt="r8">2699980000</Frequency><Timestamp dt:dt="r8">538928427996</Timestamp><Current dt:…	좌우반구com(split BVF)_3-031-1	60.021	1.0.0.165	1	-1686161318	Professional	2.0.10.242	2.0.10.353	06-08-2021	2021-06-08 오전 5:58:57	14:58:57	2.0.10.248	74	2	z	스위	스	위	15	1	74	NULL	NULL	NULL	NULL	NULL	NULL	KSY3	List1	NULL	NULL	NULL	NULL	NULL	NULL	NULL	NULL	NULL	1	z	0	4	226347	0	z	706
좌우반구com(split BVF)_3	31	1	<?xml version="1.0"?>\n<Clock xmlns:dt="urn:schemas-microsoft-com:datatypes"><Description dt:dt="string">E-Prime Primary Realtime Clock</Description><StartTime><Timestamp dt:dt="int">0</Timestamp><DateUtc dt:dt="string">2021-06-08T05:58:56Z</DateUtc></StartTime><FrequencyChanges><FrequencyChange><Frequency dt:dt="r8">2699980000</Frequency><Timestamp dt:dt="r8">538928427996</Timestamp><Current dt:…	좌우반구com(split BVF)_3-031-1	60.021	1.0.0.165	1	-1686161318	Professional	2.0.10.242	2.0.10.353	06-08-2021	2021-06-08 오전 5:58:57	14:58:57	2.0.10.248	308	2	z	스진	스	진	NULL	NULL	NULL	NULL	NULL	NULL	37	1	44	KSY	List3	0		0	0	861222	183		0	0	1	z	0	3	861405	0	z	549
좌우반구com(split BVF)_3	31	1	<?xml version="1.0"?>\n<Clock xmlns:dt="urn:schemas-microsoft-com:datatypes"><Description dt:dt="string">E-Prime Primary Realtime Clock</Description><StartTime><Timestamp dt:dt="int">0</Timestamp><DateUtc dt:dt="string">2021-06-08T05:58:56Z</DateUtc></StartTime><FrequencyChanges><FrequencyChange><Frequency dt:dt="r8">2699980000</Frequency><Timestamp dt:dt="r8">538928427996</Timestamp><Current dt:…	좌우반구com(split BVF)_3-031-1	60.021	1.0.0.165	1	-1686161318	Professional	2.0.10.242	2.0.10.353	06-08-2021	2021-06-08 오전 5:58:57	14:58:57	2.0.10.248	307	2	z	스향	스	향	NULL	NULL	NULL	NULL	NULL	NULL	102	1	43	KSY3	List3	NULL	NULL	NULL	NULL	NULL	NULL	NULL	NULL	NULL	1	z	1	3	858822	0	z	380
좌우반구com(split BVF)_3	31	1	<?xml version="1.0"?>\n<Clock xmlns:dt="urn:schemas-microsoft-com:datatypes"><Description dt:dt="string">E-Prime Primary Realtime Clock</Description><StartTime><Timestamp dt:dt="int">0</Timestamp><DateUtc dt:dt="string">2021-06-08T05:58:56Z</DateUtc></StartTime><FrequencyChanges><FrequencyChange><Frequency dt:dt="r8">2699980000</Frequency><Timestamp dt:dt="r8">538928427996</Timestamp><Current dt:…	좌우반구com(split BVF)_3-031-1	60.021	1.0.0.165	1	-1686161318	Professional	2.0.10.242	2.0.10.353	06-08-2021	2021-06-08 오전 5:58:57	14:58:57	2.0.10.248	104	2	z	습나	습	나	39	1	104	NULL	NULL	NULL	NULL	NULL	NULL	KSY3	List1	NULL	NULL	NULL	NULL	NULL	NULL	NULL	NULL	NULL	1	z	1	3	309217	0	z	466
좌우반구com(split BVF)_3	31	1	<?xml version="1.0"?>\n<Clock xmlns:dt="urn:schemas-microsoft-com:datatypes"><Description dt:dt="string">E-Prime Primary Realtime Clock</Description><StartTime><Timestamp dt:dt="int">0</Timestamp><DateUtc dt:dt="string">2021-06-08T05:58:56Z</DateUtc></StartTime><FrequencyChanges><FrequencyChange><Frequency dt:dt="r8">2699980000</Frequency><Timestamp dt:dt="r8">538928427996</Timestamp><Current dt:…	좌우반구com(split BVF)_3-031-1	60.021	1.0.0.165	1	-1686161318	Professional	2.0.10.242	2.0.10.353	06-08-2021	2021-06-08 오전 5:58:57	14:58:57	2.0.10.248	66	2	z	습필	습	필	127	1	66	NULL	NULL	NULL	NULL	NULL	NULL	KSY2	List1	NULL	NULL	NULL	NULL	NULL	NULL	NULL	NULL	NULL	1	z	0	3	203138	0	z	556
좌우반구com(split BVF)_3	31	1	<?xml version="1.0"?>\n<Clock xmlns:dt="urn:schemas-microsoft-com:datatypes"><Description dt:dt="string">E-Prime Primary Realtime Clock</Description><StartTime><Timestamp dt:dt="int">0</Timestamp><DateUtc dt:dt="string">2021-06-08T05:58:56Z</DateUtc></StartTime><FrequencyChanges><FrequencyChange><Frequency dt:dt="r8">2699980000</Frequency><Timestamp dt:dt="r8">538928427996</Timestamp><Current dt:…	좌우반구com(split BVF)_3-031-1	60.021	1.0.0.165	1	-1686161318	Professional	2.0.10.242	2.0.10.353	06-08-2021	2021-06-08 오전 5:58:57	14:58:57	2.0.10.248	51	1	{/}	시간	시	간	16	1	51	NULL	NULL	NULL	NULL	NULL	NULL	KSY3	List1	NULL	NULL	NULL	NULL	NULL	NULL	NULL	NULL	NULL	1	{/}	0	3	159054	0	{/}	352
좌우반구com(split BVF)_3	31	1	<?xml version="1.0"?>\n<Clock xmlns:dt="urn:schemas-microsoft-com:datatypes"><Description dt:dt="string">E-Prime Primary Realtime Clock</Description><StartTime><Timestamp dt:dt="int">0</Timestamp><DateUtc dt:dt="string">2021-06-08T05:58:56Z</DateUtc></StartTime><FrequencyChanges><FrequencyChange><Frequency dt:dt="r8">2699980000</Frequency><Timestamp dt:dt="r8">538928427996</Timestamp><Current dt:…	좌우반구com(split BVF)_3-031-1	60.021	1.0.0.165	1	-1686161318	Professional	2.0.10.242	2.0.10.353	06-08-2021	2021-06-08 오전 5:58:57	14:58:57	2.0.10.248	269	1	{/}	시기	시	기	NULL	NULL	NULL	NULL	NULL	NULL	126	1	5	KSY3	List3	NULL	NULL	NULL	NULL	NULL	NULL	NULL	NULL	NULL	1	{/}	0	4	760341	0	{/}	319
좌우반구com(split BVF)_3	31	1	<?xml version="1.0"?>\n<Clock xmlns:dt="urn:schemas-microsoft-com:datatypes"><Description dt:dt="string">E-Prime Primary Realtime Clock</Description><StartTime><Timestamp dt:dt="int">0</Timestamp><DateUtc dt:dt="string">2021-06-08T05:58:56Z</DateUtc></StartTime><FrequencyChanges><FrequencyChange><Frequency dt:dt="r8">2699980000</Frequency><Timestamp dt:dt="r8">538928427996</Timestamp><Current dt:…	좌우반구com(split BVF)_3-031-1	60.021	1.0.0.165	1	-1686161318	Professional	2.0.10.242	2.0.10.353	06-08-2021	2021-06-08 오전 5:58:57	14:58:57	2.0.10.248	78	1	{/}	시대	시	대	23	1	78	NULL	NULL	NULL	NULL	NULL	NULL	KSY3	List1	NULL	NULL	NULL	NULL	NULL	NULL	NULL	NULL	NULL	1	{/}	0	3	237226	0	{/}	674
좌우반구com(split BVF)_3	31	1	<?xml version="1.0"?>\n<Clock xmlns:dt="urn:schemas-microsoft-com:datatypes"><Description dt:dt="string">E-Prime Primary Realtime Clock</Description><StartTime><Timestamp dt:dt="int">0</Timestamp><DateUtc dt:dt="string">2021-06-08T05:58:56Z</DateUtc></StartTime><FrequencyChanges><FrequencyChange><Frequency dt:dt="r8">2699980000</Frequency><Timestamp dt:dt="r8">538928427996</Timestamp><Current dt:…	좌우반구com(split BVF)_3-031-1	60.021	1.0.0.165	1	-1686161318	Professional	2.0.10.242	2.0.10.353	06-08-2021	2021-06-08 오전 5:58:57	14:58:57	2.0.10.248	212	1	{/}	시도	시	도	NULL	NULL	NULL	126	1	80	NULL	NULL	NULL	KSY3	List2	NULL	NULL	NULL	NULL	NULL	NULL	NULL	NULL	NULL	1	{/}	0	4	606029	0	{/}	457
좌우반구com(split BVF)_3	31	1	<?xml version="1.0"?>\n<Clock xmlns:dt="urn:schemas-microsoft-com:datatypes"><Description dt:dt="string">E-Prime Primary Realtime Clock</Description><StartTime><Timestamp dt:dt="int">0</Timestamp><DateUtc dt:dt="string">2021-06-08T05:58:56Z</DateUtc></StartTime><FrequencyChanges><FrequencyChange><Frequency dt:dt="r8">2699980000</Frequency><Timestamp dt:dt="r8">538928427996</Timestamp><Current dt:…	좌우반구com(split BVF)_3-031-1	60.021	1.0.0.165	1	-1686161318	Professional	2.0.10.242	2.0.10.353	06-08-2021	2021-06-08 오전 5:58:57	14:58:57	2.0.10.248	135	2	z	시질	시	질	NULL	NULL	NULL	45	1	3	NULL	NULL	NULL	KSY2	List2	NULL	NULL	NULL	NULL	NULL	NULL	NULL	NULL	NULL	0	z	0	4	401635	0	{/}	687
좌우반구com(split BVF)_3	31	1	<?xml version="1.0"?>\n<Clock xmlns:dt="urn:schemas-microsoft-com:datatypes"><Description dt:dt="string">E-Prime Primary Realtime Clock</Description><StartTime><Timestamp dt:dt="int">0</Timestamp><DateUtc dt:dt="string">2021-06-08T05:58:56Z</DateUtc></StartTime><FrequencyChanges><FrequencyChange><Frequency dt:dt="r8">2699980000</Frequency><Timestamp dt:dt="r8">538928427996</Timestamp><Current dt:…	좌우반구com(split BVF)_3-031-1	60.021	1.0.0.165	1	-1686161318	Professional	2.0.10.242	2.0.10.353	06-08-2021	2021-06-08 오전 5:58:57	14:58:57	2.0.10.248	38	1	{/}	식비	식	비	35	1	38	NULL	NULL	NULL	NULL	NULL	NULL	KSY3	List1	NULL	NULL	NULL	NULL	NULL	NULL	NULL	NULL	NULL	1	{/}	0	3	123866	0	{/}	428
좌우반구com(split BVF)_3	31	1	<?xml version="1.0"?>\n<Clock xmlns:dt="urn:schemas-microsoft-com:datatypes"><Description dt:dt="string">E-Prime Primary Realtime Clock</Description><StartTime><Timestamp dt:dt="int">0</Timestamp><DateUtc dt:dt="string">2021-06-08T05:58:56Z</DateUtc></StartTime><FrequencyChanges><FrequencyChange><Frequency dt:dt="r8">2699980000</Frequency><Timestamp dt:dt="r8">538928427996</Timestamp><Current dt:…	좌우반구com(split BVF)_3-031-1	60.021	1.0.0.165	1	-1686161318	Professional	2.0.10.242	2.0.10.353	06-08-2021	2021-06-08 오전 5:58:57	14:58:57	2.0.10.248	362	2	z	식차	식	차	NULL	NULL	NULL	NULL	NULL	NULL	92	1	98	KSY2	List3	NULL	NULL	NULL	NULL	NULL	NULL	NULL	NULL	NULL	0	z	0	3	1008303	0	{/}	681
좌우반구com(split BVF)_3	31	1	<?xml version="1.0"?>\n<Clock xmlns:dt="urn:schemas-microsoft-com:datatypes"><Description dt:dt="string">E-Prime Primary Realtime Clock</Description><StartTime><Timestamp dt:dt="int">0</Timestamp><DateUtc dt:dt="string">2021-06-08T05:58:56Z</DateUtc></StartTime><FrequencyChanges><FrequencyChange><Frequency dt:dt="r8">2699980000</Frequency><Timestamp dt:dt="r8">538928427996</Timestamp><Current dt:…	좌우반구com(split BVF)_3-031-1	60.021	1.0.0.165	1	-1686161318	Professional	2.0.10.242	2.0.10.353	06-08-2021	2021-06-08 오전 5:58:57	14:58:57	2.0.10.248	231	1	{/}	식탁	식	탁	NULL	NULL	NULL	18	1	99	NULL	NULL	NULL	KSY3	List2	NULL	NULL	NULL	NULL	NULL	NULL	NULL	NULL	NULL	1	{/}	0	3	657927	0	{/}	375
좌우반구com(split BVF)_3	31	1	<?xml version="1.0"?>\n<Clock xmlns:dt="urn:schemas-microsoft-com:datatypes"><Description dt:dt="string">E-Prime Primary Realtime Clock</Description><StartTime><Timestamp dt:dt="int">0</Timestamp><DateUtc dt:dt="string">2021-06-08T05:58:56Z</DateUtc></StartTime><FrequencyChanges><FrequencyChange><Frequency dt:dt="r8">2699980000</Frequency><Timestamp dt:dt="r8">538928427996</Timestamp><Current dt:…	좌우반구com(split BVF)_3-031-1	60.021	1.0.0.165	1	-1686161318	Professional	2.0.10.242	2.0.10.353	06-08-2021	2021-06-08 오전 5:58:57	14:58:57	2.0.10.248	394	2	z	실락	실	락	NULL	NULL	NULL	NULL	NULL	NULL	19	1	130	KSY2	List3	NULL	NULL	NULL	NULL	NULL	NULL	NULL	NULL	NULL	1	z	0	4	1094256	0	z	647
좌우반구com(split BVF)_3	31	1	<?xml version="1.0"?>\n<Clock xmlns:dt="urn:schemas-microsoft-com:datatypes"><Description dt:dt="string">E-Prime Primary Realtime Clock</Description><StartTime><Timestamp dt:dt="int">0</Timestamp><DateUtc dt:dt="string">2021-06-08T05:58:56Z</DateUtc></StartTime><FrequencyChanges><FrequencyChange><Frequency dt:dt="r8">2699980000</Frequency><Timestamp dt:dt="r8">538928427996</Timestamp><Current dt:…	좌우반구com(split BVF)_3-031-1	60.021	1.0.0.165	1	-1686161318	Professional	2.0.10.242	2.0.10.353	06-08-2021	2021-06-08 오전 5:58:57	14:58:57	2.0.10.248	71	2	z	실작	실	작	113	1	71	NULL	NULL	NULL	NULL	NULL	NULL	KSY	List1	0		0	-1	217583	183		0	0	1	z	1	3	217766	0	z	871
좌우반구com(split BVF)_3	31	1	<?xml version="1.0"?>\n<Clock xmlns:dt="urn:schemas-microsoft-com:datatypes"><Description dt:dt="string">E-Prime Primary Realtime Clock</Description><StartTime><Timestamp dt:dt="int">0</Timestamp><DateUtc dt:dt="string">2021-06-08T05:58:56Z</DateUtc></StartTime><FrequencyChanges><FrequencyChange><Frequency dt:dt="r8">2699980000</Frequency><Timestamp dt:dt="r8">538928427996</Timestamp><Current dt:…	좌우반구com(split BVF)_3-031-1	60.021	1.0.0.165	1	-1686161318	Professional	2.0.10.242	2.0.10.353	06-08-2021	2021-06-08 오전 5:58:57	14:58:57	2.0.10.248	345	1	{/}	실험	실	험	NULL	NULL	NULL	NULL	NULL	NULL	104	1	81	KSY3	List3	NULL	NULL	NULL	NULL	NULL	NULL	NULL	NULL	NULL	1	{/}	0	3	961336	0	{/}	305
좌우반구com(split BVF)_3	31	1	<?xml version="1.0"?>\n<Clock xmlns:dt="urn:schemas-microsoft-com:datatypes"><Description dt:dt="string">E-Prime Primary Realtime Clock</Description><StartTime><Timestamp dt:dt="int">0</Timestamp><DateUtc dt:dt="string">2021-06-08T05:58:56Z</DateUtc></StartTime><FrequencyChanges><FrequencyChange><Frequency dt:dt="r8">2699980000</Frequency><Timestamp dt:dt="r8">538928427996</Timestamp><Current dt:…	좌우반구com(split BVF)_3-031-1	60.021	1.0.0.165	1	-1686161318	Professional	2.0.10.242	2.0.10.353	06-08-2021	2021-06-08 오전 5:58:57	14:58:57	2.0.10.248	26	1	{/}	심복	심	복	45	1	26	NULL	NULL	NULL	NULL	NULL	NULL	KSY3	List1	NULL	NULL	NULL	NULL	NULL	NULL	NULL	NULL	NULL	1	{/}	0	3	90528	0	{/}	569
좌우반구com(split BVF)_3	31	1	<?xml version="1.0"?>\n<Clock xmlns:dt="urn:schemas-microsoft-com:datatypes"><Description dt:dt="string">E-Prime Primary Realtime Clock</Description><StartTime><Timestamp dt:dt="int">0</Timestamp><DateUtc dt:dt="string">2021-06-08T05:58:56Z</DateUtc></StartTime><FrequencyChanges><FrequencyChange><Frequency dt:dt="r8">2699980000</Frequency><Timestamp dt:dt="r8">538928427996</Timestamp><Current dt:…	좌우반구com(split BVF)_3-031-1	60.021	1.0.0.165	1	-1686161318	Professional	2.0.10.242	2.0.10.353	06-08-2021	2021-06-08 오전 5:58:57	14:58:57	2.0.10.248	374	1	{/}	심신	심	신	NULL	NULL	NULL	NULL	NULL	NULL	33	1	110	KSY3	List3	NULL	NULL	NULL	NULL	NULL	NULL	NULL	NULL	NULL	1	{/}	0	3	1041158	0	{/}	433
좌우반구com(split BVF)_3	31	1	<?xml version="1.0"?>\n<Clock xmlns:dt="urn:schemas-microsoft-com:datatypes"><Description dt:dt="string">E-Prime Primary Realtime Clock</Description><StartTime><Timestamp dt:dt="int">0</Timestamp><DateUtc dt:dt="string">2021-06-08T05:58:56Z</DateUtc></StartTime><FrequencyChanges><FrequencyChange><Frequency dt:dt="r8">2699980000</Frequency><Timestamp dt:dt="r8">538928427996</Timestamp><Current dt:…	좌우반구com(split BVF)_3-031-1	60.021	1.0.0.165	1	-1686161318	Professional	2.0.10.242	2.0.10.353	06-08-2021	2021-06-08 오전 5:58:57	14:58:57	2.0.10.248	182	2	z	압례	압	례	NULL	NULL	NULL	80	1	50	NULL	NULL	NULL	KSY3	List2	NULL	NULL	NULL	NULL	NULL	NULL	NULL	NULL	NULL	1	z	0	3	526757	0	z	635
좌우반구com(split BVF)_3	31	1	<?xml version="1.0"?>\n<Clock xmlns:dt="urn:schemas-microsoft-com:datatypes"><Description dt:dt="string">E-Prime Primary Realtime Clock</Description><StartTime><Timestamp dt:dt="int">0</Timestamp><DateUtc dt:dt="string">2021-06-08T05:58:56Z</DateUtc></StartTime><FrequencyChanges><FrequencyChange><Frequency dt:dt="r8">2699980000</Frequency><Timestamp dt:dt="r8">538928427996</Timestamp><Current dt:…	좌우반구com(split BVF)_3-031-1	60.021	1.0.0.165	1	-1686161318	Professional	2.0.10.242	2.0.10.353	06-08-2021	2021-06-08 오전 5:58:57	14:58:57	2.0.10.248	43	1	{/}	압축	압	축	64	1	43	NULL	NULL	NULL	NULL	NULL	NULL	KSY3	List1	NULL	NULL	NULL	NULL	NULL	NULL	NULL	NULL	NULL	1	{/}	0	4	136912	0	{/}	902
좌우반구com(split BVF)_3	31	1	<?xml version="1.0"?>\n<Clock xmlns:dt="urn:schemas-microsoft-com:datatypes"><Description dt:dt="string">E-Prime Primary Realtime Clock</Description><StartTime><Timestamp dt:dt="int">0</Timestamp><DateUtc dt:dt="string">2021-06-08T05:58:56Z</DateUtc></StartTime><FrequencyChanges><FrequencyChange><Frequency dt:dt="r8">2699980000</Frequency><Timestamp dt:dt="r8">538928427996</Timestamp><Current dt:…	좌우반구com(split BVF)_3-031-1	60.021	1.0.0.165	1	-1686161318	Professional	2.0.10.242	2.0.10.353	06-08-2021	2021-06-08 오전 5:58:57	14:58:57	2.0.10.248	258	2	z	양간	양	간	NULL	NULL	NULL	34	1	126	NULL	NULL	NULL	KSY3	List2	NULL	NULL	NULL	NULL	NULL	NULL	NULL	NULL	NULL	1	z	0	3	729485	0	z	615
좌우반구com(split BVF)_3	31	1	<?xml version="1.0"?>\n<Clock xmlns:dt="urn:schemas-microsoft-com:datatypes"><Description dt:dt="string">E-Prime Primary Realtime Clock</Description><StartTime><Timestamp dt:dt="int">0</Timestamp><DateUtc dt:dt="string">2021-06-08T05:58:56Z</DateUtc></StartTime><FrequencyChanges><FrequencyChange><Frequency dt:dt="r8">2699980000</Frequency><Timestamp dt:dt="r8">538928427996</Timestamp><Current dt:…	좌우반구com(split BVF)_3-031-1	60.021	1.0.0.165	1	-1686161318	Professional	2.0.10.242	2.0.10.353	06-08-2021	2021-06-08 오전 5:58:57	14:58:57	2.0.10.248	205	2	z	양급	양	급	NULL	NULL	NULL	119	1	73	NULL	NULL	NULL	KSY2	List2	NULL	NULL	NULL	NULL	NULL	NULL	NULL	NULL	NULL	1	z	0	4	587319	0	z	432
좌우반구com(split BVF)_3	31	1	<?xml version="1.0"?>\n<Clock xmlns:dt="urn:schemas-microsoft-com:datatypes"><Description dt:dt="string">E-Prime Primary Realtime Clock</Description><StartTime><Timestamp dt:dt="int">0</Timestamp><DateUtc dt:dt="string">2021-06-08T05:58:56Z</DateUtc></StartTime><FrequencyChanges><FrequencyChange><Frequency dt:dt="r8">2699980000</Frequency><Timestamp dt:dt="r8">538928427996</Timestamp><Current dt:…	좌우반구com(split BVF)_3-031-1	60.021	1.0.0.165	1	-1686161318	Professional	2.0.10.242	2.0.10.353	06-08-2021	2021-06-08 오전 5:58:57	14:58:57	2.0.10.248	342	1	{/}	양념	양	념	NULL	NULL	NULL	NULL	NULL	NULL	129	1	78	KSY3	List3	NULL	NULL	NULL	NULL	NULL	NULL	NULL	NULL	NULL	1	{/}	0	3	953389	0	{/}	580
좌우반구com(split BVF)_3	31	1	<?xml version="1.0"?>\n<Clock xmlns:dt="urn:schemas-microsoft-com:datatypes"><Description dt:dt="string">E-Prime Primary Realtime Clock</Description><StartTime><Timestamp dt:dt="int">0</Timestamp><DateUtc dt:dt="string">2021-06-08T05:58:56Z</DateUtc></StartTime><FrequencyChanges><FrequencyChange><Frequency dt:dt="r8">2699980000</Frequency><Timestamp dt:dt="r8">538928427996</Timestamp><Current dt:…	좌우반구com(split BVF)_3-031-1	60.021	1.0.0.165	1	-1686161318	Professional	2.0.10.242	2.0.10.353	06-08-2021	2021-06-08 오전 5:58:57	14:58:57	2.0.10.248	25	2	z	양최	양	최	2	1	25	NULL	NULL	NULL	NULL	NULL	NULL	KSY3	List1	NULL	NULL	NULL	NULL	NULL	NULL	NULL	NULL	NULL	1	z	0	3	87679	0	z	656
좌우반구com(split BVF)_3	31	1	<?xml version="1.0"?>\n<Clock xmlns:dt="urn:schemas-microsoft-com:datatypes"><Description dt:dt="string">E-Prime Primary Realtime Clock</Description><StartTime><Timestamp dt:dt="int">0</Timestamp><DateUtc dt:dt="string">2021-06-08T05:58:56Z</DateUtc></StartTime><FrequencyChanges><FrequencyChange><Frequency dt:dt="r8">2699980000</Frequency><Timestamp dt:dt="r8">538928427996</Timestamp><Current dt:…	좌우반구com(split BVF)_3-031-1	60.021	1.0.0.165	1	-1686161318	Professional	2.0.10.242	2.0.10.353	06-08-2021	2021-06-08 오전 5:58:57	14:58:57	2.0.10.248	260	1	{/}	어휘	어	휘	NULL	NULL	NULL	58	1	128	NULL	NULL	NULL	KSY3	List2	NULL	NULL	NULL	NULL	NULL	NULL	NULL	NULL	NULL	1	{/}	0	3	735083	0	{/}	457
좌우반구com(split BVF)_3	31	1	<?xml version="1.0"?>\n<Clock xmlns:dt="urn:schemas-microsoft-com:datatypes"><Description dt:dt="string">E-Prime Primary Realtime Clock</Description><StartTime><Timestamp dt:dt="int">0</Timestamp><DateUtc dt:dt="string">2021-06-08T05:58:56Z</DateUtc></StartTime><FrequencyChanges><FrequencyChange><Frequency dt:dt="r8">2699980000</Frequency><Timestamp dt:dt="r8">538928427996</Timestamp><Current dt:…	좌우반구com(split BVF)_3-031-1	60.021	1.0.0.165	1	-1686161318	Professional	2.0.10.242	2.0.10.353	06-08-2021	2021-06-08 오전 5:58:57	14:58:57	2.0.10.248	339	2	z	엄도	엄	도	NULL	NULL	NULL	NULL	NULL	NULL	82	1	75	KSY	List3	0		0	0	945359	183		0	0	1	z	0	3	945542	0	z	555
좌우반구com(split BVF)_3	31	1	<?xml version="1.0"?>\n<Clock xmlns:dt="urn:schemas-microsoft-com:datatypes"><Description dt:dt="string">E-Prime Primary Realtime Clock</Description><StartTime><Timestamp dt:dt="int">0</Timestamp><DateUtc dt:dt="string">2021-06-08T05:58:56Z</DateUtc></StartTime><FrequencyChanges><FrequencyChange><Frequency dt:dt="r8">2699980000</Frequency><Timestamp dt:dt="r8">538928427996</Timestamp><Current dt:…	좌우반구com(split BVF)_3-031-1	60.021	1.0.0.165	1	-1686161318	Professional	2.0.10.242	2.0.10.353	06-08-2021	2021-06-08 오전 5:58:57	14:58:57	2.0.10.248	31	1	{/}	엄마	엄	마	42	1	31	NULL	NULL	NULL	NULL	NULL	NULL	KSY3	List1	NULL	NULL	NULL	NULL	NULL	NULL	NULL	NULL	NULL	0	{/}	0	4	104007	0	z	1192
좌우반구com(split BVF)_3	31	1	<?xml version="1.0"?>\n<Clock xmlns:dt="urn:schemas-microsoft-com:datatypes"><Description dt:dt="string">E-Prime Primary Realtime Clock</Description><StartTime><Timestamp dt:dt="int">0</Timestamp><DateUtc dt:dt="string">2021-06-08T05:58:56Z</DateUtc></StartTime><FrequencyChanges><FrequencyChange><Frequency dt:dt="r8">2699980000</Frequency><Timestamp dt:dt="r8">538928427996</Timestamp><Current dt:…	좌우반구com(split BVF)_3-031-1	60.021	1.0.0.165	1	-1686161318	Professional	2.0.10.242	2.0.10.353	06-08-2021	2021-06-08 오전 5:58:57	14:58:57	2.0.10.248	355	2	z	엇압	엇	압	NULL	NULL	NULL	NULL	NULL	NULL	7	1	91	KSY	List3	0		0	-1	989326	184		0	0	1	z	0	4	989510	0	z	594
좌우반구com(split BVF)_3	31	1	<?xml version="1.0"?>\n<Clock xmlns:dt="urn:schemas-microsoft-com:datatypes"><Description dt:dt="string">E-Prime Primary Realtime Clock</Description><StartTime><Timestamp dt:dt="int">0</Timestamp><DateUtc dt:dt="string">2021-06-08T05:58:56Z</DateUtc></StartTime><FrequencyChanges><FrequencyChange><Frequency dt:dt="r8">2699980000</Frequency><Timestamp dt:dt="r8">538928427996</Timestamp><Current dt:…	좌우반구com(split BVF)_3-031-1	60.021	1.0.0.165	1	-1686161318	Professional	2.0.10.242	2.0.10.353	06-08-2021	2021-06-08 오전 5:58:57	14:58:57	2.0.10.248	198	2	z	여별	여	별	NULL	NULL	NULL	60	1	66	NULL	NULL	NULL	KSY	List2	0		1	-1	568825	184		0	0	1	z	0	4	569009	0	z	390
좌우반구com(split BVF)_3	31	1	<?xml version="1.0"?>\n<Clock xmlns:dt="urn:schemas-microsoft-com:datatypes"><Description dt:dt="string">E-Prime Primary Realtime Clock</Description><StartTime><Timestamp dt:dt="int">0</Timestamp><DateUtc dt:dt="string">2021-06-08T05:58:56Z</DateUtc></StartTime><FrequencyChanges><FrequencyChange><Frequency dt:dt="r8">2699980000</Frequency><Timestamp dt:dt="r8">538928427996</Timestamp><Current dt:…	좌우반구com(split BVF)_3-031-1	60.021	1.0.0.165	1	-1686161318	Professional	2.0.10.242	2.0.10.353	06-08-2021	2021-06-08 오전 5:58:57	14:58:57	2.0.10.248	312	2	z	여본	여	본	NULL	NULL	NULL	NULL	NULL	NULL	124	1	48	KSY2	List3	NULL	NULL	NULL	NULL	NULL	NULL	NULL	NULL	NULL	0	z	0	3	872001	0	{/}	993
좌우반구com(split BVF)_3	31	1	<?xml version="1.0"?>\n<Clock xmlns:dt="urn:schemas-microsoft-com:datatypes"><Description dt:dt="string">E-Prime Primary Realtime Clock</Description><StartTime><Timestamp dt:dt="int">0</Timestamp><DateUtc dt:dt="string">2021-06-08T05:58:56Z</DateUtc></StartTime><FrequencyChanges><FrequencyChange><Frequency dt:dt="r8">2699980000</Frequency><Timestamp dt:dt="r8">538928427996</Timestamp><Current dt:…	좌우반구com(split BVF)_3-031-1	60.021	1.0.0.165	1	-1686161318	Professional	2.0.10.242	2.0.10.353	06-08-2021	2021-06-08 오전 5:58:57	14:58:57	2.0.10.248	240	1	{/}	여생	여	생	NULL	NULL	NULL	20	1	108	NULL	NULL	NULL	KSY3	List2	NULL	NULL	NULL	NULL	NULL	NULL	NULL	NULL	NULL	1	{/}	0	3	682335	0	{/}	550
좌우반구com(split BVF)_3	31	1	<?xml version="1.0"?>\n<Clock xmlns:dt="urn:schemas-microsoft-com:datatypes"><Description dt:dt="string">E-Prime Primary Realtime Clock</Description><StartTime><Timestamp dt:dt="int">0</Timestamp><DateUtc dt:dt="string">2021-06-08T05:58:56Z</DateUtc></StartTime><FrequencyChanges><FrequencyChange><Frequency dt:dt="r8">2699980000</Frequency><Timestamp dt:dt="r8">538928427996</Timestamp><Current dt:…	좌우반구com(split BVF)_3-031-1	60.021	1.0.0.165	1	-1686161318	Professional	2.0.10.242	2.0.10.353	06-08-2021	2021-06-08 오전 5:58:57	14:58:57	2.0.10.248	100	2	z	열례	열	례	22	1	100	NULL	NULL	NULL	NULL	NULL	NULL	KSY2	List1	NULL	NULL	NULL	NULL	NULL	NULL	NULL	NULL	NULL	1	z	0	3	297588	0	z	872
좌우반구com(split BVF)_3	31	1	<?xml version="1.0"?>\n<Clock xmlns:dt="urn:schemas-microsoft-com:datatypes"><Description dt:dt="string">E-Prime Primary Realtime Clock</Description><StartTime><Timestamp dt:dt="int">0</Timestamp><DateUtc dt:dt="string">2021-06-08T05:58:56Z</DateUtc></StartTime><FrequencyChanges><FrequencyChange><Frequency dt:dt="r8">2699980000</Frequency><Timestamp dt:dt="r8">538928427996</Timestamp><Current dt:…	좌우반구com(split BVF)_3-031-1	60.021	1.0.0.165	1	-1686161318	Professional	2.0.10.242	2.0.10.353	06-08-2021	2021-06-08 오전 5:58:57	14:58:57	2.0.10.248	111	2	z	열박	열	박	44	1	111	NULL	NULL	NULL	NULL	NULL	NULL	KSY2	List1	NULL	NULL	NULL	NULL	NULL	NULL	NULL	NULL	NULL	1	z	0	4	328894	0	z	637
좌우반구com(split BVF)_3	31	1	<?xml version="1.0"?>\n<Clock xmlns:dt="urn:schemas-microsoft-com:datatypes"><Description dt:dt="string">E-Prime Primary Realtime Clock</Description><StartTime><Timestamp dt:dt="int">0</Timestamp><DateUtc dt:dt="string">2021-06-08T05:58:56Z</DateUtc></StartTime><FrequencyChanges><FrequencyChange><Frequency dt:dt="r8">2699980000</Frequency><Timestamp dt:dt="r8">538928427996</Timestamp><Current dt:…	좌우반구com(split BVF)_3-031-1	60.021	1.0.0.165	1	-1686161318	Professional	2.0.10.242	2.0.10.353	06-08-2021	2021-06-08 오전 5:58:57	14:58:57	2.0.10.248	108	2	z	열응	열	응	109	1	108	NULL	NULL	NULL	NULL	NULL	NULL	KSY3	List1	NULL	NULL	NULL	NULL	NULL	NULL	NULL	NULL	NULL	1	z	0	4	320447	0	z	740
좌우반구com(split BVF)_3	31	1	<?xml version="1.0"?>\n<Clock xmlns:dt="urn:schemas-microsoft-com:datatypes"><Description dt:dt="string">E-Prime Primary Realtime Clock</Description><StartTime><Timestamp dt:dt="int">0</Timestamp><DateUtc dt:dt="string">2021-06-08T05:58:56Z</DateUtc></StartTime><FrequencyChanges><FrequencyChange><Frequency dt:dt="r8">2699980000</Frequency><Timestamp dt:dt="r8">538928427996</Timestamp><Current dt:…	좌우반구com(split BVF)_3-031-1	60.021	1.0.0.165	1	-1686161318	Professional	2.0.10.242	2.0.10.353	06-08-2021	2021-06-08 오전 5:58:57	14:58:57	2.0.10.248	17	1	{/}	열정	열	정	54	1	17	NULL	NULL	NULL	NULL	NULL	NULL	KSY3	List1	NULL	NULL	NULL	NULL	NULL	NULL	NULL	NULL	NULL	1	{/}	1	3	65853	0	{/}	394
좌우반구com(split BVF)_3	31	1	<?xml version="1.0"?>\n<Clock xmlns:dt="urn:schemas-microsoft-com:datatypes"><Description dt:dt="string">E-Prime Primary Realtime Clock</Description><StartTime><Timestamp dt:dt="int">0</Timestamp><DateUtc dt:dt="string">2021-06-08T05:58:56Z</DateUtc></StartTime><FrequencyChanges><FrequencyChange><Frequency dt:dt="r8">2699980000</Frequency><Timestamp dt:dt="r8">538928427996</Timestamp><Current dt:…	좌우반구com(split BVF)_3-031-1	60.021	1.0.0.165	1	-1686161318	Professional	2.0.10.242	2.0.10.353	06-08-2021	2021-06-08 오전 5:58:57	14:58:57	2.0.10.248	206	1	{/}	오류	오	류	NULL	NULL	NULL	47	1	74	NULL	NULL	NULL	KSY3	List2	NULL	NULL	NULL	NULL	NULL	NULL	NULL	NULL	NULL	1	{/}	0	3	589951	0	{/}	432
좌우반구com(split BVF)_3	31	1	<?xml version="1.0"?>\n<Clock xmlns:dt="urn:schemas-microsoft-com:datatypes"><Description dt:dt="string">E-Prime Primary Realtime Clock</Description><StartTime><Timestamp dt:dt="int">0</Timestamp><DateUtc dt:dt="string">2021-06-08T05:58:56Z</DateUtc></StartTime><FrequencyChanges><FrequencyChange><Frequency dt:dt="r8">2699980000</Frequency><Timestamp dt:dt="r8">538928427996</Timestamp><Current dt:…	좌우반구com(split BVF)_3-031-1	60.021	1.0.0.165	1	-1686161318	Professional	2.0.10.242	2.0.10.353	06-08-2021	2021-06-08 오전 5:58:57	14:58:57	2.0.10.248	379	1	{/}	오해	오	해	NULL	NULL	NULL	NULL	NULL	NULL	18	1	115	KSY3	List3	NULL	NULL	NULL	NULL	NULL	NULL	NULL	NULL	NULL	1	{/}	0	3	1054753	0	{/}	342
좌우반구com(split BVF)_3	31	1	<?xml version="1.0"?>\n<Clock xmlns:dt="urn:schemas-microsoft-com:datatypes"><Description dt:dt="string">E-Prime Primary Realtime Clock</Description><StartTime><Timestamp dt:dt="int">0</Timestamp><DateUtc dt:dt="string">2021-06-08T05:58:56Z</DateUtc></StartTime><FrequencyChanges><FrequencyChange><Frequency dt:dt="r8">2699980000</Frequency><Timestamp dt:dt="r8">538928427996</Timestamp><Current dt:…	좌우반구com(split BVF)_3-031-1	60.021	1.0.0.165	1	-1686161318	Professional	2.0.10.242	2.0.10.353	06-08-2021	2021-06-08 오전 5:58:57	14:58:57	2.0.10.248	262	2	z	외보	외	보	NULL	NULL	NULL	69	1	130	NULL	NULL	NULL	KSY3	List2	NULL	NULL	NULL	NULL	NULL	NULL	NULL	NULL	NULL	0	z	1	3	740514	0	{/}	626
좌우반구com(split BVF)_3	31	1	<?xml version="1.0"?>\n<Clock xmlns:dt="urn:schemas-microsoft-com:datatypes"><Description dt:dt="string">E-Prime Primary Realtime Clock</Description><StartTime><Timestamp dt:dt="int">0</Timestamp><DateUtc dt:dt="string">2021-06-08T05:58:56Z</DateUtc></StartTime><FrequencyChanges><FrequencyChange><Frequency dt:dt="r8">2699980000</Frequency><Timestamp dt:dt="r8">538928427996</Timestamp><Current dt:…	좌우반구com(split BVF)_3-031-1	60.021	1.0.0.165	1	-1686161318	Professional	2.0.10.242	2.0.10.353	06-08-2021	2021-06-08 오전 5:58:57	14:58:57	2.0.10.248	23	1	{/}	외부	외	부	27	1	23	NULL	NULL	NULL	NULL	NULL	NULL	KSY3	List1	NULL	NULL	NULL	NULL	NULL	NULL	NULL	NULL	NULL	1	{/}	1	3	82064	0	{/}	567
좌우반구com(split BVF)_3	31	1	<?xml version="1.0"?>\n<Clock xmlns:dt="urn:schemas-microsoft-com:datatypes"><Description dt:dt="string">E-Prime Primary Realtime Clock</Description><StartTime><Timestamp dt:dt="int">0</Timestamp><DateUtc dt:dt="string">2021-06-08T05:58:56Z</DateUtc></StartTime><FrequencyChanges><FrequencyChange><Frequency dt:dt="r8">2699980000</Frequency><Timestamp dt:dt="r8">538928427996</Timestamp><Current dt:…	좌우반구com(split BVF)_3-031-1	60.021	1.0.0.165	1	-1686161318	Professional	2.0.10.242	2.0.10.353	06-08-2021	2021-06-08 오전 5:58:57	14:58:57	2.0.10.248	67	2	z	요명	요	명	114	1	67	NULL	NULL	NULL	NULL	NULL	NULL	KSY	List1	0		0	0	205721	183		0	0	1	z	0	3	205904	0	z	965
좌우반구com(split BVF)_3	31	1	<?xml version="1.0"?>\n<Clock xmlns:dt="urn:schemas-microsoft-com:datatypes"><Description dt:dt="string">E-Prime Primary Realtime Clock</Description><StartTime><Timestamp dt:dt="int">0</Timestamp><DateUtc dt:dt="string">2021-06-08T05:58:56Z</DateUtc></StartTime><FrequencyChanges><FrequencyChange><Frequency dt:dt="r8">2699980000</Frequency><Timestamp dt:dt="r8">538928427996</Timestamp><Current dt:…	좌우반구com(split BVF)_3-031-1	60.021	1.0.0.165	1	-1686161318	Professional	2.0.10.242	2.0.10.353	06-08-2021	2021-06-08 오전 5:58:57	14:58:57	2.0.10.248	63	1	{/}	요소	요	소	55	1	63	NULL	NULL	NULL	NULL	NULL	NULL	KSY3	List1	NULL	NULL	NULL	NULL	NULL	NULL	NULL	NULL	NULL	1	{/}	0	3	193875	0	{/}	658
좌우반구com(split BVF)_3	31	1	<?xml version="1.0"?>\n<Clock xmlns:dt="urn:schemas-microsoft-com:datatypes"><Description dt:dt="string">E-Prime Primary Realtime Clock</Description><StartTime><Timestamp dt:dt="int">0</Timestamp><DateUtc dt:dt="string">2021-06-08T05:58:56Z</DateUtc></StartTime><FrequencyChanges><FrequencyChange><Frequency dt:dt="r8">2699980000</Frequency><Timestamp dt:dt="r8">538928427996</Timestamp><Current dt:…	좌우반구com(split BVF)_3-031-1	60.021	1.0.0.165	1	-1686161318	Professional	2.0.10.242	2.0.10.353	06-08-2021	2021-06-08 오전 5:58:57	14:58:57	2.0.10.248	283	1	{/}	요청	요	청	NULL	NULL	NULL	NULL	NULL	NULL	67	1	19	KSY3	List3	NULL	NULL	NULL	NULL	NULL	NULL	NULL	NULL	NULL	1	{/}	1	3	796011	0	{/}	344
좌우반구com(split BVF)_3	31	1	<?xml version="1.0"?>\n<Clock xmlns:dt="urn:schemas-microsoft-com:datatypes"><Description dt:dt="string">E-Prime Primary Realtime Clock</Description><StartTime><Timestamp dt:dt="int">0</Timestamp><DateUtc dt:dt="string">2021-06-08T05:58:56Z</DateUtc></StartTime><FrequencyChanges><FrequencyChange><Frequency dt:dt="r8">2699980000</Frequency><Timestamp dt:dt="r8">538928427996</Timestamp><Current dt:…	좌우반구com(split BVF)_3-031-1	60.021	1.0.0.165	1	-1686161318	Professional	2.0.10.242	2.0.10.353	06-08-2021	2021-06-08 오전 5:58:57	14:58:57	2.0.10.248	140	2	z	용스	용	스	NULL	NULL	NULL	108	1	8	NULL	NULL	NULL	KSY	List2	0		0	0	415230	183		0	0	1	z	0	3	415413	0	z	309
좌우반구com(split BVF)_3	31	1	<?xml version="1.0"?>\n<Clock xmlns:dt="urn:schemas-microsoft-com:datatypes"><Description dt:dt="string">E-Prime Primary Realtime Clock</Description><StartTime><Timestamp dt:dt="int">0</Timestamp><DateUtc dt:dt="string">2021-06-08T05:58:56Z</DateUtc></StartTime><FrequencyChanges><FrequencyChange><Frequency dt:dt="r8">2699980000</Frequency><Timestamp dt:dt="r8">538928427996</Timestamp><Current dt:…	좌우반구com(split BVF)_3-031-1	60.021	1.0.0.165	1	-1686161318	Professional	2.0.10.242	2.0.10.353	06-08-2021	2021-06-08 오전 5:58:57	14:58:57	2.0.10.248	361	1	{/}	용어	용	어	NULL	NULL	NULL	NULL	NULL	NULL	43	1	97	KSY3	List3	NULL	NULL	NULL	NULL	NULL	NULL	NULL	NULL	NULL	1	{/}	1	3	1005670	0	{/}	434
좌우반구com(split BVF)_3	31	1	<?xml version="1.0"?>\n<Clock xmlns:dt="urn:schemas-microsoft-com:datatypes"><Description dt:dt="string">E-Prime Primary Realtime Clock</Description><StartTime><Timestamp dt:dt="int">0</Timestamp><DateUtc dt:dt="string">2021-06-08T05:58:56Z</DateUtc></StartTime><FrequencyChanges><FrequencyChange><Frequency dt:dt="r8">2699980000</Frequency><Timestamp dt:dt="r8">538928427996</Timestamp><Current dt:…	좌우반구com(split BVF)_3-031-1	60.021	1.0.0.165	1	-1686161318	Professional	2.0.10.242	2.0.10.353	06-08-2021	2021-06-08 오전 5:58:57	14:58:57	2.0.10.248	87	1	{/}	우려	우	려	38	1	87	NULL	NULL	NULL	NULL	NULL	NULL	KSY3	List1	NULL	NULL	NULL	NULL	NULL	NULL	NULL	NULL	NULL	1	{/}	0	4	261851	0	{/}	641
좌우반구com(split BVF)_3	31	1	<?xml version="1.0"?>\n<Clock xmlns:dt="urn:schemas-microsoft-com:datatypes"><Description dt:dt="string">E-Prime Primary Realtime Clock</Description><StartTime><Timestamp dt:dt="int">0</Timestamp><DateUtc dt:dt="string">2021-06-08T05:58:56Z</DateUtc></StartTime><FrequencyChanges><FrequencyChange><Frequency dt:dt="r8">2699980000</Frequency><Timestamp dt:dt="r8">538928427996</Timestamp><Current dt:…	좌우반구com(split BVF)_3-031-1	60.021	1.0.0.165	1	-1686161318	Professional	2.0.10.242	2.0.10.353	06-08-2021	2021-06-08 오전 5:58:57	14:58:57	2.0.10.248	310	2	z	운국	운	국	NULL	NULL	NULL	NULL	NULL	NULL	6	1	46	KSY	List3	0		1	-1	866536	184		0	0	1	z	0	4	866720	0	z	354
좌우반구com(split BVF)_3	31	1	<?xml version="1.0"?>\n<Clock xmlns:dt="urn:schemas-microsoft-com:datatypes"><Description dt:dt="string">E-Prime Primary Realtime Clock</Description><StartTime><Timestamp dt:dt="int">0</Timestamp><DateUtc dt:dt="string">2021-06-08T05:58:56Z</DateUtc></StartTime><FrequencyChanges><FrequencyChange><Frequency dt:dt="r8">2699980000</Frequency><Timestamp dt:dt="r8">538928427996</Timestamp><Current dt:…	좌우반구com(split BVF)_3-031-1	60.021	1.0.0.165	1	-1686161318	Professional	2.0.10.242	2.0.10.353	06-08-2021	2021-06-08 오전 5:58:57	14:58:57	2.0.10.248	294	2	z	운속	운	속	NULL	NULL	NULL	NULL	NULL	NULL	69	1	30	KSY2	List3	NULL	NULL	NULL	NULL	NULL	NULL	NULL	NULL	NULL	1	z	0	3	824901	0	z	510
좌우반구com(split BVF)_3	31	1	<?xml version="1.0"?>\n<Clock xmlns:dt="urn:schemas-microsoft-com:datatypes"><Description dt:dt="string">E-Prime Primary Realtime Clock</Description><StartTime><Timestamp dt:dt="int">0</Timestamp><DateUtc dt:dt="string">2021-06-08T05:58:56Z</DateUtc></StartTime><FrequencyChanges><FrequencyChange><Frequency dt:dt="r8">2699980000</Frequency><Timestamp dt:dt="r8">538928427996</Timestamp><Current dt:…	좌우반구com(split BVF)_3-031-1	60.021	1.0.0.165	1	-1686161318	Professional	2.0.10.242	2.0.10.353	06-08-2021	2021-06-08 오전 5:58:57	14:58:57	2.0.10.248	381	1	{/}	원리	원	리	NULL	NULL	NULL	NULL	NULL	NULL	85	1	117	KSY3	List3	NULL	NULL	NULL	NULL	NULL	NULL	NULL	NULL	NULL	1	{/}	0	4	1059885	0	{/}	354
좌우반구com(split BVF)_3	31	1	<?xml version="1.0"?>\n<Clock xmlns:dt="urn:schemas-microsoft-com:datatypes"><Description dt:dt="string">E-Prime Primary Realtime Clock</Description><StartTime><Timestamp dt:dt="int">0</Timestamp><DateUtc dt:dt="string">2021-06-08T05:58:56Z</DateUtc></StartTime><FrequencyChanges><FrequencyChange><Frequency dt:dt="r8">2699980000</Frequency><Timestamp dt:dt="r8">538928427996</Timestamp><Current dt:…	좌우반구com(split BVF)_3-031-1	60.021	1.0.0.165	1	-1686161318	Professional	2.0.10.242	2.0.10.353	06-08-2021	2021-06-08 오전 5:58:57	14:58:57	2.0.10.248	271	1	{/}	원인	원	인	NULL	NULL	NULL	NULL	NULL	NULL	87	1	7	KSY3	List3	NULL	NULL	NULL	NULL	NULL	NULL	NULL	NULL	NULL	1	{/}	0	3	765322	0	{/}	362
좌우반구com(split BVF)_3	31	1	<?xml version="1.0"?>\n<Clock xmlns:dt="urn:schemas-microsoft-com:datatypes"><Description dt:dt="string">E-Prime Primary Realtime Clock</Description><StartTime><Timestamp dt:dt="int">0</Timestamp><DateUtc dt:dt="string">2021-06-08T05:58:56Z</DateUtc></StartTime><FrequencyChanges><FrequencyChange><Frequency dt:dt="r8">2699980000</Frequency><Timestamp dt:dt="r8">538928427996</Timestamp><Current dt:…	좌우반구com(split BVF)_3-031-1	60.021	1.0.0.165	1	-1686161318	Professional	2.0.10.242	2.0.10.353	06-08-2021	2021-06-08 오전 5:58:57	14:58:57	2.0.10.248	86	1	{/}	원장	원	장	5	1	86	NULL	NULL	NULL	NULL	NULL	NULL	KSY3	List1	NULL	NULL	NULL	NULL	NULL	NULL	NULL	NULL	NULL	1	{/}	1	3	259118	0	{/}	526
좌우반구com(split BVF)_3	31	1	<?xml version="1.0"?>\n<Clock xmlns:dt="urn:schemas-microsoft-com:datatypes"><Description dt:dt="string">E-Prime Primary Realtime Clock</Description><StartTime><Timestamp dt:dt="int">0</Timestamp><DateUtc dt:dt="string">2021-06-08T05:58:56Z</DateUtc></StartTime><FrequencyChanges><FrequencyChange><Frequency dt:dt="r8">2699980000</Frequency><Timestamp dt:dt="r8">538928427996</Timestamp><Current dt:…	좌우반구com(split BVF)_3-031-1	60.021	1.0.0.165	1	-1686161318	Professional	2.0.10.242	2.0.10.353	06-08-2021	2021-06-08 오전 5:58:57	14:58:57	2.0.10.248	238	2	z	원착	원	착	NULL	NULL	NULL	11	1	106	NULL	NULL	NULL	KSY3	List2	NULL	NULL	NULL	NULL	NULL	NULL	NULL	NULL	NULL	1	z	0	4	676804	0	z	529
좌우반구com(split BVF)_3	31	1	<?xml version="1.0"?>\n<Clock xmlns:dt="urn:schemas-microsoft-com:datatypes"><Description dt:dt="string">E-Prime Primary Realtime Clock</Description><StartTime><Timestamp dt:dt="int">0</Timestamp><DateUtc dt:dt="string">2021-06-08T05:58:56Z</DateUtc></StartTime><FrequencyChanges><FrequencyChange><Frequency dt:dt="r8">2699980000</Frequency><Timestamp dt:dt="r8">538928427996</Timestamp><Current dt:…	좌우반구com(split BVF)_3-031-1	60.021	1.0.0.165	1	-1686161318	Professional	2.0.10.242	2.0.10.353	06-08-2021	2021-06-08 오전 5:58:57	14:58:57	2.0.10.248	145	1	{/}	원형	원	형	NULL	NULL	NULL	4	1	13	NULL	NULL	NULL	KSY3	List2	NULL	NULL	NULL	NULL	NULL	NULL	NULL	NULL	NULL	1	{/}	0	3	428725	0	{/}	372
좌우반구com(split BVF)_3	31	1	<?xml version="1.0"?>\n<Clock xmlns:dt="urn:schemas-microsoft-com:datatypes"><Description dt:dt="string">E-Prime Primary Realtime Clock</Description><StartTime><Timestamp dt:dt="int">0</Timestamp><DateUtc dt:dt="string">2021-06-08T05:58:56Z</DateUtc></StartTime><FrequencyChanges><FrequencyChange><Frequency dt:dt="r8">2699980000</Frequency><Timestamp dt:dt="r8">538928427996</Timestamp><Current dt:…	좌우반구com(split BVF)_3-031-1	60.021	1.0.0.165	1	-1686161318	Professional	2.0.10.242	2.0.10.353	06-08-2021	2021-06-08 오전 5:58:57	14:58:57	2.0.10.248	65	2	z	위절	위	절	37	1	65	NULL	NULL	NULL	NULL	NULL	NULL	KSY3	List1	NULL	NULL	NULL	NULL	NULL	NULL	NULL	NULL	NULL	1	z	0	3	200106	0	z	827
좌우반구com(split BVF)_3	31	1	<?xml version="1.0"?>\n<Clock xmlns:dt="urn:schemas-microsoft-com:datatypes"><Description dt:dt="string">E-Prime Primary Realtime Clock</Description><StartTime><Timestamp dt:dt="int">0</Timestamp><DateUtc dt:dt="string">2021-06-08T05:58:56Z</DateUtc></StartTime><FrequencyChanges><FrequencyChange><Frequency dt:dt="r8">2699980000</Frequency><Timestamp dt:dt="r8">538928427996</Timestamp><Current dt:…	좌우반구com(split BVF)_3-031-1	60.021	1.0.0.165	1	-1686161318	Professional	2.0.10.242	2.0.10.353	06-08-2021	2021-06-08 오전 5:58:57	14:58:57	2.0.10.248	268	1	{/}	유형	유	형	NULL	NULL	NULL	NULL	NULL	NULL	23	1	4	KSY3	List3	NULL	NULL	NULL	NULL	NULL	NULL	NULL	NULL	NULL	1	{/}	0	4	757842	0	{/}	298
좌우반구com(split BVF)_3	31	1	<?xml version="1.0"?>\n<Clock xmlns:dt="urn:schemas-microsoft-com:datatypes"><Description dt:dt="string">E-Prime Primary Realtime Clock</Description><StartTime><Timestamp dt:dt="int">0</Timestamp><DateUtc dt:dt="string">2021-06-08T05:58:56Z</DateUtc></StartTime><FrequencyChanges><FrequencyChange><Frequency dt:dt="r8">2699980000</Frequency><Timestamp dt:dt="r8">538928427996</Timestamp><Current dt:…	좌우반구com(split BVF)_3-031-1	60.021	1.0.0.165	1	-1686161318	Professional	2.0.10.242	2.0.10.353	06-08-2021	2021-06-08 오전 5:58:57	14:58:57	2.0.10.248	349	1	{/}	음식	음	식	NULL	NULL	NULL	NULL	NULL	NULL	94	1	85	KSY3	List3	NULL	NULL	NULL	NULL	NULL	NULL	NULL	NULL	NULL	1	{/}	0	3	972199	0	{/}	514
좌우반구com(split BVF)_3	31	1	<?xml version="1.0"?>\n<Clock xmlns:dt="urn:schemas-microsoft-com:datatypes"><Description dt:dt="string">E-Prime Primary Realtime Clock</Description><StartTime><Timestamp dt:dt="int">0</Timestamp><DateUtc dt:dt="string">2021-06-08T05:58:56Z</DateUtc></StartTime><FrequencyChanges><FrequencyChange><Frequency dt:dt="r8">2699980000</Frequency><Timestamp dt:dt="r8">538928427996</Timestamp><Current dt:…	좌우반구com(split BVF)_3-031-1	60.021	1.0.0.165	1	-1686161318	Professional	2.0.10.242	2.0.10.353	06-08-2021	2021-06-08 오전 5:58:57	14:58:57	2.0.10.248	138	2	z	음안	음	안	NULL	NULL	NULL	130	1	6	NULL	NULL	NULL	KSY2	List2	NULL	NULL	NULL	NULL	NULL	NULL	NULL	NULL	NULL	1	z	0	4	410032	0	z	666
좌우반구com(split BVF)_3	31	1	<?xml version="1.0"?>\n<Clock xmlns:dt="urn:schemas-microsoft-com:datatypes"><Description dt:dt="string">E-Prime Primary Realtime Clock</Description><StartTime><Timestamp dt:dt="int">0</Timestamp><DateUtc dt:dt="string">2021-06-08T05:58:56Z</DateUtc></StartTime><FrequencyChanges><FrequencyChange><Frequency dt:dt="r8">2699980000</Frequency><Timestamp dt:dt="r8">538928427996</Timestamp><Current dt:…	좌우반구com(split BVF)_3-031-1	60.021	1.0.0.165	1	-1686161318	Professional	2.0.10.242	2.0.10.353	06-08-2021	2021-06-08 오전 5:58:57	14:58:57	2.0.10.248	282	2	z	응어	응	어	NULL	NULL	NULL	NULL	NULL	NULL	66	1	18	KSY	List3	0		0	-1	793312	184		0	0	1	z	0	4	793496	0	z	315
좌우반구com(split BVF)_3	31	1	<?xml version="1.0"?>\n<Clock xmlns:dt="urn:schemas-microsoft-com:datatypes"><Description dt:dt="string">E-Prime Primary Realtime Clock</Description><StartTime><Timestamp dt:dt="int">0</Timestamp><DateUtc dt:dt="string">2021-06-08T05:58:56Z</DateUtc></StartTime><FrequencyChanges><FrequencyChange><Frequency dt:dt="r8">2699980000</Frequency><Timestamp dt:dt="r8">538928427996</Timestamp><Current dt:…	좌우반구com(split BVF)_3-031-1	60.021	1.0.0.165	1	-1686161318	Professional	2.0.10.242	2.0.10.353	06-08-2021	2021-06-08 오전 5:58:57	14:58:57	2.0.10.248	324	2	z	의마	의	마	NULL	NULL	NULL	NULL	NULL	NULL	59	1	60	KSY	List3	0		0	-1	905056	183		0	0	1	z	1	3	905239	0	z	475
좌우반구com(split BVF)_3	31	1	<?xml version="1.0"?>\n<Clock xmlns:dt="urn:schemas-microsoft-com:datatypes"><Description dt:dt="string">E-Prime Primary Realtime Clock</Description><StartTime><Timestamp dt:dt="int">0</Timestamp><DateUtc dt:dt="string">2021-06-08T05:58:56Z</DateUtc></StartTime><FrequencyChanges><FrequencyChange><Frequency dt:dt="r8">2699980000</Frequency><Timestamp dt:dt="r8">538928427996</Timestamp><Current dt:…	좌우반구com(split BVF)_3-031-1	60.021	1.0.0.165	1	-1686161318	Professional	2.0.10.242	2.0.10.353	06-08-2021	2021-06-08 오전 5:58:57	14:58:57	2.0.10.248	177	1	{/}	의미	의	미	NULL	NULL	NULL	91	1	45	NULL	NULL	NULL	KSY3	List2	NULL	NULL	NULL	NULL	NULL	NULL	NULL	NULL	NULL	1	{/}	1	3	513661	0	{/}	347
좌우반구com(split BVF)_3	31	1	<?xml version="1.0"?>\n<Clock xmlns:dt="urn:schemas-microsoft-com:datatypes"><Description dt:dt="string">E-Prime Primary Realtime Clock</Description><StartTime><Timestamp dt:dt="int">0</Timestamp><DateUtc dt:dt="string">2021-06-08T05:58:56Z</DateUtc></StartTime><FrequencyChanges><FrequencyChange><Frequency dt:dt="r8">2699980000</Frequency><Timestamp dt:dt="r8">538928427996</Timestamp><Current dt:…	좌우반구com(split BVF)_3-031-1	60.021	1.0.0.165	1	-1686161318	Professional	2.0.10.242	2.0.10.353	06-08-2021	2021-06-08 오전 5:58:57	14:58:57	2.0.10.248	224	2	z	의필	의	필	NULL	NULL	NULL	104	1	92	NULL	NULL	NULL	KSY2	List2	NULL	NULL	NULL	NULL	NULL	NULL	NULL	NULL	NULL	1	z	0	3	638467	0	z	627
좌우반구com(split BVF)_3	31	1	<?xml version="1.0"?>\n<Clock xmlns:dt="urn:schemas-microsoft-com:datatypes"><Description dt:dt="string">E-Prime Primary Realtime Clock</Description><StartTime><Timestamp dt:dt="int">0</Timestamp><DateUtc dt:dt="string">2021-06-08T05:58:56Z</DateUtc></StartTime><FrequencyChanges><FrequencyChange><Frequency dt:dt="r8">2699980000</Frequency><Timestamp dt:dt="r8">538928427996</Timestamp><Current dt:…	좌우반구com(split BVF)_3-031-1	60.021	1.0.0.165	1	-1686161318	Professional	2.0.10.242	2.0.10.353	06-08-2021	2021-06-08 오전 5:58:57	14:58:57	2.0.10.248	316	2	z	이느	이	느	NULL	NULL	NULL	NULL	NULL	NULL	20	1	52	KSY	List3	0		0	-1	883314	183		0	0	1	z	0	3	883497	0	z	329
좌우반구com(split BVF)_3	31	1	<?xml version="1.0"?>\n<Clock xmlns:dt="urn:schemas-microsoft-com:datatypes"><Description dt:dt="string">E-Prime Primary Realtime Clock</Description><StartTime><Timestamp dt:dt="int">0</Timestamp><DateUtc dt:dt="string">2021-06-08T05:58:56Z</DateUtc></StartTime><FrequencyChanges><FrequencyChange><Frequency dt:dt="r8">2699980000</Frequency><Timestamp dt:dt="r8">538928427996</Timestamp><Current dt:…	좌우반구com(split BVF)_3-031-1	60.021	1.0.0.165	1	-1686161318	Professional	2.0.10.242	2.0.10.353	06-08-2021	2021-06-08 오전 5:58:57	14:58:57	2.0.10.248	250	1	{/}	이득	이	득	NULL	NULL	NULL	30	1	118	NULL	NULL	NULL	KSY3	List2	NULL	NULL	NULL	NULL	NULL	NULL	NULL	NULL	NULL	1	{/}	0	3	708809	0	{/}	476
좌우반구com(split BVF)_3	31	1	<?xml version="1.0"?>\n<Clock xmlns:dt="urn:schemas-microsoft-com:datatypes"><Description dt:dt="string">E-Prime Primary Realtime Clock</Description><StartTime><Timestamp dt:dt="int">0</Timestamp><DateUtc dt:dt="string">2021-06-08T05:58:56Z</DateUtc></StartTime><FrequencyChanges><FrequencyChange><Frequency dt:dt="r8">2699980000</Frequency><Timestamp dt:dt="r8">538928427996</Timestamp><Current dt:…	좌우반구com(split BVF)_3-031-1	60.021	1.0.0.165	1	-1686161318	Professional	2.0.10.242	2.0.10.353	06-08-2021	2021-06-08 오전 5:58:57	14:58:57	2.0.10.248	343	1	{/}	이유	이	유	NULL	NULL	NULL	NULL	NULL	NULL	95	1	79	KSY3	List3	NULL	NULL	NULL	NULL	NULL	NULL	NULL	NULL	NULL	1	{/}	0	3	956171	0	{/}	478
좌우반구com(split BVF)_3	31	1	<?xml version="1.0"?>\n<Clock xmlns:dt="urn:schemas-microsoft-com:datatypes"><Description dt:dt="string">E-Prime Primary Realtime Clock</Description><StartTime><Timestamp dt:dt="int">0</Timestamp><DateUtc dt:dt="string">2021-06-08T05:58:56Z</DateUtc></StartTime><FrequencyChanges><FrequencyChange><Frequency dt:dt="r8">2699980000</Frequency><Timestamp dt:dt="r8">538928427996</Timestamp><Current dt:…	좌우반구com(split BVF)_3-031-1	60.021	1.0.0.165	1	-1686161318	Professional	2.0.10.242	2.0.10.353	06-08-2021	2021-06-08 오전 5:58:57	14:58:57	2.0.10.248	386	1	{/}	이전	이	전	NULL	NULL	NULL	NULL	NULL	NULL	1	1	122	KSY	List3	0		0	0	1073047	183		0	0	1	{/}	0	3	1073230	0	{/}	265
좌우반구com(split BVF)_3	31	1	<?xml version="1.0"?>\n<Clock xmlns:dt="urn:schemas-microsoft-com:datatypes"><Description dt:dt="string">E-Prime Primary Realtime Clock</Description><StartTime><Timestamp dt:dt="int">0</Timestamp><DateUtc dt:dt="string">2021-06-08T05:58:56Z</DateUtc></StartTime><FrequencyChanges><FrequencyChange><Frequency dt:dt="r8">2699980000</Frequency><Timestamp dt:dt="r8">538928427996</Timestamp><Current dt:…	좌우반구com(split BVF)_3-031-1	60.021	1.0.0.165	1	-1686161318	Professional	2.0.10.242	2.0.10.353	06-08-2021	2021-06-08 오전 5:58:57	14:58:57	2.0.10.248	395	2	z	익궤	익	궤	NULL	NULL	NULL	NULL	NULL	NULL	56	1	131	KSY3	List3	NULL	NULL	NULL	NULL	NULL	NULL	NULL	NULL	NULL	1	z	0	4	1097105	0	z	669
좌우반구com(split BVF)_3	31	1	<?xml version="1.0"?>\n<Clock xmlns:dt="urn:schemas-microsoft-com:datatypes"><Description dt:dt="string">E-Prime Primary Realtime Clock</Description><StartTime><Timestamp dt:dt="int">0</Timestamp><DateUtc dt:dt="string">2021-06-08T05:58:56Z</DateUtc></StartTime><FrequencyChanges><FrequencyChange><Frequency dt:dt="r8">2699980000</Frequency><Timestamp dt:dt="r8">538928427996</Timestamp><Current dt:…	좌우반구com(split BVF)_3-031-1	60.021	1.0.0.165	1	-1686161318	Professional	2.0.10.242	2.0.10.353	06-08-2021	2021-06-08 오전 5:58:57	14:58:57	2.0.10.248	378	2	z	익력	익	력	NULL	NULL	NULL	NULL	NULL	NULL	76	1	114	KSY3	List3	NULL	NULL	NULL	NULL	NULL	NULL	NULL	NULL	NULL	0	z	0	3	1052004	0	{/}	548
좌우반구com(split BVF)_3	31	1	<?xml version="1.0"?>\n<Clock xmlns:dt="urn:schemas-microsoft-com:datatypes"><Description dt:dt="string">E-Prime Primary Realtime Clock</Description><StartTime><Timestamp dt:dt="int">0</Timestamp><DateUtc dt:dt="string">2021-06-08T05:58:56Z</DateUtc></StartTime><FrequencyChanges><FrequencyChange><Frequency dt:dt="r8">2699980000</Frequency><Timestamp dt:dt="r8">538928427996</Timestamp><Current dt:…	좌우반구com(split BVF)_3-031-1	60.021	1.0.0.165	1	-1686161318	Professional	2.0.10.242	2.0.10.353	06-08-2021	2021-06-08 오전 5:58:57	14:58:57	2.0.10.248	6	1	{/}	인간	인	간	91	1	6	NULL	NULL	NULL	NULL	NULL	NULL	KSY	List1	0		0	0	35648	183		0	0	1	{/}	0	3	35831	0	{/}	393
좌우반구com(split BVF)_3	31	1	<?xml version="1.0"?>\n<Clock xmlns:dt="urn:schemas-microsoft-com:datatypes"><Description dt:dt="string">E-Prime Primary Realtime Clock</Description><StartTime><Timestamp dt:dt="int">0</Timestamp><DateUtc dt:dt="string">2021-06-08T05:58:56Z</DateUtc></StartTime><FrequencyChanges><FrequencyChange><Frequency dt:dt="r8">2699980000</Frequency><Timestamp dt:dt="r8">538928427996</Timestamp><Current dt:…	좌우반구com(split BVF)_3-031-1	60.021	1.0.0.165	1	-1686161318	Professional	2.0.10.242	2.0.10.353	06-08-2021	2021-06-08 오전 5:58:57	14:58:57	2.0.10.248	112	1	{/}	인사	인	사	63	1	112	NULL	NULL	NULL	NULL	NULL	NULL	KSY	List1	0		0	0	331543	183		0	0	1	{/}	0	3	331726	0	{/}	325
좌우반구com(split BVF)_3	31	1	<?xml version="1.0"?>\n<Clock xmlns:dt="urn:schemas-microsoft-com:datatypes"><Description dt:dt="string">E-Prime Primary Realtime Clock</Description><StartTime><Timestamp dt:dt="int">0</Timestamp><DateUtc dt:dt="string">2021-06-08T05:58:56Z</DateUtc></StartTime><FrequencyChanges><FrequencyChange><Frequency dt:dt="r8">2699980000</Frequency><Timestamp dt:dt="r8">538928427996</Timestamp><Current dt:…	좌우반구com(split BVF)_3-031-1	60.021	1.0.0.165	1	-1686161318	Professional	2.0.10.242	2.0.10.353	06-08-2021	2021-06-08 오전 5:58:57	14:58:57	2.0.10.248	292	1	{/}	인생	인	생	NULL	NULL	NULL	NULL	NULL	NULL	52	1	28	KSY	List3	0		0	-1	819270	183		0	0	1	{/}	0	3	819453	0	{/}	510
좌우반구com(split BVF)_3	31	1	<?xml version="1.0"?>\n<Clock xmlns:dt="urn:schemas-microsoft-com:datatypes"><Description dt:dt="string">E-Prime Primary Realtime Clock</Description><StartTime><Timestamp dt:dt="int">0</Timestamp><DateUtc dt:dt="string">2021-06-08T05:58:56Z</DateUtc></StartTime><FrequencyChanges><FrequencyChange><Frequency dt:dt="r8">2699980000</Frequency><Timestamp dt:dt="r8">538928427996</Timestamp><Current dt:…	좌우반구com(split BVF)_3-031-1	60.021	1.0.0.165	1	-1686161318	Professional	2.0.10.242	2.0.10.353	06-08-2021	2021-06-08 오전 5:58:57	14:58:57	2.0.10.248	229	1	{/}	인연	인	연	NULL	NULL	NULL	98	1	97	NULL	NULL	NULL	KSY	List2	0		0	-1	652262	184		0	0	1	{/}	0	4	652446	0	{/}	656
좌우반구com(split BVF)_3	31	1	<?xml version="1.0"?>\n<Clock xmlns:dt="urn:schemas-microsoft-com:datatypes"><Description dt:dt="string">E-Prime Primary Realtime Clock</Description><StartTime><Timestamp dt:dt="int">0</Timestamp><DateUtc dt:dt="string">2021-06-08T05:58:56Z</DateUtc></StartTime><FrequencyChanges><FrequencyChange><Frequency dt:dt="r8">2699980000</Frequency><Timestamp dt:dt="r8">538928427996</Timestamp><Current dt:…	좌우반구com(split BVF)_3-031-1	60.021	1.0.0.165	1	-1686161318	Professional	2.0.10.242	2.0.10.353	06-08-2021	2021-06-08 오전 5:58:57	14:58:57	2.0.10.248	96	2	z	일려	일	려	97	1	96	NULL	NULL	NULL	NULL	NULL	NULL	KSY2	List1	NULL	NULL	NULL	NULL	NULL	NULL	NULL	NULL	NULL	1	z	0	4	286459	0	z	617
좌우반구com(split BVF)_3	31	1	<?xml version="1.0"?>\n<Clock xmlns:dt="urn:schemas-microsoft-com:datatypes"><Description dt:dt="string">E-Prime Primary Realtime Clock</Description><StartTime><Timestamp dt:dt="int">0</Timestamp><DateUtc dt:dt="string">2021-06-08T05:58:56Z</DateUtc></StartTime><FrequencyChanges><FrequencyChange><Frequency dt:dt="r8">2699980000</Frequency><Timestamp dt:dt="r8">538928427996</Timestamp><Current dt:…	좌우반구com(split BVF)_3-031-1	60.021	1.0.0.165	1	-1686161318	Professional	2.0.10.242	2.0.10.353	06-08-2021	2021-06-08 오전 5:58:57	14:58:57	2.0.10.248	116	2	z	일섭	일	섭	122	1	116	NULL	NULL	NULL	NULL	NULL	NULL	KSY3	List1	NULL	NULL	NULL	NULL	NULL	NULL	NULL	NULL	NULL	1	z	0	3	342289	0	z	458
좌우반구com(split BVF)_3	31	1	<?xml version="1.0"?>\n<Clock xmlns:dt="urn:schemas-microsoft-com:datatypes"><Description dt:dt="string">E-Prime Primary Realtime Clock</Description><StartTime><Timestamp dt:dt="int">0</Timestamp><DateUtc dt:dt="string">2021-06-08T05:58:56Z</DateUtc></StartTime><FrequencyChanges><FrequencyChange><Frequency dt:dt="r8">2699980000</Frequency><Timestamp dt:dt="r8">538928427996</Timestamp><Current dt:…	좌우반구com(split BVF)_3-031-1	60.021	1.0.0.165	1	-1686161318	Professional	2.0.10.242	2.0.10.353	06-08-2021	2021-06-08 오전 5:58:57	14:58:57	2.0.10.248	172	2	z	임택	임	택	NULL	NULL	NULL	82	1	40	NULL	NULL	NULL	KSY3	List2	NULL	NULL	NULL	NULL	NULL	NULL	NULL	NULL	NULL	1	z	1	3	499966	0	z	986
좌우반구com(split BVF)_3	31	1	<?xml version="1.0"?>\n<Clock xmlns:dt="urn:schemas-microsoft-com:datatypes"><Description dt:dt="string">E-Prime Primary Realtime Clock</Description><StartTime><Timestamp dt:dt="int">0</Timestamp><DateUtc dt:dt="string">2021-06-08T05:58:56Z</DateUtc></StartTime><FrequencyChanges><FrequencyChange><Frequency dt:dt="r8">2699980000</Frequency><Timestamp dt:dt="r8">538928427996</Timestamp><Current dt:…	좌우반구com(split BVF)_3-031-1	60.021	1.0.0.165	1	-1686161318	Professional	2.0.10.242	2.0.10.353	06-08-2021	2021-06-08 오전 5:58:57	14:58:57	2.0.10.248	80	1	{/}	입구	입	구	62	1	80	NULL	NULL	NULL	NULL	NULL	NULL	KSY	List1	0		0	-1	242641	183		0	0	1	{/}	0	3	242824	0	{/}	356
좌우반구com(split BVF)_3	31	1	<?xml version="1.0"?>\n<Clock xmlns:dt="urn:schemas-microsoft-com:datatypes"><Description dt:dt="string">E-Prime Primary Realtime Clock</Description><StartTime><Timestamp dt:dt="int">0</Timestamp><DateUtc dt:dt="string">2021-06-08T05:58:56Z</DateUtc></StartTime><FrequencyChanges><FrequencyChange><Frequency dt:dt="r8">2699980000</Frequency><Timestamp dt:dt="r8">538928427996</Timestamp><Current dt:…	좌우반구com(split BVF)_3-031-1	60.021	1.0.0.165	1	-1686161318	Professional	2.0.10.242	2.0.10.353	06-08-2021	2021-06-08 오전 5:58:57	14:58:57	2.0.10.248	30	2	z	입목	입	목	80	1	30	NULL	NULL	NULL	NULL	NULL	NULL	KSY	List1	0		0	0	101208	183		0	0	0	z	0	3	101391	0	{/}	416
좌우반구com(split BVF)_3	31	1	<?xml version="1.0"?>\n<Clock xmlns:dt="urn:schemas-microsoft-com:datatypes"><Description dt:dt="string">E-Prime Primary Realtime Clock</Description><StartTime><Timestamp dt:dt="int">0</Timestamp><DateUtc dt:dt="string">2021-06-08T05:58:56Z</DateUtc></StartTime><FrequencyChanges><FrequencyChange><Frequency dt:dt="r8">2699980000</Frequency><Timestamp dt:dt="r8">538928427996</Timestamp><Current dt:…	좌우반구com(split BVF)_3-031-1	60.021	1.0.0.165	1	-1686161318	Professional	2.0.10.242	2.0.10.353	06-08-2021	2021-06-08 오전 5:58:57	14:58:57	2.0.10.248	70	2	z	입화	입	화	129	1	70	NULL	NULL	NULL	NULL	NULL	NULL	KSY	List1	0		0	-1	214401	183		0	0	0	z	0	3	214584	0	{/}	989
좌우반구com(split BVF)_3	31	1	<?xml version="1.0"?>\n<Clock xmlns:dt="urn:schemas-microsoft-com:datatypes"><Description dt:dt="string">E-Prime Primary Realtime Clock</Description><StartTime><Timestamp dt:dt="int">0</Timestamp><DateUtc dt:dt="string">2021-06-08T05:58:56Z</DateUtc></StartTime><FrequencyChanges><FrequencyChange><Frequency dt:dt="r8">2699980000</Frequency><Timestamp dt:dt="r8">538928427996</Timestamp><Current dt:…	좌우반구com(split BVF)_3-031-1	60.021	1.0.0.165	1	-1686161318	Professional	2.0.10.242	2.0.10.353	06-08-2021	2021-06-08 오전 5:58:57	14:58:57	2.0.10.248	28	2	z	자름	자	름	9	1	28	NULL	NULL	NULL	NULL	NULL	NULL	KSY3	List1	NULL	NULL	NULL	NULL	NULL	NULL	NULL	NULL	NULL	0	z	0	3	96043	0	{/}	652
좌우반구com(split BVF)_3	31	1	<?xml version="1.0"?>\n<Clock xmlns:dt="urn:schemas-microsoft-com:datatypes"><Description dt:dt="string">E-Prime Primary Realtime Clock</Description><StartTime><Timestamp dt:dt="int">0</Timestamp><DateUtc dt:dt="string">2021-06-08T05:58:56Z</DateUtc></StartTime><FrequencyChanges><FrequencyChange><Frequency dt:dt="r8">2699980000</Frequency><Timestamp dt:dt="r8">538928427996</Timestamp><Current dt:…	좌우반구com(split BVF)_3-031-1	60.021	1.0.0.165	1	-1686161318	Professional	2.0.10.242	2.0.10.353	06-08-2021	2021-06-08 오전 5:58:57	14:58:57	2.0.10.248	334	1	{/}	자리	자	리	NULL	NULL	NULL	NULL	NULL	NULL	73	1	70	KSY	List3	0		0	0	932147	183		0	0	1	{/}	0	3	932330	0	{/}	415
좌우반구com(split BVF)_3	31	1	<?xml version="1.0"?>\n<Clock xmlns:dt="urn:schemas-microsoft-com:datatypes"><Description dt:dt="string">E-Prime Primary Realtime Clock</Description><StartTime><Timestamp dt:dt="int">0</Timestamp><DateUtc dt:dt="string">2021-06-08T05:58:56Z</DateUtc></StartTime><FrequencyChanges><FrequencyChange><Frequency dt:dt="r8">2699980000</Frequency><Timestamp dt:dt="r8">538928427996</Timestamp><Current dt:…	좌우반구com(split BVF)_3-031-1	60.021	1.0.0.165	1	-1686161318	Professional	2.0.10.242	2.0.10.353	06-08-2021	2021-06-08 오전 5:58:57	14:58:57	2.0.10.248	328	1	{/}	자본	자	본	NULL	NULL	NULL	NULL	NULL	NULL	77	1	64	KSY	List3	0		0	-1	915869	183		0	0	1	{/}	0	3	916052	0	{/}	405
좌우반구com(split BVF)_3	31	1	<?xml version="1.0"?>\n<Clock xmlns:dt="urn:schemas-microsoft-com:datatypes"><Description dt:dt="string">E-Prime Primary Realtime Clock</Description><StartTime><Timestamp dt:dt="int">0</Timestamp><DateUtc dt:dt="string">2021-06-08T05:58:56Z</DateUtc></StartTime><FrequencyChanges><FrequencyChange><Frequency dt:dt="r8">2699980000</Frequency><Timestamp dt:dt="r8">538928427996</Timestamp><Current dt:…	좌우반구com(split BVF)_3-031-1	60.021	1.0.0.165	1	-1686161318	Professional	2.0.10.242	2.0.10.353	06-08-2021	2021-06-08 오전 5:58:57	14:58:57	2.0.10.248	286	1	{/}	자체	자	체	NULL	NULL	NULL	NULL	NULL	NULL	55	1	22	KSY	List3	0		0	-1	803359	183		0	0	1	{/}	0	3	803542	0	{/}	365
좌우반구com(split BVF)_3	31	1	<?xml version="1.0"?>\n<Clock xmlns:dt="urn:schemas-microsoft-com:datatypes"><Description dt:dt="string">E-Prime Primary Realtime Clock</Description><StartTime><Timestamp dt:dt="int">0</Timestamp><DateUtc dt:dt="string">2021-06-08T05:58:56Z</DateUtc></StartTime><FrequencyChanges><FrequencyChange><Frequency dt:dt="r8">2699980000</Frequency><Timestamp dt:dt="r8">538928427996</Timestamp><Current dt:…	좌우반구com(split BVF)_3-031-1	60.021	1.0.0.165	1	-1686161318	Professional	2.0.10.242	2.0.10.353	06-08-2021	2021-06-08 오전 5:58:57	14:58:57	2.0.10.248	350	2	z	작락	작	락	NULL	NULL	NULL	NULL	NULL	NULL	4	1	86	KSY2	List3	NULL	NULL	NULL	NULL	NULL	NULL	NULL	NULL	NULL	1	z	0	4	974915	0	z	765
좌우반구com(split BVF)_3	31	1	<?xml version="1.0"?>\n<Clock xmlns:dt="urn:schemas-microsoft-com:datatypes"><Description dt:dt="string">E-Prime Primary Realtime Clock</Description><StartTime><Timestamp dt:dt="int">0</Timestamp><DateUtc dt:dt="string">2021-06-08T05:58:56Z</DateUtc></StartTime><FrequencyChanges><FrequencyChange><Frequency dt:dt="r8">2699980000</Frequency><Timestamp dt:dt="r8">538928427996</Timestamp><Current dt:…	좌우반구com(split BVF)_3-031-1	60.021	1.0.0.165	1	-1686161318	Professional	2.0.10.242	2.0.10.353	06-08-2021	2021-06-08 오전 5:58:57	14:58:57	2.0.10.248	373	1	{/}	작품	작	품	NULL	NULL	NULL	NULL	NULL	NULL	91	1	109	KSY	List3	0		0	-1	1038342	183		0	0	1	{/}	1	3	1038525	0	{/}	427
좌우반구com(split BVF)_3	31	1	<?xml version="1.0"?>\n<Clock xmlns:dt="urn:schemas-microsoft-com:datatypes"><Description dt:dt="string">E-Prime Primary Realtime Clock</Description><StartTime><Timestamp dt:dt="int">0</Timestamp><DateUtc dt:dt="string">2021-06-08T05:58:56Z</DateUtc></StartTime><FrequencyChanges><FrequencyChange><Frequency dt:dt="r8">2699980000</Frequency><Timestamp dt:dt="r8">538928427996</Timestamp><Current dt:…	좌우반구com(split BVF)_3-031-1	60.021	1.0.0.165	1	-1686161318	Professional	2.0.10.242	2.0.10.353	06-08-2021	2021-06-08 오전 5:58:57	14:58:57	2.0.10.248	151	1	{/}	재계	재	계	NULL	NULL	NULL	39	1	19	NULL	NULL	NULL	KSY	List2	0		1	-1	444019	184		0	0	0	{/}	0	4	444203	0	z	414
좌우반구com(split BVF)_3	31	1	<?xml version="1.0"?>\n<Clock xmlns:dt="urn:schemas-microsoft-com:datatypes"><Description dt:dt="string">E-Prime Primary Realtime Clock</Description><StartTime><Timestamp dt:dt="int">0</Timestamp><DateUtc dt:dt="string">2021-06-08T05:58:56Z</DateUtc></StartTime><FrequencyChanges><FrequencyChange><Frequency dt:dt="r8">2699980000</Frequency><Timestamp dt:dt="r8">538928427996</Timestamp><Current dt:…	좌우반구com(split BVF)_3-031-1	60.021	1.0.0.165	1	-1686161318	Professional	2.0.10.242	2.0.10.353	06-08-2021	2021-06-08 오전 5:58:57	14:58:57	2.0.10.248	60	2	z	적태	적	태	88	1	60	NULL	NULL	NULL	NULL	NULL	NULL	KSY3	List1	NULL	NULL	NULL	NULL	NULL	NULL	NULL	NULL	NULL	1	z	0	3	185378	0	z	660
좌우반구com(split BVF)_3	31	1	<?xml version="1.0"?>\n<Clock xmlns:dt="urn:schemas-microsoft-com:datatypes"><Description dt:dt="string">E-Prime Primary Realtime Clock</Description><StartTime><Timestamp dt:dt="int">0</Timestamp><DateUtc dt:dt="string">2021-06-08T05:58:56Z</DateUtc></StartTime><FrequencyChanges><FrequencyChange><Frequency dt:dt="r8">2699980000</Frequency><Timestamp dt:dt="r8">538928427996</Timestamp><Current dt:…	좌우반구com(split BVF)_3-031-1	60.021	1.0.0.165	1	-1686161318	Professional	2.0.10.242	2.0.10.353	06-08-2021	2021-06-08 오전 5:58:57	14:58:57	2.0.10.248	59	1	{/}	전략	전	략	93	1	59	NULL	NULL	NULL	NULL	NULL	NULL	KSY	List1	0		0	0	182629	183		0	0	1	{/}	0	3	182812	0	{/}	369
좌우반구com(split BVF)_3	31	1	<?xml version="1.0"?>\n<Clock xmlns:dt="urn:schemas-microsoft-com:datatypes"><Description dt:dt="string">E-Prime Primary Realtime Clock</Description><StartTime><Timestamp dt:dt="int">0</Timestamp><DateUtc dt:dt="string">2021-06-08T05:58:56Z</DateUtc></StartTime><FrequencyChanges><FrequencyChange><Frequency dt:dt="r8">2699980000</Frequency><Timestamp dt:dt="r8">538928427996</Timestamp><Current dt:…	좌우반구com(split BVF)_3-031-1	60.021	1.0.0.165	1	-1686161318	Professional	2.0.10.242	2.0.10.353	06-08-2021	2021-06-08 오전 5:58:57	14:58:57	2.0.10.248	322	1	{/}	전통	전	통	NULL	NULL	NULL	NULL	NULL	NULL	100	1	58	KSY	List3	0		0	0	899675	183		0	0	1	{/}	0	3	899858	0	{/}	392
좌우반구com(split BVF)_3	31	1	<?xml version="1.0"?>\n<Clock xmlns:dt="urn:schemas-microsoft-com:datatypes"><Description dt:dt="string">E-Prime Primary Realtime Clock</Description><StartTime><Timestamp dt:dt="int">0</Timestamp><DateUtc dt:dt="string">2021-06-08T05:58:56Z</DateUtc></StartTime><FrequencyChanges><FrequencyChange><Frequency dt:dt="r8">2699980000</Frequency><Timestamp dt:dt="r8">538928427996</Timestamp><Current dt:…	좌우반구com(split BVF)_3-031-1	60.021	1.0.0.165	1	-1686161318	Professional	2.0.10.242	2.0.10.353	06-08-2021	2021-06-08 오전 5:58:57	14:58:57	2.0.10.248	54	2	z	전필	전	필	89	1	54	NULL	NULL	NULL	NULL	NULL	NULL	KSY2	List1	NULL	NULL	NULL	NULL	NULL	NULL	NULL	NULL	NULL	1	z	0	3	167551	0	z	1071
좌우반구com(split BVF)_3	31	1	<?xml version="1.0"?>\n<Clock xmlns:dt="urn:schemas-microsoft-com:datatypes"><Description dt:dt="string">E-Prime Primary Realtime Clock</Description><StartTime><Timestamp dt:dt="int">0</Timestamp><DateUtc dt:dt="string">2021-06-08T05:58:56Z</DateUtc></StartTime><FrequencyChanges><FrequencyChange><Frequency dt:dt="r8">2699980000</Frequency><Timestamp dt:dt="r8">538928427996</Timestamp><Current dt:…	좌우반구com(split BVF)_3-031-1	60.021	1.0.0.165	1	-1686161318	Professional	2.0.10.242	2.0.10.353	06-08-2021	2021-06-08 오전 5:58:57	14:58:57	2.0.10.248	332	1	{/}	절감	절	감	NULL	NULL	NULL	NULL	NULL	NULL	36	1	68	KSY	List3	0		0	0	926832	183		0	0	1	{/}	0	3	927015	0	{/}	442
좌우반구com(split BVF)_3	31	1	<?xml version="1.0"?>\n<Clock xmlns:dt="urn:schemas-microsoft-com:datatypes"><Description dt:dt="string">E-Prime Primary Realtime Clock</Description><StartTime><Timestamp dt:dt="int">0</Timestamp><DateUtc dt:dt="string">2021-06-08T05:58:56Z</DateUtc></StartTime><FrequencyChanges><FrequencyChange><Frequency dt:dt="r8">2699980000</Frequency><Timestamp dt:dt="r8">538928427996</Timestamp><Current dt:…	좌우반구com(split BVF)_3-031-1	60.021	1.0.0.165	1	-1686161318	Professional	2.0.10.242	2.0.10.353	06-08-2021	2021-06-08 오전 5:58:57	14:58:57	2.0.10.248	11	2	z	절보	절	보	43	1	11	NULL	NULL	NULL	NULL	NULL	NULL	KSY	List1	0		0	-1	49576	183		0	0	1	z	0	3	49759	0	z	465
좌우반구com(split BVF)_3	31	1	<?xml version="1.0"?>\n<Clock xmlns:dt="urn:schemas-microsoft-com:datatypes"><Description dt:dt="string">E-Prime Primary Realtime Clock</Description><StartTime><Timestamp dt:dt="int">0</Timestamp><DateUtc dt:dt="string">2021-06-08T05:58:56Z</DateUtc></StartTime><FrequencyChanges><FrequencyChange><Frequency dt:dt="r8">2699980000</Frequency><Timestamp dt:dt="r8">538928427996</Timestamp><Current dt:…	좌우반구com(split BVF)_3-031-1	60.021	1.0.0.165	1	-1686161318	Professional	2.0.10.242	2.0.10.353	06-08-2021	2021-06-08 오전 5:58:57	14:58:57	2.0.10.248	133	2	z	절속	절	속	NULL	NULL	NULL	107	1	1	NULL	NULL	NULL	KSY	List2	0		0	-1	395853	183		0	0	1	z	1	3	396036	0	z	702
좌우반구com(split BVF)_3	31	1	<?xml version="1.0"?>\n<Clock xmlns:dt="urn:schemas-microsoft-com:datatypes"><Description dt:dt="string">E-Prime Primary Realtime Clock</Description><StartTime><Timestamp dt:dt="int">0</Timestamp><DateUtc dt:dt="string">2021-06-08T05:58:56Z</DateUtc></StartTime><FrequencyChanges><FrequencyChange><Frequency dt:dt="r8">2699980000</Frequency><Timestamp dt:dt="r8">538928427996</Timestamp><Current dt:…	좌우반구com(split BVF)_3-031-1	60.021	1.0.0.165	1	-1686161318	Professional	2.0.10.242	2.0.10.353	06-08-2021	2021-06-08 오전 5:58:57	14:58:57	2.0.10.248	199	1	{/}	절차	절	차	NULL	NULL	NULL	25	1	67	NULL	NULL	NULL	KSY	List2	0		1	-1	571424	184		0	0	1	{/}	0	4	571608	0	{/}	311
좌우반구com(split BVF)_3	31	1	<?xml version="1.0"?>\n<Clock xmlns:dt="urn:schemas-microsoft-com:datatypes"><Description dt:dt="string">E-Prime Primary Realtime Clock</Description><StartTime><Timestamp dt:dt="int">0</Timestamp><DateUtc dt:dt="string">2021-06-08T05:58:56Z</DateUtc></StartTime><FrequencyChanges><FrequencyChange><Frequency dt:dt="r8">2699980000</Frequency><Timestamp dt:dt="r8">538928427996</Timestamp><Current dt:…	좌우반구com(split BVF)_3-031-1	60.021	1.0.0.165	1	-1686161318	Professional	2.0.10.242	2.0.10.353	06-08-2021	2021-06-08 오전 5:58:57	14:58:57	2.0.10.248	385	1	{/}	정도	정	도	NULL	NULL	NULL	NULL	NULL	NULL	27	1	121	KSY	List3	0		0	-1	1070481	183		0	0	1	{/}	0	3	1070664	0	{/}	359
좌우반구com(split BVF)_3	31	1	<?xml version="1.0"?>\n<Clock xmlns:dt="urn:schemas-microsoft-com:datatypes"><Description dt:dt="string">E-Prime Primary Realtime Clock</Description><StartTime><Timestamp dt:dt="int">0</Timestamp><DateUtc dt:dt="string">2021-06-08T05:58:56Z</DateUtc></StartTime><FrequencyChanges><FrequencyChange><Frequency dt:dt="r8">2699980000</Frequency><Timestamp dt:dt="r8">538928427996</Timestamp><Current dt:…	좌우반구com(split BVF)_3-031-1	60.021	1.0.0.165	1	-1686161318	Professional	2.0.10.242	2.0.10.353	06-08-2021	2021-06-08 오전 5:58:57	14:58:57	2.0.10.248	40	1	{/}	정오	정	오	103	1	40	NULL	NULL	NULL	NULL	NULL	NULL	KSY	List1	0		0	-1	128931	183		0	0	1	{/}	1	3	129114	0	{/}	340
좌우반구com(split BVF)_3	31	1	<?xml version="1.0"?>\n<Clock xmlns:dt="urn:schemas-microsoft-com:datatypes"><Description dt:dt="string">E-Prime Primary Realtime Clock</Description><StartTime><Timestamp dt:dt="int">0</Timestamp><DateUtc dt:dt="string">2021-06-08T05:58:56Z</DateUtc></StartTime><FrequencyChanges><FrequencyChange><Frequency dt:dt="r8">2699980000</Frequency><Timestamp dt:dt="r8">538928427996</Timestamp><Current dt:…	좌우반구com(split BVF)_3-031-1	60.021	1.0.0.165	1	-1686161318	Professional	2.0.10.242	2.0.10.353	06-08-2021	2021-06-08 오전 5:58:57	14:58:57	2.0.10.248	351	1	{/}	정책	정	책	NULL	NULL	NULL	NULL	NULL	NULL	8	1	87	KSY	List3	0		0	-1	977697	183		0	0	1	{/}	0	3	977880	0	{/}	576
좌우반구com(split BVF)_3	31	1	<?xml version="1.0"?>\n<Clock xmlns:dt="urn:schemas-microsoft-com:datatypes"><Description dt:dt="string">E-Prime Primary Realtime Clock</Description><StartTime><Timestamp dt:dt="int">0</Timestamp><DateUtc dt:dt="string">2021-06-08T05:58:56Z</DateUtc></StartTime><FrequencyChanges><FrequencyChange><Frequency dt:dt="r8">2699980000</Frequency><Timestamp dt:dt="r8">538928427996</Timestamp><Current dt:…	좌우반구com(split BVF)_3-031-1	60.021	1.0.0.165	1	-1686161318	Professional	2.0.10.242	2.0.10.353	06-08-2021	2021-06-08 오전 5:58:57	14:58:57	2.0.10.248	261	2	z	제경	제	경	NULL	NULL	NULL	40	1	129	NULL	NULL	NULL	KSY3	List2	NULL	NULL	NULL	NULL	NULL	NULL	NULL	NULL	NULL	0	z	0	4	737749	0	{/}	567
좌우반구com(split BVF)_3	31	1	<?xml version="1.0"?>\n<Clock xmlns:dt="urn:schemas-microsoft-com:datatypes"><Description dt:dt="string">E-Prime Primary Realtime Clock</Description><StartTime><Timestamp dt:dt="int">0</Timestamp><DateUtc dt:dt="string">2021-06-08T05:58:56Z</DateUtc></StartTime><FrequencyChanges><FrequencyChange><Frequency dt:dt="r8">2699980000</Frequency><Timestamp dt:dt="r8">538928427996</Timestamp><Current dt:…	좌우반구com(split BVF)_3-031-1	60.021	1.0.0.165	1	-1686161318	Professional	2.0.10.242	2.0.10.353	06-08-2021	2021-06-08 오전 5:58:57	14:58:57	2.0.10.248	148	1	{/}	제도	제	도	NULL	NULL	NULL	127	1	16	NULL	NULL	NULL	KSY	List2	0		0	0	436206	183		0	0	1	{/}	0	3	436389	0	{/}	252
좌우반구com(split BVF)_3	31	1	<?xml version="1.0"?>\n<Clock xmlns:dt="urn:schemas-microsoft-com:datatypes"><Description dt:dt="string">E-Prime Primary Realtime Clock</Description><StartTime><Timestamp dt:dt="int">0</Timestamp><DateUtc dt:dt="string">2021-06-08T05:58:56Z</DateUtc></StartTime><FrequencyChanges><FrequencyChange><Frequency dt:dt="r8">2699980000</Frequency><Timestamp dt:dt="r8">538928427996</Timestamp><Current dt:…	좌우반구com(split BVF)_3-031-1	60.021	1.0.0.165	1	-1686161318	Professional	2.0.10.242	2.0.10.353	06-08-2021	2021-06-08 오전 5:58:57	14:58:57	2.0.10.248	346	2	z	제란	제	란	NULL	NULL	NULL	NULL	NULL	NULL	130	1	82	KSY2	List3	NULL	NULL	NULL	NULL	NULL	NULL	NULL	NULL	NULL	0	z	0	3	963835	0	{/}	758
좌우반구com(split BVF)_3	31	1	<?xml version="1.0"?>\n<Clock xmlns:dt="urn:schemas-microsoft-com:datatypes"><Description dt:dt="string">E-Prime Primary Realtime Clock</Description><StartTime><Timestamp dt:dt="int">0</Timestamp><DateUtc dt:dt="string">2021-06-08T05:58:56Z</DateUtc></StartTime><FrequencyChanges><FrequencyChange><Frequency dt:dt="r8">2699980000</Frequency><Timestamp dt:dt="r8">538928427996</Timestamp><Current dt:…	좌우반구com(split BVF)_3-031-1	60.021	1.0.0.165	1	-1686161318	Professional	2.0.10.242	2.0.10.353	06-08-2021	2021-06-08 오전 5:58:57	14:58:57	2.0.10.248	89	1	{/}	제안	제	안	26	1	89	NULL	NULL	NULL	NULL	NULL	NULL	KSY	List1	0		0	0	267299	183		0	0	1	{/}	0	3	267482	0	{/}	490
좌우반구com(split BVF)_3	31	1	<?xml version="1.0"?>\n<Clock xmlns:dt="urn:schemas-microsoft-com:datatypes"><Description dt:dt="string">E-Prime Primary Realtime Clock</Description><StartTime><Timestamp dt:dt="int">0</Timestamp><DateUtc dt:dt="string">2021-06-08T05:58:56Z</DateUtc></StartTime><FrequencyChanges><FrequencyChange><Frequency dt:dt="r8">2699980000</Frequency><Timestamp dt:dt="r8">538928427996</Timestamp><Current dt:…	좌우반구com(split BVF)_3-031-1	60.021	1.0.0.165	1	-1686161318	Professional	2.0.10.242	2.0.10.353	06-08-2021	2021-06-08 오전 5:58:57	14:58:57	2.0.10.248	284	1	{/}	제품	제	품	NULL	NULL	NULL	NULL	NULL	NULL	38	1	20	KSY	List3	0		0	-1	798377	184		0	0	1	{/}	0	4	798561	0	{/}	242
좌우반구com(split BVF)_3	31	1	<?xml version="1.0"?>\n<Clock xmlns:dt="urn:schemas-microsoft-com:datatypes"><Description dt:dt="string">E-Prime Primary Realtime Clock</Description><StartTime><Timestamp dt:dt="int">0</Timestamp><DateUtc dt:dt="string">2021-06-08T05:58:56Z</DateUtc></StartTime><FrequencyChanges><FrequencyChange><Frequency dt:dt="r8">2699980000</Frequency><Timestamp dt:dt="r8">538928427996</Timestamp><Current dt:…	좌우반구com(split BVF)_3-031-1	60.021	1.0.0.165	1	-1686161318	Professional	2.0.10.242	2.0.10.353	06-08-2021	2021-06-08 오전 5:58:57	14:58:57	2.0.10.248	344	1	{/}	조건	조	건	NULL	NULL	NULL	NULL	NULL	NULL	116	1	80	KSY	List3	0		1	-1	958670	184		0	0	1	{/}	0	4	958854	0	{/}	283
좌우반구com(split BVF)_3	31	1	<?xml version="1.0"?>\n<Clock xmlns:dt="urn:schemas-microsoft-com:datatypes"><Description dt:dt="string">E-Prime Primary Realtime Clock</Description><StartTime><Timestamp dt:dt="int">0</Timestamp><DateUtc dt:dt="string">2021-06-08T05:58:56Z</DateUtc></StartTime><FrequencyChanges><FrequencyChange><Frequency dt:dt="r8">2699980000</Frequency><Timestamp dt:dt="r8">538928427996</Timestamp><Current dt:…	좌우반구com(split BVF)_3-031-1	60.021	1.0.0.165	1	-1686161318	Professional	2.0.10.242	2.0.10.353	06-08-2021	2021-06-08 오전 5:58:57	14:58:57	2.0.10.248	387	1	{/}	조례	조	례	NULL	NULL	NULL	NULL	NULL	NULL	68	1	123	KSY	List3	0		0	-1	1075512	184		0	0	1	{/}	0	4	1075696	0	{/}	535
좌우반구com(split BVF)_3	31	1	<?xml version="1.0"?>\n<Clock xmlns:dt="urn:schemas-microsoft-com:datatypes"><Description dt:dt="string">E-Prime Primary Realtime Clock</Description><StartTime><Timestamp dt:dt="int">0</Timestamp><DateUtc dt:dt="string">2021-06-08T05:58:56Z</DateUtc></StartTime><FrequencyChanges><FrequencyChange><Frequency dt:dt="r8">2699980000</Frequency><Timestamp dt:dt="r8">538928427996</Timestamp><Current dt:…	좌우반구com(split BVF)_3-031-1	60.021	1.0.0.165	1	-1686161318	Professional	2.0.10.242	2.0.10.353	06-08-2021	2021-06-08 오전 5:58:57	14:58:57	2.0.10.248	388	1	{/}	조직	조	직	NULL	NULL	NULL	NULL	NULL	NULL	30	1	124	KSY	List3	0		0	0	1078245	183		0	0	1	{/}	0	3	1078428	0	{/}	291
좌우반구com(split BVF)_3	31	1	<?xml version="1.0"?>\n<Clock xmlns:dt="urn:schemas-microsoft-com:datatypes"><Description dt:dt="string">E-Prime Primary Realtime Clock</Description><StartTime><Timestamp dt:dt="int">0</Timestamp><DateUtc dt:dt="string">2021-06-08T05:58:56Z</DateUtc></StartTime><FrequencyChanges><FrequencyChange><Frequency dt:dt="r8">2699980000</Frequency><Timestamp dt:dt="r8">538928427996</Timestamp><Current dt:…	좌우반구com(split BVF)_3-031-1	60.021	1.0.0.165	1	-1686161318	Professional	2.0.10.242	2.0.10.353	06-08-2021	2021-06-08 오전 5:58:57	14:58:57	2.0.10.248	272	1	{/}	종류	종	류	NULL	NULL	NULL	NULL	NULL	NULL	114	1	8	KSY	List3	0		0	-1	767705	183		0	0	1	{/}	0	3	767888	0	{/}	404
좌우반구com(split BVF)_3	31	1	<?xml version="1.0"?>\n<Clock xmlns:dt="urn:schemas-microsoft-com:datatypes"><Description dt:dt="string">E-Prime Primary Realtime Clock</Description><StartTime><Timestamp dt:dt="int">0</Timestamp><DateUtc dt:dt="string">2021-06-08T05:58:56Z</DateUtc></StartTime><FrequencyChanges><FrequencyChange><Frequency dt:dt="r8">2699980000</Frequency><Timestamp dt:dt="r8">538928427996</Timestamp><Current dt:…	좌우반구com(split BVF)_3-031-1	60.021	1.0.0.165	1	-1686161318	Professional	2.0.10.242	2.0.10.353	06-08-2021	2021-06-08 오전 5:58:57	14:58:57	2.0.10.248	353	2	z	종백	종	백	NULL	NULL	NULL	NULL	NULL	NULL	74	1	89	KSY3	List3	NULL	NULL	NULL	NULL	NULL	NULL	NULL	NULL	NULL	1	z	0	3	983828	0	z	636
좌우반구com(split BVF)_3	31	1	<?xml version="1.0"?>\n<Clock xmlns:dt="urn:schemas-microsoft-com:datatypes"><Description dt:dt="string">E-Prime Primary Realtime Clock</Description><StartTime><Timestamp dt:dt="int">0</Timestamp><DateUtc dt:dt="string">2021-06-08T05:58:56Z</DateUtc></StartTime><FrequencyChanges><FrequencyChange><Frequency dt:dt="r8">2699980000</Frequency><Timestamp dt:dt="r8">538928427996</Timestamp><Current dt:…	좌우반구com(split BVF)_3-031-1	60.021	1.0.0.165	1	-1686161318	Professional	2.0.10.242	2.0.10.353	06-08-2021	2021-06-08 오전 5:58:57	14:58:57	2.0.10.248	186	2	z	죽거	죽	거	NULL	NULL	NULL	112	1	54	NULL	NULL	NULL	KSY	List2	0		0	-1	537636	184		0	0	1	z	0	4	537820	0	z	316
좌우반구com(split BVF)_3	31	1	<?xml version="1.0"?>\n<Clock xmlns:dt="urn:schemas-microsoft-com:datatypes"><Description dt:dt="string">E-Prime Primary Realtime Clock</Description><StartTime><Timestamp dt:dt="int">0</Timestamp><DateUtc dt:dt="string">2021-06-08T05:58:56Z</DateUtc></StartTime><FrequencyChanges><FrequencyChange><Frequency dt:dt="r8">2699980000</Frequency><Timestamp dt:dt="r8">538928427996</Timestamp><Current dt:…	좌우반구com(split BVF)_3-031-1	60.021	1.0.0.165	1	-1686161318	Professional	2.0.10.242	2.0.10.353	06-08-2021	2021-06-08 오전 5:58:57	14:58:57	2.0.10.248	197	1	{/}	죽음	죽	음	NULL	NULL	NULL	97	1	65	NULL	NULL	NULL	KSY	List2	0		0	-1	566276	183		0	0	1	{/}	1	3	566459	0	{/}	340
좌우반구com(split BVF)_3	31	1	<?xml version="1.0"?>\n<Clock xmlns:dt="urn:schemas-microsoft-com:datatypes"><Description dt:dt="string">E-Prime Primary Realtime Clock</Description><StartTime><Timestamp dt:dt="int">0</Timestamp><DateUtc dt:dt="string">2021-06-08T05:58:56Z</DateUtc></StartTime><FrequencyChanges><FrequencyChange><Frequency dt:dt="r8">2699980000</Frequency><Timestamp dt:dt="r8">538928427996</Timestamp><Current dt:…	좌우반구com(split BVF)_3-031-1	60.021	1.0.0.165	1	-1686161318	Professional	2.0.10.242	2.0.10.353	06-08-2021	2021-06-08 오전 5:58:57	14:58:57	2.0.10.248	193	1	{/}	준거	준	거	NULL	NULL	NULL	61	1	61	NULL	NULL	NULL	KSY	List2	0		0	0	555447	183		0	0	1	{/}	0	3	555630	0	{/}	625
좌우반구com(split BVF)_3	31	1	<?xml version="1.0"?>\n<Clock xmlns:dt="urn:schemas-microsoft-com:datatypes"><Description dt:dt="string">E-Prime Primary Realtime Clock</Description><StartTime><Timestamp dt:dt="int">0</Timestamp><DateUtc dt:dt="string">2021-06-08T05:58:56Z</DateUtc></StartTime><FrequencyChanges><FrequencyChange><Frequency dt:dt="r8">2699980000</Frequency><Timestamp dt:dt="r8">538928427996</Timestamp><Current dt:…	좌우반구com(split BVF)_3-031-1	60.021	1.0.0.165	1	-1686161318	Professional	2.0.10.242	2.0.10.353	06-08-2021	2021-06-08 오전 5:58:57	14:58:57	2.0.10.248	313	2	z	증력	증	력	NULL	NULL	NULL	NULL	NULL	NULL	35	1	49	KSY3	List3	NULL	NULL	NULL	NULL	NULL	NULL	NULL	NULL	NULL	1	z	0	3	875200	0	z	602
좌우반구com(split BVF)_3	31	1	<?xml version="1.0"?>\n<Clock xmlns:dt="urn:schemas-microsoft-com:datatypes"><Description dt:dt="string">E-Prime Primary Realtime Clock</Description><StartTime><Timestamp dt:dt="int">0</Timestamp><DateUtc dt:dt="string">2021-06-08T05:58:56Z</DateUtc></StartTime><FrequencyChanges><FrequencyChange><Frequency dt:dt="r8">2699980000</Frequency><Timestamp dt:dt="r8">538928427996</Timestamp><Current dt:…	좌우반구com(split BVF)_3-031-1	60.021	1.0.0.165	1	-1686161318	Professional	2.0.10.242	2.0.10.353	06-08-2021	2021-06-08 오전 5:58:57	14:58:57	2.0.10.248	301	1	{/}	증인	증	인	NULL	NULL	NULL	NULL	NULL	NULL	78	1	37	KSY	List3	0		0	-1	843178	183		0	0	1	{/}	1	3	843361	0	{/}	450
좌우반구com(split BVF)_3	31	1	<?xml version="1.0"?>\n<Clock xmlns:dt="urn:schemas-microsoft-com:datatypes"><Description dt:dt="string">E-Prime Primary Realtime Clock</Description><StartTime><Timestamp dt:dt="int">0</Timestamp><DateUtc dt:dt="string">2021-06-08T05:58:56Z</DateUtc></StartTime><FrequencyChanges><FrequencyChange><Frequency dt:dt="r8">2699980000</Frequency><Timestamp dt:dt="r8">538928427996</Timestamp><Current dt:…	좌우반구com(split BVF)_3-031-1	60.021	1.0.0.165	1	-1686161318	Professional	2.0.10.242	2.0.10.353	06-08-2021	2021-06-08 오전 5:58:57	14:58:57	2.0.10.248	180	2	z	지님	지	님	NULL	NULL	NULL	44	1	48	NULL	NULL	NULL	KSY3	List2	NULL	NULL	NULL	NULL	NULL	NULL	NULL	NULL	NULL	1	z	0	4	521309	0	z	467
좌우반구com(split BVF)_3	31	1	<?xml version="1.0"?>\n<Clock xmlns:dt="urn:schemas-microsoft-com:datatypes"><Description dt:dt="string">E-Prime Primary Realtime Clock</Description><StartTime><Timestamp dt:dt="int">0</Timestamp><DateUtc dt:dt="string">2021-06-08T05:58:56Z</DateUtc></StartTime><FrequencyChanges><FrequencyChange><Frequency dt:dt="r8">2699980000</Frequency><Timestamp dt:dt="r8">538928427996</Timestamp><Current dt:…	좌우반구com(split BVF)_3-031-1	60.021	1.0.0.165	1	-1686161318	Professional	2.0.10.242	2.0.10.353	06-08-2021	2021-06-08 오전 5:58:57	14:58:57	2.0.10.248	300	1	{/}	지적	지	적	NULL	NULL	NULL	NULL	NULL	NULL	21	1	36	KSY	List3	0		0	0	840596	183		0	0	1	{/}	0	3	840779	0	{/}	376
좌우반구com(split BVF)_3	31	1	<?xml version="1.0"?>\n<Clock xmlns:dt="urn:schemas-microsoft-com:datatypes"><Description dt:dt="string">E-Prime Primary Realtime Clock</Description><StartTime><Timestamp dt:dt="int">0</Timestamp><DateUtc dt:dt="string">2021-06-08T05:58:56Z</DateUtc></StartTime><FrequencyChanges><FrequencyChange><Frequency dt:dt="r8">2699980000</Frequency><Timestamp dt:dt="r8">538928427996</Timestamp><Current dt:…	좌우반구com(split BVF)_3-031-1	60.021	1.0.0.165	1	-1686161318	Professional	2.0.10.242	2.0.10.353	06-08-2021	2021-06-08 오전 5:58:57	14:58:57	2.0.10.248	365	1	{/}	지표	지	표	NULL	NULL	NULL	NULL	NULL	NULL	118	1	101	KSY	List3	0		0	0	1016367	183		0	0	1	{/}	0	3	1016550	0	{/}	450
좌우반구com(split BVF)_3	31	1	<?xml version="1.0"?>\n<Clock xmlns:dt="urn:schemas-microsoft-com:datatypes"><Description dt:dt="string">E-Prime Primary Realtime Clock</Description><StartTime><Timestamp dt:dt="int">0</Timestamp><DateUtc dt:dt="string">2021-06-08T05:58:56Z</DateUtc></StartTime><FrequencyChanges><FrequencyChange><Frequency dt:dt="r8">2699980000</Frequency><Timestamp dt:dt="r8">538928427996</Timestamp><Current dt:…	좌우반구com(split BVF)_3-031-1	60.021	1.0.0.165	1	-1686161318	Professional	2.0.10.242	2.0.10.353	06-08-2021	2021-06-08 오전 5:58:57	14:58:57	2.0.10.248	137	1	{/}	지혜	지	혜	NULL	NULL	NULL	122	1	5	NULL	NULL	NULL	KSY	List2	0		0	-1	407099	184		0	0	1	{/}	0	4	407283	0	{/}	551
좌우반구com(split BVF)_3	31	1	<?xml version="1.0"?>\n<Clock xmlns:dt="urn:schemas-microsoft-com:datatypes"><Description dt:dt="string">E-Prime Primary Realtime Clock</Description><StartTime><Timestamp dt:dt="int">0</Timestamp><DateUtc dt:dt="string">2021-06-08T05:58:56Z</DateUtc></StartTime><FrequencyChanges><FrequencyChange><Frequency dt:dt="r8">2699980000</Frequency><Timestamp dt:dt="r8">538928427996</Timestamp><Current dt:…	좌우반구com(split BVF)_3-031-1	60.021	1.0.0.165	1	-1686161318	Professional	2.0.10.242	2.0.10.353	06-08-2021	2021-06-08 오전 5:58:57	14:58:57	2.0.10.248	136	2	z	직매	직	매	NULL	NULL	NULL	87	1	4	NULL	NULL	NULL	KSY	List2	0		0	0	404334	183		0	0	1	z	0	3	404517	0	z	565
좌우반구com(split BVF)_3	31	1	<?xml version="1.0"?>\n<Clock xmlns:dt="urn:schemas-microsoft-com:datatypes"><Description dt:dt="string">E-Prime Primary Realtime Clock</Description><StartTime><Timestamp dt:dt="int">0</Timestamp><DateUtc dt:dt="string">2021-06-08T05:58:56Z</DateUtc></StartTime><FrequencyChanges><FrequencyChange><Frequency dt:dt="r8">2699980000</Frequency><Timestamp dt:dt="r8">538928427996</Timestamp><Current dt:…	좌우반구com(split BVF)_3-031-1	60.021	1.0.0.165	1	-1686161318	Professional	2.0.10.242	2.0.10.353	06-08-2021	2021-06-08 오전 5:58:57	14:58:57	2.0.10.248	121	1	{/}	직장	직	장	72	1	121	NULL	NULL	NULL	NULL	NULL	NULL	KSY	List1	0		0	-1	355884	183		0	0	1	{/}	1	3	356067	0	{/}	336
좌우반구com(split BVF)_3	31	1	<?xml version="1.0"?>\n<Clock xmlns:dt="urn:schemas-microsoft-com:datatypes"><Description dt:dt="string">E-Prime Primary Realtime Clock</Description><StartTime><Timestamp dt:dt="int">0</Timestamp><DateUtc dt:dt="string">2021-06-08T05:58:56Z</DateUtc></StartTime><FrequencyChanges><FrequencyChange><Frequency dt:dt="r8">2699980000</Frequency><Timestamp dt:dt="r8">538928427996</Timestamp><Current dt:…	좌우반구com(split BVF)_3-031-1	60.021	1.0.0.165	1	-1686161318	Professional	2.0.10.242	2.0.10.353	06-08-2021	2021-06-08 오전 5:58:57	14:58:57	2.0.10.248	91	2	z	진회	진	회	1	1	91	NULL	NULL	NULL	NULL	NULL	NULL	KSY3	List1	NULL	NULL	NULL	NULL	NULL	NULL	NULL	NULL	NULL	0	z	0	3	272880	0	{/}	820
좌우반구com(split BVF)_3	31	1	<?xml version="1.0"?>\n<Clock xmlns:dt="urn:schemas-microsoft-com:datatypes"><Description dt:dt="string">E-Prime Primary Realtime Clock</Description><StartTime><Timestamp dt:dt="int">0</Timestamp><DateUtc dt:dt="string">2021-06-08T05:58:56Z</DateUtc></StartTime><FrequencyChanges><FrequencyChange><Frequency dt:dt="r8">2699980000</Frequency><Timestamp dt:dt="r8">538928427996</Timestamp><Current dt:…	좌우반구com(split BVF)_3-031-1	60.021	1.0.0.165	1	-1686161318	Professional	2.0.10.242	2.0.10.353	06-08-2021	2021-06-08 오전 5:58:57	14:58:57	2.0.10.248	304	1	{/}	질서	질	서	NULL	NULL	NULL	NULL	NULL	NULL	22	1	40	KSY	List3	0		0	0	850909	183		0	0	1	{/}	0	3	851092	0	{/}	294
좌우반구com(split BVF)_3	31	1	<?xml version="1.0"?>\n<Clock xmlns:dt="urn:schemas-microsoft-com:datatypes"><Description dt:dt="string">E-Prime Primary Realtime Clock</Description><StartTime><Timestamp dt:dt="int">0</Timestamp><DateUtc dt:dt="string">2021-06-08T05:58:56Z</DateUtc></StartTime><FrequencyChanges><FrequencyChange><Frequency dt:dt="r8">2699980000</Frequency><Timestamp dt:dt="r8">538928427996</Timestamp><Current dt:…	좌우반구com(split BVF)_3-031-1	60.021	1.0.0.165	1	-1686161318	Professional	2.0.10.242	2.0.10.353	06-08-2021	2021-06-08 오전 5:58:57	14:58:57	2.0.10.248	337	1	{/}	차량	차	량	NULL	NULL	NULL	NULL	NULL	NULL	96	1	73	KSY	List3	0		0	0	940044	183		0	0	1	{/}	0	3	940227	0	{/}	470
좌우반구com(split BVF)_3	31	1	<?xml version="1.0"?>\n<Clock xmlns:dt="urn:schemas-microsoft-com:datatypes"><Description dt:dt="string">E-Prime Primary Realtime Clock</Description><StartTime><Timestamp dt:dt="int">0</Timestamp><DateUtc dt:dt="string">2021-06-08T05:58:56Z</DateUtc></StartTime><FrequencyChanges><FrequencyChange><Frequency dt:dt="r8">2699980000</Frequency><Timestamp dt:dt="r8">538928427996</Timestamp><Current dt:…	좌우반구com(split BVF)_3-031-1	60.021	1.0.0.165	1	-1686161318	Professional	2.0.10.242	2.0.10.353	06-08-2021	2021-06-08 오전 5:58:57	14:58:57	2.0.10.248	68	1	{/}	차익	차	익	47	1	68	NULL	NULL	NULL	NULL	NULL	NULL	KSY	List1	0		0	-1	208886	183		0	0	1	{/}	1	3	209069	0	{/}	536
좌우반구com(split BVF)_3	31	1	<?xml version="1.0"?>\n<Clock xmlns:dt="urn:schemas-microsoft-com:datatypes"><Description dt:dt="string">E-Prime Primary Realtime Clock</Description><StartTime><Timestamp dt:dt="int">0</Timestamp><DateUtc dt:dt="string">2021-06-08T05:58:56Z</DateUtc></StartTime><FrequencyChanges><FrequencyChange><Frequency dt:dt="r8">2699980000</Frequency><Timestamp dt:dt="r8">538928427996</Timestamp><Current dt:…	좌우반구com(split BVF)_3-031-1	60.021	1.0.0.165	1	-1686161318	Professional	2.0.10.242	2.0.10.353	06-08-2021	2021-06-08 오전 5:58:57	14:58:57	2.0.10.248	119	2	z	착반	착	반	30	1	119	NULL	NULL	NULL	NULL	NULL	NULL	KSY3	List1	NULL	NULL	NULL	NULL	NULL	NULL	NULL	NULL	NULL	1	z	0	3	350569	0	z	498
좌우반구com(split BVF)_3	31	1	<?xml version="1.0"?>\n<Clock xmlns:dt="urn:schemas-microsoft-com:datatypes"><Description dt:dt="string">E-Prime Primary Realtime Clock</Description><StartTime><Timestamp dt:dt="int">0</Timestamp><DateUtc dt:dt="string">2021-06-08T05:58:56Z</DateUtc></StartTime><FrequencyChanges><FrequencyChange><Frequency dt:dt="r8">2699980000</Frequency><Timestamp dt:dt="r8">538928427996</Timestamp><Current dt:…	좌우반구com(split BVF)_3-031-1	60.021	1.0.0.165	1	-1686161318	Professional	2.0.10.242	2.0.10.353	06-08-2021	2021-06-08 오전 5:58:57	14:58:57	2.0.10.248	29	1	{/}	책임	책	임	112	1	29	NULL	NULL	NULL	NULL	NULL	NULL	KSY	List1	0		0	0	98709	183		0	0	1	{/}	0	3	98892	0	{/}	299
좌우반구com(split BVF)_3	31	1	<?xml version="1.0"?>\n<Clock xmlns:dt="urn:schemas-microsoft-com:datatypes"><Description dt:dt="string">E-Prime Primary Realtime Clock</Description><StartTime><Timestamp dt:dt="int">0</Timestamp><DateUtc dt:dt="string">2021-06-08T05:58:56Z</DateUtc></StartTime><FrequencyChanges><FrequencyChange><Frequency dt:dt="r8">2699980000</Frequency><Timestamp dt:dt="r8">538928427996</Timestamp><Current dt:…	좌우반구com(split BVF)_3-031-1	60.021	1.0.0.165	1	-1686161318	Professional	2.0.10.242	2.0.10.353	06-08-2021	2021-06-08 오전 5:58:57	14:58:57	2.0.10.248	5	2	z	책희	책	희	104	1	5	NULL	NULL	NULL	NULL	NULL	NULL	KSY	List1	0		0	-1	32865	183		0	0	1	z	1	3	33048	0	z	576
좌우반구com(split BVF)_3	31	1	<?xml version="1.0"?>\n<Clock xmlns:dt="urn:schemas-microsoft-com:datatypes"><Description dt:dt="string">E-Prime Primary Realtime Clock</Description><StartTime><Timestamp dt:dt="int">0</Timestamp><DateUtc dt:dt="string">2021-06-08T05:58:56Z</DateUtc></StartTime><FrequencyChanges><FrequencyChange><Frequency dt:dt="r8">2699980000</Frequency><Timestamp dt:dt="r8">538928427996</Timestamp><Current dt:…	좌우반구com(split BVF)_3-031-1	60.021	1.0.0.165	1	-1686161318	Professional	2.0.10.242	2.0.10.353	06-08-2021	2021-06-08 오전 5:58:57	14:58:57	2.0.10.248	236	2	z	청휘	청	휘	NULL	NULL	NULL	1	1	104	NULL	NULL	NULL	KSY2	List2	NULL	NULL	NULL	NULL	NULL	NULL	NULL	NULL	NULL	1	z	0	3	671222	0	z	664
좌우반구com(split BVF)_3	31	1	<?xml version="1.0"?>\n<Clock xmlns:dt="urn:schemas-microsoft-com:datatypes"><Description dt:dt="string">E-Prime Primary Realtime Clock</Description><StartTime><Timestamp dt:dt="int">0</Timestamp><DateUtc dt:dt="string">2021-06-08T05:58:56Z</DateUtc></StartTime><FrequencyChanges><FrequencyChange><Frequency dt:dt="r8">2699980000</Frequency><Timestamp dt:dt="r8">538928427996</Timestamp><Current dt:…	좌우반구com(split BVF)_3-031-1	60.021	1.0.0.165	1	-1686161318	Professional	2.0.10.242	2.0.10.353	06-08-2021	2021-06-08 오전 5:58:57	14:58:57	2.0.10.248	46	2	z	체행	체	행	3	1	46	NULL	NULL	NULL	NULL	NULL	NULL	KSY2	List1	NULL	NULL	NULL	NULL	NULL	NULL	NULL	NULL	NULL	1	z	0	4	145209	0	z	741
좌우반구com(split BVF)_3	31	1	<?xml version="1.0"?>\n<Clock xmlns:dt="urn:schemas-microsoft-com:datatypes"><Description dt:dt="string">E-Prime Primary Realtime Clock</Description><StartTime><Timestamp dt:dt="int">0</Timestamp><DateUtc dt:dt="string">2021-06-08T05:58:56Z</DateUtc></StartTime><FrequencyChanges><FrequencyChange><Frequency dt:dt="r8">2699980000</Frequency><Timestamp dt:dt="r8">538928427996</Timestamp><Current dt:…	좌우반구com(split BVF)_3-031-1	60.021	1.0.0.165	1	-1686161318	Professional	2.0.10.242	2.0.10.353	06-08-2021	2021-06-08 오전 5:58:57	14:58:57	2.0.10.248	326	1	{/}	체험	체	험	NULL	NULL	NULL	NULL	NULL	NULL	61	1	62	KSY	List3	0		0	-1	910404	183		0	0	1	{/}	1	3	910587	0	{/}	350
좌우반구com(split BVF)_3	31	1	<?xml version="1.0"?>\n<Clock xmlns:dt="urn:schemas-microsoft-com:datatypes"><Description dt:dt="string">E-Prime Primary Realtime Clock</Description><StartTime><Timestamp dt:dt="int">0</Timestamp><DateUtc dt:dt="string">2021-06-08T05:58:56Z</DateUtc></StartTime><FrequencyChanges><FrequencyChange><Frequency dt:dt="r8">2699980000</Frequency><Timestamp dt:dt="r8">538928427996</Timestamp><Current dt:…	좌우반구com(split BVF)_3-031-1	60.021	1.0.0.165	1	-1686161318	Professional	2.0.10.242	2.0.10.353	06-08-2021	2021-06-08 오전 5:58:57	14:58:57	2.0.10.248	273	1	{/}	최고	최	고	NULL	NULL	NULL	NULL	NULL	NULL	39	1	9	KSY	List3	0		0	-1	770304	183		0	0	1	{/}	0	3	770487	0	{/}	365
좌우반구com(split BVF)_3	31	1	<?xml version="1.0"?>\n<Clock xmlns:dt="urn:schemas-microsoft-com:datatypes"><Description dt:dt="string">E-Prime Primary Realtime Clock</Description><StartTime><Timestamp dt:dt="int">0</Timestamp><DateUtc dt:dt="string">2021-06-08T05:58:56Z</DateUtc></StartTime><FrequencyChanges><FrequencyChange><Frequency dt:dt="r8">2699980000</Frequency><Timestamp dt:dt="r8">538928427996</Timestamp><Current dt:…	좌우반구com(split BVF)_3-031-1	60.021	1.0.0.165	1	-1686161318	Professional	2.0.10.242	2.0.10.353	06-08-2021	2021-06-08 오전 5:58:57	14:58:57	2.0.10.248	263	2	z	최여	최	여	NULL	NULL	NULL	38	1	131	NULL	NULL	NULL	KSY2	List2	NULL	NULL	NULL	NULL	NULL	NULL	NULL	NULL	NULL	1	z	0	4	743347	0	z	393
좌우반구com(split BVF)_3	31	1	<?xml version="1.0"?>\n<Clock xmlns:dt="urn:schemas-microsoft-com:datatypes"><Description dt:dt="string">E-Prime Primary Realtime Clock</Description><StartTime><Timestamp dt:dt="int">0</Timestamp><DateUtc dt:dt="string">2021-06-08T05:58:56Z</DateUtc></StartTime><FrequencyChanges><FrequencyChange><Frequency dt:dt="r8">2699980000</Frequency><Timestamp dt:dt="r8">538928427996</Timestamp><Current dt:…	좌우반구com(split BVF)_3-031-1	60.021	1.0.0.165	1	-1686161318	Professional	2.0.10.242	2.0.10.353	06-08-2021	2021-06-08 오전 5:58:57	14:58:57	2.0.10.248	228	2	z	최횟	최	횟	NULL	NULL	NULL	50	1	96	NULL	NULL	NULL	KSY2	List2	NULL	NULL	NULL	NULL	NULL	NULL	NULL	NULL	NULL	1	z	0	3	649880	0	z	366
좌우반구com(split BVF)_3	31	1	<?xml version="1.0"?>\n<Clock xmlns:dt="urn:schemas-microsoft-com:datatypes"><Description dt:dt="string">E-Prime Primary Realtime Clock</Description><StartTime><Timestamp dt:dt="int">0</Timestamp><DateUtc dt:dt="string">2021-06-08T05:58:56Z</DateUtc></StartTime><FrequencyChanges><FrequencyChange><Frequency dt:dt="r8">2699980000</Frequency><Timestamp dt:dt="r8">538928427996</Timestamp><Current dt:…	좌우반구com(split BVF)_3-031-1	60.021	1.0.0.165	1	-1686161318	Professional	2.0.10.242	2.0.10.353	06-08-2021	2021-06-08 오전 5:58:57	14:58:57	2.0.10.248	254	2	z	축허	축	허	NULL	NULL	NULL	65	1	122	NULL	NULL	NULL	KSY3	List2	NULL	NULL	NULL	NULL	NULL	NULL	NULL	NULL	NULL	1	z	0	4	719139	0	z	450
좌우반구com(split BVF)_3	31	1	<?xml version="1.0"?>\n<Clock xmlns:dt="urn:schemas-microsoft-com:datatypes"><Description dt:dt="string">E-Prime Primary Realtime Clock</Description><StartTime><Timestamp dt:dt="int">0</Timestamp><DateUtc dt:dt="string">2021-06-08T05:58:56Z</DateUtc></StartTime><FrequencyChanges><FrequencyChange><Frequency dt:dt="r8">2699980000</Frequency><Timestamp dt:dt="r8">538928427996</Timestamp><Current dt:…	좌우반구com(split BVF)_3-031-1	60.021	1.0.0.165	1	-1686161318	Professional	2.0.10.242	2.0.10.353	06-08-2021	2021-06-08 오전 5:58:57	14:58:57	2.0.10.248	165	2	z	축헤	축	헤	NULL	NULL	NULL	77	1	33	NULL	NULL	NULL	KSY3	List2	NULL	NULL	NULL	NULL	NULL	NULL	NULL	NULL	NULL	1	z	0	3	480873	0	z	424
좌우반구com(split BVF)_3	31	1	<?xml version="1.0"?>\n<Clock xmlns:dt="urn:schemas-microsoft-com:datatypes"><Description dt:dt="string">E-Prime Primary Realtime Clock</Description><StartTime><Timestamp dt:dt="int">0</Timestamp><DateUtc dt:dt="string">2021-06-08T05:58:56Z</DateUtc></StartTime><FrequencyChanges><FrequencyChange><Frequency dt:dt="r8">2699980000</Frequency><Timestamp dt:dt="r8">538928427996</Timestamp><Current dt:…	좌우반구com(split BVF)_3-031-1	60.021	1.0.0.165	1	-1686161318	Professional	2.0.10.242	2.0.10.353	06-08-2021	2021-06-08 오전 5:58:57	14:58:57	2.0.10.248	278	2	z	축희	축	희	NULL	NULL	NULL	NULL	NULL	NULL	34	1	14	KSY	List3	0		0	-1	783049	184		0	0	1	z	0	4	783233	0	z	379
좌우반구com(split BVF)_3	31	1	<?xml version="1.0"?>\n<Clock xmlns:dt="urn:schemas-microsoft-com:datatypes"><Description dt:dt="string">E-Prime Primary Realtime Clock</Description><StartTime><Timestamp dt:dt="int">0</Timestamp><DateUtc dt:dt="string">2021-06-08T05:58:56Z</DateUtc></StartTime><FrequencyChanges><FrequencyChange><Frequency dt:dt="r8">2699980000</Frequency><Timestamp dt:dt="r8">538928427996</Timestamp><Current dt:…	좌우반구com(split BVF)_3-031-1	60.021	1.0.0.165	1	-1686161318	Professional	2.0.10.242	2.0.10.353	06-08-2021	2021-06-08 오전 5:58:57	14:58:57	2.0.10.248	185	2	z	측개	측	개	NULL	NULL	NULL	74	1	53	NULL	NULL	NULL	KSY3	List2	NULL	NULL	NULL	NULL	NULL	NULL	NULL	NULL	NULL	1	z	0	3	535204	0	z	420
좌우반구com(split BVF)_3	31	1	<?xml version="1.0"?>\n<Clock xmlns:dt="urn:schemas-microsoft-com:datatypes"><Description dt:dt="string">E-Prime Primary Realtime Clock</Description><StartTime><Timestamp dt:dt="int">0</Timestamp><DateUtc dt:dt="string">2021-06-08T05:58:56Z</DateUtc></StartTime><FrequencyChanges><FrequencyChange><Frequency dt:dt="r8">2699980000</Frequency><Timestamp dt:dt="r8">538928427996</Timestamp><Current dt:…	좌우반구com(split BVF)_3-031-1	60.021	1.0.0.165	1	-1686161318	Professional	2.0.10.242	2.0.10.353	06-08-2021	2021-06-08 오전 5:58:57	14:58:57	2.0.10.248	175	1	{/}	치안	치	안	NULL	NULL	NULL	70	1	43	NULL	NULL	NULL	KSY	List2	0		0	0	508247	183		0	0	1	{/}	0	3	508430	0	{/}	370
좌우반구com(split BVF)_3	31	1	<?xml version="1.0"?>\n<Clock xmlns:dt="urn:schemas-microsoft-com:datatypes"><Description dt:dt="string">E-Prime Primary Realtime Clock</Description><StartTime><Timestamp dt:dt="int">0</Timestamp><DateUtc dt:dt="string">2021-06-08T05:58:56Z</DateUtc></StartTime><FrequencyChanges><FrequencyChange><Frequency dt:dt="r8">2699980000</Frequency><Timestamp dt:dt="r8">538928427996</Timestamp><Current dt:…	좌우반구com(split BVF)_3-031-1	60.021	1.0.0.165	1	-1686161318	Professional	2.0.10.242	2.0.10.353	06-08-2021	2021-06-08 오전 5:58:57	14:58:57	2.0.10.248	183	2	z	치책	치	책	NULL	NULL	NULL	111	1	51	NULL	NULL	NULL	KSY2	List2	NULL	NULL	NULL	NULL	NULL	NULL	NULL	NULL	NULL	1	z	0	3	529589	0	z	843
좌우반구com(split BVF)_3	31	1	<?xml version="1.0"?>\n<Clock xmlns:dt="urn:schemas-microsoft-com:datatypes"><Description dt:dt="string">E-Prime Primary Realtime Clock</Description><StartTime><Timestamp dt:dt="int">0</Timestamp><DateUtc dt:dt="string">2021-06-08T05:58:56Z</DateUtc></StartTime><FrequencyChanges><FrequencyChange><Frequency dt:dt="r8">2699980000</Frequency><Timestamp dt:dt="r8">538928427996</Timestamp><Current dt:…	좌우반구com(split BVF)_3-031-1	60.021	1.0.0.165	1	-1686161318	Professional	2.0.10.242	2.0.10.353	06-08-2021	2021-06-08 오전 5:58:57	14:58:57	2.0.10.248	34	2	z	치향	치	향	40	1	34	NULL	NULL	NULL	NULL	NULL	NULL	KSY2	List1	NULL	NULL	NULL	NULL	NULL	NULL	NULL	NULL	NULL	1	z	0	3	112870	0	z	537
좌우반구com(split BVF)_3	31	1	<?xml version="1.0"?>\n<Clock xmlns:dt="urn:schemas-microsoft-com:datatypes"><Description dt:dt="string">E-Prime Primary Realtime Clock</Description><StartTime><Timestamp dt:dt="int">0</Timestamp><DateUtc dt:dt="string">2021-06-08T05:58:56Z</DateUtc></StartTime><FrequencyChanges><FrequencyChange><Frequency dt:dt="r8">2699980000</Frequency><Timestamp dt:dt="r8">538928427996</Timestamp><Current dt:…	좌우반구com(split BVF)_3-031-1	60.021	1.0.0.165	1	-1686161318	Professional	2.0.10.242	2.0.10.353	06-08-2021	2021-06-08 오전 5:58:57	14:58:57	2.0.10.248	45	1	{/}	타격	타	격	119	1	45	NULL	NULL	NULL	NULL	NULL	NULL	KSY	List1	0		1	-1	142426	184		0	0	1	{/}	0	4	142610	0	{/}	396
좌우반구com(split BVF)_3	31	1	<?xml version="1.0"?>\n<Clock xmlns:dt="urn:schemas-microsoft-com:datatypes"><Description dt:dt="string">E-Prime Primary Realtime Clock</Description><StartTime><Timestamp dt:dt="int">0</Timestamp><DateUtc dt:dt="string">2021-06-08T05:58:56Z</DateUtc></StartTime><FrequencyChanges><FrequencyChange><Frequency dt:dt="r8">2699980000</Frequency><Timestamp dt:dt="r8">538928427996</Timestamp><Current dt:…	좌우반구com(split BVF)_3-031-1	60.021	1.0.0.165	1	-1686161318	Professional	2.0.10.242	2.0.10.353	06-08-2021	2021-06-08 오전 5:58:57	14:58:57	2.0.10.248	22	1	{/}	탈퇴	탈	퇴	65	1	22	NULL	NULL	NULL	NULL	NULL	NULL	KSY	List1	0		0	-1	78932	183		0	0	1	{/}	1	3	79115	0	{/}	748
좌우반구com(split BVF)_3	31	1	<?xml version="1.0"?>\n<Clock xmlns:dt="urn:schemas-microsoft-com:datatypes"><Description dt:dt="string">E-Prime Primary Realtime Clock</Description><StartTime><Timestamp dt:dt="int">0</Timestamp><DateUtc dt:dt="string">2021-06-08T05:58:56Z</DateUtc></StartTime><FrequencyChanges><FrequencyChange><Frequency dt:dt="r8">2699980000</Frequency><Timestamp dt:dt="r8">538928427996</Timestamp><Current dt:…	좌우반구com(split BVF)_3-031-1	60.021	1.0.0.165	1	-1686161318	Professional	2.0.10.242	2.0.10.353	06-08-2021	2021-06-08 오전 5:58:57	14:58:57	2.0.10.248	241	2	z	태스	태	스	NULL	NULL	NULL	23	1	109	NULL	NULL	NULL	KSY2	List2	NULL	NULL	NULL	NULL	NULL	NULL	NULL	NULL	NULL	1	z	0	3	685084	0	z	473
좌우반구com(split BVF)_3	31	1	<?xml version="1.0"?>\n<Clock xmlns:dt="urn:schemas-microsoft-com:datatypes"><Description dt:dt="string">E-Prime Primary Realtime Clock</Description><StartTime><Timestamp dt:dt="int">0</Timestamp><DateUtc dt:dt="string">2021-06-08T05:58:56Z</DateUtc></StartTime><FrequencyChanges><FrequencyChange><Frequency dt:dt="r8">2699980000</Frequency><Timestamp dt:dt="r8">538928427996</Timestamp><Current dt:…	좌우반구com(split BVF)_3-031-1	60.021	1.0.0.165	1	-1686161318	Professional	2.0.10.242	2.0.10.353	06-08-2021	2021-06-08 오전 5:58:57	14:58:57	2.0.10.248	157	1	{/}	택시	택	시	NULL	NULL	NULL	75	1	25	NULL	NULL	NULL	KSY	List2	0		0	-1	460197	183		0	0	1	{/}	1	3	460380	0	{/}	301
좌우반구com(split BVF)_3	31	1	<?xml version="1.0"?>\n<Clock xmlns:dt="urn:schemas-microsoft-com:datatypes"><Description dt:dt="string">E-Prime Primary Realtime Clock</Description><StartTime><Timestamp dt:dt="int">0</Timestamp><DateUtc dt:dt="string">2021-06-08T05:58:56Z</DateUtc></StartTime><FrequencyChanges><FrequencyChange><Frequency dt:dt="r8">2699980000</Frequency><Timestamp dt:dt="r8">538928427996</Timestamp><Current dt:…	좌우반구com(split BVF)_3-031-1	60.021	1.0.0.165	1	-1686161318	Professional	2.0.10.242	2.0.10.353	06-08-2021	2021-06-08 오전 5:58:57	14:58:57	2.0.10.248	216	2	z	택정	택	정	NULL	NULL	NULL	9	1	84	NULL	NULL	NULL	KSY2	List2	NULL	NULL	NULL	NULL	NULL	NULL	NULL	NULL	NULL	1	z	0	4	616742	0	z	584
좌우반구com(split BVF)_3	31	1	<?xml version="1.0"?>\n<Clock xmlns:dt="urn:schemas-microsoft-com:datatypes"><Description dt:dt="string">E-Prime Primary Realtime Clock</Description><StartTime><Timestamp dt:dt="int">0</Timestamp><DateUtc dt:dt="string">2021-06-08T05:58:56Z</DateUtc></StartTime><FrequencyChanges><FrequencyChange><Frequency dt:dt="r8">2699980000</Frequency><Timestamp dt:dt="r8">538928427996</Timestamp><Current dt:…	좌우반구com(split BVF)_3-031-1	60.021	1.0.0.165	1	-1686161318	Professional	2.0.10.242	2.0.10.353	06-08-2021	2021-06-08 오전 5:58:57	14:58:57	2.0.10.248	311	2	z	통락	통	락	NULL	NULL	NULL	NULL	NULL	NULL	17	1	47	KSY	List3	0		0	0	869086	183		0	0	1	z	0	3	869269	0	z	525
좌우반구com(split BVF)_3	31	1	<?xml version="1.0"?>\n<Clock xmlns:dt="urn:schemas-microsoft-com:datatypes"><Description dt:dt="string">E-Prime Primary Realtime Clock</Description><StartTime><Timestamp dt:dt="int">0</Timestamp><DateUtc dt:dt="string">2021-06-08T05:58:56Z</DateUtc></StartTime><FrequencyChanges><FrequencyChange><Frequency dt:dt="r8">2699980000</Frequency><Timestamp dt:dt="r8">538928427996</Timestamp><Current dt:…	좌우반구com(split BVF)_3-031-1	60.021	1.0.0.165	1	-1686161318	Professional	2.0.10.242	2.0.10.353	06-08-2021	2021-06-08 오전 5:58:57	14:58:57	2.0.10.248	150	2	z	통록	통	록	NULL	NULL	NULL	14	1	18	NULL	NULL	NULL	KSY3	List2	NULL	NULL	NULL	NULL	NULL	NULL	NULL	NULL	NULL	1	z	0	3	441337	0	z	656
좌우반구com(split BVF)_3	31	1	<?xml version="1.0"?>\n<Clock xmlns:dt="urn:schemas-microsoft-com:datatypes"><Description dt:dt="string">E-Prime Primary Realtime Clock</Description><StartTime><Timestamp dt:dt="int">0</Timestamp><DateUtc dt:dt="string">2021-06-08T05:58:56Z</DateUtc></StartTime><FrequencyChanges><FrequencyChange><Frequency dt:dt="r8">2699980000</Frequency><Timestamp dt:dt="r8">538928427996</Timestamp><Current dt:…	좌우반구com(split BVF)_3-031-1	60.021	1.0.0.165	1	-1686161318	Professional	2.0.10.242	2.0.10.353	06-08-2021	2021-06-08 오전 5:58:57	14:58:57	2.0.10.248	370	2	z	통류	통	류	NULL	NULL	NULL	NULL	NULL	NULL	11	1	106	KSY3	List3	NULL	NULL	NULL	NULL	NULL	NULL	NULL	NULL	NULL	1	z	0	3	1030295	0	z	705
좌우반구com(split BVF)_3	31	1	<?xml version="1.0"?>\n<Clock xmlns:dt="urn:schemas-microsoft-com:datatypes"><Description dt:dt="string">E-Prime Primary Realtime Clock</Description><StartTime><Timestamp dt:dt="int">0</Timestamp><DateUtc dt:dt="string">2021-06-08T05:58:56Z</DateUtc></StartTime><FrequencyChanges><FrequencyChange><Frequency dt:dt="r8">2699980000</Frequency><Timestamp dt:dt="r8">538928427996</Timestamp><Current dt:…	좌우반구com(split BVF)_3-031-1	60.021	1.0.0.165	1	-1686161318	Professional	2.0.10.242	2.0.10.353	06-08-2021	2021-06-08 오전 5:58:57	14:58:57	2.0.10.248	296	2	z	퇴착	퇴	착	NULL	NULL	NULL	NULL	NULL	NULL	115	1	32	KSY3	List3	NULL	NULL	NULL	NULL	NULL	NULL	NULL	NULL	NULL	1	z	0	4	830233	0	z	490
좌우반구com(split BVF)_3	31	1	<?xml version="1.0"?>\n<Clock xmlns:dt="urn:schemas-microsoft-com:datatypes"><Description dt:dt="string">E-Prime Primary Realtime Clock</Description><StartTime><Timestamp dt:dt="int">0</Timestamp><DateUtc dt:dt="string">2021-06-08T05:58:56Z</DateUtc></StartTime><FrequencyChanges><FrequencyChange><Frequency dt:dt="r8">2699980000</Frequency><Timestamp dt:dt="r8">538928427996</Timestamp><Current dt:…	좌우반구com(split BVF)_3-031-1	60.021	1.0.0.165	1	-1686161318	Professional	2.0.10.242	2.0.10.353	06-08-2021	2021-06-08 오전 5:58:57	14:58:57	2.0.10.248	110	1	{/}	판단	판	단	49	1	110	NULL	NULL	NULL	NULL	NULL	NULL	KSY	List1	0		0	-1	326078	183		0	0	1	{/}	0	3	326261	0	{/}	422
좌우반구com(split BVF)_3	31	1	<?xml version="1.0"?>\n<Clock xmlns:dt="urn:schemas-microsoft-com:datatypes"><Description dt:dt="string">E-Prime Primary Realtime Clock</Description><StartTime><Timestamp dt:dt="int">0</Timestamp><DateUtc dt:dt="string">2021-06-08T05:58:56Z</DateUtc></StartTime><FrequencyChanges><FrequencyChange><Frequency dt:dt="r8">2699980000</Frequency><Timestamp dt:dt="r8">538928427996</Timestamp><Current dt:…	좌우반구com(split BVF)_3-031-1	60.021	1.0.0.165	1	-1686161318	Professional	2.0.10.242	2.0.10.353	06-08-2021	2021-06-08 오전 5:58:57	14:58:57	2.0.10.248	187	1	{/}	판매	판	매	NULL	NULL	NULL	64	1	55	NULL	NULL	NULL	KSY	List2	0		0	-1	540152	183		0	0	1	{/}	0	3	540335	0	{/}	329
좌우반구com(split BVF)_3	31	1	<?xml version="1.0"?>\n<Clock xmlns:dt="urn:schemas-microsoft-com:datatypes"><Description dt:dt="string">E-Prime Primary Realtime Clock</Description><StartTime><Timestamp dt:dt="int">0</Timestamp><DateUtc dt:dt="string">2021-06-08T05:58:56Z</DateUtc></StartTime><FrequencyChanges><FrequencyChange><Frequency dt:dt="r8">2699980000</Frequency><Timestamp dt:dt="r8">538928427996</Timestamp><Current dt:…	좌우반구com(split BVF)_3-031-1	60.021	1.0.0.165	1	-1686161318	Professional	2.0.10.242	2.0.10.353	06-08-2021	2021-06-08 오전 5:58:57	14:58:57	2.0.10.248	299	1	{/}	표현	표	현	NULL	NULL	NULL	NULL	NULL	NULL	105	1	35	KSY	List3	0		0	0	838047	183		0	0	1	{/}	0	3	838230	0	{/}	341
좌우반구com(split BVF)_3	31	1	<?xml version="1.0"?>\n<Clock xmlns:dt="urn:schemas-microsoft-com:datatypes"><Description dt:dt="string">E-Prime Primary Realtime Clock</Description><StartTime><Timestamp dt:dt="int">0</Timestamp><DateUtc dt:dt="string">2021-06-08T05:58:56Z</DateUtc></StartTime><FrequencyChanges><FrequencyChange><Frequency dt:dt="r8">2699980000</Frequency><Timestamp dt:dt="r8">538928427996</Timestamp><Current dt:…	좌우반구com(split BVF)_3-031-1	60.021	1.0.0.165	1	-1686161318	Professional	2.0.10.242	2.0.10.353	06-08-2021	2021-06-08 오전 5:58:57	14:58:57	2.0.10.248	356	2	z	품결	품	결	NULL	NULL	NULL	NULL	NULL	NULL	127	1	92	KSY3	List3	NULL	NULL	NULL	NULL	NULL	NULL	NULL	NULL	NULL	0	z	0	4	992309	0	{/}	571
좌우반구com(split BVF)_3	31	1	<?xml version="1.0"?>\n<Clock xmlns:dt="urn:schemas-microsoft-com:datatypes"><Description dt:dt="string">E-Prime Primary Realtime Clock</Description><StartTime><Timestamp dt:dt="int">0</Timestamp><DateUtc dt:dt="string">2021-06-08T05:58:56Z</DateUtc></StartTime><FrequencyChanges><FrequencyChange><Frequency dt:dt="r8">2699980000</Frequency><Timestamp dt:dt="r8">538928427996</Timestamp><Current dt:…	좌우반구com(split BVF)_3-031-1	60.021	1.0.0.165	1	-1686161318	Professional	2.0.10.242	2.0.10.353	06-08-2021	2021-06-08 오전 5:58:57	14:58:57	2.0.10.248	171	2	z	필관	필	관	NULL	NULL	NULL	5	1	39	NULL	NULL	NULL	KSY3	List2	NULL	NULL	NULL	NULL	NULL	NULL	NULL	NULL	NULL	1	z	0	4	497001	0	z	759
좌우반구com(split BVF)_3	31	1	<?xml version="1.0"?>\n<Clock xmlns:dt="urn:schemas-microsoft-com:datatypes"><Description dt:dt="string">E-Prime Primary Realtime Clock</Description><StartTime><Timestamp dt:dt="int">0</Timestamp><DateUtc dt:dt="string">2021-06-08T05:58:56Z</DateUtc></StartTime><FrequencyChanges><FrequencyChange><Frequency dt:dt="r8">2699980000</Frequency><Timestamp dt:dt="r8">538928427996</Timestamp><Current dt:…	좌우반구com(split BVF)_3-031-1	60.021	1.0.0.165	1	-1686161318	Professional	2.0.10.242	2.0.10.353	06-08-2021	2021-06-08 오전 5:58:57	14:58:57	2.0.10.248	105	1	{/}	필수	필	수	99	1	105	NULL	NULL	NULL	NULL	NULL	NULL	KSY	List1	0		0	0	311700	183		0	0	1	{/}	0	3	311883	0	{/}	376
좌우반구com(split BVF)_3	31	1	<?xml version="1.0"?>\n<Clock xmlns:dt="urn:schemas-microsoft-com:datatypes"><Description dt:dt="string">E-Prime Primary Realtime Clock</Description><StartTime><Timestamp dt:dt="int">0</Timestamp><DateUtc dt:dt="string">2021-06-08T05:58:56Z</DateUtc></StartTime><FrequencyChanges><FrequencyChange><Frequency dt:dt="r8">2699980000</Frequency><Timestamp dt:dt="r8">538928427996</Timestamp><Current dt:…	좌우반구com(split BVF)_3-031-1	60.021	1.0.0.165	1	-1686161318	Professional	2.0.10.242	2.0.10.353	06-08-2021	2021-06-08 오전 5:58:57	14:58:57	2.0.10.248	368	1	{/}	핑계	핑	계	NULL	NULL	NULL	NULL	NULL	NULL	132	1	104	KSY	List3	0		0	0	1024331	183		0	0	1	{/}	0	3	1024514	0	{/}	462
좌우반구com(split BVF)_3	31	1	<?xml version="1.0"?>\n<Clock xmlns:dt="urn:schemas-microsoft-com:datatypes"><Description dt:dt="string">E-Prime Primary Realtime Clock</Description><StartTime><Timestamp dt:dt="int">0</Timestamp><DateUtc dt:dt="string">2021-06-08T05:58:56Z</DateUtc></StartTime><FrequencyChanges><FrequencyChange><Frequency dt:dt="r8">2699980000</Frequency><Timestamp dt:dt="r8">538928427996</Timestamp><Current dt:…	좌우반구com(split BVF)_3-031-1	60.021	1.0.0.165	1	-1686161318	Professional	2.0.10.242	2.0.10.353	06-08-2021	2021-06-08 오전 5:58:57	14:58:57	2.0.10.248	323	2	z	핑품	핑	품	NULL	NULL	NULL	NULL	NULL	NULL	13	1	59	KSY2	List3	NULL	NULL	NULL	NULL	NULL	NULL	NULL	NULL	NULL	1	z	0	3	902457	0	z	577
좌우반구com(split BVF)_3	31	1	<?xml version="1.0"?>\n<Clock xmlns:dt="urn:schemas-microsoft-com:datatypes"><Description dt:dt="string">E-Prime Primary Realtime Clock</Description><StartTime><Timestamp dt:dt="int">0</Timestamp><DateUtc dt:dt="string">2021-06-08T05:58:56Z</DateUtc></StartTime><FrequencyChanges><FrequencyChange><Frequency dt:dt="r8">2699980000</Frequency><Timestamp dt:dt="r8">538928427996</Timestamp><Current dt:…	좌우반구com(split BVF)_3-031-1	60.021	1.0.0.165	1	-1686161318	Professional	2.0.10.242	2.0.10.353	06-08-2021	2021-06-08 오전 5:58:57	14:58:57	2.0.10.248	72	1	{/}	하나	하	나	132	1	72	NULL	NULL	NULL	NULL	NULL	NULL	KSY	List1	0		0	0	220649	183		0	0	1	{/}	0	3	220832	0	{/}	589
좌우반구com(split BVF)_3	31	1	<?xml version="1.0"?>\n<Clock xmlns:dt="urn:schemas-microsoft-com:datatypes"><Description dt:dt="string">E-Prime Primary Realtime Clock</Description><StartTime><Timestamp dt:dt="int">0</Timestamp><DateUtc dt:dt="string">2021-06-08T05:58:56Z</DateUtc></StartTime><FrequencyChanges><FrequencyChange><Frequency dt:dt="r8">2699980000</Frequency><Timestamp dt:dt="r8">538928427996</Timestamp><Current dt:…	좌우반구com(split BVF)_3-031-1	60.021	1.0.0.165	1	-1686161318	Professional	2.0.10.242	2.0.10.353	06-08-2021	2021-06-08 오전 5:58:57	14:58:57	2.0.10.248	367	1	{/}	한계	한	계	NULL	NULL	NULL	NULL	NULL	NULL	47	1	103	KSY	List3	0		0	0	1021765	183		0	0	1	{/}	0	3	1021948	0	{/}	364
좌우반구com(split BVF)_3	31	1	<?xml version="1.0"?>\n<Clock xmlns:dt="urn:schemas-microsoft-com:datatypes"><Description dt:dt="string">E-Prime Primary Realtime Clock</Description><StartTime><Timestamp dt:dt="int">0</Timestamp><DateUtc dt:dt="string">2021-06-08T05:58:56Z</DateUtc></StartTime><FrequencyChanges><FrequencyChange><Frequency dt:dt="r8">2699980000</Frequency><Timestamp dt:dt="r8">538928427996</Timestamp><Current dt:…	좌우반구com(split BVF)_3-031-1	60.021	1.0.0.165	1	-1686161318	Professional	2.0.10.242	2.0.10.353	06-08-2021	2021-06-08 오전 5:58:57	14:58:57	2.0.10.248	130	1	{/}	핵심	핵	심	29	1	130	NULL	NULL	NULL	NULL	NULL	NULL	KSY	List1	0		1	-1	380725	184		0	0	1	{/}	0	4	380909	0	{/}	325
좌우반구com(split BVF)_3	31	1	<?xml version="1.0"?>\n<Clock xmlns:dt="urn:schemas-microsoft-com:datatypes"><Description dt:dt="string">E-Prime Primary Realtime Clock</Description><StartTime><Timestamp dt:dt="int">0</Timestamp><DateUtc dt:dt="string">2021-06-08T05:58:56Z</DateUtc></StartTime><FrequencyChanges><FrequencyChange><Frequency dt:dt="r8">2699980000</Frequency><Timestamp dt:dt="r8">538928427996</Timestamp><Current dt:…	좌우반구com(split BVF)_3-031-1	60.021	1.0.0.165	1	-1686161318	Professional	2.0.10.242	2.0.10.353	06-08-2021	2021-06-08 오전 5:58:57	14:58:57	2.0.10.248	249	2	z	핵외	핵	외	NULL	NULL	NULL	109	1	117	NULL	NULL	NULL	KSY2	List2	NULL	NULL	NULL	NULL	NULL	NULL	NULL	NULL	NULL	1	z	0	4	706027	0	z	586
좌우반구com(split BVF)_3	31	1	<?xml version="1.0"?>\n<Clock xmlns:dt="urn:schemas-microsoft-com:datatypes"><Description dt:dt="string">E-Prime Primary Realtime Clock</Description><StartTime><Timestamp dt:dt="int">0</Timestamp><DateUtc dt:dt="string">2021-06-08T05:58:56Z</DateUtc></StartTime><FrequencyChanges><FrequencyChange><Frequency dt:dt="r8">2699980000</Frequency><Timestamp dt:dt="r8">538928427996</Timestamp><Current dt:…	좌우반구com(split BVF)_3-031-1	60.021	1.0.0.165	1	-1686161318	Professional	2.0.10.242	2.0.10.353	06-08-2021	2021-06-08 오전 5:58:57	14:58:57	2.0.10.248	73	2	z	핵정	핵	정	82	1	73	NULL	NULL	NULL	NULL	NULL	NULL	KSY2	List1	NULL	NULL	NULL	NULL	NULL	NULL	NULL	NULL	NULL	1	z	1	3	223614	0	z	535
좌우반구com(split BVF)_3	31	1	<?xml version="1.0"?>\n<Clock xmlns:dt="urn:schemas-microsoft-com:datatypes"><Description dt:dt="string">E-Prime Primary Realtime Clock</Description><StartTime><Timestamp dt:dt="int">0</Timestamp><DateUtc dt:dt="string">2021-06-08T05:58:56Z</DateUtc></StartTime><FrequencyChanges><FrequencyChange><Frequency dt:dt="r8">2699980000</Frequency><Timestamp dt:dt="r8">538928427996</Timestamp><Current dt:…	좌우반구com(split BVF)_3-031-1	60.021	1.0.0.165	1	-1686161318	Professional	2.0.10.242	2.0.10.353	06-08-2021	2021-06-08 오전 5:58:57	14:58:57	2.0.10.248	270	1	{/}	행보	행	보	NULL	NULL	NULL	NULL	NULL	NULL	84	1	6	KSY	List3	0		0	-1	762690	183		0	0	1	{/}	0	3	762873	0	{/}	243
좌우반구com(split BVF)_3	31	1	<?xml version="1.0"?>\n<Clock xmlns:dt="urn:schemas-microsoft-com:datatypes"><Description dt:dt="string">E-Prime Primary Realtime Clock</Description><StartTime><Timestamp dt:dt="int">0</Timestamp><DateUtc dt:dt="string">2021-06-08T05:58:56Z</DateUtc></StartTime><FrequencyChanges><FrequencyChange><Frequency dt:dt="r8">2699980000</Frequency><Timestamp dt:dt="r8">538928427996</Timestamp><Current dt:…	좌우반구com(split BVF)_3-031-1	60.021	1.0.0.165	1	-1686161318	Professional	2.0.10.242	2.0.10.353	06-08-2021	2021-06-08 오전 5:58:57	14:58:57	2.0.10.248	360	1	{/}	행운	행	운	NULL	NULL	NULL	NULL	NULL	NULL	41	1	96	KSY	List3	0		0	-1	1002988	183		0	0	1	{/}	0	3	1003171	0	{/}	301
좌우반구com(split BVF)_3	31	1	<?xml version="1.0"?>\n<Clock xmlns:dt="urn:schemas-microsoft-com:datatypes"><Description dt:dt="string">E-Prime Primary Realtime Clock</Description><StartTime><Timestamp dt:dt="int">0</Timestamp><DateUtc dt:dt="string">2021-06-08T05:58:56Z</DateUtc></StartTime><FrequencyChanges><FrequencyChange><Frequency dt:dt="r8">2699980000</Frequency><Timestamp dt:dt="r8">538928427996</Timestamp><Current dt:…	좌우반구com(split BVF)_3-031-1	60.021	1.0.0.165	1	-1686161318	Professional	2.0.10.242	2.0.10.353	06-08-2021	2021-06-08 오전 5:58:57	14:58:57	2.0.10.248	232	2	z	행회	행	회	NULL	NULL	NULL	101	1	100	NULL	NULL	NULL	KSY2	List2	NULL	NULL	NULL	NULL	NULL	NULL	NULL	NULL	NULL	1	z	1	3	660509	0	z	409
좌우반구com(split BVF)_3	31	1	<?xml version="1.0"?>\n<Clock xmlns:dt="urn:schemas-microsoft-com:datatypes"><Description dt:dt="string">E-Prime Primary Realtime Clock</Description><StartTime><Timestamp dt:dt="int">0</Timestamp><DateUtc dt:dt="string">2021-06-08T05:58:56Z</DateUtc></StartTime><FrequencyChanges><FrequencyChange><Frequency dt:dt="r8">2699980000</Frequency><Timestamp dt:dt="r8">538928427996</Timestamp><Current dt:…	좌우반구com(split BVF)_3-031-1	60.021	1.0.0.165	1	-1686161318	Professional	2.0.10.242	2.0.10.353	06-08-2021	2021-06-08 오전 5:58:57	14:58:57	2.0.10.248	139	1	{/}	향수	향	수	NULL	NULL	NULL	16	1	7	NULL	NULL	NULL	KSY	List2	0		0	-1	412714	183		0	0	1	{/}	0	3	412897	0	{/}	305
좌우반구com(split BVF)_3	31	1	<?xml version="1.0"?>\n<Clock xmlns:dt="urn:schemas-microsoft-com:datatypes"><Description dt:dt="string">E-Prime Primary Realtime Clock</Description><StartTime><Timestamp dt:dt="int">0</Timestamp><DateUtc dt:dt="string">2021-06-08T05:58:56Z</DateUtc></StartTime><FrequencyChanges><FrequencyChange><Frequency dt:dt="r8">2699980000</Frequency><Timestamp dt:dt="r8">538928427996</Timestamp><Current dt:…	좌우반구com(split BVF)_3-031-1	60.021	1.0.0.165	1	-1686161318	Professional	2.0.10.242	2.0.10.353	06-08-2021	2021-06-08 오전 5:58:57	14:58:57	2.0.10.248	7	2	z	향엄	향	엄	14	1	7	NULL	NULL	NULL	NULL	NULL	NULL	KSY2	List1	NULL	NULL	NULL	NULL	NULL	NULL	NULL	NULL	NULL	1	z	0	3	38430	0	z	554
좌우반구com(split BVF)_3	31	1	<?xml version="1.0"?>\n<Clock xmlns:dt="urn:schemas-microsoft-com:datatypes"><Description dt:dt="string">E-Prime Primary Realtime Clock</Description><StartTime><Timestamp dt:dt="int">0</Timestamp><DateUtc dt:dt="string">2021-06-08T05:58:56Z</DateUtc></StartTime><FrequencyChanges><FrequencyChange><Frequency dt:dt="r8">2699980000</Frequency><Timestamp dt:dt="r8">538928427996</Timestamp><Current dt:…	좌우반구com(split BVF)_3-031-1	60.021	1.0.0.165	1	-1686161318	Professional	2.0.10.242	2.0.10.353	06-08-2021	2021-06-08 오전 5:58:57	14:58:57	2.0.10.248	275	2	z	허낌	허	낌	NULL	NULL	NULL	NULL	NULL	NULL	113	1	11	KSY	List3	0		0	-1	775302	183		0	0	1	z	1	3	775485	0	z	287
좌우반구com(split BVF)_3	31	1	<?xml version="1.0"?>\n<Clock xmlns:dt="urn:schemas-microsoft-com:datatypes"><Description dt:dt="string">E-Prime Primary Realtime Clock</Description><StartTime><Timestamp dt:dt="int">0</Timestamp><DateUtc dt:dt="string">2021-06-08T05:58:56Z</DateUtc></StartTime><FrequencyChanges><FrequencyChange><Frequency dt:dt="r8">2699980000</Frequency><Timestamp dt:dt="r8">538928427996</Timestamp><Current dt:…	좌우반구com(split BVF)_3-031-1	60.021	1.0.0.165	1	-1686161318	Professional	2.0.10.242	2.0.10.353	06-08-2021	2021-06-08 오전 5:58:57	14:58:57	2.0.10.248	213	1	{/}	허락	허	락	NULL	NULL	NULL	59	1	81	NULL	NULL	NULL	KSY	List2	0		0	-1	608511	184		0	0	1	{/}	0	4	608695	0	{/}	335
좌우반구com(split BVF)_3	31	1	<?xml version="1.0"?>\n<Clock xmlns:dt="urn:schemas-microsoft-com:datatypes"><Description dt:dt="string">E-Prime Primary Realtime Clock</Description><StartTime><Timestamp dt:dt="int">0</Timestamp><DateUtc dt:dt="string">2021-06-08T05:58:56Z</DateUtc></StartTime><FrequencyChanges><FrequencyChange><Frequency dt:dt="r8">2699980000</Frequency><Timestamp dt:dt="r8">538928427996</Timestamp><Current dt:…	좌우반구com(split BVF)_3-031-1	60.021	1.0.0.165	1	-1686161318	Professional	2.0.10.242	2.0.10.353	06-08-2021	2021-06-08 오전 5:58:57	14:58:57	2.0.10.248	314	2	z	허빈	허	빈	NULL	NULL	NULL	NULL	NULL	NULL	83	1	50	KSY2	List3	NULL	NULL	NULL	NULL	NULL	NULL	NULL	NULL	NULL	1	z	0	3	877999	0	z	507
좌우반구com(split BVF)_3	31	1	<?xml version="1.0"?>\n<Clock xmlns:dt="urn:schemas-microsoft-com:datatypes"><Description dt:dt="string">E-Prime Primary Realtime Clock</Description><StartTime><Timestamp dt:dt="int">0</Timestamp><DateUtc dt:dt="string">2021-06-08T05:58:56Z</DateUtc></StartTime><FrequencyChanges><FrequencyChange><Frequency dt:dt="r8">2699980000</Frequency><Timestamp dt:dt="r8">538928427996</Timestamp><Current dt:…	좌우반구com(split BVF)_3-031-1	60.021	1.0.0.165	1	-1686161318	Professional	2.0.10.242	2.0.10.353	06-08-2021	2021-06-08 오전 5:58:57	14:58:57	2.0.10.248	10	2	z	헤오	헤	오	130	1	10	NULL	NULL	NULL	NULL	NULL	NULL	KSY	List1	0		0	0	46944	183		0	0	1	z	0	3	47127	0	z	437
좌우반구com(split BVF)_3	31	1	<?xml version="1.0"?>\n<Clock xmlns:dt="urn:schemas-microsoft-com:datatypes"><Description dt:dt="string">E-Prime Primary Realtime Clock</Description><StartTime><Timestamp dt:dt="int">0</Timestamp><DateUtc dt:dt="string">2021-06-08T05:58:56Z</DateUtc></StartTime><FrequencyChanges><FrequencyChange><Frequency dt:dt="r8">2699980000</Frequency><Timestamp dt:dt="r8">538928427996</Timestamp><Current dt:…	좌우반구com(split BVF)_3-031-1	60.021	1.0.0.165	1	-1686161318	Professional	2.0.10.242	2.0.10.353	06-08-2021	2021-06-08 오전 5:58:57	14:58:57	2.0.10.248	219	1	{/}	현상	현	상	NULL	NULL	NULL	113	1	87	NULL	NULL	NULL	KSY	List2	0		0	0	624739	183		0	0	1	{/}	0	3	624922	0	{/}	292
좌우반구com(split BVF)_3	31	1	<?xml version="1.0"?>\n<Clock xmlns:dt="urn:schemas-microsoft-com:datatypes"><Description dt:dt="string">E-Prime Primary Realtime Clock</Description><StartTime><Timestamp dt:dt="int">0</Timestamp><DateUtc dt:dt="string">2021-06-08T05:58:56Z</DateUtc></StartTime><FrequencyChanges><FrequencyChange><Frequency dt:dt="r8">2699980000</Frequency><Timestamp dt:dt="r8">538928427996</Timestamp><Current dt:…	좌우반구com(split BVF)_3-031-1	60.021	1.0.0.165	1	-1686161318	Professional	2.0.10.242	2.0.10.353	06-08-2021	2021-06-08 오전 5:58:57	14:58:57	2.0.10.248	253	1	{/}	협력	협	력	NULL	NULL	NULL	68	1	121	NULL	NULL	NULL	KSY	List2	0		0	-1	716456	184		0	0	1	{/}	0	4	716640	0	{/}	293
좌우반구com(split BVF)_3	31	1	<?xml version="1.0"?>\n<Clock xmlns:dt="urn:schemas-microsoft-com:datatypes"><Description dt:dt="string">E-Prime Primary Realtime Clock</Description><StartTime><Timestamp dt:dt="int">0</Timestamp><DateUtc dt:dt="string">2021-06-08T05:58:56Z</DateUtc></StartTime><FrequencyChanges><FrequencyChange><Frequency dt:dt="r8">2699980000</Frequency><Timestamp dt:dt="r8">538928427996</Timestamp><Current dt:…	좌우반구com(split BVF)_3-031-1	60.021	1.0.0.165	1	-1686161318	Professional	2.0.10.242	2.0.10.353	06-08-2021	2021-06-08 오전 5:58:57	14:58:57	2.0.10.248	52	2	z	협체	협	체	60	1	52	NULL	NULL	NULL	NULL	NULL	NULL	KSY3	List1	NULL	NULL	NULL	NULL	NULL	NULL	NULL	NULL	NULL	1	z	0	3	161603	0	z	707
좌우반구com(split BVF)_3	31	1	<?xml version="1.0"?>\n<Clock xmlns:dt="urn:schemas-microsoft-com:datatypes"><Description dt:dt="string">E-Prime Primary Realtime Clock</Description><StartTime><Timestamp dt:dt="int">0</Timestamp><DateUtc dt:dt="string">2021-06-08T05:58:56Z</DateUtc></StartTime><FrequencyChanges><FrequencyChange><Frequency dt:dt="r8">2699980000</Frequency><Timestamp dt:dt="r8">538928427996</Timestamp><Current dt:…	좌우반구com(split BVF)_3-031-1	60.021	1.0.0.165	1	-1686161318	Professional	2.0.10.242	2.0.10.353	06-08-2021	2021-06-08 오전 5:58:57	14:58:57	2.0.10.248	18	1	{/}	형님	형	님	69	1	18	NULL	NULL	NULL	NULL	NULL	NULL	KSY	List1	0		0	-1	68269	184		0	0	1	{/}	0	4	68453	0	{/}	386
좌우반구com(split BVF)_3	31	1	<?xml version="1.0"?>\n<Clock xmlns:dt="urn:schemas-microsoft-com:datatypes"><Description dt:dt="string">E-Prime Primary Realtime Clock</Description><StartTime><Timestamp dt:dt="int">0</Timestamp><DateUtc dt:dt="string">2021-06-08T05:58:56Z</DateUtc></StartTime><FrequencyChanges><FrequencyChange><Frequency dt:dt="r8">2699980000</Frequency><Timestamp dt:dt="r8">538928427996</Timestamp><Current dt:…	좌우반구com(split BVF)_3-031-1	60.021	1.0.0.165	1	-1686161318	Professional	2.0.10.242	2.0.10.353	06-08-2021	2021-06-08 오전 5:58:57	14:58:57	2.0.10.248	56	2	z	형스	형	스	79	1	56	NULL	NULL	NULL	NULL	NULL	NULL	KSY3	List1	NULL	NULL	NULL	NULL	NULL	NULL	NULL	NULL	NULL	1	z	0	3	173765	0	z	1144
좌우반구com(split BVF)_3	31	1	<?xml version="1.0"?>\n<Clock xmlns:dt="urn:schemas-microsoft-com:datatypes"><Description dt:dt="string">E-Prime Primary Realtime Clock</Description><StartTime><Timestamp dt:dt="int">0</Timestamp><DateUtc dt:dt="string">2021-06-08T05:58:56Z</DateUtc></StartTime><FrequencyChanges><FrequencyChange><Frequency dt:dt="r8">2699980000</Frequency><Timestamp dt:dt="r8">538928427996</Timestamp><Current dt:…	좌우반구com(split BVF)_3-031-1	60.021	1.0.0.165	1	-1686161318	Professional	2.0.10.242	2.0.10.353	06-08-2021	2021-06-08 오전 5:58:57	14:58:57	2.0.10.248	131	1	{/}	형태	형	태	126	1	131	NULL	NULL	NULL	NULL	NULL	NULL	KSY	List1	0		0	0	383258	183		0	0	1	{/}	0	3	383441	0	{/}	313
좌우반구com(split BVF)_3	31	1	<?xml version="1.0"?>\n<Clock xmlns:dt="urn:schemas-microsoft-com:datatypes"><Description dt:dt="string">E-Prime Primary Realtime Clock</Description><StartTime><Timestamp dt:dt="int">0</Timestamp><DateUtc dt:dt="string">2021-06-08T05:58:56Z</DateUtc></StartTime><FrequencyChanges><FrequencyChange><Frequency dt:dt="r8">2699980000</Frequency><Timestamp dt:dt="r8">538928427996</Timestamp><Current dt:…	좌우반구com(split BVF)_3-031-1	60.021	1.0.0.165	1	-1686161318	Professional	2.0.10.242	2.0.10.353	06-08-2021	2021-06-08 오전 5:58:57	14:58:57	2.0.10.248	256	1	{/}	화력	화	력	NULL	NULL	NULL	12	1	124	NULL	NULL	NULL	KSY	List2	0		0	-1	724137	183		0	0	1	{/}	0	3	724320	0	{/}	356
좌우반구com(split BVF)_3	31	1	<?xml version="1.0"?>\n<Clock xmlns:dt="urn:schemas-microsoft-com:datatypes"><Description dt:dt="string">E-Prime Primary Realtime Clock</Description><StartTime><Timestamp dt:dt="int">0</Timestamp><DateUtc dt:dt="string">2021-06-08T05:58:56Z</DateUtc></StartTime><FrequencyChanges><FrequencyChange><Frequency dt:dt="r8">2699980000</Frequency><Timestamp dt:dt="r8">538928427996</Timestamp><Current dt:…	좌우반구com(split BVF)_3-031-1	60.021	1.0.0.165	1	-1686161318	Professional	2.0.10.242	2.0.10.353	06-08-2021	2021-06-08 오전 5:58:57	14:58:57	2.0.10.248	58	1	{/}	확률	확	률	25	1	58	NULL	NULL	NULL	NULL	NULL	NULL	KSY	List1	0		1	-1	179696	184		0	0	1	{/}	0	4	179880	0	{/}	725
좌우반구com(split BVF)_3	31	1	<?xml version="1.0"?>\n<Clock xmlns:dt="urn:schemas-microsoft-com:datatypes"><Description dt:dt="string">E-Prime Primary Realtime Clock</Description><StartTime><Timestamp dt:dt="int">0</Timestamp><DateUtc dt:dt="string">2021-06-08T05:58:56Z</DateUtc></StartTime><FrequencyChanges><FrequencyChange><Frequency dt:dt="r8">2699980000</Frequency><Timestamp dt:dt="r8">538928427996</Timestamp><Current dt:…	좌우반구com(split BVF)_3-031-1	60.021	1.0.0.165	1	-1686161318	Professional	2.0.10.242	2.0.10.353	06-08-2021	2021-06-08 오전 5:58:57	14:58:57	2.0.10.248	169	2	z	확압	확	압	NULL	NULL	NULL	73	1	37	NULL	NULL	NULL	KSY	List2	0		0	0	491253	183		0	0	1	z	0	3	491436	0	z	500
좌우반구com(split BVF)_3	31	1	<?xml version="1.0"?>\n<Clock xmlns:dt="urn:schemas-microsoft-com:datatypes"><Description dt:dt="string">E-Prime Primary Realtime Clock</Description><StartTime><Timestamp dt:dt="int">0</Timestamp><DateUtc dt:dt="string">2021-06-08T05:58:56Z</DateUtc></StartTime><FrequencyChanges><FrequencyChange><Frequency dt:dt="r8">2699980000</Frequency><Timestamp dt:dt="r8">538928427996</Timestamp><Current dt:…	좌우반구com(split BVF)_3-031-1	60.021	1.0.0.165	1	-1686161318	Professional	2.0.10.242	2.0.10.353	06-08-2021	2021-06-08 오전 5:58:57	14:58:57	2.0.10.248	396	2	z	확축	확	축	NULL	NULL	NULL	NULL	NULL	NULL	12	1	132	KSY	List3	0		0	-1	1099787	183		0	0	1	z	1	3	1099970	0	z	460
좌우반구com(split BVF)_3	31	1	<?xml version="1.0"?>\n<Clock xmlns:dt="urn:schemas-microsoft-com:datatypes"><Description dt:dt="string">E-Prime Primary Realtime Clock</Description><StartTime><Timestamp dt:dt="int">0</Timestamp><DateUtc dt:dt="string">2021-06-08T05:58:56Z</DateUtc></StartTime><FrequencyChanges><FrequencyChange><Frequency dt:dt="r8">2699980000</Frequency><Timestamp dt:dt="r8">538928427996</Timestamp><Current dt:…	좌우반구com(split BVF)_3-031-1	60.021	1.0.0.165	1	-1686161318	Professional	2.0.10.242	2.0.10.353	06-08-2021	2021-06-08 오전 5:58:57	14:58:57	2.0.10.248	252	1	{/}	환경	환	경	NULL	NULL	NULL	100	1	120	NULL	NULL	NULL	KSY	List2	0		0	-1	713974	183		0	0	1	{/}	0	3	714157	0	{/}	280
좌우반구com(split BVF)_3	31	1	<?xml version="1.0"?>\n<Clock xmlns:dt="urn:schemas-microsoft-com:datatypes"><Description dt:dt="string">E-Prime Primary Realtime Clock</Description><StartTime><Timestamp dt:dt="int">0</Timestamp><DateUtc dt:dt="string">2021-06-08T05:58:56Z</DateUtc></StartTime><FrequencyChanges><FrequencyChange><Frequency dt:dt="r8">2699980000</Frequency><Timestamp dt:dt="r8">538928427996</Timestamp><Current dt:…	좌우반구com(split BVF)_3-031-1	60.021	1.0.0.165	1	-1686161318	Professional	2.0.10.242	2.0.10.353	06-08-2021	2021-06-08 오전 5:58:57	14:58:57	2.0.10.248	156	2	z	횟광	횟	광	NULL	NULL	NULL	124	1	24	NULL	NULL	NULL	KSY	List2	0		0	-1	457598	183		0	0	1	z	0	3	457781	0	z	396
좌우반구com(split BVF)_3	31	1	<?xml version="1.0"?>\n<Clock xmlns:dt="urn:schemas-microsoft-com:datatypes"><Description dt:dt="string">E-Prime Primary Realtime Clock</Description><StartTime><Timestamp dt:dt="int">0</Timestamp><DateUtc dt:dt="string">2021-06-08T05:58:56Z</DateUtc></StartTime><FrequencyChanges><FrequencyChange><Frequency dt:dt="r8">2699980000</Frequency><Timestamp dt:dt="r8">538928427996</Timestamp><Current dt:…	좌우반구com(split BVF)_3-031-1	60.021	1.0.0.165	1	-1686161318	Professional	2.0.10.242	2.0.10.353	06-08-2021	2021-06-08 오전 5:58:57	14:58:57	2.0.10.248	109	2	z	횟색	횟	색	106	1	109	NULL	NULL	NULL	NULL	NULL	NULL	KSY	List1	0		1	-1	323212	184		0	0	1	z	0	4	323396	0	z	671
좌우반구com(split BVF)_3	31	1	<?xml version="1.0"?>\n<Clock xmlns:dt="urn:schemas-microsoft-com:datatypes"><Description dt:dt="string">E-Prime Primary Realtime Clock</Description><StartTime><Timestamp dt:dt="int">0</Timestamp><DateUtc dt:dt="string">2021-06-08T05:58:56Z</DateUtc></StartTime><FrequencyChanges><FrequencyChange><Frequency dt:dt="r8">2699980000</Frequency><Timestamp dt:dt="r8">538928427996</Timestamp><Current dt:…	좌우반구com(split BVF)_3-031-1	60.021	1.0.0.165	1	-1686161318	Professional	2.0.10.242	2.0.10.353	06-08-2021	2021-06-08 오전 5:58:57	14:58:57	2.0.10.248	134	1	{/}	횟수	횟	수	NULL	NULL	NULL	57	1	2	NULL	NULL	NULL	KSY	List2	0		0	-1	398752	183		0	0	1	{/}	1	3	398935	0	{/}	499
좌우반구com(split BVF)_3	31	1	<?xml version="1.0"?>\n<Clock xmlns:dt="urn:schemas-microsoft-com:datatypes"><Description dt:dt="string">E-Prime Primary Realtime Clock</Description><StartTime><Timestamp dt:dt="int">0</Timestamp><DateUtc dt:dt="string">2021-06-08T05:58:56Z</DateUtc></StartTime><FrequencyChanges><FrequencyChange><Frequency dt:dt="r8">2699980000</Frequency><Timestamp dt:dt="r8">538928427996</Timestamp><Current dt:…	좌우반구com(split BVF)_3-031-1	60.021	1.0.0.165	1	-1686161318	Professional	2.0.10.242	2.0.10.353	06-08-2021	2021-06-08 오전 5:58:57	14:58:57	2.0.10.248	114	1	{/}	효과	효	과	20	1	114	NULL	NULL	NULL	NULL	NULL	NULL	KSY	List1	0		1	-1	336757	184		0	0	1	{/}	0	4	336941	0	{/}	450
좌우반구com(split BVF)_3	31	1	<?xml version="1.0"?>\n<Clock xmlns:dt="urn:schemas-microsoft-com:datatypes"><Description dt:dt="string">E-Prime Primary Realtime Clock</Description><StartTime><Timestamp dt:dt="int">0</Timestamp><DateUtc dt:dt="string">2021-06-08T05:58:56Z</DateUtc></StartTime><FrequencyChanges><FrequencyChange><Frequency dt:dt="r8">2699980000</Frequency><Timestamp dt:dt="r8">538928427996</Timestamp><Current dt:…	좌우반구com(split BVF)_3-031-1	60.021	1.0.0.165	1	-1686161318	Professional	2.0.10.242	2.0.10.353	06-08-2021	2021-06-08 오전 5:58:57	14:58:57	2.0.10.248	209	2	z	효미	효	미	NULL	NULL	NULL	41	1	77	NULL	NULL	NULL	KSY3	List2	NULL	NULL	NULL	NULL	NULL	NULL	NULL	NULL	NULL	0	z	0	4	597832	0	{/}	327
좌우반구com(split BVF)_3	31	1	<?xml version="1.0"?>\n<Clock xmlns:dt="urn:schemas-microsoft-com:datatypes"><Description dt:dt="string">E-Prime Primary Realtime Clock</Description><StartTime><Timestamp dt:dt="int">0</Timestamp><DateUtc dt:dt="string">2021-06-08T05:58:56Z</DateUtc></StartTime><FrequencyChanges><FrequencyChange><Frequency dt:dt="r8">2699980000</Frequency><Timestamp dt:dt="r8">538928427996</Timestamp><Current dt:…	좌우반구com(split BVF)_3-031-1	60.021	1.0.0.165	1	-1686161318	Professional	2.0.10.242	2.0.10.353	06-08-2021	2021-06-08 오전 5:58:57	14:58:57	2.0.10.248	363	2	z	효탈	효	탈	NULL	NULL	NULL	NULL	NULL	NULL	125	1	99	KSY3	List3	NULL	NULL	NULL	NULL	NULL	NULL	NULL	NULL	NULL	1	z	0	3	1011185	0	z	551
좌우반구com(split BVF)_3	31	1	<?xml version="1.0"?>\n<Clock xmlns:dt="urn:schemas-microsoft-com:datatypes"><Description dt:dt="string">E-Prime Primary Realtime Clock</Description><StartTime><Timestamp dt:dt="int">0</Timestamp><DateUtc dt:dt="string">2021-06-08T05:58:56Z</DateUtc></StartTime><FrequencyChanges><FrequencyChange><Frequency dt:dt="r8">2699980000</Frequency><Timestamp dt:dt="r8">538928427996</Timestamp><Current dt:…	좌우반구com(split BVF)_3-031-1	60.021	1.0.0.165	1	-1686161318	Professional	2.0.10.242	2.0.10.353	06-08-2021	2021-06-08 오전 5:58:57	14:58:57	2.0.10.248	336	2	z	효헤	효	헤	NULL	NULL	NULL	NULL	NULL	NULL	2	1	72	KSY2	List3	NULL	NULL	NULL	NULL	NULL	NULL	NULL	NULL	NULL	1	z	0	3	937528	0	z	497
좌우반구com(split BVF)_3	31	1	<?xml version="1.0"?>\n<Clock xmlns:dt="urn:schemas-microsoft-com:datatypes"><Description dt:dt="string">E-Prime Primary Realtime Clock</Description><StartTime><Timestamp dt:dt="int">0</Timestamp><DateUtc dt:dt="string">2021-06-08T05:58:56Z</DateUtc></StartTime><FrequencyChanges><FrequencyChange><Frequency dt:dt="r8">2699980000</Frequency><Timestamp dt:dt="r8">538928427996</Timestamp><Current dt:…	좌우반구com(split BVF)_3-031-1	60.021	1.0.0.165	1	-1686161318	Professional	2.0.10.242	2.0.10.353	06-08-2021	2021-06-08 오전 5:58:57	14:58:57	2.0.10.248	348	2	z	후검	후	검	NULL	NULL	NULL	NULL	NULL	NULL	28	1	84	KSY2	List3	NULL	NULL	NULL	NULL	NULL	NULL	NULL	NULL	NULL	1	z	0	4	969417	0	z	575
좌우반구com(split BVF)_3	31	1	<?xml version="1.0"?>\n<Clock xmlns:dt="urn:schemas-microsoft-com:datatypes"><Description dt:dt="string">E-Prime Primary Realtime Clock</Description><StartTime><Timestamp dt:dt="int">0</Timestamp><DateUtc dt:dt="string">2021-06-08T05:58:56Z</DateUtc></StartTime><FrequencyChanges><FrequencyChange><Frequency dt:dt="r8">2699980000</Frequency><Timestamp dt:dt="r8">538928427996</Timestamp><Current dt:…	좌우반구com(split BVF)_3-031-1	60.021	1.0.0.165	1	-1686161318	Professional	2.0.10.242	2.0.10.353	06-08-2021	2021-06-08 오전 5:58:57	14:58:57	2.0.10.248	57	1	{/}	후대	후	대	111	1	57	NULL	NULL	NULL	NULL	NULL	NULL	KSY	List1	0		0	-1	176931	183		0	0	1	{/}	0	3	177114	0	{/}	571
좌우반구com(split BVF)_3	31	1	<?xml version="1.0"?>\n<Clock xmlns:dt="urn:schemas-microsoft-com:datatypes"><Description dt:dt="string">E-Prime Primary Realtime Clock</Description><StartTime><Timestamp dt:dt="int">0</Timestamp><DateUtc dt:dt="string">2021-06-08T05:58:56Z</DateUtc></StartTime><FrequencyChanges><FrequencyChange><Frequency dt:dt="r8">2699980000</Frequency><Timestamp dt:dt="r8">538928427996</Timestamp><Current dt:…	좌우반구com(split BVF)_3-031-1	60.021	1.0.0.165	1	-1686161318	Professional	2.0.10.242	2.0.10.353	06-08-2021	2021-06-08 오전 5:58:57	14:58:57	2.0.10.248	237	1	{/}	후자	후	자	NULL	NULL	NULL	48	1	105	NULL	NULL	NULL	KSY	List2	0		0	0	673905	183		0	0	1	{/}	0	3	674088	0	{/}	509
좌우반구com(split BVF)_3	31	1	<?xml version="1.0"?>\n<Clock xmlns:dt="urn:schemas-microsoft-com:datatypes"><Description dt:dt="string">E-Prime Primary Realtime Clock</Description><StartTime><Timestamp dt:dt="int">0</Timestamp><DateUtc dt:dt="string">2021-06-08T05:58:56Z</DateUtc></StartTime><FrequencyChanges><FrequencyChange><Frequency dt:dt="r8">2699980000</Frequency><Timestamp dt:dt="r8">538928427996</Timestamp><Current dt:…	좌우반구com(split BVF)_3-031-1	60.021	1.0.0.165	1	-1686161318	Professional	2.0.10.242	2.0.10.353	06-08-2021	2021-06-08 오전 5:58:57	14:58:57	2.0.10.248	14	2	z	훈걱	훈	걱	94	1	14	NULL	NULL	NULL	NULL	NULL	NULL	KSY	List1	0		0	0	57490	183		0	0	1	z	0	3	57673	0	z	423
좌우반구com(split BVF)_3	31	1	<?xml version="1.0"?>\n<Clock xmlns:dt="urn:schemas-microsoft-com:datatypes"><Description dt:dt="string">E-Prime Primary Realtime Clock</Description><StartTime><Timestamp dt:dt="int">0</Timestamp><DateUtc dt:dt="string">2021-06-08T05:58:56Z</DateUtc></StartTime><FrequencyChanges><FrequencyChange><Frequency dt:dt="r8">2699980000</Frequency><Timestamp dt:dt="r8">538928427996</Timestamp><Current dt:…	좌우반구com(split BVF)_3-031-1	60.021	1.0.0.165	1	-1686161318	Professional	2.0.10.242	2.0.10.353	06-08-2021	2021-06-08 오전 5:58:57	14:58:57	2.0.10.248	383	2	z	훈차	훈	차	NULL	NULL	NULL	NULL	NULL	NULL	109	1	119	KSY2	List3	NULL	NULL	NULL	NULL	NULL	NULL	NULL	NULL	NULL	1	z	0	3	1064966	0	z	857
좌우반구com(split BVF)_3	31	1	<?xml version="1.0"?>\n<Clock xmlns:dt="urn:schemas-microsoft-com:datatypes"><Description dt:dt="string">E-Prime Primary Realtime Clock</Description><StartTime><Timestamp dt:dt="int">0</Timestamp><DateUtc dt:dt="string">2021-06-08T05:58:56Z</DateUtc></StartTime><FrequencyChanges><FrequencyChange><Frequency dt:dt="r8">2699980000</Frequency><Timestamp dt:dt="r8">538928427996</Timestamp><Current dt:…	좌우반구com(split BVF)_3-031-1	60.021	1.0.0.165	1	-1686161318	Professional	2.0.10.242	2.0.10.353	06-08-2021	2021-06-08 오전 5:58:57	14:58:57	2.0.10.248	35	2	z	휘섭	휘	섭	11	1	35	NULL	NULL	NULL	NULL	NULL	NULL	KSY3	List1	NULL	NULL	NULL	NULL	NULL	NULL	NULL	NULL	NULL	1	z	0	4	115603	0	z	444
좌우반구com(split BVF)_3	31	1	<?xml version="1.0"?>\n<Clock xmlns:dt="urn:schemas-microsoft-com:datatypes"><Description dt:dt="string">E-Prime Primary Realtime Clock</Description><StartTime><Timestamp dt:dt="int">0</Timestamp><DateUtc dt:dt="string">2021-06-08T05:58:56Z</DateUtc></StartTime><FrequencyChanges><FrequencyChange><Frequency dt:dt="r8">2699980000</Frequency><Timestamp dt:dt="r8">538928427996</Timestamp><Current dt:…	좌우반구com(split BVF)_3-031-1	60.021	1.0.0.165	1	-1686161318	Professional	2.0.10.242	2.0.10.353	06-08-2021	2021-06-08 오전 5:58:57	14:58:57	2.0.10.248	391	2	z	희강	희	강	NULL	NULL	NULL	NULL	NULL	NULL	16	1	127	KSY	List3	0		0	0	1086059	183		0	0	1	z	0	3	1086242	0	z	357
좌우반구com(split BVF)_3	31	1	<?xml version="1.0"?>\n<Clock xmlns:dt="urn:schemas-microsoft-com:datatypes"><Description dt:dt="string">E-Prime Primary Realtime Clock</Description><StartTime><Timestamp dt:dt="int">0</Timestamp><DateUtc dt:dt="string">2021-06-08T05:58:56Z</DateUtc></StartTime><FrequencyChanges><FrequencyChange><Frequency dt:dt="r8">2699980000</Frequency><Timestamp dt:dt="r8">538928427996</Timestamp><Current dt:…	좌우반구com(split BVF)_3-031-1	60.021	1.0.0.165	1	-1686161318	Professional	2.0.10.242	2.0.10.353	06-08-2021	2021-06-08 오전 5:58:57	14:58:57	2.0.10.248	384	1	{/}	희망	희	망	NULL	NULL	NULL	NULL	NULL	NULL	72	1	120	KSY	List3	0		1	-1	1067848	184		0	0	1	{/}	0	4	1068032	0	{/}	431
좌우반구com(split BVF)_3	31	1	<?xml version="1.0"?>\n<Clock xmlns:dt="urn:schemas-microsoft-com:datatypes"><Description dt:dt="string">E-Prime Primary Realtime Clock</Description><StartTime><Timestamp dt:dt="int">0</Timestamp><DateUtc dt:dt="string">2021-06-08T05:58:56Z</DateUtc></StartTime><FrequencyChanges><FrequencyChange><Frequency dt:dt="r8">2699980000</Frequency><Timestamp dt:dt="r8">538928427996</Timestamp><Current dt:…	좌우반구com(split BVF)_3-031-1	60.021	1.0.0.165	1	-1686161318	Professional	2.0.10.242	2.0.10.353	06-08-2021	2021-06-08 오전 5:58:57	14:58:57	2.0.10.248	98	2	z	희외	희	외	115	1	98	NULL	NULL	NULL	NULL	NULL	NULL	KSY2	List1	NULL	NULL	NULL	NULL	NULL	NULL	NULL	NULL	NULL	0	z	0	3	291890	0	{/}	474
좌우반구com(split BVF)_3	31	1	<?xml version="1.0"?>\n<Clock xmlns:dt="urn:schemas-microsoft-com:datatypes"><Description dt:dt="string">E-Prime Primary Realtime Clock</Description><StartTime><Timestamp dt:dt="int">0</Timestamp><DateUtc dt:dt="string">2021-06-08T05:58:56Z</DateUtc></StartTime><FrequencyChanges><FrequencyChange><Frequency dt:dt="r8">2699980000</Frequency><Timestamp dt:dt="r8">538928427996</Timestamp><Current dt:…	좌우반구com(split BVF)_3-031-1	60.021	1.0.0.165	1	-1686161318	Professional	2.0.10.242	2.0.10.353	06-08-2021	2021-06-08 오전 5:58:57	14:58:57	2.0.10.248	335	2	z	희응	희	응	NULL	NULL	NULL	NULL	NULL	NULL	50	1	71	KSY	List3	0		0	-1	934762	184		0	0	1	z	0	4	934946	0	z	383
[truncated: 1 more columns]
