# Supplementary material for: Decoding foveal word recognition: the role of interhemispheric inhibition in bilateral hemispheric processing
Source: Front Psychol. 2023 Nov 30;14:1293529. doi: 10.3389/fpsyg.2023.1293529 (PMC10720635; doi:10.3389/fpsyg.2023.1293529)
Supplement: Supplementary file 1 [file Data_Sheet_1.ZIP › data/Exp2/BVF_032.txt]

STRING	INTEGER	INTEGER	STRING	STRING	STRING	STRING	STRING	STRING	STRING	STRING	STRING	STRING	STRING	STRING	STRING	INTEGER	STRING	STRING	STRING	STRING	STRING	STRING	STRING	STRING	STRING	STRING	STRING	STRING	STRING	STRING	STRING	STRING	STRING	STRING	STRING	STRING	STRING	STRING	STRING	STRING	STRING	STRING	STRING	STRING	STRING	STRING	STRING	STRING	STRING
EXPNAME	SUBJECT	SESSION	VARIABLE	VARIABLE	VARIABLE	VARIABLE	VARIABLE	VARIABLE	VARIABLE	VARIABLE	VARIABLE	VARIABLE	VARIABLE	VARIABLE	VARIABLE	LOG_LEVEL	VARIABLE	VARIABLE	VARIABLE	VARIABLE	VARIABLE	VARIABLE	VARIABLE	VARIABLE	VARIABLE	VARIABLE	VARIABLE	VARIABLE	VARIABLE	VARIABLE	VARIABLE	VARIABLE	VARIABLE	VARIABLE	VARIABLE	VARIABLE	VARIABLE	VARIABLE	VARIABLE	VARIABLE	VARIABLE	VARIABLE	VARIABLE	VARIABLE	VARIABLE	VARIABLE	VARIABLE	VARIABLE	VARIABLE
1	1	1	1	1	1	1	1	1	1	1	1	1	1	1	1	2	2	2	2	2	2	2	2	2	2	2	2	2	2	2	2	2	2	2	2	2	2	2	2	2	2	2	2	2	2	2	2	2	2
ExperimentName	Subject	Session	Clock.Information	DataFile.Basename	Display.RefreshRate	ExperimentVersion	Group	RandomSeed	RuntimeCapabilities	RuntimeVersion	RuntimeVersionExpected	SessionDate	SessionStartDateTimeUtc	SessionTime	StudioVersion	Block	condition	correct	Exptarget	Exptarget2	Exptarget3	List1	List1.Cycle	List1.Sample	List2	List2.Cycle	List2.Sample	List3	List3.Cycle	List3.Sample	Procedure	Running	TextDisplay2.ACC	TextDisplay2.CRESP	TextDisplay2.DurationError	TextDisplay2.OnsetDelay	TextDisplay2.OnsetTime	TextDisplay2.OnsetToOnsetTime	TextDisplay2.RESP	TextDisplay2.RT	TextDisplay2.RTTime	TextDisplay6.ACC	TextDisplay6.CRESP	TextDisplay6.DurationError	TextDisplay6.OnsetDelay	TextDisplay6.OnsetTime	TextDisplay6.OnsetToOnsetTime	TextDisplay6.RESP	TextDisplay6.RT
좌우반구com(split BVF)_3	32	1	<?xml version="1.0"?>\n<Clock xmlns:dt="urn:schemas-microsoft-com:datatypes"><Description dt:dt="string">E-Prime Primary Realtime Clock</Description><StartTime><Timestamp dt:dt="int">0</Timestamp><DateUtc dt:dt="string">2021-06-09T08:58:00Z</DateUtc></StartTime><FrequencyChanges><FrequencyChange><Frequency dt:dt="r8">2699970000</Frequency><Timestamp dt:dt="r8">739299947162</Timestamp><Current dt:…	좌우반구com(split BVF)_3-032-1	60.021	1.0.0.165	1	1106033747	Professional	2.0.10.242	2.0.10.353	06-09-2021	2021-06-09 오전 8:58:00	17:58:00	2.0.10.248	122	1	{/}	가격	가	격	131	1	122	NULL	NULL	NULL	NULL	NULL	NULL	KSY2	List1	NULL	NULL	NULL	NULL	NULL	NULL	NULL	NULL	NULL	0	{/}	1	3	369717	0	z	659
좌우반구com(split BVF)_3	32	1	<?xml version="1.0"?>\n<Clock xmlns:dt="urn:schemas-microsoft-com:datatypes"><Description dt:dt="string">E-Prime Primary Realtime Clock</Description><StartTime><Timestamp dt:dt="int">0</Timestamp><DateUtc dt:dt="string">2021-06-09T08:58:00Z</DateUtc></StartTime><FrequencyChanges><FrequencyChange><Frequency dt:dt="r8">2699970000</Frequency><Timestamp dt:dt="r8">739299947162</Timestamp><Current dt:…	좌우반구com(split BVF)_3-032-1	60.021	1.0.0.165	1	1106033747	Professional	2.0.10.242	2.0.10.353	06-09-2021	2021-06-09 오전 8:58:00	17:58:00	2.0.10.248	125	1	{/}	가을	가	을	92	1	125	NULL	NULL	NULL	NULL	NULL	NULL	KSY2	List1	NULL	NULL	NULL	NULL	NULL	NULL	NULL	NULL	NULL	1	{/}	0	3	377881	0	{/}	472
좌우반구com(split BVF)_3	32	1	<?xml version="1.0"?>\n<Clock xmlns:dt="urn:schemas-microsoft-com:datatypes"><Description dt:dt="string">E-Prime Primary Realtime Clock</Description><StartTime><Timestamp dt:dt="int">0</Timestamp><DateUtc dt:dt="string">2021-06-09T08:58:00Z</DateUtc></StartTime><FrequencyChanges><FrequencyChange><Frequency dt:dt="r8">2699970000</Frequency><Timestamp dt:dt="r8">739299947162</Timestamp><Current dt:…	좌우반구com(split BVF)_3-032-1	60.021	1.0.0.165	1	1106033747	Professional	2.0.10.242	2.0.10.353	06-09-2021	2021-06-09 오전 8:58:00	17:58:00	2.0.10.248	327	1	{/}	간섭	간	섭	NULL	NULL	NULL	NULL	NULL	NULL	46	1	63	KSY2	List3	NULL	NULL	NULL	NULL	NULL	NULL	NULL	NULL	NULL	1	{/}	0	3	1000363	0	{/}	486
좌우반구com(split BVF)_3	32	1	<?xml version="1.0"?>\n<Clock xmlns:dt="urn:schemas-microsoft-com:datatypes"><Description dt:dt="string">E-Prime Primary Realtime Clock</Description><StartTime><Timestamp dt:dt="int">0</Timestamp><DateUtc dt:dt="string">2021-06-09T08:58:00Z</DateUtc></StartTime><FrequencyChanges><FrequencyChange><Frequency dt:dt="r8">2699970000</Frequency><Timestamp dt:dt="r8">739299947162</Timestamp><Current dt:…	좌우반구com(split BVF)_3-032-1	60.021	1.0.0.165	1	1106033747	Professional	2.0.10.242	2.0.10.353	06-09-2021	2021-06-09 오전 8:58:00	17:58:00	2.0.10.248	113	2	z	간습	간	습	75	1	113	NULL	NULL	NULL	NULL	NULL	NULL	KSY	List1	0		0	-1	344693	183		0	0	1	z	0	3	344876	0	z	600
좌우반구com(split BVF)_3	32	1	<?xml version="1.0"?>\n<Clock xmlns:dt="urn:schemas-microsoft-com:datatypes"><Description dt:dt="string">E-Prime Primary Realtime Clock</Description><StartTime><Timestamp dt:dt="int">0</Timestamp><DateUtc dt:dt="string">2021-06-09T08:58:00Z</DateUtc></StartTime><FrequencyChanges><FrequencyChange><Frequency dt:dt="r8">2699970000</Frequency><Timestamp dt:dt="r8">739299947162</Timestamp><Current dt:…	좌우반구com(split BVF)_3-032-1	60.021	1.0.0.165	1	1106033747	Professional	2.0.10.242	2.0.10.353	06-09-2021	2021-06-09 오전 8:58:00	17:58:00	2.0.10.248	350	2	z	감환	감	환	NULL	NULL	NULL	NULL	NULL	NULL	90	1	86	KSY	List3	0		0	-1	1065707	183		0	0	1	z	0	3	1065890	0	z	1118
좌우반구com(split BVF)_3	32	1	<?xml version="1.0"?>\n<Clock xmlns:dt="urn:schemas-microsoft-com:datatypes"><Description dt:dt="string">E-Prime Primary Realtime Clock</Description><StartTime><Timestamp dt:dt="int">0</Timestamp><DateUtc dt:dt="string">2021-06-09T08:58:00Z</DateUtc></StartTime><FrequencyChanges><FrequencyChange><Frequency dt:dt="r8">2699970000</Frequency><Timestamp dt:dt="r8">739299947162</Timestamp><Current dt:…	좌우반구com(split BVF)_3-032-1	60.021	1.0.0.165	1	1106033747	Professional	2.0.10.242	2.0.10.353	06-09-2021	2021-06-09 오전 8:58:00	17:58:00	2.0.10.248	340	1	{/}	강도	강	도	NULL	NULL	NULL	NULL	NULL	NULL	54	1	76	KSY2	List3	NULL	NULL	NULL	NULL	NULL	NULL	NULL	NULL	NULL	1	{/}	1	3	1038083	0	{/}	587
좌우반구com(split BVF)_3	32	1	<?xml version="1.0"?>\n<Clock xmlns:dt="urn:schemas-microsoft-com:datatypes"><Description dt:dt="string">E-Prime Primary Realtime Clock</Description><StartTime><Timestamp dt:dt="int">0</Timestamp><DateUtc dt:dt="string">2021-06-09T08:58:00Z</DateUtc></StartTime><FrequencyChanges><FrequencyChange><Frequency dt:dt="r8">2699970000</Frequency><Timestamp dt:dt="r8">739299947162</Timestamp><Current dt:…	좌우반구com(split BVF)_3-032-1	60.021	1.0.0.165	1	1106033747	Professional	2.0.10.242	2.0.10.353	06-09-2021	2021-06-09 오전 8:58:00	17:58:00	2.0.10.248	153	2	z	강례	강	례	NULL	NULL	NULL	63	1	21	NULL	NULL	NULL	KSY3	List2	NULL	NULL	NULL	NULL	NULL	NULL	NULL	NULL	NULL	1	z	0	3	478296	0	z	778
좌우반구com(split BVF)_3	32	1	<?xml version="1.0"?>\n<Clock xmlns:dt="urn:schemas-microsoft-com:datatypes"><Description dt:dt="string">E-Prime Primary Realtime Clock</Description><StartTime><Timestamp dt:dt="int">0</Timestamp><DateUtc dt:dt="string">2021-06-09T08:58:00Z</DateUtc></StartTime><FrequencyChanges><FrequencyChange><Frequency dt:dt="r8">2699970000</Frequency><Timestamp dt:dt="r8">739299947162</Timestamp><Current dt:…	좌우반구com(split BVF)_3-032-1	60.021	1.0.0.165	1	1106033747	Professional	2.0.10.242	2.0.10.353	06-09-2021	2021-06-09 오전 8:58:00	17:58:00	2.0.10.248	141	2	z	강방	강	방	NULL	NULL	NULL	72	1	9	NULL	NULL	NULL	KSY	List2	0		1	-1	445807	184		0	0	1	z	0	4	445991	0	z	444
좌우반구com(split BVF)_3	32	1	<?xml version="1.0"?>\n<Clock xmlns:dt="urn:schemas-microsoft-com:datatypes"><Description dt:dt="string">E-Prime Primary Realtime Clock</Description><StartTime><Timestamp dt:dt="int">0</Timestamp><DateUtc dt:dt="string">2021-06-09T08:58:00Z</DateUtc></StartTime><FrequencyChanges><FrequencyChange><Frequency dt:dt="r8">2699970000</Frequency><Timestamp dt:dt="r8">739299947162</Timestamp><Current dt:…	좌우반구com(split BVF)_3-032-1	60.021	1.0.0.165	1	1106033747	Professional	2.0.10.242	2.0.10.353	06-09-2021	2021-06-09 오전 8:58:00	17:58:00	2.0.10.248	215	1	{/}	개념	개	념	NULL	NULL	NULL	66	1	83	NULL	NULL	NULL	KSY2	List2	NULL	NULL	NULL	NULL	NULL	NULL	NULL	NULL	NULL	1	{/}	0	3	650369	0	{/}	453
좌우반구com(split BVF)_3	32	1	<?xml version="1.0"?>\n<Clock xmlns:dt="urn:schemas-microsoft-com:datatypes"><Description dt:dt="string">E-Prime Primary Realtime Clock</Description><StartTime><Timestamp dt:dt="int">0</Timestamp><DateUtc dt:dt="string">2021-06-09T08:58:00Z</DateUtc></StartTime><FrequencyChanges><FrequencyChange><Frequency dt:dt="r8">2699970000</Frequency><Timestamp dt:dt="r8">739299947162</Timestamp><Current dt:…	좌우반구com(split BVF)_3-032-1	60.021	1.0.0.165	1	1106033747	Professional	2.0.10.242	2.0.10.353	06-09-2021	2021-06-09 오전 8:58:00	17:58:00	2.0.10.248	374	2	z	개례	개	례	NULL	NULL	NULL	NULL	NULL	NULL	112	1	110	KSY	List3	0		0	-1	1135899	183		0	0	1	z	0	3	1136082	0	z	463
좌우반구com(split BVF)_3	32	1	<?xml version="1.0"?>\n<Clock xmlns:dt="urn:schemas-microsoft-com:datatypes"><Description dt:dt="string">E-Prime Primary Realtime Clock</Description><StartTime><Timestamp dt:dt="int">0</Timestamp><DateUtc dt:dt="string">2021-06-09T08:58:00Z</DateUtc></StartTime><FrequencyChanges><FrequencyChange><Frequency dt:dt="r8">2699970000</Frequency><Timestamp dt:dt="r8">739299947162</Timestamp><Current dt:…	좌우반구com(split BVF)_3-032-1	60.021	1.0.0.165	1	1106033747	Professional	2.0.10.242	2.0.10.353	06-09-2021	2021-06-09 오전 8:58:00	17:58:00	2.0.10.248	86	1	{/}	개인	개	인	87	1	86	NULL	NULL	NULL	NULL	NULL	NULL	KSY2	List1	NULL	NULL	NULL	NULL	NULL	NULL	NULL	NULL	NULL	1	{/}	1	3	273584	0	{/}	302
좌우반구com(split BVF)_3	32	1	<?xml version="1.0"?>\n<Clock xmlns:dt="urn:schemas-microsoft-com:datatypes"><Description dt:dt="string">E-Prime Primary Realtime Clock</Description><StartTime><Timestamp dt:dt="int">0</Timestamp><DateUtc dt:dt="string">2021-06-09T08:58:00Z</DateUtc></StartTime><FrequencyChanges><FrequencyChange><Frequency dt:dt="r8">2699970000</Frequency><Timestamp dt:dt="r8">739299947162</Timestamp><Current dt:…	좌우반구com(split BVF)_3-032-1	60.021	1.0.0.165	1	1106033747	Professional	2.0.10.242	2.0.10.353	06-09-2021	2021-06-09 오전 8:58:00	17:58:00	2.0.10.248	47	2	z	개협	개	협	12	1	47	NULL	NULL	NULL	NULL	NULL	NULL	KSY3	List1	NULL	NULL	NULL	NULL	NULL	NULL	NULL	NULL	NULL	1	z	0	3	165739	0	z	817
좌우반구com(split BVF)_3	32	1	<?xml version="1.0"?>\n<Clock xmlns:dt="urn:schemas-microsoft-com:datatypes"><Description dt:dt="string">E-Prime Primary Realtime Clock</Description><StartTime><Timestamp dt:dt="int">0</Timestamp><DateUtc dt:dt="string">2021-06-09T08:58:00Z</DateUtc></StartTime><FrequencyChanges><FrequencyChange><Frequency dt:dt="r8">2699970000</Frequency><Timestamp dt:dt="r8">739299947162</Timestamp><Current dt:…	좌우반구com(split BVF)_3-032-1	60.021	1.0.0.165	1	1106033747	Professional	2.0.10.242	2.0.10.353	06-09-2021	2021-06-09 오전 8:58:00	17:58:00	2.0.10.248	159	2	z	거생	거	생	NULL	NULL	NULL	8	1	27	NULL	NULL	NULL	KSY	List2	0		0	-1	494940	184		0	0	1	z	0	4	495124	0	z	613
좌우반구com(split BVF)_3	32	1	<?xml version="1.0"?>\n<Clock xmlns:dt="urn:schemas-microsoft-com:datatypes"><Description dt:dt="string">E-Prime Primary Realtime Clock</Description><StartTime><Timestamp dt:dt="int">0</Timestamp><DateUtc dt:dt="string">2021-06-09T08:58:00Z</DateUtc></StartTime><FrequencyChanges><FrequencyChange><Frequency dt:dt="r8">2699970000</Frequency><Timestamp dt:dt="r8">739299947162</Timestamp><Current dt:…	좌우반구com(split BVF)_3-032-1	60.021	1.0.0.165	1	1106033747	Professional	2.0.10.242	2.0.10.353	06-09-2021	2021-06-09 오전 8:58:00	17:58:00	2.0.10.248	236	1	{/}	걱정	걱	정	NULL	NULL	NULL	52	1	104	NULL	NULL	NULL	KSY2	List2	NULL	NULL	NULL	NULL	NULL	NULL	NULL	NULL	NULL	1	{/}	0	4	712981	0	{/}	416
좌우반구com(split BVF)_3	32	1	<?xml version="1.0"?>\n<Clock xmlns:dt="urn:schemas-microsoft-com:datatypes"><Description dt:dt="string">E-Prime Primary Realtime Clock</Description><StartTime><Timestamp dt:dt="int">0</Timestamp><DateUtc dt:dt="string">2021-06-09T08:58:00Z</DateUtc></StartTime><FrequencyChanges><FrequencyChange><Frequency dt:dt="r8">2699970000</Frequency><Timestamp dt:dt="r8">739299947162</Timestamp><Current dt:…	좌우반구com(split BVF)_3-032-1	60.021	1.0.0.165	1	1106033747	Professional	2.0.10.242	2.0.10.353	06-09-2021	2021-06-09 오전 8:58:00	17:58:00	2.0.10.248	199	2	z	걱최	걱	최	NULL	NULL	NULL	62	1	67	NULL	NULL	NULL	KSY	List2	0		0	0	605935	183		0	0	1	z	0	3	606118	0	z	681
좌우반구com(split BVF)_3	32	1	<?xml version="1.0"?>\n<Clock xmlns:dt="urn:schemas-microsoft-com:datatypes"><Description dt:dt="string">E-Prime Primary Realtime Clock</Description><StartTime><Timestamp dt:dt="int">0</Timestamp><DateUtc dt:dt="string">2021-06-09T08:58:00Z</DateUtc></StartTime><FrequencyChanges><FrequencyChange><Frequency dt:dt="r8">2699970000</Frequency><Timestamp dt:dt="r8">739299947162</Timestamp><Current dt:…	좌우반구com(split BVF)_3-032-1	60.021	1.0.0.165	1	1106033747	Professional	2.0.10.242	2.0.10.353	06-09-2021	2021-06-09 오전 8:58:00	17:58:00	2.0.10.248	164	2	z	건적	건	적	NULL	NULL	NULL	131	1	32	NULL	NULL	NULL	KSY	List2	0		0	-1	508352	183		0	0	1	z	1	3	508535	0	z	483
좌우반구com(split BVF)_3	32	1	<?xml version="1.0"?>\n<Clock xmlns:dt="urn:schemas-microsoft-com:datatypes"><Description dt:dt="string">E-Prime Primary Realtime Clock</Description><StartTime><Timestamp dt:dt="int">0</Timestamp><DateUtc dt:dt="string">2021-06-09T08:58:00Z</DateUtc></StartTime><FrequencyChanges><FrequencyChange><Frequency dt:dt="r8">2699970000</Frequency><Timestamp dt:dt="r8">739299947162</Timestamp><Current dt:…	좌우반구com(split BVF)_3-032-1	60.021	1.0.0.165	1	1106033747	Professional	2.0.10.242	2.0.10.353	06-09-2021	2021-06-09 오전 8:58:00	17:58:00	2.0.10.248	272	2	z	검강	검	강	NULL	NULL	NULL	NULL	NULL	NULL	29	1	8	KSY3	List3	NULL	NULL	NULL	NULL	NULL	NULL	NULL	NULL	NULL	0	z	0	4	846001	0	{/}	674
좌우반구com(split BVF)_3	32	1	<?xml version="1.0"?>\n<Clock xmlns:dt="urn:schemas-microsoft-com:datatypes"><Description dt:dt="string">E-Prime Primary Realtime Clock</Description><StartTime><Timestamp dt:dt="int">0</Timestamp><DateUtc dt:dt="string">2021-06-09T08:58:00Z</DateUtc></StartTime><FrequencyChanges><FrequencyChange><Frequency dt:dt="r8">2699970000</Frequency><Timestamp dt:dt="r8">739299947162</Timestamp><Current dt:…	좌우반구com(split BVF)_3-032-1	60.021	1.0.0.165	1	1106033747	Professional	2.0.10.242	2.0.10.353	06-09-2021	2021-06-09 오전 8:58:00	17:58:00	2.0.10.248	139	1	{/}	검색	검	색	NULL	NULL	NULL	33	1	7	NULL	NULL	NULL	KSY2	List2	NULL	NULL	NULL	NULL	NULL	NULL	NULL	NULL	NULL	1	{/}	0	3	440226	0	{/}	494
좌우반구com(split BVF)_3	32	1	<?xml version="1.0"?>\n<Clock xmlns:dt="urn:schemas-microsoft-com:datatypes"><Description dt:dt="string">E-Prime Primary Realtime Clock</Description><StartTime><Timestamp dt:dt="int">0</Timestamp><DateUtc dt:dt="string">2021-06-09T08:58:00Z</DateUtc></StartTime><FrequencyChanges><FrequencyChange><Frequency dt:dt="r8">2699970000</Frequency><Timestamp dt:dt="r8">739299947162</Timestamp><Current dt:…	좌우반구com(split BVF)_3-032-1	60.021	1.0.0.165	1	1106033747	Professional	2.0.10.242	2.0.10.353	06-09-2021	2021-06-09 오전 8:58:00	17:58:00	2.0.10.248	253	2	z	검죽	검	죽	NULL	NULL	NULL	110	1	121	NULL	NULL	NULL	KSY2	List2	NULL	NULL	NULL	NULL	NULL	NULL	NULL	NULL	NULL	1	z	0	4	761414	0	z	494
좌우반구com(split BVF)_3	32	1	<?xml version="1.0"?>\n<Clock xmlns:dt="urn:schemas-microsoft-com:datatypes"><Description dt:dt="string">E-Prime Primary Realtime Clock</Description><StartTime><Timestamp dt:dt="int">0</Timestamp><DateUtc dt:dt="string">2021-06-09T08:58:00Z</DateUtc></StartTime><FrequencyChanges><FrequencyChange><Frequency dt:dt="r8">2699970000</Frequency><Timestamp dt:dt="r8">739299947162</Timestamp><Current dt:…	좌우반구com(split BVF)_3-032-1	60.021	1.0.0.165	1	1106033747	Professional	2.0.10.242	2.0.10.353	06-09-2021	2021-06-09 오전 8:58:00	17:58:00	2.0.10.248	183	2	z	검환	검	환	NULL	NULL	NULL	7	1	51	NULL	NULL	NULL	KSY	List2	0		0	-1	560567	183		0	0	0	z	1	3	560750	0	{/}	361
좌우반구com(split BVF)_3	32	1	<?xml version="1.0"?>\n<Clock xmlns:dt="urn:schemas-microsoft-com:datatypes"><Description dt:dt="string">E-Prime Primary Realtime Clock</Description><StartTime><Timestamp dt:dt="int">0</Timestamp><DateUtc dt:dt="string">2021-06-09T08:58:00Z</DateUtc></StartTime><FrequencyChanges><FrequencyChange><Frequency dt:dt="r8">2699970000</Frequency><Timestamp dt:dt="r8">739299947162</Timestamp><Current dt:…	좌우반구com(split BVF)_3-032-1	60.021	1.0.0.165	1	1106033747	Professional	2.0.10.242	2.0.10.353	06-09-2021	2021-06-09 오전 8:58:00	17:58:00	2.0.10.248	132	2	z	격례	격	례	95	1	132	NULL	NULL	NULL	NULL	NULL	NULL	KSY	List1	0		0	0	397258	183		0	0	0	z	0	3	397441	0	{/}	608
좌우반구com(split BVF)_3	32	1	<?xml version="1.0"?>\n<Clock xmlns:dt="urn:schemas-microsoft-com:datatypes"><Description dt:dt="string">E-Prime Primary Realtime Clock</Description><StartTime><Timestamp dt:dt="int">0</Timestamp><DateUtc dt:dt="string">2021-06-09T08:58:00Z</DateUtc></StartTime><FrequencyChanges><FrequencyChange><Frequency dt:dt="r8">2699970000</Frequency><Timestamp dt:dt="r8">739299947162</Timestamp><Current dt:…	좌우반구com(split BVF)_3-032-1	60.021	1.0.0.165	1	1106033747	Professional	2.0.10.242	2.0.10.353	06-09-2021	2021-06-09 오전 8:58:00	17:58:00	2.0.10.248	163	1	{/}	결과	결	과	NULL	NULL	NULL	79	1	31	NULL	NULL	NULL	KSY2	List2	NULL	NULL	NULL	NULL	NULL	NULL	NULL	NULL	NULL	1	{/}	1	3	505886	0	{/}	445
좌우반구com(split BVF)_3	32	1	<?xml version="1.0"?>\n<Clock xmlns:dt="urn:schemas-microsoft-com:datatypes"><Description dt:dt="string">E-Prime Primary Realtime Clock</Description><StartTime><Timestamp dt:dt="int">0</Timestamp><DateUtc dt:dt="string">2021-06-09T08:58:00Z</DateUtc></StartTime><FrequencyChanges><FrequencyChange><Frequency dt:dt="r8">2699970000</Frequency><Timestamp dt:dt="r8">739299947162</Timestamp><Current dt:…	좌우반구com(split BVF)_3-032-1	60.021	1.0.0.165	1	1106033747	Professional	2.0.10.242	2.0.10.353	06-09-2021	2021-06-09 오전 8:58:00	17:58:00	2.0.10.248	7	1	{/}	결국	결	국	102	1	7	NULL	NULL	NULL	NULL	NULL	NULL	KSY2	List1	NULL	NULL	NULL	NULL	NULL	NULL	NULL	NULL	NULL	1	{/}	0	3	57693	0	{/}	433
좌우반구com(split BVF)_3	32	1	<?xml version="1.0"?>\n<Clock xmlns:dt="urn:schemas-microsoft-com:datatypes"><Description dt:dt="string">E-Prime Primary Realtime Clock</Description><StartTime><Timestamp dt:dt="int">0</Timestamp><DateUtc dt:dt="string">2021-06-09T08:58:00Z</DateUtc></StartTime><FrequencyChanges><FrequencyChange><Frequency dt:dt="r8">2699970000</Frequency><Timestamp dt:dt="r8">739299947162</Timestamp><Current dt:…	좌우반구com(split BVF)_3-032-1	60.021	1.0.0.165	1	1106033747	Professional	2.0.10.242	2.0.10.353	06-09-2021	2021-06-09 오전 8:58:00	17:58:00	2.0.10.248	389	1	{/}	결정	결	정	NULL	NULL	NULL	NULL	NULL	NULL	15	1	125	KSY2	List3	NULL	NULL	NULL	NULL	NULL	NULL	NULL	NULL	NULL	1	{/}	0	4	1182433	0	{/}	366
좌우반구com(split BVF)_3	32	1	<?xml version="1.0"?>\n<Clock xmlns:dt="urn:schemas-microsoft-com:datatypes"><Description dt:dt="string">E-Prime Primary Realtime Clock</Description><StartTime><Timestamp dt:dt="int">0</Timestamp><DateUtc dt:dt="string">2021-06-09T08:58:00Z</DateUtc></StartTime><FrequencyChanges><FrequencyChange><Frequency dt:dt="r8">2699970000</Frequency><Timestamp dt:dt="r8">739299947162</Timestamp><Current dt:…	좌우반구com(split BVF)_3-032-1	60.021	1.0.0.165	1	1106033747	Professional	2.0.10.242	2.0.10.353	06-09-2021	2021-06-09 오전 8:58:00	17:58:00	2.0.10.248	192	2	z	결지	결	지	NULL	NULL	NULL	10	1	60	NULL	NULL	NULL	KSY2	List2	NULL	NULL	NULL	NULL	NULL	NULL	NULL	NULL	NULL	1	z	0	4	586392	0	z	1115
좌우반구com(split BVF)_3	32	1	<?xml version="1.0"?>\n<Clock xmlns:dt="urn:schemas-microsoft-com:datatypes"><Description dt:dt="string">E-Prime Primary Realtime Clock</Description><StartTime><Timestamp dt:dt="int">0</Timestamp><DateUtc dt:dt="string">2021-06-09T08:58:00Z</DateUtc></StartTime><FrequencyChanges><FrequencyChange><Frequency dt:dt="r8">2699970000</Frequency><Timestamp dt:dt="r8">739299947162</Timestamp><Current dt:…	좌우반구com(split BVF)_3-032-1	60.021	1.0.0.165	1	1106033747	Professional	2.0.10.242	2.0.10.353	06-09-2021	2021-06-09 오전 8:58:00	17:58:00	2.0.10.248	167	2	z	결협	결	협	NULL	NULL	NULL	29	1	35	NULL	NULL	NULL	KSY	List2	0		1	-1	516349	184		0	0	0	z	0	4	516533	0	{/}	330
좌우반구com(split BVF)_3	32	1	<?xml version="1.0"?>\n<Clock xmlns:dt="urn:schemas-microsoft-com:datatypes"><Description dt:dt="string">E-Prime Primary Realtime Clock</Description><StartTime><Timestamp dt:dt="int">0</Timestamp><DateUtc dt:dt="string">2021-06-09T08:58:00Z</DateUtc></StartTime><FrequencyChanges><FrequencyChange><Frequency dt:dt="r8">2699970000</Frequency><Timestamp dt:dt="r8">739299947162</Timestamp><Current dt:…	좌우반구com(split BVF)_3-032-1	60.021	1.0.0.165	1	1106033747	Professional	2.0.10.242	2.0.10.353	06-09-2021	2021-06-09 오전 8:58:00	17:58:00	2.0.10.248	258	1	{/}	경비	경	비	NULL	NULL	NULL	114	1	126	NULL	NULL	NULL	KSY2	List2	NULL	NULL	NULL	NULL	NULL	NULL	NULL	NULL	NULL	1	{/}	1	3	775225	0	{/}	651
좌우반구com(split BVF)_3	32	1	<?xml version="1.0"?>\n<Clock xmlns:dt="urn:schemas-microsoft-com:datatypes"><Description dt:dt="string">E-Prime Primary Realtime Clock</Description><StartTime><Timestamp dt:dt="int">0</Timestamp><DateUtc dt:dt="string">2021-06-09T08:58:00Z</DateUtc></StartTime><FrequencyChanges><FrequencyChange><Frequency dt:dt="r8">2699970000</Frequency><Timestamp dt:dt="r8">739299947162</Timestamp><Current dt:…	좌우반구com(split BVF)_3-032-1	60.021	1.0.0.165	1	1106033747	Professional	2.0.10.242	2.0.10.353	06-09-2021	2021-06-09 오전 8:58:00	17:58:00	2.0.10.248	170	1	{/}	경험	경	험	NULL	NULL	NULL	83	1	38	NULL	NULL	NULL	KSY2	List2	NULL	NULL	NULL	NULL	NULL	NULL	NULL	NULL	NULL	1	{/}	0	4	524447	0	{/}	352
좌우반구com(split BVF)_3	32	1	<?xml version="1.0"?>\n<Clock xmlns:dt="urn:schemas-microsoft-com:datatypes"><Description dt:dt="string">E-Prime Primary Realtime Clock</Description><StartTime><Timestamp dt:dt="int">0</Timestamp><DateUtc dt:dt="string">2021-06-09T08:58:00Z</DateUtc></StartTime><FrequencyChanges><FrequencyChange><Frequency dt:dt="r8">2699970000</Frequency><Timestamp dt:dt="r8">739299947162</Timestamp><Current dt:…	좌우반구com(split BVF)_3-032-1	60.021	1.0.0.165	1	1106033747	Professional	2.0.10.242	2.0.10.353	06-09-2021	2021-06-09 오전 8:58:00	17:58:00	2.0.10.248	172	1	{/}	경호	경	호	NULL	NULL	NULL	27	1	40	NULL	NULL	NULL	KSY2	List2	NULL	NULL	NULL	NULL	NULL	NULL	NULL	NULL	NULL	1	{/}	0	3	529528	0	{/}	456
좌우반구com(split BVF)_3	32	1	<?xml version="1.0"?>\n<Clock xmlns:dt="urn:schemas-microsoft-com:datatypes"><Description dt:dt="string">E-Prime Primary Realtime Clock</Description><StartTime><Timestamp dt:dt="int">0</Timestamp><DateUtc dt:dt="string">2021-06-09T08:58:00Z</DateUtc></StartTime><FrequencyChanges><FrequencyChange><Frequency dt:dt="r8">2699970000</Frequency><Timestamp dt:dt="r8">739299947162</Timestamp><Current dt:…	좌우반구com(split BVF)_3-032-1	60.021	1.0.0.165	1	1106033747	Professional	2.0.10.242	2.0.10.353	06-09-2021	2021-06-09 오전 8:58:00	17:58:00	2.0.10.248	6	1	{/}	계기	계	기	85	1	6	NULL	NULL	NULL	NULL	NULL	NULL	KSY2	List1	NULL	NULL	NULL	NULL	NULL	NULL	NULL	NULL	NULL	1	{/}	0	3	55144	0	{/}	341
좌우반구com(split BVF)_3	32	1	<?xml version="1.0"?>\n<Clock xmlns:dt="urn:schemas-microsoft-com:datatypes"><Description dt:dt="string">E-Prime Primary Realtime Clock</Description><StartTime><Timestamp dt:dt="int">0</Timestamp><DateUtc dt:dt="string">2021-06-09T08:58:00Z</DateUtc></StartTime><FrequencyChanges><FrequencyChange><Frequency dt:dt="r8">2699970000</Frequency><Timestamp dt:dt="r8">739299947162</Timestamp><Current dt:…	좌우반구com(split BVF)_3-032-1	60.021	1.0.0.165	1	1106033747	Professional	2.0.10.242	2.0.10.353	06-09-2021	2021-06-09 오전 8:58:00	17:58:00	2.0.10.248	137	2	z	계님	계	님	NULL	NULL	NULL	89	1	5	NULL	NULL	NULL	KSY3	List2	NULL	NULL	NULL	NULL	NULL	NULL	NULL	NULL	NULL	1	z	0	3	434628	0	z	437
좌우반구com(split BVF)_3	32	1	<?xml version="1.0"?>\n<Clock xmlns:dt="urn:schemas-microsoft-com:datatypes"><Description dt:dt="string">E-Prime Primary Realtime Clock</Description><StartTime><Timestamp dt:dt="int">0</Timestamp><DateUtc dt:dt="string">2021-06-09T08:58:00Z</DateUtc></StartTime><FrequencyChanges><FrequencyChange><Frequency dt:dt="r8">2699970000</Frequency><Timestamp dt:dt="r8">739299947162</Timestamp><Current dt:…	좌우반구com(split BVF)_3-032-1	60.021	1.0.0.165	1	1106033747	Professional	2.0.10.242	2.0.10.353	06-09-2021	2021-06-09 오전 8:58:00	17:58:00	2.0.10.248	115	2	z	계락	계	락	83	1	115	NULL	NULL	NULL	NULL	NULL	NULL	KSY2	List1	NULL	NULL	NULL	NULL	NULL	NULL	NULL	NULL	NULL	1	z	0	3	350341	0	z	532
좌우반구com(split BVF)_3	32	1	<?xml version="1.0"?>\n<Clock xmlns:dt="urn:schemas-microsoft-com:datatypes"><Description dt:dt="string">E-Prime Primary Realtime Clock</Description><StartTime><Timestamp dt:dt="int">0</Timestamp><DateUtc dt:dt="string">2021-06-09T08:58:00Z</DateUtc></StartTime><FrequencyChanges><FrequencyChange><Frequency dt:dt="r8">2699970000</Frequency><Timestamp dt:dt="r8">739299947162</Timestamp><Current dt:…	좌우반구com(split BVF)_3-032-1	60.021	1.0.0.165	1	1106033747	Professional	2.0.10.242	2.0.10.353	06-09-2021	2021-06-09 오전 8:58:00	17:58:00	2.0.10.248	161	1	{/}	계수	계	수	NULL	NULL	NULL	3	1	29	NULL	NULL	NULL	KSY2	List2	NULL	NULL	NULL	NULL	NULL	NULL	NULL	NULL	NULL	1	{/}	0	4	500622	0	{/}	501
좌우반구com(split BVF)_3	32	1	<?xml version="1.0"?>\n<Clock xmlns:dt="urn:schemas-microsoft-com:datatypes"><Description dt:dt="string">E-Prime Primary Realtime Clock</Description><StartTime><Timestamp dt:dt="int">0</Timestamp><DateUtc dt:dt="string">2021-06-09T08:58:00Z</DateUtc></StartTime><FrequencyChanges><FrequencyChange><Frequency dt:dt="r8">2699970000</Frequency><Timestamp dt:dt="r8">739299947162</Timestamp><Current dt:…	좌우반구com(split BVF)_3-032-1	60.021	1.0.0.165	1	1106033747	Professional	2.0.10.242	2.0.10.353	06-09-2021	2021-06-09 오전 8:58:00	17:58:00	2.0.10.248	12	2	z	계여	계	여	31	1	12	NULL	NULL	NULL	NULL	NULL	NULL	KSY2	List1	NULL	NULL	NULL	NULL	NULL	NULL	NULL	NULL	NULL	1	z	0	3	70955	0	z	426
좌우반구com(split BVF)_3	32	1	<?xml version="1.0"?>\n<Clock xmlns:dt="urn:schemas-microsoft-com:datatypes"><Description dt:dt="string">E-Prime Primary Realtime Clock</Description><StartTime><Timestamp dt:dt="int">0</Timestamp><DateUtc dt:dt="string">2021-06-09T08:58:00Z</DateUtc></StartTime><FrequencyChanges><FrequencyChange><Frequency dt:dt="r8">2699970000</Frequency><Timestamp dt:dt="r8">739299947162</Timestamp><Current dt:…	좌우반구com(split BVF)_3-032-1	60.021	1.0.0.165	1	1106033747	Professional	2.0.10.242	2.0.10.353	06-09-2021	2021-06-09 오전 8:58:00	17:58:00	2.0.10.248	302	2	z	고률	고	률	NULL	NULL	NULL	NULL	NULL	NULL	44	1	38	KSY	List3	0		0	0	929355	183		0	0	1	z	0	3	929538	0	z	921
좌우반구com(split BVF)_3	32	1	<?xml version="1.0"?>\n<Clock xmlns:dt="urn:schemas-microsoft-com:datatypes"><Description dt:dt="string">E-Prime Primary Realtime Clock</Description><StartTime><Timestamp dt:dt="int">0</Timestamp><DateUtc dt:dt="string">2021-06-09T08:58:00Z</DateUtc></StartTime><FrequencyChanges><FrequencyChange><Frequency dt:dt="r8">2699970000</Frequency><Timestamp dt:dt="r8">739299947162</Timestamp><Current dt:…	좌우반구com(split BVF)_3-032-1	60.021	1.0.0.165	1	1106033747	Professional	2.0.10.242	2.0.10.353	06-09-2021	2021-06-09 오전 8:58:00	17:58:00	2.0.10.248	337	2	z	고청	고	청	NULL	NULL	NULL	NULL	NULL	NULL	32	1	73	KSY3	List3	NULL	NULL	NULL	NULL	NULL	NULL	NULL	NULL	NULL	1	z	0	3	1029536	0	z	713
좌우반구com(split BVF)_3	32	1	<?xml version="1.0"?>\n<Clock xmlns:dt="urn:schemas-microsoft-com:datatypes"><Description dt:dt="string">E-Prime Primary Realtime Clock</Description><StartTime><Timestamp dt:dt="int">0</Timestamp><DateUtc dt:dt="string">2021-06-09T08:58:00Z</DateUtc></StartTime><FrequencyChanges><FrequencyChange><Frequency dt:dt="r8">2699970000</Frequency><Timestamp dt:dt="r8">739299947162</Timestamp><Current dt:…	좌우반구com(split BVF)_3-032-1	60.021	1.0.0.165	1	1106033747	Professional	2.0.10.242	2.0.10.353	06-09-2021	2021-06-09 오전 8:58:00	17:58:00	2.0.10.248	329	1	{/}	공기	공	기	NULL	NULL	NULL	NULL	NULL	NULL	40	1	65	KSY2	List3	NULL	NULL	NULL	NULL	NULL	NULL	NULL	NULL	NULL	0	{/}	0	3	1005578	0		0
좌우반구com(split BVF)_3	32	1	<?xml version="1.0"?>\n<Clock xmlns:dt="urn:schemas-microsoft-com:datatypes"><Description dt:dt="string">E-Prime Primary Realtime Clock</Description><StartTime><Timestamp dt:dt="int">0</Timestamp><DateUtc dt:dt="string">2021-06-09T08:58:00Z</DateUtc></StartTime><FrequencyChanges><FrequencyChange><Frequency dt:dt="r8">2699970000</Frequency><Timestamp dt:dt="r8">739299947162</Timestamp><Current dt:…	좌우반구com(split BVF)_3-032-1	60.021	1.0.0.165	1	1106033747	Professional	2.0.10.242	2.0.10.353	06-09-2021	2021-06-09 오전 8:58:00	17:58:00	2.0.10.248	355	1	{/}	공백	공	백	NULL	NULL	NULL	NULL	NULL	NULL	48	1	91	KSY2	List3	NULL	NULL	NULL	NULL	NULL	NULL	NULL	NULL	NULL	0	{/}	0	3	1081851	0	z	765
좌우반구com(split BVF)_3	32	1	<?xml version="1.0"?>\n<Clock xmlns:dt="urn:schemas-microsoft-com:datatypes"><Description dt:dt="string">E-Prime Primary Realtime Clock</Description><StartTime><Timestamp dt:dt="int">0</Timestamp><DateUtc dt:dt="string">2021-06-09T08:58:00Z</DateUtc></StartTime><FrequencyChanges><FrequencyChange><Frequency dt:dt="r8">2699970000</Frequency><Timestamp dt:dt="r8">739299947162</Timestamp><Current dt:…	좌우반구com(split BVF)_3-032-1	60.021	1.0.0.165	1	1106033747	Professional	2.0.10.242	2.0.10.353	06-09-2021	2021-06-09 오전 8:58:00	17:58:00	2.0.10.248	165	1	{/}	공포	공	포	NULL	NULL	NULL	2	1	33	NULL	NULL	NULL	KSY2	List2	NULL	NULL	NULL	NULL	NULL	NULL	NULL	NULL	NULL	1	{/}	0	3	511218	0	{/}	421
좌우반구com(split BVF)_3	32	1	<?xml version="1.0"?>\n<Clock xmlns:dt="urn:schemas-microsoft-com:datatypes"><Description dt:dt="string">E-Prime Primary Realtime Clock</Description><StartTime><Timestamp dt:dt="int">0</Timestamp><DateUtc dt:dt="string">2021-06-09T08:58:00Z</DateUtc></StartTime><FrequencyChanges><FrequencyChange><Frequency dt:dt="r8">2699970000</Frequency><Timestamp dt:dt="r8">739299947162</Timestamp><Current dt:…	좌우반구com(split BVF)_3-032-1	60.021	1.0.0.165	1	1106033747	Professional	2.0.10.242	2.0.10.353	06-09-2021	2021-06-09 오전 8:58:00	17:58:00	2.0.10.248	330	2	z	과법	과	법	NULL	NULL	NULL	NULL	NULL	NULL	117	1	66	KSY	List3	0		0	-1	1009593	184		0	0	1	z	0	4	1009777	0	z	1072
좌우반구com(split BVF)_3	32	1	<?xml version="1.0"?>\n<Clock xmlns:dt="urn:schemas-microsoft-com:datatypes"><Description dt:dt="string">E-Prime Primary Realtime Clock</Description><StartTime><Timestamp dt:dt="int">0</Timestamp><DateUtc dt:dt="string">2021-06-09T08:58:00Z</DateUtc></StartTime><FrequencyChanges><FrequencyChange><Frequency dt:dt="r8">2699970000</Frequency><Timestamp dt:dt="r8">739299947162</Timestamp><Current dt:…	좌우반구com(split BVF)_3-032-1	60.021	1.0.0.165	1	1106033747	Professional	2.0.10.242	2.0.10.353	06-09-2021	2021-06-09 오전 8:58:00	17:58:00	2.0.10.248	263	1	{/}	과정	과	정	NULL	NULL	NULL	51	1	131	NULL	NULL	NULL	KSY2	List2	NULL	NULL	NULL	NULL	NULL	NULL	NULL	NULL	NULL	1	{/}	0	4	790054	0	{/}	433
좌우반구com(split BVF)_3	32	1	<?xml version="1.0"?>\n<Clock xmlns:dt="urn:schemas-microsoft-com:datatypes"><Description dt:dt="string">E-Prime Primary Realtime Clock</Description><StartTime><Timestamp dt:dt="int">0</Timestamp><DateUtc dt:dt="string">2021-06-09T08:58:00Z</DateUtc></StartTime><FrequencyChanges><FrequencyChange><Frequency dt:dt="r8">2699970000</Frequency><Timestamp dt:dt="r8">739299947162</Timestamp><Current dt:…	좌우반구com(split BVF)_3-032-1	60.021	1.0.0.165	1	1106033747	Professional	2.0.10.242	2.0.10.353	06-09-2021	2021-06-09 오전 8:58:00	17:58:00	2.0.10.248	301	1	{/}	관계	관	계	NULL	NULL	NULL	NULL	NULL	NULL	53	1	37	KSY2	List3	NULL	NULL	NULL	NULL	NULL	NULL	NULL	NULL	NULL	1	{/}	1	3	926822	0	{/}	519
좌우반구com(split BVF)_3	32	1	<?xml version="1.0"?>\n<Clock xmlns:dt="urn:schemas-microsoft-com:datatypes"><Description dt:dt="string">E-Prime Primary Realtime Clock</Description><StartTime><Timestamp dt:dt="int">0</Timestamp><DateUtc dt:dt="string">2021-06-09T08:58:00Z</DateUtc></StartTime><FrequencyChanges><FrequencyChange><Frequency dt:dt="r8">2699970000</Frequency><Timestamp dt:dt="r8">739299947162</Timestamp><Current dt:…	좌우반구com(split BVF)_3-032-1	60.021	1.0.0.165	1	1106033747	Professional	2.0.10.242	2.0.10.353	06-09-2021	2021-06-09 오전 8:58:00	17:58:00	2.0.10.248	289	1	{/}	관측	관	측	NULL	NULL	NULL	NULL	NULL	NULL	5	1	25	KSY2	List3	NULL	NULL	NULL	NULL	NULL	NULL	NULL	NULL	NULL	1	{/}	0	3	892751	0	{/}	891
좌우반구com(split BVF)_3	32	1	<?xml version="1.0"?>\n<Clock xmlns:dt="urn:schemas-microsoft-com:datatypes"><Description dt:dt="string">E-Prime Primary Realtime Clock</Description><StartTime><Timestamp dt:dt="int">0</Timestamp><DateUtc dt:dt="string">2021-06-09T08:58:00Z</DateUtc></StartTime><FrequencyChanges><FrequencyChange><Frequency dt:dt="r8">2699970000</Frequency><Timestamp dt:dt="r8">739299947162</Timestamp><Current dt:…	좌우반구com(split BVF)_3-032-1	60.021	1.0.0.165	1	1106033747	Professional	2.0.10.242	2.0.10.353	06-09-2021	2021-06-09 오전 8:58:00	17:58:00	2.0.10.248	79	1	{/}	광장	광	장	51	1	79	NULL	NULL	NULL	NULL	NULL	NULL	KSY2	List1	NULL	NULL	NULL	NULL	NULL	NULL	NULL	NULL	NULL	1	{/}	0	3	254624	0	{/}	491
좌우반구com(split BVF)_3	32	1	<?xml version="1.0"?>\n<Clock xmlns:dt="urn:schemas-microsoft-com:datatypes"><Description dt:dt="string">E-Prime Primary Realtime Clock</Description><StartTime><Timestamp dt:dt="int">0</Timestamp><DateUtc dt:dt="string">2021-06-09T08:58:00Z</DateUtc></StartTime><FrequencyChanges><FrequencyChange><Frequency dt:dt="r8">2699970000</Frequency><Timestamp dt:dt="r8">739299947162</Timestamp><Current dt:…	좌우반구com(split BVF)_3-032-1	60.021	1.0.0.165	1	1106033747	Professional	2.0.10.242	2.0.10.353	06-09-2021	2021-06-09 오전 8:58:00	17:58:00	2.0.10.248	356	2	z	교느	교	느	NULL	NULL	NULL	NULL	NULL	NULL	89	1	92	KSY	List3	0		0	0	1084634	183		0	0	1	z	0	3	1084817	0	z	433
좌우반구com(split BVF)_3	32	1	<?xml version="1.0"?>\n<Clock xmlns:dt="urn:schemas-microsoft-com:datatypes"><Description dt:dt="string">E-Prime Primary Realtime Clock</Description><StartTime><Timestamp dt:dt="int">0</Timestamp><DateUtc dt:dt="string">2021-06-09T08:58:00Z</DateUtc></StartTime><FrequencyChanges><FrequencyChange><Frequency dt:dt="r8">2699970000</Frequency><Timestamp dt:dt="r8">739299947162</Timestamp><Current dt:…	좌우반구com(split BVF)_3-032-1	60.021	1.0.0.165	1	1106033747	Professional	2.0.10.242	2.0.10.353	06-09-2021	2021-06-09 오전 8:58:00	17:58:00	2.0.10.248	109	2	z	교휘	교	휘	120	1	109	NULL	NULL	NULL	NULL	NULL	NULL	KSY2	List1	NULL	NULL	NULL	NULL	NULL	NULL	NULL	NULL	NULL	1	z	0	4	333947	0	z	527
좌우반구com(split BVF)_3	32	1	<?xml version="1.0"?>\n<Clock xmlns:dt="urn:schemas-microsoft-com:datatypes"><Description dt:dt="string">E-Prime Primary Realtime Clock</Description><StartTime><Timestamp dt:dt="int">0</Timestamp><DateUtc dt:dt="string">2021-06-09T08:58:00Z</DateUtc></StartTime><FrequencyChanges><FrequencyChange><Frequency dt:dt="r8">2699970000</Frequency><Timestamp dt:dt="r8">739299947162</Timestamp><Current dt:…	좌우반구com(split BVF)_3-032-1	60.021	1.0.0.165	1	1106033747	Professional	2.0.10.242	2.0.10.353	06-09-2021	2021-06-09 오전 8:58:00	17:58:00	2.0.10.248	195	1	{/}	구조	구	조	NULL	NULL	NULL	132	1	63	NULL	NULL	NULL	KSY2	List2	NULL	NULL	NULL	NULL	NULL	NULL	NULL	NULL	NULL	1	{/}	0	3	595355	0	{/}	437
좌우반구com(split BVF)_3	32	1	<?xml version="1.0"?>\n<Clock xmlns:dt="urn:schemas-microsoft-com:datatypes"><Description dt:dt="string">E-Prime Primary Realtime Clock</Description><StartTime><Timestamp dt:dt="int">0</Timestamp><DateUtc dt:dt="string">2021-06-09T08:58:00Z</DateUtc></StartTime><FrequencyChanges><FrequencyChange><Frequency dt:dt="r8">2699970000</Frequency><Timestamp dt:dt="r8">739299947162</Timestamp><Current dt:…	좌우반구com(split BVF)_3-032-1	60.021	1.0.0.165	1	1106033747	Professional	2.0.10.242	2.0.10.353	06-09-2021	2021-06-09 오전 8:58:00	17:58:00	2.0.10.248	80	2	z	국득	국	득	110	1	80	NULL	NULL	NULL	NULL	NULL	NULL	KSY	List1	0		0	-1	257140	183		0	0	1	z	1	3	257323	0	z	448
좌우반구com(split BVF)_3	32	1	<?xml version="1.0"?>\n<Clock xmlns:dt="urn:schemas-microsoft-com:datatypes"><Description dt:dt="string">E-Prime Primary Realtime Clock</Description><StartTime><Timestamp dt:dt="int">0</Timestamp><DateUtc dt:dt="string">2021-06-09T08:58:00Z</DateUtc></StartTime><FrequencyChanges><FrequencyChange><Frequency dt:dt="r8">2699970000</Frequency><Timestamp dt:dt="r8">739299947162</Timestamp><Current dt:…	좌우반구com(split BVF)_3-032-1	60.021	1.0.0.165	1	1106033747	Professional	2.0.10.242	2.0.10.353	06-09-2021	2021-06-09 오전 8:58:00	17:58:00	2.0.10.248	32	2	z	국반	국	반	78	1	32	NULL	NULL	NULL	NULL	NULL	NULL	KSY2	List1	NULL	NULL	NULL	NULL	NULL	NULL	NULL	NULL	NULL	1	z	0	3	124670	0	z	684
좌우반구com(split BVF)_3	32	1	<?xml version="1.0"?>\n<Clock xmlns:dt="urn:schemas-microsoft-com:datatypes"><Description dt:dt="string">E-Prime Primary Realtime Clock</Description><StartTime><Timestamp dt:dt="int">0</Timestamp><DateUtc dt:dt="string">2021-06-09T08:58:00Z</DateUtc></StartTime><FrequencyChanges><FrequencyChange><Frequency dt:dt="r8">2699970000</Frequency><Timestamp dt:dt="r8">739299947162</Timestamp><Current dt:…	좌우반구com(split BVF)_3-032-1	60.021	1.0.0.165	1	1106033747	Professional	2.0.10.242	2.0.10.353	06-09-2021	2021-06-09 오전 8:58:00	17:58:00	2.0.10.248	228	1	{/}	군청	군	청	NULL	NULL	NULL	67	1	96	NULL	NULL	NULL	KSY2	List2	NULL	NULL	NULL	NULL	NULL	NULL	NULL	NULL	NULL	1	{/}	0	3	688989	0	{/}	536
좌우반구com(split BVF)_3	32	1	<?xml version="1.0"?>\n<Clock xmlns:dt="urn:schemas-microsoft-com:datatypes"><Description dt:dt="string">E-Prime Primary Realtime Clock</Description><StartTime><Timestamp dt:dt="int">0</Timestamp><DateUtc dt:dt="string">2021-06-09T08:58:00Z</DateUtc></StartTime><FrequencyChanges><FrequencyChange><Frequency dt:dt="r8">2699970000</Frequency><Timestamp dt:dt="r8">739299947162</Timestamp><Current dt:…	좌우반구com(split BVF)_3-032-1	60.021	1.0.0.165	1	1106033747	Professional	2.0.10.242	2.0.10.353	06-09-2021	2021-06-09 오전 8:58:00	17:58:00	2.0.10.248	130	1	{/}	궤도	궤	도	86	1	130	NULL	NULL	NULL	NULL	NULL	NULL	KSY2	List1	NULL	NULL	NULL	NULL	NULL	NULL	NULL	NULL	NULL	1	{/}	0	3	392076	0	{/}	469
좌우반구com(split BVF)_3	32	1	<?xml version="1.0"?>\n<Clock xmlns:dt="urn:schemas-microsoft-com:datatypes"><Description dt:dt="string">E-Prime Primary Realtime Clock</Description><StartTime><Timestamp dt:dt="int">0</Timestamp><DateUtc dt:dt="string">2021-06-09T08:58:00Z</DateUtc></StartTime><FrequencyChanges><FrequencyChange><Frequency dt:dt="r8">2699970000</Frequency><Timestamp dt:dt="r8">739299947162</Timestamp><Current dt:…	좌우반구com(split BVF)_3-032-1	60.021	1.0.0.165	1	1106033747	Professional	2.0.10.242	2.0.10.353	06-09-2021	2021-06-09 오전 8:58:00	17:58:00	2.0.10.248	35	2	z	궤희	궤	희	50	1	35	NULL	NULL	NULL	NULL	NULL	NULL	KSY3	List1	NULL	NULL	NULL	NULL	NULL	NULL	NULL	NULL	NULL	1	z	1	3	132950	0	z	486
좌우반구com(split BVF)_3	32	1	<?xml version="1.0"?>\n<Clock xmlns:dt="urn:schemas-microsoft-com:datatypes"><Description dt:dt="string">E-Prime Primary Realtime Clock</Description><StartTime><Timestamp dt:dt="int">0</Timestamp><DateUtc dt:dt="string">2021-06-09T08:58:00Z</DateUtc></StartTime><FrequencyChanges><FrequencyChange><Frequency dt:dt="r8">2699970000</Frequency><Timestamp dt:dt="r8">739299947162</Timestamp><Current dt:…	좌우반구com(split BVF)_3-032-1	60.021	1.0.0.165	1	1106033747	Professional	2.0.10.242	2.0.10.353	06-09-2021	2021-06-09 오전 8:58:00	17:58:00	2.0.10.248	50	1	{/}	그림	그	림	17	1	50	NULL	NULL	NULL	NULL	NULL	NULL	KSY2	List1	NULL	NULL	NULL	NULL	NULL	NULL	NULL	NULL	NULL	1	{/}	0	3	174469	0	{/}	351
좌우반구com(split BVF)_3	32	1	<?xml version="1.0"?>\n<Clock xmlns:dt="urn:schemas-microsoft-com:datatypes"><Description dt:dt="string">E-Prime Primary Realtime Clock</Description><StartTime><Timestamp dt:dt="int">0</Timestamp><DateUtc dt:dt="string">2021-06-09T08:58:00Z</DateUtc></StartTime><FrequencyChanges><FrequencyChange><Frequency dt:dt="r8">2699970000</Frequency><Timestamp dt:dt="r8">739299947162</Timestamp><Current dt:…	좌우반구com(split BVF)_3-032-1	60.021	1.0.0.165	1	1106033747	Professional	2.0.10.242	2.0.10.353	06-09-2021	2021-06-09 오전 8:58:00	17:58:00	2.0.10.248	381	2	z	그법	그	법	NULL	NULL	NULL	NULL	NULL	NULL	120	1	117	KSY3	List3	NULL	NULL	NULL	NULL	NULL	NULL	NULL	NULL	NULL	0	z	0	3	1156525	0		0
좌우반구com(split BVF)_3	32	1	<?xml version="1.0"?>\n<Clock xmlns:dt="urn:schemas-microsoft-com:datatypes"><Description dt:dt="string">E-Prime Primary Realtime Clock</Description><StartTime><Timestamp dt:dt="int">0</Timestamp><DateUtc dt:dt="string">2021-06-09T08:58:00Z</DateUtc></StartTime><FrequencyChanges><FrequencyChange><Frequency dt:dt="r8">2699970000</Frequency><Timestamp dt:dt="r8">739299947162</Timestamp><Current dt:…	좌우반구com(split BVF)_3-032-1	60.021	1.0.0.165	1	1106033747	Professional	2.0.10.242	2.0.10.353	06-09-2021	2021-06-09 오전 8:58:00	17:58:00	2.0.10.248	117	2	z	그소	그	소	33	1	117	NULL	NULL	NULL	NULL	NULL	NULL	KSY3	List1	NULL	NULL	NULL	NULL	NULL	NULL	NULL	NULL	NULL	1	z	0	3	355989	0	z	600
좌우반구com(split BVF)_3	32	1	<?xml version="1.0"?>\n<Clock xmlns:dt="urn:schemas-microsoft-com:datatypes"><Description dt:dt="string">E-Prime Primary Realtime Clock</Description><StartTime><Timestamp dt:dt="int">0</Timestamp><DateUtc dt:dt="string">2021-06-09T08:58:00Z</DateUtc></StartTime><FrequencyChanges><FrequencyChange><Frequency dt:dt="r8">2699970000</Frequency><Timestamp dt:dt="r8">739299947162</Timestamp><Current dt:…	좌우반구com(split BVF)_3-032-1	60.021	1.0.0.165	1	1106033747	Professional	2.0.10.242	2.0.10.353	06-09-2021	2021-06-09 오전 8:58:00	17:58:00	2.0.10.248	376	2	z	그종	그	종	NULL	NULL	NULL	NULL	NULL	NULL	25	1	112	KSY2	List3	NULL	NULL	NULL	NULL	NULL	NULL	NULL	NULL	NULL	1	z	0	4	1142947	0	z	527
좌우반구com(split BVF)_3	32	1	<?xml version="1.0"?>\n<Clock xmlns:dt="urn:schemas-microsoft-com:datatypes"><Description dt:dt="string">E-Prime Primary Realtime Clock</Description><StartTime><Timestamp dt:dt="int">0</Timestamp><DateUtc dt:dt="string">2021-06-09T08:58:00Z</DateUtc></StartTime><FrequencyChanges><FrequencyChange><Frequency dt:dt="r8">2699970000</Frequency><Timestamp dt:dt="r8">739299947162</Timestamp><Current dt:…	좌우반구com(split BVF)_3-032-1	60.021	1.0.0.165	1	1106033747	Professional	2.0.10.242	2.0.10.353	06-09-2021	2021-06-09 오전 8:58:00	17:58:00	2.0.10.248	143	1	{/}	급여	급	여	NULL	NULL	NULL	49	1	11	NULL	NULL	NULL	KSY2	List2	NULL	NULL	NULL	NULL	NULL	NULL	NULL	NULL	NULL	1	{/}	0	3	451622	0	{/}	410
좌우반구com(split BVF)_3	32	1	<?xml version="1.0"?>\n<Clock xmlns:dt="urn:schemas-microsoft-com:datatypes"><Description dt:dt="string">E-Prime Primary Realtime Clock</Description><StartTime><Timestamp dt:dt="int">0</Timestamp><DateUtc dt:dt="string">2021-06-09T08:58:00Z</DateUtc></StartTime><FrequencyChanges><FrequencyChange><Frequency dt:dt="r8">2699970000</Frequency><Timestamp dt:dt="r8">739299947162</Timestamp><Current dt:…	좌우반구com(split BVF)_3-032-1	60.021	1.0.0.165	1	1106033747	Professional	2.0.10.242	2.0.10.353	06-09-2021	2021-06-09 오전 8:58:00	17:58:00	2.0.10.248	200	1	{/}	기록	기	록	NULL	NULL	NULL	81	1	68	NULL	NULL	NULL	KSY2	List2	NULL	NULL	NULL	NULL	NULL	NULL	NULL	NULL	NULL	1	{/}	0	3	609000	0	{/}	409
좌우반구com(split BVF)_3	32	1	<?xml version="1.0"?>\n<Clock xmlns:dt="urn:schemas-microsoft-com:datatypes"><Description dt:dt="string">E-Prime Primary Realtime Clock</Description><StartTime><Timestamp dt:dt="int">0</Timestamp><DateUtc dt:dt="string">2021-06-09T08:58:00Z</DateUtc></StartTime><FrequencyChanges><FrequencyChange><Frequency dt:dt="r8">2699970000</Frequency><Timestamp dt:dt="r8">739299947162</Timestamp><Current dt:…	좌우반구com(split BVF)_3-032-1	60.021	1.0.0.165	1	1106033747	Professional	2.0.10.242	2.0.10.353	06-09-2021	2021-06-09 오전 8:58:00	17:58:00	2.0.10.248	54	1	{/}	기름	기	름	59	1	54	NULL	NULL	NULL	NULL	NULL	NULL	KSY2	List1	NULL	NULL	NULL	NULL	NULL	NULL	NULL	NULL	NULL	1	{/}	0	3	185715	0	{/}	438
좌우반구com(split BVF)_3	32	1	<?xml version="1.0"?>\n<Clock xmlns:dt="urn:schemas-microsoft-com:datatypes"><Description dt:dt="string">E-Prime Primary Realtime Clock</Description><StartTime><Timestamp dt:dt="int">0</Timestamp><DateUtc dt:dt="string">2021-06-09T08:58:00Z</DateUtc></StartTime><FrequencyChanges><FrequencyChange><Frequency dt:dt="r8">2699970000</Frequency><Timestamp dt:dt="r8">739299947162</Timestamp><Current dt:…	좌우반구com(split BVF)_3-032-1	60.021	1.0.0.165	1	1106033747	Professional	2.0.10.242	2.0.10.353	06-09-2021	2021-06-09 오전 8:58:00	17:58:00	2.0.10.248	224	1	{/}	기술	기	술	NULL	NULL	NULL	55	1	92	NULL	NULL	NULL	KSY2	List2	NULL	NULL	NULL	NULL	NULL	NULL	NULL	NULL	NULL	1	{/}	0	4	676377	0	{/}	455
좌우반구com(split BVF)_3	32	1	<?xml version="1.0"?>\n<Clock xmlns:dt="urn:schemas-microsoft-com:datatypes"><Description dt:dt="string">E-Prime Primary Realtime Clock</Description><StartTime><Timestamp dt:dt="int">0</Timestamp><DateUtc dt:dt="string">2021-06-09T08:58:00Z</DateUtc></StartTime><FrequencyChanges><FrequencyChange><Frequency dt:dt="r8">2699970000</Frequency><Timestamp dt:dt="r8">739299947162</Timestamp><Current dt:…	좌우반구com(split BVF)_3-032-1	60.021	1.0.0.165	1	1106033747	Professional	2.0.10.242	2.0.10.353	06-09-2021	2021-06-09 오전 8:58:00	17:58:00	2.0.10.248	360	1	{/}	기운	기	운	NULL	NULL	NULL	NULL	NULL	NULL	26	1	96	KSY2	List3	NULL	NULL	NULL	NULL	NULL	NULL	NULL	NULL	NULL	1	{/}	0	3	1095380	0	{/}	484
좌우반구com(split BVF)_3	32	1	<?xml version="1.0"?>\n<Clock xmlns:dt="urn:schemas-microsoft-com:datatypes"><Description dt:dt="string">E-Prime Primary Realtime Clock</Description><StartTime><Timestamp dt:dt="int">0</Timestamp><DateUtc dt:dt="string">2021-06-09T08:58:00Z</DateUtc></StartTime><FrequencyChanges><FrequencyChange><Frequency dt:dt="r8">2699970000</Frequency><Timestamp dt:dt="r8">739299947162</Timestamp><Current dt:…	좌우반구com(split BVF)_3-032-1	60.021	1.0.0.165	1	1106033747	Professional	2.0.10.242	2.0.10.353	06-09-2021	2021-06-09 오전 8:58:00	17:58:00	2.0.10.248	211	1	{/}	기준	기	준	NULL	NULL	NULL	102	1	79	NULL	NULL	NULL	KSY2	List2	NULL	NULL	NULL	NULL	NULL	NULL	NULL	NULL	NULL	1	{/}	0	3	639373	0	{/}	409
좌우반구com(split BVF)_3	32	1	<?xml version="1.0"?>\n<Clock xmlns:dt="urn:schemas-microsoft-com:datatypes"><Description dt:dt="string">E-Prime Primary Realtime Clock</Description><StartTime><Timestamp dt:dt="int">0</Timestamp><DateUtc dt:dt="string">2021-06-09T08:58:00Z</DateUtc></StartTime><FrequencyChanges><FrequencyChange><Frequency dt:dt="r8">2699970000</Frequency><Timestamp dt:dt="r8">739299947162</Timestamp><Current dt:…	좌우반구com(split BVF)_3-032-1	60.021	1.0.0.165	1	1106033747	Professional	2.0.10.242	2.0.10.353	06-09-2021	2021-06-09 오전 8:58:00	17:58:00	2.0.10.248	339	1	{/}	기차	기	차	NULL	NULL	NULL	NULL	NULL	NULL	111	1	75	KSY2	List3	NULL	NULL	NULL	NULL	NULL	NULL	NULL	NULL	NULL	1	{/}	0	3	1035451	0	{/}	422
좌우반구com(split BVF)_3	32	1	<?xml version="1.0"?>\n<Clock xmlns:dt="urn:schemas-microsoft-com:datatypes"><Description dt:dt="string">E-Prime Primary Realtime Clock</Description><StartTime><Timestamp dt:dt="int">0</Timestamp><DateUtc dt:dt="string">2021-06-09T08:58:00Z</DateUtc></StartTime><FrequencyChanges><FrequencyChange><Frequency dt:dt="r8">2699970000</Frequency><Timestamp dt:dt="r8">739299947162</Timestamp><Current dt:…	좌우반구com(split BVF)_3-032-1	60.021	1.0.0.165	1	1106033747	Professional	2.0.10.242	2.0.10.353	06-09-2021	2021-06-09 오전 8:58:00	17:58:00	2.0.10.248	133	1	{/}	기회	기	회	NULL	NULL	NULL	46	1	1	NULL	NULL	NULL	KSY2	List2	NULL	NULL	NULL	NULL	NULL	NULL	NULL	NULL	NULL	1	{/}	0	4	424032	0	{/}	408
좌우반구com(split BVF)_3	32	1	<?xml version="1.0"?>\n<Clock xmlns:dt="urn:schemas-microsoft-com:datatypes"><Description dt:dt="string">E-Prime Primary Realtime Clock</Description><StartTime><Timestamp dt:dt="int">0</Timestamp><DateUtc dt:dt="string">2021-06-09T08:58:00Z</DateUtc></StartTime><FrequencyChanges><FrequencyChange><Frequency dt:dt="r8">2699970000</Frequency><Timestamp dt:dt="r8">739299947162</Timestamp><Current dt:…	좌우반구com(split BVF)_3-032-1	60.021	1.0.0.165	1	1106033747	Professional	2.0.10.242	2.0.10.353	06-09-2021	2021-06-09 오전 8:58:00	17:58:00	2.0.10.248	316	2	z	껍목	껍	목	NULL	NULL	NULL	NULL	NULL	NULL	119	1	52	KSY3	List3	NULL	NULL	NULL	NULL	NULL	NULL	NULL	NULL	NULL	1	z	0	3	970407	0	z	522
좌우반구com(split BVF)_3	32	1	<?xml version="1.0"?>\n<Clock xmlns:dt="urn:schemas-microsoft-com:datatypes"><Description dt:dt="string">E-Prime Primary Realtime Clock</Description><StartTime><Timestamp dt:dt="int">0</Timestamp><DateUtc dt:dt="string">2021-06-09T08:58:00Z</DateUtc></StartTime><FrequencyChanges><FrequencyChange><Frequency dt:dt="r8">2699970000</Frequency><Timestamp dt:dt="r8">739299947162</Timestamp><Current dt:…	좌우반구com(split BVF)_3-032-1	60.021	1.0.0.165	1	1106033747	Professional	2.0.10.242	2.0.10.353	06-09-2021	2021-06-09 오전 8:58:00	17:58:00	2.0.10.248	48	2	z	껍밀	껍	밀	125	1	48	NULL	NULL	NULL	NULL	NULL	NULL	KSY2	List1	NULL	NULL	NULL	NULL	NULL	NULL	NULL	NULL	NULL	1	z	1	3	168754	0	z	842
좌우반구com(split BVF)_3	32	1	<?xml version="1.0"?>\n<Clock xmlns:dt="urn:schemas-microsoft-com:datatypes"><Description dt:dt="string">E-Prime Primary Realtime Clock</Description><StartTime><Timestamp dt:dt="int">0</Timestamp><DateUtc dt:dt="string">2021-06-09T08:58:00Z</DateUtc></StartTime><FrequencyChanges><FrequencyChange><Frequency dt:dt="r8">2699970000</Frequency><Timestamp dt:dt="r8">739299947162</Timestamp><Current dt:…	좌우반구com(split BVF)_3-032-1	60.021	1.0.0.165	1	1106033747	Professional	2.0.10.242	2.0.10.353	06-09-2021	2021-06-09 오전 8:58:00	17:58:00	2.0.10.248	169	1	{/}	껍질	껍	질	NULL	NULL	NULL	78	1	37	NULL	NULL	NULL	KSY2	List2	NULL	NULL	NULL	NULL	NULL	NULL	NULL	NULL	NULL	1	{/}	0	3	521664	0	{/}	581
좌우반구com(split BVF)_3	32	1	<?xml version="1.0"?>\n<Clock xmlns:dt="urn:schemas-microsoft-com:datatypes"><Description dt:dt="string">E-Prime Primary Realtime Clock</Description><StartTime><Timestamp dt:dt="int">0</Timestamp><DateUtc dt:dt="string">2021-06-09T08:58:00Z</DateUtc></StartTime><FrequencyChanges><FrequencyChange><Frequency dt:dt="r8">2699970000</Frequency><Timestamp dt:dt="r8">739299947162</Timestamp><Current dt:…	좌우반구com(split BVF)_3-032-1	60.021	1.0.0.165	1	1106033747	Professional	2.0.10.242	2.0.10.353	06-09-2021	2021-06-09 오전 8:58:00	17:58:00	2.0.10.248	387	2	z	껍퇴	껍	퇴	NULL	NULL	NULL	NULL	NULL	NULL	131	1	123	KSY2	List3	NULL	NULL	NULL	NULL	NULL	NULL	NULL	NULL	NULL	1	z	0	3	1176135	0	z	488
좌우반구com(split BVF)_3	32	1	<?xml version="1.0"?>\n<Clock xmlns:dt="urn:schemas-microsoft-com:datatypes"><Description dt:dt="string">E-Prime Primary Realtime Clock</Description><StartTime><Timestamp dt:dt="int">0</Timestamp><DateUtc dt:dt="string">2021-06-09T08:58:00Z</DateUtc></StartTime><FrequencyChanges><FrequencyChange><Frequency dt:dt="r8">2699970000</Frequency><Timestamp dt:dt="r8">739299947162</Timestamp><Current dt:…	좌우반구com(split BVF)_3-032-1	60.021	1.0.0.165	1	1106033747	Professional	2.0.10.242	2.0.10.353	06-09-2021	2021-06-09 오전 8:58:00	17:58:00	2.0.10.248	17	2	z	나개	나	개	84	1	17	NULL	NULL	NULL	NULL	NULL	NULL	KSY	List1	0		0	-1	84317	184		0	0	1	z	0	4	84501	0	z	552
좌우반구com(split BVF)_3	32	1	<?xml version="1.0"?>\n<Clock xmlns:dt="urn:schemas-microsoft-com:datatypes"><Description dt:dt="string">E-Prime Primary Realtime Clock</Description><StartTime><Timestamp dt:dt="int">0</Timestamp><DateUtc dt:dt="string">2021-06-09T08:58:00Z</DateUtc></StartTime><FrequencyChanges><FrequencyChange><Frequency dt:dt="r8">2699970000</Frequency><Timestamp dt:dt="r8">739299947162</Timestamp><Current dt:…	좌우반구com(split BVF)_3-032-1	60.021	1.0.0.165	1	1106033747	Professional	2.0.10.242	2.0.10.353	06-09-2021	2021-06-09 오전 8:58:00	17:58:00	2.0.10.248	29	1	{/}	내일	내	일	101	1	29	NULL	NULL	NULL	NULL	NULL	NULL	KSY2	List1	NULL	NULL	NULL	NULL	NULL	NULL	NULL	NULL	NULL	1	{/}	0	3	116906	0	{/}	362
좌우반구com(split BVF)_3	32	1	<?xml version="1.0"?>\n<Clock xmlns:dt="urn:schemas-microsoft-com:datatypes"><Description dt:dt="string">E-Prime Primary Realtime Clock</Description><StartTime><Timestamp dt:dt="int">0</Timestamp><DateUtc dt:dt="string">2021-06-09T08:58:00Z</DateUtc></StartTime><FrequencyChanges><FrequencyChange><Frequency dt:dt="r8">2699970000</Frequency><Timestamp dt:dt="r8">739299947162</Timestamp><Current dt:…	좌우반구com(split BVF)_3-032-1	60.021	1.0.0.165	1	1106033747	Professional	2.0.10.242	2.0.10.353	06-09-2021	2021-06-09 오전 8:58:00	17:58:00	2.0.10.248	261	2	z	내죽	내	죽	NULL	NULL	NULL	120	1	129	NULL	NULL	NULL	KSY3	List2	NULL	NULL	NULL	NULL	NULL	NULL	NULL	NULL	NULL	1	z	0	3	784322	0	z	613
좌우반구com(split BVF)_3	32	1	<?xml version="1.0"?>\n<Clock xmlns:dt="urn:schemas-microsoft-com:datatypes"><Description dt:dt="string">E-Prime Primary Realtime Clock</Description><StartTime><Timestamp dt:dt="int">0</Timestamp><DateUtc dt:dt="string">2021-06-09T08:58:00Z</DateUtc></StartTime><FrequencyChanges><FrequencyChange><Frequency dt:dt="r8">2699970000</Frequency><Timestamp dt:dt="r8">739299947162</Timestamp><Current dt:…	좌우반구com(split BVF)_3-032-1	60.021	1.0.0.165	1	1106033747	Professional	2.0.10.242	2.0.10.353	06-09-2021	2021-06-09 오전 8:58:00	17:58:00	2.0.10.248	61	2	z	내표	내	표	96	1	61	NULL	NULL	NULL	NULL	NULL	NULL	KSY2	List1	NULL	NULL	NULL	NULL	NULL	NULL	NULL	NULL	NULL	1	z	0	4	204992	0	z	707
좌우반구com(split BVF)_3	32	1	<?xml version="1.0"?>\n<Clock xmlns:dt="urn:schemas-microsoft-com:datatypes"><Description dt:dt="string">E-Prime Primary Realtime Clock</Description><StartTime><Timestamp dt:dt="int">0</Timestamp><DateUtc dt:dt="string">2021-06-09T08:58:00Z</DateUtc></StartTime><FrequencyChanges><FrequencyChange><Frequency dt:dt="r8">2699970000</Frequency><Timestamp dt:dt="r8">739299947162</Timestamp><Current dt:…	좌우반구com(split BVF)_3-032-1	60.021	1.0.0.165	1	1106033747	Professional	2.0.10.242	2.0.10.353	06-09-2021	2021-06-09 오전 8:58:00	17:58:00	2.0.10.248	175	2	z	념속	념	속	NULL	NULL	NULL	56	1	43	NULL	NULL	NULL	KSY	List2	0		0	-1	537392	183		0	0	1	z	1	3	537575	0	z	675
좌우반구com(split BVF)_3	32	1	<?xml version="1.0"?>\n<Clock xmlns:dt="urn:schemas-microsoft-com:datatypes"><Description dt:dt="string">E-Prime Primary Realtime Clock</Description><StartTime><Timestamp dt:dt="int">0</Timestamp><DateUtc dt:dt="string">2021-06-09T08:58:00Z</DateUtc></StartTime><FrequencyChanges><FrequencyChange><Frequency dt:dt="r8">2699970000</Frequency><Timestamp dt:dt="r8">739299947162</Timestamp><Current dt:…	좌우반구com(split BVF)_3-032-1	60.021	1.0.0.165	1	1106033747	Professional	2.0.10.242	2.0.10.353	06-09-2021	2021-06-09 오전 8:58:00	17:58:00	2.0.10.248	27	2	z	념실	념	실	116	1	27	NULL	NULL	NULL	NULL	NULL	NULL	KSY	List1	0		1	-1	111374	184		0	0	1	z	0	4	111558	0	z	432
좌우반구com(split BVF)_3	32	1	<?xml version="1.0"?>\n<Clock xmlns:dt="urn:schemas-microsoft-com:datatypes"><Description dt:dt="string">E-Prime Primary Realtime Clock</Description><StartTime><Timestamp dt:dt="int">0</Timestamp><DateUtc dt:dt="string">2021-06-09T08:58:00Z</DateUtc></StartTime><FrequencyChanges><FrequencyChange><Frequency dt:dt="r8">2699970000</Frequency><Timestamp dt:dt="r8">739299947162</Timestamp><Current dt:…	좌우반구com(split BVF)_3-032-1	60.021	1.0.0.165	1	1106033747	Professional	2.0.10.242	2.0.10.353	06-09-2021	2021-06-09 오전 8:58:00	17:58:00	2.0.10.248	380	2	z	념효	념	효	NULL	NULL	NULL	NULL	NULL	NULL	128	1	116	KSY	List3	0		0	-1	1153643	183		0	0	1	z	0	3	1153826	0	z	503
좌우반구com(split BVF)_3	32	1	<?xml version="1.0"?>\n<Clock xmlns:dt="urn:schemas-microsoft-com:datatypes"><Description dt:dt="string">E-Prime Primary Realtime Clock</Description><StartTime><Timestamp dt:dt="int">0</Timestamp><DateUtc dt:dt="string">2021-06-09T08:58:00Z</DateUtc></StartTime><FrequencyChanges><FrequencyChange><Frequency dt:dt="r8">2699970000</Frequency><Timestamp dt:dt="r8">739299947162</Timestamp><Current dt:…	좌우반구com(split BVF)_3-032-1	60.021	1.0.0.165	1	1106033747	Professional	2.0.10.242	2.0.10.353	06-09-2021	2021-06-09 오전 8:58:00	17:58:00	2.0.10.248	304	1	{/}	노조	노	조	NULL	NULL	NULL	NULL	NULL	NULL	9	1	40	KSY2	List3	NULL	NULL	NULL	NULL	NULL	NULL	NULL	NULL	NULL	1	{/}	0	3	936852	0	{/}	431
좌우반구com(split BVF)_3	32	1	<?xml version="1.0"?>\n<Clock xmlns:dt="urn:schemas-microsoft-com:datatypes"><Description dt:dt="string">E-Prime Primary Realtime Clock</Description><StartTime><Timestamp dt:dt="int">0</Timestamp><DateUtc dt:dt="string">2021-06-09T08:58:00Z</DateUtc></StartTime><FrequencyChanges><FrequencyChange><Frequency dt:dt="r8">2699970000</Frequency><Timestamp dt:dt="r8">739299947162</Timestamp><Current dt:…	좌우반구com(split BVF)_3-032-1	60.021	1.0.0.165	1	1106033747	Professional	2.0.10.242	2.0.10.353	06-09-2021	2021-06-09 오전 8:58:00	17:58:00	2.0.10.248	193	1	{/}	논란	논	란	NULL	NULL	NULL	94	1	61	NULL	NULL	NULL	KSY2	List2	NULL	NULL	NULL	NULL	NULL	NULL	NULL	NULL	NULL	1	{/}	0	3	589707	0	{/}	611
좌우반구com(split BVF)_3	32	1	<?xml version="1.0"?>\n<Clock xmlns:dt="urn:schemas-microsoft-com:datatypes"><Description dt:dt="string">E-Prime Primary Realtime Clock</Description><StartTime><Timestamp dt:dt="int">0</Timestamp><DateUtc dt:dt="string">2021-06-09T08:58:00Z</DateUtc></StartTime><FrequencyChanges><FrequencyChange><Frequency dt:dt="r8">2699970000</Frequency><Timestamp dt:dt="r8">739299947162</Timestamp><Current dt:…	좌우반구com(split BVF)_3-032-1	60.021	1.0.0.165	1	1106033747	Professional	2.0.10.242	2.0.10.353	06-09-2021	2021-06-09 오전 8:58:00	17:58:00	2.0.10.248	140	2	z	논무	논	무	NULL	NULL	NULL	26	1	8	NULL	NULL	NULL	KSY3	List2	NULL	NULL	NULL	NULL	NULL	NULL	NULL	NULL	NULL	1	z	0	3	442925	0	z	867
좌우반구com(split BVF)_3	32	1	<?xml version="1.0"?>\n<Clock xmlns:dt="urn:schemas-microsoft-com:datatypes"><Description dt:dt="string">E-Prime Primary Realtime Clock</Description><StartTime><Timestamp dt:dt="int">0</Timestamp><DateUtc dt:dt="string">2021-06-09T08:58:00Z</DateUtc></StartTime><FrequencyChanges><FrequencyChange><Frequency dt:dt="r8">2699970000</Frequency><Timestamp dt:dt="r8">739299947162</Timestamp><Current dt:…	좌우반구com(split BVF)_3-032-1	60.021	1.0.0.165	1	1106033747	Professional	2.0.10.242	2.0.10.353	06-09-2021	2021-06-09 오전 8:58:00	17:58:00	2.0.10.248	74	1	{/}	느낌	느	낌	32	1	74	NULL	NULL	NULL	NULL	NULL	NULL	KSY2	List1	NULL	NULL	NULL	NULL	NULL	NULL	NULL	NULL	NULL	1	{/}	0	3	240896	0	{/}	374
좌우반구com(split BVF)_3	32	1	<?xml version="1.0"?>\n<Clock xmlns:dt="urn:schemas-microsoft-com:datatypes"><Description dt:dt="string">E-Prime Primary Realtime Clock</Description><StartTime><Timestamp dt:dt="int">0</Timestamp><DateUtc dt:dt="string">2021-06-09T08:58:00Z</DateUtc></StartTime><FrequencyChanges><FrequencyChange><Frequency dt:dt="r8">2699970000</Frequency><Timestamp dt:dt="r8">739299947162</Timestamp><Current dt:…	좌우반구com(split BVF)_3-032-1	60.021	1.0.0.165	1	1106033747	Professional	2.0.10.242	2.0.10.353	06-09-2021	2021-06-09 오전 8:58:00	17:58:00	2.0.10.248	156	2	z	느속	느	속	NULL	NULL	NULL	37	1	24	NULL	NULL	NULL	KSY	List2	0		0	0	486477	183		0	0	1	z	0	3	486660	0	z	557
좌우반구com(split BVF)_3	32	1	<?xml version="1.0"?>\n<Clock xmlns:dt="urn:schemas-microsoft-com:datatypes"><Description dt:dt="string">E-Prime Primary Realtime Clock</Description><StartTime><Timestamp dt:dt="int">0</Timestamp><DateUtc dt:dt="string">2021-06-09T08:58:00Z</DateUtc></StartTime><FrequencyChanges><FrequencyChange><Frequency dt:dt="r8">2699970000</Frequency><Timestamp dt:dt="r8">739299947162</Timestamp><Current dt:…	좌우반구com(split BVF)_3-032-1	60.021	1.0.0.165	1	1106033747	Professional	2.0.10.242	2.0.10.353	06-09-2021	2021-06-09 오전 8:58:00	17:58:00	2.0.10.248	273	2	z	느스	느	스	NULL	NULL	NULL	NULL	NULL	NULL	70	1	9	KSY3	List3	NULL	NULL	NULL	NULL	NULL	NULL	NULL	NULL	NULL	1	z	0	3	848883	0	z	472
좌우반구com(split BVF)_3	32	1	<?xml version="1.0"?>\n<Clock xmlns:dt="urn:schemas-microsoft-com:datatypes"><Description dt:dt="string">E-Prime Primary Realtime Clock</Description><StartTime><Timestamp dt:dt="int">0</Timestamp><DateUtc dt:dt="string">2021-06-09T08:58:00Z</DateUtc></StartTime><FrequencyChanges><FrequencyChange><Frequency dt:dt="r8">2699970000</Frequency><Timestamp dt:dt="r8">739299947162</Timestamp><Current dt:…	좌우반구com(split BVF)_3-032-1	60.021	1.0.0.165	1	1106033747	Professional	2.0.10.242	2.0.10.353	06-09-2021	2021-06-09 오전 8:58:00	17:58:00	2.0.10.248	371	2	z	느체	느	체	NULL	NULL	NULL	NULL	NULL	NULL	57	1	107	KSY2	List3	NULL	NULL	NULL	NULL	NULL	NULL	NULL	NULL	NULL	0	z	0	3	1126402	0		0
좌우반구com(split BVF)_3	32	1	<?xml version="1.0"?>\n<Clock xmlns:dt="urn:schemas-microsoft-com:datatypes"><Description dt:dt="string">E-Prime Primary Realtime Clock</Description><StartTime><Timestamp dt:dt="int">0</Timestamp><DateUtc dt:dt="string">2021-06-09T08:58:00Z</DateUtc></StartTime><FrequencyChanges><FrequencyChange><Frequency dt:dt="r8">2699970000</Frequency><Timestamp dt:dt="r8">739299947162</Timestamp><Current dt:…	좌우반구com(split BVF)_3-032-1	60.021	1.0.0.165	1	1106033747	Professional	2.0.10.242	2.0.10.353	06-09-2021	2021-06-09 오전 8:58:00	17:58:00	2.0.10.248	354	2	z	님우	님	우	NULL	NULL	NULL	NULL	NULL	NULL	10	1	90	KSY2	List3	NULL	NULL	NULL	NULL	NULL	NULL	NULL	NULL	NULL	1	z	0	3	1078869	0	z	771
좌우반구com(split BVF)_3	32	1	<?xml version="1.0"?>\n<Clock xmlns:dt="urn:schemas-microsoft-com:datatypes"><Description dt:dt="string">E-Prime Primary Realtime Clock</Description><StartTime><Timestamp dt:dt="int">0</Timestamp><DateUtc dt:dt="string">2021-06-09T08:58:00Z</DateUtc></StartTime><FrequencyChanges><FrequencyChange><Frequency dt:dt="r8">2699970000</Frequency><Timestamp dt:dt="r8">739299947162</Timestamp><Current dt:…	좌우반구com(split BVF)_3-032-1	60.021	1.0.0.165	1	1106033747	Professional	2.0.10.242	2.0.10.353	06-09-2021	2021-06-09 오전 8:58:00	17:58:00	2.0.10.248	232	2	z	단률	단	률	NULL	NULL	NULL	99	1	100	NULL	NULL	NULL	KSY	List2	0		1	-1	699868	184		0	0	1	z	0	4	700052	0	z	747
좌우반구com(split BVF)_3	32	1	<?xml version="1.0"?>\n<Clock xmlns:dt="urn:schemas-microsoft-com:datatypes"><Description dt:dt="string">E-Prime Primary Realtime Clock</Description><StartTime><Timestamp dt:dt="int">0</Timestamp><DateUtc dt:dt="string">2021-06-09T08:58:00Z</DateUtc></StartTime><FrequencyChanges><FrequencyChange><Frequency dt:dt="r8">2699970000</Frequency><Timestamp dt:dt="r8">739299947162</Timestamp><Current dt:…	좌우반구com(split BVF)_3-032-1	60.021	1.0.0.165	1	1106033747	Professional	2.0.10.242	2.0.10.353	06-09-2021	2021-06-09 오전 8:58:00	17:58:00	2.0.10.248	317	1	{/}	단어	단	어	NULL	NULL	NULL	NULL	NULL	NULL	121	1	53	KSY2	List3	NULL	NULL	NULL	NULL	NULL	NULL	NULL	NULL	NULL	1	{/}	1	3	973139	0	{/}	318
좌우반구com(split BVF)_3	32	1	<?xml version="1.0"?>\n<Clock xmlns:dt="urn:schemas-microsoft-com:datatypes"><Description dt:dt="string">E-Prime Primary Realtime Clock</Description><StartTime><Timestamp dt:dt="int">0</Timestamp><DateUtc dt:dt="string">2021-06-09T08:58:00Z</DateUtc></StartTime><FrequencyChanges><FrequencyChange><Frequency dt:dt="r8">2699970000</Frequency><Timestamp dt:dt="r8">739299947162</Timestamp><Current dt:…	좌우반구com(split BVF)_3-032-1	60.021	1.0.0.165	1	1106033747	Professional	2.0.10.242	2.0.10.353	06-09-2021	2021-06-09 오전 8:58:00	17:58:00	2.0.10.248	367	1	{/}	단위	단	위	NULL	NULL	NULL	NULL	NULL	NULL	107	1	103	KSY2	List3	NULL	NULL	NULL	NULL	NULL	NULL	NULL	NULL	NULL	1	{/}	0	3	1115623	0	{/}	307
좌우반구com(split BVF)_3	32	1	<?xml version="1.0"?>\n<Clock xmlns:dt="urn:schemas-microsoft-com:datatypes"><Description dt:dt="string">E-Prime Primary Realtime Clock</Description><StartTime><Timestamp dt:dt="int">0</Timestamp><DateUtc dt:dt="string">2021-06-09T08:58:00Z</DateUtc></StartTime><FrequencyChanges><FrequencyChange><Frequency dt:dt="r8">2699970000</Frequency><Timestamp dt:dt="r8">739299947162</Timestamp><Current dt:…	좌우반구com(split BVF)_3-032-1	60.021	1.0.0.165	1	1106033747	Professional	2.0.10.242	2.0.10.353	06-09-2021	2021-06-09 오전 8:58:00	17:58:00	2.0.10.248	68	1	{/}	담화	담	화	52	1	68	NULL	NULL	NULL	NULL	NULL	NULL	KSY2	List1	NULL	NULL	NULL	NULL	NULL	NULL	NULL	NULL	NULL	1	{/}	0	3	224735	0	{/}	596
좌우반구com(split BVF)_3	32	1	<?xml version="1.0"?>\n<Clock xmlns:dt="urn:schemas-microsoft-com:datatypes"><Description dt:dt="string">E-Prime Primary Realtime Clock</Description><StartTime><Timestamp dt:dt="int">0</Timestamp><DateUtc dt:dt="string">2021-06-09T08:58:00Z</DateUtc></StartTime><FrequencyChanges><FrequencyChange><Frequency dt:dt="r8">2699970000</Frequency><Timestamp dt:dt="r8">739299947162</Timestamp><Current dt:…	좌우반구com(split BVF)_3-032-1	60.021	1.0.0.165	1	1106033747	Professional	2.0.10.242	2.0.10.353	06-09-2021	2021-06-09 오전 8:58:00	17:58:00	2.0.10.248	112	1	{/}	대문	대	문	66	1	112	NULL	NULL	NULL	NULL	NULL	NULL	KSY2	List1	NULL	NULL	NULL	NULL	NULL	NULL	NULL	NULL	NULL	1	{/}	1	3	341910	0	{/}	764
좌우반구com(split BVF)_3	32	1	<?xml version="1.0"?>\n<Clock xmlns:dt="urn:schemas-microsoft-com:datatypes"><Description dt:dt="string">E-Prime Primary Realtime Clock</Description><StartTime><Timestamp dt:dt="int">0</Timestamp><DateUtc dt:dt="string">2021-06-09T08:58:00Z</DateUtc></StartTime><FrequencyChanges><FrequencyChange><Frequency dt:dt="r8">2699970000</Frequency><Timestamp dt:dt="r8">739299947162</Timestamp><Current dt:…	좌우반구com(split BVF)_3-032-1	60.021	1.0.0.165	1	1106033747	Professional	2.0.10.242	2.0.10.353	06-09-2021	2021-06-09 오전 8:58:00	17:58:00	2.0.10.248	396	1	{/}	대중	대	중	NULL	NULL	NULL	NULL	NULL	NULL	88	1	132	KSY2	List3	NULL	NULL	NULL	NULL	NULL	NULL	NULL	NULL	NULL	0	{/}	1	3	1203275	0	z	917
좌우반구com(split BVF)_3	32	1	<?xml version="1.0"?>\n<Clock xmlns:dt="urn:schemas-microsoft-com:datatypes"><Description dt:dt="string">E-Prime Primary Realtime Clock</Description><StartTime><Timestamp dt:dt="int">0</Timestamp><DateUtc dt:dt="string">2021-06-09T08:58:00Z</DateUtc></StartTime><FrequencyChanges><FrequencyChange><Frequency dt:dt="r8">2699970000</Frequency><Timestamp dt:dt="r8">739299947162</Timestamp><Current dt:…	좌우반구com(split BVF)_3-032-1	60.021	1.0.0.165	1	1106033747	Professional	2.0.10.242	2.0.10.353	06-09-2021	2021-06-09 오전 8:58:00	17:58:00	2.0.10.248	315	1	{/}	도박	도	박	NULL	NULL	NULL	NULL	NULL	NULL	31	1	51	KSY2	List3	NULL	NULL	NULL	NULL	NULL	NULL	NULL	NULL	NULL	1	{/}	0	4	967875	0	{/}	326
좌우반구com(split BVF)_3	32	1	<?xml version="1.0"?>\n<Clock xmlns:dt="urn:schemas-microsoft-com:datatypes"><Description dt:dt="string">E-Prime Primary Realtime Clock</Description><StartTime><Timestamp dt:dt="int">0</Timestamp><DateUtc dt:dt="string">2021-06-09T08:58:00Z</DateUtc></StartTime><FrequencyChanges><FrequencyChange><Frequency dt:dt="r8">2699970000</Frequency><Timestamp dt:dt="r8">739299947162</Timestamp><Current dt:…	좌우반구com(split BVF)_3-032-1	60.021	1.0.0.165	1	1106033747	Professional	2.0.10.242	2.0.10.353	06-09-2021	2021-06-09 오전 8:58:00	17:58:00	2.0.10.248	291	2	z	도휘	도	휘	NULL	NULL	NULL	NULL	NULL	NULL	58	1	27	KSY	List3	0		0	0	898266	183		0	0	1	z	0	3	898449	0	z	516
좌우반구com(split BVF)_3	32	1	<?xml version="1.0"?>\n<Clock xmlns:dt="urn:schemas-microsoft-com:datatypes"><Description dt:dt="string">E-Prime Primary Realtime Clock</Description><StartTime><Timestamp dt:dt="int">0</Timestamp><DateUtc dt:dt="string">2021-06-09T08:58:00Z</DateUtc></StartTime><FrequencyChanges><FrequencyChange><Frequency dt:dt="r8">2699970000</Frequency><Timestamp dt:dt="r8">739299947162</Timestamp><Current dt:…	좌우반구com(split BVF)_3-032-1	60.021	1.0.0.165	1	1106033747	Professional	2.0.10.242	2.0.10.353	06-09-2021	2021-06-09 오전 8:58:00	17:58:00	2.0.10.248	205	1	{/}	동의	동	의	NULL	NULL	NULL	36	1	73	NULL	NULL	NULL	KSY2	List2	NULL	NULL	NULL	NULL	NULL	NULL	NULL	NULL	NULL	1	{/}	0	3	622712	0	{/}	463
좌우반구com(split BVF)_3	32	1	<?xml version="1.0"?>\n<Clock xmlns:dt="urn:schemas-microsoft-com:datatypes"><Description dt:dt="string">E-Prime Primary Realtime Clock</Description><StartTime><Timestamp dt:dt="int">0</Timestamp><DateUtc dt:dt="string">2021-06-09T08:58:00Z</DateUtc></StartTime><FrequencyChanges><FrequencyChange><Frequency dt:dt="r8">2699970000</Frequency><Timestamp dt:dt="r8">739299947162</Timestamp><Current dt:…	좌우반구com(split BVF)_3-032-1	60.021	1.0.0.165	1	1106033747	Professional	2.0.10.242	2.0.10.353	06-09-2021	2021-06-09 오전 8:58:00	17:58:00	2.0.10.248	116	2	z	득관	득	관	128	1	116	NULL	NULL	NULL	NULL	NULL	NULL	KSY3	List1	NULL	NULL	NULL	NULL	NULL	NULL	NULL	NULL	NULL	1	z	1	3	353073	0	z	712
좌우반구com(split BVF)_3	32	1	<?xml version="1.0"?>\n<Clock xmlns:dt="urn:schemas-microsoft-com:datatypes"><Description dt:dt="string">E-Prime Primary Realtime Clock</Description><StartTime><Timestamp dt:dt="int">0</Timestamp><DateUtc dt:dt="string">2021-06-09T08:58:00Z</DateUtc></StartTime><FrequencyChanges><FrequencyChange><Frequency dt:dt="r8">2699970000</Frequency><Timestamp dt:dt="r8">739299947162</Timestamp><Current dt:…	좌우반구com(split BVF)_3-032-1	60.021	1.0.0.165	1	1106033747	Professional	2.0.10.242	2.0.10.353	06-09-2021	2021-06-09 오전 8:58:00	17:58:00	2.0.10.248	353	2	z	득동	득	동	NULL	NULL	NULL	NULL	NULL	NULL	97	1	89	KSY3	List3	NULL	NULL	NULL	NULL	NULL	NULL	NULL	NULL	NULL	0	z	1	3	1074670	0		0
좌우반구com(split BVF)_3	32	1	<?xml version="1.0"?>\n<Clock xmlns:dt="urn:schemas-microsoft-com:datatypes"><Description dt:dt="string">E-Prime Primary Realtime Clock</Description><StartTime><Timestamp dt:dt="int">0</Timestamp><DateUtc dt:dt="string">2021-06-09T08:58:00Z</DateUtc></StartTime><FrequencyChanges><FrequencyChange><Frequency dt:dt="r8">2699970000</Frequency><Timestamp dt:dt="r8">739299947162</Timestamp><Current dt:…	좌우반구com(split BVF)_3-032-1	60.021	1.0.0.165	1	1106033747	Professional	2.0.10.242	2.0.10.353	06-09-2021	2021-06-09 오전 8:58:00	17:58:00	2.0.10.248	287	2	z	득생	득	생	NULL	NULL	NULL	NULL	NULL	NULL	49	1	23	KSY3	List3	NULL	NULL	NULL	NULL	NULL	NULL	NULL	NULL	NULL	1	z	0	3	887236	0	z	536
좌우반구com(split BVF)_3	32	1	<?xml version="1.0"?>\n<Clock xmlns:dt="urn:schemas-microsoft-com:datatypes"><Description dt:dt="string">E-Prime Primary Realtime Clock</Description><StartTime><Timestamp dt:dt="int">0</Timestamp><DateUtc dt:dt="string">2021-06-09T08:58:00Z</DateUtc></StartTime><FrequencyChanges><FrequencyChange><Frequency dt:dt="r8">2699970000</Frequency><Timestamp dt:dt="r8">739299947162</Timestamp><Current dt:…	좌우반구com(split BVF)_3-032-1	60.021	1.0.0.165	1	1106033747	Professional	2.0.10.242	2.0.10.353	06-09-2021	2021-06-09 오전 8:58:00	17:58:00	2.0.10.248	341	2	z	득외	득	외	NULL	NULL	NULL	NULL	NULL	NULL	98	1	77	KSY	List3	0		1	-1	1040682	184		0	0	1	z	0	4	1040866	0	z	871
좌우반구com(split BVF)_3	32	1	<?xml version="1.0"?>\n<Clock xmlns:dt="urn:schemas-microsoft-com:datatypes"><Description dt:dt="string">E-Prime Primary Realtime Clock</Description><StartTime><Timestamp dt:dt="int">0</Timestamp><DateUtc dt:dt="string">2021-06-09T08:58:00Z</DateUtc></StartTime><FrequencyChanges><FrequencyChange><Frequency dt:dt="r8">2699970000</Frequency><Timestamp dt:dt="r8">739299947162</Timestamp><Current dt:…	좌우반구com(split BVF)_3-032-1	60.021	1.0.0.165	1	1106033747	Professional	2.0.10.242	2.0.10.353	06-09-2021	2021-06-09 오전 8:58:00	17:58:00	2.0.10.248	347	2	z	란공	란	공	NULL	NULL	NULL	NULL	NULL	NULL	75	1	83	KSY2	List3	NULL	NULL	NULL	NULL	NULL	NULL	NULL	NULL	NULL	1	z	0	3	1057143	0	z	522
좌우반구com(split BVF)_3	32	1	<?xml version="1.0"?>\n<Clock xmlns:dt="urn:schemas-microsoft-com:datatypes"><Description dt:dt="string">E-Prime Primary Realtime Clock</Description><StartTime><Timestamp dt:dt="int">0</Timestamp><DateUtc dt:dt="string">2021-06-09T08:58:00Z</DateUtc></StartTime><FrequencyChanges><FrequencyChange><Frequency dt:dt="r8">2699970000</Frequency><Timestamp dt:dt="r8">739299947162</Timestamp><Current dt:…	좌우반구com(split BVF)_3-032-1	60.021	1.0.0.165	1	1106033747	Professional	2.0.10.242	2.0.10.353	06-09-2021	2021-06-09 오전 8:58:00	17:58:00	2.0.10.248	247	2	z	량필	량	필	NULL	NULL	NULL	19	1	115	NULL	NULL	NULL	KSY	List2	0		0	0	743820	183		0	0	1	z	0	3	744003	0	z	433
좌우반구com(split BVF)_3	32	1	<?xml version="1.0"?>\n<Clock xmlns:dt="urn:schemas-microsoft-com:datatypes"><Description dt:dt="string">E-Prime Primary Realtime Clock</Description><StartTime><Timestamp dt:dt="int">0</Timestamp><DateUtc dt:dt="string">2021-06-09T08:58:00Z</DateUtc></StartTime><FrequencyChanges><FrequencyChange><Frequency dt:dt="r8">2699970000</Frequency><Timestamp dt:dt="r8">739299947162</Timestamp><Current dt:…	좌우반구com(split BVF)_3-032-1	60.021	1.0.0.165	1	1106033747	Professional	2.0.10.242	2.0.10.353	06-09-2021	2021-06-09 오전 8:58:00	17:58:00	2.0.10.248	158	2	z	려제	려	제	NULL	NULL	NULL	116	1	26	NULL	NULL	NULL	KSY3	List2	NULL	NULL	NULL	NULL	NULL	NULL	NULL	NULL	NULL	1	z	0	3	492391	0	z	529
좌우반구com(split BVF)_3	32	1	<?xml version="1.0"?>\n<Clock xmlns:dt="urn:schemas-microsoft-com:datatypes"><Description dt:dt="string">E-Prime Primary Realtime Clock</Description><StartTime><Timestamp dt:dt="int">0</Timestamp><DateUtc dt:dt="string">2021-06-09T08:58:00Z</DateUtc></StartTime><FrequencyChanges><FrequencyChange><Frequency dt:dt="r8">2699970000</Frequency><Timestamp dt:dt="r8">739299947162</Timestamp><Current dt:…	좌우반구com(split BVF)_3-032-1	60.021	1.0.0.165	1	1106033747	Professional	2.0.10.242	2.0.10.353	06-09-2021	2021-06-09 오전 8:58:00	17:58:00	2.0.10.248	197	2	z	려최	려	최	NULL	NULL	NULL	105	1	65	NULL	NULL	NULL	KSY2	List2	NULL	NULL	NULL	NULL	NULL	NULL	NULL	NULL	NULL	1	z	0	3	600620	0	z	510
좌우반구com(split BVF)_3	32	1	<?xml version="1.0"?>\n<Clock xmlns:dt="urn:schemas-microsoft-com:datatypes"><Description dt:dt="string">E-Prime Primary Realtime Clock</Description><StartTime><Timestamp dt:dt="int">0</Timestamp><DateUtc dt:dt="string">2021-06-09T08:58:00Z</DateUtc></StartTime><FrequencyChanges><FrequencyChange><Frequency dt:dt="r8">2699970000</Frequency><Timestamp dt:dt="r8">739299947162</Timestamp><Current dt:…	좌우반구com(split BVF)_3-032-1	60.021	1.0.0.165	1	1106033747	Professional	2.0.10.242	2.0.10.353	06-09-2021	2021-06-09 오전 8:58:00	17:58:00	2.0.10.248	178	2	z	려희	려	희	NULL	NULL	NULL	92	1	46	NULL	NULL	NULL	KSY2	List2	NULL	NULL	NULL	NULL	NULL	NULL	NULL	NULL	NULL	1	z	0	3	546489	0	z	542
좌우반구com(split BVF)_3	32	1	<?xml version="1.0"?>\n<Clock xmlns:dt="urn:schemas-microsoft-com:datatypes"><Description dt:dt="string">E-Prime Primary Realtime Clock</Description><StartTime><Timestamp dt:dt="int">0</Timestamp><DateUtc dt:dt="string">2021-06-09T08:58:00Z</DateUtc></StartTime><FrequencyChanges><FrequencyChange><Frequency dt:dt="r8">2699970000</Frequency><Timestamp dt:dt="r8">739299947162</Timestamp><Current dt:…	좌우반구com(split BVF)_3-032-1	60.021	1.0.0.165	1	1106033747	Professional	2.0.10.242	2.0.10.353	06-09-2021	2021-06-09 오전 8:58:00	17:58:00	2.0.10.248	114	2	z	력름	력	름	7	1	114	NULL	NULL	NULL	NULL	NULL	NULL	KSY	List1	0		0	-1	347492	183		0	0	1	z	0	3	347675	0	z	470
좌우반구com(split BVF)_3	32	1	<?xml version="1.0"?>\n<Clock xmlns:dt="urn:schemas-microsoft-com:datatypes"><Description dt:dt="string">E-Prime Primary Realtime Clock</Description><StartTime><Timestamp dt:dt="int">0</Timestamp><DateUtc dt:dt="string">2021-06-09T08:58:00Z</DateUtc></StartTime><FrequencyChanges><FrequencyChange><Frequency dt:dt="r8">2699970000</Frequency><Timestamp dt:dt="r8">739299947162</Timestamp><Current dt:…	좌우반구com(split BVF)_3-032-1	60.021	1.0.0.165	1	1106033747	Professional	2.0.10.242	2.0.10.353	06-09-2021	2021-06-09 오전 8:58:00	17:58:00	2.0.10.248	152	2	z	례부	례	부	NULL	NULL	NULL	84	1	20	NULL	NULL	NULL	KSY2	List2	NULL	NULL	NULL	NULL	NULL	NULL	NULL	NULL	NULL	1	z	1	3	475230	0	z	866
좌우반구com(split BVF)_3	32	1	<?xml version="1.0"?>\n<Clock xmlns:dt="urn:schemas-microsoft-com:datatypes"><Description dt:dt="string">E-Prime Primary Realtime Clock</Description><StartTime><Timestamp dt:dt="int">0</Timestamp><DateUtc dt:dt="string">2021-06-09T08:58:00Z</DateUtc></StartTime><FrequencyChanges><FrequencyChange><Frequency dt:dt="r8">2699970000</Frequency><Timestamp dt:dt="r8">739299947162</Timestamp><Current dt:…	좌우반구com(split BVF)_3-032-1	60.021	1.0.0.165	1	1106033747	Professional	2.0.10.242	2.0.10.353	06-09-2021	2021-06-09 오전 8:58:00	17:58:00	2.0.10.248	66	2	z	록어	록	어	73	1	66	NULL	NULL	NULL	NULL	NULL	NULL	KSY3	List1	NULL	NULL	NULL	NULL	NULL	NULL	NULL	NULL	NULL	1	z	1	3	219153	0	z	594
좌우반구com(split BVF)_3	32	1	<?xml version="1.0"?>\n<Clock xmlns:dt="urn:schemas-microsoft-com:datatypes"><Description dt:dt="string">E-Prime Primary Realtime Clock</Description><StartTime><Timestamp dt:dt="int">0</Timestamp><DateUtc dt:dt="string">2021-06-09T08:58:00Z</DateUtc></StartTime><FrequencyChanges><FrequencyChange><Frequency dt:dt="r8">2699970000</Frequency><Timestamp dt:dt="r8">739299947162</Timestamp><Current dt:…	좌우반구com(split BVF)_3-032-1	60.021	1.0.0.165	1	1106033747	Professional	2.0.10.242	2.0.10.353	06-09-2021	2021-06-09 오전 8:58:00	17:58:00	2.0.10.248	108	2	z	류궤	류	궤	28	1	108	NULL	NULL	NULL	NULL	NULL	NULL	KSY2	List1	NULL	NULL	NULL	NULL	NULL	NULL	NULL	NULL	NULL	1	z	0	3	331281	0	z	459
좌우반구com(split BVF)_3	32	1	<?xml version="1.0"?>\n<Clock xmlns:dt="urn:schemas-microsoft-com:datatypes"><Description dt:dt="string">E-Prime Primary Realtime Clock</Description><StartTime><Timestamp dt:dt="int">0</Timestamp><DateUtc dt:dt="string">2021-06-09T08:58:00Z</DateUtc></StartTime><FrequencyChanges><FrequencyChange><Frequency dt:dt="r8">2699970000</Frequency><Timestamp dt:dt="r8">739299947162</Timestamp><Current dt:…	좌우반구com(split BVF)_3-032-1	60.021	1.0.0.165	1	1106033747	Professional	2.0.10.242	2.0.10.353	06-09-2021	2021-06-09 오전 8:58:00	17:58:00	2.0.10.248	259	2	z	류란	류	란	NULL	NULL	NULL	115	1	127	NULL	NULL	NULL	KSY	List2	0		0	-1	777891	183		0	0	1	z	1	3	778074	0	z	818
좌우반구com(split BVF)_3	32	1	<?xml version="1.0"?>\n<Clock xmlns:dt="urn:schemas-microsoft-com:datatypes"><Description dt:dt="string">E-Prime Primary Realtime Clock</Description><StartTime><Timestamp dt:dt="int">0</Timestamp><DateUtc dt:dt="string">2021-06-09T08:58:00Z</DateUtc></StartTime><FrequencyChanges><FrequencyChange><Frequency dt:dt="r8">2699970000</Frequency><Timestamp dt:dt="r8">739299947162</Timestamp><Current dt:…	좌우반구com(split BVF)_3-032-1	60.021	1.0.0.165	1	1106033747	Professional	2.0.10.242	2.0.10.353	06-09-2021	2021-06-09 오전 8:58:00	17:58:00	2.0.10.248	43	2	z	류포	류	포	8	1	43	NULL	NULL	NULL	NULL	NULL	NULL	KSY2	List1	NULL	NULL	NULL	NULL	NULL	NULL	NULL	NULL	NULL	1	z	0	3	154426	0	z	570
좌우반구com(split BVF)_3	32	1	<?xml version="1.0"?>\n<Clock xmlns:dt="urn:schemas-microsoft-com:datatypes"><Description dt:dt="string">E-Prime Primary Realtime Clock</Description><StartTime><Timestamp dt:dt="int">0</Timestamp><DateUtc dt:dt="string">2021-06-09T08:58:00Z</DateUtc></StartTime><FrequencyChanges><FrequencyChange><Frequency dt:dt="r8">2699970000</Frequency><Timestamp dt:dt="r8">739299947162</Timestamp><Current dt:…	좌우반구com(split BVF)_3-032-1	60.021	1.0.0.165	1	1106033747	Professional	2.0.10.242	2.0.10.353	06-09-2021	2021-06-09 오전 8:58:00	17:58:00	2.0.10.248	100	2	z	률법	률	법	76	1	100	NULL	NULL	NULL	NULL	NULL	NULL	KSY2	List1	NULL	NULL	NULL	NULL	NULL	NULL	NULL	NULL	NULL	1	z	0	4	309622	0	z	532
좌우반구com(split BVF)_3	32	1	<?xml version="1.0"?>\n<Clock xmlns:dt="urn:schemas-microsoft-com:datatypes"><Description dt:dt="string">E-Prime Primary Realtime Clock</Description><StartTime><Timestamp dt:dt="int">0</Timestamp><DateUtc dt:dt="string">2021-06-09T08:58:00Z</DateUtc></StartTime><FrequencyChanges><FrequencyChange><Frequency dt:dt="r8">2699970000</Frequency><Timestamp dt:dt="r8">739299947162</Timestamp><Current dt:…	좌우반구com(split BVF)_3-032-1	60.021	1.0.0.165	1	1106033747	Professional	2.0.10.242	2.0.10.353	06-09-2021	2021-06-09 오전 8:58:00	17:58:00	2.0.10.248	359	2	z	률법	률	법	NULL	NULL	NULL	NULL	NULL	NULL	3	1	95	KSY	List3	0		0	-1	1092431	183		0	0	1	z	0	3	1092614	0	z	565
좌우반구com(split BVF)_3	32	1	<?xml version="1.0"?>\n<Clock xmlns:dt="urn:schemas-microsoft-com:datatypes"><Description dt:dt="string">E-Prime Primary Realtime Clock</Description><StartTime><Timestamp dt:dt="int">0</Timestamp><DateUtc dt:dt="string">2021-06-09T08:58:00Z</DateUtc></StartTime><FrequencyChanges><FrequencyChange><Frequency dt:dt="r8">2699970000</Frequency><Timestamp dt:dt="r8">739299947162</Timestamp><Current dt:…	좌우반구com(split BVF)_3-032-1	60.021	1.0.0.165	1	1106033747	Professional	2.0.10.242	2.0.10.353	06-09-2021	2021-06-09 오전 8:58:00	17:58:00	2.0.10.248	78	2	z	률시	률	시	58	1	78	NULL	NULL	NULL	NULL	NULL	NULL	KSY2	List1	NULL	NULL	NULL	NULL	NULL	NULL	NULL	NULL	NULL	1	z	0	3	251842	0	z	577
좌우반구com(split BVF)_3	32	1	<?xml version="1.0"?>\n<Clock xmlns:dt="urn:schemas-microsoft-com:datatypes"><Description dt:dt="string">E-Prime Primary Realtime Clock</Description><StartTime><Timestamp dt:dt="int">0</Timestamp><DateUtc dt:dt="string">2021-06-09T08:58:00Z</DateUtc></StartTime><FrequencyChanges><FrequencyChange><Frequency dt:dt="r8">2699970000</Frequency><Timestamp dt:dt="r8">739299947162</Timestamp><Current dt:…	좌우반구com(split BVF)_3-032-1	60.021	1.0.0.165	1	1106033747	Professional	2.0.10.242	2.0.10.353	06-09-2021	2021-06-09 오전 8:58:00	17:58:00	2.0.10.248	221	2	z	률훈	률	훈	NULL	NULL	NULL	42	1	89	NULL	NULL	NULL	KSY3	List2	NULL	NULL	NULL	NULL	NULL	NULL	NULL	NULL	NULL	1	z	1	3	667446	0	z	546
좌우반구com(split BVF)_3	32	1	<?xml version="1.0"?>\n<Clock xmlns:dt="urn:schemas-microsoft-com:datatypes"><Description dt:dt="string">E-Prime Primary Realtime Clock</Description><StartTime><Timestamp dt:dt="int">0</Timestamp><DateUtc dt:dt="string">2021-06-09T08:58:00Z</DateUtc></StartTime><FrequencyChanges><FrequencyChange><Frequency dt:dt="r8">2699970000</Frequency><Timestamp dt:dt="r8">739299947162</Timestamp><Current dt:…	좌우반구com(split BVF)_3-032-1	60.021	1.0.0.165	1	1106033747	Professional	2.0.10.242	2.0.10.353	06-09-2021	2021-06-09 오전 8:58:00	17:58:00	2.0.10.248	201	2	z	름결	름	결	NULL	NULL	NULL	15	1	69	NULL	NULL	NULL	KSY2	List2	NULL	NULL	NULL	NULL	NULL	NULL	NULL	NULL	NULL	1	z	0	3	611616	0	z	756
좌우반구com(split BVF)_3	32	1	<?xml version="1.0"?>\n<Clock xmlns:dt="urn:schemas-microsoft-com:datatypes"><Description dt:dt="string">E-Prime Primary Realtime Clock</Description><StartTime><Timestamp dt:dt="int">0</Timestamp><DateUtc dt:dt="string">2021-06-09T08:58:00Z</DateUtc></StartTime><FrequencyChanges><FrequencyChange><Frequency dt:dt="r8">2699970000</Frequency><Timestamp dt:dt="r8">739299947162</Timestamp><Current dt:…	좌우반구com(split BVF)_3-032-1	60.021	1.0.0.165	1	1106033747	Professional	2.0.10.242	2.0.10.353	06-09-2021	2021-06-09 오전 8:58:00	17:58:00	2.0.10.248	76	2	z	름무	름	무	118	1	76	NULL	NULL	NULL	NULL	NULL	NULL	KSY3	List1	NULL	NULL	NULL	NULL	NULL	NULL	NULL	NULL	NULL	1	z	0	3	246227	0	z	568
좌우반구com(split BVF)_3	32	1	<?xml version="1.0"?>\n<Clock xmlns:dt="urn:schemas-microsoft-com:datatypes"><Description dt:dt="string">E-Prime Primary Realtime Clock</Description><StartTime><Timestamp dt:dt="int">0</Timestamp><DateUtc dt:dt="string">2021-06-09T08:58:00Z</DateUtc></StartTime><FrequencyChanges><FrequencyChange><Frequency dt:dt="r8">2699970000</Frequency><Timestamp dt:dt="r8">739299947162</Timestamp><Current dt:…	좌우반구com(split BVF)_3-032-1	60.021	1.0.0.165	1	1106033747	Professional	2.0.10.242	2.0.10.353	06-09-2021	2021-06-09 오전 8:58:00	17:58:00	2.0.10.248	227	2	z	리열	리	열	NULL	NULL	NULL	90	1	95	NULL	NULL	NULL	KSY	List2	0		0	-1	684607	183		0	0	0	z	1	3	684790	0		0
좌우반구com(split BVF)_3	32	1	<?xml version="1.0"?>\n<Clock xmlns:dt="urn:schemas-microsoft-com:datatypes"><Description dt:dt="string">E-Prime Primary Realtime Clock</Description><StartTime><Timestamp dt:dt="int">0</Timestamp><DateUtc dt:dt="string">2021-06-09T08:58:00Z</DateUtc></StartTime><FrequencyChanges><FrequencyChange><Frequency dt:dt="r8">2699970000</Frequency><Timestamp dt:dt="r8">739299947162</Timestamp><Current dt:…	좌우반구com(split BVF)_3-032-1	60.021	1.0.0.165	1	1106033747	Professional	2.0.10.242	2.0.10.353	06-09-2021	2021-06-09 오전 8:58:00	17:58:00	2.0.10.248	63	2	z	림밀	림	밀	4	1	63	NULL	NULL	NULL	NULL	NULL	NULL	KSY2	List1	NULL	NULL	NULL	NULL	NULL	NULL	NULL	NULL	NULL	1	z	0	3	210856	0	z	699
좌우반구com(split BVF)_3	32	1	<?xml version="1.0"?>\n<Clock xmlns:dt="urn:schemas-microsoft-com:datatypes"><Description dt:dt="string">E-Prime Primary Realtime Clock</Description><StartTime><Timestamp dt:dt="int">0</Timestamp><DateUtc dt:dt="string">2021-06-09T08:58:00Z</DateUtc></StartTime><FrequencyChanges><FrequencyChange><Frequency dt:dt="r8">2699970000</Frequency><Timestamp dt:dt="r8">739299947162</Timestamp><Current dt:…	좌우반구com(split BVF)_3-032-1	60.021	1.0.0.165	1	1106033747	Professional	2.0.10.242	2.0.10.353	06-09-2021	2021-06-09 오전 8:58:00	17:58:00	2.0.10.248	23	2	z	마요	마	요	68	1	23	NULL	NULL	NULL	NULL	NULL	NULL	KSY2	List1	NULL	NULL	NULL	NULL	NULL	NULL	NULL	NULL	NULL	1	z	1	3	100811	0	z	658
좌우반구com(split BVF)_3	32	1	<?xml version="1.0"?>\n<Clock xmlns:dt="urn:schemas-microsoft-com:datatypes"><Description dt:dt="string">E-Prime Primary Realtime Clock</Description><StartTime><Timestamp dt:dt="int">0</Timestamp><DateUtc dt:dt="string">2021-06-09T08:58:00Z</DateUtc></StartTime><FrequencyChanges><FrequencyChange><Frequency dt:dt="r8">2699970000</Frequency><Timestamp dt:dt="r8">739299947162</Timestamp><Current dt:…	좌우반구com(split BVF)_3-032-1	60.021	1.0.0.165	1	1106033747	Professional	2.0.10.242	2.0.10.353	06-09-2021	2021-06-09 오전 8:58:00	17:58:00	2.0.10.248	334	2	z	망습	망	습	NULL	NULL	NULL	NULL	NULL	NULL	64	1	70	KSY	List3	0		1	-1	1020889	184		0	0	1	z	0	4	1021073	0	z	738
좌우반구com(split BVF)_3	32	1	<?xml version="1.0"?>\n<Clock xmlns:dt="urn:schemas-microsoft-com:datatypes"><Description dt:dt="string">E-Prime Primary Realtime Clock</Description><StartTime><Timestamp dt:dt="int">0</Timestamp><DateUtc dt:dt="string">2021-06-09T08:58:00Z</DateUtc></StartTime><FrequencyChanges><FrequencyChange><Frequency dt:dt="r8">2699970000</Frequency><Timestamp dt:dt="r8">739299947162</Timestamp><Current dt:…	좌우반구com(split BVF)_3-032-1	60.021	1.0.0.165	1	1106033747	Professional	2.0.10.242	2.0.10.353	06-09-2021	2021-06-09 오전 8:58:00	17:58:00	2.0.10.248	312	1	{/}	망신	망	신	NULL	NULL	NULL	NULL	NULL	NULL	99	1	48	KSY2	List3	NULL	NULL	NULL	NULL	NULL	NULL	NULL	NULL	NULL	1	{/}	0	3	958511	0	{/}	420
좌우반구com(split BVF)_3	32	1	<?xml version="1.0"?>\n<Clock xmlns:dt="urn:schemas-microsoft-com:datatypes"><Description dt:dt="string">E-Prime Primary Realtime Clock</Description><StartTime><Timestamp dt:dt="int">0</Timestamp><DateUtc dt:dt="string">2021-06-09T08:58:00Z</DateUtc></StartTime><FrequencyChanges><FrequencyChange><Frequency dt:dt="r8">2699970000</Frequency><Timestamp dt:dt="r8">739299947162</Timestamp><Current dt:…	좌우반구com(split BVF)_3-032-1	60.021	1.0.0.165	1	1106033747	Professional	2.0.10.242	2.0.10.353	06-09-2021	2021-06-09 오전 8:58:00	17:58:00	2.0.10.248	299	1	{/}	매력	매	력	NULL	NULL	NULL	NULL	NULL	NULL	51	1	35	KSY2	List3	NULL	NULL	NULL	NULL	NULL	NULL	NULL	NULL	NULL	1	{/}	0	4	921641	0	{/}	453
좌우반구com(split BVF)_3	32	1	<?xml version="1.0"?>\n<Clock xmlns:dt="urn:schemas-microsoft-com:datatypes"><Description dt:dt="string">E-Prime Primary Realtime Clock</Description><StartTime><Timestamp dt:dt="int">0</Timestamp><DateUtc dt:dt="string">2021-06-09T08:58:00Z</DateUtc></StartTime><FrequencyChanges><FrequencyChange><Frequency dt:dt="r8">2699970000</Frequency><Timestamp dt:dt="r8">739299947162</Timestamp><Current dt:…	좌우반구com(split BVF)_3-032-1	60.021	1.0.0.165	1	1106033747	Professional	2.0.10.242	2.0.10.353	06-09-2021	2021-06-09 오전 8:58:00	17:58:00	2.0.10.248	70	2	z	매소	매	소	21	1	70	NULL	NULL	NULL	NULL	NULL	NULL	KSY	List1	0		0	-1	230133	183		0	0	1	z	0	3	230316	0	z	567
좌우반구com(split BVF)_3	32	1	<?xml version="1.0"?>\n<Clock xmlns:dt="urn:schemas-microsoft-com:datatypes"><Description dt:dt="string">E-Prime Primary Realtime Clock</Description><StartTime><Timestamp dt:dt="int">0</Timestamp><DateUtc dt:dt="string">2021-06-09T08:58:00Z</DateUtc></StartTime><FrequencyChanges><FrequencyChange><Frequency dt:dt="r8">2699970000</Frequency><Timestamp dt:dt="r8">739299947162</Timestamp><Current dt:…	좌우반구com(split BVF)_3-032-1	60.021	1.0.0.165	1	1106033747	Professional	2.0.10.242	2.0.10.353	06-09-2021	2021-06-09 오전 8:58:00	17:58:00	2.0.10.248	194	1	{/}	모습	모	습	NULL	NULL	NULL	88	1	62	NULL	NULL	NULL	KSY2	List2	NULL	NULL	NULL	NULL	NULL	NULL	NULL	NULL	NULL	1	{/}	0	4	592523	0	{/}	635
좌우반구com(split BVF)_3	32	1	<?xml version="1.0"?>\n<Clock xmlns:dt="urn:schemas-microsoft-com:datatypes"><Description dt:dt="string">E-Prime Primary Realtime Clock</Description><StartTime><Timestamp dt:dt="int">0</Timestamp><DateUtc dt:dt="string">2021-06-09T08:58:00Z</DateUtc></StartTime><FrequencyChanges><FrequencyChange><Frequency dt:dt="r8">2699970000</Frequency><Timestamp dt:dt="r8">739299947162</Timestamp><Current dt:…	좌우반구com(split BVF)_3-032-1	60.021	1.0.0.165	1	1106033747	Professional	2.0.10.242	2.0.10.353	06-09-2021	2021-06-09 오전 8:58:00	17:58:00	2.0.10.248	120	1	{/}	모형	모	형	10	1	120	NULL	NULL	NULL	NULL	NULL	NULL	KSY2	List1	NULL	NULL	NULL	NULL	NULL	NULL	NULL	NULL	NULL	1	{/}	0	3	364269	0	{/}	412
좌우반구com(split BVF)_3	32	1	<?xml version="1.0"?>\n<Clock xmlns:dt="urn:schemas-microsoft-com:datatypes"><Description dt:dt="string">E-Prime Primary Realtime Clock</Description><StartTime><Timestamp dt:dt="int">0</Timestamp><DateUtc dt:dt="string">2021-06-09T08:58:00Z</DateUtc></StartTime><FrequencyChanges><FrequencyChange><Frequency dt:dt="r8">2699970000</Frequency><Timestamp dt:dt="r8">739299947162</Timestamp><Current dt:…	좌우반구com(split BVF)_3-032-1	60.021	1.0.0.165	1	1106033747	Professional	2.0.10.242	2.0.10.353	06-09-2021	2021-06-09 오전 8:58:00	17:58:00	2.0.10.248	58	2	z	목력	목	력	77	1	58	NULL	NULL	NULL	NULL	NULL	NULL	KSY3	List1	NULL	NULL	NULL	NULL	NULL	NULL	NULL	NULL	NULL	1	z	1	3	196511	0	z	647
좌우반구com(split BVF)_3	32	1	<?xml version="1.0"?>\n<Clock xmlns:dt="urn:schemas-microsoft-com:datatypes"><Description dt:dt="string">E-Prime Primary Realtime Clock</Description><StartTime><Timestamp dt:dt="int">0</Timestamp><DateUtc dt:dt="string">2021-06-09T08:58:00Z</DateUtc></StartTime><FrequencyChanges><FrequencyChange><Frequency dt:dt="r8">2699970000</Frequency><Timestamp dt:dt="r8">739299947162</Timestamp><Current dt:…	좌우반구com(split BVF)_3-032-1	60.021	1.0.0.165	1	1106033747	Professional	2.0.10.242	2.0.10.353	06-09-2021	2021-06-09 오전 8:58:00	17:58:00	2.0.10.248	72	1	{/}	목록	목	록	107	1	72	NULL	NULL	NULL	NULL	NULL	NULL	KSY2	List1	NULL	NULL	NULL	NULL	NULL	NULL	NULL	NULL	NULL	1	{/}	0	3	235664	0	{/}	491
좌우반구com(split BVF)_3	32	1	<?xml version="1.0"?>\n<Clock xmlns:dt="urn:schemas-microsoft-com:datatypes"><Description dt:dt="string">E-Prime Primary Realtime Clock</Description><StartTime><Timestamp dt:dt="int">0</Timestamp><DateUtc dt:dt="string">2021-06-09T08:58:00Z</DateUtc></StartTime><FrequencyChanges><FrequencyChange><Frequency dt:dt="r8">2699970000</Frequency><Timestamp dt:dt="r8">739299947162</Timestamp><Current dt:…	좌우반구com(split BVF)_3-032-1	60.021	1.0.0.165	1	1106033747	Professional	2.0.10.242	2.0.10.353	06-09-2021	2021-06-09 오전 8:58:00	17:58:00	2.0.10.248	64	1	{/}	목적	목	적	36	1	64	NULL	NULL	NULL	NULL	NULL	NULL	KSY2	List1	NULL	NULL	NULL	NULL	NULL	NULL	NULL	NULL	NULL	1	{/}	0	3	213755	0	{/}	612
좌우반구com(split BVF)_3	32	1	<?xml version="1.0"?>\n<Clock xmlns:dt="urn:schemas-microsoft-com:datatypes"><Description dt:dt="string">E-Prime Primary Realtime Clock</Description><StartTime><Timestamp dt:dt="int">0</Timestamp><DateUtc dt:dt="string">2021-06-09T08:58:00Z</DateUtc></StartTime><FrequencyChanges><FrequencyChange><Frequency dt:dt="r8">2699970000</Frequency><Timestamp dt:dt="r8">739299947162</Timestamp><Current dt:…	좌우반구com(split BVF)_3-032-1	60.021	1.0.0.165	1	1106033747	Professional	2.0.10.242	2.0.10.353	06-09-2021	2021-06-09 오전 8:58:00	17:58:00	2.0.10.248	180	2	z	목퇴	목	퇴	NULL	NULL	NULL	71	1	48	NULL	NULL	NULL	KSY2	List2	NULL	NULL	NULL	NULL	NULL	NULL	NULL	NULL	NULL	0	z	0	3	552037	0	{/}	834
좌우반구com(split BVF)_3	32	1	<?xml version="1.0"?>\n<Clock xmlns:dt="urn:schemas-microsoft-com:datatypes"><Description dt:dt="string">E-Prime Primary Realtime Clock</Description><StartTime><Timestamp dt:dt="int">0</Timestamp><DateUtc dt:dt="string">2021-06-09T08:58:00Z</DateUtc></StartTime><FrequencyChanges><FrequencyChange><Frequency dt:dt="r8">2699970000</Frequency><Timestamp dt:dt="r8">739299947162</Timestamp><Current dt:…	좌우반구com(split BVF)_3-032-1	60.021	1.0.0.165	1	1106033747	Professional	2.0.10.242	2.0.10.353	06-09-2021	2021-06-09 오전 8:58:00	17:58:00	2.0.10.248	395	2	z	무록	무	록	NULL	NULL	NULL	NULL	NULL	NULL	106	1	131	KSY	List3	0		0	0	1198894	183		0	0	0	z	0	3	1199077	0		0
좌우반구com(split BVF)_3	32	1	<?xml version="1.0"?>\n<Clock xmlns:dt="urn:schemas-microsoft-com:datatypes"><Description dt:dt="string">E-Prime Primary Realtime Clock</Description><StartTime><Timestamp dt:dt="int">0</Timestamp><DateUtc dt:dt="string">2021-06-09T08:58:00Z</DateUtc></StartTime><FrequencyChanges><FrequencyChange><Frequency dt:dt="r8">2699970000</Frequency><Timestamp dt:dt="r8">739299947162</Timestamp><Current dt:…	좌우반구com(split BVF)_3-032-1	60.021	1.0.0.165	1	1106033747	Professional	2.0.10.242	2.0.10.353	06-09-2021	2021-06-09 오전 8:58:00	17:58:00	2.0.10.248	189	1	{/}	무엇	무	엇	NULL	NULL	NULL	32	1	57	NULL	NULL	NULL	KSY2	List2	NULL	NULL	NULL	NULL	NULL	NULL	NULL	NULL	NULL	1	{/}	0	4	577745	0	{/}	805
좌우반구com(split BVF)_3	32	1	<?xml version="1.0"?>\n<Clock xmlns:dt="urn:schemas-microsoft-com:datatypes"><Description dt:dt="string">E-Prime Primary Realtime Clock</Description><StartTime><Timestamp dt:dt="int">0</Timestamp><DateUtc dt:dt="string">2021-06-09T08:58:00Z</DateUtc></StartTime><FrequencyChanges><FrequencyChange><Frequency dt:dt="r8">2699970000</Frequency><Timestamp dt:dt="r8">739299947162</Timestamp><Current dt:…	좌우반구com(split BVF)_3-032-1	60.021	1.0.0.165	1	1106033747	Professional	2.0.10.242	2.0.10.353	06-09-2021	2021-06-09 오전 8:58:00	17:58:00	2.0.10.248	306	1	{/}	무형	무	형	NULL	NULL	NULL	NULL	NULL	NULL	45	1	42	KSY2	List3	NULL	NULL	NULL	NULL	NULL	NULL	NULL	NULL	NULL	0	{/}	0	3	942050	0	z	656
좌우반구com(split BVF)_3	32	1	<?xml version="1.0"?>\n<Clock xmlns:dt="urn:schemas-microsoft-com:datatypes"><Description dt:dt="string">E-Prime Primary Realtime Clock</Description><StartTime><Timestamp dt:dt="int">0</Timestamp><DateUtc dt:dt="string">2021-06-09T08:58:00Z</DateUtc></StartTime><FrequencyChanges><FrequencyChange><Frequency dt:dt="r8">2699970000</Frequency><Timestamp dt:dt="r8">739299947162</Timestamp><Current dt:…	좌우반구com(split BVF)_3-032-1	60.021	1.0.0.165	1	1106033747	Professional	2.0.10.242	2.0.10.353	06-09-2021	2021-06-09 오전 8:58:00	17:58:00	2.0.10.248	351	1	{/}	물건	물	건	NULL	NULL	NULL	NULL	NULL	NULL	71	1	87	KSY2	List3	NULL	NULL	NULL	NULL	NULL	NULL	NULL	NULL	NULL	1	{/}	0	4	1069206	0	{/}	388
좌우반구com(split BVF)_3	32	1	<?xml version="1.0"?>\n<Clock xmlns:dt="urn:schemas-microsoft-com:datatypes"><Description dt:dt="string">E-Prime Primary Realtime Clock</Description><StartTime><Timestamp dt:dt="int">0</Timestamp><DateUtc dt:dt="string">2021-06-09T08:58:00Z</DateUtc></StartTime><FrequencyChanges><FrequencyChange><Frequency dt:dt="r8">2699970000</Frequency><Timestamp dt:dt="r8">739299947162</Timestamp><Current dt:…	좌우반구com(split BVF)_3-032-1	60.021	1.0.0.165	1	1106033747	Professional	2.0.10.242	2.0.10.353	06-09-2021	2021-06-09 오전 8:58:00	17:58:00	2.0.10.248	185	2	z	미략	미	략	NULL	NULL	NULL	43	1	53	NULL	NULL	NULL	KSY3	List2	NULL	NULL	NULL	NULL	NULL	NULL	NULL	NULL	NULL	1	z	0	4	566349	0	z	866
좌우반구com(split BVF)_3	32	1	<?xml version="1.0"?>\n<Clock xmlns:dt="urn:schemas-microsoft-com:datatypes"><Description dt:dt="string">E-Prime Primary Realtime Clock</Description><StartTime><Timestamp dt:dt="int">0</Timestamp><DateUtc dt:dt="string">2021-06-09T08:58:00Z</DateUtc></StartTime><FrequencyChanges><FrequencyChange><Frequency dt:dt="r8">2699970000</Frequency><Timestamp dt:dt="r8">739299947162</Timestamp><Current dt:…	좌우반구com(split BVF)_3-032-1	60.021	1.0.0.165	1	1106033747	Professional	2.0.10.242	2.0.10.353	06-09-2021	2021-06-09 오전 8:58:00	17:58:00	2.0.10.248	209	1	{/}	밀수	밀	수	NULL	NULL	NULL	17	1	77	NULL	NULL	NULL	KSY2	List2	NULL	NULL	NULL	NULL	NULL	NULL	NULL	NULL	NULL	1	{/}	0	4	633542	0	{/}	518
좌우반구com(split BVF)_3	32	1	<?xml version="1.0"?>\n<Clock xmlns:dt="urn:schemas-microsoft-com:datatypes"><Description dt:dt="string">E-Prime Primary Realtime Clock</Description><StartTime><Timestamp dt:dt="int">0</Timestamp><DateUtc dt:dt="string">2021-06-09T08:58:00Z</DateUtc></StartTime><FrequencyChanges><FrequencyChange><Frequency dt:dt="r8">2699970000</Frequency><Timestamp dt:dt="r8">739299947162</Timestamp><Current dt:…	좌우반구com(split BVF)_3-032-1	60.021	1.0.0.165	1	1106033747	Professional	2.0.10.242	2.0.10.353	06-09-2021	2021-06-09 오전 8:58:00	17:58:00	2.0.10.248	75	2	z	밀헤	밀	헤	90	1	75	NULL	NULL	NULL	NULL	NULL	NULL	KSY3	List1	NULL	NULL	NULL	NULL	NULL	NULL	NULL	NULL	NULL	1	z	0	3	243478	0	z	550
좌우반구com(split BVF)_3	32	1	<?xml version="1.0"?>\n<Clock xmlns:dt="urn:schemas-microsoft-com:datatypes"><Description dt:dt="string">E-Prime Primary Realtime Clock</Description><StartTime><Timestamp dt:dt="int">0</Timestamp><DateUtc dt:dt="string">2021-06-09T08:58:00Z</DateUtc></StartTime><FrequencyChanges><FrequencyChange><Frequency dt:dt="r8">2699970000</Frequency><Timestamp dt:dt="r8">739299947162</Timestamp><Current dt:…	좌우반구com(split BVF)_3-032-1	60.021	1.0.0.165	1	1106033747	Professional	2.0.10.242	2.0.10.353	06-09-2021	2021-06-09 오전 8:58:00	17:58:00	2.0.10.248	34	2	z	박낌	박	낌	98	1	34	NULL	NULL	NULL	NULL	NULL	NULL	KSY	List1	0		0	-1	130068	183		0	0	1	z	1	3	130251	0	z	489
좌우반구com(split BVF)_3	32	1	<?xml version="1.0"?>\n<Clock xmlns:dt="urn:schemas-microsoft-com:datatypes"><Description dt:dt="string">E-Prime Primary Realtime Clock</Description><StartTime><Timestamp dt:dt="int">0</Timestamp><DateUtc dt:dt="string">2021-06-09T08:58:00Z</DateUtc></StartTime><FrequencyChanges><FrequencyChange><Frequency dt:dt="r8">2699970000</Frequency><Timestamp dt:dt="r8">739299947162</Timestamp><Current dt:…	좌우반구com(split BVF)_3-032-1	60.021	1.0.0.165	1	1106033747	Professional	2.0.10.242	2.0.10.353	06-09-2021	2021-06-09 오전 8:58:00	17:58:00	2.0.10.248	203	1	{/}	반응	반	응	NULL	NULL	NULL	106	1	71	NULL	NULL	NULL	KSY2	List2	NULL	NULL	NULL	NULL	NULL	NULL	NULL	NULL	NULL	1	{/}	1	3	617347	0	{/}	536
좌우반구com(split BVF)_3	32	1	<?xml version="1.0"?>\n<Clock xmlns:dt="urn:schemas-microsoft-com:datatypes"><Description dt:dt="string">E-Prime Primary Realtime Clock</Description><StartTime><Timestamp dt:dt="int">0</Timestamp><DateUtc dt:dt="string">2021-06-09T08:58:00Z</DateUtc></StartTime><FrequencyChanges><FrequencyChange><Frequency dt:dt="r8">2699970000</Frequency><Timestamp dt:dt="r8">739299947162</Timestamp><Current dt:…	좌우반구com(split BVF)_3-032-1	60.021	1.0.0.165	1	1106033747	Professional	2.0.10.242	2.0.10.353	06-09-2021	2021-06-09 오전 8:58:00	17:58:00	2.0.10.248	250	1	{/}	발길	발	길	NULL	NULL	NULL	53	1	118	NULL	NULL	NULL	KSY2	List2	NULL	NULL	NULL	NULL	NULL	NULL	NULL	NULL	NULL	0	{/}	0	4	751884	0		0
좌우반구com(split BVF)_3	32	1	<?xml version="1.0"?>\n<Clock xmlns:dt="urn:schemas-microsoft-com:datatypes"><Description dt:dt="string">E-Prime Primary Realtime Clock</Description><StartTime><Timestamp dt:dt="int">0</Timestamp><DateUtc dt:dt="string">2021-06-09T08:58:00Z</DateUtc></StartTime><FrequencyChanges><FrequencyChange><Frequency dt:dt="r8">2699970000</Frequency><Timestamp dt:dt="r8">739299947162</Timestamp><Current dt:…	좌우반구com(split BVF)_3-032-1	60.021	1.0.0.165	1	1106033747	Professional	2.0.10.242	2.0.10.353	06-09-2021	2021-06-09 오전 8:58:00	17:58:00	2.0.10.248	242	2	z	발보	발	보	NULL	NULL	NULL	121	1	110	NULL	NULL	NULL	KSY2	List2	NULL	NULL	NULL	NULL	NULL	NULL	NULL	NULL	NULL	1	z	0	3	729308	0	z	881
좌우반구com(split BVF)_3	32	1	<?xml version="1.0"?>\n<Clock xmlns:dt="urn:schemas-microsoft-com:datatypes"><Description dt:dt="string">E-Prime Primary Realtime Clock</Description><StartTime><Timestamp dt:dt="int">0</Timestamp><DateUtc dt:dt="string">2021-06-09T08:58:00Z</DateUtc></StartTime><FrequencyChanges><FrequencyChange><Frequency dt:dt="r8">2699970000</Frequency><Timestamp dt:dt="r8">739299947162</Timestamp><Current dt:…	좌우반구com(split BVF)_3-032-1	60.021	1.0.0.165	1	1106033747	Professional	2.0.10.242	2.0.10.353	06-09-2021	2021-06-09 오전 8:58:00	17:58:00	2.0.10.248	128	2	z	발횟	발	횟	81	1	128	NULL	NULL	NULL	NULL	NULL	NULL	KSY3	List1	NULL	NULL	NULL	NULL	NULL	NULL	NULL	NULL	NULL	1	z	0	3	386395	0	z	568
좌우반구com(split BVF)_3	32	1	<?xml version="1.0"?>\n<Clock xmlns:dt="urn:schemas-microsoft-com:datatypes"><Description dt:dt="string">E-Prime Primary Realtime Clock</Description><StartTime><Timestamp dt:dt="int">0</Timestamp><DateUtc dt:dt="string">2021-06-09T08:58:00Z</DateUtc></StartTime><FrequencyChanges><FrequencyChange><Frequency dt:dt="r8">2699970000</Frequency><Timestamp dt:dt="r8">739299947162</Timestamp><Current dt:…	좌우반구com(split BVF)_3-032-1	60.021	1.0.0.165	1	1106033747	Professional	2.0.10.242	2.0.10.353	06-09-2021	2021-06-09 오전 8:58:00	17:58:00	2.0.10.248	343	1	{/}	방법	방	법	NULL	NULL	NULL	NULL	NULL	NULL	14	1	79	KSY2	List3	NULL	NULL	NULL	NULL	NULL	NULL	NULL	NULL	NULL	1	{/}	0	3	1046497	0	{/}	511
좌우반구com(split BVF)_3	32	1	<?xml version="1.0"?>\n<Clock xmlns:dt="urn:schemas-microsoft-com:datatypes"><Description dt:dt="string">E-Prime Primary Realtime Clock</Description><StartTime><Timestamp dt:dt="int">0</Timestamp><DateUtc dt:dt="string">2021-06-09T08:58:00Z</DateUtc></StartTime><FrequencyChanges><FrequencyChange><Frequency dt:dt="r8">2699970000</Frequency><Timestamp dt:dt="r8">739299947162</Timestamp><Current dt:…	좌우반구com(split BVF)_3-032-1	60.021	1.0.0.165	1	1106033747	Professional	2.0.10.242	2.0.10.353	06-09-2021	2021-06-09 오전 8:58:00	17:58:00	2.0.10.248	177	2	z	배심	배	심	NULL	NULL	NULL	118	1	45	NULL	NULL	NULL	KSY2	List2	NULL	NULL	NULL	NULL	NULL	NULL	NULL	NULL	NULL	0	z	0	3	543223	0	{/}	1064
좌우반구com(split BVF)_3	32	1	<?xml version="1.0"?>\n<Clock xmlns:dt="urn:schemas-microsoft-com:datatypes"><Description dt:dt="string">E-Prime Primary Realtime Clock</Description><StartTime><Timestamp dt:dt="int">0</Timestamp><DateUtc dt:dt="string">2021-06-09T08:58:00Z</DateUtc></StartTime><FrequencyChanges><FrequencyChange><Frequency dt:dt="r8">2699970000</Frequency><Timestamp dt:dt="r8">739299947162</Timestamp><Current dt:…	좌우반구com(split BVF)_3-032-1	60.021	1.0.0.165	1	1106033747	Professional	2.0.10.242	2.0.10.353	06-09-2021	2021-06-09 오전 8:58:00	17:58:00	2.0.10.248	142	2	z	버구	버	구	NULL	NULL	NULL	24	1	10	NULL	NULL	NULL	KSY3	List2	NULL	NULL	NULL	NULL	NULL	NULL	NULL	NULL	NULL	1	z	0	4	448640	0	z	784
좌우반구com(split BVF)_3	32	1	<?xml version="1.0"?>\n<Clock xmlns:dt="urn:schemas-microsoft-com:datatypes"><Description dt:dt="string">E-Prime Primary Realtime Clock</Description><StartTime><Timestamp dt:dt="int">0</Timestamp><DateUtc dt:dt="string">2021-06-09T08:58:00Z</DateUtc></StartTime><FrequencyChanges><FrequencyChange><Frequency dt:dt="r8">2699970000</Frequency><Timestamp dt:dt="r8">739299947162</Timestamp><Current dt:…	좌우반구com(split BVF)_3-032-1	60.021	1.0.0.165	1	1106033747	Professional	2.0.10.242	2.0.10.353	06-09-2021	2021-06-09 오전 8:58:00	17:58:00	2.0.10.248	307	1	{/}	버스	버	스	NULL	NULL	NULL	NULL	NULL	NULL	81	1	43	KSY2	List3	NULL	NULL	NULL	NULL	NULL	NULL	NULL	NULL	NULL	1	{/}	0	3	944916	0	{/}	465
좌우반구com(split BVF)_3	32	1	<?xml version="1.0"?>\n<Clock xmlns:dt="urn:schemas-microsoft-com:datatypes"><Description dt:dt="string">E-Prime Primary Realtime Clock</Description><StartTime><Timestamp dt:dt="int">0</Timestamp><DateUtc dt:dt="string">2021-06-09T08:58:00Z</DateUtc></StartTime><FrequencyChanges><FrequencyChange><Frequency dt:dt="r8">2699970000</Frequency><Timestamp dt:dt="r8">739299947162</Timestamp><Current dt:…	좌우반구com(split BVF)_3-032-1	60.021	1.0.0.165	1	1106033747	Professional	2.0.10.242	2.0.10.353	06-09-2021	2021-06-09 오전 8:58:00	17:58:00	2.0.10.248	233	2	z	버현	버	현	NULL	NULL	NULL	123	1	101	NULL	NULL	NULL	KSY2	List2	NULL	NULL	NULL	NULL	NULL	NULL	NULL	NULL	NULL	1	z	0	4	703001	0	z	692
좌우반구com(split BVF)_3	32	1	<?xml version="1.0"?>\n<Clock xmlns:dt="urn:schemas-microsoft-com:datatypes"><Description dt:dt="string">E-Prime Primary Realtime Clock</Description><StartTime><Timestamp dt:dt="int">0</Timestamp><DateUtc dt:dt="string">2021-06-09T08:58:00Z</DateUtc></StartTime><FrequencyChanges><FrequencyChange><Frequency dt:dt="r8">2699970000</Frequency><Timestamp dt:dt="r8">739299947162</Timestamp><Current dt:…	좌우반구com(split BVF)_3-032-1	60.021	1.0.0.165	1	1106033747	Professional	2.0.10.242	2.0.10.353	06-09-2021	2021-06-09 오전 8:58:00	17:58:00	2.0.10.248	295	2	z	법낌	법	낌	NULL	NULL	NULL	NULL	NULL	NULL	24	1	31	KSY3	List3	NULL	NULL	NULL	NULL	NULL	NULL	NULL	NULL	NULL	1	z	0	3	909212	0	z	518
좌우반구com(split BVF)_3	32	1	<?xml version="1.0"?>\n<Clock xmlns:dt="urn:schemas-microsoft-com:datatypes"><Description dt:dt="string">E-Prime Primary Realtime Clock</Description><StartTime><Timestamp dt:dt="int">0</Timestamp><DateUtc dt:dt="string">2021-06-09T08:58:00Z</DateUtc></StartTime><FrequencyChanges><FrequencyChange><Frequency dt:dt="r8">2699970000</Frequency><Timestamp dt:dt="r8">739299947162</Timestamp><Current dt:…	좌우반구com(split BVF)_3-032-1	60.021	1.0.0.165	1	1106033747	Professional	2.0.10.242	2.0.10.353	06-09-2021	2021-06-09 오전 8:58:00	17:58:00	2.0.10.248	220	1	{/}	별개	별	개	NULL	NULL	NULL	85	1	88	NULL	NULL	NULL	KSY2	List2	NULL	NULL	NULL	NULL	NULL	NULL	NULL	NULL	NULL	1	{/}	1	3	664597	0	{/}	655
좌우반구com(split BVF)_3	32	1	<?xml version="1.0"?>\n<Clock xmlns:dt="urn:schemas-microsoft-com:datatypes"><Description dt:dt="string">E-Prime Primary Realtime Clock</Description><StartTime><Timestamp dt:dt="int">0</Timestamp><DateUtc dt:dt="string">2021-06-09T08:58:00Z</DateUtc></StartTime><FrequencyChanges><FrequencyChange><Frequency dt:dt="r8">2699970000</Frequency><Timestamp dt:dt="r8">739299947162</Timestamp><Current dt:…	좌우반구com(split BVF)_3-032-1	60.021	1.0.0.165	1	1106033747	Professional	2.0.10.242	2.0.10.353	06-09-2021	2021-06-09 오전 8:58:00	17:58:00	2.0.10.248	187	1	{/}	별미	별	미	NULL	NULL	NULL	13	1	55	NULL	NULL	NULL	KSY2	List2	NULL	NULL	NULL	NULL	NULL	NULL	NULL	NULL	NULL	1	{/}	0	4	572147	0	{/}	636
좌우반구com(split BVF)_3	32	1	<?xml version="1.0"?>\n<Clock xmlns:dt="urn:schemas-microsoft-com:datatypes"><Description dt:dt="string">E-Prime Primary Realtime Clock</Description><StartTime><Timestamp dt:dt="int">0</Timestamp><DateUtc dt:dt="string">2021-06-09T08:58:00Z</DateUtc></StartTime><FrequencyChanges><FrequencyChange><Frequency dt:dt="r8">2699970000</Frequency><Timestamp dt:dt="r8">739299947162</Timestamp><Current dt:…	좌우반구com(split BVF)_3-032-1	60.021	1.0.0.165	1	1106033747	Professional	2.0.10.242	2.0.10.353	06-09-2021	2021-06-09 오전 8:58:00	17:58:00	2.0.10.248	358	1	{/}	보고	보	고	NULL	NULL	NULL	NULL	NULL	NULL	93	1	94	KSY2	List3	NULL	NULL	NULL	NULL	NULL	NULL	NULL	NULL	NULL	1	{/}	1	3	1089998	0	{/}	418
좌우반구com(split BVF)_3	32	1	<?xml version="1.0"?>\n<Clock xmlns:dt="urn:schemas-microsoft-com:datatypes"><Description dt:dt="string">E-Prime Primary Realtime Clock</Description><StartTime><Timestamp dt:dt="int">0</Timestamp><DateUtc dt:dt="string">2021-06-09T08:58:00Z</DateUtc></StartTime><FrequencyChanges><FrequencyChange><Frequency dt:dt="r8">2699970000</Frequency><Timestamp dt:dt="r8">739299947162</Timestamp><Current dt:…	좌우반구com(split BVF)_3-032-1	60.021	1.0.0.165	1	1106033747	Professional	2.0.10.242	2.0.10.353	06-09-2021	2021-06-09 오전 8:58:00	17:58:00	2.0.10.248	323	1	{/}	본인	본	인	NULL	NULL	NULL	NULL	NULL	NULL	101	1	59	KSY2	List3	NULL	NULL	NULL	NULL	NULL	NULL	NULL	NULL	NULL	1	{/}	0	3	989467	0	{/}	366
좌우반구com(split BVF)_3	32	1	<?xml version="1.0"?>\n<Clock xmlns:dt="urn:schemas-microsoft-com:datatypes"><Description dt:dt="string">E-Prime Primary Realtime Clock</Description><StartTime><Timestamp dt:dt="int">0</Timestamp><DateUtc dt:dt="string">2021-06-09T08:58:00Z</DateUtc></StartTime><FrequencyChanges><FrequencyChange><Frequency dt:dt="r8">2699970000</Frequency><Timestamp dt:dt="r8">739299947162</Timestamp><Current dt:…	좌우반구com(split BVF)_3-032-1	60.021	1.0.0.165	1	1106033747	Professional	2.0.10.242	2.0.10.353	06-09-2021	2021-06-09 오전 8:58:00	17:58:00	2.0.10.248	59	2	z	본중	본	중	19	1	59	NULL	NULL	NULL	NULL	NULL	NULL	KSY2	List1	NULL	NULL	NULL	NULL	NULL	NULL	NULL	NULL	NULL	1	z	1	3	199360	0	z	659
좌우반구com(split BVF)_3	32	1	<?xml version="1.0"?>\n<Clock xmlns:dt="urn:schemas-microsoft-com:datatypes"><Description dt:dt="string">E-Prime Primary Realtime Clock</Description><StartTime><Timestamp dt:dt="int">0</Timestamp><DateUtc dt:dt="string">2021-06-09T08:58:00Z</DateUtc></StartTime><FrequencyChanges><FrequencyChange><Frequency dt:dt="r8">2699970000</Frequency><Timestamp dt:dt="r8">739299947162</Timestamp><Current dt:…	좌우반구com(split BVF)_3-032-1	60.021	1.0.0.165	1	1106033747	Professional	2.0.10.242	2.0.10.353	06-09-2021	2021-06-09 오전 8:58:00	17:58:00	2.0.10.248	296	1	{/}	봉사	봉	사	NULL	NULL	NULL	NULL	NULL	NULL	103	1	32	KSY2	List3	NULL	NULL	NULL	NULL	NULL	NULL	NULL	NULL	NULL	0	{/}	1	3	911927	0		0
좌우반구com(split BVF)_3	32	1	<?xml version="1.0"?>\n<Clock xmlns:dt="urn:schemas-microsoft-com:datatypes"><Description dt:dt="string">E-Prime Primary Realtime Clock</Description><StartTime><Timestamp dt:dt="int">0</Timestamp><DateUtc dt:dt="string">2021-06-09T08:58:00Z</DateUtc></StartTime><FrequencyChanges><FrequencyChange><Frequency dt:dt="r8">2699970000</Frequency><Timestamp dt:dt="r8">739299947162</Timestamp><Current dt:…	좌우반구com(split BVF)_3-032-1	60.021	1.0.0.165	1	1106033747	Professional	2.0.10.242	2.0.10.353	06-09-2021	2021-06-09 오전 8:58:00	17:58:00	2.0.10.248	28	2	z	봉택	봉	택	48	1	28	NULL	NULL	NULL	NULL	NULL	NULL	KSY2	List1	NULL	NULL	NULL	NULL	NULL	NULL	NULL	NULL	NULL	1	z	0	3	114190	0	z	518
좌우반구com(split BVF)_3	32	1	<?xml version="1.0"?>\n<Clock xmlns:dt="urn:schemas-microsoft-com:datatypes"><Description dt:dt="string">E-Prime Primary Realtime Clock</Description><StartTime><Timestamp dt:dt="int">0</Timestamp><DateUtc dt:dt="string">2021-06-09T08:58:00Z</DateUtc></StartTime><FrequencyChanges><FrequencyChange><Frequency dt:dt="r8">2699970000</Frequency><Timestamp dt:dt="r8">739299947162</Timestamp><Current dt:…	좌우반구com(split BVF)_3-032-1	60.021	1.0.0.165	1	1106033747	Professional	2.0.10.242	2.0.10.353	06-09-2021	2021-06-09 오전 8:58:00	17:58:00	2.0.10.248	157	1	{/}	부대	부	대	NULL	NULL	NULL	31	1	25	NULL	NULL	NULL	KSY3	List2	NULL	NULL	NULL	NULL	NULL	NULL	NULL	NULL	NULL	1	{/}	1	3	489425	0	{/}	761
좌우반구com(split BVF)_3	32	1	<?xml version="1.0"?>\n<Clock xmlns:dt="urn:schemas-microsoft-com:datatypes"><Description dt:dt="string">E-Prime Primary Realtime Clock</Description><StartTime><Timestamp dt:dt="int">0</Timestamp><DateUtc dt:dt="string">2021-06-09T08:58:00Z</DateUtc></StartTime><FrequencyChanges><FrequencyChange><Frequency dt:dt="r8">2699970000</Frequency><Timestamp dt:dt="r8">739299947162</Timestamp><Current dt:…	좌우반구com(split BVF)_3-032-1	60.021	1.0.0.165	1	1106033747	Professional	2.0.10.242	2.0.10.353	06-09-2021	2021-06-09 오전 8:58:00	17:58:00	2.0.10.248	320	1	{/}	부스	부	스	NULL	NULL	NULL	NULL	NULL	NULL	62	1	56	KSY3	List3	NULL	NULL	NULL	NULL	NULL	NULL	NULL	NULL	NULL	1	{/}	0	4	981287	0	{/}	546
좌우반구com(split BVF)_3	32	1	<?xml version="1.0"?>\n<Clock xmlns:dt="urn:schemas-microsoft-com:datatypes"><Description dt:dt="string">E-Prime Primary Realtime Clock</Description><StartTime><Timestamp dt:dt="int">0</Timestamp><DateUtc dt:dt="string">2021-06-09T08:58:00Z</DateUtc></StartTime><FrequencyChanges><FrequencyChange><Frequency dt:dt="r8">2699970000</Frequency><Timestamp dt:dt="r8">739299947162</Timestamp><Current dt:…	좌우반구com(split BVF)_3-032-1	60.021	1.0.0.165	1	1106033747	Professional	2.0.10.242	2.0.10.353	06-09-2021	2021-06-09 오전 8:58:00	17:58:00	2.0.10.248	55	2	z	분낌	분	낌	18	1	55	NULL	NULL	NULL	NULL	NULL	NULL	KSY	List1	0		0	-1	188164	184		0	0	1	z	0	4	188348	0	z	547
좌우반구com(split BVF)_3	32	1	<?xml version="1.0"?>\n<Clock xmlns:dt="urn:schemas-microsoft-com:datatypes"><Description dt:dt="string">E-Prime Primary Realtime Clock</Description><StartTime><Timestamp dt:dt="int">0</Timestamp><DateUtc dt:dt="string">2021-06-09T08:58:00Z</DateUtc></StartTime><FrequencyChanges><FrequencyChange><Frequency dt:dt="r8">2699970000</Frequency><Timestamp dt:dt="r8">739299947162</Timestamp><Current dt:…	좌우반구com(split BVF)_3-032-1	60.021	1.0.0.165	1	1106033747	Professional	2.0.10.242	2.0.10.353	06-09-2021	2021-06-09 오전 8:58:00	17:58:00	2.0.10.248	268	1	{/}	분류	분	류	NULL	NULL	NULL	NULL	NULL	NULL	110	1	4	KSY3	List3	NULL	NULL	NULL	NULL	NULL	NULL	NULL	NULL	NULL	1	{/}	0	3	836054	0	{/}	311
좌우반구com(split BVF)_3	32	1	<?xml version="1.0"?>\n<Clock xmlns:dt="urn:schemas-microsoft-com:datatypes"><Description dt:dt="string">E-Prime Primary Realtime Clock</Description><StartTime><Timestamp dt:dt="int">0</Timestamp><DateUtc dt:dt="string">2021-06-09T08:58:00Z</DateUtc></StartTime><FrequencyChanges><FrequencyChange><Frequency dt:dt="r8">2699970000</Frequency><Timestamp dt:dt="r8">739299947162</Timestamp><Current dt:…	좌우반구com(split BVF)_3-032-1	60.021	1.0.0.165	1	1106033747	Professional	2.0.10.242	2.0.10.353	06-09-2021	2021-06-09 오전 8:58:00	17:58:00	2.0.10.248	94	1	{/}	분석	분	석	71	1	94	NULL	NULL	NULL	NULL	NULL	NULL	KSY3	List1	NULL	NULL	NULL	NULL	NULL	NULL	NULL	NULL	NULL	1	{/}	0	4	293711	0	{/}	475
좌우반구com(split BVF)_3	32	1	<?xml version="1.0"?>\n<Clock xmlns:dt="urn:schemas-microsoft-com:datatypes"><Description dt:dt="string">E-Prime Primary Realtime Clock</Description><StartTime><Timestamp dt:dt="int">0</Timestamp><DateUtc dt:dt="string">2021-06-09T08:58:00Z</DateUtc></StartTime><FrequencyChanges><FrequencyChange><Frequency dt:dt="r8">2699970000</Frequency><Timestamp dt:dt="r8">739299947162</Timestamp><Current dt:…	좌우반구com(split BVF)_3-032-1	60.021	1.0.0.165	1	1106033747	Professional	2.0.10.242	2.0.10.353	06-09-2021	2021-06-09 오전 8:58:00	17:58:00	2.0.10.248	33	1	{/}	분포	분	포	6	1	33	NULL	NULL	NULL	NULL	NULL	NULL	KSY3	List1	NULL	NULL	NULL	NULL	NULL	NULL	NULL	NULL	NULL	1	{/}	0	3	127552	0	{/}	499
좌우반구com(split BVF)_3	32	1	<?xml version="1.0"?>\n<Clock xmlns:dt="urn:schemas-microsoft-com:datatypes"><Description dt:dt="string">E-Prime Primary Realtime Clock</Description><StartTime><Timestamp dt:dt="int">0</Timestamp><DateUtc dt:dt="string">2021-06-09T08:58:00Z</DateUtc></StartTime><FrequencyChanges><FrequencyChange><Frequency dt:dt="r8">2699970000</Frequency><Timestamp dt:dt="r8">739299947162</Timestamp><Current dt:…	좌우반구com(split BVF)_3-032-1	60.021	1.0.0.165	1	1106033747	Professional	2.0.10.242	2.0.10.353	06-09-2021	2021-06-09 오전 8:58:00	17:58:00	2.0.10.248	97	1	{/}	비교	비	교	67	1	97	NULL	NULL	NULL	NULL	NULL	NULL	KSY3	List1	NULL	NULL	NULL	NULL	NULL	NULL	NULL	NULL	NULL	1	{/}	0	4	301725	0	{/}	401
좌우반구com(split BVF)_3	32	1	<?xml version="1.0"?>\n<Clock xmlns:dt="urn:schemas-microsoft-com:datatypes"><Description dt:dt="string">E-Prime Primary Realtime Clock</Description><StartTime><Timestamp dt:dt="int">0</Timestamp><DateUtc dt:dt="string">2021-06-09T08:58:00Z</DateUtc></StartTime><FrequencyChanges><FrequencyChange><Frequency dt:dt="r8">2699970000</Frequency><Timestamp dt:dt="r8">739299947162</Timestamp><Current dt:…	좌우반구com(split BVF)_3-032-1	60.021	1.0.0.165	1	1106033747	Professional	2.0.10.242	2.0.10.353	06-09-2021	2021-06-09 오전 8:58:00	17:58:00	2.0.10.248	150	2	z	비껍	비	껍	NULL	NULL	NULL	93	1	18	NULL	NULL	NULL	KSY3	List2	NULL	NULL	NULL	NULL	NULL	NULL	NULL	NULL	NULL	1	z	0	4	469716	0	z	604
좌우반구com(split BVF)_3	32	1	<?xml version="1.0"?>\n<Clock xmlns:dt="urn:schemas-microsoft-com:datatypes"><Description dt:dt="string">E-Prime Primary Realtime Clock</Description><StartTime><Timestamp dt:dt="int">0</Timestamp><DateUtc dt:dt="string">2021-06-09T08:58:00Z</DateUtc></StartTime><FrequencyChanges><FrequencyChange><Frequency dt:dt="r8">2699970000</Frequency><Timestamp dt:dt="r8">739299947162</Timestamp><Current dt:…	좌우반구com(split BVF)_3-032-1	60.021	1.0.0.165	1	1106033747	Professional	2.0.10.242	2.0.10.353	06-09-2021	2021-06-09 오전 8:58:00	17:58:00	2.0.10.248	218	2	z	비략	비	략	NULL	NULL	NULL	21	1	86	NULL	NULL	NULL	KSY2	List2	NULL	NULL	NULL	NULL	NULL	NULL	NULL	NULL	NULL	1	z	0	4	659283	0	z	507
좌우반구com(split BVF)_3	32	1	<?xml version="1.0"?>\n<Clock xmlns:dt="urn:schemas-microsoft-com:datatypes"><Description dt:dt="string">E-Prime Primary Realtime Clock</Description><StartTime><Timestamp dt:dt="int">0</Timestamp><DateUtc dt:dt="string">2021-06-09T08:58:00Z</DateUtc></StartTime><FrequencyChanges><FrequencyChange><Frequency dt:dt="r8">2699970000</Frequency><Timestamp dt:dt="r8">739299947162</Timestamp><Current dt:…	좌우반구com(split BVF)_3-032-1	60.021	1.0.0.165	1	1106033747	Professional	2.0.10.242	2.0.10.353	06-09-2021	2021-06-09 오전 8:58:00	17:58:00	2.0.10.248	26	1	{/}	비상	비	상	117	1	26	NULL	NULL	NULL	NULL	NULL	NULL	KSY3	List1	NULL	NULL	NULL	NULL	NULL	NULL	NULL	NULL	NULL	1	{/}	0	4	108959	0	{/}	390
좌우반구com(split BVF)_3	32	1	<?xml version="1.0"?>\n<Clock xmlns:dt="urn:schemas-microsoft-com:datatypes"><Description dt:dt="string">E-Prime Primary Realtime Clock</Description><StartTime><Timestamp dt:dt="int">0</Timestamp><DateUtc dt:dt="string">2021-06-09T08:58:00Z</DateUtc></StartTime><FrequencyChanges><FrequencyChange><Frequency dt:dt="r8">2699970000</Frequency><Timestamp dt:dt="r8">739299947162</Timestamp><Current dt:…	좌우반구com(split BVF)_3-032-1	60.021	1.0.0.165	1	1106033747	Professional	2.0.10.242	2.0.10.353	06-09-2021	2021-06-09 오전 8:58:00	17:58:00	2.0.10.248	13	1	{/}	비용	비	용	13	1	13	NULL	NULL	NULL	NULL	NULL	NULL	KSY3	List1	NULL	NULL	NULL	NULL	NULL	NULL	NULL	NULL	NULL	1	{/}	0	4	73588	0	{/}	528
좌우반구com(split BVF)_3	32	1	<?xml version="1.0"?>\n<Clock xmlns:dt="urn:schemas-microsoft-com:datatypes"><Description dt:dt="string">E-Prime Primary Realtime Clock</Description><StartTime><Timestamp dt:dt="int">0</Timestamp><DateUtc dt:dt="string">2021-06-09T08:58:00Z</DateUtc></StartTime><FrequencyChanges><FrequencyChange><Frequency dt:dt="r8">2699970000</Frequency><Timestamp dt:dt="r8">739299947162</Timestamp><Current dt:…	좌우반구com(split BVF)_3-032-1	60.021	1.0.0.165	1	1106033747	Professional	2.0.10.242	2.0.10.353	06-09-2021	2021-06-09 오전 8:58:00	17:58:00	2.0.10.248	219	1	{/}	비판	비	판	NULL	NULL	NULL	117	1	87	NULL	NULL	NULL	KSY3	List2	NULL	NULL	NULL	NULL	NULL	NULL	NULL	NULL	NULL	1	{/}	1	3	661998	0	{/}	394
좌우반구com(split BVF)_3	32	1	<?xml version="1.0"?>\n<Clock xmlns:dt="urn:schemas-microsoft-com:datatypes"><Description dt:dt="string">E-Prime Primary Realtime Clock</Description><StartTime><Timestamp dt:dt="int">0</Timestamp><DateUtc dt:dt="string">2021-06-09T08:58:00Z</DateUtc></StartTime><FrequencyChanges><FrequencyChange><Frequency dt:dt="r8">2699970000</Frequency><Timestamp dt:dt="r8">739299947162</Timestamp><Current dt:…	좌우반구com(split BVF)_3-032-1	60.021	1.0.0.165	1	1106033747	Professional	2.0.10.242	2.0.10.353	06-09-2021	2021-06-09 오전 8:58:00	17:58:00	2.0.10.248	111	1	{/}	빈도	빈	도	70	1	111	NULL	NULL	NULL	NULL	NULL	NULL	KSY3	List1	NULL	NULL	NULL	NULL	NULL	NULL	NULL	NULL	NULL	1	{/}	0	3	339228	0	{/}	480
좌우반구com(split BVF)_3	32	1	<?xml version="1.0"?>\n<Clock xmlns:dt="urn:schemas-microsoft-com:datatypes"><Description dt:dt="string">E-Prime Primary Realtime Clock</Description><StartTime><Timestamp dt:dt="int">0</Timestamp><DateUtc dt:dt="string">2021-06-09T08:58:00Z</DateUtc></StartTime><FrequencyChanges><FrequencyChange><Frequency dt:dt="r8">2699970000</Frequency><Timestamp dt:dt="r8">739299947162</Timestamp><Current dt:…	좌우반구com(split BVF)_3-032-1	60.021	1.0.0.165	1	1106033747	Professional	2.0.10.242	2.0.10.353	06-09-2021	2021-06-09 오전 8:58:00	17:58:00	2.0.10.248	10	2	z	빈략	빈	략	24	1	10	NULL	NULL	NULL	NULL	NULL	NULL	KSY	List1	0		0	0	65391	183		0	0	0	z	0	3	65574	0	{/}	431
좌우반구com(split BVF)_3	32	1	<?xml version="1.0"?>\n<Clock xmlns:dt="urn:schemas-microsoft-com:datatypes"><Description dt:dt="string">E-Prime Primary Realtime Clock</Description><StartTime><Timestamp dt:dt="int">0</Timestamp><DateUtc dt:dt="string">2021-06-09T08:58:00Z</DateUtc></StartTime><FrequencyChanges><FrequencyChange><Frequency dt:dt="r8">2699970000</Frequency><Timestamp dt:dt="r8">739299947162</Timestamp><Current dt:…	좌우반구com(split BVF)_3-032-1	60.021	1.0.0.165	1	1106033747	Professional	2.0.10.242	2.0.10.353	06-09-2021	2021-06-09 오전 8:58:00	17:58:00	2.0.10.248	321	2	z	빈비	빈	비	NULL	NULL	NULL	NULL	NULL	NULL	122	1	57	KSY	List3	0		1	-1	983852	184		0	0	0	z	0	4	984036	0	{/}	733
좌우반구com(split BVF)_3	32	1	<?xml version="1.0"?>\n<Clock xmlns:dt="urn:schemas-microsoft-com:datatypes"><Description dt:dt="string">E-Prime Primary Realtime Clock</Description><StartTime><Timestamp dt:dt="int">0</Timestamp><DateUtc dt:dt="string">2021-06-09T08:58:00Z</DateUtc></StartTime><FrequencyChanges><FrequencyChange><Frequency dt:dt="r8">2699970000</Frequency><Timestamp dt:dt="r8">739299947162</Timestamp><Current dt:…	좌우반구com(split BVF)_3-032-1	60.021	1.0.0.165	1	1106033747	Professional	2.0.10.242	2.0.10.353	06-09-2021	2021-06-09 오전 8:58:00	17:58:00	2.0.10.248	230	2	z	빈종	빈	종	NULL	NULL	NULL	35	1	98	NULL	NULL	NULL	KSY2	List2	NULL	NULL	NULL	NULL	NULL	NULL	NULL	NULL	NULL	0	z	0	3	694487	0	{/}	542
좌우반구com(split BVF)_3	32	1	<?xml version="1.0"?>\n<Clock xmlns:dt="urn:schemas-microsoft-com:datatypes"><Description dt:dt="string">E-Prime Primary Realtime Clock</Description><StartTime><Timestamp dt:dt="int">0</Timestamp><DateUtc dt:dt="string">2021-06-09T08:58:00Z</DateUtc></StartTime><FrequencyChanges><FrequencyChange><Frequency dt:dt="r8">2699970000</Frequency><Timestamp dt:dt="r8">739299947162</Timestamp><Current dt:…	좌우반구com(split BVF)_3-032-1	60.021	1.0.0.165	1	1106033747	Professional	2.0.10.242	2.0.10.353	06-09-2021	2021-06-09 오전 8:58:00	17:58:00	2.0.10.248	144	1	{/}	사건	사	건	NULL	NULL	NULL	28	1	12	NULL	NULL	NULL	KSY3	List2	NULL	NULL	NULL	NULL	NULL	NULL	NULL	NULL	NULL	1	{/}	0	3	454238	0	{/}	332
좌우반구com(split BVF)_3	32	1	<?xml version="1.0"?>\n<Clock xmlns:dt="urn:schemas-microsoft-com:datatypes"><Description dt:dt="string">E-Prime Primary Realtime Clock</Description><StartTime><Timestamp dt:dt="int">0</Timestamp><DateUtc dt:dt="string">2021-06-09T08:58:00Z</DateUtc></StartTime><FrequencyChanges><FrequencyChange><Frequency dt:dt="r8">2699970000</Frequency><Timestamp dt:dt="r8">739299947162</Timestamp><Current dt:…	좌우반구com(split BVF)_3-032-1	60.021	1.0.0.165	1	1106033747	Professional	2.0.10.242	2.0.10.353	06-09-2021	2021-06-09 오전 8:58:00	17:58:00	2.0.10.248	368	1	{/}	사과	사	과	NULL	NULL	NULL	NULL	NULL	NULL	79	1	104	KSY3	List3	NULL	NULL	NULL	NULL	NULL	NULL	NULL	NULL	NULL	1	{/}	0	4	1118139	0	{/}	333
좌우반구com(split BVF)_3	32	1	<?xml version="1.0"?>\n<Clock xmlns:dt="urn:schemas-microsoft-com:datatypes"><Description dt:dt="string">E-Prime Primary Realtime Clock</Description><StartTime><Timestamp dt:dt="int">0</Timestamp><DateUtc dt:dt="string">2021-06-09T08:58:00Z</DateUtc></StartTime><FrequencyChanges><FrequencyChange><Frequency dt:dt="r8">2699970000</Frequency><Timestamp dt:dt="r8">739299947162</Timestamp><Current dt:…	좌우반구com(split BVF)_3-032-1	60.021	1.0.0.165	1	1106033747	Professional	2.0.10.242	2.0.10.353	06-09-2021	2021-06-09 오전 8:58:00	17:58:00	2.0.10.248	60	1	{/}	사례	사	례	105	1	60	NULL	NULL	NULL	NULL	NULL	NULL	KSY3	List1	NULL	NULL	NULL	NULL	NULL	NULL	NULL	NULL	NULL	1	{/}	0	3	202226	0	{/}	570
좌우반구com(split BVF)_3	32	1	<?xml version="1.0"?>\n<Clock xmlns:dt="urn:schemas-microsoft-com:datatypes"><Description dt:dt="string">E-Prime Primary Realtime Clock</Description><StartTime><Timestamp dt:dt="int">0</Timestamp><DateUtc dt:dt="string">2021-06-09T08:58:00Z</DateUtc></StartTime><FrequencyChanges><FrequencyChange><Frequency dt:dt="r8">2699970000</Frequency><Timestamp dt:dt="r8">739299947162</Timestamp><Current dt:…	좌우반구com(split BVF)_3-032-1	60.021	1.0.0.165	1	1106033747	Professional	2.0.10.242	2.0.10.353	06-09-2021	2021-06-09 오전 8:58:00	17:58:00	2.0.10.248	37	1	{/}	사상	사	상	41	1	37	NULL	NULL	NULL	NULL	NULL	NULL	KSY3	List1	NULL	NULL	NULL	NULL	NULL	NULL	NULL	NULL	NULL	1	{/}	1	3	138448	0	{/}	459
좌우반구com(split BVF)_3	32	1	<?xml version="1.0"?>\n<Clock xmlns:dt="urn:schemas-microsoft-com:datatypes"><Description dt:dt="string">E-Prime Primary Realtime Clock</Description><StartTime><Timestamp dt:dt="int">0</Timestamp><DateUtc dt:dt="string">2021-06-09T08:58:00Z</DateUtc></StartTime><FrequencyChanges><FrequencyChange><Frequency dt:dt="r8">2699970000</Frequency><Timestamp dt:dt="r8">739299947162</Timestamp><Current dt:…	좌우반구com(split BVF)_3-032-1	60.021	1.0.0.165	1	1106033747	Professional	2.0.10.242	2.0.10.353	06-09-2021	2021-06-09 오전 8:58:00	17:58:00	2.0.10.248	103	1	{/}	사안	사	안	53	1	103	NULL	NULL	NULL	NULL	NULL	NULL	KSY3	List1	NULL	NULL	NULL	NULL	NULL	NULL	NULL	NULL	NULL	1	{/}	0	3	317902	0	{/}	372
좌우반구com(split BVF)_3	32	1	<?xml version="1.0"?>\n<Clock xmlns:dt="urn:schemas-microsoft-com:datatypes"><Description dt:dt="string">E-Prime Primary Realtime Clock</Description><StartTime><Timestamp dt:dt="int">0</Timestamp><DateUtc dt:dt="string">2021-06-09T08:58:00Z</DateUtc></StartTime><FrequencyChanges><FrequencyChange><Frequency dt:dt="r8">2699970000</Frequency><Timestamp dt:dt="r8">739299947162</Timestamp><Current dt:…	좌우반구com(split BVF)_3-032-1	60.021	1.0.0.165	1	1106033747	Professional	2.0.10.242	2.0.10.353	06-09-2021	2021-06-09 오전 8:58:00	17:58:00	2.0.10.248	366	1	{/}	사이	사	이	NULL	NULL	NULL	NULL	NULL	NULL	65	1	102	KSY3	List3	NULL	NULL	NULL	NULL	NULL	NULL	NULL	NULL	NULL	1	{/}	0	3	1113090	0	{/}	326
좌우반구com(split BVF)_3	32	1	<?xml version="1.0"?>\n<Clock xmlns:dt="urn:schemas-microsoft-com:datatypes"><Description dt:dt="string">E-Prime Primary Realtime Clock</Description><StartTime><Timestamp dt:dt="int">0</Timestamp><DateUtc dt:dt="string">2021-06-09T08:58:00Z</DateUtc></StartTime><FrequencyChanges><FrequencyChange><Frequency dt:dt="r8">2699970000</Frequency><Timestamp dt:dt="r8">739299947162</Timestamp><Current dt:…	좌우반구com(split BVF)_3-032-1	60.021	1.0.0.165	1	1106033747	Professional	2.0.10.242	2.0.10.353	06-09-2021	2021-06-09 오전 8:58:00	17:58:00	2.0.10.248	184	1	{/}	사전	사	전	NULL	NULL	NULL	86	1	52	NULL	NULL	NULL	KSY3	List2	NULL	NULL	NULL	NULL	NULL	NULL	NULL	NULL	NULL	1	{/}	0	3	563316	0	{/}	828
좌우반구com(split BVF)_3	32	1	<?xml version="1.0"?>\n<Clock xmlns:dt="urn:schemas-microsoft-com:datatypes"><Description dt:dt="string">E-Prime Primary Realtime Clock</Description><StartTime><Timestamp dt:dt="int">0</Timestamp><DateUtc dt:dt="string">2021-06-09T08:58:00Z</DateUtc></StartTime><FrequencyChanges><FrequencyChange><Frequency dt:dt="r8">2699970000</Frequency><Timestamp dt:dt="r8">739299947162</Timestamp><Current dt:…	좌우반구com(split BVF)_3-032-1	60.021	1.0.0.165	1	1106033747	Professional	2.0.10.242	2.0.10.353	06-09-2021	2021-06-09 오전 8:58:00	17:58:00	2.0.10.248	254	1	{/}	사진	사	진	NULL	NULL	NULL	129	1	122	NULL	NULL	NULL	KSY3	List2	NULL	NULL	NULL	NULL	NULL	NULL	NULL	NULL	NULL	1	{/}	0	4	764113	0	{/}	351
좌우반구com(split BVF)_3	32	1	<?xml version="1.0"?>\n<Clock xmlns:dt="urn:schemas-microsoft-com:datatypes"><Description dt:dt="string">E-Prime Primary Realtime Clock</Description><StartTime><Timestamp dt:dt="int">0</Timestamp><DateUtc dt:dt="string">2021-06-09T08:58:00Z</DateUtc></StartTime><FrequencyChanges><FrequencyChange><Frequency dt:dt="r8">2699970000</Frequency><Timestamp dt:dt="r8">739299947162</Timestamp><Current dt:…	좌우반구com(split BVF)_3-032-1	60.021	1.0.0.165	1	1106033747	Professional	2.0.10.242	2.0.10.353	06-09-2021	2021-06-09 오전 8:58:00	17:58:00	2.0.10.248	168	1	{/}	상관	상	관	NULL	NULL	NULL	22	1	36	NULL	NULL	NULL	KSY3	List2	NULL	NULL	NULL	NULL	NULL	NULL	NULL	NULL	NULL	1	{/}	0	3	519065	0	{/}	401
좌우반구com(split BVF)_3	32	1	<?xml version="1.0"?>\n<Clock xmlns:dt="urn:schemas-microsoft-com:datatypes"><Description dt:dt="string">E-Prime Primary Realtime Clock</Description><StartTime><Timestamp dt:dt="int">0</Timestamp><DateUtc dt:dt="string">2021-06-09T08:58:00Z</DateUtc></StartTime><FrequencyChanges><FrequencyChange><Frequency dt:dt="r8">2699970000</Frequency><Timestamp dt:dt="r8">739299947162</Timestamp><Current dt:…	좌우반구com(split BVF)_3-032-1	60.021	1.0.0.165	1	1106033747	Professional	2.0.10.242	2.0.10.353	06-09-2021	2021-06-09 오전 8:58:00	17:58:00	2.0.10.248	262	1	{/}	상태	상	태	NULL	NULL	NULL	76	1	130	NULL	NULL	NULL	KSY3	List2	NULL	NULL	NULL	NULL	NULL	NULL	NULL	NULL	NULL	0	{/}	0	3	787138	0	z	707
좌우반구com(split BVF)_3	32	1	<?xml version="1.0"?>\n<Clock xmlns:dt="urn:schemas-microsoft-com:datatypes"><Description dt:dt="string">E-Prime Primary Realtime Clock</Description><StartTime><Timestamp dt:dt="int">0</Timestamp><DateUtc dt:dt="string">2021-06-09T08:58:00Z</DateUtc></StartTime><FrequencyChanges><FrequencyChange><Frequency dt:dt="r8">2699970000</Frequency><Timestamp dt:dt="r8">739299947162</Timestamp><Current dt:…	좌우반구com(split BVF)_3-032-1	60.021	1.0.0.165	1	1106033747	Professional	2.0.10.242	2.0.10.353	06-09-2021	2021-06-09 오전 8:58:00	17:58:00	2.0.10.248	245	1	{/}	색상	색	상	NULL	NULL	NULL	54	1	113	NULL	NULL	NULL	KSY3	List2	NULL	NULL	NULL	NULL	NULL	NULL	NULL	NULL	NULL	1	{/}	0	3	738705	0	{/}	463
좌우반구com(split BVF)_3	32	1	<?xml version="1.0"?>\n<Clock xmlns:dt="urn:schemas-microsoft-com:datatypes"><Description dt:dt="string">E-Prime Primary Realtime Clock</Description><StartTime><Timestamp dt:dt="int">0</Timestamp><DateUtc dt:dt="string">2021-06-09T08:58:00Z</DateUtc></StartTime><FrequencyChanges><FrequencyChange><Frequency dt:dt="r8">2699970000</Frequency><Timestamp dt:dt="r8">739299947162</Timestamp><Current dt:…	좌우반구com(split BVF)_3-032-1	60.021	1.0.0.165	1	1106033747	Professional	2.0.10.242	2.0.10.353	06-09-2021	2021-06-09 오전 8:58:00	17:58:00	2.0.10.248	324	1	{/}	생선	생	선	NULL	NULL	NULL	NULL	NULL	NULL	123	1	60	KSY3	List3	NULL	NULL	NULL	NULL	NULL	NULL	NULL	NULL	NULL	1	{/}	0	4	992033	0	{/}	377
좌우반구com(split BVF)_3	32	1	<?xml version="1.0"?>\n<Clock xmlns:dt="urn:schemas-microsoft-com:datatypes"><Description dt:dt="string">E-Prime Primary Realtime Clock</Description><StartTime><Timestamp dt:dt="int">0</Timestamp><DateUtc dt:dt="string">2021-06-09T08:58:00Z</DateUtc></StartTime><FrequencyChanges><FrequencyChange><Frequency dt:dt="r8">2699970000</Frequency><Timestamp dt:dt="r8">739299947162</Timestamp><Current dt:…	좌우반구com(split BVF)_3-032-1	60.021	1.0.0.165	1	1106033747	Professional	2.0.10.242	2.0.10.353	06-09-2021	2021-06-09 오전 8:58:00	17:58:00	2.0.10.248	190	2	z	생희	생	희	NULL	NULL	NULL	96	1	58	NULL	NULL	NULL	KSY	List2	0		0	-1	580577	183		0	0	1	z	0	3	580760	0	z	606
좌우반구com(split BVF)_3	32	1	<?xml version="1.0"?>\n<Clock xmlns:dt="urn:schemas-microsoft-com:datatypes"><Description dt:dt="string">E-Prime Primary Realtime Clock</Description><StartTime><Timestamp dt:dt="int">0</Timestamp><DateUtc dt:dt="string">2021-06-09T08:58:00Z</DateUtc></StartTime><FrequencyChanges><FrequencyChange><Frequency dt:dt="r8">2699970000</Frequency><Timestamp dt:dt="r8">739299947162</Timestamp><Current dt:…	좌우반구com(split BVF)_3-032-1	60.021	1.0.0.165	1	1106033747	Professional	2.0.10.242	2.0.10.353	06-09-2021	2021-06-09 오전 8:58:00	17:58:00	2.0.10.248	36	2	z	석감	석	감	46	1	36	NULL	NULL	NULL	NULL	NULL	NULL	KSY2	List1	NULL	NULL	NULL	NULL	NULL	NULL	NULL	NULL	NULL	1	z	0	4	135633	0	z	607
좌우반구com(split BVF)_3	32	1	<?xml version="1.0"?>\n<Clock xmlns:dt="urn:schemas-microsoft-com:datatypes"><Description dt:dt="string">E-Prime Primary Realtime Clock</Description><StartTime><Timestamp dt:dt="int">0</Timestamp><DateUtc dt:dt="string">2021-06-09T08:58:00Z</DateUtc></StartTime><FrequencyChanges><FrequencyChange><Frequency dt:dt="r8">2699970000</Frequency><Timestamp dt:dt="r8">739299947162</Timestamp><Current dt:…	좌우반구com(split BVF)_3-032-1	60.021	1.0.0.165	1	1106033747	Professional	2.0.10.242	2.0.10.353	06-09-2021	2021-06-09 오전 8:58:00	17:58:00	2.0.10.248	147	1	{/}	선배	선	배	NULL	NULL	NULL	128	1	15	NULL	NULL	NULL	KSY3	List2	NULL	NULL	NULL	NULL	NULL	NULL	NULL	NULL	NULL	1	{/}	1	3	461868	0	{/}	572
좌우반구com(split BVF)_3	32	1	<?xml version="1.0"?>\n<Clock xmlns:dt="urn:schemas-microsoft-com:datatypes"><Description dt:dt="string">E-Prime Primary Realtime Clock</Description><StartTime><Timestamp dt:dt="int">0</Timestamp><DateUtc dt:dt="string">2021-06-09T08:58:00Z</DateUtc></StartTime><FrequencyChanges><FrequencyChange><Frequency dt:dt="r8">2699970000</Frequency><Timestamp dt:dt="r8">739299947162</Timestamp><Current dt:…	좌우반구com(split BVF)_3-032-1	60.021	1.0.0.165	1	1106033747	Professional	2.0.10.242	2.0.10.353	06-09-2021	2021-06-09 오전 8:58:00	17:58:00	2.0.10.248	123	1	{/}	선택	선	택	121	1	123	NULL	NULL	NULL	NULL	NULL	NULL	KSY3	List1	NULL	NULL	NULL	NULL	NULL	NULL	NULL	NULL	NULL	1	{/}	0	3	372583	0	{/}	402
좌우반구com(split BVF)_3	32	1	<?xml version="1.0"?>\n<Clock xmlns:dt="urn:schemas-microsoft-com:datatypes"><Description dt:dt="string">E-Prime Primary Realtime Clock</Description><StartTime><Timestamp dt:dt="int">0</Timestamp><DateUtc dt:dt="string">2021-06-09T08:58:00Z</DateUtc></StartTime><FrequencyChanges><FrequencyChange><Frequency dt:dt="r8">2699970000</Frequency><Timestamp dt:dt="r8">739299947162</Timestamp><Current dt:…	좌우반구com(split BVF)_3-032-1	60.021	1.0.0.165	1	1106033747	Professional	2.0.10.242	2.0.10.353	06-09-2021	2021-06-09 오전 8:58:00	17:58:00	2.0.10.248	5	2	z	설결	설	결	74	1	5	NULL	NULL	NULL	NULL	NULL	NULL	KSY3	List1	NULL	NULL	NULL	NULL	NULL	NULL	NULL	NULL	NULL	0	z	0	3	52595	0	{/}	341
좌우반구com(split BVF)_3	32	1	<?xml version="1.0"?>\n<Clock xmlns:dt="urn:schemas-microsoft-com:datatypes"><Description dt:dt="string">E-Prime Primary Realtime Clock</Description><StartTime><Timestamp dt:dt="int">0</Timestamp><DateUtc dt:dt="string">2021-06-09T08:58:00Z</DateUtc></StartTime><FrequencyChanges><FrequencyChange><Frequency dt:dt="r8">2699970000</Frequency><Timestamp dt:dt="r8">739299947162</Timestamp><Current dt:…	좌우반구com(split BVF)_3-032-1	60.021	1.0.0.165	1	1106033747	Professional	2.0.10.242	2.0.10.353	06-09-2021	2021-06-09 오전 8:58:00	17:58:00	2.0.10.248	335	1	{/}	설명	설	명	NULL	NULL	NULL	NULL	NULL	NULL	42	1	71	KSY3	List3	NULL	NULL	NULL	NULL	NULL	NULL	NULL	NULL	NULL	1	{/}	0	4	1024022	0	{/}	573
좌우반구com(split BVF)_3	32	1	<?xml version="1.0"?>\n<Clock xmlns:dt="urn:schemas-microsoft-com:datatypes"><Description dt:dt="string">E-Prime Primary Realtime Clock</Description><StartTime><Timestamp dt:dt="int">0</Timestamp><DateUtc dt:dt="string">2021-06-09T08:58:00Z</DateUtc></StartTime><FrequencyChanges><FrequencyChange><Frequency dt:dt="r8">2699970000</Frequency><Timestamp dt:dt="r8">739299947162</Timestamp><Current dt:…	좌우반구com(split BVF)_3-032-1	60.021	1.0.0.165	1	1106033747	Professional	2.0.10.242	2.0.10.353	06-09-2021	2021-06-09 오전 8:58:00	17:58:00	2.0.10.248	121	1	{/}	설문	설	문	61	1	121	NULL	NULL	NULL	NULL	NULL	NULL	KSY3	List1	NULL	NULL	NULL	NULL	NULL	NULL	NULL	NULL	NULL	1	{/}	0	3	366885	0	{/}	636
좌우반구com(split BVF)_3	32	1	<?xml version="1.0"?>\n<Clock xmlns:dt="urn:schemas-microsoft-com:datatypes"><Description dt:dt="string">E-Prime Primary Realtime Clock</Description><StartTime><Timestamp dt:dt="int">0</Timestamp><DateUtc dt:dt="string">2021-06-09T08:58:00Z</DateUtc></StartTime><FrequencyChanges><FrequencyChange><Frequency dt:dt="r8">2699970000</Frequency><Timestamp dt:dt="r8">739299947162</Timestamp><Current dt:…	좌우반구com(split BVF)_3-032-1	60.021	1.0.0.165	1	1106033747	Professional	2.0.10.242	2.0.10.353	06-09-2021	2021-06-09 오전 8:58:00	17:58:00	2.0.10.248	231	2	z	설색	설	색	NULL	NULL	NULL	103	1	99	NULL	NULL	NULL	KSY	List2	0		0	-1	697053	183		0	0	1	z	0	3	697236	0	z	613
좌우반구com(split BVF)_3	32	1	<?xml version="1.0"?>\n<Clock xmlns:dt="urn:schemas-microsoft-com:datatypes"><Description dt:dt="string">E-Prime Primary Realtime Clock</Description><StartTime><Timestamp dt:dt="int">0</Timestamp><DateUtc dt:dt="string">2021-06-09T08:58:00Z</DateUtc></StartTime><FrequencyChanges><FrequencyChange><Frequency dt:dt="r8">2699970000</Frequency><Timestamp dt:dt="r8">739299947162</Timestamp><Current dt:…	좌우반구com(split BVF)_3-032-1	60.021	1.0.0.165	1	1106033747	Professional	2.0.10.242	2.0.10.353	06-09-2021	2021-06-09 오전 8:58:00	17:58:00	2.0.10.248	9	2	z	섭습	섭	습	123	1	9	NULL	NULL	NULL	NULL	NULL	NULL	KSY2	List1	NULL	NULL	NULL	NULL	NULL	NULL	NULL	NULL	NULL	1	z	1	3	62941	0	z	433
좌우반구com(split BVF)_3	32	1	<?xml version="1.0"?>\n<Clock xmlns:dt="urn:schemas-microsoft-com:datatypes"><Description dt:dt="string">E-Prime Primary Realtime Clock</Description><StartTime><Timestamp dt:dt="int">0</Timestamp><DateUtc dt:dt="string">2021-06-09T08:58:00Z</DateUtc></StartTime><FrequencyChanges><FrequencyChange><Frequency dt:dt="r8">2699970000</Frequency><Timestamp dt:dt="r8">739299947162</Timestamp><Current dt:…	좌우반구com(split BVF)_3-032-1	60.021	1.0.0.165	1	1106033747	Professional	2.0.10.242	2.0.10.353	06-09-2021	2021-06-09 오전 8:58:00	17:58:00	2.0.10.248	19	1	{/}	성공	성	공	100	1	19	NULL	NULL	NULL	NULL	NULL	NULL	KSY3	List1	NULL	NULL	NULL	NULL	NULL	NULL	NULL	NULL	NULL	1	{/}	1	3	89915	0	{/}	413
좌우반구com(split BVF)_3	32	1	<?xml version="1.0"?>\n<Clock xmlns:dt="urn:schemas-microsoft-com:datatypes"><Description dt:dt="string">E-Prime Primary Realtime Clock</Description><StartTime><Timestamp dt:dt="int">0</Timestamp><DateUtc dt:dt="string">2021-06-09T08:58:00Z</DateUtc></StartTime><FrequencyChanges><FrequencyChange><Frequency dt:dt="r8">2699970000</Frequency><Timestamp dt:dt="r8">739299947162</Timestamp><Current dt:…	좌우반구com(split BVF)_3-032-1	60.021	1.0.0.165	1	1106033747	Professional	2.0.10.242	2.0.10.353	06-09-2021	2021-06-09 오전 8:58:00	17:58:00	2.0.10.248	256	1	{/}	세상	세	상	NULL	NULL	NULL	6	1	124	NULL	NULL	NULL	KSY3	List2	NULL	NULL	NULL	NULL	NULL	NULL	NULL	NULL	NULL	1	{/}	0	3	769544	0	{/}	425
좌우반구com(split BVF)_3	32	1	<?xml version="1.0"?>\n<Clock xmlns:dt="urn:schemas-microsoft-com:datatypes"><Description dt:dt="string">E-Prime Primary Realtime Clock</Description><StartTime><Timestamp dt:dt="int">0</Timestamp><DateUtc dt:dt="string">2021-06-09T08:58:00Z</DateUtc></StartTime><FrequencyChanges><FrequencyChange><Frequency dt:dt="r8">2699970000</Frequency><Timestamp dt:dt="r8">739299947162</Timestamp><Current dt:…	좌우반구com(split BVF)_3-032-1	60.021	1.0.0.165	1	1106033747	Professional	2.0.10.242	2.0.10.353	06-09-2021	2021-06-09 오전 8:58:00	17:58:00	2.0.10.248	294	1	{/}	소리	소	리	NULL	NULL	NULL	NULL	NULL	NULL	108	1	30	KSY3	List3	NULL	NULL	NULL	NULL	NULL	NULL	NULL	NULL	NULL	1	{/}	0	3	906646	0	{/}	368
좌우반구com(split BVF)_3	32	1	<?xml version="1.0"?>\n<Clock xmlns:dt="urn:schemas-microsoft-com:datatypes"><Description dt:dt="string">E-Prime Primary Realtime Clock</Description><StartTime><Timestamp dt:dt="int">0</Timestamp><DateUtc dt:dt="string">2021-06-09T08:58:00Z</DateUtc></StartTime><FrequencyChanges><FrequencyChange><Frequency dt:dt="r8">2699970000</Frequency><Timestamp dt:dt="r8">739299947162</Timestamp><Current dt:…	좌우반구com(split BVF)_3-032-1	60.021	1.0.0.165	1	1106033747	Professional	2.0.10.242	2.0.10.353	06-09-2021	2021-06-09 오전 8:58:00	17:58:00	2.0.10.248	89	1	{/}	소송	소	송	57	1	89	NULL	NULL	NULL	NULL	NULL	NULL	KSY3	List1	NULL	NULL	NULL	NULL	NULL	NULL	NULL	NULL	NULL	1	{/}	1	3	281198	0	{/}	308
좌우반구com(split BVF)_3	32	1	<?xml version="1.0"?>\n<Clock xmlns:dt="urn:schemas-microsoft-com:datatypes"><Description dt:dt="string">E-Prime Primary Realtime Clock</Description><StartTime><Timestamp dt:dt="int">0</Timestamp><DateUtc dt:dt="string">2021-06-09T08:58:00Z</DateUtc></StartTime><FrequencyChanges><FrequencyChange><Frequency dt:dt="r8">2699970000</Frequency><Timestamp dt:dt="r8">739299947162</Timestamp><Current dt:…	좌우반구com(split BVF)_3-032-1	60.021	1.0.0.165	1	1106033747	Professional	2.0.10.242	2.0.10.353	06-09-2021	2021-06-09 오전 8:58:00	17:58:00	2.0.10.248	267	1	{/}	속도	속	도	NULL	NULL	NULL	NULL	NULL	NULL	86	1	3	KSY3	List3	NULL	NULL	NULL	NULL	NULL	NULL	NULL	NULL	NULL	1	{/}	0	3	833055	0	{/}	793
좌우반구com(split BVF)_3	32	1	<?xml version="1.0"?>\n<Clock xmlns:dt="urn:schemas-microsoft-com:datatypes"><Description dt:dt="string">E-Prime Primary Realtime Clock</Description><StartTime><Timestamp dt:dt="int">0</Timestamp><DateUtc dt:dt="string">2021-06-09T08:58:00Z</DateUtc></StartTime><FrequencyChanges><FrequencyChange><Frequency dt:dt="r8">2699970000</Frequency><Timestamp dt:dt="r8">739299947162</Timestamp><Current dt:…	좌우반구com(split BVF)_3-032-1	60.021	1.0.0.165	1	1106033747	Professional	2.0.10.242	2.0.10.353	06-09-2021	2021-06-09 오전 8:58:00	17:58:00	2.0.10.248	333	2	z	송스	송	스	NULL	NULL	NULL	NULL	NULL	NULL	80	1	69	KSY	List3	0		0	0	1018224	183		0	0	1	z	0	3	1018407	0	z	462
좌우반구com(split BVF)_3	32	1	<?xml version="1.0"?>\n<Clock xmlns:dt="urn:schemas-microsoft-com:datatypes"><Description dt:dt="string">E-Prime Primary Realtime Clock</Description><StartTime><Timestamp dt:dt="int">0</Timestamp><DateUtc dt:dt="string">2021-06-09T08:58:00Z</DateUtc></StartTime><FrequencyChanges><FrequencyChange><Frequency dt:dt="r8">2699970000</Frequency><Timestamp dt:dt="r8">739299947162</Timestamp><Current dt:…	좌우반구com(split BVF)_3-032-1	60.021	1.0.0.165	1	1106033747	Professional	2.0.10.242	2.0.10.353	06-09-2021	2021-06-09 오전 8:58:00	17:58:00	2.0.10.248	106	2	z	송익	송	익	34	1	106	NULL	NULL	NULL	NULL	NULL	NULL	KSY3	List1	NULL	NULL	NULL	NULL	NULL	NULL	NULL	NULL	NULL	1	z	1	3	325849	0	z	628
좌우반구com(split BVF)_3	32	1	<?xml version="1.0"?>\n<Clock xmlns:dt="urn:schemas-microsoft-com:datatypes"><Description dt:dt="string">E-Prime Primary Realtime Clock</Description><StartTime><Timestamp dt:dt="int">0</Timestamp><DateUtc dt:dt="string">2021-06-09T08:58:00Z</DateUtc></StartTime><FrequencyChanges><FrequencyChange><Frequency dt:dt="r8">2699970000</Frequency><Timestamp dt:dt="r8">739299947162</Timestamp><Current dt:…	좌우반구com(split BVF)_3-032-1	60.021	1.0.0.165	1	1106033747	Professional	2.0.10.242	2.0.10.353	06-09-2021	2021-06-09 오전 8:58:00	17:58:00	2.0.10.248	15	1	{/}	수고	수	고	124	1	15	NULL	NULL	NULL	NULL	NULL	NULL	KSY3	List1	NULL	NULL	NULL	NULL	NULL	NULL	NULL	NULL	NULL	0	{/}	0	3	79019	0	z	546
좌우반구com(split BVF)_3	32	1	<?xml version="1.0"?>\n<Clock xmlns:dt="urn:schemas-microsoft-com:datatypes"><Description dt:dt="string">E-Prime Primary Realtime Clock</Description><StartTime><Timestamp dt:dt="int">0</Timestamp><DateUtc dt:dt="string">2021-06-09T08:58:00Z</DateUtc></StartTime><FrequencyChanges><FrequencyChange><Frequency dt:dt="r8">2699970000</Frequency><Timestamp dt:dt="r8">739299947162</Timestamp><Current dt:…	좌우반구com(split BVF)_3-032-1	60.021	1.0.0.165	1	1106033747	Professional	2.0.10.242	2.0.10.353	06-09-2021	2021-06-09 오전 8:58:00	17:58:00	2.0.10.248	45	1	{/}	수단	수	단	108	1	45	NULL	NULL	NULL	NULL	NULL	NULL	KSY3	List1	NULL	NULL	NULL	NULL	NULL	NULL	NULL	NULL	NULL	1	{/}	0	3	159774	0	{/}	770
좌우반구com(split BVF)_3	32	1	<?xml version="1.0"?>\n<Clock xmlns:dt="urn:schemas-microsoft-com:datatypes"><Description dt:dt="string">E-Prime Primary Realtime Clock</Description><StartTime><Timestamp dt:dt="int">0</Timestamp><DateUtc dt:dt="string">2021-06-09T08:58:00Z</DateUtc></StartTime><FrequencyChanges><FrequencyChange><Frequency dt:dt="r8">2699970000</Frequency><Timestamp dt:dt="r8">739299947162</Timestamp><Current dt:…	좌우반구com(split BVF)_3-032-1	60.021	1.0.0.165	1	1106033747	Professional	2.0.10.242	2.0.10.353	06-09-2021	2021-06-09 오전 8:58:00	17:58:00	2.0.10.248	53	1	{/}	수준	수	준	56	1	53	NULL	NULL	NULL	NULL	NULL	NULL	KSY3	List1	NULL	NULL	NULL	NULL	NULL	NULL	NULL	NULL	NULL	1	{/}	0	3	182883	0	{/}	624
좌우반구com(split BVF)_3	32	1	<?xml version="1.0"?>\n<Clock xmlns:dt="urn:schemas-microsoft-com:datatypes"><Description dt:dt="string">E-Prime Primary Realtime Clock</Description><StartTime><Timestamp dt:dt="int">0</Timestamp><DateUtc dt:dt="string">2021-06-09T08:58:00Z</DateUtc></StartTime><FrequencyChanges><FrequencyChange><Frequency dt:dt="r8">2699970000</Frequency><Timestamp dt:dt="r8">739299947162</Timestamp><Current dt:…	좌우반구com(split BVF)_3-032-1	60.021	1.0.0.165	1	1106033747	Professional	2.0.10.242	2.0.10.353	06-09-2021	2021-06-09 오전 8:58:00	17:58:00	2.0.10.248	288	2	z	숙국	숙	국	NULL	NULL	NULL	NULL	NULL	NULL	63	1	24	KSY3	List3	NULL	NULL	NULL	NULL	NULL	NULL	NULL	NULL	NULL	1	z	0	4	889969	0	z	579
좌우반구com(split BVF)_3	32	1	<?xml version="1.0"?>\n<Clock xmlns:dt="urn:schemas-microsoft-com:datatypes"><Description dt:dt="string">E-Prime Primary Realtime Clock</Description><StartTime><Timestamp dt:dt="int">0</Timestamp><DateUtc dt:dt="string">2021-06-09T08:58:00Z</DateUtc></StartTime><FrequencyChanges><FrequencyChange><Frequency dt:dt="r8">2699970000</Frequency><Timestamp dt:dt="r8">739299947162</Timestamp><Current dt:…	좌우반구com(split BVF)_3-032-1	60.021	1.0.0.165	1	1106033747	Professional	2.0.10.242	2.0.10.353	06-09-2021	2021-06-09 오전 8:58:00	17:58:00	2.0.10.248	244	2	z	숙발	숙	발	NULL	NULL	NULL	125	1	112	NULL	NULL	NULL	KSY3	List2	NULL	NULL	NULL	NULL	NULL	NULL	NULL	NULL	NULL	1	z	0	3	735439	0	z	1069
좌우반구com(split BVF)_3	32	1	<?xml version="1.0"?>\n<Clock xmlns:dt="urn:schemas-microsoft-com:datatypes"><Description dt:dt="string">E-Prime Primary Realtime Clock</Description><StartTime><Timestamp dt:dt="int">0</Timestamp><DateUtc dt:dt="string">2021-06-09T08:58:00Z</DateUtc></StartTime><FrequencyChanges><FrequencyChange><Frequency dt:dt="r8">2699970000</Frequency><Timestamp dt:dt="r8">739299947162</Timestamp><Current dt:…	좌우반구com(split BVF)_3-032-1	60.021	1.0.0.165	1	1106033747	Professional	2.0.10.242	2.0.10.353	06-09-2021	2021-06-09 오전 8:58:00	17:58:00	2.0.10.248	265	1	{/}	숙소	숙	소	NULL	NULL	NULL	NULL	NULL	NULL	60	1	1	KSY3	List3	NULL	NULL	NULL	NULL	NULL	NULL	NULL	NULL	NULL	1	{/}	1	3	827840	0	{/}	323
좌우반구com(split BVF)_3	32	1	<?xml version="1.0"?>\n<Clock xmlns:dt="urn:schemas-microsoft-com:datatypes"><Description dt:dt="string">E-Prime Primary Realtime Clock</Description><StartTime><Timestamp dt:dt="int">0</Timestamp><DateUtc dt:dt="string">2021-06-09T08:58:00Z</DateUtc></StartTime><FrequencyChanges><FrequencyChange><Frequency dt:dt="r8">2699970000</Frequency><Timestamp dt:dt="r8">739299947162</Timestamp><Current dt:…	좌우반구com(split BVF)_3-032-1	60.021	1.0.0.165	1	1106033747	Professional	2.0.10.242	2.0.10.353	06-09-2021	2021-06-09 오전 8:58:00	17:58:00	2.0.10.248	206	2	z	술감	술	감	NULL	NULL	NULL	95	1	74	NULL	NULL	NULL	KSY3	List2	NULL	NULL	NULL	NULL	NULL	NULL	NULL	NULL	NULL	1	z	0	3	625378	0	z	709
좌우반구com(split BVF)_3	32	1	<?xml version="1.0"?>\n<Clock xmlns:dt="urn:schemas-microsoft-com:datatypes"><Description dt:dt="string">E-Prime Primary Realtime Clock</Description><StartTime><Timestamp dt:dt="int">0</Timestamp><DateUtc dt:dt="string">2021-06-09T08:58:00Z</DateUtc></StartTime><FrequencyChanges><FrequencyChange><Frequency dt:dt="r8">2699970000</Frequency><Timestamp dt:dt="r8">739299947162</Timestamp><Current dt:…	좌우반구com(split BVF)_3-032-1	60.021	1.0.0.165	1	1106033747	Professional	2.0.10.242	2.0.10.353	06-09-2021	2021-06-09 오전 8:58:00	17:58:00	2.0.10.248	56	2	z	스위	스	위	15	1	56	NULL	NULL	NULL	NULL	NULL	NULL	KSY3	List1	NULL	NULL	NULL	NULL	NULL	NULL	NULL	NULL	NULL	1	z	0	4	191097	0	z	658
좌우반구com(split BVF)_3	32	1	<?xml version="1.0"?>\n<Clock xmlns:dt="urn:schemas-microsoft-com:datatypes"><Description dt:dt="string">E-Prime Primary Realtime Clock</Description><StartTime><Timestamp dt:dt="int">0</Timestamp><DateUtc dt:dt="string">2021-06-09T08:58:00Z</DateUtc></StartTime><FrequencyChanges><FrequencyChange><Frequency dt:dt="r8">2699970000</Frequency><Timestamp dt:dt="r8">739299947162</Timestamp><Current dt:…	좌우반구com(split BVF)_3-032-1	60.021	1.0.0.165	1	1106033747	Professional	2.0.10.242	2.0.10.353	06-09-2021	2021-06-09 오전 8:58:00	17:58:00	2.0.10.248	378	2	z	스진	스	진	NULL	NULL	NULL	NULL	NULL	NULL	37	1	114	KSY	List3	0		0	0	1148095	183		0	0	1	z	0	3	1148278	0	z	658
좌우반구com(split BVF)_3	32	1	<?xml version="1.0"?>\n<Clock xmlns:dt="urn:schemas-microsoft-com:datatypes"><Description dt:dt="string">E-Prime Primary Realtime Clock</Description><StartTime><Timestamp dt:dt="int">0</Timestamp><DateUtc dt:dt="string">2021-06-09T08:58:00Z</DateUtc></StartTime><FrequencyChanges><FrequencyChange><Frequency dt:dt="r8">2699970000</Frequency><Timestamp dt:dt="r8">739299947162</Timestamp><Current dt:…	좌우반구com(split BVF)_3-032-1	60.021	1.0.0.165	1	1106033747	Professional	2.0.10.242	2.0.10.353	06-09-2021	2021-06-09 오전 8:58:00	17:58:00	2.0.10.248	285	2	z	스향	스	향	NULL	NULL	NULL	NULL	NULL	NULL	102	1	21	KSY3	List3	NULL	NULL	NULL	NULL	NULL	NULL	NULL	NULL	NULL	1	z	0	3	881638	0	z	517
좌우반구com(split BVF)_3	32	1	<?xml version="1.0"?>\n<Clock xmlns:dt="urn:schemas-microsoft-com:datatypes"><Description dt:dt="string">E-Prime Primary Realtime Clock</Description><StartTime><Timestamp dt:dt="int">0</Timestamp><DateUtc dt:dt="string">2021-06-09T08:58:00Z</DateUtc></StartTime><FrequencyChanges><FrequencyChange><Frequency dt:dt="r8">2699970000</Frequency><Timestamp dt:dt="r8">739299947162</Timestamp><Current dt:…	좌우반구com(split BVF)_3-032-1	60.021	1.0.0.165	1	1106033747	Professional	2.0.10.242	2.0.10.353	06-09-2021	2021-06-09 오전 8:58:00	17:58:00	2.0.10.248	85	2	z	습나	습	나	39	1	85	NULL	NULL	NULL	NULL	NULL	NULL	KSY3	List1	NULL	NULL	NULL	NULL	NULL	NULL	NULL	NULL	NULL	1	z	0	3	270702	0	z	674
좌우반구com(split BVF)_3	32	1	<?xml version="1.0"?>\n<Clock xmlns:dt="urn:schemas-microsoft-com:datatypes"><Description dt:dt="string">E-Prime Primary Realtime Clock</Description><StartTime><Timestamp dt:dt="int">0</Timestamp><DateUtc dt:dt="string">2021-06-09T08:58:00Z</DateUtc></StartTime><FrequencyChanges><FrequencyChange><Frequency dt:dt="r8">2699970000</Frequency><Timestamp dt:dt="r8">739299947162</Timestamp><Current dt:…	좌우반구com(split BVF)_3-032-1	60.021	1.0.0.165	1	1106033747	Professional	2.0.10.242	2.0.10.353	06-09-2021	2021-06-09 오전 8:58:00	17:58:00	2.0.10.248	101	2	z	습필	습	필	127	1	101	NULL	NULL	NULL	NULL	NULL	NULL	KSY2	List1	NULL	NULL	NULL	NULL	NULL	NULL	NULL	NULL	NULL	1	z	0	3	312354	0	z	576
좌우반구com(split BVF)_3	32	1	<?xml version="1.0"?>\n<Clock xmlns:dt="urn:schemas-microsoft-com:datatypes"><Description dt:dt="string">E-Prime Primary Realtime Clock</Description><StartTime><Timestamp dt:dt="int">0</Timestamp><DateUtc dt:dt="string">2021-06-09T08:58:00Z</DateUtc></StartTime><FrequencyChanges><FrequencyChange><Frequency dt:dt="r8">2699970000</Frequency><Timestamp dt:dt="r8">739299947162</Timestamp><Current dt:…	좌우반구com(split BVF)_3-032-1	60.021	1.0.0.165	1	1106033747	Professional	2.0.10.242	2.0.10.353	06-09-2021	2021-06-09 오전 8:58:00	17:58:00	2.0.10.248	93	1	{/}	시간	시	간	16	1	93	NULL	NULL	NULL	NULL	NULL	NULL	KSY3	List1	NULL	NULL	NULL	NULL	NULL	NULL	NULL	NULL	NULL	1	{/}	0	4	291162	0	{/}	353
좌우반구com(split BVF)_3	32	1	<?xml version="1.0"?>\n<Clock xmlns:dt="urn:schemas-microsoft-com:datatypes"><Description dt:dt="string">E-Prime Primary Realtime Clock</Description><StartTime><Timestamp dt:dt="int">0</Timestamp><DateUtc dt:dt="string">2021-06-09T08:58:00Z</DateUtc></StartTime><FrequencyChanges><FrequencyChange><Frequency dt:dt="r8">2699970000</Frequency><Timestamp dt:dt="r8">739299947162</Timestamp><Current dt:…	좌우반구com(split BVF)_3-032-1	60.021	1.0.0.165	1	1106033747	Professional	2.0.10.242	2.0.10.353	06-09-2021	2021-06-09 오전 8:58:00	17:58:00	2.0.10.248	311	1	{/}	시기	시	기	NULL	NULL	NULL	NULL	NULL	NULL	126	1	47	KSY3	List3	NULL	NULL	NULL	NULL	NULL	NULL	NULL	NULL	NULL	0	{/}	0	3	955662	0	z	653
좌우반구com(split BVF)_3	32	1	<?xml version="1.0"?>\n<Clock xmlns:dt="urn:schemas-microsoft-com:datatypes"><Description dt:dt="string">E-Prime Primary Realtime Clock</Description><StartTime><Timestamp dt:dt="int">0</Timestamp><DateUtc dt:dt="string">2021-06-09T08:58:00Z</DateUtc></StartTime><FrequencyChanges><FrequencyChange><Frequency dt:dt="r8">2699970000</Frequency><Timestamp dt:dt="r8">739299947162</Timestamp><Current dt:…	좌우반구com(split BVF)_3-032-1	60.021	1.0.0.165	1	1106033747	Professional	2.0.10.242	2.0.10.353	06-09-2021	2021-06-09 오전 8:58:00	17:58:00	2.0.10.248	82	1	{/}	시대	시	대	23	1	82	NULL	NULL	NULL	NULL	NULL	NULL	KSY3	List1	NULL	NULL	NULL	NULL	NULL	NULL	NULL	NULL	NULL	1	{/}	0	3	262705	0	{/}	420
좌우반구com(split BVF)_3	32	1	<?xml version="1.0"?>\n<Clock xmlns:dt="urn:schemas-microsoft-com:datatypes"><Description dt:dt="string">E-Prime Primary Realtime Clock</Description><StartTime><Timestamp dt:dt="int">0</Timestamp><DateUtc dt:dt="string">2021-06-09T08:58:00Z</DateUtc></StartTime><FrequencyChanges><FrequencyChange><Frequency dt:dt="r8">2699970000</Frequency><Timestamp dt:dt="r8">739299947162</Timestamp><Current dt:…	좌우반구com(split BVF)_3-032-1	60.021	1.0.0.165	1	1106033747	Professional	2.0.10.242	2.0.10.353	06-09-2021	2021-06-09 오전 8:58:00	17:58:00	2.0.10.248	166	1	{/}	시도	시	도	NULL	NULL	NULL	126	1	34	NULL	NULL	NULL	KSY3	List2	NULL	NULL	NULL	NULL	NULL	NULL	NULL	NULL	NULL	1	{/}	0	4	513834	0	{/}	503
좌우반구com(split BVF)_3	32	1	<?xml version="1.0"?>\n<Clock xmlns:dt="urn:schemas-microsoft-com:datatypes"><Description dt:dt="string">E-Prime Primary Realtime Clock</Description><StartTime><Timestamp dt:dt="int">0</Timestamp><DateUtc dt:dt="string">2021-06-09T08:58:00Z</DateUtc></StartTime><FrequencyChanges><FrequencyChange><Frequency dt:dt="r8">2699970000</Frequency><Timestamp dt:dt="r8">739299947162</Timestamp><Current dt:…	좌우반구com(split BVF)_3-032-1	60.021	1.0.0.165	1	1106033747	Professional	2.0.10.242	2.0.10.353	06-09-2021	2021-06-09 오전 8:58:00	17:58:00	2.0.10.248	214	2	z	시질	시	질	NULL	NULL	NULL	45	1	82	NULL	NULL	NULL	KSY2	List2	NULL	NULL	NULL	NULL	NULL	NULL	NULL	NULL	NULL	1	z	0	3	647420	0	z	746
좌우반구com(split BVF)_3	32	1	<?xml version="1.0"?>\n<Clock xmlns:dt="urn:schemas-microsoft-com:datatypes"><Description dt:dt="string">E-Prime Primary Realtime Clock</Description><StartTime><Timestamp dt:dt="int">0</Timestamp><DateUtc dt:dt="string">2021-06-09T08:58:00Z</DateUtc></StartTime><FrequencyChanges><FrequencyChange><Frequency dt:dt="r8">2699970000</Frequency><Timestamp dt:dt="r8">739299947162</Timestamp><Current dt:…	좌우반구com(split BVF)_3-032-1	60.021	1.0.0.165	1	1106033747	Professional	2.0.10.242	2.0.10.353	06-09-2021	2021-06-09 오전 8:58:00	17:58:00	2.0.10.248	40	1	{/}	식비	식	비	35	1	40	NULL	NULL	NULL	NULL	NULL	NULL	KSY3	List1	NULL	NULL	NULL	NULL	NULL	NULL	NULL	NULL	NULL	1	{/}	1	3	146362	0	{/}	483
좌우반구com(split BVF)_3	32	1	<?xml version="1.0"?>\n<Clock xmlns:dt="urn:schemas-microsoft-com:datatypes"><Description dt:dt="string">E-Prime Primary Realtime Clock</Description><StartTime><Timestamp dt:dt="int">0</Timestamp><DateUtc dt:dt="string">2021-06-09T08:58:00Z</DateUtc></StartTime><FrequencyChanges><FrequencyChange><Frequency dt:dt="r8">2699970000</Frequency><Timestamp dt:dt="r8">739299947162</Timestamp><Current dt:…	좌우반구com(split BVF)_3-032-1	60.021	1.0.0.165	1	1106033747	Professional	2.0.10.242	2.0.10.353	06-09-2021	2021-06-09 오전 8:58:00	17:58:00	2.0.10.248	281	2	z	식차	식	차	NULL	NULL	NULL	NULL	NULL	NULL	92	1	17	KSY2	List3	NULL	NULL	NULL	NULL	NULL	NULL	NULL	NULL	NULL	1	z	0	4	870309	0	z	656
좌우반구com(split BVF)_3	32	1	<?xml version="1.0"?>\n<Clock xmlns:dt="urn:schemas-microsoft-com:datatypes"><Description dt:dt="string">E-Prime Primary Realtime Clock</Description><StartTime><Timestamp dt:dt="int">0</Timestamp><DateUtc dt:dt="string">2021-06-09T08:58:00Z</DateUtc></StartTime><FrequencyChanges><FrequencyChange><Frequency dt:dt="r8">2699970000</Frequency><Timestamp dt:dt="r8">739299947162</Timestamp><Current dt:…	좌우반구com(split BVF)_3-032-1	60.021	1.0.0.165	1	1106033747	Professional	2.0.10.242	2.0.10.353	06-09-2021	2021-06-09 오전 8:58:00	17:58:00	2.0.10.248	260	1	{/}	식탁	식	탁	NULL	NULL	NULL	18	1	128	NULL	NULL	NULL	KSY3	List2	NULL	NULL	NULL	NULL	NULL	NULL	NULL	NULL	NULL	1	{/}	0	3	781090	0	{/}	1029
좌우반구com(split BVF)_3	32	1	<?xml version="1.0"?>\n<Clock xmlns:dt="urn:schemas-microsoft-com:datatypes"><Description dt:dt="string">E-Prime Primary Realtime Clock</Description><StartTime><Timestamp dt:dt="int">0</Timestamp><DateUtc dt:dt="string">2021-06-09T08:58:00Z</DateUtc></StartTime><FrequencyChanges><FrequencyChange><Frequency dt:dt="r8">2699970000</Frequency><Timestamp dt:dt="r8">739299947162</Timestamp><Current dt:…	좌우반구com(split BVF)_3-032-1	60.021	1.0.0.165	1	1106033747	Professional	2.0.10.242	2.0.10.353	06-09-2021	2021-06-09 오전 8:58:00	17:58:00	2.0.10.248	292	2	z	실락	실	락	NULL	NULL	NULL	NULL	NULL	NULL	19	1	28	KSY2	List3	NULL	NULL	NULL	NULL	NULL	NULL	NULL	NULL	NULL	1	z	0	4	901165	0	z	461
좌우반구com(split BVF)_3	32	1	<?xml version="1.0"?>\n<Clock xmlns:dt="urn:schemas-microsoft-com:datatypes"><Description dt:dt="string">E-Prime Primary Realtime Clock</Description><StartTime><Timestamp dt:dt="int">0</Timestamp><DateUtc dt:dt="string">2021-06-09T08:58:00Z</DateUtc></StartTime><FrequencyChanges><FrequencyChange><Frequency dt:dt="r8">2699970000</Frequency><Timestamp dt:dt="r8">739299947162</Timestamp><Current dt:…	좌우반구com(split BVF)_3-032-1	60.021	1.0.0.165	1	1106033747	Professional	2.0.10.242	2.0.10.353	06-09-2021	2021-06-09 오전 8:58:00	17:58:00	2.0.10.248	126	2	z	실작	실	작	113	1	126	NULL	NULL	NULL	NULL	NULL	NULL	KSY	List1	0		0	0	380364	183		0	0	1	z	0	3	380547	0	z	592
좌우반구com(split BVF)_3	32	1	<?xml version="1.0"?>\n<Clock xmlns:dt="urn:schemas-microsoft-com:datatypes"><Description dt:dt="string">E-Prime Primary Realtime Clock</Description><StartTime><Timestamp dt:dt="int">0</Timestamp><DateUtc dt:dt="string">2021-06-09T08:58:00Z</DateUtc></StartTime><FrequencyChanges><FrequencyChange><Frequency dt:dt="r8">2699970000</Frequency><Timestamp dt:dt="r8">739299947162</Timestamp><Current dt:…	좌우반구com(split BVF)_3-032-1	60.021	1.0.0.165	1	1106033747	Professional	2.0.10.242	2.0.10.353	06-09-2021	2021-06-09 오전 8:58:00	17:58:00	2.0.10.248	318	1	{/}	실험	실	험	NULL	NULL	NULL	NULL	NULL	NULL	104	1	54	KSY3	List3	NULL	NULL	NULL	NULL	NULL	NULL	NULL	NULL	NULL	1	{/}	0	3	975655	0	{/}	454
좌우반구com(split BVF)_3	32	1	<?xml version="1.0"?>\n<Clock xmlns:dt="urn:schemas-microsoft-com:datatypes"><Description dt:dt="string">E-Prime Primary Realtime Clock</Description><StartTime><Timestamp dt:dt="int">0</Timestamp><DateUtc dt:dt="string">2021-06-09T08:58:00Z</DateUtc></StartTime><FrequencyChanges><FrequencyChange><Frequency dt:dt="r8">2699970000</Frequency><Timestamp dt:dt="r8">739299947162</Timestamp><Current dt:…	좌우반구com(split BVF)_3-032-1	60.021	1.0.0.165	1	1106033747	Professional	2.0.10.242	2.0.10.353	06-09-2021	2021-06-09 오전 8:58:00	17:58:00	2.0.10.248	22	1	{/}	심복	심	복	45	1	22	NULL	NULL	NULL	NULL	NULL	NULL	KSY3	List1	NULL	NULL	NULL	NULL	NULL	NULL	NULL	NULL	NULL	0	{/}	0	3	98029	0	z	573
좌우반구com(split BVF)_3	32	1	<?xml version="1.0"?>\n<Clock xmlns:dt="urn:schemas-microsoft-com:datatypes"><Description dt:dt="string">E-Prime Primary Realtime Clock</Description><StartTime><Timestamp dt:dt="int">0</Timestamp><DateUtc dt:dt="string">2021-06-09T08:58:00Z</DateUtc></StartTime><FrequencyChanges><FrequencyChange><Frequency dt:dt="r8">2699970000</Frequency><Timestamp dt:dt="r8">739299947162</Timestamp><Current dt:…	좌우반구com(split BVF)_3-032-1	60.021	1.0.0.165	1	1106033747	Professional	2.0.10.242	2.0.10.353	06-09-2021	2021-06-09 오전 8:58:00	17:58:00	2.0.10.248	384	1	{/}	심신	심	신	NULL	NULL	NULL	NULL	NULL	NULL	33	1	120	KSY3	List3	NULL	NULL	NULL	NULL	NULL	NULL	NULL	NULL	NULL	1	{/}	0	3	1166805	0	{/}	356
좌우반구com(split BVF)_3	32	1	<?xml version="1.0"?>\n<Clock xmlns:dt="urn:schemas-microsoft-com:datatypes"><Description dt:dt="string">E-Prime Primary Realtime Clock</Description><StartTime><Timestamp dt:dt="int">0</Timestamp><DateUtc dt:dt="string">2021-06-09T08:58:00Z</DateUtc></StartTime><FrequencyChanges><FrequencyChange><Frequency dt:dt="r8">2699970000</Frequency><Timestamp dt:dt="r8">739299947162</Timestamp><Current dt:…	좌우반구com(split BVF)_3-032-1	60.021	1.0.0.165	1	1106033747	Professional	2.0.10.242	2.0.10.353	06-09-2021	2021-06-09 오전 8:58:00	17:58:00	2.0.10.248	212	2	z	압례	압	례	NULL	NULL	NULL	80	1	80	NULL	NULL	NULL	KSY3	List2	NULL	NULL	NULL	NULL	NULL	NULL	NULL	NULL	NULL	1	z	0	4	641989	0	z	561
좌우반구com(split BVF)_3	32	1	<?xml version="1.0"?>\n<Clock xmlns:dt="urn:schemas-microsoft-com:datatypes"><Description dt:dt="string">E-Prime Primary Realtime Clock</Description><StartTime><Timestamp dt:dt="int">0</Timestamp><DateUtc dt:dt="string">2021-06-09T08:58:00Z</DateUtc></StartTime><FrequencyChanges><FrequencyChange><Frequency dt:dt="r8">2699970000</Frequency><Timestamp dt:dt="r8">739299947162</Timestamp><Current dt:…	좌우반구com(split BVF)_3-032-1	60.021	1.0.0.165	1	1106033747	Professional	2.0.10.242	2.0.10.353	06-09-2021	2021-06-09 오전 8:58:00	17:58:00	2.0.10.248	39	1	{/}	압축	압	축	64	1	39	NULL	NULL	NULL	NULL	NULL	NULL	KSY3	List1	NULL	NULL	NULL	NULL	NULL	NULL	NULL	NULL	NULL	1	{/}	1	3	143696	0	{/}	462
좌우반구com(split BVF)_3	32	1	<?xml version="1.0"?>\n<Clock xmlns:dt="urn:schemas-microsoft-com:datatypes"><Description dt:dt="string">E-Prime Primary Realtime Clock</Description><StartTime><Timestamp dt:dt="int">0</Timestamp><DateUtc dt:dt="string">2021-06-09T08:58:00Z</DateUtc></StartTime><FrequencyChanges><FrequencyChange><Frequency dt:dt="r8">2699970000</Frequency><Timestamp dt:dt="r8">739299947162</Timestamp><Current dt:…	좌우반구com(split BVF)_3-032-1	60.021	1.0.0.165	1	1106033747	Professional	2.0.10.242	2.0.10.353	06-09-2021	2021-06-09 오전 8:58:00	17:58:00	2.0.10.248	210	2	z	양간	양	간	NULL	NULL	NULL	34	1	78	NULL	NULL	NULL	KSY3	List2	NULL	NULL	NULL	NULL	NULL	NULL	NULL	NULL	NULL	0	z	1	3	636257	0	{/}	918
좌우반구com(split BVF)_3	32	1	<?xml version="1.0"?>\n<Clock xmlns:dt="urn:schemas-microsoft-com:datatypes"><Description dt:dt="string">E-Prime Primary Realtime Clock</Description><StartTime><Timestamp dt:dt="int">0</Timestamp><DateUtc dt:dt="string">2021-06-09T08:58:00Z</DateUtc></StartTime><FrequencyChanges><FrequencyChange><Frequency dt:dt="r8">2699970000</Frequency><Timestamp dt:dt="r8">739299947162</Timestamp><Current dt:…	좌우반구com(split BVF)_3-032-1	60.021	1.0.0.165	1	1106033747	Professional	2.0.10.242	2.0.10.353	06-09-2021	2021-06-09 오전 8:58:00	17:58:00	2.0.10.248	237	2	z	양급	양	급	NULL	NULL	NULL	119	1	105	NULL	NULL	NULL	KSY2	List2	NULL	NULL	NULL	NULL	NULL	NULL	NULL	NULL	NULL	0	z	0	3	715596	0	{/}	593
좌우반구com(split BVF)_3	32	1	<?xml version="1.0"?>\n<Clock xmlns:dt="urn:schemas-microsoft-com:datatypes"><Description dt:dt="string">E-Prime Primary Realtime Clock</Description><StartTime><Timestamp dt:dt="int">0</Timestamp><DateUtc dt:dt="string">2021-06-09T08:58:00Z</DateUtc></StartTime><FrequencyChanges><FrequencyChange><Frequency dt:dt="r8">2699970000</Frequency><Timestamp dt:dt="r8">739299947162</Timestamp><Current dt:…	좌우반구com(split BVF)_3-032-1	60.021	1.0.0.165	1	1106033747	Professional	2.0.10.242	2.0.10.353	06-09-2021	2021-06-09 오전 8:58:00	17:58:00	2.0.10.248	308	1	{/}	양념	양	념	NULL	NULL	NULL	NULL	NULL	NULL	129	1	44	KSY3	List3	NULL	NULL	NULL	NULL	NULL	NULL	NULL	NULL	NULL	1	{/}	0	4	947582	0	{/}	343
좌우반구com(split BVF)_3	32	1	<?xml version="1.0"?>\n<Clock xmlns:dt="urn:schemas-microsoft-com:datatypes"><Description dt:dt="string">E-Prime Primary Realtime Clock</Description><StartTime><Timestamp dt:dt="int">0</Timestamp><DateUtc dt:dt="string">2021-06-09T08:58:00Z</DateUtc></StartTime><FrequencyChanges><FrequencyChange><Frequency dt:dt="r8">2699970000</Frequency><Timestamp dt:dt="r8">739299947162</Timestamp><Current dt:…	좌우반구com(split BVF)_3-032-1	60.021	1.0.0.165	1	1106033747	Professional	2.0.10.242	2.0.10.353	06-09-2021	2021-06-09 오전 8:58:00	17:58:00	2.0.10.248	8	2	z	양최	양	최	2	1	8	NULL	NULL	NULL	NULL	NULL	NULL	KSY3	List1	NULL	NULL	NULL	NULL	NULL	NULL	NULL	NULL	NULL	1	z	0	4	60326	0	z	419
좌우반구com(split BVF)_3	32	1	<?xml version="1.0"?>\n<Clock xmlns:dt="urn:schemas-microsoft-com:datatypes"><Description dt:dt="string">E-Prime Primary Realtime Clock</Description><StartTime><Timestamp dt:dt="int">0</Timestamp><DateUtc dt:dt="string">2021-06-09T08:58:00Z</DateUtc></StartTime><FrequencyChanges><FrequencyChange><Frequency dt:dt="r8">2699970000</Frequency><Timestamp dt:dt="r8">739299947162</Timestamp><Current dt:…	좌우반구com(split BVF)_3-032-1	60.021	1.0.0.165	1	1106033747	Professional	2.0.10.242	2.0.10.353	06-09-2021	2021-06-09 오전 8:58:00	17:58:00	2.0.10.248	257	1	{/}	어휘	어	휘	NULL	NULL	NULL	58	1	125	NULL	NULL	NULL	KSY3	List2	NULL	NULL	NULL	NULL	NULL	NULL	NULL	NULL	NULL	1	{/}	1	3	772176	0	{/}	846
좌우반구com(split BVF)_3	32	1	<?xml version="1.0"?>\n<Clock xmlns:dt="urn:schemas-microsoft-com:datatypes"><Description dt:dt="string">E-Prime Primary Realtime Clock</Description><StartTime><Timestamp dt:dt="int">0</Timestamp><DateUtc dt:dt="string">2021-06-09T08:58:00Z</DateUtc></StartTime><FrequencyChanges><FrequencyChange><Frequency dt:dt="r8">2699970000</Frequency><Timestamp dt:dt="r8">739299947162</Timestamp><Current dt:…	좌우반구com(split BVF)_3-032-1	60.021	1.0.0.165	1	1106033747	Professional	2.0.10.242	2.0.10.353	06-09-2021	2021-06-09 오전 8:58:00	17:58:00	2.0.10.248	372	2	z	엄도	엄	도	NULL	NULL	NULL	NULL	NULL	NULL	82	1	108	KSY	List3	0		0	0	1130418	183		0	0	1	z	0	3	1130601	0	z	538
좌우반구com(split BVF)_3	32	1	<?xml version="1.0"?>\n<Clock xmlns:dt="urn:schemas-microsoft-com:datatypes"><Description dt:dt="string">E-Prime Primary Realtime Clock</Description><StartTime><Timestamp dt:dt="int">0</Timestamp><DateUtc dt:dt="string">2021-06-09T08:58:00Z</DateUtc></StartTime><FrequencyChanges><FrequencyChange><Frequency dt:dt="r8">2699970000</Frequency><Timestamp dt:dt="r8">739299947162</Timestamp><Current dt:…	좌우반구com(split BVF)_3-032-1	60.021	1.0.0.165	1	1106033747	Professional	2.0.10.242	2.0.10.353	06-09-2021	2021-06-09 오전 8:58:00	17:58:00	2.0.10.248	84	1	{/}	엄마	엄	마	42	1	84	NULL	NULL	NULL	NULL	NULL	NULL	KSY3	List1	NULL	NULL	NULL	NULL	NULL	NULL	NULL	NULL	NULL	1	{/}	1	3	267936	0	{/}	564
좌우반구com(split BVF)_3	32	1	<?xml version="1.0"?>\n<Clock xmlns:dt="urn:schemas-microsoft-com:datatypes"><Description dt:dt="string">E-Prime Primary Realtime Clock</Description><StartTime><Timestamp dt:dt="int">0</Timestamp><DateUtc dt:dt="string">2021-06-09T08:58:00Z</DateUtc></StartTime><FrequencyChanges><FrequencyChange><Frequency dt:dt="r8">2699970000</Frequency><Timestamp dt:dt="r8">739299947162</Timestamp><Current dt:…	좌우반구com(split BVF)_3-032-1	60.021	1.0.0.165	1	1106033747	Professional	2.0.10.242	2.0.10.353	06-09-2021	2021-06-09 오전 8:58:00	17:58:00	2.0.10.248	298	2	z	엇압	엇	압	NULL	NULL	NULL	NULL	NULL	NULL	7	1	34	KSY	List3	0		0	-1	918775	183		0	0	1	z	0	3	918958	0	z	485
좌우반구com(split BVF)_3	32	1	<?xml version="1.0"?>\n<Clock xmlns:dt="urn:schemas-microsoft-com:datatypes"><Description dt:dt="string">E-Prime Primary Realtime Clock</Description><StartTime><Timestamp dt:dt="int">0</Timestamp><DateUtc dt:dt="string">2021-06-09T08:58:00Z</DateUtc></StartTime><FrequencyChanges><FrequencyChange><Frequency dt:dt="r8">2699970000</Frequency><Timestamp dt:dt="r8">739299947162</Timestamp><Current dt:…	좌우반구com(split BVF)_3-032-1	60.021	1.0.0.165	1	1106033747	Professional	2.0.10.242	2.0.10.353	06-09-2021	2021-06-09 오전 8:58:00	17:58:00	2.0.10.248	255	2	z	여별	여	별	NULL	NULL	NULL	60	1	123	NULL	NULL	NULL	KSY	List2	0		1	-1	766478	184		0	0	0	z	0	4	766662	0	{/}	678
좌우반구com(split BVF)_3	32	1	<?xml version="1.0"?>\n<Clock xmlns:dt="urn:schemas-microsoft-com:datatypes"><Description dt:dt="string">E-Prime Primary Realtime Clock</Description><StartTime><Timestamp dt:dt="int">0</Timestamp><DateUtc dt:dt="string">2021-06-09T08:58:00Z</DateUtc></StartTime><FrequencyChanges><FrequencyChange><Frequency dt:dt="r8">2699970000</Frequency><Timestamp dt:dt="r8">739299947162</Timestamp><Current dt:…	좌우반구com(split BVF)_3-032-1	60.021	1.0.0.165	1	1106033747	Professional	2.0.10.242	2.0.10.353	06-09-2021	2021-06-09 오전 8:58:00	17:58:00	2.0.10.248	278	2	z	여본	여	본	NULL	NULL	NULL	NULL	NULL	NULL	124	1	14	KSY2	List3	NULL	NULL	NULL	NULL	NULL	NULL	NULL	NULL	NULL	0	z	0	3	862295	0	{/}	500
좌우반구com(split BVF)_3	32	1	<?xml version="1.0"?>\n<Clock xmlns:dt="urn:schemas-microsoft-com:datatypes"><Description dt:dt="string">E-Prime Primary Realtime Clock</Description><StartTime><Timestamp dt:dt="int">0</Timestamp><DateUtc dt:dt="string">2021-06-09T08:58:00Z</DateUtc></StartTime><FrequencyChanges><FrequencyChange><Frequency dt:dt="r8">2699970000</Frequency><Timestamp dt:dt="r8">739299947162</Timestamp><Current dt:…	좌우반구com(split BVF)_3-032-1	60.021	1.0.0.165	1	1106033747	Professional	2.0.10.242	2.0.10.353	06-09-2021	2021-06-09 오전 8:58:00	17:58:00	2.0.10.248	225	1	{/}	여생	여	생	NULL	NULL	NULL	20	1	93	NULL	NULL	NULL	KSY3	List2	NULL	NULL	NULL	NULL	NULL	NULL	NULL	NULL	NULL	0	{/}	0	4	679026	0	z	526
좌우반구com(split BVF)_3	32	1	<?xml version="1.0"?>\n<Clock xmlns:dt="urn:schemas-microsoft-com:datatypes"><Description dt:dt="string">E-Prime Primary Realtime Clock</Description><StartTime><Timestamp dt:dt="int">0</Timestamp><DateUtc dt:dt="string">2021-06-09T08:58:00Z</DateUtc></StartTime><FrequencyChanges><FrequencyChange><Frequency dt:dt="r8">2699970000</Frequency><Timestamp dt:dt="r8">739299947162</Timestamp><Current dt:…	좌우반구com(split BVF)_3-032-1	60.021	1.0.0.165	1	1106033747	Professional	2.0.10.242	2.0.10.353	06-09-2021	2021-06-09 오전 8:58:00	17:58:00	2.0.10.248	98	2	z	열례	열	례	22	1	98	NULL	NULL	NULL	NULL	NULL	NULL	KSY2	List1	NULL	NULL	NULL	NULL	NULL	NULL	NULL	NULL	NULL	1	z	0	4	304324	0	z	541
좌우반구com(split BVF)_3	32	1	<?xml version="1.0"?>\n<Clock xmlns:dt="urn:schemas-microsoft-com:datatypes"><Description dt:dt="string">E-Prime Primary Realtime Clock</Description><StartTime><Timestamp dt:dt="int">0</Timestamp><DateUtc dt:dt="string">2021-06-09T08:58:00Z</DateUtc></StartTime><FrequencyChanges><FrequencyChange><Frequency dt:dt="r8">2699970000</Frequency><Timestamp dt:dt="r8">739299947162</Timestamp><Current dt:…	좌우반구com(split BVF)_3-032-1	60.021	1.0.0.165	1	1106033747	Professional	2.0.10.242	2.0.10.353	06-09-2021	2021-06-09 오전 8:58:00	17:58:00	2.0.10.248	21	2	z	열박	열	박	44	1	21	NULL	NULL	NULL	NULL	NULL	NULL	KSY2	List1	NULL	NULL	NULL	NULL	NULL	NULL	NULL	NULL	NULL	1	z	0	3	95180	0	z	641
좌우반구com(split BVF)_3	32	1	<?xml version="1.0"?>\n<Clock xmlns:dt="urn:schemas-microsoft-com:datatypes"><Description dt:dt="string">E-Prime Primary Realtime Clock</Description><StartTime><Timestamp dt:dt="int">0</Timestamp><DateUtc dt:dt="string">2021-06-09T08:58:00Z</DateUtc></StartTime><FrequencyChanges><FrequencyChange><Frequency dt:dt="r8">2699970000</Frequency><Timestamp dt:dt="r8">739299947162</Timestamp><Current dt:…	좌우반구com(split BVF)_3-032-1	60.021	1.0.0.165	1	1106033747	Professional	2.0.10.242	2.0.10.353	06-09-2021	2021-06-09 오전 8:58:00	17:58:00	2.0.10.248	77	2	z	열응	열	응	109	1	77	NULL	NULL	NULL	NULL	NULL	NULL	KSY3	List1	NULL	NULL	NULL	NULL	NULL	NULL	NULL	NULL	NULL	1	z	0	3	248993	0	z	643
좌우반구com(split BVF)_3	32	1	<?xml version="1.0"?>\n<Clock xmlns:dt="urn:schemas-microsoft-com:datatypes"><Description dt:dt="string">E-Prime Primary Realtime Clock</Description><StartTime><Timestamp dt:dt="int">0</Timestamp><DateUtc dt:dt="string">2021-06-09T08:58:00Z</DateUtc></StartTime><FrequencyChanges><FrequencyChange><Frequency dt:dt="r8">2699970000</Frequency><Timestamp dt:dt="r8">739299947162</Timestamp><Current dt:…	좌우반구com(split BVF)_3-032-1	60.021	1.0.0.165	1	1106033747	Professional	2.0.10.242	2.0.10.353	06-09-2021	2021-06-09 오전 8:58:00	17:58:00	2.0.10.248	20	1	{/}	열정	열	정	54	1	20	NULL	NULL	NULL	NULL	NULL	NULL	KSY3	List1	NULL	NULL	NULL	NULL	NULL	NULL	NULL	NULL	NULL	0	{/}	0	3	92531	0	z	442
좌우반구com(split BVF)_3	32	1	<?xml version="1.0"?>\n<Clock xmlns:dt="urn:schemas-microsoft-com:datatypes"><Description dt:dt="string">E-Prime Primary Realtime Clock</Description><StartTime><Timestamp dt:dt="int">0</Timestamp><DateUtc dt:dt="string">2021-06-09T08:58:00Z</DateUtc></StartTime><FrequencyChanges><FrequencyChange><Frequency dt:dt="r8">2699970000</Frequency><Timestamp dt:dt="r8">739299947162</Timestamp><Current dt:…	좌우반구com(split BVF)_3-032-1	60.021	1.0.0.165	1	1106033747	Professional	2.0.10.242	2.0.10.353	06-09-2021	2021-06-09 오전 8:58:00	17:58:00	2.0.10.248	196	1	{/}	오류	오	류	NULL	NULL	NULL	47	1	64	NULL	NULL	NULL	KSY3	List2	NULL	NULL	NULL	NULL	NULL	NULL	NULL	NULL	NULL	1	{/}	1	3	597987	0	{/}	428
좌우반구com(split BVF)_3	32	1	<?xml version="1.0"?>\n<Clock xmlns:dt="urn:schemas-microsoft-com:datatypes"><Description dt:dt="string">E-Prime Primary Realtime Clock</Description><StartTime><Timestamp dt:dt="int">0</Timestamp><DateUtc dt:dt="string">2021-06-09T08:58:00Z</DateUtc></StartTime><FrequencyChanges><FrequencyChange><Frequency dt:dt="r8">2699970000</Frequency><Timestamp dt:dt="r8">739299947162</Timestamp><Current dt:…	좌우반구com(split BVF)_3-032-1	60.021	1.0.0.165	1	1106033747	Professional	2.0.10.242	2.0.10.353	06-09-2021	2021-06-09 오전 8:58:00	17:58:00	2.0.10.248	269	1	{/}	오해	오	해	NULL	NULL	NULL	NULL	NULL	NULL	18	1	5	KSY3	List3	NULL	NULL	NULL	NULL	NULL	NULL	NULL	NULL	NULL	1	{/}	0	3	838570	0	{/}	317
좌우반구com(split BVF)_3	32	1	<?xml version="1.0"?>\n<Clock xmlns:dt="urn:schemas-microsoft-com:datatypes"><Description dt:dt="string">E-Prime Primary Realtime Clock</Description><StartTime><Timestamp dt:dt="int">0</Timestamp><DateUtc dt:dt="string">2021-06-09T08:58:00Z</DateUtc></StartTime><FrequencyChanges><FrequencyChange><Frequency dt:dt="r8">2699970000</Frequency><Timestamp dt:dt="r8">739299947162</Timestamp><Current dt:…	좌우반구com(split BVF)_3-032-1	60.021	1.0.0.165	1	1106033747	Professional	2.0.10.242	2.0.10.353	06-09-2021	2021-06-09 오전 8:58:00	17:58:00	2.0.10.248	138	2	z	외보	외	보	NULL	NULL	NULL	69	1	6	NULL	NULL	NULL	KSY3	List2	NULL	NULL	NULL	NULL	NULL	NULL	NULL	NULL	NULL	1	z	1	3	437260	0	z	764
좌우반구com(split BVF)_3	32	1	<?xml version="1.0"?>\n<Clock xmlns:dt="urn:schemas-microsoft-com:datatypes"><Description dt:dt="string">E-Prime Primary Realtime Clock</Description><StartTime><Timestamp dt:dt="int">0</Timestamp><DateUtc dt:dt="string">2021-06-09T08:58:00Z</DateUtc></StartTime><FrequencyChanges><FrequencyChange><Frequency dt:dt="r8">2699970000</Frequency><Timestamp dt:dt="r8">739299947162</Timestamp><Current dt:…	좌우반구com(split BVF)_3-032-1	60.021	1.0.0.165	1	1106033747	Professional	2.0.10.242	2.0.10.353	06-09-2021	2021-06-09 오전 8:58:00	17:58:00	2.0.10.248	18	1	{/}	외부	외	부	27	1	18	NULL	NULL	NULL	NULL	NULL	NULL	KSY3	List1	NULL	NULL	NULL	NULL	NULL	NULL	NULL	NULL	NULL	0	{/}	0	4	87250	0	z	453
좌우반구com(split BVF)_3	32	1	<?xml version="1.0"?>\n<Clock xmlns:dt="urn:schemas-microsoft-com:datatypes"><Description dt:dt="string">E-Prime Primary Realtime Clock</Description><StartTime><Timestamp dt:dt="int">0</Timestamp><DateUtc dt:dt="string">2021-06-09T08:58:00Z</DateUtc></StartTime><FrequencyChanges><FrequencyChange><Frequency dt:dt="r8">2699970000</Frequency><Timestamp dt:dt="r8">739299947162</Timestamp><Current dt:…	좌우반구com(split BVF)_3-032-1	60.021	1.0.0.165	1	1106033747	Professional	2.0.10.242	2.0.10.353	06-09-2021	2021-06-09 오전 8:58:00	17:58:00	2.0.10.248	44	2	z	요명	요	명	114	1	44	NULL	NULL	NULL	NULL	NULL	NULL	KSY	List1	0		0	0	157009	183		0	0	0	z	0	3	157192	0	{/}	388
좌우반구com(split BVF)_3	32	1	<?xml version="1.0"?>\n<Clock xmlns:dt="urn:schemas-microsoft-com:datatypes"><Description dt:dt="string">E-Prime Primary Realtime Clock</Description><StartTime><Timestamp dt:dt="int">0</Timestamp><DateUtc dt:dt="string">2021-06-09T08:58:00Z</DateUtc></StartTime><FrequencyChanges><FrequencyChange><Frequency dt:dt="r8">2699970000</Frequency><Timestamp dt:dt="r8">739299947162</Timestamp><Current dt:…	좌우반구com(split BVF)_3-032-1	60.021	1.0.0.165	1	1106033747	Professional	2.0.10.242	2.0.10.353	06-09-2021	2021-06-09 오전 8:58:00	17:58:00	2.0.10.248	83	1	{/}	요소	요	소	55	1	83	NULL	NULL	NULL	NULL	NULL	NULL	KSY3	List1	NULL	NULL	NULL	NULL	NULL	NULL	NULL	NULL	NULL	1	{/}	0	4	265321	0	{/}	410
좌우반구com(split BVF)_3	32	1	<?xml version="1.0"?>\n<Clock xmlns:dt="urn:schemas-microsoft-com:datatypes"><Description dt:dt="string">E-Prime Primary Realtime Clock</Description><StartTime><Timestamp dt:dt="int">0</Timestamp><DateUtc dt:dt="string">2021-06-09T08:58:00Z</DateUtc></StartTime><FrequencyChanges><FrequencyChange><Frequency dt:dt="r8">2699970000</Frequency><Timestamp dt:dt="r8">739299947162</Timestamp><Current dt:…	좌우반구com(split BVF)_3-032-1	60.021	1.0.0.165	1	1106033747	Professional	2.0.10.242	2.0.10.353	06-09-2021	2021-06-09 오전 8:58:00	17:58:00	2.0.10.248	345	1	{/}	요청	요	청	NULL	NULL	NULL	NULL	NULL	NULL	67	1	81	KSY3	List3	NULL	NULL	NULL	NULL	NULL	NULL	NULL	NULL	NULL	1	{/}	1	3	1051928	0	{/}	536
좌우반구com(split BVF)_3	32	1	<?xml version="1.0"?>\n<Clock xmlns:dt="urn:schemas-microsoft-com:datatypes"><Description dt:dt="string">E-Prime Primary Realtime Clock</Description><StartTime><Timestamp dt:dt="int">0</Timestamp><DateUtc dt:dt="string">2021-06-09T08:58:00Z</DateUtc></StartTime><FrequencyChanges><FrequencyChange><Frequency dt:dt="r8">2699970000</Frequency><Timestamp dt:dt="r8">739299947162</Timestamp><Current dt:…	좌우반구com(split BVF)_3-032-1	60.021	1.0.0.165	1	1106033747	Professional	2.0.10.242	2.0.10.353	06-09-2021	2021-06-09 오전 8:58:00	17:58:00	2.0.10.248	222	2	z	용스	용	스	NULL	NULL	NULL	108	1	90	NULL	NULL	NULL	KSY	List2	0		0	-1	670012	183		0	0	1	z	1	3	670195	0	z	882
좌우반구com(split BVF)_3	32	1	<?xml version="1.0"?>\n<Clock xmlns:dt="urn:schemas-microsoft-com:datatypes"><Description dt:dt="string">E-Prime Primary Realtime Clock</Description><StartTime><Timestamp dt:dt="int">0</Timestamp><DateUtc dt:dt="string">2021-06-09T08:58:00Z</DateUtc></StartTime><FrequencyChanges><FrequencyChange><Frequency dt:dt="r8">2699970000</Frequency><Timestamp dt:dt="r8">739299947162</Timestamp><Current dt:…	좌우반구com(split BVF)_3-032-1	60.021	1.0.0.165	1	1106033747	Professional	2.0.10.242	2.0.10.353	06-09-2021	2021-06-09 오전 8:58:00	17:58:00	2.0.10.248	277	1	{/}	용어	용	어	NULL	NULL	NULL	NULL	NULL	NULL	43	1	13	KSY3	List3	NULL	NULL	NULL	NULL	NULL	NULL	NULL	NULL	NULL	0	{/}	0	3	859396	0	z	696
좌우반구com(split BVF)_3	32	1	<?xml version="1.0"?>\n<Clock xmlns:dt="urn:schemas-microsoft-com:datatypes"><Description dt:dt="string">E-Prime Primary Realtime Clock</Description><StartTime><Timestamp dt:dt="int">0</Timestamp><DateUtc dt:dt="string">2021-06-09T08:58:00Z</DateUtc></StartTime><FrequencyChanges><FrequencyChange><Frequency dt:dt="r8">2699970000</Frequency><Timestamp dt:dt="r8">739299947162</Timestamp><Current dt:…	좌우반구com(split BVF)_3-032-1	60.021	1.0.0.165	1	1106033747	Professional	2.0.10.242	2.0.10.353	06-09-2021	2021-06-09 오전 8:58:00	17:58:00	2.0.10.248	62	1	{/}	우려	우	려	38	1	62	NULL	NULL	NULL	NULL	NULL	NULL	KSY3	List1	NULL	NULL	NULL	NULL	NULL	NULL	NULL	NULL	NULL	1	{/}	0	3	207907	0	{/}	745
좌우반구com(split BVF)_3	32	1	<?xml version="1.0"?>\n<Clock xmlns:dt="urn:schemas-microsoft-com:datatypes"><Description dt:dt="string">E-Prime Primary Realtime Clock</Description><StartTime><Timestamp dt:dt="int">0</Timestamp><DateUtc dt:dt="string">2021-06-09T08:58:00Z</DateUtc></StartTime><FrequencyChanges><FrequencyChange><Frequency dt:dt="r8">2699970000</Frequency><Timestamp dt:dt="r8">739299947162</Timestamp><Current dt:…	좌우반구com(split BVF)_3-032-1	60.021	1.0.0.165	1	1106033747	Professional	2.0.10.242	2.0.10.353	06-09-2021	2021-06-09 오전 8:58:00	17:58:00	2.0.10.248	362	2	z	운국	운	국	NULL	NULL	NULL	NULL	NULL	NULL	6	1	98	KSY	List3	0		0	-1	1100828	183		0	0	1	z	1	3	1101011	0	z	919
좌우반구com(split BVF)_3	32	1	<?xml version="1.0"?>\n<Clock xmlns:dt="urn:schemas-microsoft-com:datatypes"><Description dt:dt="string">E-Prime Primary Realtime Clock</Description><StartTime><Timestamp dt:dt="int">0</Timestamp><DateUtc dt:dt="string">2021-06-09T08:58:00Z</DateUtc></StartTime><FrequencyChanges><FrequencyChange><Frequency dt:dt="r8">2699970000</Frequency><Timestamp dt:dt="r8">739299947162</Timestamp><Current dt:…	좌우반구com(split BVF)_3-032-1	60.021	1.0.0.165	1	1106033747	Professional	2.0.10.242	2.0.10.353	06-09-2021	2021-06-09 오전 8:58:00	17:58:00	2.0.10.248	344	2	z	운속	운	속	NULL	NULL	NULL	NULL	NULL	NULL	69	1	80	KSY2	List3	NULL	NULL	NULL	NULL	NULL	NULL	NULL	NULL	NULL	1	z	0	4	1049213	0	z	515
좌우반구com(split BVF)_3	32	1	<?xml version="1.0"?>\n<Clock xmlns:dt="urn:schemas-microsoft-com:datatypes"><Description dt:dt="string">E-Prime Primary Realtime Clock</Description><StartTime><Timestamp dt:dt="int">0</Timestamp><DateUtc dt:dt="string">2021-06-09T08:58:00Z</DateUtc></StartTime><FrequencyChanges><FrequencyChange><Frequency dt:dt="r8">2699970000</Frequency><Timestamp dt:dt="r8">739299947162</Timestamp><Current dt:…	좌우반구com(split BVF)_3-032-1	60.021	1.0.0.165	1	1106033747	Professional	2.0.10.242	2.0.10.353	06-09-2021	2021-06-09 오전 8:58:00	17:58:00	2.0.10.248	391	1	{/}	원리	원	리	NULL	NULL	NULL	NULL	NULL	NULL	85	1	127	KSY3	List3	NULL	NULL	NULL	NULL	NULL	NULL	NULL	NULL	NULL	1	{/}	0	4	1187648	0	{/}	983
좌우반구com(split BVF)_3	32	1	<?xml version="1.0"?>\n<Clock xmlns:dt="urn:schemas-microsoft-com:datatypes"><Description dt:dt="string">E-Prime Primary Realtime Clock</Description><StartTime><Timestamp dt:dt="int">0</Timestamp><DateUtc dt:dt="string">2021-06-09T08:58:00Z</DateUtc></StartTime><FrequencyChanges><FrequencyChange><Frequency dt:dt="r8">2699970000</Frequency><Timestamp dt:dt="r8">739299947162</Timestamp><Current dt:…	좌우반구com(split BVF)_3-032-1	60.021	1.0.0.165	1	1106033747	Professional	2.0.10.242	2.0.10.353	06-09-2021	2021-06-09 오전 8:58:00	17:58:00	2.0.10.248	386	1	{/}	원인	원	인	NULL	NULL	NULL	NULL	NULL	NULL	87	1	122	KSY3	List3	NULL	NULL	NULL	NULL	NULL	NULL	NULL	NULL	NULL	1	{/}	0	3	1173569	0	{/}	360
좌우반구com(split BVF)_3	32	1	<?xml version="1.0"?>\n<Clock xmlns:dt="urn:schemas-microsoft-com:datatypes"><Description dt:dt="string">E-Prime Primary Realtime Clock</Description><StartTime><Timestamp dt:dt="int">0</Timestamp><DateUtc dt:dt="string">2021-06-09T08:58:00Z</DateUtc></StartTime><FrequencyChanges><FrequencyChange><Frequency dt:dt="r8">2699970000</Frequency><Timestamp dt:dt="r8">739299947162</Timestamp><Current dt:…	좌우반구com(split BVF)_3-032-1	60.021	1.0.0.165	1	1106033747	Professional	2.0.10.242	2.0.10.353	06-09-2021	2021-06-09 오전 8:58:00	17:58:00	2.0.10.248	87	1	{/}	원장	원	장	5	1	87	NULL	NULL	NULL	NULL	NULL	NULL	KSY3	List1	NULL	NULL	NULL	NULL	NULL	NULL	NULL	NULL	NULL	1	{/}	0	4	276084	0	{/}	444
좌우반구com(split BVF)_3	32	1	<?xml version="1.0"?>\n<Clock xmlns:dt="urn:schemas-microsoft-com:datatypes"><Description dt:dt="string">E-Prime Primary Realtime Clock</Description><StartTime><Timestamp dt:dt="int">0</Timestamp><DateUtc dt:dt="string">2021-06-09T08:58:00Z</DateUtc></StartTime><FrequencyChanges><FrequencyChange><Frequency dt:dt="r8">2699970000</Frequency><Timestamp dt:dt="r8">739299947162</Timestamp><Current dt:…	좌우반구com(split BVF)_3-032-1	60.021	1.0.0.165	1	1106033747	Professional	2.0.10.242	2.0.10.353	06-09-2021	2021-06-09 오전 8:58:00	17:58:00	2.0.10.248	213	2	z	원착	원	착	NULL	NULL	NULL	11	1	81	NULL	NULL	NULL	KSY3	List2	NULL	NULL	NULL	NULL	NULL	NULL	NULL	NULL	NULL	0	z	1	3	644754	0	{/}	468
좌우반구com(split BVF)_3	32	1	<?xml version="1.0"?>\n<Clock xmlns:dt="urn:schemas-microsoft-com:datatypes"><Description dt:dt="string">E-Prime Primary Realtime Clock</Description><StartTime><Timestamp dt:dt="int">0</Timestamp><DateUtc dt:dt="string">2021-06-09T08:58:00Z</DateUtc></StartTime><FrequencyChanges><FrequencyChange><Frequency dt:dt="r8">2699970000</Frequency><Timestamp dt:dt="r8">739299947162</Timestamp><Current dt:…	좌우반구com(split BVF)_3-032-1	60.021	1.0.0.165	1	1106033747	Professional	2.0.10.242	2.0.10.353	06-09-2021	2021-06-09 오전 8:58:00	17:58:00	2.0.10.248	191	1	{/}	원형	원	형	NULL	NULL	NULL	4	1	59	NULL	NULL	NULL	KSY3	List2	NULL	NULL	NULL	NULL	NULL	NULL	NULL	NULL	NULL	1	{/}	0	3	583576	0	{/}	606
좌우반구com(split BVF)_3	32	1	<?xml version="1.0"?>\n<Clock xmlns:dt="urn:schemas-microsoft-com:datatypes"><Description dt:dt="string">E-Prime Primary Realtime Clock</Description><StartTime><Timestamp dt:dt="int">0</Timestamp><DateUtc dt:dt="string">2021-06-09T08:58:00Z</DateUtc></StartTime><FrequencyChanges><FrequencyChange><Frequency dt:dt="r8">2699970000</Frequency><Timestamp dt:dt="r8">739299947162</Timestamp><Current dt:…	좌우반구com(split BVF)_3-032-1	60.021	1.0.0.165	1	1106033747	Professional	2.0.10.242	2.0.10.353	06-09-2021	2021-06-09 오전 8:58:00	17:58:00	2.0.10.248	104	2	z	위절	위	절	37	1	104	NULL	NULL	NULL	NULL	NULL	NULL	KSY3	List1	NULL	NULL	NULL	NULL	NULL	NULL	NULL	NULL	NULL	1	z	0	3	320468	0	z	622
좌우반구com(split BVF)_3	32	1	<?xml version="1.0"?>\n<Clock xmlns:dt="urn:schemas-microsoft-com:datatypes"><Description dt:dt="string">E-Prime Primary Realtime Clock</Description><StartTime><Timestamp dt:dt="int">0</Timestamp><DateUtc dt:dt="string">2021-06-09T08:58:00Z</DateUtc></StartTime><FrequencyChanges><FrequencyChange><Frequency dt:dt="r8">2699970000</Frequency><Timestamp dt:dt="r8">739299947162</Timestamp><Current dt:…	좌우반구com(split BVF)_3-032-1	60.021	1.0.0.165	1	1106033747	Professional	2.0.10.242	2.0.10.353	06-09-2021	2021-06-09 오전 8:58:00	17:58:00	2.0.10.248	370	1	{/}	유형	유	형	NULL	NULL	NULL	NULL	NULL	NULL	23	1	106	KSY3	List3	NULL	NULL	NULL	NULL	NULL	NULL	NULL	NULL	NULL	1	{/}	0	4	1123437	0	{/}	756
좌우반구com(split BVF)_3	32	1	<?xml version="1.0"?>\n<Clock xmlns:dt="urn:schemas-microsoft-com:datatypes"><Description dt:dt="string">E-Prime Primary Realtime Clock</Description><StartTime><Timestamp dt:dt="int">0</Timestamp><DateUtc dt:dt="string">2021-06-09T08:58:00Z</DateUtc></StartTime><FrequencyChanges><FrequencyChange><Frequency dt:dt="r8">2699970000</Frequency><Timestamp dt:dt="r8">739299947162</Timestamp><Current dt:…	좌우반구com(split BVF)_3-032-1	60.021	1.0.0.165	1	1106033747	Professional	2.0.10.242	2.0.10.353	06-09-2021	2021-06-09 오전 8:58:00	17:58:00	2.0.10.248	284	1	{/}	음식	음	식	NULL	NULL	NULL	NULL	NULL	NULL	94	1	20	KSY3	List3	NULL	NULL	NULL	NULL	NULL	NULL	NULL	NULL	NULL	1	{/}	1	3	878772	0	{/}	671
좌우반구com(split BVF)_3	32	1	<?xml version="1.0"?>\n<Clock xmlns:dt="urn:schemas-microsoft-com:datatypes"><Description dt:dt="string">E-Prime Primary Realtime Clock</Description><StartTime><Timestamp dt:dt="int">0</Timestamp><DateUtc dt:dt="string">2021-06-09T08:58:00Z</DateUtc></StartTime><FrequencyChanges><FrequencyChange><Frequency dt:dt="r8">2699970000</Frequency><Timestamp dt:dt="r8">739299947162</Timestamp><Current dt:…	좌우반구com(split BVF)_3-032-1	60.021	1.0.0.165	1	1106033747	Professional	2.0.10.242	2.0.10.353	06-09-2021	2021-06-09 오전 8:58:00	17:58:00	2.0.10.248	146	2	z	음안	음	안	NULL	NULL	NULL	130	1	14	NULL	NULL	NULL	KSY2	List2	NULL	NULL	NULL	NULL	NULL	NULL	NULL	NULL	NULL	0	z	0	4	459353	0	{/}	305
좌우반구com(split BVF)_3	32	1	<?xml version="1.0"?>\n<Clock xmlns:dt="urn:schemas-microsoft-com:datatypes"><Description dt:dt="string">E-Prime Primary Realtime Clock</Description><StartTime><Timestamp dt:dt="int">0</Timestamp><DateUtc dt:dt="string">2021-06-09T08:58:00Z</DateUtc></StartTime><FrequencyChanges><FrequencyChange><Frequency dt:dt="r8">2699970000</Frequency><Timestamp dt:dt="r8">739299947162</Timestamp><Current dt:…	좌우반구com(split BVF)_3-032-1	60.021	1.0.0.165	1	1106033747	Professional	2.0.10.242	2.0.10.353	06-09-2021	2021-06-09 오전 8:58:00	17:58:00	2.0.10.248	310	2	z	응어	응	어	NULL	NULL	NULL	NULL	NULL	NULL	66	1	46	KSY	List3	0		0	-1	952580	183		0	0	1	z	1	3	952763	0	z	695
좌우반구com(split BVF)_3	32	1	<?xml version="1.0"?>\n<Clock xmlns:dt="urn:schemas-microsoft-com:datatypes"><Description dt:dt="string">E-Prime Primary Realtime Clock</Description><StartTime><Timestamp dt:dt="int">0</Timestamp><DateUtc dt:dt="string">2021-06-09T08:58:00Z</DateUtc></StartTime><FrequencyChanges><FrequencyChange><Frequency dt:dt="r8">2699970000</Frequency><Timestamp dt:dt="r8">739299947162</Timestamp><Current dt:…	좌우반구com(split BVF)_3-032-1	60.021	1.0.0.165	1	1106033747	Professional	2.0.10.242	2.0.10.353	06-09-2021	2021-06-09 오전 8:58:00	17:58:00	2.0.10.248	348	2	z	의마	의	마	NULL	NULL	NULL	NULL	NULL	NULL	59	1	84	KSY	List3	0		1	-1	1059692	184		0	0	0	z	0	4	1059876	0	{/}	908
좌우반구com(split BVF)_3	32	1	<?xml version="1.0"?>\n<Clock xmlns:dt="urn:schemas-microsoft-com:datatypes"><Description dt:dt="string">E-Prime Primary Realtime Clock</Description><StartTime><Timestamp dt:dt="int">0</Timestamp><DateUtc dt:dt="string">2021-06-09T08:58:00Z</DateUtc></StartTime><FrequencyChanges><FrequencyChange><Frequency dt:dt="r8">2699970000</Frequency><Timestamp dt:dt="r8">739299947162</Timestamp><Current dt:…	좌우반구com(split BVF)_3-032-1	60.021	1.0.0.165	1	1106033747	Professional	2.0.10.242	2.0.10.353	06-09-2021	2021-06-09 오전 8:58:00	17:58:00	2.0.10.248	145	1	{/}	의미	의	미	NULL	NULL	NULL	91	1	13	NULL	NULL	NULL	KSY3	List2	NULL	NULL	NULL	NULL	NULL	NULL	NULL	NULL	NULL	1	{/}	0	3	456770	0	{/}	379
좌우반구com(split BVF)_3	32	1	<?xml version="1.0"?>\n<Clock xmlns:dt="urn:schemas-microsoft-com:datatypes"><Description dt:dt="string">E-Prime Primary Realtime Clock</Description><StartTime><Timestamp dt:dt="int">0</Timestamp><DateUtc dt:dt="string">2021-06-09T08:58:00Z</DateUtc></StartTime><FrequencyChanges><FrequencyChange><Frequency dt:dt="r8">2699970000</Frequency><Timestamp dt:dt="r8">739299947162</Timestamp><Current dt:…	좌우반구com(split BVF)_3-032-1	60.021	1.0.0.165	1	1106033747	Professional	2.0.10.242	2.0.10.353	06-09-2021	2021-06-09 오전 8:58:00	17:58:00	2.0.10.248	135	2	z	의필	의	필	NULL	NULL	NULL	104	1	3	NULL	NULL	NULL	KSY2	List2	NULL	NULL	NULL	NULL	NULL	NULL	NULL	NULL	NULL	0	z	0	3	429330	0	{/}	521
좌우반구com(split BVF)_3	32	1	<?xml version="1.0"?>\n<Clock xmlns:dt="urn:schemas-microsoft-com:datatypes"><Description dt:dt="string">E-Prime Primary Realtime Clock</Description><StartTime><Timestamp dt:dt="int">0</Timestamp><DateUtc dt:dt="string">2021-06-09T08:58:00Z</DateUtc></StartTime><FrequencyChanges><FrequencyChange><Frequency dt:dt="r8">2699970000</Frequency><Timestamp dt:dt="r8">739299947162</Timestamp><Current dt:…	좌우반구com(split BVF)_3-032-1	60.021	1.0.0.165	1	1106033747	Professional	2.0.10.242	2.0.10.353	06-09-2021	2021-06-09 오전 8:58:00	17:58:00	2.0.10.248	361	2	z	이느	이	느	NULL	NULL	NULL	NULL	NULL	NULL	20	1	97	KSY	List3	0		0	-1	1097879	183		0	0	1	z	0	3	1098062	0	z	754
좌우반구com(split BVF)_3	32	1	<?xml version="1.0"?>\n<Clock xmlns:dt="urn:schemas-microsoft-com:datatypes"><Description dt:dt="string">E-Prime Primary Realtime Clock</Description><StartTime><Timestamp dt:dt="int">0</Timestamp><DateUtc dt:dt="string">2021-06-09T08:58:00Z</DateUtc></StartTime><FrequencyChanges><FrequencyChange><Frequency dt:dt="r8">2699970000</Frequency><Timestamp dt:dt="r8">739299947162</Timestamp><Current dt:…	좌우반구com(split BVF)_3-032-1	60.021	1.0.0.165	1	1106033747	Professional	2.0.10.242	2.0.10.353	06-09-2021	2021-06-09 오전 8:58:00	17:58:00	2.0.10.248	179	1	{/}	이득	이	득	NULL	NULL	NULL	30	1	47	NULL	NULL	NULL	KSY3	List2	NULL	NULL	NULL	NULL	NULL	NULL	NULL	NULL	NULL	1	{/}	0	3	549238	0	{/}	601
좌우반구com(split BVF)_3	32	1	<?xml version="1.0"?>\n<Clock xmlns:dt="urn:schemas-microsoft-com:datatypes"><Description dt:dt="string">E-Prime Primary Realtime Clock</Description><StartTime><Timestamp dt:dt="int">0</Timestamp><DateUtc dt:dt="string">2021-06-09T08:58:00Z</DateUtc></StartTime><FrequencyChanges><FrequencyChange><Frequency dt:dt="r8">2699970000</Frequency><Timestamp dt:dt="r8">739299947162</Timestamp><Current dt:…	좌우반구com(split BVF)_3-032-1	60.021	1.0.0.165	1	1106033747	Professional	2.0.10.242	2.0.10.353	06-09-2021	2021-06-09 오전 8:58:00	17:58:00	2.0.10.248	305	1	{/}	이유	이	유	NULL	NULL	NULL	NULL	NULL	NULL	95	1	41	KSY3	List3	NULL	NULL	NULL	NULL	NULL	NULL	NULL	NULL	NULL	1	{/}	0	4	939485	0	{/}	365
좌우반구com(split BVF)_3	32	1	<?xml version="1.0"?>\n<Clock xmlns:dt="urn:schemas-microsoft-com:datatypes"><Description dt:dt="string">E-Prime Primary Realtime Clock</Description><StartTime><Timestamp dt:dt="int">0</Timestamp><DateUtc dt:dt="string">2021-06-09T08:58:00Z</DateUtc></StartTime><FrequencyChanges><FrequencyChange><Frequency dt:dt="r8">2699970000</Frequency><Timestamp dt:dt="r8">739299947162</Timestamp><Current dt:…	좌우반구com(split BVF)_3-032-1	60.021	1.0.0.165	1	1106033747	Professional	2.0.10.242	2.0.10.353	06-09-2021	2021-06-09 오전 8:58:00	17:58:00	2.0.10.248	271	1	{/}	이전	이	전	NULL	NULL	NULL	NULL	NULL	NULL	1	1	7	KSY	List3	0		0	-1	843368	183		0	0	1	{/}	1	3	843551	0	{/}	252
좌우반구com(split BVF)_3	32	1	<?xml version="1.0"?>\n<Clock xmlns:dt="urn:schemas-microsoft-com:datatypes"><Description dt:dt="string">E-Prime Primary Realtime Clock</Description><StartTime><Timestamp dt:dt="int">0</Timestamp><DateUtc dt:dt="string">2021-06-09T08:58:00Z</DateUtc></StartTime><FrequencyChanges><FrequencyChange><Frequency dt:dt="r8">2699970000</Frequency><Timestamp dt:dt="r8">739299947162</Timestamp><Current dt:…	좌우반구com(split BVF)_3-032-1	60.021	1.0.0.165	1	1106033747	Professional	2.0.10.242	2.0.10.353	06-09-2021	2021-06-09 오전 8:58:00	17:58:00	2.0.10.248	393	2	z	익궤	익	궤	NULL	NULL	NULL	NULL	NULL	NULL	56	1	129	KSY3	List3	NULL	NULL	NULL	NULL	NULL	NULL	NULL	NULL	NULL	0	z	1	3	1193645	0	{/}	602
좌우반구com(split BVF)_3	32	1	<?xml version="1.0"?>\n<Clock xmlns:dt="urn:schemas-microsoft-com:datatypes"><Description dt:dt="string">E-Prime Primary Realtime Clock</Description><StartTime><Timestamp dt:dt="int">0</Timestamp><DateUtc dt:dt="string">2021-06-09T08:58:00Z</DateUtc></StartTime><FrequencyChanges><FrequencyChange><Frequency dt:dt="r8">2699970000</Frequency><Timestamp dt:dt="r8">739299947162</Timestamp><Current dt:…	좌우반구com(split BVF)_3-032-1	60.021	1.0.0.165	1	1106033747	Professional	2.0.10.242	2.0.10.353	06-09-2021	2021-06-09 오전 8:58:00	17:58:00	2.0.10.248	297	2	z	익력	익	력	NULL	NULL	NULL	NULL	NULL	NULL	76	1	33	KSY3	List3	NULL	NULL	NULL	NULL	NULL	NULL	NULL	NULL	NULL	0	z	0	3	916126	0	{/}	639
좌우반구com(split BVF)_3	32	1	<?xml version="1.0"?>\n<Clock xmlns:dt="urn:schemas-microsoft-com:datatypes"><Description dt:dt="string">E-Prime Primary Realtime Clock</Description><StartTime><Timestamp dt:dt="int">0</Timestamp><DateUtc dt:dt="string">2021-06-09T08:58:00Z</DateUtc></StartTime><FrequencyChanges><FrequencyChange><Frequency dt:dt="r8">2699970000</Frequency><Timestamp dt:dt="r8">739299947162</Timestamp><Current dt:…	좌우반구com(split BVF)_3-032-1	60.021	1.0.0.165	1	1106033747	Professional	2.0.10.242	2.0.10.353	06-09-2021	2021-06-09 오전 8:58:00	17:58:00	2.0.10.248	88	1	{/}	인간	인	간	91	1	88	NULL	NULL	NULL	NULL	NULL	NULL	KSY	List1	0		0	-1	278549	184		0	0	1	{/}	0	4	278733	0	{/}	269
좌우반구com(split BVF)_3	32	1	<?xml version="1.0"?>\n<Clock xmlns:dt="urn:schemas-microsoft-com:datatypes"><Description dt:dt="string">E-Prime Primary Realtime Clock</Description><StartTime><Timestamp dt:dt="int">0</Timestamp><DateUtc dt:dt="string">2021-06-09T08:58:00Z</DateUtc></StartTime><FrequencyChanges><FrequencyChange><Frequency dt:dt="r8">2699970000</Frequency><Timestamp dt:dt="r8">739299947162</Timestamp><Current dt:…	좌우반구com(split BVF)_3-032-1	60.021	1.0.0.165	1	1106033747	Professional	2.0.10.242	2.0.10.353	06-09-2021	2021-06-09 오전 8:58:00	17:58:00	2.0.10.248	65	1	{/}	인사	인	사	63	1	65	NULL	NULL	NULL	NULL	NULL	NULL	KSY	List1	0		0	0	216388	183		0	0	1	{/}	0	3	216571	0	{/}	377
좌우반구com(split BVF)_3	32	1	<?xml version="1.0"?>\n<Clock xmlns:dt="urn:schemas-microsoft-com:datatypes"><Description dt:dt="string">E-Prime Primary Realtime Clock</Description><StartTime><Timestamp dt:dt="int">0</Timestamp><DateUtc dt:dt="string">2021-06-09T08:58:00Z</DateUtc></StartTime><FrequencyChanges><FrequencyChange><Frequency dt:dt="r8">2699970000</Frequency><Timestamp dt:dt="r8">739299947162</Timestamp><Current dt:…	좌우반구com(split BVF)_3-032-1	60.021	1.0.0.165	1	1106033747	Professional	2.0.10.242	2.0.10.353	06-09-2021	2021-06-09 오전 8:58:00	17:58:00	2.0.10.248	328	1	{/}	인생	인	생	NULL	NULL	NULL	NULL	NULL	NULL	52	1	64	KSY	List3	0		1	-1	1002862	184		0	0	1	{/}	0	4	1003046	0	{/}	331
좌우반구com(split BVF)_3	32	1	<?xml version="1.0"?>\n<Clock xmlns:dt="urn:schemas-microsoft-com:datatypes"><Description dt:dt="string">E-Prime Primary Realtime Clock</Description><StartTime><Timestamp dt:dt="int">0</Timestamp><DateUtc dt:dt="string">2021-06-09T08:58:00Z</DateUtc></StartTime><FrequencyChanges><FrequencyChange><Frequency dt:dt="r8">2699970000</Frequency><Timestamp dt:dt="r8">739299947162</Timestamp><Current dt:…	좌우반구com(split BVF)_3-032-1	60.021	1.0.0.165	1	1106033747	Professional	2.0.10.242	2.0.10.353	06-09-2021	2021-06-09 오전 8:58:00	17:58:00	2.0.10.248	208	1	{/}	인연	인	연	NULL	NULL	NULL	98	1	76	NULL	NULL	NULL	KSY	List2	0		0	-1	630809	184		0	0	1	{/}	0	4	630993	0	{/}	349
좌우반구com(split BVF)_3	32	1	<?xml version="1.0"?>\n<Clock xmlns:dt="urn:schemas-microsoft-com:datatypes"><Description dt:dt="string">E-Prime Primary Realtime Clock</Description><StartTime><Timestamp dt:dt="int">0</Timestamp><DateUtc dt:dt="string">2021-06-09T08:58:00Z</DateUtc></StartTime><FrequencyChanges><FrequencyChange><Frequency dt:dt="r8">2699970000</Frequency><Timestamp dt:dt="r8">739299947162</Timestamp><Current dt:…	좌우반구com(split BVF)_3-032-1	60.021	1.0.0.165	1	1106033747	Professional	2.0.10.242	2.0.10.353	06-09-2021	2021-06-09 오전 8:58:00	17:58:00	2.0.10.248	16	2	z	일려	일	려	97	1	16	NULL	NULL	NULL	NULL	NULL	NULL	KSY2	List1	NULL	NULL	NULL	NULL	NULL	NULL	NULL	NULL	NULL	1	z	0	3	81768	0	z	525
좌우반구com(split BVF)_3	32	1	<?xml version="1.0"?>\n<Clock xmlns:dt="urn:schemas-microsoft-com:datatypes"><Description dt:dt="string">E-Prime Primary Realtime Clock</Description><StartTime><Timestamp dt:dt="int">0</Timestamp><DateUtc dt:dt="string">2021-06-09T08:58:00Z</DateUtc></StartTime><FrequencyChanges><FrequencyChange><Frequency dt:dt="r8">2699970000</Frequency><Timestamp dt:dt="r8">739299947162</Timestamp><Current dt:…	좌우반구com(split BVF)_3-032-1	60.021	1.0.0.165	1	1106033747	Professional	2.0.10.242	2.0.10.353	06-09-2021	2021-06-09 오전 8:58:00	17:58:00	2.0.10.248	81	2	z	일섭	일	섭	122	1	81	NULL	NULL	NULL	NULL	NULL	NULL	KSY3	List1	NULL	NULL	NULL	NULL	NULL	NULL	NULL	NULL	NULL	1	z	1	3	259972	0	z	528
좌우반구com(split BVF)_3	32	1	<?xml version="1.0"?>\n<Clock xmlns:dt="urn:schemas-microsoft-com:datatypes"><Description dt:dt="string">E-Prime Primary Realtime Clock</Description><StartTime><Timestamp dt:dt="int">0</Timestamp><DateUtc dt:dt="string">2021-06-09T08:58:00Z</DateUtc></StartTime><FrequencyChanges><FrequencyChange><Frequency dt:dt="r8">2699970000</Frequency><Timestamp dt:dt="r8">739299947162</Timestamp><Current dt:…	좌우반구com(split BVF)_3-032-1	60.021	1.0.0.165	1	1106033747	Professional	2.0.10.242	2.0.10.353	06-09-2021	2021-06-09 오전 8:58:00	17:58:00	2.0.10.248	174	2	z	임택	임	택	NULL	NULL	NULL	82	1	42	NULL	NULL	NULL	KSY3	List2	NULL	NULL	NULL	NULL	NULL	NULL	NULL	NULL	NULL	0	z	0	3	534793	0	{/}	582
좌우반구com(split BVF)_3	32	1	<?xml version="1.0"?>\n<Clock xmlns:dt="urn:schemas-microsoft-com:datatypes"><Description dt:dt="string">E-Prime Primary Realtime Clock</Description><StartTime><Timestamp dt:dt="int">0</Timestamp><DateUtc dt:dt="string">2021-06-09T08:58:00Z</DateUtc></StartTime><FrequencyChanges><FrequencyChange><Frequency dt:dt="r8">2699970000</Frequency><Timestamp dt:dt="r8">739299947162</Timestamp><Current dt:…	좌우반구com(split BVF)_3-032-1	60.021	1.0.0.165	1	1106033747	Professional	2.0.10.242	2.0.10.353	06-09-2021	2021-06-09 오전 8:58:00	17:58:00	2.0.10.248	92	1	{/}	입구	입	구	62	1	92	NULL	NULL	NULL	NULL	NULL	NULL	KSY	List1	0		1	-1	288562	184		0	0	1	{/}	0	4	288746	0	{/}	211
좌우반구com(split BVF)_3	32	1	<?xml version="1.0"?>\n<Clock xmlns:dt="urn:schemas-microsoft-com:datatypes"><Description dt:dt="string">E-Prime Primary Realtime Clock</Description><StartTime><Timestamp dt:dt="int">0</Timestamp><DateUtc dt:dt="string">2021-06-09T08:58:00Z</DateUtc></StartTime><FrequencyChanges><FrequencyChange><Frequency dt:dt="r8">2699970000</Frequency><Timestamp dt:dt="r8">739299947162</Timestamp><Current dt:…	좌우반구com(split BVF)_3-032-1	60.021	1.0.0.165	1	1106033747	Professional	2.0.10.242	2.0.10.353	06-09-2021	2021-06-09 오전 8:58:00	17:58:00	2.0.10.248	31	2	z	입목	입	목	80	1	31	NULL	NULL	NULL	NULL	NULL	NULL	KSY	List1	0		0	-1	121871	183		0	0	1	z	0	3	122054	0	z	415
좌우반구com(split BVF)_3	32	1	<?xml version="1.0"?>\n<Clock xmlns:dt="urn:schemas-microsoft-com:datatypes"><Description dt:dt="string">E-Prime Primary Realtime Clock</Description><StartTime><Timestamp dt:dt="int">0</Timestamp><DateUtc dt:dt="string">2021-06-09T08:58:00Z</DateUtc></StartTime><FrequencyChanges><FrequencyChange><Frequency dt:dt="r8">2699970000</Frequency><Timestamp dt:dt="r8">739299947162</Timestamp><Current dt:…	좌우반구com(split BVF)_3-032-1	60.021	1.0.0.165	1	1106033747	Professional	2.0.10.242	2.0.10.353	06-09-2021	2021-06-09 오전 8:58:00	17:58:00	2.0.10.248	49	2	z	입화	입	화	129	1	49	NULL	NULL	NULL	NULL	NULL	NULL	KSY	List1	0		0	-1	171620	183		0	0	1	z	1	3	171803	0	z	457
좌우반구com(split BVF)_3	32	1	<?xml version="1.0"?>\n<Clock xmlns:dt="urn:schemas-microsoft-com:datatypes"><Description dt:dt="string">E-Prime Primary Realtime Clock</Description><StartTime><Timestamp dt:dt="int">0</Timestamp><DateUtc dt:dt="string">2021-06-09T08:58:00Z</DateUtc></StartTime><FrequencyChanges><FrequencyChange><Frequency dt:dt="r8">2699970000</Frequency><Timestamp dt:dt="r8">739299947162</Timestamp><Current dt:…	좌우반구com(split BVF)_3-032-1	60.021	1.0.0.165	1	1106033747	Professional	2.0.10.242	2.0.10.353	06-09-2021	2021-06-09 오전 8:58:00	17:58:00	2.0.10.248	46	2	z	자름	자	름	9	1	46	NULL	NULL	NULL	NULL	NULL	NULL	KSY3	List1	NULL	NULL	NULL	NULL	NULL	NULL	NULL	NULL	NULL	1	z	0	4	162757	0	z	776
좌우반구com(split BVF)_3	32	1	<?xml version="1.0"?>\n<Clock xmlns:dt="urn:schemas-microsoft-com:datatypes"><Description dt:dt="string">E-Prime Primary Realtime Clock</Description><StartTime><Timestamp dt:dt="int">0</Timestamp><DateUtc dt:dt="string">2021-06-09T08:58:00Z</DateUtc></StartTime><FrequencyChanges><FrequencyChange><Frequency dt:dt="r8">2699970000</Frequency><Timestamp dt:dt="r8">739299947162</Timestamp><Current dt:…	좌우반구com(split BVF)_3-032-1	60.021	1.0.0.165	1	1106033747	Professional	2.0.10.242	2.0.10.353	06-09-2021	2021-06-09 오전 8:58:00	17:58:00	2.0.10.248	346	1	{/}	자리	자	리	NULL	NULL	NULL	NULL	NULL	NULL	73	1	82	KSY	List3	0		0	0	1054478	183		0	0	1	{/}	0	3	1054661	0	{/}	284
좌우반구com(split BVF)_3	32	1	<?xml version="1.0"?>\n<Clock xmlns:dt="urn:schemas-microsoft-com:datatypes"><Description dt:dt="string">E-Prime Primary Realtime Clock</Description><StartTime><Timestamp dt:dt="int">0</Timestamp><DateUtc dt:dt="string">2021-06-09T08:58:00Z</DateUtc></StartTime><FrequencyChanges><FrequencyChange><Frequency dt:dt="r8">2699970000</Frequency><Timestamp dt:dt="r8">739299947162</Timestamp><Current dt:…	좌우반구com(split BVF)_3-032-1	60.021	1.0.0.165	1	1106033747	Professional	2.0.10.242	2.0.10.353	06-09-2021	2021-06-09 오전 8:58:00	17:58:00	2.0.10.248	300	1	{/}	자본	자	본	NULL	NULL	NULL	NULL	NULL	NULL	77	1	36	KSY	List3	0		0	0	924107	183		0	0	1	{/}	0	3	924290	0	{/}	336
좌우반구com(split BVF)_3	32	1	<?xml version="1.0"?>\n<Clock xmlns:dt="urn:schemas-microsoft-com:datatypes"><Description dt:dt="string">E-Prime Primary Realtime Clock</Description><StartTime><Timestamp dt:dt="int">0</Timestamp><DateUtc dt:dt="string">2021-06-09T08:58:00Z</DateUtc></StartTime><FrequencyChanges><FrequencyChange><Frequency dt:dt="r8">2699970000</Frequency><Timestamp dt:dt="r8">739299947162</Timestamp><Current dt:…	좌우반구com(split BVF)_3-032-1	60.021	1.0.0.165	1	1106033747	Professional	2.0.10.242	2.0.10.353	06-09-2021	2021-06-09 오전 8:58:00	17:58:00	2.0.10.248	274	1	{/}	자체	자	체	NULL	NULL	NULL	NULL	NULL	NULL	55	1	10	KSY	List3	0		0	-1	851382	183		0	0	1	{/}	1	3	851565	0	{/}	374
좌우반구com(split BVF)_3	32	1	<?xml version="1.0"?>\n<Clock xmlns:dt="urn:schemas-microsoft-com:datatypes"><Description dt:dt="string">E-Prime Primary Realtime Clock</Description><StartTime><Timestamp dt:dt="int">0</Timestamp><DateUtc dt:dt="string">2021-06-09T08:58:00Z</DateUtc></StartTime><FrequencyChanges><FrequencyChange><Frequency dt:dt="r8">2699970000</Frequency><Timestamp dt:dt="r8">739299947162</Timestamp><Current dt:…	좌우반구com(split BVF)_3-032-1	60.021	1.0.0.165	1	1106033747	Professional	2.0.10.242	2.0.10.353	06-09-2021	2021-06-09 오전 8:58:00	17:58:00	2.0.10.248	363	2	z	작락	작	락	NULL	NULL	NULL	NULL	NULL	NULL	4	1	99	KSY2	List3	NULL	NULL	NULL	NULL	NULL	NULL	NULL	NULL	NULL	1	z	0	3	1104127	0	z	563
좌우반구com(split BVF)_3	32	1	<?xml version="1.0"?>\n<Clock xmlns:dt="urn:schemas-microsoft-com:datatypes"><Description dt:dt="string">E-Prime Primary Realtime Clock</Description><StartTime><Timestamp dt:dt="int">0</Timestamp><DateUtc dt:dt="string">2021-06-09T08:58:00Z</DateUtc></StartTime><FrequencyChanges><FrequencyChange><Frequency dt:dt="r8">2699970000</Frequency><Timestamp dt:dt="r8">739299947162</Timestamp><Current dt:…	좌우반구com(split BVF)_3-032-1	60.021	1.0.0.165	1	1106033747	Professional	2.0.10.242	2.0.10.353	06-09-2021	2021-06-09 오전 8:58:00	17:58:00	2.0.10.248	280	1	{/}	작품	작	품	NULL	NULL	NULL	NULL	NULL	NULL	91	1	16	KSY	List3	0		1	-1	867576	184		0	0	1	{/}	0	4	867760	0	{/}	354
좌우반구com(split BVF)_3	32	1	<?xml version="1.0"?>\n<Clock xmlns:dt="urn:schemas-microsoft-com:datatypes"><Description dt:dt="string">E-Prime Primary Realtime Clock</Description><StartTime><Timestamp dt:dt="int">0</Timestamp><DateUtc dt:dt="string">2021-06-09T08:58:00Z</DateUtc></StartTime><FrequencyChanges><FrequencyChange><Frequency dt:dt="r8">2699970000</Frequency><Timestamp dt:dt="r8">739299947162</Timestamp><Current dt:…	좌우반구com(split BVF)_3-032-1	60.021	1.0.0.165	1	1106033747	Professional	2.0.10.242	2.0.10.353	06-09-2021	2021-06-09 오전 8:58:00	17:58:00	2.0.10.248	188	1	{/}	재계	재	계	NULL	NULL	NULL	39	1	56	NULL	NULL	NULL	KSY	List2	0		0	0	574796	183		0	0	1	{/}	0	3	574979	0	{/}	572
좌우반구com(split BVF)_3	32	1	<?xml version="1.0"?>\n<Clock xmlns:dt="urn:schemas-microsoft-com:datatypes"><Description dt:dt="string">E-Prime Primary Realtime Clock</Description><StartTime><Timestamp dt:dt="int">0</Timestamp><DateUtc dt:dt="string">2021-06-09T08:58:00Z</DateUtc></StartTime><FrequencyChanges><FrequencyChange><Frequency dt:dt="r8">2699970000</Frequency><Timestamp dt:dt="r8">739299947162</Timestamp><Current dt:…	좌우반구com(split BVF)_3-032-1	60.021	1.0.0.165	1	1106033747	Professional	2.0.10.242	2.0.10.353	06-09-2021	2021-06-09 오전 8:58:00	17:58:00	2.0.10.248	1	2	z	적태	적	태	88	1	1	NULL	NULL	NULL	NULL	NULL	NULL	KSY3	List1	NULL	NULL	NULL	NULL	NULL	NULL	NULL	NULL	NULL	1	z	0	3	42365	0	z	451
좌우반구com(split BVF)_3	32	1	<?xml version="1.0"?>\n<Clock xmlns:dt="urn:schemas-microsoft-com:datatypes"><Description dt:dt="string">E-Prime Primary Realtime Clock</Description><StartTime><Timestamp dt:dt="int">0</Timestamp><DateUtc dt:dt="string">2021-06-09T08:58:00Z</DateUtc></StartTime><FrequencyChanges><FrequencyChange><Frequency dt:dt="r8">2699970000</Frequency><Timestamp dt:dt="r8">739299947162</Timestamp><Current dt:…	좌우반구com(split BVF)_3-032-1	60.021	1.0.0.165	1	1106033747	Professional	2.0.10.242	2.0.10.353	06-09-2021	2021-06-09 오전 8:58:00	17:58:00	2.0.10.248	107	1	{/}	전략	전	략	93	1	107	NULL	NULL	NULL	NULL	NULL	NULL	KSY	List1	0		1	-1	328498	184		0	0	1	{/}	0	4	328682	0	{/}	394
좌우반구com(split BVF)_3	32	1	<?xml version="1.0"?>\n<Clock xmlns:dt="urn:schemas-microsoft-com:datatypes"><Description dt:dt="string">E-Prime Primary Realtime Clock</Description><StartTime><Timestamp dt:dt="int">0</Timestamp><DateUtc dt:dt="string">2021-06-09T08:58:00Z</DateUtc></StartTime><FrequencyChanges><FrequencyChange><Frequency dt:dt="r8">2699970000</Frequency><Timestamp dt:dt="r8">739299947162</Timestamp><Current dt:…	좌우반구com(split BVF)_3-032-1	60.021	1.0.0.165	1	1106033747	Professional	2.0.10.242	2.0.10.353	06-09-2021	2021-06-09 오전 8:58:00	17:58:00	2.0.10.248	392	1	{/}	전통	전	통	NULL	NULL	NULL	NULL	NULL	NULL	100	1	128	KSY	List3	0		0	0	1190647	183		0	0	1	{/}	0	3	1190830	0	{/}	610
좌우반구com(split BVF)_3	32	1	<?xml version="1.0"?>\n<Clock xmlns:dt="urn:schemas-microsoft-com:datatypes"><Description dt:dt="string">E-Prime Primary Realtime Clock</Description><StartTime><Timestamp dt:dt="int">0</Timestamp><DateUtc dt:dt="string">2021-06-09T08:58:00Z</DateUtc></StartTime><FrequencyChanges><FrequencyChange><Frequency dt:dt="r8">2699970000</Frequency><Timestamp dt:dt="r8">739299947162</Timestamp><Current dt:…	좌우반구com(split BVF)_3-032-1	60.021	1.0.0.165	1	1106033747	Professional	2.0.10.242	2.0.10.353	06-09-2021	2021-06-09 오전 8:58:00	17:58:00	2.0.10.248	42	2	z	전필	전	필	89	1	42	NULL	NULL	NULL	NULL	NULL	NULL	KSY2	List1	NULL	NULL	NULL	NULL	NULL	NULL	NULL	NULL	NULL	0	z	0	3	151577	0	{/}	652
좌우반구com(split BVF)_3	32	1	<?xml version="1.0"?>\n<Clock xmlns:dt="urn:schemas-microsoft-com:datatypes"><Description dt:dt="string">E-Prime Primary Realtime Clock</Description><StartTime><Timestamp dt:dt="int">0</Timestamp><DateUtc dt:dt="string">2021-06-09T08:58:00Z</DateUtc></StartTime><FrequencyChanges><FrequencyChange><Frequency dt:dt="r8">2699970000</Frequency><Timestamp dt:dt="r8">739299947162</Timestamp><Current dt:…	좌우반구com(split BVF)_3-032-1	60.021	1.0.0.165	1	1106033747	Professional	2.0.10.242	2.0.10.353	06-09-2021	2021-06-09 오전 8:58:00	17:58:00	2.0.10.248	266	1	{/}	절감	절	감	NULL	NULL	NULL	NULL	NULL	NULL	36	1	2	KSY	List3	0		1	-1	830189	184		0	0	1	{/}	0	4	830373	0	{/}	481
좌우반구com(split BVF)_3	32	1	<?xml version="1.0"?>\n<Clock xmlns:dt="urn:schemas-microsoft-com:datatypes"><Description dt:dt="string">E-Prime Primary Realtime Clock</Description><StartTime><Timestamp dt:dt="int">0</Timestamp><DateUtc dt:dt="string">2021-06-09T08:58:00Z</DateUtc></StartTime><FrequencyChanges><FrequencyChange><Frequency dt:dt="r8">2699970000</Frequency><Timestamp dt:dt="r8">739299947162</Timestamp><Current dt:…	좌우반구com(split BVF)_3-032-1	60.021	1.0.0.165	1	1106033747	Professional	2.0.10.242	2.0.10.353	06-09-2021	2021-06-09 오전 8:58:00	17:58:00	2.0.10.248	52	2	z	절보	절	보	43	1	52	NULL	NULL	NULL	NULL	NULL	NULL	KSY	List1	0		1	-1	180000	184		0	0	1	z	0	4	180184	0	z	500
좌우반구com(split BVF)_3	32	1	<?xml version="1.0"?>\n<Clock xmlns:dt="urn:schemas-microsoft-com:datatypes"><Description dt:dt="string">E-Prime Primary Realtime Clock</Description><StartTime><Timestamp dt:dt="int">0</Timestamp><DateUtc dt:dt="string">2021-06-09T08:58:00Z</DateUtc></StartTime><FrequencyChanges><FrequencyChange><Frequency dt:dt="r8">2699970000</Frequency><Timestamp dt:dt="r8">739299947162</Timestamp><Current dt:…	좌우반구com(split BVF)_3-032-1	60.021	1.0.0.165	1	1106033747	Professional	2.0.10.242	2.0.10.353	06-09-2021	2021-06-09 오전 8:58:00	17:58:00	2.0.10.248	216	2	z	절속	절	속	NULL	NULL	NULL	107	1	84	NULL	NULL	NULL	KSY	List2	0		0	-1	652835	183		0	0	1	z	0	3	653018	0	z	1466
좌우반구com(split BVF)_3	32	1	<?xml version="1.0"?>\n<Clock xmlns:dt="urn:schemas-microsoft-com:datatypes"><Description dt:dt="string">E-Prime Primary Realtime Clock</Description><StartTime><Timestamp dt:dt="int">0</Timestamp><DateUtc dt:dt="string">2021-06-09T08:58:00Z</DateUtc></StartTime><FrequencyChanges><FrequencyChange><Frequency dt:dt="r8">2699970000</Frequency><Timestamp dt:dt="r8">739299947162</Timestamp><Current dt:…	좌우반구com(split BVF)_3-032-1	60.021	1.0.0.165	1	1106033747	Professional	2.0.10.242	2.0.10.353	06-09-2021	2021-06-09 오전 8:58:00	17:58:00	2.0.10.248	229	1	{/}	절차	절	차	NULL	NULL	NULL	25	1	97	NULL	NULL	NULL	KSY	List2	0		0	-1	691538	183		0	0	1	{/}	0	3	691721	0	{/}	558
좌우반구com(split BVF)_3	32	1	<?xml version="1.0"?>\n<Clock xmlns:dt="urn:schemas-microsoft-com:datatypes"><Description dt:dt="string">E-Prime Primary Realtime Clock</Description><StartTime><Timestamp dt:dt="int">0</Timestamp><DateUtc dt:dt="string">2021-06-09T08:58:00Z</DateUtc></StartTime><FrequencyChanges><FrequencyChange><Frequency dt:dt="r8">2699970000</Frequency><Timestamp dt:dt="r8">739299947162</Timestamp><Current dt:…	좌우반구com(split BVF)_3-032-1	60.021	1.0.0.165	1	1106033747	Professional	2.0.10.242	2.0.10.353	06-09-2021	2021-06-09 오전 8:58:00	17:58:00	2.0.10.248	357	1	{/}	정도	정	도	NULL	NULL	NULL	NULL	NULL	NULL	27	1	93	KSY	List3	0		0	-1	1087266	183		0	0	1	{/}	0	3	1087449	0	{/}	343
좌우반구com(split BVF)_3	32	1	<?xml version="1.0"?>\n<Clock xmlns:dt="urn:schemas-microsoft-com:datatypes"><Description dt:dt="string">E-Prime Primary Realtime Clock</Description><StartTime><Timestamp dt:dt="int">0</Timestamp><DateUtc dt:dt="string">2021-06-09T08:58:00Z</DateUtc></StartTime><FrequencyChanges><FrequencyChange><Frequency dt:dt="r8">2699970000</Frequency><Timestamp dt:dt="r8">739299947162</Timestamp><Current dt:…	좌우반구com(split BVF)_3-032-1	60.021	1.0.0.165	1	1106033747	Professional	2.0.10.242	2.0.10.353	06-09-2021	2021-06-09 오전 8:58:00	17:58:00	2.0.10.248	105	1	{/}	정오	정	오	103	1	105	NULL	NULL	NULL	NULL	NULL	NULL	KSY	List1	0		1	-1	323100	184		0	0	1	{/}	0	4	323284	0	{/}	366
좌우반구com(split BVF)_3	32	1	<?xml version="1.0"?>\n<Clock xmlns:dt="urn:schemas-microsoft-com:datatypes"><Description dt:dt="string">E-Prime Primary Realtime Clock</Description><StartTime><Timestamp dt:dt="int">0</Timestamp><DateUtc dt:dt="string">2021-06-09T08:58:00Z</DateUtc></StartTime><FrequencyChanges><FrequencyChange><Frequency dt:dt="r8">2699970000</Frequency><Timestamp dt:dt="r8">739299947162</Timestamp><Current dt:…	좌우반구com(split BVF)_3-032-1	60.021	1.0.0.165	1	1106033747	Professional	2.0.10.242	2.0.10.353	06-09-2021	2021-06-09 오전 8:58:00	17:58:00	2.0.10.248	349	1	{/}	정책	정	책	NULL	NULL	NULL	NULL	NULL	NULL	8	1	85	KSY	List3	0		0	-1	1062808	183		0	0	1	{/}	0	3	1062991	0	{/}	689
좌우반구com(split BVF)_3	32	1	<?xml version="1.0"?>\n<Clock xmlns:dt="urn:schemas-microsoft-com:datatypes"><Description dt:dt="string">E-Prime Primary Realtime Clock</Description><StartTime><Timestamp dt:dt="int">0</Timestamp><DateUtc dt:dt="string">2021-06-09T08:58:00Z</DateUtc></StartTime><FrequencyChanges><FrequencyChange><Frequency dt:dt="r8">2699970000</Frequency><Timestamp dt:dt="r8">739299947162</Timestamp><Current dt:…	좌우반구com(split BVF)_3-032-1	60.021	1.0.0.165	1	1106033747	Professional	2.0.10.242	2.0.10.353	06-09-2021	2021-06-09 오전 8:58:00	17:58:00	2.0.10.248	234	2	z	제경	제	경	NULL	NULL	NULL	40	1	102	NULL	NULL	NULL	KSY3	List2	NULL	NULL	NULL	NULL	NULL	NULL	NULL	NULL	NULL	0	z	0	4	705900	0		0
좌우반구com(split BVF)_3	32	1	<?xml version="1.0"?>\n<Clock xmlns:dt="urn:schemas-microsoft-com:datatypes"><Description dt:dt="string">E-Prime Primary Realtime Clock</Description><StartTime><Timestamp dt:dt="int">0</Timestamp><DateUtc dt:dt="string">2021-06-09T08:58:00Z</DateUtc></StartTime><FrequencyChanges><FrequencyChange><Frequency dt:dt="r8">2699970000</Frequency><Timestamp dt:dt="r8">739299947162</Timestamp><Current dt:…	좌우반구com(split BVF)_3-032-1	60.021	1.0.0.165	1	1106033747	Professional	2.0.10.242	2.0.10.353	06-09-2021	2021-06-09 오전 8:58:00	17:58:00	2.0.10.248	246	1	{/}	제도	제	도	NULL	NULL	NULL	127	1	114	NULL	NULL	NULL	KSY	List2	0		0	-1	741187	184		0	0	1	{/}	0	4	741371	0	{/}	427
좌우반구com(split BVF)_3	32	1	<?xml version="1.0"?>\n<Clock xmlns:dt="urn:schemas-microsoft-com:datatypes"><Description dt:dt="string">E-Prime Primary Realtime Clock</Description><StartTime><Timestamp dt:dt="int">0</Timestamp><DateUtc dt:dt="string">2021-06-09T08:58:00Z</DateUtc></StartTime><FrequencyChanges><FrequencyChange><Frequency dt:dt="r8">2699970000</Frequency><Timestamp dt:dt="r8">739299947162</Timestamp><Current dt:…	좌우반구com(split BVF)_3-032-1	60.021	1.0.0.165	1	1106033747	Professional	2.0.10.242	2.0.10.353	06-09-2021	2021-06-09 오전 8:58:00	17:58:00	2.0.10.248	282	2	z	제란	제	란	NULL	NULL	NULL	NULL	NULL	NULL	130	1	18	KSY2	List3	NULL	NULL	NULL	NULL	NULL	NULL	NULL	NULL	NULL	1	z	1	3	873174	0	z	733
좌우반구com(split BVF)_3	32	1	<?xml version="1.0"?>\n<Clock xmlns:dt="urn:schemas-microsoft-com:datatypes"><Description dt:dt="string">E-Prime Primary Realtime Clock</Description><StartTime><Timestamp dt:dt="int">0</Timestamp><DateUtc dt:dt="string">2021-06-09T08:58:00Z</DateUtc></StartTime><FrequencyChanges><FrequencyChange><Frequency dt:dt="r8">2699970000</Frequency><Timestamp dt:dt="r8">739299947162</Timestamp><Current dt:…	좌우반구com(split BVF)_3-032-1	60.021	1.0.0.165	1	1106033747	Professional	2.0.10.242	2.0.10.353	06-09-2021	2021-06-09 오전 8:58:00	17:58:00	2.0.10.248	110	1	{/}	제안	제	안	26	1	110	NULL	NULL	NULL	NULL	NULL	NULL	KSY	List1	0		0	0	336496	183		0	0	1	{/}	0	3	336679	0	{/}	349
좌우반구com(split BVF)_3	32	1	<?xml version="1.0"?>\n<Clock xmlns:dt="urn:schemas-microsoft-com:datatypes"><Description dt:dt="string">E-Prime Primary Realtime Clock</Description><StartTime><Timestamp dt:dt="int">0</Timestamp><DateUtc dt:dt="string">2021-06-09T08:58:00Z</DateUtc></StartTime><FrequencyChanges><FrequencyChange><Frequency dt:dt="r8">2699970000</Frequency><Timestamp dt:dt="r8">739299947162</Timestamp><Current dt:…	좌우반구com(split BVF)_3-032-1	60.021	1.0.0.165	1	1106033747	Professional	2.0.10.242	2.0.10.353	06-09-2021	2021-06-09 오전 8:58:00	17:58:00	2.0.10.248	377	1	{/}	제품	제	품	NULL	NULL	NULL	NULL	NULL	NULL	38	1	113	KSY	List3	0		0	0	1145496	183		0	0	1	{/}	0	3	1145679	0	{/}	400
좌우반구com(split BVF)_3	32	1	<?xml version="1.0"?>\n<Clock xmlns:dt="urn:schemas-microsoft-com:datatypes"><Description dt:dt="string">E-Prime Primary Realtime Clock</Description><StartTime><Timestamp dt:dt="int">0</Timestamp><DateUtc dt:dt="string">2021-06-09T08:58:00Z</DateUtc></StartTime><FrequencyChanges><FrequencyChange><Frequency dt:dt="r8">2699970000</Frequency><Timestamp dt:dt="r8">739299947162</Timestamp><Current dt:…	좌우반구com(split BVF)_3-032-1	60.021	1.0.0.165	1	1106033747	Professional	2.0.10.242	2.0.10.353	06-09-2021	2021-06-09 오전 8:58:00	17:58:00	2.0.10.248	303	1	{/}	조건	조	건	NULL	NULL	NULL	NULL	NULL	NULL	116	1	39	KSY	List3	0		0	-1	932470	184		0	0	0	{/}	0	4	932654	0		0
좌우반구com(split BVF)_3	32	1	<?xml version="1.0"?>\n<Clock xmlns:dt="urn:schemas-microsoft-com:datatypes"><Description dt:dt="string">E-Prime Primary Realtime Clock</Description><StartTime><Timestamp dt:dt="int">0</Timestamp><DateUtc dt:dt="string">2021-06-09T08:58:00Z</DateUtc></StartTime><FrequencyChanges><FrequencyChange><Frequency dt:dt="r8">2699970000</Frequency><Timestamp dt:dt="r8">739299947162</Timestamp><Current dt:…	좌우반구com(split BVF)_3-032-1	60.021	1.0.0.165	1	1106033747	Professional	2.0.10.242	2.0.10.353	06-09-2021	2021-06-09 오전 8:58:00	17:58:00	2.0.10.248	375	1	{/}	조례	조	례	NULL	NULL	NULL	NULL	NULL	NULL	68	1	111	KSY	List3	0		0	0	1138565	183		0	0	0	{/}	0	3	1138748	0		0
좌우반구com(split BVF)_3	32	1	<?xml version="1.0"?>\n<Clock xmlns:dt="urn:schemas-microsoft-com:datatypes"><Description dt:dt="string">E-Prime Primary Realtime Clock</Description><StartTime><Timestamp dt:dt="int">0</Timestamp><DateUtc dt:dt="string">2021-06-09T08:58:00Z</DateUtc></StartTime><FrequencyChanges><FrequencyChange><Frequency dt:dt="r8">2699970000</Frequency><Timestamp dt:dt="r8">739299947162</Timestamp><Current dt:…	좌우반구com(split BVF)_3-032-1	60.021	1.0.0.165	1	1106033747	Professional	2.0.10.242	2.0.10.353	06-09-2021	2021-06-09 오전 8:58:00	17:58:00	2.0.10.248	332	1	{/}	조직	조	직	NULL	NULL	NULL	NULL	NULL	NULL	30	1	68	KSY	List3	0		0	-1	1015608	183		0	0	1	{/}	0	3	1015791	0	{/}	421
좌우반구com(split BVF)_3	32	1	<?xml version="1.0"?>\n<Clock xmlns:dt="urn:schemas-microsoft-com:datatypes"><Description dt:dt="string">E-Prime Primary Realtime Clock</Description><StartTime><Timestamp dt:dt="int">0</Timestamp><DateUtc dt:dt="string">2021-06-09T08:58:00Z</DateUtc></StartTime><FrequencyChanges><FrequencyChange><Frequency dt:dt="r8">2699970000</Frequency><Timestamp dt:dt="r8">739299947162</Timestamp><Current dt:…	좌우반구com(split BVF)_3-032-1	60.021	1.0.0.165	1	1106033747	Professional	2.0.10.242	2.0.10.353	06-09-2021	2021-06-09 오전 8:58:00	17:58:00	2.0.10.248	275	1	{/}	종류	종	류	NULL	NULL	NULL	NULL	NULL	NULL	114	1	11	KSY	List3	0		1	-1	853964	184		0	0	1	{/}	0	4	854148	0	{/}	263
좌우반구com(split BVF)_3	32	1	<?xml version="1.0"?>\n<Clock xmlns:dt="urn:schemas-microsoft-com:datatypes"><Description dt:dt="string">E-Prime Primary Realtime Clock</Description><StartTime><Timestamp dt:dt="int">0</Timestamp><DateUtc dt:dt="string">2021-06-09T08:58:00Z</DateUtc></StartTime><FrequencyChanges><FrequencyChange><Frequency dt:dt="r8">2699970000</Frequency><Timestamp dt:dt="r8">739299947162</Timestamp><Current dt:…	좌우반구com(split BVF)_3-032-1	60.021	1.0.0.165	1	1106033747	Professional	2.0.10.242	2.0.10.353	06-09-2021	2021-06-09 오전 8:58:00	17:58:00	2.0.10.248	319	2	z	종백	종	백	NULL	NULL	NULL	NULL	NULL	NULL	74	1	55	KSY3	List3	NULL	NULL	NULL	NULL	NULL	NULL	NULL	NULL	NULL	1	z	0	3	978304	0	z	780
좌우반구com(split BVF)_3	32	1	<?xml version="1.0"?>\n<Clock xmlns:dt="urn:schemas-microsoft-com:datatypes"><Description dt:dt="string">E-Prime Primary Realtime Clock</Description><StartTime><Timestamp dt:dt="int">0</Timestamp><DateUtc dt:dt="string">2021-06-09T08:58:00Z</DateUtc></StartTime><FrequencyChanges><FrequencyChange><Frequency dt:dt="r8">2699970000</Frequency><Timestamp dt:dt="r8">739299947162</Timestamp><Current dt:…	좌우반구com(split BVF)_3-032-1	60.021	1.0.0.165	1	1106033747	Professional	2.0.10.242	2.0.10.353	06-09-2021	2021-06-09 오전 8:58:00	17:58:00	2.0.10.248	249	2	z	죽거	죽	거	NULL	NULL	NULL	112	1	117	NULL	NULL	NULL	KSY	List2	0		0	-1	749018	183		0	0	1	z	0	3	749201	0	z	475
좌우반구com(split BVF)_3	32	1	<?xml version="1.0"?>\n<Clock xmlns:dt="urn:schemas-microsoft-com:datatypes"><Description dt:dt="string">E-Prime Primary Realtime Clock</Description><StartTime><Timestamp dt:dt="int">0</Timestamp><DateUtc dt:dt="string">2021-06-09T08:58:00Z</DateUtc></StartTime><FrequencyChanges><FrequencyChange><Frequency dt:dt="r8">2699970000</Frequency><Timestamp dt:dt="r8">739299947162</Timestamp><Current dt:…	좌우반구com(split BVF)_3-032-1	60.021	1.0.0.165	1	1106033747	Professional	2.0.10.242	2.0.10.353	06-09-2021	2021-06-09 오전 8:58:00	17:58:00	2.0.10.248	171	1	{/}	죽음	죽	음	NULL	NULL	NULL	97	1	39	NULL	NULL	NULL	KSY	List2	0		1	-1	526812	184		0	0	1	{/}	0	4	526996	0	{/}	324
좌우반구com(split BVF)_3	32	1	<?xml version="1.0"?>\n<Clock xmlns:dt="urn:schemas-microsoft-com:datatypes"><Description dt:dt="string">E-Prime Primary Realtime Clock</Description><StartTime><Timestamp dt:dt="int">0</Timestamp><DateUtc dt:dt="string">2021-06-09T08:58:00Z</DateUtc></StartTime><FrequencyChanges><FrequencyChange><Frequency dt:dt="r8">2699970000</Frequency><Timestamp dt:dt="r8">739299947162</Timestamp><Current dt:…	좌우반구com(split BVF)_3-032-1	60.021	1.0.0.165	1	1106033747	Professional	2.0.10.242	2.0.10.353	06-09-2021	2021-06-09 오전 8:58:00	17:58:00	2.0.10.248	176	1	{/}	준거	준	거	NULL	NULL	NULL	61	1	44	NULL	NULL	NULL	KSY	List2	0		0	-1	540274	184		0	0	1	{/}	0	4	540458	0	{/}	567
좌우반구com(split BVF)_3	32	1	<?xml version="1.0"?>\n<Clock xmlns:dt="urn:schemas-microsoft-com:datatypes"><Description dt:dt="string">E-Prime Primary Realtime Clock</Description><StartTime><Timestamp dt:dt="int">0</Timestamp><DateUtc dt:dt="string">2021-06-09T08:58:00Z</DateUtc></StartTime><FrequencyChanges><FrequencyChange><Frequency dt:dt="r8">2699970000</Frequency><Timestamp dt:dt="r8">739299947162</Timestamp><Current dt:…	좌우반구com(split BVF)_3-032-1	60.021	1.0.0.165	1	1106033747	Professional	2.0.10.242	2.0.10.353	06-09-2021	2021-06-09 오전 8:58:00	17:58:00	2.0.10.248	336	2	z	증력	증	력	NULL	NULL	NULL	NULL	NULL	NULL	35	1	72	KSY3	List3	NULL	NULL	NULL	NULL	NULL	NULL	NULL	NULL	NULL	0	z	0	3	1026804	0	{/}	534
좌우반구com(split BVF)_3	32	1	<?xml version="1.0"?>\n<Clock xmlns:dt="urn:schemas-microsoft-com:datatypes"><Description dt:dt="string">E-Prime Primary Realtime Clock</Description><StartTime><Timestamp dt:dt="int">0</Timestamp><DateUtc dt:dt="string">2021-06-09T08:58:00Z</DateUtc></StartTime><FrequencyChanges><FrequencyChange><Frequency dt:dt="r8">2699970000</Frequency><Timestamp dt:dt="r8">739299947162</Timestamp><Current dt:…	좌우반구com(split BVF)_3-032-1	60.021	1.0.0.165	1	1106033747	Professional	2.0.10.242	2.0.10.353	06-09-2021	2021-06-09 오전 8:58:00	17:58:00	2.0.10.248	290	1	{/}	증인	증	인	NULL	NULL	NULL	NULL	NULL	NULL	78	1	26	KSY	List3	0		0	0	895667	183		0	0	1	{/}	0	3	895850	0	{/}	405
좌우반구com(split BVF)_3	32	1	<?xml version="1.0"?>\n<Clock xmlns:dt="urn:schemas-microsoft-com:datatypes"><Description dt:dt="string">E-Prime Primary Realtime Clock</Description><StartTime><Timestamp dt:dt="int">0</Timestamp><DateUtc dt:dt="string">2021-06-09T08:58:00Z</DateUtc></StartTime><FrequencyChanges><FrequencyChange><Frequency dt:dt="r8">2699970000</Frequency><Timestamp dt:dt="r8">739299947162</Timestamp><Current dt:…	좌우반구com(split BVF)_3-032-1	60.021	1.0.0.165	1	1106033747	Professional	2.0.10.242	2.0.10.353	06-09-2021	2021-06-09 오전 8:58:00	17:58:00	2.0.10.248	226	2	z	지님	지	님	NULL	NULL	NULL	44	1	94	NULL	NULL	NULL	KSY3	List2	NULL	NULL	NULL	NULL	NULL	NULL	NULL	NULL	NULL	1	z	0	3	681758	0	z	825
좌우반구com(split BVF)_3	32	1	<?xml version="1.0"?>\n<Clock xmlns:dt="urn:schemas-microsoft-com:datatypes"><Description dt:dt="string">E-Prime Primary Realtime Clock</Description><StartTime><Timestamp dt:dt="int">0</Timestamp><DateUtc dt:dt="string">2021-06-09T08:58:00Z</DateUtc></StartTime><FrequencyChanges><FrequencyChange><Frequency dt:dt="r8">2699970000</Frequency><Timestamp dt:dt="r8">739299947162</Timestamp><Current dt:…	좌우반구com(split BVF)_3-032-1	60.021	1.0.0.165	1	1106033747	Professional	2.0.10.242	2.0.10.353	06-09-2021	2021-06-09 오전 8:58:00	17:58:00	2.0.10.248	364	1	{/}	지적	지	적	NULL	NULL	NULL	NULL	NULL	NULL	21	1	100	KSY	List3	0		0	-1	1106709	184		0	0	1	{/}	0	4	1106893	0	{/}	371
좌우반구com(split BVF)_3	32	1	<?xml version="1.0"?>\n<Clock xmlns:dt="urn:schemas-microsoft-com:datatypes"><Description dt:dt="string">E-Prime Primary Realtime Clock</Description><StartTime><Timestamp dt:dt="int">0</Timestamp><DateUtc dt:dt="string">2021-06-09T08:58:00Z</DateUtc></StartTime><FrequencyChanges><FrequencyChange><Frequency dt:dt="r8">2699970000</Frequency><Timestamp dt:dt="r8">739299947162</Timestamp><Current dt:…	좌우반구com(split BVF)_3-032-1	60.021	1.0.0.165	1	1106033747	Professional	2.0.10.242	2.0.10.353	06-09-2021	2021-06-09 오전 8:58:00	17:58:00	2.0.10.248	293	1	{/}	지표	지	표	NULL	NULL	NULL	NULL	NULL	NULL	118	1	29	KSY	List3	0		0	-1	903647	183		0	0	1	{/}	0	3	903830	0	{/}	620
좌우반구com(split BVF)_3	32	1	<?xml version="1.0"?>\n<Clock xmlns:dt="urn:schemas-microsoft-com:datatypes"><Description dt:dt="string">E-Prime Primary Realtime Clock</Description><StartTime><Timestamp dt:dt="int">0</Timestamp><DateUtc dt:dt="string">2021-06-09T08:58:00Z</DateUtc></StartTime><FrequencyChanges><FrequencyChange><Frequency dt:dt="r8">2699970000</Frequency><Timestamp dt:dt="r8">739299947162</Timestamp><Current dt:…	좌우반구com(split BVF)_3-032-1	60.021	1.0.0.165	1	1106033747	Professional	2.0.10.242	2.0.10.353	06-09-2021	2021-06-09 오전 8:58:00	17:58:00	2.0.10.248	149	1	{/}	지혜	지	혜	NULL	NULL	NULL	122	1	17	NULL	NULL	NULL	KSY	List2	0		1	-1	467033	184		0	0	1	{/}	0	4	467217	0	{/}	305
좌우반구com(split BVF)_3	32	1	<?xml version="1.0"?>\n<Clock xmlns:dt="urn:schemas-microsoft-com:datatypes"><Description dt:dt="string">E-Prime Primary Realtime Clock</Description><StartTime><Timestamp dt:dt="int">0</Timestamp><DateUtc dt:dt="string">2021-06-09T08:58:00Z</DateUtc></StartTime><FrequencyChanges><FrequencyChange><Frequency dt:dt="r8">2699970000</Frequency><Timestamp dt:dt="r8">739299947162</Timestamp><Current dt:…	좌우반구com(split BVF)_3-032-1	60.021	1.0.0.165	1	1106033747	Professional	2.0.10.242	2.0.10.353	06-09-2021	2021-06-09 오전 8:58:00	17:58:00	2.0.10.248	251	2	z	직매	직	매	NULL	NULL	NULL	87	1	119	NULL	NULL	NULL	KSY	List2	0		0	-1	755899	183		0	0	0	z	0	3	756082	0	{/}	618
좌우반구com(split BVF)_3	32	1	<?xml version="1.0"?>\n<Clock xmlns:dt="urn:schemas-microsoft-com:datatypes"><Description dt:dt="string">E-Prime Primary Realtime Clock</Description><StartTime><Timestamp dt:dt="int">0</Timestamp><DateUtc dt:dt="string">2021-06-09T08:58:00Z</DateUtc></StartTime><FrequencyChanges><FrequencyChange><Frequency dt:dt="r8">2699970000</Frequency><Timestamp dt:dt="r8">739299947162</Timestamp><Current dt:…	좌우반구com(split BVF)_3-032-1	60.021	1.0.0.165	1	1106033747	Professional	2.0.10.242	2.0.10.353	06-09-2021	2021-06-09 오전 8:58:00	17:58:00	2.0.10.248	2	1	{/}	직장	직	장	72	1	2	NULL	NULL	NULL	NULL	NULL	NULL	KSY	List1	0		0	-1	44831	183		0	0	1	{/}	0	3	45014	0	{/}	327
좌우반구com(split BVF)_3	32	1	<?xml version="1.0"?>\n<Clock xmlns:dt="urn:schemas-microsoft-com:datatypes"><Description dt:dt="string">E-Prime Primary Realtime Clock</Description><StartTime><Timestamp dt:dt="int">0</Timestamp><DateUtc dt:dt="string">2021-06-09T08:58:00Z</DateUtc></StartTime><FrequencyChanges><FrequencyChange><Frequency dt:dt="r8">2699970000</Frequency><Timestamp dt:dt="r8">739299947162</Timestamp><Current dt:…	좌우반구com(split BVF)_3-032-1	60.021	1.0.0.165	1	1106033747	Professional	2.0.10.242	2.0.10.353	06-09-2021	2021-06-09 오전 8:58:00	17:58:00	2.0.10.248	129	2	z	진회	진	회	1	1	129	NULL	NULL	NULL	NULL	NULL	NULL	KSY3	List1	NULL	NULL	NULL	NULL	NULL	NULL	NULL	NULL	NULL	1	z	0	4	389161	0	z	706
좌우반구com(split BVF)_3	32	1	<?xml version="1.0"?>\n<Clock xmlns:dt="urn:schemas-microsoft-com:datatypes"><Description dt:dt="string">E-Prime Primary Realtime Clock</Description><StartTime><Timestamp dt:dt="int">0</Timestamp><DateUtc dt:dt="string">2021-06-09T08:58:00Z</DateUtc></StartTime><FrequencyChanges><FrequencyChange><Frequency dt:dt="r8">2699970000</Frequency><Timestamp dt:dt="r8">739299947162</Timestamp><Current dt:…	좌우반구com(split BVF)_3-032-1	60.021	1.0.0.165	1	1106033747	Professional	2.0.10.242	2.0.10.353	06-09-2021	2021-06-09 오전 8:58:00	17:58:00	2.0.10.248	283	1	{/}	질서	질	서	NULL	NULL	NULL	NULL	NULL	NULL	22	1	19	KSY	List3	0		1	-1	875923	184		0	0	1	{/}	0	4	876107	0	{/}	464
좌우반구com(split BVF)_3	32	1	<?xml version="1.0"?>\n<Clock xmlns:dt="urn:schemas-microsoft-com:datatypes"><Description dt:dt="string">E-Prime Primary Realtime Clock</Description><StartTime><Timestamp dt:dt="int">0</Timestamp><DateUtc dt:dt="string">2021-06-09T08:58:00Z</DateUtc></StartTime><FrequencyChanges><FrequencyChange><Frequency dt:dt="r8">2699970000</Frequency><Timestamp dt:dt="r8">739299947162</Timestamp><Current dt:…	좌우반구com(split BVF)_3-032-1	60.021	1.0.0.165	1	1106033747	Professional	2.0.10.242	2.0.10.353	06-09-2021	2021-06-09 오전 8:58:00	17:58:00	2.0.10.248	322	1	{/}	차량	차	량	NULL	NULL	NULL	NULL	NULL	NULL	96	1	58	KSY	List3	0		0	0	986785	183		0	0	1	{/}	0	3	986968	0	{/}	305
좌우반구com(split BVF)_3	32	1	<?xml version="1.0"?>\n<Clock xmlns:dt="urn:schemas-microsoft-com:datatypes"><Description dt:dt="string">E-Prime Primary Realtime Clock</Description><StartTime><Timestamp dt:dt="int">0</Timestamp><DateUtc dt:dt="string">2021-06-09T08:58:00Z</DateUtc></StartTime><FrequencyChanges><FrequencyChange><Frequency dt:dt="r8">2699970000</Frequency><Timestamp dt:dt="r8">739299947162</Timestamp><Current dt:…	좌우반구com(split BVF)_3-032-1	60.021	1.0.0.165	1	1106033747	Professional	2.0.10.242	2.0.10.353	06-09-2021	2021-06-09 오전 8:58:00	17:58:00	2.0.10.248	131	1	{/}	차익	차	익	47	1	131	NULL	NULL	NULL	NULL	NULL	NULL	KSY	List1	0		0	0	394559	183		0	0	0	{/}	0	3	394742	0	z	499
좌우반구com(split BVF)_3	32	1	<?xml version="1.0"?>\n<Clock xmlns:dt="urn:schemas-microsoft-com:datatypes"><Description dt:dt="string">E-Prime Primary Realtime Clock</Description><StartTime><Timestamp dt:dt="int">0</Timestamp><DateUtc dt:dt="string">2021-06-09T08:58:00Z</DateUtc></StartTime><FrequencyChanges><FrequencyChange><Frequency dt:dt="r8">2699970000</Frequency><Timestamp dt:dt="r8">739299947162</Timestamp><Current dt:…	좌우반구com(split BVF)_3-032-1	60.021	1.0.0.165	1	1106033747	Professional	2.0.10.242	2.0.10.353	06-09-2021	2021-06-09 오전 8:58:00	17:58:00	2.0.10.248	69	2	z	착반	착	반	30	1	69	NULL	NULL	NULL	NULL	NULL	NULL	KSY3	List1	NULL	NULL	NULL	NULL	NULL	NULL	NULL	NULL	NULL	1	z	0	3	227534	0	z	589
좌우반구com(split BVF)_3	32	1	<?xml version="1.0"?>\n<Clock xmlns:dt="urn:schemas-microsoft-com:datatypes"><Description dt:dt="string">E-Prime Primary Realtime Clock</Description><StartTime><Timestamp dt:dt="int">0</Timestamp><DateUtc dt:dt="string">2021-06-09T08:58:00Z</DateUtc></StartTime><FrequencyChanges><FrequencyChange><Frequency dt:dt="r8">2699970000</Frequency><Timestamp dt:dt="r8">739299947162</Timestamp><Current dt:…	좌우반구com(split BVF)_3-032-1	60.021	1.0.0.165	1	1106033747	Professional	2.0.10.242	2.0.10.353	06-09-2021	2021-06-09 오전 8:58:00	17:58:00	2.0.10.248	3	1	{/}	책임	책	임	112	1	3	NULL	NULL	NULL	NULL	NULL	NULL	KSY	List1	0		1	-1	47363	184		0	0	1	{/}	0	4	47547	0	{/}	302
좌우반구com(split BVF)_3	32	1	<?xml version="1.0"?>\n<Clock xmlns:dt="urn:schemas-microsoft-com:datatypes"><Description dt:dt="string">E-Prime Primary Realtime Clock</Description><StartTime><Timestamp dt:dt="int">0</Timestamp><DateUtc dt:dt="string">2021-06-09T08:58:00Z</DateUtc></StartTime><FrequencyChanges><FrequencyChange><Frequency dt:dt="r8">2699970000</Frequency><Timestamp dt:dt="r8">739299947162</Timestamp><Current dt:…	좌우반구com(split BVF)_3-032-1	60.021	1.0.0.165	1	1106033747	Professional	2.0.10.242	2.0.10.353	06-09-2021	2021-06-09 오전 8:58:00	17:58:00	2.0.10.248	124	2	z	책희	책	희	104	1	124	NULL	NULL	NULL	NULL	NULL	NULL	KSY	List1	0		0	-1	374999	183		0	0	1	z	0	3	375182	0	z	500
좌우반구com(split BVF)_3	32	1	<?xml version="1.0"?>\n<Clock xmlns:dt="urn:schemas-microsoft-com:datatypes"><Description dt:dt="string">E-Prime Primary Realtime Clock</Description><StartTime><Timestamp dt:dt="int">0</Timestamp><DateUtc dt:dt="string">2021-06-09T08:58:00Z</DateUtc></StartTime><FrequencyChanges><FrequencyChange><Frequency dt:dt="r8">2699970000</Frequency><Timestamp dt:dt="r8">739299947162</Timestamp><Current dt:…	좌우반구com(split BVF)_3-032-1	60.021	1.0.0.165	1	1106033747	Professional	2.0.10.242	2.0.10.353	06-09-2021	2021-06-09 오전 8:58:00	17:58:00	2.0.10.248	223	2	z	청휘	청	휘	NULL	NULL	NULL	1	1	91	NULL	NULL	NULL	KSY2	List2	NULL	NULL	NULL	NULL	NULL	NULL	NULL	NULL	NULL	1	z	0	4	673278	0	z	895
좌우반구com(split BVF)_3	32	1	<?xml version="1.0"?>\n<Clock xmlns:dt="urn:schemas-microsoft-com:datatypes"><Description dt:dt="string">E-Prime Primary Realtime Clock</Description><StartTime><Timestamp dt:dt="int">0</Timestamp><DateUtc dt:dt="string">2021-06-09T08:58:00Z</DateUtc></StartTime><FrequencyChanges><FrequencyChange><Frequency dt:dt="r8">2699970000</Frequency><Timestamp dt:dt="r8">739299947162</Timestamp><Current dt:…	좌우반구com(split BVF)_3-032-1	60.021	1.0.0.165	1	1106033747	Professional	2.0.10.242	2.0.10.353	06-09-2021	2021-06-09 오전 8:58:00	17:58:00	2.0.10.248	51	2	z	체행	체	행	3	1	51	NULL	NULL	NULL	NULL	NULL	NULL	KSY2	List1	NULL	NULL	NULL	NULL	NULL	NULL	NULL	NULL	NULL	0	z	0	3	177018	0	{/}	963
좌우반구com(split BVF)_3	32	1	<?xml version="1.0"?>\n<Clock xmlns:dt="urn:schemas-microsoft-com:datatypes"><Description dt:dt="string">E-Prime Primary Realtime Clock</Description><StartTime><Timestamp dt:dt="int">0</Timestamp><DateUtc dt:dt="string">2021-06-09T08:58:00Z</DateUtc></StartTime><FrequencyChanges><FrequencyChange><Frequency dt:dt="r8">2699970000</Frequency><Timestamp dt:dt="r8">739299947162</Timestamp><Current dt:…	좌우반구com(split BVF)_3-032-1	60.021	1.0.0.165	1	1106033747	Professional	2.0.10.242	2.0.10.353	06-09-2021	2021-06-09 오전 8:58:00	17:58:00	2.0.10.248	394	1	{/}	체험	체	험	NULL	NULL	NULL	NULL	NULL	NULL	61	1	130	KSY	List3	0		0	-1	1196261	183		0	0	1	{/}	1	3	1196444	0	{/}	437
좌우반구com(split BVF)_3	32	1	<?xml version="1.0"?>\n<Clock xmlns:dt="urn:schemas-microsoft-com:datatypes"><Description dt:dt="string">E-Prime Primary Realtime Clock</Description><StartTime><Timestamp dt:dt="int">0</Timestamp><DateUtc dt:dt="string">2021-06-09T08:58:00Z</DateUtc></StartTime><FrequencyChanges><FrequencyChange><Frequency dt:dt="r8">2699970000</Frequency><Timestamp dt:dt="r8">739299947162</Timestamp><Current dt:…	좌우반구com(split BVF)_3-032-1	60.021	1.0.0.165	1	1106033747	Professional	2.0.10.242	2.0.10.353	06-09-2021	2021-06-09 오전 8:58:00	17:58:00	2.0.10.248	314	1	{/}	최고	최	고	NULL	NULL	NULL	NULL	NULL	NULL	39	1	50	KSY	List3	0		0	-1	965142	183		0	0	1	{/}	1	3	965325	0	{/}	347
좌우반구com(split BVF)_3	32	1	<?xml version="1.0"?>\n<Clock xmlns:dt="urn:schemas-microsoft-com:datatypes"><Description dt:dt="string">E-Prime Primary Realtime Clock</Description><StartTime><Timestamp dt:dt="int">0</Timestamp><DateUtc dt:dt="string">2021-06-09T08:58:00Z</DateUtc></StartTime><FrequencyChanges><FrequencyChange><Frequency dt:dt="r8">2699970000</Frequency><Timestamp dt:dt="r8">739299947162</Timestamp><Current dt:…	좌우반구com(split BVF)_3-032-1	60.021	1.0.0.165	1	1106033747	Professional	2.0.10.242	2.0.10.353	06-09-2021	2021-06-09 오전 8:58:00	17:58:00	2.0.10.248	204	2	z	최여	최	여	NULL	NULL	NULL	38	1	72	NULL	NULL	NULL	KSY2	List2	NULL	NULL	NULL	NULL	NULL	NULL	NULL	NULL	NULL	1	z	0	4	620080	0	z	431
좌우반구com(split BVF)_3	32	1	<?xml version="1.0"?>\n<Clock xmlns:dt="urn:schemas-microsoft-com:datatypes"><Description dt:dt="string">E-Prime Primary Realtime Clock</Description><StartTime><Timestamp dt:dt="int">0</Timestamp><DateUtc dt:dt="string">2021-06-09T08:58:00Z</DateUtc></StartTime><FrequencyChanges><FrequencyChange><Frequency dt:dt="r8">2699970000</Frequency><Timestamp dt:dt="r8">739299947162</Timestamp><Current dt:…	좌우반구com(split BVF)_3-032-1	60.021	1.0.0.165	1	1106033747	Professional	2.0.10.242	2.0.10.353	06-09-2021	2021-06-09 오전 8:58:00	17:58:00	2.0.10.248	238	2	z	최횟	최	횟	NULL	NULL	NULL	50	1	106	NULL	NULL	NULL	KSY2	List2	NULL	NULL	NULL	NULL	NULL	NULL	NULL	NULL	NULL	1	z	0	3	718395	0	z	554
좌우반구com(split BVF)_3	32	1	<?xml version="1.0"?>\n<Clock xmlns:dt="urn:schemas-microsoft-com:datatypes"><Description dt:dt="string">E-Prime Primary Realtime Clock</Description><StartTime><Timestamp dt:dt="int">0</Timestamp><DateUtc dt:dt="string">2021-06-09T08:58:00Z</DateUtc></StartTime><FrequencyChanges><FrequencyChange><Frequency dt:dt="r8">2699970000</Frequency><Timestamp dt:dt="r8">739299947162</Timestamp><Current dt:…	좌우반구com(split BVF)_3-032-1	60.021	1.0.0.165	1	1106033747	Professional	2.0.10.242	2.0.10.353	06-09-2021	2021-06-09 오전 8:58:00	17:58:00	2.0.10.248	202	2	z	축허	축	허	NULL	NULL	NULL	65	1	70	NULL	NULL	NULL	KSY3	List2	NULL	NULL	NULL	NULL	NULL	NULL	NULL	NULL	NULL	1	z	0	4	614582	0	z	561
좌우반구com(split BVF)_3	32	1	<?xml version="1.0"?>\n<Clock xmlns:dt="urn:schemas-microsoft-com:datatypes"><Description dt:dt="string">E-Prime Primary Realtime Clock</Description><StartTime><Timestamp dt:dt="int">0</Timestamp><DateUtc dt:dt="string">2021-06-09T08:58:00Z</DateUtc></StartTime><FrequencyChanges><FrequencyChange><Frequency dt:dt="r8">2699970000</Frequency><Timestamp dt:dt="r8">739299947162</Timestamp><Current dt:…	좌우반구com(split BVF)_3-032-1	60.021	1.0.0.165	1	1106033747	Professional	2.0.10.242	2.0.10.353	06-09-2021	2021-06-09 오전 8:58:00	17:58:00	2.0.10.248	264	2	z	축헤	축	헤	NULL	NULL	NULL	77	1	132	NULL	NULL	NULL	KSY3	List2	NULL	NULL	NULL	NULL	NULL	NULL	NULL	NULL	NULL	0	z	0	3	792686	0		0
좌우반구com(split BVF)_3	32	1	<?xml version="1.0"?>\n<Clock xmlns:dt="urn:schemas-microsoft-com:datatypes"><Description dt:dt="string">E-Prime Primary Realtime Clock</Description><StartTime><Timestamp dt:dt="int">0</Timestamp><DateUtc dt:dt="string">2021-06-09T08:58:00Z</DateUtc></StartTime><FrequencyChanges><FrequencyChange><Frequency dt:dt="r8">2699970000</Frequency><Timestamp dt:dt="r8">739299947162</Timestamp><Current dt:…	좌우반구com(split BVF)_3-032-1	60.021	1.0.0.165	1	1106033747	Professional	2.0.10.242	2.0.10.353	06-09-2021	2021-06-09 오전 8:58:00	17:58:00	2.0.10.248	369	2	z	축희	축	희	NULL	NULL	NULL	NULL	NULL	NULL	34	1	105	KSY	List3	0		0	0	1120488	183		0	0	1	z	0	3	1120671	0	z	569
좌우반구com(split BVF)_3	32	1	<?xml version="1.0"?>\n<Clock xmlns:dt="urn:schemas-microsoft-com:datatypes"><Description dt:dt="string">E-Prime Primary Realtime Clock</Description><StartTime><Timestamp dt:dt="int">0</Timestamp><DateUtc dt:dt="string">2021-06-09T08:58:00Z</DateUtc></StartTime><FrequencyChanges><FrequencyChange><Frequency dt:dt="r8">2699970000</Frequency><Timestamp dt:dt="r8">739299947162</Timestamp><Current dt:…	좌우반구com(split BVF)_3-032-1	60.021	1.0.0.165	1	1106033747	Professional	2.0.10.242	2.0.10.353	06-09-2021	2021-06-09 오전 8:58:00	17:58:00	2.0.10.248	235	2	z	측개	측	개	NULL	NULL	NULL	74	1	103	NULL	NULL	NULL	KSY3	List2	NULL	NULL	NULL	NULL	NULL	NULL	NULL	NULL	NULL	1	z	0	3	710098	0	z	678
좌우반구com(split BVF)_3	32	1	<?xml version="1.0"?>\n<Clock xmlns:dt="urn:schemas-microsoft-com:datatypes"><Description dt:dt="string">E-Prime Primary Realtime Clock</Description><StartTime><Timestamp dt:dt="int">0</Timestamp><DateUtc dt:dt="string">2021-06-09T08:58:00Z</DateUtc></StartTime><FrequencyChanges><FrequencyChange><Frequency dt:dt="r8">2699970000</Frequency><Timestamp dt:dt="r8">739299947162</Timestamp><Current dt:…	좌우반구com(split BVF)_3-032-1	60.021	1.0.0.165	1	1106033747	Professional	2.0.10.242	2.0.10.353	06-09-2021	2021-06-09 오전 8:58:00	17:58:00	2.0.10.248	162	1	{/}	치안	치	안	NULL	NULL	NULL	70	1	30	NULL	NULL	NULL	KSY	List2	0		0	-1	503137	184		0	0	1	{/}	0	4	503321	0	{/}	361
좌우반구com(split BVF)_3	32	1	<?xml version="1.0"?>\n<Clock xmlns:dt="urn:schemas-microsoft-com:datatypes"><Description dt:dt="string">E-Prime Primary Realtime Clock</Description><StartTime><Timestamp dt:dt="int">0</Timestamp><DateUtc dt:dt="string">2021-06-09T08:58:00Z</DateUtc></StartTime><FrequencyChanges><FrequencyChange><Frequency dt:dt="r8">2699970000</Frequency><Timestamp dt:dt="r8">739299947162</Timestamp><Current dt:…	좌우반구com(split BVF)_3-032-1	60.021	1.0.0.165	1	1106033747	Professional	2.0.10.242	2.0.10.353	06-09-2021	2021-06-09 오전 8:58:00	17:58:00	2.0.10.248	198	2	z	치책	치	책	NULL	NULL	NULL	111	1	66	NULL	NULL	NULL	KSY2	List2	NULL	NULL	NULL	NULL	NULL	NULL	NULL	NULL	NULL	1	z	0	4	603336	0	z	574
좌우반구com(split BVF)_3	32	1	<?xml version="1.0"?>\n<Clock xmlns:dt="urn:schemas-microsoft-com:datatypes"><Description dt:dt="string">E-Prime Primary Realtime Clock</Description><StartTime><Timestamp dt:dt="int">0</Timestamp><DateUtc dt:dt="string">2021-06-09T08:58:00Z</DateUtc></StartTime><FrequencyChanges><FrequencyChange><Frequency dt:dt="r8">2699970000</Frequency><Timestamp dt:dt="r8">739299947162</Timestamp><Current dt:…	좌우반구com(split BVF)_3-032-1	60.021	1.0.0.165	1	1106033747	Professional	2.0.10.242	2.0.10.353	06-09-2021	2021-06-09 오전 8:58:00	17:58:00	2.0.10.248	119	2	z	치향	치	향	40	1	119	NULL	NULL	NULL	NULL	NULL	NULL	KSY2	List1	NULL	NULL	NULL	NULL	NULL	NULL	NULL	NULL	NULL	1	z	0	3	361420	0	z	653
좌우반구com(split BVF)_3	32	1	<?xml version="1.0"?>\n<Clock xmlns:dt="urn:schemas-microsoft-com:datatypes"><Description dt:dt="string">E-Prime Primary Realtime Clock</Description><StartTime><Timestamp dt:dt="int">0</Timestamp><DateUtc dt:dt="string">2021-06-09T08:58:00Z</DateUtc></StartTime><FrequencyChanges><FrequencyChange><Frequency dt:dt="r8">2699970000</Frequency><Timestamp dt:dt="r8">739299947162</Timestamp><Current dt:…	좌우반구com(split BVF)_3-032-1	60.021	1.0.0.165	1	1106033747	Professional	2.0.10.242	2.0.10.353	06-09-2021	2021-06-09 오전 8:58:00	17:58:00	2.0.10.248	41	1	{/}	타격	타	격	119	1	41	NULL	NULL	NULL	NULL	NULL	NULL	KSY	List1	0		1	-1	148861	184		0	0	1	{/}	0	4	149045	0	{/}	326
좌우반구com(split BVF)_3	32	1	<?xml version="1.0"?>\n<Clock xmlns:dt="urn:schemas-microsoft-com:datatypes"><Description dt:dt="string">E-Prime Primary Realtime Clock</Description><StartTime><Timestamp dt:dt="int">0</Timestamp><DateUtc dt:dt="string">2021-06-09T08:58:00Z</DateUtc></StartTime><FrequencyChanges><FrequencyChange><Frequency dt:dt="r8">2699970000</Frequency><Timestamp dt:dt="r8">739299947162</Timestamp><Current dt:…	좌우반구com(split BVF)_3-032-1	60.021	1.0.0.165	1	1106033747	Professional	2.0.10.242	2.0.10.353	06-09-2021	2021-06-09 오전 8:58:00	17:58:00	2.0.10.248	24	1	{/}	탈퇴	탈	퇴	65	1	24	NULL	NULL	NULL	NULL	NULL	NULL	KSY	List1	0		0	-1	103494	183		0	0	1	{/}	0	3	103677	0	{/}	408
좌우반구com(split BVF)_3	32	1	<?xml version="1.0"?>\n<Clock xmlns:dt="urn:schemas-microsoft-com:datatypes"><Description dt:dt="string">E-Prime Primary Realtime Clock</Description><StartTime><Timestamp dt:dt="int">0</Timestamp><DateUtc dt:dt="string">2021-06-09T08:58:00Z</DateUtc></StartTime><FrequencyChanges><FrequencyChange><Frequency dt:dt="r8">2699970000</Frequency><Timestamp dt:dt="r8">739299947162</Timestamp><Current dt:…	좌우반구com(split BVF)_3-032-1	60.021	1.0.0.165	1	1106033747	Professional	2.0.10.242	2.0.10.353	06-09-2021	2021-06-09 오전 8:58:00	17:58:00	2.0.10.248	243	2	z	태스	태	스	NULL	NULL	NULL	23	1	111	NULL	NULL	NULL	KSY2	List2	NULL	NULL	NULL	NULL	NULL	NULL	NULL	NULL	NULL	1	z	1	3	732390	0	z	849
좌우반구com(split BVF)_3	32	1	<?xml version="1.0"?>\n<Clock xmlns:dt="urn:schemas-microsoft-com:datatypes"><Description dt:dt="string">E-Prime Primary Realtime Clock</Description><StartTime><Timestamp dt:dt="int">0</Timestamp><DateUtc dt:dt="string">2021-06-09T08:58:00Z</DateUtc></StartTime><FrequencyChanges><FrequencyChange><Frequency dt:dt="r8">2699970000</Frequency><Timestamp dt:dt="r8">739299947162</Timestamp><Current dt:…	좌우반구com(split BVF)_3-032-1	60.021	1.0.0.165	1	1106033747	Professional	2.0.10.242	2.0.10.353	06-09-2021	2021-06-09 오전 8:58:00	17:58:00	2.0.10.248	155	1	{/}	택시	택	시	NULL	NULL	NULL	75	1	23	NULL	NULL	NULL	KSY	List2	0		1	-1	483827	184		0	0	1	{/}	0	4	484011	0	{/}	440
좌우반구com(split BVF)_3	32	1	<?xml version="1.0"?>\n<Clock xmlns:dt="urn:schemas-microsoft-com:datatypes"><Description dt:dt="string">E-Prime Primary Realtime Clock</Description><StartTime><Timestamp dt:dt="int">0</Timestamp><DateUtc dt:dt="string">2021-06-09T08:58:00Z</DateUtc></StartTime><FrequencyChanges><FrequencyChange><Frequency dt:dt="r8">2699970000</Frequency><Timestamp dt:dt="r8">739299947162</Timestamp><Current dt:…	좌우반구com(split BVF)_3-032-1	60.021	1.0.0.165	1	1106033747	Professional	2.0.10.242	2.0.10.353	06-09-2021	2021-06-09 오전 8:58:00	17:58:00	2.0.10.248	186	2	z	택정	택	정	NULL	NULL	NULL	9	1	54	NULL	NULL	NULL	KSY2	List2	NULL	NULL	NULL	NULL	NULL	NULL	NULL	NULL	NULL	1	z	0	3	569414	0	z	524
좌우반구com(split BVF)_3	32	1	<?xml version="1.0"?>\n<Clock xmlns:dt="urn:schemas-microsoft-com:datatypes"><Description dt:dt="string">E-Prime Primary Realtime Clock</Description><StartTime><Timestamp dt:dt="int">0</Timestamp><DateUtc dt:dt="string">2021-06-09T08:58:00Z</DateUtc></StartTime><FrequencyChanges><FrequencyChange><Frequency dt:dt="r8">2699970000</Frequency><Timestamp dt:dt="r8">739299947162</Timestamp><Current dt:…	좌우반구com(split BVF)_3-032-1	60.021	1.0.0.165	1	1106033747	Professional	2.0.10.242	2.0.10.353	06-09-2021	2021-06-09 오전 8:58:00	17:58:00	2.0.10.248	379	2	z	통락	통	락	NULL	NULL	NULL	NULL	NULL	NULL	17	1	115	KSY	List3	0		1	-1	1150960	184		0	0	1	z	0	4	1151144	0	z	480
좌우반구com(split BVF)_3	32	1	<?xml version="1.0"?>\n<Clock xmlns:dt="urn:schemas-microsoft-com:datatypes"><Description dt:dt="string">E-Prime Primary Realtime Clock</Description><StartTime><Timestamp dt:dt="int">0</Timestamp><DateUtc dt:dt="string">2021-06-09T08:58:00Z</DateUtc></StartTime><FrequencyChanges><FrequencyChange><Frequency dt:dt="r8">2699970000</Frequency><Timestamp dt:dt="r8">739299947162</Timestamp><Current dt:…	좌우반구com(split BVF)_3-032-1	60.021	1.0.0.165	1	1106033747	Professional	2.0.10.242	2.0.10.353	06-09-2021	2021-06-09 오전 8:58:00	17:58:00	2.0.10.248	241	2	z	통록	통	록	NULL	NULL	NULL	14	1	109	NULL	NULL	NULL	KSY3	List2	NULL	NULL	NULL	NULL	NULL	NULL	NULL	NULL	NULL	1	z	0	4	726576	0	z	525
좌우반구com(split BVF)_3	32	1	<?xml version="1.0"?>\n<Clock xmlns:dt="urn:schemas-microsoft-com:datatypes"><Description dt:dt="string">E-Prime Primary Realtime Clock</Description><StartTime><Timestamp dt:dt="int">0</Timestamp><DateUtc dt:dt="string">2021-06-09T08:58:00Z</DateUtc></StartTime><FrequencyChanges><FrequencyChange><Frequency dt:dt="r8">2699970000</Frequency><Timestamp dt:dt="r8">739299947162</Timestamp><Current dt:…	좌우반구com(split BVF)_3-032-1	60.021	1.0.0.165	1	1106033747	Professional	2.0.10.242	2.0.10.353	06-09-2021	2021-06-09 오전 8:58:00	17:58:00	2.0.10.248	331	2	z	통류	통	류	NULL	NULL	NULL	NULL	NULL	NULL	11	1	67	KSY3	List3	NULL	NULL	NULL	NULL	NULL	NULL	NULL	NULL	NULL	1	z	0	4	1013059	0	z	536
좌우반구com(split BVF)_3	32	1	<?xml version="1.0"?>\n<Clock xmlns:dt="urn:schemas-microsoft-com:datatypes"><Description dt:dt="string">E-Prime Primary Realtime Clock</Description><StartTime><Timestamp dt:dt="int">0</Timestamp><DateUtc dt:dt="string">2021-06-09T08:58:00Z</DateUtc></StartTime><FrequencyChanges><FrequencyChange><Frequency dt:dt="r8">2699970000</Frequency><Timestamp dt:dt="r8">739299947162</Timestamp><Current dt:…	좌우반구com(split BVF)_3-032-1	60.021	1.0.0.165	1	1106033747	Professional	2.0.10.242	2.0.10.353	06-09-2021	2021-06-09 오전 8:58:00	17:58:00	2.0.10.248	382	2	z	퇴착	퇴	착	NULL	NULL	NULL	NULL	NULL	NULL	115	1	118	KSY3	List3	NULL	NULL	NULL	NULL	NULL	NULL	NULL	NULL	NULL	0	z	0	4	1160724	0	{/}	1341
좌우반구com(split BVF)_3	32	1	<?xml version="1.0"?>\n<Clock xmlns:dt="urn:schemas-microsoft-com:datatypes"><Description dt:dt="string">E-Prime Primary Realtime Clock</Description><StartTime><Timestamp dt:dt="int">0</Timestamp><DateUtc dt:dt="string">2021-06-09T08:58:00Z</DateUtc></StartTime><FrequencyChanges><FrequencyChange><Frequency dt:dt="r8">2699970000</Frequency><Timestamp dt:dt="r8">739299947162</Timestamp><Current dt:…	좌우반구com(split BVF)_3-032-1	60.021	1.0.0.165	1	1106033747	Professional	2.0.10.242	2.0.10.353	06-09-2021	2021-06-09 오전 8:58:00	17:58:00	2.0.10.248	96	1	{/}	판단	판	단	49	1	96	NULL	NULL	NULL	NULL	NULL	NULL	KSY	List1	0		0	-1	299042	183		0	0	1	{/}	1	3	299225	0	{/}	290
좌우반구com(split BVF)_3	32	1	<?xml version="1.0"?>\n<Clock xmlns:dt="urn:schemas-microsoft-com:datatypes"><Description dt:dt="string">E-Prime Primary Realtime Clock</Description><StartTime><Timestamp dt:dt="int">0</Timestamp><DateUtc dt:dt="string">2021-06-09T08:58:00Z</DateUtc></StartTime><FrequencyChanges><FrequencyChange><Frequency dt:dt="r8">2699970000</Frequency><Timestamp dt:dt="r8">739299947162</Timestamp><Current dt:…	좌우반구com(split BVF)_3-032-1	60.021	1.0.0.165	1	1106033747	Professional	2.0.10.242	2.0.10.353	06-09-2021	2021-06-09 오전 8:58:00	17:58:00	2.0.10.248	136	1	{/}	판매	판	매	NULL	NULL	NULL	64	1	4	NULL	NULL	NULL	KSY	List2	0		0	-1	431879	183		0	0	1	{/}	1	3	432062	0	{/}	374
좌우반구com(split BVF)_3	32	1	<?xml version="1.0"?>\n<Clock xmlns:dt="urn:schemas-microsoft-com:datatypes"><Description dt:dt="string">E-Prime Primary Realtime Clock</Description><StartTime><Timestamp dt:dt="int">0</Timestamp><DateUtc dt:dt="string">2021-06-09T08:58:00Z</DateUtc></StartTime><FrequencyChanges><FrequencyChange><Frequency dt:dt="r8">2699970000</Frequency><Timestamp dt:dt="r8">739299947162</Timestamp><Current dt:…	좌우반구com(split BVF)_3-032-1	60.021	1.0.0.165	1	1106033747	Professional	2.0.10.242	2.0.10.353	06-09-2021	2021-06-09 오전 8:58:00	17:58:00	2.0.10.248	309	1	{/}	표현	표	현	NULL	NULL	NULL	NULL	NULL	NULL	105	1	45	KSY	List3	0		1	-1	949947	184		0	0	1	{/}	0	4	950131	0	{/}	424
좌우반구com(split BVF)_3	32	1	<?xml version="1.0"?>\n<Clock xmlns:dt="urn:schemas-microsoft-com:datatypes"><Description dt:dt="string">E-Prime Primary Realtime Clock</Description><StartTime><Timestamp dt:dt="int">0</Timestamp><DateUtc dt:dt="string">2021-06-09T08:58:00Z</DateUtc></StartTime><FrequencyChanges><FrequencyChange><Frequency dt:dt="r8">2699970000</Frequency><Timestamp dt:dt="r8">739299947162</Timestamp><Current dt:…	좌우반구com(split BVF)_3-032-1	60.021	1.0.0.165	1	1106033747	Professional	2.0.10.242	2.0.10.353	06-09-2021	2021-06-09 오전 8:58:00	17:58:00	2.0.10.248	338	2	z	품결	품	결	NULL	NULL	NULL	NULL	NULL	NULL	127	1	74	KSY3	List3	NULL	NULL	NULL	NULL	NULL	NULL	NULL	NULL	NULL	0	z	0	3	1032452	0	{/}	799
좌우반구com(split BVF)_3	32	1	<?xml version="1.0"?>\n<Clock xmlns:dt="urn:schemas-microsoft-com:datatypes"><Description dt:dt="string">E-Prime Primary Realtime Clock</Description><StartTime><Timestamp dt:dt="int">0</Timestamp><DateUtc dt:dt="string">2021-06-09T08:58:00Z</DateUtc></StartTime><FrequencyChanges><FrequencyChange><Frequency dt:dt="r8">2699970000</Frequency><Timestamp dt:dt="r8">739299947162</Timestamp><Current dt:…	좌우반구com(split BVF)_3-032-1	60.021	1.0.0.165	1	1106033747	Professional	2.0.10.242	2.0.10.353	06-09-2021	2021-06-09 오전 8:58:00	17:58:00	2.0.10.248	181	2	z	필관	필	관	NULL	NULL	NULL	5	1	49	NULL	NULL	NULL	KSY3	List2	NULL	NULL	NULL	NULL	NULL	NULL	NULL	NULL	NULL	0	z	0	3	555069	0	{/}	748
좌우반구com(split BVF)_3	32	1	<?xml version="1.0"?>\n<Clock xmlns:dt="urn:schemas-microsoft-com:datatypes"><Description dt:dt="string">E-Prime Primary Realtime Clock</Description><StartTime><Timestamp dt:dt="int">0</Timestamp><DateUtc dt:dt="string">2021-06-09T08:58:00Z</DateUtc></StartTime><FrequencyChanges><FrequencyChange><Frequency dt:dt="r8">2699970000</Frequency><Timestamp dt:dt="r8">739299947162</Timestamp><Current dt:…	좌우반구com(split BVF)_3-032-1	60.021	1.0.0.165	1	1106033747	Professional	2.0.10.242	2.0.10.353	06-09-2021	2021-06-09 오전 8:58:00	17:58:00	2.0.10.248	73	1	{/}	필수	필	수	99	1	73	NULL	NULL	NULL	NULL	NULL	NULL	KSY	List1	0		0	-1	238180	183		0	0	1	{/}	1	3	238363	0	{/}	336
좌우반구com(split BVF)_3	32	1	<?xml version="1.0"?>\n<Clock xmlns:dt="urn:schemas-microsoft-com:datatypes"><Description dt:dt="string">E-Prime Primary Realtime Clock</Description><StartTime><Timestamp dt:dt="int">0</Timestamp><DateUtc dt:dt="string">2021-06-09T08:58:00Z</DateUtc></StartTime><FrequencyChanges><FrequencyChange><Frequency dt:dt="r8">2699970000</Frequency><Timestamp dt:dt="r8">739299947162</Timestamp><Current dt:…	좌우반구com(split BVF)_3-032-1	60.021	1.0.0.165	1	1106033747	Professional	2.0.10.242	2.0.10.353	06-09-2021	2021-06-09 오전 8:58:00	17:58:00	2.0.10.248	383	1	{/}	핑계	핑	계	NULL	NULL	NULL	NULL	NULL	NULL	132	1	119	KSY	List3	0		0	-1	1164089	183		0	0	1	{/}	1	3	1164272	0	{/}	329
좌우반구com(split BVF)_3	32	1	<?xml version="1.0"?>\n<Clock xmlns:dt="urn:schemas-microsoft-com:datatypes"><Description dt:dt="string">E-Prime Primary Realtime Clock</Description><StartTime><Timestamp dt:dt="int">0</Timestamp><DateUtc dt:dt="string">2021-06-09T08:58:00Z</DateUtc></StartTime><FrequencyChanges><FrequencyChange><Frequency dt:dt="r8">2699970000</Frequency><Timestamp dt:dt="r8">739299947162</Timestamp><Current dt:…	좌우반구com(split BVF)_3-032-1	60.021	1.0.0.165	1	1106033747	Professional	2.0.10.242	2.0.10.353	06-09-2021	2021-06-09 오전 8:58:00	17:58:00	2.0.10.248	385	2	z	핑품	핑	품	NULL	NULL	NULL	NULL	NULL	NULL	13	1	121	KSY2	List3	NULL	NULL	NULL	NULL	NULL	NULL	NULL	NULL	NULL	0	z	0	4	1169371	0		0
좌우반구com(split BVF)_3	32	1	<?xml version="1.0"?>\n<Clock xmlns:dt="urn:schemas-microsoft-com:datatypes"><Description dt:dt="string">E-Prime Primary Realtime Clock</Description><StartTime><Timestamp dt:dt="int">0</Timestamp><DateUtc dt:dt="string">2021-06-09T08:58:00Z</DateUtc></StartTime><FrequencyChanges><FrequencyChange><Frequency dt:dt="r8">2699970000</Frequency><Timestamp dt:dt="r8">739299947162</Timestamp><Current dt:…	좌우반구com(split BVF)_3-032-1	60.021	1.0.0.165	1	1106033747	Professional	2.0.10.242	2.0.10.353	06-09-2021	2021-06-09 오전 8:58:00	17:58:00	2.0.10.248	91	1	{/}	하나	하	나	132	1	91	NULL	NULL	NULL	NULL	NULL	NULL	KSY	List1	0		0	-1	286080	183		0	0	1	{/}	0	3	286263	0	{/}	274
좌우반구com(split BVF)_3	32	1	<?xml version="1.0"?>\n<Clock xmlns:dt="urn:schemas-microsoft-com:datatypes"><Description dt:dt="string">E-Prime Primary Realtime Clock</Description><StartTime><Timestamp dt:dt="int">0</Timestamp><DateUtc dt:dt="string">2021-06-09T08:58:00Z</DateUtc></StartTime><FrequencyChanges><FrequencyChange><Frequency dt:dt="r8">2699970000</Frequency><Timestamp dt:dt="r8">739299947162</Timestamp><Current dt:…	좌우반구com(split BVF)_3-032-1	60.021	1.0.0.165	1	1106033747	Professional	2.0.10.242	2.0.10.353	06-09-2021	2021-06-09 오전 8:58:00	17:58:00	2.0.10.248	342	1	{/}	한계	한	계	NULL	NULL	NULL	NULL	NULL	NULL	47	1	78	KSY	List3	0		0	-1	1043748	183		0	0	1	{/}	1	3	1043931	0	{/}	368
좌우반구com(split BVF)_3	32	1	<?xml version="1.0"?>\n<Clock xmlns:dt="urn:schemas-microsoft-com:datatypes"><Description dt:dt="string">E-Prime Primary Realtime Clock</Description><StartTime><Timestamp dt:dt="int">0</Timestamp><DateUtc dt:dt="string">2021-06-09T08:58:00Z</DateUtc></StartTime><FrequencyChanges><FrequencyChange><Frequency dt:dt="r8">2699970000</Frequency><Timestamp dt:dt="r8">739299947162</Timestamp><Current dt:…	좌우반구com(split BVF)_3-032-1	60.021	1.0.0.165	1	1106033747	Professional	2.0.10.242	2.0.10.353	06-09-2021	2021-06-09 오전 8:58:00	17:58:00	2.0.10.248	118	1	{/}	핵심	핵	심	29	1	118	NULL	NULL	NULL	NULL	NULL	NULL	KSY	List1	0		0	0	358605	183		0	0	1	{/}	0	3	358788	0	{/}	430
좌우반구com(split BVF)_3	32	1	<?xml version="1.0"?>\n<Clock xmlns:dt="urn:schemas-microsoft-com:datatypes"><Description dt:dt="string">E-Prime Primary Realtime Clock</Description><StartTime><Timestamp dt:dt="int">0</Timestamp><DateUtc dt:dt="string">2021-06-09T08:58:00Z</DateUtc></StartTime><FrequencyChanges><FrequencyChange><Frequency dt:dt="r8">2699970000</Frequency><Timestamp dt:dt="r8">739299947162</Timestamp><Current dt:…	좌우반구com(split BVF)_3-032-1	60.021	1.0.0.165	1	1106033747	Professional	2.0.10.242	2.0.10.353	06-09-2021	2021-06-09 오전 8:58:00	17:58:00	2.0.10.248	154	2	z	핵외	핵	외	NULL	NULL	NULL	109	1	22	NULL	NULL	NULL	KSY2	List2	NULL	NULL	NULL	NULL	NULL	NULL	NULL	NULL	NULL	1	z	1	3	481278	0	z	532
좌우반구com(split BVF)_3	32	1	<?xml version="1.0"?>\n<Clock xmlns:dt="urn:schemas-microsoft-com:datatypes"><Description dt:dt="string">E-Prime Primary Realtime Clock</Description><StartTime><Timestamp dt:dt="int">0</Timestamp><DateUtc dt:dt="string">2021-06-09T08:58:00Z</DateUtc></StartTime><FrequencyChanges><FrequencyChange><Frequency dt:dt="r8">2699970000</Frequency><Timestamp dt:dt="r8">739299947162</Timestamp><Current dt:…	좌우반구com(split BVF)_3-032-1	60.021	1.0.0.165	1	1106033747	Professional	2.0.10.242	2.0.10.353	06-09-2021	2021-06-09 오전 8:58:00	17:58:00	2.0.10.248	25	2	z	핵정	핵	정	82	1	25	NULL	NULL	NULL	NULL	NULL	NULL	KSY2	List1	NULL	NULL	NULL	NULL	NULL	NULL	NULL	NULL	NULL	1	z	0	3	106293	0	z	463
좌우반구com(split BVF)_3	32	1	<?xml version="1.0"?>\n<Clock xmlns:dt="urn:schemas-microsoft-com:datatypes"><Description dt:dt="string">E-Prime Primary Realtime Clock</Description><StartTime><Timestamp dt:dt="int">0</Timestamp><DateUtc dt:dt="string">2021-06-09T08:58:00Z</DateUtc></StartTime><FrequencyChanges><FrequencyChange><Frequency dt:dt="r8">2699970000</Frequency><Timestamp dt:dt="r8">739299947162</Timestamp><Current dt:…	좌우반구com(split BVF)_3-032-1	60.021	1.0.0.165	1	1106033747	Professional	2.0.10.242	2.0.10.353	06-09-2021	2021-06-09 오전 8:58:00	17:58:00	2.0.10.248	390	1	{/}	행보	행	보	NULL	NULL	NULL	NULL	NULL	NULL	84	1	126	KSY	List3	0		1	-1	1184815	183		0	0	0	{/}	1	3	1184998	0	z	441
좌우반구com(split BVF)_3	32	1	<?xml version="1.0"?>\n<Clock xmlns:dt="urn:schemas-microsoft-com:datatypes"><Description dt:dt="string">E-Prime Primary Realtime Clock</Description><StartTime><Timestamp dt:dt="int">0</Timestamp><DateUtc dt:dt="string">2021-06-09T08:58:00Z</DateUtc></StartTime><FrequencyChanges><FrequencyChange><Frequency dt:dt="r8">2699970000</Frequency><Timestamp dt:dt="r8">739299947162</Timestamp><Current dt:…	좌우반구com(split BVF)_3-032-1	60.021	1.0.0.165	1	1106033747	Professional	2.0.10.242	2.0.10.353	06-09-2021	2021-06-09 오전 8:58:00	17:58:00	2.0.10.248	326	1	{/}	행운	행	운	NULL	NULL	NULL	NULL	NULL	NULL	41	1	62	KSY	List3	0		0	-1	997431	183		0	0	1	{/}	0	3	997614	0	{/}	541
좌우반구com(split BVF)_3	32	1	<?xml version="1.0"?>\n<Clock xmlns:dt="urn:schemas-microsoft-com:datatypes"><Description dt:dt="string">E-Prime Primary Realtime Clock</Description><StartTime><Timestamp dt:dt="int">0</Timestamp><DateUtc dt:dt="string">2021-06-09T08:58:00Z</DateUtc></StartTime><FrequencyChanges><FrequencyChange><Frequency dt:dt="r8">2699970000</Frequency><Timestamp dt:dt="r8">739299947162</Timestamp><Current dt:…	좌우반구com(split BVF)_3-032-1	60.021	1.0.0.165	1	1106033747	Professional	2.0.10.242	2.0.10.353	06-09-2021	2021-06-09 오전 8:58:00	17:58:00	2.0.10.248	151	2	z	행회	행	회	NULL	NULL	NULL	101	1	19	NULL	NULL	NULL	KSY2	List2	NULL	NULL	NULL	NULL	NULL	NULL	NULL	NULL	NULL	0	z	0	4	472515	0	{/}	510
좌우반구com(split BVF)_3	32	1	<?xml version="1.0"?>\n<Clock xmlns:dt="urn:schemas-microsoft-com:datatypes"><Description dt:dt="string">E-Prime Primary Realtime Clock</Description><StartTime><Timestamp dt:dt="int">0</Timestamp><DateUtc dt:dt="string">2021-06-09T08:58:00Z</DateUtc></StartTime><FrequencyChanges><FrequencyChange><Frequency dt:dt="r8">2699970000</Frequency><Timestamp dt:dt="r8">739299947162</Timestamp><Current dt:…	좌우반구com(split BVF)_3-032-1	60.021	1.0.0.165	1	1106033747	Professional	2.0.10.242	2.0.10.353	06-09-2021	2021-06-09 오전 8:58:00	17:58:00	2.0.10.248	217	1	{/}	향수	향	수	NULL	NULL	NULL	16	1	85	NULL	NULL	NULL	KSY	List2	0		0	-1	656500	184		0	0	1	{/}	0	4	656684	0	{/}	393
좌우반구com(split BVF)_3	32	1	<?xml version="1.0"?>\n<Clock xmlns:dt="urn:schemas-microsoft-com:datatypes"><Description dt:dt="string">E-Prime Primary Realtime Clock</Description><StartTime><Timestamp dt:dt="int">0</Timestamp><DateUtc dt:dt="string">2021-06-09T08:58:00Z</DateUtc></StartTime><FrequencyChanges><FrequencyChange><Frequency dt:dt="r8">2699970000</Frequency><Timestamp dt:dt="r8">739299947162</Timestamp><Current dt:…	좌우반구com(split BVF)_3-032-1	60.021	1.0.0.165	1	1106033747	Professional	2.0.10.242	2.0.10.353	06-09-2021	2021-06-09 오전 8:58:00	17:58:00	2.0.10.248	11	2	z	향엄	향	엄	14	1	11	NULL	NULL	NULL	NULL	NULL	NULL	KSY2	List1	NULL	NULL	NULL	NULL	NULL	NULL	NULL	NULL	NULL	0	z	0	3	68206	0	{/}	552
좌우반구com(split BVF)_3	32	1	<?xml version="1.0"?>\n<Clock xmlns:dt="urn:schemas-microsoft-com:datatypes"><Description dt:dt="string">E-Prime Primary Realtime Clock</Description><StartTime><Timestamp dt:dt="int">0</Timestamp><DateUtc dt:dt="string">2021-06-09T08:58:00Z</DateUtc></StartTime><FrequencyChanges><FrequencyChange><Frequency dt:dt="r8">2699970000</Frequency><Timestamp dt:dt="r8">739299947162</Timestamp><Current dt:…	좌우반구com(split BVF)_3-032-1	60.021	1.0.0.165	1	1106033747	Professional	2.0.10.242	2.0.10.353	06-09-2021	2021-06-09 오전 8:58:00	17:58:00	2.0.10.248	388	2	z	허낌	허	낌	NULL	NULL	NULL	NULL	NULL	NULL	113	1	124	KSY	List3	0		0	0	1178651	183		0	0	0	z	0	3	1178834	0	{/}	1389
좌우반구com(split BVF)_3	32	1	<?xml version="1.0"?>\n<Clock xmlns:dt="urn:schemas-microsoft-com:datatypes"><Description dt:dt="string">E-Prime Primary Realtime Clock</Description><StartTime><Timestamp dt:dt="int">0</Timestamp><DateUtc dt:dt="string">2021-06-09T08:58:00Z</DateUtc></StartTime><FrequencyChanges><FrequencyChange><Frequency dt:dt="r8">2699970000</Frequency><Timestamp dt:dt="r8">739299947162</Timestamp><Current dt:…	좌우반구com(split BVF)_3-032-1	60.021	1.0.0.165	1	1106033747	Professional	2.0.10.242	2.0.10.353	06-09-2021	2021-06-09 오전 8:58:00	17:58:00	2.0.10.248	248	1	{/}	허락	허	락	NULL	NULL	NULL	59	1	116	NULL	NULL	NULL	KSY	List2	0		0	-1	746452	183		0	0	1	{/}	1	3	746635	0	{/}	367
좌우반구com(split BVF)_3	32	1	<?xml version="1.0"?>\n<Clock xmlns:dt="urn:schemas-microsoft-com:datatypes"><Description dt:dt="string">E-Prime Primary Realtime Clock</Description><StartTime><Timestamp dt:dt="int">0</Timestamp><DateUtc dt:dt="string">2021-06-09T08:58:00Z</DateUtc></StartTime><FrequencyChanges><FrequencyChange><Frequency dt:dt="r8">2699970000</Frequency><Timestamp dt:dt="r8">739299947162</Timestamp><Current dt:…	좌우반구com(split BVF)_3-032-1	60.021	1.0.0.165	1	1106033747	Professional	2.0.10.242	2.0.10.353	06-09-2021	2021-06-09 오전 8:58:00	17:58:00	2.0.10.248	373	2	z	허빈	허	빈	NULL	NULL	NULL	NULL	NULL	NULL	83	1	109	KSY2	List3	NULL	NULL	NULL	NULL	NULL	NULL	NULL	NULL	NULL	1	z	0	3	1133333	0	z	549
좌우반구com(split BVF)_3	32	1	<?xml version="1.0"?>\n<Clock xmlns:dt="urn:schemas-microsoft-com:datatypes"><Description dt:dt="string">E-Prime Primary Realtime Clock</Description><StartTime><Timestamp dt:dt="int">0</Timestamp><DateUtc dt:dt="string">2021-06-09T08:58:00Z</DateUtc></StartTime><FrequencyChanges><FrequencyChange><Frequency dt:dt="r8">2699970000</Frequency><Timestamp dt:dt="r8">739299947162</Timestamp><Current dt:…	좌우반구com(split BVF)_3-032-1	60.021	1.0.0.165	1	1106033747	Professional	2.0.10.242	2.0.10.353	06-09-2021	2021-06-09 오전 8:58:00	17:58:00	2.0.10.248	4	2	z	헤오	헤	오	130	1	4	NULL	NULL	NULL	NULL	NULL	NULL	KSY	List1	0		0	0	49863	183		0	0	1	z	0	3	50046	0	z	353
좌우반구com(split BVF)_3	32	1	<?xml version="1.0"?>\n<Clock xmlns:dt="urn:schemas-microsoft-com:datatypes"><Description dt:dt="string">E-Prime Primary Realtime Clock</Description><StartTime><Timestamp dt:dt="int">0</Timestamp><DateUtc dt:dt="string">2021-06-09T08:58:00Z</DateUtc></StartTime><FrequencyChanges><FrequencyChange><Frequency dt:dt="r8">2699970000</Frequency><Timestamp dt:dt="r8">739299947162</Timestamp><Current dt:…	좌우반구com(split BVF)_3-032-1	60.021	1.0.0.165	1	1106033747	Professional	2.0.10.242	2.0.10.353	06-09-2021	2021-06-09 오전 8:58:00	17:58:00	2.0.10.248	148	1	{/}	현상	현	상	NULL	NULL	NULL	113	1	16	NULL	NULL	NULL	KSY	List2	0		0	-1	464451	183		0	0	1	{/}	0	3	464634	0	{/}	391
좌우반구com(split BVF)_3	32	1	<?xml version="1.0"?>\n<Clock xmlns:dt="urn:schemas-microsoft-com:datatypes"><Description dt:dt="string">E-Prime Primary Realtime Clock</Description><StartTime><Timestamp dt:dt="int">0</Timestamp><DateUtc dt:dt="string">2021-06-09T08:58:00Z</DateUtc></StartTime><FrequencyChanges><FrequencyChange><Frequency dt:dt="r8">2699970000</Frequency><Timestamp dt:dt="r8">739299947162</Timestamp><Current dt:…	좌우반구com(split BVF)_3-032-1	60.021	1.0.0.165	1	1106033747	Professional	2.0.10.242	2.0.10.353	06-09-2021	2021-06-09 오전 8:58:00	17:58:00	2.0.10.248	207	1	{/}	협력	협	력	NULL	NULL	NULL	68	1	75	NULL	NULL	NULL	KSY	List2	0		0	-1	628110	184		0	0	1	{/}	0	4	628294	0	{/}	496
좌우반구com(split BVF)_3	32	1	<?xml version="1.0"?>\n<Clock xmlns:dt="urn:schemas-microsoft-com:datatypes"><Description dt:dt="string">E-Prime Primary Realtime Clock</Description><StartTime><Timestamp dt:dt="int">0</Timestamp><DateUtc dt:dt="string">2021-06-09T08:58:00Z</DateUtc></StartTime><FrequencyChanges><FrequencyChange><Frequency dt:dt="r8">2699970000</Frequency><Timestamp dt:dt="r8">739299947162</Timestamp><Current dt:…	좌우반구com(split BVF)_3-032-1	60.021	1.0.0.165	1	1106033747	Professional	2.0.10.242	2.0.10.353	06-09-2021	2021-06-09 오전 8:58:00	17:58:00	2.0.10.248	127	2	z	협체	협	체	60	1	127	NULL	NULL	NULL	NULL	NULL	NULL	KSY3	List1	NULL	NULL	NULL	NULL	NULL	NULL	NULL	NULL	NULL	0	z	0	3	383346	0	{/}	847
좌우반구com(split BVF)_3	32	1	<?xml version="1.0"?>\n<Clock xmlns:dt="urn:schemas-microsoft-com:datatypes"><Description dt:dt="string">E-Prime Primary Realtime Clock</Description><StartTime><Timestamp dt:dt="int">0</Timestamp><DateUtc dt:dt="string">2021-06-09T08:58:00Z</DateUtc></StartTime><FrequencyChanges><FrequencyChange><Frequency dt:dt="r8">2699970000</Frequency><Timestamp dt:dt="r8">739299947162</Timestamp><Current dt:…	좌우반구com(split BVF)_3-032-1	60.021	1.0.0.165	1	1106033747	Professional	2.0.10.242	2.0.10.353	06-09-2021	2021-06-09 오전 8:58:00	17:58:00	2.0.10.248	99	1	{/}	형님	형	님	69	1	99	NULL	NULL	NULL	NULL	NULL	NULL	KSY	List1	0		1	-1	306889	184		0	0	1	{/}	0	4	307073	0	{/}	351
좌우반구com(split BVF)_3	32	1	<?xml version="1.0"?>\n<Clock xmlns:dt="urn:schemas-microsoft-com:datatypes"><Description dt:dt="string">E-Prime Primary Realtime Clock</Description><StartTime><Timestamp dt:dt="int">0</Timestamp><DateUtc dt:dt="string">2021-06-09T08:58:00Z</DateUtc></StartTime><FrequencyChanges><FrequencyChange><Frequency dt:dt="r8">2699970000</Frequency><Timestamp dt:dt="r8">739299947162</Timestamp><Current dt:…	좌우반구com(split BVF)_3-032-1	60.021	1.0.0.165	1	1106033747	Professional	2.0.10.242	2.0.10.353	06-09-2021	2021-06-09 오전 8:58:00	17:58:00	2.0.10.248	67	2	z	형스	형	스	79	1	67	NULL	NULL	NULL	NULL	NULL	NULL	KSY3	List1	NULL	NULL	NULL	NULL	NULL	NULL	NULL	NULL	NULL	1	z	1	3	221952	0	z	579
좌우반구com(split BVF)_3	32	1	<?xml version="1.0"?>\n<Clock xmlns:dt="urn:schemas-microsoft-com:datatypes"><Description dt:dt="string">E-Prime Primary Realtime Clock</Description><StartTime><Timestamp dt:dt="int">0</Timestamp><DateUtc dt:dt="string">2021-06-09T08:58:00Z</DateUtc></StartTime><FrequencyChanges><FrequencyChange><Frequency dt:dt="r8">2699970000</Frequency><Timestamp dt:dt="r8">739299947162</Timestamp><Current dt:…	좌우반구com(split BVF)_3-032-1	60.021	1.0.0.165	1	1106033747	Professional	2.0.10.242	2.0.10.353	06-09-2021	2021-06-09 오전 8:58:00	17:58:00	2.0.10.248	57	1	{/}	형태	형	태	126	1	57	NULL	NULL	NULL	NULL	NULL	NULL	KSY	List1	0		0	-1	193779	183		0	0	1	{/}	0	3	193962	0	{/}	347
좌우반구com(split BVF)_3	32	1	<?xml version="1.0"?>\n<Clock xmlns:dt="urn:schemas-microsoft-com:datatypes"><Description dt:dt="string">E-Prime Primary Realtime Clock</Description><StartTime><Timestamp dt:dt="int">0</Timestamp><DateUtc dt:dt="string">2021-06-09T08:58:00Z</DateUtc></StartTime><FrequencyChanges><FrequencyChange><Frequency dt:dt="r8">2699970000</Frequency><Timestamp dt:dt="r8">739299947162</Timestamp><Current dt:…	좌우반구com(split BVF)_3-032-1	60.021	1.0.0.165	1	1106033747	Professional	2.0.10.242	2.0.10.353	06-09-2021	2021-06-09 오전 8:58:00	17:58:00	2.0.10.248	173	1	{/}	화력	화	력	NULL	NULL	NULL	12	1	41	NULL	NULL	NULL	KSY	List2	0		0	0	532011	183		0	0	1	{/}	0	3	532194	0	{/}	401
좌우반구com(split BVF)_3	32	1	<?xml version="1.0"?>\n<Clock xmlns:dt="urn:schemas-microsoft-com:datatypes"><Description dt:dt="string">E-Prime Primary Realtime Clock</Description><StartTime><Timestamp dt:dt="int">0</Timestamp><DateUtc dt:dt="string">2021-06-09T08:58:00Z</DateUtc></StartTime><FrequencyChanges><FrequencyChange><Frequency dt:dt="r8">2699970000</Frequency><Timestamp dt:dt="r8">739299947162</Timestamp><Current dt:…	좌우반구com(split BVF)_3-032-1	60.021	1.0.0.165	1	1106033747	Professional	2.0.10.242	2.0.10.353	06-09-2021	2021-06-09 오전 8:58:00	17:58:00	2.0.10.248	90	1	{/}	확률	확	률	25	1	90	NULL	NULL	NULL	NULL	NULL	NULL	KSY	List1	0		0	-1	283531	183		0	0	1	{/}	0	3	283714	0	{/}	352
좌우반구com(split BVF)_3	32	1	<?xml version="1.0"?>\n<Clock xmlns:dt="urn:schemas-microsoft-com:datatypes"><Description dt:dt="string">E-Prime Primary Realtime Clock</Description><StartTime><Timestamp dt:dt="int">0</Timestamp><DateUtc dt:dt="string">2021-06-09T08:58:00Z</DateUtc></StartTime><FrequencyChanges><FrequencyChange><Frequency dt:dt="r8">2699970000</Frequency><Timestamp dt:dt="r8">739299947162</Timestamp><Current dt:…	좌우반구com(split BVF)_3-032-1	60.021	1.0.0.165	1	1106033747	Professional	2.0.10.242	2.0.10.353	06-09-2021	2021-06-09 오전 8:58:00	17:58:00	2.0.10.248	240	2	z	확압	확	압	NULL	NULL	NULL	73	1	108	NULL	NULL	NULL	KSY	List2	0		0	-1	723710	183		0	0	1	z	1	3	723893	0	z	487
좌우반구com(split BVF)_3	32	1	<?xml version="1.0"?>\n<Clock xmlns:dt="urn:schemas-microsoft-com:datatypes"><Description dt:dt="string">E-Prime Primary Realtime Clock</Description><StartTime><Timestamp dt:dt="int">0</Timestamp><DateUtc dt:dt="string">2021-06-09T08:58:00Z</DateUtc></StartTime><FrequencyChanges><FrequencyChange><Frequency dt:dt="r8">2699970000</Frequency><Timestamp dt:dt="r8">739299947162</Timestamp><Current dt:…	좌우반구com(split BVF)_3-032-1	60.021	1.0.0.165	1	1106033747	Professional	2.0.10.242	2.0.10.353	06-09-2021	2021-06-09 오전 8:58:00	17:58:00	2.0.10.248	286	2	z	확축	확	축	NULL	NULL	NULL	NULL	NULL	NULL	12	1	22	KSY	List3	0		0	0	884171	183		0	0	1	z	0	3	884354	0	z	689
좌우반구com(split BVF)_3	32	1	<?xml version="1.0"?>\n<Clock xmlns:dt="urn:schemas-microsoft-com:datatypes"><Description dt:dt="string">E-Prime Primary Realtime Clock</Description><StartTime><Timestamp dt:dt="int">0</Timestamp><DateUtc dt:dt="string">2021-06-09T08:58:00Z</DateUtc></StartTime><FrequencyChanges><FrequencyChange><Frequency dt:dt="r8">2699970000</Frequency><Timestamp dt:dt="r8">739299947162</Timestamp><Current dt:…	좌우반구com(split BVF)_3-032-1	60.021	1.0.0.165	1	1106033747	Professional	2.0.10.242	2.0.10.353	06-09-2021	2021-06-09 오전 8:58:00	17:58:00	2.0.10.248	252	1	{/}	환경	환	경	NULL	NULL	NULL	100	1	120	NULL	NULL	NULL	KSY	List2	0		1	-1	758714	184		0	0	1	{/}	0	4	758898	0	{/}	316
좌우반구com(split BVF)_3	32	1	<?xml version="1.0"?>\n<Clock xmlns:dt="urn:schemas-microsoft-com:datatypes"><Description dt:dt="string">E-Prime Primary Realtime Clock</Description><StartTime><Timestamp dt:dt="int">0</Timestamp><DateUtc dt:dt="string">2021-06-09T08:58:00Z</DateUtc></StartTime><FrequencyChanges><FrequencyChange><Frequency dt:dt="r8">2699970000</Frequency><Timestamp dt:dt="r8">739299947162</Timestamp><Current dt:…	좌우반구com(split BVF)_3-032-1	60.021	1.0.0.165	1	1106033747	Professional	2.0.10.242	2.0.10.353	06-09-2021	2021-06-09 오전 8:58:00	17:58:00	2.0.10.248	134	2	z	횟광	횟	광	NULL	NULL	NULL	124	1	2	NULL	NULL	NULL	KSY	List2	0		0	-1	426464	183		0	0	1	z	1	3	426647	0	z	478
좌우반구com(split BVF)_3	32	1	<?xml version="1.0"?>\n<Clock xmlns:dt="urn:schemas-microsoft-com:datatypes"><Description dt:dt="string">E-Prime Primary Realtime Clock</Description><StartTime><Timestamp dt:dt="int">0</Timestamp><DateUtc dt:dt="string">2021-06-09T08:58:00Z</DateUtc></StartTime><FrequencyChanges><FrequencyChange><Frequency dt:dt="r8">2699970000</Frequency><Timestamp dt:dt="r8">739299947162</Timestamp><Current dt:…	좌우반구com(split BVF)_3-032-1	60.021	1.0.0.165	1	1106033747	Professional	2.0.10.242	2.0.10.353	06-09-2021	2021-06-09 오전 8:58:00	17:58:00	2.0.10.248	102	2	z	횟색	횟	색	106	1	102	NULL	NULL	NULL	NULL	NULL	NULL	KSY	List1	0		0	-1	314953	183		0	0	1	z	1	3	315136	0	z	562
좌우반구com(split BVF)_3	32	1	<?xml version="1.0"?>\n<Clock xmlns:dt="urn:schemas-microsoft-com:datatypes"><Description dt:dt="string">E-Prime Primary Realtime Clock</Description><StartTime><Timestamp dt:dt="int">0</Timestamp><DateUtc dt:dt="string">2021-06-09T08:58:00Z</DateUtc></StartTime><FrequencyChanges><FrequencyChange><Frequency dt:dt="r8">2699970000</Frequency><Timestamp dt:dt="r8">739299947162</Timestamp><Current dt:…	좌우반구com(split BVF)_3-032-1	60.021	1.0.0.165	1	1106033747	Professional	2.0.10.242	2.0.10.353	06-09-2021	2021-06-09 오전 8:58:00	17:58:00	2.0.10.248	160	1	{/}	횟수	횟	수	NULL	NULL	NULL	57	1	28	NULL	NULL	NULL	KSY	List2	0		0	-1	497756	183		0	0	1	{/}	1	3	497939	0	{/}	469
좌우반구com(split BVF)_3	32	1	<?xml version="1.0"?>\n<Clock xmlns:dt="urn:schemas-microsoft-com:datatypes"><Description dt:dt="string">E-Prime Primary Realtime Clock</Description><StartTime><Timestamp dt:dt="int">0</Timestamp><DateUtc dt:dt="string">2021-06-09T08:58:00Z</DateUtc></StartTime><FrequencyChanges><FrequencyChange><Frequency dt:dt="r8">2699970000</Frequency><Timestamp dt:dt="r8">739299947162</Timestamp><Current dt:…	좌우반구com(split BVF)_3-032-1	60.021	1.0.0.165	1	1106033747	Professional	2.0.10.242	2.0.10.353	06-09-2021	2021-06-09 오전 8:58:00	17:58:00	2.0.10.248	71	1	{/}	효과	효	과	20	1	71	NULL	NULL	NULL	NULL	NULL	NULL	KSY	List1	0		0	0	232899	183		0	0	1	{/}	0	3	233082	0	{/}	387
좌우반구com(split BVF)_3	32	1	<?xml version="1.0"?>\n<Clock xmlns:dt="urn:schemas-microsoft-com:datatypes"><Description dt:dt="string">E-Prime Primary Realtime Clock</Description><StartTime><Timestamp dt:dt="int">0</Timestamp><DateUtc dt:dt="string">2021-06-09T08:58:00Z</DateUtc></StartTime><FrequencyChanges><FrequencyChange><Frequency dt:dt="r8">2699970000</Frequency><Timestamp dt:dt="r8">739299947162</Timestamp><Current dt:…	좌우반구com(split BVF)_3-032-1	60.021	1.0.0.165	1	1106033747	Professional	2.0.10.242	2.0.10.353	06-09-2021	2021-06-09 오전 8:58:00	17:58:00	2.0.10.248	239	2	z	효미	효	미	NULL	NULL	NULL	41	1	107	NULL	NULL	NULL	KSY3	List2	NULL	NULL	NULL	NULL	NULL	NULL	NULL	NULL	NULL	1	z	0	3	721144	0	z	541
좌우반구com(split BVF)_3	32	1	<?xml version="1.0"?>\n<Clock xmlns:dt="urn:schemas-microsoft-com:datatypes"><Description dt:dt="string">E-Prime Primary Realtime Clock</Description><StartTime><Timestamp dt:dt="int">0</Timestamp><DateUtc dt:dt="string">2021-06-09T08:58:00Z</DateUtc></StartTime><FrequencyChanges><FrequencyChange><Frequency dt:dt="r8">2699970000</Frequency><Timestamp dt:dt="r8">739299947162</Timestamp><Current dt:…	좌우반구com(split BVF)_3-032-1	60.021	1.0.0.165	1	1106033747	Professional	2.0.10.242	2.0.10.353	06-09-2021	2021-06-09 오전 8:58:00	17:58:00	2.0.10.248	276	2	z	효탈	효	탈	NULL	NULL	NULL	NULL	NULL	NULL	125	1	12	KSY3	List3	NULL	NULL	NULL	NULL	NULL	NULL	NULL	NULL	NULL	1	z	0	4	856614	0	z	585
좌우반구com(split BVF)_3	32	1	<?xml version="1.0"?>\n<Clock xmlns:dt="urn:schemas-microsoft-com:datatypes"><Description dt:dt="string">E-Prime Primary Realtime Clock</Description><StartTime><Timestamp dt:dt="int">0</Timestamp><DateUtc dt:dt="string">2021-06-09T08:58:00Z</DateUtc></StartTime><FrequencyChanges><FrequencyChange><Frequency dt:dt="r8">2699970000</Frequency><Timestamp dt:dt="r8">739299947162</Timestamp><Current dt:…	좌우반구com(split BVF)_3-032-1	60.021	1.0.0.165	1	1106033747	Professional	2.0.10.242	2.0.10.353	06-09-2021	2021-06-09 오전 8:58:00	17:58:00	2.0.10.248	352	2	z	효헤	효	헤	NULL	NULL	NULL	NULL	NULL	NULL	2	1	88	KSY2	List3	NULL	NULL	NULL	NULL	NULL	NULL	NULL	NULL	NULL	1	z	0	3	1071788	0	z	688
좌우반구com(split BVF)_3	32	1	<?xml version="1.0"?>\n<Clock xmlns:dt="urn:schemas-microsoft-com:datatypes"><Description dt:dt="string">E-Prime Primary Realtime Clock</Description><StartTime><Timestamp dt:dt="int">0</Timestamp><DateUtc dt:dt="string">2021-06-09T08:58:00Z</DateUtc></StartTime><FrequencyChanges><FrequencyChange><Frequency dt:dt="r8">2699970000</Frequency><Timestamp dt:dt="r8">739299947162</Timestamp><Current dt:…	좌우반구com(split BVF)_3-032-1	60.021	1.0.0.165	1	1106033747	Professional	2.0.10.242	2.0.10.353	06-09-2021	2021-06-09 오전 8:58:00	17:58:00	2.0.10.248	325	2	z	후검	후	검	NULL	NULL	NULL	NULL	NULL	NULL	28	1	61	KSY2	List3	NULL	NULL	NULL	NULL	NULL	NULL	NULL	NULL	NULL	1	z	0	3	994615	0	z	804
좌우반구com(split BVF)_3	32	1	<?xml version="1.0"?>\n<Clock xmlns:dt="urn:schemas-microsoft-com:datatypes"><Description dt:dt="string">E-Prime Primary Realtime Clock</Description><StartTime><Timestamp dt:dt="int">0</Timestamp><DateUtc dt:dt="string">2021-06-09T08:58:00Z</DateUtc></StartTime><FrequencyChanges><FrequencyChange><Frequency dt:dt="r8">2699970000</Frequency><Timestamp dt:dt="r8">739299947162</Timestamp><Current dt:…	좌우반구com(split BVF)_3-032-1	60.021	1.0.0.165	1	1106033747	Professional	2.0.10.242	2.0.10.353	06-09-2021	2021-06-09 오전 8:58:00	17:58:00	2.0.10.248	30	1	{/}	후대	후	대	111	1	30	NULL	NULL	NULL	NULL	NULL	NULL	KSY	List1	0		1	-1	119288	184		0	0	0	{/}	0	4	119472	0	z	372
좌우반구com(split BVF)_3	32	1	<?xml version="1.0"?>\n<Clock xmlns:dt="urn:schemas-microsoft-com:datatypes"><Description dt:dt="string">E-Prime Primary Realtime Clock</Description><StartTime><Timestamp dt:dt="int">0</Timestamp><DateUtc dt:dt="string">2021-06-09T08:58:00Z</DateUtc></StartTime><FrequencyChanges><FrequencyChange><Frequency dt:dt="r8">2699970000</Frequency><Timestamp dt:dt="r8">739299947162</Timestamp><Current dt:…	좌우반구com(split BVF)_3-032-1	60.021	1.0.0.165	1	1106033747	Professional	2.0.10.242	2.0.10.353	06-09-2021	2021-06-09 오전 8:58:00	17:58:00	2.0.10.248	182	1	{/}	후자	후	자	NULL	NULL	NULL	48	1	50	NULL	NULL	NULL	KSY	List2	0		0	-1	557835	183		0	0	1	{/}	0	3	558018	0	{/}	525
좌우반구com(split BVF)_3	32	1	<?xml version="1.0"?>\n<Clock xmlns:dt="urn:schemas-microsoft-com:datatypes"><Description dt:dt="string">E-Prime Primary Realtime Clock</Description><StartTime><Timestamp dt:dt="int">0</Timestamp><DateUtc dt:dt="string">2021-06-09T08:58:00Z</DateUtc></StartTime><FrequencyChanges><FrequencyChange><Frequency dt:dt="r8">2699970000</Frequency><Timestamp dt:dt="r8">739299947162</Timestamp><Current dt:…	좌우반구com(split BVF)_3-032-1	60.021	1.0.0.165	1	1106033747	Professional	2.0.10.242	2.0.10.353	06-09-2021	2021-06-09 오전 8:58:00	17:58:00	2.0.10.248	14	2	z	훈걱	훈	걱	94	1	14	NULL	NULL	NULL	NULL	NULL	NULL	KSY	List1	0		0	0	76137	183		0	0	1	z	0	3	76320	0	z	501
좌우반구com(split BVF)_3	32	1	<?xml version="1.0"?>\n<Clock xmlns:dt="urn:schemas-microsoft-com:datatypes"><Description dt:dt="string">E-Prime Primary Realtime Clock</Description><StartTime><Timestamp dt:dt="int">0</Timestamp><DateUtc dt:dt="string">2021-06-09T08:58:00Z</DateUtc></StartTime><FrequencyChanges><FrequencyChange><Frequency dt:dt="r8">2699970000</Frequency><Timestamp dt:dt="r8">739299947162</Timestamp><Current dt:…	좌우반구com(split BVF)_3-032-1	60.021	1.0.0.165	1	1106033747	Professional	2.0.10.242	2.0.10.353	06-09-2021	2021-06-09 오전 8:58:00	17:58:00	2.0.10.248	365	2	z	훈차	훈	차	NULL	NULL	NULL	NULL	NULL	NULL	109	1	101	KSY2	List3	NULL	NULL	NULL	NULL	NULL	NULL	NULL	NULL	NULL	0	z	0	3	1109458	0	{/}	1422
좌우반구com(split BVF)_3	32	1	<?xml version="1.0"?>\n<Clock xmlns:dt="urn:schemas-microsoft-com:datatypes"><Description dt:dt="string">E-Prime Primary Realtime Clock</Description><StartTime><Timestamp dt:dt="int">0</Timestamp><DateUtc dt:dt="string">2021-06-09T08:58:00Z</DateUtc></StartTime><FrequencyChanges><FrequencyChange><Frequency dt:dt="r8">2699970000</Frequency><Timestamp dt:dt="r8">739299947162</Timestamp><Current dt:…	좌우반구com(split BVF)_3-032-1	60.021	1.0.0.165	1	1106033747	Professional	2.0.10.242	2.0.10.353	06-09-2021	2021-06-09 오전 8:58:00	17:58:00	2.0.10.248	95	2	z	휘섭	휘	섭	11	1	95	NULL	NULL	NULL	NULL	NULL	NULL	KSY3	List1	NULL	NULL	NULL	NULL	NULL	NULL	NULL	NULL	NULL	1	z	0	3	296393	0	z	628
좌우반구com(split BVF)_3	32	1	<?xml version="1.0"?>\n<Clock xmlns:dt="urn:schemas-microsoft-com:datatypes"><Description dt:dt="string">E-Prime Primary Realtime Clock</Description><StartTime><Timestamp dt:dt="int">0</Timestamp><DateUtc dt:dt="string">2021-06-09T08:58:00Z</DateUtc></StartTime><FrequencyChanges><FrequencyChange><Frequency dt:dt="r8">2699970000</Frequency><Timestamp dt:dt="r8">739299947162</Timestamp><Current dt:…	좌우반구com(split BVF)_3-032-1	60.021	1.0.0.165	1	1106033747	Professional	2.0.10.242	2.0.10.353	06-09-2021	2021-06-09 오전 8:58:00	17:58:00	2.0.10.248	279	2	z	희강	희	강	NULL	NULL	NULL	NULL	NULL	NULL	16	1	15	KSY	List3	0		0	0	864811	183		0	0	1	z	0	3	864994	0	z	561
좌우반구com(split BVF)_3	32	1	<?xml version="1.0"?>\n<Clock xmlns:dt="urn:schemas-microsoft-com:datatypes"><Description dt:dt="string">E-Prime Primary Realtime Clock</Description><StartTime><Timestamp dt:dt="int">0</Timestamp><DateUtc dt:dt="string">2021-06-09T08:58:00Z</DateUtc></StartTime><FrequencyChanges><FrequencyChange><Frequency dt:dt="r8">2699970000</Frequency><Timestamp dt:dt="r8">739299947162</Timestamp><Current dt:…	좌우반구com(split BVF)_3-032-1	60.021	1.0.0.165	1	1106033747	Professional	2.0.10.242	2.0.10.353	06-09-2021	2021-06-09 오전 8:58:00	17:58:00	2.0.10.248	270	1	{/}	희망	희	망	NULL	NULL	NULL	NULL	NULL	NULL	72	1	6	KSY	List3	0		1	-1	840902	184		0	0	1	{/}	0	4	841086	0	{/}	269
좌우반구com(split BVF)_3	32	1	<?xml version="1.0"?>\n<Clock xmlns:dt="urn:schemas-microsoft-com:datatypes"><Description dt:dt="string">E-Prime Primary Realtime Clock</Description><StartTime><Timestamp dt:dt="int">0</Timestamp><DateUtc dt:dt="string">2021-06-09T08:58:00Z</DateUtc></StartTime><FrequencyChanges><FrequencyChange><Frequency dt:dt="r8">2699970000</Frequency><Timestamp dt:dt="r8">739299947162</Timestamp><Current dt:…	좌우반구com(split BVF)_3-032-1	60.021	1.0.0.165	1	1106033747	Professional	2.0.10.242	2.0.10.353	06-09-2021	2021-06-09 오전 8:58:00	17:58:00	2.0.10.248	38	2	z	희외	희	외	115	1	38	NULL	NULL	NULL	NULL	NULL	NULL	KSY2	List1	NULL	NULL	NULL	NULL	NULL	NULL	NULL	NULL	NULL	0	z	0	3	141114	0	{/}	387
좌우반구com(split BVF)_3	32	1	<?xml version="1.0"?>\n<Clock xmlns:dt="urn:schemas-microsoft-com:datatypes"><Description dt:dt="string">E-Prime Primary Realtime Clock</Description><StartTime><Timestamp dt:dt="int">0</Timestamp><DateUtc dt:dt="string">2021-06-09T08:58:00Z</DateUtc></StartTime><FrequencyChanges><FrequencyChange><Frequency dt:dt="r8">2699970000</Frequency><Timestamp dt:dt="r8">739299947162</Timestamp><Current dt:…	좌우반구com(split BVF)_3-032-1	60.021	1.0.0.165	1	1106033747	Professional	2.0.10.242	2.0.10.353	06-09-2021	2021-06-09 오전 8:58:00	17:58:00	2.0.10.248	313	2	z	희응	희	응	NULL	NULL	NULL	NULL	NULL	NULL	50	1	49	KSY	List3	0		0	0	960944	183		0	0	0	z	0	3	961127	0		0
[truncated: 1 more columns]
