# Supplementary material for: Decoding foveal word recognition: the role of interhemispheric inhibition in bilateral hemispheric processing
Source: Front Psychol. 2023 Nov 30;14:1293529. doi: 10.3389/fpsyg.2023.1293529 (PMC10720635; doi:10.3389/fpsyg.2023.1293529)
Supplement: Supplementary file 1 [file Data_Sheet_1.ZIP › data/Exp2/BVF_033.txt]

STRING	INTEGER	INTEGER	STRING	STRING	STRING	STRING	STRING	STRING	STRING	STRING	STRING	STRING	STRING	STRING	STRING	INTEGER	STRING	STRING	STRING	STRING	STRING	STRING	STRING	STRING	STRING	STRING	STRING	STRING	STRING	STRING	STRING	STRING	STRING	STRING	STRING	STRING	STRING	STRING	STRING	STRING	STRING	STRING	STRING	STRING	STRING	STRING	STRING	STRING	STRING
EXPNAME	SUBJECT	SESSION	VARIABLE	VARIABLE	VARIABLE	VARIABLE	VARIABLE	VARIABLE	VARIABLE	VARIABLE	VARIABLE	VARIABLE	VARIABLE	VARIABLE	VARIABLE	LOG_LEVEL	VARIABLE	VARIABLE	VARIABLE	VARIABLE	VARIABLE	VARIABLE	VARIABLE	VARIABLE	VARIABLE	VARIABLE	VARIABLE	VARIABLE	VARIABLE	VARIABLE	VARIABLE	VARIABLE	VARIABLE	VARIABLE	VARIABLE	VARIABLE	VARIABLE	VARIABLE	VARIABLE	VARIABLE	VARIABLE	VARIABLE	VARIABLE	VARIABLE	VARIABLE	VARIABLE	VARIABLE	VARIABLE	VARIABLE
1	1	1	1	1	1	1	1	1	1	1	1	1	1	1	1	2	2	2	2	2	2	2	2	2	2	2	2	2	2	2	2	2	2	2	2	2	2	2	2	2	2	2	2	2	2	2	2	2	2
ExperimentName	Subject	Session	Clock.Information	DataFile.Basename	Display.RefreshRate	ExperimentVersion	Group	RandomSeed	RuntimeCapabilities	RuntimeVersion	RuntimeVersionExpected	SessionDate	SessionStartDateTimeUtc	SessionTime	StudioVersion	Block	condition	correct	Exptarget	Exptarget2	Exptarget3	List1	List1.Cycle	List1.Sample	List2	List2.Cycle	List2.Sample	List3	List3.Cycle	List3.Sample	Procedure	Running	TextDisplay2.ACC	TextDisplay2.CRESP	TextDisplay2.DurationError	TextDisplay2.OnsetDelay	TextDisplay2.OnsetTime	TextDisplay2.OnsetToOnsetTime	TextDisplay2.RESP	TextDisplay2.RT	TextDisplay2.RTTime	TextDisplay6.ACC	TextDisplay6.CRESP	TextDisplay6.DurationError	TextDisplay6.OnsetDelay	TextDisplay6.OnsetTime	TextDisplay6.OnsetToOnsetTime	TextDisplay6.RESP	TextDisplay6.RT
좌우반구com(split BVF)_3	33	1	<?xml version="1.0"?>\n<Clock xmlns:dt="urn:schemas-microsoft-com:datatypes"><Description dt:dt="string">E-Prime Primary Realtime Clock</Description><StartTime><Timestamp dt:dt="int">0</Timestamp><DateUtc dt:dt="string">2021-06-10T05:51:07Z</DateUtc></StartTime><FrequencyChanges><FrequencyChange><Frequency dt:dt="r8">2699990000</Frequency><Timestamp dt:dt="r8">633879262791</Timestamp><Current dt:…	좌우반구com(split BVF)_3-033-1	60.022	1.0.0.165	1	-1238836372	Professional	2.0.10.242	2.0.10.353	06-10-2021	2021-06-10 오전 5:51:07	14:51:07	2.0.10.248	16	1	{/}	가격	가	격	131	1	16	NULL	NULL	NULL	NULL	NULL	NULL	KSY2	List1	NULL	NULL	NULL	NULL	NULL	NULL	NULL	NULL	NULL	1	{/}	1	3	62456	0	{/}	410
좌우반구com(split BVF)_3	33	1	<?xml version="1.0"?>\n<Clock xmlns:dt="urn:schemas-microsoft-com:datatypes"><Description dt:dt="string">E-Prime Primary Realtime Clock</Description><StartTime><Timestamp dt:dt="int">0</Timestamp><DateUtc dt:dt="string">2021-06-10T05:51:07Z</DateUtc></StartTime><FrequencyChanges><FrequencyChange><Frequency dt:dt="r8">2699990000</Frequency><Timestamp dt:dt="r8">633879262791</Timestamp><Current dt:…	좌우반구com(split BVF)_3-033-1	60.022	1.0.0.165	1	-1238836372	Professional	2.0.10.242	2.0.10.353	06-10-2021	2021-06-10 오전 5:51:07	14:51:07	2.0.10.248	69	1	{/}	가을	가	을	92	1	69	NULL	NULL	NULL	NULL	NULL	NULL	KSY2	List1	NULL	NULL	NULL	NULL	NULL	NULL	NULL	NULL	NULL	1	{/}	0	4	208638	0	{/}	595
좌우반구com(split BVF)_3	33	1	<?xml version="1.0"?>\n<Clock xmlns:dt="urn:schemas-microsoft-com:datatypes"><Description dt:dt="string">E-Prime Primary Realtime Clock</Description><StartTime><Timestamp dt:dt="int">0</Timestamp><DateUtc dt:dt="string">2021-06-10T05:51:07Z</DateUtc></StartTime><FrequencyChanges><FrequencyChange><Frequency dt:dt="r8">2699990000</Frequency><Timestamp dt:dt="r8">633879262791</Timestamp><Current dt:…	좌우반구com(split BVF)_3-033-1	60.022	1.0.0.165	1	-1238836372	Professional	2.0.10.242	2.0.10.353	06-10-2021	2021-06-10 오전 5:51:07	14:51:07	2.0.10.248	320	1	{/}	간섭	간	섭	NULL	NULL	NULL	NULL	NULL	NULL	46	1	56	KSY2	List3	NULL	NULL	NULL	NULL	NULL	NULL	NULL	NULL	NULL	1	{/}	0	4	976630	0	{/}	390
좌우반구com(split BVF)_3	33	1	<?xml version="1.0"?>\n<Clock xmlns:dt="urn:schemas-microsoft-com:datatypes"><Description dt:dt="string">E-Prime Primary Realtime Clock</Description><StartTime><Timestamp dt:dt="int">0</Timestamp><DateUtc dt:dt="string">2021-06-10T05:51:07Z</DateUtc></StartTime><FrequencyChanges><FrequencyChange><Frequency dt:dt="r8">2699990000</Frequency><Timestamp dt:dt="r8">633879262791</Timestamp><Current dt:…	좌우반구com(split BVF)_3-033-1	60.022	1.0.0.165	1	-1238836372	Professional	2.0.10.242	2.0.10.353	06-10-2021	2021-06-10 오전 5:51:07	14:51:07	2.0.10.248	116	2	z	간습	간	습	75	1	116	NULL	NULL	NULL	NULL	NULL	NULL	KSY	List1	0		0	-1	333476	183		0	0	1	z	1	3	333659	0	z	992
좌우반구com(split BVF)_3	33	1	<?xml version="1.0"?>\n<Clock xmlns:dt="urn:schemas-microsoft-com:datatypes"><Description dt:dt="string">E-Prime Primary Realtime Clock</Description><StartTime><Timestamp dt:dt="int">0</Timestamp><DateUtc dt:dt="string">2021-06-10T05:51:07Z</DateUtc></StartTime><FrequencyChanges><FrequencyChange><Frequency dt:dt="r8">2699990000</Frequency><Timestamp dt:dt="r8">633879262791</Timestamp><Current dt:…	좌우반구com(split BVF)_3-033-1	60.022	1.0.0.165	1	-1238836372	Professional	2.0.10.242	2.0.10.353	06-10-2021	2021-06-10 오전 5:51:07	14:51:07	2.0.10.248	335	2	z	감환	감	환	NULL	NULL	NULL	NULL	NULL	NULL	90	1	71	KSY	List3	0		0	0	1013950	183		0	0	1	z	0	3	1014133	0	z	345
좌우반구com(split BVF)_3	33	1	<?xml version="1.0"?>\n<Clock xmlns:dt="urn:schemas-microsoft-com:datatypes"><Description dt:dt="string">E-Prime Primary Realtime Clock</Description><StartTime><Timestamp dt:dt="int">0</Timestamp><DateUtc dt:dt="string">2021-06-10T05:51:07Z</DateUtc></StartTime><FrequencyChanges><FrequencyChange><Frequency dt:dt="r8">2699990000</Frequency><Timestamp dt:dt="r8">633879262791</Timestamp><Current dt:…	좌우반구com(split BVF)_3-033-1	60.022	1.0.0.165	1	-1238836372	Professional	2.0.10.242	2.0.10.353	06-10-2021	2021-06-10 오전 5:51:07	14:51:07	2.0.10.248	377	1	{/}	강도	강	도	NULL	NULL	NULL	NULL	NULL	NULL	54	1	113	KSY2	List3	NULL	NULL	NULL	NULL	NULL	NULL	NULL	NULL	NULL	1	{/}	0	3	1123560	0	{/}	275
좌우반구com(split BVF)_3	33	1	<?xml version="1.0"?>\n<Clock xmlns:dt="urn:schemas-microsoft-com:datatypes"><Description dt:dt="string">E-Prime Primary Realtime Clock</Description><StartTime><Timestamp dt:dt="int">0</Timestamp><DateUtc dt:dt="string">2021-06-10T05:51:07Z</DateUtc></StartTime><FrequencyChanges><FrequencyChange><Frequency dt:dt="r8">2699990000</Frequency><Timestamp dt:dt="r8">633879262791</Timestamp><Current dt:…	좌우반구com(split BVF)_3-033-1	60.022	1.0.0.165	1	-1238836372	Professional	2.0.10.242	2.0.10.353	06-10-2021	2021-06-10 오전 5:51:07	14:51:07	2.0.10.248	228	2	z	강례	강	례	NULL	NULL	NULL	63	1	96	NULL	NULL	NULL	KSY3	List2	NULL	NULL	NULL	NULL	NULL	NULL	NULL	NULL	NULL	1	z	0	3	697596	0	z	736
좌우반구com(split BVF)_3	33	1	<?xml version="1.0"?>\n<Clock xmlns:dt="urn:schemas-microsoft-com:datatypes"><Description dt:dt="string">E-Prime Primary Realtime Clock</Description><StartTime><Timestamp dt:dt="int">0</Timestamp><DateUtc dt:dt="string">2021-06-10T05:51:07Z</DateUtc></StartTime><FrequencyChanges><FrequencyChange><Frequency dt:dt="r8">2699990000</Frequency><Timestamp dt:dt="r8">633879262791</Timestamp><Current dt:…	좌우반구com(split BVF)_3-033-1	60.022	1.0.0.165	1	-1238836372	Professional	2.0.10.242	2.0.10.353	06-10-2021	2021-06-10 오전 5:51:07	14:51:07	2.0.10.248	174	2	z	강방	강	방	NULL	NULL	NULL	72	1	42	NULL	NULL	NULL	KSY	List2	0		0	-1	552248	183		0	0	1	z	0	3	552431	0	z	448
좌우반구com(split BVF)_3	33	1	<?xml version="1.0"?>\n<Clock xmlns:dt="urn:schemas-microsoft-com:datatypes"><Description dt:dt="string">E-Prime Primary Realtime Clock</Description><StartTime><Timestamp dt:dt="int">0</Timestamp><DateUtc dt:dt="string">2021-06-10T05:51:07Z</DateUtc></StartTime><FrequencyChanges><FrequencyChange><Frequency dt:dt="r8">2699990000</Frequency><Timestamp dt:dt="r8">633879262791</Timestamp><Current dt:…	좌우반구com(split BVF)_3-033-1	60.022	1.0.0.165	1	-1238836372	Professional	2.0.10.242	2.0.10.353	06-10-2021	2021-06-10 오전 5:51:07	14:51:07	2.0.10.248	159	1	{/}	개념	개	념	NULL	NULL	NULL	66	1	27	NULL	NULL	NULL	KSY2	List2	NULL	NULL	NULL	NULL	NULL	NULL	NULL	NULL	NULL	1	{/}	1	3	512112	0	{/}	699
좌우반구com(split BVF)_3	33	1	<?xml version="1.0"?>\n<Clock xmlns:dt="urn:schemas-microsoft-com:datatypes"><Description dt:dt="string">E-Prime Primary Realtime Clock</Description><StartTime><Timestamp dt:dt="int">0</Timestamp><DateUtc dt:dt="string">2021-06-10T05:51:07Z</DateUtc></StartTime><FrequencyChanges><FrequencyChange><Frequency dt:dt="r8">2699990000</Frequency><Timestamp dt:dt="r8">633879262791</Timestamp><Current dt:…	좌우반구com(split BVF)_3-033-1	60.022	1.0.0.165	1	-1238836372	Professional	2.0.10.242	2.0.10.353	06-10-2021	2021-06-10 오전 5:51:07	14:51:07	2.0.10.248	277	2	z	개례	개	례	NULL	NULL	NULL	NULL	NULL	NULL	112	1	13	KSY	List3	0		0	-1	865486	183		0	0	1	z	0	3	865669	0	z	483
좌우반구com(split BVF)_3	33	1	<?xml version="1.0"?>\n<Clock xmlns:dt="urn:schemas-microsoft-com:datatypes"><Description dt:dt="string">E-Prime Primary Realtime Clock</Description><StartTime><Timestamp dt:dt="int">0</Timestamp><DateUtc dt:dt="string">2021-06-10T05:51:07Z</DateUtc></StartTime><FrequencyChanges><FrequencyChange><Frequency dt:dt="r8">2699990000</Frequency><Timestamp dt:dt="r8">633879262791</Timestamp><Current dt:…	좌우반구com(split BVF)_3-033-1	60.022	1.0.0.165	1	-1238836372	Professional	2.0.10.242	2.0.10.353	06-10-2021	2021-06-10 오전 5:51:07	14:51:07	2.0.10.248	93	1	{/}	개인	개	인	87	1	93	NULL	NULL	NULL	NULL	NULL	NULL	KSY2	List1	NULL	NULL	NULL	NULL	NULL	NULL	NULL	NULL	NULL	1	{/}	0	4	273248	0	{/}	583
좌우반구com(split BVF)_3	33	1	<?xml version="1.0"?>\n<Clock xmlns:dt="urn:schemas-microsoft-com:datatypes"><Description dt:dt="string">E-Prime Primary Realtime Clock</Description><StartTime><Timestamp dt:dt="int">0</Timestamp><DateUtc dt:dt="string">2021-06-10T05:51:07Z</DateUtc></StartTime><FrequencyChanges><FrequencyChange><Frequency dt:dt="r8">2699990000</Frequency><Timestamp dt:dt="r8">633879262791</Timestamp><Current dt:…	좌우반구com(split BVF)_3-033-1	60.022	1.0.0.165	1	-1238836372	Professional	2.0.10.242	2.0.10.353	06-10-2021	2021-06-10 오전 5:51:07	14:51:07	2.0.10.248	12	2	z	개협	개	협	12	1	12	NULL	NULL	NULL	NULL	NULL	NULL	KSY3	List1	NULL	NULL	NULL	NULL	NULL	NULL	NULL	NULL	NULL	1	z	0	3	51527	0	z	748
좌우반구com(split BVF)_3	33	1	<?xml version="1.0"?>\n<Clock xmlns:dt="urn:schemas-microsoft-com:datatypes"><Description dt:dt="string">E-Prime Primary Realtime Clock</Description><StartTime><Timestamp dt:dt="int">0</Timestamp><DateUtc dt:dt="string">2021-06-10T05:51:07Z</DateUtc></StartTime><FrequencyChanges><FrequencyChange><Frequency dt:dt="r8">2699990000</Frequency><Timestamp dt:dt="r8">633879262791</Timestamp><Current dt:…	좌우반구com(split BVF)_3-033-1	60.022	1.0.0.165	1	-1238836372	Professional	2.0.10.242	2.0.10.353	06-10-2021	2021-06-10 오전 5:51:07	14:51:07	2.0.10.248	225	2	z	거생	거	생	NULL	NULL	NULL	8	1	93	NULL	NULL	NULL	KSY	List2	0		0	-1	689449	183		0	0	1	z	0	3	689632	0	z	566
좌우반구com(split BVF)_3	33	1	<?xml version="1.0"?>\n<Clock xmlns:dt="urn:schemas-microsoft-com:datatypes"><Description dt:dt="string">E-Prime Primary Realtime Clock</Description><StartTime><Timestamp dt:dt="int">0</Timestamp><DateUtc dt:dt="string">2021-06-10T05:51:07Z</DateUtc></StartTime><FrequencyChanges><FrequencyChange><Frequency dt:dt="r8">2699990000</Frequency><Timestamp dt:dt="r8">633879262791</Timestamp><Current dt:…	좌우반구com(split BVF)_3-033-1	60.022	1.0.0.165	1	-1238836372	Professional	2.0.10.242	2.0.10.353	06-10-2021	2021-06-10 오전 5:51:07	14:51:07	2.0.10.248	150	1	{/}	걱정	걱	정	NULL	NULL	NULL	52	1	18	NULL	NULL	NULL	KSY2	List2	NULL	NULL	NULL	NULL	NULL	NULL	NULL	NULL	NULL	1	{/}	0	3	487671	0	{/}	337
좌우반구com(split BVF)_3	33	1	<?xml version="1.0"?>\n<Clock xmlns:dt="urn:schemas-microsoft-com:datatypes"><Description dt:dt="string">E-Prime Primary Realtime Clock</Description><StartTime><Timestamp dt:dt="int">0</Timestamp><DateUtc dt:dt="string">2021-06-10T05:51:07Z</DateUtc></StartTime><FrequencyChanges><FrequencyChange><Frequency dt:dt="r8">2699990000</Frequency><Timestamp dt:dt="r8">633879262791</Timestamp><Current dt:…	좌우반구com(split BVF)_3-033-1	60.022	1.0.0.165	1	-1238836372	Professional	2.0.10.242	2.0.10.353	06-10-2021	2021-06-10 오전 5:51:07	14:51:07	2.0.10.248	180	2	z	걱최	걱	최	NULL	NULL	NULL	62	1	48	NULL	NULL	NULL	KSY	List2	0		1	-1	568775	184		0	0	1	z	0	4	568959	0	z	351
좌우반구com(split BVF)_3	33	1	<?xml version="1.0"?>\n<Clock xmlns:dt="urn:schemas-microsoft-com:datatypes"><Description dt:dt="string">E-Prime Primary Realtime Clock</Description><StartTime><Timestamp dt:dt="int">0</Timestamp><DateUtc dt:dt="string">2021-06-10T05:51:07Z</DateUtc></StartTime><FrequencyChanges><FrequencyChange><Frequency dt:dt="r8">2699990000</Frequency><Timestamp dt:dt="r8">633879262791</Timestamp><Current dt:…	좌우반구com(split BVF)_3-033-1	60.022	1.0.0.165	1	-1238836372	Professional	2.0.10.242	2.0.10.353	06-10-2021	2021-06-10 오전 5:51:07	14:51:07	2.0.10.248	262	2	z	건적	건	적	NULL	NULL	NULL	131	1	130	NULL	NULL	NULL	KSY	List2	0		0	-1	787414	183		0	0	1	z	0	3	787597	0	z	327
좌우반구com(split BVF)_3	33	1	<?xml version="1.0"?>\n<Clock xmlns:dt="urn:schemas-microsoft-com:datatypes"><Description dt:dt="string">E-Prime Primary Realtime Clock</Description><StartTime><Timestamp dt:dt="int">0</Timestamp><DateUtc dt:dt="string">2021-06-10T05:51:07Z</DateUtc></StartTime><FrequencyChanges><FrequencyChange><Frequency dt:dt="r8">2699990000</Frequency><Timestamp dt:dt="r8">633879262791</Timestamp><Current dt:…	좌우반구com(split BVF)_3-033-1	60.022	1.0.0.165	1	-1238836372	Professional	2.0.10.242	2.0.10.353	06-10-2021	2021-06-10 오전 5:51:07	14:51:07	2.0.10.248	327	2	z	검강	검	강	NULL	NULL	NULL	NULL	NULL	NULL	29	1	63	KSY3	List3	NULL	NULL	NULL	NULL	NULL	NULL	NULL	NULL	NULL	0	z	0	3	994323	0	{/}	275
좌우반구com(split BVF)_3	33	1	<?xml version="1.0"?>\n<Clock xmlns:dt="urn:schemas-microsoft-com:datatypes"><Description dt:dt="string">E-Prime Primary Realtime Clock</Description><StartTime><Timestamp dt:dt="int">0</Timestamp><DateUtc dt:dt="string">2021-06-10T05:51:07Z</DateUtc></StartTime><FrequencyChanges><FrequencyChange><Frequency dt:dt="r8">2699990000</Frequency><Timestamp dt:dt="r8">633879262791</Timestamp><Current dt:…	좌우반구com(split BVF)_3-033-1	60.022	1.0.0.165	1	-1238836372	Professional	2.0.10.242	2.0.10.353	06-10-2021	2021-06-10 오전 5:51:07	14:51:07	2.0.10.248	204	1	{/}	검색	검	색	NULL	NULL	NULL	33	1	72	NULL	NULL	NULL	KSY2	List2	NULL	NULL	NULL	NULL	NULL	NULL	NULL	NULL	NULL	1	{/}	0	4	633236	0	{/}	289
좌우반구com(split BVF)_3	33	1	<?xml version="1.0"?>\n<Clock xmlns:dt="urn:schemas-microsoft-com:datatypes"><Description dt:dt="string">E-Prime Primary Realtime Clock</Description><StartTime><Timestamp dt:dt="int">0</Timestamp><DateUtc dt:dt="string">2021-06-10T05:51:07Z</DateUtc></StartTime><FrequencyChanges><FrequencyChange><Frequency dt:dt="r8">2699990000</Frequency><Timestamp dt:dt="r8">633879262791</Timestamp><Current dt:…	좌우반구com(split BVF)_3-033-1	60.022	1.0.0.165	1	-1238836372	Professional	2.0.10.242	2.0.10.353	06-10-2021	2021-06-10 오전 5:51:07	14:51:07	2.0.10.248	185	2	z	검죽	검	죽	NULL	NULL	NULL	110	1	53	NULL	NULL	NULL	KSY2	List2	NULL	NULL	NULL	NULL	NULL	NULL	NULL	NULL	NULL	1	z	0	3	582487	0	z	431
좌우반구com(split BVF)_3	33	1	<?xml version="1.0"?>\n<Clock xmlns:dt="urn:schemas-microsoft-com:datatypes"><Description dt:dt="string">E-Prime Primary Realtime Clock</Description><StartTime><Timestamp dt:dt="int">0</Timestamp><DateUtc dt:dt="string">2021-06-10T05:51:07Z</DateUtc></StartTime><FrequencyChanges><FrequencyChange><Frequency dt:dt="r8">2699990000</Frequency><Timestamp dt:dt="r8">633879262791</Timestamp><Current dt:…	좌우반구com(split BVF)_3-033-1	60.022	1.0.0.165	1	-1238836372	Professional	2.0.10.242	2.0.10.353	06-10-2021	2021-06-10 오전 5:51:07	14:51:07	2.0.10.248	135	2	z	검환	검	환	NULL	NULL	NULL	7	1	3	NULL	NULL	NULL	KSY	List2	0		0	0	446303	183		0	0	1	z	0	3	446486	0	z	558
좌우반구com(split BVF)_3	33	1	<?xml version="1.0"?>\n<Clock xmlns:dt="urn:schemas-microsoft-com:datatypes"><Description dt:dt="string">E-Prime Primary Realtime Clock</Description><StartTime><Timestamp dt:dt="int">0</Timestamp><DateUtc dt:dt="string">2021-06-10T05:51:07Z</DateUtc></StartTime><FrequencyChanges><FrequencyChange><Frequency dt:dt="r8">2699990000</Frequency><Timestamp dt:dt="r8">633879262791</Timestamp><Current dt:…	좌우반구com(split BVF)_3-033-1	60.022	1.0.0.165	1	-1238836372	Professional	2.0.10.242	2.0.10.353	06-10-2021	2021-06-10 오전 5:51:07	14:51:07	2.0.10.248	51	2	z	격례	격	례	95	1	51	NULL	NULL	NULL	NULL	NULL	NULL	KSY	List1	0		0	0	158539	183		0	0	0	z	0	3	158722	0	{/}	871
좌우반구com(split BVF)_3	33	1	<?xml version="1.0"?>\n<Clock xmlns:dt="urn:schemas-microsoft-com:datatypes"><Description dt:dt="string">E-Prime Primary Realtime Clock</Description><StartTime><Timestamp dt:dt="int">0</Timestamp><DateUtc dt:dt="string">2021-06-10T05:51:07Z</DateUtc></StartTime><FrequencyChanges><FrequencyChange><Frequency dt:dt="r8">2699990000</Frequency><Timestamp dt:dt="r8">633879262791</Timestamp><Current dt:…	좌우반구com(split BVF)_3-033-1	60.022	1.0.0.165	1	-1238836372	Professional	2.0.10.242	2.0.10.353	06-10-2021	2021-06-10 오전 5:51:07	14:51:07	2.0.10.248	141	1	{/}	결과	결	과	NULL	NULL	NULL	79	1	9	NULL	NULL	NULL	KSY2	List2	NULL	NULL	NULL	NULL	NULL	NULL	NULL	NULL	NULL	1	{/}	0	4	463580	0	{/}	468
좌우반구com(split BVF)_3	33	1	<?xml version="1.0"?>\n<Clock xmlns:dt="urn:schemas-microsoft-com:datatypes"><Description dt:dt="string">E-Prime Primary Realtime Clock</Description><StartTime><Timestamp dt:dt="int">0</Timestamp><DateUtc dt:dt="string">2021-06-10T05:51:07Z</DateUtc></StartTime><FrequencyChanges><FrequencyChange><Frequency dt:dt="r8">2699990000</Frequency><Timestamp dt:dt="r8">633879262791</Timestamp><Current dt:…	좌우반구com(split BVF)_3-033-1	60.022	1.0.0.165	1	-1238836372	Professional	2.0.10.242	2.0.10.353	06-10-2021	2021-06-10 오전 5:51:07	14:51:07	2.0.10.248	70	1	{/}	결국	결	국	102	1	70	NULL	NULL	NULL	NULL	NULL	NULL	KSY2	List1	NULL	NULL	NULL	NULL	NULL	NULL	NULL	NULL	NULL	1	{/}	1	3	211436	0	{/}	337
좌우반구com(split BVF)_3	33	1	<?xml version="1.0"?>\n<Clock xmlns:dt="urn:schemas-microsoft-com:datatypes"><Description dt:dt="string">E-Prime Primary Realtime Clock</Description><StartTime><Timestamp dt:dt="int">0</Timestamp><DateUtc dt:dt="string">2021-06-10T05:51:07Z</DateUtc></StartTime><FrequencyChanges><FrequencyChange><Frequency dt:dt="r8">2699990000</Frequency><Timestamp dt:dt="r8">633879262791</Timestamp><Current dt:…	좌우반구com(split BVF)_3-033-1	60.022	1.0.0.165	1	-1238836372	Professional	2.0.10.242	2.0.10.353	06-10-2021	2021-06-10 오전 5:51:07	14:51:07	2.0.10.248	362	1	{/}	결정	결	정	NULL	NULL	NULL	NULL	NULL	NULL	15	1	98	KSY2	List3	NULL	NULL	NULL	NULL	NULL	NULL	NULL	NULL	NULL	1	{/}	0	4	1084208	0	{/}	348
좌우반구com(split BVF)_3	33	1	<?xml version="1.0"?>\n<Clock xmlns:dt="urn:schemas-microsoft-com:datatypes"><Description dt:dt="string">E-Prime Primary Realtime Clock</Description><StartTime><Timestamp dt:dt="int">0</Timestamp><DateUtc dt:dt="string">2021-06-10T05:51:07Z</DateUtc></StartTime><FrequencyChanges><FrequencyChange><Frequency dt:dt="r8">2699990000</Frequency><Timestamp dt:dt="r8">633879262791</Timestamp><Current dt:…	좌우반구com(split BVF)_3-033-1	60.022	1.0.0.165	1	-1238836372	Professional	2.0.10.242	2.0.10.353	06-10-2021	2021-06-10 오전 5:51:07	14:51:07	2.0.10.248	182	2	z	결지	결	지	NULL	NULL	NULL	10	1	50	NULL	NULL	NULL	KSY2	List2	NULL	NULL	NULL	NULL	NULL	NULL	NULL	NULL	NULL	1	z	1	3	574173	0	z	713
좌우반구com(split BVF)_3	33	1	<?xml version="1.0"?>\n<Clock xmlns:dt="urn:schemas-microsoft-com:datatypes"><Description dt:dt="string">E-Prime Primary Realtime Clock</Description><StartTime><Timestamp dt:dt="int">0</Timestamp><DateUtc dt:dt="string">2021-06-10T05:51:07Z</DateUtc></StartTime><FrequencyChanges><FrequencyChange><Frequency dt:dt="r8">2699990000</Frequency><Timestamp dt:dt="r8">633879262791</Timestamp><Current dt:…	좌우반구com(split BVF)_3-033-1	60.022	1.0.0.165	1	-1238836372	Professional	2.0.10.242	2.0.10.353	06-10-2021	2021-06-10 오전 5:51:07	14:51:07	2.0.10.248	258	2	z	결협	결	협	NULL	NULL	NULL	29	1	126	NULL	NULL	NULL	KSY	List2	0		0	-1	776934	184		0	0	1	z	0	4	777118	0	z	596
좌우반구com(split BVF)_3	33	1	<?xml version="1.0"?>\n<Clock xmlns:dt="urn:schemas-microsoft-com:datatypes"><Description dt:dt="string">E-Prime Primary Realtime Clock</Description><StartTime><Timestamp dt:dt="int">0</Timestamp><DateUtc dt:dt="string">2021-06-10T05:51:07Z</DateUtc></StartTime><FrequencyChanges><FrequencyChange><Frequency dt:dt="r8">2699990000</Frequency><Timestamp dt:dt="r8">633879262791</Timestamp><Current dt:…	좌우반구com(split BVF)_3-033-1	60.022	1.0.0.165	1	-1238836372	Professional	2.0.10.242	2.0.10.353	06-10-2021	2021-06-10 오전 5:51:07	14:51:07	2.0.10.248	220	1	{/}	경비	경	비	NULL	NULL	NULL	114	1	88	NULL	NULL	NULL	KSY2	List2	NULL	NULL	NULL	NULL	NULL	NULL	NULL	NULL	NULL	1	{/}	0	3	676087	0	{/}	783
좌우반구com(split BVF)_3	33	1	<?xml version="1.0"?>\n<Clock xmlns:dt="urn:schemas-microsoft-com:datatypes"><Description dt:dt="string">E-Prime Primary Realtime Clock</Description><StartTime><Timestamp dt:dt="int">0</Timestamp><DateUtc dt:dt="string">2021-06-10T05:51:07Z</DateUtc></StartTime><FrequencyChanges><FrequencyChange><Frequency dt:dt="r8">2699990000</Frequency><Timestamp dt:dt="r8">633879262791</Timestamp><Current dt:…	좌우반구com(split BVF)_3-033-1	60.022	1.0.0.165	1	-1238836372	Professional	2.0.10.242	2.0.10.353	06-10-2021	2021-06-10 오전 5:51:07	14:51:07	2.0.10.248	245	1	{/}	경험	경	험	NULL	NULL	NULL	83	1	113	NULL	NULL	NULL	KSY2	List2	NULL	NULL	NULL	NULL	NULL	NULL	NULL	NULL	NULL	1	{/}	1	3	743246	0	{/}	276
좌우반구com(split BVF)_3	33	1	<?xml version="1.0"?>\n<Clock xmlns:dt="urn:schemas-microsoft-com:datatypes"><Description dt:dt="string">E-Prime Primary Realtime Clock</Description><StartTime><Timestamp dt:dt="int">0</Timestamp><DateUtc dt:dt="string">2021-06-10T05:51:07Z</DateUtc></StartTime><FrequencyChanges><FrequencyChange><Frequency dt:dt="r8">2699990000</Frequency><Timestamp dt:dt="r8">633879262791</Timestamp><Current dt:…	좌우반구com(split BVF)_3-033-1	60.022	1.0.0.165	1	-1238836372	Professional	2.0.10.242	2.0.10.353	06-10-2021	2021-06-10 오전 5:51:07	14:51:07	2.0.10.248	168	1	{/}	경호	경	호	NULL	NULL	NULL	27	1	36	NULL	NULL	NULL	KSY2	List2	NULL	NULL	NULL	NULL	NULL	NULL	NULL	NULL	NULL	1	{/}	0	3	536570	0	{/}	552
좌우반구com(split BVF)_3	33	1	<?xml version="1.0"?>\n<Clock xmlns:dt="urn:schemas-microsoft-com:datatypes"><Description dt:dt="string">E-Prime Primary Realtime Clock</Description><StartTime><Timestamp dt:dt="int">0</Timestamp><DateUtc dt:dt="string">2021-06-10T05:51:07Z</DateUtc></StartTime><FrequencyChanges><FrequencyChange><Frequency dt:dt="r8">2699990000</Frequency><Timestamp dt:dt="r8">633879262791</Timestamp><Current dt:…	좌우반구com(split BVF)_3-033-1	60.022	1.0.0.165	1	-1238836372	Professional	2.0.10.242	2.0.10.353	06-10-2021	2021-06-10 오전 5:51:07	14:51:07	2.0.10.248	42	1	{/}	계기	계	기	85	1	42	NULL	NULL	NULL	NULL	NULL	NULL	KSY2	List1	NULL	NULL	NULL	NULL	NULL	NULL	NULL	NULL	NULL	1	{/}	0	3	133914	0	{/}	366
좌우반구com(split BVF)_3	33	1	<?xml version="1.0"?>\n<Clock xmlns:dt="urn:schemas-microsoft-com:datatypes"><Description dt:dt="string">E-Prime Primary Realtime Clock</Description><StartTime><Timestamp dt:dt="int">0</Timestamp><DateUtc dt:dt="string">2021-06-10T05:51:07Z</DateUtc></StartTime><FrequencyChanges><FrequencyChange><Frequency dt:dt="r8">2699990000</Frequency><Timestamp dt:dt="r8">633879262791</Timestamp><Current dt:…	좌우반구com(split BVF)_3-033-1	60.022	1.0.0.165	1	-1238836372	Professional	2.0.10.242	2.0.10.353	06-10-2021	2021-06-10 오전 5:51:07	14:51:07	2.0.10.248	222	2	z	계님	계	님	NULL	NULL	NULL	89	1	90	NULL	NULL	NULL	KSY3	List2	NULL	NULL	NULL	NULL	NULL	NULL	NULL	NULL	NULL	1	z	0	3	681535	0	z	526
좌우반구com(split BVF)_3	33	1	<?xml version="1.0"?>\n<Clock xmlns:dt="urn:schemas-microsoft-com:datatypes"><Description dt:dt="string">E-Prime Primary Realtime Clock</Description><StartTime><Timestamp dt:dt="int">0</Timestamp><DateUtc dt:dt="string">2021-06-10T05:51:07Z</DateUtc></StartTime><FrequencyChanges><FrequencyChange><Frequency dt:dt="r8">2699990000</Frequency><Timestamp dt:dt="r8">633879262791</Timestamp><Current dt:…	좌우반구com(split BVF)_3-033-1	60.022	1.0.0.165	1	-1238836372	Professional	2.0.10.242	2.0.10.353	06-10-2021	2021-06-10 오전 5:51:07	14:51:07	2.0.10.248	47	2	z	계락	계	락	83	1	47	NULL	NULL	NULL	NULL	NULL	NULL	KSY2	List1	NULL	NULL	NULL	NULL	NULL	NULL	NULL	NULL	NULL	0	z	0	4	147593	0	{/}	454
좌우반구com(split BVF)_3	33	1	<?xml version="1.0"?>\n<Clock xmlns:dt="urn:schemas-microsoft-com:datatypes"><Description dt:dt="string">E-Prime Primary Realtime Clock</Description><StartTime><Timestamp dt:dt="int">0</Timestamp><DateUtc dt:dt="string">2021-06-10T05:51:07Z</DateUtc></StartTime><FrequencyChanges><FrequencyChange><Frequency dt:dt="r8">2699990000</Frequency><Timestamp dt:dt="r8">633879262791</Timestamp><Current dt:…	좌우반구com(split BVF)_3-033-1	60.022	1.0.0.165	1	-1238836372	Professional	2.0.10.242	2.0.10.353	06-10-2021	2021-06-10 오전 5:51:07	14:51:07	2.0.10.248	246	1	{/}	계수	계	수	NULL	NULL	NULL	3	1	114	NULL	NULL	NULL	KSY2	List2	NULL	NULL	NULL	NULL	NULL	NULL	NULL	NULL	NULL	1	{/}	0	3	745729	0	{/}	506
좌우반구com(split BVF)_3	33	1	<?xml version="1.0"?>\n<Clock xmlns:dt="urn:schemas-microsoft-com:datatypes"><Description dt:dt="string">E-Prime Primary Realtime Clock</Description><StartTime><Timestamp dt:dt="int">0</Timestamp><DateUtc dt:dt="string">2021-06-10T05:51:07Z</DateUtc></StartTime><FrequencyChanges><FrequencyChange><Frequency dt:dt="r8">2699990000</Frequency><Timestamp dt:dt="r8">633879262791</Timestamp><Current dt:…	좌우반구com(split BVF)_3-033-1	60.022	1.0.0.165	1	-1238836372	Professional	2.0.10.242	2.0.10.353	06-10-2021	2021-06-10 오전 5:51:07	14:51:07	2.0.10.248	91	2	z	계여	계	여	31	1	91	NULL	NULL	NULL	NULL	NULL	NULL	KSY2	List1	NULL	NULL	NULL	NULL	NULL	NULL	NULL	NULL	NULL	1	z	0	3	267683	0	z	529
좌우반구com(split BVF)_3	33	1	<?xml version="1.0"?>\n<Clock xmlns:dt="urn:schemas-microsoft-com:datatypes"><Description dt:dt="string">E-Prime Primary Realtime Clock</Description><StartTime><Timestamp dt:dt="int">0</Timestamp><DateUtc dt:dt="string">2021-06-10T05:51:07Z</DateUtc></StartTime><FrequencyChanges><FrequencyChange><Frequency dt:dt="r8">2699990000</Frequency><Timestamp dt:dt="r8">633879262791</Timestamp><Current dt:…	좌우반구com(split BVF)_3-033-1	60.022	1.0.0.165	1	-1238836372	Professional	2.0.10.242	2.0.10.353	06-10-2021	2021-06-10 오전 5:51:07	14:51:07	2.0.10.248	283	2	z	고률	고	률	NULL	NULL	NULL	NULL	NULL	NULL	44	1	19	KSY	List3	0		0	-1	881647	183		0	0	1	z	0	3	881830	0	z	362
좌우반구com(split BVF)_3	33	1	<?xml version="1.0"?>\n<Clock xmlns:dt="urn:schemas-microsoft-com:datatypes"><Description dt:dt="string">E-Prime Primary Realtime Clock</Description><StartTime><Timestamp dt:dt="int">0</Timestamp><DateUtc dt:dt="string">2021-06-10T05:51:07Z</DateUtc></StartTime><FrequencyChanges><FrequencyChange><Frequency dt:dt="r8">2699990000</Frequency><Timestamp dt:dt="r8">633879262791</Timestamp><Current dt:…	좌우반구com(split BVF)_3-033-1	60.022	1.0.0.165	1	-1238836372	Professional	2.0.10.242	2.0.10.353	06-10-2021	2021-06-10 오전 5:51:07	14:51:07	2.0.10.248	269	2	z	고청	고	청	NULL	NULL	NULL	NULL	NULL	NULL	32	1	5	KSY3	List3	NULL	NULL	NULL	NULL	NULL	NULL	NULL	NULL	NULL	1	z	0	4	844477	0	z	645
좌우반구com(split BVF)_3	33	1	<?xml version="1.0"?>\n<Clock xmlns:dt="urn:schemas-microsoft-com:datatypes"><Description dt:dt="string">E-Prime Primary Realtime Clock</Description><StartTime><Timestamp dt:dt="int">0</Timestamp><DateUtc dt:dt="string">2021-06-10T05:51:07Z</DateUtc></StartTime><FrequencyChanges><FrequencyChange><Frequency dt:dt="r8">2699990000</Frequency><Timestamp dt:dt="r8">633879262791</Timestamp><Current dt:…	좌우반구com(split BVF)_3-033-1	60.022	1.0.0.165	1	-1238836372	Professional	2.0.10.242	2.0.10.353	06-10-2021	2021-06-10 오전 5:51:07	14:51:07	2.0.10.248	270	1	{/}	공기	공	기	NULL	NULL	NULL	NULL	NULL	NULL	40	1	6	KSY2	List3	NULL	NULL	NULL	NULL	NULL	NULL	NULL	NULL	NULL	1	{/}	0	4	847326	0	{/}	392
좌우반구com(split BVF)_3	33	1	<?xml version="1.0"?>\n<Clock xmlns:dt="urn:schemas-microsoft-com:datatypes"><Description dt:dt="string">E-Prime Primary Realtime Clock</Description><StartTime><Timestamp dt:dt="int">0</Timestamp><DateUtc dt:dt="string">2021-06-10T05:51:07Z</DateUtc></StartTime><FrequencyChanges><FrequencyChange><Frequency dt:dt="r8">2699990000</Frequency><Timestamp dt:dt="r8">633879262791</Timestamp><Current dt:…	좌우반구com(split BVF)_3-033-1	60.022	1.0.0.165	1	-1238836372	Professional	2.0.10.242	2.0.10.353	06-10-2021	2021-06-10 오전 5:51:07	14:51:07	2.0.10.248	385	1	{/}	공백	공	백	NULL	NULL	NULL	NULL	NULL	NULL	48	1	121	KSY2	List3	NULL	NULL	NULL	NULL	NULL	NULL	NULL	NULL	NULL	1	{/}	1	3	1144719	0	{/}	236
좌우반구com(split BVF)_3	33	1	<?xml version="1.0"?>\n<Clock xmlns:dt="urn:schemas-microsoft-com:datatypes"><Description dt:dt="string">E-Prime Primary Realtime Clock</Description><StartTime><Timestamp dt:dt="int">0</Timestamp><DateUtc dt:dt="string">2021-06-10T05:51:07Z</DateUtc></StartTime><FrequencyChanges><FrequencyChange><Frequency dt:dt="r8">2699990000</Frequency><Timestamp dt:dt="r8">633879262791</Timestamp><Current dt:…	좌우반구com(split BVF)_3-033-1	60.022	1.0.0.165	1	-1238836372	Professional	2.0.10.242	2.0.10.353	06-10-2021	2021-06-10 오전 5:51:07	14:51:07	2.0.10.248	249	1	{/}	공포	공	포	NULL	NULL	NULL	2	1	117	NULL	NULL	NULL	KSY2	List2	NULL	NULL	NULL	NULL	NULL	NULL	NULL	NULL	NULL	1	{/}	0	3	753626	0	{/}	226
좌우반구com(split BVF)_3	33	1	<?xml version="1.0"?>\n<Clock xmlns:dt="urn:schemas-microsoft-com:datatypes"><Description dt:dt="string">E-Prime Primary Realtime Clock</Description><StartTime><Timestamp dt:dt="int">0</Timestamp><DateUtc dt:dt="string">2021-06-10T05:51:07Z</DateUtc></StartTime><FrequencyChanges><FrequencyChange><Frequency dt:dt="r8">2699990000</Frequency><Timestamp dt:dt="r8">633879262791</Timestamp><Current dt:…	좌우반구com(split BVF)_3-033-1	60.022	1.0.0.165	1	-1238836372	Professional	2.0.10.242	2.0.10.353	06-10-2021	2021-06-10 오전 5:51:07	14:51:07	2.0.10.248	366	2	z	과법	과	법	NULL	NULL	NULL	NULL	NULL	NULL	117	1	102	KSY	List3	0		0	-1	1094837	183		0	0	1	z	1	3	1095020	0	z	369
좌우반구com(split BVF)_3	33	1	<?xml version="1.0"?>\n<Clock xmlns:dt="urn:schemas-microsoft-com:datatypes"><Description dt:dt="string">E-Prime Primary Realtime Clock</Description><StartTime><Timestamp dt:dt="int">0</Timestamp><DateUtc dt:dt="string">2021-06-10T05:51:07Z</DateUtc></StartTime><FrequencyChanges><FrequencyChange><Frequency dt:dt="r8">2699990000</Frequency><Timestamp dt:dt="r8">633879262791</Timestamp><Current dt:…	좌우반구com(split BVF)_3-033-1	60.022	1.0.0.165	1	-1238836372	Professional	2.0.10.242	2.0.10.353	06-10-2021	2021-06-10 오전 5:51:07	14:51:07	2.0.10.248	208	1	{/}	과정	과	정	NULL	NULL	NULL	51	1	76	NULL	NULL	NULL	KSY2	List2	NULL	NULL	NULL	NULL	NULL	NULL	NULL	NULL	NULL	1	{/}	0	3	643332	0	{/}	509
좌우반구com(split BVF)_3	33	1	<?xml version="1.0"?>\n<Clock xmlns:dt="urn:schemas-microsoft-com:datatypes"><Description dt:dt="string">E-Prime Primary Realtime Clock</Description><StartTime><Timestamp dt:dt="int">0</Timestamp><DateUtc dt:dt="string">2021-06-10T05:51:07Z</DateUtc></StartTime><FrequencyChanges><FrequencyChange><Frequency dt:dt="r8">2699990000</Frequency><Timestamp dt:dt="r8">633879262791</Timestamp><Current dt:…	좌우반구com(split BVF)_3-033-1	60.022	1.0.0.165	1	-1238836372	Professional	2.0.10.242	2.0.10.353	06-10-2021	2021-06-10 오전 5:51:07	14:51:07	2.0.10.248	351	1	{/}	관계	관	계	NULL	NULL	NULL	NULL	NULL	NULL	53	1	87	KSY2	List3	NULL	NULL	NULL	NULL	NULL	NULL	NULL	NULL	NULL	1	{/}	0	3	1054918	0	{/}	294
좌우반구com(split BVF)_3	33	1	<?xml version="1.0"?>\n<Clock xmlns:dt="urn:schemas-microsoft-com:datatypes"><Description dt:dt="string">E-Prime Primary Realtime Clock</Description><StartTime><Timestamp dt:dt="int">0</Timestamp><DateUtc dt:dt="string">2021-06-10T05:51:07Z</DateUtc></StartTime><FrequencyChanges><FrequencyChange><Frequency dt:dt="r8">2699990000</Frequency><Timestamp dt:dt="r8">633879262791</Timestamp><Current dt:…	좌우반구com(split BVF)_3-033-1	60.022	1.0.0.165	1	-1238836372	Professional	2.0.10.242	2.0.10.353	06-10-2021	2021-06-10 오전 5:51:07	14:51:07	2.0.10.248	324	1	{/}	관측	관	측	NULL	NULL	NULL	NULL	NULL	NULL	5	1	60	KSY2	List3	NULL	NULL	NULL	NULL	NULL	NULL	NULL	NULL	NULL	1	{/}	1	3	986992	0	{/}	264
좌우반구com(split BVF)_3	33	1	<?xml version="1.0"?>\n<Clock xmlns:dt="urn:schemas-microsoft-com:datatypes"><Description dt:dt="string">E-Prime Primary Realtime Clock</Description><StartTime><Timestamp dt:dt="int">0</Timestamp><DateUtc dt:dt="string">2021-06-10T05:51:07Z</DateUtc></StartTime><FrequencyChanges><FrequencyChange><Frequency dt:dt="r8">2699990000</Frequency><Timestamp dt:dt="r8">633879262791</Timestamp><Current dt:…	좌우반구com(split BVF)_3-033-1	60.022	1.0.0.165	1	-1238836372	Professional	2.0.10.242	2.0.10.353	06-10-2021	2021-06-10 오전 5:51:07	14:51:07	2.0.10.248	35	1	{/}	광장	광	장	51	1	35	NULL	NULL	NULL	NULL	NULL	NULL	KSY2	List1	NULL	NULL	NULL	NULL	NULL	NULL	NULL	NULL	NULL	1	{/}	1	3	113771	0	{/}	518
좌우반구com(split BVF)_3	33	1	<?xml version="1.0"?>\n<Clock xmlns:dt="urn:schemas-microsoft-com:datatypes"><Description dt:dt="string">E-Prime Primary Realtime Clock</Description><StartTime><Timestamp dt:dt="int">0</Timestamp><DateUtc dt:dt="string">2021-06-10T05:51:07Z</DateUtc></StartTime><FrequencyChanges><FrequencyChange><Frequency dt:dt="r8">2699990000</Frequency><Timestamp dt:dt="r8">633879262791</Timestamp><Current dt:…	좌우반구com(split BVF)_3-033-1	60.022	1.0.0.165	1	-1238836372	Professional	2.0.10.242	2.0.10.353	06-10-2021	2021-06-10 오전 5:51:07	14:51:07	2.0.10.248	371	2	z	교느	교	느	NULL	NULL	NULL	NULL	NULL	NULL	89	1	107	KSY	List3	0		1	-1	1107399	184		0	0	1	z	0	4	1107583	0	z	350
좌우반구com(split BVF)_3	33	1	<?xml version="1.0"?>\n<Clock xmlns:dt="urn:schemas-microsoft-com:datatypes"><Description dt:dt="string">E-Prime Primary Realtime Clock</Description><StartTime><Timestamp dt:dt="int">0</Timestamp><DateUtc dt:dt="string">2021-06-10T05:51:07Z</DateUtc></StartTime><FrequencyChanges><FrequencyChange><Frequency dt:dt="r8">2699990000</Frequency><Timestamp dt:dt="r8">633879262791</Timestamp><Current dt:…	좌우반구com(split BVF)_3-033-1	60.022	1.0.0.165	1	-1238836372	Professional	2.0.10.242	2.0.10.353	06-10-2021	2021-06-10 오전 5:51:07	14:51:07	2.0.10.248	92	2	z	교휘	교	휘	120	1	92	NULL	NULL	NULL	NULL	NULL	NULL	KSY2	List1	NULL	NULL	NULL	NULL	NULL	NULL	NULL	NULL	NULL	1	z	1	3	270415	0	z	637
좌우반구com(split BVF)_3	33	1	<?xml version="1.0"?>\n<Clock xmlns:dt="urn:schemas-microsoft-com:datatypes"><Description dt:dt="string">E-Prime Primary Realtime Clock</Description><StartTime><Timestamp dt:dt="int">0</Timestamp><DateUtc dt:dt="string">2021-06-10T05:51:07Z</DateUtc></StartTime><FrequencyChanges><FrequencyChange><Frequency dt:dt="r8">2699990000</Frequency><Timestamp dt:dt="r8">633879262791</Timestamp><Current dt:…	좌우반구com(split BVF)_3-033-1	60.022	1.0.0.165	1	-1238836372	Professional	2.0.10.242	2.0.10.353	06-10-2021	2021-06-10 오전 5:51:07	14:51:07	2.0.10.248	233	1	{/}	구조	구	조	NULL	NULL	NULL	132	1	101	NULL	NULL	NULL	KSY2	List2	NULL	NULL	NULL	NULL	NULL	NULL	NULL	NULL	NULL	1	{/}	0	3	711291	0	{/}	368
좌우반구com(split BVF)_3	33	1	<?xml version="1.0"?>\n<Clock xmlns:dt="urn:schemas-microsoft-com:datatypes"><Description dt:dt="string">E-Prime Primary Realtime Clock</Description><StartTime><Timestamp dt:dt="int">0</Timestamp><DateUtc dt:dt="string">2021-06-10T05:51:07Z</DateUtc></StartTime><FrequencyChanges><FrequencyChange><Frequency dt:dt="r8">2699990000</Frequency><Timestamp dt:dt="r8">633879262791</Timestamp><Current dt:…	좌우반구com(split BVF)_3-033-1	60.022	1.0.0.165	1	-1238836372	Professional	2.0.10.242	2.0.10.353	06-10-2021	2021-06-10 오전 5:51:07	14:51:07	2.0.10.248	97	2	z	국득	국	득	110	1	97	NULL	NULL	NULL	NULL	NULL	NULL	KSY	List1	0		1	-1	283194	183		0	0	1	z	1	3	283377	0	z	428
좌우반구com(split BVF)_3	33	1	<?xml version="1.0"?>\n<Clock xmlns:dt="urn:schemas-microsoft-com:datatypes"><Description dt:dt="string">E-Prime Primary Realtime Clock</Description><StartTime><Timestamp dt:dt="int">0</Timestamp><DateUtc dt:dt="string">2021-06-10T05:51:07Z</DateUtc></StartTime><FrequencyChanges><FrequencyChange><Frequency dt:dt="r8">2699990000</Frequency><Timestamp dt:dt="r8">633879262791</Timestamp><Current dt:…	좌우반구com(split BVF)_3-033-1	60.022	1.0.0.165	1	-1238836372	Professional	2.0.10.242	2.0.10.353	06-10-2021	2021-06-10 오전 5:51:07	14:51:07	2.0.10.248	52	2	z	국반	국	반	78	1	52	NULL	NULL	NULL	NULL	NULL	NULL	KSY2	List1	NULL	NULL	NULL	NULL	NULL	NULL	NULL	NULL	NULL	1	z	0	4	161788	0	z	915
좌우반구com(split BVF)_3	33	1	<?xml version="1.0"?>\n<Clock xmlns:dt="urn:schemas-microsoft-com:datatypes"><Description dt:dt="string">E-Prime Primary Realtime Clock</Description><StartTime><Timestamp dt:dt="int">0</Timestamp><DateUtc dt:dt="string">2021-06-10T05:51:07Z</DateUtc></StartTime><FrequencyChanges><FrequencyChange><Frequency dt:dt="r8">2699990000</Frequency><Timestamp dt:dt="r8">633879262791</Timestamp><Current dt:…	좌우반구com(split BVF)_3-033-1	60.022	1.0.0.165	1	-1238836372	Professional	2.0.10.242	2.0.10.353	06-10-2021	2021-06-10 오전 5:51:07	14:51:07	2.0.10.248	219	1	{/}	군청	군	청	NULL	NULL	NULL	67	1	87	NULL	NULL	NULL	KSY2	List2	NULL	NULL	NULL	NULL	NULL	NULL	NULL	NULL	NULL	0	{/}	1	3	672288	0	z	1598
좌우반구com(split BVF)_3	33	1	<?xml version="1.0"?>\n<Clock xmlns:dt="urn:schemas-microsoft-com:datatypes"><Description dt:dt="string">E-Prime Primary Realtime Clock</Description><StartTime><Timestamp dt:dt="int">0</Timestamp><DateUtc dt:dt="string">2021-06-10T05:51:07Z</DateUtc></StartTime><FrequencyChanges><FrequencyChange><Frequency dt:dt="r8">2699990000</Frequency><Timestamp dt:dt="r8">633879262791</Timestamp><Current dt:…	좌우반구com(split BVF)_3-033-1	60.022	1.0.0.165	1	-1238836372	Professional	2.0.10.242	2.0.10.353	06-10-2021	2021-06-10 오전 5:51:07	14:51:07	2.0.10.248	112	1	{/}	궤도	궤	도	86	1	112	NULL	NULL	NULL	NULL	NULL	NULL	KSY2	List1	NULL	NULL	NULL	NULL	NULL	NULL	NULL	NULL	NULL	1	{/}	0	3	322630	0	{/}	613
좌우반구com(split BVF)_3	33	1	<?xml version="1.0"?>\n<Clock xmlns:dt="urn:schemas-microsoft-com:datatypes"><Description dt:dt="string">E-Prime Primary Realtime Clock</Description><StartTime><Timestamp dt:dt="int">0</Timestamp><DateUtc dt:dt="string">2021-06-10T05:51:07Z</DateUtc></StartTime><FrequencyChanges><FrequencyChange><Frequency dt:dt="r8">2699990000</Frequency><Timestamp dt:dt="r8">633879262791</Timestamp><Current dt:…	좌우반구com(split BVF)_3-033-1	60.022	1.0.0.165	1	-1238836372	Professional	2.0.10.242	2.0.10.353	06-10-2021	2021-06-10 오전 5:51:07	14:51:07	2.0.10.248	126	2	z	궤희	궤	희	50	1	126	NULL	NULL	NULL	NULL	NULL	NULL	KSY3	List1	NULL	NULL	NULL	NULL	NULL	NULL	NULL	NULL	NULL	1	z	0	4	362233	0	z	457
좌우반구com(split BVF)_3	33	1	<?xml version="1.0"?>\n<Clock xmlns:dt="urn:schemas-microsoft-com:datatypes"><Description dt:dt="string">E-Prime Primary Realtime Clock</Description><StartTime><Timestamp dt:dt="int">0</Timestamp><DateUtc dt:dt="string">2021-06-10T05:51:07Z</DateUtc></StartTime><FrequencyChanges><FrequencyChange><Frequency dt:dt="r8">2699990000</Frequency><Timestamp dt:dt="r8">633879262791</Timestamp><Current dt:…	좌우반구com(split BVF)_3-033-1	60.022	1.0.0.165	1	-1238836372	Professional	2.0.10.242	2.0.10.353	06-10-2021	2021-06-10 오전 5:51:07	14:51:07	2.0.10.248	40	1	{/}	그림	그	림	17	1	40	NULL	NULL	NULL	NULL	NULL	NULL	KSY2	List1	NULL	NULL	NULL	NULL	NULL	NULL	NULL	NULL	NULL	1	{/}	1	3	127716	0	{/}	587
좌우반구com(split BVF)_3	33	1	<?xml version="1.0"?>\n<Clock xmlns:dt="urn:schemas-microsoft-com:datatypes"><Description dt:dt="string">E-Prime Primary Realtime Clock</Description><StartTime><Timestamp dt:dt="int">0</Timestamp><DateUtc dt:dt="string">2021-06-10T05:51:07Z</DateUtc></StartTime><FrequencyChanges><FrequencyChange><Frequency dt:dt="r8">2699990000</Frequency><Timestamp dt:dt="r8">633879262791</Timestamp><Current dt:…	좌우반구com(split BVF)_3-033-1	60.022	1.0.0.165	1	-1238836372	Professional	2.0.10.242	2.0.10.353	06-10-2021	2021-06-10 오전 5:51:07	14:51:07	2.0.10.248	318	2	z	그법	그	법	NULL	NULL	NULL	NULL	NULL	NULL	120	1	54	KSY3	List3	NULL	NULL	NULL	NULL	NULL	NULL	NULL	NULL	NULL	1	z	0	4	971515	0	z	515
좌우반구com(split BVF)_3	33	1	<?xml version="1.0"?>\n<Clock xmlns:dt="urn:schemas-microsoft-com:datatypes"><Description dt:dt="string">E-Prime Primary Realtime Clock</Description><StartTime><Timestamp dt:dt="int">0</Timestamp><DateUtc dt:dt="string">2021-06-10T05:51:07Z</DateUtc></StartTime><FrequencyChanges><FrequencyChange><Frequency dt:dt="r8">2699990000</Frequency><Timestamp dt:dt="r8">633879262791</Timestamp><Current dt:…	좌우반구com(split BVF)_3-033-1	60.022	1.0.0.165	1	-1238836372	Professional	2.0.10.242	2.0.10.353	06-10-2021	2021-06-10 오전 5:51:07	14:51:07	2.0.10.248	2	2	z	그소	그	소	33	1	2	NULL	NULL	NULL	NULL	NULL	NULL	KSY3	List1	NULL	NULL	NULL	NULL	NULL	NULL	NULL	NULL	NULL	1	z	0	4	24887	0	z	458
좌우반구com(split BVF)_3	33	1	<?xml version="1.0"?>\n<Clock xmlns:dt="urn:schemas-microsoft-com:datatypes"><Description dt:dt="string">E-Prime Primary Realtime Clock</Description><StartTime><Timestamp dt:dt="int">0</Timestamp><DateUtc dt:dt="string">2021-06-10T05:51:07Z</DateUtc></StartTime><FrequencyChanges><FrequencyChange><Frequency dt:dt="r8">2699990000</Frequency><Timestamp dt:dt="r8">633879262791</Timestamp><Current dt:…	좌우반구com(split BVF)_3-033-1	60.022	1.0.0.165	1	-1238836372	Professional	2.0.10.242	2.0.10.353	06-10-2021	2021-06-10 오전 5:51:07	14:51:07	2.0.10.248	354	2	z	그종	그	종	NULL	NULL	NULL	NULL	NULL	NULL	25	1	90	KSY2	List3	NULL	NULL	NULL	NULL	NULL	NULL	NULL	NULL	NULL	1	z	0	4	1062899	0	z	841
좌우반구com(split BVF)_3	33	1	<?xml version="1.0"?>\n<Clock xmlns:dt="urn:schemas-microsoft-com:datatypes"><Description dt:dt="string">E-Prime Primary Realtime Clock</Description><StartTime><Timestamp dt:dt="int">0</Timestamp><DateUtc dt:dt="string">2021-06-10T05:51:07Z</DateUtc></StartTime><FrequencyChanges><FrequencyChange><Frequency dt:dt="r8">2699990000</Frequency><Timestamp dt:dt="r8">633879262791</Timestamp><Current dt:…	좌우반구com(split BVF)_3-033-1	60.022	1.0.0.165	1	-1238836372	Professional	2.0.10.242	2.0.10.353	06-10-2021	2021-06-10 오전 5:51:07	14:51:07	2.0.10.248	211	1	{/}	급여	급	여	NULL	NULL	NULL	49	1	79	NULL	NULL	NULL	KSY2	List2	NULL	NULL	NULL	NULL	NULL	NULL	NULL	NULL	NULL	1	{/}	0	3	651346	0	{/}	387
좌우반구com(split BVF)_3	33	1	<?xml version="1.0"?>\n<Clock xmlns:dt="urn:schemas-microsoft-com:datatypes"><Description dt:dt="string">E-Prime Primary Realtime Clock</Description><StartTime><Timestamp dt:dt="int">0</Timestamp><DateUtc dt:dt="string">2021-06-10T05:51:07Z</DateUtc></StartTime><FrequencyChanges><FrequencyChange><Frequency dt:dt="r8">2699990000</Frequency><Timestamp dt:dt="r8">633879262791</Timestamp><Current dt:…	좌우반구com(split BVF)_3-033-1	60.022	1.0.0.165	1	-1238836372	Professional	2.0.10.242	2.0.10.353	06-10-2021	2021-06-10 오전 5:51:07	14:51:07	2.0.10.248	146	1	{/}	기록	기	록	NULL	NULL	NULL	81	1	14	NULL	NULL	NULL	KSY2	List2	NULL	NULL	NULL	NULL	NULL	NULL	NULL	NULL	NULL	1	{/}	0	3	477008	0	{/}	465
좌우반구com(split BVF)_3	33	1	<?xml version="1.0"?>\n<Clock xmlns:dt="urn:schemas-microsoft-com:datatypes"><Description dt:dt="string">E-Prime Primary Realtime Clock</Description><StartTime><Timestamp dt:dt="int">0</Timestamp><DateUtc dt:dt="string">2021-06-10T05:51:07Z</DateUtc></StartTime><FrequencyChanges><FrequencyChange><Frequency dt:dt="r8">2699990000</Frequency><Timestamp dt:dt="r8">633879262791</Timestamp><Current dt:…	좌우반구com(split BVF)_3-033-1	60.022	1.0.0.165	1	-1238836372	Professional	2.0.10.242	2.0.10.353	06-10-2021	2021-06-10 오전 5:51:07	14:51:07	2.0.10.248	50	1	{/}	기름	기	름	59	1	50	NULL	NULL	NULL	NULL	NULL	NULL	KSY2	List1	NULL	NULL	NULL	NULL	NULL	NULL	NULL	NULL	NULL	1	{/}	0	4	155307	0	{/}	1212
좌우반구com(split BVF)_3	33	1	<?xml version="1.0"?>\n<Clock xmlns:dt="urn:schemas-microsoft-com:datatypes"><Description dt:dt="string">E-Prime Primary Realtime Clock</Description><StartTime><Timestamp dt:dt="int">0</Timestamp><DateUtc dt:dt="string">2021-06-10T05:51:07Z</DateUtc></StartTime><FrequencyChanges><FrequencyChange><Frequency dt:dt="r8">2699990000</Frequency><Timestamp dt:dt="r8">633879262791</Timestamp><Current dt:…	좌우반구com(split BVF)_3-033-1	60.022	1.0.0.165	1	-1238836372	Professional	2.0.10.242	2.0.10.353	06-10-2021	2021-06-10 오전 5:51:07	14:51:07	2.0.10.248	207	1	{/}	기술	기	술	NULL	NULL	NULL	55	1	75	NULL	NULL	NULL	KSY2	List2	NULL	NULL	NULL	NULL	NULL	NULL	NULL	NULL	NULL	1	{/}	0	3	640866	0	{/}	260
좌우반구com(split BVF)_3	33	1	<?xml version="1.0"?>\n<Clock xmlns:dt="urn:schemas-microsoft-com:datatypes"><Description dt:dt="string">E-Prime Primary Realtime Clock</Description><StartTime><Timestamp dt:dt="int">0</Timestamp><DateUtc dt:dt="string">2021-06-10T05:51:07Z</DateUtc></StartTime><FrequencyChanges><FrequencyChange><Frequency dt:dt="r8">2699990000</Frequency><Timestamp dt:dt="r8">633879262791</Timestamp><Current dt:…	좌우반구com(split BVF)_3-033-1	60.022	1.0.0.165	1	-1238836372	Professional	2.0.10.242	2.0.10.353	06-10-2021	2021-06-10 오전 5:51:07	14:51:07	2.0.10.248	365	1	{/}	기운	기	운	NULL	NULL	NULL	NULL	NULL	NULL	26	1	101	KSY2	List3	NULL	NULL	NULL	NULL	NULL	NULL	NULL	NULL	NULL	1	{/}	1	3	1092421	0	{/}	399
좌우반구com(split BVF)_3	33	1	<?xml version="1.0"?>\n<Clock xmlns:dt="urn:schemas-microsoft-com:datatypes"><Description dt:dt="string">E-Prime Primary Realtime Clock</Description><StartTime><Timestamp dt:dt="int">0</Timestamp><DateUtc dt:dt="string">2021-06-10T05:51:07Z</DateUtc></StartTime><FrequencyChanges><FrequencyChange><Frequency dt:dt="r8">2699990000</Frequency><Timestamp dt:dt="r8">633879262791</Timestamp><Current dt:…	좌우반구com(split BVF)_3-033-1	60.022	1.0.0.165	1	-1238836372	Professional	2.0.10.242	2.0.10.353	06-10-2021	2021-06-10 오전 5:51:07	14:51:07	2.0.10.248	163	1	{/}	기준	기	준	NULL	NULL	NULL	102	1	31	NULL	NULL	NULL	KSY2	List2	NULL	NULL	NULL	NULL	NULL	NULL	NULL	NULL	NULL	1	{/}	0	3	523275	0	{/}	311
좌우반구com(split BVF)_3	33	1	<?xml version="1.0"?>\n<Clock xmlns:dt="urn:schemas-microsoft-com:datatypes"><Description dt:dt="string">E-Prime Primary Realtime Clock</Description><StartTime><Timestamp dt:dt="int">0</Timestamp><DateUtc dt:dt="string">2021-06-10T05:51:07Z</DateUtc></StartTime><FrequencyChanges><FrequencyChange><Frequency dt:dt="r8">2699990000</Frequency><Timestamp dt:dt="r8">633879262791</Timestamp><Current dt:…	좌우반구com(split BVF)_3-033-1	60.022	1.0.0.165	1	-1238836372	Professional	2.0.10.242	2.0.10.353	06-10-2021	2021-06-10 오전 5:51:07	14:51:07	2.0.10.248	298	1	{/}	기차	기	차	NULL	NULL	NULL	NULL	NULL	NULL	111	1	34	KSY2	List3	NULL	NULL	NULL	NULL	NULL	NULL	NULL	NULL	NULL	1	{/}	0	4	920250	0	{/}	659
좌우반구com(split BVF)_3	33	1	<?xml version="1.0"?>\n<Clock xmlns:dt="urn:schemas-microsoft-com:datatypes"><Description dt:dt="string">E-Prime Primary Realtime Clock</Description><StartTime><Timestamp dt:dt="int">0</Timestamp><DateUtc dt:dt="string">2021-06-10T05:51:07Z</DateUtc></StartTime><FrequencyChanges><FrequencyChange><Frequency dt:dt="r8">2699990000</Frequency><Timestamp dt:dt="r8">633879262791</Timestamp><Current dt:…	좌우반구com(split BVF)_3-033-1	60.022	1.0.0.165	1	-1238836372	Professional	2.0.10.242	2.0.10.353	06-10-2021	2021-06-10 오전 5:51:07	14:51:07	2.0.10.248	216	1	{/}	기회	기	회	NULL	NULL	NULL	46	1	84	NULL	NULL	NULL	KSY2	List2	NULL	NULL	NULL	NULL	NULL	NULL	NULL	NULL	NULL	1	{/}	0	3	664641	0	{/}	315
좌우반구com(split BVF)_3	33	1	<?xml version="1.0"?>\n<Clock xmlns:dt="urn:schemas-microsoft-com:datatypes"><Description dt:dt="string">E-Prime Primary Realtime Clock</Description><StartTime><Timestamp dt:dt="int">0</Timestamp><DateUtc dt:dt="string">2021-06-10T05:51:07Z</DateUtc></StartTime><FrequencyChanges><FrequencyChange><Frequency dt:dt="r8">2699990000</Frequency><Timestamp dt:dt="r8">633879262791</Timestamp><Current dt:…	좌우반구com(split BVF)_3-033-1	60.022	1.0.0.165	1	-1238836372	Professional	2.0.10.242	2.0.10.353	06-10-2021	2021-06-10 오전 5:51:07	14:51:07	2.0.10.248	300	2	z	껍목	껍	목	NULL	NULL	NULL	NULL	NULL	NULL	119	1	36	KSY3	List3	NULL	NULL	NULL	NULL	NULL	NULL	NULL	NULL	NULL	0	z	0	4	925748	0	{/}	435
좌우반구com(split BVF)_3	33	1	<?xml version="1.0"?>\n<Clock xmlns:dt="urn:schemas-microsoft-com:datatypes"><Description dt:dt="string">E-Prime Primary Realtime Clock</Description><StartTime><Timestamp dt:dt="int">0</Timestamp><DateUtc dt:dt="string">2021-06-10T05:51:07Z</DateUtc></StartTime><FrequencyChanges><FrequencyChange><Frequency dt:dt="r8">2699990000</Frequency><Timestamp dt:dt="r8">633879262791</Timestamp><Current dt:…	좌우반구com(split BVF)_3-033-1	60.022	1.0.0.165	1	-1238836372	Professional	2.0.10.242	2.0.10.353	06-10-2021	2021-06-10 오전 5:51:07	14:51:07	2.0.10.248	124	2	z	껍밀	껍	밀	125	1	124	NULL	NULL	NULL	NULL	NULL	NULL	KSY2	List1	NULL	NULL	NULL	NULL	NULL	NULL	NULL	NULL	NULL	1	z	0	3	356668	0	z	462
좌우반구com(split BVF)_3	33	1	<?xml version="1.0"?>\n<Clock xmlns:dt="urn:schemas-microsoft-com:datatypes"><Description dt:dt="string">E-Prime Primary Realtime Clock</Description><StartTime><Timestamp dt:dt="int">0</Timestamp><DateUtc dt:dt="string">2021-06-10T05:51:07Z</DateUtc></StartTime><FrequencyChanges><FrequencyChange><Frequency dt:dt="r8">2699990000</Frequency><Timestamp dt:dt="r8">633879262791</Timestamp><Current dt:…	좌우반구com(split BVF)_3-033-1	60.022	1.0.0.165	1	-1238836372	Professional	2.0.10.242	2.0.10.353	06-10-2021	2021-06-10 오전 5:51:07	14:51:07	2.0.10.248	147	1	{/}	껍질	껍	질	NULL	NULL	NULL	78	1	15	NULL	NULL	NULL	KSY2	List2	NULL	NULL	NULL	NULL	NULL	NULL	NULL	NULL	NULL	1	{/}	0	3	479674	0	{/}	496
좌우반구com(split BVF)_3	33	1	<?xml version="1.0"?>\n<Clock xmlns:dt="urn:schemas-microsoft-com:datatypes"><Description dt:dt="string">E-Prime Primary Realtime Clock</Description><StartTime><Timestamp dt:dt="int">0</Timestamp><DateUtc dt:dt="string">2021-06-10T05:51:07Z</DateUtc></StartTime><FrequencyChanges><FrequencyChange><Frequency dt:dt="r8">2699990000</Frequency><Timestamp dt:dt="r8">633879262791</Timestamp><Current dt:…	좌우반구com(split BVF)_3-033-1	60.022	1.0.0.165	1	-1238836372	Professional	2.0.10.242	2.0.10.353	06-10-2021	2021-06-10 오전 5:51:07	14:51:07	2.0.10.248	387	2	z	껍퇴	껍	퇴	NULL	NULL	NULL	NULL	NULL	NULL	131	1	123	KSY2	List3	NULL	NULL	NULL	NULL	NULL	NULL	NULL	NULL	NULL	1	z	0	4	1149568	0	z	451
좌우반구com(split BVF)_3	33	1	<?xml version="1.0"?>\n<Clock xmlns:dt="urn:schemas-microsoft-com:datatypes"><Description dt:dt="string">E-Prime Primary Realtime Clock</Description><StartTime><Timestamp dt:dt="int">0</Timestamp><DateUtc dt:dt="string">2021-06-10T05:51:07Z</DateUtc></StartTime><FrequencyChanges><FrequencyChange><Frequency dt:dt="r8">2699990000</Frequency><Timestamp dt:dt="r8">633879262791</Timestamp><Current dt:…	좌우반구com(split BVF)_3-033-1	60.022	1.0.0.165	1	-1238836372	Professional	2.0.10.242	2.0.10.353	06-10-2021	2021-06-10 오전 5:51:07	14:51:07	2.0.10.248	49	2	z	나개	나	개	84	1	49	NULL	NULL	NULL	NULL	NULL	NULL	KSY	List1	0		0	-1	152524	184		0	0	1	z	0	4	152708	0	z	397
좌우반구com(split BVF)_3	33	1	<?xml version="1.0"?>\n<Clock xmlns:dt="urn:schemas-microsoft-com:datatypes"><Description dt:dt="string">E-Prime Primary Realtime Clock</Description><StartTime><Timestamp dt:dt="int">0</Timestamp><DateUtc dt:dt="string">2021-06-10T05:51:07Z</DateUtc></StartTime><FrequencyChanges><FrequencyChange><Frequency dt:dt="r8">2699990000</Frequency><Timestamp dt:dt="r8">633879262791</Timestamp><Current dt:…	좌우반구com(split BVF)_3-033-1	60.022	1.0.0.165	1	-1238836372	Professional	2.0.10.242	2.0.10.353	06-10-2021	2021-06-10 오전 5:51:07	14:51:07	2.0.10.248	62	1	{/}	내일	내	일	101	1	62	NULL	NULL	NULL	NULL	NULL	NULL	KSY2	List1	NULL	NULL	NULL	NULL	NULL	NULL	NULL	NULL	NULL	1	{/}	0	4	189678	0	{/}	280
좌우반구com(split BVF)_3	33	1	<?xml version="1.0"?>\n<Clock xmlns:dt="urn:schemas-microsoft-com:datatypes"><Description dt:dt="string">E-Prime Primary Realtime Clock</Description><StartTime><Timestamp dt:dt="int">0</Timestamp><DateUtc dt:dt="string">2021-06-10T05:51:07Z</DateUtc></StartTime><FrequencyChanges><FrequencyChange><Frequency dt:dt="r8">2699990000</Frequency><Timestamp dt:dt="r8">633879262791</Timestamp><Current dt:…	좌우반구com(split BVF)_3-033-1	60.022	1.0.0.165	1	-1238836372	Professional	2.0.10.242	2.0.10.353	06-10-2021	2021-06-10 오전 5:51:07	14:51:07	2.0.10.248	157	2	z	내죽	내	죽	NULL	NULL	NULL	120	1	25	NULL	NULL	NULL	KSY3	List2	NULL	NULL	NULL	NULL	NULL	NULL	NULL	NULL	NULL	1	z	0	3	506681	0	z	462
좌우반구com(split BVF)_3	33	1	<?xml version="1.0"?>\n<Clock xmlns:dt="urn:schemas-microsoft-com:datatypes"><Description dt:dt="string">E-Prime Primary Realtime Clock</Description><StartTime><Timestamp dt:dt="int">0</Timestamp><DateUtc dt:dt="string">2021-06-10T05:51:07Z</DateUtc></StartTime><FrequencyChanges><FrequencyChange><Frequency dt:dt="r8">2699990000</Frequency><Timestamp dt:dt="r8">633879262791</Timestamp><Current dt:…	좌우반구com(split BVF)_3-033-1	60.022	1.0.0.165	1	-1238836372	Professional	2.0.10.242	2.0.10.353	06-10-2021	2021-06-10 오전 5:51:07	14:51:07	2.0.10.248	6	2	z	내표	내	표	96	1	6	NULL	NULL	NULL	NULL	NULL	NULL	KSY2	List1	NULL	NULL	NULL	NULL	NULL	NULL	NULL	NULL	NULL	0	z	1	3	35599	0	{/}	530
좌우반구com(split BVF)_3	33	1	<?xml version="1.0"?>\n<Clock xmlns:dt="urn:schemas-microsoft-com:datatypes"><Description dt:dt="string">E-Prime Primary Realtime Clock</Description><StartTime><Timestamp dt:dt="int">0</Timestamp><DateUtc dt:dt="string">2021-06-10T05:51:07Z</DateUtc></StartTime><FrequencyChanges><FrequencyChange><Frequency dt:dt="r8">2699990000</Frequency><Timestamp dt:dt="r8">633879262791</Timestamp><Current dt:…	좌우반구com(split BVF)_3-033-1	60.022	1.0.0.165	1	-1238836372	Professional	2.0.10.242	2.0.10.353	06-10-2021	2021-06-10 오전 5:51:07	14:51:07	2.0.10.248	256	2	z	념속	념	속	NULL	NULL	NULL	56	1	124	NULL	NULL	NULL	KSY	List2	0		1	-1	771719	184		0	0	1	z	0	4	771903	0	z	323
좌우반구com(split BVF)_3	33	1	<?xml version="1.0"?>\n<Clock xmlns:dt="urn:schemas-microsoft-com:datatypes"><Description dt:dt="string">E-Prime Primary Realtime Clock</Description><StartTime><Timestamp dt:dt="int">0</Timestamp><DateUtc dt:dt="string">2021-06-10T05:51:07Z</DateUtc></StartTime><FrequencyChanges><FrequencyChange><Frequency dt:dt="r8">2699990000</Frequency><Timestamp dt:dt="r8">633879262791</Timestamp><Current dt:…	좌우반구com(split BVF)_3-033-1	60.022	1.0.0.165	1	-1238836372	Professional	2.0.10.242	2.0.10.353	06-10-2021	2021-06-10 오전 5:51:07	14:51:07	2.0.10.248	22	2	z	념실	념	실	116	1	22	NULL	NULL	NULL	NULL	NULL	NULL	KSY	List1	0		0	0	78351	183		0	0	1	z	0	3	78534	0	z	387
좌우반구com(split BVF)_3	33	1	<?xml version="1.0"?>\n<Clock xmlns:dt="urn:schemas-microsoft-com:datatypes"><Description dt:dt="string">E-Prime Primary Realtime Clock</Description><StartTime><Timestamp dt:dt="int">0</Timestamp><DateUtc dt:dt="string">2021-06-10T05:51:07Z</DateUtc></StartTime><FrequencyChanges><FrequencyChange><Frequency dt:dt="r8">2699990000</Frequency><Timestamp dt:dt="r8">633879262791</Timestamp><Current dt:…	좌우반구com(split BVF)_3-033-1	60.022	1.0.0.165	1	-1238836372	Professional	2.0.10.242	2.0.10.353	06-10-2021	2021-06-10 오전 5:51:07	14:51:07	2.0.10.248	358	2	z	념효	념	효	NULL	NULL	NULL	NULL	NULL	NULL	128	1	94	KSY	List3	0		1	-1	1073961	184		0	0	1	z	0	4	1074145	0	z	315
좌우반구com(split BVF)_3	33	1	<?xml version="1.0"?>\n<Clock xmlns:dt="urn:schemas-microsoft-com:datatypes"><Description dt:dt="string">E-Prime Primary Realtime Clock</Description><StartTime><Timestamp dt:dt="int">0</Timestamp><DateUtc dt:dt="string">2021-06-10T05:51:07Z</DateUtc></StartTime><FrequencyChanges><FrequencyChange><Frequency dt:dt="r8">2699990000</Frequency><Timestamp dt:dt="r8">633879262791</Timestamp><Current dt:…	좌우반구com(split BVF)_3-033-1	60.022	1.0.0.165	1	-1238836372	Professional	2.0.10.242	2.0.10.353	06-10-2021	2021-06-10 오전 5:51:07	14:51:07	2.0.10.248	314	1	{/}	노조	노	조	NULL	NULL	NULL	NULL	NULL	NULL	9	1	50	KSY2	List3	NULL	NULL	NULL	NULL	NULL	NULL	NULL	NULL	NULL	1	{/}	0	3	961468	0	{/}	339
좌우반구com(split BVF)_3	33	1	<?xml version="1.0"?>\n<Clock xmlns:dt="urn:schemas-microsoft-com:datatypes"><Description dt:dt="string">E-Prime Primary Realtime Clock</Description><StartTime><Timestamp dt:dt="int">0</Timestamp><DateUtc dt:dt="string">2021-06-10T05:51:07Z</DateUtc></StartTime><FrequencyChanges><FrequencyChange><Frequency dt:dt="r8">2699990000</Frequency><Timestamp dt:dt="r8">633879262791</Timestamp><Current dt:…	좌우반구com(split BVF)_3-033-1	60.022	1.0.0.165	1	-1238836372	Professional	2.0.10.242	2.0.10.353	06-10-2021	2021-06-10 오전 5:51:07	14:51:07	2.0.10.248	169	1	{/}	논란	논	란	NULL	NULL	NULL	94	1	37	NULL	NULL	NULL	KSY2	List2	NULL	NULL	NULL	NULL	NULL	NULL	NULL	NULL	NULL	1	{/}	0	3	539319	0	{/}	368
좌우반구com(split BVF)_3	33	1	<?xml version="1.0"?>\n<Clock xmlns:dt="urn:schemas-microsoft-com:datatypes"><Description dt:dt="string">E-Prime Primary Realtime Clock</Description><StartTime><Timestamp dt:dt="int">0</Timestamp><DateUtc dt:dt="string">2021-06-10T05:51:07Z</DateUtc></StartTime><FrequencyChanges><FrequencyChange><Frequency dt:dt="r8">2699990000</Frequency><Timestamp dt:dt="r8">633879262791</Timestamp><Current dt:…	좌우반구com(split BVF)_3-033-1	60.022	1.0.0.165	1	-1238836372	Professional	2.0.10.242	2.0.10.353	06-10-2021	2021-06-10 오전 5:51:07	14:51:07	2.0.10.248	166	2	z	논무	논	무	NULL	NULL	NULL	26	1	34	NULL	NULL	NULL	KSY3	List2	NULL	NULL	NULL	NULL	NULL	NULL	NULL	NULL	NULL	1	z	0	3	530789	0	z	514
좌우반구com(split BVF)_3	33	1	<?xml version="1.0"?>\n<Clock xmlns:dt="urn:schemas-microsoft-com:datatypes"><Description dt:dt="string">E-Prime Primary Realtime Clock</Description><StartTime><Timestamp dt:dt="int">0</Timestamp><DateUtc dt:dt="string">2021-06-10T05:51:07Z</DateUtc></StartTime><FrequencyChanges><FrequencyChange><Frequency dt:dt="r8">2699990000</Frequency><Timestamp dt:dt="r8">633879262791</Timestamp><Current dt:…	좌우반구com(split BVF)_3-033-1	60.022	1.0.0.165	1	-1238836372	Professional	2.0.10.242	2.0.10.353	06-10-2021	2021-06-10 오전 5:51:07	14:51:07	2.0.10.248	55	1	{/}	느낌	느	낌	32	1	55	NULL	NULL	NULL	NULL	NULL	NULL	KSY2	List1	NULL	NULL	NULL	NULL	NULL	NULL	NULL	NULL	NULL	1	{/}	0	3	170268	0	{/}	346
좌우반구com(split BVF)_3	33	1	<?xml version="1.0"?>\n<Clock xmlns:dt="urn:schemas-microsoft-com:datatypes"><Description dt:dt="string">E-Prime Primary Realtime Clock</Description><StartTime><Timestamp dt:dt="int">0</Timestamp><DateUtc dt:dt="string">2021-06-10T05:51:07Z</DateUtc></StartTime><FrequencyChanges><FrequencyChange><Frequency dt:dt="r8">2699990000</Frequency><Timestamp dt:dt="r8">633879262791</Timestamp><Current dt:…	좌우반구com(split BVF)_3-033-1	60.022	1.0.0.165	1	-1238836372	Professional	2.0.10.242	2.0.10.353	06-10-2021	2021-06-10 오전 5:51:07	14:51:07	2.0.10.248	248	2	z	느속	느	속	NULL	NULL	NULL	37	1	116	NULL	NULL	NULL	KSY	List2	0		1	-1	750860	184		0	0	1	z	0	4	751044	0	z	375
좌우반구com(split BVF)_3	33	1	<?xml version="1.0"?>\n<Clock xmlns:dt="urn:schemas-microsoft-com:datatypes"><Description dt:dt="string">E-Prime Primary Realtime Clock</Description><StartTime><Timestamp dt:dt="int">0</Timestamp><DateUtc dt:dt="string">2021-06-10T05:51:07Z</DateUtc></StartTime><FrequencyChanges><FrequencyChange><Frequency dt:dt="r8">2699990000</Frequency><Timestamp dt:dt="r8">633879262791</Timestamp><Current dt:…	좌우반구com(split BVF)_3-033-1	60.022	1.0.0.165	1	-1238836372	Professional	2.0.10.242	2.0.10.353	06-10-2021	2021-06-10 오전 5:51:07	14:51:07	2.0.10.248	328	2	z	느스	느	스	NULL	NULL	NULL	NULL	NULL	NULL	70	1	64	KSY3	List3	NULL	NULL	NULL	NULL	NULL	NULL	NULL	NULL	NULL	0	z	0	4	996806	0	{/}	192
좌우반구com(split BVF)_3	33	1	<?xml version="1.0"?>\n<Clock xmlns:dt="urn:schemas-microsoft-com:datatypes"><Description dt:dt="string">E-Prime Primary Realtime Clock</Description><StartTime><Timestamp dt:dt="int">0</Timestamp><DateUtc dt:dt="string">2021-06-10T05:51:07Z</DateUtc></StartTime><FrequencyChanges><FrequencyChange><Frequency dt:dt="r8">2699990000</Frequency><Timestamp dt:dt="r8">633879262791</Timestamp><Current dt:…	좌우반구com(split BVF)_3-033-1	60.022	1.0.0.165	1	-1238836372	Professional	2.0.10.242	2.0.10.353	06-10-2021	2021-06-10 오전 5:51:07	14:51:07	2.0.10.248	312	2	z	느체	느	체	NULL	NULL	NULL	NULL	NULL	NULL	57	1	48	KSY2	List3	NULL	NULL	NULL	NULL	NULL	NULL	NULL	NULL	NULL	1	z	0	4	956437	0	z	361
좌우반구com(split BVF)_3	33	1	<?xml version="1.0"?>\n<Clock xmlns:dt="urn:schemas-microsoft-com:datatypes"><Description dt:dt="string">E-Prime Primary Realtime Clock</Description><StartTime><Timestamp dt:dt="int">0</Timestamp><DateUtc dt:dt="string">2021-06-10T05:51:07Z</DateUtc></StartTime><FrequencyChanges><FrequencyChange><Frequency dt:dt="r8">2699990000</Frequency><Timestamp dt:dt="r8">633879262791</Timestamp><Current dt:…	좌우반구com(split BVF)_3-033-1	60.022	1.0.0.165	1	-1238836372	Professional	2.0.10.242	2.0.10.353	06-10-2021	2021-06-10 오전 5:51:07	14:51:07	2.0.10.248	276	2	z	님우	님	우	NULL	NULL	NULL	NULL	NULL	NULL	10	1	12	KSY2	List3	NULL	NULL	NULL	NULL	NULL	NULL	NULL	NULL	NULL	1	z	1	3	862770	0	z	686
좌우반구com(split BVF)_3	33	1	<?xml version="1.0"?>\n<Clock xmlns:dt="urn:schemas-microsoft-com:datatypes"><Description dt:dt="string">E-Prime Primary Realtime Clock</Description><StartTime><Timestamp dt:dt="int">0</Timestamp><DateUtc dt:dt="string">2021-06-10T05:51:07Z</DateUtc></StartTime><FrequencyChanges><FrequencyChange><Frequency dt:dt="r8">2699990000</Frequency><Timestamp dt:dt="r8">633879262791</Timestamp><Current dt:…	좌우반구com(split BVF)_3-033-1	60.022	1.0.0.165	1	-1238836372	Professional	2.0.10.242	2.0.10.353	06-10-2021	2021-06-10 오전 5:51:07	14:51:07	2.0.10.248	210	2	z	단률	단	률	NULL	NULL	NULL	99	1	78	NULL	NULL	NULL	KSY	List2	0		0	0	648364	183		0	0	1	z	0	3	648547	0	z	594
좌우반구com(split BVF)_3	33	1	<?xml version="1.0"?>\n<Clock xmlns:dt="urn:schemas-microsoft-com:datatypes"><Description dt:dt="string">E-Prime Primary Realtime Clock</Description><StartTime><Timestamp dt:dt="int">0</Timestamp><DateUtc dt:dt="string">2021-06-10T05:51:07Z</DateUtc></StartTime><FrequencyChanges><FrequencyChange><Frequency dt:dt="r8">2699990000</Frequency><Timestamp dt:dt="r8">633879262791</Timestamp><Current dt:…	좌우반구com(split BVF)_3-033-1	60.022	1.0.0.165	1	-1238836372	Professional	2.0.10.242	2.0.10.353	06-10-2021	2021-06-10 오전 5:51:07	14:51:07	2.0.10.248	347	1	{/}	단어	단	어	NULL	NULL	NULL	NULL	NULL	NULL	121	1	83	KSY2	List3	NULL	NULL	NULL	NULL	NULL	NULL	NULL	NULL	NULL	1	{/}	0	3	1044322	0	{/}	691
좌우반구com(split BVF)_3	33	1	<?xml version="1.0"?>\n<Clock xmlns:dt="urn:schemas-microsoft-com:datatypes"><Description dt:dt="string">E-Prime Primary Realtime Clock</Description><StartTime><Timestamp dt:dt="int">0</Timestamp><DateUtc dt:dt="string">2021-06-10T05:51:07Z</DateUtc></StartTime><FrequencyChanges><FrequencyChange><Frequency dt:dt="r8">2699990000</Frequency><Timestamp dt:dt="r8">633879262791</Timestamp><Current dt:…	좌우반구com(split BVF)_3-033-1	60.022	1.0.0.165	1	-1238836372	Professional	2.0.10.242	2.0.10.353	06-10-2021	2021-06-10 오전 5:51:07	14:51:07	2.0.10.248	266	1	{/}	단위	단	위	NULL	NULL	NULL	NULL	NULL	NULL	107	1	2	KSY2	List3	NULL	NULL	NULL	NULL	NULL	NULL	NULL	NULL	NULL	1	{/}	0	3	836846	0	{/}	427
좌우반구com(split BVF)_3	33	1	<?xml version="1.0"?>\n<Clock xmlns:dt="urn:schemas-microsoft-com:datatypes"><Description dt:dt="string">E-Prime Primary Realtime Clock</Description><StartTime><Timestamp dt:dt="int">0</Timestamp><DateUtc dt:dt="string">2021-06-10T05:51:07Z</DateUtc></StartTime><FrequencyChanges><FrequencyChange><Frequency dt:dt="r8">2699990000</Frequency><Timestamp dt:dt="r8">633879262791</Timestamp><Current dt:…	좌우반구com(split BVF)_3-033-1	60.022	1.0.0.165	1	-1238836372	Professional	2.0.10.242	2.0.10.353	06-10-2021	2021-06-10 오전 5:51:07	14:51:07	2.0.10.248	84	1	{/}	담화	담	화	52	1	84	NULL	NULL	NULL	NULL	NULL	NULL	KSY2	List1	NULL	NULL	NULL	NULL	NULL	NULL	NULL	NULL	NULL	1	{/}	1	3	249406	0	{/}	424
좌우반구com(split BVF)_3	33	1	<?xml version="1.0"?>\n<Clock xmlns:dt="urn:schemas-microsoft-com:datatypes"><Description dt:dt="string">E-Prime Primary Realtime Clock</Description><StartTime><Timestamp dt:dt="int">0</Timestamp><DateUtc dt:dt="string">2021-06-10T05:51:07Z</DateUtc></StartTime><FrequencyChanges><FrequencyChange><Frequency dt:dt="r8">2699990000</Frequency><Timestamp dt:dt="r8">633879262791</Timestamp><Current dt:…	좌우반구com(split BVF)_3-033-1	60.022	1.0.0.165	1	-1238836372	Professional	2.0.10.242	2.0.10.353	06-10-2021	2021-06-10 오전 5:51:07	14:51:07	2.0.10.248	102	1	{/}	대문	대	문	66	1	102	NULL	NULL	NULL	NULL	NULL	NULL	KSY2	List1	NULL	NULL	NULL	NULL	NULL	NULL	NULL	NULL	NULL	1	{/}	1	3	296339	0	{/}	329
좌우반구com(split BVF)_3	33	1	<?xml version="1.0"?>\n<Clock xmlns:dt="urn:schemas-microsoft-com:datatypes"><Description dt:dt="string">E-Prime Primary Realtime Clock</Description><StartTime><Timestamp dt:dt="int">0</Timestamp><DateUtc dt:dt="string">2021-06-10T05:51:07Z</DateUtc></StartTime><FrequencyChanges><FrequencyChange><Frequency dt:dt="r8">2699990000</Frequency><Timestamp dt:dt="r8">633879262791</Timestamp><Current dt:…	좌우반구com(split BVF)_3-033-1	60.022	1.0.0.165	1	-1238836372	Professional	2.0.10.242	2.0.10.353	06-10-2021	2021-06-10 오전 5:51:07	14:51:07	2.0.10.248	381	1	{/}	대중	대	중	NULL	NULL	NULL	NULL	NULL	NULL	88	1	117	KSY2	List3	NULL	NULL	NULL	NULL	NULL	NULL	NULL	NULL	NULL	1	{/}	0	3	1133740	0	{/}	313
좌우반구com(split BVF)_3	33	1	<?xml version="1.0"?>\n<Clock xmlns:dt="urn:schemas-microsoft-com:datatypes"><Description dt:dt="string">E-Prime Primary Realtime Clock</Description><StartTime><Timestamp dt:dt="int">0</Timestamp><DateUtc dt:dt="string">2021-06-10T05:51:07Z</DateUtc></StartTime><FrequencyChanges><FrequencyChange><Frequency dt:dt="r8">2699990000</Frequency><Timestamp dt:dt="r8">633879262791</Timestamp><Current dt:…	좌우반구com(split BVF)_3-033-1	60.022	1.0.0.165	1	-1238836372	Professional	2.0.10.242	2.0.10.353	06-10-2021	2021-06-10 오전 5:51:07	14:51:07	2.0.10.248	333	1	{/}	도박	도	박	NULL	NULL	NULL	NULL	NULL	NULL	31	1	69	KSY2	List3	NULL	NULL	NULL	NULL	NULL	NULL	NULL	NULL	NULL	1	{/}	0	3	1009018	0	{/}	339
좌우반구com(split BVF)_3	33	1	<?xml version="1.0"?>\n<Clock xmlns:dt="urn:schemas-microsoft-com:datatypes"><Description dt:dt="string">E-Prime Primary Realtime Clock</Description><StartTime><Timestamp dt:dt="int">0</Timestamp><DateUtc dt:dt="string">2021-06-10T05:51:07Z</DateUtc></StartTime><FrequencyChanges><FrequencyChange><Frequency dt:dt="r8">2699990000</Frequency><Timestamp dt:dt="r8">633879262791</Timestamp><Current dt:…	좌우반구com(split BVF)_3-033-1	60.022	1.0.0.165	1	-1238836372	Professional	2.0.10.242	2.0.10.353	06-10-2021	2021-06-10 오전 5:51:07	14:51:07	2.0.10.248	369	2	z	도휘	도	휘	NULL	NULL	NULL	NULL	NULL	NULL	58	1	105	KSY	List3	0		0	0	1102335	183		0	0	1	z	0	3	1102518	0	z	397
좌우반구com(split BVF)_3	33	1	<?xml version="1.0"?>\n<Clock xmlns:dt="urn:schemas-microsoft-com:datatypes"><Description dt:dt="string">E-Prime Primary Realtime Clock</Description><StartTime><Timestamp dt:dt="int">0</Timestamp><DateUtc dt:dt="string">2021-06-10T05:51:07Z</DateUtc></StartTime><FrequencyChanges><FrequencyChange><Frequency dt:dt="r8">2699990000</Frequency><Timestamp dt:dt="r8">633879262791</Timestamp><Current dt:…	좌우반구com(split BVF)_3-033-1	60.022	1.0.0.165	1	-1238836372	Professional	2.0.10.242	2.0.10.353	06-10-2021	2021-06-10 오전 5:51:07	14:51:07	2.0.10.248	133	1	{/}	동의	동	의	NULL	NULL	NULL	36	1	1	NULL	NULL	NULL	KSY2	List2	NULL	NULL	NULL	NULL	NULL	NULL	NULL	NULL	NULL	1	{/}	1	3	440954	0	{/}	792
좌우반구com(split BVF)_3	33	1	<?xml version="1.0"?>\n<Clock xmlns:dt="urn:schemas-microsoft-com:datatypes"><Description dt:dt="string">E-Prime Primary Realtime Clock</Description><StartTime><Timestamp dt:dt="int">0</Timestamp><DateUtc dt:dt="string">2021-06-10T05:51:07Z</DateUtc></StartTime><FrequencyChanges><FrequencyChange><Frequency dt:dt="r8">2699990000</Frequency><Timestamp dt:dt="r8">633879262791</Timestamp><Current dt:…	좌우반구com(split BVF)_3-033-1	60.022	1.0.0.165	1	-1238836372	Professional	2.0.10.242	2.0.10.353	06-10-2021	2021-06-10 오전 5:51:07	14:51:07	2.0.10.248	29	2	z	득관	득	관	128	1	29	NULL	NULL	NULL	NULL	NULL	NULL	KSY3	List1	NULL	NULL	NULL	NULL	NULL	NULL	NULL	NULL	NULL	1	z	0	3	97427	0	z	681
좌우반구com(split BVF)_3	33	1	<?xml version="1.0"?>\n<Clock xmlns:dt="urn:schemas-microsoft-com:datatypes"><Description dt:dt="string">E-Prime Primary Realtime Clock</Description><StartTime><Timestamp dt:dt="int">0</Timestamp><DateUtc dt:dt="string">2021-06-10T05:51:07Z</DateUtc></StartTime><FrequencyChanges><FrequencyChange><Frequency dt:dt="r8">2699990000</Frequency><Timestamp dt:dt="r8">633879262791</Timestamp><Current dt:…	좌우반구com(split BVF)_3-033-1	60.022	1.0.0.165	1	-1238836372	Professional	2.0.10.242	2.0.10.353	06-10-2021	2021-06-10 오전 5:51:07	14:51:07	2.0.10.248	278	2	z	득동	득	동	NULL	NULL	NULL	NULL	NULL	NULL	97	1	14	KSY3	List3	NULL	NULL	NULL	NULL	NULL	NULL	NULL	NULL	NULL	1	z	0	4	868352	0	z	496
좌우반구com(split BVF)_3	33	1	<?xml version="1.0"?>\n<Clock xmlns:dt="urn:schemas-microsoft-com:datatypes"><Description dt:dt="string">E-Prime Primary Realtime Clock</Description><StartTime><Timestamp dt:dt="int">0</Timestamp><DateUtc dt:dt="string">2021-06-10T05:51:07Z</DateUtc></StartTime><FrequencyChanges><FrequencyChange><Frequency dt:dt="r8">2699990000</Frequency><Timestamp dt:dt="r8">633879262791</Timestamp><Current dt:…	좌우반구com(split BVF)_3-033-1	60.022	1.0.0.165	1	-1238836372	Professional	2.0.10.242	2.0.10.353	06-10-2021	2021-06-10 오전 5:51:07	14:51:07	2.0.10.248	310	2	z	득생	득	생	NULL	NULL	NULL	NULL	NULL	NULL	49	1	46	KSY3	List3	NULL	NULL	NULL	NULL	NULL	NULL	NULL	NULL	NULL	1	z	0	4	951039	0	z	584
좌우반구com(split BVF)_3	33	1	<?xml version="1.0"?>\n<Clock xmlns:dt="urn:schemas-microsoft-com:datatypes"><Description dt:dt="string">E-Prime Primary Realtime Clock</Description><StartTime><Timestamp dt:dt="int">0</Timestamp><DateUtc dt:dt="string">2021-06-10T05:51:07Z</DateUtc></StartTime><FrequencyChanges><FrequencyChange><Frequency dt:dt="r8">2699990000</Frequency><Timestamp dt:dt="r8">633879262791</Timestamp><Current dt:…	좌우반구com(split BVF)_3-033-1	60.022	1.0.0.165	1	-1238836372	Professional	2.0.10.242	2.0.10.353	06-10-2021	2021-06-10 오전 5:51:07	14:51:07	2.0.10.248	316	2	z	득외	득	외	NULL	NULL	NULL	NULL	NULL	NULL	98	1	52	KSY	List3	0		0	0	966317	183		0	0	1	z	0	3	966500	0	z	354
좌우반구com(split BVF)_3	33	1	<?xml version="1.0"?>\n<Clock xmlns:dt="urn:schemas-microsoft-com:datatypes"><Description dt:dt="string">E-Prime Primary Realtime Clock</Description><StartTime><Timestamp dt:dt="int">0</Timestamp><DateUtc dt:dt="string">2021-06-10T05:51:07Z</DateUtc></StartTime><FrequencyChanges><FrequencyChange><Frequency dt:dt="r8">2699990000</Frequency><Timestamp dt:dt="r8">633879262791</Timestamp><Current dt:…	좌우반구com(split BVF)_3-033-1	60.022	1.0.0.165	1	-1238836372	Professional	2.0.10.242	2.0.10.353	06-10-2021	2021-06-10 오전 5:51:07	14:51:07	2.0.10.248	334	2	z	란공	란	공	NULL	NULL	NULL	NULL	NULL	NULL	75	1	70	KSY2	List3	NULL	NULL	NULL	NULL	NULL	NULL	NULL	NULL	NULL	1	z	1	3	1011550	0	z	375
좌우반구com(split BVF)_3	33	1	<?xml version="1.0"?>\n<Clock xmlns:dt="urn:schemas-microsoft-com:datatypes"><Description dt:dt="string">E-Prime Primary Realtime Clock</Description><StartTime><Timestamp dt:dt="int">0</Timestamp><DateUtc dt:dt="string">2021-06-10T05:51:07Z</DateUtc></StartTime><FrequencyChanges><FrequencyChange><Frequency dt:dt="r8">2699990000</Frequency><Timestamp dt:dt="r8">633879262791</Timestamp><Current dt:…	좌우반구com(split BVF)_3-033-1	60.022	1.0.0.165	1	-1238836372	Professional	2.0.10.242	2.0.10.353	06-10-2021	2021-06-10 오전 5:51:07	14:51:07	2.0.10.248	165	2	z	량필	량	필	NULL	NULL	NULL	19	1	33	NULL	NULL	NULL	KSY	List2	0		0	-1	528090	183		0	0	1	z	0	3	528273	0	z	319
좌우반구com(split BVF)_3	33	1	<?xml version="1.0"?>\n<Clock xmlns:dt="urn:schemas-microsoft-com:datatypes"><Description dt:dt="string">E-Prime Primary Realtime Clock</Description><StartTime><Timestamp dt:dt="int">0</Timestamp><DateUtc dt:dt="string">2021-06-10T05:51:07Z</DateUtc></StartTime><FrequencyChanges><FrequencyChange><Frequency dt:dt="r8">2699990000</Frequency><Timestamp dt:dt="r8">633879262791</Timestamp><Current dt:…	좌우반구com(split BVF)_3-033-1	60.022	1.0.0.165	1	-1238836372	Professional	2.0.10.242	2.0.10.353	06-10-2021	2021-06-10 오전 5:51:07	14:51:07	2.0.10.248	176	2	z	려제	려	제	NULL	NULL	NULL	116	1	44	NULL	NULL	NULL	KSY3	List2	NULL	NULL	NULL	NULL	NULL	NULL	NULL	NULL	NULL	1	z	1	3	558362	0	z	470
좌우반구com(split BVF)_3	33	1	<?xml version="1.0"?>\n<Clock xmlns:dt="urn:schemas-microsoft-com:datatypes"><Description dt:dt="string">E-Prime Primary Realtime Clock</Description><StartTime><Timestamp dt:dt="int">0</Timestamp><DateUtc dt:dt="string">2021-06-10T05:51:07Z</DateUtc></StartTime><FrequencyChanges><FrequencyChange><Frequency dt:dt="r8">2699990000</Frequency><Timestamp dt:dt="r8">633879262791</Timestamp><Current dt:…	좌우반구com(split BVF)_3-033-1	60.022	1.0.0.165	1	-1238836372	Professional	2.0.10.242	2.0.10.353	06-10-2021	2021-06-10 오전 5:51:07	14:51:07	2.0.10.248	212	2	z	려최	려	최	NULL	NULL	NULL	105	1	80	NULL	NULL	NULL	KSY2	List2	NULL	NULL	NULL	NULL	NULL	NULL	NULL	NULL	NULL	1	z	1	3	653928	0	z	458
좌우반구com(split BVF)_3	33	1	<?xml version="1.0"?>\n<Clock xmlns:dt="urn:schemas-microsoft-com:datatypes"><Description dt:dt="string">E-Prime Primary Realtime Clock</Description><StartTime><Timestamp dt:dt="int">0</Timestamp><DateUtc dt:dt="string">2021-06-10T05:51:07Z</DateUtc></StartTime><FrequencyChanges><FrequencyChange><Frequency dt:dt="r8">2699990000</Frequency><Timestamp dt:dt="r8">633879262791</Timestamp><Current dt:…	좌우반구com(split BVF)_3-033-1	60.022	1.0.0.165	1	-1238836372	Professional	2.0.10.242	2.0.10.353	06-10-2021	2021-06-10 오전 5:51:07	14:51:07	2.0.10.248	227	2	z	려희	려	희	NULL	NULL	NULL	92	1	95	NULL	NULL	NULL	KSY2	List2	NULL	NULL	NULL	NULL	NULL	NULL	NULL	NULL	NULL	1	z	0	4	695014	0	z	382
좌우반구com(split BVF)_3	33	1	<?xml version="1.0"?>\n<Clock xmlns:dt="urn:schemas-microsoft-com:datatypes"><Description dt:dt="string">E-Prime Primary Realtime Clock</Description><StartTime><Timestamp dt:dt="int">0</Timestamp><DateUtc dt:dt="string">2021-06-10T05:51:07Z</DateUtc></StartTime><FrequencyChanges><FrequencyChange><Frequency dt:dt="r8">2699990000</Frequency><Timestamp dt:dt="r8">633879262791</Timestamp><Current dt:…	좌우반구com(split BVF)_3-033-1	60.022	1.0.0.165	1	-1238836372	Professional	2.0.10.242	2.0.10.353	06-10-2021	2021-06-10 오전 5:51:07	14:51:07	2.0.10.248	131	2	z	력름	력	름	7	1	131	NULL	NULL	NULL	NULL	NULL	NULL	KSY	List1	0		0	0	375045	183		0	0	1	z	0	3	375228	0	z	374
좌우반구com(split BVF)_3	33	1	<?xml version="1.0"?>\n<Clock xmlns:dt="urn:schemas-microsoft-com:datatypes"><Description dt:dt="string">E-Prime Primary Realtime Clock</Description><StartTime><Timestamp dt:dt="int">0</Timestamp><DateUtc dt:dt="string">2021-06-10T05:51:07Z</DateUtc></StartTime><FrequencyChanges><FrequencyChange><Frequency dt:dt="r8">2699990000</Frequency><Timestamp dt:dt="r8">633879262791</Timestamp><Current dt:…	좌우반구com(split BVF)_3-033-1	60.022	1.0.0.165	1	-1238836372	Professional	2.0.10.242	2.0.10.353	06-10-2021	2021-06-10 오전 5:51:07	14:51:07	2.0.10.248	156	2	z	례부	례	부	NULL	NULL	NULL	84	1	24	NULL	NULL	NULL	KSY2	List2	NULL	NULL	NULL	NULL	NULL	NULL	NULL	NULL	NULL	1	z	0	4	503999	0	z	481
좌우반구com(split BVF)_3	33	1	<?xml version="1.0"?>\n<Clock xmlns:dt="urn:schemas-microsoft-com:datatypes"><Description dt:dt="string">E-Prime Primary Realtime Clock</Description><StartTime><Timestamp dt:dt="int">0</Timestamp><DateUtc dt:dt="string">2021-06-10T05:51:07Z</DateUtc></StartTime><FrequencyChanges><FrequencyChange><Frequency dt:dt="r8">2699990000</Frequency><Timestamp dt:dt="r8">633879262791</Timestamp><Current dt:…	좌우반구com(split BVF)_3-033-1	60.022	1.0.0.165	1	-1238836372	Professional	2.0.10.242	2.0.10.353	06-10-2021	2021-06-10 오전 5:51:07	14:51:07	2.0.10.248	1	2	z	록어	록	어	73	1	1	NULL	NULL	NULL	NULL	NULL	NULL	KSY3	List1	NULL	NULL	NULL	NULL	NULL	NULL	NULL	NULL	NULL	1	z	0	3	22171	0	z	518
좌우반구com(split BVF)_3	33	1	<?xml version="1.0"?>\n<Clock xmlns:dt="urn:schemas-microsoft-com:datatypes"><Description dt:dt="string">E-Prime Primary Realtime Clock</Description><StartTime><Timestamp dt:dt="int">0</Timestamp><DateUtc dt:dt="string">2021-06-10T05:51:07Z</DateUtc></StartTime><FrequencyChanges><FrequencyChange><Frequency dt:dt="r8">2699990000</Frequency><Timestamp dt:dt="r8">633879262791</Timestamp><Current dt:…	좌우반구com(split BVF)_3-033-1	60.022	1.0.0.165	1	-1238836372	Professional	2.0.10.242	2.0.10.353	06-10-2021	2021-06-10 오전 5:51:07	14:51:07	2.0.10.248	14	2	z	류궤	류	궤	28	1	14	NULL	NULL	NULL	NULL	NULL	NULL	KSY2	List1	NULL	NULL	NULL	NULL	NULL	NULL	NULL	NULL	NULL	1	z	0	3	56958	0	z	365
좌우반구com(split BVF)_3	33	1	<?xml version="1.0"?>\n<Clock xmlns:dt="urn:schemas-microsoft-com:datatypes"><Description dt:dt="string">E-Prime Primary Realtime Clock</Description><StartTime><Timestamp dt:dt="int">0</Timestamp><DateUtc dt:dt="string">2021-06-10T05:51:07Z</DateUtc></StartTime><FrequencyChanges><FrequencyChange><Frequency dt:dt="r8">2699990000</Frequency><Timestamp dt:dt="r8">633879262791</Timestamp><Current dt:…	좌우반구com(split BVF)_3-033-1	60.022	1.0.0.165	1	-1238836372	Professional	2.0.10.242	2.0.10.353	06-10-2021	2021-06-10 오전 5:51:07	14:51:07	2.0.10.248	160	2	z	류란	류	란	NULL	NULL	NULL	115	1	28	NULL	NULL	NULL	KSY	List2	0		0	-1	514828	183		0	0	1	z	0	3	515011	0	z	372
좌우반구com(split BVF)_3	33	1	<?xml version="1.0"?>\n<Clock xmlns:dt="urn:schemas-microsoft-com:datatypes"><Description dt:dt="string">E-Prime Primary Realtime Clock</Description><StartTime><Timestamp dt:dt="int">0</Timestamp><DateUtc dt:dt="string">2021-06-10T05:51:07Z</DateUtc></StartTime><FrequencyChanges><FrequencyChange><Frequency dt:dt="r8">2699990000</Frequency><Timestamp dt:dt="r8">633879262791</Timestamp><Current dt:…	좌우반구com(split BVF)_3-033-1	60.022	1.0.0.165	1	-1238836372	Professional	2.0.10.242	2.0.10.353	06-10-2021	2021-06-10 오전 5:51:07	14:51:07	2.0.10.248	54	2	z	류포	류	포	8	1	54	NULL	NULL	NULL	NULL	NULL	NULL	KSY2	List1	NULL	NULL	NULL	NULL	NULL	NULL	NULL	NULL	NULL	1	z	0	3	167502	0	z	560
좌우반구com(split BVF)_3	33	1	<?xml version="1.0"?>\n<Clock xmlns:dt="urn:schemas-microsoft-com:datatypes"><Description dt:dt="string">E-Prime Primary Realtime Clock</Description><StartTime><Timestamp dt:dt="int">0</Timestamp><DateUtc dt:dt="string">2021-06-10T05:51:07Z</DateUtc></StartTime><FrequencyChanges><FrequencyChange><Frequency dt:dt="r8">2699990000</Frequency><Timestamp dt:dt="r8">633879262791</Timestamp><Current dt:…	좌우반구com(split BVF)_3-033-1	60.022	1.0.0.165	1	-1238836372	Professional	2.0.10.242	2.0.10.353	06-10-2021	2021-06-10 오전 5:51:07	14:51:07	2.0.10.248	61	2	z	률법	률	법	76	1	61	NULL	NULL	NULL	NULL	NULL	NULL	KSY2	List1	NULL	NULL	NULL	NULL	NULL	NULL	NULL	NULL	NULL	1	z	0	4	186929	0	z	541
좌우반구com(split BVF)_3	33	1	<?xml version="1.0"?>\n<Clock xmlns:dt="urn:schemas-microsoft-com:datatypes"><Description dt:dt="string">E-Prime Primary Realtime Clock</Description><StartTime><Timestamp dt:dt="int">0</Timestamp><DateUtc dt:dt="string">2021-06-10T05:51:07Z</DateUtc></StartTime><FrequencyChanges><FrequencyChange><Frequency dt:dt="r8">2699990000</Frequency><Timestamp dt:dt="r8">633879262791</Timestamp><Current dt:…	좌우반구com(split BVF)_3-033-1	60.022	1.0.0.165	1	-1238836372	Professional	2.0.10.242	2.0.10.353	06-10-2021	2021-06-10 오전 5:51:07	14:51:07	2.0.10.248	395	2	z	률법	률	법	NULL	NULL	NULL	NULL	NULL	NULL	3	1	131	KSY	List3	0		1	-1	1170743	184		0	0	1	z	0	4	1170927	0	z	411
좌우반구com(split BVF)_3	33	1	<?xml version="1.0"?>\n<Clock xmlns:dt="urn:schemas-microsoft-com:datatypes"><Description dt:dt="string">E-Prime Primary Realtime Clock</Description><StartTime><Timestamp dt:dt="int">0</Timestamp><DateUtc dt:dt="string">2021-06-10T05:51:07Z</DateUtc></StartTime><FrequencyChanges><FrequencyChange><Frequency dt:dt="r8">2699990000</Frequency><Timestamp dt:dt="r8">633879262791</Timestamp><Current dt:…	좌우반구com(split BVF)_3-033-1	60.022	1.0.0.165	1	-1238836372	Professional	2.0.10.242	2.0.10.353	06-10-2021	2021-06-10 오전 5:51:07	14:51:07	2.0.10.248	128	2	z	률시	률	시	58	1	128	NULL	NULL	NULL	NULL	NULL	NULL	KSY2	List1	NULL	NULL	NULL	NULL	NULL	NULL	NULL	NULL	NULL	1	z	0	3	367414	0	z	422
좌우반구com(split BVF)_3	33	1	<?xml version="1.0"?>\n<Clock xmlns:dt="urn:schemas-microsoft-com:datatypes"><Description dt:dt="string">E-Prime Primary Realtime Clock</Description><StartTime><Timestamp dt:dt="int">0</Timestamp><DateUtc dt:dt="string">2021-06-10T05:51:07Z</DateUtc></StartTime><FrequencyChanges><FrequencyChange><Frequency dt:dt="r8">2699990000</Frequency><Timestamp dt:dt="r8">633879262791</Timestamp><Current dt:…	좌우반구com(split BVF)_3-033-1	60.022	1.0.0.165	1	-1238836372	Professional	2.0.10.242	2.0.10.353	06-10-2021	2021-06-10 오전 5:51:07	14:51:07	2.0.10.248	226	2	z	률훈	률	훈	NULL	NULL	NULL	42	1	94	NULL	NULL	NULL	KSY3	List2	NULL	NULL	NULL	NULL	NULL	NULL	NULL	NULL	NULL	1	z	0	3	692398	0	z	406
좌우반구com(split BVF)_3	33	1	<?xml version="1.0"?>\n<Clock xmlns:dt="urn:schemas-microsoft-com:datatypes"><Description dt:dt="string">E-Prime Primary Realtime Clock</Description><StartTime><Timestamp dt:dt="int">0</Timestamp><DateUtc dt:dt="string">2021-06-10T05:51:07Z</DateUtc></StartTime><FrequencyChanges><FrequencyChange><Frequency dt:dt="r8">2699990000</Frequency><Timestamp dt:dt="r8">633879262791</Timestamp><Current dt:…	좌우반구com(split BVF)_3-033-1	60.022	1.0.0.165	1	-1238836372	Professional	2.0.10.242	2.0.10.353	06-10-2021	2021-06-10 오전 5:51:07	14:51:07	2.0.10.248	215	2	z	름결	름	결	NULL	NULL	NULL	15	1	83	NULL	NULL	NULL	KSY2	List2	NULL	NULL	NULL	NULL	NULL	NULL	NULL	NULL	NULL	1	z	1	3	662075	0	z	370
좌우반구com(split BVF)_3	33	1	<?xml version="1.0"?>\n<Clock xmlns:dt="urn:schemas-microsoft-com:datatypes"><Description dt:dt="string">E-Prime Primary Realtime Clock</Description><StartTime><Timestamp dt:dt="int">0</Timestamp><DateUtc dt:dt="string">2021-06-10T05:51:07Z</DateUtc></StartTime><FrequencyChanges><FrequencyChange><Frequency dt:dt="r8">2699990000</Frequency><Timestamp dt:dt="r8">633879262791</Timestamp><Current dt:…	좌우반구com(split BVF)_3-033-1	60.022	1.0.0.165	1	-1238836372	Professional	2.0.10.242	2.0.10.353	06-10-2021	2021-06-10 오전 5:51:07	14:51:07	2.0.10.248	34	2	z	름무	름	무	118	1	34	NULL	NULL	NULL	NULL	NULL	NULL	KSY3	List1	NULL	NULL	NULL	NULL	NULL	NULL	NULL	NULL	NULL	1	z	0	4	111106	0	z	469
좌우반구com(split BVF)_3	33	1	<?xml version="1.0"?>\n<Clock xmlns:dt="urn:schemas-microsoft-com:datatypes"><Description dt:dt="string">E-Prime Primary Realtime Clock</Description><StartTime><Timestamp dt:dt="int">0</Timestamp><DateUtc dt:dt="string">2021-06-10T05:51:07Z</DateUtc></StartTime><FrequencyChanges><FrequencyChange><Frequency dt:dt="r8">2699990000</Frequency><Timestamp dt:dt="r8">633879262791</Timestamp><Current dt:…	좌우반구com(split BVF)_3-033-1	60.022	1.0.0.165	1	-1238836372	Professional	2.0.10.242	2.0.10.353	06-10-2021	2021-06-10 오전 5:51:07	14:51:07	2.0.10.248	252	2	z	리열	리	열	NULL	NULL	NULL	90	1	120	NULL	NULL	NULL	KSY	List2	0		0	0	761107	183		0	0	1	z	0	3	761290	0	z	448
좌우반구com(split BVF)_3	33	1	<?xml version="1.0"?>\n<Clock xmlns:dt="urn:schemas-microsoft-com:datatypes"><Description dt:dt="string">E-Prime Primary Realtime Clock</Description><StartTime><Timestamp dt:dt="int">0</Timestamp><DateUtc dt:dt="string">2021-06-10T05:51:07Z</DateUtc></StartTime><FrequencyChanges><FrequencyChange><Frequency dt:dt="r8">2699990000</Frequency><Timestamp dt:dt="r8">633879262791</Timestamp><Current dt:…	좌우반구com(split BVF)_3-033-1	60.022	1.0.0.165	1	-1238836372	Professional	2.0.10.242	2.0.10.353	06-10-2021	2021-06-10 오전 5:51:07	14:51:07	2.0.10.248	63	2	z	림밀	림	밀	4	1	63	NULL	NULL	NULL	NULL	NULL	NULL	KSY2	List1	NULL	NULL	NULL	NULL	NULL	NULL	NULL	NULL	NULL	1	z	0	3	192160	0	z	432
좌우반구com(split BVF)_3	33	1	<?xml version="1.0"?>\n<Clock xmlns:dt="urn:schemas-microsoft-com:datatypes"><Description dt:dt="string">E-Prime Primary Realtime Clock</Description><StartTime><Timestamp dt:dt="int">0</Timestamp><DateUtc dt:dt="string">2021-06-10T05:51:07Z</DateUtc></StartTime><FrequencyChanges><FrequencyChange><Frequency dt:dt="r8">2699990000</Frequency><Timestamp dt:dt="r8">633879262791</Timestamp><Current dt:…	좌우반구com(split BVF)_3-033-1	60.022	1.0.0.165	1	-1238836372	Professional	2.0.10.242	2.0.10.353	06-10-2021	2021-06-10 오전 5:51:07	14:51:07	2.0.10.248	120	2	z	마요	마	요	68	1	120	NULL	NULL	NULL	NULL	NULL	NULL	KSY2	List1	NULL	NULL	NULL	NULL	NULL	NULL	NULL	NULL	NULL	1	z	1	3	344955	0	z	712
좌우반구com(split BVF)_3	33	1	<?xml version="1.0"?>\n<Clock xmlns:dt="urn:schemas-microsoft-com:datatypes"><Description dt:dt="string">E-Prime Primary Realtime Clock</Description><StartTime><Timestamp dt:dt="int">0</Timestamp><DateUtc dt:dt="string">2021-06-10T05:51:07Z</DateUtc></StartTime><FrequencyChanges><FrequencyChange><Frequency dt:dt="r8">2699990000</Frequency><Timestamp dt:dt="r8">633879262791</Timestamp><Current dt:…	좌우반구com(split BVF)_3-033-1	60.022	1.0.0.165	1	-1238836372	Professional	2.0.10.242	2.0.10.353	06-10-2021	2021-06-10 오전 5:51:07	14:51:07	2.0.10.248	271	2	z	망습	망	습	NULL	NULL	NULL	NULL	NULL	NULL	64	1	7	KSY	List3	0		0	0	849742	183		0	0	1	z	0	3	849925	0	z	485
좌우반구com(split BVF)_3	33	1	<?xml version="1.0"?>\n<Clock xmlns:dt="urn:schemas-microsoft-com:datatypes"><Description dt:dt="string">E-Prime Primary Realtime Clock</Description><StartTime><Timestamp dt:dt="int">0</Timestamp><DateUtc dt:dt="string">2021-06-10T05:51:07Z</DateUtc></StartTime><FrequencyChanges><FrequencyChange><Frequency dt:dt="r8">2699990000</Frequency><Timestamp dt:dt="r8">633879262791</Timestamp><Current dt:…	좌우반구com(split BVF)_3-033-1	60.022	1.0.0.165	1	-1238836372	Professional	2.0.10.242	2.0.10.353	06-10-2021	2021-06-10 오전 5:51:07	14:51:07	2.0.10.248	339	1	{/}	망신	망	신	NULL	NULL	NULL	NULL	NULL	NULL	99	1	75	KSY2	List3	NULL	NULL	NULL	NULL	NULL	NULL	NULL	NULL	NULL	1	{/}	0	3	1023996	0	{/}	205
좌우반구com(split BVF)_3	33	1	<?xml version="1.0"?>\n<Clock xmlns:dt="urn:schemas-microsoft-com:datatypes"><Description dt:dt="string">E-Prime Primary Realtime Clock</Description><StartTime><Timestamp dt:dt="int">0</Timestamp><DateUtc dt:dt="string">2021-06-10T05:51:07Z</DateUtc></StartTime><FrequencyChanges><FrequencyChange><Frequency dt:dt="r8">2699990000</Frequency><Timestamp dt:dt="r8">633879262791</Timestamp><Current dt:…	좌우반구com(split BVF)_3-033-1	60.022	1.0.0.165	1	-1238836372	Professional	2.0.10.242	2.0.10.353	06-10-2021	2021-06-10 오전 5:51:07	14:51:07	2.0.10.248	332	1	{/}	매력	매	력	NULL	NULL	NULL	NULL	NULL	NULL	51	1	68	KSY2	List3	NULL	NULL	NULL	NULL	NULL	NULL	NULL	NULL	NULL	1	{/}	1	3	1006502	0	{/}	313
좌우반구com(split BVF)_3	33	1	<?xml version="1.0"?>\n<Clock xmlns:dt="urn:schemas-microsoft-com:datatypes"><Description dt:dt="string">E-Prime Primary Realtime Clock</Description><StartTime><Timestamp dt:dt="int">0</Timestamp><DateUtc dt:dt="string">2021-06-10T05:51:07Z</DateUtc></StartTime><FrequencyChanges><FrequencyChange><Frequency dt:dt="r8">2699990000</Frequency><Timestamp dt:dt="r8">633879262791</Timestamp><Current dt:…	좌우반구com(split BVF)_3-033-1	60.022	1.0.0.165	1	-1238836372	Professional	2.0.10.242	2.0.10.353	06-10-2021	2021-06-10 오전 5:51:07	14:51:07	2.0.10.248	74	2	z	매소	매	소	21	1	74	NULL	NULL	NULL	NULL	NULL	NULL	KSY	List1	0		1	-1	222249	184		0	0	1	z	0	4	222433	0	z	417
좌우반구com(split BVF)_3	33	1	<?xml version="1.0"?>\n<Clock xmlns:dt="urn:schemas-microsoft-com:datatypes"><Description dt:dt="string">E-Prime Primary Realtime Clock</Description><StartTime><Timestamp dt:dt="int">0</Timestamp><DateUtc dt:dt="string">2021-06-10T05:51:07Z</DateUtc></StartTime><FrequencyChanges><FrequencyChange><Frequency dt:dt="r8">2699990000</Frequency><Timestamp dt:dt="r8">633879262791</Timestamp><Current dt:…	좌우반구com(split BVF)_3-033-1	60.022	1.0.0.165	1	-1238836372	Professional	2.0.10.242	2.0.10.353	06-10-2021	2021-06-10 오전 5:51:07	14:51:07	2.0.10.248	143	1	{/}	모습	모	습	NULL	NULL	NULL	88	1	11	NULL	NULL	NULL	KSY2	List2	NULL	NULL	NULL	NULL	NULL	NULL	NULL	NULL	NULL	1	{/}	0	4	469028	0	{/}	268
좌우반구com(split BVF)_3	33	1	<?xml version="1.0"?>\n<Clock xmlns:dt="urn:schemas-microsoft-com:datatypes"><Description dt:dt="string">E-Prime Primary Realtime Clock</Description><StartTime><Timestamp dt:dt="int">0</Timestamp><DateUtc dt:dt="string">2021-06-10T05:51:07Z</DateUtc></StartTime><FrequencyChanges><FrequencyChange><Frequency dt:dt="r8">2699990000</Frequency><Timestamp dt:dt="r8">633879262791</Timestamp><Current dt:…	좌우반구com(split BVF)_3-033-1	60.022	1.0.0.165	1	-1238836372	Professional	2.0.10.242	2.0.10.353	06-10-2021	2021-06-10 오전 5:51:07	14:51:07	2.0.10.248	59	1	{/}	모형	모	형	10	1	59	NULL	NULL	NULL	NULL	NULL	NULL	KSY2	List1	NULL	NULL	NULL	NULL	NULL	NULL	NULL	NULL	NULL	1	{/}	0	3	181247	0	{/}	816
좌우반구com(split BVF)_3	33	1	<?xml version="1.0"?>\n<Clock xmlns:dt="urn:schemas-microsoft-com:datatypes"><Description dt:dt="string">E-Prime Primary Realtime Clock</Description><StartTime><Timestamp dt:dt="int">0</Timestamp><DateUtc dt:dt="string">2021-06-10T05:51:07Z</DateUtc></StartTime><FrequencyChanges><FrequencyChange><Frequency dt:dt="r8">2699990000</Frequency><Timestamp dt:dt="r8">633879262791</Timestamp><Current dt:…	좌우반구com(split BVF)_3-033-1	60.022	1.0.0.165	1	-1238836372	Professional	2.0.10.242	2.0.10.353	06-10-2021	2021-06-10 오전 5:51:07	14:51:07	2.0.10.248	11	2	z	목력	목	력	77	1	11	NULL	NULL	NULL	NULL	NULL	NULL	KSY3	List1	NULL	NULL	NULL	NULL	NULL	NULL	NULL	NULL	NULL	1	z	1	3	48611	0	z	713
좌우반구com(split BVF)_3	33	1	<?xml version="1.0"?>\n<Clock xmlns:dt="urn:schemas-microsoft-com:datatypes"><Description dt:dt="string">E-Prime Primary Realtime Clock</Description><StartTime><Timestamp dt:dt="int">0</Timestamp><DateUtc dt:dt="string">2021-06-10T05:51:07Z</DateUtc></StartTime><FrequencyChanges><FrequencyChange><Frequency dt:dt="r8">2699990000</Frequency><Timestamp dt:dt="r8">633879262791</Timestamp><Current dt:…	좌우반구com(split BVF)_3-033-1	60.022	1.0.0.165	1	-1238836372	Professional	2.0.10.242	2.0.10.353	06-10-2021	2021-06-10 오전 5:51:07	14:51:07	2.0.10.248	99	1	{/}	목록	목	록	107	1	99	NULL	NULL	NULL	NULL	NULL	NULL	KSY2	List1	NULL	NULL	NULL	NULL	NULL	NULL	NULL	NULL	NULL	1	{/}	0	4	288426	0	{/}	282
좌우반구com(split BVF)_3	33	1	<?xml version="1.0"?>\n<Clock xmlns:dt="urn:schemas-microsoft-com:datatypes"><Description dt:dt="string">E-Prime Primary Realtime Clock</Description><StartTime><Timestamp dt:dt="int">0</Timestamp><DateUtc dt:dt="string">2021-06-10T05:51:07Z</DateUtc></StartTime><FrequencyChanges><FrequencyChange><Frequency dt:dt="r8">2699990000</Frequency><Timestamp dt:dt="r8">633879262791</Timestamp><Current dt:…	좌우반구com(split BVF)_3-033-1	60.022	1.0.0.165	1	-1238836372	Professional	2.0.10.242	2.0.10.353	06-10-2021	2021-06-10 오전 5:51:07	14:51:07	2.0.10.248	108	1	{/}	목적	목	적	36	1	108	NULL	NULL	NULL	NULL	NULL	NULL	KSY2	List1	NULL	NULL	NULL	NULL	NULL	NULL	NULL	NULL	NULL	1	{/}	0	4	311601	0	{/}	442
좌우반구com(split BVF)_3	33	1	<?xml version="1.0"?>\n<Clock xmlns:dt="urn:schemas-microsoft-com:datatypes"><Description dt:dt="string">E-Prime Primary Realtime Clock</Description><StartTime><Timestamp dt:dt="int">0</Timestamp><DateUtc dt:dt="string">2021-06-10T05:51:07Z</DateUtc></StartTime><FrequencyChanges><FrequencyChange><Frequency dt:dt="r8">2699990000</Frequency><Timestamp dt:dt="r8">633879262791</Timestamp><Current dt:…	좌우반구com(split BVF)_3-033-1	60.022	1.0.0.165	1	-1238836372	Professional	2.0.10.242	2.0.10.353	06-10-2021	2021-06-10 오전 5:51:07	14:51:07	2.0.10.248	183	2	z	목퇴	목	퇴	NULL	NULL	NULL	71	1	51	NULL	NULL	NULL	KSY2	List2	NULL	NULL	NULL	NULL	NULL	NULL	NULL	NULL	NULL	1	z	0	3	577089	0	z	445
좌우반구com(split BVF)_3	33	1	<?xml version="1.0"?>\n<Clock xmlns:dt="urn:schemas-microsoft-com:datatypes"><Description dt:dt="string">E-Prime Primary Realtime Clock</Description><StartTime><Timestamp dt:dt="int">0</Timestamp><DateUtc dt:dt="string">2021-06-10T05:51:07Z</DateUtc></StartTime><FrequencyChanges><FrequencyChange><Frequency dt:dt="r8">2699990000</Frequency><Timestamp dt:dt="r8">633879262791</Timestamp><Current dt:…	좌우반구com(split BVF)_3-033-1	60.022	1.0.0.165	1	-1238836372	Professional	2.0.10.242	2.0.10.353	06-10-2021	2021-06-10 오전 5:51:07	14:51:07	2.0.10.248	309	2	z	무록	무	록	NULL	NULL	NULL	NULL	NULL	NULL	106	1	45	KSY	List3	0		0	-1	948306	184		0	0	1	z	0	4	948490	0	z	341
좌우반구com(split BVF)_3	33	1	<?xml version="1.0"?>\n<Clock xmlns:dt="urn:schemas-microsoft-com:datatypes"><Description dt:dt="string">E-Prime Primary Realtime Clock</Description><StartTime><Timestamp dt:dt="int">0</Timestamp><DateUtc dt:dt="string">2021-06-10T05:51:07Z</DateUtc></StartTime><FrequencyChanges><FrequencyChange><Frequency dt:dt="r8">2699990000</Frequency><Timestamp dt:dt="r8">633879262791</Timestamp><Current dt:…	좌우반구com(split BVF)_3-033-1	60.022	1.0.0.165	1	-1238836372	Professional	2.0.10.242	2.0.10.353	06-10-2021	2021-06-10 오전 5:51:07	14:51:07	2.0.10.248	200	1	{/}	무엇	무	엇	NULL	NULL	NULL	32	1	68	NULL	NULL	NULL	KSY2	List2	NULL	NULL	NULL	NULL	NULL	NULL	NULL	NULL	NULL	1	{/}	1	3	622739	0	{/}	316
좌우반구com(split BVF)_3	33	1	<?xml version="1.0"?>\n<Clock xmlns:dt="urn:schemas-microsoft-com:datatypes"><Description dt:dt="string">E-Prime Primary Realtime Clock</Description><StartTime><Timestamp dt:dt="int">0</Timestamp><DateUtc dt:dt="string">2021-06-10T05:51:07Z</DateUtc></StartTime><FrequencyChanges><FrequencyChange><Frequency dt:dt="r8">2699990000</Frequency><Timestamp dt:dt="r8">633879262791</Timestamp><Current dt:…	좌우반구com(split BVF)_3-033-1	60.022	1.0.0.165	1	-1238836372	Professional	2.0.10.242	2.0.10.353	06-10-2021	2021-06-10 오전 5:51:07	14:51:07	2.0.10.248	376	1	{/}	무형	무	형	NULL	NULL	NULL	NULL	NULL	NULL	45	1	112	KSY2	List3	NULL	NULL	NULL	NULL	NULL	NULL	NULL	NULL	NULL	1	{/}	0	3	1120961	0	{/}	388
좌우반구com(split BVF)_3	33	1	<?xml version="1.0"?>\n<Clock xmlns:dt="urn:schemas-microsoft-com:datatypes"><Description dt:dt="string">E-Prime Primary Realtime Clock</Description><StartTime><Timestamp dt:dt="int">0</Timestamp><DateUtc dt:dt="string">2021-06-10T05:51:07Z</DateUtc></StartTime><FrequencyChanges><FrequencyChange><Frequency dt:dt="r8">2699990000</Frequency><Timestamp dt:dt="r8">633879262791</Timestamp><Current dt:…	좌우반구com(split BVF)_3-033-1	60.022	1.0.0.165	1	-1238836372	Professional	2.0.10.242	2.0.10.353	06-10-2021	2021-06-10 오전 5:51:07	14:51:07	2.0.10.248	383	1	{/}	물건	물	건	NULL	NULL	NULL	NULL	NULL	NULL	71	1	119	KSY2	List3	NULL	NULL	NULL	NULL	NULL	NULL	NULL	NULL	NULL	1	{/}	0	3	1139588	0	{/}	464
좌우반구com(split BVF)_3	33	1	<?xml version="1.0"?>\n<Clock xmlns:dt="urn:schemas-microsoft-com:datatypes"><Description dt:dt="string">E-Prime Primary Realtime Clock</Description><StartTime><Timestamp dt:dt="int">0</Timestamp><DateUtc dt:dt="string">2021-06-10T05:51:07Z</DateUtc></StartTime><FrequencyChanges><FrequencyChange><Frequency dt:dt="r8">2699990000</Frequency><Timestamp dt:dt="r8">633879262791</Timestamp><Current dt:…	좌우반구com(split BVF)_3-033-1	60.022	1.0.0.165	1	-1238836372	Professional	2.0.10.242	2.0.10.353	06-10-2021	2021-06-10 오전 5:51:07	14:51:07	2.0.10.248	239	2	z	미략	미	략	NULL	NULL	NULL	43	1	107	NULL	NULL	NULL	KSY3	List2	NULL	NULL	NULL	NULL	NULL	NULL	NULL	NULL	NULL	1	z	1	3	727285	0	z	606
좌우반구com(split BVF)_3	33	1	<?xml version="1.0"?>\n<Clock xmlns:dt="urn:schemas-microsoft-com:datatypes"><Description dt:dt="string">E-Prime Primary Realtime Clock</Description><StartTime><Timestamp dt:dt="int">0</Timestamp><DateUtc dt:dt="string">2021-06-10T05:51:07Z</DateUtc></StartTime><FrequencyChanges><FrequencyChange><Frequency dt:dt="r8">2699990000</Frequency><Timestamp dt:dt="r8">633879262791</Timestamp><Current dt:…	좌우반구com(split BVF)_3-033-1	60.022	1.0.0.165	1	-1238836372	Professional	2.0.10.242	2.0.10.353	06-10-2021	2021-06-10 오전 5:51:07	14:51:07	2.0.10.248	259	1	{/}	밀수	밀	수	NULL	NULL	NULL	17	1	127	NULL	NULL	NULL	KSY2	List2	NULL	NULL	NULL	NULL	NULL	NULL	NULL	NULL	NULL	1	{/}	0	4	779917	0	{/}	413
좌우반구com(split BVF)_3	33	1	<?xml version="1.0"?>\n<Clock xmlns:dt="urn:schemas-microsoft-com:datatypes"><Description dt:dt="string">E-Prime Primary Realtime Clock</Description><StartTime><Timestamp dt:dt="int">0</Timestamp><DateUtc dt:dt="string">2021-06-10T05:51:07Z</DateUtc></StartTime><FrequencyChanges><FrequencyChange><Frequency dt:dt="r8">2699990000</Frequency><Timestamp dt:dt="r8">633879262791</Timestamp><Current dt:…	좌우반구com(split BVF)_3-033-1	60.022	1.0.0.165	1	-1238836372	Professional	2.0.10.242	2.0.10.353	06-10-2021	2021-06-10 오전 5:51:07	14:51:07	2.0.10.248	4	2	z	밀헤	밀	헤	90	1	4	NULL	NULL	NULL	NULL	NULL	NULL	KSY3	List1	NULL	NULL	NULL	NULL	NULL	NULL	NULL	NULL	NULL	1	z	0	3	30201	0	z	487
좌우반구com(split BVF)_3	33	1	<?xml version="1.0"?>\n<Clock xmlns:dt="urn:schemas-microsoft-com:datatypes"><Description dt:dt="string">E-Prime Primary Realtime Clock</Description><StartTime><Timestamp dt:dt="int">0</Timestamp><DateUtc dt:dt="string">2021-06-10T05:51:07Z</DateUtc></StartTime><FrequencyChanges><FrequencyChange><Frequency dt:dt="r8">2699990000</Frequency><Timestamp dt:dt="r8">633879262791</Timestamp><Current dt:…	좌우반구com(split BVF)_3-033-1	60.022	1.0.0.165	1	-1238836372	Professional	2.0.10.242	2.0.10.353	06-10-2021	2021-06-10 오전 5:51:07	14:51:07	2.0.10.248	53	2	z	박낌	박	낌	98	1	53	NULL	NULL	NULL	NULL	NULL	NULL	KSY	List1	0		0	-1	164720	183		0	0	1	z	0	3	164903	0	z	399
좌우반구com(split BVF)_3	33	1	<?xml version="1.0"?>\n<Clock xmlns:dt="urn:schemas-microsoft-com:datatypes"><Description dt:dt="string">E-Prime Primary Realtime Clock</Description><StartTime><Timestamp dt:dt="int">0</Timestamp><DateUtc dt:dt="string">2021-06-10T05:51:07Z</DateUtc></StartTime><FrequencyChanges><FrequencyChange><Frequency dt:dt="r8">2699990000</Frequency><Timestamp dt:dt="r8">633879262791</Timestamp><Current dt:…	좌우반구com(split BVF)_3-033-1	60.022	1.0.0.165	1	-1238836372	Professional	2.0.10.242	2.0.10.353	06-10-2021	2021-06-10 오전 5:51:07	14:51:07	2.0.10.248	189	1	{/}	반응	반	응	NULL	NULL	NULL	106	1	57	NULL	NULL	NULL	KSY2	List2	NULL	NULL	NULL	NULL	NULL	NULL	NULL	NULL	NULL	1	{/}	0	3	592767	0	{/}	337
좌우반구com(split BVF)_3	33	1	<?xml version="1.0"?>\n<Clock xmlns:dt="urn:schemas-microsoft-com:datatypes"><Description dt:dt="string">E-Prime Primary Realtime Clock</Description><StartTime><Timestamp dt:dt="int">0</Timestamp><DateUtc dt:dt="string">2021-06-10T05:51:07Z</DateUtc></StartTime><FrequencyChanges><FrequencyChange><Frequency dt:dt="r8">2699990000</Frequency><Timestamp dt:dt="r8">633879262791</Timestamp><Current dt:…	좌우반구com(split BVF)_3-033-1	60.022	1.0.0.165	1	-1238836372	Professional	2.0.10.242	2.0.10.353	06-10-2021	2021-06-10 오전 5:51:07	14:51:07	2.0.10.248	137	1	{/}	발길	발	길	NULL	NULL	NULL	53	1	5	NULL	NULL	NULL	KSY2	List2	NULL	NULL	NULL	NULL	NULL	NULL	NULL	NULL	NULL	1	{/}	0	4	451801	0	{/}	1176
좌우반구com(split BVF)_3	33	1	<?xml version="1.0"?>\n<Clock xmlns:dt="urn:schemas-microsoft-com:datatypes"><Description dt:dt="string">E-Prime Primary Realtime Clock</Description><StartTime><Timestamp dt:dt="int">0</Timestamp><DateUtc dt:dt="string">2021-06-10T05:51:07Z</DateUtc></StartTime><FrequencyChanges><FrequencyChange><Frequency dt:dt="r8">2699990000</Frequency><Timestamp dt:dt="r8">633879262791</Timestamp><Current dt:…	좌우반구com(split BVF)_3-033-1	60.022	1.0.0.165	1	-1238836372	Professional	2.0.10.242	2.0.10.353	06-10-2021	2021-06-10 오전 5:51:07	14:51:07	2.0.10.248	170	2	z	발보	발	보	NULL	NULL	NULL	121	1	38	NULL	NULL	NULL	KSY2	List2	NULL	NULL	NULL	NULL	NULL	NULL	NULL	NULL	NULL	1	z	0	3	541885	0	z	452
좌우반구com(split BVF)_3	33	1	<?xml version="1.0"?>\n<Clock xmlns:dt="urn:schemas-microsoft-com:datatypes"><Description dt:dt="string">E-Prime Primary Realtime Clock</Description><StartTime><Timestamp dt:dt="int">0</Timestamp><DateUtc dt:dt="string">2021-06-10T05:51:07Z</DateUtc></StartTime><FrequencyChanges><FrequencyChange><Frequency dt:dt="r8">2699990000</Frequency><Timestamp dt:dt="r8">633879262791</Timestamp><Current dt:…	좌우반구com(split BVF)_3-033-1	60.022	1.0.0.165	1	-1238836372	Professional	2.0.10.242	2.0.10.353	06-10-2021	2021-06-10 오전 5:51:07	14:51:07	2.0.10.248	87	2	z	발횟	발	횟	81	1	87	NULL	NULL	NULL	NULL	NULL	NULL	KSY3	List1	NULL	NULL	NULL	NULL	NULL	NULL	NULL	NULL	NULL	1	z	0	3	256987	0	z	484
좌우반구com(split BVF)_3	33	1	<?xml version="1.0"?>\n<Clock xmlns:dt="urn:schemas-microsoft-com:datatypes"><Description dt:dt="string">E-Prime Primary Realtime Clock</Description><StartTime><Timestamp dt:dt="int">0</Timestamp><DateUtc dt:dt="string">2021-06-10T05:51:07Z</DateUtc></StartTime><FrequencyChanges><FrequencyChange><Frequency dt:dt="r8">2699990000</Frequency><Timestamp dt:dt="r8">633879262791</Timestamp><Current dt:…	좌우반구com(split BVF)_3-033-1	60.022	1.0.0.165	1	-1238836372	Professional	2.0.10.242	2.0.10.353	06-10-2021	2021-06-10 오전 5:51:07	14:51:07	2.0.10.248	349	1	{/}	방법	방	법	NULL	NULL	NULL	NULL	NULL	NULL	14	1	85	KSY2	List3	NULL	NULL	NULL	NULL	NULL	NULL	NULL	NULL	NULL	1	{/}	0	3	1049770	0	{/}	464
좌우반구com(split BVF)_3	33	1	<?xml version="1.0"?>\n<Clock xmlns:dt="urn:schemas-microsoft-com:datatypes"><Description dt:dt="string">E-Prime Primary Realtime Clock</Description><StartTime><Timestamp dt:dt="int">0</Timestamp><DateUtc dt:dt="string">2021-06-10T05:51:07Z</DateUtc></StartTime><FrequencyChanges><FrequencyChange><Frequency dt:dt="r8">2699990000</Frequency><Timestamp dt:dt="r8">633879262791</Timestamp><Current dt:…	좌우반구com(split BVF)_3-033-1	60.022	1.0.0.165	1	-1238836372	Professional	2.0.10.242	2.0.10.353	06-10-2021	2021-06-10 오전 5:51:07	14:51:07	2.0.10.248	198	2	z	배심	배	심	NULL	NULL	NULL	118	1	66	NULL	NULL	NULL	KSY2	List2	NULL	NULL	NULL	NULL	NULL	NULL	NULL	NULL	NULL	1	z	0	4	617275	0	z	691
좌우반구com(split BVF)_3	33	1	<?xml version="1.0"?>\n<Clock xmlns:dt="urn:schemas-microsoft-com:datatypes"><Description dt:dt="string">E-Prime Primary Realtime Clock</Description><StartTime><Timestamp dt:dt="int">0</Timestamp><DateUtc dt:dt="string">2021-06-10T05:51:07Z</DateUtc></StartTime><FrequencyChanges><FrequencyChange><Frequency dt:dt="r8">2699990000</Frequency><Timestamp dt:dt="r8">633879262791</Timestamp><Current dt:…	좌우반구com(split BVF)_3-033-1	60.022	1.0.0.165	1	-1238836372	Professional	2.0.10.242	2.0.10.353	06-10-2021	2021-06-10 오전 5:51:07	14:51:07	2.0.10.248	179	2	z	버구	버	구	NULL	NULL	NULL	24	1	47	NULL	NULL	NULL	KSY3	List2	NULL	NULL	NULL	NULL	NULL	NULL	NULL	NULL	NULL	1	z	0	3	566226	0	z	532
좌우반구com(split BVF)_3	33	1	<?xml version="1.0"?>\n<Clock xmlns:dt="urn:schemas-microsoft-com:datatypes"><Description dt:dt="string">E-Prime Primary Realtime Clock</Description><StartTime><Timestamp dt:dt="int">0</Timestamp><DateUtc dt:dt="string">2021-06-10T05:51:07Z</DateUtc></StartTime><FrequencyChanges><FrequencyChange><Frequency dt:dt="r8">2699990000</Frequency><Timestamp dt:dt="r8">633879262791</Timestamp><Current dt:…	좌우반구com(split BVF)_3-033-1	60.022	1.0.0.165	1	-1238836372	Professional	2.0.10.242	2.0.10.353	06-10-2021	2021-06-10 오전 5:51:07	14:51:07	2.0.10.248	384	1	{/}	버스	버	스	NULL	NULL	NULL	NULL	NULL	NULL	81	1	120	KSY2	List3	NULL	NULL	NULL	NULL	NULL	NULL	NULL	NULL	NULL	1	{/}	0	4	1142254	0	{/}	269
좌우반구com(split BVF)_3	33	1	<?xml version="1.0"?>\n<Clock xmlns:dt="urn:schemas-microsoft-com:datatypes"><Description dt:dt="string">E-Prime Primary Realtime Clock</Description><StartTime><Timestamp dt:dt="int">0</Timestamp><DateUtc dt:dt="string">2021-06-10T05:51:07Z</DateUtc></StartTime><FrequencyChanges><FrequencyChange><Frequency dt:dt="r8">2699990000</Frequency><Timestamp dt:dt="r8">633879262791</Timestamp><Current dt:…	좌우반구com(split BVF)_3-033-1	60.022	1.0.0.165	1	-1238836372	Professional	2.0.10.242	2.0.10.353	06-10-2021	2021-06-10 오전 5:51:07	14:51:07	2.0.10.248	201	2	z	버현	버	현	NULL	NULL	NULL	123	1	69	NULL	NULL	NULL	KSY2	List2	NULL	NULL	NULL	NULL	NULL	NULL	NULL	NULL	NULL	1	z	0	3	625255	0	z	486
좌우반구com(split BVF)_3	33	1	<?xml version="1.0"?>\n<Clock xmlns:dt="urn:schemas-microsoft-com:datatypes"><Description dt:dt="string">E-Prime Primary Realtime Clock</Description><StartTime><Timestamp dt:dt="int">0</Timestamp><DateUtc dt:dt="string">2021-06-10T05:51:07Z</DateUtc></StartTime><FrequencyChanges><FrequencyChange><Frequency dt:dt="r8">2699990000</Frequency><Timestamp dt:dt="r8">633879262791</Timestamp><Current dt:…	좌우반구com(split BVF)_3-033-1	60.022	1.0.0.165	1	-1238836372	Professional	2.0.10.242	2.0.10.353	06-10-2021	2021-06-10 오전 5:51:07	14:51:07	2.0.10.248	274	2	z	법낌	법	낌	NULL	NULL	NULL	NULL	NULL	NULL	24	1	10	KSY3	List3	NULL	NULL	NULL	NULL	NULL	NULL	NULL	NULL	NULL	1	z	0	3	857539	0	z	583
좌우반구com(split BVF)_3	33	1	<?xml version="1.0"?>\n<Clock xmlns:dt="urn:schemas-microsoft-com:datatypes"><Description dt:dt="string">E-Prime Primary Realtime Clock</Description><StartTime><Timestamp dt:dt="int">0</Timestamp><DateUtc dt:dt="string">2021-06-10T05:51:07Z</DateUtc></StartTime><FrequencyChanges><FrequencyChange><Frequency dt:dt="r8">2699990000</Frequency><Timestamp dt:dt="r8">633879262791</Timestamp><Current dt:…	좌우반구com(split BVF)_3-033-1	60.022	1.0.0.165	1	-1238836372	Professional	2.0.10.242	2.0.10.353	06-10-2021	2021-06-10 오전 5:51:07	14:51:07	2.0.10.248	214	1	{/}	별개	별	개	NULL	NULL	NULL	85	1	82	NULL	NULL	NULL	KSY2	List2	NULL	NULL	NULL	NULL	NULL	NULL	NULL	NULL	NULL	1	{/}	0	4	659510	0	{/}	367
좌우반구com(split BVF)_3	33	1	<?xml version="1.0"?>\n<Clock xmlns:dt="urn:schemas-microsoft-com:datatypes"><Description dt:dt="string">E-Prime Primary Realtime Clock</Description><StartTime><Timestamp dt:dt="int">0</Timestamp><DateUtc dt:dt="string">2021-06-10T05:51:07Z</DateUtc></StartTime><FrequencyChanges><FrequencyChange><Frequency dt:dt="r8">2699990000</Frequency><Timestamp dt:dt="r8">633879262791</Timestamp><Current dt:…	좌우반구com(split BVF)_3-033-1	60.022	1.0.0.165	1	-1238836372	Professional	2.0.10.242	2.0.10.353	06-10-2021	2021-06-10 오전 5:51:07	14:51:07	2.0.10.248	188	1	{/}	별미	별	미	NULL	NULL	NULL	13	1	56	NULL	NULL	NULL	KSY2	List2	NULL	NULL	NULL	NULL	NULL	NULL	NULL	NULL	NULL	1	{/}	0	3	590101	0	{/}	458
좌우반구com(split BVF)_3	33	1	<?xml version="1.0"?>\n<Clock xmlns:dt="urn:schemas-microsoft-com:datatypes"><Description dt:dt="string">E-Prime Primary Realtime Clock</Description><StartTime><Timestamp dt:dt="int">0</Timestamp><DateUtc dt:dt="string">2021-06-10T05:51:07Z</DateUtc></StartTime><FrequencyChanges><FrequencyChange><Frequency dt:dt="r8">2699990000</Frequency><Timestamp dt:dt="r8">633879262791</Timestamp><Current dt:…	좌우반구com(split BVF)_3-033-1	60.022	1.0.0.165	1	-1238836372	Professional	2.0.10.242	2.0.10.353	06-10-2021	2021-06-10 오전 5:51:07	14:51:07	2.0.10.248	338	1	{/}	보고	보	고	NULL	NULL	NULL	NULL	NULL	NULL	93	1	74	KSY2	List3	NULL	NULL	NULL	NULL	NULL	NULL	NULL	NULL	NULL	1	{/}	0	3	1021580	0	{/}	218
좌우반구com(split BVF)_3	33	1	<?xml version="1.0"?>\n<Clock xmlns:dt="urn:schemas-microsoft-com:datatypes"><Description dt:dt="string">E-Prime Primary Realtime Clock</Description><StartTime><Timestamp dt:dt="int">0</Timestamp><DateUtc dt:dt="string">2021-06-10T05:51:07Z</DateUtc></StartTime><FrequencyChanges><FrequencyChange><Frequency dt:dt="r8">2699990000</Frequency><Timestamp dt:dt="r8">633879262791</Timestamp><Current dt:…	좌우반구com(split BVF)_3-033-1	60.022	1.0.0.165	1	-1238836372	Professional	2.0.10.242	2.0.10.353	06-10-2021	2021-06-10 오전 5:51:07	14:51:07	2.0.10.248	373	1	{/}	본인	본	인	NULL	NULL	NULL	NULL	NULL	NULL	101	1	109	KSY2	List3	NULL	NULL	NULL	NULL	NULL	NULL	NULL	NULL	NULL	1	{/}	1	3	1112747	0	{/}	396
좌우반구com(split BVF)_3	33	1	<?xml version="1.0"?>\n<Clock xmlns:dt="urn:schemas-microsoft-com:datatypes"><Description dt:dt="string">E-Prime Primary Realtime Clock</Description><StartTime><Timestamp dt:dt="int">0</Timestamp><DateUtc dt:dt="string">2021-06-10T05:51:07Z</DateUtc></StartTime><FrequencyChanges><FrequencyChange><Frequency dt:dt="r8">2699990000</Frequency><Timestamp dt:dt="r8">633879262791</Timestamp><Current dt:…	좌우반구com(split BVF)_3-033-1	60.022	1.0.0.165	1	-1238836372	Professional	2.0.10.242	2.0.10.353	06-10-2021	2021-06-10 오전 5:51:07	14:51:07	2.0.10.248	111	2	z	본중	본	중	19	1	111	NULL	NULL	NULL	NULL	NULL	NULL	KSY2	List1	NULL	NULL	NULL	NULL	NULL	NULL	NULL	NULL	NULL	1	z	0	3	319831	0	z	590
좌우반구com(split BVF)_3	33	1	<?xml version="1.0"?>\n<Clock xmlns:dt="urn:schemas-microsoft-com:datatypes"><Description dt:dt="string">E-Prime Primary Realtime Clock</Description><StartTime><Timestamp dt:dt="int">0</Timestamp><DateUtc dt:dt="string">2021-06-10T05:51:07Z</DateUtc></StartTime><FrequencyChanges><FrequencyChange><Frequency dt:dt="r8">2699990000</Frequency><Timestamp dt:dt="r8">633879262791</Timestamp><Current dt:…	좌우반구com(split BVF)_3-033-1	60.022	1.0.0.165	1	-1238836372	Professional	2.0.10.242	2.0.10.353	06-10-2021	2021-06-10 오전 5:51:07	14:51:07	2.0.10.248	315	1	{/}	봉사	봉	사	NULL	NULL	NULL	NULL	NULL	NULL	103	1	51	KSY2	List3	NULL	NULL	NULL	NULL	NULL	NULL	NULL	NULL	NULL	1	{/}	1	3	964017	0	{/}	278
좌우반구com(split BVF)_3	33	1	<?xml version="1.0"?>\n<Clock xmlns:dt="urn:schemas-microsoft-com:datatypes"><Description dt:dt="string">E-Prime Primary Realtime Clock</Description><StartTime><Timestamp dt:dt="int">0</Timestamp><DateUtc dt:dt="string">2021-06-10T05:51:07Z</DateUtc></StartTime><FrequencyChanges><FrequencyChange><Frequency dt:dt="r8">2699990000</Frequency><Timestamp dt:dt="r8">633879262791</Timestamp><Current dt:…	좌우반구com(split BVF)_3-033-1	60.022	1.0.0.165	1	-1238836372	Professional	2.0.10.242	2.0.10.353	06-10-2021	2021-06-10 오전 5:51:07	14:51:07	2.0.10.248	28	2	z	봉택	봉	택	48	1	28	NULL	NULL	NULL	NULL	NULL	NULL	KSY2	List1	NULL	NULL	NULL	NULL	NULL	NULL	NULL	NULL	NULL	1	z	0	4	94762	0	z	462
좌우반구com(split BVF)_3	33	1	<?xml version="1.0"?>\n<Clock xmlns:dt="urn:schemas-microsoft-com:datatypes"><Description dt:dt="string">E-Prime Primary Realtime Clock</Description><StartTime><Timestamp dt:dt="int">0</Timestamp><DateUtc dt:dt="string">2021-06-10T05:51:07Z</DateUtc></StartTime><FrequencyChanges><FrequencyChange><Frequency dt:dt="r8">2699990000</Frequency><Timestamp dt:dt="r8">633879262791</Timestamp><Current dt:…	좌우반구com(split BVF)_3-033-1	60.022	1.0.0.165	1	-1238836372	Professional	2.0.10.242	2.0.10.353	06-10-2021	2021-06-10 오전 5:51:07	14:51:07	2.0.10.248	134	1	{/}	부대	부	대	NULL	NULL	NULL	31	1	2	NULL	NULL	NULL	KSY3	List2	NULL	NULL	NULL	NULL	NULL	NULL	NULL	NULL	NULL	1	{/}	1	3	443953	0	{/}	328
좌우반구com(split BVF)_3	33	1	<?xml version="1.0"?>\n<Clock xmlns:dt="urn:schemas-microsoft-com:datatypes"><Description dt:dt="string">E-Prime Primary Realtime Clock</Description><StartTime><Timestamp dt:dt="int">0</Timestamp><DateUtc dt:dt="string">2021-06-10T05:51:07Z</DateUtc></StartTime><FrequencyChanges><FrequencyChange><Frequency dt:dt="r8">2699990000</Frequency><Timestamp dt:dt="r8">633879262791</Timestamp><Current dt:…	좌우반구com(split BVF)_3-033-1	60.022	1.0.0.165	1	-1238836372	Professional	2.0.10.242	2.0.10.353	06-10-2021	2021-06-10 오전 5:51:07	14:51:07	2.0.10.248	292	1	{/}	부스	부	스	NULL	NULL	NULL	NULL	NULL	NULL	62	1	28	KSY3	List3	NULL	NULL	NULL	NULL	NULL	NULL	NULL	NULL	NULL	0	{/}	1	3	905388	0	z	399
좌우반구com(split BVF)_3	33	1	<?xml version="1.0"?>\n<Clock xmlns:dt="urn:schemas-microsoft-com:datatypes"><Description dt:dt="string">E-Prime Primary Realtime Clock</Description><StartTime><Timestamp dt:dt="int">0</Timestamp><DateUtc dt:dt="string">2021-06-10T05:51:07Z</DateUtc></StartTime><FrequencyChanges><FrequencyChange><Frequency dt:dt="r8">2699990000</Frequency><Timestamp dt:dt="r8">633879262791</Timestamp><Current dt:…	좌우반구com(split BVF)_3-033-1	60.022	1.0.0.165	1	-1238836372	Professional	2.0.10.242	2.0.10.353	06-10-2021	2021-06-10 오전 5:51:07	14:51:07	2.0.10.248	60	2	z	분낌	분	낌	18	1	60	NULL	NULL	NULL	NULL	NULL	NULL	KSY	List1	0		0	0	184080	183		0	0	1	z	0	3	184263	0	z	455
좌우반구com(split BVF)_3	33	1	<?xml version="1.0"?>\n<Clock xmlns:dt="urn:schemas-microsoft-com:datatypes"><Description dt:dt="string">E-Prime Primary Realtime Clock</Description><StartTime><Timestamp dt:dt="int">0</Timestamp><DateUtc dt:dt="string">2021-06-10T05:51:07Z</DateUtc></StartTime><FrequencyChanges><FrequencyChange><Frequency dt:dt="r8">2699990000</Frequency><Timestamp dt:dt="r8">633879262791</Timestamp><Current dt:…	좌우반구com(split BVF)_3-033-1	60.022	1.0.0.165	1	-1238836372	Professional	2.0.10.242	2.0.10.353	06-10-2021	2021-06-10 오전 5:51:07	14:51:07	2.0.10.248	289	1	{/}	분류	분	류	NULL	NULL	NULL	NULL	NULL	NULL	110	1	25	KSY3	List3	NULL	NULL	NULL	NULL	NULL	NULL	NULL	NULL	NULL	1	{/}	0	3	897741	0	{/}	251
좌우반구com(split BVF)_3	33	1	<?xml version="1.0"?>\n<Clock xmlns:dt="urn:schemas-microsoft-com:datatypes"><Description dt:dt="string">E-Prime Primary Realtime Clock</Description><StartTime><Timestamp dt:dt="int">0</Timestamp><DateUtc dt:dt="string">2021-06-10T05:51:07Z</DateUtc></StartTime><FrequencyChanges><FrequencyChange><Frequency dt:dt="r8">2699990000</Frequency><Timestamp dt:dt="r8">633879262791</Timestamp><Current dt:…	좌우반구com(split BVF)_3-033-1	60.022	1.0.0.165	1	-1238836372	Professional	2.0.10.242	2.0.10.353	06-10-2021	2021-06-10 오전 5:51:07	14:51:07	2.0.10.248	95	1	{/}	분석	분	석	71	1	95	NULL	NULL	NULL	NULL	NULL	NULL	KSY3	List1	NULL	NULL	NULL	NULL	NULL	NULL	NULL	NULL	NULL	1	{/}	0	3	278479	0	{/}	213
좌우반구com(split BVF)_3	33	1	<?xml version="1.0"?>\n<Clock xmlns:dt="urn:schemas-microsoft-com:datatypes"><Description dt:dt="string">E-Prime Primary Realtime Clock</Description><StartTime><Timestamp dt:dt="int">0</Timestamp><DateUtc dt:dt="string">2021-06-10T05:51:07Z</DateUtc></StartTime><FrequencyChanges><FrequencyChange><Frequency dt:dt="r8">2699990000</Frequency><Timestamp dt:dt="r8">633879262791</Timestamp><Current dt:…	좌우반구com(split BVF)_3-033-1	60.022	1.0.0.165	1	-1238836372	Professional	2.0.10.242	2.0.10.353	06-10-2021	2021-06-10 오전 5:51:07	14:51:07	2.0.10.248	77	1	{/}	분포	분	포	6	1	77	NULL	NULL	NULL	NULL	NULL	NULL	KSY3	List1	NULL	NULL	NULL	NULL	NULL	NULL	NULL	NULL	NULL	1	{/}	0	3	230663	0	{/}	367
좌우반구com(split BVF)_3	33	1	<?xml version="1.0"?>\n<Clock xmlns:dt="urn:schemas-microsoft-com:datatypes"><Description dt:dt="string">E-Prime Primary Realtime Clock</Description><StartTime><Timestamp dt:dt="int">0</Timestamp><DateUtc dt:dt="string">2021-06-10T05:51:07Z</DateUtc></StartTime><FrequencyChanges><FrequencyChange><Frequency dt:dt="r8">2699990000</Frequency><Timestamp dt:dt="r8">633879262791</Timestamp><Current dt:…	좌우반구com(split BVF)_3-033-1	60.022	1.0.0.165	1	-1238836372	Professional	2.0.10.242	2.0.10.353	06-10-2021	2021-06-10 오전 5:51:07	14:51:07	2.0.10.248	94	1	{/}	비교	비	교	67	1	94	NULL	NULL	NULL	NULL	NULL	NULL	KSY3	List1	NULL	NULL	NULL	NULL	NULL	NULL	NULL	NULL	NULL	1	{/}	0	3	276030	0	{/}	254
좌우반구com(split BVF)_3	33	1	<?xml version="1.0"?>\n<Clock xmlns:dt="urn:schemas-microsoft-com:datatypes"><Description dt:dt="string">E-Prime Primary Realtime Clock</Description><StartTime><Timestamp dt:dt="int">0</Timestamp><DateUtc dt:dt="string">2021-06-10T05:51:07Z</DateUtc></StartTime><FrequencyChanges><FrequencyChange><Frequency dt:dt="r8">2699990000</Frequency><Timestamp dt:dt="r8">633879262791</Timestamp><Current dt:…	좌우반구com(split BVF)_3-033-1	60.022	1.0.0.165	1	-1238836372	Professional	2.0.10.242	2.0.10.353	06-10-2021	2021-06-10 오전 5:51:07	14:51:07	2.0.10.248	190	2	z	비껍	비	껍	NULL	NULL	NULL	93	1	58	NULL	NULL	NULL	KSY3	List2	NULL	NULL	NULL	NULL	NULL	NULL	NULL	NULL	NULL	1	z	0	3	595299	0	z	547
좌우반구com(split BVF)_3	33	1	<?xml version="1.0"?>\n<Clock xmlns:dt="urn:schemas-microsoft-com:datatypes"><Description dt:dt="string">E-Prime Primary Realtime Clock</Description><StartTime><Timestamp dt:dt="int">0</Timestamp><DateUtc dt:dt="string">2021-06-10T05:51:07Z</DateUtc></StartTime><FrequencyChanges><FrequencyChange><Frequency dt:dt="r8">2699990000</Frequency><Timestamp dt:dt="r8">633879262791</Timestamp><Current dt:…	좌우반구com(split BVF)_3-033-1	60.022	1.0.0.165	1	-1238836372	Professional	2.0.10.242	2.0.10.353	06-10-2021	2021-06-10 오전 5:51:07	14:51:07	2.0.10.248	197	2	z	비략	비	략	NULL	NULL	NULL	21	1	65	NULL	NULL	NULL	KSY2	List2	NULL	NULL	NULL	NULL	NULL	NULL	NULL	NULL	NULL	1	z	0	3	614226	0	z	843
좌우반구com(split BVF)_3	33	1	<?xml version="1.0"?>\n<Clock xmlns:dt="urn:schemas-microsoft-com:datatypes"><Description dt:dt="string">E-Prime Primary Realtime Clock</Description><StartTime><Timestamp dt:dt="int">0</Timestamp><DateUtc dt:dt="string">2021-06-10T05:51:07Z</DateUtc></StartTime><FrequencyChanges><FrequencyChange><Frequency dt:dt="r8">2699990000</Frequency><Timestamp dt:dt="r8">633879262791</Timestamp><Current dt:…	좌우반구com(split BVF)_3-033-1	60.022	1.0.0.165	1	-1238836372	Professional	2.0.10.242	2.0.10.353	06-10-2021	2021-06-10 오전 5:51:07	14:51:07	2.0.10.248	33	1	{/}	비상	비	상	117	1	33	NULL	NULL	NULL	NULL	NULL	NULL	KSY3	List1	NULL	NULL	NULL	NULL	NULL	NULL	NULL	NULL	NULL	1	{/}	1	3	108523	0	{/}	376
좌우반구com(split BVF)_3	33	1	<?xml version="1.0"?>\n<Clock xmlns:dt="urn:schemas-microsoft-com:datatypes"><Description dt:dt="string">E-Prime Primary Realtime Clock</Description><StartTime><Timestamp dt:dt="int">0</Timestamp><DateUtc dt:dt="string">2021-06-10T05:51:07Z</DateUtc></StartTime><FrequencyChanges><FrequencyChange><Frequency dt:dt="r8">2699990000</Frequency><Timestamp dt:dt="r8">633879262791</Timestamp><Current dt:…	좌우반구com(split BVF)_3-033-1	60.022	1.0.0.165	1	-1238836372	Professional	2.0.10.242	2.0.10.353	06-10-2021	2021-06-10 오전 5:51:07	14:51:07	2.0.10.248	109	1	{/}	비용	비	용	13	1	109	NULL	NULL	NULL	NULL	NULL	NULL	KSY3	List1	NULL	NULL	NULL	NULL	NULL	NULL	NULL	NULL	NULL	1	{/}	0	4	314250	0	{/}	297
좌우반구com(split BVF)_3	33	1	<?xml version="1.0"?>\n<Clock xmlns:dt="urn:schemas-microsoft-com:datatypes"><Description dt:dt="string">E-Prime Primary Realtime Clock</Description><StartTime><Timestamp dt:dt="int">0</Timestamp><DateUtc dt:dt="string">2021-06-10T05:51:07Z</DateUtc></StartTime><FrequencyChanges><FrequencyChange><Frequency dt:dt="r8">2699990000</Frequency><Timestamp dt:dt="r8">633879262791</Timestamp><Current dt:…	좌우반구com(split BVF)_3-033-1	60.022	1.0.0.165	1	-1238836372	Professional	2.0.10.242	2.0.10.353	06-10-2021	2021-06-10 오전 5:51:07	14:51:07	2.0.10.248	221	1	{/}	비판	비	판	NULL	NULL	NULL	117	1	89	NULL	NULL	NULL	KSY3	List2	NULL	NULL	NULL	NULL	NULL	NULL	NULL	NULL	NULL	1	{/}	1	3	679069	0	{/}	264
좌우반구com(split BVF)_3	33	1	<?xml version="1.0"?>\n<Clock xmlns:dt="urn:schemas-microsoft-com:datatypes"><Description dt:dt="string">E-Prime Primary Realtime Clock</Description><StartTime><Timestamp dt:dt="int">0</Timestamp><DateUtc dt:dt="string">2021-06-10T05:51:07Z</DateUtc></StartTime><FrequencyChanges><FrequencyChange><Frequency dt:dt="r8">2699990000</Frequency><Timestamp dt:dt="r8">633879262791</Timestamp><Current dt:…	좌우반구com(split BVF)_3-033-1	60.022	1.0.0.165	1	-1238836372	Professional	2.0.10.242	2.0.10.353	06-10-2021	2021-06-10 오전 5:51:07	14:51:07	2.0.10.248	80	1	{/}	빈도	빈	도	70	1	80	NULL	NULL	NULL	NULL	NULL	NULL	KSY3	List1	NULL	NULL	NULL	NULL	NULL	NULL	NULL	NULL	NULL	1	{/}	0	3	238660	0	{/}	697
좌우반구com(split BVF)_3	33	1	<?xml version="1.0"?>\n<Clock xmlns:dt="urn:schemas-microsoft-com:datatypes"><Description dt:dt="string">E-Prime Primary Realtime Clock</Description><StartTime><Timestamp dt:dt="int">0</Timestamp><DateUtc dt:dt="string">2021-06-10T05:51:07Z</DateUtc></StartTime><FrequencyChanges><FrequencyChange><Frequency dt:dt="r8">2699990000</Frequency><Timestamp dt:dt="r8">633879262791</Timestamp><Current dt:…	좌우반구com(split BVF)_3-033-1	60.022	1.0.0.165	1	-1238836372	Professional	2.0.10.242	2.0.10.353	06-10-2021	2021-06-10 오전 5:51:07	14:51:07	2.0.10.248	107	2	z	빈략	빈	략	24	1	107	NULL	NULL	NULL	NULL	NULL	NULL	KSY	List1	0		0	0	309002	183		0	0	0	z	0	3	309185	0	{/}	210
좌우반구com(split BVF)_3	33	1	<?xml version="1.0"?>\n<Clock xmlns:dt="urn:schemas-microsoft-com:datatypes"><Description dt:dt="string">E-Prime Primary Realtime Clock</Description><StartTime><Timestamp dt:dt="int">0</Timestamp><DateUtc dt:dt="string">2021-06-10T05:51:07Z</DateUtc></StartTime><FrequencyChanges><FrequencyChange><Frequency dt:dt="r8">2699990000</Frequency><Timestamp dt:dt="r8">633879262791</Timestamp><Current dt:…	좌우반구com(split BVF)_3-033-1	60.022	1.0.0.165	1	-1238836372	Professional	2.0.10.242	2.0.10.353	06-10-2021	2021-06-10 오전 5:51:07	14:51:07	2.0.10.248	340	2	z	빈비	빈	비	NULL	NULL	NULL	NULL	NULL	NULL	122	1	76	KSY	List3	0		1	-1	1026228	184		0	0	1	z	0	4	1026412	0	z	425
좌우반구com(split BVF)_3	33	1	<?xml version="1.0"?>\n<Clock xmlns:dt="urn:schemas-microsoft-com:datatypes"><Description dt:dt="string">E-Prime Primary Realtime Clock</Description><StartTime><Timestamp dt:dt="int">0</Timestamp><DateUtc dt:dt="string">2021-06-10T05:51:07Z</DateUtc></StartTime><FrequencyChanges><FrequencyChange><Frequency dt:dt="r8">2699990000</Frequency><Timestamp dt:dt="r8">633879262791</Timestamp><Current dt:…	좌우반구com(split BVF)_3-033-1	60.022	1.0.0.165	1	-1238836372	Professional	2.0.10.242	2.0.10.353	06-10-2021	2021-06-10 오전 5:51:07	14:51:07	2.0.10.248	149	2	z	빈종	빈	종	NULL	NULL	NULL	35	1	17	NULL	NULL	NULL	KSY2	List2	NULL	NULL	NULL	NULL	NULL	NULL	NULL	NULL	NULL	0	z	0	3	484872	0	{/}	600
좌우반구com(split BVF)_3	33	1	<?xml version="1.0"?>\n<Clock xmlns:dt="urn:schemas-microsoft-com:datatypes"><Description dt:dt="string">E-Prime Primary Realtime Clock</Description><StartTime><Timestamp dt:dt="int">0</Timestamp><DateUtc dt:dt="string">2021-06-10T05:51:07Z</DateUtc></StartTime><FrequencyChanges><FrequencyChange><Frequency dt:dt="r8">2699990000</Frequency><Timestamp dt:dt="r8">633879262791</Timestamp><Current dt:…	좌우반구com(split BVF)_3-033-1	60.022	1.0.0.165	1	-1238836372	Professional	2.0.10.242	2.0.10.353	06-10-2021	2021-06-10 오전 5:51:07	14:51:07	2.0.10.248	194	1	{/}	사건	사	건	NULL	NULL	NULL	28	1	62	NULL	NULL	NULL	KSY3	List2	NULL	NULL	NULL	NULL	NULL	NULL	NULL	NULL	NULL	1	{/}	0	4	606129	0	{/}	740
좌우반구com(split BVF)_3	33	1	<?xml version="1.0"?>\n<Clock xmlns:dt="urn:schemas-microsoft-com:datatypes"><Description dt:dt="string">E-Prime Primary Realtime Clock</Description><StartTime><Timestamp dt:dt="int">0</Timestamp><DateUtc dt:dt="string">2021-06-10T05:51:07Z</DateUtc></StartTime><FrequencyChanges><FrequencyChange><Frequency dt:dt="r8">2699990000</Frequency><Timestamp dt:dt="r8">633879262791</Timestamp><Current dt:…	좌우반구com(split BVF)_3-033-1	60.022	1.0.0.165	1	-1238836372	Professional	2.0.10.242	2.0.10.353	06-10-2021	2021-06-10 오전 5:51:07	14:51:07	2.0.10.248	356	1	{/}	사과	사	과	NULL	NULL	NULL	NULL	NULL	NULL	79	1	92	KSY3	List3	NULL	NULL	NULL	NULL	NULL	NULL	NULL	NULL	NULL	0	{/}	0	3	1068613	0	z	606
좌우반구com(split BVF)_3	33	1	<?xml version="1.0"?>\n<Clock xmlns:dt="urn:schemas-microsoft-com:datatypes"><Description dt:dt="string">E-Prime Primary Realtime Clock</Description><StartTime><Timestamp dt:dt="int">0</Timestamp><DateUtc dt:dt="string">2021-06-10T05:51:07Z</DateUtc></StartTime><FrequencyChanges><FrequencyChange><Frequency dt:dt="r8">2699990000</Frequency><Timestamp dt:dt="r8">633879262791</Timestamp><Current dt:…	좌우반구com(split BVF)_3-033-1	60.022	1.0.0.165	1	-1238836372	Professional	2.0.10.242	2.0.10.353	06-10-2021	2021-06-10 오전 5:51:07	14:51:07	2.0.10.248	79	1	{/}	사례	사	례	105	1	79	NULL	NULL	NULL	NULL	NULL	NULL	KSY3	List1	NULL	NULL	NULL	NULL	NULL	NULL	NULL	NULL	NULL	1	{/}	0	3	236161	0	{/}	294
좌우반구com(split BVF)_3	33	1	<?xml version="1.0"?>\n<Clock xmlns:dt="urn:schemas-microsoft-com:datatypes"><Description dt:dt="string">E-Prime Primary Realtime Clock</Description><StartTime><Timestamp dt:dt="int">0</Timestamp><DateUtc dt:dt="string">2021-06-10T05:51:07Z</DateUtc></StartTime><FrequencyChanges><FrequencyChange><Frequency dt:dt="r8">2699990000</Frequency><Timestamp dt:dt="r8">633879262791</Timestamp><Current dt:…	좌우반구com(split BVF)_3-033-1	60.022	1.0.0.165	1	-1238836372	Professional	2.0.10.242	2.0.10.353	06-10-2021	2021-06-10 오전 5:51:07	14:51:07	2.0.10.248	88	1	{/}	사상	사	상	41	1	88	NULL	NULL	NULL	NULL	NULL	NULL	KSY3	List1	NULL	NULL	NULL	NULL	NULL	NULL	NULL	NULL	NULL	1	{/}	1	3	259669	0	{/}	261
좌우반구com(split BVF)_3	33	1	<?xml version="1.0"?>\n<Clock xmlns:dt="urn:schemas-microsoft-com:datatypes"><Description dt:dt="string">E-Prime Primary Realtime Clock</Description><StartTime><Timestamp dt:dt="int">0</Timestamp><DateUtc dt:dt="string">2021-06-10T05:51:07Z</DateUtc></StartTime><FrequencyChanges><FrequencyChange><Frequency dt:dt="r8">2699990000</Frequency><Timestamp dt:dt="r8">633879262791</Timestamp><Current dt:…	좌우반구com(split BVF)_3-033-1	60.022	1.0.0.165	1	-1238836372	Professional	2.0.10.242	2.0.10.353	06-10-2021	2021-06-10 오전 5:51:07	14:51:07	2.0.10.248	5	1	{/}	사안	사	안	53	1	5	NULL	NULL	NULL	NULL	NULL	NULL	KSY3	List1	NULL	NULL	NULL	NULL	NULL	NULL	NULL	NULL	NULL	1	{/}	0	4	32884	0	{/}	510
좌우반구com(split BVF)_3	33	1	<?xml version="1.0"?>\n<Clock xmlns:dt="urn:schemas-microsoft-com:datatypes"><Description dt:dt="string">E-Prime Primary Realtime Clock</Description><StartTime><Timestamp dt:dt="int">0</Timestamp><DateUtc dt:dt="string">2021-06-10T05:51:07Z</DateUtc></StartTime><FrequencyChanges><FrequencyChange><Frequency dt:dt="r8">2699990000</Frequency><Timestamp dt:dt="r8">633879262791</Timestamp><Current dt:…	좌우반구com(split BVF)_3-033-1	60.022	1.0.0.165	1	-1238836372	Professional	2.0.10.242	2.0.10.353	06-10-2021	2021-06-10 오전 5:51:07	14:51:07	2.0.10.248	372	1	{/}	사이	사	이	NULL	NULL	NULL	NULL	NULL	NULL	65	1	108	KSY3	List3	NULL	NULL	NULL	NULL	NULL	NULL	NULL	NULL	NULL	1	{/}	0	4	1110132	0	{/}	415
좌우반구com(split BVF)_3	33	1	<?xml version="1.0"?>\n<Clock xmlns:dt="urn:schemas-microsoft-com:datatypes"><Description dt:dt="string">E-Prime Primary Realtime Clock</Description><StartTime><Timestamp dt:dt="int">0</Timestamp><DateUtc dt:dt="string">2021-06-10T05:51:07Z</DateUtc></StartTime><FrequencyChanges><FrequencyChange><Frequency dt:dt="r8">2699990000</Frequency><Timestamp dt:dt="r8">633879262791</Timestamp><Current dt:…	좌우반구com(split BVF)_3-033-1	60.022	1.0.0.165	1	-1238836372	Professional	2.0.10.242	2.0.10.353	06-10-2021	2021-06-10 오전 5:51:07	14:51:07	2.0.10.248	199	1	{/}	사전	사	전	NULL	NULL	NULL	86	1	67	NULL	NULL	NULL	KSY3	List2	NULL	NULL	NULL	NULL	NULL	NULL	NULL	NULL	NULL	1	{/}	0	4	620174	0	{/}	359
좌우반구com(split BVF)_3	33	1	<?xml version="1.0"?>\n<Clock xmlns:dt="urn:schemas-microsoft-com:datatypes"><Description dt:dt="string">E-Prime Primary Realtime Clock</Description><StartTime><Timestamp dt:dt="int">0</Timestamp><DateUtc dt:dt="string">2021-06-10T05:51:07Z</DateUtc></StartTime><FrequencyChanges><FrequencyChange><Frequency dt:dt="r8">2699990000</Frequency><Timestamp dt:dt="r8">633879262791</Timestamp><Current dt:…	좌우반구com(split BVF)_3-033-1	60.022	1.0.0.165	1	-1238836372	Professional	2.0.10.242	2.0.10.353	06-10-2021	2021-06-10 오전 5:51:07	14:51:07	2.0.10.248	152	1	{/}	사진	사	진	NULL	NULL	NULL	129	1	20	NULL	NULL	NULL	KSY3	List2	NULL	NULL	NULL	NULL	NULL	NULL	NULL	NULL	NULL	1	{/}	0	3	492886	0	{/}	810
좌우반구com(split BVF)_3	33	1	<?xml version="1.0"?>\n<Clock xmlns:dt="urn:schemas-microsoft-com:datatypes"><Description dt:dt="string">E-Prime Primary Realtime Clock</Description><StartTime><Timestamp dt:dt="int">0</Timestamp><DateUtc dt:dt="string">2021-06-10T05:51:07Z</DateUtc></StartTime><FrequencyChanges><FrequencyChange><Frequency dt:dt="r8">2699990000</Frequency><Timestamp dt:dt="r8">633879262791</Timestamp><Current dt:…	좌우반구com(split BVF)_3-033-1	60.022	1.0.0.165	1	-1238836372	Professional	2.0.10.242	2.0.10.353	06-10-2021	2021-06-10 오전 5:51:07	14:51:07	2.0.10.248	209	1	{/}	상관	상	관	NULL	NULL	NULL	22	1	77	NULL	NULL	NULL	KSY3	List2	NULL	NULL	NULL	NULL	NULL	NULL	NULL	NULL	NULL	1	{/}	0	4	646048	0	{/}	301
좌우반구com(split BVF)_3	33	1	<?xml version="1.0"?>\n<Clock xmlns:dt="urn:schemas-microsoft-com:datatypes"><Description dt:dt="string">E-Prime Primary Realtime Clock</Description><StartTime><Timestamp dt:dt="int">0</Timestamp><DateUtc dt:dt="string">2021-06-10T05:51:07Z</DateUtc></StartTime><FrequencyChanges><FrequencyChange><Frequency dt:dt="r8">2699990000</Frequency><Timestamp dt:dt="r8">633879262791</Timestamp><Current dt:…	좌우반구com(split BVF)_3-033-1	60.022	1.0.0.165	1	-1238836372	Professional	2.0.10.242	2.0.10.353	06-10-2021	2021-06-10 오전 5:51:07	14:51:07	2.0.10.248	205	1	{/}	상태	상	태	NULL	NULL	NULL	76	1	73	NULL	NULL	NULL	KSY3	List2	NULL	NULL	NULL	NULL	NULL	NULL	NULL	NULL	NULL	1	{/}	0	3	635718	0	{/}	327
좌우반구com(split BVF)_3	33	1	<?xml version="1.0"?>\n<Clock xmlns:dt="urn:schemas-microsoft-com:datatypes"><Description dt:dt="string">E-Prime Primary Realtime Clock</Description><StartTime><Timestamp dt:dt="int">0</Timestamp><DateUtc dt:dt="string">2021-06-10T05:51:07Z</DateUtc></StartTime><FrequencyChanges><FrequencyChange><Frequency dt:dt="r8">2699990000</Frequency><Timestamp dt:dt="r8">633879262791</Timestamp><Current dt:…	좌우반구com(split BVF)_3-033-1	60.022	1.0.0.165	1	-1238836372	Professional	2.0.10.242	2.0.10.353	06-10-2021	2021-06-10 오전 5:51:07	14:51:07	2.0.10.248	171	1	{/}	색상	색	상	NULL	NULL	NULL	54	1	39	NULL	NULL	NULL	KSY3	List2	NULL	NULL	NULL	NULL	NULL	NULL	NULL	NULL	NULL	1	{/}	0	3	544534	0	{/}	258
좌우반구com(split BVF)_3	33	1	<?xml version="1.0"?>\n<Clock xmlns:dt="urn:schemas-microsoft-com:datatypes"><Description dt:dt="string">E-Prime Primary Realtime Clock</Description><StartTime><Timestamp dt:dt="int">0</Timestamp><DateUtc dt:dt="string">2021-06-10T05:51:07Z</DateUtc></StartTime><FrequencyChanges><FrequencyChange><Frequency dt:dt="r8">2699990000</Frequency><Timestamp dt:dt="r8">633879262791</Timestamp><Current dt:…	좌우반구com(split BVF)_3-033-1	60.022	1.0.0.165	1	-1238836372	Professional	2.0.10.242	2.0.10.353	06-10-2021	2021-06-10 오전 5:51:07	14:51:07	2.0.10.248	396	1	{/}	생선	생	선	NULL	NULL	NULL	NULL	NULL	NULL	123	1	132	KSY3	List3	NULL	NULL	NULL	NULL	NULL	NULL	NULL	NULL	NULL	1	{/}	1	3	1173542	0	{/}	220
좌우반구com(split BVF)_3	33	1	<?xml version="1.0"?>\n<Clock xmlns:dt="urn:schemas-microsoft-com:datatypes"><Description dt:dt="string">E-Prime Primary Realtime Clock</Description><StartTime><Timestamp dt:dt="int">0</Timestamp><DateUtc dt:dt="string">2021-06-10T05:51:07Z</DateUtc></StartTime><FrequencyChanges><FrequencyChange><Frequency dt:dt="r8">2699990000</Frequency><Timestamp dt:dt="r8">633879262791</Timestamp><Current dt:…	좌우반구com(split BVF)_3-033-1	60.022	1.0.0.165	1	-1238836372	Professional	2.0.10.242	2.0.10.353	06-10-2021	2021-06-10 오전 5:51:07	14:51:07	2.0.10.248	261	2	z	생희	생	희	NULL	NULL	NULL	96	1	129	NULL	NULL	NULL	KSY	List2	0		1	-1	784831	184		0	0	1	z	0	4	785015	0	z	373
좌우반구com(split BVF)_3	33	1	<?xml version="1.0"?>\n<Clock xmlns:dt="urn:schemas-microsoft-com:datatypes"><Description dt:dt="string">E-Prime Primary Realtime Clock</Description><StartTime><Timestamp dt:dt="int">0</Timestamp><DateUtc dt:dt="string">2021-06-10T05:51:07Z</DateUtc></StartTime><FrequencyChanges><FrequencyChange><Frequency dt:dt="r8">2699990000</Frequency><Timestamp dt:dt="r8">633879262791</Timestamp><Current dt:…	좌우반구com(split BVF)_3-033-1	60.022	1.0.0.165	1	-1238836372	Professional	2.0.10.242	2.0.10.353	06-10-2021	2021-06-10 오전 5:51:07	14:51:07	2.0.10.248	132	2	z	석감	석	감	46	1	132	NULL	NULL	NULL	NULL	NULL	NULL	KSY2	List1	NULL	NULL	NULL	NULL	NULL	NULL	NULL	NULL	NULL	1	z	1	3	377810	0	z	1019
좌우반구com(split BVF)_3	33	1	<?xml version="1.0"?>\n<Clock xmlns:dt="urn:schemas-microsoft-com:datatypes"><Description dt:dt="string">E-Prime Primary Realtime Clock</Description><StartTime><Timestamp dt:dt="int">0</Timestamp><DateUtc dt:dt="string">2021-06-10T05:51:07Z</DateUtc></StartTime><FrequencyChanges><FrequencyChange><Frequency dt:dt="r8">2699990000</Frequency><Timestamp dt:dt="r8">633879262791</Timestamp><Current dt:…	좌우반구com(split BVF)_3-033-1	60.022	1.0.0.165	1	-1238836372	Professional	2.0.10.242	2.0.10.353	06-10-2021	2021-06-10 오전 5:51:07	14:51:07	2.0.10.248	224	1	{/}	선배	선	배	NULL	NULL	NULL	128	1	92	NULL	NULL	NULL	KSY3	List2	NULL	NULL	NULL	NULL	NULL	NULL	NULL	NULL	NULL	1	{/}	0	3	687183	0	{/}	253
좌우반구com(split BVF)_3	33	1	<?xml version="1.0"?>\n<Clock xmlns:dt="urn:schemas-microsoft-com:datatypes"><Description dt:dt="string">E-Prime Primary Realtime Clock</Description><StartTime><Timestamp dt:dt="int">0</Timestamp><DateUtc dt:dt="string">2021-06-10T05:51:07Z</DateUtc></StartTime><FrequencyChanges><FrequencyChange><Frequency dt:dt="r8">2699990000</Frequency><Timestamp dt:dt="r8">633879262791</Timestamp><Current dt:…	좌우반구com(split BVF)_3-033-1	60.022	1.0.0.165	1	-1238836372	Professional	2.0.10.242	2.0.10.353	06-10-2021	2021-06-10 오전 5:51:07	14:51:07	2.0.10.248	127	1	{/}	선택	선	택	121	1	127	NULL	NULL	NULL	NULL	NULL	NULL	KSY3	List1	NULL	NULL	NULL	NULL	NULL	NULL	NULL	NULL	NULL	1	{/}	0	3	364898	0	{/}	320
좌우반구com(split BVF)_3	33	1	<?xml version="1.0"?>\n<Clock xmlns:dt="urn:schemas-microsoft-com:datatypes"><Description dt:dt="string">E-Prime Primary Realtime Clock</Description><StartTime><Timestamp dt:dt="int">0</Timestamp><DateUtc dt:dt="string">2021-06-10T05:51:07Z</DateUtc></StartTime><FrequencyChanges><FrequencyChange><Frequency dt:dt="r8">2699990000</Frequency><Timestamp dt:dt="r8">633879262791</Timestamp><Current dt:…	좌우반구com(split BVF)_3-033-1	60.022	1.0.0.165	1	-1238836372	Professional	2.0.10.242	2.0.10.353	06-10-2021	2021-06-10 오전 5:51:07	14:51:07	2.0.10.248	90	2	z	설결	설	결	74	1	90	NULL	NULL	NULL	NULL	NULL	NULL	KSY3	List1	NULL	NULL	NULL	NULL	NULL	NULL	NULL	NULL	NULL	1	z	0	4	264951	0	z	533
좌우반구com(split BVF)_3	33	1	<?xml version="1.0"?>\n<Clock xmlns:dt="urn:schemas-microsoft-com:datatypes"><Description dt:dt="string">E-Prime Primary Realtime Clock</Description><StartTime><Timestamp dt:dt="int">0</Timestamp><DateUtc dt:dt="string">2021-06-10T05:51:07Z</DateUtc></StartTime><FrequencyChanges><FrequencyChange><Frequency dt:dt="r8">2699990000</Frequency><Timestamp dt:dt="r8">633879262791</Timestamp><Current dt:…	좌우반구com(split BVF)_3-033-1	60.022	1.0.0.165	1	-1238836372	Professional	2.0.10.242	2.0.10.353	06-10-2021	2021-06-10 오전 5:51:07	14:51:07	2.0.10.248	336	1	{/}	설명	설	명	NULL	NULL	NULL	NULL	NULL	NULL	42	1	72	KSY3	List3	NULL	NULL	NULL	NULL	NULL	NULL	NULL	NULL	NULL	0	{/}	0	3	1016682	0	z	235
좌우반구com(split BVF)_3	33	1	<?xml version="1.0"?>\n<Clock xmlns:dt="urn:schemas-microsoft-com:datatypes"><Description dt:dt="string">E-Prime Primary Realtime Clock</Description><StartTime><Timestamp dt:dt="int">0</Timestamp><DateUtc dt:dt="string">2021-06-10T05:51:07Z</DateUtc></StartTime><FrequencyChanges><FrequencyChange><Frequency dt:dt="r8">2699990000</Frequency><Timestamp dt:dt="r8">633879262791</Timestamp><Current dt:…	좌우반구com(split BVF)_3-033-1	60.022	1.0.0.165	1	-1238836372	Professional	2.0.10.242	2.0.10.353	06-10-2021	2021-06-10 오전 5:51:07	14:51:07	2.0.10.248	27	1	{/}	설문	설	문	61	1	27	NULL	NULL	NULL	NULL	NULL	NULL	KSY3	List1	NULL	NULL	NULL	NULL	NULL	NULL	NULL	NULL	NULL	1	{/}	0	3	92146	0	{/}	422
좌우반구com(split BVF)_3	33	1	<?xml version="1.0"?>\n<Clock xmlns:dt="urn:schemas-microsoft-com:datatypes"><Description dt:dt="string">E-Prime Primary Realtime Clock</Description><StartTime><Timestamp dt:dt="int">0</Timestamp><DateUtc dt:dt="string">2021-06-10T05:51:07Z</DateUtc></StartTime><FrequencyChanges><FrequencyChange><Frequency dt:dt="r8">2699990000</Frequency><Timestamp dt:dt="r8">633879262791</Timestamp><Current dt:…	좌우반구com(split BVF)_3-033-1	60.022	1.0.0.165	1	-1238836372	Professional	2.0.10.242	2.0.10.353	06-10-2021	2021-06-10 오전 5:51:07	14:51:07	2.0.10.248	203	2	z	설색	설	색	NULL	NULL	NULL	103	1	71	NULL	NULL	NULL	KSY	List2	0		0	-1	630420	183		0	0	1	z	1	3	630603	0	z	426
좌우반구com(split BVF)_3	33	1	<?xml version="1.0"?>\n<Clock xmlns:dt="urn:schemas-microsoft-com:datatypes"><Description dt:dt="string">E-Prime Primary Realtime Clock</Description><StartTime><Timestamp dt:dt="int">0</Timestamp><DateUtc dt:dt="string">2021-06-10T05:51:07Z</DateUtc></StartTime><FrequencyChanges><FrequencyChange><Frequency dt:dt="r8">2699990000</Frequency><Timestamp dt:dt="r8">633879262791</Timestamp><Current dt:…	좌우반구com(split BVF)_3-033-1	60.022	1.0.0.165	1	-1238836372	Professional	2.0.10.242	2.0.10.353	06-10-2021	2021-06-10 오전 5:51:07	14:51:07	2.0.10.248	110	2	z	섭습	섭	습	123	1	110	NULL	NULL	NULL	NULL	NULL	NULL	KSY2	List1	NULL	NULL	NULL	NULL	NULL	NULL	NULL	NULL	NULL	0	z	0	3	316749	0	{/}	880
좌우반구com(split BVF)_3	33	1	<?xml version="1.0"?>\n<Clock xmlns:dt="urn:schemas-microsoft-com:datatypes"><Description dt:dt="string">E-Prime Primary Realtime Clock</Description><StartTime><Timestamp dt:dt="int">0</Timestamp><DateUtc dt:dt="string">2021-06-10T05:51:07Z</DateUtc></StartTime><FrequencyChanges><FrequencyChange><Frequency dt:dt="r8">2699990000</Frequency><Timestamp dt:dt="r8">633879262791</Timestamp><Current dt:…	좌우반구com(split BVF)_3-033-1	60.022	1.0.0.165	1	-1238836372	Professional	2.0.10.242	2.0.10.353	06-10-2021	2021-06-10 오전 5:51:07	14:51:07	2.0.10.248	105	1	{/}	성공	성	공	100	1	105	NULL	NULL	NULL	NULL	NULL	NULL	KSY3	List1	NULL	NULL	NULL	NULL	NULL	NULL	NULL	NULL	NULL	1	{/}	0	3	304170	0	{/}	194
좌우반구com(split BVF)_3	33	1	<?xml version="1.0"?>\n<Clock xmlns:dt="urn:schemas-microsoft-com:datatypes"><Description dt:dt="string">E-Prime Primary Realtime Clock</Description><StartTime><Timestamp dt:dt="int">0</Timestamp><DateUtc dt:dt="string">2021-06-10T05:51:07Z</DateUtc></StartTime><FrequencyChanges><FrequencyChange><Frequency dt:dt="r8">2699990000</Frequency><Timestamp dt:dt="r8">633879262791</Timestamp><Current dt:…	좌우반구com(split BVF)_3-033-1	60.022	1.0.0.165	1	-1238836372	Professional	2.0.10.242	2.0.10.353	06-10-2021	2021-06-10 오전 5:51:07	14:51:07	2.0.10.248	217	1	{/}	세상	세	상	NULL	NULL	NULL	6	1	85	NULL	NULL	NULL	KSY3	List2	NULL	NULL	NULL	NULL	NULL	NULL	NULL	NULL	NULL	1	{/}	0	3	667157	0	{/}	351
좌우반구com(split BVF)_3	33	1	<?xml version="1.0"?>\n<Clock xmlns:dt="urn:schemas-microsoft-com:datatypes"><Description dt:dt="string">E-Prime Primary Realtime Clock</Description><StartTime><Timestamp dt:dt="int">0</Timestamp><DateUtc dt:dt="string">2021-06-10T05:51:07Z</DateUtc></StartTime><FrequencyChanges><FrequencyChange><Frequency dt:dt="r8">2699990000</Frequency><Timestamp dt:dt="r8">633879262791</Timestamp><Current dt:…	좌우반구com(split BVF)_3-033-1	60.022	1.0.0.165	1	-1238836372	Professional	2.0.10.242	2.0.10.353	06-10-2021	2021-06-10 오전 5:51:07	14:51:07	2.0.10.248	302	1	{/}	소리	소	리	NULL	NULL	NULL	NULL	NULL	NULL	108	1	38	KSY3	List3	NULL	NULL	NULL	NULL	NULL	NULL	NULL	NULL	NULL	1	{/}	1	3	930929	0	{/}	239
좌우반구com(split BVF)_3	33	1	<?xml version="1.0"?>\n<Clock xmlns:dt="urn:schemas-microsoft-com:datatypes"><Description dt:dt="string">E-Prime Primary Realtime Clock</Description><StartTime><Timestamp dt:dt="int">0</Timestamp><DateUtc dt:dt="string">2021-06-10T05:51:07Z</DateUtc></StartTime><FrequencyChanges><FrequencyChange><Frequency dt:dt="r8">2699990000</Frequency><Timestamp dt:dt="r8">633879262791</Timestamp><Current dt:…	좌우반구com(split BVF)_3-033-1	60.022	1.0.0.165	1	-1238836372	Professional	2.0.10.242	2.0.10.353	06-10-2021	2021-06-10 오전 5:51:07	14:51:07	2.0.10.248	117	1	{/}	소송	소	송	57	1	117	NULL	NULL	NULL	NULL	NULL	NULL	KSY3	List1	NULL	NULL	NULL	NULL	NULL	NULL	NULL	NULL	NULL	1	{/}	0	3	336858	0	{/}	315
좌우반구com(split BVF)_3	33	1	<?xml version="1.0"?>\n<Clock xmlns:dt="urn:schemas-microsoft-com:datatypes"><Description dt:dt="string">E-Prime Primary Realtime Clock</Description><StartTime><Timestamp dt:dt="int">0</Timestamp><DateUtc dt:dt="string">2021-06-10T05:51:07Z</DateUtc></StartTime><FrequencyChanges><FrequencyChange><Frequency dt:dt="r8">2699990000</Frequency><Timestamp dt:dt="r8">633879262791</Timestamp><Current dt:…	좌우반구com(split BVF)_3-033-1	60.022	1.0.0.165	1	-1238836372	Professional	2.0.10.242	2.0.10.353	06-10-2021	2021-06-10 오전 5:51:07	14:51:07	2.0.10.248	350	1	{/}	속도	속	도	NULL	NULL	NULL	NULL	NULL	NULL	86	1	86	KSY3	List3	NULL	NULL	NULL	NULL	NULL	NULL	NULL	NULL	NULL	1	{/}	0	4	1052436	0	{/}	273
좌우반구com(split BVF)_3	33	1	<?xml version="1.0"?>\n<Clock xmlns:dt="urn:schemas-microsoft-com:datatypes"><Description dt:dt="string">E-Prime Primary Realtime Clock</Description><StartTime><Timestamp dt:dt="int">0</Timestamp><DateUtc dt:dt="string">2021-06-10T05:51:07Z</DateUtc></StartTime><FrequencyChanges><FrequencyChange><Frequency dt:dt="r8">2699990000</Frequency><Timestamp dt:dt="r8">633879262791</Timestamp><Current dt:…	좌우반구com(split BVF)_3-033-1	60.022	1.0.0.165	1	-1238836372	Professional	2.0.10.242	2.0.10.353	06-10-2021	2021-06-10 오전 5:51:07	14:51:07	2.0.10.248	352	2	z	송스	송	스	NULL	NULL	NULL	NULL	NULL	NULL	80	1	88	KSY	List3	0		0	-1	1057234	183		0	0	1	z	0	3	1057417	0	z	395
좌우반구com(split BVF)_3	33	1	<?xml version="1.0"?>\n<Clock xmlns:dt="urn:schemas-microsoft-com:datatypes"><Description dt:dt="string">E-Prime Primary Realtime Clock</Description><StartTime><Timestamp dt:dt="int">0</Timestamp><DateUtc dt:dt="string">2021-06-10T05:51:07Z</DateUtc></StartTime><FrequencyChanges><FrequencyChange><Frequency dt:dt="r8">2699990000</Frequency><Timestamp dt:dt="r8">633879262791</Timestamp><Current dt:…	좌우반구com(split BVF)_3-033-1	60.022	1.0.0.165	1	-1238836372	Professional	2.0.10.242	2.0.10.353	06-10-2021	2021-06-10 오전 5:51:07	14:51:07	2.0.10.248	89	2	z	송익	송	익	34	1	89	NULL	NULL	NULL	NULL	NULL	NULL	KSY3	List1	NULL	NULL	NULL	NULL	NULL	NULL	NULL	NULL	NULL	1	z	0	3	262135	0	z	616
좌우반구com(split BVF)_3	33	1	<?xml version="1.0"?>\n<Clock xmlns:dt="urn:schemas-microsoft-com:datatypes"><Description dt:dt="string">E-Prime Primary Realtime Clock</Description><StartTime><Timestamp dt:dt="int">0</Timestamp><DateUtc dt:dt="string">2021-06-10T05:51:07Z</DateUtc></StartTime><FrequencyChanges><FrequencyChange><Frequency dt:dt="r8">2699990000</Frequency><Timestamp dt:dt="r8">633879262791</Timestamp><Current dt:…	좌우반구com(split BVF)_3-033-1	60.022	1.0.0.165	1	-1238836372	Professional	2.0.10.242	2.0.10.353	06-10-2021	2021-06-10 오전 5:51:07	14:51:07	2.0.10.248	13	1	{/}	수고	수	고	124	1	13	NULL	NULL	NULL	NULL	NULL	NULL	KSY3	List1	NULL	NULL	NULL	NULL	NULL	NULL	NULL	NULL	NULL	1	{/}	0	3	54476	0	{/}	278
좌우반구com(split BVF)_3	33	1	<?xml version="1.0"?>\n<Clock xmlns:dt="urn:schemas-microsoft-com:datatypes"><Description dt:dt="string">E-Prime Primary Realtime Clock</Description><StartTime><Timestamp dt:dt="int">0</Timestamp><DateUtc dt:dt="string">2021-06-10T05:51:07Z</DateUtc></StartTime><FrequencyChanges><FrequencyChange><Frequency dt:dt="r8">2699990000</Frequency><Timestamp dt:dt="r8">633879262791</Timestamp><Current dt:…	좌우반구com(split BVF)_3-033-1	60.022	1.0.0.165	1	-1238836372	Professional	2.0.10.242	2.0.10.353	06-10-2021	2021-06-10 오전 5:51:07	14:51:07	2.0.10.248	26	1	{/}	수단	수	단	108	1	26	NULL	NULL	NULL	NULL	NULL	NULL	KSY3	List1	NULL	NULL	NULL	NULL	NULL	NULL	NULL	NULL	NULL	1	{/}	0	4	89597	0	{/}	340
좌우반구com(split BVF)_3	33	1	<?xml version="1.0"?>\n<Clock xmlns:dt="urn:schemas-microsoft-com:datatypes"><Description dt:dt="string">E-Prime Primary Realtime Clock</Description><StartTime><Timestamp dt:dt="int">0</Timestamp><DateUtc dt:dt="string">2021-06-10T05:51:07Z</DateUtc></StartTime><FrequencyChanges><FrequencyChange><Frequency dt:dt="r8">2699990000</Frequency><Timestamp dt:dt="r8">633879262791</Timestamp><Current dt:…	좌우반구com(split BVF)_3-033-1	60.022	1.0.0.165	1	-1238836372	Professional	2.0.10.242	2.0.10.353	06-10-2021	2021-06-10 오전 5:51:07	14:51:07	2.0.10.248	66	1	{/}	수준	수	준	56	1	66	NULL	NULL	NULL	NULL	NULL	NULL	KSY3	List1	NULL	NULL	NULL	NULL	NULL	NULL	NULL	NULL	NULL	1	{/}	0	4	200091	0	{/}	635
좌우반구com(split BVF)_3	33	1	<?xml version="1.0"?>\n<Clock xmlns:dt="urn:schemas-microsoft-com:datatypes"><Description dt:dt="string">E-Prime Primary Realtime Clock</Description><StartTime><Timestamp dt:dt="int">0</Timestamp><DateUtc dt:dt="string">2021-06-10T05:51:07Z</DateUtc></StartTime><FrequencyChanges><FrequencyChange><Frequency dt:dt="r8">2699990000</Frequency><Timestamp dt:dt="r8">633879262791</Timestamp><Current dt:…	좌우반구com(split BVF)_3-033-1	60.022	1.0.0.165	1	-1238836372	Professional	2.0.10.242	2.0.10.353	06-10-2021	2021-06-10 오전 5:51:07	14:51:07	2.0.10.248	357	2	z	숙국	숙	국	NULL	NULL	NULL	NULL	NULL	NULL	63	1	93	KSY3	List3	NULL	NULL	NULL	NULL	NULL	NULL	NULL	NULL	NULL	1	z	0	3	1071429	0	z	511
좌우반구com(split BVF)_3	33	1	<?xml version="1.0"?>\n<Clock xmlns:dt="urn:schemas-microsoft-com:datatypes"><Description dt:dt="string">E-Prime Primary Realtime Clock</Description><StartTime><Timestamp dt:dt="int">0</Timestamp><DateUtc dt:dt="string">2021-06-10T05:51:07Z</DateUtc></StartTime><FrequencyChanges><FrequencyChange><Frequency dt:dt="r8">2699990000</Frequency><Timestamp dt:dt="r8">633879262791</Timestamp><Current dt:…	좌우반구com(split BVF)_3-033-1	60.022	1.0.0.165	1	-1238836372	Professional	2.0.10.242	2.0.10.353	06-10-2021	2021-06-10 오전 5:51:07	14:51:07	2.0.10.248	193	2	z	숙발	숙	발	NULL	NULL	NULL	125	1	61	NULL	NULL	NULL	KSY3	List2	NULL	NULL	NULL	NULL	NULL	NULL	NULL	NULL	NULL	1	z	0	3	602980	0	z	945
좌우반구com(split BVF)_3	33	1	<?xml version="1.0"?>\n<Clock xmlns:dt="urn:schemas-microsoft-com:datatypes"><Description dt:dt="string">E-Prime Primary Realtime Clock</Description><StartTime><Timestamp dt:dt="int">0</Timestamp><DateUtc dt:dt="string">2021-06-10T05:51:07Z</DateUtc></StartTime><FrequencyChanges><FrequencyChange><Frequency dt:dt="r8">2699990000</Frequency><Timestamp dt:dt="r8">633879262791</Timestamp><Current dt:…	좌우반구com(split BVF)_3-033-1	60.022	1.0.0.165	1	-1238836372	Professional	2.0.10.242	2.0.10.353	06-10-2021	2021-06-10 오전 5:51:07	14:51:07	2.0.10.248	273	1	{/}	숙소	숙	소	NULL	NULL	NULL	NULL	NULL	NULL	60	1	9	KSY3	List3	NULL	NULL	NULL	NULL	NULL	NULL	NULL	NULL	NULL	1	{/}	0	3	855073	0	{/}	265
좌우반구com(split BVF)_3	33	1	<?xml version="1.0"?>\n<Clock xmlns:dt="urn:schemas-microsoft-com:datatypes"><Description dt:dt="string">E-Prime Primary Realtime Clock</Description><StartTime><Timestamp dt:dt="int">0</Timestamp><DateUtc dt:dt="string">2021-06-10T05:51:07Z</DateUtc></StartTime><FrequencyChanges><FrequencyChange><Frequency dt:dt="r8">2699990000</Frequency><Timestamp dt:dt="r8">633879262791</Timestamp><Current dt:…	좌우반구com(split BVF)_3-033-1	60.022	1.0.0.165	1	-1238836372	Professional	2.0.10.242	2.0.10.353	06-10-2021	2021-06-10 오전 5:51:07	14:51:07	2.0.10.248	218	2	z	술감	술	감	NULL	NULL	NULL	95	1	86	NULL	NULL	NULL	KSY3	List2	NULL	NULL	NULL	NULL	NULL	NULL	NULL	NULL	NULL	1	z	0	3	669706	0	z	386
좌우반구com(split BVF)_3	33	1	<?xml version="1.0"?>\n<Clock xmlns:dt="urn:schemas-microsoft-com:datatypes"><Description dt:dt="string">E-Prime Primary Realtime Clock</Description><StartTime><Timestamp dt:dt="int">0</Timestamp><DateUtc dt:dt="string">2021-06-10T05:51:07Z</DateUtc></StartTime><FrequencyChanges><FrequencyChange><Frequency dt:dt="r8">2699990000</Frequency><Timestamp dt:dt="r8">633879262791</Timestamp><Current dt:…	좌우반구com(split BVF)_3-033-1	60.022	1.0.0.165	1	-1238836372	Professional	2.0.10.242	2.0.10.353	06-10-2021	2021-06-10 오전 5:51:07	14:51:07	2.0.10.248	65	2	z	스위	스	위	15	1	65	NULL	NULL	NULL	NULL	NULL	NULL	KSY3	List1	NULL	NULL	NULL	NULL	NULL	NULL	NULL	NULL	NULL	1	z	1	3	197541	0	z	342
좌우반구com(split BVF)_3	33	1	<?xml version="1.0"?>\n<Clock xmlns:dt="urn:schemas-microsoft-com:datatypes"><Description dt:dt="string">E-Prime Primary Realtime Clock</Description><StartTime><Timestamp dt:dt="int">0</Timestamp><DateUtc dt:dt="string">2021-06-10T05:51:07Z</DateUtc></StartTime><FrequencyChanges><FrequencyChange><Frequency dt:dt="r8">2699990000</Frequency><Timestamp dt:dt="r8">633879262791</Timestamp><Current dt:…	좌우반구com(split BVF)_3-033-1	60.022	1.0.0.165	1	-1238836372	Professional	2.0.10.242	2.0.10.353	06-10-2021	2021-06-10 오전 5:51:07	14:51:07	2.0.10.248	348	2	z	스진	스	진	NULL	NULL	NULL	NULL	NULL	NULL	37	1	84	KSY	List3	0		0	0	1047038	183		0	0	1	z	0	3	1047221	0	z	345
좌우반구com(split BVF)_3	33	1	<?xml version="1.0"?>\n<Clock xmlns:dt="urn:schemas-microsoft-com:datatypes"><Description dt:dt="string">E-Prime Primary Realtime Clock</Description><StartTime><Timestamp dt:dt="int">0</Timestamp><DateUtc dt:dt="string">2021-06-10T05:51:07Z</DateUtc></StartTime><FrequencyChanges><FrequencyChange><Frequency dt:dt="r8">2699990000</Frequency><Timestamp dt:dt="r8">633879262791</Timestamp><Current dt:…	좌우반구com(split BVF)_3-033-1	60.022	1.0.0.165	1	-1238836372	Professional	2.0.10.242	2.0.10.353	06-10-2021	2021-06-10 오전 5:51:07	14:51:07	2.0.10.248	281	2	z	스향	스	향	NULL	NULL	NULL	NULL	NULL	NULL	102	1	17	KSY3	List3	NULL	NULL	NULL	NULL	NULL	NULL	NULL	NULL	NULL	1	z	0	4	876749	0	z	421
좌우반구com(split BVF)_3	33	1	<?xml version="1.0"?>\n<Clock xmlns:dt="urn:schemas-microsoft-com:datatypes"><Description dt:dt="string">E-Prime Primary Realtime Clock</Description><StartTime><Timestamp dt:dt="int">0</Timestamp><DateUtc dt:dt="string">2021-06-10T05:51:07Z</DateUtc></StartTime><FrequencyChanges><FrequencyChange><Frequency dt:dt="r8">2699990000</Frequency><Timestamp dt:dt="r8">633879262791</Timestamp><Current dt:…	좌우반구com(split BVF)_3-033-1	60.022	1.0.0.165	1	-1238836372	Professional	2.0.10.242	2.0.10.353	06-10-2021	2021-06-10 오전 5:51:07	14:51:07	2.0.10.248	15	2	z	습나	습	나	39	1	15	NULL	NULL	NULL	NULL	NULL	NULL	KSY3	List1	NULL	NULL	NULL	NULL	NULL	NULL	NULL	NULL	NULL	1	z	0	3	59524	0	z	735
좌우반구com(split BVF)_3	33	1	<?xml version="1.0"?>\n<Clock xmlns:dt="urn:schemas-microsoft-com:datatypes"><Description dt:dt="string">E-Prime Primary Realtime Clock</Description><StartTime><Timestamp dt:dt="int">0</Timestamp><DateUtc dt:dt="string">2021-06-10T05:51:07Z</DateUtc></StartTime><FrequencyChanges><FrequencyChange><Frequency dt:dt="r8">2699990000</Frequency><Timestamp dt:dt="r8">633879262791</Timestamp><Current dt:…	좌우반구com(split BVF)_3-033-1	60.022	1.0.0.165	1	-1238836372	Professional	2.0.10.242	2.0.10.353	06-10-2021	2021-06-10 오전 5:51:07	14:51:07	2.0.10.248	68	2	z	습필	습	필	127	1	68	NULL	NULL	NULL	NULL	NULL	NULL	KSY2	List1	NULL	NULL	NULL	NULL	NULL	NULL	NULL	NULL	NULL	1	z	0	3	205872	0	z	569
좌우반구com(split BVF)_3	33	1	<?xml version="1.0"?>\n<Clock xmlns:dt="urn:schemas-microsoft-com:datatypes"><Description dt:dt="string">E-Prime Primary Realtime Clock</Description><StartTime><Timestamp dt:dt="int">0</Timestamp><DateUtc dt:dt="string">2021-06-10T05:51:07Z</DateUtc></StartTime><FrequencyChanges><FrequencyChange><Frequency dt:dt="r8">2699990000</Frequency><Timestamp dt:dt="r8">633879262791</Timestamp><Current dt:…	좌우반구com(split BVF)_3-033-1	60.022	1.0.0.165	1	-1238836372	Professional	2.0.10.242	2.0.10.353	06-10-2021	2021-06-10 오전 5:51:07	14:51:07	2.0.10.248	10	1	{/}	시간	시	간	16	1	10	NULL	NULL	NULL	NULL	NULL	NULL	KSY3	List1	NULL	NULL	NULL	NULL	NULL	NULL	NULL	NULL	NULL	1	{/}	0	4	46096	0	{/}	313
좌우반구com(split BVF)_3	33	1	<?xml version="1.0"?>\n<Clock xmlns:dt="urn:schemas-microsoft-com:datatypes"><Description dt:dt="string">E-Prime Primary Realtime Clock</Description><StartTime><Timestamp dt:dt="int">0</Timestamp><DateUtc dt:dt="string">2021-06-10T05:51:07Z</DateUtc></StartTime><FrequencyChanges><FrequencyChange><Frequency dt:dt="r8">2699990000</Frequency><Timestamp dt:dt="r8">633879262791</Timestamp><Current dt:…	좌우반구com(split BVF)_3-033-1	60.022	1.0.0.165	1	-1238836372	Professional	2.0.10.242	2.0.10.353	06-10-2021	2021-06-10 오전 5:51:07	14:51:07	2.0.10.248	325	1	{/}	시기	시	기	NULL	NULL	NULL	NULL	NULL	NULL	126	1	61	KSY3	List3	NULL	NULL	NULL	NULL	NULL	NULL	NULL	NULL	NULL	1	{/}	0	3	989458	0	{/}	244
좌우반구com(split BVF)_3	33	1	<?xml version="1.0"?>\n<Clock xmlns:dt="urn:schemas-microsoft-com:datatypes"><Description dt:dt="string">E-Prime Primary Realtime Clock</Description><StartTime><Timestamp dt:dt="int">0</Timestamp><DateUtc dt:dt="string">2021-06-10T05:51:07Z</DateUtc></StartTime><FrequencyChanges><FrequencyChange><Frequency dt:dt="r8">2699990000</Frequency><Timestamp dt:dt="r8">633879262791</Timestamp><Current dt:…	좌우반구com(split BVF)_3-033-1	60.022	1.0.0.165	1	-1238836372	Professional	2.0.10.242	2.0.10.353	06-10-2021	2021-06-10 오전 5:51:07	14:51:07	2.0.10.248	125	1	{/}	시대	시	대	23	1	125	NULL	NULL	NULL	NULL	NULL	NULL	KSY3	List1	NULL	NULL	NULL	NULL	NULL	NULL	NULL	NULL	NULL	1	{/}	0	4	359334	0	{/}	692
좌우반구com(split BVF)_3	33	1	<?xml version="1.0"?>\n<Clock xmlns:dt="urn:schemas-microsoft-com:datatypes"><Description dt:dt="string">E-Prime Primary Realtime Clock</Description><StartTime><Timestamp dt:dt="int">0</Timestamp><DateUtc dt:dt="string">2021-06-10T05:51:07Z</DateUtc></StartTime><FrequencyChanges><FrequencyChange><Frequency dt:dt="r8">2699990000</Frequency><Timestamp dt:dt="r8">633879262791</Timestamp><Current dt:…	좌우반구com(split BVF)_3-033-1	60.022	1.0.0.165	1	-1238836372	Professional	2.0.10.242	2.0.10.353	06-10-2021	2021-06-10 오전 5:51:07	14:51:07	2.0.10.248	254	1	{/}	시도	시	도	NULL	NULL	NULL	126	1	122	NULL	NULL	NULL	KSY3	List2	NULL	NULL	NULL	NULL	NULL	NULL	NULL	NULL	NULL	1	{/}	0	3	766588	0	{/}	585
좌우반구com(split BVF)_3	33	1	<?xml version="1.0"?>\n<Clock xmlns:dt="urn:schemas-microsoft-com:datatypes"><Description dt:dt="string">E-Prime Primary Realtime Clock</Description><StartTime><Timestamp dt:dt="int">0</Timestamp><DateUtc dt:dt="string">2021-06-10T05:51:07Z</DateUtc></StartTime><FrequencyChanges><FrequencyChange><Frequency dt:dt="r8">2699990000</Frequency><Timestamp dt:dt="r8">633879262791</Timestamp><Current dt:…	좌우반구com(split BVF)_3-033-1	60.022	1.0.0.165	1	-1238836372	Professional	2.0.10.242	2.0.10.353	06-10-2021	2021-06-10 오전 5:51:07	14:51:07	2.0.10.248	144	2	z	시질	시	질	NULL	NULL	NULL	45	1	12	NULL	NULL	NULL	KSY2	List2	NULL	NULL	NULL	NULL	NULL	NULL	NULL	NULL	NULL	1	z	0	4	471494	0	z	869
좌우반구com(split BVF)_3	33	1	<?xml version="1.0"?>\n<Clock xmlns:dt="urn:schemas-microsoft-com:datatypes"><Description dt:dt="string">E-Prime Primary Realtime Clock</Description><StartTime><Timestamp dt:dt="int">0</Timestamp><DateUtc dt:dt="string">2021-06-10T05:51:07Z</DateUtc></StartTime><FrequencyChanges><FrequencyChange><Frequency dt:dt="r8">2699990000</Frequency><Timestamp dt:dt="r8">633879262791</Timestamp><Current dt:…	좌우반구com(split BVF)_3-033-1	60.022	1.0.0.165	1	-1238836372	Professional	2.0.10.242	2.0.10.353	06-10-2021	2021-06-10 오전 5:51:07	14:51:07	2.0.10.248	101	1	{/}	식비	식	비	35	1	101	NULL	NULL	NULL	NULL	NULL	NULL	KSY3	List1	NULL	NULL	NULL	NULL	NULL	NULL	NULL	NULL	NULL	1	{/}	0	4	293824	0	{/}	302
좌우반구com(split BVF)_3	33	1	<?xml version="1.0"?>\n<Clock xmlns:dt="urn:schemas-microsoft-com:datatypes"><Description dt:dt="string">E-Prime Primary Realtime Clock</Description><StartTime><Timestamp dt:dt="int">0</Timestamp><DateUtc dt:dt="string">2021-06-10T05:51:07Z</DateUtc></StartTime><FrequencyChanges><FrequencyChange><Frequency dt:dt="r8">2699990000</Frequency><Timestamp dt:dt="r8">633879262791</Timestamp><Current dt:…	좌우반구com(split BVF)_3-033-1	60.022	1.0.0.165	1	-1238836372	Professional	2.0.10.242	2.0.10.353	06-10-2021	2021-06-10 오전 5:51:07	14:51:07	2.0.10.248	321	2	z	식차	식	차	NULL	NULL	NULL	NULL	NULL	NULL	92	1	57	KSY2	List3	NULL	NULL	NULL	NULL	NULL	NULL	NULL	NULL	NULL	1	z	0	4	979229	0	z	479
좌우반구com(split BVF)_3	33	1	<?xml version="1.0"?>\n<Clock xmlns:dt="urn:schemas-microsoft-com:datatypes"><Description dt:dt="string">E-Prime Primary Realtime Clock</Description><StartTime><Timestamp dt:dt="int">0</Timestamp><DateUtc dt:dt="string">2021-06-10T05:51:07Z</DateUtc></StartTime><FrequencyChanges><FrequencyChange><Frequency dt:dt="r8">2699990000</Frequency><Timestamp dt:dt="r8">633879262791</Timestamp><Current dt:…	좌우반구com(split BVF)_3-033-1	60.022	1.0.0.165	1	-1238836372	Professional	2.0.10.242	2.0.10.353	06-10-2021	2021-06-10 오전 5:51:07	14:51:07	2.0.10.248	244	1	{/}	식탁	식	탁	NULL	NULL	NULL	18	1	112	NULL	NULL	NULL	KSY3	List2	NULL	NULL	NULL	NULL	NULL	NULL	NULL	NULL	NULL	1	{/}	0	3	740797	0	{/}	255
좌우반구com(split BVF)_3	33	1	<?xml version="1.0"?>\n<Clock xmlns:dt="urn:schemas-microsoft-com:datatypes"><Description dt:dt="string">E-Prime Primary Realtime Clock</Description><StartTime><Timestamp dt:dt="int">0</Timestamp><DateUtc dt:dt="string">2021-06-10T05:51:07Z</DateUtc></StartTime><FrequencyChanges><FrequencyChange><Frequency dt:dt="r8">2699990000</Frequency><Timestamp dt:dt="r8">633879262791</Timestamp><Current dt:…	좌우반구com(split BVF)_3-033-1	60.022	1.0.0.165	1	-1238836372	Professional	2.0.10.242	2.0.10.353	06-10-2021	2021-06-10 오전 5:51:07	14:51:07	2.0.10.248	265	2	z	실락	실	락	NULL	NULL	NULL	NULL	NULL	NULL	19	1	1	KSY2	List3	NULL	NULL	NULL	NULL	NULL	NULL	NULL	NULL	NULL	1	z	1	3	834130	0	z	521
좌우반구com(split BVF)_3	33	1	<?xml version="1.0"?>\n<Clock xmlns:dt="urn:schemas-microsoft-com:datatypes"><Description dt:dt="string">E-Prime Primary Realtime Clock</Description><StartTime><Timestamp dt:dt="int">0</Timestamp><DateUtc dt:dt="string">2021-06-10T05:51:07Z</DateUtc></StartTime><FrequencyChanges><FrequencyChange><Frequency dt:dt="r8">2699990000</Frequency><Timestamp dt:dt="r8">633879262791</Timestamp><Current dt:…	좌우반구com(split BVF)_3-033-1	60.022	1.0.0.165	1	-1238836372	Professional	2.0.10.242	2.0.10.353	06-10-2021	2021-06-10 오전 5:51:07	14:51:07	2.0.10.248	38	2	z	실작	실	작	113	1	38	NULL	NULL	NULL	NULL	NULL	NULL	KSY	List1	0		0	-1	122135	183		0	0	1	z	1	3	122318	0	z	649
좌우반구com(split BVF)_3	33	1	<?xml version="1.0"?>\n<Clock xmlns:dt="urn:schemas-microsoft-com:datatypes"><Description dt:dt="string">E-Prime Primary Realtime Clock</Description><StartTime><Timestamp dt:dt="int">0</Timestamp><DateUtc dt:dt="string">2021-06-10T05:51:07Z</DateUtc></StartTime><FrequencyChanges><FrequencyChange><Frequency dt:dt="r8">2699990000</Frequency><Timestamp dt:dt="r8">633879262791</Timestamp><Current dt:…	좌우반구com(split BVF)_3-033-1	60.022	1.0.0.165	1	-1238836372	Professional	2.0.10.242	2.0.10.353	06-10-2021	2021-06-10 오전 5:51:07	14:51:07	2.0.10.248	360	1	{/}	실험	실	험	NULL	NULL	NULL	NULL	NULL	NULL	104	1	96	KSY3	List3	NULL	NULL	NULL	NULL	NULL	NULL	NULL	NULL	NULL	1	{/}	1	3	1079209	0	{/}	355
좌우반구com(split BVF)_3	33	1	<?xml version="1.0"?>\n<Clock xmlns:dt="urn:schemas-microsoft-com:datatypes"><Description dt:dt="string">E-Prime Primary Realtime Clock</Description><StartTime><Timestamp dt:dt="int">0</Timestamp><DateUtc dt:dt="string">2021-06-10T05:51:07Z</DateUtc></StartTime><FrequencyChanges><FrequencyChange><Frequency dt:dt="r8">2699990000</Frequency><Timestamp dt:dt="r8">633879262791</Timestamp><Current dt:…	좌우반구com(split BVF)_3-033-1	60.022	1.0.0.165	1	-1238836372	Professional	2.0.10.242	2.0.10.353	06-10-2021	2021-06-10 오전 5:51:07	14:51:07	2.0.10.248	25	1	{/}	심복	심	복	45	1	25	NULL	NULL	NULL	NULL	NULL	NULL	KSY3	List1	NULL	NULL	NULL	NULL	NULL	NULL	NULL	NULL	NULL	1	{/}	0	3	86581	0	{/}	813
좌우반구com(split BVF)_3	33	1	<?xml version="1.0"?>\n<Clock xmlns:dt="urn:schemas-microsoft-com:datatypes"><Description dt:dt="string">E-Prime Primary Realtime Clock</Description><StartTime><Timestamp dt:dt="int">0</Timestamp><DateUtc dt:dt="string">2021-06-10T05:51:07Z</DateUtc></StartTime><FrequencyChanges><FrequencyChange><Frequency dt:dt="r8">2699990000</Frequency><Timestamp dt:dt="r8">633879262791</Timestamp><Current dt:…	좌우반구com(split BVF)_3-033-1	60.022	1.0.0.165	1	-1238836372	Professional	2.0.10.242	2.0.10.353	06-10-2021	2021-06-10 오전 5:51:07	14:51:07	2.0.10.248	322	1	{/}	심신	심	신	NULL	NULL	NULL	NULL	NULL	NULL	33	1	58	KSY3	List3	NULL	NULL	NULL	NULL	NULL	NULL	NULL	NULL	NULL	1	{/}	0	3	981911	0	{/}	351
좌우반구com(split BVF)_3	33	1	<?xml version="1.0"?>\n<Clock xmlns:dt="urn:schemas-microsoft-com:datatypes"><Description dt:dt="string">E-Prime Primary Realtime Clock</Description><StartTime><Timestamp dt:dt="int">0</Timestamp><DateUtc dt:dt="string">2021-06-10T05:51:07Z</DateUtc></StartTime><FrequencyChanges><FrequencyChange><Frequency dt:dt="r8">2699990000</Frequency><Timestamp dt:dt="r8">633879262791</Timestamp><Current dt:…	좌우반구com(split BVF)_3-033-1	60.022	1.0.0.165	1	-1238836372	Professional	2.0.10.242	2.0.10.353	06-10-2021	2021-06-10 오전 5:51:07	14:51:07	2.0.10.248	140	2	z	압례	압	례	NULL	NULL	NULL	80	1	8	NULL	NULL	NULL	KSY3	List2	NULL	NULL	NULL	NULL	NULL	NULL	NULL	NULL	NULL	1	z	0	3	460481	0	z	903
좌우반구com(split BVF)_3	33	1	<?xml version="1.0"?>\n<Clock xmlns:dt="urn:schemas-microsoft-com:datatypes"><Description dt:dt="string">E-Prime Primary Realtime Clock</Description><StartTime><Timestamp dt:dt="int">0</Timestamp><DateUtc dt:dt="string">2021-06-10T05:51:07Z</DateUtc></StartTime><FrequencyChanges><FrequencyChange><Frequency dt:dt="r8">2699990000</Frequency><Timestamp dt:dt="r8">633879262791</Timestamp><Current dt:…	좌우반구com(split BVF)_3-033-1	60.022	1.0.0.165	1	-1238836372	Professional	2.0.10.242	2.0.10.353	06-10-2021	2021-06-10 오전 5:51:07	14:51:07	2.0.10.248	73	1	{/}	압축	압	축	64	1	73	NULL	NULL	NULL	NULL	NULL	NULL	KSY3	List1	NULL	NULL	NULL	NULL	NULL	NULL	NULL	NULL	NULL	1	{/}	1	3	219883	0	{/}	348
좌우반구com(split BVF)_3	33	1	<?xml version="1.0"?>\n<Clock xmlns:dt="urn:schemas-microsoft-com:datatypes"><Description dt:dt="string">E-Prime Primary Realtime Clock</Description><StartTime><Timestamp dt:dt="int">0</Timestamp><DateUtc dt:dt="string">2021-06-10T05:51:07Z</DateUtc></StartTime><FrequencyChanges><FrequencyChange><Frequency dt:dt="r8">2699990000</Frequency><Timestamp dt:dt="r8">633879262791</Timestamp><Current dt:…	좌우반구com(split BVF)_3-033-1	60.022	1.0.0.165	1	-1238836372	Professional	2.0.10.242	2.0.10.353	06-10-2021	2021-06-10 오전 5:51:07	14:51:07	2.0.10.248	161	2	z	양간	양	간	NULL	NULL	NULL	34	1	29	NULL	NULL	NULL	KSY3	List2	NULL	NULL	NULL	NULL	NULL	NULL	NULL	NULL	NULL	1	z	0	3	517577	0	z	542
좌우반구com(split BVF)_3	33	1	<?xml version="1.0"?>\n<Clock xmlns:dt="urn:schemas-microsoft-com:datatypes"><Description dt:dt="string">E-Prime Primary Realtime Clock</Description><StartTime><Timestamp dt:dt="int">0</Timestamp><DateUtc dt:dt="string">2021-06-10T05:51:07Z</DateUtc></StartTime><FrequencyChanges><FrequencyChange><Frequency dt:dt="r8">2699990000</Frequency><Timestamp dt:dt="r8">633879262791</Timestamp><Current dt:…	좌우반구com(split BVF)_3-033-1	60.022	1.0.0.165	1	-1238836372	Professional	2.0.10.242	2.0.10.353	06-10-2021	2021-06-10 오전 5:51:07	14:51:07	2.0.10.248	162	2	z	양급	양	급	NULL	NULL	NULL	119	1	30	NULL	NULL	NULL	KSY2	List2	NULL	NULL	NULL	NULL	NULL	NULL	NULL	NULL	NULL	1	z	0	3	520326	0	z	755
좌우반구com(split BVF)_3	33	1	<?xml version="1.0"?>\n<Clock xmlns:dt="urn:schemas-microsoft-com:datatypes"><Description dt:dt="string">E-Prime Primary Realtime Clock</Description><StartTime><Timestamp dt:dt="int">0</Timestamp><DateUtc dt:dt="string">2021-06-10T05:51:07Z</DateUtc></StartTime><FrequencyChanges><FrequencyChange><Frequency dt:dt="r8">2699990000</Frequency><Timestamp dt:dt="r8">633879262791</Timestamp><Current dt:…	좌우반구com(split BVF)_3-033-1	60.022	1.0.0.165	1	-1238836372	Professional	2.0.10.242	2.0.10.353	06-10-2021	2021-06-10 오전 5:51:07	14:51:07	2.0.10.248	308	1	{/}	양념	양	념	NULL	NULL	NULL	NULL	NULL	NULL	129	1	44	KSY3	List3	NULL	NULL	NULL	NULL	NULL	NULL	NULL	NULL	NULL	1	{/}	0	3	946024	0	{/}	263
좌우반구com(split BVF)_3	33	1	<?xml version="1.0"?>\n<Clock xmlns:dt="urn:schemas-microsoft-com:datatypes"><Description dt:dt="string">E-Prime Primary Realtime Clock</Description><StartTime><Timestamp dt:dt="int">0</Timestamp><DateUtc dt:dt="string">2021-06-10T05:51:07Z</DateUtc></StartTime><FrequencyChanges><FrequencyChange><Frequency dt:dt="r8">2699990000</Frequency><Timestamp dt:dt="r8">633879262791</Timestamp><Current dt:…	좌우반구com(split BVF)_3-033-1	60.022	1.0.0.165	1	-1238836372	Professional	2.0.10.242	2.0.10.353	06-10-2021	2021-06-10 오전 5:51:07	14:51:07	2.0.10.248	46	2	z	양최	양	최	2	1	46	NULL	NULL	NULL	NULL	NULL	NULL	KSY3	List1	NULL	NULL	NULL	NULL	NULL	NULL	NULL	NULL	NULL	1	z	0	3	144477	0	z	906
좌우반구com(split BVF)_3	33	1	<?xml version="1.0"?>\n<Clock xmlns:dt="urn:schemas-microsoft-com:datatypes"><Description dt:dt="string">E-Prime Primary Realtime Clock</Description><StartTime><Timestamp dt:dt="int">0</Timestamp><DateUtc dt:dt="string">2021-06-10T05:51:07Z</DateUtc></StartTime><FrequencyChanges><FrequencyChange><Frequency dt:dt="r8">2699990000</Frequency><Timestamp dt:dt="r8">633879262791</Timestamp><Current dt:…	좌우반구com(split BVF)_3-033-1	60.022	1.0.0.165	1	-1238836372	Professional	2.0.10.242	2.0.10.353	06-10-2021	2021-06-10 오전 5:51:07	14:51:07	2.0.10.248	237	1	{/}	어휘	어	휘	NULL	NULL	NULL	58	1	105	NULL	NULL	NULL	KSY3	List2	NULL	NULL	NULL	NULL	NULL	NULL	NULL	NULL	NULL	0	{/}	0	4	721921	0	z	482
좌우반구com(split BVF)_3	33	1	<?xml version="1.0"?>\n<Clock xmlns:dt="urn:schemas-microsoft-com:datatypes"><Description dt:dt="string">E-Prime Primary Realtime Clock</Description><StartTime><Timestamp dt:dt="int">0</Timestamp><DateUtc dt:dt="string">2021-06-10T05:51:07Z</DateUtc></StartTime><FrequencyChanges><FrequencyChange><Frequency dt:dt="r8">2699990000</Frequency><Timestamp dt:dt="r8">633879262791</Timestamp><Current dt:…	좌우반구com(split BVF)_3-033-1	60.022	1.0.0.165	1	-1238836372	Professional	2.0.10.242	2.0.10.353	06-10-2021	2021-06-10 오전 5:51:07	14:51:07	2.0.10.248	379	2	z	엄도	엄	도	NULL	NULL	NULL	NULL	NULL	NULL	82	1	115	KSY	List3	0		0	0	1128409	183		0	0	1	z	0	3	1128592	0	z	395
좌우반구com(split BVF)_3	33	1	<?xml version="1.0"?>\n<Clock xmlns:dt="urn:schemas-microsoft-com:datatypes"><Description dt:dt="string">E-Prime Primary Realtime Clock</Description><StartTime><Timestamp dt:dt="int">0</Timestamp><DateUtc dt:dt="string">2021-06-10T05:51:07Z</DateUtc></StartTime><FrequencyChanges><FrequencyChange><Frequency dt:dt="r8">2699990000</Frequency><Timestamp dt:dt="r8">633879262791</Timestamp><Current dt:…	좌우반구com(split BVF)_3-033-1	60.022	1.0.0.165	1	-1238836372	Professional	2.0.10.242	2.0.10.353	06-10-2021	2021-06-10 오전 5:51:07	14:51:07	2.0.10.248	106	1	{/}	엄마	엄	마	42	1	106	NULL	NULL	NULL	NULL	NULL	NULL	KSY3	List1	NULL	NULL	NULL	NULL	NULL	NULL	NULL	NULL	NULL	1	{/}	0	3	306569	0	{/}	418
좌우반구com(split BVF)_3	33	1	<?xml version="1.0"?>\n<Clock xmlns:dt="urn:schemas-microsoft-com:datatypes"><Description dt:dt="string">E-Prime Primary Realtime Clock</Description><StartTime><Timestamp dt:dt="int">0</Timestamp><DateUtc dt:dt="string">2021-06-10T05:51:07Z</DateUtc></StartTime><FrequencyChanges><FrequencyChange><Frequency dt:dt="r8">2699990000</Frequency><Timestamp dt:dt="r8">633879262791</Timestamp><Current dt:…	좌우반구com(split BVF)_3-033-1	60.022	1.0.0.165	1	-1238836372	Professional	2.0.10.242	2.0.10.353	06-10-2021	2021-06-10 오전 5:51:07	14:51:07	2.0.10.248	353	2	z	엇압	엇	압	NULL	NULL	NULL	NULL	NULL	NULL	7	1	89	KSY	List3	0		0	-1	1059833	183		0	0	1	z	0	3	1060016	0	z	676
좌우반구com(split BVF)_3	33	1	<?xml version="1.0"?>\n<Clock xmlns:dt="urn:schemas-microsoft-com:datatypes"><Description dt:dt="string">E-Prime Primary Realtime Clock</Description><StartTime><Timestamp dt:dt="int">0</Timestamp><DateUtc dt:dt="string">2021-06-10T05:51:07Z</DateUtc></StartTime><FrequencyChanges><FrequencyChange><Frequency dt:dt="r8">2699990000</Frequency><Timestamp dt:dt="r8">633879262791</Timestamp><Current dt:…	좌우반구com(split BVF)_3-033-1	60.022	1.0.0.165	1	-1238836372	Professional	2.0.10.242	2.0.10.353	06-10-2021	2021-06-10 오전 5:51:07	14:51:07	2.0.10.248	234	2	z	여별	여	별	NULL	NULL	NULL	60	1	102	NULL	NULL	NULL	KSY	List2	0		0	0	713674	183		0	0	1	z	0	3	713857	0	z	666
좌우반구com(split BVF)_3	33	1	<?xml version="1.0"?>\n<Clock xmlns:dt="urn:schemas-microsoft-com:datatypes"><Description dt:dt="string">E-Prime Primary Realtime Clock</Description><StartTime><Timestamp dt:dt="int">0</Timestamp><DateUtc dt:dt="string">2021-06-10T05:51:07Z</DateUtc></StartTime><FrequencyChanges><FrequencyChange><Frequency dt:dt="r8">2699990000</Frequency><Timestamp dt:dt="r8">633879262791</Timestamp><Current dt:…	좌우반구com(split BVF)_3-033-1	60.022	1.0.0.165	1	-1238836372	Professional	2.0.10.242	2.0.10.353	06-10-2021	2021-06-10 오전 5:51:07	14:51:07	2.0.10.248	295	2	z	여본	여	본	NULL	NULL	NULL	NULL	NULL	NULL	124	1	31	KSY2	List3	NULL	NULL	NULL	NULL	NULL	NULL	NULL	NULL	NULL	0	z	0	3	912919	0	{/}	235
좌우반구com(split BVF)_3	33	1	<?xml version="1.0"?>\n<Clock xmlns:dt="urn:schemas-microsoft-com:datatypes"><Description dt:dt="string">E-Prime Primary Realtime Clock</Description><StartTime><Timestamp dt:dt="int">0</Timestamp><DateUtc dt:dt="string">2021-06-10T05:51:07Z</DateUtc></StartTime><FrequencyChanges><FrequencyChange><Frequency dt:dt="r8">2699990000</Frequency><Timestamp dt:dt="r8">633879262791</Timestamp><Current dt:…	좌우반구com(split BVF)_3-033-1	60.022	1.0.0.165	1	-1238836372	Professional	2.0.10.242	2.0.10.353	06-10-2021	2021-06-10 오전 5:51:07	14:51:07	2.0.10.248	184	1	{/}	여생	여	생	NULL	NULL	NULL	20	1	52	NULL	NULL	NULL	KSY3	List2	NULL	NULL	NULL	NULL	NULL	NULL	NULL	NULL	NULL	1	{/}	0	3	579738	0	{/}	550
좌우반구com(split BVF)_3	33	1	<?xml version="1.0"?>\n<Clock xmlns:dt="urn:schemas-microsoft-com:datatypes"><Description dt:dt="string">E-Prime Primary Realtime Clock</Description><StartTime><Timestamp dt:dt="int">0</Timestamp><DateUtc dt:dt="string">2021-06-10T05:51:07Z</DateUtc></StartTime><FrequencyChanges><FrequencyChange><Frequency dt:dt="r8">2699990000</Frequency><Timestamp dt:dt="r8">633879262791</Timestamp><Current dt:…	좌우반구com(split BVF)_3-033-1	60.022	1.0.0.165	1	-1238836372	Professional	2.0.10.242	2.0.10.353	06-10-2021	2021-06-10 오전 5:51:07	14:51:07	2.0.10.248	76	2	z	열례	열	례	22	1	76	NULL	NULL	NULL	NULL	NULL	NULL	KSY2	List1	NULL	NULL	NULL	NULL	NULL	NULL	NULL	NULL	NULL	1	z	0	4	227581	0	z	888
좌우반구com(split BVF)_3	33	1	<?xml version="1.0"?>\n<Clock xmlns:dt="urn:schemas-microsoft-com:datatypes"><Description dt:dt="string">E-Prime Primary Realtime Clock</Description><StartTime><Timestamp dt:dt="int">0</Timestamp><DateUtc dt:dt="string">2021-06-10T05:51:07Z</DateUtc></StartTime><FrequencyChanges><FrequencyChange><Frequency dt:dt="r8">2699990000</Frequency><Timestamp dt:dt="r8">633879262791</Timestamp><Current dt:…	좌우반구com(split BVF)_3-033-1	60.022	1.0.0.165	1	-1238836372	Professional	2.0.10.242	2.0.10.353	06-10-2021	2021-06-10 오전 5:51:07	14:51:07	2.0.10.248	115	2	z	열박	열	박	44	1	115	NULL	NULL	NULL	NULL	NULL	NULL	KSY2	List1	NULL	NULL	NULL	NULL	NULL	NULL	NULL	NULL	NULL	1	z	1	3	330477	0	z	976
좌우반구com(split BVF)_3	33	1	<?xml version="1.0"?>\n<Clock xmlns:dt="urn:schemas-microsoft-com:datatypes"><Description dt:dt="string">E-Prime Primary Realtime Clock</Description><StartTime><Timestamp dt:dt="int">0</Timestamp><DateUtc dt:dt="string">2021-06-10T05:51:07Z</DateUtc></StartTime><FrequencyChanges><FrequencyChange><Frequency dt:dt="r8">2699990000</Frequency><Timestamp dt:dt="r8">633879262791</Timestamp><Current dt:…	좌우반구com(split BVF)_3-033-1	60.022	1.0.0.165	1	-1238836372	Professional	2.0.10.242	2.0.10.353	06-10-2021	2021-06-10 오전 5:51:07	14:51:07	2.0.10.248	130	2	z	열응	열	응	109	1	130	NULL	NULL	NULL	NULL	NULL	NULL	KSY3	List1	NULL	NULL	NULL	NULL	NULL	NULL	NULL	NULL	NULL	1	z	0	3	372579	0	z	439
좌우반구com(split BVF)_3	33	1	<?xml version="1.0"?>\n<Clock xmlns:dt="urn:schemas-microsoft-com:datatypes"><Description dt:dt="string">E-Prime Primary Realtime Clock</Description><StartTime><Timestamp dt:dt="int">0</Timestamp><DateUtc dt:dt="string">2021-06-10T05:51:07Z</DateUtc></StartTime><FrequencyChanges><FrequencyChange><Frequency dt:dt="r8">2699990000</Frequency><Timestamp dt:dt="r8">633879262791</Timestamp><Current dt:…	좌우반구com(split BVF)_3-033-1	60.022	1.0.0.165	1	-1238836372	Professional	2.0.10.242	2.0.10.353	06-10-2021	2021-06-10 오전 5:51:07	14:51:07	2.0.10.248	86	1	{/}	열정	열	정	54	1	86	NULL	NULL	NULL	NULL	NULL	NULL	KSY3	List1	NULL	NULL	NULL	NULL	NULL	NULL	NULL	NULL	NULL	1	{/}	0	3	254471	0	{/}	318
좌우반구com(split BVF)_3	33	1	<?xml version="1.0"?>\n<Clock xmlns:dt="urn:schemas-microsoft-com:datatypes"><Description dt:dt="string">E-Prime Primary Realtime Clock</Description><StartTime><Timestamp dt:dt="int">0</Timestamp><DateUtc dt:dt="string">2021-06-10T05:51:07Z</DateUtc></StartTime><FrequencyChanges><FrequencyChange><Frequency dt:dt="r8">2699990000</Frequency><Timestamp dt:dt="r8">633879262791</Timestamp><Current dt:…	좌우반구com(split BVF)_3-033-1	60.022	1.0.0.165	1	-1238836372	Professional	2.0.10.242	2.0.10.353	06-10-2021	2021-06-10 오전 5:51:07	14:51:07	2.0.10.248	251	1	{/}	오류	오	류	NULL	NULL	NULL	47	1	119	NULL	NULL	NULL	KSY3	List2	NULL	NULL	NULL	NULL	NULL	NULL	NULL	NULL	NULL	1	{/}	0	3	758774	0	{/}	317
좌우반구com(split BVF)_3	33	1	<?xml version="1.0"?>\n<Clock xmlns:dt="urn:schemas-microsoft-com:datatypes"><Description dt:dt="string">E-Prime Primary Realtime Clock</Description><StartTime><Timestamp dt:dt="int">0</Timestamp><DateUtc dt:dt="string">2021-06-10T05:51:07Z</DateUtc></StartTime><FrequencyChanges><FrequencyChange><Frequency dt:dt="r8">2699990000</Frequency><Timestamp dt:dt="r8">633879262791</Timestamp><Current dt:…	좌우반구com(split BVF)_3-033-1	60.022	1.0.0.165	1	-1238836372	Professional	2.0.10.242	2.0.10.353	06-10-2021	2021-06-10 오전 5:51:07	14:51:07	2.0.10.248	272	1	{/}	오해	오	해	NULL	NULL	NULL	NULL	NULL	NULL	18	1	8	KSY3	List3	NULL	NULL	NULL	NULL	NULL	NULL	NULL	NULL	NULL	0	{/}	1	3	852607	0	z	260
좌우반구com(split BVF)_3	33	1	<?xml version="1.0"?>\n<Clock xmlns:dt="urn:schemas-microsoft-com:datatypes"><Description dt:dt="string">E-Prime Primary Realtime Clock</Description><StartTime><Timestamp dt:dt="int">0</Timestamp><DateUtc dt:dt="string">2021-06-10T05:51:07Z</DateUtc></StartTime><FrequencyChanges><FrequencyChange><Frequency dt:dt="r8">2699990000</Frequency><Timestamp dt:dt="r8">633879262791</Timestamp><Current dt:…	좌우반구com(split BVF)_3-033-1	60.022	1.0.0.165	1	-1238836372	Professional	2.0.10.242	2.0.10.353	06-10-2021	2021-06-10 오전 5:51:07	14:51:07	2.0.10.248	213	2	z	외보	외	보	NULL	NULL	NULL	69	1	81	NULL	NULL	NULL	KSY3	List2	NULL	NULL	NULL	NULL	NULL	NULL	NULL	NULL	NULL	1	z	0	3	656594	0	z	714
좌우반구com(split BVF)_3	33	1	<?xml version="1.0"?>\n<Clock xmlns:dt="urn:schemas-microsoft-com:datatypes"><Description dt:dt="string">E-Prime Primary Realtime Clock</Description><StartTime><Timestamp dt:dt="int">0</Timestamp><DateUtc dt:dt="string">2021-06-10T05:51:07Z</DateUtc></StartTime><FrequencyChanges><FrequencyChange><Frequency dt:dt="r8">2699990000</Frequency><Timestamp dt:dt="r8">633879262791</Timestamp><Current dt:…	좌우반구com(split BVF)_3-033-1	60.022	1.0.0.165	1	-1238836372	Professional	2.0.10.242	2.0.10.353	06-10-2021	2021-06-10 오전 5:51:07	14:51:07	2.0.10.248	83	1	{/}	외부	외	부	27	1	83	NULL	NULL	NULL	NULL	NULL	NULL	KSY3	List1	NULL	NULL	NULL	NULL	NULL	NULL	NULL	NULL	NULL	1	{/}	0	4	246391	0	{/}	822
좌우반구com(split BVF)_3	33	1	<?xml version="1.0"?>\n<Clock xmlns:dt="urn:schemas-microsoft-com:datatypes"><Description dt:dt="string">E-Prime Primary Realtime Clock</Description><StartTime><Timestamp dt:dt="int">0</Timestamp><DateUtc dt:dt="string">2021-06-10T05:51:07Z</DateUtc></StartTime><FrequencyChanges><FrequencyChange><Frequency dt:dt="r8">2699990000</Frequency><Timestamp dt:dt="r8">633879262791</Timestamp><Current dt:…	좌우반구com(split BVF)_3-033-1	60.022	1.0.0.165	1	-1238836372	Professional	2.0.10.242	2.0.10.353	06-10-2021	2021-06-10 오전 5:51:07	14:51:07	2.0.10.248	43	2	z	요명	요	명	114	1	43	NULL	NULL	NULL	NULL	NULL	NULL	KSY	List1	0		0	0	136297	183		0	0	1	z	0	3	136480	0	z	410
좌우반구com(split BVF)_3	33	1	<?xml version="1.0"?>\n<Clock xmlns:dt="urn:schemas-microsoft-com:datatypes"><Description dt:dt="string">E-Prime Primary Realtime Clock</Description><StartTime><Timestamp dt:dt="int">0</Timestamp><DateUtc dt:dt="string">2021-06-10T05:51:07Z</DateUtc></StartTime><FrequencyChanges><FrequencyChange><Frequency dt:dt="r8">2699990000</Frequency><Timestamp dt:dt="r8">633879262791</Timestamp><Current dt:…	좌우반구com(split BVF)_3-033-1	60.022	1.0.0.165	1	-1238836372	Professional	2.0.10.242	2.0.10.353	06-10-2021	2021-06-10 오전 5:51:07	14:51:07	2.0.10.248	85	1	{/}	요소	요	소	55	1	85	NULL	NULL	NULL	NULL	NULL	NULL	KSY3	List1	NULL	NULL	NULL	NULL	NULL	NULL	NULL	NULL	NULL	1	{/}	0	4	252039	0	{/}	238
좌우반구com(split BVF)_3	33	1	<?xml version="1.0"?>\n<Clock xmlns:dt="urn:schemas-microsoft-com:datatypes"><Description dt:dt="string">E-Prime Primary Realtime Clock</Description><StartTime><Timestamp dt:dt="int">0</Timestamp><DateUtc dt:dt="string">2021-06-10T05:51:07Z</DateUtc></StartTime><FrequencyChanges><FrequencyChange><Frequency dt:dt="r8">2699990000</Frequency><Timestamp dt:dt="r8">633879262791</Timestamp><Current dt:…	좌우반구com(split BVF)_3-033-1	60.022	1.0.0.165	1	-1238836372	Professional	2.0.10.242	2.0.10.353	06-10-2021	2021-06-10 오전 5:51:07	14:51:07	2.0.10.248	306	1	{/}	요청	요	청	NULL	NULL	NULL	NULL	NULL	NULL	67	1	42	KSY3	List3	NULL	NULL	NULL	NULL	NULL	NULL	NULL	NULL	NULL	1	{/}	0	3	941109	0	{/}	339
좌우반구com(split BVF)_3	33	1	<?xml version="1.0"?>\n<Clock xmlns:dt="urn:schemas-microsoft-com:datatypes"><Description dt:dt="string">E-Prime Primary Realtime Clock</Description><StartTime><Timestamp dt:dt="int">0</Timestamp><DateUtc dt:dt="string">2021-06-10T05:51:07Z</DateUtc></StartTime><FrequencyChanges><FrequencyChange><Frequency dt:dt="r8">2699990000</Frequency><Timestamp dt:dt="r8">633879262791</Timestamp><Current dt:…	좌우반구com(split BVF)_3-033-1	60.022	1.0.0.165	1	-1238836372	Professional	2.0.10.242	2.0.10.353	06-10-2021	2021-06-10 오전 5:51:07	14:51:07	2.0.10.248	247	2	z	용스	용	스	NULL	NULL	NULL	108	1	115	NULL	NULL	NULL	KSY	List2	0		1	-1	748261	183		0	0	1	z	1	3	748444	0	z	391
좌우반구com(split BVF)_3	33	1	<?xml version="1.0"?>\n<Clock xmlns:dt="urn:schemas-microsoft-com:datatypes"><Description dt:dt="string">E-Prime Primary Realtime Clock</Description><StartTime><Timestamp dt:dt="int">0</Timestamp><DateUtc dt:dt="string">2021-06-10T05:51:07Z</DateUtc></StartTime><FrequencyChanges><FrequencyChange><Frequency dt:dt="r8">2699990000</Frequency><Timestamp dt:dt="r8">633879262791</Timestamp><Current dt:…	좌우반구com(split BVF)_3-033-1	60.022	1.0.0.165	1	-1238836372	Professional	2.0.10.242	2.0.10.353	06-10-2021	2021-06-10 오전 5:51:07	14:51:07	2.0.10.248	280	1	{/}	용어	용	어	NULL	NULL	NULL	NULL	NULL	NULL	43	1	16	KSY3	List3	NULL	NULL	NULL	NULL	NULL	NULL	NULL	NULL	NULL	0	{/}	1	3	873816	0	z	729
좌우반구com(split BVF)_3	33	1	<?xml version="1.0"?>\n<Clock xmlns:dt="urn:schemas-microsoft-com:datatypes"><Description dt:dt="string">E-Prime Primary Realtime Clock</Description><StartTime><Timestamp dt:dt="int">0</Timestamp><DateUtc dt:dt="string">2021-06-10T05:51:07Z</DateUtc></StartTime><FrequencyChanges><FrequencyChange><Frequency dt:dt="r8">2699990000</Frequency><Timestamp dt:dt="r8">633879262791</Timestamp><Current dt:…	좌우반구com(split BVF)_3-033-1	60.022	1.0.0.165	1	-1238836372	Professional	2.0.10.242	2.0.10.353	06-10-2021	2021-06-10 오전 5:51:07	14:51:07	2.0.10.248	21	1	{/}	우려	우	려	38	1	21	NULL	NULL	NULL	NULL	NULL	NULL	KSY3	List1	NULL	NULL	NULL	NULL	NULL	NULL	NULL	NULL	NULL	1	{/}	0	3	75935	0	{/}	404
좌우반구com(split BVF)_3	33	1	<?xml version="1.0"?>\n<Clock xmlns:dt="urn:schemas-microsoft-com:datatypes"><Description dt:dt="string">E-Prime Primary Realtime Clock</Description><StartTime><Timestamp dt:dt="int">0</Timestamp><DateUtc dt:dt="string">2021-06-10T05:51:07Z</DateUtc></StartTime><FrequencyChanges><FrequencyChange><Frequency dt:dt="r8">2699990000</Frequency><Timestamp dt:dt="r8">633879262791</Timestamp><Current dt:…	좌우반구com(split BVF)_3-033-1	60.022	1.0.0.165	1	-1238836372	Professional	2.0.10.242	2.0.10.353	06-10-2021	2021-06-10 오전 5:51:07	14:51:07	2.0.10.248	344	2	z	운국	운	국	NULL	NULL	NULL	NULL	NULL	NULL	6	1	80	KSY	List3	0		0	0	1036292	183		0	0	1	z	0	3	1036475	0	z	380
좌우반구com(split BVF)_3	33	1	<?xml version="1.0"?>\n<Clock xmlns:dt="urn:schemas-microsoft-com:datatypes"><Description dt:dt="string">E-Prime Primary Realtime Clock</Description><StartTime><Timestamp dt:dt="int">0</Timestamp><DateUtc dt:dt="string">2021-06-10T05:51:07Z</DateUtc></StartTime><FrequencyChanges><FrequencyChange><Frequency dt:dt="r8">2699990000</Frequency><Timestamp dt:dt="r8">633879262791</Timestamp><Current dt:…	좌우반구com(split BVF)_3-033-1	60.022	1.0.0.165	1	-1238836372	Professional	2.0.10.242	2.0.10.353	06-10-2021	2021-06-10 오전 5:51:07	14:51:07	2.0.10.248	284	2	z	운속	운	속	NULL	NULL	NULL	NULL	NULL	NULL	69	1	20	KSY2	List3	NULL	NULL	NULL	NULL	NULL	NULL	NULL	NULL	NULL	1	z	0	3	884396	0	z	894
좌우반구com(split BVF)_3	33	1	<?xml version="1.0"?>\n<Clock xmlns:dt="urn:schemas-microsoft-com:datatypes"><Description dt:dt="string">E-Prime Primary Realtime Clock</Description><StartTime><Timestamp dt:dt="int">0</Timestamp><DateUtc dt:dt="string">2021-06-10T05:51:07Z</DateUtc></StartTime><FrequencyChanges><FrequencyChange><Frequency dt:dt="r8">2699990000</Frequency><Timestamp dt:dt="r8">633879262791</Timestamp><Current dt:…	좌우반구com(split BVF)_3-033-1	60.022	1.0.0.165	1	-1238836372	Professional	2.0.10.242	2.0.10.353	06-10-2021	2021-06-10 오전 5:51:07	14:51:07	2.0.10.248	303	1	{/}	원리	원	리	NULL	NULL	NULL	NULL	NULL	NULL	85	1	39	KSY3	List3	NULL	NULL	NULL	NULL	NULL	NULL	NULL	NULL	NULL	1	{/}	1	3	933378	0	{/}	182
좌우반구com(split BVF)_3	33	1	<?xml version="1.0"?>\n<Clock xmlns:dt="urn:schemas-microsoft-com:datatypes"><Description dt:dt="string">E-Prime Primary Realtime Clock</Description><StartTime><Timestamp dt:dt="int">0</Timestamp><DateUtc dt:dt="string">2021-06-10T05:51:07Z</DateUtc></StartTime><FrequencyChanges><FrequencyChange><Frequency dt:dt="r8">2699990000</Frequency><Timestamp dt:dt="r8">633879262791</Timestamp><Current dt:…	좌우반구com(split BVF)_3-033-1	60.022	1.0.0.165	1	-1238836372	Professional	2.0.10.242	2.0.10.353	06-10-2021	2021-06-10 오전 5:51:07	14:51:07	2.0.10.248	285	1	{/}	원인	원	인	NULL	NULL	NULL	NULL	NULL	NULL	87	1	21	KSY3	List3	NULL	NULL	NULL	NULL	NULL	NULL	NULL	NULL	NULL	1	{/}	0	4	887495	0	{/}	335
좌우반구com(split BVF)_3	33	1	<?xml version="1.0"?>\n<Clock xmlns:dt="urn:schemas-microsoft-com:datatypes"><Description dt:dt="string">E-Prime Primary Realtime Clock</Description><StartTime><Timestamp dt:dt="int">0</Timestamp><DateUtc dt:dt="string">2021-06-10T05:51:07Z</DateUtc></StartTime><FrequencyChanges><FrequencyChange><Frequency dt:dt="r8">2699990000</Frequency><Timestamp dt:dt="r8">633879262791</Timestamp><Current dt:…	좌우반구com(split BVF)_3-033-1	60.022	1.0.0.165	1	-1238836372	Professional	2.0.10.242	2.0.10.353	06-10-2021	2021-06-10 오전 5:51:07	14:51:07	2.0.10.248	9	1	{/}	원장	원	장	5	1	9	NULL	NULL	NULL	NULL	NULL	NULL	KSY3	List1	NULL	NULL	NULL	NULL	NULL	NULL	NULL	NULL	NULL	1	{/}	0	3	43463	0	{/}	429
좌우반구com(split BVF)_3	33	1	<?xml version="1.0"?>\n<Clock xmlns:dt="urn:schemas-microsoft-com:datatypes"><Description dt:dt="string">E-Prime Primary Realtime Clock</Description><StartTime><Timestamp dt:dt="int">0</Timestamp><DateUtc dt:dt="string">2021-06-10T05:51:07Z</DateUtc></StartTime><FrequencyChanges><FrequencyChange><Frequency dt:dt="r8">2699990000</Frequency><Timestamp dt:dt="r8">633879262791</Timestamp><Current dt:…	좌우반구com(split BVF)_3-033-1	60.022	1.0.0.165	1	-1238836372	Professional	2.0.10.242	2.0.10.353	06-10-2021	2021-06-10 오전 5:51:07	14:51:07	2.0.10.248	154	2	z	원착	원	착	NULL	NULL	NULL	11	1	22	NULL	NULL	NULL	KSY3	List2	NULL	NULL	NULL	NULL	NULL	NULL	NULL	NULL	NULL	1	z	0	3	498667	0	z	613
좌우반구com(split BVF)_3	33	1	<?xml version="1.0"?>\n<Clock xmlns:dt="urn:schemas-microsoft-com:datatypes"><Description dt:dt="string">E-Prime Primary Realtime Clock</Description><StartTime><Timestamp dt:dt="int">0</Timestamp><DateUtc dt:dt="string">2021-06-10T05:51:07Z</DateUtc></StartTime><FrequencyChanges><FrequencyChange><Frequency dt:dt="r8">2699990000</Frequency><Timestamp dt:dt="r8">633879262791</Timestamp><Current dt:…	좌우반구com(split BVF)_3-033-1	60.022	1.0.0.165	1	-1238836372	Professional	2.0.10.242	2.0.10.353	06-10-2021	2021-06-10 오전 5:51:07	14:51:07	2.0.10.248	223	1	{/}	원형	원	형	NULL	NULL	NULL	4	1	91	NULL	NULL	NULL	KSY3	List2	NULL	NULL	NULL	NULL	NULL	NULL	NULL	NULL	NULL	1	{/}	1	3	684267	0	{/}	715
좌우반구com(split BVF)_3	33	1	<?xml version="1.0"?>\n<Clock xmlns:dt="urn:schemas-microsoft-com:datatypes"><Description dt:dt="string">E-Prime Primary Realtime Clock</Description><StartTime><Timestamp dt:dt="int">0</Timestamp><DateUtc dt:dt="string">2021-06-10T05:51:07Z</DateUtc></StartTime><FrequencyChanges><FrequencyChange><Frequency dt:dt="r8">2699990000</Frequency><Timestamp dt:dt="r8">633879262791</Timestamp><Current dt:…	좌우반구com(split BVF)_3-033-1	60.022	1.0.0.165	1	-1238836372	Professional	2.0.10.242	2.0.10.353	06-10-2021	2021-06-10 오전 5:51:07	14:51:07	2.0.10.248	67	2	z	위절	위	절	37	1	67	NULL	NULL	NULL	NULL	NULL	NULL	KSY3	List1	NULL	NULL	NULL	NULL	NULL	NULL	NULL	NULL	NULL	1	z	0	3	202923	0	z	755
좌우반구com(split BVF)_3	33	1	<?xml version="1.0"?>\n<Clock xmlns:dt="urn:schemas-microsoft-com:datatypes"><Description dt:dt="string">E-Prime Primary Realtime Clock</Description><StartTime><Timestamp dt:dt="int">0</Timestamp><DateUtc dt:dt="string">2021-06-10T05:51:07Z</DateUtc></StartTime><FrequencyChanges><FrequencyChange><Frequency dt:dt="r8">2699990000</Frequency><Timestamp dt:dt="r8">633879262791</Timestamp><Current dt:…	좌우반구com(split BVF)_3-033-1	60.022	1.0.0.165	1	-1238836372	Professional	2.0.10.242	2.0.10.353	06-10-2021	2021-06-10 오전 5:51:07	14:51:07	2.0.10.248	342	1	{/}	유형	유	형	NULL	NULL	NULL	NULL	NULL	NULL	23	1	78	KSY3	List3	NULL	NULL	NULL	NULL	NULL	NULL	NULL	NULL	NULL	1	{/}	0	3	1031660	0	{/}	225
좌우반구com(split BVF)_3	33	1	<?xml version="1.0"?>\n<Clock xmlns:dt="urn:schemas-microsoft-com:datatypes"><Description dt:dt="string">E-Prime Primary Realtime Clock</Description><StartTime><Timestamp dt:dt="int">0</Timestamp><DateUtc dt:dt="string">2021-06-10T05:51:07Z</DateUtc></StartTime><FrequencyChanges><FrequencyChange><Frequency dt:dt="r8">2699990000</Frequency><Timestamp dt:dt="r8">633879262791</Timestamp><Current dt:…	좌우반구com(split BVF)_3-033-1	60.022	1.0.0.165	1	-1238836372	Professional	2.0.10.242	2.0.10.353	06-10-2021	2021-06-10 오전 5:51:07	14:51:07	2.0.10.248	329	1	{/}	음식	음	식	NULL	NULL	NULL	NULL	NULL	NULL	94	1	65	KSY3	List3	NULL	NULL	NULL	NULL	NULL	NULL	NULL	NULL	NULL	1	{/}	0	4	999205	0	{/}	265
좌우반구com(split BVF)_3	33	1	<?xml version="1.0"?>\n<Clock xmlns:dt="urn:schemas-microsoft-com:datatypes"><Description dt:dt="string">E-Prime Primary Realtime Clock</Description><StartTime><Timestamp dt:dt="int">0</Timestamp><DateUtc dt:dt="string">2021-06-10T05:51:07Z</DateUtc></StartTime><FrequencyChanges><FrequencyChange><Frequency dt:dt="r8">2699990000</Frequency><Timestamp dt:dt="r8">633879262791</Timestamp><Current dt:…	좌우반구com(split BVF)_3-033-1	60.022	1.0.0.165	1	-1238836372	Professional	2.0.10.242	2.0.10.353	06-10-2021	2021-06-10 오전 5:51:07	14:51:07	2.0.10.248	191	2	z	음안	음	안	NULL	NULL	NULL	130	1	59	NULL	NULL	NULL	KSY2	List2	NULL	NULL	NULL	NULL	NULL	NULL	NULL	NULL	NULL	0	z	0	3	598048	0	{/}	294
좌우반구com(split BVF)_3	33	1	<?xml version="1.0"?>\n<Clock xmlns:dt="urn:schemas-microsoft-com:datatypes"><Description dt:dt="string">E-Prime Primary Realtime Clock</Description><StartTime><Timestamp dt:dt="int">0</Timestamp><DateUtc dt:dt="string">2021-06-10T05:51:07Z</DateUtc></StartTime><FrequencyChanges><FrequencyChange><Frequency dt:dt="r8">2699990000</Frequency><Timestamp dt:dt="r8">633879262791</Timestamp><Current dt:…	좌우반구com(split BVF)_3-033-1	60.022	1.0.0.165	1	-1238836372	Professional	2.0.10.242	2.0.10.353	06-10-2021	2021-06-10 오전 5:51:07	14:51:07	2.0.10.248	341	2	z	응어	응	어	NULL	NULL	NULL	NULL	NULL	NULL	66	1	77	KSY	List3	0		0	-1	1028861	183		0	0	1	z	0	3	1029044	0	z	410
좌우반구com(split BVF)_3	33	1	<?xml version="1.0"?>\n<Clock xmlns:dt="urn:schemas-microsoft-com:datatypes"><Description dt:dt="string">E-Prime Primary Realtime Clock</Description><StartTime><Timestamp dt:dt="int">0</Timestamp><DateUtc dt:dt="string">2021-06-10T05:51:07Z</DateUtc></StartTime><FrequencyChanges><FrequencyChange><Frequency dt:dt="r8">2699990000</Frequency><Timestamp dt:dt="r8">633879262791</Timestamp><Current dt:…	좌우반구com(split BVF)_3-033-1	60.022	1.0.0.165	1	-1238836372	Professional	2.0.10.242	2.0.10.353	06-10-2021	2021-06-10 오전 5:51:07	14:51:07	2.0.10.248	305	2	z	의마	의	마	NULL	NULL	NULL	NULL	NULL	NULL	59	1	41	KSY	List3	0		0	-1	938243	184		0	0	1	z	0	4	938427	0	z	485
좌우반구com(split BVF)_3	33	1	<?xml version="1.0"?>\n<Clock xmlns:dt="urn:schemas-microsoft-com:datatypes"><Description dt:dt="string">E-Prime Primary Realtime Clock</Description><StartTime><Timestamp dt:dt="int">0</Timestamp><DateUtc dt:dt="string">2021-06-10T05:51:07Z</DateUtc></StartTime><FrequencyChanges><FrequencyChange><Frequency dt:dt="r8">2699990000</Frequency><Timestamp dt:dt="r8">633879262791</Timestamp><Current dt:…	좌우반구com(split BVF)_3-033-1	60.022	1.0.0.165	1	-1238836372	Professional	2.0.10.242	2.0.10.353	06-10-2021	2021-06-10 오전 5:51:07	14:51:07	2.0.10.248	148	1	{/}	의미	의	미	NULL	NULL	NULL	91	1	16	NULL	NULL	NULL	KSY3	List2	NULL	NULL	NULL	NULL	NULL	NULL	NULL	NULL	NULL	1	{/}	0	3	482373	0	{/}	291
좌우반구com(split BVF)_3	33	1	<?xml version="1.0"?>\n<Clock xmlns:dt="urn:schemas-microsoft-com:datatypes"><Description dt:dt="string">E-Prime Primary Realtime Clock</Description><StartTime><Timestamp dt:dt="int">0</Timestamp><DateUtc dt:dt="string">2021-06-10T05:51:07Z</DateUtc></StartTime><FrequencyChanges><FrequencyChange><Frequency dt:dt="r8">2699990000</Frequency><Timestamp dt:dt="r8">633879262791</Timestamp><Current dt:…	좌우반구com(split BVF)_3-033-1	60.022	1.0.0.165	1	-1238836372	Professional	2.0.10.242	2.0.10.353	06-10-2021	2021-06-10 오전 5:51:07	14:51:07	2.0.10.248	232	2	z	의필	의	필	NULL	NULL	NULL	104	1	100	NULL	NULL	NULL	KSY2	List2	NULL	NULL	NULL	NULL	NULL	NULL	NULL	NULL	NULL	1	z	0	4	708559	0	z	525
좌우반구com(split BVF)_3	33	1	<?xml version="1.0"?>\n<Clock xmlns:dt="urn:schemas-microsoft-com:datatypes"><Description dt:dt="string">E-Prime Primary Realtime Clock</Description><StartTime><Timestamp dt:dt="int">0</Timestamp><DateUtc dt:dt="string">2021-06-10T05:51:07Z</DateUtc></StartTime><FrequencyChanges><FrequencyChange><Frequency dt:dt="r8">2699990000</Frequency><Timestamp dt:dt="r8">633879262791</Timestamp><Current dt:…	좌우반구com(split BVF)_3-033-1	60.022	1.0.0.165	1	-1238836372	Professional	2.0.10.242	2.0.10.353	06-10-2021	2021-06-10 오전 5:51:07	14:51:07	2.0.10.248	287	2	z	이느	이	느	NULL	NULL	NULL	NULL	NULL	NULL	20	1	23	KSY	List3	0		0	-1	892293	183		0	0	1	z	1	3	892476	0	z	396
좌우반구com(split BVF)_3	33	1	<?xml version="1.0"?>\n<Clock xmlns:dt="urn:schemas-microsoft-com:datatypes"><Description dt:dt="string">E-Prime Primary Realtime Clock</Description><StartTime><Timestamp dt:dt="int">0</Timestamp><DateUtc dt:dt="string">2021-06-10T05:51:07Z</DateUtc></StartTime><FrequencyChanges><FrequencyChange><Frequency dt:dt="r8">2699990000</Frequency><Timestamp dt:dt="r8">633879262791</Timestamp><Current dt:…	좌우반구com(split BVF)_3-033-1	60.022	1.0.0.165	1	-1238836372	Professional	2.0.10.242	2.0.10.353	06-10-2021	2021-06-10 오전 5:51:07	14:51:07	2.0.10.248	155	1	{/}	이득	이	득	NULL	NULL	NULL	30	1	23	NULL	NULL	NULL	KSY3	List2	NULL	NULL	NULL	NULL	NULL	NULL	NULL	NULL	NULL	1	{/}	0	3	501483	0	{/}	310
좌우반구com(split BVF)_3	33	1	<?xml version="1.0"?>\n<Clock xmlns:dt="urn:schemas-microsoft-com:datatypes"><Description dt:dt="string">E-Prime Primary Realtime Clock</Description><StartTime><Timestamp dt:dt="int">0</Timestamp><DateUtc dt:dt="string">2021-06-10T05:51:07Z</DateUtc></StartTime><FrequencyChanges><FrequencyChange><Frequency dt:dt="r8">2699990000</Frequency><Timestamp dt:dt="r8">633879262791</Timestamp><Current dt:…	좌우반구com(split BVF)_3-033-1	60.022	1.0.0.165	1	-1238836372	Professional	2.0.10.242	2.0.10.353	06-10-2021	2021-06-10 오전 5:51:07	14:51:07	2.0.10.248	326	1	{/}	이유	이	유	NULL	NULL	NULL	NULL	NULL	NULL	95	1	62	KSY3	List3	NULL	NULL	NULL	NULL	NULL	NULL	NULL	NULL	NULL	1	{/}	1	3	991907	0	{/}	211
좌우반구com(split BVF)_3	33	1	<?xml version="1.0"?>\n<Clock xmlns:dt="urn:schemas-microsoft-com:datatypes"><Description dt:dt="string">E-Prime Primary Realtime Clock</Description><StartTime><Timestamp dt:dt="int">0</Timestamp><DateUtc dt:dt="string">2021-06-10T05:51:07Z</DateUtc></StartTime><FrequencyChanges><FrequencyChange><Frequency dt:dt="r8">2699990000</Frequency><Timestamp dt:dt="r8">633879262791</Timestamp><Current dt:…	좌우반구com(split BVF)_3-033-1	60.022	1.0.0.165	1	-1238836372	Professional	2.0.10.242	2.0.10.353	06-10-2021	2021-06-10 오전 5:51:07	14:51:07	2.0.10.248	391	1	{/}	이전	이	전	NULL	NULL	NULL	NULL	NULL	NULL	1	1	127	KSY	List3	0		0	0	1159931	183		0	0	1	{/}	0	3	1160114	0	{/}	336
좌우반구com(split BVF)_3	33	1	<?xml version="1.0"?>\n<Clock xmlns:dt="urn:schemas-microsoft-com:datatypes"><Description dt:dt="string">E-Prime Primary Realtime Clock</Description><StartTime><Timestamp dt:dt="int">0</Timestamp><DateUtc dt:dt="string">2021-06-10T05:51:07Z</DateUtc></StartTime><FrequencyChanges><FrequencyChange><Frequency dt:dt="r8">2699990000</Frequency><Timestamp dt:dt="r8">633879262791</Timestamp><Current dt:…	좌우반구com(split BVF)_3-033-1	60.022	1.0.0.165	1	-1238836372	Professional	2.0.10.242	2.0.10.353	06-10-2021	2021-06-10 오전 5:51:07	14:51:07	2.0.10.248	323	2	z	익궤	익	궤	NULL	NULL	NULL	NULL	NULL	NULL	56	1	59	KSY3	List3	NULL	NULL	NULL	NULL	NULL	NULL	NULL	NULL	NULL	1	z	0	3	984460	0	z	330
좌우반구com(split BVF)_3	33	1	<?xml version="1.0"?>\n<Clock xmlns:dt="urn:schemas-microsoft-com:datatypes"><Description dt:dt="string">E-Prime Primary Realtime Clock</Description><StartTime><Timestamp dt:dt="int">0</Timestamp><DateUtc dt:dt="string">2021-06-10T05:51:07Z</DateUtc></StartTime><FrequencyChanges><FrequencyChange><Frequency dt:dt="r8">2699990000</Frequency><Timestamp dt:dt="r8">633879262791</Timestamp><Current dt:…	좌우반구com(split BVF)_3-033-1	60.022	1.0.0.165	1	-1238836372	Professional	2.0.10.242	2.0.10.353	06-10-2021	2021-06-10 오전 5:51:07	14:51:07	2.0.10.248	393	2	z	익력	익	력	NULL	NULL	NULL	NULL	NULL	NULL	76	1	129	KSY3	List3	NULL	NULL	NULL	NULL	NULL	NULL	NULL	NULL	NULL	1	z	1	3	1165145	0	z	777
좌우반구com(split BVF)_3	33	1	<?xml version="1.0"?>\n<Clock xmlns:dt="urn:schemas-microsoft-com:datatypes"><Description dt:dt="string">E-Prime Primary Realtime Clock</Description><StartTime><Timestamp dt:dt="int">0</Timestamp><DateUtc dt:dt="string">2021-06-10T05:51:07Z</DateUtc></StartTime><FrequencyChanges><FrequencyChange><Frequency dt:dt="r8">2699990000</Frequency><Timestamp dt:dt="r8">633879262791</Timestamp><Current dt:…	좌우반구com(split BVF)_3-033-1	60.022	1.0.0.165	1	-1238836372	Professional	2.0.10.242	2.0.10.353	06-10-2021	2021-06-10 오전 5:51:07	14:51:07	2.0.10.248	48	1	{/}	인간	인	간	91	1	48	NULL	NULL	NULL	NULL	NULL	NULL	KSY	List1	0		1	-1	150058	184		0	0	1	{/}	0	4	150242	0	{/}	269
좌우반구com(split BVF)_3	33	1	<?xml version="1.0"?>\n<Clock xmlns:dt="urn:schemas-microsoft-com:datatypes"><Description dt:dt="string">E-Prime Primary Realtime Clock</Description><StartTime><Timestamp dt:dt="int">0</Timestamp><DateUtc dt:dt="string">2021-06-10T05:51:07Z</DateUtc></StartTime><FrequencyChanges><FrequencyChange><Frequency dt:dt="r8">2699990000</Frequency><Timestamp dt:dt="r8">633879262791</Timestamp><Current dt:…	좌우반구com(split BVF)_3-033-1	60.022	1.0.0.165	1	-1238836372	Professional	2.0.10.242	2.0.10.353	06-10-2021	2021-06-10 오전 5:51:07	14:51:07	2.0.10.248	17	1	{/}	인사	인	사	63	1	17	NULL	NULL	NULL	NULL	NULL	NULL	KSY	List1	0		0	-1	64889	183		0	0	1	{/}	0	3	65072	0	{/}	347
좌우반구com(split BVF)_3	33	1	<?xml version="1.0"?>\n<Clock xmlns:dt="urn:schemas-microsoft-com:datatypes"><Description dt:dt="string">E-Prime Primary Realtime Clock</Description><StartTime><Timestamp dt:dt="int">0</Timestamp><DateUtc dt:dt="string">2021-06-10T05:51:07Z</DateUtc></StartTime><FrequencyChanges><FrequencyChange><Frequency dt:dt="r8">2699990000</Frequency><Timestamp dt:dt="r8">633879262791</Timestamp><Current dt:…	좌우반구com(split BVF)_3-033-1	60.022	1.0.0.165	1	-1238836372	Professional	2.0.10.242	2.0.10.353	06-10-2021	2021-06-10 오전 5:51:07	14:51:07	2.0.10.248	301	1	{/}	인생	인	생	NULL	NULL	NULL	NULL	NULL	NULL	52	1	37	KSY	List3	0		0	-1	928197	183		0	0	1	{/}	0	3	928380	0	{/}	339
좌우반구com(split BVF)_3	33	1	<?xml version="1.0"?>\n<Clock xmlns:dt="urn:schemas-microsoft-com:datatypes"><Description dt:dt="string">E-Prime Primary Realtime Clock</Description><StartTime><Timestamp dt:dt="int">0</Timestamp><DateUtc dt:dt="string">2021-06-10T05:51:07Z</DateUtc></StartTime><FrequencyChanges><FrequencyChange><Frequency dt:dt="r8">2699990000</Frequency><Timestamp dt:dt="r8">633879262791</Timestamp><Current dt:…	좌우반구com(split BVF)_3-033-1	60.022	1.0.0.165	1	-1238836372	Professional	2.0.10.242	2.0.10.353	06-10-2021	2021-06-10 오전 5:51:07	14:51:07	2.0.10.248	240	1	{/}	인연	인	연	NULL	NULL	NULL	98	1	108	NULL	NULL	NULL	KSY	List2	0		0	0	729918	183		0	0	1	{/}	0	3	730101	0	{/}	369
좌우반구com(split BVF)_3	33	1	<?xml version="1.0"?>\n<Clock xmlns:dt="urn:schemas-microsoft-com:datatypes"><Description dt:dt="string">E-Prime Primary Realtime Clock</Description><StartTime><Timestamp dt:dt="int">0</Timestamp><DateUtc dt:dt="string">2021-06-10T05:51:07Z</DateUtc></StartTime><FrequencyChanges><FrequencyChange><Frequency dt:dt="r8">2699990000</Frequency><Timestamp dt:dt="r8">633879262791</Timestamp><Current dt:…	좌우반구com(split BVF)_3-033-1	60.022	1.0.0.165	1	-1238836372	Professional	2.0.10.242	2.0.10.353	06-10-2021	2021-06-10 오전 5:51:07	14:51:07	2.0.10.248	20	2	z	일려	일	려	97	1	20	NULL	NULL	NULL	NULL	NULL	NULL	KSY2	List1	NULL	NULL	NULL	NULL	NULL	NULL	NULL	NULL	NULL	1	z	0	4	73153	0	z	579
좌우반구com(split BVF)_3	33	1	<?xml version="1.0"?>\n<Clock xmlns:dt="urn:schemas-microsoft-com:datatypes"><Description dt:dt="string">E-Prime Primary Realtime Clock</Description><StartTime><Timestamp dt:dt="int">0</Timestamp><DateUtc dt:dt="string">2021-06-10T05:51:07Z</DateUtc></StartTime><FrequencyChanges><FrequencyChange><Frequency dt:dt="r8">2699990000</Frequency><Timestamp dt:dt="r8">633879262791</Timestamp><Current dt:…	좌우반구com(split BVF)_3-033-1	60.022	1.0.0.165	1	-1238836372	Professional	2.0.10.242	2.0.10.353	06-10-2021	2021-06-10 오전 5:51:07	14:51:07	2.0.10.248	122	2	z	일섭	일	섭	122	1	122	NULL	NULL	NULL	NULL	NULL	NULL	KSY3	List1	NULL	NULL	NULL	NULL	NULL	NULL	NULL	NULL	NULL	1	z	0	4	351187	0	z	849
좌우반구com(split BVF)_3	33	1	<?xml version="1.0"?>\n<Clock xmlns:dt="urn:schemas-microsoft-com:datatypes"><Description dt:dt="string">E-Prime Primary Realtime Clock</Description><StartTime><Timestamp dt:dt="int">0</Timestamp><DateUtc dt:dt="string">2021-06-10T05:51:07Z</DateUtc></StartTime><FrequencyChanges><FrequencyChange><Frequency dt:dt="r8">2699990000</Frequency><Timestamp dt:dt="r8">633879262791</Timestamp><Current dt:…	좌우반구com(split BVF)_3-033-1	60.022	1.0.0.165	1	-1238836372	Professional	2.0.10.242	2.0.10.353	06-10-2021	2021-06-10 오전 5:51:07	14:51:07	2.0.10.248	236	2	z	임택	임	택	NULL	NULL	NULL	82	1	104	NULL	NULL	NULL	KSY3	List2	NULL	NULL	NULL	NULL	NULL	NULL	NULL	NULL	NULL	1	z	0	3	719255	0	z	458
좌우반구com(split BVF)_3	33	1	<?xml version="1.0"?>\n<Clock xmlns:dt="urn:schemas-microsoft-com:datatypes"><Description dt:dt="string">E-Prime Primary Realtime Clock</Description><StartTime><Timestamp dt:dt="int">0</Timestamp><DateUtc dt:dt="string">2021-06-10T05:51:07Z</DateUtc></StartTime><FrequencyChanges><FrequencyChange><Frequency dt:dt="r8">2699990000</Frequency><Timestamp dt:dt="r8">633879262791</Timestamp><Current dt:…	좌우반구com(split BVF)_3-033-1	60.022	1.0.0.165	1	-1238836372	Professional	2.0.10.242	2.0.10.353	06-10-2021	2021-06-10 오전 5:51:07	14:51:07	2.0.10.248	129	1	{/}	입구	입	구	62	1	129	NULL	NULL	NULL	NULL	NULL	NULL	KSY	List1	0		0	0	369847	183		0	0	1	{/}	0	3	370030	0	{/}	342
좌우반구com(split BVF)_3	33	1	<?xml version="1.0"?>\n<Clock xmlns:dt="urn:schemas-microsoft-com:datatypes"><Description dt:dt="string">E-Prime Primary Realtime Clock</Description><StartTime><Timestamp dt:dt="int">0</Timestamp><DateUtc dt:dt="string">2021-06-10T05:51:07Z</DateUtc></StartTime><FrequencyChanges><FrequencyChange><Frequency dt:dt="r8">2699990000</Frequency><Timestamp dt:dt="r8">633879262791</Timestamp><Current dt:…	좌우반구com(split BVF)_3-033-1	60.022	1.0.0.165	1	-1238836372	Professional	2.0.10.242	2.0.10.353	06-10-2021	2021-06-10 오전 5:51:07	14:51:07	2.0.10.248	121	2	z	입목	입	목	80	1	121	NULL	NULL	NULL	NULL	NULL	NULL	KSY	List1	0		0	-1	347688	183		0	0	1	z	0	3	347871	0	z	1116
좌우반구com(split BVF)_3	33	1	<?xml version="1.0"?>\n<Clock xmlns:dt="urn:schemas-microsoft-com:datatypes"><Description dt:dt="string">E-Prime Primary Realtime Clock</Description><StartTime><Timestamp dt:dt="int">0</Timestamp><DateUtc dt:dt="string">2021-06-10T05:51:07Z</DateUtc></StartTime><FrequencyChanges><FrequencyChange><Frequency dt:dt="r8">2699990000</Frequency><Timestamp dt:dt="r8">633879262791</Timestamp><Current dt:…	좌우반구com(split BVF)_3-033-1	60.022	1.0.0.165	1	-1238836372	Professional	2.0.10.242	2.0.10.353	06-10-2021	2021-06-10 오전 5:51:07	14:51:07	2.0.10.248	36	2	z	입화	입	화	129	1	36	NULL	NULL	NULL	NULL	NULL	NULL	KSY	List1	0		0	-1	116304	183		0	0	1	z	0	3	116487	0	z	857
좌우반구com(split BVF)_3	33	1	<?xml version="1.0"?>\n<Clock xmlns:dt="urn:schemas-microsoft-com:datatypes"><Description dt:dt="string">E-Prime Primary Realtime Clock</Description><StartTime><Timestamp dt:dt="int">0</Timestamp><DateUtc dt:dt="string">2021-06-10T05:51:07Z</DateUtc></StartTime><FrequencyChanges><FrequencyChange><Frequency dt:dt="r8">2699990000</Frequency><Timestamp dt:dt="r8">633879262791</Timestamp><Current dt:…	좌우반구com(split BVF)_3-033-1	60.022	1.0.0.165	1	-1238836372	Professional	2.0.10.242	2.0.10.353	06-10-2021	2021-06-10 오전 5:51:07	14:51:07	2.0.10.248	23	2	z	자름	자	름	9	1	23	NULL	NULL	NULL	NULL	NULL	NULL	KSY3	List1	NULL	NULL	NULL	NULL	NULL	NULL	NULL	NULL	NULL	1	z	1	3	81116	0	z	516
좌우반구com(split BVF)_3	33	1	<?xml version="1.0"?>\n<Clock xmlns:dt="urn:schemas-microsoft-com:datatypes"><Description dt:dt="string">E-Prime Primary Realtime Clock</Description><StartTime><Timestamp dt:dt="int">0</Timestamp><DateUtc dt:dt="string">2021-06-10T05:51:07Z</DateUtc></StartTime><FrequencyChanges><FrequencyChange><Frequency dt:dt="r8">2699990000</Frequency><Timestamp dt:dt="r8">633879262791</Timestamp><Current dt:…	좌우반구com(split BVF)_3-033-1	60.022	1.0.0.165	1	-1238836372	Professional	2.0.10.242	2.0.10.353	06-10-2021	2021-06-10 오전 5:51:07	14:51:07	2.0.10.248	386	1	{/}	자리	자	리	NULL	NULL	NULL	NULL	NULL	NULL	73	1	122	KSY	List3	0		0	0	1146969	183		0	0	1	{/}	0	3	1147152	0	{/}	211
좌우반구com(split BVF)_3	33	1	<?xml version="1.0"?>\n<Clock xmlns:dt="urn:schemas-microsoft-com:datatypes"><Description dt:dt="string">E-Prime Primary Realtime Clock</Description><StartTime><Timestamp dt:dt="int">0</Timestamp><DateUtc dt:dt="string">2021-06-10T05:51:07Z</DateUtc></StartTime><FrequencyChanges><FrequencyChange><Frequency dt:dt="r8">2699990000</Frequency><Timestamp dt:dt="r8">633879262791</Timestamp><Current dt:…	좌우반구com(split BVF)_3-033-1	60.022	1.0.0.165	1	-1238836372	Professional	2.0.10.242	2.0.10.353	06-10-2021	2021-06-10 오전 5:51:07	14:51:07	2.0.10.248	346	1	{/}	자본	자	본	NULL	NULL	NULL	NULL	NULL	NULL	77	1	82	KSY	List3	0		0	-1	1041523	183		0	0	1	{/}	1	3	1041706	0	{/}	419
좌우반구com(split BVF)_3	33	1	<?xml version="1.0"?>\n<Clock xmlns:dt="urn:schemas-microsoft-com:datatypes"><Description dt:dt="string">E-Prime Primary Realtime Clock</Description><StartTime><Timestamp dt:dt="int">0</Timestamp><DateUtc dt:dt="string">2021-06-10T05:51:07Z</DateUtc></StartTime><FrequencyChanges><FrequencyChange><Frequency dt:dt="r8">2699990000</Frequency><Timestamp dt:dt="r8">633879262791</Timestamp><Current dt:…	좌우반구com(split BVF)_3-033-1	60.022	1.0.0.165	1	-1238836372	Professional	2.0.10.242	2.0.10.353	06-10-2021	2021-06-10 오전 5:51:07	14:51:07	2.0.10.248	378	1	{/}	자체	자	체	NULL	NULL	NULL	NULL	NULL	NULL	55	1	114	KSY	List3	0		1	-1	1125859	184		0	0	1	{/}	0	4	1126043	0	{/}	344
좌우반구com(split BVF)_3	33	1	<?xml version="1.0"?>\n<Clock xmlns:dt="urn:schemas-microsoft-com:datatypes"><Description dt:dt="string">E-Prime Primary Realtime Clock</Description><StartTime><Timestamp dt:dt="int">0</Timestamp><DateUtc dt:dt="string">2021-06-10T05:51:07Z</DateUtc></StartTime><FrequencyChanges><FrequencyChange><Frequency dt:dt="r8">2699990000</Frequency><Timestamp dt:dt="r8">633879262791</Timestamp><Current dt:…	좌우반구com(split BVF)_3-033-1	60.022	1.0.0.165	1	-1238836372	Professional	2.0.10.242	2.0.10.353	06-10-2021	2021-06-10 오전 5:51:07	14:51:07	2.0.10.248	279	2	z	작락	작	락	NULL	NULL	NULL	NULL	NULL	NULL	4	1	15	KSY2	List3	NULL	NULL	NULL	NULL	NULL	NULL	NULL	NULL	NULL	1	z	0	4	871051	0	z	559
좌우반구com(split BVF)_3	33	1	<?xml version="1.0"?>\n<Clock xmlns:dt="urn:schemas-microsoft-com:datatypes"><Description dt:dt="string">E-Prime Primary Realtime Clock</Description><StartTime><Timestamp dt:dt="int">0</Timestamp><DateUtc dt:dt="string">2021-06-10T05:51:07Z</DateUtc></StartTime><FrequencyChanges><FrequencyChange><Frequency dt:dt="r8">2699990000</Frequency><Timestamp dt:dt="r8">633879262791</Timestamp><Current dt:…	좌우반구com(split BVF)_3-033-1	60.022	1.0.0.165	1	-1238836372	Professional	2.0.10.242	2.0.10.353	06-10-2021	2021-06-10 오전 5:51:07	14:51:07	2.0.10.248	313	1	{/}	작품	작	품	NULL	NULL	NULL	NULL	NULL	NULL	91	1	49	KSY	List3	0		0	-1	958819	183		0	0	1	{/}	1	3	959002	0	{/}	270
좌우반구com(split BVF)_3	33	1	<?xml version="1.0"?>\n<Clock xmlns:dt="urn:schemas-microsoft-com:datatypes"><Description dt:dt="string">E-Prime Primary Realtime Clock</Description><StartTime><Timestamp dt:dt="int">0</Timestamp><DateUtc dt:dt="string">2021-06-10T05:51:07Z</DateUtc></StartTime><FrequencyChanges><FrequencyChange><Frequency dt:dt="r8">2699990000</Frequency><Timestamp dt:dt="r8">633879262791</Timestamp><Current dt:…	좌우반구com(split BVF)_3-033-1	60.022	1.0.0.165	1	-1238836372	Professional	2.0.10.242	2.0.10.353	06-10-2021	2021-06-10 오전 5:51:07	14:51:07	2.0.10.248	167	1	{/}	재계	재	계	NULL	NULL	NULL	39	1	35	NULL	NULL	NULL	KSY	List2	0		1	-1	533321	184		0	0	0	{/}	0	4	533505	0	z	870
좌우반구com(split BVF)_3	33	1	<?xml version="1.0"?>\n<Clock xmlns:dt="urn:schemas-microsoft-com:datatypes"><Description dt:dt="string">E-Prime Primary Realtime Clock</Description><StartTime><Timestamp dt:dt="int">0</Timestamp><DateUtc dt:dt="string">2021-06-10T05:51:07Z</DateUtc></StartTime><FrequencyChanges><FrequencyChange><Frequency dt:dt="r8">2699990000</Frequency><Timestamp dt:dt="r8">633879262791</Timestamp><Current dt:…	좌우반구com(split BVF)_3-033-1	60.022	1.0.0.165	1	-1238836372	Professional	2.0.10.242	2.0.10.353	06-10-2021	2021-06-10 오전 5:51:07	14:51:07	2.0.10.248	56	2	z	적태	적	태	88	1	56	NULL	NULL	NULL	NULL	NULL	NULL	KSY3	List1	NULL	NULL	NULL	NULL	NULL	NULL	NULL	NULL	NULL	1	z	0	3	172817	0	z	1253
좌우반구com(split BVF)_3	33	1	<?xml version="1.0"?>\n<Clock xmlns:dt="urn:schemas-microsoft-com:datatypes"><Description dt:dt="string">E-Prime Primary Realtime Clock</Description><StartTime><Timestamp dt:dt="int">0</Timestamp><DateUtc dt:dt="string">2021-06-10T05:51:07Z</DateUtc></StartTime><FrequencyChanges><FrequencyChange><Frequency dt:dt="r8">2699990000</Frequency><Timestamp dt:dt="r8">633879262791</Timestamp><Current dt:…	좌우반구com(split BVF)_3-033-1	60.022	1.0.0.165	1	-1238836372	Professional	2.0.10.242	2.0.10.353	06-10-2021	2021-06-10 오전 5:51:07	14:51:07	2.0.10.248	7	1	{/}	전략	전	략	93	1	7	NULL	NULL	NULL	NULL	NULL	NULL	KSY	List1	0		1	-1	38148	184		0	0	1	{/}	0	4	38332	0	{/}	301
좌우반구com(split BVF)_3	33	1	<?xml version="1.0"?>\n<Clock xmlns:dt="urn:schemas-microsoft-com:datatypes"><Description dt:dt="string">E-Prime Primary Realtime Clock</Description><StartTime><Timestamp dt:dt="int">0</Timestamp><DateUtc dt:dt="string">2021-06-10T05:51:07Z</DateUtc></StartTime><FrequencyChanges><FrequencyChange><Frequency dt:dt="r8">2699990000</Frequency><Timestamp dt:dt="r8">633879262791</Timestamp><Current dt:…	좌우반구com(split BVF)_3-033-1	60.022	1.0.0.165	1	-1238836372	Professional	2.0.10.242	2.0.10.353	06-10-2021	2021-06-10 오전 5:51:07	14:51:07	2.0.10.248	319	1	{/}	전통	전	통	NULL	NULL	NULL	NULL	NULL	NULL	100	1	55	KSY	List3	0		0	-1	974047	183		0	0	1	{/}	1	3	974230	0	{/}	200
좌우반구com(split BVF)_3	33	1	<?xml version="1.0"?>\n<Clock xmlns:dt="urn:schemas-microsoft-com:datatypes"><Description dt:dt="string">E-Prime Primary Realtime Clock</Description><StartTime><Timestamp dt:dt="int">0</Timestamp><DateUtc dt:dt="string">2021-06-10T05:51:07Z</DateUtc></StartTime><FrequencyChanges><FrequencyChange><Frequency dt:dt="r8">2699990000</Frequency><Timestamp dt:dt="r8">633879262791</Timestamp><Current dt:…	좌우반구com(split BVF)_3-033-1	60.022	1.0.0.165	1	-1238836372	Professional	2.0.10.242	2.0.10.353	06-10-2021	2021-06-10 오전 5:51:07	14:51:07	2.0.10.248	41	2	z	전필	전	필	89	1	41	NULL	NULL	NULL	NULL	NULL	NULL	KSY2	List1	NULL	NULL	NULL	NULL	NULL	NULL	NULL	NULL	NULL	0	z	0	4	130499	0	{/}	1215
좌우반구com(split BVF)_3	33	1	<?xml version="1.0"?>\n<Clock xmlns:dt="urn:schemas-microsoft-com:datatypes"><Description dt:dt="string">E-Prime Primary Realtime Clock</Description><StartTime><Timestamp dt:dt="int">0</Timestamp><DateUtc dt:dt="string">2021-06-10T05:51:07Z</DateUtc></StartTime><FrequencyChanges><FrequencyChange><Frequency dt:dt="r8">2699990000</Frequency><Timestamp dt:dt="r8">633879262791</Timestamp><Current dt:…	좌우반구com(split BVF)_3-033-1	60.022	1.0.0.165	1	-1238836372	Professional	2.0.10.242	2.0.10.353	06-10-2021	2021-06-10 오전 5:51:07	14:51:07	2.0.10.248	294	1	{/}	절감	절	감	NULL	NULL	NULL	NULL	NULL	NULL	36	1	30	KSY	List3	0		1	-1	910253	184		0	0	1	{/}	0	4	910437	0	{/}	279
좌우반구com(split BVF)_3	33	1	<?xml version="1.0"?>\n<Clock xmlns:dt="urn:schemas-microsoft-com:datatypes"><Description dt:dt="string">E-Prime Primary Realtime Clock</Description><StartTime><Timestamp dt:dt="int">0</Timestamp><DateUtc dt:dt="string">2021-06-10T05:51:07Z</DateUtc></StartTime><FrequencyChanges><FrequencyChange><Frequency dt:dt="r8">2699990000</Frequency><Timestamp dt:dt="r8">633879262791</Timestamp><Current dt:…	좌우반구com(split BVF)_3-033-1	60.022	1.0.0.165	1	-1238836372	Professional	2.0.10.242	2.0.10.353	06-10-2021	2021-06-10 오전 5:51:07	14:51:07	2.0.10.248	3	2	z	절보	절	보	43	1	3	NULL	NULL	NULL	NULL	NULL	NULL	KSY	List1	0		0	-1	27369	183		0	0	1	z	0	3	27552	0	z	440
좌우반구com(split BVF)_3	33	1	<?xml version="1.0"?>\n<Clock xmlns:dt="urn:schemas-microsoft-com:datatypes"><Description dt:dt="string">E-Prime Primary Realtime Clock</Description><StartTime><Timestamp dt:dt="int">0</Timestamp><DateUtc dt:dt="string">2021-06-10T05:51:07Z</DateUtc></StartTime><FrequencyChanges><FrequencyChange><Frequency dt:dt="r8">2699990000</Frequency><Timestamp dt:dt="r8">633879262791</Timestamp><Current dt:…	좌우반구com(split BVF)_3-033-1	60.022	1.0.0.165	1	-1238836372	Professional	2.0.10.242	2.0.10.353	06-10-2021	2021-06-10 오전 5:51:07	14:51:07	2.0.10.248	263	2	z	절속	절	속	NULL	NULL	NULL	107	1	131	NULL	NULL	NULL	KSY	List2	0		0	-1	789946	184		0	0	1	z	0	4	790130	0	z	381
좌우반구com(split BVF)_3	33	1	<?xml version="1.0"?>\n<Clock xmlns:dt="urn:schemas-microsoft-com:datatypes"><Description dt:dt="string">E-Prime Primary Realtime Clock</Description><StartTime><Timestamp dt:dt="int">0</Timestamp><DateUtc dt:dt="string">2021-06-10T05:51:07Z</DateUtc></StartTime><FrequencyChanges><FrequencyChange><Frequency dt:dt="r8">2699990000</Frequency><Timestamp dt:dt="r8">633879262791</Timestamp><Current dt:…	좌우반구com(split BVF)_3-033-1	60.022	1.0.0.165	1	-1238836372	Professional	2.0.10.242	2.0.10.353	06-10-2021	2021-06-10 오전 5:51:07	14:51:07	2.0.10.248	230	1	{/}	절차	절	차	NULL	NULL	NULL	25	1	98	NULL	NULL	NULL	KSY	List2	0		1	-1	703127	184		0	0	1	{/}	0	4	703311	0	{/}	237
좌우반구com(split BVF)_3	33	1	<?xml version="1.0"?>\n<Clock xmlns:dt="urn:schemas-microsoft-com:datatypes"><Description dt:dt="string">E-Prime Primary Realtime Clock</Description><StartTime><Timestamp dt:dt="int">0</Timestamp><DateUtc dt:dt="string">2021-06-10T05:51:07Z</DateUtc></StartTime><FrequencyChanges><FrequencyChange><Frequency dt:dt="r8">2699990000</Frequency><Timestamp dt:dt="r8">633879262791</Timestamp><Current dt:…	좌우반구com(split BVF)_3-033-1	60.022	1.0.0.165	1	-1238836372	Professional	2.0.10.242	2.0.10.353	06-10-2021	2021-06-10 오전 5:51:07	14:51:07	2.0.10.248	394	1	{/}	정도	정	도	NULL	NULL	NULL	NULL	NULL	NULL	27	1	130	KSY	List3	0		1	-1	1167944	184		0	0	1	{/}	0	4	1168128	0	{/}	602
좌우반구com(split BVF)_3	33	1	<?xml version="1.0"?>\n<Clock xmlns:dt="urn:schemas-microsoft-com:datatypes"><Description dt:dt="string">E-Prime Primary Realtime Clock</Description><StartTime><Timestamp dt:dt="int">0</Timestamp><DateUtc dt:dt="string">2021-06-10T05:51:07Z</DateUtc></StartTime><FrequencyChanges><FrequencyChange><Frequency dt:dt="r8">2699990000</Frequency><Timestamp dt:dt="r8">633879262791</Timestamp><Current dt:…	좌우반구com(split BVF)_3-033-1	60.022	1.0.0.165	1	-1238836372	Professional	2.0.10.242	2.0.10.353	06-10-2021	2021-06-10 오전 5:51:07	14:51:07	2.0.10.248	39	1	{/}	정오	정	오	103	1	39	NULL	NULL	NULL	NULL	NULL	NULL	KSY	List1	0		0	-1	124984	183		0	0	1	{/}	0	3	125167	0	{/}	344
좌우반구com(split BVF)_3	33	1	<?xml version="1.0"?>\n<Clock xmlns:dt="urn:schemas-microsoft-com:datatypes"><Description dt:dt="string">E-Prime Primary Realtime Clock</Description><StartTime><Timestamp dt:dt="int">0</Timestamp><DateUtc dt:dt="string">2021-06-10T05:51:07Z</DateUtc></StartTime><FrequencyChanges><FrequencyChange><Frequency dt:dt="r8">2699990000</Frequency><Timestamp dt:dt="r8">633879262791</Timestamp><Current dt:…	좌우반구com(split BVF)_3-033-1	60.022	1.0.0.165	1	-1238836372	Professional	2.0.10.242	2.0.10.353	06-10-2021	2021-06-10 오전 5:51:07	14:51:07	2.0.10.248	368	1	{/}	정책	정	책	NULL	NULL	NULL	NULL	NULL	NULL	8	1	104	KSY	List3	0		0	0	1099869	183		0	0	1	{/}	0	3	1100052	0	{/}	259
좌우반구com(split BVF)_3	33	1	<?xml version="1.0"?>\n<Clock xmlns:dt="urn:schemas-microsoft-com:datatypes"><Description dt:dt="string">E-Prime Primary Realtime Clock</Description><StartTime><Timestamp dt:dt="int">0</Timestamp><DateUtc dt:dt="string">2021-06-10T05:51:07Z</DateUtc></StartTime><FrequencyChanges><FrequencyChange><Frequency dt:dt="r8">2699990000</Frequency><Timestamp dt:dt="r8">633879262791</Timestamp><Current dt:…	좌우반구com(split BVF)_3-033-1	60.022	1.0.0.165	1	-1238836372	Professional	2.0.10.242	2.0.10.353	06-10-2021	2021-06-10 오전 5:51:07	14:51:07	2.0.10.248	202	2	z	제경	제	경	NULL	NULL	NULL	40	1	70	NULL	NULL	NULL	KSY3	List2	NULL	NULL	NULL	NULL	NULL	NULL	NULL	NULL	NULL	0	z	0	4	627938	0	{/}	467
좌우반구com(split BVF)_3	33	1	<?xml version="1.0"?>\n<Clock xmlns:dt="urn:schemas-microsoft-com:datatypes"><Description dt:dt="string">E-Prime Primary Realtime Clock</Description><StartTime><Timestamp dt:dt="int">0</Timestamp><DateUtc dt:dt="string">2021-06-10T05:51:07Z</DateUtc></StartTime><FrequencyChanges><FrequencyChange><Frequency dt:dt="r8">2699990000</Frequency><Timestamp dt:dt="r8">633879262791</Timestamp><Current dt:…	좌우반구com(split BVF)_3-033-1	60.022	1.0.0.165	1	-1238836372	Professional	2.0.10.242	2.0.10.353	06-10-2021	2021-06-10 오전 5:51:07	14:51:07	2.0.10.248	235	1	{/}	제도	제	도	NULL	NULL	NULL	127	1	103	NULL	NULL	NULL	KSY	List2	0		0	-1	716539	183		0	0	1	{/}	1	3	716722	0	{/}	323
좌우반구com(split BVF)_3	33	1	<?xml version="1.0"?>\n<Clock xmlns:dt="urn:schemas-microsoft-com:datatypes"><Description dt:dt="string">E-Prime Primary Realtime Clock</Description><StartTime><Timestamp dt:dt="int">0</Timestamp><DateUtc dt:dt="string">2021-06-10T05:51:07Z</DateUtc></StartTime><FrequencyChanges><FrequencyChange><Frequency dt:dt="r8">2699990000</Frequency><Timestamp dt:dt="r8">633879262791</Timestamp><Current dt:…	좌우반구com(split BVF)_3-033-1	60.022	1.0.0.165	1	-1238836372	Professional	2.0.10.242	2.0.10.353	06-10-2021	2021-06-10 오전 5:51:07	14:51:07	2.0.10.248	304	2	z	제란	제	란	NULL	NULL	NULL	NULL	NULL	NULL	130	1	40	KSY2	List3	NULL	NULL	NULL	NULL	NULL	NULL	NULL	NULL	NULL	1	z	0	3	935761	0	z	472
좌우반구com(split BVF)_3	33	1	<?xml version="1.0"?>\n<Clock xmlns:dt="urn:schemas-microsoft-com:datatypes"><Description dt:dt="string">E-Prime Primary Realtime Clock</Description><StartTime><Timestamp dt:dt="int">0</Timestamp><DateUtc dt:dt="string">2021-06-10T05:51:07Z</DateUtc></StartTime><FrequencyChanges><FrequencyChange><Frequency dt:dt="r8">2699990000</Frequency><Timestamp dt:dt="r8">633879262791</Timestamp><Current dt:…	좌우반구com(split BVF)_3-033-1	60.022	1.0.0.165	1	-1238836372	Professional	2.0.10.242	2.0.10.353	06-10-2021	2021-06-10 오전 5:51:07	14:51:07	2.0.10.248	30	1	{/}	제안	제	안	26	1	30	NULL	NULL	NULL	NULL	NULL	NULL	KSY	List1	0		1	-1	100126	184		0	0	1	{/}	0	4	100310	0	{/}	322
좌우반구com(split BVF)_3	33	1	<?xml version="1.0"?>\n<Clock xmlns:dt="urn:schemas-microsoft-com:datatypes"><Description dt:dt="string">E-Prime Primary Realtime Clock</Description><StartTime><Timestamp dt:dt="int">0</Timestamp><DateUtc dt:dt="string">2021-06-10T05:51:07Z</DateUtc></StartTime><FrequencyChanges><FrequencyChange><Frequency dt:dt="r8">2699990000</Frequency><Timestamp dt:dt="r8">633879262791</Timestamp><Current dt:…	좌우반구com(split BVF)_3-033-1	60.022	1.0.0.165	1	-1238836372	Professional	2.0.10.242	2.0.10.353	06-10-2021	2021-06-10 오전 5:51:07	14:51:07	2.0.10.248	370	1	{/}	제품	제	품	NULL	NULL	NULL	NULL	NULL	NULL	38	1	106	KSY	List3	0		0	0	1104934	183		0	0	1	{/}	0	3	1105117	0	{/}	262
좌우반구com(split BVF)_3	33	1	<?xml version="1.0"?>\n<Clock xmlns:dt="urn:schemas-microsoft-com:datatypes"><Description dt:dt="string">E-Prime Primary Realtime Clock</Description><StartTime><Timestamp dt:dt="int">0</Timestamp><DateUtc dt:dt="string">2021-06-10T05:51:07Z</DateUtc></StartTime><FrequencyChanges><FrequencyChange><Frequency dt:dt="r8">2699990000</Frequency><Timestamp dt:dt="r8">633879262791</Timestamp><Current dt:…	좌우반구com(split BVF)_3-033-1	60.022	1.0.0.165	1	-1238836372	Professional	2.0.10.242	2.0.10.353	06-10-2021	2021-06-10 오전 5:51:07	14:51:07	2.0.10.248	293	1	{/}	조건	조	건	NULL	NULL	NULL	NULL	NULL	NULL	116	1	29	KSY	List3	0		0	-1	907804	183		0	0	1	{/}	1	3	907987	0	{/}	253
좌우반구com(split BVF)_3	33	1	<?xml version="1.0"?>\n<Clock xmlns:dt="urn:schemas-microsoft-com:datatypes"><Description dt:dt="string">E-Prime Primary Realtime Clock</Description><StartTime><Timestamp dt:dt="int">0</Timestamp><DateUtc dt:dt="string">2021-06-10T05:51:07Z</DateUtc></StartTime><FrequencyChanges><FrequencyChange><Frequency dt:dt="r8">2699990000</Frequency><Timestamp dt:dt="r8">633879262791</Timestamp><Current dt:…	좌우반구com(split BVF)_3-033-1	60.022	1.0.0.165	1	-1238836372	Professional	2.0.10.242	2.0.10.353	06-10-2021	2021-06-10 오전 5:51:07	14:51:07	2.0.10.248	267	1	{/}	조례	조	례	NULL	NULL	NULL	NULL	NULL	NULL	68	1	3	KSY	List3	0		1	-1	839295	184		0	0	1	{/}	0	4	839479	0	{/}	422
좌우반구com(split BVF)_3	33	1	<?xml version="1.0"?>\n<Clock xmlns:dt="urn:schemas-microsoft-com:datatypes"><Description dt:dt="string">E-Prime Primary Realtime Clock</Description><StartTime><Timestamp dt:dt="int">0</Timestamp><DateUtc dt:dt="string">2021-06-10T05:51:07Z</DateUtc></StartTime><FrequencyChanges><FrequencyChange><Frequency dt:dt="r8">2699990000</Frequency><Timestamp dt:dt="r8">633879262791</Timestamp><Current dt:…	좌우반구com(split BVF)_3-033-1	60.022	1.0.0.165	1	-1238836372	Professional	2.0.10.242	2.0.10.353	06-10-2021	2021-06-10 오전 5:51:07	14:51:07	2.0.10.248	392	1	{/}	조직	조	직	NULL	NULL	NULL	NULL	NULL	NULL	30	1	128	KSY	List3	0		0	-1	1162463	183		0	0	1	{/}	1	3	1162646	0	{/}	300
좌우반구com(split BVF)_3	33	1	<?xml version="1.0"?>\n<Clock xmlns:dt="urn:schemas-microsoft-com:datatypes"><Description dt:dt="string">E-Prime Primary Realtime Clock</Description><StartTime><Timestamp dt:dt="int">0</Timestamp><DateUtc dt:dt="string">2021-06-10T05:51:07Z</DateUtc></StartTime><FrequencyChanges><FrequencyChange><Frequency dt:dt="r8">2699990000</Frequency><Timestamp dt:dt="r8">633879262791</Timestamp><Current dt:…	좌우반구com(split BVF)_3-033-1	60.022	1.0.0.165	1	-1238836372	Professional	2.0.10.242	2.0.10.353	06-10-2021	2021-06-10 오전 5:51:07	14:51:07	2.0.10.248	275	1	{/}	종류	종	류	NULL	NULL	NULL	NULL	NULL	NULL	114	1	11	KSY	List3	0		0	-1	860138	183		0	0	1	{/}	0	3	860321	0	{/}	242
좌우반구com(split BVF)_3	33	1	<?xml version="1.0"?>\n<Clock xmlns:dt="urn:schemas-microsoft-com:datatypes"><Description dt:dt="string">E-Prime Primary Realtime Clock</Description><StartTime><Timestamp dt:dt="int">0</Timestamp><DateUtc dt:dt="string">2021-06-10T05:51:07Z</DateUtc></StartTime><FrequencyChanges><FrequencyChange><Frequency dt:dt="r8">2699990000</Frequency><Timestamp dt:dt="r8">633879262791</Timestamp><Current dt:…	좌우반구com(split BVF)_3-033-1	60.022	1.0.0.165	1	-1238836372	Professional	2.0.10.242	2.0.10.353	06-10-2021	2021-06-10 오전 5:51:07	14:51:07	2.0.10.248	388	2	z	종백	종	백	NULL	NULL	NULL	NULL	NULL	NULL	74	1	124	KSY3	List3	NULL	NULL	NULL	NULL	NULL	NULL	NULL	NULL	NULL	1	z	0	4	1152217	0	z	548
좌우반구com(split BVF)_3	33	1	<?xml version="1.0"?>\n<Clock xmlns:dt="urn:schemas-microsoft-com:datatypes"><Description dt:dt="string">E-Prime Primary Realtime Clock</Description><StartTime><Timestamp dt:dt="int">0</Timestamp><DateUtc dt:dt="string">2021-06-10T05:51:07Z</DateUtc></StartTime><FrequencyChanges><FrequencyChange><Frequency dt:dt="r8">2699990000</Frequency><Timestamp dt:dt="r8">633879262791</Timestamp><Current dt:…	좌우반구com(split BVF)_3-033-1	60.022	1.0.0.165	1	-1238836372	Professional	2.0.10.242	2.0.10.353	06-10-2021	2021-06-10 오전 5:51:07	14:51:07	2.0.10.248	151	2	z	죽거	죽	거	NULL	NULL	NULL	112	1	19	NULL	NULL	NULL	KSY	List2	0		0	-1	490020	184		0	0	1	z	0	4	490204	0	z	477
좌우반구com(split BVF)_3	33	1	<?xml version="1.0"?>\n<Clock xmlns:dt="urn:schemas-microsoft-com:datatypes"><Description dt:dt="string">E-Prime Primary Realtime Clock</Description><StartTime><Timestamp dt:dt="int">0</Timestamp><DateUtc dt:dt="string">2021-06-10T05:51:07Z</DateUtc></StartTime><FrequencyChanges><FrequencyChange><Frequency dt:dt="r8">2699990000</Frequency><Timestamp dt:dt="r8">633879262791</Timestamp><Current dt:…	좌우반구com(split BVF)_3-033-1	60.022	1.0.0.165	1	-1238836372	Professional	2.0.10.242	2.0.10.353	06-10-2021	2021-06-10 오전 5:51:07	14:51:07	2.0.10.248	186	1	{/}	죽음	죽	음	NULL	NULL	NULL	97	1	54	NULL	NULL	NULL	KSY	List2	0		1	-1	584936	184		0	0	1	{/}	0	4	585120	0	{/}	286
좌우반구com(split BVF)_3	33	1	<?xml version="1.0"?>\n<Clock xmlns:dt="urn:schemas-microsoft-com:datatypes"><Description dt:dt="string">E-Prime Primary Realtime Clock</Description><StartTime><Timestamp dt:dt="int">0</Timestamp><DateUtc dt:dt="string">2021-06-10T05:51:07Z</DateUtc></StartTime><FrequencyChanges><FrequencyChange><Frequency dt:dt="r8">2699990000</Frequency><Timestamp dt:dt="r8">633879262791</Timestamp><Current dt:…	좌우반구com(split BVF)_3-033-1	60.022	1.0.0.165	1	-1238836372	Professional	2.0.10.242	2.0.10.353	06-10-2021	2021-06-10 오전 5:51:07	14:51:07	2.0.10.248	231	1	{/}	준거	준	거	NULL	NULL	NULL	61	1	99	NULL	NULL	NULL	KSY	List2	0		0	-1	705560	183		0	0	1	{/}	0	3	705743	0	{/}	614
좌우반구com(split BVF)_3	33	1	<?xml version="1.0"?>\n<Clock xmlns:dt="urn:schemas-microsoft-com:datatypes"><Description dt:dt="string">E-Prime Primary Realtime Clock</Description><StartTime><Timestamp dt:dt="int">0</Timestamp><DateUtc dt:dt="string">2021-06-10T05:51:07Z</DateUtc></StartTime><FrequencyChanges><FrequencyChange><Frequency dt:dt="r8">2699990000</Frequency><Timestamp dt:dt="r8">633879262791</Timestamp><Current dt:…	좌우반구com(split BVF)_3-033-1	60.022	1.0.0.165	1	-1238836372	Professional	2.0.10.242	2.0.10.353	06-10-2021	2021-06-10 오전 5:51:07	14:51:07	2.0.10.248	288	2	z	증력	증	력	NULL	NULL	NULL	NULL	NULL	NULL	35	1	24	KSY3	List3	NULL	NULL	NULL	NULL	NULL	NULL	NULL	NULL	NULL	1	z	1	3	895075	0	z	461
좌우반구com(split BVF)_3	33	1	<?xml version="1.0"?>\n<Clock xmlns:dt="urn:schemas-microsoft-com:datatypes"><Description dt:dt="string">E-Prime Primary Realtime Clock</Description><StartTime><Timestamp dt:dt="int">0</Timestamp><DateUtc dt:dt="string">2021-06-10T05:51:07Z</DateUtc></StartTime><FrequencyChanges><FrequencyChange><Frequency dt:dt="r8">2699990000</Frequency><Timestamp dt:dt="r8">633879262791</Timestamp><Current dt:…	좌우반구com(split BVF)_3-033-1	60.022	1.0.0.165	1	-1238836372	Professional	2.0.10.242	2.0.10.353	06-10-2021	2021-06-10 오전 5:51:07	14:51:07	2.0.10.248	297	1	{/}	증인	증	인	NULL	NULL	NULL	NULL	NULL	NULL	78	1	33	KSY	List3	0		0	0	917601	183		0	0	1	{/}	0	3	917784	0	{/}	271
좌우반구com(split BVF)_3	33	1	<?xml version="1.0"?>\n<Clock xmlns:dt="urn:schemas-microsoft-com:datatypes"><Description dt:dt="string">E-Prime Primary Realtime Clock</Description><StartTime><Timestamp dt:dt="int">0</Timestamp><DateUtc dt:dt="string">2021-06-10T05:51:07Z</DateUtc></StartTime><FrequencyChanges><FrequencyChange><Frequency dt:dt="r8">2699990000</Frequency><Timestamp dt:dt="r8">633879262791</Timestamp><Current dt:…	좌우반구com(split BVF)_3-033-1	60.022	1.0.0.165	1	-1238836372	Professional	2.0.10.242	2.0.10.353	06-10-2021	2021-06-10 오전 5:51:07	14:51:07	2.0.10.248	172	2	z	지님	지	님	NULL	NULL	NULL	44	1	40	NULL	NULL	NULL	KSY3	List2	NULL	NULL	NULL	NULL	NULL	NULL	NULL	NULL	NULL	1	z	0	3	547000	0	z	783
좌우반구com(split BVF)_3	33	1	<?xml version="1.0"?>\n<Clock xmlns:dt="urn:schemas-microsoft-com:datatypes"><Description dt:dt="string">E-Prime Primary Realtime Clock</Description><StartTime><Timestamp dt:dt="int">0</Timestamp><DateUtc dt:dt="string">2021-06-10T05:51:07Z</DateUtc></StartTime><FrequencyChanges><FrequencyChange><Frequency dt:dt="r8">2699990000</Frequency><Timestamp dt:dt="r8">633879262791</Timestamp><Current dt:…	좌우반구com(split BVF)_3-033-1	60.022	1.0.0.165	1	-1238836372	Professional	2.0.10.242	2.0.10.353	06-10-2021	2021-06-10 오전 5:51:07	14:51:07	2.0.10.248	337	1	{/}	지적	지	적	NULL	NULL	NULL	NULL	NULL	NULL	21	1	73	KSY	List3	0		0	-1	1018931	183		0	0	1	{/}	1	3	1019114	0	{/}	259
좌우반구com(split BVF)_3	33	1	<?xml version="1.0"?>\n<Clock xmlns:dt="urn:schemas-microsoft-com:datatypes"><Description dt:dt="string">E-Prime Primary Realtime Clock</Description><StartTime><Timestamp dt:dt="int">0</Timestamp><DateUtc dt:dt="string">2021-06-10T05:51:07Z</DateUtc></StartTime><FrequencyChanges><FrequencyChange><Frequency dt:dt="r8">2699990000</Frequency><Timestamp dt:dt="r8">633879262791</Timestamp><Current dt:…	좌우반구com(split BVF)_3-033-1	60.022	1.0.0.165	1	-1238836372	Professional	2.0.10.242	2.0.10.353	06-10-2021	2021-06-10 오전 5:51:07	14:51:07	2.0.10.248	296	1	{/}	지표	지	표	NULL	NULL	NULL	NULL	NULL	NULL	118	1	32	KSY	List3	0		0	-1	915168	183		0	0	1	{/}	1	3	915351	0	{/}	232
좌우반구com(split BVF)_3	33	1	<?xml version="1.0"?>\n<Clock xmlns:dt="urn:schemas-microsoft-com:datatypes"><Description dt:dt="string">E-Prime Primary Realtime Clock</Description><StartTime><Timestamp dt:dt="int">0</Timestamp><DateUtc dt:dt="string">2021-06-10T05:51:07Z</DateUtc></StartTime><FrequencyChanges><FrequencyChange><Frequency dt:dt="r8">2699990000</Frequency><Timestamp dt:dt="r8">633879262791</Timestamp><Current dt:…	좌우반구com(split BVF)_3-033-1	60.022	1.0.0.165	1	-1238836372	Professional	2.0.10.242	2.0.10.353	06-10-2021	2021-06-10 오전 5:51:07	14:51:07	2.0.10.248	177	1	{/}	지혜	지	혜	NULL	NULL	NULL	122	1	45	NULL	NULL	NULL	KSY	List2	0		0	-1	560845	183		0	0	1	{/}	0	3	561028	0	{/}	290
좌우반구com(split BVF)_3	33	1	<?xml version="1.0"?>\n<Clock xmlns:dt="urn:schemas-microsoft-com:datatypes"><Description dt:dt="string">E-Prime Primary Realtime Clock</Description><StartTime><Timestamp dt:dt="int">0</Timestamp><DateUtc dt:dt="string">2021-06-10T05:51:07Z</DateUtc></StartTime><FrequencyChanges><FrequencyChange><Frequency dt:dt="r8">2699990000</Frequency><Timestamp dt:dt="r8">633879262791</Timestamp><Current dt:…	좌우반구com(split BVF)_3-033-1	60.022	1.0.0.165	1	-1238836372	Professional	2.0.10.242	2.0.10.353	06-10-2021	2021-06-10 오전 5:51:07	14:51:07	2.0.10.248	206	2	z	직매	직	매	NULL	NULL	NULL	87	1	74	NULL	NULL	NULL	KSY	List2	0		0	-1	638067	184		0	0	1	z	0	4	638251	0	z	413
좌우반구com(split BVF)_3	33	1	<?xml version="1.0"?>\n<Clock xmlns:dt="urn:schemas-microsoft-com:datatypes"><Description dt:dt="string">E-Prime Primary Realtime Clock</Description><StartTime><Timestamp dt:dt="int">0</Timestamp><DateUtc dt:dt="string">2021-06-10T05:51:07Z</DateUtc></StartTime><FrequencyChanges><FrequencyChange><Frequency dt:dt="r8">2699990000</Frequency><Timestamp dt:dt="r8">633879262791</Timestamp><Current dt:…	좌우반구com(split BVF)_3-033-1	60.022	1.0.0.165	1	-1238836372	Professional	2.0.10.242	2.0.10.353	06-10-2021	2021-06-10 오전 5:51:07	14:51:07	2.0.10.248	81	1	{/}	직장	직	장	72	1	81	NULL	NULL	NULL	NULL	NULL	NULL	KSY	List1	0		0	-1	241376	183		0	0	1	{/}	0	3	241559	0	{/}	254
좌우반구com(split BVF)_3	33	1	<?xml version="1.0"?>\n<Clock xmlns:dt="urn:schemas-microsoft-com:datatypes"><Description dt:dt="string">E-Prime Primary Realtime Clock</Description><StartTime><Timestamp dt:dt="int">0</Timestamp><DateUtc dt:dt="string">2021-06-10T05:51:07Z</DateUtc></StartTime><FrequencyChanges><FrequencyChange><Frequency dt:dt="r8">2699990000</Frequency><Timestamp dt:dt="r8">633879262791</Timestamp><Current dt:…	좌우반구com(split BVF)_3-033-1	60.022	1.0.0.165	1	-1238836372	Professional	2.0.10.242	2.0.10.353	06-10-2021	2021-06-10 오전 5:51:07	14:51:07	2.0.10.248	18	2	z	진회	진	회	1	1	18	NULL	NULL	NULL	NULL	NULL	NULL	KSY3	List1	NULL	NULL	NULL	NULL	NULL	NULL	NULL	NULL	NULL	1	z	0	3	67621	0	z	779
좌우반구com(split BVF)_3	33	1	<?xml version="1.0"?>\n<Clock xmlns:dt="urn:schemas-microsoft-com:datatypes"><Description dt:dt="string">E-Prime Primary Realtime Clock</Description><StartTime><Timestamp dt:dt="int">0</Timestamp><DateUtc dt:dt="string">2021-06-10T05:51:07Z</DateUtc></StartTime><FrequencyChanges><FrequencyChange><Frequency dt:dt="r8">2699990000</Frequency><Timestamp dt:dt="r8">633879262791</Timestamp><Current dt:…	좌우반구com(split BVF)_3-033-1	60.022	1.0.0.165	1	-1238836372	Professional	2.0.10.242	2.0.10.353	06-10-2021	2021-06-10 오전 5:51:07	14:51:07	2.0.10.248	367	1	{/}	질서	질	서	NULL	NULL	NULL	NULL	NULL	NULL	22	1	103	KSY	List3	0		0	-1	1097403	183		0	0	1	{/}	1	3	1097586	0	{/}	267
좌우반구com(split BVF)_3	33	1	<?xml version="1.0"?>\n<Clock xmlns:dt="urn:schemas-microsoft-com:datatypes"><Description dt:dt="string">E-Prime Primary Realtime Clock</Description><StartTime><Timestamp dt:dt="int">0</Timestamp><DateUtc dt:dt="string">2021-06-10T05:51:07Z</DateUtc></StartTime><FrequencyChanges><FrequencyChange><Frequency dt:dt="r8">2699990000</Frequency><Timestamp dt:dt="r8">633879262791</Timestamp><Current dt:…	좌우반구com(split BVF)_3-033-1	60.022	1.0.0.165	1	-1238836372	Professional	2.0.10.242	2.0.10.353	06-10-2021	2021-06-10 오전 5:51:07	14:51:07	2.0.10.248	317	1	{/}	차량	차	량	NULL	NULL	NULL	NULL	NULL	NULL	96	1	53	KSY	List3	0		0	0	968866	183		0	0	1	{/}	0	3	969049	0	{/}	270
좌우반구com(split BVF)_3	33	1	<?xml version="1.0"?>\n<Clock xmlns:dt="urn:schemas-microsoft-com:datatypes"><Description dt:dt="string">E-Prime Primary Realtime Clock</Description><StartTime><Timestamp dt:dt="int">0</Timestamp><DateUtc dt:dt="string">2021-06-10T05:51:07Z</DateUtc></StartTime><FrequencyChanges><FrequencyChange><Frequency dt:dt="r8">2699990000</Frequency><Timestamp dt:dt="r8">633879262791</Timestamp><Current dt:…	좌우반구com(split BVF)_3-033-1	60.022	1.0.0.165	1	-1238836372	Professional	2.0.10.242	2.0.10.353	06-10-2021	2021-06-10 오전 5:51:07	14:51:07	2.0.10.248	37	1	{/}	차익	차	익	47	1	37	NULL	NULL	NULL	NULL	NULL	NULL	KSY	List1	0		1	-1	119369	184		0	0	1	{/}	0	4	119553	0	{/}	566
좌우반구com(split BVF)_3	33	1	<?xml version="1.0"?>\n<Clock xmlns:dt="urn:schemas-microsoft-com:datatypes"><Description dt:dt="string">E-Prime Primary Realtime Clock</Description><StartTime><Timestamp dt:dt="int">0</Timestamp><DateUtc dt:dt="string">2021-06-10T05:51:07Z</DateUtc></StartTime><FrequencyChanges><FrequencyChange><Frequency dt:dt="r8">2699990000</Frequency><Timestamp dt:dt="r8">633879262791</Timestamp><Current dt:…	좌우반구com(split BVF)_3-033-1	60.022	1.0.0.165	1	-1238836372	Professional	2.0.10.242	2.0.10.353	06-10-2021	2021-06-10 오전 5:51:07	14:51:07	2.0.10.248	100	2	z	착반	착	반	30	1	100	NULL	NULL	NULL	NULL	NULL	NULL	KSY3	List1	NULL	NULL	NULL	NULL	NULL	NULL	NULL	NULL	NULL	1	z	0	3	290908	0	z	713
좌우반구com(split BVF)_3	33	1	<?xml version="1.0"?>\n<Clock xmlns:dt="urn:schemas-microsoft-com:datatypes"><Description dt:dt="string">E-Prime Primary Realtime Clock</Description><StartTime><Timestamp dt:dt="int">0</Timestamp><DateUtc dt:dt="string">2021-06-10T05:51:07Z</DateUtc></StartTime><FrequencyChanges><FrequencyChange><Frequency dt:dt="r8">2699990000</Frequency><Timestamp dt:dt="r8">633879262791</Timestamp><Current dt:…	좌우반구com(split BVF)_3-033-1	60.022	1.0.0.165	1	-1238836372	Professional	2.0.10.242	2.0.10.353	06-10-2021	2021-06-10 오전 5:51:07	14:51:07	2.0.10.248	45	1	{/}	책임	책	임	112	1	45	NULL	NULL	NULL	NULL	NULL	NULL	KSY	List1	0		0	0	141795	183		0	0	1	{/}	0	3	141978	0	{/}	293
좌우반구com(split BVF)_3	33	1	<?xml version="1.0"?>\n<Clock xmlns:dt="urn:schemas-microsoft-com:datatypes"><Description dt:dt="string">E-Prime Primary Realtime Clock</Description><StartTime><Timestamp dt:dt="int">0</Timestamp><DateUtc dt:dt="string">2021-06-10T05:51:07Z</DateUtc></StartTime><FrequencyChanges><FrequencyChange><Frequency dt:dt="r8">2699990000</Frequency><Timestamp dt:dt="r8">633879262791</Timestamp><Current dt:…	좌우반구com(split BVF)_3-033-1	60.022	1.0.0.165	1	-1238836372	Professional	2.0.10.242	2.0.10.353	06-10-2021	2021-06-10 오전 5:51:07	14:51:07	2.0.10.248	114	2	z	책희	책	희	104	1	114	NULL	NULL	NULL	NULL	NULL	NULL	KSY	List1	0		0	-1	327678	184		0	0	1	z	0	4	327862	0	z	414
좌우반구com(split BVF)_3	33	1	<?xml version="1.0"?>\n<Clock xmlns:dt="urn:schemas-microsoft-com:datatypes"><Description dt:dt="string">E-Prime Primary Realtime Clock</Description><StartTime><Timestamp dt:dt="int">0</Timestamp><DateUtc dt:dt="string">2021-06-10T05:51:07Z</DateUtc></StartTime><FrequencyChanges><FrequencyChange><Frequency dt:dt="r8">2699990000</Frequency><Timestamp dt:dt="r8">633879262791</Timestamp><Current dt:…	좌우반구com(split BVF)_3-033-1	60.022	1.0.0.165	1	-1238836372	Professional	2.0.10.242	2.0.10.353	06-10-2021	2021-06-10 오전 5:51:07	14:51:07	2.0.10.248	229	2	z	청휘	청	휘	NULL	NULL	NULL	1	1	97	NULL	NULL	NULL	KSY2	List2	NULL	NULL	NULL	NULL	NULL	NULL	NULL	NULL	NULL	1	z	1	3	700528	0	z	572
좌우반구com(split BVF)_3	33	1	<?xml version="1.0"?>\n<Clock xmlns:dt="urn:schemas-microsoft-com:datatypes"><Description dt:dt="string">E-Prime Primary Realtime Clock</Description><StartTime><Timestamp dt:dt="int">0</Timestamp><DateUtc dt:dt="string">2021-06-10T05:51:07Z</DateUtc></StartTime><FrequencyChanges><FrequencyChange><Frequency dt:dt="r8">2699990000</Frequency><Timestamp dt:dt="r8">633879262791</Timestamp><Current dt:…	좌우반구com(split BVF)_3-033-1	60.022	1.0.0.165	1	-1238836372	Professional	2.0.10.242	2.0.10.353	06-10-2021	2021-06-10 오전 5:51:07	14:51:07	2.0.10.248	72	2	z	체행	체	행	3	1	72	NULL	NULL	NULL	NULL	NULL	NULL	KSY2	List1	NULL	NULL	NULL	NULL	NULL	NULL	NULL	NULL	NULL	1	z	1	3	217134	0	z	543
좌우반구com(split BVF)_3	33	1	<?xml version="1.0"?>\n<Clock xmlns:dt="urn:schemas-microsoft-com:datatypes"><Description dt:dt="string">E-Prime Primary Realtime Clock</Description><StartTime><Timestamp dt:dt="int">0</Timestamp><DateUtc dt:dt="string">2021-06-10T05:51:07Z</DateUtc></StartTime><FrequencyChanges><FrequencyChange><Frequency dt:dt="r8">2699990000</Frequency><Timestamp dt:dt="r8">633879262791</Timestamp><Current dt:…	좌우반구com(split BVF)_3-033-1	60.022	1.0.0.165	1	-1238836372	Professional	2.0.10.242	2.0.10.353	06-10-2021	2021-06-10 오전 5:51:07	14:51:07	2.0.10.248	380	1	{/}	체험	체	험	NULL	NULL	NULL	NULL	NULL	NULL	61	1	116	KSY	List3	0		0	0	1131008	183		0	0	1	{/}	0	3	1131191	0	{/}	340
좌우반구com(split BVF)_3	33	1	<?xml version="1.0"?>\n<Clock xmlns:dt="urn:schemas-microsoft-com:datatypes"><Description dt:dt="string">E-Prime Primary Realtime Clock</Description><StartTime><Timestamp dt:dt="int">0</Timestamp><DateUtc dt:dt="string">2021-06-10T05:51:07Z</DateUtc></StartTime><FrequencyChanges><FrequencyChange><Frequency dt:dt="r8">2699990000</Frequency><Timestamp dt:dt="r8">633879262791</Timestamp><Current dt:…	좌우반구com(split BVF)_3-033-1	60.022	1.0.0.165	1	-1238836372	Professional	2.0.10.242	2.0.10.353	06-10-2021	2021-06-10 오전 5:51:07	14:51:07	2.0.10.248	307	1	{/}	최고	최	고	NULL	NULL	NULL	NULL	NULL	NULL	39	1	43	KSY	List3	0		0	-1	943458	183		0	0	1	{/}	1	3	943641	0	{/}	182
좌우반구com(split BVF)_3	33	1	<?xml version="1.0"?>\n<Clock xmlns:dt="urn:schemas-microsoft-com:datatypes"><Description dt:dt="string">E-Prime Primary Realtime Clock</Description><StartTime><Timestamp dt:dt="int">0</Timestamp><DateUtc dt:dt="string">2021-06-10T05:51:07Z</DateUtc></StartTime><FrequencyChanges><FrequencyChange><Frequency dt:dt="r8">2699990000</Frequency><Timestamp dt:dt="r8">633879262791</Timestamp><Current dt:…	좌우반구com(split BVF)_3-033-1	60.022	1.0.0.165	1	-1238836372	Professional	2.0.10.242	2.0.10.353	06-10-2021	2021-06-10 오전 5:51:07	14:51:07	2.0.10.248	175	2	z	최여	최	여	NULL	NULL	NULL	38	1	43	NULL	NULL	NULL	KSY2	List2	NULL	NULL	NULL	NULL	NULL	NULL	NULL	NULL	NULL	1	z	0	3	555080	0	z	1086
좌우반구com(split BVF)_3	33	1	<?xml version="1.0"?>\n<Clock xmlns:dt="urn:schemas-microsoft-com:datatypes"><Description dt:dt="string">E-Prime Primary Realtime Clock</Description><StartTime><Timestamp dt:dt="int">0</Timestamp><DateUtc dt:dt="string">2021-06-10T05:51:07Z</DateUtc></StartTime><FrequencyChanges><FrequencyChange><Frequency dt:dt="r8">2699990000</Frequency><Timestamp dt:dt="r8">633879262791</Timestamp><Current dt:…	좌우반구com(split BVF)_3-033-1	60.022	1.0.0.165	1	-1238836372	Professional	2.0.10.242	2.0.10.353	06-10-2021	2021-06-10 오전 5:51:07	14:51:07	2.0.10.248	158	2	z	최횟	최	횟	NULL	NULL	NULL	50	1	26	NULL	NULL	NULL	KSY2	List2	NULL	NULL	NULL	NULL	NULL	NULL	NULL	NULL	NULL	1	z	0	4	509347	0	z	566
좌우반구com(split BVF)_3	33	1	<?xml version="1.0"?>\n<Clock xmlns:dt="urn:schemas-microsoft-com:datatypes"><Description dt:dt="string">E-Prime Primary Realtime Clock</Description><StartTime><Timestamp dt:dt="int">0</Timestamp><DateUtc dt:dt="string">2021-06-10T05:51:07Z</DateUtc></StartTime><FrequencyChanges><FrequencyChange><Frequency dt:dt="r8">2699990000</Frequency><Timestamp dt:dt="r8">633879262791</Timestamp><Current dt:…	좌우반구com(split BVF)_3-033-1	60.022	1.0.0.165	1	-1238836372	Professional	2.0.10.242	2.0.10.353	06-10-2021	2021-06-10 오전 5:51:07	14:51:07	2.0.10.248	242	2	z	축허	축	허	NULL	NULL	NULL	65	1	110	NULL	NULL	NULL	KSY3	List2	NULL	NULL	NULL	NULL	NULL	NULL	NULL	NULL	NULL	0	z	0	3	735366	0	{/}	734
좌우반구com(split BVF)_3	33	1	<?xml version="1.0"?>\n<Clock xmlns:dt="urn:schemas-microsoft-com:datatypes"><Description dt:dt="string">E-Prime Primary Realtime Clock</Description><StartTime><Timestamp dt:dt="int">0</Timestamp><DateUtc dt:dt="string">2021-06-10T05:51:07Z</DateUtc></StartTime><FrequencyChanges><FrequencyChange><Frequency dt:dt="r8">2699990000</Frequency><Timestamp dt:dt="r8">633879262791</Timestamp><Current dt:…	좌우반구com(split BVF)_3-033-1	60.022	1.0.0.165	1	-1238836372	Professional	2.0.10.242	2.0.10.353	06-10-2021	2021-06-10 오전 5:51:07	14:51:07	2.0.10.248	153	2	z	축헤	축	헤	NULL	NULL	NULL	77	1	21	NULL	NULL	NULL	KSY3	List2	NULL	NULL	NULL	NULL	NULL	NULL	NULL	NULL	NULL	1	z	1	3	495901	0	z	561
좌우반구com(split BVF)_3	33	1	<?xml version="1.0"?>\n<Clock xmlns:dt="urn:schemas-microsoft-com:datatypes"><Description dt:dt="string">E-Prime Primary Realtime Clock</Description><StartTime><Timestamp dt:dt="int">0</Timestamp><DateUtc dt:dt="string">2021-06-10T05:51:07Z</DateUtc></StartTime><FrequencyChanges><FrequencyChange><Frequency dt:dt="r8">2699990000</Frequency><Timestamp dt:dt="r8">633879262791</Timestamp><Current dt:…	좌우반구com(split BVF)_3-033-1	60.022	1.0.0.165	1	-1238836372	Professional	2.0.10.242	2.0.10.353	06-10-2021	2021-06-10 오전 5:51:07	14:51:07	2.0.10.248	268	2	z	축희	축	희	NULL	NULL	NULL	NULL	NULL	NULL	34	1	4	KSY	List3	0		0	-1	841911	183		0	0	0	z	1	3	842094	0	{/}	179
좌우반구com(split BVF)_3	33	1	<?xml version="1.0"?>\n<Clock xmlns:dt="urn:schemas-microsoft-com:datatypes"><Description dt:dt="string">E-Prime Primary Realtime Clock</Description><StartTime><Timestamp dt:dt="int">0</Timestamp><DateUtc dt:dt="string">2021-06-10T05:51:07Z</DateUtc></StartTime><FrequencyChanges><FrequencyChange><Frequency dt:dt="r8">2699990000</Frequency><Timestamp dt:dt="r8">633879262791</Timestamp><Current dt:…	좌우반구com(split BVF)_3-033-1	60.022	1.0.0.165	1	-1238836372	Professional	2.0.10.242	2.0.10.353	06-10-2021	2021-06-10 오전 5:51:07	14:51:07	2.0.10.248	241	2	z	측개	측	개	NULL	NULL	NULL	74	1	109	NULL	NULL	NULL	KSY3	List2	NULL	NULL	NULL	NULL	NULL	NULL	NULL	NULL	NULL	1	z	0	3	732667	0	z	488
좌우반구com(split BVF)_3	33	1	<?xml version="1.0"?>\n<Clock xmlns:dt="urn:schemas-microsoft-com:datatypes"><Description dt:dt="string">E-Prime Primary Realtime Clock</Description><StartTime><Timestamp dt:dt="int">0</Timestamp><DateUtc dt:dt="string">2021-06-10T05:51:07Z</DateUtc></StartTime><FrequencyChanges><FrequencyChange><Frequency dt:dt="r8">2699990000</Frequency><Timestamp dt:dt="r8">633879262791</Timestamp><Current dt:…	좌우반구com(split BVF)_3-033-1	60.022	1.0.0.165	1	-1238836372	Professional	2.0.10.242	2.0.10.353	06-10-2021	2021-06-10 오전 5:51:07	14:51:07	2.0.10.248	255	1	{/}	치안	치	안	NULL	NULL	NULL	70	1	123	NULL	NULL	NULL	KSY	List2	0		0	-1	769187	183		0	0	1	{/}	1	3	769370	0	{/}	326
좌우반구com(split BVF)_3	33	1	<?xml version="1.0"?>\n<Clock xmlns:dt="urn:schemas-microsoft-com:datatypes"><Description dt:dt="string">E-Prime Primary Realtime Clock</Description><StartTime><Timestamp dt:dt="int">0</Timestamp><DateUtc dt:dt="string">2021-06-10T05:51:07Z</DateUtc></StartTime><FrequencyChanges><FrequencyChange><Frequency dt:dt="r8">2699990000</Frequency><Timestamp dt:dt="r8">633879262791</Timestamp><Current dt:…	좌우반구com(split BVF)_3-033-1	60.022	1.0.0.165	1	-1238836372	Professional	2.0.10.242	2.0.10.353	06-10-2021	2021-06-10 오전 5:51:07	14:51:07	2.0.10.248	264	2	z	치책	치	책	NULL	NULL	NULL	111	1	132	NULL	NULL	NULL	KSY2	List2	NULL	NULL	NULL	NULL	NULL	NULL	NULL	NULL	NULL	1	z	0	3	792712	0	z	477
좌우반구com(split BVF)_3	33	1	<?xml version="1.0"?>\n<Clock xmlns:dt="urn:schemas-microsoft-com:datatypes"><Description dt:dt="string">E-Prime Primary Realtime Clock</Description><StartTime><Timestamp dt:dt="int">0</Timestamp><DateUtc dt:dt="string">2021-06-10T05:51:07Z</DateUtc></StartTime><FrequencyChanges><FrequencyChange><Frequency dt:dt="r8">2699990000</Frequency><Timestamp dt:dt="r8">633879262791</Timestamp><Current dt:…	좌우반구com(split BVF)_3-033-1	60.022	1.0.0.165	1	-1238836372	Professional	2.0.10.242	2.0.10.353	06-10-2021	2021-06-10 오전 5:51:07	14:51:07	2.0.10.248	78	2	z	치향	치	향	40	1	78	NULL	NULL	NULL	NULL	NULL	NULL	KSY2	List1	NULL	NULL	NULL	NULL	NULL	NULL	NULL	NULL	NULL	1	z	0	4	233229	0	z	726
좌우반구com(split BVF)_3	33	1	<?xml version="1.0"?>\n<Clock xmlns:dt="urn:schemas-microsoft-com:datatypes"><Description dt:dt="string">E-Prime Primary Realtime Clock</Description><StartTime><Timestamp dt:dt="int">0</Timestamp><DateUtc dt:dt="string">2021-06-10T05:51:07Z</DateUtc></StartTime><FrequencyChanges><FrequencyChange><Frequency dt:dt="r8">2699990000</Frequency><Timestamp dt:dt="r8">633879262791</Timestamp><Current dt:…	좌우반구com(split BVF)_3-033-1	60.022	1.0.0.165	1	-1238836372	Professional	2.0.10.242	2.0.10.353	06-10-2021	2021-06-10 오전 5:51:07	14:51:07	2.0.10.248	31	1	{/}	타격	타	격	119	1	31	NULL	NULL	NULL	NULL	NULL	NULL	KSY	List1	0		0	-1	102642	183		0	0	1	{/}	1	3	102825	0	{/}	189
좌우반구com(split BVF)_3	33	1	<?xml version="1.0"?>\n<Clock xmlns:dt="urn:schemas-microsoft-com:datatypes"><Description dt:dt="string">E-Prime Primary Realtime Clock</Description><StartTime><Timestamp dt:dt="int">0</Timestamp><DateUtc dt:dt="string">2021-06-10T05:51:07Z</DateUtc></StartTime><FrequencyChanges><FrequencyChange><Frequency dt:dt="r8">2699990000</Frequency><Timestamp dt:dt="r8">633879262791</Timestamp><Current dt:…	좌우반구com(split BVF)_3-033-1	60.022	1.0.0.165	1	-1238836372	Professional	2.0.10.242	2.0.10.353	06-10-2021	2021-06-10 오전 5:51:07	14:51:07	2.0.10.248	104	1	{/}	탈퇴	탈	퇴	65	1	104	NULL	NULL	NULL	NULL	NULL	NULL	KSY	List1	0		0	-1	301421	183		0	0	1	{/}	1	3	301604	0	{/}	360
좌우반구com(split BVF)_3	33	1	<?xml version="1.0"?>\n<Clock xmlns:dt="urn:schemas-microsoft-com:datatypes"><Description dt:dt="string">E-Prime Primary Realtime Clock</Description><StartTime><Timestamp dt:dt="int">0</Timestamp><DateUtc dt:dt="string">2021-06-10T05:51:07Z</DateUtc></StartTime><FrequencyChanges><FrequencyChange><Frequency dt:dt="r8">2699990000</Frequency><Timestamp dt:dt="r8">633879262791</Timestamp><Current dt:…	좌우반구com(split BVF)_3-033-1	60.022	1.0.0.165	1	-1238836372	Professional	2.0.10.242	2.0.10.353	06-10-2021	2021-06-10 오전 5:51:07	14:51:07	2.0.10.248	145	2	z	태스	태	스	NULL	NULL	NULL	23	1	13	NULL	NULL	NULL	KSY2	List2	NULL	NULL	NULL	NULL	NULL	NULL	NULL	NULL	NULL	0	z	0	3	474559	0	{/}	249
좌우반구com(split BVF)_3	33	1	<?xml version="1.0"?>\n<Clock xmlns:dt="urn:schemas-microsoft-com:datatypes"><Description dt:dt="string">E-Prime Primary Realtime Clock</Description><StartTime><Timestamp dt:dt="int">0</Timestamp><DateUtc dt:dt="string">2021-06-10T05:51:07Z</DateUtc></StartTime><FrequencyChanges><FrequencyChange><Frequency dt:dt="r8">2699990000</Frequency><Timestamp dt:dt="r8">633879262791</Timestamp><Current dt:…	좌우반구com(split BVF)_3-033-1	60.022	1.0.0.165	1	-1238836372	Professional	2.0.10.242	2.0.10.353	06-10-2021	2021-06-10 오전 5:51:07	14:51:07	2.0.10.248	243	1	{/}	택시	택	시	NULL	NULL	NULL	75	1	111	NULL	NULL	NULL	KSY	List2	0		0	-1	738115	183		0	0	1	{/}	0	3	738298	0	{/}	297
좌우반구com(split BVF)_3	33	1	<?xml version="1.0"?>\n<Clock xmlns:dt="urn:schemas-microsoft-com:datatypes"><Description dt:dt="string">E-Prime Primary Realtime Clock</Description><StartTime><Timestamp dt:dt="int">0</Timestamp><DateUtc dt:dt="string">2021-06-10T05:51:07Z</DateUtc></StartTime><FrequencyChanges><FrequencyChange><Frequency dt:dt="r8">2699990000</Frequency><Timestamp dt:dt="r8">633879262791</Timestamp><Current dt:…	좌우반구com(split BVF)_3-033-1	60.022	1.0.0.165	1	-1238836372	Professional	2.0.10.242	2.0.10.353	06-10-2021	2021-06-10 오전 5:51:07	14:51:07	2.0.10.248	196	2	z	택정	택	정	NULL	NULL	NULL	9	1	64	NULL	NULL	NULL	KSY2	List2	NULL	NULL	NULL	NULL	NULL	NULL	NULL	NULL	NULL	1	z	1	3	611543	0	z	478
좌우반구com(split BVF)_3	33	1	<?xml version="1.0"?>\n<Clock xmlns:dt="urn:schemas-microsoft-com:datatypes"><Description dt:dt="string">E-Prime Primary Realtime Clock</Description><StartTime><Timestamp dt:dt="int">0</Timestamp><DateUtc dt:dt="string">2021-06-10T05:51:07Z</DateUtc></StartTime><FrequencyChanges><FrequencyChange><Frequency dt:dt="r8">2699990000</Frequency><Timestamp dt:dt="r8">633879262791</Timestamp><Current dt:…	좌우반구com(split BVF)_3-033-1	60.022	1.0.0.165	1	-1238836372	Professional	2.0.10.242	2.0.10.353	06-10-2021	2021-06-10 오전 5:51:07	14:51:07	2.0.10.248	375	2	z	통락	통	락	NULL	NULL	NULL	NULL	NULL	NULL	17	1	111	KSY	List3	0		0	-1	1117712	184		0	0	1	z	0	4	1117896	0	z	853
좌우반구com(split BVF)_3	33	1	<?xml version="1.0"?>\n<Clock xmlns:dt="urn:schemas-microsoft-com:datatypes"><Description dt:dt="string">E-Prime Primary Realtime Clock</Description><StartTime><Timestamp dt:dt="int">0</Timestamp><DateUtc dt:dt="string">2021-06-10T05:51:07Z</DateUtc></StartTime><FrequencyChanges><FrequencyChange><Frequency dt:dt="r8">2699990000</Frequency><Timestamp dt:dt="r8">633879262791</Timestamp><Current dt:…	좌우반구com(split BVF)_3-033-1	60.022	1.0.0.165	1	-1238836372	Professional	2.0.10.242	2.0.10.353	06-10-2021	2021-06-10 오전 5:51:07	14:51:07	2.0.10.248	139	2	z	통록	통	록	NULL	NULL	NULL	14	1	7	NULL	NULL	NULL	KSY3	List2	NULL	NULL	NULL	NULL	NULL	NULL	NULL	NULL	NULL	1	z	0	3	457715	0	z	561
좌우반구com(split BVF)_3	33	1	<?xml version="1.0"?>\n<Clock xmlns:dt="urn:schemas-microsoft-com:datatypes"><Description dt:dt="string">E-Prime Primary Realtime Clock</Description><StartTime><Timestamp dt:dt="int">0</Timestamp><DateUtc dt:dt="string">2021-06-10T05:51:07Z</DateUtc></StartTime><FrequencyChanges><FrequencyChange><Frequency dt:dt="r8">2699990000</Frequency><Timestamp dt:dt="r8">633879262791</Timestamp><Current dt:…	좌우반구com(split BVF)_3-033-1	60.022	1.0.0.165	1	-1238836372	Professional	2.0.10.242	2.0.10.353	06-10-2021	2021-06-10 오전 5:51:07	14:51:07	2.0.10.248	291	2	z	통류	통	류	NULL	NULL	NULL	NULL	NULL	NULL	11	1	27	KSY3	List3	NULL	NULL	NULL	NULL	NULL	NULL	NULL	NULL	NULL	1	z	0	4	902823	0	z	362
좌우반구com(split BVF)_3	33	1	<?xml version="1.0"?>\n<Clock xmlns:dt="urn:schemas-microsoft-com:datatypes"><Description dt:dt="string">E-Prime Primary Realtime Clock</Description><StartTime><Timestamp dt:dt="int">0</Timestamp><DateUtc dt:dt="string">2021-06-10T05:51:07Z</DateUtc></StartTime><FrequencyChanges><FrequencyChange><Frequency dt:dt="r8">2699990000</Frequency><Timestamp dt:dt="r8">633879262791</Timestamp><Current dt:…	좌우반구com(split BVF)_3-033-1	60.022	1.0.0.165	1	-1238836372	Professional	2.0.10.242	2.0.10.353	06-10-2021	2021-06-10 오전 5:51:07	14:51:07	2.0.10.248	382	2	z	퇴착	퇴	착	NULL	NULL	NULL	NULL	NULL	NULL	115	1	118	KSY3	List3	NULL	NULL	NULL	NULL	NULL	NULL	NULL	NULL	NULL	1	z	0	4	1136256	0	z	1131
좌우반구com(split BVF)_3	33	1	<?xml version="1.0"?>\n<Clock xmlns:dt="urn:schemas-microsoft-com:datatypes"><Description dt:dt="string">E-Prime Primary Realtime Clock</Description><StartTime><Timestamp dt:dt="int">0</Timestamp><DateUtc dt:dt="string">2021-06-10T05:51:07Z</DateUtc></StartTime><FrequencyChanges><FrequencyChange><Frequency dt:dt="r8">2699990000</Frequency><Timestamp dt:dt="r8">633879262791</Timestamp><Current dt:…	좌우반구com(split BVF)_3-033-1	60.022	1.0.0.165	1	-1238836372	Professional	2.0.10.242	2.0.10.353	06-10-2021	2021-06-10 오전 5:51:07	14:51:07	2.0.10.248	57	1	{/}	판단	판	단	49	1	57	NULL	NULL	NULL	NULL	NULL	NULL	KSY	List1	0		1	-1	176082	184		0	0	1	{/}	0	4	176266	0	{/}	308
좌우반구com(split BVF)_3	33	1	<?xml version="1.0"?>\n<Clock xmlns:dt="urn:schemas-microsoft-com:datatypes"><Description dt:dt="string">E-Prime Primary Realtime Clock</Description><StartTime><Timestamp dt:dt="int">0</Timestamp><DateUtc dt:dt="string">2021-06-10T05:51:07Z</DateUtc></StartTime><FrequencyChanges><FrequencyChange><Frequency dt:dt="r8">2699990000</Frequency><Timestamp dt:dt="r8">633879262791</Timestamp><Current dt:…	좌우반구com(split BVF)_3-033-1	60.022	1.0.0.165	1	-1238836372	Professional	2.0.10.242	2.0.10.353	06-10-2021	2021-06-10 오전 5:51:07	14:51:07	2.0.10.248	260	1	{/}	판매	판	매	NULL	NULL	NULL	64	1	128	NULL	NULL	NULL	KSY	List2	0		0	-1	782349	183		0	0	1	{/}	1	3	782532	0	{/}	281
좌우반구com(split BVF)_3	33	1	<?xml version="1.0"?>\n<Clock xmlns:dt="urn:schemas-microsoft-com:datatypes"><Description dt:dt="string">E-Prime Primary Realtime Clock</Description><StartTime><Timestamp dt:dt="int">0</Timestamp><DateUtc dt:dt="string">2021-06-10T05:51:07Z</DateUtc></StartTime><FrequencyChanges><FrequencyChange><Frequency dt:dt="r8">2699990000</Frequency><Timestamp dt:dt="r8">633879262791</Timestamp><Current dt:…	좌우반구com(split BVF)_3-033-1	60.022	1.0.0.165	1	-1238836372	Professional	2.0.10.242	2.0.10.353	06-10-2021	2021-06-10 오전 5:51:07	14:51:07	2.0.10.248	390	1	{/}	표현	표	현	NULL	NULL	NULL	NULL	NULL	NULL	105	1	126	KSY	List3	0		1	-1	1157448	183		0	0	1	{/}	1	3	1157631	0	{/}	275
좌우반구com(split BVF)_3	33	1	<?xml version="1.0"?>\n<Clock xmlns:dt="urn:schemas-microsoft-com:datatypes"><Description dt:dt="string">E-Prime Primary Realtime Clock</Description><StartTime><Timestamp dt:dt="int">0</Timestamp><DateUtc dt:dt="string">2021-06-10T05:51:07Z</DateUtc></StartTime><FrequencyChanges><FrequencyChange><Frequency dt:dt="r8">2699990000</Frequency><Timestamp dt:dt="r8">633879262791</Timestamp><Current dt:…	좌우반구com(split BVF)_3-033-1	60.022	1.0.0.165	1	-1238836372	Professional	2.0.10.242	2.0.10.353	06-10-2021	2021-06-10 오전 5:51:07	14:51:07	2.0.10.248	364	2	z	품결	품	결	NULL	NULL	NULL	NULL	NULL	NULL	127	1	100	KSY3	List3	NULL	NULL	NULL	NULL	NULL	NULL	NULL	NULL	NULL	1	z	1	3	1089672	0	z	537
좌우반구com(split BVF)_3	33	1	<?xml version="1.0"?>\n<Clock xmlns:dt="urn:schemas-microsoft-com:datatypes"><Description dt:dt="string">E-Prime Primary Realtime Clock</Description><StartTime><Timestamp dt:dt="int">0</Timestamp><DateUtc dt:dt="string">2021-06-10T05:51:07Z</DateUtc></StartTime><FrequencyChanges><FrequencyChange><Frequency dt:dt="r8">2699990000</Frequency><Timestamp dt:dt="r8">633879262791</Timestamp><Current dt:…	좌우반구com(split BVF)_3-033-1	60.022	1.0.0.165	1	-1238836372	Professional	2.0.10.242	2.0.10.353	06-10-2021	2021-06-10 오전 5:51:07	14:51:07	2.0.10.248	238	2	z	필관	필	관	NULL	NULL	NULL	5	1	106	NULL	NULL	NULL	KSY3	List2	NULL	NULL	NULL	NULL	NULL	NULL	NULL	NULL	NULL	1	z	0	3	724603	0	z	480
좌우반구com(split BVF)_3	33	1	<?xml version="1.0"?>\n<Clock xmlns:dt="urn:schemas-microsoft-com:datatypes"><Description dt:dt="string">E-Prime Primary Realtime Clock</Description><StartTime><Timestamp dt:dt="int">0</Timestamp><DateUtc dt:dt="string">2021-06-10T05:51:07Z</DateUtc></StartTime><FrequencyChanges><FrequencyChange><Frequency dt:dt="r8">2699990000</Frequency><Timestamp dt:dt="r8">633879262791</Timestamp><Current dt:…	좌우반구com(split BVF)_3-033-1	60.022	1.0.0.165	1	-1238836372	Professional	2.0.10.242	2.0.10.353	06-10-2021	2021-06-10 오전 5:51:07	14:51:07	2.0.10.248	96	1	{/}	필수	필	수	99	1	96	NULL	NULL	NULL	NULL	NULL	NULL	KSY	List1	0		0	0	280712	183		0	0	1	{/}	0	3	280895	0	{/}	286
좌우반구com(split BVF)_3	33	1	<?xml version="1.0"?>\n<Clock xmlns:dt="urn:schemas-microsoft-com:datatypes"><Description dt:dt="string">E-Prime Primary Realtime Clock</Description><StartTime><Timestamp dt:dt="int">0</Timestamp><DateUtc dt:dt="string">2021-06-10T05:51:07Z</DateUtc></StartTime><FrequencyChanges><FrequencyChange><Frequency dt:dt="r8">2699990000</Frequency><Timestamp dt:dt="r8">633879262791</Timestamp><Current dt:…	좌우반구com(split BVF)_3-033-1	60.022	1.0.0.165	1	-1238836372	Professional	2.0.10.242	2.0.10.353	06-10-2021	2021-06-10 오전 5:51:07	14:51:07	2.0.10.248	286	1	{/}	핑계	핑	계	NULL	NULL	NULL	NULL	NULL	NULL	132	1	22	KSY	List3	0		0	-1	889844	183		0	0	1	{/}	1	3	890027	0	{/}	247
좌우반구com(split BVF)_3	33	1	<?xml version="1.0"?>\n<Clock xmlns:dt="urn:schemas-microsoft-com:datatypes"><Description dt:dt="string">E-Prime Primary Realtime Clock</Description><StartTime><Timestamp dt:dt="int">0</Timestamp><DateUtc dt:dt="string">2021-06-10T05:51:07Z</DateUtc></StartTime><FrequencyChanges><FrequencyChange><Frequency dt:dt="r8">2699990000</Frequency><Timestamp dt:dt="r8">633879262791</Timestamp><Current dt:…	좌우반구com(split BVF)_3-033-1	60.022	1.0.0.165	1	-1238836372	Professional	2.0.10.242	2.0.10.353	06-10-2021	2021-06-10 오전 5:51:07	14:51:07	2.0.10.248	290	2	z	핑품	핑	품	NULL	NULL	NULL	NULL	NULL	NULL	13	1	26	KSY2	List3	NULL	NULL	NULL	NULL	NULL	NULL	NULL	NULL	NULL	1	z	0	3	900190	0	z	430
좌우반구com(split BVF)_3	33	1	<?xml version="1.0"?>\n<Clock xmlns:dt="urn:schemas-microsoft-com:datatypes"><Description dt:dt="string">E-Prime Primary Realtime Clock</Description><StartTime><Timestamp dt:dt="int">0</Timestamp><DateUtc dt:dt="string">2021-06-10T05:51:07Z</DateUtc></StartTime><FrequencyChanges><FrequencyChange><Frequency dt:dt="r8">2699990000</Frequency><Timestamp dt:dt="r8">633879262791</Timestamp><Current dt:…	좌우반구com(split BVF)_3-033-1	60.022	1.0.0.165	1	-1238836372	Professional	2.0.10.242	2.0.10.353	06-10-2021	2021-06-10 오전 5:51:07	14:51:07	2.0.10.248	75	1	{/}	하나	하	나	132	1	75	NULL	NULL	NULL	NULL	NULL	NULL	KSY	List1	0		0	-1	224865	183		0	0	1	{/}	1	3	225048	0	{/}	333
좌우반구com(split BVF)_3	33	1	<?xml version="1.0"?>\n<Clock xmlns:dt="urn:schemas-microsoft-com:datatypes"><Description dt:dt="string">E-Prime Primary Realtime Clock</Description><StartTime><Timestamp dt:dt="int">0</Timestamp><DateUtc dt:dt="string">2021-06-10T05:51:07Z</DateUtc></StartTime><FrequencyChanges><FrequencyChange><Frequency dt:dt="r8">2699990000</Frequency><Timestamp dt:dt="r8">633879262791</Timestamp><Current dt:…	좌우반구com(split BVF)_3-033-1	60.022	1.0.0.165	1	-1238836372	Professional	2.0.10.242	2.0.10.353	06-10-2021	2021-06-10 오전 5:51:07	14:51:07	2.0.10.248	330	1	{/}	한계	한	계	NULL	NULL	NULL	NULL	NULL	NULL	47	1	66	KSY	List3	0		1	-1	1001487	184		0	0	1	{/}	0	4	1001671	0	{/}	209
좌우반구com(split BVF)_3	33	1	<?xml version="1.0"?>\n<Clock xmlns:dt="urn:schemas-microsoft-com:datatypes"><Description dt:dt="string">E-Prime Primary Realtime Clock</Description><StartTime><Timestamp dt:dt="int">0</Timestamp><DateUtc dt:dt="string">2021-06-10T05:51:07Z</DateUtc></StartTime><FrequencyChanges><FrequencyChange><Frequency dt:dt="r8">2699990000</Frequency><Timestamp dt:dt="r8">633879262791</Timestamp><Current dt:…	좌우반구com(split BVF)_3-033-1	60.022	1.0.0.165	1	-1238836372	Professional	2.0.10.242	2.0.10.353	06-10-2021	2021-06-10 오전 5:51:07	14:51:07	2.0.10.248	123	1	{/}	핵심	핵	심	29	1	123	NULL	NULL	NULL	NULL	NULL	NULL	KSY	List1	0		0	-1	354052	183		0	0	1	{/}	1	3	354235	0	{/}	228
좌우반구com(split BVF)_3	33	1	<?xml version="1.0"?>\n<Clock xmlns:dt="urn:schemas-microsoft-com:datatypes"><Description dt:dt="string">E-Prime Primary Realtime Clock</Description><StartTime><Timestamp dt:dt="int">0</Timestamp><DateUtc dt:dt="string">2021-06-10T05:51:07Z</DateUtc></StartTime><FrequencyChanges><FrequencyChange><Frequency dt:dt="r8">2699990000</Frequency><Timestamp dt:dt="r8">633879262791</Timestamp><Current dt:…	좌우반구com(split BVF)_3-033-1	60.022	1.0.0.165	1	-1238836372	Professional	2.0.10.242	2.0.10.353	06-10-2021	2021-06-10 오전 5:51:07	14:51:07	2.0.10.248	250	2	z	핵외	핵	외	NULL	NULL	NULL	109	1	118	NULL	NULL	NULL	KSY2	List2	NULL	NULL	NULL	NULL	NULL	NULL	NULL	NULL	NULL	1	z	1	3	756058	0	z	513
좌우반구com(split BVF)_3	33	1	<?xml version="1.0"?>\n<Clock xmlns:dt="urn:schemas-microsoft-com:datatypes"><Description dt:dt="string">E-Prime Primary Realtime Clock</Description><StartTime><Timestamp dt:dt="int">0</Timestamp><DateUtc dt:dt="string">2021-06-10T05:51:07Z</DateUtc></StartTime><FrequencyChanges><FrequencyChange><Frequency dt:dt="r8">2699990000</Frequency><Timestamp dt:dt="r8">633879262791</Timestamp><Current dt:…	좌우반구com(split BVF)_3-033-1	60.022	1.0.0.165	1	-1238836372	Professional	2.0.10.242	2.0.10.353	06-10-2021	2021-06-10 오전 5:51:07	14:51:07	2.0.10.248	32	2	z	핵정	핵	정	82	1	32	NULL	NULL	NULL	NULL	NULL	NULL	KSY2	List1	NULL	NULL	NULL	NULL	NULL	NULL	NULL	NULL	NULL	1	z	0	3	105208	0	z	1108
좌우반구com(split BVF)_3	33	1	<?xml version="1.0"?>\n<Clock xmlns:dt="urn:schemas-microsoft-com:datatypes"><Description dt:dt="string">E-Prime Primary Realtime Clock</Description><StartTime><Timestamp dt:dt="int">0</Timestamp><DateUtc dt:dt="string">2021-06-10T05:51:07Z</DateUtc></StartTime><FrequencyChanges><FrequencyChange><Frequency dt:dt="r8">2699990000</Frequency><Timestamp dt:dt="r8">633879262791</Timestamp><Current dt:…	좌우반구com(split BVF)_3-033-1	60.022	1.0.0.165	1	-1238836372	Professional	2.0.10.242	2.0.10.353	06-10-2021	2021-06-10 오전 5:51:07	14:51:07	2.0.10.248	331	1	{/}	행보	행	보	NULL	NULL	NULL	NULL	NULL	NULL	84	1	67	KSY	List3	0		0	-1	1003903	183		0	0	1	{/}	1	3	1004086	0	{/}	208
좌우반구com(split BVF)_3	33	1	<?xml version="1.0"?>\n<Clock xmlns:dt="urn:schemas-microsoft-com:datatypes"><Description dt:dt="string">E-Prime Primary Realtime Clock</Description><StartTime><Timestamp dt:dt="int">0</Timestamp><DateUtc dt:dt="string">2021-06-10T05:51:07Z</DateUtc></StartTime><FrequencyChanges><FrequencyChange><Frequency dt:dt="r8">2699990000</Frequency><Timestamp dt:dt="r8">633879262791</Timestamp><Current dt:…	좌우반구com(split BVF)_3-033-1	60.022	1.0.0.165	1	-1238836372	Professional	2.0.10.242	2.0.10.353	06-10-2021	2021-06-10 오전 5:51:07	14:51:07	2.0.10.248	282	1	{/}	행운	행	운	NULL	NULL	NULL	NULL	NULL	NULL	41	1	18	KSY	List3	0		0	-1	879181	183		0	0	1	{/}	1	3	879364	0	{/}	269
좌우반구com(split BVF)_3	33	1	<?xml version="1.0"?>\n<Clock xmlns:dt="urn:schemas-microsoft-com:datatypes"><Description dt:dt="string">E-Prime Primary Realtime Clock</Description><StartTime><Timestamp dt:dt="int">0</Timestamp><DateUtc dt:dt="string">2021-06-10T05:51:07Z</DateUtc></StartTime><FrequencyChanges><FrequencyChange><Frequency dt:dt="r8">2699990000</Frequency><Timestamp dt:dt="r8">633879262791</Timestamp><Current dt:…	좌우반구com(split BVF)_3-033-1	60.022	1.0.0.165	1	-1238836372	Professional	2.0.10.242	2.0.10.353	06-10-2021	2021-06-10 오전 5:51:07	14:51:07	2.0.10.248	257	2	z	행회	행	회	NULL	NULL	NULL	101	1	125	NULL	NULL	NULL	KSY2	List2	NULL	NULL	NULL	NULL	NULL	NULL	NULL	NULL	NULL	1	z	0	3	774435	0	z	482
좌우반구com(split BVF)_3	33	1	<?xml version="1.0"?>\n<Clock xmlns:dt="urn:schemas-microsoft-com:datatypes"><Description dt:dt="string">E-Prime Primary Realtime Clock</Description><StartTime><Timestamp dt:dt="int">0</Timestamp><DateUtc dt:dt="string">2021-06-10T05:51:07Z</DateUtc></StartTime><FrequencyChanges><FrequencyChange><Frequency dt:dt="r8">2699990000</Frequency><Timestamp dt:dt="r8">633879262791</Timestamp><Current dt:…	좌우반구com(split BVF)_3-033-1	60.022	1.0.0.165	1	-1238836372	Professional	2.0.10.242	2.0.10.353	06-10-2021	2021-06-10 오전 5:51:07	14:51:07	2.0.10.248	164	1	{/}	향수	향	수	NULL	NULL	NULL	16	1	32	NULL	NULL	NULL	KSY	List2	0		1	-1	525607	184		0	0	1	{/}	0	4	525791	0	{/}	280
좌우반구com(split BVF)_3	33	1	<?xml version="1.0"?>\n<Clock xmlns:dt="urn:schemas-microsoft-com:datatypes"><Description dt:dt="string">E-Prime Primary Realtime Clock</Description><StartTime><Timestamp dt:dt="int">0</Timestamp><DateUtc dt:dt="string">2021-06-10T05:51:07Z</DateUtc></StartTime><FrequencyChanges><FrequencyChange><Frequency dt:dt="r8">2699990000</Frequency><Timestamp dt:dt="r8">633879262791</Timestamp><Current dt:…	좌우반구com(split BVF)_3-033-1	60.022	1.0.0.165	1	-1238836372	Professional	2.0.10.242	2.0.10.353	06-10-2021	2021-06-10 오전 5:51:07	14:51:07	2.0.10.248	119	2	z	향엄	향	엄	14	1	119	NULL	NULL	NULL	NULL	NULL	NULL	KSY2	List1	NULL	NULL	NULL	NULL	NULL	NULL	NULL	NULL	NULL	0	z	1	3	342056	0	{/}	699
좌우반구com(split BVF)_3	33	1	<?xml version="1.0"?>\n<Clock xmlns:dt="urn:schemas-microsoft-com:datatypes"><Description dt:dt="string">E-Prime Primary Realtime Clock</Description><StartTime><Timestamp dt:dt="int">0</Timestamp><DateUtc dt:dt="string">2021-06-10T05:51:07Z</DateUtc></StartTime><FrequencyChanges><FrequencyChange><Frequency dt:dt="r8">2699990000</Frequency><Timestamp dt:dt="r8">633879262791</Timestamp><Current dt:…	좌우반구com(split BVF)_3-033-1	60.022	1.0.0.165	1	-1238836372	Professional	2.0.10.242	2.0.10.353	06-10-2021	2021-06-10 오전 5:51:07	14:51:07	2.0.10.248	311	2	z	허낌	허	낌	NULL	NULL	NULL	NULL	NULL	NULL	113	1	47	KSY	List3	0		0	0	953638	183		0	0	1	z	0	3	953821	0	z	418
좌우반구com(split BVF)_3	33	1	<?xml version="1.0"?>\n<Clock xmlns:dt="urn:schemas-microsoft-com:datatypes"><Description dt:dt="string">E-Prime Primary Realtime Clock</Description><StartTime><Timestamp dt:dt="int">0</Timestamp><DateUtc dt:dt="string">2021-06-10T05:51:07Z</DateUtc></StartTime><FrequencyChanges><FrequencyChange><Frequency dt:dt="r8">2699990000</Frequency><Timestamp dt:dt="r8">633879262791</Timestamp><Current dt:…	좌우반구com(split BVF)_3-033-1	60.022	1.0.0.165	1	-1238836372	Professional	2.0.10.242	2.0.10.353	06-10-2021	2021-06-10 오전 5:51:07	14:51:07	2.0.10.248	195	1	{/}	허락	허	락	NULL	NULL	NULL	59	1	63	NULL	NULL	NULL	KSY	List2	0		1	-1	608894	184		0	0	1	{/}	0	4	609078	0	{/}	271
좌우반구com(split BVF)_3	33	1	<?xml version="1.0"?>\n<Clock xmlns:dt="urn:schemas-microsoft-com:datatypes"><Description dt:dt="string">E-Prime Primary Realtime Clock</Description><StartTime><Timestamp dt:dt="int">0</Timestamp><DateUtc dt:dt="string">2021-06-10T05:51:07Z</DateUtc></StartTime><FrequencyChanges><FrequencyChange><Frequency dt:dt="r8">2699990000</Frequency><Timestamp dt:dt="r8">633879262791</Timestamp><Current dt:…	좌우반구com(split BVF)_3-033-1	60.022	1.0.0.165	1	-1238836372	Professional	2.0.10.242	2.0.10.353	06-10-2021	2021-06-10 오전 5:51:07	14:51:07	2.0.10.248	299	2	z	허빈	허	빈	NULL	NULL	NULL	NULL	NULL	NULL	83	1	35	KSY2	List3	NULL	NULL	NULL	NULL	NULL	NULL	NULL	NULL	NULL	1	z	1	3	923115	0	z	430
좌우반구com(split BVF)_3	33	1	<?xml version="1.0"?>\n<Clock xmlns:dt="urn:schemas-microsoft-com:datatypes"><Description dt:dt="string">E-Prime Primary Realtime Clock</Description><StartTime><Timestamp dt:dt="int">0</Timestamp><DateUtc dt:dt="string">2021-06-10T05:51:07Z</DateUtc></StartTime><FrequencyChanges><FrequencyChange><Frequency dt:dt="r8">2699990000</Frequency><Timestamp dt:dt="r8">633879262791</Timestamp><Current dt:…	좌우반구com(split BVF)_3-033-1	60.022	1.0.0.165	1	-1238836372	Professional	2.0.10.242	2.0.10.353	06-10-2021	2021-06-10 오전 5:51:07	14:51:07	2.0.10.248	118	2	z	헤오	헤	오	130	1	118	NULL	NULL	NULL	NULL	NULL	NULL	KSY	List1	0		0	-1	339191	183		0	0	1	z	0	3	339374	0	z	469
좌우반구com(split BVF)_3	33	1	<?xml version="1.0"?>\n<Clock xmlns:dt="urn:schemas-microsoft-com:datatypes"><Description dt:dt="string">E-Prime Primary Realtime Clock</Description><StartTime><Timestamp dt:dt="int">0</Timestamp><DateUtc dt:dt="string">2021-06-10T05:51:07Z</DateUtc></StartTime><FrequencyChanges><FrequencyChange><Frequency dt:dt="r8">2699990000</Frequency><Timestamp dt:dt="r8">633879262791</Timestamp><Current dt:…	좌우반구com(split BVF)_3-033-1	60.022	1.0.0.165	1	-1238836372	Professional	2.0.10.242	2.0.10.353	06-10-2021	2021-06-10 오전 5:51:07	14:51:07	2.0.10.248	187	1	{/}	현상	현	상	NULL	NULL	NULL	113	1	55	NULL	NULL	NULL	KSY	List2	0		0	0	587419	183		0	0	1	{/}	0	3	587602	0	{/}	300
좌우반구com(split BVF)_3	33	1	<?xml version="1.0"?>\n<Clock xmlns:dt="urn:schemas-microsoft-com:datatypes"><Description dt:dt="string">E-Prime Primary Realtime Clock</Description><StartTime><Timestamp dt:dt="int">0</Timestamp><DateUtc dt:dt="string">2021-06-10T05:51:07Z</DateUtc></StartTime><FrequencyChanges><FrequencyChange><Frequency dt:dt="r8">2699990000</Frequency><Timestamp dt:dt="r8">633879262791</Timestamp><Current dt:…	좌우반구com(split BVF)_3-033-1	60.022	1.0.0.165	1	-1238836372	Professional	2.0.10.242	2.0.10.353	06-10-2021	2021-06-10 오전 5:51:07	14:51:07	2.0.10.248	138	1	{/}	협력	협	력	NULL	NULL	NULL	68	1	6	NULL	NULL	NULL	KSY	List2	0		1	-1	454999	184		0	0	1	{/}	0	4	455183	0	{/}	330
좌우반구com(split BVF)_3	33	1	<?xml version="1.0"?>\n<Clock xmlns:dt="urn:schemas-microsoft-com:datatypes"><Description dt:dt="string">E-Prime Primary Realtime Clock</Description><StartTime><Timestamp dt:dt="int">0</Timestamp><DateUtc dt:dt="string">2021-06-10T05:51:07Z</DateUtc></StartTime><FrequencyChanges><FrequencyChange><Frequency dt:dt="r8">2699990000</Frequency><Timestamp dt:dt="r8">633879262791</Timestamp><Current dt:…	좌우반구com(split BVF)_3-033-1	60.022	1.0.0.165	1	-1238836372	Professional	2.0.10.242	2.0.10.353	06-10-2021	2021-06-10 오전 5:51:07	14:51:07	2.0.10.248	71	2	z	협체	협	체	60	1	71	NULL	NULL	NULL	NULL	NULL	NULL	KSY3	List1	NULL	NULL	NULL	NULL	NULL	NULL	NULL	NULL	NULL	0	z	0	3	213969	0	{/}	961
좌우반구com(split BVF)_3	33	1	<?xml version="1.0"?>\n<Clock xmlns:dt="urn:schemas-microsoft-com:datatypes"><Description dt:dt="string">E-Prime Primary Realtime Clock</Description><StartTime><Timestamp dt:dt="int">0</Timestamp><DateUtc dt:dt="string">2021-06-10T05:51:07Z</DateUtc></StartTime><FrequencyChanges><FrequencyChange><Frequency dt:dt="r8">2699990000</Frequency><Timestamp dt:dt="r8">633879262791</Timestamp><Current dt:…	좌우반구com(split BVF)_3-033-1	60.022	1.0.0.165	1	-1238836372	Professional	2.0.10.242	2.0.10.353	06-10-2021	2021-06-10 오전 5:51:07	14:51:07	2.0.10.248	98	1	{/}	형님	형	님	69	1	98	NULL	NULL	NULL	NULL	NULL	NULL	KSY	List1	0		0	0	285827	183		0	0	1	{/}	0	3	286010	0	{/}	206
좌우반구com(split BVF)_3	33	1	<?xml version="1.0"?>\n<Clock xmlns:dt="urn:schemas-microsoft-com:datatypes"><Description dt:dt="string">E-Prime Primary Realtime Clock</Description><StartTime><Timestamp dt:dt="int">0</Timestamp><DateUtc dt:dt="string">2021-06-10T05:51:07Z</DateUtc></StartTime><FrequencyChanges><FrequencyChange><Frequency dt:dt="r8">2699990000</Frequency><Timestamp dt:dt="r8">633879262791</Timestamp><Current dt:…	좌우반구com(split BVF)_3-033-1	60.022	1.0.0.165	1	-1238836372	Professional	2.0.10.242	2.0.10.353	06-10-2021	2021-06-10 오전 5:51:07	14:51:07	2.0.10.248	44	2	z	형스	형	스	79	1	44	NULL	NULL	NULL	NULL	NULL	NULL	KSY3	List1	NULL	NULL	NULL	NULL	NULL	NULL	NULL	NULL	NULL	1	z	0	4	139096	0	z	677
좌우반구com(split BVF)_3	33	1	<?xml version="1.0"?>\n<Clock xmlns:dt="urn:schemas-microsoft-com:datatypes"><Description dt:dt="string">E-Prime Primary Realtime Clock</Description><StartTime><Timestamp dt:dt="int">0</Timestamp><DateUtc dt:dt="string">2021-06-10T05:51:07Z</DateUtc></StartTime><FrequencyChanges><FrequencyChange><Frequency dt:dt="r8">2699990000</Frequency><Timestamp dt:dt="r8">633879262791</Timestamp><Current dt:…	좌우반구com(split BVF)_3-033-1	60.022	1.0.0.165	1	-1238836372	Professional	2.0.10.242	2.0.10.353	06-10-2021	2021-06-10 오전 5:51:07	14:51:07	2.0.10.248	82	1	{/}	형태	형	태	126	1	82	NULL	NULL	NULL	NULL	NULL	NULL	KSY	List1	0		0	-1	243825	183		0	0	1	{/}	1	3	244008	0	{/}	188
좌우반구com(split BVF)_3	33	1	<?xml version="1.0"?>\n<Clock xmlns:dt="urn:schemas-microsoft-com:datatypes"><Description dt:dt="string">E-Prime Primary Realtime Clock</Description><StartTime><Timestamp dt:dt="int">0</Timestamp><DateUtc dt:dt="string">2021-06-10T05:51:07Z</DateUtc></StartTime><FrequencyChanges><FrequencyChange><Frequency dt:dt="r8">2699990000</Frequency><Timestamp dt:dt="r8">633879262791</Timestamp><Current dt:…	좌우반구com(split BVF)_3-033-1	60.022	1.0.0.165	1	-1238836372	Professional	2.0.10.242	2.0.10.353	06-10-2021	2021-06-10 오전 5:51:07	14:51:07	2.0.10.248	173	1	{/}	화력	화	력	NULL	NULL	NULL	12	1	41	NULL	NULL	NULL	KSY	List2	0		0	-1	549799	183		0	0	1	{/}	0	3	549982	0	{/}	241
좌우반구com(split BVF)_3	33	1	<?xml version="1.0"?>\n<Clock xmlns:dt="urn:schemas-microsoft-com:datatypes"><Description dt:dt="string">E-Prime Primary Realtime Clock</Description><StartTime><Timestamp dt:dt="int">0</Timestamp><DateUtc dt:dt="string">2021-06-10T05:51:07Z</DateUtc></StartTime><FrequencyChanges><FrequencyChange><Frequency dt:dt="r8">2699990000</Frequency><Timestamp dt:dt="r8">633879262791</Timestamp><Current dt:…	좌우반구com(split BVF)_3-033-1	60.022	1.0.0.165	1	-1238836372	Professional	2.0.10.242	2.0.10.353	06-10-2021	2021-06-10 오전 5:51:07	14:51:07	2.0.10.248	113	1	{/}	확률	확	률	25	1	113	NULL	NULL	NULL	NULL	NULL	NULL	KSY	List1	0		1	-1	325262	184		0	0	1	{/}	0	4	325446	0	{/}	215
좌우반구com(split BVF)_3	33	1	<?xml version="1.0"?>\n<Clock xmlns:dt="urn:schemas-microsoft-com:datatypes"><Description dt:dt="string">E-Prime Primary Realtime Clock</Description><StartTime><Timestamp dt:dt="int">0</Timestamp><DateUtc dt:dt="string">2021-06-10T05:51:07Z</DateUtc></StartTime><FrequencyChanges><FrequencyChange><Frequency dt:dt="r8">2699990000</Frequency><Timestamp dt:dt="r8">633879262791</Timestamp><Current dt:…	좌우반구com(split BVF)_3-033-1	60.022	1.0.0.165	1	-1238836372	Professional	2.0.10.242	2.0.10.353	06-10-2021	2021-06-10 오전 5:51:07	14:51:07	2.0.10.248	178	2	z	확압	확	압	NULL	NULL	NULL	73	1	46	NULL	NULL	NULL	KSY	List2	0		0	-1	563344	183		0	0	1	z	1	3	563527	0	z	496
좌우반구com(split BVF)_3	33	1	<?xml version="1.0"?>\n<Clock xmlns:dt="urn:schemas-microsoft-com:datatypes"><Description dt:dt="string">E-Prime Primary Realtime Clock</Description><StartTime><Timestamp dt:dt="int">0</Timestamp><DateUtc dt:dt="string">2021-06-10T05:51:07Z</DateUtc></StartTime><FrequencyChanges><FrequencyChange><Frequency dt:dt="r8">2699990000</Frequency><Timestamp dt:dt="r8">633879262791</Timestamp><Current dt:…	좌우반구com(split BVF)_3-033-1	60.022	1.0.0.165	1	-1238836372	Professional	2.0.10.242	2.0.10.353	06-10-2021	2021-06-10 오전 5:51:07	14:51:07	2.0.10.248	389	2	z	확축	확	축	NULL	NULL	NULL	NULL	NULL	NULL	12	1	125	KSY	List3	0		1	-1	1154782	184		0	0	0	z	0	4	1154966	0	{/}	460
좌우반구com(split BVF)_3	33	1	<?xml version="1.0"?>\n<Clock xmlns:dt="urn:schemas-microsoft-com:datatypes"><Description dt:dt="string">E-Prime Primary Realtime Clock</Description><StartTime><Timestamp dt:dt="int">0</Timestamp><DateUtc dt:dt="string">2021-06-10T05:51:07Z</DateUtc></StartTime><FrequencyChanges><FrequencyChange><Frequency dt:dt="r8">2699990000</Frequency><Timestamp dt:dt="r8">633879262791</Timestamp><Current dt:…	좌우반구com(split BVF)_3-033-1	60.022	1.0.0.165	1	-1238836372	Professional	2.0.10.242	2.0.10.353	06-10-2021	2021-06-10 오전 5:51:07	14:51:07	2.0.10.248	192	1	{/}	환경	환	경	NULL	NULL	NULL	100	1	60	NULL	NULL	NULL	KSY	List2	0		0	-1	600364	183		0	0	1	{/}	0	3	600547	0	{/}	234
좌우반구com(split BVF)_3	33	1	<?xml version="1.0"?>\n<Clock xmlns:dt="urn:schemas-microsoft-com:datatypes"><Description dt:dt="string">E-Prime Primary Realtime Clock</Description><StartTime><Timestamp dt:dt="int">0</Timestamp><DateUtc dt:dt="string">2021-06-10T05:51:07Z</DateUtc></StartTime><FrequencyChanges><FrequencyChange><Frequency dt:dt="r8">2699990000</Frequency><Timestamp dt:dt="r8">633879262791</Timestamp><Current dt:…	좌우반구com(split BVF)_3-033-1	60.022	1.0.0.165	1	-1238836372	Professional	2.0.10.242	2.0.10.353	06-10-2021	2021-06-10 오전 5:51:07	14:51:07	2.0.10.248	253	2	z	횟광	횟	광	NULL	NULL	NULL	124	1	121	NULL	NULL	NULL	KSY	List2	0		0	0	763756	183		0	0	1	z	0	3	763939	0	z	450
좌우반구com(split BVF)_3	33	1	<?xml version="1.0"?>\n<Clock xmlns:dt="urn:schemas-microsoft-com:datatypes"><Description dt:dt="string">E-Prime Primary Realtime Clock</Description><StartTime><Timestamp dt:dt="int">0</Timestamp><DateUtc dt:dt="string">2021-06-10T05:51:07Z</DateUtc></StartTime><FrequencyChanges><FrequencyChange><Frequency dt:dt="r8">2699990000</Frequency><Timestamp dt:dt="r8">633879262791</Timestamp><Current dt:…	좌우반구com(split BVF)_3-033-1	60.022	1.0.0.165	1	-1238836372	Professional	2.0.10.242	2.0.10.353	06-10-2021	2021-06-10 오전 5:51:07	14:51:07	2.0.10.248	24	2	z	횟색	횟	색	106	1	24	NULL	NULL	NULL	NULL	NULL	NULL	KSY	List1	0		0	-1	83649	183		0	0	1	z	0	3	83832	0	z	552
좌우반구com(split BVF)_3	33	1	<?xml version="1.0"?>\n<Clock xmlns:dt="urn:schemas-microsoft-com:datatypes"><Description dt:dt="string">E-Prime Primary Realtime Clock</Description><StartTime><Timestamp dt:dt="int">0</Timestamp><DateUtc dt:dt="string">2021-06-10T05:51:07Z</DateUtc></StartTime><FrequencyChanges><FrequencyChange><Frequency dt:dt="r8">2699990000</Frequency><Timestamp dt:dt="r8">633879262791</Timestamp><Current dt:…	좌우반구com(split BVF)_3-033-1	60.022	1.0.0.165	1	-1238836372	Professional	2.0.10.242	2.0.10.353	06-10-2021	2021-06-10 오전 5:51:07	14:51:07	2.0.10.248	181	1	{/}	횟수	횟	수	NULL	NULL	NULL	57	1	49	NULL	NULL	NULL	KSY	List2	0		1	-1	571324	184		0	0	1	{/}	0	4	571508	0	{/}	459
좌우반구com(split BVF)_3	33	1	<?xml version="1.0"?>\n<Clock xmlns:dt="urn:schemas-microsoft-com:datatypes"><Description dt:dt="string">E-Prime Primary Realtime Clock</Description><StartTime><Timestamp dt:dt="int">0</Timestamp><DateUtc dt:dt="string">2021-06-10T05:51:07Z</DateUtc></StartTime><FrequencyChanges><FrequencyChange><Frequency dt:dt="r8">2699990000</Frequency><Timestamp dt:dt="r8">633879262791</Timestamp><Current dt:…	좌우반구com(split BVF)_3-033-1	60.022	1.0.0.165	1	-1238836372	Professional	2.0.10.242	2.0.10.353	06-10-2021	2021-06-10 오전 5:51:07	14:51:07	2.0.10.248	58	1	{/}	효과	효	과	20	1	58	NULL	NULL	NULL	NULL	NULL	NULL	KSY	List1	0		0	-1	178598	184		0	0	1	{/}	0	4	178782	0	{/}	265
좌우반구com(split BVF)_3	33	1	<?xml version="1.0"?>\n<Clock xmlns:dt="urn:schemas-microsoft-com:datatypes"><Description dt:dt="string">E-Prime Primary Realtime Clock</Description><StartTime><Timestamp dt:dt="int">0</Timestamp><DateUtc dt:dt="string">2021-06-10T05:51:07Z</DateUtc></StartTime><FrequencyChanges><FrequencyChange><Frequency dt:dt="r8">2699990000</Frequency><Timestamp dt:dt="r8">633879262791</Timestamp><Current dt:…	좌우반구com(split BVF)_3-033-1	60.022	1.0.0.165	1	-1238836372	Professional	2.0.10.242	2.0.10.353	06-10-2021	2021-06-10 오전 5:51:07	14:51:07	2.0.10.248	142	2	z	효미	효	미	NULL	NULL	NULL	41	1	10	NULL	NULL	NULL	KSY3	List2	NULL	NULL	NULL	NULL	NULL	NULL	NULL	NULL	NULL	1	z	1	3	466245	0	z	579
좌우반구com(split BVF)_3	33	1	<?xml version="1.0"?>\n<Clock xmlns:dt="urn:schemas-microsoft-com:datatypes"><Description dt:dt="string">E-Prime Primary Realtime Clock</Description><StartTime><Timestamp dt:dt="int">0</Timestamp><DateUtc dt:dt="string">2021-06-10T05:51:07Z</DateUtc></StartTime><FrequencyChanges><FrequencyChange><Frequency dt:dt="r8">2699990000</Frequency><Timestamp dt:dt="r8">633879262791</Timestamp><Current dt:…	좌우반구com(split BVF)_3-033-1	60.022	1.0.0.165	1	-1238836372	Professional	2.0.10.242	2.0.10.353	06-10-2021	2021-06-10 오전 5:51:07	14:51:07	2.0.10.248	345	2	z	효탈	효	탈	NULL	NULL	NULL	NULL	NULL	NULL	125	1	81	KSY3	List3	NULL	NULL	NULL	NULL	NULL	NULL	NULL	NULL	NULL	1	z	1	3	1039057	0	z	445
좌우반구com(split BVF)_3	33	1	<?xml version="1.0"?>\n<Clock xmlns:dt="urn:schemas-microsoft-com:datatypes"><Description dt:dt="string">E-Prime Primary Realtime Clock</Description><StartTime><Timestamp dt:dt="int">0</Timestamp><DateUtc dt:dt="string">2021-06-10T05:51:07Z</DateUtc></StartTime><FrequencyChanges><FrequencyChange><Frequency dt:dt="r8">2699990000</Frequency><Timestamp dt:dt="r8">633879262791</Timestamp><Current dt:…	좌우반구com(split BVF)_3-033-1	60.022	1.0.0.165	1	-1238836372	Professional	2.0.10.242	2.0.10.353	06-10-2021	2021-06-10 오전 5:51:07	14:51:07	2.0.10.248	359	2	z	효헤	효	헤	NULL	NULL	NULL	NULL	NULL	NULL	2	1	95	KSY2	List3	NULL	NULL	NULL	NULL	NULL	NULL	NULL	NULL	NULL	1	z	1	3	1076660	0	z	344
좌우반구com(split BVF)_3	33	1	<?xml version="1.0"?>\n<Clock xmlns:dt="urn:schemas-microsoft-com:datatypes"><Description dt:dt="string">E-Prime Primary Realtime Clock</Description><StartTime><Timestamp dt:dt="int">0</Timestamp><DateUtc dt:dt="string">2021-06-10T05:51:07Z</DateUtc></StartTime><FrequencyChanges><FrequencyChange><Frequency dt:dt="r8">2699990000</Frequency><Timestamp dt:dt="r8">633879262791</Timestamp><Current dt:…	좌우반구com(split BVF)_3-033-1	60.022	1.0.0.165	1	-1238836372	Professional	2.0.10.242	2.0.10.353	06-10-2021	2021-06-10 오전 5:51:07	14:51:07	2.0.10.248	363	2	z	후검	후	검	NULL	NULL	NULL	NULL	NULL	NULL	28	1	99	KSY2	List3	NULL	NULL	NULL	NULL	NULL	NULL	NULL	NULL	NULL	1	z	0	3	1086757	0	z	719
좌우반구com(split BVF)_3	33	1	<?xml version="1.0"?>\n<Clock xmlns:dt="urn:schemas-microsoft-com:datatypes"><Description dt:dt="string">E-Prime Primary Realtime Clock</Description><StartTime><Timestamp dt:dt="int">0</Timestamp><DateUtc dt:dt="string">2021-06-10T05:51:07Z</DateUtc></StartTime><FrequencyChanges><FrequencyChange><Frequency dt:dt="r8">2699990000</Frequency><Timestamp dt:dt="r8">633879262791</Timestamp><Current dt:…	좌우반구com(split BVF)_3-033-1	60.022	1.0.0.165	1	-1238836372	Professional	2.0.10.242	2.0.10.353	06-10-2021	2021-06-10 오전 5:51:07	14:51:07	2.0.10.248	8	1	{/}	후대	후	대	111	1	8	NULL	NULL	NULL	NULL	NULL	NULL	KSY	List1	0		0	0	40648	183		0	0	0	{/}	0	3	40831	0	z	436
좌우반구com(split BVF)_3	33	1	<?xml version="1.0"?>\n<Clock xmlns:dt="urn:schemas-microsoft-com:datatypes"><Description dt:dt="string">E-Prime Primary Realtime Clock</Description><StartTime><Timestamp dt:dt="int">0</Timestamp><DateUtc dt:dt="string">2021-06-10T05:51:07Z</DateUtc></StartTime><FrequencyChanges><FrequencyChange><Frequency dt:dt="r8">2699990000</Frequency><Timestamp dt:dt="r8">633879262791</Timestamp><Current dt:…	좌우반구com(split BVF)_3-033-1	60.022	1.0.0.165	1	-1238836372	Professional	2.0.10.242	2.0.10.353	06-10-2021	2021-06-10 오전 5:51:07	14:51:07	2.0.10.248	136	1	{/}	후자	후	자	NULL	NULL	NULL	48	1	4	NULL	NULL	NULL	KSY	List2	0		0	-1	449068	183		0	0	1	{/}	1	3	449251	0	{/}	344
좌우반구com(split BVF)_3	33	1	<?xml version="1.0"?>\n<Clock xmlns:dt="urn:schemas-microsoft-com:datatypes"><Description dt:dt="string">E-Prime Primary Realtime Clock</Description><StartTime><Timestamp dt:dt="int">0</Timestamp><DateUtc dt:dt="string">2021-06-10T05:51:07Z</DateUtc></StartTime><FrequencyChanges><FrequencyChange><Frequency dt:dt="r8">2699990000</Frequency><Timestamp dt:dt="r8">633879262791</Timestamp><Current dt:…	좌우반구com(split BVF)_3-033-1	60.022	1.0.0.165	1	-1238836372	Professional	2.0.10.242	2.0.10.353	06-10-2021	2021-06-10 오전 5:51:07	14:51:07	2.0.10.248	103	2	z	훈걱	훈	걱	94	1	103	NULL	NULL	NULL	NULL	NULL	NULL	KSY	List1	0		0	0	298689	183		0	0	1	z	0	3	298872	0	z	527
좌우반구com(split BVF)_3	33	1	<?xml version="1.0"?>\n<Clock xmlns:dt="urn:schemas-microsoft-com:datatypes"><Description dt:dt="string">E-Prime Primary Realtime Clock</Description><StartTime><Timestamp dt:dt="int">0</Timestamp><DateUtc dt:dt="string">2021-06-10T05:51:07Z</DateUtc></StartTime><FrequencyChanges><FrequencyChange><Frequency dt:dt="r8">2699990000</Frequency><Timestamp dt:dt="r8">633879262791</Timestamp><Current dt:…	좌우반구com(split BVF)_3-033-1	60.022	1.0.0.165	1	-1238836372	Professional	2.0.10.242	2.0.10.353	06-10-2021	2021-06-10 오전 5:51:07	14:51:07	2.0.10.248	374	2	z	훈차	훈	차	NULL	NULL	NULL	NULL	NULL	NULL	109	1	110	KSY2	List3	NULL	NULL	NULL	NULL	NULL	NULL	NULL	NULL	NULL	0	z	0	4	1115347	0	{/}	344
좌우반구com(split BVF)_3	33	1	<?xml version="1.0"?>\n<Clock xmlns:dt="urn:schemas-microsoft-com:datatypes"><Description dt:dt="string">E-Prime Primary Realtime Clock</Description><StartTime><Timestamp dt:dt="int">0</Timestamp><DateUtc dt:dt="string">2021-06-10T05:51:07Z</DateUtc></StartTime><FrequencyChanges><FrequencyChange><Frequency dt:dt="r8">2699990000</Frequency><Timestamp dt:dt="r8">633879262791</Timestamp><Current dt:…	좌우반구com(split BVF)_3-033-1	60.022	1.0.0.165	1	-1238836372	Professional	2.0.10.242	2.0.10.353	06-10-2021	2021-06-10 오전 5:51:07	14:51:07	2.0.10.248	64	2	z	휘섭	휘	섭	11	1	64	NULL	NULL	NULL	NULL	NULL	NULL	KSY3	List1	NULL	NULL	NULL	NULL	NULL	NULL	NULL	NULL	NULL	1	z	1	3	194792	0	z	552
좌우반구com(split BVF)_3	33	1	<?xml version="1.0"?>\n<Clock xmlns:dt="urn:schemas-microsoft-com:datatypes"><Description dt:dt="string">E-Prime Primary Realtime Clock</Description><StartTime><Timestamp dt:dt="int">0</Timestamp><DateUtc dt:dt="string">2021-06-10T05:51:07Z</DateUtc></StartTime><FrequencyChanges><FrequencyChange><Frequency dt:dt="r8">2699990000</Frequency><Timestamp dt:dt="r8">633879262791</Timestamp><Current dt:…	좌우반구com(split BVF)_3-033-1	60.022	1.0.0.165	1	-1238836372	Professional	2.0.10.242	2.0.10.353	06-10-2021	2021-06-10 오전 5:51:07	14:51:07	2.0.10.248	361	2	z	희강	희	강	NULL	NULL	NULL	NULL	NULL	NULL	16	1	97	KSY	List3	0		0	-1	1081592	183		0	0	0	z	0	3	1081775	0	{/}	237
좌우반구com(split BVF)_3	33	1	<?xml version="1.0"?>\n<Clock xmlns:dt="urn:schemas-microsoft-com:datatypes"><Description dt:dt="string">E-Prime Primary Realtime Clock</Description><StartTime><Timestamp dt:dt="int">0</Timestamp><DateUtc dt:dt="string">2021-06-10T05:51:07Z</DateUtc></StartTime><FrequencyChanges><FrequencyChange><Frequency dt:dt="r8">2699990000</Frequency><Timestamp dt:dt="r8">633879262791</Timestamp><Current dt:…	좌우반구com(split BVF)_3-033-1	60.022	1.0.0.165	1	-1238836372	Professional	2.0.10.242	2.0.10.353	06-10-2021	2021-06-10 오전 5:51:07	14:51:07	2.0.10.248	343	1	{/}	희망	희	망	NULL	NULL	NULL	NULL	NULL	NULL	72	1	79	KSY	List3	0		0	-1	1033909	183		0	0	1	{/}	1	3	1034092	0	{/}	171
좌우반구com(split BVF)_3	33	1	<?xml version="1.0"?>\n<Clock xmlns:dt="urn:schemas-microsoft-com:datatypes"><Description dt:dt="string">E-Prime Primary Realtime Clock</Description><StartTime><Timestamp dt:dt="int">0</Timestamp><DateUtc dt:dt="string">2021-06-10T05:51:07Z</DateUtc></StartTime><FrequencyChanges><FrequencyChange><Frequency dt:dt="r8">2699990000</Frequency><Timestamp dt:dt="r8">633879262791</Timestamp><Current dt:…	좌우반구com(split BVF)_3-033-1	60.022	1.0.0.165	1	-1238836372	Professional	2.0.10.242	2.0.10.353	06-10-2021	2021-06-10 오전 5:51:07	14:51:07	2.0.10.248	19	2	z	희외	희	외	115	1	19	NULL	NULL	NULL	NULL	NULL	NULL	KSY2	List1	NULL	NULL	NULL	NULL	NULL	NULL	NULL	NULL	NULL	0	z	0	4	70604	0	{/}	339
좌우반구com(split BVF)_3	33	1	<?xml version="1.0"?>\n<Clock xmlns:dt="urn:schemas-microsoft-com:datatypes"><Description dt:dt="string">E-Prime Primary Realtime Clock</Description><StartTime><Timestamp dt:dt="int">0</Timestamp><DateUtc dt:dt="string">2021-06-10T05:51:07Z</DateUtc></StartTime><FrequencyChanges><FrequencyChange><Frequency dt:dt="r8">2699990000</Frequency><Timestamp dt:dt="r8">633879262791</Timestamp><Current dt:…	좌우반구com(split BVF)_3-033-1	60.022	1.0.0.165	1	-1238836372	Professional	2.0.10.242	2.0.10.353	06-10-2021	2021-06-10 오전 5:51:07	14:51:07	2.0.10.248	355	2	z	희응	희	응	NULL	NULL	NULL	NULL	NULL	NULL	50	1	91	KSY	List3	0		1	-1	1065764	184		0	0	1	z	0	4	1065948	0	z	464
[truncated: 1 more columns]
