# Supplementary material for: Decoding foveal word recognition: the role of interhemispheric inhibition in bilateral hemispheric processing
Source: Front Psychol. 2023 Nov 30;14:1293529. doi: 10.3389/fpsyg.2023.1293529 (PMC10720635; doi:10.3389/fpsyg.2023.1293529)
Supplement: Supplementary file 1 [file Data_Sheet_1.ZIP › data/Exp2/BVF_041.txt]

STRING	INTEGER	INTEGER	STRING	STRING	STRING	STRING	STRING	STRING	STRING	STRING	STRING	STRING	STRING	STRING	STRING	INTEGER	STRING	STRING	STRING	STRING	STRING	STRING	STRING	STRING	STRING	STRING	STRING	STRING	STRING	STRING	STRING	STRING	STRING	STRING	STRING	STRING	STRING	STRING	STRING	STRING	STRING	STRING	STRING	STRING	STRING	STRING	STRING	STRING	STRING
EXPNAME	SUBJECT	SESSION	VARIABLE	VARIABLE	VARIABLE	VARIABLE	VARIABLE	VARIABLE	VARIABLE	VARIABLE	VARIABLE	VARIABLE	VARIABLE	VARIABLE	VARIABLE	LOG_LEVEL	VARIABLE	VARIABLE	VARIABLE	VARIABLE	VARIABLE	VARIABLE	VARIABLE	VARIABLE	VARIABLE	VARIABLE	VARIABLE	VARIABLE	VARIABLE	VARIABLE	VARIABLE	VARIABLE	VARIABLE	VARIABLE	VARIABLE	VARIABLE	VARIABLE	VARIABLE	VARIABLE	VARIABLE	VARIABLE	VARIABLE	VARIABLE	VARIABLE	VARIABLE	VARIABLE	VARIABLE	VARIABLE	VARIABLE
1	1	1	1	1	1	1	1	1	1	1	1	1	1	1	1	2	2	2	2	2	2	2	2	2	2	2	2	2	2	2	2	2	2	2	2	2	2	2	2	2	2	2	2	2	2	2	2	2	2
ExperimentName	Subject	Session	Clock.Information	DataFile.Basename	Display.RefreshRate	ExperimentVersion	Group	RandomSeed	RuntimeCapabilities	RuntimeVersion	RuntimeVersionExpected	SessionDate	SessionStartDateTimeUtc	SessionTime	StudioVersion	Block	condition	correct	Exptarget	Exptarget2	Exptarget3	List1	List1.Cycle	List1.Sample	List2	List2.Cycle	List2.Sample	List3	List3.Cycle	List3.Sample	Procedure	Running	TextDisplay2.ACC	TextDisplay2.CRESP	TextDisplay2.DurationError	TextDisplay2.OnsetDelay	TextDisplay2.OnsetTime	TextDisplay2.OnsetToOnsetTime	TextDisplay2.RESP	TextDisplay2.RT	TextDisplay2.RTTime	TextDisplay6.ACC	TextDisplay6.CRESP	TextDisplay6.DurationError	TextDisplay6.OnsetDelay	TextDisplay6.OnsetTime	TextDisplay6.OnsetToOnsetTime	TextDisplay6.RESP	TextDisplay6.RT
좌우반구com(split BVF)_3	41	1	<?xml version="1.0"?>\n<Clock xmlns:dt="urn:schemas-microsoft-com:datatypes"><Description dt:dt="string">E-Prime Primary Realtime Clock</Description><StartTime><Timestamp dt:dt="int">0</Timestamp><DateUtc dt:dt="string">2021-06-21T06:41:23Z</DateUtc></StartTime><FrequencyChanges><FrequencyChange><Frequency dt:dt="r8">2699990000</Frequency><Timestamp dt:dt="r8">1.38046687259144E+15</Timestamp><Cur…	좌우반구com(split BVF)_3-041-1	75.027	1.0.0.167	1	477521171	Professional	2.0.10.242	2.0.10.353	06-21-2021	2021-06-21 오전 6:41:24	15:41:24	2.0.10.248	13	1	z	가격	가	격	131	1	13	NULL	NULL	NULL	NULL	NULL	NULL	KSY2	List1	NULL	NULL	NULL	NULL	NULL	NULL	NULL	NULL	NULL	1	z	0	7	55638	0	z	695
좌우반구com(split BVF)_3	41	1	<?xml version="1.0"?>\n<Clock xmlns:dt="urn:schemas-microsoft-com:datatypes"><Description dt:dt="string">E-Prime Primary Realtime Clock</Description><StartTime><Timestamp dt:dt="int">0</Timestamp><DateUtc dt:dt="string">2021-06-21T06:41:23Z</DateUtc></StartTime><FrequencyChanges><FrequencyChange><Frequency dt:dt="r8">2699990000</Frequency><Timestamp dt:dt="r8">1.38046687259144E+15</Timestamp><Cur…	좌우반구com(split BVF)_3-041-1	75.027	1.0.0.167	1	477521171	Professional	2.0.10.242	2.0.10.353	06-21-2021	2021-06-21 오전 6:41:24	15:41:24	2.0.10.248	34	1	z	가을	가	을	92	1	34	NULL	NULL	NULL	NULL	NULL	NULL	KSY2	List1	NULL	NULL	NULL	NULL	NULL	NULL	NULL	NULL	NULL	1	z	0	7	115310	0	z	434
좌우반구com(split BVF)_3	41	1	<?xml version="1.0"?>\n<Clock xmlns:dt="urn:schemas-microsoft-com:datatypes"><Description dt:dt="string">E-Prime Primary Realtime Clock</Description><StartTime><Timestamp dt:dt="int">0</Timestamp><DateUtc dt:dt="string">2021-06-21T06:41:23Z</DateUtc></StartTime><FrequencyChanges><FrequencyChange><Frequency dt:dt="r8">2699990000</Frequency><Timestamp dt:dt="r8">1.38046687259144E+15</Timestamp><Cur…	좌우반구com(split BVF)_3-041-1	75.027	1.0.0.167	1	477521171	Professional	2.0.10.242	2.0.10.353	06-21-2021	2021-06-21 오전 6:41:24	15:41:24	2.0.10.248	288	1	z	간섭	간	섭	NULL	NULL	NULL	NULL	NULL	NULL	46	1	24	KSY2	List3	NULL	NULL	NULL	NULL	NULL	NULL	NULL	NULL	NULL	1	z	1	6	941320	0	z	951
좌우반구com(split BVF)_3	41	1	<?xml version="1.0"?>\n<Clock xmlns:dt="urn:schemas-microsoft-com:datatypes"><Description dt:dt="string">E-Prime Primary Realtime Clock</Description><StartTime><Timestamp dt:dt="int">0</Timestamp><DateUtc dt:dt="string">2021-06-21T06:41:23Z</DateUtc></StartTime><FrequencyChanges><FrequencyChange><Frequency dt:dt="r8">2699990000</Frequency><Timestamp dt:dt="r8">1.38046687259144E+15</Timestamp><Cur…	좌우반구com(split BVF)_3-041-1	75.027	1.0.0.167	1	477521171	Professional	2.0.10.242	2.0.10.353	06-21-2021	2021-06-21 오전 6:41:24	15:41:24	2.0.10.248	102	2	{/}	간습	간	습	75	1	102	NULL	NULL	NULL	NULL	NULL	NULL	KSY	List1	0		0	-1	302096	187		0	0	0	{/}	0	7	302283	0	z	723
좌우반구com(split BVF)_3	41	1	<?xml version="1.0"?>\n<Clock xmlns:dt="urn:schemas-microsoft-com:datatypes"><Description dt:dt="string">E-Prime Primary Realtime Clock</Description><StartTime><Timestamp dt:dt="int">0</Timestamp><DateUtc dt:dt="string">2021-06-21T06:41:23Z</DateUtc></StartTime><FrequencyChanges><FrequencyChange><Frequency dt:dt="r8">2699990000</Frequency><Timestamp dt:dt="r8">1.38046687259144E+15</Timestamp><Cur…	좌우반구com(split BVF)_3-041-1	75.027	1.0.0.167	1	477521171	Professional	2.0.10.242	2.0.10.353	06-21-2021	2021-06-21 오전 6:41:24	15:41:24	2.0.10.248	343	2	{/}	감환	감	환	NULL	NULL	NULL	NULL	NULL	NULL	90	1	79	KSY	List3	0		0	-1	1102836	187		0	0	1	{/}	0	7	1103023	0	{/}	758
좌우반구com(split BVF)_3	41	1	<?xml version="1.0"?>\n<Clock xmlns:dt="urn:schemas-microsoft-com:datatypes"><Description dt:dt="string">E-Prime Primary Realtime Clock</Description><StartTime><Timestamp dt:dt="int">0</Timestamp><DateUtc dt:dt="string">2021-06-21T06:41:23Z</DateUtc></StartTime><FrequencyChanges><FrequencyChange><Frequency dt:dt="r8">2699990000</Frequency><Timestamp dt:dt="r8">1.38046687259144E+15</Timestamp><Cur…	좌우반구com(split BVF)_3-041-1	75.027	1.0.0.167	1	477521171	Professional	2.0.10.242	2.0.10.353	06-21-2021	2021-06-21 오전 6:41:24	15:41:24	2.0.10.248	389	1	z	강도	강	도	NULL	NULL	NULL	NULL	NULL	NULL	54	1	125	KSY2	List3	NULL	NULL	NULL	NULL	NULL	NULL	NULL	NULL	NULL	1	z	0	7	1234376	0	z	538
좌우반구com(split BVF)_3	41	1	<?xml version="1.0"?>\n<Clock xmlns:dt="urn:schemas-microsoft-com:datatypes"><Description dt:dt="string">E-Prime Primary Realtime Clock</Description><StartTime><Timestamp dt:dt="int">0</Timestamp><DateUtc dt:dt="string">2021-06-21T06:41:23Z</DateUtc></StartTime><FrequencyChanges><FrequencyChange><Frequency dt:dt="r8">2699990000</Frequency><Timestamp dt:dt="r8">1.38046687259144E+15</Timestamp><Cur…	좌우반구com(split BVF)_3-041-1	75.027	1.0.0.167	1	477521171	Professional	2.0.10.242	2.0.10.353	06-21-2021	2021-06-21 오전 6:41:24	15:41:24	2.0.10.248	255	2	{/}	강례	강	례	NULL	NULL	NULL	63	1	123	NULL	NULL	NULL	KSY3	List2	NULL	NULL	NULL	NULL	NULL	NULL	NULL	NULL	NULL	1	{/}	1	6	807528	0	{/}	618
좌우반구com(split BVF)_3	41	1	<?xml version="1.0"?>\n<Clock xmlns:dt="urn:schemas-microsoft-com:datatypes"><Description dt:dt="string">E-Prime Primary Realtime Clock</Description><StartTime><Timestamp dt:dt="int">0</Timestamp><DateUtc dt:dt="string">2021-06-21T06:41:23Z</DateUtc></StartTime><FrequencyChanges><FrequencyChange><Frequency dt:dt="r8">2699990000</Frequency><Timestamp dt:dt="r8">1.38046687259144E+15</Timestamp><Cur…	좌우반구com(split BVF)_3-041-1	75.027	1.0.0.167	1	477521171	Professional	2.0.10.242	2.0.10.353	06-21-2021	2021-06-21 오전 6:41:24	15:41:24	2.0.10.248	233	2	{/}	강방	강	방	NULL	NULL	NULL	72	1	101	NULL	NULL	NULL	KSY	List2	0		0	0	742352	186		0	0	1	{/}	0	6	742538	0	{/}	850
좌우반구com(split BVF)_3	41	1	<?xml version="1.0"?>\n<Clock xmlns:dt="urn:schemas-microsoft-com:datatypes"><Description dt:dt="string">E-Prime Primary Realtime Clock</Description><StartTime><Timestamp dt:dt="int">0</Timestamp><DateUtc dt:dt="string">2021-06-21T06:41:23Z</DateUtc></StartTime><FrequencyChanges><FrequencyChange><Frequency dt:dt="r8">2699990000</Frequency><Timestamp dt:dt="r8">1.38046687259144E+15</Timestamp><Cur…	좌우반구com(split BVF)_3-041-1	75.027	1.0.0.167	1	477521171	Professional	2.0.10.242	2.0.10.353	06-21-2021	2021-06-21 오전 6:41:24	15:41:24	2.0.10.248	177	1	z	개념	개	념	NULL	NULL	NULL	66	1	45	NULL	NULL	NULL	KSY2	List2	NULL	NULL	NULL	NULL	NULL	NULL	NULL	NULL	NULL	1	z	0	6	575598	0	z	586
좌우반구com(split BVF)_3	41	1	<?xml version="1.0"?>\n<Clock xmlns:dt="urn:schemas-microsoft-com:datatypes"><Description dt:dt="string">E-Prime Primary Realtime Clock</Description><StartTime><Timestamp dt:dt="int">0</Timestamp><DateUtc dt:dt="string">2021-06-21T06:41:23Z</DateUtc></StartTime><FrequencyChanges><FrequencyChange><Frequency dt:dt="r8">2699990000</Frequency><Timestamp dt:dt="r8">1.38046687259144E+15</Timestamp><Cur…	좌우반구com(split BVF)_3-041-1	75.027	1.0.0.167	1	477521171	Professional	2.0.10.242	2.0.10.353	06-21-2021	2021-06-21 오전 6:41:24	15:41:24	2.0.10.248	325	2	{/}	개례	개	례	NULL	NULL	NULL	NULL	NULL	NULL	112	1	61	KSY	List3	0		0	0	1049562	186		0	0	1	{/}	0	6	1049748	0	{/}	473
좌우반구com(split BVF)_3	41	1	<?xml version="1.0"?>\n<Clock xmlns:dt="urn:schemas-microsoft-com:datatypes"><Description dt:dt="string">E-Prime Primary Realtime Clock</Description><StartTime><Timestamp dt:dt="int">0</Timestamp><DateUtc dt:dt="string">2021-06-21T06:41:23Z</DateUtc></StartTime><FrequencyChanges><FrequencyChange><Frequency dt:dt="r8">2699990000</Frequency><Timestamp dt:dt="r8">1.38046687259144E+15</Timestamp><Cur…	좌우반구com(split BVF)_3-041-1	75.027	1.0.0.167	1	477521171	Professional	2.0.10.242	2.0.10.353	06-21-2021	2021-06-21 오전 6:41:24	15:41:24	2.0.10.248	89	1	z	개인	개	인	87	1	89	NULL	NULL	NULL	NULL	NULL	NULL	KSY2	List1	NULL	NULL	NULL	NULL	NULL	NULL	NULL	NULL	NULL	1	z	0	7	265123	0	z	666
좌우반구com(split BVF)_3	41	1	<?xml version="1.0"?>\n<Clock xmlns:dt="urn:schemas-microsoft-com:datatypes"><Description dt:dt="string">E-Prime Primary Realtime Clock</Description><StartTime><Timestamp dt:dt="int">0</Timestamp><DateUtc dt:dt="string">2021-06-21T06:41:23Z</DateUtc></StartTime><FrequencyChanges><FrequencyChange><Frequency dt:dt="r8">2699990000</Frequency><Timestamp dt:dt="r8">1.38046687259144E+15</Timestamp><Cur…	좌우반구com(split BVF)_3-041-1	75.027	1.0.0.167	1	477521171	Professional	2.0.10.242	2.0.10.353	06-21-2021	2021-06-21 오전 6:41:24	15:41:24	2.0.10.248	77	2	{/}	개협	개	협	12	1	77	NULL	NULL	NULL	NULL	NULL	NULL	KSY3	List1	NULL	NULL	NULL	NULL	NULL	NULL	NULL	NULL	NULL	1	{/}	0	7	230655	0	{/}	482
좌우반구com(split BVF)_3	41	1	<?xml version="1.0"?>\n<Clock xmlns:dt="urn:schemas-microsoft-com:datatypes"><Description dt:dt="string">E-Prime Primary Realtime Clock</Description><StartTime><Timestamp dt:dt="int">0</Timestamp><DateUtc dt:dt="string">2021-06-21T06:41:23Z</DateUtc></StartTime><FrequencyChanges><FrequencyChange><Frequency dt:dt="r8">2699990000</Frequency><Timestamp dt:dt="r8">1.38046687259144E+15</Timestamp><Cur…	좌우반구com(split BVF)_3-041-1	75.027	1.0.0.167	1	477521171	Professional	2.0.10.242	2.0.10.353	06-21-2021	2021-06-21 오전 6:41:24	15:41:24	2.0.10.248	207	2	{/}	거생	거	생	NULL	NULL	NULL	8	1	75	NULL	NULL	NULL	KSY	List2	0		0	-1	664966	187		0	0	1	{/}	0	7	665153	0	{/}	694
좌우반구com(split BVF)_3	41	1	<?xml version="1.0"?>\n<Clock xmlns:dt="urn:schemas-microsoft-com:datatypes"><Description dt:dt="string">E-Prime Primary Realtime Clock</Description><StartTime><Timestamp dt:dt="int">0</Timestamp><DateUtc dt:dt="string">2021-06-21T06:41:23Z</DateUtc></StartTime><FrequencyChanges><FrequencyChange><Frequency dt:dt="r8">2699990000</Frequency><Timestamp dt:dt="r8">1.38046687259144E+15</Timestamp><Cur…	좌우반구com(split BVF)_3-041-1	75.027	1.0.0.167	1	477521171	Professional	2.0.10.242	2.0.10.353	06-21-2021	2021-06-21 오전 6:41:24	15:41:24	2.0.10.248	195	1	z	걱정	걱	정	NULL	NULL	NULL	52	1	63	NULL	NULL	NULL	KSY2	List2	NULL	NULL	NULL	NULL	NULL	NULL	NULL	NULL	NULL	1	z	1	6	629445	0	z	635
좌우반구com(split BVF)_3	41	1	<?xml version="1.0"?>\n<Clock xmlns:dt="urn:schemas-microsoft-com:datatypes"><Description dt:dt="string">E-Prime Primary Realtime Clock</Description><StartTime><Timestamp dt:dt="int">0</Timestamp><DateUtc dt:dt="string">2021-06-21T06:41:23Z</DateUtc></StartTime><FrequencyChanges><FrequencyChange><Frequency dt:dt="r8">2699990000</Frequency><Timestamp dt:dt="r8">1.38046687259144E+15</Timestamp><Cur…	좌우반구com(split BVF)_3-041-1	75.027	1.0.0.167	1	477521171	Professional	2.0.10.242	2.0.10.353	06-21-2021	2021-06-21 오전 6:41:24	15:41:24	2.0.10.248	260	2	{/}	걱최	걱	최	NULL	NULL	NULL	62	1	128	NULL	NULL	NULL	KSY	List2	0		0	-1	822243	187		0	0	1	{/}	0	7	822430	0	{/}	468
좌우반구com(split BVF)_3	41	1	<?xml version="1.0"?>\n<Clock xmlns:dt="urn:schemas-microsoft-com:datatypes"><Description dt:dt="string">E-Prime Primary Realtime Clock</Description><StartTime><Timestamp dt:dt="int">0</Timestamp><DateUtc dt:dt="string">2021-06-21T06:41:23Z</DateUtc></StartTime><FrequencyChanges><FrequencyChange><Frequency dt:dt="r8">2699990000</Frequency><Timestamp dt:dt="r8">1.38046687259144E+15</Timestamp><Cur…	좌우반구com(split BVF)_3-041-1	75.027	1.0.0.167	1	477521171	Professional	2.0.10.242	2.0.10.353	06-21-2021	2021-06-21 오전 6:41:24	15:41:24	2.0.10.248	151	2	{/}	건적	건	적	NULL	NULL	NULL	131	1	19	NULL	NULL	NULL	KSY	List2	0		0	-1	496813	187		0	0	1	{/}	0	7	497000	0	{/}	632
좌우반구com(split BVF)_3	41	1	<?xml version="1.0"?>\n<Clock xmlns:dt="urn:schemas-microsoft-com:datatypes"><Description dt:dt="string">E-Prime Primary Realtime Clock</Description><StartTime><Timestamp dt:dt="int">0</Timestamp><DateUtc dt:dt="string">2021-06-21T06:41:23Z</DateUtc></StartTime><FrequencyChanges><FrequencyChange><Frequency dt:dt="r8">2699990000</Frequency><Timestamp dt:dt="r8">1.38046687259144E+15</Timestamp><Cur…	좌우반구com(split BVF)_3-041-1	75.027	1.0.0.167	1	477521171	Professional	2.0.10.242	2.0.10.353	06-21-2021	2021-06-21 오전 6:41:24	15:41:24	2.0.10.248	384	2	{/}	검강	검	강	NULL	NULL	NULL	NULL	NULL	NULL	29	1	120	KSY3	List3	NULL	NULL	NULL	NULL	NULL	NULL	NULL	NULL	NULL	1	{/}	0	7	1220354	0	{/}	563
좌우반구com(split BVF)_3	41	1	<?xml version="1.0"?>\n<Clock xmlns:dt="urn:schemas-microsoft-com:datatypes"><Description dt:dt="string">E-Prime Primary Realtime Clock</Description><StartTime><Timestamp dt:dt="int">0</Timestamp><DateUtc dt:dt="string">2021-06-21T06:41:23Z</DateUtc></StartTime><FrequencyChanges><FrequencyChange><Frequency dt:dt="r8">2699990000</Frequency><Timestamp dt:dt="r8">1.38046687259144E+15</Timestamp><Cur…	좌우반구com(split BVF)_3-041-1	75.027	1.0.0.167	1	477521171	Professional	2.0.10.242	2.0.10.353	06-21-2021	2021-06-21 오전 6:41:24	15:41:24	2.0.10.248	176	1	z	검색	검	색	NULL	NULL	NULL	33	1	44	NULL	NULL	NULL	KSY2	List2	NULL	NULL	NULL	NULL	NULL	NULL	NULL	NULL	NULL	1	z	0	7	572746	0	z	645
좌우반구com(split BVF)_3	41	1	<?xml version="1.0"?>\n<Clock xmlns:dt="urn:schemas-microsoft-com:datatypes"><Description dt:dt="string">E-Prime Primary Realtime Clock</Description><StartTime><Timestamp dt:dt="int">0</Timestamp><DateUtc dt:dt="string">2021-06-21T06:41:23Z</DateUtc></StartTime><FrequencyChanges><FrequencyChange><Frequency dt:dt="r8">2699990000</Frequency><Timestamp dt:dt="r8">1.38046687259144E+15</Timestamp><Cur…	좌우반구com(split BVF)_3-041-1	75.027	1.0.0.167	1	477521171	Professional	2.0.10.242	2.0.10.353	06-21-2021	2021-06-21 오전 6:41:24	15:41:24	2.0.10.248	248	2	{/}	검죽	검	죽	NULL	NULL	NULL	110	1	116	NULL	NULL	NULL	KSY2	List2	NULL	NULL	NULL	NULL	NULL	NULL	NULL	NULL	NULL	0	{/}	0	7	785763	0	z	1745
좌우반구com(split BVF)_3	41	1	<?xml version="1.0"?>\n<Clock xmlns:dt="urn:schemas-microsoft-com:datatypes"><Description dt:dt="string">E-Prime Primary Realtime Clock</Description><StartTime><Timestamp dt:dt="int">0</Timestamp><DateUtc dt:dt="string">2021-06-21T06:41:23Z</DateUtc></StartTime><FrequencyChanges><FrequencyChange><Frequency dt:dt="r8">2699990000</Frequency><Timestamp dt:dt="r8">1.38046687259144E+15</Timestamp><Cur…	좌우반구com(split BVF)_3-041-1	75.027	1.0.0.167	1	477521171	Professional	2.0.10.242	2.0.10.353	06-21-2021	2021-06-21 오전 6:41:24	15:41:24	2.0.10.248	263	2	{/}	검환	검	환	NULL	NULL	NULL	7	1	131	NULL	NULL	NULL	KSY	List2	0		1	-1	831093	187		0	0	1	{/}	0	7	831280	0	{/}	458
좌우반구com(split BVF)_3	41	1	<?xml version="1.0"?>\n<Clock xmlns:dt="urn:schemas-microsoft-com:datatypes"><Description dt:dt="string">E-Prime Primary Realtime Clock</Description><StartTime><Timestamp dt:dt="int">0</Timestamp><DateUtc dt:dt="string">2021-06-21T06:41:23Z</DateUtc></StartTime><FrequencyChanges><FrequencyChange><Frequency dt:dt="r8">2699990000</Frequency><Timestamp dt:dt="r8">1.38046687259144E+15</Timestamp><Cur…	좌우반구com(split BVF)_3-041-1	75.027	1.0.0.167	1	477521171	Professional	2.0.10.242	2.0.10.353	06-21-2021	2021-06-21 오전 6:41:24	15:41:24	2.0.10.248	87	2	{/}	격례	격	례	95	1	87	NULL	NULL	NULL	NULL	NULL	NULL	KSY	List1	0		0	-1	259298	187		0	0	1	{/}	0	7	259485	0	{/}	738
좌우반구com(split BVF)_3	41	1	<?xml version="1.0"?>\n<Clock xmlns:dt="urn:schemas-microsoft-com:datatypes"><Description dt:dt="string">E-Prime Primary Realtime Clock</Description><StartTime><Timestamp dt:dt="int">0</Timestamp><DateUtc dt:dt="string">2021-06-21T06:41:23Z</DateUtc></StartTime><FrequencyChanges><FrequencyChange><Frequency dt:dt="r8">2699990000</Frequency><Timestamp dt:dt="r8">1.38046687259144E+15</Timestamp><Cur…	좌우반구com(split BVF)_3-041-1	75.027	1.0.0.167	1	477521171	Professional	2.0.10.242	2.0.10.353	06-21-2021	2021-06-21 오전 6:41:24	15:41:24	2.0.10.248	183	1	z	결과	결	과	NULL	NULL	NULL	79	1	51	NULL	NULL	NULL	KSY2	List2	NULL	NULL	NULL	NULL	NULL	NULL	NULL	NULL	NULL	1	z	0	6	592965	0	z	692
좌우반구com(split BVF)_3	41	1	<?xml version="1.0"?>\n<Clock xmlns:dt="urn:schemas-microsoft-com:datatypes"><Description dt:dt="string">E-Prime Primary Realtime Clock</Description><StartTime><Timestamp dt:dt="int">0</Timestamp><DateUtc dt:dt="string">2021-06-21T06:41:23Z</DateUtc></StartTime><FrequencyChanges><FrequencyChange><Frequency dt:dt="r8">2699990000</Frequency><Timestamp dt:dt="r8">1.38046687259144E+15</Timestamp><Cur…	좌우반구com(split BVF)_3-041-1	75.027	1.0.0.167	1	477521171	Professional	2.0.10.242	2.0.10.353	06-21-2021	2021-06-21 오전 6:41:24	15:41:24	2.0.10.248	23	1	z	결국	결	국	102	1	23	NULL	NULL	NULL	NULL	NULL	NULL	KSY2	List1	NULL	NULL	NULL	NULL	NULL	NULL	NULL	NULL	NULL	1	z	0	7	84241	0	z	475
좌우반구com(split BVF)_3	41	1	<?xml version="1.0"?>\n<Clock xmlns:dt="urn:schemas-microsoft-com:datatypes"><Description dt:dt="string">E-Prime Primary Realtime Clock</Description><StartTime><Timestamp dt:dt="int">0</Timestamp><DateUtc dt:dt="string">2021-06-21T06:41:23Z</DateUtc></StartTime><FrequencyChanges><FrequencyChange><Frequency dt:dt="r8">2699990000</Frequency><Timestamp dt:dt="r8">1.38046687259144E+15</Timestamp><Cur…	좌우반구com(split BVF)_3-041-1	75.027	1.0.0.167	1	477521171	Professional	2.0.10.242	2.0.10.353	06-21-2021	2021-06-21 오전 6:41:24	15:41:24	2.0.10.248	378	1	z	결정	결	정	NULL	NULL	NULL	NULL	NULL	NULL	15	1	114	KSY2	List3	NULL	NULL	NULL	NULL	NULL	NULL	NULL	NULL	NULL	1	z	0	7	1203360	0	z	540
좌우반구com(split BVF)_3	41	1	<?xml version="1.0"?>\n<Clock xmlns:dt="urn:schemas-microsoft-com:datatypes"><Description dt:dt="string">E-Prime Primary Realtime Clock</Description><StartTime><Timestamp dt:dt="int">0</Timestamp><DateUtc dt:dt="string">2021-06-21T06:41:23Z</DateUtc></StartTime><FrequencyChanges><FrequencyChange><Frequency dt:dt="r8">2699990000</Frequency><Timestamp dt:dt="r8">1.38046687259144E+15</Timestamp><Cur…	좌우반구com(split BVF)_3-041-1	75.027	1.0.0.167	1	477521171	Professional	2.0.10.242	2.0.10.353	06-21-2021	2021-06-21 오전 6:41:24	15:41:24	2.0.10.248	251	2	{/}	결지	결	지	NULL	NULL	NULL	10	1	119	NULL	NULL	NULL	KSY2	List2	NULL	NULL	NULL	NULL	NULL	NULL	NULL	NULL	NULL	1	{/}	0	7	795333	0	{/}	781
좌우반구com(split BVF)_3	41	1	<?xml version="1.0"?>\n<Clock xmlns:dt="urn:schemas-microsoft-com:datatypes"><Description dt:dt="string">E-Prime Primary Realtime Clock</Description><StartTime><Timestamp dt:dt="int">0</Timestamp><DateUtc dt:dt="string">2021-06-21T06:41:23Z</DateUtc></StartTime><FrequencyChanges><FrequencyChange><Frequency dt:dt="r8">2699990000</Frequency><Timestamp dt:dt="r8">1.38046687259144E+15</Timestamp><Cur…	좌우반구com(split BVF)_3-041-1	75.027	1.0.0.167	1	477521171	Professional	2.0.10.242	2.0.10.353	06-21-2021	2021-06-21 오전 6:41:24	15:41:24	2.0.10.248	157	2	{/}	결협	결	협	NULL	NULL	NULL	29	1	25	NULL	NULL	NULL	KSY	List2	0		0	0	515140	186		0	0	1	{/}	0	6	515326	0	{/}	834
좌우반구com(split BVF)_3	41	1	<?xml version="1.0"?>\n<Clock xmlns:dt="urn:schemas-microsoft-com:datatypes"><Description dt:dt="string">E-Prime Primary Realtime Clock</Description><StartTime><Timestamp dt:dt="int">0</Timestamp><DateUtc dt:dt="string">2021-06-21T06:41:23Z</DateUtc></StartTime><FrequencyChanges><FrequencyChange><Frequency dt:dt="r8">2699990000</Frequency><Timestamp dt:dt="r8">1.38046687259144E+15</Timestamp><Cur…	좌우반구com(split BVF)_3-041-1	75.027	1.0.0.167	1	477521171	Professional	2.0.10.242	2.0.10.353	06-21-2021	2021-06-21 오전 6:41:24	15:41:24	2.0.10.248	245	1	z	경비	경	비	NULL	NULL	NULL	114	1	113	NULL	NULL	NULL	KSY2	List2	NULL	NULL	NULL	NULL	NULL	NULL	NULL	NULL	NULL	1	z	0	7	777366	0	z	502
좌우반구com(split BVF)_3	41	1	<?xml version="1.0"?>\n<Clock xmlns:dt="urn:schemas-microsoft-com:datatypes"><Description dt:dt="string">E-Prime Primary Realtime Clock</Description><StartTime><Timestamp dt:dt="int">0</Timestamp><DateUtc dt:dt="string">2021-06-21T06:41:23Z</DateUtc></StartTime><FrequencyChanges><FrequencyChange><Frequency dt:dt="r8">2699990000</Frequency><Timestamp dt:dt="r8">1.38046687259144E+15</Timestamp><Cur…	좌우반구com(split BVF)_3-041-1	75.027	1.0.0.167	1	477521171	Professional	2.0.10.242	2.0.10.353	06-21-2021	2021-06-21 오전 6:41:24	15:41:24	2.0.10.248	212	1	z	경험	경	험	NULL	NULL	NULL	83	1	80	NULL	NULL	NULL	KSY2	List2	NULL	NULL	NULL	NULL	NULL	NULL	NULL	NULL	NULL	1	z	0	7	679721	0	z	628
좌우반구com(split BVF)_3	41	1	<?xml version="1.0"?>\n<Clock xmlns:dt="urn:schemas-microsoft-com:datatypes"><Description dt:dt="string">E-Prime Primary Realtime Clock</Description><StartTime><Timestamp dt:dt="int">0</Timestamp><DateUtc dt:dt="string">2021-06-21T06:41:23Z</DateUtc></StartTime><FrequencyChanges><FrequencyChange><Frequency dt:dt="r8">2699990000</Frequency><Timestamp dt:dt="r8">1.38046687259144E+15</Timestamp><Cur…	좌우반구com(split BVF)_3-041-1	75.027	1.0.0.167	1	477521171	Professional	2.0.10.242	2.0.10.353	06-21-2021	2021-06-21 오전 6:41:24	15:41:24	2.0.10.248	243	1	z	경호	경	호	NULL	NULL	NULL	27	1	111	NULL	NULL	NULL	KSY2	List2	NULL	NULL	NULL	NULL	NULL	NULL	NULL	NULL	NULL	1	z	0	7	771435	0	z	728
좌우반구com(split BVF)_3	41	1	<?xml version="1.0"?>\n<Clock xmlns:dt="urn:schemas-microsoft-com:datatypes"><Description dt:dt="string">E-Prime Primary Realtime Clock</Description><StartTime><Timestamp dt:dt="int">0</Timestamp><DateUtc dt:dt="string">2021-06-21T06:41:23Z</DateUtc></StartTime><FrequencyChanges><FrequencyChange><Frequency dt:dt="r8">2699990000</Frequency><Timestamp dt:dt="r8">1.38046687259144E+15</Timestamp><Cur…	좌우반구com(split BVF)_3-041-1	75.027	1.0.0.167	1	477521171	Professional	2.0.10.242	2.0.10.353	06-21-2021	2021-06-21 오전 6:41:24	15:41:24	2.0.10.248	36	1	z	계기	계	기	85	1	36	NULL	NULL	NULL	NULL	NULL	NULL	KSY2	List1	NULL	NULL	NULL	NULL	NULL	NULL	NULL	NULL	NULL	1	z	0	7	120681	0	z	623
좌우반구com(split BVF)_3	41	1	<?xml version="1.0"?>\n<Clock xmlns:dt="urn:schemas-microsoft-com:datatypes"><Description dt:dt="string">E-Prime Primary Realtime Clock</Description><StartTime><Timestamp dt:dt="int">0</Timestamp><DateUtc dt:dt="string">2021-06-21T06:41:23Z</DateUtc></StartTime><FrequencyChanges><FrequencyChange><Frequency dt:dt="r8">2699990000</Frequency><Timestamp dt:dt="r8">1.38046687259144E+15</Timestamp><Cur…	좌우반구com(split BVF)_3-041-1	75.027	1.0.0.167	1	477521171	Professional	2.0.10.242	2.0.10.353	06-21-2021	2021-06-21 오전 6:41:24	15:41:24	2.0.10.248	184	2	{/}	계님	계	님	NULL	NULL	NULL	89	1	52	NULL	NULL	NULL	KSY3	List2	NULL	NULL	NULL	NULL	NULL	NULL	NULL	NULL	NULL	1	{/}	0	7	595858	0	{/}	661
좌우반구com(split BVF)_3	41	1	<?xml version="1.0"?>\n<Clock xmlns:dt="urn:schemas-microsoft-com:datatypes"><Description dt:dt="string">E-Prime Primary Realtime Clock</Description><StartTime><Timestamp dt:dt="int">0</Timestamp><DateUtc dt:dt="string">2021-06-21T06:41:23Z</DateUtc></StartTime><FrequencyChanges><FrequencyChange><Frequency dt:dt="r8">2699990000</Frequency><Timestamp dt:dt="r8">1.38046687259144E+15</Timestamp><Cur…	좌우반구com(split BVF)_3-041-1	75.027	1.0.0.167	1	477521171	Professional	2.0.10.242	2.0.10.353	06-21-2021	2021-06-21 오전 6:41:24	15:41:24	2.0.10.248	116	2	{/}	계락	계	락	83	1	116	NULL	NULL	NULL	NULL	NULL	NULL	KSY2	List1	NULL	NULL	NULL	NULL	NULL	NULL	NULL	NULL	NULL	0	{/}	0	7	341762	0	z	762
좌우반구com(split BVF)_3	41	1	<?xml version="1.0"?>\n<Clock xmlns:dt="urn:schemas-microsoft-com:datatypes"><Description dt:dt="string">E-Prime Primary Realtime Clock</Description><StartTime><Timestamp dt:dt="int">0</Timestamp><DateUtc dt:dt="string">2021-06-21T06:41:23Z</DateUtc></StartTime><FrequencyChanges><FrequencyChange><Frequency dt:dt="r8">2699990000</Frequency><Timestamp dt:dt="r8">1.38046687259144E+15</Timestamp><Cur…	좌우반구com(split BVF)_3-041-1	75.027	1.0.0.167	1	477521171	Professional	2.0.10.242	2.0.10.353	06-21-2021	2021-06-21 오전 6:41:24	15:41:24	2.0.10.248	155	1	z	계수	계	수	NULL	NULL	NULL	3	1	23	NULL	NULL	NULL	KSY2	List2	NULL	NULL	NULL	NULL	NULL	NULL	NULL	NULL	NULL	1	z	0	7	508889	0	z	1479
좌우반구com(split BVF)_3	41	1	<?xml version="1.0"?>\n<Clock xmlns:dt="urn:schemas-microsoft-com:datatypes"><Description dt:dt="string">E-Prime Primary Realtime Clock</Description><StartTime><Timestamp dt:dt="int">0</Timestamp><DateUtc dt:dt="string">2021-06-21T06:41:23Z</DateUtc></StartTime><FrequencyChanges><FrequencyChange><Frequency dt:dt="r8">2699990000</Frequency><Timestamp dt:dt="r8">1.38046687259144E+15</Timestamp><Cur…	좌우반구com(split BVF)_3-041-1	75.027	1.0.0.167	1	477521171	Professional	2.0.10.242	2.0.10.353	06-21-2021	2021-06-21 오전 6:41:24	15:41:24	2.0.10.248	91	2	{/}	계여	계	여	31	1	91	NULL	NULL	NULL	NULL	NULL	NULL	KSY2	List1	NULL	NULL	NULL	NULL	NULL	NULL	NULL	NULL	NULL	1	{/}	0	7	270681	0	{/}	1302
좌우반구com(split BVF)_3	41	1	<?xml version="1.0"?>\n<Clock xmlns:dt="urn:schemas-microsoft-com:datatypes"><Description dt:dt="string">E-Prime Primary Realtime Clock</Description><StartTime><Timestamp dt:dt="int">0</Timestamp><DateUtc dt:dt="string">2021-06-21T06:41:23Z</DateUtc></StartTime><FrequencyChanges><FrequencyChange><Frequency dt:dt="r8">2699990000</Frequency><Timestamp dt:dt="r8">1.38046687259144E+15</Timestamp><Cur…	좌우반구com(split BVF)_3-041-1	75.027	1.0.0.167	1	477521171	Professional	2.0.10.242	2.0.10.353	06-21-2021	2021-06-21 오전 6:41:24	15:41:24	2.0.10.248	303	2	{/}	고률	고	률	NULL	NULL	NULL	NULL	NULL	NULL	44	1	39	KSY	List3	0		0	-1	984105	187		0	0	1	{/}	0	7	984292	0	{/}	563
좌우반구com(split BVF)_3	41	1	<?xml version="1.0"?>\n<Clock xmlns:dt="urn:schemas-microsoft-com:datatypes"><Description dt:dt="string">E-Prime Primary Realtime Clock</Description><StartTime><Timestamp dt:dt="int">0</Timestamp><DateUtc dt:dt="string">2021-06-21T06:41:23Z</DateUtc></StartTime><FrequencyChanges><FrequencyChange><Frequency dt:dt="r8">2699990000</Frequency><Timestamp dt:dt="r8">1.38046687259144E+15</Timestamp><Cur…	좌우반구com(split BVF)_3-041-1	75.027	1.0.0.167	1	477521171	Professional	2.0.10.242	2.0.10.353	06-21-2021	2021-06-21 오전 6:41:24	15:41:24	2.0.10.248	336	2	{/}	고청	고	청	NULL	NULL	NULL	NULL	NULL	NULL	32	1	72	KSY3	List3	NULL	NULL	NULL	NULL	NULL	NULL	NULL	NULL	NULL	1	{/}	0	7	1082017	0	{/}	964
좌우반구com(split BVF)_3	41	1	<?xml version="1.0"?>\n<Clock xmlns:dt="urn:schemas-microsoft-com:datatypes"><Description dt:dt="string">E-Prime Primary Realtime Clock</Description><StartTime><Timestamp dt:dt="int">0</Timestamp><DateUtc dt:dt="string">2021-06-21T06:41:23Z</DateUtc></StartTime><FrequencyChanges><FrequencyChange><Frequency dt:dt="r8">2699990000</Frequency><Timestamp dt:dt="r8">1.38046687259144E+15</Timestamp><Cur…	좌우반구com(split BVF)_3-041-1	75.027	1.0.0.167	1	477521171	Professional	2.0.10.242	2.0.10.353	06-21-2021	2021-06-21 오전 6:41:24	15:41:24	2.0.10.248	354	1	z	공기	공	기	NULL	NULL	NULL	NULL	NULL	NULL	40	1	90	KSY2	List3	NULL	NULL	NULL	NULL	NULL	NULL	NULL	NULL	NULL	1	z	0	7	1135411	0	z	625
좌우반구com(split BVF)_3	41	1	<?xml version="1.0"?>\n<Clock xmlns:dt="urn:schemas-microsoft-com:datatypes"><Description dt:dt="string">E-Prime Primary Realtime Clock</Description><StartTime><Timestamp dt:dt="int">0</Timestamp><DateUtc dt:dt="string">2021-06-21T06:41:23Z</DateUtc></StartTime><FrequencyChanges><FrequencyChange><Frequency dt:dt="r8">2699990000</Frequency><Timestamp dt:dt="r8">1.38046687259144E+15</Timestamp><Cur…	좌우반구com(split BVF)_3-041-1	75.027	1.0.0.167	1	477521171	Professional	2.0.10.242	2.0.10.353	06-21-2021	2021-06-21 오전 6:41:24	15:41:24	2.0.10.248	323	1	z	공백	공	백	NULL	NULL	NULL	NULL	NULL	NULL	48	1	59	KSY2	List3	NULL	NULL	NULL	NULL	NULL	NULL	NULL	NULL	NULL	1	z	0	7	1044244	0	z	610
좌우반구com(split BVF)_3	41	1	<?xml version="1.0"?>\n<Clock xmlns:dt="urn:schemas-microsoft-com:datatypes"><Description dt:dt="string">E-Prime Primary Realtime Clock</Description><StartTime><Timestamp dt:dt="int">0</Timestamp><DateUtc dt:dt="string">2021-06-21T06:41:23Z</DateUtc></StartTime><FrequencyChanges><FrequencyChange><Frequency dt:dt="r8">2699990000</Frequency><Timestamp dt:dt="r8">1.38046687259144E+15</Timestamp><Cur…	좌우반구com(split BVF)_3-041-1	75.027	1.0.0.167	1	477521171	Professional	2.0.10.242	2.0.10.353	06-21-2021	2021-06-21 오전 6:41:24	15:41:24	2.0.10.248	194	1	z	공포	공	포	NULL	NULL	NULL	2	1	62	NULL	NULL	NULL	KSY2	List2	NULL	NULL	NULL	NULL	NULL	NULL	NULL	NULL	NULL	1	z	0	7	626647	0	z	600
좌우반구com(split BVF)_3	41	1	<?xml version="1.0"?>\n<Clock xmlns:dt="urn:schemas-microsoft-com:datatypes"><Description dt:dt="string">E-Prime Primary Realtime Clock</Description><StartTime><Timestamp dt:dt="int">0</Timestamp><DateUtc dt:dt="string">2021-06-21T06:41:23Z</DateUtc></StartTime><FrequencyChanges><FrequencyChange><Frequency dt:dt="r8">2699990000</Frequency><Timestamp dt:dt="r8">1.38046687259144E+15</Timestamp><Cur…	좌우반구com(split BVF)_3-041-1	75.027	1.0.0.167	1	477521171	Professional	2.0.10.242	2.0.10.353	06-21-2021	2021-06-21 오전 6:41:24	15:41:24	2.0.10.248	319	2	{/}	과법	과	법	NULL	NULL	NULL	NULL	NULL	NULL	117	1	55	KSY	List3	0		0	0	1032155	186		0	0	0	{/}	0	6	1032341	0	z	1017
좌우반구com(split BVF)_3	41	1	<?xml version="1.0"?>\n<Clock xmlns:dt="urn:schemas-microsoft-com:datatypes"><Description dt:dt="string">E-Prime Primary Realtime Clock</Description><StartTime><Timestamp dt:dt="int">0</Timestamp><DateUtc dt:dt="string">2021-06-21T06:41:23Z</DateUtc></StartTime><FrequencyChanges><FrequencyChange><Frequency dt:dt="r8">2699990000</Frequency><Timestamp dt:dt="r8">1.38046687259144E+15</Timestamp><Cur…	좌우반구com(split BVF)_3-041-1	75.027	1.0.0.167	1	477521171	Professional	2.0.10.242	2.0.10.353	06-21-2021	2021-06-21 오전 6:41:24	15:41:24	2.0.10.248	239	1	z	과정	과	정	NULL	NULL	NULL	51	1	107	NULL	NULL	NULL	KSY2	List2	NULL	NULL	NULL	NULL	NULL	NULL	NULL	NULL	NULL	1	z	1	6	760145	0	z	634
좌우반구com(split BVF)_3	41	1	<?xml version="1.0"?>\n<Clock xmlns:dt="urn:schemas-microsoft-com:datatypes"><Description dt:dt="string">E-Prime Primary Realtime Clock</Description><StartTime><Timestamp dt:dt="int">0</Timestamp><DateUtc dt:dt="string">2021-06-21T06:41:23Z</DateUtc></StartTime><FrequencyChanges><FrequencyChange><Frequency dt:dt="r8">2699990000</Frequency><Timestamp dt:dt="r8">1.38046687259144E+15</Timestamp><Cur…	좌우반구com(split BVF)_3-041-1	75.027	1.0.0.167	1	477521171	Professional	2.0.10.242	2.0.10.353	06-21-2021	2021-06-21 오전 6:41:24	15:41:24	2.0.10.248	266	1	z	관계	관	계	NULL	NULL	NULL	NULL	NULL	NULL	53	1	2	KSY2	List3	NULL	NULL	NULL	NULL	NULL	NULL	NULL	NULL	NULL	1	z	0	7	878770	0	z	839
좌우반구com(split BVF)_3	41	1	<?xml version="1.0"?>\n<Clock xmlns:dt="urn:schemas-microsoft-com:datatypes"><Description dt:dt="string">E-Prime Primary Realtime Clock</Description><StartTime><Timestamp dt:dt="int">0</Timestamp><DateUtc dt:dt="string">2021-06-21T06:41:23Z</DateUtc></StartTime><FrequencyChanges><FrequencyChange><Frequency dt:dt="r8">2699990000</Frequency><Timestamp dt:dt="r8">1.38046687259144E+15</Timestamp><Cur…	좌우반구com(split BVF)_3-041-1	75.027	1.0.0.167	1	477521171	Professional	2.0.10.242	2.0.10.353	06-21-2021	2021-06-21 오전 6:41:24	15:41:24	2.0.10.248	304	1	z	관측	관	측	NULL	NULL	NULL	NULL	NULL	NULL	5	1	40	KSY2	List3	NULL	NULL	NULL	NULL	NULL	NULL	NULL	NULL	NULL	1	z	0	7	987064	0	z	639
좌우반구com(split BVF)_3	41	1	<?xml version="1.0"?>\n<Clock xmlns:dt="urn:schemas-microsoft-com:datatypes"><Description dt:dt="string">E-Prime Primary Realtime Clock</Description><StartTime><Timestamp dt:dt="int">0</Timestamp><DateUtc dt:dt="string">2021-06-21T06:41:23Z</DateUtc></StartTime><FrequencyChanges><FrequencyChange><Frequency dt:dt="r8">2699990000</Frequency><Timestamp dt:dt="r8">1.38046687259144E+15</Timestamp><Cur…	좌우반구com(split BVF)_3-041-1	75.027	1.0.0.167	1	477521171	Professional	2.0.10.242	2.0.10.353	06-21-2021	2021-06-21 오전 6:41:24	15:41:24	2.0.10.248	15	1	z	광장	광	장	51	1	15	NULL	NULL	NULL	NULL	NULL	NULL	KSY2	List1	NULL	NULL	NULL	NULL	NULL	NULL	NULL	NULL	NULL	0	z	0	7	61209	0	{/}	410
좌우반구com(split BVF)_3	41	1	<?xml version="1.0"?>\n<Clock xmlns:dt="urn:schemas-microsoft-com:datatypes"><Description dt:dt="string">E-Prime Primary Realtime Clock</Description><StartTime><Timestamp dt:dt="int">0</Timestamp><DateUtc dt:dt="string">2021-06-21T06:41:23Z</DateUtc></StartTime><FrequencyChanges><FrequencyChange><Frequency dt:dt="r8">2699990000</Frequency><Timestamp dt:dt="r8">1.38046687259144E+15</Timestamp><Cur…	좌우반구com(split BVF)_3-041-1	75.027	1.0.0.167	1	477521171	Professional	2.0.10.242	2.0.10.353	06-21-2021	2021-06-21 오전 6:41:24	15:41:24	2.0.10.248	395	2	{/}	교느	교	느	NULL	NULL	NULL	NULL	NULL	NULL	89	1	131	KSY	List3	0		0	0	1251210	186		0	0	1	{/}	0	6	1251396	0	{/}	463
좌우반구com(split BVF)_3	41	1	<?xml version="1.0"?>\n<Clock xmlns:dt="urn:schemas-microsoft-com:datatypes"><Description dt:dt="string">E-Prime Primary Realtime Clock</Description><StartTime><Timestamp dt:dt="int">0</Timestamp><DateUtc dt:dt="string">2021-06-21T06:41:23Z</DateUtc></StartTime><FrequencyChanges><FrequencyChange><Frequency dt:dt="r8">2699990000</Frequency><Timestamp dt:dt="r8">1.38046687259144E+15</Timestamp><Cur…	좌우반구com(split BVF)_3-041-1	75.027	1.0.0.167	1	477521171	Professional	2.0.10.242	2.0.10.353	06-21-2021	2021-06-21 오전 6:41:24	15:41:24	2.0.10.248	67	2	{/}	교휘	교	휘	120	1	67	NULL	NULL	NULL	NULL	NULL	NULL	KSY2	List1	NULL	NULL	NULL	NULL	NULL	NULL	NULL	NULL	NULL	1	{/}	0	6	204051	0	{/}	366
좌우반구com(split BVF)_3	41	1	<?xml version="1.0"?>\n<Clock xmlns:dt="urn:schemas-microsoft-com:datatypes"><Description dt:dt="string">E-Prime Primary Realtime Clock</Description><StartTime><Timestamp dt:dt="int">0</Timestamp><DateUtc dt:dt="string">2021-06-21T06:41:23Z</DateUtc></StartTime><FrequencyChanges><FrequencyChange><Frequency dt:dt="r8">2699990000</Frequency><Timestamp dt:dt="r8">1.38046687259144E+15</Timestamp><Cur…	좌우반구com(split BVF)_3-041-1	75.027	1.0.0.167	1	477521171	Professional	2.0.10.242	2.0.10.353	06-21-2021	2021-06-21 오전 6:41:24	15:41:24	2.0.10.248	148	1	z	구조	구	조	NULL	NULL	NULL	132	1	16	NULL	NULL	NULL	KSY2	List2	NULL	NULL	NULL	NULL	NULL	NULL	NULL	NULL	NULL	1	z	0	7	488096	0	z	737
좌우반구com(split BVF)_3	41	1	<?xml version="1.0"?>\n<Clock xmlns:dt="urn:schemas-microsoft-com:datatypes"><Description dt:dt="string">E-Prime Primary Realtime Clock</Description><StartTime><Timestamp dt:dt="int">0</Timestamp><DateUtc dt:dt="string">2021-06-21T06:41:23Z</DateUtc></StartTime><FrequencyChanges><FrequencyChange><Frequency dt:dt="r8">2699990000</Frequency><Timestamp dt:dt="r8">1.38046687259144E+15</Timestamp><Cur…	좌우반구com(split BVF)_3-041-1	75.027	1.0.0.167	1	477521171	Professional	2.0.10.242	2.0.10.353	06-21-2021	2021-06-21 오전 6:41:24	15:41:24	2.0.10.248	84	2	{/}	국득	국	득	110	1	84	NULL	NULL	NULL	NULL	NULL	NULL	KSY	List1	0		0	0	249875	186		0	0	1	{/}	1	6	250061	0	{/}	616
좌우반구com(split BVF)_3	41	1	<?xml version="1.0"?>\n<Clock xmlns:dt="urn:schemas-microsoft-com:datatypes"><Description dt:dt="string">E-Prime Primary Realtime Clock</Description><StartTime><Timestamp dt:dt="int">0</Timestamp><DateUtc dt:dt="string">2021-06-21T06:41:23Z</DateUtc></StartTime><FrequencyChanges><FrequencyChange><Frequency dt:dt="r8">2699990000</Frequency><Timestamp dt:dt="r8">1.38046687259144E+15</Timestamp><Cur…	좌우반구com(split BVF)_3-041-1	75.027	1.0.0.167	1	477521171	Professional	2.0.10.242	2.0.10.353	06-21-2021	2021-06-21 오전 6:41:24	15:41:24	2.0.10.248	111	2	{/}	국반	국	반	78	1	111	NULL	NULL	NULL	NULL	NULL	NULL	KSY2	List1	NULL	NULL	NULL	NULL	NULL	NULL	NULL	NULL	NULL	1	{/}	0	7	326701	0	{/}	943
좌우반구com(split BVF)_3	41	1	<?xml version="1.0"?>\n<Clock xmlns:dt="urn:schemas-microsoft-com:datatypes"><Description dt:dt="string">E-Prime Primary Realtime Clock</Description><StartTime><Timestamp dt:dt="int">0</Timestamp><DateUtc dt:dt="string">2021-06-21T06:41:23Z</DateUtc></StartTime><FrequencyChanges><FrequencyChange><Frequency dt:dt="r8">2699990000</Frequency><Timestamp dt:dt="r8">1.38046687259144E+15</Timestamp><Cur…	좌우반구com(split BVF)_3-041-1	75.027	1.0.0.167	1	477521171	Professional	2.0.10.242	2.0.10.353	06-21-2021	2021-06-21 오전 6:41:24	15:41:24	2.0.10.248	228	1	z	군청	군	청	NULL	NULL	NULL	67	1	96	NULL	NULL	NULL	KSY2	List2	NULL	NULL	NULL	NULL	NULL	NULL	NULL	NULL	NULL	1	z	0	7	727637	0	z	1041
좌우반구com(split BVF)_3	41	1	<?xml version="1.0"?>\n<Clock xmlns:dt="urn:schemas-microsoft-com:datatypes"><Description dt:dt="string">E-Prime Primary Realtime Clock</Description><StartTime><Timestamp dt:dt="int">0</Timestamp><DateUtc dt:dt="string">2021-06-21T06:41:23Z</DateUtc></StartTime><FrequencyChanges><FrequencyChange><Frequency dt:dt="r8">2699990000</Frequency><Timestamp dt:dt="r8">1.38046687259144E+15</Timestamp><Cur…	좌우반구com(split BVF)_3-041-1	75.027	1.0.0.167	1	477521171	Professional	2.0.10.242	2.0.10.353	06-21-2021	2021-06-21 오전 6:41:24	15:41:24	2.0.10.248	16	1	z	궤도	궤	도	86	1	16	NULL	NULL	NULL	NULL	NULL	NULL	KSY2	List1	NULL	NULL	NULL	NULL	NULL	NULL	NULL	NULL	NULL	0	z	1	6	63821	0	{/}	549
좌우반구com(split BVF)_3	41	1	<?xml version="1.0"?>\n<Clock xmlns:dt="urn:schemas-microsoft-com:datatypes"><Description dt:dt="string">E-Prime Primary Realtime Clock</Description><StartTime><Timestamp dt:dt="int">0</Timestamp><DateUtc dt:dt="string">2021-06-21T06:41:23Z</DateUtc></StartTime><FrequencyChanges><FrequencyChange><Frequency dt:dt="r8">2699990000</Frequency><Timestamp dt:dt="r8">1.38046687259144E+15</Timestamp><Cur…	좌우반구com(split BVF)_3-041-1	75.027	1.0.0.167	1	477521171	Professional	2.0.10.242	2.0.10.353	06-21-2021	2021-06-21 오전 6:41:24	15:41:24	2.0.10.248	60	2	{/}	궤희	궤	희	50	1	60	NULL	NULL	NULL	NULL	NULL	NULL	KSY3	List1	NULL	NULL	NULL	NULL	NULL	NULL	NULL	NULL	NULL	1	{/}	0	6	185071	0	{/}	498
좌우반구com(split BVF)_3	41	1	<?xml version="1.0"?>\n<Clock xmlns:dt="urn:schemas-microsoft-com:datatypes"><Description dt:dt="string">E-Prime Primary Realtime Clock</Description><StartTime><Timestamp dt:dt="int">0</Timestamp><DateUtc dt:dt="string">2021-06-21T06:41:23Z</DateUtc></StartTime><FrequencyChanges><FrequencyChange><Frequency dt:dt="r8">2699990000</Frequency><Timestamp dt:dt="r8">1.38046687259144E+15</Timestamp><Cur…	좌우반구com(split BVF)_3-041-1	75.027	1.0.0.167	1	477521171	Professional	2.0.10.242	2.0.10.353	06-21-2021	2021-06-21 오전 6:41:24	15:41:24	2.0.10.248	121	1	z	그림	그	림	17	1	121	NULL	NULL	NULL	NULL	NULL	NULL	KSY2	List1	NULL	NULL	NULL	NULL	NULL	NULL	NULL	NULL	NULL	1	z	0	7	357423	0	z	709
좌우반구com(split BVF)_3	41	1	<?xml version="1.0"?>\n<Clock xmlns:dt="urn:schemas-microsoft-com:datatypes"><Description dt:dt="string">E-Prime Primary Realtime Clock</Description><StartTime><Timestamp dt:dt="int">0</Timestamp><DateUtc dt:dt="string">2021-06-21T06:41:23Z</DateUtc></StartTime><FrequencyChanges><FrequencyChange><Frequency dt:dt="r8">2699990000</Frequency><Timestamp dt:dt="r8">1.38046687259144E+15</Timestamp><Cur…	좌우반구com(split BVF)_3-041-1	75.027	1.0.0.167	1	477521171	Professional	2.0.10.242	2.0.10.353	06-21-2021	2021-06-21 오전 6:41:24	15:41:24	2.0.10.248	363	2	{/}	그법	그	법	NULL	NULL	NULL	NULL	NULL	NULL	120	1	99	KSY3	List3	NULL	NULL	NULL	NULL	NULL	NULL	NULL	NULL	NULL	1	{/}	0	7	1160709	0	{/}	662
좌우반구com(split BVF)_3	41	1	<?xml version="1.0"?>\n<Clock xmlns:dt="urn:schemas-microsoft-com:datatypes"><Description dt:dt="string">E-Prime Primary Realtime Clock</Description><StartTime><Timestamp dt:dt="int">0</Timestamp><DateUtc dt:dt="string">2021-06-21T06:41:23Z</DateUtc></StartTime><FrequencyChanges><FrequencyChange><Frequency dt:dt="r8">2699990000</Frequency><Timestamp dt:dt="r8">1.38046687259144E+15</Timestamp><Cur…	좌우반구com(split BVF)_3-041-1	75.027	1.0.0.167	1	477521171	Professional	2.0.10.242	2.0.10.353	06-21-2021	2021-06-21 오전 6:41:24	15:41:24	2.0.10.248	72	2	{/}	그소	그	소	33	1	72	NULL	NULL	NULL	NULL	NULL	NULL	KSY3	List1	NULL	NULL	NULL	NULL	NULL	NULL	NULL	NULL	NULL	1	{/}	0	7	217420	0	{/}	490
좌우반구com(split BVF)_3	41	1	<?xml version="1.0"?>\n<Clock xmlns:dt="urn:schemas-microsoft-com:datatypes"><Description dt:dt="string">E-Prime Primary Realtime Clock</Description><StartTime><Timestamp dt:dt="int">0</Timestamp><DateUtc dt:dt="string">2021-06-21T06:41:23Z</DateUtc></StartTime><FrequencyChanges><FrequencyChange><Frequency dt:dt="r8">2699990000</Frequency><Timestamp dt:dt="r8">1.38046687259144E+15</Timestamp><Cur…	좌우반구com(split BVF)_3-041-1	75.027	1.0.0.167	1	477521171	Professional	2.0.10.242	2.0.10.353	06-21-2021	2021-06-21 오전 6:41:24	15:41:24	2.0.10.248	295	2	{/}	그종	그	종	NULL	NULL	NULL	NULL	NULL	NULL	25	1	31	KSY2	List3	NULL	NULL	NULL	NULL	NULL	NULL	NULL	NULL	NULL	0	{/}	0	7	960927	0	z	1320
좌우반구com(split BVF)_3	41	1	<?xml version="1.0"?>\n<Clock xmlns:dt="urn:schemas-microsoft-com:datatypes"><Description dt:dt="string">E-Prime Primary Realtime Clock</Description><StartTime><Timestamp dt:dt="int">0</Timestamp><DateUtc dt:dt="string">2021-06-21T06:41:23Z</DateUtc></StartTime><FrequencyChanges><FrequencyChange><Frequency dt:dt="r8">2699990000</Frequency><Timestamp dt:dt="r8">1.38046687259144E+15</Timestamp><Cur…	좌우반구com(split BVF)_3-041-1	75.027	1.0.0.167	1	477521171	Professional	2.0.10.242	2.0.10.353	06-21-2021	2021-06-21 오전 6:41:24	15:41:24	2.0.10.248	181	1	z	급여	급	여	NULL	NULL	NULL	49	1	49	NULL	NULL	NULL	KSY2	List2	NULL	NULL	NULL	NULL	NULL	NULL	NULL	NULL	NULL	1	z	0	7	587514	0	z	526
좌우반구com(split BVF)_3	41	1	<?xml version="1.0"?>\n<Clock xmlns:dt="urn:schemas-microsoft-com:datatypes"><Description dt:dt="string">E-Prime Primary Realtime Clock</Description><StartTime><Timestamp dt:dt="int">0</Timestamp><DateUtc dt:dt="string">2021-06-21T06:41:23Z</DateUtc></StartTime><FrequencyChanges><FrequencyChange><Frequency dt:dt="r8">2699990000</Frequency><Timestamp dt:dt="r8">1.38046687259144E+15</Timestamp><Cur…	좌우반구com(split BVF)_3-041-1	75.027	1.0.0.167	1	477521171	Professional	2.0.10.242	2.0.10.353	06-21-2021	2021-06-21 오전 6:41:24	15:41:24	2.0.10.248	152	1	z	기록	기	록	NULL	NULL	NULL	81	1	20	NULL	NULL	NULL	KSY2	List2	NULL	NULL	NULL	NULL	NULL	NULL	NULL	NULL	NULL	1	z	0	7	499839	0	z	945
좌우반구com(split BVF)_3	41	1	<?xml version="1.0"?>\n<Clock xmlns:dt="urn:schemas-microsoft-com:datatypes"><Description dt:dt="string">E-Prime Primary Realtime Clock</Description><StartTime><Timestamp dt:dt="int">0</Timestamp><DateUtc dt:dt="string">2021-06-21T06:41:23Z</DateUtc></StartTime><FrequencyChanges><FrequencyChange><Frequency dt:dt="r8">2699990000</Frequency><Timestamp dt:dt="r8">1.38046687259144E+15</Timestamp><Cur…	좌우반구com(split BVF)_3-041-1	75.027	1.0.0.167	1	477521171	Professional	2.0.10.242	2.0.10.353	06-21-2021	2021-06-21 오전 6:41:24	15:41:24	2.0.10.248	97	1	z	기름	기	름	59	1	97	NULL	NULL	NULL	NULL	NULL	NULL	KSY2	List1	NULL	NULL	NULL	NULL	NULL	NULL	NULL	NULL	NULL	1	z	0	6	288514	0	z	604
좌우반구com(split BVF)_3	41	1	<?xml version="1.0"?>\n<Clock xmlns:dt="urn:schemas-microsoft-com:datatypes"><Description dt:dt="string">E-Prime Primary Realtime Clock</Description><StartTime><Timestamp dt:dt="int">0</Timestamp><DateUtc dt:dt="string">2021-06-21T06:41:23Z</DateUtc></StartTime><FrequencyChanges><FrequencyChange><Frequency dt:dt="r8">2699990000</Frequency><Timestamp dt:dt="r8">1.38046687259144E+15</Timestamp><Cur…	좌우반구com(split BVF)_3-041-1	75.027	1.0.0.167	1	477521171	Professional	2.0.10.242	2.0.10.353	06-21-2021	2021-06-21 오전 6:41:24	15:41:24	2.0.10.248	218	1	z	기술	기	술	NULL	NULL	NULL	55	1	86	NULL	NULL	NULL	KSY2	List2	NULL	NULL	NULL	NULL	NULL	NULL	NULL	NULL	NULL	1	z	0	7	696995	0	z	753
좌우반구com(split BVF)_3	41	1	<?xml version="1.0"?>\n<Clock xmlns:dt="urn:schemas-microsoft-com:datatypes"><Description dt:dt="string">E-Prime Primary Realtime Clock</Description><StartTime><Timestamp dt:dt="int">0</Timestamp><DateUtc dt:dt="string">2021-06-21T06:41:23Z</DateUtc></StartTime><FrequencyChanges><FrequencyChange><Frequency dt:dt="r8">2699990000</Frequency><Timestamp dt:dt="r8">1.38046687259144E+15</Timestamp><Cur…	좌우반구com(split BVF)_3-041-1	75.027	1.0.0.167	1	477521171	Professional	2.0.10.242	2.0.10.353	06-21-2021	2021-06-21 오전 6:41:24	15:41:24	2.0.10.248	365	1	z	기운	기	운	NULL	NULL	NULL	NULL	NULL	NULL	26	1	101	KSY2	List3	NULL	NULL	NULL	NULL	NULL	NULL	NULL	NULL	NULL	1	z	0	7	1166280	0	z	822
좌우반구com(split BVF)_3	41	1	<?xml version="1.0"?>\n<Clock xmlns:dt="urn:schemas-microsoft-com:datatypes"><Description dt:dt="string">E-Prime Primary Realtime Clock</Description><StartTime><Timestamp dt:dt="int">0</Timestamp><DateUtc dt:dt="string">2021-06-21T06:41:23Z</DateUtc></StartTime><FrequencyChanges><FrequencyChange><Frequency dt:dt="r8">2699990000</Frequency><Timestamp dt:dt="r8">1.38046687259144E+15</Timestamp><Cur…	좌우반구com(split BVF)_3-041-1	75.027	1.0.0.167	1	477521171	Professional	2.0.10.242	2.0.10.353	06-21-2021	2021-06-21 오전 6:41:24	15:41:24	2.0.10.248	223	1	z	기준	기	준	NULL	NULL	NULL	102	1	91	NULL	NULL	NULL	KSY2	List2	NULL	NULL	NULL	NULL	NULL	NULL	NULL	NULL	NULL	1	z	1	6	711949	0	z	1351
좌우반구com(split BVF)_3	41	1	<?xml version="1.0"?>\n<Clock xmlns:dt="urn:schemas-microsoft-com:datatypes"><Description dt:dt="string">E-Prime Primary Realtime Clock</Description><StartTime><Timestamp dt:dt="int">0</Timestamp><DateUtc dt:dt="string">2021-06-21T06:41:23Z</DateUtc></StartTime><FrequencyChanges><FrequencyChange><Frequency dt:dt="r8">2699990000</Frequency><Timestamp dt:dt="r8">1.38046687259144E+15</Timestamp><Cur…	좌우반구com(split BVF)_3-041-1	75.027	1.0.0.167	1	477521171	Professional	2.0.10.242	2.0.10.353	06-21-2021	2021-06-21 오전 6:41:24	15:41:24	2.0.10.248	348	1	z	기차	기	차	NULL	NULL	NULL	NULL	NULL	NULL	111	1	84	KSY2	List3	NULL	NULL	NULL	NULL	NULL	NULL	NULL	NULL	NULL	1	z	0	7	1117138	0	z	546
좌우반구com(split BVF)_3	41	1	<?xml version="1.0"?>\n<Clock xmlns:dt="urn:schemas-microsoft-com:datatypes"><Description dt:dt="string">E-Prime Primary Realtime Clock</Description><StartTime><Timestamp dt:dt="int">0</Timestamp><DateUtc dt:dt="string">2021-06-21T06:41:23Z</DateUtc></StartTime><FrequencyChanges><FrequencyChange><Frequency dt:dt="r8">2699990000</Frequency><Timestamp dt:dt="r8">1.38046687259144E+15</Timestamp><Cur…	좌우반구com(split BVF)_3-041-1	75.027	1.0.0.167	1	477521171	Professional	2.0.10.242	2.0.10.353	06-21-2021	2021-06-21 오전 6:41:24	15:41:24	2.0.10.248	145	1	z	기회	기	회	NULL	NULL	NULL	46	1	13	NULL	NULL	NULL	KSY2	List2	NULL	NULL	NULL	NULL	NULL	NULL	NULL	NULL	NULL	1	z	0	7	478846	0	z	1019
좌우반구com(split BVF)_3	41	1	<?xml version="1.0"?>\n<Clock xmlns:dt="urn:schemas-microsoft-com:datatypes"><Description dt:dt="string">E-Prime Primary Realtime Clock</Description><StartTime><Timestamp dt:dt="int">0</Timestamp><DateUtc dt:dt="string">2021-06-21T06:41:23Z</DateUtc></StartTime><FrequencyChanges><FrequencyChange><Frequency dt:dt="r8">2699990000</Frequency><Timestamp dt:dt="r8">1.38046687259144E+15</Timestamp><Cur…	좌우반구com(split BVF)_3-041-1	75.027	1.0.0.167	1	477521171	Professional	2.0.10.242	2.0.10.353	06-21-2021	2021-06-21 오전 6:41:24	15:41:24	2.0.10.248	318	2	{/}	껍목	껍	목	NULL	NULL	NULL	NULL	NULL	NULL	119	1	54	KSY3	List3	NULL	NULL	NULL	NULL	NULL	NULL	NULL	NULL	NULL	1	{/}	1	6	1029062	0	{/}	1072
좌우반구com(split BVF)_3	41	1	<?xml version="1.0"?>\n<Clock xmlns:dt="urn:schemas-microsoft-com:datatypes"><Description dt:dt="string">E-Prime Primary Realtime Clock</Description><StartTime><Timestamp dt:dt="int">0</Timestamp><DateUtc dt:dt="string">2021-06-21T06:41:23Z</DateUtc></StartTime><FrequencyChanges><FrequencyChange><Frequency dt:dt="r8">2699990000</Frequency><Timestamp dt:dt="r8">1.38046687259144E+15</Timestamp><Cur…	좌우반구com(split BVF)_3-041-1	75.027	1.0.0.167	1	477521171	Professional	2.0.10.242	2.0.10.353	06-21-2021	2021-06-21 오전 6:41:24	15:41:24	2.0.10.248	68	2	{/}	껍밀	껍	밀	125	1	68	NULL	NULL	NULL	NULL	NULL	NULL	KSY2	List1	NULL	NULL	NULL	NULL	NULL	NULL	NULL	NULL	NULL	1	{/}	0	7	206624	0	{/}	410
좌우반구com(split BVF)_3	41	1	<?xml version="1.0"?>\n<Clock xmlns:dt="urn:schemas-microsoft-com:datatypes"><Description dt:dt="string">E-Prime Primary Realtime Clock</Description><StartTime><Timestamp dt:dt="int">0</Timestamp><DateUtc dt:dt="string">2021-06-21T06:41:23Z</DateUtc></StartTime><FrequencyChanges><FrequencyChange><Frequency dt:dt="r8">2699990000</Frequency><Timestamp dt:dt="r8">1.38046687259144E+15</Timestamp><Cur…	좌우반구com(split BVF)_3-041-1	75.027	1.0.0.167	1	477521171	Professional	2.0.10.242	2.0.10.353	06-21-2021	2021-06-21 오전 6:41:24	15:41:24	2.0.10.248	163	1	z	껍질	껍	질	NULL	NULL	NULL	78	1	31	NULL	NULL	NULL	KSY2	List2	NULL	NULL	NULL	NULL	NULL	NULL	NULL	NULL	NULL	1	z	0	7	535586	0	z	1239
좌우반구com(split BVF)_3	41	1	<?xml version="1.0"?>\n<Clock xmlns:dt="urn:schemas-microsoft-com:datatypes"><Description dt:dt="string">E-Prime Primary Realtime Clock</Description><StartTime><Timestamp dt:dt="int">0</Timestamp><DateUtc dt:dt="string">2021-06-21T06:41:23Z</DateUtc></StartTime><FrequencyChanges><FrequencyChange><Frequency dt:dt="r8">2699990000</Frequency><Timestamp dt:dt="r8">1.38046687259144E+15</Timestamp><Cur…	좌우반구com(split BVF)_3-041-1	75.027	1.0.0.167	1	477521171	Professional	2.0.10.242	2.0.10.353	06-21-2021	2021-06-21 오전 6:41:24	15:41:24	2.0.10.248	283	2	{/}	껍퇴	껍	퇴	NULL	NULL	NULL	NULL	NULL	NULL	131	1	19	KSY2	List3	NULL	NULL	NULL	NULL	NULL	NULL	NULL	NULL	NULL	1	{/}	0	7	926766	0	{/}	738
좌우반구com(split BVF)_3	41	1	<?xml version="1.0"?>\n<Clock xmlns:dt="urn:schemas-microsoft-com:datatypes"><Description dt:dt="string">E-Prime Primary Realtime Clock</Description><StartTime><Timestamp dt:dt="int">0</Timestamp><DateUtc dt:dt="string">2021-06-21T06:41:23Z</DateUtc></StartTime><FrequencyChanges><FrequencyChange><Frequency dt:dt="r8">2699990000</Frequency><Timestamp dt:dt="r8">1.38046687259144E+15</Timestamp><Cur…	좌우반구com(split BVF)_3-041-1	75.027	1.0.0.167	1	477521171	Professional	2.0.10.242	2.0.10.353	06-21-2021	2021-06-21 오전 6:41:24	15:41:24	2.0.10.248	50	2	{/}	나개	나	개	84	1	50	NULL	NULL	NULL	NULL	NULL	NULL	KSY	List1	0		0	-1	158161	187		0	0	1	{/}	0	7	158348	0	{/}	599
좌우반구com(split BVF)_3	41	1	<?xml version="1.0"?>\n<Clock xmlns:dt="urn:schemas-microsoft-com:datatypes"><Description dt:dt="string">E-Prime Primary Realtime Clock</Description><StartTime><Timestamp dt:dt="int">0</Timestamp><DateUtc dt:dt="string">2021-06-21T06:41:23Z</DateUtc></StartTime><FrequencyChanges><FrequencyChange><Frequency dt:dt="r8">2699990000</Frequency><Timestamp dt:dt="r8">1.38046687259144E+15</Timestamp><Cur…	좌우반구com(split BVF)_3-041-1	75.027	1.0.0.167	1	477521171	Professional	2.0.10.242	2.0.10.353	06-21-2021	2021-06-21 오전 6:41:24	15:41:24	2.0.10.248	76	1	z	내일	내	일	101	1	76	NULL	NULL	NULL	NULL	NULL	NULL	KSY2	List1	NULL	NULL	NULL	NULL	NULL	NULL	NULL	NULL	NULL	1	z	0	7	228016	0	z	438
좌우반구com(split BVF)_3	41	1	<?xml version="1.0"?>\n<Clock xmlns:dt="urn:schemas-microsoft-com:datatypes"><Description dt:dt="string">E-Prime Primary Realtime Clock</Description><StartTime><Timestamp dt:dt="int">0</Timestamp><DateUtc dt:dt="string">2021-06-21T06:41:23Z</DateUtc></StartTime><FrequencyChanges><FrequencyChange><Frequency dt:dt="r8">2699990000</Frequency><Timestamp dt:dt="r8">1.38046687259144E+15</Timestamp><Cur…	좌우반구com(split BVF)_3-041-1	75.027	1.0.0.167	1	477521171	Professional	2.0.10.242	2.0.10.353	06-21-2021	2021-06-21 오전 6:41:24	15:41:24	2.0.10.248	241	2	{/}	내죽	내	죽	NULL	NULL	NULL	120	1	109	NULL	NULL	NULL	KSY3	List2	NULL	NULL	NULL	NULL	NULL	NULL	NULL	NULL	NULL	1	{/}	0	7	765890	0	{/}	571
좌우반구com(split BVF)_3	41	1	<?xml version="1.0"?>\n<Clock xmlns:dt="urn:schemas-microsoft-com:datatypes"><Description dt:dt="string">E-Prime Primary Realtime Clock</Description><StartTime><Timestamp dt:dt="int">0</Timestamp><DateUtc dt:dt="string">2021-06-21T06:41:23Z</DateUtc></StartTime><FrequencyChanges><FrequencyChange><Frequency dt:dt="r8">2699990000</Frequency><Timestamp dt:dt="r8">1.38046687259144E+15</Timestamp><Cur…	좌우반구com(split BVF)_3-041-1	75.027	1.0.0.167	1	477521171	Professional	2.0.10.242	2.0.10.353	06-21-2021	2021-06-21 오전 6:41:24	15:41:24	2.0.10.248	92	2	{/}	내표	내	표	96	1	92	NULL	NULL	NULL	NULL	NULL	NULL	KSY2	List1	NULL	NULL	NULL	NULL	NULL	NULL	NULL	NULL	NULL	0	{/}	0	7	274186	0	z	787
좌우반구com(split BVF)_3	41	1	<?xml version="1.0"?>\n<Clock xmlns:dt="urn:schemas-microsoft-com:datatypes"><Description dt:dt="string">E-Prime Primary Realtime Clock</Description><StartTime><Timestamp dt:dt="int">0</Timestamp><DateUtc dt:dt="string">2021-06-21T06:41:23Z</DateUtc></StartTime><FrequencyChanges><FrequencyChange><Frequency dt:dt="r8">2699990000</Frequency><Timestamp dt:dt="r8">1.38046687259144E+15</Timestamp><Cur…	좌우반구com(split BVF)_3-041-1	75.027	1.0.0.167	1	477521171	Professional	2.0.10.242	2.0.10.353	06-21-2021	2021-06-21 오전 6:41:24	15:41:24	2.0.10.248	189	2	{/}	념속	념	속	NULL	NULL	NULL	56	1	57	NULL	NULL	NULL	KSY	List2	0		0	-1	611332	187		0	0	1	{/}	0	7	611519	0	{/}	562
좌우반구com(split BVF)_3	41	1	<?xml version="1.0"?>\n<Clock xmlns:dt="urn:schemas-microsoft-com:datatypes"><Description dt:dt="string">E-Prime Primary Realtime Clock</Description><StartTime><Timestamp dt:dt="int">0</Timestamp><DateUtc dt:dt="string">2021-06-21T06:41:23Z</DateUtc></StartTime><FrequencyChanges><FrequencyChange><Frequency dt:dt="r8">2699990000</Frequency><Timestamp dt:dt="r8">1.38046687259144E+15</Timestamp><Cur…	좌우반구com(split BVF)_3-041-1	75.027	1.0.0.167	1	477521171	Professional	2.0.10.242	2.0.10.353	06-21-2021	2021-06-21 오전 6:41:24	15:41:24	2.0.10.248	78	2	{/}	념실	념	실	116	1	78	NULL	NULL	NULL	NULL	NULL	NULL	KSY	List1	0		1	-1	233147	187		0	0	1	{/}	0	7	233334	0	{/}	544
좌우반구com(split BVF)_3	41	1	<?xml version="1.0"?>\n<Clock xmlns:dt="urn:schemas-microsoft-com:datatypes"><Description dt:dt="string">E-Prime Primary Realtime Clock</Description><StartTime><Timestamp dt:dt="int">0</Timestamp><DateUtc dt:dt="string">2021-06-21T06:41:23Z</DateUtc></StartTime><FrequencyChanges><FrequencyChange><Frequency dt:dt="r8">2699990000</Frequency><Timestamp dt:dt="r8">1.38046687259144E+15</Timestamp><Cur…	좌우반구com(split BVF)_3-041-1	75.027	1.0.0.167	1	477521171	Professional	2.0.10.242	2.0.10.353	06-21-2021	2021-06-21 오전 6:41:24	15:41:24	2.0.10.248	296	2	{/}	념효	념	효	NULL	NULL	NULL	NULL	NULL	NULL	128	1	32	KSY	List3	0		0	-1	964259	187		0	0	1	{/}	0	7	964446	0	{/}	681
좌우반구com(split BVF)_3	41	1	<?xml version="1.0"?>\n<Clock xmlns:dt="urn:schemas-microsoft-com:datatypes"><Description dt:dt="string">E-Prime Primary Realtime Clock</Description><StartTime><Timestamp dt:dt="int">0</Timestamp><DateUtc dt:dt="string">2021-06-21T06:41:23Z</DateUtc></StartTime><FrequencyChanges><FrequencyChange><Frequency dt:dt="r8">2699990000</Frequency><Timestamp dt:dt="r8">1.38046687259144E+15</Timestamp><Cur…	좌우반구com(split BVF)_3-041-1	75.027	1.0.0.167	1	477521171	Professional	2.0.10.242	2.0.10.353	06-21-2021	2021-06-21 오전 6:41:24	15:41:24	2.0.10.248	285	1	z	노조	노	조	NULL	NULL	NULL	NULL	NULL	NULL	9	1	21	KSY2	List3	NULL	NULL	NULL	NULL	NULL	NULL	NULL	NULL	NULL	1	z	0	6	932590	0	z	1050
좌우반구com(split BVF)_3	41	1	<?xml version="1.0"?>\n<Clock xmlns:dt="urn:schemas-microsoft-com:datatypes"><Description dt:dt="string">E-Prime Primary Realtime Clock</Description><StartTime><Timestamp dt:dt="int">0</Timestamp><DateUtc dt:dt="string">2021-06-21T06:41:23Z</DateUtc></StartTime><FrequencyChanges><FrequencyChange><Frequency dt:dt="r8">2699990000</Frequency><Timestamp dt:dt="r8">1.38046687259144E+15</Timestamp><Cur…	좌우반구com(split BVF)_3-041-1	75.027	1.0.0.167	1	477521171	Professional	2.0.10.242	2.0.10.353	06-21-2021	2021-06-21 오전 6:41:24	15:41:24	2.0.10.248	221	1	z	논란	논	란	NULL	NULL	NULL	94	1	89	NULL	NULL	NULL	KSY2	List2	NULL	NULL	NULL	NULL	NULL	NULL	NULL	NULL	NULL	1	z	1	6	705831	0	z	597
좌우반구com(split BVF)_3	41	1	<?xml version="1.0"?>\n<Clock xmlns:dt="urn:schemas-microsoft-com:datatypes"><Description dt:dt="string">E-Prime Primary Realtime Clock</Description><StartTime><Timestamp dt:dt="int">0</Timestamp><DateUtc dt:dt="string">2021-06-21T06:41:23Z</DateUtc></StartTime><FrequencyChanges><FrequencyChange><Frequency dt:dt="r8">2699990000</Frequency><Timestamp dt:dt="r8">1.38046687259144E+15</Timestamp><Cur…	좌우반구com(split BVF)_3-041-1	75.027	1.0.0.167	1	477521171	Professional	2.0.10.242	2.0.10.353	06-21-2021	2021-06-21 오전 6:41:24	15:41:24	2.0.10.248	205	2	{/}	논무	논	무	NULL	NULL	NULL	26	1	73	NULL	NULL	NULL	KSY3	List2	NULL	NULL	NULL	NULL	NULL	NULL	NULL	NULL	NULL	1	{/}	0	7	658662	0	{/}	975
좌우반구com(split BVF)_3	41	1	<?xml version="1.0"?>\n<Clock xmlns:dt="urn:schemas-microsoft-com:datatypes"><Description dt:dt="string">E-Prime Primary Realtime Clock</Description><StartTime><Timestamp dt:dt="int">0</Timestamp><DateUtc dt:dt="string">2021-06-21T06:41:23Z</DateUtc></StartTime><FrequencyChanges><FrequencyChange><Frequency dt:dt="r8">2699990000</Frequency><Timestamp dt:dt="r8">1.38046687259144E+15</Timestamp><Cur…	좌우반구com(split BVF)_3-041-1	75.027	1.0.0.167	1	477521171	Professional	2.0.10.242	2.0.10.353	06-21-2021	2021-06-21 오전 6:41:24	15:41:24	2.0.10.248	101	1	z	느낌	느	낌	32	1	101	NULL	NULL	NULL	NULL	NULL	NULL	KSY2	List1	NULL	NULL	NULL	NULL	NULL	NULL	NULL	NULL	NULL	1	z	0	6	299670	0	z	406
좌우반구com(split BVF)_3	41	1	<?xml version="1.0"?>\n<Clock xmlns:dt="urn:schemas-microsoft-com:datatypes"><Description dt:dt="string">E-Prime Primary Realtime Clock</Description><StartTime><Timestamp dt:dt="int">0</Timestamp><DateUtc dt:dt="string">2021-06-21T06:41:23Z</DateUtc></StartTime><FrequencyChanges><FrequencyChange><Frequency dt:dt="r8">2699990000</Frequency><Timestamp dt:dt="r8">1.38046687259144E+15</Timestamp><Cur…	좌우반구com(split BVF)_3-041-1	75.027	1.0.0.167	1	477521171	Professional	2.0.10.242	2.0.10.353	06-21-2021	2021-06-21 오전 6:41:24	15:41:24	2.0.10.248	173	2	{/}	느속	느	속	NULL	NULL	NULL	37	1	41	NULL	NULL	NULL	KSY	List2	0		0	0	564056	186		0	0	1	{/}	0	6	564242	0	{/}	528
좌우반구com(split BVF)_3	41	1	<?xml version="1.0"?>\n<Clock xmlns:dt="urn:schemas-microsoft-com:datatypes"><Description dt:dt="string">E-Prime Primary Realtime Clock</Description><StartTime><Timestamp dt:dt="int">0</Timestamp><DateUtc dt:dt="string">2021-06-21T06:41:23Z</DateUtc></StartTime><FrequencyChanges><FrequencyChange><Frequency dt:dt="r8">2699990000</Frequency><Timestamp dt:dt="r8">1.38046687259144E+15</Timestamp><Cur…	좌우반구com(split BVF)_3-041-1	75.027	1.0.0.167	1	477521171	Professional	2.0.10.242	2.0.10.353	06-21-2021	2021-06-21 오전 6:41:24	15:41:24	2.0.10.248	331	2	{/}	느스	느	스	NULL	NULL	NULL	NULL	NULL	NULL	70	1	67	KSY3	List3	NULL	NULL	NULL	NULL	NULL	NULL	NULL	NULL	NULL	1	{/}	0	7	1066796	0	{/}	505
좌우반구com(split BVF)_3	41	1	<?xml version="1.0"?>\n<Clock xmlns:dt="urn:schemas-microsoft-com:datatypes"><Description dt:dt="string">E-Prime Primary Realtime Clock</Description><StartTime><Timestamp dt:dt="int">0</Timestamp><DateUtc dt:dt="string">2021-06-21T06:41:23Z</DateUtc></StartTime><FrequencyChanges><FrequencyChange><Frequency dt:dt="r8">2699990000</Frequency><Timestamp dt:dt="r8">1.38046687259144E+15</Timestamp><Cur…	좌우반구com(split BVF)_3-041-1	75.027	1.0.0.167	1	477521171	Professional	2.0.10.242	2.0.10.353	06-21-2021	2021-06-21 오전 6:41:24	15:41:24	2.0.10.248	381	2	{/}	느체	느	체	NULL	NULL	NULL	NULL	NULL	NULL	57	1	117	KSY2	List3	NULL	NULL	NULL	NULL	NULL	NULL	NULL	NULL	NULL	1	{/}	0	7	1211437	0	{/}	526
좌우반구com(split BVF)_3	41	1	<?xml version="1.0"?>\n<Clock xmlns:dt="urn:schemas-microsoft-com:datatypes"><Description dt:dt="string">E-Prime Primary Realtime Clock</Description><StartTime><Timestamp dt:dt="int">0</Timestamp><DateUtc dt:dt="string">2021-06-21T06:41:23Z</DateUtc></StartTime><FrequencyChanges><FrequencyChange><Frequency dt:dt="r8">2699990000</Frequency><Timestamp dt:dt="r8">1.38046687259144E+15</Timestamp><Cur…	좌우반구com(split BVF)_3-041-1	75.027	1.0.0.167	1	477521171	Professional	2.0.10.242	2.0.10.353	06-21-2021	2021-06-21 오전 6:41:24	15:41:24	2.0.10.248	271	2	{/}	님우	님	우	NULL	NULL	NULL	NULL	NULL	NULL	10	1	7	KSY2	List3	NULL	NULL	NULL	NULL	NULL	NULL	NULL	NULL	NULL	1	{/}	0	7	892818	0	{/}	718
좌우반구com(split BVF)_3	41	1	<?xml version="1.0"?>\n<Clock xmlns:dt="urn:schemas-microsoft-com:datatypes"><Description dt:dt="string">E-Prime Primary Realtime Clock</Description><StartTime><Timestamp dt:dt="int">0</Timestamp><DateUtc dt:dt="string">2021-06-21T06:41:23Z</DateUtc></StartTime><FrequencyChanges><FrequencyChange><Frequency dt:dt="r8">2699990000</Frequency><Timestamp dt:dt="r8">1.38046687259144E+15</Timestamp><Cur…	좌우반구com(split BVF)_3-041-1	75.027	1.0.0.167	1	477521171	Professional	2.0.10.242	2.0.10.353	06-21-2021	2021-06-21 오전 6:41:24	15:41:24	2.0.10.248	182	2	{/}	단률	단	률	NULL	NULL	NULL	99	1	50	NULL	NULL	NULL	KSY	List2	0		0	0	590060	186		0	0	1	{/}	0	6	590246	0	{/}	513
좌우반구com(split BVF)_3	41	1	<?xml version="1.0"?>\n<Clock xmlns:dt="urn:schemas-microsoft-com:datatypes"><Description dt:dt="string">E-Prime Primary Realtime Clock</Description><StartTime><Timestamp dt:dt="int">0</Timestamp><DateUtc dt:dt="string">2021-06-21T06:41:23Z</DateUtc></StartTime><FrequencyChanges><FrequencyChange><Frequency dt:dt="r8">2699990000</Frequency><Timestamp dt:dt="r8">1.38046687259144E+15</Timestamp><Cur…	좌우반구com(split BVF)_3-041-1	75.027	1.0.0.167	1	477521171	Professional	2.0.10.242	2.0.10.353	06-21-2021	2021-06-21 오전 6:41:24	15:41:24	2.0.10.248	347	1	z	단어	단	어	NULL	NULL	NULL	NULL	NULL	NULL	121	1	83	KSY2	List3	NULL	NULL	NULL	NULL	NULL	NULL	NULL	NULL	NULL	1	z	0	6	1114365	0	z	567
좌우반구com(split BVF)_3	41	1	<?xml version="1.0"?>\n<Clock xmlns:dt="urn:schemas-microsoft-com:datatypes"><Description dt:dt="string">E-Prime Primary Realtime Clock</Description><StartTime><Timestamp dt:dt="int">0</Timestamp><DateUtc dt:dt="string">2021-06-21T06:41:23Z</DateUtc></StartTime><FrequencyChanges><FrequencyChange><Frequency dt:dt="r8">2699990000</Frequency><Timestamp dt:dt="r8">1.38046687259144E+15</Timestamp><Cur…	좌우반구com(split BVF)_3-041-1	75.027	1.0.0.167	1	477521171	Professional	2.0.10.242	2.0.10.353	06-21-2021	2021-06-21 오전 6:41:24	15:41:24	2.0.10.248	344	1	z	단위	단	위	NULL	NULL	NULL	NULL	NULL	NULL	107	1	80	KSY2	List3	NULL	NULL	NULL	NULL	NULL	NULL	NULL	NULL	NULL	1	z	0	7	1105982	0	z	670
좌우반구com(split BVF)_3	41	1	<?xml version="1.0"?>\n<Clock xmlns:dt="urn:schemas-microsoft-com:datatypes"><Description dt:dt="string">E-Prime Primary Realtime Clock</Description><StartTime><Timestamp dt:dt="int">0</Timestamp><DateUtc dt:dt="string">2021-06-21T06:41:23Z</DateUtc></StartTime><FrequencyChanges><FrequencyChange><Frequency dt:dt="r8">2699990000</Frequency><Timestamp dt:dt="r8">1.38046687259144E+15</Timestamp><Cur…	좌우반구com(split BVF)_3-041-1	75.027	1.0.0.167	1	477521171	Professional	2.0.10.242	2.0.10.353	06-21-2021	2021-06-21 오전 6:41:24	15:41:24	2.0.10.248	12	1	z	담화	담	화	52	1	12	NULL	NULL	NULL	NULL	NULL	NULL	KSY2	List1	NULL	NULL	NULL	NULL	NULL	NULL	NULL	NULL	NULL	1	z	0	7	52572	0	z	869
좌우반구com(split BVF)_3	41	1	<?xml version="1.0"?>\n<Clock xmlns:dt="urn:schemas-microsoft-com:datatypes"><Description dt:dt="string">E-Prime Primary Realtime Clock</Description><StartTime><Timestamp dt:dt="int">0</Timestamp><DateUtc dt:dt="string">2021-06-21T06:41:23Z</DateUtc></StartTime><FrequencyChanges><FrequencyChange><Frequency dt:dt="r8">2699990000</Frequency><Timestamp dt:dt="r8">1.38046687259144E+15</Timestamp><Cur…	좌우반구com(split BVF)_3-041-1	75.027	1.0.0.167	1	477521171	Professional	2.0.10.242	2.0.10.353	06-21-2021	2021-06-21 오전 6:41:24	15:41:24	2.0.10.248	118	1	z	대문	대	문	66	1	118	NULL	NULL	NULL	NULL	NULL	NULL	KSY2	List1	NULL	NULL	NULL	NULL	NULL	NULL	NULL	NULL	NULL	1	z	0	6	347746	0	z	1345
좌우반구com(split BVF)_3	41	1	<?xml version="1.0"?>\n<Clock xmlns:dt="urn:schemas-microsoft-com:datatypes"><Description dt:dt="string">E-Prime Primary Realtime Clock</Description><StartTime><Timestamp dt:dt="int">0</Timestamp><DateUtc dt:dt="string">2021-06-21T06:41:23Z</DateUtc></StartTime><FrequencyChanges><FrequencyChange><Frequency dt:dt="r8">2699990000</Frequency><Timestamp dt:dt="r8">1.38046687259144E+15</Timestamp><Cur…	좌우반구com(split BVF)_3-041-1	75.027	1.0.0.167	1	477521171	Professional	2.0.10.242	2.0.10.353	06-21-2021	2021-06-21 오전 6:41:24	15:41:24	2.0.10.248	337	1	z	대중	대	중	NULL	NULL	NULL	NULL	NULL	NULL	88	1	73	KSY2	List3	NULL	NULL	NULL	NULL	NULL	NULL	NULL	NULL	NULL	1	z	0	7	1085189	0	z	760
좌우반구com(split BVF)_3	41	1	<?xml version="1.0"?>\n<Clock xmlns:dt="urn:schemas-microsoft-com:datatypes"><Description dt:dt="string">E-Prime Primary Realtime Clock</Description><StartTime><Timestamp dt:dt="int">0</Timestamp><DateUtc dt:dt="string">2021-06-21T06:41:23Z</DateUtc></StartTime><FrequencyChanges><FrequencyChange><Frequency dt:dt="r8">2699990000</Frequency><Timestamp dt:dt="r8">1.38046687259144E+15</Timestamp><Cur…	좌우반구com(split BVF)_3-041-1	75.027	1.0.0.167	1	477521171	Professional	2.0.10.242	2.0.10.353	06-21-2021	2021-06-21 오전 6:41:24	15:41:24	2.0.10.248	366	1	z	도박	도	박	NULL	NULL	NULL	NULL	NULL	NULL	31	1	102	KSY2	List3	NULL	NULL	NULL	NULL	NULL	NULL	NULL	NULL	NULL	1	z	0	7	1169306	0	z	569
좌우반구com(split BVF)_3	41	1	<?xml version="1.0"?>\n<Clock xmlns:dt="urn:schemas-microsoft-com:datatypes"><Description dt:dt="string">E-Prime Primary Realtime Clock</Description><StartTime><Timestamp dt:dt="int">0</Timestamp><DateUtc dt:dt="string">2021-06-21T06:41:23Z</DateUtc></StartTime><FrequencyChanges><FrequencyChange><Frequency dt:dt="r8">2699990000</Frequency><Timestamp dt:dt="r8">1.38046687259144E+15</Timestamp><Cur…	좌우반구com(split BVF)_3-041-1	75.027	1.0.0.167	1	477521171	Professional	2.0.10.242	2.0.10.353	06-21-2021	2021-06-21 오전 6:41:24	15:41:24	2.0.10.248	298	2	{/}	도휘	도	휘	NULL	NULL	NULL	NULL	NULL	NULL	58	1	34	KSY	List3	0		1	-1	970203	187		0	0	1	{/}	0	7	970390	0	{/}	457
좌우반구com(split BVF)_3	41	1	<?xml version="1.0"?>\n<Clock xmlns:dt="urn:schemas-microsoft-com:datatypes"><Description dt:dt="string">E-Prime Primary Realtime Clock</Description><StartTime><Timestamp dt:dt="int">0</Timestamp><DateUtc dt:dt="string">2021-06-21T06:41:23Z</DateUtc></StartTime><FrequencyChanges><FrequencyChange><Frequency dt:dt="r8">2699990000</Frequency><Timestamp dt:dt="r8">1.38046687259144E+15</Timestamp><Cur…	좌우반구com(split BVF)_3-041-1	75.027	1.0.0.167	1	477521171	Professional	2.0.10.242	2.0.10.353	06-21-2021	2021-06-21 오전 6:41:24	15:41:24	2.0.10.248	171	1	z	동의	동	의	NULL	NULL	NULL	36	1	39	NULL	NULL	NULL	KSY2	List2	NULL	NULL	NULL	NULL	NULL	NULL	NULL	NULL	NULL	1	z	0	7	558671	0	z	586
좌우반구com(split BVF)_3	41	1	<?xml version="1.0"?>\n<Clock xmlns:dt="urn:schemas-microsoft-com:datatypes"><Description dt:dt="string">E-Prime Primary Realtime Clock</Description><StartTime><Timestamp dt:dt="int">0</Timestamp><DateUtc dt:dt="string">2021-06-21T06:41:23Z</DateUtc></StartTime><FrequencyChanges><FrequencyChange><Frequency dt:dt="r8">2699990000</Frequency><Timestamp dt:dt="r8">1.38046687259144E+15</Timestamp><Cur…	좌우반구com(split BVF)_3-041-1	75.027	1.0.0.167	1	477521171	Professional	2.0.10.242	2.0.10.353	06-21-2021	2021-06-21 오전 6:41:24	15:41:24	2.0.10.248	7	2	{/}	득관	득	관	128	1	7	NULL	NULL	NULL	NULL	NULL	NULL	KSY3	List1	NULL	NULL	NULL	NULL	NULL	NULL	NULL	NULL	NULL	1	{/}	0	6	39270	0	{/}	524
좌우반구com(split BVF)_3	41	1	<?xml version="1.0"?>\n<Clock xmlns:dt="urn:schemas-microsoft-com:datatypes"><Description dt:dt="string">E-Prime Primary Realtime Clock</Description><StartTime><Timestamp dt:dt="int">0</Timestamp><DateUtc dt:dt="string">2021-06-21T06:41:23Z</DateUtc></StartTime><FrequencyChanges><FrequencyChange><Frequency dt:dt="r8">2699990000</Frequency><Timestamp dt:dt="r8">1.38046687259144E+15</Timestamp><Cur…	좌우반구com(split BVF)_3-041-1	75.027	1.0.0.167	1	477521171	Professional	2.0.10.242	2.0.10.353	06-21-2021	2021-06-21 오전 6:41:24	15:41:24	2.0.10.248	391	2	{/}	득동	득	동	NULL	NULL	NULL	NULL	NULL	NULL	97	1	127	KSY3	List3	NULL	NULL	NULL	NULL	NULL	NULL	NULL	NULL	NULL	1	{/}	0	7	1239907	0	{/}	647
좌우반구com(split BVF)_3	41	1	<?xml version="1.0"?>\n<Clock xmlns:dt="urn:schemas-microsoft-com:datatypes"><Description dt:dt="string">E-Prime Primary Realtime Clock</Description><StartTime><Timestamp dt:dt="int">0</Timestamp><DateUtc dt:dt="string">2021-06-21T06:41:23Z</DateUtc></StartTime><FrequencyChanges><FrequencyChange><Frequency dt:dt="r8">2699990000</Frequency><Timestamp dt:dt="r8">1.38046687259144E+15</Timestamp><Cur…	좌우반구com(split BVF)_3-041-1	75.027	1.0.0.167	1	477521171	Professional	2.0.10.242	2.0.10.353	06-21-2021	2021-06-21 오전 6:41:24	15:41:24	2.0.10.248	284	2	{/}	득생	득	생	NULL	NULL	NULL	NULL	NULL	NULL	49	1	20	KSY3	List3	NULL	NULL	NULL	NULL	NULL	NULL	NULL	NULL	NULL	1	{/}	0	6	929711	0	{/}	681
좌우반구com(split BVF)_3	41	1	<?xml version="1.0"?>\n<Clock xmlns:dt="urn:schemas-microsoft-com:datatypes"><Description dt:dt="string">E-Prime Primary Realtime Clock</Description><StartTime><Timestamp dt:dt="int">0</Timestamp><DateUtc dt:dt="string">2021-06-21T06:41:23Z</DateUtc></StartTime><FrequencyChanges><FrequencyChange><Frequency dt:dt="r8">2699990000</Frequency><Timestamp dt:dt="r8">1.38046687259144E+15</Timestamp><Cur…	좌우반구com(split BVF)_3-041-1	75.027	1.0.0.167	1	477521171	Professional	2.0.10.242	2.0.10.353	06-21-2021	2021-06-21 오전 6:41:24	15:41:24	2.0.10.248	358	2	{/}	득외	득	외	NULL	NULL	NULL	NULL	NULL	NULL	98	1	94	KSY	List3	0		0	0	1146874	186		0	0	1	{/}	0	6	1147060	0	{/}	623
좌우반구com(split BVF)_3	41	1	<?xml version="1.0"?>\n<Clock xmlns:dt="urn:schemas-microsoft-com:datatypes"><Description dt:dt="string">E-Prime Primary Realtime Clock</Description><StartTime><Timestamp dt:dt="int">0</Timestamp><DateUtc dt:dt="string">2021-06-21T06:41:23Z</DateUtc></StartTime><FrequencyChanges><FrequencyChange><Frequency dt:dt="r8">2699990000</Frequency><Timestamp dt:dt="r8">1.38046687259144E+15</Timestamp><Cur…	좌우반구com(split BVF)_3-041-1	75.027	1.0.0.167	1	477521171	Professional	2.0.10.242	2.0.10.353	06-21-2021	2021-06-21 오전 6:41:24	15:41:24	2.0.10.248	277	2	{/}	란공	란	공	NULL	NULL	NULL	NULL	NULL	NULL	75	1	13	KSY2	List3	NULL	NULL	NULL	NULL	NULL	NULL	NULL	NULL	NULL	1	{/}	1	6	909718	0	{/}	1011
좌우반구com(split BVF)_3	41	1	<?xml version="1.0"?>\n<Clock xmlns:dt="urn:schemas-microsoft-com:datatypes"><Description dt:dt="string">E-Prime Primary Realtime Clock</Description><StartTime><Timestamp dt:dt="int">0</Timestamp><DateUtc dt:dt="string">2021-06-21T06:41:23Z</DateUtc></StartTime><FrequencyChanges><FrequencyChange><Frequency dt:dt="r8">2699990000</Frequency><Timestamp dt:dt="r8">1.38046687259144E+15</Timestamp><Cur…	좌우반구com(split BVF)_3-041-1	75.027	1.0.0.167	1	477521171	Professional	2.0.10.242	2.0.10.353	06-21-2021	2021-06-21 오전 6:41:24	15:41:24	2.0.10.248	143	2	{/}	량필	량	필	NULL	NULL	NULL	19	1	11	NULL	NULL	NULL	KSY	List2	0		0	-1	473235	186		0	0	1	{/}	1	6	473421	0	{/}	532
좌우반구com(split BVF)_3	41	1	<?xml version="1.0"?>\n<Clock xmlns:dt="urn:schemas-microsoft-com:datatypes"><Description dt:dt="string">E-Prime Primary Realtime Clock</Description><StartTime><Timestamp dt:dt="int">0</Timestamp><DateUtc dt:dt="string">2021-06-21T06:41:23Z</DateUtc></StartTime><FrequencyChanges><FrequencyChange><Frequency dt:dt="r8">2699990000</Frequency><Timestamp dt:dt="r8">1.38046687259144E+15</Timestamp><Cur…	좌우반구com(split BVF)_3-041-1	75.027	1.0.0.167	1	477521171	Professional	2.0.10.242	2.0.10.353	06-21-2021	2021-06-21 오전 6:41:24	15:41:24	2.0.10.248	200	2	{/}	려제	려	제	NULL	NULL	NULL	116	1	68	NULL	NULL	NULL	KSY3	List2	NULL	NULL	NULL	NULL	NULL	NULL	NULL	NULL	NULL	1	{/}	0	7	643374	0	{/}	1066
좌우반구com(split BVF)_3	41	1	<?xml version="1.0"?>\n<Clock xmlns:dt="urn:schemas-microsoft-com:datatypes"><Description dt:dt="string">E-Prime Primary Realtime Clock</Description><StartTime><Timestamp dt:dt="int">0</Timestamp><DateUtc dt:dt="string">2021-06-21T06:41:23Z</DateUtc></StartTime><FrequencyChanges><FrequencyChange><Frequency dt:dt="r8">2699990000</Frequency><Timestamp dt:dt="r8">1.38046687259144E+15</Timestamp><Cur…	좌우반구com(split BVF)_3-041-1	75.027	1.0.0.167	1	477521171	Professional	2.0.10.242	2.0.10.353	06-21-2021	2021-06-21 오전 6:41:24	15:41:24	2.0.10.248	219	2	{/}	려최	려	최	NULL	NULL	NULL	105	1	87	NULL	NULL	NULL	KSY2	List2	NULL	NULL	NULL	NULL	NULL	NULL	NULL	NULL	NULL	1	{/}	0	7	699954	0	{/}	690
좌우반구com(split BVF)_3	41	1	<?xml version="1.0"?>\n<Clock xmlns:dt="urn:schemas-microsoft-com:datatypes"><Description dt:dt="string">E-Prime Primary Realtime Clock</Description><StartTime><Timestamp dt:dt="int">0</Timestamp><DateUtc dt:dt="string">2021-06-21T06:41:23Z</DateUtc></StartTime><FrequencyChanges><FrequencyChange><Frequency dt:dt="r8">2699990000</Frequency><Timestamp dt:dt="r8">1.38046687259144E+15</Timestamp><Cur…	좌우반구com(split BVF)_3-041-1	75.027	1.0.0.167	1	477521171	Professional	2.0.10.242	2.0.10.353	06-21-2021	2021-06-21 오전 6:41:24	15:41:24	2.0.10.248	199	2	{/}	려희	려	희	NULL	NULL	NULL	92	1	67	NULL	NULL	NULL	KSY2	List2	NULL	NULL	NULL	NULL	NULL	NULL	NULL	NULL	NULL	1	{/}	0	6	640628	0	{/}	538
좌우반구com(split BVF)_3	41	1	<?xml version="1.0"?>\n<Clock xmlns:dt="urn:schemas-microsoft-com:datatypes"><Description dt:dt="string">E-Prime Primary Realtime Clock</Description><StartTime><Timestamp dt:dt="int">0</Timestamp><DateUtc dt:dt="string">2021-06-21T06:41:23Z</DateUtc></StartTime><FrequencyChanges><FrequencyChange><Frequency dt:dt="r8">2699990000</Frequency><Timestamp dt:dt="r8">1.38046687259144E+15</Timestamp><Cur…	좌우반구com(split BVF)_3-041-1	75.027	1.0.0.167	1	477521171	Professional	2.0.10.242	2.0.10.353	06-21-2021	2021-06-21 오전 6:41:24	15:41:24	2.0.10.248	49	2	{/}	력름	력	름	7	1	49	NULL	NULL	NULL	NULL	NULL	NULL	KSY	List1	0		0	-1	155562	186		0	0	1	{/}	1	6	155748	0	{/}	398
좌우반구com(split BVF)_3	41	1	<?xml version="1.0"?>\n<Clock xmlns:dt="urn:schemas-microsoft-com:datatypes"><Description dt:dt="string">E-Prime Primary Realtime Clock</Description><StartTime><Timestamp dt:dt="int">0</Timestamp><DateUtc dt:dt="string">2021-06-21T06:41:23Z</DateUtc></StartTime><FrequencyChanges><FrequencyChange><Frequency dt:dt="r8">2699990000</Frequency><Timestamp dt:dt="r8">1.38046687259144E+15</Timestamp><Cur…	좌우반구com(split BVF)_3-041-1	75.027	1.0.0.167	1	477521171	Professional	2.0.10.242	2.0.10.353	06-21-2021	2021-06-21 오전 6:41:24	15:41:24	2.0.10.248	216	2	{/}	례부	례	부	NULL	NULL	NULL	84	1	84	NULL	NULL	NULL	KSY2	List2	NULL	NULL	NULL	NULL	NULL	NULL	NULL	NULL	NULL	1	{/}	0	7	691037	0	{/}	1016
좌우반구com(split BVF)_3	41	1	<?xml version="1.0"?>\n<Clock xmlns:dt="urn:schemas-microsoft-com:datatypes"><Description dt:dt="string">E-Prime Primary Realtime Clock</Description><StartTime><Timestamp dt:dt="int">0</Timestamp><DateUtc dt:dt="string">2021-06-21T06:41:23Z</DateUtc></StartTime><FrequencyChanges><FrequencyChange><Frequency dt:dt="r8">2699990000</Frequency><Timestamp dt:dt="r8">1.38046687259144E+15</Timestamp><Cur…	좌우반구com(split BVF)_3-041-1	75.027	1.0.0.167	1	477521171	Professional	2.0.10.242	2.0.10.353	06-21-2021	2021-06-21 오전 6:41:24	15:41:24	2.0.10.248	26	2	{/}	록어	록	어	73	1	26	NULL	NULL	NULL	NULL	NULL	NULL	KSY3	List1	NULL	NULL	NULL	NULL	NULL	NULL	NULL	NULL	NULL	1	{/}	0	7	93038	0	{/}	487
좌우반구com(split BVF)_3	41	1	<?xml version="1.0"?>\n<Clock xmlns:dt="urn:schemas-microsoft-com:datatypes"><Description dt:dt="string">E-Prime Primary Realtime Clock</Description><StartTime><Timestamp dt:dt="int">0</Timestamp><DateUtc dt:dt="string">2021-06-21T06:41:23Z</DateUtc></StartTime><FrequencyChanges><FrequencyChange><Frequency dt:dt="r8">2699990000</Frequency><Timestamp dt:dt="r8">1.38046687259144E+15</Timestamp><Cur…	좌우반구com(split BVF)_3-041-1	75.027	1.0.0.167	1	477521171	Professional	2.0.10.242	2.0.10.353	06-21-2021	2021-06-21 오전 6:41:24	15:41:24	2.0.10.248	27	2	{/}	류궤	류	궤	28	1	27	NULL	NULL	NULL	NULL	NULL	NULL	KSY2	List1	NULL	NULL	NULL	NULL	NULL	NULL	NULL	NULL	NULL	1	{/}	0	7	95730	0	{/}	598
좌우반구com(split BVF)_3	41	1	<?xml version="1.0"?>\n<Clock xmlns:dt="urn:schemas-microsoft-com:datatypes"><Description dt:dt="string">E-Prime Primary Realtime Clock</Description><StartTime><Timestamp dt:dt="int">0</Timestamp><DateUtc dt:dt="string">2021-06-21T06:41:23Z</DateUtc></StartTime><FrequencyChanges><FrequencyChange><Frequency dt:dt="r8">2699990000</Frequency><Timestamp dt:dt="r8">1.38046687259144E+15</Timestamp><Cur…	좌우반구com(split BVF)_3-041-1	75.027	1.0.0.167	1	477521171	Professional	2.0.10.242	2.0.10.353	06-21-2021	2021-06-21 오전 6:41:24	15:41:24	2.0.10.248	156	2	{/}	류란	류	란	NULL	NULL	NULL	115	1	24	NULL	NULL	NULL	KSY	List2	0		0	0	512381	186		0	0	1	{/}	0	6	512567	0	{/}	561
좌우반구com(split BVF)_3	41	1	<?xml version="1.0"?>\n<Clock xmlns:dt="urn:schemas-microsoft-com:datatypes"><Description dt:dt="string">E-Prime Primary Realtime Clock</Description><StartTime><Timestamp dt:dt="int">0</Timestamp><DateUtc dt:dt="string">2021-06-21T06:41:23Z</DateUtc></StartTime><FrequencyChanges><FrequencyChange><Frequency dt:dt="r8">2699990000</Frequency><Timestamp dt:dt="r8">1.38046687259144E+15</Timestamp><Cur…	좌우반구com(split BVF)_3-041-1	75.027	1.0.0.167	1	477521171	Professional	2.0.10.242	2.0.10.353	06-21-2021	2021-06-21 오전 6:41:24	15:41:24	2.0.10.248	90	2	{/}	류포	류	포	8	1	90	NULL	NULL	NULL	NULL	NULL	NULL	KSY2	List1	NULL	NULL	NULL	NULL	NULL	NULL	NULL	NULL	NULL	1	{/}	0	6	267988	0	{/}	489
좌우반구com(split BVF)_3	41	1	<?xml version="1.0"?>\n<Clock xmlns:dt="urn:schemas-microsoft-com:datatypes"><Description dt:dt="string">E-Prime Primary Realtime Clock</Description><StartTime><Timestamp dt:dt="int">0</Timestamp><DateUtc dt:dt="string">2021-06-21T06:41:23Z</DateUtc></StartTime><FrequencyChanges><FrequencyChange><Frequency dt:dt="r8">2699990000</Frequency><Timestamp dt:dt="r8">1.38046687259144E+15</Timestamp><Cur…	좌우반구com(split BVF)_3-041-1	75.027	1.0.0.167	1	477521171	Professional	2.0.10.242	2.0.10.353	06-21-2021	2021-06-21 오전 6:41:24	15:41:24	2.0.10.248	75	2	{/}	률법	률	법	76	1	75	NULL	NULL	NULL	NULL	NULL	NULL	KSY2	List1	NULL	NULL	NULL	NULL	NULL	NULL	NULL	NULL	NULL	1	{/}	0	7	225324	0	{/}	490
좌우반구com(split BVF)_3	41	1	<?xml version="1.0"?>\n<Clock xmlns:dt="urn:schemas-microsoft-com:datatypes"><Description dt:dt="string">E-Prime Primary Realtime Clock</Description><StartTime><Timestamp dt:dt="int">0</Timestamp><DateUtc dt:dt="string">2021-06-21T06:41:23Z</DateUtc></StartTime><FrequencyChanges><FrequencyChange><Frequency dt:dt="r8">2699990000</Frequency><Timestamp dt:dt="r8">1.38046687259144E+15</Timestamp><Cur…	좌우반구com(split BVF)_3-041-1	75.027	1.0.0.167	1	477521171	Professional	2.0.10.242	2.0.10.353	06-21-2021	2021-06-21 오전 6:41:24	15:41:24	2.0.10.248	317	2	{/}	률법	률	법	NULL	NULL	NULL	NULL	NULL	NULL	3	1	53	KSY	List3	0		0	-1	1025890	187		0	0	1	{/}	0	7	1026077	0	{/}	785
좌우반구com(split BVF)_3	41	1	<?xml version="1.0"?>\n<Clock xmlns:dt="urn:schemas-microsoft-com:datatypes"><Description dt:dt="string">E-Prime Primary Realtime Clock</Description><StartTime><Timestamp dt:dt="int">0</Timestamp><DateUtc dt:dt="string">2021-06-21T06:41:23Z</DateUtc></StartTime><FrequencyChanges><FrequencyChange><Frequency dt:dt="r8">2699990000</Frequency><Timestamp dt:dt="r8">1.38046687259144E+15</Timestamp><Cur…	좌우반구com(split BVF)_3-041-1	75.027	1.0.0.167	1	477521171	Professional	2.0.10.242	2.0.10.353	06-21-2021	2021-06-21 오전 6:41:24	15:41:24	2.0.10.248	46	2	{/}	률시	률	시	58	1	46	NULL	NULL	NULL	NULL	NULL	NULL	KSY2	List1	NULL	NULL	NULL	NULL	NULL	NULL	NULL	NULL	NULL	1	{/}	0	7	147658	0	{/}	424
좌우반구com(split BVF)_3	41	1	<?xml version="1.0"?>\n<Clock xmlns:dt="urn:schemas-microsoft-com:datatypes"><Description dt:dt="string">E-Prime Primary Realtime Clock</Description><StartTime><Timestamp dt:dt="int">0</Timestamp><DateUtc dt:dt="string">2021-06-21T06:41:23Z</DateUtc></StartTime><FrequencyChanges><FrequencyChange><Frequency dt:dt="r8">2699990000</Frequency><Timestamp dt:dt="r8">1.38046687259144E+15</Timestamp><Cur…	좌우반구com(split BVF)_3-041-1	75.027	1.0.0.167	1	477521171	Professional	2.0.10.242	2.0.10.353	06-21-2021	2021-06-21 오전 6:41:24	15:41:24	2.0.10.248	201	2	{/}	률훈	률	훈	NULL	NULL	NULL	42	1	69	NULL	NULL	NULL	KSY3	List2	NULL	NULL	NULL	NULL	NULL	NULL	NULL	NULL	NULL	1	{/}	1	6	646639	0	{/}	614
좌우반구com(split BVF)_3	41	1	<?xml version="1.0"?>\n<Clock xmlns:dt="urn:schemas-microsoft-com:datatypes"><Description dt:dt="string">E-Prime Primary Realtime Clock</Description><StartTime><Timestamp dt:dt="int">0</Timestamp><DateUtc dt:dt="string">2021-06-21T06:41:23Z</DateUtc></StartTime><FrequencyChanges><FrequencyChange><Frequency dt:dt="r8">2699990000</Frequency><Timestamp dt:dt="r8">1.38046687259144E+15</Timestamp><Cur…	좌우반구com(split BVF)_3-041-1	75.027	1.0.0.167	1	477521171	Professional	2.0.10.242	2.0.10.353	06-21-2021	2021-06-21 오전 6:41:24	15:41:24	2.0.10.248	253	2	{/}	름결	름	결	NULL	NULL	NULL	15	1	121	NULL	NULL	NULL	KSY2	List2	NULL	NULL	NULL	NULL	NULL	NULL	NULL	NULL	NULL	1	{/}	0	7	801784	0	{/}	586
좌우반구com(split BVF)_3	41	1	<?xml version="1.0"?>\n<Clock xmlns:dt="urn:schemas-microsoft-com:datatypes"><Description dt:dt="string">E-Prime Primary Realtime Clock</Description><StartTime><Timestamp dt:dt="int">0</Timestamp><DateUtc dt:dt="string">2021-06-21T06:41:23Z</DateUtc></StartTime><FrequencyChanges><FrequencyChange><Frequency dt:dt="r8">2699990000</Frequency><Timestamp dt:dt="r8">1.38046687259144E+15</Timestamp><Cur…	좌우반구com(split BVF)_3-041-1	75.027	1.0.0.167	1	477521171	Professional	2.0.10.242	2.0.10.353	06-21-2021	2021-06-21 오전 6:41:24	15:41:24	2.0.10.248	128	2	{/}	름무	름	무	118	1	128	NULL	NULL	NULL	NULL	NULL	NULL	KSY3	List1	NULL	NULL	NULL	NULL	NULL	NULL	NULL	NULL	NULL	1	{/}	0	6	377762	0	{/}	673
좌우반구com(split BVF)_3	41	1	<?xml version="1.0"?>\n<Clock xmlns:dt="urn:schemas-microsoft-com:datatypes"><Description dt:dt="string">E-Prime Primary Realtime Clock</Description><StartTime><Timestamp dt:dt="int">0</Timestamp><DateUtc dt:dt="string">2021-06-21T06:41:23Z</DateUtc></StartTime><FrequencyChanges><FrequencyChange><Frequency dt:dt="r8">2699990000</Frequency><Timestamp dt:dt="r8">1.38046687259144E+15</Timestamp><Cur…	좌우반구com(split BVF)_3-041-1	75.027	1.0.0.167	1	477521171	Professional	2.0.10.242	2.0.10.353	06-21-2021	2021-06-21 오전 6:41:24	15:41:24	2.0.10.248	231	2	{/}	리열	리	열	NULL	NULL	NULL	90	1	99	NULL	NULL	NULL	KSY	List2	0		0	0	736794	186		0	0	1	{/}	1	6	736980	0	{/}	576
좌우반구com(split BVF)_3	41	1	<?xml version="1.0"?>\n<Clock xmlns:dt="urn:schemas-microsoft-com:datatypes"><Description dt:dt="string">E-Prime Primary Realtime Clock</Description><StartTime><Timestamp dt:dt="int">0</Timestamp><DateUtc dt:dt="string">2021-06-21T06:41:23Z</DateUtc></StartTime><FrequencyChanges><FrequencyChange><Frequency dt:dt="r8">2699990000</Frequency><Timestamp dt:dt="r8">1.38046687259144E+15</Timestamp><Cur…	좌우반구com(split BVF)_3-041-1	75.027	1.0.0.167	1	477521171	Professional	2.0.10.242	2.0.10.353	06-21-2021	2021-06-21 오전 6:41:24	15:41:24	2.0.10.248	33	2	{/}	림밀	림	밀	4	1	33	NULL	NULL	NULL	NULL	NULL	NULL	KSY2	List1	NULL	NULL	NULL	NULL	NULL	NULL	NULL	NULL	NULL	1	{/}	0	7	112671	0	{/}	441
좌우반구com(split BVF)_3	41	1	<?xml version="1.0"?>\n<Clock xmlns:dt="urn:schemas-microsoft-com:datatypes"><Description dt:dt="string">E-Prime Primary Realtime Clock</Description><StartTime><Timestamp dt:dt="int">0</Timestamp><DateUtc dt:dt="string">2021-06-21T06:41:23Z</DateUtc></StartTime><FrequencyChanges><FrequencyChange><Frequency dt:dt="r8">2699990000</Frequency><Timestamp dt:dt="r8">1.38046687259144E+15</Timestamp><Cur…	좌우반구com(split BVF)_3-041-1	75.027	1.0.0.167	1	477521171	Professional	2.0.10.242	2.0.10.353	06-21-2021	2021-06-21 오전 6:41:24	15:41:24	2.0.10.248	112	2	{/}	마요	마	요	68	1	112	NULL	NULL	NULL	NULL	NULL	NULL	KSY2	List1	NULL	NULL	NULL	NULL	NULL	NULL	NULL	NULL	NULL	0	{/}	0	6	329846	0	z	1398
좌우반구com(split BVF)_3	41	1	<?xml version="1.0"?>\n<Clock xmlns:dt="urn:schemas-microsoft-com:datatypes"><Description dt:dt="string">E-Prime Primary Realtime Clock</Description><StartTime><Timestamp dt:dt="int">0</Timestamp><DateUtc dt:dt="string">2021-06-21T06:41:23Z</DateUtc></StartTime><FrequencyChanges><FrequencyChange><Frequency dt:dt="r8">2699990000</Frequency><Timestamp dt:dt="r8">1.38046687259144E+15</Timestamp><Cur…	좌우반구com(split BVF)_3-041-1	75.027	1.0.0.167	1	477521171	Professional	2.0.10.242	2.0.10.353	06-21-2021	2021-06-21 오전 6:41:24	15:41:24	2.0.10.248	315	2	{/}	망습	망	습	NULL	NULL	NULL	NULL	NULL	NULL	64	1	51	KSY	List3	0		0	-1	1019319	187		0	0	1	{/}	0	7	1019506	0	{/}	724
좌우반구com(split BVF)_3	41	1	<?xml version="1.0"?>\n<Clock xmlns:dt="urn:schemas-microsoft-com:datatypes"><Description dt:dt="string">E-Prime Primary Realtime Clock</Description><StartTime><Timestamp dt:dt="int">0</Timestamp><DateUtc dt:dt="string">2021-06-21T06:41:23Z</DateUtc></StartTime><FrequencyChanges><FrequencyChange><Frequency dt:dt="r8">2699990000</Frequency><Timestamp dt:dt="r8">1.38046687259144E+15</Timestamp><Cur…	좌우반구com(split BVF)_3-041-1	75.027	1.0.0.167	1	477521171	Professional	2.0.10.242	2.0.10.353	06-21-2021	2021-06-21 오전 6:41:24	15:41:24	2.0.10.248	372	1	z	망신	망	신	NULL	NULL	NULL	NULL	NULL	NULL	99	1	108	KSY2	List3	NULL	NULL	NULL	NULL	NULL	NULL	NULL	NULL	NULL	1	z	0	7	1185953	0	z	589
좌우반구com(split BVF)_3	41	1	<?xml version="1.0"?>\n<Clock xmlns:dt="urn:schemas-microsoft-com:datatypes"><Description dt:dt="string">E-Prime Primary Realtime Clock</Description><StartTime><Timestamp dt:dt="int">0</Timestamp><DateUtc dt:dt="string">2021-06-21T06:41:23Z</DateUtc></StartTime><FrequencyChanges><FrequencyChange><Frequency dt:dt="r8">2699990000</Frequency><Timestamp dt:dt="r8">1.38046687259144E+15</Timestamp><Cur…	좌우반구com(split BVF)_3-041-1	75.027	1.0.0.167	1	477521171	Professional	2.0.10.242	2.0.10.353	06-21-2021	2021-06-21 오전 6:41:24	15:41:24	2.0.10.248	382	1	z	매력	매	력	NULL	NULL	NULL	NULL	NULL	NULL	51	1	118	KSY2	List3	NULL	NULL	NULL	NULL	NULL	NULL	NULL	NULL	NULL	1	z	1	6	1214169	0	z	1225
좌우반구com(split BVF)_3	41	1	<?xml version="1.0"?>\n<Clock xmlns:dt="urn:schemas-microsoft-com:datatypes"><Description dt:dt="string">E-Prime Primary Realtime Clock</Description><StartTime><Timestamp dt:dt="int">0</Timestamp><DateUtc dt:dt="string">2021-06-21T06:41:23Z</DateUtc></StartTime><FrequencyChanges><FrequencyChange><Frequency dt:dt="r8">2699990000</Frequency><Timestamp dt:dt="r8">1.38046687259144E+15</Timestamp><Cur…	좌우반구com(split BVF)_3-041-1	75.027	1.0.0.167	1	477521171	Professional	2.0.10.242	2.0.10.353	06-21-2021	2021-06-21 오전 6:41:24	15:41:24	2.0.10.248	119	2	{/}	매소	매	소	21	1	119	NULL	NULL	NULL	NULL	NULL	NULL	KSY	List1	0		0	-1	351105	187		0	0	1	{/}	0	7	351292	0	{/}	1295
좌우반구com(split BVF)_3	41	1	<?xml version="1.0"?>\n<Clock xmlns:dt="urn:schemas-microsoft-com:datatypes"><Description dt:dt="string">E-Prime Primary Realtime Clock</Description><StartTime><Timestamp dt:dt="int">0</Timestamp><DateUtc dt:dt="string">2021-06-21T06:41:23Z</DateUtc></StartTime><FrequencyChanges><FrequencyChange><Frequency dt:dt="r8">2699990000</Frequency><Timestamp dt:dt="r8">1.38046687259144E+15</Timestamp><Cur…	좌우반구com(split BVF)_3-041-1	75.027	1.0.0.167	1	477521171	Professional	2.0.10.242	2.0.10.353	06-21-2021	2021-06-21 오전 6:41:24	15:41:24	2.0.10.248	203	1	z	모습	모	습	NULL	NULL	NULL	88	1	71	NULL	NULL	NULL	KSY2	List2	NULL	NULL	NULL	NULL	NULL	NULL	NULL	NULL	NULL	1	z	0	6	652157	0	z	864
좌우반구com(split BVF)_3	41	1	<?xml version="1.0"?>\n<Clock xmlns:dt="urn:schemas-microsoft-com:datatypes"><Description dt:dt="string">E-Prime Primary Realtime Clock</Description><StartTime><Timestamp dt:dt="int">0</Timestamp><DateUtc dt:dt="string">2021-06-21T06:41:23Z</DateUtc></StartTime><FrequencyChanges><FrequencyChange><Frequency dt:dt="r8">2699990000</Frequency><Timestamp dt:dt="r8">1.38046687259144E+15</Timestamp><Cur…	좌우반구com(split BVF)_3-041-1	75.027	1.0.0.167	1	477521171	Professional	2.0.10.242	2.0.10.353	06-21-2021	2021-06-21 오전 6:41:24	15:41:24	2.0.10.248	81	1	z	모형	모	형	10	1	81	NULL	NULL	NULL	NULL	NULL	NULL	KSY2	List1	NULL	NULL	NULL	NULL	NULL	NULL	NULL	NULL	NULL	1	z	0	6	241371	0	z	725
좌우반구com(split BVF)_3	41	1	<?xml version="1.0"?>\n<Clock xmlns:dt="urn:schemas-microsoft-com:datatypes"><Description dt:dt="string">E-Prime Primary Realtime Clock</Description><StartTime><Timestamp dt:dt="int">0</Timestamp><DateUtc dt:dt="string">2021-06-21T06:41:23Z</DateUtc></StartTime><FrequencyChanges><FrequencyChange><Frequency dt:dt="r8">2699990000</Frequency><Timestamp dt:dt="r8">1.38046687259144E+15</Timestamp><Cur…	좌우반구com(split BVF)_3-041-1	75.027	1.0.0.167	1	477521171	Professional	2.0.10.242	2.0.10.353	06-21-2021	2021-06-21 오전 6:41:24	15:41:24	2.0.10.248	70	2	{/}	목력	목	력	77	1	70	NULL	NULL	NULL	NULL	NULL	NULL	KSY3	List1	NULL	NULL	NULL	NULL	NULL	NULL	NULL	NULL	NULL	1	{/}	0	7	211902	0	{/}	514
좌우반구com(split BVF)_3	41	1	<?xml version="1.0"?>\n<Clock xmlns:dt="urn:schemas-microsoft-com:datatypes"><Description dt:dt="string">E-Prime Primary Realtime Clock</Description><StartTime><Timestamp dt:dt="int">0</Timestamp><DateUtc dt:dt="string">2021-06-21T06:41:23Z</DateUtc></StartTime><FrequencyChanges><FrequencyChange><Frequency dt:dt="r8">2699990000</Frequency><Timestamp dt:dt="r8">1.38046687259144E+15</Timestamp><Cur…	좌우반구com(split BVF)_3-041-1	75.027	1.0.0.167	1	477521171	Professional	2.0.10.242	2.0.10.353	06-21-2021	2021-06-21 오전 6:41:24	15:41:24	2.0.10.248	96	1	z	목록	목	록	107	1	96	NULL	NULL	NULL	NULL	NULL	NULL	KSY2	List1	NULL	NULL	NULL	NULL	NULL	NULL	NULL	NULL	NULL	1	z	0	7	285409	0	z	901
좌우반구com(split BVF)_3	41	1	<?xml version="1.0"?>\n<Clock xmlns:dt="urn:schemas-microsoft-com:datatypes"><Description dt:dt="string">E-Prime Primary Realtime Clock</Description><StartTime><Timestamp dt:dt="int">0</Timestamp><DateUtc dt:dt="string">2021-06-21T06:41:23Z</DateUtc></StartTime><FrequencyChanges><FrequencyChange><Frequency dt:dt="r8">2699990000</Frequency><Timestamp dt:dt="r8">1.38046687259144E+15</Timestamp><Cur…	좌우반구com(split BVF)_3-041-1	75.027	1.0.0.167	1	477521171	Professional	2.0.10.242	2.0.10.353	06-21-2021	2021-06-21 오전 6:41:24	15:41:24	2.0.10.248	18	1	z	목적	목	적	36	1	18	NULL	NULL	NULL	NULL	NULL	NULL	KSY2	List1	NULL	NULL	NULL	NULL	NULL	NULL	NULL	NULL	NULL	1	z	0	7	69353	0	z	548
좌우반구com(split BVF)_3	41	1	<?xml version="1.0"?>\n<Clock xmlns:dt="urn:schemas-microsoft-com:datatypes"><Description dt:dt="string">E-Prime Primary Realtime Clock</Description><StartTime><Timestamp dt:dt="int">0</Timestamp><DateUtc dt:dt="string">2021-06-21T06:41:23Z</DateUtc></StartTime><FrequencyChanges><FrequencyChange><Frequency dt:dt="r8">2699990000</Frequency><Timestamp dt:dt="r8">1.38046687259144E+15</Timestamp><Cur…	좌우반구com(split BVF)_3-041-1	75.027	1.0.0.167	1	477521171	Professional	2.0.10.242	2.0.10.353	06-21-2021	2021-06-21 오전 6:41:24	15:41:24	2.0.10.248	192	2	{/}	목퇴	목	퇴	NULL	NULL	NULL	71	1	60	NULL	NULL	NULL	KSY2	List2	NULL	NULL	NULL	NULL	NULL	NULL	NULL	NULL	NULL	1	{/}	0	7	619836	0	{/}	1026
좌우반구com(split BVF)_3	41	1	<?xml version="1.0"?>\n<Clock xmlns:dt="urn:schemas-microsoft-com:datatypes"><Description dt:dt="string">E-Prime Primary Realtime Clock</Description><StartTime><Timestamp dt:dt="int">0</Timestamp><DateUtc dt:dt="string">2021-06-21T06:41:23Z</DateUtc></StartTime><FrequencyChanges><FrequencyChange><Frequency dt:dt="r8">2699990000</Frequency><Timestamp dt:dt="r8">1.38046687259144E+15</Timestamp><Cur…	좌우반구com(split BVF)_3-041-1	75.027	1.0.0.167	1	477521171	Professional	2.0.10.242	2.0.10.353	06-21-2021	2021-06-21 오전 6:41:24	15:41:24	2.0.10.248	312	2	{/}	무록	무	록	NULL	NULL	NULL	NULL	NULL	NULL	106	1	48	KSY	List3	0		0	-1	1011029	186		0	0	1	{/}	1	6	1011215	0	{/}	471
좌우반구com(split BVF)_3	41	1	<?xml version="1.0"?>\n<Clock xmlns:dt="urn:schemas-microsoft-com:datatypes"><Description dt:dt="string">E-Prime Primary Realtime Clock</Description><StartTime><Timestamp dt:dt="int">0</Timestamp><DateUtc dt:dt="string">2021-06-21T06:41:23Z</DateUtc></StartTime><FrequencyChanges><FrequencyChange><Frequency dt:dt="r8">2699990000</Frequency><Timestamp dt:dt="r8">1.38046687259144E+15</Timestamp><Cur…	좌우반구com(split BVF)_3-041-1	75.027	1.0.0.167	1	477521171	Professional	2.0.10.242	2.0.10.353	06-21-2021	2021-06-21 오전 6:41:24	15:41:24	2.0.10.248	246	1	z	무엇	무	엇	NULL	NULL	NULL	32	1	114	NULL	NULL	NULL	KSY2	List2	NULL	NULL	NULL	NULL	NULL	NULL	NULL	NULL	NULL	1	z	0	7	780072	0	z	811
좌우반구com(split BVF)_3	41	1	<?xml version="1.0"?>\n<Clock xmlns:dt="urn:schemas-microsoft-com:datatypes"><Description dt:dt="string">E-Prime Primary Realtime Clock</Description><StartTime><Timestamp dt:dt="int">0</Timestamp><DateUtc dt:dt="string">2021-06-21T06:41:23Z</DateUtc></StartTime><FrequencyChanges><FrequencyChange><Frequency dt:dt="r8">2699990000</Frequency><Timestamp dt:dt="r8">1.38046687259144E+15</Timestamp><Cur…	좌우반구com(split BVF)_3-041-1	75.027	1.0.0.167	1	477521171	Professional	2.0.10.242	2.0.10.353	06-21-2021	2021-06-21 오전 6:41:24	15:41:24	2.0.10.248	306	1	z	무형	무	형	NULL	NULL	NULL	NULL	NULL	NULL	45	1	42	KSY2	List3	NULL	NULL	NULL	NULL	NULL	NULL	NULL	NULL	NULL	1	z	0	7	992782	0	z	833
좌우반구com(split BVF)_3	41	1	<?xml version="1.0"?>\n<Clock xmlns:dt="urn:schemas-microsoft-com:datatypes"><Description dt:dt="string">E-Prime Primary Realtime Clock</Description><StartTime><Timestamp dt:dt="int">0</Timestamp><DateUtc dt:dt="string">2021-06-21T06:41:23Z</DateUtc></StartTime><FrequencyChanges><FrequencyChange><Frequency dt:dt="r8">2699990000</Frequency><Timestamp dt:dt="r8">1.38046687259144E+15</Timestamp><Cur…	좌우반구com(split BVF)_3-041-1	75.027	1.0.0.167	1	477521171	Professional	2.0.10.242	2.0.10.353	06-21-2021	2021-06-21 오전 6:41:24	15:41:24	2.0.10.248	301	1	z	물건	물	건	NULL	NULL	NULL	NULL	NULL	NULL	71	1	37	KSY2	List3	NULL	NULL	NULL	NULL	NULL	NULL	NULL	NULL	NULL	1	z	0	7	978694	0	z	633
좌우반구com(split BVF)_3	41	1	<?xml version="1.0"?>\n<Clock xmlns:dt="urn:schemas-microsoft-com:datatypes"><Description dt:dt="string">E-Prime Primary Realtime Clock</Description><StartTime><Timestamp dt:dt="int">0</Timestamp><DateUtc dt:dt="string">2021-06-21T06:41:23Z</DateUtc></StartTime><FrequencyChanges><FrequencyChange><Frequency dt:dt="r8">2699990000</Frequency><Timestamp dt:dt="r8">1.38046687259144E+15</Timestamp><Cur…	좌우반구com(split BVF)_3-041-1	75.027	1.0.0.167	1	477521171	Professional	2.0.10.242	2.0.10.353	06-21-2021	2021-06-21 오전 6:41:24	15:41:24	2.0.10.248	135	2	{/}	미략	미	략	NULL	NULL	NULL	43	1	3	NULL	NULL	NULL	KSY3	List2	NULL	NULL	NULL	NULL	NULL	NULL	NULL	NULL	NULL	1	{/}	1	6	451189	0	{/}	613
좌우반구com(split BVF)_3	41	1	<?xml version="1.0"?>\n<Clock xmlns:dt="urn:schemas-microsoft-com:datatypes"><Description dt:dt="string">E-Prime Primary Realtime Clock</Description><StartTime><Timestamp dt:dt="int">0</Timestamp><DateUtc dt:dt="string">2021-06-21T06:41:23Z</DateUtc></StartTime><FrequencyChanges><FrequencyChange><Frequency dt:dt="r8">2699990000</Frequency><Timestamp dt:dt="r8">1.38046687259144E+15</Timestamp><Cur…	좌우반구com(split BVF)_3-041-1	75.027	1.0.0.167	1	477521171	Professional	2.0.10.242	2.0.10.353	06-21-2021	2021-06-21 오전 6:41:24	15:41:24	2.0.10.248	146	1	z	밀수	밀	수	NULL	NULL	NULL	17	1	14	NULL	NULL	NULL	KSY2	List2	NULL	NULL	NULL	NULL	NULL	NULL	NULL	NULL	NULL	1	z	0	7	482072	0	z	625
좌우반구com(split BVF)_3	41	1	<?xml version="1.0"?>\n<Clock xmlns:dt="urn:schemas-microsoft-com:datatypes"><Description dt:dt="string">E-Prime Primary Realtime Clock</Description><StartTime><Timestamp dt:dt="int">0</Timestamp><DateUtc dt:dt="string">2021-06-21T06:41:23Z</DateUtc></StartTime><FrequencyChanges><FrequencyChange><Frequency dt:dt="r8">2699990000</Frequency><Timestamp dt:dt="r8">1.38046687259144E+15</Timestamp><Cur…	좌우반구com(split BVF)_3-041-1	75.027	1.0.0.167	1	477521171	Professional	2.0.10.242	2.0.10.353	06-21-2021	2021-06-21 오전 6:41:24	15:41:24	2.0.10.248	31	2	{/}	밀헤	밀	헤	90	1	31	NULL	NULL	NULL	NULL	NULL	NULL	KSY3	List1	NULL	NULL	NULL	NULL	NULL	NULL	NULL	NULL	NULL	1	{/}	0	7	106873	0	{/}	609
좌우반구com(split BVF)_3	41	1	<?xml version="1.0"?>\n<Clock xmlns:dt="urn:schemas-microsoft-com:datatypes"><Description dt:dt="string">E-Prime Primary Realtime Clock</Description><StartTime><Timestamp dt:dt="int">0</Timestamp><DateUtc dt:dt="string">2021-06-21T06:41:23Z</DateUtc></StartTime><FrequencyChanges><FrequencyChange><Frequency dt:dt="r8">2699990000</Frequency><Timestamp dt:dt="r8">1.38046687259144E+15</Timestamp><Cur…	좌우반구com(split BVF)_3-041-1	75.027	1.0.0.167	1	477521171	Professional	2.0.10.242	2.0.10.353	06-21-2021	2021-06-21 오전 6:41:24	15:41:24	2.0.10.248	99	2	{/}	박낌	박	낌	98	1	99	NULL	NULL	NULL	NULL	NULL	NULL	KSY	List1	0		0	-1	293832	187		0	0	1	{/}	0	7	294019	0	{/}	507
좌우반구com(split BVF)_3	41	1	<?xml version="1.0"?>\n<Clock xmlns:dt="urn:schemas-microsoft-com:datatypes"><Description dt:dt="string">E-Prime Primary Realtime Clock</Description><StartTime><Timestamp dt:dt="int">0</Timestamp><DateUtc dt:dt="string">2021-06-21T06:41:23Z</DateUtc></StartTime><FrequencyChanges><FrequencyChange><Frequency dt:dt="r8">2699990000</Frequency><Timestamp dt:dt="r8">1.38046687259144E+15</Timestamp><Cur…	좌우반구com(split BVF)_3-041-1	75.027	1.0.0.167	1	477521171	Professional	2.0.10.242	2.0.10.353	06-21-2021	2021-06-21 오전 6:41:24	15:41:24	2.0.10.248	172	1	z	반응	반	응	NULL	NULL	NULL	106	1	40	NULL	NULL	NULL	KSY2	List2	NULL	NULL	NULL	NULL	NULL	NULL	NULL	NULL	NULL	1	z	1	6	561456	0	z	583
좌우반구com(split BVF)_3	41	1	<?xml version="1.0"?>\n<Clock xmlns:dt="urn:schemas-microsoft-com:datatypes"><Description dt:dt="string">E-Prime Primary Realtime Clock</Description><StartTime><Timestamp dt:dt="int">0</Timestamp><DateUtc dt:dt="string">2021-06-21T06:41:23Z</DateUtc></StartTime><FrequencyChanges><FrequencyChange><Frequency dt:dt="r8">2699990000</Frequency><Timestamp dt:dt="r8">1.38046687259144E+15</Timestamp><Cur…	좌우반구com(split BVF)_3-041-1	75.027	1.0.0.167	1	477521171	Professional	2.0.10.242	2.0.10.353	06-21-2021	2021-06-21 오전 6:41:24	15:41:24	2.0.10.248	214	1	z	발길	발	길	NULL	NULL	NULL	53	1	82	NULL	NULL	NULL	KSY2	List2	NULL	NULL	NULL	NULL	NULL	NULL	NULL	NULL	NULL	1	z	0	7	685186	0	z	579
좌우반구com(split BVF)_3	41	1	<?xml version="1.0"?>\n<Clock xmlns:dt="urn:schemas-microsoft-com:datatypes"><Description dt:dt="string">E-Prime Primary Realtime Clock</Description><StartTime><Timestamp dt:dt="int">0</Timestamp><DateUtc dt:dt="string">2021-06-21T06:41:23Z</DateUtc></StartTime><FrequencyChanges><FrequencyChange><Frequency dt:dt="r8">2699990000</Frequency><Timestamp dt:dt="r8">1.38046687259144E+15</Timestamp><Cur…	좌우반구com(split BVF)_3-041-1	75.027	1.0.0.167	1	477521171	Professional	2.0.10.242	2.0.10.353	06-21-2021	2021-06-21 오전 6:41:24	15:41:24	2.0.10.248	180	2	{/}	발보	발	보	NULL	NULL	NULL	121	1	48	NULL	NULL	NULL	KSY2	List2	NULL	NULL	NULL	NULL	NULL	NULL	NULL	NULL	NULL	1	{/}	0	7	584262	0	{/}	1052
좌우반구com(split BVF)_3	41	1	<?xml version="1.0"?>\n<Clock xmlns:dt="urn:schemas-microsoft-com:datatypes"><Description dt:dt="string">E-Prime Primary Realtime Clock</Description><StartTime><Timestamp dt:dt="int">0</Timestamp><DateUtc dt:dt="string">2021-06-21T06:41:23Z</DateUtc></StartTime><FrequencyChanges><FrequencyChange><Frequency dt:dt="r8">2699990000</Frequency><Timestamp dt:dt="r8">1.38046687259144E+15</Timestamp><Cur…	좌우반구com(split BVF)_3-041-1	75.027	1.0.0.167	1	477521171	Professional	2.0.10.242	2.0.10.353	06-21-2021	2021-06-21 오전 6:41:24	15:41:24	2.0.10.248	83	2	{/}	발횟	발	횟	81	1	83	NULL	NULL	NULL	NULL	NULL	NULL	KSY3	List1	NULL	NULL	NULL	NULL	NULL	NULL	NULL	NULL	NULL	1	{/}	1	6	247262	0	{/}	593
좌우반구com(split BVF)_3	41	1	<?xml version="1.0"?>\n<Clock xmlns:dt="urn:schemas-microsoft-com:datatypes"><Description dt:dt="string">E-Prime Primary Realtime Clock</Description><StartTime><Timestamp dt:dt="int">0</Timestamp><DateUtc dt:dt="string">2021-06-21T06:41:23Z</DateUtc></StartTime><FrequencyChanges><FrequencyChange><Frequency dt:dt="r8">2699990000</Frequency><Timestamp dt:dt="r8">1.38046687259144E+15</Timestamp><Cur…	좌우반구com(split BVF)_3-041-1	75.027	1.0.0.167	1	477521171	Professional	2.0.10.242	2.0.10.353	06-21-2021	2021-06-21 오전 6:41:24	15:41:24	2.0.10.248	273	1	z	방법	방	법	NULL	NULL	NULL	NULL	NULL	NULL	14	1	9	KSY2	List3	NULL	NULL	NULL	NULL	NULL	NULL	NULL	NULL	NULL	1	z	0	7	898456	0	z	641
좌우반구com(split BVF)_3	41	1	<?xml version="1.0"?>\n<Clock xmlns:dt="urn:schemas-microsoft-com:datatypes"><Description dt:dt="string">E-Prime Primary Realtime Clock</Description><StartTime><Timestamp dt:dt="int">0</Timestamp><DateUtc dt:dt="string">2021-06-21T06:41:23Z</DateUtc></StartTime><FrequencyChanges><FrequencyChange><Frequency dt:dt="r8">2699990000</Frequency><Timestamp dt:dt="r8">1.38046687259144E+15</Timestamp><Cur…	좌우반구com(split BVF)_3-041-1	75.027	1.0.0.167	1	477521171	Professional	2.0.10.242	2.0.10.353	06-21-2021	2021-06-21 오전 6:41:24	15:41:24	2.0.10.248	206	2	{/}	배심	배	심	NULL	NULL	NULL	118	1	74	NULL	NULL	NULL	KSY2	List2	NULL	NULL	NULL	NULL	NULL	NULL	NULL	NULL	NULL	0	{/}	0	7	661834	0	z	1123
좌우반구com(split BVF)_3	41	1	<?xml version="1.0"?>\n<Clock xmlns:dt="urn:schemas-microsoft-com:datatypes"><Description dt:dt="string">E-Prime Primary Realtime Clock</Description><StartTime><Timestamp dt:dt="int">0</Timestamp><DateUtc dt:dt="string">2021-06-21T06:41:23Z</DateUtc></StartTime><FrequencyChanges><FrequencyChange><Frequency dt:dt="r8">2699990000</Frequency><Timestamp dt:dt="r8">1.38046687259144E+15</Timestamp><Cur…	좌우반구com(split BVF)_3-041-1	75.027	1.0.0.167	1	477521171	Professional	2.0.10.242	2.0.10.353	06-21-2021	2021-06-21 오전 6:41:24	15:41:24	2.0.10.248	224	2	{/}	버구	버	구	NULL	NULL	NULL	24	1	92	NULL	NULL	NULL	KSY3	List2	NULL	NULL	NULL	NULL	NULL	NULL	NULL	NULL	NULL	1	{/}	0	7	715508	0	{/}	1144
좌우반구com(split BVF)_3	41	1	<?xml version="1.0"?>\n<Clock xmlns:dt="urn:schemas-microsoft-com:datatypes"><Description dt:dt="string">E-Prime Primary Realtime Clock</Description><StartTime><Timestamp dt:dt="int">0</Timestamp><DateUtc dt:dt="string">2021-06-21T06:41:23Z</DateUtc></StartTime><FrequencyChanges><FrequencyChange><Frequency dt:dt="r8">2699990000</Frequency><Timestamp dt:dt="r8">1.38046687259144E+15</Timestamp><Cur…	좌우반구com(split BVF)_3-041-1	75.027	1.0.0.167	1	477521171	Professional	2.0.10.242	2.0.10.353	06-21-2021	2021-06-21 오전 6:41:24	15:41:24	2.0.10.248	333	1	z	버스	버	스	NULL	NULL	NULL	NULL	NULL	NULL	81	1	69	KSY2	List3	NULL	NULL	NULL	NULL	NULL	NULL	NULL	NULL	NULL	1	z	0	7	1072527	0	z	950
좌우반구com(split BVF)_3	41	1	<?xml version="1.0"?>\n<Clock xmlns:dt="urn:schemas-microsoft-com:datatypes"><Description dt:dt="string">E-Prime Primary Realtime Clock</Description><StartTime><Timestamp dt:dt="int">0</Timestamp><DateUtc dt:dt="string">2021-06-21T06:41:23Z</DateUtc></StartTime><FrequencyChanges><FrequencyChange><Frequency dt:dt="r8">2699990000</Frequency><Timestamp dt:dt="r8">1.38046687259144E+15</Timestamp><Cur…	좌우반구com(split BVF)_3-041-1	75.027	1.0.0.167	1	477521171	Professional	2.0.10.242	2.0.10.353	06-21-2021	2021-06-21 오전 6:41:24	15:41:24	2.0.10.248	193	2	{/}	버현	버	현	NULL	NULL	NULL	123	1	61	NULL	NULL	NULL	KSY2	List2	NULL	NULL	NULL	NULL	NULL	NULL	NULL	NULL	NULL	1	{/}	0	6	623061	0	{/}	1380
좌우반구com(split BVF)_3	41	1	<?xml version="1.0"?>\n<Clock xmlns:dt="urn:schemas-microsoft-com:datatypes"><Description dt:dt="string">E-Prime Primary Realtime Clock</Description><StartTime><Timestamp dt:dt="int">0</Timestamp><DateUtc dt:dt="string">2021-06-21T06:41:23Z</DateUtc></StartTime><FrequencyChanges><FrequencyChange><Frequency dt:dt="r8">2699990000</Frequency><Timestamp dt:dt="r8">1.38046687259144E+15</Timestamp><Cur…	좌우반구com(split BVF)_3-041-1	75.027	1.0.0.167	1	477521171	Professional	2.0.10.242	2.0.10.353	06-21-2021	2021-06-21 오전 6:41:24	15:41:24	2.0.10.248	291	2	{/}	법낌	법	낌	NULL	NULL	NULL	NULL	NULL	NULL	24	1	27	KSY3	List3	NULL	NULL	NULL	NULL	NULL	NULL	NULL	NULL	NULL	1	{/}	1	6	949997	0	{/}	554
좌우반구com(split BVF)_3	41	1	<?xml version="1.0"?>\n<Clock xmlns:dt="urn:schemas-microsoft-com:datatypes"><Description dt:dt="string">E-Prime Primary Realtime Clock</Description><StartTime><Timestamp dt:dt="int">0</Timestamp><DateUtc dt:dt="string">2021-06-21T06:41:23Z</DateUtc></StartTime><FrequencyChanges><FrequencyChange><Frequency dt:dt="r8">2699990000</Frequency><Timestamp dt:dt="r8">1.38046687259144E+15</Timestamp><Cur…	좌우반구com(split BVF)_3-041-1	75.027	1.0.0.167	1	477521171	Professional	2.0.10.242	2.0.10.353	06-21-2021	2021-06-21 오전 6:41:24	15:41:24	2.0.10.248	150	1	z	별개	별	개	NULL	NULL	NULL	85	1	18	NULL	NULL	NULL	KSY2	List2	NULL	NULL	NULL	NULL	NULL	NULL	NULL	NULL	NULL	1	z	0	7	494134	0	z	659
좌우반구com(split BVF)_3	41	1	<?xml version="1.0"?>\n<Clock xmlns:dt="urn:schemas-microsoft-com:datatypes"><Description dt:dt="string">E-Prime Primary Realtime Clock</Description><StartTime><Timestamp dt:dt="int">0</Timestamp><DateUtc dt:dt="string">2021-06-21T06:41:23Z</DateUtc></StartTime><FrequencyChanges><FrequencyChange><Frequency dt:dt="r8">2699990000</Frequency><Timestamp dt:dt="r8">1.38046687259144E+15</Timestamp><Cur…	좌우반구com(split BVF)_3-041-1	75.027	1.0.0.167	1	477521171	Professional	2.0.10.242	2.0.10.353	06-21-2021	2021-06-21 오전 6:41:24	15:41:24	2.0.10.248	133	1	z	별미	별	미	NULL	NULL	NULL	13	1	1	NULL	NULL	NULL	KSY2	List2	NULL	NULL	NULL	NULL	NULL	NULL	NULL	NULL	NULL	1	z	0	7	445538	0	z	808
좌우반구com(split BVF)_3	41	1	<?xml version="1.0"?>\n<Clock xmlns:dt="urn:schemas-microsoft-com:datatypes"><Description dt:dt="string">E-Prime Primary Realtime Clock</Description><StartTime><Timestamp dt:dt="int">0</Timestamp><DateUtc dt:dt="string">2021-06-21T06:41:23Z</DateUtc></StartTime><FrequencyChanges><FrequencyChange><Frequency dt:dt="r8">2699990000</Frequency><Timestamp dt:dt="r8">1.38046687259144E+15</Timestamp><Cur…	좌우반구com(split BVF)_3-041-1	75.027	1.0.0.167	1	477521171	Professional	2.0.10.242	2.0.10.353	06-21-2021	2021-06-21 오전 6:41:24	15:41:24	2.0.10.248	367	1	z	보고	보	고	NULL	NULL	NULL	NULL	NULL	NULL	93	1	103	KSY2	List3	NULL	NULL	NULL	NULL	NULL	NULL	NULL	NULL	NULL	1	z	0	7	1172078	0	z	630
좌우반구com(split BVF)_3	41	1	<?xml version="1.0"?>\n<Clock xmlns:dt="urn:schemas-microsoft-com:datatypes"><Description dt:dt="string">E-Prime Primary Realtime Clock</Description><StartTime><Timestamp dt:dt="int">0</Timestamp><DateUtc dt:dt="string">2021-06-21T06:41:23Z</DateUtc></StartTime><FrequencyChanges><FrequencyChange><Frequency dt:dt="r8">2699990000</Frequency><Timestamp dt:dt="r8">1.38046687259144E+15</Timestamp><Cur…	좌우반구com(split BVF)_3-041-1	75.027	1.0.0.167	1	477521171	Professional	2.0.10.242	2.0.10.353	06-21-2021	2021-06-21 오전 6:41:24	15:41:24	2.0.10.248	359	1	z	본인	본	인	NULL	NULL	NULL	NULL	NULL	NULL	101	1	95	KSY2	List3	NULL	NULL	NULL	NULL	NULL	NULL	NULL	NULL	NULL	1	z	0	7	1149886	0	z	621
좌우반구com(split BVF)_3	41	1	<?xml version="1.0"?>\n<Clock xmlns:dt="urn:schemas-microsoft-com:datatypes"><Description dt:dt="string">E-Prime Primary Realtime Clock</Description><StartTime><Timestamp dt:dt="int">0</Timestamp><DateUtc dt:dt="string">2021-06-21T06:41:23Z</DateUtc></StartTime><FrequencyChanges><FrequencyChange><Frequency dt:dt="r8">2699990000</Frequency><Timestamp dt:dt="r8">1.38046687259144E+15</Timestamp><Cur…	좌우반구com(split BVF)_3-041-1	75.027	1.0.0.167	1	477521171	Professional	2.0.10.242	2.0.10.353	06-21-2021	2021-06-21 오전 6:41:24	15:41:24	2.0.10.248	54	2	{/}	본중	본	중	19	1	54	NULL	NULL	NULL	NULL	NULL	NULL	KSY2	List1	NULL	NULL	NULL	NULL	NULL	NULL	NULL	NULL	NULL	1	{/}	0	7	169384	0	{/}	595
좌우반구com(split BVF)_3	41	1	<?xml version="1.0"?>\n<Clock xmlns:dt="urn:schemas-microsoft-com:datatypes"><Description dt:dt="string">E-Prime Primary Realtime Clock</Description><StartTime><Timestamp dt:dt="int">0</Timestamp><DateUtc dt:dt="string">2021-06-21T06:41:23Z</DateUtc></StartTime><FrequencyChanges><FrequencyChange><Frequency dt:dt="r8">2699990000</Frequency><Timestamp dt:dt="r8">1.38046687259144E+15</Timestamp><Cur…	좌우반구com(split BVF)_3-041-1	75.027	1.0.0.167	1	477521171	Professional	2.0.10.242	2.0.10.353	06-21-2021	2021-06-21 오전 6:41:24	15:41:24	2.0.10.248	300	1	z	봉사	봉	사	NULL	NULL	NULL	NULL	NULL	NULL	103	1	36	KSY2	List3	NULL	NULL	NULL	NULL	NULL	NULL	NULL	NULL	NULL	1	z	1	6	975921	0	z	574
좌우반구com(split BVF)_3	41	1	<?xml version="1.0"?>\n<Clock xmlns:dt="urn:schemas-microsoft-com:datatypes"><Description dt:dt="string">E-Prime Primary Realtime Clock</Description><StartTime><Timestamp dt:dt="int">0</Timestamp><DateUtc dt:dt="string">2021-06-21T06:41:23Z</DateUtc></StartTime><FrequencyChanges><FrequencyChange><Frequency dt:dt="r8">2699990000</Frequency><Timestamp dt:dt="r8">1.38046687259144E+15</Timestamp><Cur…	좌우반구com(split BVF)_3-041-1	75.027	1.0.0.167	1	477521171	Professional	2.0.10.242	2.0.10.353	06-21-2021	2021-06-21 오전 6:41:24	15:41:24	2.0.10.248	29	2	{/}	봉택	봉	택	48	1	29	NULL	NULL	NULL	NULL	NULL	NULL	KSY2	List1	NULL	NULL	NULL	NULL	NULL	NULL	NULL	NULL	NULL	1	{/}	0	7	101488	0	{/}	498
좌우반구com(split BVF)_3	41	1	<?xml version="1.0"?>\n<Clock xmlns:dt="urn:schemas-microsoft-com:datatypes"><Description dt:dt="string">E-Prime Primary Realtime Clock</Description><StartTime><Timestamp dt:dt="int">0</Timestamp><DateUtc dt:dt="string">2021-06-21T06:41:23Z</DateUtc></StartTime><FrequencyChanges><FrequencyChange><Frequency dt:dt="r8">2699990000</Frequency><Timestamp dt:dt="r8">1.38046687259144E+15</Timestamp><Cur…	좌우반구com(split BVF)_3-041-1	75.027	1.0.0.167	1	477521171	Professional	2.0.10.242	2.0.10.353	06-21-2021	2021-06-21 오전 6:41:24	15:41:24	2.0.10.248	191	1	z	부대	부	대	NULL	NULL	NULL	31	1	59	NULL	NULL	NULL	KSY3	List2	NULL	NULL	NULL	NULL	NULL	NULL	NULL	NULL	NULL	1	z	0	6	617023	0	z	615
좌우반구com(split BVF)_3	41	1	<?xml version="1.0"?>\n<Clock xmlns:dt="urn:schemas-microsoft-com:datatypes"><Description dt:dt="string">E-Prime Primary Realtime Clock</Description><StartTime><Timestamp dt:dt="int">0</Timestamp><DateUtc dt:dt="string">2021-06-21T06:41:23Z</DateUtc></StartTime><FrequencyChanges><FrequencyChange><Frequency dt:dt="r8">2699990000</Frequency><Timestamp dt:dt="r8">1.38046687259144E+15</Timestamp><Cur…	좌우반구com(split BVF)_3-041-1	75.027	1.0.0.167	1	477521171	Professional	2.0.10.242	2.0.10.353	06-21-2021	2021-06-21 오전 6:41:24	15:41:24	2.0.10.248	297	1	z	부스	부	스	NULL	NULL	NULL	NULL	NULL	NULL	62	1	33	KSY3	List3	NULL	NULL	NULL	NULL	NULL	NULL	NULL	NULL	NULL	1	z	0	7	967325	0	z	866
좌우반구com(split BVF)_3	41	1	<?xml version="1.0"?>\n<Clock xmlns:dt="urn:schemas-microsoft-com:datatypes"><Description dt:dt="string">E-Prime Primary Realtime Clock</Description><StartTime><Timestamp dt:dt="int">0</Timestamp><DateUtc dt:dt="string">2021-06-21T06:41:23Z</DateUtc></StartTime><FrequencyChanges><FrequencyChange><Frequency dt:dt="r8">2699990000</Frequency><Timestamp dt:dt="r8">1.38046687259144E+15</Timestamp><Cur…	좌우반구com(split BVF)_3-041-1	75.027	1.0.0.167	1	477521171	Professional	2.0.10.242	2.0.10.353	06-21-2021	2021-06-21 오전 6:41:24	15:41:24	2.0.10.248	103	2	{/}	분낌	분	낌	18	1	103	NULL	NULL	NULL	NULL	NULL	NULL	KSY	List1	0		1	-1	305028	187		0	0	1	{/}	0	7	305215	0	{/}	501
좌우반구com(split BVF)_3	41	1	<?xml version="1.0"?>\n<Clock xmlns:dt="urn:schemas-microsoft-com:datatypes"><Description dt:dt="string">E-Prime Primary Realtime Clock</Description><StartTime><Timestamp dt:dt="int">0</Timestamp><DateUtc dt:dt="string">2021-06-21T06:41:23Z</DateUtc></StartTime><FrequencyChanges><FrequencyChange><Frequency dt:dt="r8">2699990000</Frequency><Timestamp dt:dt="r8">1.38046687259144E+15</Timestamp><Cur…	좌우반구com(split BVF)_3-041-1	75.027	1.0.0.167	1	477521171	Professional	2.0.10.242	2.0.10.353	06-21-2021	2021-06-21 오전 6:41:24	15:41:24	2.0.10.248	280	1	z	분류	분	류	NULL	NULL	NULL	NULL	NULL	NULL	110	1	16	KSY3	List3	NULL	NULL	NULL	NULL	NULL	NULL	NULL	NULL	NULL	1	z	0	7	918329	0	z	647
좌우반구com(split BVF)_3	41	1	<?xml version="1.0"?>\n<Clock xmlns:dt="urn:schemas-microsoft-com:datatypes"><Description dt:dt="string">E-Prime Primary Realtime Clock</Description><StartTime><Timestamp dt:dt="int">0</Timestamp><DateUtc dt:dt="string">2021-06-21T06:41:23Z</DateUtc></StartTime><FrequencyChanges><FrequencyChange><Frequency dt:dt="r8">2699990000</Frequency><Timestamp dt:dt="r8">1.38046687259144E+15</Timestamp><Cur…	좌우반구com(split BVF)_3-041-1	75.027	1.0.0.167	1	477521171	Professional	2.0.10.242	2.0.10.353	06-21-2021	2021-06-21 오전 6:41:24	15:41:24	2.0.10.248	88	1	z	분석	분	석	71	1	88	NULL	NULL	NULL	NULL	NULL	NULL	KSY3	List1	NULL	NULL	NULL	NULL	NULL	NULL	NULL	NULL	NULL	1	z	0	6	262430	0	z	495
좌우반구com(split BVF)_3	41	1	<?xml version="1.0"?>\n<Clock xmlns:dt="urn:schemas-microsoft-com:datatypes"><Description dt:dt="string">E-Prime Primary Realtime Clock</Description><StartTime><Timestamp dt:dt="int">0</Timestamp><DateUtc dt:dt="string">2021-06-21T06:41:23Z</DateUtc></StartTime><FrequencyChanges><FrequencyChange><Frequency dt:dt="r8">2699990000</Frequency><Timestamp dt:dt="r8">1.38046687259144E+15</Timestamp><Cur…	좌우반구com(split BVF)_3-041-1	75.027	1.0.0.167	1	477521171	Professional	2.0.10.242	2.0.10.353	06-21-2021	2021-06-21 오전 6:41:24	15:41:24	2.0.10.248	47	1	z	분포	분	포	6	1	47	NULL	NULL	NULL	NULL	NULL	NULL	KSY3	List1	NULL	NULL	NULL	NULL	NULL	NULL	NULL	NULL	NULL	1	z	0	7	150284	0	z	470
좌우반구com(split BVF)_3	41	1	<?xml version="1.0"?>\n<Clock xmlns:dt="urn:schemas-microsoft-com:datatypes"><Description dt:dt="string">E-Prime Primary Realtime Clock</Description><StartTime><Timestamp dt:dt="int">0</Timestamp><DateUtc dt:dt="string">2021-06-21T06:41:23Z</DateUtc></StartTime><FrequencyChanges><FrequencyChange><Frequency dt:dt="r8">2699990000</Frequency><Timestamp dt:dt="r8">1.38046687259144E+15</Timestamp><Cur…	좌우반구com(split BVF)_3-041-1	75.027	1.0.0.167	1	477521171	Professional	2.0.10.242	2.0.10.353	06-21-2021	2021-06-21 오전 6:41:24	15:41:24	2.0.10.248	6	1	z	비교	비	교	67	1	6	NULL	NULL	NULL	NULL	NULL	NULL	KSY3	List1	NULL	NULL	NULL	NULL	NULL	NULL	NULL	NULL	NULL	1	z	0	7	36698	0	z	376
좌우반구com(split BVF)_3	41	1	<?xml version="1.0"?>\n<Clock xmlns:dt="urn:schemas-microsoft-com:datatypes"><Description dt:dt="string">E-Prime Primary Realtime Clock</Description><StartTime><Timestamp dt:dt="int">0</Timestamp><DateUtc dt:dt="string">2021-06-21T06:41:23Z</DateUtc></StartTime><FrequencyChanges><FrequencyChange><Frequency dt:dt="r8">2699990000</Frequency><Timestamp dt:dt="r8">1.38046687259144E+15</Timestamp><Cur…	좌우반구com(split BVF)_3-041-1	75.027	1.0.0.167	1	477521171	Professional	2.0.10.242	2.0.10.353	06-21-2021	2021-06-21 오전 6:41:24	15:41:24	2.0.10.248	254	2	{/}	비껍	비	껍	NULL	NULL	NULL	93	1	122	NULL	NULL	NULL	KSY3	List2	NULL	NULL	NULL	NULL	NULL	NULL	NULL	NULL	NULL	1	{/}	1	6	804569	0	{/}	762
좌우반구com(split BVF)_3	41	1	<?xml version="1.0"?>\n<Clock xmlns:dt="urn:schemas-microsoft-com:datatypes"><Description dt:dt="string">E-Prime Primary Realtime Clock</Description><StartTime><Timestamp dt:dt="int">0</Timestamp><DateUtc dt:dt="string">2021-06-21T06:41:23Z</DateUtc></StartTime><FrequencyChanges><FrequencyChange><Frequency dt:dt="r8">2699990000</Frequency><Timestamp dt:dt="r8">1.38046687259144E+15</Timestamp><Cur…	좌우반구com(split BVF)_3-041-1	75.027	1.0.0.167	1	477521171	Professional	2.0.10.242	2.0.10.353	06-21-2021	2021-06-21 오전 6:41:24	15:41:24	2.0.10.248	158	2	{/}	비략	비	략	NULL	NULL	NULL	21	1	26	NULL	NULL	NULL	KSY2	List2	NULL	NULL	NULL	NULL	NULL	NULL	NULL	NULL	NULL	0	{/}	1	6	518365	0		0
좌우반구com(split BVF)_3	41	1	<?xml version="1.0"?>\n<Clock xmlns:dt="urn:schemas-microsoft-com:datatypes"><Description dt:dt="string">E-Prime Primary Realtime Clock</Description><StartTime><Timestamp dt:dt="int">0</Timestamp><DateUtc dt:dt="string">2021-06-21T06:41:23Z</DateUtc></StartTime><FrequencyChanges><FrequencyChange><Frequency dt:dt="r8">2699990000</Frequency><Timestamp dt:dt="r8">1.38046687259144E+15</Timestamp><Cur…	좌우반구com(split BVF)_3-041-1	75.027	1.0.0.167	1	477521171	Professional	2.0.10.242	2.0.10.353	06-21-2021	2021-06-21 오전 6:41:24	15:41:24	2.0.10.248	57	1	z	비상	비	상	117	1	57	NULL	NULL	NULL	NULL	NULL	NULL	KSY3	List1	NULL	NULL	NULL	NULL	NULL	NULL	NULL	NULL	NULL	1	z	0	7	177314	0	z	373
좌우반구com(split BVF)_3	41	1	<?xml version="1.0"?>\n<Clock xmlns:dt="urn:schemas-microsoft-com:datatypes"><Description dt:dt="string">E-Prime Primary Realtime Clock</Description><StartTime><Timestamp dt:dt="int">0</Timestamp><DateUtc dt:dt="string">2021-06-21T06:41:23Z</DateUtc></StartTime><FrequencyChanges><FrequencyChange><Frequency dt:dt="r8">2699990000</Frequency><Timestamp dt:dt="r8">1.38046687259144E+15</Timestamp><Cur…	좌우반구com(split BVF)_3-041-1	75.027	1.0.0.167	1	477521171	Professional	2.0.10.242	2.0.10.353	06-21-2021	2021-06-21 오전 6:41:24	15:41:24	2.0.10.248	63	1	z	비용	비	용	13	1	63	NULL	NULL	NULL	NULL	NULL	NULL	KSY3	List1	NULL	NULL	NULL	NULL	NULL	NULL	NULL	NULL	NULL	1	z	0	6	193788	0	z	347
좌우반구com(split BVF)_3	41	1	<?xml version="1.0"?>\n<Clock xmlns:dt="urn:schemas-microsoft-com:datatypes"><Description dt:dt="string">E-Prime Primary Realtime Clock</Description><StartTime><Timestamp dt:dt="int">0</Timestamp><DateUtc dt:dt="string">2021-06-21T06:41:23Z</DateUtc></StartTime><FrequencyChanges><FrequencyChange><Frequency dt:dt="r8">2699990000</Frequency><Timestamp dt:dt="r8">1.38046687259144E+15</Timestamp><Cur…	좌우반구com(split BVF)_3-041-1	75.027	1.0.0.167	1	477521171	Professional	2.0.10.242	2.0.10.353	06-21-2021	2021-06-21 오전 6:41:24	15:41:24	2.0.10.248	227	1	z	비판	비	판	NULL	NULL	NULL	117	1	95	NULL	NULL	NULL	KSY3	List2	NULL	NULL	NULL	NULL	NULL	NULL	NULL	NULL	NULL	1	z	0	7	724905	0	z	525
좌우반구com(split BVF)_3	41	1	<?xml version="1.0"?>\n<Clock xmlns:dt="urn:schemas-microsoft-com:datatypes"><Description dt:dt="string">E-Prime Primary Realtime Clock</Description><StartTime><Timestamp dt:dt="int">0</Timestamp><DateUtc dt:dt="string">2021-06-21T06:41:23Z</DateUtc></StartTime><FrequencyChanges><FrequencyChange><Frequency dt:dt="r8">2699990000</Frequency><Timestamp dt:dt="r8">1.38046687259144E+15</Timestamp><Cur…	좌우반구com(split BVF)_3-041-1	75.027	1.0.0.167	1	477521171	Professional	2.0.10.242	2.0.10.353	06-21-2021	2021-06-21 오전 6:41:24	15:41:24	2.0.10.248	109	1	z	빈도	빈	도	70	1	109	NULL	NULL	NULL	NULL	NULL	NULL	KSY3	List1	NULL	NULL	NULL	NULL	NULL	NULL	NULL	NULL	NULL	1	z	0	7	321396	0	z	553
좌우반구com(split BVF)_3	41	1	<?xml version="1.0"?>\n<Clock xmlns:dt="urn:schemas-microsoft-com:datatypes"><Description dt:dt="string">E-Prime Primary Realtime Clock</Description><StartTime><Timestamp dt:dt="int">0</Timestamp><DateUtc dt:dt="string">2021-06-21T06:41:23Z</DateUtc></StartTime><FrequencyChanges><FrequencyChange><Frequency dt:dt="r8">2699990000</Frequency><Timestamp dt:dt="r8">1.38046687259144E+15</Timestamp><Cur…	좌우반구com(split BVF)_3-041-1	75.027	1.0.0.167	1	477521171	Professional	2.0.10.242	2.0.10.353	06-21-2021	2021-06-21 오전 6:41:24	15:41:24	2.0.10.248	21	2	{/}	빈략	빈	략	24	1	21	NULL	NULL	NULL	NULL	NULL	NULL	KSY	List1	0		0	-1	77763	187		0	0	1	{/}	0	7	77950	0	{/}	806
좌우반구com(split BVF)_3	41	1	<?xml version="1.0"?>\n<Clock xmlns:dt="urn:schemas-microsoft-com:datatypes"><Description dt:dt="string">E-Prime Primary Realtime Clock</Description><StartTime><Timestamp dt:dt="int">0</Timestamp><DateUtc dt:dt="string">2021-06-21T06:41:23Z</DateUtc></StartTime><FrequencyChanges><FrequencyChange><Frequency dt:dt="r8">2699990000</Frequency><Timestamp dt:dt="r8">1.38046687259144E+15</Timestamp><Cur…	좌우반구com(split BVF)_3-041-1	75.027	1.0.0.167	1	477521171	Professional	2.0.10.242	2.0.10.353	06-21-2021	2021-06-21 오전 6:41:24	15:41:24	2.0.10.248	351	2	{/}	빈비	빈	비	NULL	NULL	NULL	NULL	NULL	NULL	122	1	87	KSY	List3	0		0	0	1125908	186		0	0	1	{/}	1	6	1126094	0	{/}	816
좌우반구com(split BVF)_3	41	1	<?xml version="1.0"?>\n<Clock xmlns:dt="urn:schemas-microsoft-com:datatypes"><Description dt:dt="string">E-Prime Primary Realtime Clock</Description><StartTime><Timestamp dt:dt="int">0</Timestamp><DateUtc dt:dt="string">2021-06-21T06:41:23Z</DateUtc></StartTime><FrequencyChanges><FrequencyChange><Frequency dt:dt="r8">2699990000</Frequency><Timestamp dt:dt="r8">1.38046687259144E+15</Timestamp><Cur…	좌우반구com(split BVF)_3-041-1	75.027	1.0.0.167	1	477521171	Professional	2.0.10.242	2.0.10.353	06-21-2021	2021-06-21 오전 6:41:24	15:41:24	2.0.10.248	256	2	{/}	빈종	빈	종	NULL	NULL	NULL	35	1	124	NULL	NULL	NULL	KSY2	List2	NULL	NULL	NULL	NULL	NULL	NULL	NULL	NULL	NULL	0	{/}	0	7	810354	0	z	1208
좌우반구com(split BVF)_3	41	1	<?xml version="1.0"?>\n<Clock xmlns:dt="urn:schemas-microsoft-com:datatypes"><Description dt:dt="string">E-Prime Primary Realtime Clock</Description><StartTime><Timestamp dt:dt="int">0</Timestamp><DateUtc dt:dt="string">2021-06-21T06:41:23Z</DateUtc></StartTime><FrequencyChanges><FrequencyChange><Frequency dt:dt="r8">2699990000</Frequency><Timestamp dt:dt="r8">1.38046687259144E+15</Timestamp><Cur…	좌우반구com(split BVF)_3-041-1	75.027	1.0.0.167	1	477521171	Professional	2.0.10.242	2.0.10.353	06-21-2021	2021-06-21 오전 6:41:24	15:41:24	2.0.10.248	160	1	z	사건	사	건	NULL	NULL	NULL	28	1	28	NULL	NULL	NULL	KSY3	List2	NULL	NULL	NULL	NULL	NULL	NULL	NULL	NULL	NULL	1	z	1	6	526762	0	z	488
좌우반구com(split BVF)_3	41	1	<?xml version="1.0"?>\n<Clock xmlns:dt="urn:schemas-microsoft-com:datatypes"><Description dt:dt="string">E-Prime Primary Realtime Clock</Description><StartTime><Timestamp dt:dt="int">0</Timestamp><DateUtc dt:dt="string">2021-06-21T06:41:23Z</DateUtc></StartTime><FrequencyChanges><FrequencyChange><Frequency dt:dt="r8">2699990000</Frequency><Timestamp dt:dt="r8">1.38046687259144E+15</Timestamp><Cur…	좌우반구com(split BVF)_3-041-1	75.027	1.0.0.167	1	477521171	Professional	2.0.10.242	2.0.10.353	06-21-2021	2021-06-21 오전 6:41:24	15:41:24	2.0.10.248	338	1	z	사과	사	과	NULL	NULL	NULL	NULL	NULL	NULL	79	1	74	KSY3	List3	NULL	NULL	NULL	NULL	NULL	NULL	NULL	NULL	NULL	1	z	0	7	1088148	0	z	593
좌우반구com(split BVF)_3	41	1	<?xml version="1.0"?>\n<Clock xmlns:dt="urn:schemas-microsoft-com:datatypes"><Description dt:dt="string">E-Prime Primary Realtime Clock</Description><StartTime><Timestamp dt:dt="int">0</Timestamp><DateUtc dt:dt="string">2021-06-21T06:41:23Z</DateUtc></StartTime><FrequencyChanges><FrequencyChange><Frequency dt:dt="r8">2699990000</Frequency><Timestamp dt:dt="r8">1.38046687259144E+15</Timestamp><Cur…	좌우반구com(split BVF)_3-041-1	75.027	1.0.0.167	1	477521171	Professional	2.0.10.242	2.0.10.353	06-21-2021	2021-06-21 오전 6:41:24	15:41:24	2.0.10.248	125	1	z	사례	사	례	105	1	125	NULL	NULL	NULL	NULL	NULL	NULL	KSY3	List1	NULL	NULL	NULL	NULL	NULL	NULL	NULL	NULL	NULL	1	z	0	7	369312	0	z	555
좌우반구com(split BVF)_3	41	1	<?xml version="1.0"?>\n<Clock xmlns:dt="urn:schemas-microsoft-com:datatypes"><Description dt:dt="string">E-Prime Primary Realtime Clock</Description><StartTime><Timestamp dt:dt="int">0</Timestamp><DateUtc dt:dt="string">2021-06-21T06:41:23Z</DateUtc></StartTime><FrequencyChanges><FrequencyChange><Frequency dt:dt="r8">2699990000</Frequency><Timestamp dt:dt="r8">1.38046687259144E+15</Timestamp><Cur…	좌우반구com(split BVF)_3-041-1	75.027	1.0.0.167	1	477521171	Professional	2.0.10.242	2.0.10.353	06-21-2021	2021-06-21 오전 6:41:24	15:41:24	2.0.10.248	94	1	z	사상	사	상	41	1	94	NULL	NULL	NULL	NULL	NULL	NULL	KSY3	List1	NULL	NULL	NULL	NULL	NULL	NULL	NULL	NULL	NULL	1	z	0	6	279917	0	z	504
좌우반구com(split BVF)_3	41	1	<?xml version="1.0"?>\n<Clock xmlns:dt="urn:schemas-microsoft-com:datatypes"><Description dt:dt="string">E-Prime Primary Realtime Clock</Description><StartTime><Timestamp dt:dt="int">0</Timestamp><DateUtc dt:dt="string">2021-06-21T06:41:23Z</DateUtc></StartTime><FrequencyChanges><FrequencyChange><Frequency dt:dt="r8">2699990000</Frequency><Timestamp dt:dt="r8">1.38046687259144E+15</Timestamp><Cur…	좌우반구com(split BVF)_3-041-1	75.027	1.0.0.167	1	477521171	Professional	2.0.10.242	2.0.10.353	06-21-2021	2021-06-21 오전 6:41:24	15:41:24	2.0.10.248	86	1	z	사안	사	안	53	1	86	NULL	NULL	NULL	NULL	NULL	NULL	KSY3	List1	NULL	NULL	NULL	NULL	NULL	NULL	NULL	NULL	NULL	1	z	0	7	256539	0	z	748
좌우반구com(split BVF)_3	41	1	<?xml version="1.0"?>\n<Clock xmlns:dt="urn:schemas-microsoft-com:datatypes"><Description dt:dt="string">E-Prime Primary Realtime Clock</Description><StartTime><Timestamp dt:dt="int">0</Timestamp><DateUtc dt:dt="string">2021-06-21T06:41:23Z</DateUtc></StartTime><FrequencyChanges><FrequencyChange><Frequency dt:dt="r8">2699990000</Frequency><Timestamp dt:dt="r8">1.38046687259144E+15</Timestamp><Cur…	좌우반구com(split BVF)_3-041-1	75.027	1.0.0.167	1	477521171	Professional	2.0.10.242	2.0.10.353	06-21-2021	2021-06-21 오전 6:41:24	15:41:24	2.0.10.248	386	1	z	사이	사	이	NULL	NULL	NULL	NULL	NULL	NULL	65	1	122	KSY3	List3	NULL	NULL	NULL	NULL	NULL	NULL	NULL	NULL	NULL	1	z	0	7	1226032	0	z	490
좌우반구com(split BVF)_3	41	1	<?xml version="1.0"?>\n<Clock xmlns:dt="urn:schemas-microsoft-com:datatypes"><Description dt:dt="string">E-Prime Primary Realtime Clock</Description><StartTime><Timestamp dt:dt="int">0</Timestamp><DateUtc dt:dt="string">2021-06-21T06:41:23Z</DateUtc></StartTime><FrequencyChanges><FrequencyChange><Frequency dt:dt="r8">2699990000</Frequency><Timestamp dt:dt="r8">1.38046687259144E+15</Timestamp><Cur…	좌우반구com(split BVF)_3-041-1	75.027	1.0.0.167	1	477521171	Professional	2.0.10.242	2.0.10.353	06-21-2021	2021-06-21 오전 6:41:24	15:41:24	2.0.10.248	225	1	z	사전	사	전	NULL	NULL	NULL	86	1	93	NULL	NULL	NULL	KSY3	List2	NULL	NULL	NULL	NULL	NULL	NULL	NULL	NULL	NULL	1	z	1	6	718853	0	z	968
좌우반구com(split BVF)_3	41	1	<?xml version="1.0"?>\n<Clock xmlns:dt="urn:schemas-microsoft-com:datatypes"><Description dt:dt="string">E-Prime Primary Realtime Clock</Description><StartTime><Timestamp dt:dt="int">0</Timestamp><DateUtc dt:dt="string">2021-06-21T06:41:23Z</DateUtc></StartTime><FrequencyChanges><FrequencyChange><Frequency dt:dt="r8">2699990000</Frequency><Timestamp dt:dt="r8">1.38046687259144E+15</Timestamp><Cur…	좌우반구com(split BVF)_3-041-1	75.027	1.0.0.167	1	477521171	Professional	2.0.10.242	2.0.10.353	06-21-2021	2021-06-21 오전 6:41:24	15:41:24	2.0.10.248	208	1	z	사진	사	진	NULL	NULL	NULL	129	1	76	NULL	NULL	NULL	KSY3	List2	NULL	NULL	NULL	NULL	NULL	NULL	NULL	NULL	NULL	1	z	0	7	668045	0	z	768
좌우반구com(split BVF)_3	41	1	<?xml version="1.0"?>\n<Clock xmlns:dt="urn:schemas-microsoft-com:datatypes"><Description dt:dt="string">E-Prime Primary Realtime Clock</Description><StartTime><Timestamp dt:dt="int">0</Timestamp><DateUtc dt:dt="string">2021-06-21T06:41:23Z</DateUtc></StartTime><FrequencyChanges><FrequencyChange><Frequency dt:dt="r8">2699990000</Frequency><Timestamp dt:dt="r8">1.38046687259144E+15</Timestamp><Cur…	좌우반구com(split BVF)_3-041-1	75.027	1.0.0.167	1	477521171	Professional	2.0.10.242	2.0.10.353	06-21-2021	2021-06-21 오전 6:41:24	15:41:24	2.0.10.248	178	1	z	상관	상	관	NULL	NULL	NULL	22	1	46	NULL	NULL	NULL	KSY3	List2	NULL	NULL	NULL	NULL	NULL	NULL	NULL	NULL	NULL	1	z	0	7	578384	0	z	527
좌우반구com(split BVF)_3	41	1	<?xml version="1.0"?>\n<Clock xmlns:dt="urn:schemas-microsoft-com:datatypes"><Description dt:dt="string">E-Prime Primary Realtime Clock</Description><StartTime><Timestamp dt:dt="int">0</Timestamp><DateUtc dt:dt="string">2021-06-21T06:41:23Z</DateUtc></StartTime><FrequencyChanges><FrequencyChange><Frequency dt:dt="r8">2699990000</Frequency><Timestamp dt:dt="r8">1.38046687259144E+15</Timestamp><Cur…	좌우반구com(split BVF)_3-041-1	75.027	1.0.0.167	1	477521171	Professional	2.0.10.242	2.0.10.353	06-21-2021	2021-06-21 오전 6:41:24	15:41:24	2.0.10.248	262	1	z	상태	상	태	NULL	NULL	NULL	76	1	130	NULL	NULL	NULL	KSY3	List2	NULL	NULL	NULL	NULL	NULL	NULL	NULL	NULL	NULL	1	z	0	7	828468	0	z	606
좌우반구com(split BVF)_3	41	1	<?xml version="1.0"?>\n<Clock xmlns:dt="urn:schemas-microsoft-com:datatypes"><Description dt:dt="string">E-Prime Primary Realtime Clock</Description><StartTime><Timestamp dt:dt="int">0</Timestamp><DateUtc dt:dt="string">2021-06-21T06:41:23Z</DateUtc></StartTime><FrequencyChanges><FrequencyChange><Frequency dt:dt="r8">2699990000</Frequency><Timestamp dt:dt="r8">1.38046687259144E+15</Timestamp><Cur…	좌우반구com(split BVF)_3-041-1	75.027	1.0.0.167	1	477521171	Professional	2.0.10.242	2.0.10.353	06-21-2021	2021-06-21 오전 6:41:24	15:41:24	2.0.10.248	210	1	z	색상	색	상	NULL	NULL	NULL	54	1	78	NULL	NULL	NULL	KSY3	List2	NULL	NULL	NULL	NULL	NULL	NULL	NULL	NULL	NULL	1	z	0	7	674003	0	z	652
좌우반구com(split BVF)_3	41	1	<?xml version="1.0"?>\n<Clock xmlns:dt="urn:schemas-microsoft-com:datatypes"><Description dt:dt="string">E-Prime Primary Realtime Clock</Description><StartTime><Timestamp dt:dt="int">0</Timestamp><DateUtc dt:dt="string">2021-06-21T06:41:23Z</DateUtc></StartTime><FrequencyChanges><FrequencyChange><Frequency dt:dt="r8">2699990000</Frequency><Timestamp dt:dt="r8">1.38046687259144E+15</Timestamp><Cur…	좌우반구com(split BVF)_3-041-1	75.027	1.0.0.167	1	477521171	Professional	2.0.10.242	2.0.10.353	06-21-2021	2021-06-21 오전 6:41:24	15:41:24	2.0.10.248	345	1	z	생선	생	선	NULL	NULL	NULL	NULL	NULL	NULL	123	1	81	KSY3	List3	NULL	NULL	NULL	NULL	NULL	NULL	NULL	NULL	NULL	1	z	0	7	1108861	0	z	487
좌우반구com(split BVF)_3	41	1	<?xml version="1.0"?>\n<Clock xmlns:dt="urn:schemas-microsoft-com:datatypes"><Description dt:dt="string">E-Prime Primary Realtime Clock</Description><StartTime><Timestamp dt:dt="int">0</Timestamp><DateUtc dt:dt="string">2021-06-21T06:41:23Z</DateUtc></StartTime><FrequencyChanges><FrequencyChange><Frequency dt:dt="r8">2699990000</Frequency><Timestamp dt:dt="r8">1.38046687259144E+15</Timestamp><Cur…	좌우반구com(split BVF)_3-041-1	75.027	1.0.0.167	1	477521171	Professional	2.0.10.242	2.0.10.353	06-21-2021	2021-06-21 오전 6:41:24	15:41:24	2.0.10.248	137	2	{/}	생희	생	희	NULL	NULL	NULL	96	1	5	NULL	NULL	NULL	KSY	List2	0		0	0	456521	186		0	0	1	{/}	1	6	456707	0	{/}	542
좌우반구com(split BVF)_3	41	1	<?xml version="1.0"?>\n<Clock xmlns:dt="urn:schemas-microsoft-com:datatypes"><Description dt:dt="string">E-Prime Primary Realtime Clock</Description><StartTime><Timestamp dt:dt="int">0</Timestamp><DateUtc dt:dt="string">2021-06-21T06:41:23Z</DateUtc></StartTime><FrequencyChanges><FrequencyChange><Frequency dt:dt="r8">2699990000</Frequency><Timestamp dt:dt="r8">1.38046687259144E+15</Timestamp><Cur…	좌우반구com(split BVF)_3-041-1	75.027	1.0.0.167	1	477521171	Professional	2.0.10.242	2.0.10.353	06-21-2021	2021-06-21 오전 6:41:24	15:41:24	2.0.10.248	40	2	{/}	석감	석	감	46	1	40	NULL	NULL	NULL	NULL	NULL	NULL	KSY2	List1	NULL	NULL	NULL	NULL	NULL	NULL	NULL	NULL	NULL	1	{/}	1	6	131530	0	{/}	571
좌우반구com(split BVF)_3	41	1	<?xml version="1.0"?>\n<Clock xmlns:dt="urn:schemas-microsoft-com:datatypes"><Description dt:dt="string">E-Prime Primary Realtime Clock</Description><StartTime><Timestamp dt:dt="int">0</Timestamp><DateUtc dt:dt="string">2021-06-21T06:41:23Z</DateUtc></StartTime><FrequencyChanges><FrequencyChange><Frequency dt:dt="r8">2699990000</Frequency><Timestamp dt:dt="r8">1.38046687259144E+15</Timestamp><Cur…	좌우반구com(split BVF)_3-041-1	75.027	1.0.0.167	1	477521171	Professional	2.0.10.242	2.0.10.353	06-21-2021	2021-06-21 오전 6:41:24	15:41:24	2.0.10.248	167	1	z	선배	선	배	NULL	NULL	NULL	128	1	35	NULL	NULL	NULL	KSY3	List2	NULL	NULL	NULL	NULL	NULL	NULL	NULL	NULL	NULL	1	z	0	7	547302	0	z	554
좌우반구com(split BVF)_3	41	1	<?xml version="1.0"?>\n<Clock xmlns:dt="urn:schemas-microsoft-com:datatypes"><Description dt:dt="string">E-Prime Primary Realtime Clock</Description><StartTime><Timestamp dt:dt="int">0</Timestamp><DateUtc dt:dt="string">2021-06-21T06:41:23Z</DateUtc></StartTime><FrequencyChanges><FrequencyChange><Frequency dt:dt="r8">2699990000</Frequency><Timestamp dt:dt="r8">1.38046687259144E+15</Timestamp><Cur…	좌우반구com(split BVF)_3-041-1	75.027	1.0.0.167	1	477521171	Professional	2.0.10.242	2.0.10.353	06-21-2021	2021-06-21 오전 6:41:24	15:41:24	2.0.10.248	115	1	z	선택	선	택	121	1	115	NULL	NULL	NULL	NULL	NULL	NULL	KSY3	List1	NULL	NULL	NULL	NULL	NULL	NULL	NULL	NULL	NULL	1	z	0	6	339176	0	z	388
좌우반구com(split BVF)_3	41	1	<?xml version="1.0"?>\n<Clock xmlns:dt="urn:schemas-microsoft-com:datatypes"><Description dt:dt="string">E-Prime Primary Realtime Clock</Description><StartTime><Timestamp dt:dt="int">0</Timestamp><DateUtc dt:dt="string">2021-06-21T06:41:23Z</DateUtc></StartTime><FrequencyChanges><FrequencyChange><Frequency dt:dt="r8">2699990000</Frequency><Timestamp dt:dt="r8">1.38046687259144E+15</Timestamp><Cur…	좌우반구com(split BVF)_3-041-1	75.027	1.0.0.167	1	477521171	Professional	2.0.10.242	2.0.10.353	06-21-2021	2021-06-21 오전 6:41:24	15:41:24	2.0.10.248	93	2	{/}	설결	설	결	74	1	93	NULL	NULL	NULL	NULL	NULL	NULL	KSY3	List1	NULL	NULL	NULL	NULL	NULL	NULL	NULL	NULL	NULL	1	{/}	0	7	277172	0	{/}	547
좌우반구com(split BVF)_3	41	1	<?xml version="1.0"?>\n<Clock xmlns:dt="urn:schemas-microsoft-com:datatypes"><Description dt:dt="string">E-Prime Primary Realtime Clock</Description><StartTime><Timestamp dt:dt="int">0</Timestamp><DateUtc dt:dt="string">2021-06-21T06:41:23Z</DateUtc></StartTime><FrequencyChanges><FrequencyChange><Frequency dt:dt="r8">2699990000</Frequency><Timestamp dt:dt="r8">1.38046687259144E+15</Timestamp><Cur…	좌우반구com(split BVF)_3-041-1	75.027	1.0.0.167	1	477521171	Professional	2.0.10.242	2.0.10.353	06-21-2021	2021-06-21 오전 6:41:24	15:41:24	2.0.10.248	349	1	z	설명	설	명	NULL	NULL	NULL	NULL	NULL	NULL	42	1	85	KSY3	List3	NULL	NULL	NULL	NULL	NULL	NULL	NULL	NULL	NULL	1	z	0	6	1119883	0	z	665
좌우반구com(split BVF)_3	41	1	<?xml version="1.0"?>\n<Clock xmlns:dt="urn:schemas-microsoft-com:datatypes"><Description dt:dt="string">E-Prime Primary Realtime Clock</Description><StartTime><Timestamp dt:dt="int">0</Timestamp><DateUtc dt:dt="string">2021-06-21T06:41:23Z</DateUtc></StartTime><FrequencyChanges><FrequencyChange><Frequency dt:dt="r8">2699990000</Frequency><Timestamp dt:dt="r8">1.38046687259144E+15</Timestamp><Cur…	좌우반구com(split BVF)_3-041-1	75.027	1.0.0.167	1	477521171	Professional	2.0.10.242	2.0.10.353	06-21-2021	2021-06-21 오전 6:41:24	15:41:24	2.0.10.248	8	1	z	설문	설	문	61	1	8	NULL	NULL	NULL	NULL	NULL	NULL	KSY3	List1	NULL	NULL	NULL	NULL	NULL	NULL	NULL	NULL	NULL	1	z	1	6	42002	0	z	369
좌우반구com(split BVF)_3	41	1	<?xml version="1.0"?>\n<Clock xmlns:dt="urn:schemas-microsoft-com:datatypes"><Description dt:dt="string">E-Prime Primary Realtime Clock</Description><StartTime><Timestamp dt:dt="int">0</Timestamp><DateUtc dt:dt="string">2021-06-21T06:41:23Z</DateUtc></StartTime><FrequencyChanges><FrequencyChange><Frequency dt:dt="r8">2699990000</Frequency><Timestamp dt:dt="r8">1.38046687259144E+15</Timestamp><Cur…	좌우반구com(split BVF)_3-041-1	75.027	1.0.0.167	1	477521171	Professional	2.0.10.242	2.0.10.353	06-21-2021	2021-06-21 오전 6:41:24	15:41:24	2.0.10.248	257	2	{/}	설색	설	색	NULL	NULL	NULL	103	1	125	NULL	NULL	NULL	KSY	List2	0		0	0	813580	186		0	0	1	{/}	0	6	813766	0	{/}	508
좌우반구com(split BVF)_3	41	1	<?xml version="1.0"?>\n<Clock xmlns:dt="urn:schemas-microsoft-com:datatypes"><Description dt:dt="string">E-Prime Primary Realtime Clock</Description><StartTime><Timestamp dt:dt="int">0</Timestamp><DateUtc dt:dt="string">2021-06-21T06:41:23Z</DateUtc></StartTime><FrequencyChanges><FrequencyChange><Frequency dt:dt="r8">2699990000</Frequency><Timestamp dt:dt="r8">1.38046687259144E+15</Timestamp><Cur…	좌우반구com(split BVF)_3-041-1	75.027	1.0.0.167	1	477521171	Professional	2.0.10.242	2.0.10.353	06-21-2021	2021-06-21 오전 6:41:24	15:41:24	2.0.10.248	132	2	{/}	섭습	섭	습	123	1	132	NULL	NULL	NULL	NULL	NULL	NULL	KSY2	List1	NULL	NULL	NULL	NULL	NULL	NULL	NULL	NULL	NULL	0	{/}	0	7	390225	0	z	1274
좌우반구com(split BVF)_3	41	1	<?xml version="1.0"?>\n<Clock xmlns:dt="urn:schemas-microsoft-com:datatypes"><Description dt:dt="string">E-Prime Primary Realtime Clock</Description><StartTime><Timestamp dt:dt="int">0</Timestamp><DateUtc dt:dt="string">2021-06-21T06:41:23Z</DateUtc></StartTime><FrequencyChanges><FrequencyChange><Frequency dt:dt="r8">2699990000</Frequency><Timestamp dt:dt="r8">1.38046687259144E+15</Timestamp><Cur…	좌우반구com(split BVF)_3-041-1	75.027	1.0.0.167	1	477521171	Professional	2.0.10.242	2.0.10.353	06-21-2021	2021-06-21 오전 6:41:24	15:41:24	2.0.10.248	69	1	z	성공	성	공	100	1	69	NULL	NULL	NULL	NULL	NULL	NULL	KSY3	List1	NULL	NULL	NULL	NULL	NULL	NULL	NULL	NULL	NULL	1	z	0	7	209236	0	z	461
좌우반구com(split BVF)_3	41	1	<?xml version="1.0"?>\n<Clock xmlns:dt="urn:schemas-microsoft-com:datatypes"><Description dt:dt="string">E-Prime Primary Realtime Clock</Description><StartTime><Timestamp dt:dt="int">0</Timestamp><DateUtc dt:dt="string">2021-06-21T06:41:23Z</DateUtc></StartTime><FrequencyChanges><FrequencyChange><Frequency dt:dt="r8">2699990000</Frequency><Timestamp dt:dt="r8">1.38046687259144E+15</Timestamp><Cur…	좌우반구com(split BVF)_3-041-1	75.027	1.0.0.167	1	477521171	Professional	2.0.10.242	2.0.10.353	06-21-2021	2021-06-21 오전 6:41:24	15:41:24	2.0.10.248	264	1	z	세상	세	상	NULL	NULL	NULL	6	1	132	NULL	NULL	NULL	KSY3	List2	NULL	NULL	NULL	NULL	NULL	NULL	NULL	NULL	NULL	1	z	0	7	833946	0	z	648
좌우반구com(split BVF)_3	41	1	<?xml version="1.0"?>\n<Clock xmlns:dt="urn:schemas-microsoft-com:datatypes"><Description dt:dt="string">E-Prime Primary Realtime Clock</Description><StartTime><Timestamp dt:dt="int">0</Timestamp><DateUtc dt:dt="string">2021-06-21T06:41:23Z</DateUtc></StartTime><FrequencyChanges><FrequencyChange><Frequency dt:dt="r8">2699990000</Frequency><Timestamp dt:dt="r8">1.38046687259144E+15</Timestamp><Cur…	좌우반구com(split BVF)_3-041-1	75.027	1.0.0.167	1	477521171	Professional	2.0.10.242	2.0.10.353	06-21-2021	2021-06-21 오전 6:41:24	15:41:24	2.0.10.248	385	1	z	소리	소	리	NULL	NULL	NULL	NULL	NULL	NULL	108	1	121	KSY3	List3	NULL	NULL	NULL	NULL	NULL	NULL	NULL	NULL	NULL	1	z	0	7	1223113	0	z	713
좌우반구com(split BVF)_3	41	1	<?xml version="1.0"?>\n<Clock xmlns:dt="urn:schemas-microsoft-com:datatypes"><Description dt:dt="string">E-Prime Primary Realtime Clock</Description><StartTime><Timestamp dt:dt="int">0</Timestamp><DateUtc dt:dt="string">2021-06-21T06:41:23Z</DateUtc></StartTime><FrequencyChanges><FrequencyChange><Frequency dt:dt="r8">2699990000</Frequency><Timestamp dt:dt="r8">1.38046687259144E+15</Timestamp><Cur…	좌우반구com(split BVF)_3-041-1	75.027	1.0.0.167	1	477521171	Professional	2.0.10.242	2.0.10.353	06-21-2021	2021-06-21 오전 6:41:24	15:41:24	2.0.10.248	45	1	z	소송	소	송	57	1	45	NULL	NULL	NULL	NULL	NULL	NULL	KSY3	List1	NULL	NULL	NULL	NULL	NULL	NULL	NULL	NULL	NULL	1	z	1	6	144872	0	z	580
좌우반구com(split BVF)_3	41	1	<?xml version="1.0"?>\n<Clock xmlns:dt="urn:schemas-microsoft-com:datatypes"><Description dt:dt="string">E-Prime Primary Realtime Clock</Description><StartTime><Timestamp dt:dt="int">0</Timestamp><DateUtc dt:dt="string">2021-06-21T06:41:23Z</DateUtc></StartTime><FrequencyChanges><FrequencyChange><Frequency dt:dt="r8">2699990000</Frequency><Timestamp dt:dt="r8">1.38046687259144E+15</Timestamp><Cur…	좌우반구com(split BVF)_3-041-1	75.027	1.0.0.167	1	477521171	Professional	2.0.10.242	2.0.10.353	06-21-2021	2021-06-21 오전 6:41:24	15:41:24	2.0.10.248	383	1	z	속도	속	도	NULL	NULL	NULL	NULL	NULL	NULL	86	1	119	KSY3	List3	NULL	NULL	NULL	NULL	NULL	NULL	NULL	NULL	NULL	1	z	0	7	1217595	0	z	551
좌우반구com(split BVF)_3	41	1	<?xml version="1.0"?>\n<Clock xmlns:dt="urn:schemas-microsoft-com:datatypes"><Description dt:dt="string">E-Prime Primary Realtime Clock</Description><StartTime><Timestamp dt:dt="int">0</Timestamp><DateUtc dt:dt="string">2021-06-21T06:41:23Z</DateUtc></StartTime><FrequencyChanges><FrequencyChange><Frequency dt:dt="r8">2699990000</Frequency><Timestamp dt:dt="r8">1.38046687259144E+15</Timestamp><Cur…	좌우반구com(split BVF)_3-041-1	75.027	1.0.0.167	1	477521171	Professional	2.0.10.242	2.0.10.353	06-21-2021	2021-06-21 오전 6:41:24	15:41:24	2.0.10.248	281	2	{/}	송스	송	스	NULL	NULL	NULL	NULL	NULL	NULL	80	1	17	KSY	List3	0		1	-1	920994	187		0	0	1	{/}	0	7	921181	0	{/}	435
좌우반구com(split BVF)_3	41	1	<?xml version="1.0"?>\n<Clock xmlns:dt="urn:schemas-microsoft-com:datatypes"><Description dt:dt="string">E-Prime Primary Realtime Clock</Description><StartTime><Timestamp dt:dt="int">0</Timestamp><DateUtc dt:dt="string">2021-06-21T06:41:23Z</DateUtc></StartTime><FrequencyChanges><FrequencyChange><Frequency dt:dt="r8">2699990000</Frequency><Timestamp dt:dt="r8">1.38046687259144E+15</Timestamp><Cur…	좌우반구com(split BVF)_3-041-1	75.027	1.0.0.167	1	477521171	Professional	2.0.10.242	2.0.10.353	06-21-2021	2021-06-21 오전 6:41:24	15:41:24	2.0.10.248	20	2	{/}	송익	송	익	34	1	20	NULL	NULL	NULL	NULL	NULL	NULL	KSY3	List1	NULL	NULL	NULL	NULL	NULL	NULL	NULL	NULL	NULL	1	{/}	0	6	75057	0	{/}	696
좌우반구com(split BVF)_3	41	1	<?xml version="1.0"?>\n<Clock xmlns:dt="urn:schemas-microsoft-com:datatypes"><Description dt:dt="string">E-Prime Primary Realtime Clock</Description><StartTime><Timestamp dt:dt="int">0</Timestamp><DateUtc dt:dt="string">2021-06-21T06:41:23Z</DateUtc></StartTime><FrequencyChanges><FrequencyChange><Frequency dt:dt="r8">2699990000</Frequency><Timestamp dt:dt="r8">1.38046687259144E+15</Timestamp><Cur…	좌우반구com(split BVF)_3-041-1	75.027	1.0.0.167	1	477521171	Professional	2.0.10.242	2.0.10.353	06-21-2021	2021-06-21 오전 6:41:24	15:41:24	2.0.10.248	108	1	z	수고	수	고	124	1	108	NULL	NULL	NULL	NULL	NULL	NULL	KSY3	List1	NULL	NULL	NULL	NULL	NULL	NULL	NULL	NULL	NULL	1	z	0	7	318770	0	z	418
좌우반구com(split BVF)_3	41	1	<?xml version="1.0"?>\n<Clock xmlns:dt="urn:schemas-microsoft-com:datatypes"><Description dt:dt="string">E-Prime Primary Realtime Clock</Description><StartTime><Timestamp dt:dt="int">0</Timestamp><DateUtc dt:dt="string">2021-06-21T06:41:23Z</DateUtc></StartTime><FrequencyChanges><FrequencyChange><Frequency dt:dt="r8">2699990000</Frequency><Timestamp dt:dt="r8">1.38046687259144E+15</Timestamp><Cur…	좌우반구com(split BVF)_3-041-1	75.027	1.0.0.167	1	477521171	Professional	2.0.10.242	2.0.10.353	06-21-2021	2021-06-21 오전 6:41:24	15:41:24	2.0.10.248	80	1	z	수단	수	단	108	1	80	NULL	NULL	NULL	NULL	NULL	NULL	KSY3	List1	NULL	NULL	NULL	NULL	NULL	NULL	NULL	NULL	NULL	1	z	0	6	238612	0	z	555
좌우반구com(split BVF)_3	41	1	<?xml version="1.0"?>\n<Clock xmlns:dt="urn:schemas-microsoft-com:datatypes"><Description dt:dt="string">E-Prime Primary Realtime Clock</Description><StartTime><Timestamp dt:dt="int">0</Timestamp><DateUtc dt:dt="string">2021-06-21T06:41:23Z</DateUtc></StartTime><FrequencyChanges><FrequencyChange><Frequency dt:dt="r8">2699990000</Frequency><Timestamp dt:dt="r8">1.38046687259144E+15</Timestamp><Cur…	좌우반구com(split BVF)_3-041-1	75.027	1.0.0.167	1	477521171	Professional	2.0.10.242	2.0.10.353	06-21-2021	2021-06-21 오전 6:41:24	15:41:24	2.0.10.248	73	1	z	수준	수	준	56	1	73	NULL	NULL	NULL	NULL	NULL	NULL	KSY3	List1	NULL	NULL	NULL	NULL	NULL	NULL	NULL	NULL	NULL	1	z	0	7	220112	0	z	398
좌우반구com(split BVF)_3	41	1	<?xml version="1.0"?>\n<Clock xmlns:dt="urn:schemas-microsoft-com:datatypes"><Description dt:dt="string">E-Prime Primary Realtime Clock</Description><StartTime><Timestamp dt:dt="int">0</Timestamp><DateUtc dt:dt="string">2021-06-21T06:41:23Z</DateUtc></StartTime><FrequencyChanges><FrequencyChange><Frequency dt:dt="r8">2699990000</Frequency><Timestamp dt:dt="r8">1.38046687259144E+15</Timestamp><Cur…	좌우반구com(split BVF)_3-041-1	75.027	1.0.0.167	1	477521171	Professional	2.0.10.242	2.0.10.353	06-21-2021	2021-06-21 오전 6:41:24	15:41:24	2.0.10.248	364	2	{/}	숙국	숙	국	NULL	NULL	NULL	NULL	NULL	NULL	63	1	100	KSY3	List3	NULL	NULL	NULL	NULL	NULL	NULL	NULL	NULL	NULL	1	{/}	0	6	1163574	0	{/}	502
좌우반구com(split BVF)_3	41	1	<?xml version="1.0"?>\n<Clock xmlns:dt="urn:schemas-microsoft-com:datatypes"><Description dt:dt="string">E-Prime Primary Realtime Clock</Description><StartTime><Timestamp dt:dt="int">0</Timestamp><DateUtc dt:dt="string">2021-06-21T06:41:23Z</DateUtc></StartTime><FrequencyChanges><FrequencyChange><Frequency dt:dt="r8">2699990000</Frequency><Timestamp dt:dt="r8">1.38046687259144E+15</Timestamp><Cur…	좌우반구com(split BVF)_3-041-1	75.027	1.0.0.167	1	477521171	Professional	2.0.10.242	2.0.10.353	06-21-2021	2021-06-21 오전 6:41:24	15:41:24	2.0.10.248	220	2	{/}	숙발	숙	발	NULL	NULL	NULL	125	1	88	NULL	NULL	NULL	KSY3	List2	NULL	NULL	NULL	NULL	NULL	NULL	NULL	NULL	NULL	1	{/}	0	7	702846	0	{/}	782
좌우반구com(split BVF)_3	41	1	<?xml version="1.0"?>\n<Clock xmlns:dt="urn:schemas-microsoft-com:datatypes"><Description dt:dt="string">E-Prime Primary Realtime Clock</Description><StartTime><Timestamp dt:dt="int">0</Timestamp><DateUtc dt:dt="string">2021-06-21T06:41:23Z</DateUtc></StartTime><FrequencyChanges><FrequencyChange><Frequency dt:dt="r8">2699990000</Frequency><Timestamp dt:dt="r8">1.38046687259144E+15</Timestamp><Cur…	좌우반구com(split BVF)_3-041-1	75.027	1.0.0.167	1	477521171	Professional	2.0.10.242	2.0.10.353	06-21-2021	2021-06-21 오전 6:41:24	15:41:24	2.0.10.248	293	1	z	숙소	숙	소	NULL	NULL	NULL	NULL	NULL	NULL	60	1	29	KSY3	List3	NULL	NULL	NULL	NULL	NULL	NULL	NULL	NULL	NULL	1	z	0	7	955542	0	z	537
좌우반구com(split BVF)_3	41	1	<?xml version="1.0"?>\n<Clock xmlns:dt="urn:schemas-microsoft-com:datatypes"><Description dt:dt="string">E-Prime Primary Realtime Clock</Description><StartTime><Timestamp dt:dt="int">0</Timestamp><DateUtc dt:dt="string">2021-06-21T06:41:23Z</DateUtc></StartTime><FrequencyChanges><FrequencyChange><Frequency dt:dt="r8">2699990000</Frequency><Timestamp dt:dt="r8">1.38046687259144E+15</Timestamp><Cur…	좌우반구com(split BVF)_3-041-1	75.027	1.0.0.167	1	477521171	Professional	2.0.10.242	2.0.10.353	06-21-2021	2021-06-21 오전 6:41:24	15:41:24	2.0.10.248	170	2	{/}	술감	술	감	NULL	NULL	NULL	95	1	38	NULL	NULL	NULL	KSY3	List2	NULL	NULL	NULL	NULL	NULL	NULL	NULL	NULL	NULL	1	{/}	0	6	555645	0	{/}	826
좌우반구com(split BVF)_3	41	1	<?xml version="1.0"?>\n<Clock xmlns:dt="urn:schemas-microsoft-com:datatypes"><Description dt:dt="string">E-Prime Primary Realtime Clock</Description><StartTime><Timestamp dt:dt="int">0</Timestamp><DateUtc dt:dt="string">2021-06-21T06:41:23Z</DateUtc></StartTime><FrequencyChanges><FrequencyChange><Frequency dt:dt="r8">2699990000</Frequency><Timestamp dt:dt="r8">1.38046687259144E+15</Timestamp><Cur…	좌우반구com(split BVF)_3-041-1	75.027	1.0.0.167	1	477521171	Professional	2.0.10.242	2.0.10.353	06-21-2021	2021-06-21 오전 6:41:24	15:41:24	2.0.10.248	2	2	{/}	스위	스	위	15	1	2	NULL	NULL	NULL	NULL	NULL	NULL	KSY3	List1	NULL	NULL	NULL	NULL	NULL	NULL	NULL	NULL	NULL	1	{/}	0	7	26102	0	{/}	340
좌우반구com(split BVF)_3	41	1	<?xml version="1.0"?>\n<Clock xmlns:dt="urn:schemas-microsoft-com:datatypes"><Description dt:dt="string">E-Prime Primary Realtime Clock</Description><StartTime><Timestamp dt:dt="int">0</Timestamp><DateUtc dt:dt="string">2021-06-21T06:41:23Z</DateUtc></StartTime><FrequencyChanges><FrequencyChange><Frequency dt:dt="r8">2699990000</Frequency><Timestamp dt:dt="r8">1.38046687259144E+15</Timestamp><Cur…	좌우반구com(split BVF)_3-041-1	75.027	1.0.0.167	1	477521171	Professional	2.0.10.242	2.0.10.353	06-21-2021	2021-06-21 오전 6:41:24	15:41:24	2.0.10.248	279	2	{/}	스진	스	진	NULL	NULL	NULL	NULL	NULL	NULL	37	1	15	KSY	List3	0		1	-1	915476	187		0	0	1	{/}	0	7	915663	0	{/}	465
좌우반구com(split BVF)_3	41	1	<?xml version="1.0"?>\n<Clock xmlns:dt="urn:schemas-microsoft-com:datatypes"><Description dt:dt="string">E-Prime Primary Realtime Clock</Description><StartTime><Timestamp dt:dt="int">0</Timestamp><DateUtc dt:dt="string">2021-06-21T06:41:23Z</DateUtc></StartTime><FrequencyChanges><FrequencyChange><Frequency dt:dt="r8">2699990000</Frequency><Timestamp dt:dt="r8">1.38046687259144E+15</Timestamp><Cur…	좌우반구com(split BVF)_3-041-1	75.027	1.0.0.167	1	477521171	Professional	2.0.10.242	2.0.10.353	06-21-2021	2021-06-21 오전 6:41:24	15:41:24	2.0.10.248	294	2	{/}	스향	스	향	NULL	NULL	NULL	NULL	NULL	NULL	102	1	30	KSY3	List3	NULL	NULL	NULL	NULL	NULL	NULL	NULL	NULL	NULL	1	{/}	0	7	958288	0	{/}	440
좌우반구com(split BVF)_3	41	1	<?xml version="1.0"?>\n<Clock xmlns:dt="urn:schemas-microsoft-com:datatypes"><Description dt:dt="string">E-Prime Primary Realtime Clock</Description><StartTime><Timestamp dt:dt="int">0</Timestamp><DateUtc dt:dt="string">2021-06-21T06:41:23Z</DateUtc></StartTime><FrequencyChanges><FrequencyChange><Frequency dt:dt="r8">2699990000</Frequency><Timestamp dt:dt="r8">1.38046687259144E+15</Timestamp><Cur…	좌우반구com(split BVF)_3-041-1	75.027	1.0.0.167	1	477521171	Professional	2.0.10.242	2.0.10.353	06-21-2021	2021-06-21 오전 6:41:24	15:41:24	2.0.10.248	126	2	{/}	습나	습	나	39	1	126	NULL	NULL	NULL	NULL	NULL	NULL	KSY3	List1	NULL	NULL	NULL	NULL	NULL	NULL	NULL	NULL	NULL	1	{/}	0	7	372071	0	{/}	588
좌우반구com(split BVF)_3	41	1	<?xml version="1.0"?>\n<Clock xmlns:dt="urn:schemas-microsoft-com:datatypes"><Description dt:dt="string">E-Prime Primary Realtime Clock</Description><StartTime><Timestamp dt:dt="int">0</Timestamp><DateUtc dt:dt="string">2021-06-21T06:41:23Z</DateUtc></StartTime><FrequencyChanges><FrequencyChange><Frequency dt:dt="r8">2699990000</Frequency><Timestamp dt:dt="r8">1.38046687259144E+15</Timestamp><Cur…	좌우반구com(split BVF)_3-041-1	75.027	1.0.0.167	1	477521171	Professional	2.0.10.242	2.0.10.353	06-21-2021	2021-06-21 오전 6:41:24	15:41:24	2.0.10.248	62	2	{/}	습필	습	필	127	1	62	NULL	NULL	NULL	NULL	NULL	NULL	KSY2	List1	NULL	NULL	NULL	NULL	NULL	NULL	NULL	NULL	NULL	1	{/}	0	7	190763	0	{/}	828
좌우반구com(split BVF)_3	41	1	<?xml version="1.0"?>\n<Clock xmlns:dt="urn:schemas-microsoft-com:datatypes"><Description dt:dt="string">E-Prime Primary Realtime Clock</Description><StartTime><Timestamp dt:dt="int">0</Timestamp><DateUtc dt:dt="string">2021-06-21T06:41:23Z</DateUtc></StartTime><FrequencyChanges><FrequencyChange><Frequency dt:dt="r8">2699990000</Frequency><Timestamp dt:dt="r8">1.38046687259144E+15</Timestamp><Cur…	좌우반구com(split BVF)_3-041-1	75.027	1.0.0.167	1	477521171	Professional	2.0.10.242	2.0.10.353	06-21-2021	2021-06-21 오전 6:41:24	15:41:24	2.0.10.248	1	1	z	시간	시	간	16	1	1	NULL	NULL	NULL	NULL	NULL	NULL	KSY3	List1	NULL	NULL	NULL	NULL	NULL	NULL	NULL	NULL	NULL	1	z	1	6	23502	0	z	396
좌우반구com(split BVF)_3	41	1	<?xml version="1.0"?>\n<Clock xmlns:dt="urn:schemas-microsoft-com:datatypes"><Description dt:dt="string">E-Prime Primary Realtime Clock</Description><StartTime><Timestamp dt:dt="int">0</Timestamp><DateUtc dt:dt="string">2021-06-21T06:41:23Z</DateUtc></StartTime><FrequencyChanges><FrequencyChange><Frequency dt:dt="r8">2699990000</Frequency><Timestamp dt:dt="r8">1.38046687259144E+15</Timestamp><Cur…	좌우반구com(split BVF)_3-041-1	75.027	1.0.0.167	1	477521171	Professional	2.0.10.242	2.0.10.353	06-21-2021	2021-06-21 오전 6:41:24	15:41:24	2.0.10.248	278	1	z	시기	시	기	NULL	NULL	NULL	NULL	NULL	NULL	126	1	14	KSY3	List3	NULL	NULL	NULL	NULL	NULL	NULL	NULL	NULL	NULL	1	z	0	7	912931	0	z	525
좌우반구com(split BVF)_3	41	1	<?xml version="1.0"?>\n<Clock xmlns:dt="urn:schemas-microsoft-com:datatypes"><Description dt:dt="string">E-Prime Primary Realtime Clock</Description><StartTime><Timestamp dt:dt="int">0</Timestamp><DateUtc dt:dt="string">2021-06-21T06:41:23Z</DateUtc></StartTime><FrequencyChanges><FrequencyChange><Frequency dt:dt="r8">2699990000</Frequency><Timestamp dt:dt="r8">1.38046687259144E+15</Timestamp><Cur…	좌우반구com(split BVF)_3-041-1	75.027	1.0.0.167	1	477521171	Professional	2.0.10.242	2.0.10.353	06-21-2021	2021-06-21 오전 6:41:24	15:41:24	2.0.10.248	42	1	z	시대	시	대	23	1	42	NULL	NULL	NULL	NULL	NULL	NULL	KSY3	List1	NULL	NULL	NULL	NULL	NULL	NULL	NULL	NULL	NULL	1	z	0	7	136889	0	z	440
좌우반구com(split BVF)_3	41	1	<?xml version="1.0"?>\n<Clock xmlns:dt="urn:schemas-microsoft-com:datatypes"><Description dt:dt="string">E-Prime Primary Realtime Clock</Description><StartTime><Timestamp dt:dt="int">0</Timestamp><DateUtc dt:dt="string">2021-06-21T06:41:23Z</DateUtc></StartTime><FrequencyChanges><FrequencyChange><Frequency dt:dt="r8">2699990000</Frequency><Timestamp dt:dt="r8">1.38046687259144E+15</Timestamp><Cur…	좌우반구com(split BVF)_3-041-1	75.027	1.0.0.167	1	477521171	Professional	2.0.10.242	2.0.10.353	06-21-2021	2021-06-21 오전 6:41:24	15:41:24	2.0.10.248	154	1	z	시도	시	도	NULL	NULL	NULL	126	1	22	NULL	NULL	NULL	KSY3	List2	NULL	NULL	NULL	NULL	NULL	NULL	NULL	NULL	NULL	1	z	0	7	506063	0	z	617
좌우반구com(split BVF)_3	41	1	<?xml version="1.0"?>\n<Clock xmlns:dt="urn:schemas-microsoft-com:datatypes"><Description dt:dt="string">E-Prime Primary Realtime Clock</Description><StartTime><Timestamp dt:dt="int">0</Timestamp><DateUtc dt:dt="string">2021-06-21T06:41:23Z</DateUtc></StartTime><FrequencyChanges><FrequencyChange><Frequency dt:dt="r8">2699990000</Frequency><Timestamp dt:dt="r8">1.38046687259144E+15</Timestamp><Cur…	좌우반구com(split BVF)_3-041-1	75.027	1.0.0.167	1	477521171	Professional	2.0.10.242	2.0.10.353	06-21-2021	2021-06-21 오전 6:41:24	15:41:24	2.0.10.248	222	2	{/}	시질	시	질	NULL	NULL	NULL	45	1	90	NULL	NULL	NULL	KSY2	List2	NULL	NULL	NULL	NULL	NULL	NULL	NULL	NULL	NULL	0	{/}	1	6	708630	0	z	1118
좌우반구com(split BVF)_3	41	1	<?xml version="1.0"?>\n<Clock xmlns:dt="urn:schemas-microsoft-com:datatypes"><Description dt:dt="string">E-Prime Primary Realtime Clock</Description><StartTime><Timestamp dt:dt="int">0</Timestamp><DateUtc dt:dt="string">2021-06-21T06:41:23Z</DateUtc></StartTime><FrequencyChanges><FrequencyChange><Frequency dt:dt="r8">2699990000</Frequency><Timestamp dt:dt="r8">1.38046687259144E+15</Timestamp><Cur…	좌우반구com(split BVF)_3-041-1	75.027	1.0.0.167	1	477521171	Professional	2.0.10.242	2.0.10.353	06-21-2021	2021-06-21 오전 6:41:24	15:41:24	2.0.10.248	120	1	z	식비	식	비	35	1	120	NULL	NULL	NULL	NULL	NULL	NULL	KSY3	List1	NULL	NULL	NULL	NULL	NULL	NULL	NULL	NULL	NULL	1	z	0	7	354784	0	z	435
좌우반구com(split BVF)_3	41	1	<?xml version="1.0"?>\n<Clock xmlns:dt="urn:schemas-microsoft-com:datatypes"><Description dt:dt="string">E-Prime Primary Realtime Clock</Description><StartTime><Timestamp dt:dt="int">0</Timestamp><DateUtc dt:dt="string">2021-06-21T06:41:23Z</DateUtc></StartTime><FrequencyChanges><FrequencyChange><Frequency dt:dt="r8">2699990000</Frequency><Timestamp dt:dt="r8">1.38046687259144E+15</Timestamp><Cur…	좌우반구com(split BVF)_3-041-1	75.027	1.0.0.167	1	477521171	Professional	2.0.10.242	2.0.10.353	06-21-2021	2021-06-21 오전 6:41:24	15:41:24	2.0.10.248	340	2	{/}	식차	식	차	NULL	NULL	NULL	NULL	NULL	NULL	92	1	76	KSY2	List3	NULL	NULL	NULL	NULL	NULL	NULL	NULL	NULL	NULL	0	{/}	0	7	1093826	0	z	1426
좌우반구com(split BVF)_3	41	1	<?xml version="1.0"?>\n<Clock xmlns:dt="urn:schemas-microsoft-com:datatypes"><Description dt:dt="string">E-Prime Primary Realtime Clock</Description><StartTime><Timestamp dt:dt="int">0</Timestamp><DateUtc dt:dt="string">2021-06-21T06:41:23Z</DateUtc></StartTime><FrequencyChanges><FrequencyChange><Frequency dt:dt="r8">2699990000</Frequency><Timestamp dt:dt="r8">1.38046687259144E+15</Timestamp><Cur…	좌우반구com(split BVF)_3-041-1	75.027	1.0.0.167	1	477521171	Professional	2.0.10.242	2.0.10.353	06-21-2021	2021-06-21 오전 6:41:24	15:41:24	2.0.10.248	232	1	z	식탁	식	탁	NULL	NULL	NULL	18	1	100	NULL	NULL	NULL	KSY3	List2	NULL	NULL	NULL	NULL	NULL	NULL	NULL	NULL	NULL	1	z	0	7	739753	0	z	579
좌우반구com(split BVF)_3	41	1	<?xml version="1.0"?>\n<Clock xmlns:dt="urn:schemas-microsoft-com:datatypes"><Description dt:dt="string">E-Prime Primary Realtime Clock</Description><StartTime><Timestamp dt:dt="int">0</Timestamp><DateUtc dt:dt="string">2021-06-21T06:41:23Z</DateUtc></StartTime><FrequencyChanges><FrequencyChange><Frequency dt:dt="r8">2699990000</Frequency><Timestamp dt:dt="r8">1.38046687259144E+15</Timestamp><Cur…	좌우반구com(split BVF)_3-041-1	75.027	1.0.0.167	1	477521171	Professional	2.0.10.242	2.0.10.353	06-21-2021	2021-06-21 오전 6:41:24	15:41:24	2.0.10.248	373	2	{/}	실락	실	락	NULL	NULL	NULL	NULL	NULL	NULL	19	1	109	KSY2	List3	NULL	NULL	NULL	NULL	NULL	NULL	NULL	NULL	NULL	1	{/}	0	7	1188739	0	{/}	696
좌우반구com(split BVF)_3	41	1	<?xml version="1.0"?>\n<Clock xmlns:dt="urn:schemas-microsoft-com:datatypes"><Description dt:dt="string">E-Prime Primary Realtime Clock</Description><StartTime><Timestamp dt:dt="int">0</Timestamp><DateUtc dt:dt="string">2021-06-21T06:41:23Z</DateUtc></StartTime><FrequencyChanges><FrequencyChange><Frequency dt:dt="r8">2699990000</Frequency><Timestamp dt:dt="r8">1.38046687259144E+15</Timestamp><Cur…	좌우반구com(split BVF)_3-041-1	75.027	1.0.0.167	1	477521171	Professional	2.0.10.242	2.0.10.353	06-21-2021	2021-06-21 오전 6:41:24	15:41:24	2.0.10.248	43	2	{/}	실작	실	작	113	1	43	NULL	NULL	NULL	NULL	NULL	NULL	KSY	List1	0		0	-1	139341	187		0	0	1	{/}	0	7	139528	0	{/}	436
좌우반구com(split BVF)_3	41	1	<?xml version="1.0"?>\n<Clock xmlns:dt="urn:schemas-microsoft-com:datatypes"><Description dt:dt="string">E-Prime Primary Realtime Clock</Description><StartTime><Timestamp dt:dt="int">0</Timestamp><DateUtc dt:dt="string">2021-06-21T06:41:23Z</DateUtc></StartTime><FrequencyChanges><FrequencyChange><Frequency dt:dt="r8">2699990000</Frequency><Timestamp dt:dt="r8">1.38046687259144E+15</Timestamp><Cur…	좌우반구com(split BVF)_3-041-1	75.027	1.0.0.167	1	477521171	Professional	2.0.10.242	2.0.10.353	06-21-2021	2021-06-21 오전 6:41:24	15:41:24	2.0.10.248	265	1	z	실험	실	험	NULL	NULL	NULL	NULL	NULL	NULL	104	1	1	KSY3	List3	NULL	NULL	NULL	NULL	NULL	NULL	NULL	NULL	NULL	1	z	0	6	875997	0	z	572
좌우반구com(split BVF)_3	41	1	<?xml version="1.0"?>\n<Clock xmlns:dt="urn:schemas-microsoft-com:datatypes"><Description dt:dt="string">E-Prime Primary Realtime Clock</Description><StartTime><Timestamp dt:dt="int">0</Timestamp><DateUtc dt:dt="string">2021-06-21T06:41:23Z</DateUtc></StartTime><FrequencyChanges><FrequencyChange><Frequency dt:dt="r8">2699990000</Frequency><Timestamp dt:dt="r8">1.38046687259144E+15</Timestamp><Cur…	좌우반구com(split BVF)_3-041-1	75.027	1.0.0.167	1	477521171	Professional	2.0.10.242	2.0.10.353	06-21-2021	2021-06-21 오전 6:41:24	15:41:24	2.0.10.248	95	1	z	심복	심	복	45	1	95	NULL	NULL	NULL	NULL	NULL	NULL	KSY3	List1	NULL	NULL	NULL	NULL	NULL	NULL	NULL	NULL	NULL	0	z	0	7	282623	0	{/}	582
좌우반구com(split BVF)_3	41	1	<?xml version="1.0"?>\n<Clock xmlns:dt="urn:schemas-microsoft-com:datatypes"><Description dt:dt="string">E-Prime Primary Realtime Clock</Description><StartTime><Timestamp dt:dt="int">0</Timestamp><DateUtc dt:dt="string">2021-06-21T06:41:23Z</DateUtc></StartTime><FrequencyChanges><FrequencyChange><Frequency dt:dt="r8">2699990000</Frequency><Timestamp dt:dt="r8">1.38046687259144E+15</Timestamp><Cur…	좌우반구com(split BVF)_3-041-1	75.027	1.0.0.167	1	477521171	Professional	2.0.10.242	2.0.10.353	06-21-2021	2021-06-21 오전 6:41:24	15:41:24	2.0.10.248	387	1	z	심신	심	신	NULL	NULL	NULL	NULL	NULL	NULL	33	1	123	KSY3	List3	NULL	NULL	NULL	NULL	NULL	NULL	NULL	NULL	NULL	1	z	0	6	1228724	0	z	566
좌우반구com(split BVF)_3	41	1	<?xml version="1.0"?>\n<Clock xmlns:dt="urn:schemas-microsoft-com:datatypes"><Description dt:dt="string">E-Prime Primary Realtime Clock</Description><StartTime><Timestamp dt:dt="int">0</Timestamp><DateUtc dt:dt="string">2021-06-21T06:41:23Z</DateUtc></StartTime><FrequencyChanges><FrequencyChange><Frequency dt:dt="r8">2699990000</Frequency><Timestamp dt:dt="r8">1.38046687259144E+15</Timestamp><Cur…	좌우반구com(split BVF)_3-041-1	75.027	1.0.0.167	1	477521171	Professional	2.0.10.242	2.0.10.353	06-21-2021	2021-06-21 오전 6:41:24	15:41:24	2.0.10.248	168	2	{/}	압례	압	례	NULL	NULL	NULL	80	1	36	NULL	NULL	NULL	KSY3	List2	NULL	NULL	NULL	NULL	NULL	NULL	NULL	NULL	NULL	1	{/}	0	7	550061	0	{/}	742
좌우반구com(split BVF)_3	41	1	<?xml version="1.0"?>\n<Clock xmlns:dt="urn:schemas-microsoft-com:datatypes"><Description dt:dt="string">E-Prime Primary Realtime Clock</Description><StartTime><Timestamp dt:dt="int">0</Timestamp><DateUtc dt:dt="string">2021-06-21T06:41:23Z</DateUtc></StartTime><FrequencyChanges><FrequencyChange><Frequency dt:dt="r8">2699990000</Frequency><Timestamp dt:dt="r8">1.38046687259144E+15</Timestamp><Cur…	좌우반구com(split BVF)_3-041-1	75.027	1.0.0.167	1	477521171	Professional	2.0.10.242	2.0.10.353	06-21-2021	2021-06-21 오전 6:41:24	15:41:24	2.0.10.248	30	1	z	압축	압	축	64	1	30	NULL	NULL	NULL	NULL	NULL	NULL	KSY3	List1	NULL	NULL	NULL	NULL	NULL	NULL	NULL	NULL	NULL	1	z	0	7	104194	0	z	473
좌우반구com(split BVF)_3	41	1	<?xml version="1.0"?>\n<Clock xmlns:dt="urn:schemas-microsoft-com:datatypes"><Description dt:dt="string">E-Prime Primary Realtime Clock</Description><StartTime><Timestamp dt:dt="int">0</Timestamp><DateUtc dt:dt="string">2021-06-21T06:41:23Z</DateUtc></StartTime><FrequencyChanges><FrequencyChange><Frequency dt:dt="r8">2699990000</Frequency><Timestamp dt:dt="r8">1.38046687259144E+15</Timestamp><Cur…	좌우반구com(split BVF)_3-041-1	75.027	1.0.0.167	1	477521171	Professional	2.0.10.242	2.0.10.353	06-21-2021	2021-06-21 오전 6:41:24	15:41:24	2.0.10.248	138	2	{/}	양간	양	간	NULL	NULL	NULL	34	1	6	NULL	NULL	NULL	KSY3	List2	NULL	NULL	NULL	NULL	NULL	NULL	NULL	NULL	NULL	1	{/}	0	7	459453	0	{/}	692
좌우반구com(split BVF)_3	41	1	<?xml version="1.0"?>\n<Clock xmlns:dt="urn:schemas-microsoft-com:datatypes"><Description dt:dt="string">E-Prime Primary Realtime Clock</Description><StartTime><Timestamp dt:dt="int">0</Timestamp><DateUtc dt:dt="string">2021-06-21T06:41:23Z</DateUtc></StartTime><FrequencyChanges><FrequencyChange><Frequency dt:dt="r8">2699990000</Frequency><Timestamp dt:dt="r8">1.38046687259144E+15</Timestamp><Cur…	좌우반구com(split BVF)_3-041-1	75.027	1.0.0.167	1	477521171	Professional	2.0.10.242	2.0.10.353	06-21-2021	2021-06-21 오전 6:41:24	15:41:24	2.0.10.248	136	2	{/}	양급	양	급	NULL	NULL	NULL	119	1	4	NULL	NULL	NULL	KSY2	List2	NULL	NULL	NULL	NULL	NULL	NULL	NULL	NULL	NULL	0	{/}	0	7	454002	0	z	504
좌우반구com(split BVF)_3	41	1	<?xml version="1.0"?>\n<Clock xmlns:dt="urn:schemas-microsoft-com:datatypes"><Description dt:dt="string">E-Prime Primary Realtime Clock</Description><StartTime><Timestamp dt:dt="int">0</Timestamp><DateUtc dt:dt="string">2021-06-21T06:41:23Z</DateUtc></StartTime><FrequencyChanges><FrequencyChange><Frequency dt:dt="r8">2699990000</Frequency><Timestamp dt:dt="r8">1.38046687259144E+15</Timestamp><Cur…	좌우반구com(split BVF)_3-041-1	75.027	1.0.0.167	1	477521171	Professional	2.0.10.242	2.0.10.353	06-21-2021	2021-06-21 오전 6:41:24	15:41:24	2.0.10.248	313	1	z	양념	양	념	NULL	NULL	NULL	NULL	NULL	NULL	129	1	49	KSY3	List3	NULL	NULL	NULL	NULL	NULL	NULL	NULL	NULL	NULL	1	z	1	6	1013894	0	z	616
좌우반구com(split BVF)_3	41	1	<?xml version="1.0"?>\n<Clock xmlns:dt="urn:schemas-microsoft-com:datatypes"><Description dt:dt="string">E-Prime Primary Realtime Clock</Description><StartTime><Timestamp dt:dt="int">0</Timestamp><DateUtc dt:dt="string">2021-06-21T06:41:23Z</DateUtc></StartTime><FrequencyChanges><FrequencyChange><Frequency dt:dt="r8">2699990000</Frequency><Timestamp dt:dt="r8">1.38046687259144E+15</Timestamp><Cur…	좌우반구com(split BVF)_3-041-1	75.027	1.0.0.167	1	477521171	Professional	2.0.10.242	2.0.10.353	06-21-2021	2021-06-21 오전 6:41:24	15:41:24	2.0.10.248	64	2	{/}	양최	양	최	2	1	64	NULL	NULL	NULL	NULL	NULL	NULL	KSY3	List1	NULL	NULL	NULL	NULL	NULL	NULL	NULL	NULL	NULL	1	{/}	0	7	196334	0	{/}	496
좌우반구com(split BVF)_3	41	1	<?xml version="1.0"?>\n<Clock xmlns:dt="urn:schemas-microsoft-com:datatypes"><Description dt:dt="string">E-Prime Primary Realtime Clock</Description><StartTime><Timestamp dt:dt="int">0</Timestamp><DateUtc dt:dt="string">2021-06-21T06:41:23Z</DateUtc></StartTime><FrequencyChanges><FrequencyChange><Frequency dt:dt="r8">2699990000</Frequency><Timestamp dt:dt="r8">1.38046687259144E+15</Timestamp><Cur…	좌우반구com(split BVF)_3-041-1	75.027	1.0.0.167	1	477521171	Professional	2.0.10.242	2.0.10.353	06-21-2021	2021-06-21 오전 6:41:24	15:41:24	2.0.10.248	142	1	z	어휘	어	휘	NULL	NULL	NULL	58	1	10	NULL	NULL	NULL	KSY3	List2	NULL	NULL	NULL	NULL	NULL	NULL	NULL	NULL	NULL	1	z	0	6	470702	0	z	515
좌우반구com(split BVF)_3	41	1	<?xml version="1.0"?>\n<Clock xmlns:dt="urn:schemas-microsoft-com:datatypes"><Description dt:dt="string">E-Prime Primary Realtime Clock</Description><StartTime><Timestamp dt:dt="int">0</Timestamp><DateUtc dt:dt="string">2021-06-21T06:41:23Z</DateUtc></StartTime><FrequencyChanges><FrequencyChange><Frequency dt:dt="r8">2699990000</Frequency><Timestamp dt:dt="r8">1.38046687259144E+15</Timestamp><Cur…	좌우반구com(split BVF)_3-041-1	75.027	1.0.0.167	1	477521171	Professional	2.0.10.242	2.0.10.353	06-21-2021	2021-06-21 오전 6:41:24	15:41:24	2.0.10.248	380	2	{/}	엄도	엄	도	NULL	NULL	NULL	NULL	NULL	NULL	82	1	116	KSY	List3	0		0	-1	1208478	187		0	0	1	{/}	0	7	1208665	0	{/}	563
좌우반구com(split BVF)_3	41	1	<?xml version="1.0"?>\n<Clock xmlns:dt="urn:schemas-microsoft-com:datatypes"><Description dt:dt="string">E-Prime Primary Realtime Clock</Description><StartTime><Timestamp dt:dt="int">0</Timestamp><DateUtc dt:dt="string">2021-06-21T06:41:23Z</DateUtc></StartTime><FrequencyChanges><FrequencyChange><Frequency dt:dt="r8">2699990000</Frequency><Timestamp dt:dt="r8">1.38046687259144E+15</Timestamp><Cur…	좌우반구com(split BVF)_3-041-1	75.027	1.0.0.167	1	477521171	Professional	2.0.10.242	2.0.10.353	06-21-2021	2021-06-21 오전 6:41:24	15:41:24	2.0.10.248	3	1	z	엄마	엄	마	42	1	3	NULL	NULL	NULL	NULL	NULL	NULL	KSY3	List1	NULL	NULL	NULL	NULL	NULL	NULL	NULL	NULL	NULL	1	z	0	6	28647	0	z	363
좌우반구com(split BVF)_3	41	1	<?xml version="1.0"?>\n<Clock xmlns:dt="urn:schemas-microsoft-com:datatypes"><Description dt:dt="string">E-Prime Primary Realtime Clock</Description><StartTime><Timestamp dt:dt="int">0</Timestamp><DateUtc dt:dt="string">2021-06-21T06:41:23Z</DateUtc></StartTime><FrequencyChanges><FrequencyChange><Frequency dt:dt="r8">2699990000</Frequency><Timestamp dt:dt="r8">1.38046687259144E+15</Timestamp><Cur…	좌우반구com(split BVF)_3-041-1	75.027	1.0.0.167	1	477521171	Professional	2.0.10.242	2.0.10.353	06-21-2021	2021-06-21 오전 6:41:24	15:41:24	2.0.10.248	269	2	{/}	엇압	엇	압	NULL	NULL	NULL	NULL	NULL	NULL	7	1	5	KSY	List3	0		0	-1	887193	187		0	0	1	{/}	0	7	887380	0	{/}	501
좌우반구com(split BVF)_3	41	1	<?xml version="1.0"?>\n<Clock xmlns:dt="urn:schemas-microsoft-com:datatypes"><Description dt:dt="string">E-Prime Primary Realtime Clock</Description><StartTime><Timestamp dt:dt="int">0</Timestamp><DateUtc dt:dt="string">2021-06-21T06:41:23Z</DateUtc></StartTime><FrequencyChanges><FrequencyChange><Frequency dt:dt="r8">2699990000</Frequency><Timestamp dt:dt="r8">1.38046687259144E+15</Timestamp><Cur…	좌우반구com(split BVF)_3-041-1	75.027	1.0.0.167	1	477521171	Professional	2.0.10.242	2.0.10.353	06-21-2021	2021-06-21 오전 6:41:24	15:41:24	2.0.10.248	213	2	{/}	여별	여	별	NULL	NULL	NULL	60	1	81	NULL	NULL	NULL	KSY	List2	0		0	-1	682360	186		0	0	1	{/}	1	6	682546	0	{/}	435
좌우반구com(split BVF)_3	41	1	<?xml version="1.0"?>\n<Clock xmlns:dt="urn:schemas-microsoft-com:datatypes"><Description dt:dt="string">E-Prime Primary Realtime Clock</Description><StartTime><Timestamp dt:dt="int">0</Timestamp><DateUtc dt:dt="string">2021-06-21T06:41:23Z</DateUtc></StartTime><FrequencyChanges><FrequencyChange><Frequency dt:dt="r8">2699990000</Frequency><Timestamp dt:dt="r8">1.38046687259144E+15</Timestamp><Cur…	좌우반구com(split BVF)_3-041-1	75.027	1.0.0.167	1	477521171	Professional	2.0.10.242	2.0.10.353	06-21-2021	2021-06-21 오전 6:41:24	15:41:24	2.0.10.248	352	2	{/}	여본	여	본	NULL	NULL	NULL	NULL	NULL	NULL	124	1	88	KSY2	List3	NULL	NULL	NULL	NULL	NULL	NULL	NULL	NULL	NULL	0	{/}	0	7	1129107	0	z	1244
좌우반구com(split BVF)_3	41	1	<?xml version="1.0"?>\n<Clock xmlns:dt="urn:schemas-microsoft-com:datatypes"><Description dt:dt="string">E-Prime Primary Realtime Clock</Description><StartTime><Timestamp dt:dt="int">0</Timestamp><DateUtc dt:dt="string">2021-06-21T06:41:23Z</DateUtc></StartTime><FrequencyChanges><FrequencyChange><Frequency dt:dt="r8">2699990000</Frequency><Timestamp dt:dt="r8">1.38046687259144E+15</Timestamp><Cur…	좌우반구com(split BVF)_3-041-1	75.027	1.0.0.167	1	477521171	Professional	2.0.10.242	2.0.10.353	06-21-2021	2021-06-21 오전 6:41:24	15:41:24	2.0.10.248	185	1	z	여생	여	생	NULL	NULL	NULL	20	1	53	NULL	NULL	NULL	KSY3	List2	NULL	NULL	NULL	NULL	NULL	NULL	NULL	NULL	NULL	1	z	0	6	598723	0	z	911
좌우반구com(split BVF)_3	41	1	<?xml version="1.0"?>\n<Clock xmlns:dt="urn:schemas-microsoft-com:datatypes"><Description dt:dt="string">E-Prime Primary Realtime Clock</Description><StartTime><Timestamp dt:dt="int">0</Timestamp><DateUtc dt:dt="string">2021-06-21T06:41:23Z</DateUtc></StartTime><FrequencyChanges><FrequencyChange><Frequency dt:dt="r8">2699990000</Frequency><Timestamp dt:dt="r8">1.38046687259144E+15</Timestamp><Cur…	좌우반구com(split BVF)_3-041-1	75.027	1.0.0.167	1	477521171	Professional	2.0.10.242	2.0.10.353	06-21-2021	2021-06-21 오전 6:41:24	15:41:24	2.0.10.248	122	2	{/}	열례	열	례	22	1	122	NULL	NULL	NULL	NULL	NULL	NULL	KSY2	List1	NULL	NULL	NULL	NULL	NULL	NULL	NULL	NULL	NULL	1	{/}	0	7	360329	0	{/}	1322
좌우반구com(split BVF)_3	41	1	<?xml version="1.0"?>\n<Clock xmlns:dt="urn:schemas-microsoft-com:datatypes"><Description dt:dt="string">E-Prime Primary Realtime Clock</Description><StartTime><Timestamp dt:dt="int">0</Timestamp><DateUtc dt:dt="string">2021-06-21T06:41:23Z</DateUtc></StartTime><FrequencyChanges><FrequencyChange><Frequency dt:dt="r8">2699990000</Frequency><Timestamp dt:dt="r8">1.38046687259144E+15</Timestamp><Cur…	좌우반구com(split BVF)_3-041-1	75.027	1.0.0.167	1	477521171	Professional	2.0.10.242	2.0.10.353	06-21-2021	2021-06-21 오전 6:41:24	15:41:24	2.0.10.248	85	2	{/}	열박	열	박	44	1	85	NULL	NULL	NULL	NULL	NULL	NULL	KSY2	List1	NULL	NULL	NULL	NULL	NULL	NULL	NULL	NULL	NULL	1	{/}	0	7	252874	0	{/}	1459
좌우반구com(split BVF)_3	41	1	<?xml version="1.0"?>\n<Clock xmlns:dt="urn:schemas-microsoft-com:datatypes"><Description dt:dt="string">E-Prime Primary Realtime Clock</Description><StartTime><Timestamp dt:dt="int">0</Timestamp><DateUtc dt:dt="string">2021-06-21T06:41:23Z</DateUtc></StartTime><FrequencyChanges><FrequencyChange><Frequency dt:dt="r8">2699990000</Frequency><Timestamp dt:dt="r8">1.38046687259144E+15</Timestamp><Cur…	좌우반구com(split BVF)_3-041-1	75.027	1.0.0.167	1	477521171	Professional	2.0.10.242	2.0.10.353	06-21-2021	2021-06-21 오전 6:41:24	15:41:24	2.0.10.248	4	2	{/}	열응	열	응	109	1	4	NULL	NULL	NULL	NULL	NULL	NULL	KSY3	List1	NULL	NULL	NULL	NULL	NULL	NULL	NULL	NULL	NULL	1	{/}	1	6	31206	0	{/}	455
좌우반구com(split BVF)_3	41	1	<?xml version="1.0"?>\n<Clock xmlns:dt="urn:schemas-microsoft-com:datatypes"><Description dt:dt="string">E-Prime Primary Realtime Clock</Description><StartTime><Timestamp dt:dt="int">0</Timestamp><DateUtc dt:dt="string">2021-06-21T06:41:23Z</DateUtc></StartTime><FrequencyChanges><FrequencyChange><Frequency dt:dt="r8">2699990000</Frequency><Timestamp dt:dt="r8">1.38046687259144E+15</Timestamp><Cur…	좌우반구com(split BVF)_3-041-1	75.027	1.0.0.167	1	477521171	Professional	2.0.10.242	2.0.10.353	06-21-2021	2021-06-21 오전 6:41:24	15:41:24	2.0.10.248	58	1	z	열정	열	정	54	1	58	NULL	NULL	NULL	NULL	NULL	NULL	KSY3	List1	NULL	NULL	NULL	NULL	NULL	NULL	NULL	NULL	NULL	1	z	1	6	179886	0	z	401
좌우반구com(split BVF)_3	41	1	<?xml version="1.0"?>\n<Clock xmlns:dt="urn:schemas-microsoft-com:datatypes"><Description dt:dt="string">E-Prime Primary Realtime Clock</Description><StartTime><Timestamp dt:dt="int">0</Timestamp><DateUtc dt:dt="string">2021-06-21T06:41:23Z</DateUtc></StartTime><FrequencyChanges><FrequencyChange><Frequency dt:dt="r8">2699990000</Frequency><Timestamp dt:dt="r8">1.38046687259144E+15</Timestamp><Cur…	좌우반구com(split BVF)_3-041-1	75.027	1.0.0.167	1	477521171	Professional	2.0.10.242	2.0.10.353	06-21-2021	2021-06-21 오전 6:41:24	15:41:24	2.0.10.248	169	1	z	오류	오	류	NULL	NULL	NULL	47	1	37	NULL	NULL	NULL	KSY3	List2	NULL	NULL	NULL	NULL	NULL	NULL	NULL	NULL	NULL	1	z	0	6	553006	0	z	441
좌우반구com(split BVF)_3	41	1	<?xml version="1.0"?>\n<Clock xmlns:dt="urn:schemas-microsoft-com:datatypes"><Description dt:dt="string">E-Prime Primary Realtime Clock</Description><StartTime><Timestamp dt:dt="int">0</Timestamp><DateUtc dt:dt="string">2021-06-21T06:41:23Z</DateUtc></StartTime><FrequencyChanges><FrequencyChange><Frequency dt:dt="r8">2699990000</Frequency><Timestamp dt:dt="r8">1.38046687259144E+15</Timestamp><Cur…	좌우반구com(split BVF)_3-041-1	75.027	1.0.0.167	1	477521171	Professional	2.0.10.242	2.0.10.353	06-21-2021	2021-06-21 오전 6:41:24	15:41:24	2.0.10.248	290	1	z	오해	오	해	NULL	NULL	NULL	NULL	NULL	NULL	18	1	26	KSY3	List3	NULL	NULL	NULL	NULL	NULL	NULL	NULL	NULL	NULL	1	z	0	7	947225	0	z	574
좌우반구com(split BVF)_3	41	1	<?xml version="1.0"?>\n<Clock xmlns:dt="urn:schemas-microsoft-com:datatypes"><Description dt:dt="string">E-Prime Primary Realtime Clock</Description><StartTime><Timestamp dt:dt="int">0</Timestamp><DateUtc dt:dt="string">2021-06-21T06:41:23Z</DateUtc></StartTime><FrequencyChanges><FrequencyChange><Frequency dt:dt="r8">2699990000</Frequency><Timestamp dt:dt="r8">1.38046687259144E+15</Timestamp><Cur…	좌우반구com(split BVF)_3-041-1	75.027	1.0.0.167	1	477521171	Professional	2.0.10.242	2.0.10.353	06-21-2021	2021-06-21 오전 6:41:24	15:41:24	2.0.10.248	179	2	{/}	외보	외	보	NULL	NULL	NULL	69	1	47	NULL	NULL	NULL	KSY3	List2	NULL	NULL	NULL	NULL	NULL	NULL	NULL	NULL	NULL	0	{/}	0	6	581116	0	z	939
좌우반구com(split BVF)_3	41	1	<?xml version="1.0"?>\n<Clock xmlns:dt="urn:schemas-microsoft-com:datatypes"><Description dt:dt="string">E-Prime Primary Realtime Clock</Description><StartTime><Timestamp dt:dt="int">0</Timestamp><DateUtc dt:dt="string">2021-06-21T06:41:23Z</DateUtc></StartTime><FrequencyChanges><FrequencyChange><Frequency dt:dt="r8">2699990000</Frequency><Timestamp dt:dt="r8">1.38046687259144E+15</Timestamp><Cur…	좌우반구com(split BVF)_3-041-1	75.027	1.0.0.167	1	477521171	Professional	2.0.10.242	2.0.10.353	06-21-2021	2021-06-21 오전 6:41:24	15:41:24	2.0.10.248	106	1	z	외부	외	부	27	1	106	NULL	NULL	NULL	NULL	NULL	NULL	KSY3	List1	NULL	NULL	NULL	NULL	NULL	NULL	NULL	NULL	NULL	1	z	0	6	313305	0	z	579
좌우반구com(split BVF)_3	41	1	<?xml version="1.0"?>\n<Clock xmlns:dt="urn:schemas-microsoft-com:datatypes"><Description dt:dt="string">E-Prime Primary Realtime Clock</Description><StartTime><Timestamp dt:dt="int">0</Timestamp><DateUtc dt:dt="string">2021-06-21T06:41:23Z</DateUtc></StartTime><FrequencyChanges><FrequencyChange><Frequency dt:dt="r8">2699990000</Frequency><Timestamp dt:dt="r8">1.38046687259144E+15</Timestamp><Cur…	좌우반구com(split BVF)_3-041-1	75.027	1.0.0.167	1	477521171	Professional	2.0.10.242	2.0.10.353	06-21-2021	2021-06-21 오전 6:41:24	15:41:24	2.0.10.248	5	2	{/}	요명	요	명	114	1	5	NULL	NULL	NULL	NULL	NULL	NULL	KSY	List1	0		0	-1	33672	187		0	0	1	{/}	0	7	33859	0	{/}	634
좌우반구com(split BVF)_3	41	1	<?xml version="1.0"?>\n<Clock xmlns:dt="urn:schemas-microsoft-com:datatypes"><Description dt:dt="string">E-Prime Primary Realtime Clock</Description><StartTime><Timestamp dt:dt="int">0</Timestamp><DateUtc dt:dt="string">2021-06-21T06:41:23Z</DateUtc></StartTime><FrequencyChanges><FrequencyChange><Frequency dt:dt="r8">2699990000</Frequency><Timestamp dt:dt="r8">1.38046687259144E+15</Timestamp><Cur…	좌우반구com(split BVF)_3-041-1	75.027	1.0.0.167	1	477521171	Professional	2.0.10.242	2.0.10.353	06-21-2021	2021-06-21 오전 6:41:24	15:41:24	2.0.10.248	52	1	z	요소	요	소	55	1	52	NULL	NULL	NULL	NULL	NULL	NULL	KSY3	List1	NULL	NULL	NULL	NULL	NULL	NULL	NULL	NULL	NULL	1	z	0	7	163906	0	z	357
좌우반구com(split BVF)_3	41	1	<?xml version="1.0"?>\n<Clock xmlns:dt="urn:schemas-microsoft-com:datatypes"><Description dt:dt="string">E-Prime Primary Realtime Clock</Description><StartTime><Timestamp dt:dt="int">0</Timestamp><DateUtc dt:dt="string">2021-06-21T06:41:23Z</DateUtc></StartTime><FrequencyChanges><FrequencyChange><Frequency dt:dt="r8">2699990000</Frequency><Timestamp dt:dt="r8">1.38046687259144E+15</Timestamp><Cur…	좌우반구com(split BVF)_3-041-1	75.027	1.0.0.167	1	477521171	Professional	2.0.10.242	2.0.10.353	06-21-2021	2021-06-21 오전 6:41:24	15:41:24	2.0.10.248	310	1	z	요청	요	청	NULL	NULL	NULL	NULL	NULL	NULL	67	1	46	KSY3	List3	NULL	NULL	NULL	NULL	NULL	NULL	NULL	NULL	NULL	1	z	0	7	1005804	0	z	507
좌우반구com(split BVF)_3	41	1	<?xml version="1.0"?>\n<Clock xmlns:dt="urn:schemas-microsoft-com:datatypes"><Description dt:dt="string">E-Prime Primary Realtime Clock</Description><StartTime><Timestamp dt:dt="int">0</Timestamp><DateUtc dt:dt="string">2021-06-21T06:41:23Z</DateUtc></StartTime><FrequencyChanges><FrequencyChange><Frequency dt:dt="r8">2699990000</Frequency><Timestamp dt:dt="r8">1.38046687259144E+15</Timestamp><Cur…	좌우반구com(split BVF)_3-041-1	75.027	1.0.0.167	1	477521171	Professional	2.0.10.242	2.0.10.353	06-21-2021	2021-06-21 오전 6:41:24	15:41:24	2.0.10.248	236	2	{/}	용스	용	스	NULL	NULL	NULL	108	1	104	NULL	NULL	NULL	KSY	List2	0		0	-1	751455	187		0	0	1	{/}	0	7	751642	0	{/}	449
좌우반구com(split BVF)_3	41	1	<?xml version="1.0"?>\n<Clock xmlns:dt="urn:schemas-microsoft-com:datatypes"><Description dt:dt="string">E-Prime Primary Realtime Clock</Description><StartTime><Timestamp dt:dt="int">0</Timestamp><DateUtc dt:dt="string">2021-06-21T06:41:23Z</DateUtc></StartTime><FrequencyChanges><FrequencyChange><Frequency dt:dt="r8">2699990000</Frequency><Timestamp dt:dt="r8">1.38046687259144E+15</Timestamp><Cur…	좌우반구com(split BVF)_3-041-1	75.027	1.0.0.167	1	477521171	Professional	2.0.10.242	2.0.10.353	06-21-2021	2021-06-21 오전 6:41:24	15:41:24	2.0.10.248	371	1	z	용어	용	어	NULL	NULL	NULL	NULL	NULL	NULL	43	1	107	KSY3	List3	NULL	NULL	NULL	NULL	NULL	NULL	NULL	NULL	NULL	1	z	0	7	1183101	0	z	654
좌우반구com(split BVF)_3	41	1	<?xml version="1.0"?>\n<Clock xmlns:dt="urn:schemas-microsoft-com:datatypes"><Description dt:dt="string">E-Prime Primary Realtime Clock</Description><StartTime><Timestamp dt:dt="int">0</Timestamp><DateUtc dt:dt="string">2021-06-21T06:41:23Z</DateUtc></StartTime><FrequencyChanges><FrequencyChange><Frequency dt:dt="r8">2699990000</Frequency><Timestamp dt:dt="r8">1.38046687259144E+15</Timestamp><Cur…	좌우반구com(split BVF)_3-041-1	75.027	1.0.0.167	1	477521171	Professional	2.0.10.242	2.0.10.353	06-21-2021	2021-06-21 오전 6:41:24	15:41:24	2.0.10.248	114	1	z	우려	우	려	38	1	114	NULL	NULL	NULL	NULL	NULL	NULL	KSY3	List1	NULL	NULL	NULL	NULL	NULL	NULL	NULL	NULL	NULL	1	z	1	6	336310	0	z	662
좌우반구com(split BVF)_3	41	1	<?xml version="1.0"?>\n<Clock xmlns:dt="urn:schemas-microsoft-com:datatypes"><Description dt:dt="string">E-Prime Primary Realtime Clock</Description><StartTime><Timestamp dt:dt="int">0</Timestamp><DateUtc dt:dt="string">2021-06-21T06:41:23Z</DateUtc></StartTime><FrequencyChanges><FrequencyChange><Frequency dt:dt="r8">2699990000</Frequency><Timestamp dt:dt="r8">1.38046687259144E+15</Timestamp><Cur…	좌우반구com(split BVF)_3-041-1	75.027	1.0.0.167	1	477521171	Professional	2.0.10.242	2.0.10.353	06-21-2021	2021-06-21 오전 6:41:24	15:41:24	2.0.10.248	308	2	{/}	운국	운	국	NULL	NULL	NULL	NULL	NULL	NULL	6	1	44	KSY	List3	0		0	0	999540	186		0	0	1	{/}	0	6	999726	0	{/}	432
좌우반구com(split BVF)_3	41	1	<?xml version="1.0"?>\n<Clock xmlns:dt="urn:schemas-microsoft-com:datatypes"><Description dt:dt="string">E-Prime Primary Realtime Clock</Description><StartTime><Timestamp dt:dt="int">0</Timestamp><DateUtc dt:dt="string">2021-06-21T06:41:23Z</DateUtc></StartTime><FrequencyChanges><FrequencyChange><Frequency dt:dt="r8">2699990000</Frequency><Timestamp dt:dt="r8">1.38046687259144E+15</Timestamp><Cur…	좌우반구com(split BVF)_3-041-1	75.027	1.0.0.167	1	477521171	Professional	2.0.10.242	2.0.10.353	06-21-2021	2021-06-21 오전 6:41:24	15:41:24	2.0.10.248	342	2	{/}	운속	운	속	NULL	NULL	NULL	NULL	NULL	NULL	69	1	78	KSY2	List3	NULL	NULL	NULL	NULL	NULL	NULL	NULL	NULL	NULL	0	{/}	1	6	1100090	0	z	731
좌우반구com(split BVF)_3	41	1	<?xml version="1.0"?>\n<Clock xmlns:dt="urn:schemas-microsoft-com:datatypes"><Description dt:dt="string">E-Prime Primary Realtime Clock</Description><StartTime><Timestamp dt:dt="int">0</Timestamp><DateUtc dt:dt="string">2021-06-21T06:41:23Z</DateUtc></StartTime><FrequencyChanges><FrequencyChange><Frequency dt:dt="r8">2699990000</Frequency><Timestamp dt:dt="r8">1.38046687259144E+15</Timestamp><Cur…	좌우반구com(split BVF)_3-041-1	75.027	1.0.0.167	1	477521171	Professional	2.0.10.242	2.0.10.353	06-21-2021	2021-06-21 오전 6:41:24	15:41:24	2.0.10.248	292	1	z	원리	원	리	NULL	NULL	NULL	NULL	NULL	NULL	85	1	28	KSY3	List3	NULL	NULL	NULL	NULL	NULL	NULL	NULL	NULL	NULL	1	z	1	6	952756	0	z	580
좌우반구com(split BVF)_3	41	1	<?xml version="1.0"?>\n<Clock xmlns:dt="urn:schemas-microsoft-com:datatypes"><Description dt:dt="string">E-Prime Primary Realtime Clock</Description><StartTime><Timestamp dt:dt="int">0</Timestamp><DateUtc dt:dt="string">2021-06-21T06:41:23Z</DateUtc></StartTime><FrequencyChanges><FrequencyChange><Frequency dt:dt="r8">2699990000</Frequency><Timestamp dt:dt="r8">1.38046687259144E+15</Timestamp><Cur…	좌우반구com(split BVF)_3-041-1	75.027	1.0.0.167	1	477521171	Professional	2.0.10.242	2.0.10.353	06-21-2021	2021-06-21 오전 6:41:24	15:41:24	2.0.10.248	324	1	z	원인	원	인	NULL	NULL	NULL	NULL	NULL	NULL	87	1	60	KSY3	List3	NULL	NULL	NULL	NULL	NULL	NULL	NULL	NULL	NULL	1	z	0	7	1047056	0	z	493
좌우반구com(split BVF)_3	41	1	<?xml version="1.0"?>\n<Clock xmlns:dt="urn:schemas-microsoft-com:datatypes"><Description dt:dt="string">E-Prime Primary Realtime Clock</Description><StartTime><Timestamp dt:dt="int">0</Timestamp><DateUtc dt:dt="string">2021-06-21T06:41:23Z</DateUtc></StartTime><FrequencyChanges><FrequencyChange><Frequency dt:dt="r8">2699990000</Frequency><Timestamp dt:dt="r8">1.38046687259144E+15</Timestamp><Cur…	좌우반구com(split BVF)_3-041-1	75.027	1.0.0.167	1	477521171	Professional	2.0.10.242	2.0.10.353	06-21-2021	2021-06-21 오전 6:41:24	15:41:24	2.0.10.248	51	1	z	원장	원	장	5	1	51	NULL	NULL	NULL	NULL	NULL	NULL	KSY3	List1	NULL	NULL	NULL	NULL	NULL	NULL	NULL	NULL	NULL	1	z	0	7	161147	0	z	549
좌우반구com(split BVF)_3	41	1	<?xml version="1.0"?>\n<Clock xmlns:dt="urn:schemas-microsoft-com:datatypes"><Description dt:dt="string">E-Prime Primary Realtime Clock</Description><StartTime><Timestamp dt:dt="int">0</Timestamp><DateUtc dt:dt="string">2021-06-21T06:41:23Z</DateUtc></StartTime><FrequencyChanges><FrequencyChange><Frequency dt:dt="r8">2699990000</Frequency><Timestamp dt:dt="r8">1.38046687259144E+15</Timestamp><Cur…	좌우반구com(split BVF)_3-041-1	75.027	1.0.0.167	1	477521171	Professional	2.0.10.242	2.0.10.353	06-21-2021	2021-06-21 오전 6:41:24	15:41:24	2.0.10.248	161	2	{/}	원착	원	착	NULL	NULL	NULL	11	1	29	NULL	NULL	NULL	KSY3	List2	NULL	NULL	NULL	NULL	NULL	NULL	NULL	NULL	NULL	1	{/}	0	7	529455	0	{/}	625
좌우반구com(split BVF)_3	41	1	<?xml version="1.0"?>\n<Clock xmlns:dt="urn:schemas-microsoft-com:datatypes"><Description dt:dt="string">E-Prime Primary Realtime Clock</Description><StartTime><Timestamp dt:dt="int">0</Timestamp><DateUtc dt:dt="string">2021-06-21T06:41:23Z</DateUtc></StartTime><FrequencyChanges><FrequencyChange><Frequency dt:dt="r8">2699990000</Frequency><Timestamp dt:dt="r8">1.38046687259144E+15</Timestamp><Cur…	좌우반구com(split BVF)_3-041-1	75.027	1.0.0.167	1	477521171	Professional	2.0.10.242	2.0.10.353	06-21-2021	2021-06-21 오전 6:41:24	15:41:24	2.0.10.248	197	1	z	원형	원	형	NULL	NULL	NULL	4	1	65	NULL	NULL	NULL	KSY3	List2	NULL	NULL	NULL	NULL	NULL	NULL	NULL	NULL	NULL	1	z	0	6	635030	0	z	656
좌우반구com(split BVF)_3	41	1	<?xml version="1.0"?>\n<Clock xmlns:dt="urn:schemas-microsoft-com:datatypes"><Description dt:dt="string">E-Prime Primary Realtime Clock</Description><StartTime><Timestamp dt:dt="int">0</Timestamp><DateUtc dt:dt="string">2021-06-21T06:41:23Z</DateUtc></StartTime><FrequencyChanges><FrequencyChange><Frequency dt:dt="r8">2699990000</Frequency><Timestamp dt:dt="r8">1.38046687259144E+15</Timestamp><Cur…	좌우반구com(split BVF)_3-041-1	75.027	1.0.0.167	1	477521171	Professional	2.0.10.242	2.0.10.353	06-21-2021	2021-06-21 오전 6:41:24	15:41:24	2.0.10.248	14	2	{/}	위절	위	절	37	1	14	NULL	NULL	NULL	NULL	NULL	NULL	KSY3	List1	NULL	NULL	NULL	NULL	NULL	NULL	NULL	NULL	NULL	1	{/}	0	7	58530	0	{/}	480
좌우반구com(split BVF)_3	41	1	<?xml version="1.0"?>\n<Clock xmlns:dt="urn:schemas-microsoft-com:datatypes"><Description dt:dt="string">E-Prime Primary Realtime Clock</Description><StartTime><Timestamp dt:dt="int">0</Timestamp><DateUtc dt:dt="string">2021-06-21T06:41:23Z</DateUtc></StartTime><FrequencyChanges><FrequencyChange><Frequency dt:dt="r8">2699990000</Frequency><Timestamp dt:dt="r8">1.38046687259144E+15</Timestamp><Cur…	좌우반구com(split BVF)_3-041-1	75.027	1.0.0.167	1	477521171	Professional	2.0.10.242	2.0.10.353	06-21-2021	2021-06-21 오전 6:41:24	15:41:24	2.0.10.248	376	1	z	유형	유	형	NULL	NULL	NULL	NULL	NULL	NULL	23	1	112	KSY3	List3	NULL	NULL	NULL	NULL	NULL	NULL	NULL	NULL	NULL	1	z	0	6	1197975	0	z	571
좌우반구com(split BVF)_3	41	1	<?xml version="1.0"?>\n<Clock xmlns:dt="urn:schemas-microsoft-com:datatypes"><Description dt:dt="string">E-Prime Primary Realtime Clock</Description><StartTime><Timestamp dt:dt="int">0</Timestamp><DateUtc dt:dt="string">2021-06-21T06:41:23Z</DateUtc></StartTime><FrequencyChanges><FrequencyChange><Frequency dt:dt="r8">2699990000</Frequency><Timestamp dt:dt="r8">1.38046687259144E+15</Timestamp><Cur…	좌우반구com(split BVF)_3-041-1	75.027	1.0.0.167	1	477521171	Professional	2.0.10.242	2.0.10.353	06-21-2021	2021-06-21 오전 6:41:24	15:41:24	2.0.10.248	332	1	z	음식	음	식	NULL	NULL	NULL	NULL	NULL	NULL	94	1	68	KSY3	List3	NULL	NULL	NULL	NULL	NULL	NULL	NULL	NULL	NULL	1	z	1	6	1069501	0	z	816
좌우반구com(split BVF)_3	41	1	<?xml version="1.0"?>\n<Clock xmlns:dt="urn:schemas-microsoft-com:datatypes"><Description dt:dt="string">E-Prime Primary Realtime Clock</Description><StartTime><Timestamp dt:dt="int">0</Timestamp><DateUtc dt:dt="string">2021-06-21T06:41:23Z</DateUtc></StartTime><FrequencyChanges><FrequencyChange><Frequency dt:dt="r8">2699990000</Frequency><Timestamp dt:dt="r8">1.38046687259144E+15</Timestamp><Cur…	좌우반구com(split BVF)_3-041-1	75.027	1.0.0.167	1	477521171	Professional	2.0.10.242	2.0.10.353	06-21-2021	2021-06-21 오전 6:41:24	15:41:24	2.0.10.248	139	2	{/}	음안	음	안	NULL	NULL	NULL	130	1	7	NULL	NULL	NULL	KSY2	List2	NULL	NULL	NULL	NULL	NULL	NULL	NULL	NULL	NULL	0	{/}	0	6	462345	0	z	744
좌우반구com(split BVF)_3	41	1	<?xml version="1.0"?>\n<Clock xmlns:dt="urn:schemas-microsoft-com:datatypes"><Description dt:dt="string">E-Prime Primary Realtime Clock</Description><StartTime><Timestamp dt:dt="int">0</Timestamp><DateUtc dt:dt="string">2021-06-21T06:41:23Z</DateUtc></StartTime><FrequencyChanges><FrequencyChange><Frequency dt:dt="r8">2699990000</Frequency><Timestamp dt:dt="r8">1.38046687259144E+15</Timestamp><Cur…	좌우반구com(split BVF)_3-041-1	75.027	1.0.0.167	1	477521171	Professional	2.0.10.242	2.0.10.353	06-21-2021	2021-06-21 오전 6:41:24	15:41:24	2.0.10.248	326	2	{/}	응어	응	어	NULL	NULL	NULL	NULL	NULL	NULL	66	1	62	KSY	List3	0		0	0	1052241	186		0	0	1	{/}	0	6	1052427	0	{/}	538
좌우반구com(split BVF)_3	41	1	<?xml version="1.0"?>\n<Clock xmlns:dt="urn:schemas-microsoft-com:datatypes"><Description dt:dt="string">E-Prime Primary Realtime Clock</Description><StartTime><Timestamp dt:dt="int">0</Timestamp><DateUtc dt:dt="string">2021-06-21T06:41:23Z</DateUtc></StartTime><FrequencyChanges><FrequencyChange><Frequency dt:dt="r8">2699990000</Frequency><Timestamp dt:dt="r8">1.38046687259144E+15</Timestamp><Cur…	좌우반구com(split BVF)_3-041-1	75.027	1.0.0.167	1	477521171	Professional	2.0.10.242	2.0.10.353	06-21-2021	2021-06-21 오전 6:41:24	15:41:24	2.0.10.248	390	2	{/}	의마	의	마	NULL	NULL	NULL	NULL	NULL	NULL	59	1	126	KSY	List3	0		0	0	1236935	186		0	0	1	{/}	0	6	1237121	0	{/}	577
좌우반구com(split BVF)_3	41	1	<?xml version="1.0"?>\n<Clock xmlns:dt="urn:schemas-microsoft-com:datatypes"><Description dt:dt="string">E-Prime Primary Realtime Clock</Description><StartTime><Timestamp dt:dt="int">0</Timestamp><DateUtc dt:dt="string">2021-06-21T06:41:23Z</DateUtc></StartTime><FrequencyChanges><FrequencyChange><Frequency dt:dt="r8">2699990000</Frequency><Timestamp dt:dt="r8">1.38046687259144E+15</Timestamp><Cur…	좌우반구com(split BVF)_3-041-1	75.027	1.0.0.167	1	477521171	Professional	2.0.10.242	2.0.10.353	06-21-2021	2021-06-21 오전 6:41:24	15:41:24	2.0.10.248	235	1	z	의미	의	미	NULL	NULL	NULL	91	1	103	NULL	NULL	NULL	KSY3	List2	NULL	NULL	NULL	NULL	NULL	NULL	NULL	NULL	NULL	1	z	0	7	748883	0	z	560
좌우반구com(split BVF)_3	41	1	<?xml version="1.0"?>\n<Clock xmlns:dt="urn:schemas-microsoft-com:datatypes"><Description dt:dt="string">E-Prime Primary Realtime Clock</Description><StartTime><Timestamp dt:dt="int">0</Timestamp><DateUtc dt:dt="string">2021-06-21T06:41:23Z</DateUtc></StartTime><FrequencyChanges><FrequencyChange><Frequency dt:dt="r8">2699990000</Frequency><Timestamp dt:dt="r8">1.38046687259144E+15</Timestamp><Cur…	좌우반구com(split BVF)_3-041-1	75.027	1.0.0.167	1	477521171	Professional	2.0.10.242	2.0.10.353	06-21-2021	2021-06-21 오전 6:41:24	15:41:24	2.0.10.248	244	2	{/}	의필	의	필	NULL	NULL	NULL	104	1	112	NULL	NULL	NULL	KSY2	List2	NULL	NULL	NULL	NULL	NULL	NULL	NULL	NULL	NULL	1	{/}	0	7	774367	0	{/}	797
좌우반구com(split BVF)_3	41	1	<?xml version="1.0"?>\n<Clock xmlns:dt="urn:schemas-microsoft-com:datatypes"><Description dt:dt="string">E-Prime Primary Realtime Clock</Description><StartTime><Timestamp dt:dt="int">0</Timestamp><DateUtc dt:dt="string">2021-06-21T06:41:23Z</DateUtc></StartTime><FrequencyChanges><FrequencyChange><Frequency dt:dt="r8">2699990000</Frequency><Timestamp dt:dt="r8">1.38046687259144E+15</Timestamp><Cur…	좌우반구com(split BVF)_3-041-1	75.027	1.0.0.167	1	477521171	Professional	2.0.10.242	2.0.10.353	06-21-2021	2021-06-21 오전 6:41:24	15:41:24	2.0.10.248	320	2	{/}	이느	이	느	NULL	NULL	NULL	NULL	NULL	NULL	20	1	56	KSY	List3	0		0	-1	1035380	187		0	0	1	{/}	0	7	1035567	0	{/}	415
좌우반구com(split BVF)_3	41	1	<?xml version="1.0"?>\n<Clock xmlns:dt="urn:schemas-microsoft-com:datatypes"><Description dt:dt="string">E-Prime Primary Realtime Clock</Description><StartTime><Timestamp dt:dt="int">0</Timestamp><DateUtc dt:dt="string">2021-06-21T06:41:23Z</DateUtc></StartTime><FrequencyChanges><FrequencyChange><Frequency dt:dt="r8">2699990000</Frequency><Timestamp dt:dt="r8">1.38046687259144E+15</Timestamp><Cur…	좌우반구com(split BVF)_3-041-1	75.027	1.0.0.167	1	477521171	Professional	2.0.10.242	2.0.10.353	06-21-2021	2021-06-21 오전 6:41:24	15:41:24	2.0.10.248	140	1	z	이득	이	득	NULL	NULL	NULL	30	1	8	NULL	NULL	NULL	KSY3	List2	NULL	NULL	NULL	NULL	NULL	NULL	NULL	NULL	NULL	1	z	0	7	465291	0	z	558
좌우반구com(split BVF)_3	41	1	<?xml version="1.0"?>\n<Clock xmlns:dt="urn:schemas-microsoft-com:datatypes"><Description dt:dt="string">E-Prime Primary Realtime Clock</Description><StartTime><Timestamp dt:dt="int">0</Timestamp><DateUtc dt:dt="string">2021-06-21T06:41:23Z</DateUtc></StartTime><FrequencyChanges><FrequencyChange><Frequency dt:dt="r8">2699990000</Frequency><Timestamp dt:dt="r8">1.38046687259144E+15</Timestamp><Cur…	좌우반구com(split BVF)_3-041-1	75.027	1.0.0.167	1	477521171	Professional	2.0.10.242	2.0.10.353	06-21-2021	2021-06-21 오전 6:41:24	15:41:24	2.0.10.248	267	1	z	이유	이	유	NULL	NULL	NULL	NULL	NULL	NULL	95	1	3	KSY3	List3	NULL	NULL	NULL	NULL	NULL	NULL	NULL	NULL	NULL	1	z	0	7	881822	0	z	491
좌우반구com(split BVF)_3	41	1	<?xml version="1.0"?>\n<Clock xmlns:dt="urn:schemas-microsoft-com:datatypes"><Description dt:dt="string">E-Prime Primary Realtime Clock</Description><StartTime><Timestamp dt:dt="int">0</Timestamp><DateUtc dt:dt="string">2021-06-21T06:41:23Z</DateUtc></StartTime><FrequencyChanges><FrequencyChange><Frequency dt:dt="r8">2699990000</Frequency><Timestamp dt:dt="r8">1.38046687259144E+15</Timestamp><Cur…	좌우반구com(split BVF)_3-041-1	75.027	1.0.0.167	1	477521171	Professional	2.0.10.242	2.0.10.353	06-21-2021	2021-06-21 오전 6:41:24	15:41:24	2.0.10.248	357	1	z	이전	이	전	NULL	NULL	NULL	NULL	NULL	NULL	1	1	93	KSY	List3	0		0	-1	1144128	186		0	0	1	z	1	6	1144314	0	z	548
좌우반구com(split BVF)_3	41	1	<?xml version="1.0"?>\n<Clock xmlns:dt="urn:schemas-microsoft-com:datatypes"><Description dt:dt="string">E-Prime Primary Realtime Clock</Description><StartTime><Timestamp dt:dt="int">0</Timestamp><DateUtc dt:dt="string">2021-06-21T06:41:23Z</DateUtc></StartTime><FrequencyChanges><FrequencyChange><Frequency dt:dt="r8">2699990000</Frequency><Timestamp dt:dt="r8">1.38046687259144E+15</Timestamp><Cur…	좌우반구com(split BVF)_3-041-1	75.027	1.0.0.167	1	477521171	Professional	2.0.10.242	2.0.10.353	06-21-2021	2021-06-21 오전 6:41:24	15:41:24	2.0.10.248	370	2	{/}	익궤	익	궤	NULL	NULL	NULL	NULL	NULL	NULL	56	1	106	KSY3	List3	NULL	NULL	NULL	NULL	NULL	NULL	NULL	NULL	NULL	1	{/}	0	7	1180355	0	{/}	538
좌우반구com(split BVF)_3	41	1	<?xml version="1.0"?>\n<Clock xmlns:dt="urn:schemas-microsoft-com:datatypes"><Description dt:dt="string">E-Prime Primary Realtime Clock</Description><StartTime><Timestamp dt:dt="int">0</Timestamp><DateUtc dt:dt="string">2021-06-21T06:41:23Z</DateUtc></StartTime><FrequencyChanges><FrequencyChange><Frequency dt:dt="r8">2699990000</Frequency><Timestamp dt:dt="r8">1.38046687259144E+15</Timestamp><Cur…	좌우반구com(split BVF)_3-041-1	75.027	1.0.0.167	1	477521171	Professional	2.0.10.242	2.0.10.353	06-21-2021	2021-06-21 오전 6:41:24	15:41:24	2.0.10.248	268	2	{/}	익력	익	력	NULL	NULL	NULL	NULL	NULL	NULL	76	1	4	KSY3	List3	NULL	NULL	NULL	NULL	NULL	NULL	NULL	NULL	NULL	1	{/}	0	6	884514	0	{/}	663
좌우반구com(split BVF)_3	41	1	<?xml version="1.0"?>\n<Clock xmlns:dt="urn:schemas-microsoft-com:datatypes"><Description dt:dt="string">E-Prime Primary Realtime Clock</Description><StartTime><Timestamp dt:dt="int">0</Timestamp><DateUtc dt:dt="string">2021-06-21T06:41:23Z</DateUtc></StartTime><FrequencyChanges><FrequencyChange><Frequency dt:dt="r8">2699990000</Frequency><Timestamp dt:dt="r8">1.38046687259144E+15</Timestamp><Cur…	좌우반구com(split BVF)_3-041-1	75.027	1.0.0.167	1	477521171	Professional	2.0.10.242	2.0.10.353	06-21-2021	2021-06-21 오전 6:41:24	15:41:24	2.0.10.248	55	1	z	인간	인	간	91	1	55	NULL	NULL	NULL	NULL	NULL	NULL	KSY	List1	0		0	-1	171996	187		0	0	1	z	0	7	172183	0	z	440
좌우반구com(split BVF)_3	41	1	<?xml version="1.0"?>\n<Clock xmlns:dt="urn:schemas-microsoft-com:datatypes"><Description dt:dt="string">E-Prime Primary Realtime Clock</Description><StartTime><Timestamp dt:dt="int">0</Timestamp><DateUtc dt:dt="string">2021-06-21T06:41:23Z</DateUtc></StartTime><FrequencyChanges><FrequencyChange><Frequency dt:dt="r8">2699990000</Frequency><Timestamp dt:dt="r8">1.38046687259144E+15</Timestamp><Cur…	좌우반구com(split BVF)_3-041-1	75.027	1.0.0.167	1	477521171	Professional	2.0.10.242	2.0.10.353	06-21-2021	2021-06-21 오전 6:41:24	15:41:24	2.0.10.248	39	1	z	인사	인	사	63	1	39	NULL	NULL	NULL	NULL	NULL	NULL	KSY	List1	0		0	-1	128705	186		0	0	1	z	1	6	128891	0	z	437
좌우반구com(split BVF)_3	41	1	<?xml version="1.0"?>\n<Clock xmlns:dt="urn:schemas-microsoft-com:datatypes"><Description dt:dt="string">E-Prime Primary Realtime Clock</Description><StartTime><Timestamp dt:dt="int">0</Timestamp><DateUtc dt:dt="string">2021-06-21T06:41:23Z</DateUtc></StartTime><FrequencyChanges><FrequencyChange><Frequency dt:dt="r8">2699990000</Frequency><Timestamp dt:dt="r8">1.38046687259144E+15</Timestamp><Cur…	좌우반구com(split BVF)_3-041-1	75.027	1.0.0.167	1	477521171	Professional	2.0.10.242	2.0.10.353	06-21-2021	2021-06-21 오전 6:41:24	15:41:24	2.0.10.248	362	1	z	인생	인	생	NULL	NULL	NULL	NULL	NULL	NULL	52	1	98	KSY	List3	0		0	0	1157910	186		0	0	1	z	0	6	1158096	0	z	412
좌우반구com(split BVF)_3	41	1	<?xml version="1.0"?>\n<Clock xmlns:dt="urn:schemas-microsoft-com:datatypes"><Description dt:dt="string">E-Prime Primary Realtime Clock</Description><StartTime><Timestamp dt:dt="int">0</Timestamp><DateUtc dt:dt="string">2021-06-21T06:41:23Z</DateUtc></StartTime><FrequencyChanges><FrequencyChange><Frequency dt:dt="r8">2699990000</Frequency><Timestamp dt:dt="r8">1.38046687259144E+15</Timestamp><Cur…	좌우반구com(split BVF)_3-041-1	75.027	1.0.0.167	1	477521171	Professional	2.0.10.242	2.0.10.353	06-21-2021	2021-06-21 오전 6:41:24	15:41:24	2.0.10.248	217	1	z	인연	인	연	NULL	NULL	NULL	98	1	85	NULL	NULL	NULL	KSY	List2	0		0	0	694076	186		0	0	1	z	0	6	694262	0	z	527
좌우반구com(split BVF)_3	41	1	<?xml version="1.0"?>\n<Clock xmlns:dt="urn:schemas-microsoft-com:datatypes"><Description dt:dt="string">E-Prime Primary Realtime Clock</Description><StartTime><Timestamp dt:dt="int">0</Timestamp><DateUtc dt:dt="string">2021-06-21T06:41:23Z</DateUtc></StartTime><FrequencyChanges><FrequencyChange><Frequency dt:dt="r8">2699990000</Frequency><Timestamp dt:dt="r8">1.38046687259144E+15</Timestamp><Cur…	좌우반구com(split BVF)_3-041-1	75.027	1.0.0.167	1	477521171	Professional	2.0.10.242	2.0.10.353	06-21-2021	2021-06-21 오전 6:41:24	15:41:24	2.0.10.248	82	2	{/}	일려	일	려	97	1	82	NULL	NULL	NULL	NULL	NULL	NULL	KSY2	List1	NULL	NULL	NULL	NULL	NULL	NULL	NULL	NULL	NULL	1	{/}	1	6	244303	0	{/}	753
좌우반구com(split BVF)_3	41	1	<?xml version="1.0"?>\n<Clock xmlns:dt="urn:schemas-microsoft-com:datatypes"><Description dt:dt="string">E-Prime Primary Realtime Clock</Description><StartTime><Timestamp dt:dt="int">0</Timestamp><DateUtc dt:dt="string">2021-06-21T06:41:23Z</DateUtc></StartTime><FrequencyChanges><FrequencyChange><Frequency dt:dt="r8">2699990000</Frequency><Timestamp dt:dt="r8">1.38046687259144E+15</Timestamp><Cur…	좌우반구com(split BVF)_3-041-1	75.027	1.0.0.167	1	477521171	Professional	2.0.10.242	2.0.10.353	06-21-2021	2021-06-21 오전 6:41:24	15:41:24	2.0.10.248	48	2	{/}	일섭	일	섭	122	1	48	NULL	NULL	NULL	NULL	NULL	NULL	KSY3	List1	NULL	NULL	NULL	NULL	NULL	NULL	NULL	NULL	NULL	1	{/}	1	6	152949	0	{/}	596
좌우반구com(split BVF)_3	41	1	<?xml version="1.0"?>\n<Clock xmlns:dt="urn:schemas-microsoft-com:datatypes"><Description dt:dt="string">E-Prime Primary Realtime Clock</Description><StartTime><Timestamp dt:dt="int">0</Timestamp><DateUtc dt:dt="string">2021-06-21T06:41:23Z</DateUtc></StartTime><FrequencyChanges><FrequencyChange><Frequency dt:dt="r8">2699990000</Frequency><Timestamp dt:dt="r8">1.38046687259144E+15</Timestamp><Cur…	좌우반구com(split BVF)_3-041-1	75.027	1.0.0.167	1	477521171	Professional	2.0.10.242	2.0.10.353	06-21-2021	2021-06-21 오전 6:41:24	15:41:24	2.0.10.248	234	2	{/}	임택	임	택	NULL	NULL	NULL	82	1	102	NULL	NULL	NULL	KSY3	List2	NULL	NULL	NULL	NULL	NULL	NULL	NULL	NULL	NULL	1	{/}	0	7	745591	0	{/}	1092
좌우반구com(split BVF)_3	41	1	<?xml version="1.0"?>\n<Clock xmlns:dt="urn:schemas-microsoft-com:datatypes"><Description dt:dt="string">E-Prime Primary Realtime Clock</Description><StartTime><Timestamp dt:dt="int">0</Timestamp><DateUtc dt:dt="string">2021-06-21T06:41:23Z</DateUtc></StartTime><FrequencyChanges><FrequencyChange><Frequency dt:dt="r8">2699990000</Frequency><Timestamp dt:dt="r8">1.38046687259144E+15</Timestamp><Cur…	좌우반구com(split BVF)_3-041-1	75.027	1.0.0.167	1	477521171	Professional	2.0.10.242	2.0.10.353	06-21-2021	2021-06-21 오전 6:41:24	15:41:24	2.0.10.248	65	1	z	입구	입	구	62	1	65	NULL	NULL	NULL	NULL	NULL	NULL	KSY	List1	0		0	0	198840	186		0	0	1	z	0	6	199026	0	z	333
좌우반구com(split BVF)_3	41	1	<?xml version="1.0"?>\n<Clock xmlns:dt="urn:schemas-microsoft-com:datatypes"><Description dt:dt="string">E-Prime Primary Realtime Clock</Description><StartTime><Timestamp dt:dt="int">0</Timestamp><DateUtc dt:dt="string">2021-06-21T06:41:23Z</DateUtc></StartTime><FrequencyChanges><FrequencyChange><Frequency dt:dt="r8">2699990000</Frequency><Timestamp dt:dt="r8">1.38046687259144E+15</Timestamp><Cur…	좌우반구com(split BVF)_3-041-1	75.027	1.0.0.167	1	477521171	Professional	2.0.10.242	2.0.10.353	06-21-2021	2021-06-21 오전 6:41:24	15:41:24	2.0.10.248	35	2	{/}	입목	입	목	80	1	35	NULL	NULL	NULL	NULL	NULL	NULL	KSY	List1	0		0	-1	117762	187		0	0	1	{/}	0	7	117949	0	{/}	523
좌우반구com(split BVF)_3	41	1	<?xml version="1.0"?>\n<Clock xmlns:dt="urn:schemas-microsoft-com:datatypes"><Description dt:dt="string">E-Prime Primary Realtime Clock</Description><StartTime><Timestamp dt:dt="int">0</Timestamp><DateUtc dt:dt="string">2021-06-21T06:41:23Z</DateUtc></StartTime><FrequencyChanges><FrequencyChange><Frequency dt:dt="r8">2699990000</Frequency><Timestamp dt:dt="r8">1.38046687259144E+15</Timestamp><Cur…	좌우반구com(split BVF)_3-041-1	75.027	1.0.0.167	1	477521171	Professional	2.0.10.242	2.0.10.353	06-21-2021	2021-06-21 오전 6:41:24	15:41:24	2.0.10.248	38	2	{/}	입화	입	화	129	1	38	NULL	NULL	NULL	NULL	NULL	NULL	KSY	List1	0		1	-1	125932	187		0	0	1	{/}	0	7	126119	0	{/}	570
좌우반구com(split BVF)_3	41	1	<?xml version="1.0"?>\n<Clock xmlns:dt="urn:schemas-microsoft-com:datatypes"><Description dt:dt="string">E-Prime Primary Realtime Clock</Description><StartTime><Timestamp dt:dt="int">0</Timestamp><DateUtc dt:dt="string">2021-06-21T06:41:23Z</DateUtc></StartTime><FrequencyChanges><FrequencyChange><Frequency dt:dt="r8">2699990000</Frequency><Timestamp dt:dt="r8">1.38046687259144E+15</Timestamp><Cur…	좌우반구com(split BVF)_3-041-1	75.027	1.0.0.167	1	477521171	Professional	2.0.10.242	2.0.10.353	06-21-2021	2021-06-21 오전 6:41:24	15:41:24	2.0.10.248	25	2	{/}	자름	자	름	9	1	25	NULL	NULL	NULL	NULL	NULL	NULL	KSY3	List1	NULL	NULL	NULL	NULL	NULL	NULL	NULL	NULL	NULL	0	{/}	0	6	89945	0	z	888
좌우반구com(split BVF)_3	41	1	<?xml version="1.0"?>\n<Clock xmlns:dt="urn:schemas-microsoft-com:datatypes"><Description dt:dt="string">E-Prime Primary Realtime Clock</Description><StartTime><Timestamp dt:dt="int">0</Timestamp><DateUtc dt:dt="string">2021-06-21T06:41:23Z</DateUtc></StartTime><FrequencyChanges><FrequencyChange><Frequency dt:dt="r8">2699990000</Frequency><Timestamp dt:dt="r8">1.38046687259144E+15</Timestamp><Cur…	좌우반구com(split BVF)_3-041-1	75.027	1.0.0.167	1	477521171	Professional	2.0.10.242	2.0.10.353	06-21-2021	2021-06-21 오전 6:41:24	15:41:24	2.0.10.248	270	1	z	자리	자	리	NULL	NULL	NULL	NULL	NULL	NULL	73	1	6	KSY	List3	0		0	-1	889899	186		0	0	1	z	1	6	890085	0	z	532
좌우반구com(split BVF)_3	41	1	<?xml version="1.0"?>\n<Clock xmlns:dt="urn:schemas-microsoft-com:datatypes"><Description dt:dt="string">E-Prime Primary Realtime Clock</Description><StartTime><Timestamp dt:dt="int">0</Timestamp><DateUtc dt:dt="string">2021-06-21T06:41:23Z</DateUtc></StartTime><FrequencyChanges><FrequencyChange><Frequency dt:dt="r8">2699990000</Frequency><Timestamp dt:dt="r8">1.38046687259144E+15</Timestamp><Cur…	좌우반구com(split BVF)_3-041-1	75.027	1.0.0.167	1	477521171	Professional	2.0.10.242	2.0.10.353	06-21-2021	2021-06-21 오전 6:41:24	15:41:24	2.0.10.248	286	1	z	자본	자	본	NULL	NULL	NULL	NULL	NULL	NULL	77	1	22	KSY	List3	0		0	-1	935656	186		0	0	1	z	1	6	935842	0	z	558
좌우반구com(split BVF)_3	41	1	<?xml version="1.0"?>\n<Clock xmlns:dt="urn:schemas-microsoft-com:datatypes"><Description dt:dt="string">E-Prime Primary Realtime Clock</Description><StartTime><Timestamp dt:dt="int">0</Timestamp><DateUtc dt:dt="string">2021-06-21T06:41:23Z</DateUtc></StartTime><FrequencyChanges><FrequencyChange><Frequency dt:dt="r8">2699990000</Frequency><Timestamp dt:dt="r8">1.38046687259144E+15</Timestamp><Cur…	좌우반구com(split BVF)_3-041-1	75.027	1.0.0.167	1	477521171	Professional	2.0.10.242	2.0.10.353	06-21-2021	2021-06-21 오전 6:41:24	15:41:24	2.0.10.248	369	1	z	자체	자	체	NULL	NULL	NULL	NULL	NULL	NULL	55	1	105	KSY	List3	0		1	-1	1177409	187		0	0	1	z	0	7	1177596	0	z	559
좌우반구com(split BVF)_3	41	1	<?xml version="1.0"?>\n<Clock xmlns:dt="urn:schemas-microsoft-com:datatypes"><Description dt:dt="string">E-Prime Primary Realtime Clock</Description><StartTime><Timestamp dt:dt="int">0</Timestamp><DateUtc dt:dt="string">2021-06-21T06:41:23Z</DateUtc></StartTime><FrequencyChanges><FrequencyChange><Frequency dt:dt="r8">2699990000</Frequency><Timestamp dt:dt="r8">1.38046687259144E+15</Timestamp><Cur…	좌우반구com(split BVF)_3-041-1	75.027	1.0.0.167	1	477521171	Professional	2.0.10.242	2.0.10.353	06-21-2021	2021-06-21 오전 6:41:24	15:41:24	2.0.10.248	328	2	{/}	작락	작	락	NULL	NULL	NULL	NULL	NULL	NULL	4	1	64	KSY2	List3	NULL	NULL	NULL	NULL	NULL	NULL	NULL	NULL	NULL	1	{/}	0	7	1058239	0	{/}	782
좌우반구com(split BVF)_3	41	1	<?xml version="1.0"?>\n<Clock xmlns:dt="urn:schemas-microsoft-com:datatypes"><Description dt:dt="string">E-Prime Primary Realtime Clock</Description><StartTime><Timestamp dt:dt="int">0</Timestamp><DateUtc dt:dt="string">2021-06-21T06:41:23Z</DateUtc></StartTime><FrequencyChanges><FrequencyChange><Frequency dt:dt="r8">2699990000</Frequency><Timestamp dt:dt="r8">1.38046687259144E+15</Timestamp><Cur…	좌우반구com(split BVF)_3-041-1	75.027	1.0.0.167	1	477521171	Professional	2.0.10.242	2.0.10.353	06-21-2021	2021-06-21 오전 6:41:24	15:41:24	2.0.10.248	275	1	z	작품	작	품	NULL	NULL	NULL	NULL	NULL	NULL	91	1	11	KSY	List3	0		0	-1	904027	187		0	0	1	z	0	7	904214	0	z	483
좌우반구com(split BVF)_3	41	1	<?xml version="1.0"?>\n<Clock xmlns:dt="urn:schemas-microsoft-com:datatypes"><Description dt:dt="string">E-Prime Primary Realtime Clock</Description><StartTime><Timestamp dt:dt="int">0</Timestamp><DateUtc dt:dt="string">2021-06-21T06:41:23Z</DateUtc></StartTime><FrequencyChanges><FrequencyChange><Frequency dt:dt="r8">2699990000</Frequency><Timestamp dt:dt="r8">1.38046687259144E+15</Timestamp><Cur…	좌우반구com(split BVF)_3-041-1	75.027	1.0.0.167	1	477521171	Professional	2.0.10.242	2.0.10.353	06-21-2021	2021-06-21 오전 6:41:24	15:41:24	2.0.10.248	249	1	z	재계	재	계	NULL	NULL	NULL	39	1	117	NULL	NULL	NULL	KSY	List2	0		1	-1	789521	187		0	0	1	z	0	7	789708	0	z	727
좌우반구com(split BVF)_3	41	1	<?xml version="1.0"?>\n<Clock xmlns:dt="urn:schemas-microsoft-com:datatypes"><Description dt:dt="string">E-Prime Primary Realtime Clock</Description><StartTime><Timestamp dt:dt="int">0</Timestamp><DateUtc dt:dt="string">2021-06-21T06:41:23Z</DateUtc></StartTime><FrequencyChanges><FrequencyChange><Frequency dt:dt="r8">2699990000</Frequency><Timestamp dt:dt="r8">1.38046687259144E+15</Timestamp><Cur…	좌우반구com(split BVF)_3-041-1	75.027	1.0.0.167	1	477521171	Professional	2.0.10.242	2.0.10.353	06-21-2021	2021-06-21 오전 6:41:24	15:41:24	2.0.10.248	117	2	{/}	적태	적	태	88	1	117	NULL	NULL	NULL	NULL	NULL	NULL	KSY3	List1	NULL	NULL	NULL	NULL	NULL	NULL	NULL	NULL	NULL	1	{/}	0	7	344721	0	{/}	827
좌우반구com(split BVF)_3	41	1	<?xml version="1.0"?>\n<Clock xmlns:dt="urn:schemas-microsoft-com:datatypes"><Description dt:dt="string">E-Prime Primary Realtime Clock</Description><StartTime><Timestamp dt:dt="int">0</Timestamp><DateUtc dt:dt="string">2021-06-21T06:41:23Z</DateUtc></StartTime><FrequencyChanges><FrequencyChange><Frequency dt:dt="r8">2699990000</Frequency><Timestamp dt:dt="r8">1.38046687259144E+15</Timestamp><Cur…	좌우반구com(split BVF)_3-041-1	75.027	1.0.0.167	1	477521171	Professional	2.0.10.242	2.0.10.353	06-21-2021	2021-06-21 오전 6:41:24	15:41:24	2.0.10.248	110	1	z	전략	전	략	93	1	110	NULL	NULL	NULL	NULL	NULL	NULL	KSY	List1	0		0	-1	323968	187		0	0	1	z	0	7	324155	0	z	345
좌우반구com(split BVF)_3	41	1	<?xml version="1.0"?>\n<Clock xmlns:dt="urn:schemas-microsoft-com:datatypes"><Description dt:dt="string">E-Prime Primary Realtime Clock</Description><StartTime><Timestamp dt:dt="int">0</Timestamp><DateUtc dt:dt="string">2021-06-21T06:41:23Z</DateUtc></StartTime><FrequencyChanges><FrequencyChange><Frequency dt:dt="r8">2699990000</Frequency><Timestamp dt:dt="r8">1.38046687259144E+15</Timestamp><Cur…	좌우반구com(split BVF)_3-041-1	75.027	1.0.0.167	1	477521171	Professional	2.0.10.242	2.0.10.353	06-21-2021	2021-06-21 오전 6:41:24	15:41:24	2.0.10.248	377	1	z	전통	전	통	NULL	NULL	NULL	NULL	NULL	NULL	100	1	113	KSY	List3	0		0	-1	1200561	187		0	0	1	z	0	7	1200748	0	z	414
좌우반구com(split BVF)_3	41	1	<?xml version="1.0"?>\n<Clock xmlns:dt="urn:schemas-microsoft-com:datatypes"><Description dt:dt="string">E-Prime Primary Realtime Clock</Description><StartTime><Timestamp dt:dt="int">0</Timestamp><DateUtc dt:dt="string">2021-06-21T06:41:23Z</DateUtc></StartTime><FrequencyChanges><FrequencyChange><Frequency dt:dt="r8">2699990000</Frequency><Timestamp dt:dt="r8">1.38046687259144E+15</Timestamp><Cur…	좌우반구com(split BVF)_3-041-1	75.027	1.0.0.167	1	477521171	Professional	2.0.10.242	2.0.10.353	06-21-2021	2021-06-21 오전 6:41:24	15:41:24	2.0.10.248	24	2	{/}	전필	전	필	89	1	24	NULL	NULL	NULL	NULL	NULL	NULL	KSY2	List1	NULL	NULL	NULL	NULL	NULL	NULL	NULL	NULL	NULL	0	{/}	0	7	86920	0	z	825
좌우반구com(split BVF)_3	41	1	<?xml version="1.0"?>\n<Clock xmlns:dt="urn:schemas-microsoft-com:datatypes"><Description dt:dt="string">E-Prime Primary Realtime Clock</Description><StartTime><Timestamp dt:dt="int">0</Timestamp><DateUtc dt:dt="string">2021-06-21T06:41:23Z</DateUtc></StartTime><FrequencyChanges><FrequencyChange><Frequency dt:dt="r8">2699990000</Frequency><Timestamp dt:dt="r8">1.38046687259144E+15</Timestamp><Cur…	좌우반구com(split BVF)_3-041-1	75.027	1.0.0.167	1	477521171	Professional	2.0.10.242	2.0.10.353	06-21-2021	2021-06-21 오전 6:41:24	15:41:24	2.0.10.248	361	1	z	절감	절	감	NULL	NULL	NULL	NULL	NULL	NULL	36	1	97	KSY	List3	0		0	-1	1155204	186		0	0	1	z	1	6	1155390	0	z	504
좌우반구com(split BVF)_3	41	1	<?xml version="1.0"?>\n<Clock xmlns:dt="urn:schemas-microsoft-com:datatypes"><Description dt:dt="string">E-Prime Primary Realtime Clock</Description><StartTime><Timestamp dt:dt="int">0</Timestamp><DateUtc dt:dt="string">2021-06-21T06:41:23Z</DateUtc></StartTime><FrequencyChanges><FrequencyChange><Frequency dt:dt="r8">2699990000</Frequency><Timestamp dt:dt="r8">1.38046687259144E+15</Timestamp><Cur…	좌우반구com(split BVF)_3-041-1	75.027	1.0.0.167	1	477521171	Professional	2.0.10.242	2.0.10.353	06-21-2021	2021-06-21 오전 6:41:24	15:41:24	2.0.10.248	10	2	{/}	절보	절	보	43	1	10	NULL	NULL	NULL	NULL	NULL	NULL	KSY	List1	0		0	-1	47054	187		0	0	1	{/}	0	7	47241	0	{/}	472
좌우반구com(split BVF)_3	41	1	<?xml version="1.0"?>\n<Clock xmlns:dt="urn:schemas-microsoft-com:datatypes"><Description dt:dt="string">E-Prime Primary Realtime Clock</Description><StartTime><Timestamp dt:dt="int">0</Timestamp><DateUtc dt:dt="string">2021-06-21T06:41:23Z</DateUtc></StartTime><FrequencyChanges><FrequencyChange><Frequency dt:dt="r8">2699990000</Frequency><Timestamp dt:dt="r8">1.38046687259144E+15</Timestamp><Cur…	좌우반구com(split BVF)_3-041-1	75.027	1.0.0.167	1	477521171	Professional	2.0.10.242	2.0.10.353	06-21-2021	2021-06-21 오전 6:41:24	15:41:24	2.0.10.248	215	2	{/}	절속	절	속	NULL	NULL	NULL	107	1	83	NULL	NULL	NULL	KSY	List2	0		0	0	687785	186		0	0	1	{/}	0	6	687971	0	{/}	858
좌우반구com(split BVF)_3	41	1	<?xml version="1.0"?>\n<Clock xmlns:dt="urn:schemas-microsoft-com:datatypes"><Description dt:dt="string">E-Prime Primary Realtime Clock</Description><StartTime><Timestamp dt:dt="int">0</Timestamp><DateUtc dt:dt="string">2021-06-21T06:41:23Z</DateUtc></StartTime><FrequencyChanges><FrequencyChange><Frequency dt:dt="r8">2699990000</Frequency><Timestamp dt:dt="r8">1.38046687259144E+15</Timestamp><Cur…	좌우반구com(split BVF)_3-041-1	75.027	1.0.0.167	1	477521171	Professional	2.0.10.242	2.0.10.353	06-21-2021	2021-06-21 오전 6:41:24	15:41:24	2.0.10.248	247	1	z	절차	절	차	NULL	NULL	NULL	25	1	115	NULL	NULL	NULL	KSY	List2	0		0	-1	782897	187		0	0	1	z	0	7	783084	0	z	471
좌우반구com(split BVF)_3	41	1	<?xml version="1.0"?>\n<Clock xmlns:dt="urn:schemas-microsoft-com:datatypes"><Description dt:dt="string">E-Prime Primary Realtime Clock</Description><StartTime><Timestamp dt:dt="int">0</Timestamp><DateUtc dt:dt="string">2021-06-21T06:41:23Z</DateUtc></StartTime><FrequencyChanges><FrequencyChange><Frequency dt:dt="r8">2699990000</Frequency><Timestamp dt:dt="r8">1.38046687259144E+15</Timestamp><Cur…	좌우반구com(split BVF)_3-041-1	75.027	1.0.0.167	1	477521171	Professional	2.0.10.242	2.0.10.353	06-21-2021	2021-06-21 오전 6:41:24	15:41:24	2.0.10.248	346	1	z	정도	정	도	NULL	NULL	NULL	NULL	NULL	NULL	27	1	82	KSY	List3	0		0	-1	1111366	187		0	0	1	z	0	7	1111553	0	z	603
좌우반구com(split BVF)_3	41	1	<?xml version="1.0"?>\n<Clock xmlns:dt="urn:schemas-microsoft-com:datatypes"><Description dt:dt="string">E-Prime Primary Realtime Clock</Description><StartTime><Timestamp dt:dt="int">0</Timestamp><DateUtc dt:dt="string">2021-06-21T06:41:23Z</DateUtc></StartTime><FrequencyChanges><FrequencyChange><Frequency dt:dt="r8">2699990000</Frequency><Timestamp dt:dt="r8">1.38046687259144E+15</Timestamp><Cur…	좌우반구com(split BVF)_3-041-1	75.027	1.0.0.167	1	477521171	Professional	2.0.10.242	2.0.10.353	06-21-2021	2021-06-21 오전 6:41:24	15:41:24	2.0.10.248	66	1	z	정오	정	오	103	1	66	NULL	NULL	NULL	NULL	NULL	NULL	KSY	List1	0		0	-1	201372	187		0	0	1	z	0	7	201559	0	z	295
좌우반구com(split BVF)_3	41	1	<?xml version="1.0"?>\n<Clock xmlns:dt="urn:schemas-microsoft-com:datatypes"><Description dt:dt="string">E-Prime Primary Realtime Clock</Description><StartTime><Timestamp dt:dt="int">0</Timestamp><DateUtc dt:dt="string">2021-06-21T06:41:23Z</DateUtc></StartTime><FrequencyChanges><FrequencyChange><Frequency dt:dt="r8">2699990000</Frequency><Timestamp dt:dt="r8">1.38046687259144E+15</Timestamp><Cur…	좌우반구com(split BVF)_3-041-1	75.027	1.0.0.167	1	477521171	Professional	2.0.10.242	2.0.10.353	06-21-2021	2021-06-21 오전 6:41:24	15:41:24	2.0.10.248	321	1	z	정책	정	책	NULL	NULL	NULL	NULL	NULL	NULL	8	1	57	KSY	List3	0		0	-1	1038006	186		0	0	1	z	1	6	1038192	0	z	638
좌우반구com(split BVF)_3	41	1	<?xml version="1.0"?>\n<Clock xmlns:dt="urn:schemas-microsoft-com:datatypes"><Description dt:dt="string">E-Prime Primary Realtime Clock</Description><StartTime><Timestamp dt:dt="int">0</Timestamp><DateUtc dt:dt="string">2021-06-21T06:41:23Z</DateUtc></StartTime><FrequencyChanges><FrequencyChange><Frequency dt:dt="r8">2699990000</Frequency><Timestamp dt:dt="r8">1.38046687259144E+15</Timestamp><Cur…	좌우반구com(split BVF)_3-041-1	75.027	1.0.0.167	1	477521171	Professional	2.0.10.242	2.0.10.353	06-21-2021	2021-06-21 오전 6:41:24	15:41:24	2.0.10.248	252	2	{/}	제경	제	경	NULL	NULL	NULL	40	1	120	NULL	NULL	NULL	KSY3	List2	NULL	NULL	NULL	NULL	NULL	NULL	NULL	NULL	NULL	1	{/}	1	6	798318	0	{/}	1253
좌우반구com(split BVF)_3	41	1	<?xml version="1.0"?>\n<Clock xmlns:dt="urn:schemas-microsoft-com:datatypes"><Description dt:dt="string">E-Prime Primary Realtime Clock</Description><StartTime><Timestamp dt:dt="int">0</Timestamp><DateUtc dt:dt="string">2021-06-21T06:41:23Z</DateUtc></StartTime><FrequencyChanges><FrequencyChange><Frequency dt:dt="r8">2699990000</Frequency><Timestamp dt:dt="r8">1.38046687259144E+15</Timestamp><Cur…	좌우반구com(split BVF)_3-041-1	75.027	1.0.0.167	1	477521171	Professional	2.0.10.242	2.0.10.353	06-21-2021	2021-06-21 오전 6:41:24	15:41:24	2.0.10.248	162	1	z	제도	제	도	NULL	NULL	NULL	127	1	30	NULL	NULL	NULL	KSY	List2	0		0	0	532094	186		0	0	1	z	0	6	532280	0	z	1105
좌우반구com(split BVF)_3	41	1	<?xml version="1.0"?>\n<Clock xmlns:dt="urn:schemas-microsoft-com:datatypes"><Description dt:dt="string">E-Prime Primary Realtime Clock</Description><StartTime><Timestamp dt:dt="int">0</Timestamp><DateUtc dt:dt="string">2021-06-21T06:41:23Z</DateUtc></StartTime><FrequencyChanges><FrequencyChange><Frequency dt:dt="r8">2699990000</Frequency><Timestamp dt:dt="r8">1.38046687259144E+15</Timestamp><Cur…	좌우반구com(split BVF)_3-041-1	75.027	1.0.0.167	1	477521171	Professional	2.0.10.242	2.0.10.353	06-21-2021	2021-06-21 오전 6:41:24	15:41:24	2.0.10.248	396	2	{/}	제란	제	란	NULL	NULL	NULL	NULL	NULL	NULL	130	1	132	KSY2	List3	NULL	NULL	NULL	NULL	NULL	NULL	NULL	NULL	NULL	0	{/}	0	7	1254062	0	z	835
좌우반구com(split BVF)_3	41	1	<?xml version="1.0"?>\n<Clock xmlns:dt="urn:schemas-microsoft-com:datatypes"><Description dt:dt="string">E-Prime Primary Realtime Clock</Description><StartTime><Timestamp dt:dt="int">0</Timestamp><DateUtc dt:dt="string">2021-06-21T06:41:23Z</DateUtc></StartTime><FrequencyChanges><FrequencyChange><Frequency dt:dt="r8">2699990000</Frequency><Timestamp dt:dt="r8">1.38046687259144E+15</Timestamp><Cur…	좌우반구com(split BVF)_3-041-1	75.027	1.0.0.167	1	477521171	Professional	2.0.10.242	2.0.10.353	06-21-2021	2021-06-21 오전 6:41:24	15:41:24	2.0.10.248	11	1	z	제안	제	안	26	1	11	NULL	NULL	NULL	NULL	NULL	NULL	KSY	List1	0		0	-1	49733	187		0	0	1	z	0	7	49920	0	z	450
좌우반구com(split BVF)_3	41	1	<?xml version="1.0"?>\n<Clock xmlns:dt="urn:schemas-microsoft-com:datatypes"><Description dt:dt="string">E-Prime Primary Realtime Clock</Description><StartTime><Timestamp dt:dt="int">0</Timestamp><DateUtc dt:dt="string">2021-06-21T06:41:23Z</DateUtc></StartTime><FrequencyChanges><FrequencyChange><Frequency dt:dt="r8">2699990000</Frequency><Timestamp dt:dt="r8">1.38046687259144E+15</Timestamp><Cur…	좌우반구com(split BVF)_3-041-1	75.027	1.0.0.167	1	477521171	Professional	2.0.10.242	2.0.10.353	06-21-2021	2021-06-21 오전 6:41:24	15:41:24	2.0.10.248	272	1	z	제품	제	품	NULL	NULL	NULL	NULL	NULL	NULL	38	1	8	KSY	List3	0		0	-1	895550	187		0	0	1	z	0	7	895737	0	z	519
좌우반구com(split BVF)_3	41	1	<?xml version="1.0"?>\n<Clock xmlns:dt="urn:schemas-microsoft-com:datatypes"><Description dt:dt="string">E-Prime Primary Realtime Clock</Description><StartTime><Timestamp dt:dt="int">0</Timestamp><DateUtc dt:dt="string">2021-06-21T06:41:23Z</DateUtc></StartTime><FrequencyChanges><FrequencyChange><Frequency dt:dt="r8">2699990000</Frequency><Timestamp dt:dt="r8">1.38046687259144E+15</Timestamp><Cur…	좌우반구com(split BVF)_3-041-1	75.027	1.0.0.167	1	477521171	Professional	2.0.10.242	2.0.10.353	06-21-2021	2021-06-21 오전 6:41:24	15:41:24	2.0.10.248	302	1	z	조건	조	건	NULL	NULL	NULL	NULL	NULL	NULL	116	1	38	KSY	List3	0		0	-1	981346	187		0	0	1	z	0	7	981533	0	z	554
좌우반구com(split BVF)_3	41	1	<?xml version="1.0"?>\n<Clock xmlns:dt="urn:schemas-microsoft-com:datatypes"><Description dt:dt="string">E-Prime Primary Realtime Clock</Description><StartTime><Timestamp dt:dt="int">0</Timestamp><DateUtc dt:dt="string">2021-06-21T06:41:23Z</DateUtc></StartTime><FrequencyChanges><FrequencyChange><Frequency dt:dt="r8">2699990000</Frequency><Timestamp dt:dt="r8">1.38046687259144E+15</Timestamp><Cur…	좌우반구com(split BVF)_3-041-1	75.027	1.0.0.167	1	477521171	Professional	2.0.10.242	2.0.10.353	06-21-2021	2021-06-21 오전 6:41:24	15:41:24	2.0.10.248	334	1	z	조례	조	례	NULL	NULL	NULL	NULL	NULL	NULL	68	1	70	KSY	List3	0		0	-1	1075499	187		0	0	1	z	0	7	1075686	0	z	1087
좌우반구com(split BVF)_3	41	1	<?xml version="1.0"?>\n<Clock xmlns:dt="urn:schemas-microsoft-com:datatypes"><Description dt:dt="string">E-Prime Primary Realtime Clock</Description><StartTime><Timestamp dt:dt="int">0</Timestamp><DateUtc dt:dt="string">2021-06-21T06:41:23Z</DateUtc></StartTime><FrequencyChanges><FrequencyChange><Frequency dt:dt="r8">2699990000</Frequency><Timestamp dt:dt="r8">1.38046687259144E+15</Timestamp><Cur…	좌우반구com(split BVF)_3-041-1	75.027	1.0.0.167	1	477521171	Professional	2.0.10.242	2.0.10.353	06-21-2021	2021-06-21 오전 6:41:24	15:41:24	2.0.10.248	392	1	z	조직	조	직	NULL	NULL	NULL	NULL	NULL	NULL	30	1	128	KSY	List3	0		0	0	1242573	186		0	0	1	z	0	6	1242759	0	z	492
좌우반구com(split BVF)_3	41	1	<?xml version="1.0"?>\n<Clock xmlns:dt="urn:schemas-microsoft-com:datatypes"><Description dt:dt="string">E-Prime Primary Realtime Clock</Description><StartTime><Timestamp dt:dt="int">0</Timestamp><DateUtc dt:dt="string">2021-06-21T06:41:23Z</DateUtc></StartTime><FrequencyChanges><FrequencyChange><Frequency dt:dt="r8">2699990000</Frequency><Timestamp dt:dt="r8">1.38046687259144E+15</Timestamp><Cur…	좌우반구com(split BVF)_3-041-1	75.027	1.0.0.167	1	477521171	Professional	2.0.10.242	2.0.10.353	06-21-2021	2021-06-21 오전 6:41:24	15:41:24	2.0.10.248	329	1	z	종류	종	류	NULL	NULL	NULL	NULL	NULL	NULL	114	1	65	KSY	List3	0		0	0	1061038	186		0	0	1	z	0	6	1061224	0	z	573
좌우반구com(split BVF)_3	41	1	<?xml version="1.0"?>\n<Clock xmlns:dt="urn:schemas-microsoft-com:datatypes"><Description dt:dt="string">E-Prime Primary Realtime Clock</Description><StartTime><Timestamp dt:dt="int">0</Timestamp><DateUtc dt:dt="string">2021-06-21T06:41:23Z</DateUtc></StartTime><FrequencyChanges><FrequencyChange><Frequency dt:dt="r8">2699990000</Frequency><Timestamp dt:dt="r8">1.38046687259144E+15</Timestamp><Cur…	좌우반구com(split BVF)_3-041-1	75.027	1.0.0.167	1	477521171	Professional	2.0.10.242	2.0.10.353	06-21-2021	2021-06-21 오전 6:41:24	15:41:24	2.0.10.248	282	2	{/}	종백	종	백	NULL	NULL	NULL	NULL	NULL	NULL	74	1	18	KSY3	List3	NULL	NULL	NULL	NULL	NULL	NULL	NULL	NULL	NULL	1	{/}	0	7	923820	0	{/}	740
좌우반구com(split BVF)_3	41	1	<?xml version="1.0"?>\n<Clock xmlns:dt="urn:schemas-microsoft-com:datatypes"><Description dt:dt="string">E-Prime Primary Realtime Clock</Description><StartTime><Timestamp dt:dt="int">0</Timestamp><DateUtc dt:dt="string">2021-06-21T06:41:23Z</DateUtc></StartTime><FrequencyChanges><FrequencyChange><Frequency dt:dt="r8">2699990000</Frequency><Timestamp dt:dt="r8">1.38046687259144E+15</Timestamp><Cur…	좌우반구com(split BVF)_3-041-1	75.027	1.0.0.167	1	477521171	Professional	2.0.10.242	2.0.10.353	06-21-2021	2021-06-21 오전 6:41:24	15:41:24	2.0.10.248	242	2	{/}	죽거	죽	거	NULL	NULL	NULL	112	1	110	NULL	NULL	NULL	KSY	List2	0		0	0	768476	186		0	0	1	{/}	1	6	768662	0	{/}	573
좌우반구com(split BVF)_3	41	1	<?xml version="1.0"?>\n<Clock xmlns:dt="urn:schemas-microsoft-com:datatypes"><Description dt:dt="string">E-Prime Primary Realtime Clock</Description><StartTime><Timestamp dt:dt="int">0</Timestamp><DateUtc dt:dt="string">2021-06-21T06:41:23Z</DateUtc></StartTime><FrequencyChanges><FrequencyChange><Frequency dt:dt="r8">2699990000</Frequency><Timestamp dt:dt="r8">1.38046687259144E+15</Timestamp><Cur…	좌우반구com(split BVF)_3-041-1	75.027	1.0.0.167	1	477521171	Professional	2.0.10.242	2.0.10.353	06-21-2021	2021-06-21 오전 6:41:24	15:41:24	2.0.10.248	174	1	z	죽음	죽	음	NULL	NULL	NULL	97	1	42	NULL	NULL	NULL	KSY	List2	0		0	-1	566788	187		0	0	1	z	0	7	566975	0	z	650
좌우반구com(split BVF)_3	41	1	<?xml version="1.0"?>\n<Clock xmlns:dt="urn:schemas-microsoft-com:datatypes"><Description dt:dt="string">E-Prime Primary Realtime Clock</Description><StartTime><Timestamp dt:dt="int">0</Timestamp><DateUtc dt:dt="string">2021-06-21T06:41:23Z</DateUtc></StartTime><FrequencyChanges><FrequencyChange><Frequency dt:dt="r8">2699990000</Frequency><Timestamp dt:dt="r8">1.38046687259144E+15</Timestamp><Cur…	좌우반구com(split BVF)_3-041-1	75.027	1.0.0.167	1	477521171	Professional	2.0.10.242	2.0.10.353	06-21-2021	2021-06-21 오전 6:41:24	15:41:24	2.0.10.248	238	1	z	준거	준	거	NULL	NULL	NULL	61	1	106	NULL	NULL	NULL	KSY	List2	0		0	-1	757306	187		0	0	0	z	0	7	757493	0	{/}	448
좌우반구com(split BVF)_3	41	1	<?xml version="1.0"?>\n<Clock xmlns:dt="urn:schemas-microsoft-com:datatypes"><Description dt:dt="string">E-Prime Primary Realtime Clock</Description><StartTime><Timestamp dt:dt="int">0</Timestamp><DateUtc dt:dt="string">2021-06-21T06:41:23Z</DateUtc></StartTime><FrequencyChanges><FrequencyChange><Frequency dt:dt="r8">2699990000</Frequency><Timestamp dt:dt="r8">1.38046687259144E+15</Timestamp><Cur…	좌우반구com(split BVF)_3-041-1	75.027	1.0.0.167	1	477521171	Professional	2.0.10.242	2.0.10.353	06-21-2021	2021-06-21 오전 6:41:24	15:41:24	2.0.10.248	393	2	{/}	증력	증	력	NULL	NULL	NULL	NULL	NULL	NULL	35	1	129	KSY3	List3	NULL	NULL	NULL	NULL	NULL	NULL	NULL	NULL	NULL	0	{/}	0	7	1245452	0	z	1008
좌우반구com(split BVF)_3	41	1	<?xml version="1.0"?>\n<Clock xmlns:dt="urn:schemas-microsoft-com:datatypes"><Description dt:dt="string">E-Prime Primary Realtime Clock</Description><StartTime><Timestamp dt:dt="int">0</Timestamp><DateUtc dt:dt="string">2021-06-21T06:41:23Z</DateUtc></StartTime><FrequencyChanges><FrequencyChange><Frequency dt:dt="r8">2699990000</Frequency><Timestamp dt:dt="r8">1.38046687259144E+15</Timestamp><Cur…	좌우반구com(split BVF)_3-041-1	75.027	1.0.0.167	1	477521171	Professional	2.0.10.242	2.0.10.353	06-21-2021	2021-06-21 오전 6:41:24	15:41:24	2.0.10.248	356	1	z	증인	증	인	NULL	NULL	NULL	NULL	NULL	NULL	78	1	92	KSY	List3	0		1	-1	1141395	187		0	0	1	z	0	7	1141582	0	z	526
좌우반구com(split BVF)_3	41	1	<?xml version="1.0"?>\n<Clock xmlns:dt="urn:schemas-microsoft-com:datatypes"><Description dt:dt="string">E-Prime Primary Realtime Clock</Description><StartTime><Timestamp dt:dt="int">0</Timestamp><DateUtc dt:dt="string">2021-06-21T06:41:23Z</DateUtc></StartTime><FrequencyChanges><FrequencyChange><Frequency dt:dt="r8">2699990000</Frequency><Timestamp dt:dt="r8">1.38046687259144E+15</Timestamp><Cur…	좌우반구com(split BVF)_3-041-1	75.027	1.0.0.167	1	477521171	Professional	2.0.10.242	2.0.10.353	06-21-2021	2021-06-21 오전 6:41:24	15:41:24	2.0.10.248	229	2	{/}	지님	지	님	NULL	NULL	NULL	44	1	97	NULL	NULL	NULL	KSY3	List2	NULL	NULL	NULL	NULL	NULL	NULL	NULL	NULL	NULL	1	{/}	0	7	730876	0	{/}	490
좌우반구com(split BVF)_3	41	1	<?xml version="1.0"?>\n<Clock xmlns:dt="urn:schemas-microsoft-com:datatypes"><Description dt:dt="string">E-Prime Primary Realtime Clock</Description><StartTime><Timestamp dt:dt="int">0</Timestamp><DateUtc dt:dt="string">2021-06-21T06:41:23Z</DateUtc></StartTime><FrequencyChanges><FrequencyChange><Frequency dt:dt="r8">2699990000</Frequency><Timestamp dt:dt="r8">1.38046687259144E+15</Timestamp><Cur…	좌우반구com(split BVF)_3-041-1	75.027	1.0.0.167	1	477521171	Professional	2.0.10.242	2.0.10.353	06-21-2021	2021-06-21 오전 6:41:24	15:41:24	2.0.10.248	355	1	z	지적	지	적	NULL	NULL	NULL	NULL	NULL	NULL	21	1	91	KSY	List3	0		0	-1	1138050	187		0	0	1	z	0	7	1138237	0	z	1143
좌우반구com(split BVF)_3	41	1	<?xml version="1.0"?>\n<Clock xmlns:dt="urn:schemas-microsoft-com:datatypes"><Description dt:dt="string">E-Prime Primary Realtime Clock</Description><StartTime><Timestamp dt:dt="int">0</Timestamp><DateUtc dt:dt="string">2021-06-21T06:41:23Z</DateUtc></StartTime><FrequencyChanges><FrequencyChange><Frequency dt:dt="r8">2699990000</Frequency><Timestamp dt:dt="r8">1.38046687259144E+15</Timestamp><Cur…	좌우반구com(split BVF)_3-041-1	75.027	1.0.0.167	1	477521171	Professional	2.0.10.242	2.0.10.353	06-21-2021	2021-06-21 오전 6:41:24	15:41:24	2.0.10.248	299	1	z	지표	지	표	NULL	NULL	NULL	NULL	NULL	NULL	118	1	35	KSY	List3	0		0	-1	972869	187		0	0	1	z	0	7	973056	0	z	663
좌우반구com(split BVF)_3	41	1	<?xml version="1.0"?>\n<Clock xmlns:dt="urn:schemas-microsoft-com:datatypes"><Description dt:dt="string">E-Prime Primary Realtime Clock</Description><StartTime><Timestamp dt:dt="int">0</Timestamp><DateUtc dt:dt="string">2021-06-21T06:41:23Z</DateUtc></StartTime><FrequencyChanges><FrequencyChange><Frequency dt:dt="r8">2699990000</Frequency><Timestamp dt:dt="r8">1.38046687259144E+15</Timestamp><Cur…	좌우반구com(split BVF)_3-041-1	75.027	1.0.0.167	1	477521171	Professional	2.0.10.242	2.0.10.353	06-21-2021	2021-06-21 오전 6:41:24	15:41:24	2.0.10.248	198	1	z	지혜	지	혜	NULL	NULL	NULL	122	1	66	NULL	NULL	NULL	KSY	List2	0		0	-1	637696	186		0	0	1	z	1	6	637882	0	z	549
좌우반구com(split BVF)_3	41	1	<?xml version="1.0"?>\n<Clock xmlns:dt="urn:schemas-microsoft-com:datatypes"><Description dt:dt="string">E-Prime Primary Realtime Clock</Description><StartTime><Timestamp dt:dt="int">0</Timestamp><DateUtc dt:dt="string">2021-06-21T06:41:23Z</DateUtc></StartTime><FrequencyChanges><FrequencyChange><Frequency dt:dt="r8">2699990000</Frequency><Timestamp dt:dt="r8">1.38046687259144E+15</Timestamp><Cur…	좌우반구com(split BVF)_3-041-1	75.027	1.0.0.167	1	477521171	Professional	2.0.10.242	2.0.10.353	06-21-2021	2021-06-21 오전 6:41:24	15:41:24	2.0.10.248	159	2	{/}	직매	직	매	NULL	NULL	NULL	87	1	27	NULL	NULL	NULL	KSY	List2	0		0	-1	522377	187		0	0	0	{/}	0	7	522564	0		0
좌우반구com(split BVF)_3	41	1	<?xml version="1.0"?>\n<Clock xmlns:dt="urn:schemas-microsoft-com:datatypes"><Description dt:dt="string">E-Prime Primary Realtime Clock</Description><StartTime><Timestamp dt:dt="int">0</Timestamp><DateUtc dt:dt="string">2021-06-21T06:41:23Z</DateUtc></StartTime><FrequencyChanges><FrequencyChange><Frequency dt:dt="r8">2699990000</Frequency><Timestamp dt:dt="r8">1.38046687259144E+15</Timestamp><Cur…	좌우반구com(split BVF)_3-041-1	75.027	1.0.0.167	1	477521171	Professional	2.0.10.242	2.0.10.353	06-21-2021	2021-06-21 오전 6:41:24	15:41:24	2.0.10.248	104	1	z	직장	직	장	72	1	104	NULL	NULL	NULL	NULL	NULL	NULL	KSY	List1	0		0	-1	307734	187		0	0	1	z	0	7	307921	0	z	491
좌우반구com(split BVF)_3	41	1	<?xml version="1.0"?>\n<Clock xmlns:dt="urn:schemas-microsoft-com:datatypes"><Description dt:dt="string">E-Prime Primary Realtime Clock</Description><StartTime><Timestamp dt:dt="int">0</Timestamp><DateUtc dt:dt="string">2021-06-21T06:41:23Z</DateUtc></StartTime><FrequencyChanges><FrequencyChange><Frequency dt:dt="r8">2699990000</Frequency><Timestamp dt:dt="r8">1.38046687259144E+15</Timestamp><Cur…	좌우반구com(split BVF)_3-041-1	75.027	1.0.0.167	1	477521171	Professional	2.0.10.242	2.0.10.353	06-21-2021	2021-06-21 오전 6:41:24	15:41:24	2.0.10.248	22	2	{/}	진회	진	회	1	1	22	NULL	NULL	NULL	NULL	NULL	NULL	KSY3	List1	NULL	NULL	NULL	NULL	NULL	NULL	NULL	NULL	NULL	1	{/}	0	7	80962	0	{/}	1075
좌우반구com(split BVF)_3	41	1	<?xml version="1.0"?>\n<Clock xmlns:dt="urn:schemas-microsoft-com:datatypes"><Description dt:dt="string">E-Prime Primary Realtime Clock</Description><StartTime><Timestamp dt:dt="int">0</Timestamp><DateUtc dt:dt="string">2021-06-21T06:41:23Z</DateUtc></StartTime><FrequencyChanges><FrequencyChange><Frequency dt:dt="r8">2699990000</Frequency><Timestamp dt:dt="r8">1.38046687259144E+15</Timestamp><Cur…	좌우반구com(split BVF)_3-041-1	75.027	1.0.0.167	1	477521171	Professional	2.0.10.242	2.0.10.353	06-21-2021	2021-06-21 오전 6:41:24	15:41:24	2.0.10.248	330	1	z	질서	질	서	NULL	NULL	NULL	NULL	NULL	NULL	22	1	66	KSY	List3	0		0	-1	1063810	187		0	0	1	z	0	7	1063997	0	z	600
좌우반구com(split BVF)_3	41	1	<?xml version="1.0"?>\n<Clock xmlns:dt="urn:schemas-microsoft-com:datatypes"><Description dt:dt="string">E-Prime Primary Realtime Clock</Description><StartTime><Timestamp dt:dt="int">0</Timestamp><DateUtc dt:dt="string">2021-06-21T06:41:23Z</DateUtc></StartTime><FrequencyChanges><FrequencyChange><Frequency dt:dt="r8">2699990000</Frequency><Timestamp dt:dt="r8">1.38046687259144E+15</Timestamp><Cur…	좌우반구com(split BVF)_3-041-1	75.027	1.0.0.167	1	477521171	Professional	2.0.10.242	2.0.10.353	06-21-2021	2021-06-21 오전 6:41:24	15:41:24	2.0.10.248	353	1	z	차량	차	량	NULL	NULL	NULL	NULL	NULL	NULL	96	1	89	KSY	List3	0		0	-1	1132359	186		0	0	1	z	0	6	1132545	0	z	659
좌우반구com(split BVF)_3	41	1	<?xml version="1.0"?>\n<Clock xmlns:dt="urn:schemas-microsoft-com:datatypes"><Description dt:dt="string">E-Prime Primary Realtime Clock</Description><StartTime><Timestamp dt:dt="int">0</Timestamp><DateUtc dt:dt="string">2021-06-21T06:41:23Z</DateUtc></StartTime><FrequencyChanges><FrequencyChange><Frequency dt:dt="r8">2699990000</Frequency><Timestamp dt:dt="r8">1.38046687259144E+15</Timestamp><Cur…	좌우반구com(split BVF)_3-041-1	75.027	1.0.0.167	1	477521171	Professional	2.0.10.242	2.0.10.353	06-21-2021	2021-06-21 오전 6:41:24	15:41:24	2.0.10.248	19	1	z	차익	차	익	47	1	19	NULL	NULL	NULL	NULL	NULL	NULL	KSY	List1	0		0	-1	71912	186		0	0	1	z	1	6	72098	0	z	759
좌우반구com(split BVF)_3	41	1	<?xml version="1.0"?>\n<Clock xmlns:dt="urn:schemas-microsoft-com:datatypes"><Description dt:dt="string">E-Prime Primary Realtime Clock</Description><StartTime><Timestamp dt:dt="int">0</Timestamp><DateUtc dt:dt="string">2021-06-21T06:41:23Z</DateUtc></StartTime><FrequencyChanges><FrequencyChange><Frequency dt:dt="r8">2699990000</Frequency><Timestamp dt:dt="r8">1.38046687259144E+15</Timestamp><Cur…	좌우반구com(split BVF)_3-041-1	75.027	1.0.0.167	1	477521171	Professional	2.0.10.242	2.0.10.353	06-21-2021	2021-06-21 오전 6:41:24	15:41:24	2.0.10.248	32	2	{/}	착반	착	반	30	1	32	NULL	NULL	NULL	NULL	NULL	NULL	KSY3	List1	NULL	NULL	NULL	NULL	NULL	NULL	NULL	NULL	NULL	1	{/}	0	7	109685	0	{/}	785
좌우반구com(split BVF)_3	41	1	<?xml version="1.0"?>\n<Clock xmlns:dt="urn:schemas-microsoft-com:datatypes"><Description dt:dt="string">E-Prime Primary Realtime Clock</Description><StartTime><Timestamp dt:dt="int">0</Timestamp><DateUtc dt:dt="string">2021-06-21T06:41:23Z</DateUtc></StartTime><FrequencyChanges><FrequencyChange><Frequency dt:dt="r8">2699990000</Frequency><Timestamp dt:dt="r8">1.38046687259144E+15</Timestamp><Cur…	좌우반구com(split BVF)_3-041-1	75.027	1.0.0.167	1	477521171	Professional	2.0.10.242	2.0.10.353	06-21-2021	2021-06-21 오전 6:41:24	15:41:24	2.0.10.248	56	1	z	책임	책	임	112	1	56	NULL	NULL	NULL	NULL	NULL	NULL	KSY	List1	0		0	-1	174635	187		0	0	1	z	0	7	174822	0	z	291
좌우반구com(split BVF)_3	41	1	<?xml version="1.0"?>\n<Clock xmlns:dt="urn:schemas-microsoft-com:datatypes"><Description dt:dt="string">E-Prime Primary Realtime Clock</Description><StartTime><Timestamp dt:dt="int">0</Timestamp><DateUtc dt:dt="string">2021-06-21T06:41:23Z</DateUtc></StartTime><FrequencyChanges><FrequencyChange><Frequency dt:dt="r8">2699990000</Frequency><Timestamp dt:dt="r8">1.38046687259144E+15</Timestamp><Cur…	좌우반구com(split BVF)_3-041-1	75.027	1.0.0.167	1	477521171	Professional	2.0.10.242	2.0.10.353	06-21-2021	2021-06-21 오전 6:41:24	15:41:24	2.0.10.248	98	2	{/}	책희	책	희	104	1	98	NULL	NULL	NULL	NULL	NULL	NULL	KSY	List1	0		0	-1	291140	187		0	0	1	{/}	0	7	291327	0	{/}	494
좌우반구com(split BVF)_3	41	1	<?xml version="1.0"?>\n<Clock xmlns:dt="urn:schemas-microsoft-com:datatypes"><Description dt:dt="string">E-Prime Primary Realtime Clock</Description><StartTime><Timestamp dt:dt="int">0</Timestamp><DateUtc dt:dt="string">2021-06-21T06:41:23Z</DateUtc></StartTime><FrequencyChanges><FrequencyChange><Frequency dt:dt="r8">2699990000</Frequency><Timestamp dt:dt="r8">1.38046687259144E+15</Timestamp><Cur…	좌우반구com(split BVF)_3-041-1	75.027	1.0.0.167	1	477521171	Professional	2.0.10.242	2.0.10.353	06-21-2021	2021-06-21 오전 6:41:24	15:41:24	2.0.10.248	211	2	{/}	청휘	청	휘	NULL	NULL	NULL	1	1	79	NULL	NULL	NULL	KSY2	List2	NULL	NULL	NULL	NULL	NULL	NULL	NULL	NULL	NULL	1	{/}	0	6	676855	0	{/}	662
좌우반구com(split BVF)_3	41	1	<?xml version="1.0"?>\n<Clock xmlns:dt="urn:schemas-microsoft-com:datatypes"><Description dt:dt="string">E-Prime Primary Realtime Clock</Description><StartTime><Timestamp dt:dt="int">0</Timestamp><DateUtc dt:dt="string">2021-06-21T06:41:23Z</DateUtc></StartTime><FrequencyChanges><FrequencyChange><Frequency dt:dt="r8">2699990000</Frequency><Timestamp dt:dt="r8">1.38046687259144E+15</Timestamp><Cur…	좌우반구com(split BVF)_3-041-1	75.027	1.0.0.167	1	477521171	Professional	2.0.10.242	2.0.10.353	06-21-2021	2021-06-21 오전 6:41:24	15:41:24	2.0.10.248	131	2	{/}	체행	체	행	3	1	131	NULL	NULL	NULL	NULL	NULL	NULL	KSY2	List1	NULL	NULL	NULL	NULL	NULL	NULL	NULL	NULL	NULL	0	{/}	0	7	386826	0	z	1201
좌우반구com(split BVF)_3	41	1	<?xml version="1.0"?>\n<Clock xmlns:dt="urn:schemas-microsoft-com:datatypes"><Description dt:dt="string">E-Prime Primary Realtime Clock</Description><StartTime><Timestamp dt:dt="int">0</Timestamp><DateUtc dt:dt="string">2021-06-21T06:41:23Z</DateUtc></StartTime><FrequencyChanges><FrequencyChange><Frequency dt:dt="r8">2699990000</Frequency><Timestamp dt:dt="r8">1.38046687259144E+15</Timestamp><Cur…	좌우반구com(split BVF)_3-041-1	75.027	1.0.0.167	1	477521171	Professional	2.0.10.242	2.0.10.353	06-21-2021	2021-06-21 오전 6:41:24	15:41:24	2.0.10.248	394	1	z	체험	체	험	NULL	NULL	NULL	NULL	NULL	NULL	61	1	130	KSY	List3	0		0	-1	1248477	187		0	0	1	z	0	7	1248664	0	z	532
좌우반구com(split BVF)_3	41	1	<?xml version="1.0"?>\n<Clock xmlns:dt="urn:schemas-microsoft-com:datatypes"><Description dt:dt="string">E-Prime Primary Realtime Clock</Description><StartTime><Timestamp dt:dt="int">0</Timestamp><DateUtc dt:dt="string">2021-06-21T06:41:23Z</DateUtc></StartTime><FrequencyChanges><FrequencyChange><Frequency dt:dt="r8">2699990000</Frequency><Timestamp dt:dt="r8">1.38046687259144E+15</Timestamp><Cur…	좌우반구com(split BVF)_3-041-1	75.027	1.0.0.167	1	477521171	Professional	2.0.10.242	2.0.10.353	06-21-2021	2021-06-21 오전 6:41:24	15:41:24	2.0.10.248	341	1	z	최고	최	고	NULL	NULL	NULL	NULL	NULL	NULL	39	1	77	KSY	List3	0		0	0	1097265	186		0	0	1	z	0	6	1097451	0	z	434
좌우반구com(split BVF)_3	41	1	<?xml version="1.0"?>\n<Clock xmlns:dt="urn:schemas-microsoft-com:datatypes"><Description dt:dt="string">E-Prime Primary Realtime Clock</Description><StartTime><Timestamp dt:dt="int">0</Timestamp><DateUtc dt:dt="string">2021-06-21T06:41:23Z</DateUtc></StartTime><FrequencyChanges><FrequencyChange><Frequency dt:dt="r8">2699990000</Frequency><Timestamp dt:dt="r8">1.38046687259144E+15</Timestamp><Cur…	좌우반구com(split BVF)_3-041-1	75.027	1.0.0.167	1	477521171	Professional	2.0.10.242	2.0.10.353	06-21-2021	2021-06-21 오전 6:41:24	15:41:24	2.0.10.248	153	2	{/}	최여	최	여	NULL	NULL	NULL	38	1	21	NULL	NULL	NULL	KSY2	List2	NULL	NULL	NULL	NULL	NULL	NULL	NULL	NULL	NULL	1	{/}	0	7	502984	0	{/}	872
좌우반구com(split BVF)_3	41	1	<?xml version="1.0"?>\n<Clock xmlns:dt="urn:schemas-microsoft-com:datatypes"><Description dt:dt="string">E-Prime Primary Realtime Clock</Description><StartTime><Timestamp dt:dt="int">0</Timestamp><DateUtc dt:dt="string">2021-06-21T06:41:23Z</DateUtc></StartTime><FrequencyChanges><FrequencyChange><Frequency dt:dt="r8">2699990000</Frequency><Timestamp dt:dt="r8">1.38046687259144E+15</Timestamp><Cur…	좌우반구com(split BVF)_3-041-1	75.027	1.0.0.167	1	477521171	Professional	2.0.10.242	2.0.10.353	06-21-2021	2021-06-21 오전 6:41:24	15:41:24	2.0.10.248	166	2	{/}	최횟	최	횟	NULL	NULL	NULL	50	1	34	NULL	NULL	NULL	KSY2	List2	NULL	NULL	NULL	NULL	NULL	NULL	NULL	NULL	NULL	1	{/}	0	7	544383	0	{/}	712
좌우반구com(split BVF)_3	41	1	<?xml version="1.0"?>\n<Clock xmlns:dt="urn:schemas-microsoft-com:datatypes"><Description dt:dt="string">E-Prime Primary Realtime Clock</Description><StartTime><Timestamp dt:dt="int">0</Timestamp><DateUtc dt:dt="string">2021-06-21T06:41:23Z</DateUtc></StartTime><FrequencyChanges><FrequencyChange><Frequency dt:dt="r8">2699990000</Frequency><Timestamp dt:dt="r8">1.38046687259144E+15</Timestamp><Cur…	좌우반구com(split BVF)_3-041-1	75.027	1.0.0.167	1	477521171	Professional	2.0.10.242	2.0.10.353	06-21-2021	2021-06-21 오전 6:41:24	15:41:24	2.0.10.248	226	2	{/}	축허	축	허	NULL	NULL	NULL	65	1	94	NULL	NULL	NULL	KSY3	List2	NULL	NULL	NULL	NULL	NULL	NULL	NULL	NULL	NULL	1	{/}	0	7	722026	0	{/}	682
좌우반구com(split BVF)_3	41	1	<?xml version="1.0"?>\n<Clock xmlns:dt="urn:schemas-microsoft-com:datatypes"><Description dt:dt="string">E-Prime Primary Realtime Clock</Description><StartTime><Timestamp dt:dt="int">0</Timestamp><DateUtc dt:dt="string">2021-06-21T06:41:23Z</DateUtc></StartTime><FrequencyChanges><FrequencyChange><Frequency dt:dt="r8">2699990000</Frequency><Timestamp dt:dt="r8">1.38046687259144E+15</Timestamp><Cur…	좌우반구com(split BVF)_3-041-1	75.027	1.0.0.167	1	477521171	Professional	2.0.10.242	2.0.10.353	06-21-2021	2021-06-21 오전 6:41:24	15:41:24	2.0.10.248	250	2	{/}	축헤	축	헤	NULL	NULL	NULL	77	1	118	NULL	NULL	NULL	KSY3	List2	NULL	NULL	NULL	NULL	NULL	NULL	NULL	NULL	NULL	1	{/}	1	6	792640	0	{/}	483
좌우반구com(split BVF)_3	41	1	<?xml version="1.0"?>\n<Clock xmlns:dt="urn:schemas-microsoft-com:datatypes"><Description dt:dt="string">E-Prime Primary Realtime Clock</Description><StartTime><Timestamp dt:dt="int">0</Timestamp><DateUtc dt:dt="string">2021-06-21T06:41:23Z</DateUtc></StartTime><FrequencyChanges><FrequencyChange><Frequency dt:dt="r8">2699990000</Frequency><Timestamp dt:dt="r8">1.38046687259144E+15</Timestamp><Cur…	좌우반구com(split BVF)_3-041-1	75.027	1.0.0.167	1	477521171	Professional	2.0.10.242	2.0.10.353	06-21-2021	2021-06-21 오전 6:41:24	15:41:24	2.0.10.248	374	2	{/}	축희	축	희	NULL	NULL	NULL	NULL	NULL	NULL	34	1	110	KSY	List3	0		0	-1	1191444	187		0	0	1	{/}	0	7	1191631	0	{/}	691
좌우반구com(split BVF)_3	41	1	<?xml version="1.0"?>\n<Clock xmlns:dt="urn:schemas-microsoft-com:datatypes"><Description dt:dt="string">E-Prime Primary Realtime Clock</Description><StartTime><Timestamp dt:dt="int">0</Timestamp><DateUtc dt:dt="string">2021-06-21T06:41:23Z</DateUtc></StartTime><FrequencyChanges><FrequencyChange><Frequency dt:dt="r8">2699990000</Frequency><Timestamp dt:dt="r8">1.38046687259144E+15</Timestamp><Cur…	좌우반구com(split BVF)_3-041-1	75.027	1.0.0.167	1	477521171	Professional	2.0.10.242	2.0.10.353	06-21-2021	2021-06-21 오전 6:41:24	15:41:24	2.0.10.248	196	2	{/}	측개	측	개	NULL	NULL	NULL	74	1	64	NULL	NULL	NULL	KSY3	List2	NULL	NULL	NULL	NULL	NULL	NULL	NULL	NULL	NULL	1	{/}	1	6	632284	0	{/}	549
좌우반구com(split BVF)_3	41	1	<?xml version="1.0"?>\n<Clock xmlns:dt="urn:schemas-microsoft-com:datatypes"><Description dt:dt="string">E-Prime Primary Realtime Clock</Description><StartTime><Timestamp dt:dt="int">0</Timestamp><DateUtc dt:dt="string">2021-06-21T06:41:23Z</DateUtc></StartTime><FrequencyChanges><FrequencyChange><Frequency dt:dt="r8">2699990000</Frequency><Timestamp dt:dt="r8">1.38046687259144E+15</Timestamp><Cur…	좌우반구com(split BVF)_3-041-1	75.027	1.0.0.167	1	477521171	Professional	2.0.10.242	2.0.10.353	06-21-2021	2021-06-21 오전 6:41:24	15:41:24	2.0.10.248	164	1	z	치안	치	안	NULL	NULL	NULL	70	1	32	NULL	NULL	NULL	KSY	List2	0		0	-1	538838	187		0	0	1	z	0	7	539025	0	z	472
좌우반구com(split BVF)_3	41	1	<?xml version="1.0"?>\n<Clock xmlns:dt="urn:schemas-microsoft-com:datatypes"><Description dt:dt="string">E-Prime Primary Realtime Clock</Description><StartTime><Timestamp dt:dt="int">0</Timestamp><DateUtc dt:dt="string">2021-06-21T06:41:23Z</DateUtc></StartTime><FrequencyChanges><FrequencyChange><Frequency dt:dt="r8">2699990000</Frequency><Timestamp dt:dt="r8">1.38046687259144E+15</Timestamp><Cur…	좌우반구com(split BVF)_3-041-1	75.027	1.0.0.167	1	477521171	Professional	2.0.10.242	2.0.10.353	06-21-2021	2021-06-21 오전 6:41:24	15:41:24	2.0.10.248	188	2	{/}	치책	치	책	NULL	NULL	NULL	111	1	56	NULL	NULL	NULL	KSY2	List2	NULL	NULL	NULL	NULL	NULL	NULL	NULL	NULL	NULL	0	{/}	0	7	607520	0	z	1792
좌우반구com(split BVF)_3	41	1	<?xml version="1.0"?>\n<Clock xmlns:dt="urn:schemas-microsoft-com:datatypes"><Description dt:dt="string">E-Prime Primary Realtime Clock</Description><StartTime><Timestamp dt:dt="int">0</Timestamp><DateUtc dt:dt="string">2021-06-21T06:41:23Z</DateUtc></StartTime><FrequencyChanges><FrequencyChange><Frequency dt:dt="r8">2699990000</Frequency><Timestamp dt:dt="r8">1.38046687259144E+15</Timestamp><Cur…	좌우반구com(split BVF)_3-041-1	75.027	1.0.0.167	1	477521171	Professional	2.0.10.242	2.0.10.353	06-21-2021	2021-06-21 오전 6:41:24	15:41:24	2.0.10.248	74	2	{/}	치향	치	향	40	1	74	NULL	NULL	NULL	NULL	NULL	NULL	KSY2	List1	NULL	NULL	NULL	NULL	NULL	NULL	NULL	NULL	NULL	1	{/}	0	6	222711	0	{/}	408
좌우반구com(split BVF)_3	41	1	<?xml version="1.0"?>\n<Clock xmlns:dt="urn:schemas-microsoft-com:datatypes"><Description dt:dt="string">E-Prime Primary Realtime Clock</Description><StartTime><Timestamp dt:dt="int">0</Timestamp><DateUtc dt:dt="string">2021-06-21T06:41:23Z</DateUtc></StartTime><FrequencyChanges><FrequencyChange><Frequency dt:dt="r8">2699990000</Frequency><Timestamp dt:dt="r8">1.38046687259144E+15</Timestamp><Cur…	좌우반구com(split BVF)_3-041-1	75.027	1.0.0.167	1	477521171	Professional	2.0.10.242	2.0.10.353	06-21-2021	2021-06-21 오전 6:41:24	15:41:24	2.0.10.248	113	1	z	타격	타	격	119	1	113	NULL	NULL	NULL	NULL	NULL	NULL	KSY	List1	0		0	-1	333258	187		0	0	1	z	0	7	333445	0	z	663
좌우반구com(split BVF)_3	41	1	<?xml version="1.0"?>\n<Clock xmlns:dt="urn:schemas-microsoft-com:datatypes"><Description dt:dt="string">E-Prime Primary Realtime Clock</Description><StartTime><Timestamp dt:dt="int">0</Timestamp><DateUtc dt:dt="string">2021-06-21T06:41:23Z</DateUtc></StartTime><FrequencyChanges><FrequencyChange><Frequency dt:dt="r8">2699990000</Frequency><Timestamp dt:dt="r8">1.38046687259144E+15</Timestamp><Cur…	좌우반구com(split BVF)_3-041-1	75.027	1.0.0.167	1	477521171	Professional	2.0.10.242	2.0.10.353	06-21-2021	2021-06-21 오전 6:41:24	15:41:24	2.0.10.248	53	1	z	탈퇴	탈	퇴	65	1	53	NULL	NULL	NULL	NULL	NULL	NULL	KSY	List1	0		0	-1	166278	187		0	0	1	z	0	7	166465	0	z	720
좌우반구com(split BVF)_3	41	1	<?xml version="1.0"?>\n<Clock xmlns:dt="urn:schemas-microsoft-com:datatypes"><Description dt:dt="string">E-Prime Primary Realtime Clock</Description><StartTime><Timestamp dt:dt="int">0</Timestamp><DateUtc dt:dt="string">2021-06-21T06:41:23Z</DateUtc></StartTime><FrequencyChanges><FrequencyChange><Frequency dt:dt="r8">2699990000</Frequency><Timestamp dt:dt="r8">1.38046687259144E+15</Timestamp><Cur…	좌우반구com(split BVF)_3-041-1	75.027	1.0.0.167	1	477521171	Professional	2.0.10.242	2.0.10.353	06-21-2021	2021-06-21 오전 6:41:24	15:41:24	2.0.10.248	204	2	{/}	태스	태	스	NULL	NULL	NULL	23	1	72	NULL	NULL	NULL	KSY2	List2	NULL	NULL	NULL	NULL	NULL	NULL	NULL	NULL	NULL	1	{/}	0	7	655223	0	{/}	1241
좌우반구com(split BVF)_3	41	1	<?xml version="1.0"?>\n<Clock xmlns:dt="urn:schemas-microsoft-com:datatypes"><Description dt:dt="string">E-Prime Primary Realtime Clock</Description><StartTime><Timestamp dt:dt="int">0</Timestamp><DateUtc dt:dt="string">2021-06-21T06:41:23Z</DateUtc></StartTime><FrequencyChanges><FrequencyChange><Frequency dt:dt="r8">2699990000</Frequency><Timestamp dt:dt="r8">1.38046687259144E+15</Timestamp><Cur…	좌우반구com(split BVF)_3-041-1	75.027	1.0.0.167	1	477521171	Professional	2.0.10.242	2.0.10.353	06-21-2021	2021-06-21 오전 6:41:24	15:41:24	2.0.10.248	134	1	z	택시	택	시	NULL	NULL	NULL	75	1	2	NULL	NULL	NULL	KSY	List2	0		0	0	448364	186		0	0	1	z	1	6	448550	0	z	436
좌우반구com(split BVF)_3	41	1	<?xml version="1.0"?>\n<Clock xmlns:dt="urn:schemas-microsoft-com:datatypes"><Description dt:dt="string">E-Prime Primary Realtime Clock</Description><StartTime><Timestamp dt:dt="int">0</Timestamp><DateUtc dt:dt="string">2021-06-21T06:41:23Z</DateUtc></StartTime><FrequencyChanges><FrequencyChange><Frequency dt:dt="r8">2699990000</Frequency><Timestamp dt:dt="r8">1.38046687259144E+15</Timestamp><Cur…	좌우반구com(split BVF)_3-041-1	75.027	1.0.0.167	1	477521171	Professional	2.0.10.242	2.0.10.353	06-21-2021	2021-06-21 오전 6:41:24	15:41:24	2.0.10.248	261	2	{/}	택정	택	정	NULL	NULL	NULL	9	1	129	NULL	NULL	NULL	KSY2	List2	NULL	NULL	NULL	NULL	NULL	NULL	NULL	NULL	NULL	1	{/}	1	6	825095	0	{/}	1163
좌우반구com(split BVF)_3	41	1	<?xml version="1.0"?>\n<Clock xmlns:dt="urn:schemas-microsoft-com:datatypes"><Description dt:dt="string">E-Prime Primary Realtime Clock</Description><StartTime><Timestamp dt:dt="int">0</Timestamp><DateUtc dt:dt="string">2021-06-21T06:41:23Z</DateUtc></StartTime><FrequencyChanges><FrequencyChange><Frequency dt:dt="r8">2699990000</Frequency><Timestamp dt:dt="r8">1.38046687259144E+15</Timestamp><Cur…	좌우반구com(split BVF)_3-041-1	75.027	1.0.0.167	1	477521171	Professional	2.0.10.242	2.0.10.353	06-21-2021	2021-06-21 오전 6:41:24	15:41:24	2.0.10.248	305	2	{/}	통락	통	락	NULL	NULL	NULL	NULL	NULL	NULL	17	1	41	KSY	List3	0		1	-1	989716	187		0	0	1	{/}	0	7	989903	0	{/}	671
좌우반구com(split BVF)_3	41	1	<?xml version="1.0"?>\n<Clock xmlns:dt="urn:schemas-microsoft-com:datatypes"><Description dt:dt="string">E-Prime Primary Realtime Clock</Description><StartTime><Timestamp dt:dt="int">0</Timestamp><DateUtc dt:dt="string">2021-06-21T06:41:23Z</DateUtc></StartTime><FrequencyChanges><FrequencyChange><Frequency dt:dt="r8">2699990000</Frequency><Timestamp dt:dt="r8">1.38046687259144E+15</Timestamp><Cur…	좌우반구com(split BVF)_3-041-1	75.027	1.0.0.167	1	477521171	Professional	2.0.10.242	2.0.10.353	06-21-2021	2021-06-21 오전 6:41:24	15:41:24	2.0.10.248	237	2	{/}	통록	통	록	NULL	NULL	NULL	14	1	105	NULL	NULL	NULL	KSY3	List2	NULL	NULL	NULL	NULL	NULL	NULL	NULL	NULL	NULL	0	{/}	0	6	754294	0	z	997
좌우반구com(split BVF)_3	41	1	<?xml version="1.0"?>\n<Clock xmlns:dt="urn:schemas-microsoft-com:datatypes"><Description dt:dt="string">E-Prime Primary Realtime Clock</Description><StartTime><Timestamp dt:dt="int">0</Timestamp><DateUtc dt:dt="string">2021-06-21T06:41:23Z</DateUtc></StartTime><FrequencyChanges><FrequencyChange><Frequency dt:dt="r8">2699990000</Frequency><Timestamp dt:dt="r8">1.38046687259144E+15</Timestamp><Cur…	좌우반구com(split BVF)_3-041-1	75.027	1.0.0.167	1	477521171	Professional	2.0.10.242	2.0.10.353	06-21-2021	2021-06-21 오전 6:41:24	15:41:24	2.0.10.248	287	2	{/}	통류	통	류	NULL	NULL	NULL	NULL	NULL	NULL	11	1	23	KSY3	List3	NULL	NULL	NULL	NULL	NULL	NULL	NULL	NULL	NULL	1	{/}	1	6	938601	0	{/}	511
좌우반구com(split BVF)_3	41	1	<?xml version="1.0"?>\n<Clock xmlns:dt="urn:schemas-microsoft-com:datatypes"><Description dt:dt="string">E-Prime Primary Realtime Clock</Description><StartTime><Timestamp dt:dt="int">0</Timestamp><DateUtc dt:dt="string">2021-06-21T06:41:23Z</DateUtc></StartTime><FrequencyChanges><FrequencyChange><Frequency dt:dt="r8">2699990000</Frequency><Timestamp dt:dt="r8">1.38046687259144E+15</Timestamp><Cur…	좌우반구com(split BVF)_3-041-1	75.027	1.0.0.167	1	477521171	Professional	2.0.10.242	2.0.10.353	06-21-2021	2021-06-21 오전 6:41:24	15:41:24	2.0.10.248	309	2	{/}	퇴착	퇴	착	NULL	NULL	NULL	NULL	NULL	NULL	115	1	45	KSY3	List3	NULL	NULL	NULL	NULL	NULL	NULL	NULL	NULL	NULL	1	{/}	0	6	1002365	0	{/}	1233
좌우반구com(split BVF)_3	41	1	<?xml version="1.0"?>\n<Clock xmlns:dt="urn:schemas-microsoft-com:datatypes"><Description dt:dt="string">E-Prime Primary Realtime Clock</Description><StartTime><Timestamp dt:dt="int">0</Timestamp><DateUtc dt:dt="string">2021-06-21T06:41:23Z</DateUtc></StartTime><FrequencyChanges><FrequencyChange><Frequency dt:dt="r8">2699990000</Frequency><Timestamp dt:dt="r8">1.38046687259144E+15</Timestamp><Cur…	좌우반구com(split BVF)_3-041-1	75.027	1.0.0.167	1	477521171	Professional	2.0.10.242	2.0.10.353	06-21-2021	2021-06-21 오전 6:41:24	15:41:24	2.0.10.248	123	1	z	판단	판	단	49	1	123	NULL	NULL	NULL	NULL	NULL	NULL	KSY	List1	0		0	-1	363674	187		0	0	1	z	0	7	363861	0	z	510
좌우반구com(split BVF)_3	41	1	<?xml version="1.0"?>\n<Clock xmlns:dt="urn:schemas-microsoft-com:datatypes"><Description dt:dt="string">E-Prime Primary Realtime Clock</Description><StartTime><Timestamp dt:dt="int">0</Timestamp><DateUtc dt:dt="string">2021-06-21T06:41:23Z</DateUtc></StartTime><FrequencyChanges><FrequencyChange><Frequency dt:dt="r8">2699990000</Frequency><Timestamp dt:dt="r8">1.38046687259144E+15</Timestamp><Cur…	좌우반구com(split BVF)_3-041-1	75.027	1.0.0.167	1	477521171	Professional	2.0.10.242	2.0.10.353	06-21-2021	2021-06-21 오전 6:41:24	15:41:24	2.0.10.248	141	1	z	판매	판	매	NULL	NULL	NULL	64	1	9	NULL	NULL	NULL	KSY	List2	0		0	-1	467863	187		0	0	1	z	0	7	468050	0	z	455
좌우반구com(split BVF)_3	41	1	<?xml version="1.0"?>\n<Clock xmlns:dt="urn:schemas-microsoft-com:datatypes"><Description dt:dt="string">E-Prime Primary Realtime Clock</Description><StartTime><Timestamp dt:dt="int">0</Timestamp><DateUtc dt:dt="string">2021-06-21T06:41:23Z</DateUtc></StartTime><FrequencyChanges><FrequencyChange><Frequency dt:dt="r8">2699990000</Frequency><Timestamp dt:dt="r8">1.38046687259144E+15</Timestamp><Cur…	좌우반구com(split BVF)_3-041-1	75.027	1.0.0.167	1	477521171	Professional	2.0.10.242	2.0.10.353	06-21-2021	2021-06-21 오전 6:41:24	15:41:24	2.0.10.248	360	1	z	표현	표	현	NULL	NULL	NULL	NULL	NULL	NULL	105	1	96	KSY	List3	0		0	-1	1152525	186		0	0	1	z	1	6	1152711	0	z	471
좌우반구com(split BVF)_3	41	1	<?xml version="1.0"?>\n<Clock xmlns:dt="urn:schemas-microsoft-com:datatypes"><Description dt:dt="string">E-Prime Primary Realtime Clock</Description><StartTime><Timestamp dt:dt="int">0</Timestamp><DateUtc dt:dt="string">2021-06-21T06:41:23Z</DateUtc></StartTime><FrequencyChanges><FrequencyChange><Frequency dt:dt="r8">2699990000</Frequency><Timestamp dt:dt="r8">1.38046687259144E+15</Timestamp><Cur…	좌우반구com(split BVF)_3-041-1	75.027	1.0.0.167	1	477521171	Professional	2.0.10.242	2.0.10.353	06-21-2021	2021-06-21 오전 6:41:24	15:41:24	2.0.10.248	335	2	{/}	품결	품	결	NULL	NULL	NULL	NULL	NULL	NULL	127	1	71	KSY3	List3	NULL	NULL	NULL	NULL	NULL	NULL	NULL	NULL	NULL	1	{/}	0	7	1078978	0	{/}	835
좌우반구com(split BVF)_3	41	1	<?xml version="1.0"?>\n<Clock xmlns:dt="urn:schemas-microsoft-com:datatypes"><Description dt:dt="string">E-Prime Primary Realtime Clock</Description><StartTime><Timestamp dt:dt="int">0</Timestamp><DateUtc dt:dt="string">2021-06-21T06:41:23Z</DateUtc></StartTime><FrequencyChanges><FrequencyChange><Frequency dt:dt="r8">2699990000</Frequency><Timestamp dt:dt="r8">1.38046687259144E+15</Timestamp><Cur…	좌우반구com(split BVF)_3-041-1	75.027	1.0.0.167	1	477521171	Professional	2.0.10.242	2.0.10.353	06-21-2021	2021-06-21 오전 6:41:24	15:41:24	2.0.10.248	240	2	{/}	필관	필	관	NULL	NULL	NULL	5	1	108	NULL	NULL	NULL	KSY3	List2	NULL	NULL	NULL	NULL	NULL	NULL	NULL	NULL	NULL	1	{/}	1	6	762984	0	{/}	707
좌우반구com(split BVF)_3	41	1	<?xml version="1.0"?>\n<Clock xmlns:dt="urn:schemas-microsoft-com:datatypes"><Description dt:dt="string">E-Prime Primary Realtime Clock</Description><StartTime><Timestamp dt:dt="int">0</Timestamp><DateUtc dt:dt="string">2021-06-21T06:41:23Z</DateUtc></StartTime><FrequencyChanges><FrequencyChange><Frequency dt:dt="r8">2699990000</Frequency><Timestamp dt:dt="r8">1.38046687259144E+15</Timestamp><Cur…	좌우반구com(split BVF)_3-041-1	75.027	1.0.0.167	1	477521171	Professional	2.0.10.242	2.0.10.353	06-21-2021	2021-06-21 오전 6:41:24	15:41:24	2.0.10.248	41	1	z	필수	필	수	99	1	41	NULL	NULL	NULL	NULL	NULL	NULL	KSY	List1	0		0	-1	134116	187		0	0	1	z	0	7	134303	0	z	386
좌우반구com(split BVF)_3	41	1	<?xml version="1.0"?>\n<Clock xmlns:dt="urn:schemas-microsoft-com:datatypes"><Description dt:dt="string">E-Prime Primary Realtime Clock</Description><StartTime><Timestamp dt:dt="int">0</Timestamp><DateUtc dt:dt="string">2021-06-21T06:41:23Z</DateUtc></StartTime><FrequencyChanges><FrequencyChange><Frequency dt:dt="r8">2699990000</Frequency><Timestamp dt:dt="r8">1.38046687259144E+15</Timestamp><Cur…	좌우반구com(split BVF)_3-041-1	75.027	1.0.0.167	1	477521171	Professional	2.0.10.242	2.0.10.353	06-21-2021	2021-06-21 오전 6:41:24	15:41:24	2.0.10.248	314	1	z	핑계	핑	계	NULL	NULL	NULL	NULL	NULL	NULL	132	1	50	KSY	List3	0		0	0	1016534	186		0	0	1	z	0	6	1016720	0	z	582
좌우반구com(split BVF)_3	41	1	<?xml version="1.0"?>\n<Clock xmlns:dt="urn:schemas-microsoft-com:datatypes"><Description dt:dt="string">E-Prime Primary Realtime Clock</Description><StartTime><Timestamp dt:dt="int">0</Timestamp><DateUtc dt:dt="string">2021-06-21T06:41:23Z</DateUtc></StartTime><FrequencyChanges><FrequencyChange><Frequency dt:dt="r8">2699990000</Frequency><Timestamp dt:dt="r8">1.38046687259144E+15</Timestamp><Cur…	좌우반구com(split BVF)_3-041-1	75.027	1.0.0.167	1	477521171	Professional	2.0.10.242	2.0.10.353	06-21-2021	2021-06-21 오전 6:41:24	15:41:24	2.0.10.248	316	2	{/}	핑품	핑	품	NULL	NULL	NULL	NULL	NULL	NULL	13	1	52	KSY2	List3	NULL	NULL	NULL	NULL	NULL	NULL	NULL	NULL	NULL	1	{/}	0	7	1022438	0	{/}	1440
좌우반구com(split BVF)_3	41	1	<?xml version="1.0"?>\n<Clock xmlns:dt="urn:schemas-microsoft-com:datatypes"><Description dt:dt="string">E-Prime Primary Realtime Clock</Description><StartTime><Timestamp dt:dt="int">0</Timestamp><DateUtc dt:dt="string">2021-06-21T06:41:23Z</DateUtc></StartTime><FrequencyChanges><FrequencyChange><Frequency dt:dt="r8">2699990000</Frequency><Timestamp dt:dt="r8">1.38046687259144E+15</Timestamp><Cur…	좌우반구com(split BVF)_3-041-1	75.027	1.0.0.167	1	477521171	Professional	2.0.10.242	2.0.10.353	06-21-2021	2021-06-21 오전 6:41:24	15:41:24	2.0.10.248	9	1	z	하나	하	나	132	1	9	NULL	NULL	NULL	NULL	NULL	NULL	KSY	List1	0		1	-1	44388	187		0	0	1	z	0	7	44575	0	z	467
좌우반구com(split BVF)_3	41	1	<?xml version="1.0"?>\n<Clock xmlns:dt="urn:schemas-microsoft-com:datatypes"><Description dt:dt="string">E-Prime Primary Realtime Clock</Description><StartTime><Timestamp dt:dt="int">0</Timestamp><DateUtc dt:dt="string">2021-06-21T06:41:23Z</DateUtc></StartTime><FrequencyChanges><FrequencyChange><Frequency dt:dt="r8">2699990000</Frequency><Timestamp dt:dt="r8">1.38046687259144E+15</Timestamp><Cur…	좌우반구com(split BVF)_3-041-1	75.027	1.0.0.167	1	477521171	Professional	2.0.10.242	2.0.10.353	06-21-2021	2021-06-21 오전 6:41:24	15:41:24	2.0.10.248	375	1	z	한계	한	계	NULL	NULL	NULL	NULL	NULL	NULL	47	1	111	KSY	List3	0		0	0	1194337	186		0	0	1	z	0	6	1194523	0	z	1248
좌우반구com(split BVF)_3	41	1	<?xml version="1.0"?>\n<Clock xmlns:dt="urn:schemas-microsoft-com:datatypes"><Description dt:dt="string">E-Prime Primary Realtime Clock</Description><StartTime><Timestamp dt:dt="int">0</Timestamp><DateUtc dt:dt="string">2021-06-21T06:41:23Z</DateUtc></StartTime><FrequencyChanges><FrequencyChange><Frequency dt:dt="r8">2699990000</Frequency><Timestamp dt:dt="r8">1.38046687259144E+15</Timestamp><Cur…	좌우반구com(split BVF)_3-041-1	75.027	1.0.0.167	1	477521171	Professional	2.0.10.242	2.0.10.353	06-21-2021	2021-06-21 오전 6:41:24	15:41:24	2.0.10.248	17	1	z	핵심	핵	심	29	1	17	NULL	NULL	NULL	NULL	NULL	NULL	KSY	List1	0		1	-1	66380	187		0	0	1	z	0	7	66567	0	z	578
좌우반구com(split BVF)_3	41	1	<?xml version="1.0"?>\n<Clock xmlns:dt="urn:schemas-microsoft-com:datatypes"><Description dt:dt="string">E-Prime Primary Realtime Clock</Description><StartTime><Timestamp dt:dt="int">0</Timestamp><DateUtc dt:dt="string">2021-06-21T06:41:23Z</DateUtc></StartTime><FrequencyChanges><FrequencyChange><Frequency dt:dt="r8">2699990000</Frequency><Timestamp dt:dt="r8">1.38046687259144E+15</Timestamp><Cur…	좌우반구com(split BVF)_3-041-1	75.027	1.0.0.167	1	477521171	Professional	2.0.10.242	2.0.10.353	06-21-2021	2021-06-21 오전 6:41:24	15:41:24	2.0.10.248	230	2	{/}	핵외	핵	외	NULL	NULL	NULL	109	1	98	NULL	NULL	NULL	KSY2	List2	NULL	NULL	NULL	NULL	NULL	NULL	NULL	NULL	NULL	1	{/}	0	6	733568	0	{/}	1213
좌우반구com(split BVF)_3	41	1	<?xml version="1.0"?>\n<Clock xmlns:dt="urn:schemas-microsoft-com:datatypes"><Description dt:dt="string">E-Prime Primary Realtime Clock</Description><StartTime><Timestamp dt:dt="int">0</Timestamp><DateUtc dt:dt="string">2021-06-21T06:41:23Z</DateUtc></StartTime><FrequencyChanges><FrequencyChange><Frequency dt:dt="r8">2699990000</Frequency><Timestamp dt:dt="r8">1.38046687259144E+15</Timestamp><Cur…	좌우반구com(split BVF)_3-041-1	75.027	1.0.0.167	1	477521171	Professional	2.0.10.242	2.0.10.353	06-21-2021	2021-06-21 오전 6:41:24	15:41:24	2.0.10.248	28	2	{/}	핵정	핵	정	82	1	28	NULL	NULL	NULL	NULL	NULL	NULL	KSY2	List1	NULL	NULL	NULL	NULL	NULL	NULL	NULL	NULL	NULL	1	{/}	0	7	98529	0	{/}	758
좌우반구com(split BVF)_3	41	1	<?xml version="1.0"?>\n<Clock xmlns:dt="urn:schemas-microsoft-com:datatypes"><Description dt:dt="string">E-Prime Primary Realtime Clock</Description><StartTime><Timestamp dt:dt="int">0</Timestamp><DateUtc dt:dt="string">2021-06-21T06:41:23Z</DateUtc></StartTime><FrequencyChanges><FrequencyChange><Frequency dt:dt="r8">2699990000</Frequency><Timestamp dt:dt="r8">1.38046687259144E+15</Timestamp><Cur…	좌우반구com(split BVF)_3-041-1	75.027	1.0.0.167	1	477521171	Professional	2.0.10.242	2.0.10.353	06-21-2021	2021-06-21 오전 6:41:24	15:41:24	2.0.10.248	388	1	z	행보	행	보	NULL	NULL	NULL	NULL	NULL	NULL	84	1	124	KSY	List3	0		0	-1	1231310	187		0	0	1	z	0	7	1231497	0	z	674
좌우반구com(split BVF)_3	41	1	<?xml version="1.0"?>\n<Clock xmlns:dt="urn:schemas-microsoft-com:datatypes"><Description dt:dt="string">E-Prime Primary Realtime Clock</Description><StartTime><Timestamp dt:dt="int">0</Timestamp><DateUtc dt:dt="string">2021-06-21T06:41:23Z</DateUtc></StartTime><FrequencyChanges><FrequencyChange><Frequency dt:dt="r8">2699990000</Frequency><Timestamp dt:dt="r8">1.38046687259144E+15</Timestamp><Cur…	좌우반구com(split BVF)_3-041-1	75.027	1.0.0.167	1	477521171	Professional	2.0.10.242	2.0.10.353	06-21-2021	2021-06-21 오전 6:41:24	15:41:24	2.0.10.248	379	1	z	행운	행	운	NULL	NULL	NULL	NULL	NULL	NULL	41	1	115	KSY	List3	0		0	-1	1205919	187		0	0	1	z	0	7	1206106	0	z	360
좌우반구com(split BVF)_3	41	1	<?xml version="1.0"?>\n<Clock xmlns:dt="urn:schemas-microsoft-com:datatypes"><Description dt:dt="string">E-Prime Primary Realtime Clock</Description><StartTime><Timestamp dt:dt="int">0</Timestamp><DateUtc dt:dt="string">2021-06-21T06:41:23Z</DateUtc></StartTime><FrequencyChanges><FrequencyChange><Frequency dt:dt="r8">2699990000</Frequency><Timestamp dt:dt="r8">1.38046687259144E+15</Timestamp><Cur…	좌우반구com(split BVF)_3-041-1	75.027	1.0.0.167	1	477521171	Professional	2.0.10.242	2.0.10.353	06-21-2021	2021-06-21 오전 6:41:24	15:41:24	2.0.10.248	209	2	{/}	행회	행	회	NULL	NULL	NULL	101	1	77	NULL	NULL	NULL	KSY2	List2	NULL	NULL	NULL	NULL	NULL	NULL	NULL	NULL	NULL	1	{/}	0	6	671017	0	{/}	788
좌우반구com(split BVF)_3	41	1	<?xml version="1.0"?>\n<Clock xmlns:dt="urn:schemas-microsoft-com:datatypes"><Description dt:dt="string">E-Prime Primary Realtime Clock</Description><StartTime><Timestamp dt:dt="int">0</Timestamp><DateUtc dt:dt="string">2021-06-21T06:41:23Z</DateUtc></StartTime><FrequencyChanges><FrequencyChange><Frequency dt:dt="r8">2699990000</Frequency><Timestamp dt:dt="r8">1.38046687259144E+15</Timestamp><Cur…	좌우반구com(split BVF)_3-041-1	75.027	1.0.0.167	1	477521171	Professional	2.0.10.242	2.0.10.353	06-21-2021	2021-06-21 오전 6:41:24	15:41:24	2.0.10.248	259	1	z	향수	향	수	NULL	NULL	NULL	16	1	127	NULL	NULL	NULL	KSY	List2	0		0	0	819471	186		0	0	1	z	0	6	819657	0	z	577
좌우반구com(split BVF)_3	41	1	<?xml version="1.0"?>\n<Clock xmlns:dt="urn:schemas-microsoft-com:datatypes"><Description dt:dt="string">E-Prime Primary Realtime Clock</Description><StartTime><Timestamp dt:dt="int">0</Timestamp><DateUtc dt:dt="string">2021-06-21T06:41:23Z</DateUtc></StartTime><FrequencyChanges><FrequencyChange><Frequency dt:dt="r8">2699990000</Frequency><Timestamp dt:dt="r8">1.38046687259144E+15</Timestamp><Cur…	좌우반구com(split BVF)_3-041-1	75.027	1.0.0.167	1	477521171	Professional	2.0.10.242	2.0.10.353	06-21-2021	2021-06-21 오전 6:41:24	15:41:24	2.0.10.248	44	2	{/}	향엄	향	엄	14	1	44	NULL	NULL	NULL	NULL	NULL	NULL	KSY2	List1	NULL	NULL	NULL	NULL	NULL	NULL	NULL	NULL	NULL	1	{/}	0	7	142167	0	{/}	505
좌우반구com(split BVF)_3	41	1	<?xml version="1.0"?>\n<Clock xmlns:dt="urn:schemas-microsoft-com:datatypes"><Description dt:dt="string">E-Prime Primary Realtime Clock</Description><StartTime><Timestamp dt:dt="int">0</Timestamp><DateUtc dt:dt="string">2021-06-21T06:41:23Z</DateUtc></StartTime><FrequencyChanges><FrequencyChange><Frequency dt:dt="r8">2699990000</Frequency><Timestamp dt:dt="r8">1.38046687259144E+15</Timestamp><Cur…	좌우반구com(split BVF)_3-041-1	75.027	1.0.0.167	1	477521171	Professional	2.0.10.242	2.0.10.353	06-21-2021	2021-06-21 오전 6:41:24	15:41:24	2.0.10.248	368	2	{/}	허낌	허	낌	NULL	NULL	NULL	NULL	NULL	NULL	113	1	104	KSY	List3	0		0	-1	1174730	187		0	0	1	{/}	0	7	1174917	0	{/}	478
좌우반구com(split BVF)_3	41	1	<?xml version="1.0"?>\n<Clock xmlns:dt="urn:schemas-microsoft-com:datatypes"><Description dt:dt="string">E-Prime Primary Realtime Clock</Description><StartTime><Timestamp dt:dt="int">0</Timestamp><DateUtc dt:dt="string">2021-06-21T06:41:23Z</DateUtc></StartTime><FrequencyChanges><FrequencyChange><Frequency dt:dt="r8">2699990000</Frequency><Timestamp dt:dt="r8">1.38046687259144E+15</Timestamp><Cur…	좌우반구com(split BVF)_3-041-1	75.027	1.0.0.167	1	477521171	Professional	2.0.10.242	2.0.10.353	06-21-2021	2021-06-21 오전 6:41:24	15:41:24	2.0.10.248	190	1	z	허락	허	락	NULL	NULL	NULL	59	1	58	NULL	NULL	NULL	KSY	List2	0		1	-1	614104	187		0	0	1	z	0	7	614291	0	z	526
좌우반구com(split BVF)_3	41	1	<?xml version="1.0"?>\n<Clock xmlns:dt="urn:schemas-microsoft-com:datatypes"><Description dt:dt="string">E-Prime Primary Realtime Clock</Description><StartTime><Timestamp dt:dt="int">0</Timestamp><DateUtc dt:dt="string">2021-06-21T06:41:23Z</DateUtc></StartTime><FrequencyChanges><FrequencyChange><Frequency dt:dt="r8">2699990000</Frequency><Timestamp dt:dt="r8">1.38046687259144E+15</Timestamp><Cur…	좌우반구com(split BVF)_3-041-1	75.027	1.0.0.167	1	477521171	Professional	2.0.10.242	2.0.10.353	06-21-2021	2021-06-21 오전 6:41:24	15:41:24	2.0.10.248	274	2	{/}	허빈	허	빈	NULL	NULL	NULL	NULL	NULL	NULL	83	1	10	KSY2	List3	NULL	NULL	NULL	NULL	NULL	NULL	NULL	NULL	NULL	1	{/}	0	7	901295	0	{/}	722
좌우반구com(split BVF)_3	41	1	<?xml version="1.0"?>\n<Clock xmlns:dt="urn:schemas-microsoft-com:datatypes"><Description dt:dt="string">E-Prime Primary Realtime Clock</Description><StartTime><Timestamp dt:dt="int">0</Timestamp><DateUtc dt:dt="string">2021-06-21T06:41:23Z</DateUtc></StartTime><FrequencyChanges><FrequencyChange><Frequency dt:dt="r8">2699990000</Frequency><Timestamp dt:dt="r8">1.38046687259144E+15</Timestamp><Cur…	좌우반구com(split BVF)_3-041-1	75.027	1.0.0.167	1	477521171	Professional	2.0.10.242	2.0.10.353	06-21-2021	2021-06-21 오전 6:41:24	15:41:24	2.0.10.248	124	2	{/}	헤오	헤	오	130	1	124	NULL	NULL	NULL	NULL	NULL	NULL	KSY	List1	0		0	-1	366393	187		0	0	1	{/}	0	7	366580	0	{/}	535
좌우반구com(split BVF)_3	41	1	<?xml version="1.0"?>\n<Clock xmlns:dt="urn:schemas-microsoft-com:datatypes"><Description dt:dt="string">E-Prime Primary Realtime Clock</Description><StartTime><Timestamp dt:dt="int">0</Timestamp><DateUtc dt:dt="string">2021-06-21T06:41:23Z</DateUtc></StartTime><FrequencyChanges><FrequencyChange><Frequency dt:dt="r8">2699990000</Frequency><Timestamp dt:dt="r8">1.38046687259144E+15</Timestamp><Cur…	좌우반구com(split BVF)_3-041-1	75.027	1.0.0.167	1	477521171	Professional	2.0.10.242	2.0.10.353	06-21-2021	2021-06-21 오전 6:41:24	15:41:24	2.0.10.248	144	1	z	현상	현	상	NULL	NULL	NULL	113	1	12	NULL	NULL	NULL	KSY	List2	0		0	-1	475967	187		0	0	1	z	0	7	476154	0	z	487
좌우반구com(split BVF)_3	41	1	<?xml version="1.0"?>\n<Clock xmlns:dt="urn:schemas-microsoft-com:datatypes"><Description dt:dt="string">E-Prime Primary Realtime Clock</Description><StartTime><Timestamp dt:dt="int">0</Timestamp><DateUtc dt:dt="string">2021-06-21T06:41:23Z</DateUtc></StartTime><FrequencyChanges><FrequencyChange><Frequency dt:dt="r8">2699990000</Frequency><Timestamp dt:dt="r8">1.38046687259144E+15</Timestamp><Cur…	좌우반구com(split BVF)_3-041-1	75.027	1.0.0.167	1	477521171	Professional	2.0.10.242	2.0.10.353	06-21-2021	2021-06-21 오전 6:41:24	15:41:24	2.0.10.248	186	1	z	협력	협	력	NULL	NULL	NULL	68	1	54	NULL	NULL	NULL	KSY	List2	0		0	-1	601642	187		0	0	1	z	0	7	601829	0	z	713
좌우반구com(split BVF)_3	41	1	<?xml version="1.0"?>\n<Clock xmlns:dt="urn:schemas-microsoft-com:datatypes"><Description dt:dt="string">E-Prime Primary Realtime Clock</Description><StartTime><Timestamp dt:dt="int">0</Timestamp><DateUtc dt:dt="string">2021-06-21T06:41:23Z</DateUtc></StartTime><FrequencyChanges><FrequencyChange><Frequency dt:dt="r8">2699990000</Frequency><Timestamp dt:dt="r8">1.38046687259144E+15</Timestamp><Cur…	좌우반구com(split BVF)_3-041-1	75.027	1.0.0.167	1	477521171	Professional	2.0.10.242	2.0.10.353	06-21-2021	2021-06-21 오전 6:41:24	15:41:24	2.0.10.248	100	2	{/}	협체	협	체	60	1	100	NULL	NULL	NULL	NULL	NULL	NULL	KSY3	List1	NULL	NULL	NULL	NULL	NULL	NULL	NULL	NULL	NULL	1	{/}	0	7	296725	0	{/}	737
좌우반구com(split BVF)_3	41	1	<?xml version="1.0"?>\n<Clock xmlns:dt="urn:schemas-microsoft-com:datatypes"><Description dt:dt="string">E-Prime Primary Realtime Clock</Description><StartTime><Timestamp dt:dt="int">0</Timestamp><DateUtc dt:dt="string">2021-06-21T06:41:23Z</DateUtc></StartTime><FrequencyChanges><FrequencyChange><Frequency dt:dt="r8">2699990000</Frequency><Timestamp dt:dt="r8">1.38046687259144E+15</Timestamp><Cur…	좌우반구com(split BVF)_3-041-1	75.027	1.0.0.167	1	477521171	Professional	2.0.10.242	2.0.10.353	06-21-2021	2021-06-21 오전 6:41:24	15:41:24	2.0.10.248	130	1	z	형님	형	님	69	1	130	NULL	NULL	NULL	NULL	NULL	NULL	KSY	List1	0		1	-1	383853	187		0	0	1	z	0	7	384040	0	z	579
좌우반구com(split BVF)_3	41	1	<?xml version="1.0"?>\n<Clock xmlns:dt="urn:schemas-microsoft-com:datatypes"><Description dt:dt="string">E-Prime Primary Realtime Clock</Description><StartTime><Timestamp dt:dt="int">0</Timestamp><DateUtc dt:dt="string">2021-06-21T06:41:23Z</DateUtc></StartTime><FrequencyChanges><FrequencyChange><Frequency dt:dt="r8">2699990000</Frequency><Timestamp dt:dt="r8">1.38046687259144E+15</Timestamp><Cur…	좌우반구com(split BVF)_3-041-1	75.027	1.0.0.167	1	477521171	Professional	2.0.10.242	2.0.10.353	06-21-2021	2021-06-21 오전 6:41:24	15:41:24	2.0.10.248	129	2	{/}	형스	형	스	79	1	129	NULL	NULL	NULL	NULL	NULL	NULL	KSY3	List1	NULL	NULL	NULL	NULL	NULL	NULL	NULL	NULL	NULL	1	{/}	0	6	380641	0	{/}	1194
좌우반구com(split BVF)_3	41	1	<?xml version="1.0"?>\n<Clock xmlns:dt="urn:schemas-microsoft-com:datatypes"><Description dt:dt="string">E-Prime Primary Realtime Clock</Description><StartTime><Timestamp dt:dt="int">0</Timestamp><DateUtc dt:dt="string">2021-06-21T06:41:23Z</DateUtc></StartTime><FrequencyChanges><FrequencyChange><Frequency dt:dt="r8">2699990000</Frequency><Timestamp dt:dt="r8">1.38046687259144E+15</Timestamp><Cur…	좌우반구com(split BVF)_3-041-1	75.027	1.0.0.167	1	477521171	Professional	2.0.10.242	2.0.10.353	06-21-2021	2021-06-21 오전 6:41:24	15:41:24	2.0.10.248	37	1	z	형태	형	태	126	1	37	NULL	NULL	NULL	NULL	NULL	NULL	KSY	List1	0		0	-1	123320	187		0	0	1	z	0	7	123507	0	z	414
좌우반구com(split BVF)_3	41	1	<?xml version="1.0"?>\n<Clock xmlns:dt="urn:schemas-microsoft-com:datatypes"><Description dt:dt="string">E-Prime Primary Realtime Clock</Description><StartTime><Timestamp dt:dt="int">0</Timestamp><DateUtc dt:dt="string">2021-06-21T06:41:23Z</DateUtc></StartTime><FrequencyChanges><FrequencyChange><Frequency dt:dt="r8">2699990000</Frequency><Timestamp dt:dt="r8">1.38046687259144E+15</Timestamp><Cur…	좌우반구com(split BVF)_3-041-1	75.027	1.0.0.167	1	477521171	Professional	2.0.10.242	2.0.10.353	06-21-2021	2021-06-21 오전 6:41:24	15:41:24	2.0.10.248	175	1	z	화력	화	력	NULL	NULL	NULL	12	1	43	NULL	NULL	NULL	KSY	List2	0		0	-1	569640	187		0	0	1	z	0	7	569827	0	z	716
좌우반구com(split BVF)_3	41	1	<?xml version="1.0"?>\n<Clock xmlns:dt="urn:schemas-microsoft-com:datatypes"><Description dt:dt="string">E-Prime Primary Realtime Clock</Description><StartTime><Timestamp dt:dt="int">0</Timestamp><DateUtc dt:dt="string">2021-06-21T06:41:23Z</DateUtc></StartTime><FrequencyChanges><FrequencyChange><Frequency dt:dt="r8">2699990000</Frequency><Timestamp dt:dt="r8">1.38046687259144E+15</Timestamp><Cur…	좌우반구com(split BVF)_3-041-1	75.027	1.0.0.167	1	477521171	Professional	2.0.10.242	2.0.10.353	06-21-2021	2021-06-21 오전 6:41:24	15:41:24	2.0.10.248	79	1	z	확률	확	률	25	1	79	NULL	NULL	NULL	NULL	NULL	NULL	KSY	List1	0		0	-1	235893	187		0	0	0	z	0	7	236080	0	{/}	334
좌우반구com(split BVF)_3	41	1	<?xml version="1.0"?>\n<Clock xmlns:dt="urn:schemas-microsoft-com:datatypes"><Description dt:dt="string">E-Prime Primary Realtime Clock</Description><StartTime><Timestamp dt:dt="int">0</Timestamp><DateUtc dt:dt="string">2021-06-21T06:41:23Z</DateUtc></StartTime><FrequencyChanges><FrequencyChange><Frequency dt:dt="r8">2699990000</Frequency><Timestamp dt:dt="r8">1.38046687259144E+15</Timestamp><Cur…	좌우반구com(split BVF)_3-041-1	75.027	1.0.0.167	1	477521171	Professional	2.0.10.242	2.0.10.353	06-21-2021	2021-06-21 오전 6:41:24	15:41:24	2.0.10.248	258	2	{/}	확압	확	압	NULL	NULL	NULL	73	1	126	NULL	NULL	NULL	KSY	List2	0		1	-1	816285	187		0	0	1	{/}	0	7	816472	0	{/}	978
좌우반구com(split BVF)_3	41	1	<?xml version="1.0"?>\n<Clock xmlns:dt="urn:schemas-microsoft-com:datatypes"><Description dt:dt="string">E-Prime Primary Realtime Clock</Description><StartTime><Timestamp dt:dt="int">0</Timestamp><DateUtc dt:dt="string">2021-06-21T06:41:23Z</DateUtc></StartTime><FrequencyChanges><FrequencyChange><Frequency dt:dt="r8">2699990000</Frequency><Timestamp dt:dt="r8">1.38046687259144E+15</Timestamp><Cur…	좌우반구com(split BVF)_3-041-1	75.027	1.0.0.167	1	477521171	Professional	2.0.10.242	2.0.10.353	06-21-2021	2021-06-21 오전 6:41:24	15:41:24	2.0.10.248	350	2	{/}	확축	확	축	NULL	NULL	NULL	NULL	NULL	NULL	12	1	86	KSY	List3	0		0	-1	1122562	187		0	0	1	{/}	0	7	1122749	0	{/}	1145
좌우반구com(split BVF)_3	41	1	<?xml version="1.0"?>\n<Clock xmlns:dt="urn:schemas-microsoft-com:datatypes"><Description dt:dt="string">E-Prime Primary Realtime Clock</Description><StartTime><Timestamp dt:dt="int">0</Timestamp><DateUtc dt:dt="string">2021-06-21T06:41:23Z</DateUtc></StartTime><FrequencyChanges><FrequencyChange><Frequency dt:dt="r8">2699990000</Frequency><Timestamp dt:dt="r8">1.38046687259144E+15</Timestamp><Cur…	좌우반구com(split BVF)_3-041-1	75.027	1.0.0.167	1	477521171	Professional	2.0.10.242	2.0.10.353	06-21-2021	2021-06-21 오전 6:41:24	15:41:24	2.0.10.248	149	1	z	환경	환	경	NULL	NULL	NULL	100	1	17	NULL	NULL	NULL	KSY	List2	0		0	-1	490855	187		0	0	1	z	0	7	491042	0	z	887
좌우반구com(split BVF)_3	41	1	<?xml version="1.0"?>\n<Clock xmlns:dt="urn:schemas-microsoft-com:datatypes"><Description dt:dt="string">E-Prime Primary Realtime Clock</Description><StartTime><Timestamp dt:dt="int">0</Timestamp><DateUtc dt:dt="string">2021-06-21T06:41:23Z</DateUtc></StartTime><FrequencyChanges><FrequencyChange><Frequency dt:dt="r8">2699990000</Frequency><Timestamp dt:dt="r8">1.38046687259144E+15</Timestamp><Cur…	좌우반구com(split BVF)_3-041-1	75.027	1.0.0.167	1	477521171	Professional	2.0.10.242	2.0.10.353	06-21-2021	2021-06-21 오전 6:41:24	15:41:24	2.0.10.248	187	2	{/}	횟광	횟	광	NULL	NULL	NULL	124	1	55	NULL	NULL	NULL	KSY	List2	0		0	-1	604561	187		0	0	1	{/}	0	7	604748	0	{/}	574
좌우반구com(split BVF)_3	41	1	<?xml version="1.0"?>\n<Clock xmlns:dt="urn:schemas-microsoft-com:datatypes"><Description dt:dt="string">E-Prime Primary Realtime Clock</Description><StartTime><Timestamp dt:dt="int">0</Timestamp><DateUtc dt:dt="string">2021-06-21T06:41:23Z</DateUtc></StartTime><FrequencyChanges><FrequencyChange><Frequency dt:dt="r8">2699990000</Frequency><Timestamp dt:dt="r8">1.38046687259144E+15</Timestamp><Cur…	좌우반구com(split BVF)_3-041-1	75.027	1.0.0.167	1	477521171	Professional	2.0.10.242	2.0.10.353	06-21-2021	2021-06-21 오전 6:41:24	15:41:24	2.0.10.248	105	2	{/}	횟색	횟	색	106	1	105	NULL	NULL	NULL	NULL	NULL	NULL	KSY	List1	0		1	-1	310426	187		0	0	1	{/}	0	7	310613	0	{/}	495
좌우반구com(split BVF)_3	41	1	<?xml version="1.0"?>\n<Clock xmlns:dt="urn:schemas-microsoft-com:datatypes"><Description dt:dt="string">E-Prime Primary Realtime Clock</Description><StartTime><Timestamp dt:dt="int">0</Timestamp><DateUtc dt:dt="string">2021-06-21T06:41:23Z</DateUtc></StartTime><FrequencyChanges><FrequencyChange><Frequency dt:dt="r8">2699990000</Frequency><Timestamp dt:dt="r8">1.38046687259144E+15</Timestamp><Cur…	좌우반구com(split BVF)_3-041-1	75.027	1.0.0.167	1	477521171	Professional	2.0.10.242	2.0.10.353	06-21-2021	2021-06-21 오전 6:41:24	15:41:24	2.0.10.248	202	1	z	횟수	횟	수	NULL	NULL	NULL	57	1	70	NULL	NULL	NULL	KSY	List2	0		0	-1	649265	187		0	0	1	z	0	7	649452	0	z	507
좌우반구com(split BVF)_3	41	1	<?xml version="1.0"?>\n<Clock xmlns:dt="urn:schemas-microsoft-com:datatypes"><Description dt:dt="string">E-Prime Primary Realtime Clock</Description><StartTime><Timestamp dt:dt="int">0</Timestamp><DateUtc dt:dt="string">2021-06-21T06:41:23Z</DateUtc></StartTime><FrequencyChanges><FrequencyChange><Frequency dt:dt="r8">2699990000</Frequency><Timestamp dt:dt="r8">1.38046687259144E+15</Timestamp><Cur…	좌우반구com(split BVF)_3-041-1	75.027	1.0.0.167	1	477521171	Professional	2.0.10.242	2.0.10.353	06-21-2021	2021-06-21 오전 6:41:24	15:41:24	2.0.10.248	107	1	z	효과	효	과	20	1	107	NULL	NULL	NULL	NULL	NULL	NULL	KSY	List1	0		1	-1	315904	187		0	0	1	z	0	7	316091	0	z	481
좌우반구com(split BVF)_3	41	1	<?xml version="1.0"?>\n<Clock xmlns:dt="urn:schemas-microsoft-com:datatypes"><Description dt:dt="string">E-Prime Primary Realtime Clock</Description><StartTime><Timestamp dt:dt="int">0</Timestamp><DateUtc dt:dt="string">2021-06-21T06:41:23Z</DateUtc></StartTime><FrequencyChanges><FrequencyChange><Frequency dt:dt="r8">2699990000</Frequency><Timestamp dt:dt="r8">1.38046687259144E+15</Timestamp><Cur…	좌우반구com(split BVF)_3-041-1	75.027	1.0.0.167	1	477521171	Professional	2.0.10.242	2.0.10.353	06-21-2021	2021-06-21 오전 6:41:24	15:41:24	2.0.10.248	147	2	{/}	효미	효	미	NULL	NULL	NULL	41	1	15	NULL	NULL	NULL	KSY3	List2	NULL	NULL	NULL	NULL	NULL	NULL	NULL	NULL	NULL	1	{/}	1	6	484897	0	{/}	992
좌우반구com(split BVF)_3	41	1	<?xml version="1.0"?>\n<Clock xmlns:dt="urn:schemas-microsoft-com:datatypes"><Description dt:dt="string">E-Prime Primary Realtime Clock</Description><StartTime><Timestamp dt:dt="int">0</Timestamp><DateUtc dt:dt="string">2021-06-21T06:41:23Z</DateUtc></StartTime><FrequencyChanges><FrequencyChange><Frequency dt:dt="r8">2699990000</Frequency><Timestamp dt:dt="r8">1.38046687259144E+15</Timestamp><Cur…	좌우반구com(split BVF)_3-041-1	75.027	1.0.0.167	1	477521171	Professional	2.0.10.242	2.0.10.353	06-21-2021	2021-06-21 오전 6:41:24	15:41:24	2.0.10.248	327	2	{/}	효탈	효	탈	NULL	NULL	NULL	NULL	NULL	NULL	125	1	63	KSY3	List3	NULL	NULL	NULL	NULL	NULL	NULL	NULL	NULL	NULL	1	{/}	0	7	1055173	0	{/}	864
좌우반구com(split BVF)_3	41	1	<?xml version="1.0"?>\n<Clock xmlns:dt="urn:schemas-microsoft-com:datatypes"><Description dt:dt="string">E-Prime Primary Realtime Clock</Description><StartTime><Timestamp dt:dt="int">0</Timestamp><DateUtc dt:dt="string">2021-06-21T06:41:23Z</DateUtc></StartTime><FrequencyChanges><FrequencyChange><Frequency dt:dt="r8">2699990000</Frequency><Timestamp dt:dt="r8">1.38046687259144E+15</Timestamp><Cur…	좌우반구com(split BVF)_3-041-1	75.027	1.0.0.167	1	477521171	Professional	2.0.10.242	2.0.10.353	06-21-2021	2021-06-21 오전 6:41:24	15:41:24	2.0.10.248	339	2	{/}	효헤	효	헤	NULL	NULL	NULL	NULL	NULL	NULL	2	1	75	KSY2	List3	NULL	NULL	NULL	NULL	NULL	NULL	NULL	NULL	NULL	1	{/}	0	7	1090947	0	{/}	681
좌우반구com(split BVF)_3	41	1	<?xml version="1.0"?>\n<Clock xmlns:dt="urn:schemas-microsoft-com:datatypes"><Description dt:dt="string">E-Prime Primary Realtime Clock</Description><StartTime><Timestamp dt:dt="int">0</Timestamp><DateUtc dt:dt="string">2021-06-21T06:41:23Z</DateUtc></StartTime><FrequencyChanges><FrequencyChange><Frequency dt:dt="r8">2699990000</Frequency><Timestamp dt:dt="r8">1.38046687259144E+15</Timestamp><Cur…	좌우반구com(split BVF)_3-041-1	75.027	1.0.0.167	1	477521171	Professional	2.0.10.242	2.0.10.353	06-21-2021	2021-06-21 오전 6:41:24	15:41:24	2.0.10.248	322	2	{/}	후검	후	검	NULL	NULL	NULL	NULL	NULL	NULL	28	1	58	KSY2	List3	NULL	NULL	NULL	NULL	NULL	NULL	NULL	NULL	NULL	1	{/}	1	6	1041031	0	{/}	1006
좌우반구com(split BVF)_3	41	1	<?xml version="1.0"?>\n<Clock xmlns:dt="urn:schemas-microsoft-com:datatypes"><Description dt:dt="string">E-Prime Primary Realtime Clock</Description><StartTime><Timestamp dt:dt="int">0</Timestamp><DateUtc dt:dt="string">2021-06-21T06:41:23Z</DateUtc></StartTime><FrequencyChanges><FrequencyChange><Frequency dt:dt="r8">2699990000</Frequency><Timestamp dt:dt="r8">1.38046687259144E+15</Timestamp><Cur…	좌우반구com(split BVF)_3-041-1	75.027	1.0.0.167	1	477521171	Professional	2.0.10.242	2.0.10.353	06-21-2021	2021-06-21 오전 6:41:24	15:41:24	2.0.10.248	61	1	z	후대	후	대	111	1	61	NULL	NULL	NULL	NULL	NULL	NULL	KSY	List1	0		1	-1	187590	187		0	0	0	z	0	7	187777	0	{/}	782
좌우반구com(split BVF)_3	41	1	<?xml version="1.0"?>\n<Clock xmlns:dt="urn:schemas-microsoft-com:datatypes"><Description dt:dt="string">E-Prime Primary Realtime Clock</Description><StartTime><Timestamp dt:dt="int">0</Timestamp><DateUtc dt:dt="string">2021-06-21T06:41:23Z</DateUtc></StartTime><FrequencyChanges><FrequencyChange><Frequency dt:dt="r8">2699990000</Frequency><Timestamp dt:dt="r8">1.38046687259144E+15</Timestamp><Cur…	좌우반구com(split BVF)_3-041-1	75.027	1.0.0.167	1	477521171	Professional	2.0.10.242	2.0.10.353	06-21-2021	2021-06-21 오전 6:41:24	15:41:24	2.0.10.248	165	1	z	후자	후	자	NULL	NULL	NULL	48	1	33	NULL	NULL	NULL	KSY	List2	0		0	-1	541517	187		0	0	1	z	0	7	541704	0	z	481
좌우반구com(split BVF)_3	41	1	<?xml version="1.0"?>\n<Clock xmlns:dt="urn:schemas-microsoft-com:datatypes"><Description dt:dt="string">E-Prime Primary Realtime Clock</Description><StartTime><Timestamp dt:dt="int">0</Timestamp><DateUtc dt:dt="string">2021-06-21T06:41:23Z</DateUtc></StartTime><FrequencyChanges><FrequencyChange><Frequency dt:dt="r8">2699990000</Frequency><Timestamp dt:dt="r8">1.38046687259144E+15</Timestamp><Cur…	좌우반구com(split BVF)_3-041-1	75.027	1.0.0.167	1	477521171	Professional	2.0.10.242	2.0.10.353	06-21-2021	2021-06-21 오전 6:41:24	15:41:24	2.0.10.248	59	2	{/}	훈걱	훈	걱	94	1	59	NULL	NULL	NULL	NULL	NULL	NULL	KSY	List1	0		0	-1	182299	187		0	0	1	{/}	0	7	182486	0	{/}	385
좌우반구com(split BVF)_3	41	1	<?xml version="1.0"?>\n<Clock xmlns:dt="urn:schemas-microsoft-com:datatypes"><Description dt:dt="string">E-Prime Primary Realtime Clock</Description><StartTime><Timestamp dt:dt="int">0</Timestamp><DateUtc dt:dt="string">2021-06-21T06:41:23Z</DateUtc></StartTime><FrequencyChanges><FrequencyChange><Frequency dt:dt="r8">2699990000</Frequency><Timestamp dt:dt="r8">1.38046687259144E+15</Timestamp><Cur…	좌우반구com(split BVF)_3-041-1	75.027	1.0.0.167	1	477521171	Professional	2.0.10.242	2.0.10.353	06-21-2021	2021-06-21 오전 6:41:24	15:41:24	2.0.10.248	307	2	{/}	훈차	훈	차	NULL	NULL	NULL	NULL	NULL	NULL	109	1	43	KSY2	List3	NULL	NULL	NULL	NULL	NULL	NULL	NULL	NULL	NULL	0	{/}	0	7	995821	0	z	1706
좌우반구com(split BVF)_3	41	1	<?xml version="1.0"?>\n<Clock xmlns:dt="urn:schemas-microsoft-com:datatypes"><Description dt:dt="string">E-Prime Primary Realtime Clock</Description><StartTime><Timestamp dt:dt="int">0</Timestamp><DateUtc dt:dt="string">2021-06-21T06:41:23Z</DateUtc></StartTime><FrequencyChanges><FrequencyChange><Frequency dt:dt="r8">2699990000</Frequency><Timestamp dt:dt="r8">1.38046687259144E+15</Timestamp><Cur…	좌우반구com(split BVF)_3-041-1	75.027	1.0.0.167	1	477521171	Professional	2.0.10.242	2.0.10.353	06-21-2021	2021-06-21 오전 6:41:24	15:41:24	2.0.10.248	127	2	{/}	휘섭	휘	섭	11	1	127	NULL	NULL	NULL	NULL	NULL	NULL	KSY3	List1	NULL	NULL	NULL	NULL	NULL	NULL	NULL	NULL	NULL	1	{/}	0	7	374857	0	{/}	698
좌우반구com(split BVF)_3	41	1	<?xml version="1.0"?>\n<Clock xmlns:dt="urn:schemas-microsoft-com:datatypes"><Description dt:dt="string">E-Prime Primary Realtime Clock</Description><StartTime><Timestamp dt:dt="int">0</Timestamp><DateUtc dt:dt="string">2021-06-21T06:41:23Z</DateUtc></StartTime><FrequencyChanges><FrequencyChange><Frequency dt:dt="r8">2699990000</Frequency><Timestamp dt:dt="r8">1.38046687259144E+15</Timestamp><Cur…	좌우반구com(split BVF)_3-041-1	75.027	1.0.0.167	1	477521171	Professional	2.0.10.242	2.0.10.353	06-21-2021	2021-06-21 오전 6:41:24	15:41:24	2.0.10.248	311	2	{/}	희강	희	강	NULL	NULL	NULL	NULL	NULL	NULL	16	1	47	KSY	List3	0		0	-1	1008323	187		0	0	1	{/}	0	7	1008510	0	{/}	504
좌우반구com(split BVF)_3	41	1	<?xml version="1.0"?>\n<Clock xmlns:dt="urn:schemas-microsoft-com:datatypes"><Description dt:dt="string">E-Prime Primary Realtime Clock</Description><StartTime><Timestamp dt:dt="int">0</Timestamp><DateUtc dt:dt="string">2021-06-21T06:41:23Z</DateUtc></StartTime><FrequencyChanges><FrequencyChange><Frequency dt:dt="r8">2699990000</Frequency><Timestamp dt:dt="r8">1.38046687259144E+15</Timestamp><Cur…	좌우반구com(split BVF)_3-041-1	75.027	1.0.0.167	1	477521171	Professional	2.0.10.242	2.0.10.353	06-21-2021	2021-06-21 오전 6:41:24	15:41:24	2.0.10.248	276	1	z	희망	희	망	NULL	NULL	NULL	NULL	NULL	NULL	72	1	12	KSY	List3	0		0	0	906720	186		0	0	1	z	0	6	906906	0	z	606
좌우반구com(split BVF)_3	41	1	<?xml version="1.0"?>\n<Clock xmlns:dt="urn:schemas-microsoft-com:datatypes"><Description dt:dt="string">E-Prime Primary Realtime Clock</Description><StartTime><Timestamp dt:dt="int">0</Timestamp><DateUtc dt:dt="string">2021-06-21T06:41:23Z</DateUtc></StartTime><FrequencyChanges><FrequencyChange><Frequency dt:dt="r8">2699990000</Frequency><Timestamp dt:dt="r8">1.38046687259144E+15</Timestamp><Cur…	좌우반구com(split BVF)_3-041-1	75.027	1.0.0.167	1	477521171	Professional	2.0.10.242	2.0.10.353	06-21-2021	2021-06-21 오전 6:41:24	15:41:24	2.0.10.248	71	2	{/}	희외	희	외	115	1	71	NULL	NULL	NULL	NULL	NULL	NULL	KSY2	List1	NULL	NULL	NULL	NULL	NULL	NULL	NULL	NULL	NULL	1	{/}	0	7	214621	0	{/}	593
좌우반구com(split BVF)_3	41	1	<?xml version="1.0"?>\n<Clock xmlns:dt="urn:schemas-microsoft-com:datatypes"><Description dt:dt="string">E-Prime Primary Realtime Clock</Description><StartTime><Timestamp dt:dt="int">0</Timestamp><DateUtc dt:dt="string">2021-06-21T06:41:23Z</DateUtc></StartTime><FrequencyChanges><FrequencyChange><Frequency dt:dt="r8">2699990000</Frequency><Timestamp dt:dt="r8">1.38046687259144E+15</Timestamp><Cur…	좌우반구com(split BVF)_3-041-1	75.027	1.0.0.167	1	477521171	Professional	2.0.10.242	2.0.10.353	06-21-2021	2021-06-21 오전 6:41:24	15:41:24	2.0.10.248	289	2	{/}	희응	희	응	NULL	NULL	NULL	NULL	NULL	NULL	50	1	25	KSY	List3	0		0	0	944293	186		0	0	1	{/}	1	6	944479	0	{/}	536
[truncated: 1 more columns]
