# Supplementary material for: Decoding foveal word recognition: the role of interhemispheric inhibition in bilateral hemispheric processing
Source: Front Psychol. 2023 Nov 30;14:1293529. doi: 10.3389/fpsyg.2023.1293529 (PMC10720635; doi:10.3389/fpsyg.2023.1293529)
Supplement: Supplementary file 1 [file Data_Sheet_1.ZIP › data/Exp2/BVF_042.txt]

STRING	INTEGER	INTEGER	STRING	STRING	STRING	STRING	STRING	STRING	STRING	STRING	STRING	STRING	STRING	STRING	STRING	INTEGER	STRING	STRING	STRING	STRING	STRING	STRING	STRING	STRING	STRING	STRING	STRING	STRING	STRING	STRING	STRING	STRING	STRING	STRING	STRING	STRING	STRING	STRING	STRING	STRING	STRING	STRING	STRING	STRING	STRING	STRING	STRING	STRING	STRING
EXPNAME	SUBJECT	SESSION	VARIABLE	VARIABLE	VARIABLE	VARIABLE	VARIABLE	VARIABLE	VARIABLE	VARIABLE	VARIABLE	VARIABLE	VARIABLE	VARIABLE	VARIABLE	LOG_LEVEL	VARIABLE	VARIABLE	VARIABLE	VARIABLE	VARIABLE	VARIABLE	VARIABLE	VARIABLE	VARIABLE	VARIABLE	VARIABLE	VARIABLE	VARIABLE	VARIABLE	VARIABLE	VARIABLE	VARIABLE	VARIABLE	VARIABLE	VARIABLE	VARIABLE	VARIABLE	VARIABLE	VARIABLE	VARIABLE	VARIABLE	VARIABLE	VARIABLE	VARIABLE	VARIABLE	VARIABLE	VARIABLE	VARIABLE
1	1	1	1	1	1	1	1	1	1	1	1	1	1	1	1	2	2	2	2	2	2	2	2	2	2	2	2	2	2	2	2	2	2	2	2	2	2	2	2	2	2	2	2	2	2	2	2	2	2
ExperimentName	Subject	Session	Clock.Information	DataFile.Basename	Display.RefreshRate	ExperimentVersion	Group	RandomSeed	RuntimeCapabilities	RuntimeVersion	RuntimeVersionExpected	SessionDate	SessionStartDateTimeUtc	SessionTime	StudioVersion	Block	condition	correct	Exptarget	Exptarget2	Exptarget3	List1	List1.Cycle	List1.Sample	List2	List2.Cycle	List2.Sample	List3	List3.Cycle	List3.Sample	Procedure	Running	TextDisplay2.ACC	TextDisplay2.CRESP	TextDisplay2.DurationError	TextDisplay2.OnsetDelay	TextDisplay2.OnsetTime	TextDisplay2.OnsetToOnsetTime	TextDisplay2.RESP	TextDisplay2.RT	TextDisplay2.RTTime	TextDisplay6.ACC	TextDisplay6.CRESP	TextDisplay6.DurationError	TextDisplay6.OnsetDelay	TextDisplay6.OnsetTime	TextDisplay6.OnsetToOnsetTime	TextDisplay6.RESP	TextDisplay6.RT
좌우반구com(split BVF)_3	42	1	<?xml version="1.0"?>\n<Clock xmlns:dt="urn:schemas-microsoft-com:datatypes"><Description dt:dt="string">E-Prime Primary Realtime Clock</Description><StartTime><Timestamp dt:dt="int">0</Timestamp><DateUtc dt:dt="string">2021-06-23T05:43:29Z</DateUtc></StartTime><FrequencyChanges><FrequencyChange><Frequency dt:dt="r8">2699990000</Frequency><Timestamp dt:dt="r8">1.83765891148516E+15</Timestamp><Cur…	좌우반구com(split BVF)_3-042-1	75.027	1.0.0.167	1	1852861268	Professional	2.0.10.242	2.0.10.353	06-23-2021	2021-06-23 오전 5:43:30	14:43:30	2.0.10.248	16	1	z	가격	가	격	131	1	16	NULL	NULL	NULL	NULL	NULL	NULL	KSY2	List1	NULL	NULL	NULL	NULL	NULL	NULL	NULL	NULL	NULL	1	z	0	7	76104	0	z	439
좌우반구com(split BVF)_3	42	1	<?xml version="1.0"?>\n<Clock xmlns:dt="urn:schemas-microsoft-com:datatypes"><Description dt:dt="string">E-Prime Primary Realtime Clock</Description><StartTime><Timestamp dt:dt="int">0</Timestamp><DateUtc dt:dt="string">2021-06-23T05:43:29Z</DateUtc></StartTime><FrequencyChanges><FrequencyChange><Frequency dt:dt="r8">2699990000</Frequency><Timestamp dt:dt="r8">1.83765891148516E+15</Timestamp><Cur…	좌우반구com(split BVF)_3-042-1	75.027	1.0.0.167	1	1852861268	Professional	2.0.10.242	2.0.10.353	06-23-2021	2021-06-23 오전 5:43:30	14:43:30	2.0.10.248	119	1	z	가을	가	을	92	1	119	NULL	NULL	NULL	NULL	NULL	NULL	KSY2	List1	NULL	NULL	NULL	NULL	NULL	NULL	NULL	NULL	NULL	1	z	0	6	357936	0	z	385
좌우반구com(split BVF)_3	42	1	<?xml version="1.0"?>\n<Clock xmlns:dt="urn:schemas-microsoft-com:datatypes"><Description dt:dt="string">E-Prime Primary Realtime Clock</Description><StartTime><Timestamp dt:dt="int">0</Timestamp><DateUtc dt:dt="string">2021-06-23T05:43:29Z</DateUtc></StartTime><FrequencyChanges><FrequencyChange><Frequency dt:dt="r8">2699990000</Frequency><Timestamp dt:dt="r8">1.83765891148516E+15</Timestamp><Cur…	좌우반구com(split BVF)_3-042-1	75.027	1.0.0.167	1	1852861268	Professional	2.0.10.242	2.0.10.353	06-23-2021	2021-06-23 오전 5:43:30	14:43:30	2.0.10.248	322	1	z	간섭	간	섭	NULL	NULL	NULL	NULL	NULL	NULL	46	1	58	KSY2	List3	NULL	NULL	NULL	NULL	NULL	NULL	NULL	NULL	NULL	1	z	1	6	1013981	0	z	591
좌우반구com(split BVF)_3	42	1	<?xml version="1.0"?>\n<Clock xmlns:dt="urn:schemas-microsoft-com:datatypes"><Description dt:dt="string">E-Prime Primary Realtime Clock</Description><StartTime><Timestamp dt:dt="int">0</Timestamp><DateUtc dt:dt="string">2021-06-23T05:43:29Z</DateUtc></StartTime><FrequencyChanges><FrequencyChange><Frequency dt:dt="r8">2699990000</Frequency><Timestamp dt:dt="r8">1.83765891148516E+15</Timestamp><Cur…	좌우반구com(split BVF)_3-042-1	75.027	1.0.0.167	1	1852861268	Professional	2.0.10.242	2.0.10.353	06-23-2021	2021-06-23 오전 5:43:30	14:43:30	2.0.10.248	96	2	{/}	간습	간	습	75	1	96	NULL	NULL	NULL	NULL	NULL	NULL	KSY	List1	0		0	-1	292280	186		0	0	0	{/}	1	6	292466	0	z	777
좌우반구com(split BVF)_3	42	1	<?xml version="1.0"?>\n<Clock xmlns:dt="urn:schemas-microsoft-com:datatypes"><Description dt:dt="string">E-Prime Primary Realtime Clock</Description><StartTime><Timestamp dt:dt="int">0</Timestamp><DateUtc dt:dt="string">2021-06-23T05:43:29Z</DateUtc></StartTime><FrequencyChanges><FrequencyChange><Frequency dt:dt="r8">2699990000</Frequency><Timestamp dt:dt="r8">1.83765891148516E+15</Timestamp><Cur…	좌우반구com(split BVF)_3-042-1	75.027	1.0.0.167	1	1852861268	Professional	2.0.10.242	2.0.10.353	06-23-2021	2021-06-23 오전 5:43:30	14:43:30	2.0.10.248	349	2	{/}	감환	감	환	NULL	NULL	NULL	NULL	NULL	NULL	90	1	85	KSY	List3	0		1	-1	1087408	187		0	0	1	{/}	0	7	1087595	0	{/}	944
좌우반구com(split BVF)_3	42	1	<?xml version="1.0"?>\n<Clock xmlns:dt="urn:schemas-microsoft-com:datatypes"><Description dt:dt="string">E-Prime Primary Realtime Clock</Description><StartTime><Timestamp dt:dt="int">0</Timestamp><DateUtc dt:dt="string">2021-06-23T05:43:29Z</DateUtc></StartTime><FrequencyChanges><FrequencyChange><Frequency dt:dt="r8">2699990000</Frequency><Timestamp dt:dt="r8">1.83765891148516E+15</Timestamp><Cur…	좌우반구com(split BVF)_3-042-1	75.027	1.0.0.167	1	1852861268	Professional	2.0.10.242	2.0.10.353	06-23-2021	2021-06-23 오전 5:43:30	14:43:30	2.0.10.248	379	1	z	강도	강	도	NULL	NULL	NULL	NULL	NULL	NULL	54	1	115	KSY2	List3	NULL	NULL	NULL	NULL	NULL	NULL	NULL	NULL	NULL	1	z	0	7	1170299	0	z	382
좌우반구com(split BVF)_3	42	1	<?xml version="1.0"?>\n<Clock xmlns:dt="urn:schemas-microsoft-com:datatypes"><Description dt:dt="string">E-Prime Primary Realtime Clock</Description><StartTime><Timestamp dt:dt="int">0</Timestamp><DateUtc dt:dt="string">2021-06-23T05:43:29Z</DateUtc></StartTime><FrequencyChanges><FrequencyChange><Frequency dt:dt="r8">2699990000</Frequency><Timestamp dt:dt="r8">1.83765891148516E+15</Timestamp><Cur…	좌우반구com(split BVF)_3-042-1	75.027	1.0.0.167	1	1852861268	Professional	2.0.10.242	2.0.10.353	06-23-2021	2021-06-23 오전 5:43:30	14:43:30	2.0.10.248	183	2	{/}	강례	강	례	NULL	NULL	NULL	63	1	51	NULL	NULL	NULL	KSY3	List2	NULL	NULL	NULL	NULL	NULL	NULL	NULL	NULL	NULL	1	{/}	0	6	583242	0	{/}	651
좌우반구com(split BVF)_3	42	1	<?xml version="1.0"?>\n<Clock xmlns:dt="urn:schemas-microsoft-com:datatypes"><Description dt:dt="string">E-Prime Primary Realtime Clock</Description><StartTime><Timestamp dt:dt="int">0</Timestamp><DateUtc dt:dt="string">2021-06-23T05:43:29Z</DateUtc></StartTime><FrequencyChanges><FrequencyChange><Frequency dt:dt="r8">2699990000</Frequency><Timestamp dt:dt="r8">1.83765891148516E+15</Timestamp><Cur…	좌우반구com(split BVF)_3-042-1	75.027	1.0.0.167	1	1852861268	Professional	2.0.10.242	2.0.10.353	06-23-2021	2021-06-23 오전 5:43:30	14:43:30	2.0.10.248	159	2	{/}	강방	강	방	NULL	NULL	NULL	72	1	27	NULL	NULL	NULL	KSY	List2	0		0	-1	517839	187		0	0	1	{/}	0	7	518026	0	{/}	564
좌우반구com(split BVF)_3	42	1	<?xml version="1.0"?>\n<Clock xmlns:dt="urn:schemas-microsoft-com:datatypes"><Description dt:dt="string">E-Prime Primary Realtime Clock</Description><StartTime><Timestamp dt:dt="int">0</Timestamp><DateUtc dt:dt="string">2021-06-23T05:43:29Z</DateUtc></StartTime><FrequencyChanges><FrequencyChange><Frequency dt:dt="r8">2699990000</Frequency><Timestamp dt:dt="r8">1.83765891148516E+15</Timestamp><Cur…	좌우반구com(split BVF)_3-042-1	75.027	1.0.0.167	1	1852861268	Professional	2.0.10.242	2.0.10.353	06-23-2021	2021-06-23 오전 5:43:30	14:43:30	2.0.10.248	169	1	z	개념	개	념	NULL	NULL	NULL	66	1	37	NULL	NULL	NULL	KSY2	List2	NULL	NULL	NULL	NULL	NULL	NULL	NULL	NULL	NULL	1	z	0	7	544390	0	z	359
좌우반구com(split BVF)_3	42	1	<?xml version="1.0"?>\n<Clock xmlns:dt="urn:schemas-microsoft-com:datatypes"><Description dt:dt="string">E-Prime Primary Realtime Clock</Description><StartTime><Timestamp dt:dt="int">0</Timestamp><DateUtc dt:dt="string">2021-06-23T05:43:29Z</DateUtc></StartTime><FrequencyChanges><FrequencyChange><Frequency dt:dt="r8">2699990000</Frequency><Timestamp dt:dt="r8">1.83765891148516E+15</Timestamp><Cur…	좌우반구com(split BVF)_3-042-1	75.027	1.0.0.167	1	1852861268	Professional	2.0.10.242	2.0.10.353	06-23-2021	2021-06-23 오전 5:43:30	14:43:30	2.0.10.248	300	2	{/}	개례	개	례	NULL	NULL	NULL	NULL	NULL	NULL	112	1	36	KSY	List3	0		1	-1	955122	187		0	0	1	{/}	0	7	955309	0	{/}	392
좌우반구com(split BVF)_3	42	1	<?xml version="1.0"?>\n<Clock xmlns:dt="urn:schemas-microsoft-com:datatypes"><Description dt:dt="string">E-Prime Primary Realtime Clock</Description><StartTime><Timestamp dt:dt="int">0</Timestamp><DateUtc dt:dt="string">2021-06-23T05:43:29Z</DateUtc></StartTime><FrequencyChanges><FrequencyChange><Frequency dt:dt="r8">2699990000</Frequency><Timestamp dt:dt="r8">1.83765891148516E+15</Timestamp><Cur…	좌우반구com(split BVF)_3-042-1	75.027	1.0.0.167	1	1852861268	Professional	2.0.10.242	2.0.10.353	06-23-2021	2021-06-23 오전 5:43:30	14:43:30	2.0.10.248	14	1	z	개인	개	인	87	1	14	NULL	NULL	NULL	NULL	NULL	NULL	KSY2	List1	NULL	NULL	NULL	NULL	NULL	NULL	NULL	NULL	NULL	1	z	1	6	70759	0	z	392
좌우반구com(split BVF)_3	42	1	<?xml version="1.0"?>\n<Clock xmlns:dt="urn:schemas-microsoft-com:datatypes"><Description dt:dt="string">E-Prime Primary Realtime Clock</Description><StartTime><Timestamp dt:dt="int">0</Timestamp><DateUtc dt:dt="string">2021-06-23T05:43:29Z</DateUtc></StartTime><FrequencyChanges><FrequencyChange><Frequency dt:dt="r8">2699990000</Frequency><Timestamp dt:dt="r8">1.83765891148516E+15</Timestamp><Cur…	좌우반구com(split BVF)_3-042-1	75.027	1.0.0.167	1	1852861268	Professional	2.0.10.242	2.0.10.353	06-23-2021	2021-06-23 오전 5:43:30	14:43:30	2.0.10.248	88	2	{/}	개협	개	협	12	1	88	NULL	NULL	NULL	NULL	NULL	NULL	KSY3	List1	NULL	NULL	NULL	NULL	NULL	NULL	NULL	NULL	NULL	1	{/}	0	7	269875	0	{/}	664
좌우반구com(split BVF)_3	42	1	<?xml version="1.0"?>\n<Clock xmlns:dt="urn:schemas-microsoft-com:datatypes"><Description dt:dt="string">E-Prime Primary Realtime Clock</Description><StartTime><Timestamp dt:dt="int">0</Timestamp><DateUtc dt:dt="string">2021-06-23T05:43:29Z</DateUtc></StartTime><FrequencyChanges><FrequencyChange><Frequency dt:dt="r8">2699990000</Frequency><Timestamp dt:dt="r8">1.83765891148516E+15</Timestamp><Cur…	좌우반구com(split BVF)_3-042-1	75.027	1.0.0.167	1	1852861268	Professional	2.0.10.242	2.0.10.353	06-23-2021	2021-06-23 오전 5:43:30	14:43:30	2.0.10.248	152	2	{/}	거생	거	생	NULL	NULL	NULL	8	1	20	NULL	NULL	NULL	KSY	List2	0		0	-1	499659	187		0	0	1	{/}	0	7	499846	0	{/}	344
좌우반구com(split BVF)_3	42	1	<?xml version="1.0"?>\n<Clock xmlns:dt="urn:schemas-microsoft-com:datatypes"><Description dt:dt="string">E-Prime Primary Realtime Clock</Description><StartTime><Timestamp dt:dt="int">0</Timestamp><DateUtc dt:dt="string">2021-06-23T05:43:29Z</DateUtc></StartTime><FrequencyChanges><FrequencyChange><Frequency dt:dt="r8">2699990000</Frequency><Timestamp dt:dt="r8">1.83765891148516E+15</Timestamp><Cur…	좌우반구com(split BVF)_3-042-1	75.027	1.0.0.167	1	1852861268	Professional	2.0.10.242	2.0.10.353	06-23-2021	2021-06-23 오전 5:43:30	14:43:30	2.0.10.248	197	1	z	걱정	걱	정	NULL	NULL	NULL	52	1	65	NULL	NULL	NULL	KSY2	List2	NULL	NULL	NULL	NULL	NULL	NULL	NULL	NULL	NULL	1	z	0	7	622762	0	z	618
좌우반구com(split BVF)_3	42	1	<?xml version="1.0"?>\n<Clock xmlns:dt="urn:schemas-microsoft-com:datatypes"><Description dt:dt="string">E-Prime Primary Realtime Clock</Description><StartTime><Timestamp dt:dt="int">0</Timestamp><DateUtc dt:dt="string">2021-06-23T05:43:29Z</DateUtc></StartTime><FrequencyChanges><FrequencyChange><Frequency dt:dt="r8">2699990000</Frequency><Timestamp dt:dt="r8">1.83765891148516E+15</Timestamp><Cur…	좌우반구com(split BVF)_3-042-1	75.027	1.0.0.167	1	1852861268	Professional	2.0.10.242	2.0.10.353	06-23-2021	2021-06-23 오전 5:43:30	14:43:30	2.0.10.248	191	2	{/}	걱최	걱	최	NULL	NULL	NULL	62	1	59	NULL	NULL	NULL	KSY	List2	0		0	-1	605541	187		0	0	1	{/}	0	7	605728	0	{/}	1012
좌우반구com(split BVF)_3	42	1	<?xml version="1.0"?>\n<Clock xmlns:dt="urn:schemas-microsoft-com:datatypes"><Description dt:dt="string">E-Prime Primary Realtime Clock</Description><StartTime><Timestamp dt:dt="int">0</Timestamp><DateUtc dt:dt="string">2021-06-23T05:43:29Z</DateUtc></StartTime><FrequencyChanges><FrequencyChange><Frequency dt:dt="r8">2699990000</Frequency><Timestamp dt:dt="r8">1.83765891148516E+15</Timestamp><Cur…	좌우반구com(split BVF)_3-042-1	75.027	1.0.0.167	1	1852861268	Professional	2.0.10.242	2.0.10.353	06-23-2021	2021-06-23 오전 5:43:30	14:43:30	2.0.10.248	242	2	{/}	건적	건	적	NULL	NULL	NULL	131	1	110	NULL	NULL	NULL	KSY	List2	0		0	-1	744611	187		0	0	1	{/}	0	7	744798	0	{/}	1035
좌우반구com(split BVF)_3	42	1	<?xml version="1.0"?>\n<Clock xmlns:dt="urn:schemas-microsoft-com:datatypes"><Description dt:dt="string">E-Prime Primary Realtime Clock</Description><StartTime><Timestamp dt:dt="int">0</Timestamp><DateUtc dt:dt="string">2021-06-23T05:43:29Z</DateUtc></StartTime><FrequencyChanges><FrequencyChange><Frequency dt:dt="r8">2699990000</Frequency><Timestamp dt:dt="r8">1.83765891148516E+15</Timestamp><Cur…	좌우반구com(split BVF)_3-042-1	75.027	1.0.0.167	1	1852861268	Professional	2.0.10.242	2.0.10.353	06-23-2021	2021-06-23 오전 5:43:30	14:43:30	2.0.10.248	296	2	{/}	검강	검	강	NULL	NULL	NULL	NULL	NULL	NULL	29	1	32	KSY3	List3	NULL	NULL	NULL	NULL	NULL	NULL	NULL	NULL	NULL	0	{/}	0	7	944513	0	z	212
좌우반구com(split BVF)_3	42	1	<?xml version="1.0"?>\n<Clock xmlns:dt="urn:schemas-microsoft-com:datatypes"><Description dt:dt="string">E-Prime Primary Realtime Clock</Description><StartTime><Timestamp dt:dt="int">0</Timestamp><DateUtc dt:dt="string">2021-06-23T05:43:29Z</DateUtc></StartTime><FrequencyChanges><FrequencyChange><Frequency dt:dt="r8">2699990000</Frequency><Timestamp dt:dt="r8">1.83765891148516E+15</Timestamp><Cur…	좌우반구com(split BVF)_3-042-1	75.027	1.0.0.167	1	1852861268	Professional	2.0.10.242	2.0.10.353	06-23-2021	2021-06-23 오전 5:43:30	14:43:30	2.0.10.248	155	1	z	검색	검	색	NULL	NULL	NULL	33	1	23	NULL	NULL	NULL	KSY2	List2	NULL	NULL	NULL	NULL	NULL	NULL	NULL	NULL	NULL	1	z	1	6	507629	0	z	417
좌우반구com(split BVF)_3	42	1	<?xml version="1.0"?>\n<Clock xmlns:dt="urn:schemas-microsoft-com:datatypes"><Description dt:dt="string">E-Prime Primary Realtime Clock</Description><StartTime><Timestamp dt:dt="int">0</Timestamp><DateUtc dt:dt="string">2021-06-23T05:43:29Z</DateUtc></StartTime><FrequencyChanges><FrequencyChange><Frequency dt:dt="r8">2699990000</Frequency><Timestamp dt:dt="r8">1.83765891148516E+15</Timestamp><Cur…	좌우반구com(split BVF)_3-042-1	75.027	1.0.0.167	1	1852861268	Professional	2.0.10.242	2.0.10.353	06-23-2021	2021-06-23 오전 5:43:30	14:43:30	2.0.10.248	145	2	{/}	검죽	검	죽	NULL	NULL	NULL	110	1	13	NULL	NULL	NULL	KSY2	List2	NULL	NULL	NULL	NULL	NULL	NULL	NULL	NULL	NULL	1	{/}	0	7	481852	0	{/}	275
좌우반구com(split BVF)_3	42	1	<?xml version="1.0"?>\n<Clock xmlns:dt="urn:schemas-microsoft-com:datatypes"><Description dt:dt="string">E-Prime Primary Realtime Clock</Description><StartTime><Timestamp dt:dt="int">0</Timestamp><DateUtc dt:dt="string">2021-06-23T05:43:29Z</DateUtc></StartTime><FrequencyChanges><FrequencyChange><Frequency dt:dt="r8">2699990000</Frequency><Timestamp dt:dt="r8">1.83765891148516E+15</Timestamp><Cur…	좌우반구com(split BVF)_3-042-1	75.027	1.0.0.167	1	1852861268	Professional	2.0.10.242	2.0.10.353	06-23-2021	2021-06-23 오전 5:43:30	14:43:30	2.0.10.248	240	2	{/}	검환	검	환	NULL	NULL	NULL	7	1	108	NULL	NULL	NULL	KSY	List2	0		0	-1	738840	187		0	0	0	{/}	0	7	739027	0	z	423
좌우반구com(split BVF)_3	42	1	<?xml version="1.0"?>\n<Clock xmlns:dt="urn:schemas-microsoft-com:datatypes"><Description dt:dt="string">E-Prime Primary Realtime Clock</Description><StartTime><Timestamp dt:dt="int">0</Timestamp><DateUtc dt:dt="string">2021-06-23T05:43:29Z</DateUtc></StartTime><FrequencyChanges><FrequencyChange><Frequency dt:dt="r8">2699990000</Frequency><Timestamp dt:dt="r8">1.83765891148516E+15</Timestamp><Cur…	좌우반구com(split BVF)_3-042-1	75.027	1.0.0.167	1	1852861268	Professional	2.0.10.242	2.0.10.353	06-23-2021	2021-06-23 오전 5:43:30	14:43:30	2.0.10.248	72	2	{/}	격례	격	례	95	1	72	NULL	NULL	NULL	NULL	NULL	NULL	KSY	List1	0		0	-1	227330	186		0	0	1	{/}	1	6	227516	0	{/}	584
좌우반구com(split BVF)_3	42	1	<?xml version="1.0"?>\n<Clock xmlns:dt="urn:schemas-microsoft-com:datatypes"><Description dt:dt="string">E-Prime Primary Realtime Clock</Description><StartTime><Timestamp dt:dt="int">0</Timestamp><DateUtc dt:dt="string">2021-06-23T05:43:29Z</DateUtc></StartTime><FrequencyChanges><FrequencyChange><Frequency dt:dt="r8">2699990000</Frequency><Timestamp dt:dt="r8">1.83765891148516E+15</Timestamp><Cur…	좌우반구com(split BVF)_3-042-1	75.027	1.0.0.167	1	1852861268	Professional	2.0.10.242	2.0.10.353	06-23-2021	2021-06-23 오전 5:43:30	14:43:30	2.0.10.248	146	1	z	결과	결	과	NULL	NULL	NULL	79	1	14	NULL	NULL	NULL	KSY2	List2	NULL	NULL	NULL	NULL	NULL	NULL	NULL	NULL	NULL	1	z	0	7	484331	0	z	268
좌우반구com(split BVF)_3	42	1	<?xml version="1.0"?>\n<Clock xmlns:dt="urn:schemas-microsoft-com:datatypes"><Description dt:dt="string">E-Prime Primary Realtime Clock</Description><StartTime><Timestamp dt:dt="int">0</Timestamp><DateUtc dt:dt="string">2021-06-23T05:43:29Z</DateUtc></StartTime><FrequencyChanges><FrequencyChange><Frequency dt:dt="r8">2699990000</Frequency><Timestamp dt:dt="r8">1.83765891148516E+15</Timestamp><Cur…	좌우반구com(split BVF)_3-042-1	75.027	1.0.0.167	1	1852861268	Professional	2.0.10.242	2.0.10.353	06-23-2021	2021-06-23 오전 5:43:30	14:43:30	2.0.10.248	74	1	z	결국	결	국	102	1	74	NULL	NULL	NULL	NULL	NULL	NULL	KSY2	List1	NULL	NULL	NULL	NULL	NULL	NULL	NULL	NULL	NULL	1	z	0	6	232821	0	z	367
좌우반구com(split BVF)_3	42	1	<?xml version="1.0"?>\n<Clock xmlns:dt="urn:schemas-microsoft-com:datatypes"><Description dt:dt="string">E-Prime Primary Realtime Clock</Description><StartTime><Timestamp dt:dt="int">0</Timestamp><DateUtc dt:dt="string">2021-06-23T05:43:29Z</DateUtc></StartTime><FrequencyChanges><FrequencyChange><Frequency dt:dt="r8">2699990000</Frequency><Timestamp dt:dt="r8">1.83765891148516E+15</Timestamp><Cur…	좌우반구com(split BVF)_3-042-1	75.027	1.0.0.167	1	1852861268	Professional	2.0.10.242	2.0.10.353	06-23-2021	2021-06-23 오전 5:43:30	14:43:30	2.0.10.248	362	1	z	결정	결	정	NULL	NULL	NULL	NULL	NULL	NULL	15	1	98	KSY2	List3	NULL	NULL	NULL	NULL	NULL	NULL	NULL	NULL	NULL	1	z	0	7	1124302	0	z	332
좌우반구com(split BVF)_3	42	1	<?xml version="1.0"?>\n<Clock xmlns:dt="urn:schemas-microsoft-com:datatypes"><Description dt:dt="string">E-Prime Primary Realtime Clock</Description><StartTime><Timestamp dt:dt="int">0</Timestamp><DateUtc dt:dt="string">2021-06-23T05:43:29Z</DateUtc></StartTime><FrequencyChanges><FrequencyChange><Frequency dt:dt="r8">2699990000</Frequency><Timestamp dt:dt="r8">1.83765891148516E+15</Timestamp><Cur…	좌우반구com(split BVF)_3-042-1	75.027	1.0.0.167	1	1852861268	Professional	2.0.10.242	2.0.10.353	06-23-2021	2021-06-23 오전 5:43:30	14:43:30	2.0.10.248	144	2	{/}	결지	결	지	NULL	NULL	NULL	10	1	12	NULL	NULL	NULL	KSY2	List2	NULL	NULL	NULL	NULL	NULL	NULL	NULL	NULL	NULL	1	{/}	0	7	479080	0	{/}	575
좌우반구com(split BVF)_3	42	1	<?xml version="1.0"?>\n<Clock xmlns:dt="urn:schemas-microsoft-com:datatypes"><Description dt:dt="string">E-Prime Primary Realtime Clock</Description><StartTime><Timestamp dt:dt="int">0</Timestamp><DateUtc dt:dt="string">2021-06-23T05:43:29Z</DateUtc></StartTime><FrequencyChanges><FrequencyChange><Frequency dt:dt="r8">2699990000</Frequency><Timestamp dt:dt="r8">1.83765891148516E+15</Timestamp><Cur…	좌우반구com(split BVF)_3-042-1	75.027	1.0.0.167	1	1852861268	Professional	2.0.10.242	2.0.10.353	06-23-2021	2021-06-23 오전 5:43:30	14:43:30	2.0.10.248	195	2	{/}	결협	결	협	NULL	NULL	NULL	29	1	63	NULL	NULL	NULL	KSY	List2	0		0	0	616684	186		0	0	1	{/}	0	6	616870	0	{/}	1006
좌우반구com(split BVF)_3	42	1	<?xml version="1.0"?>\n<Clock xmlns:dt="urn:schemas-microsoft-com:datatypes"><Description dt:dt="string">E-Prime Primary Realtime Clock</Description><StartTime><Timestamp dt:dt="int">0</Timestamp><DateUtc dt:dt="string">2021-06-23T05:43:29Z</DateUtc></StartTime><FrequencyChanges><FrequencyChange><Frequency dt:dt="r8">2699990000</Frequency><Timestamp dt:dt="r8">1.83765891148516E+15</Timestamp><Cur…	좌우반구com(split BVF)_3-042-1	75.027	1.0.0.167	1	1852861268	Professional	2.0.10.242	2.0.10.353	06-23-2021	2021-06-23 오전 5:43:30	14:43:30	2.0.10.248	163	1	z	경비	경	비	NULL	NULL	NULL	114	1	31	NULL	NULL	NULL	KSY2	List2	NULL	NULL	NULL	NULL	NULL	NULL	NULL	NULL	NULL	1	z	0	7	528902	0	z	288
좌우반구com(split BVF)_3	42	1	<?xml version="1.0"?>\n<Clock xmlns:dt="urn:schemas-microsoft-com:datatypes"><Description dt:dt="string">E-Prime Primary Realtime Clock</Description><StartTime><Timestamp dt:dt="int">0</Timestamp><DateUtc dt:dt="string">2021-06-23T05:43:29Z</DateUtc></StartTime><FrequencyChanges><FrequencyChange><Frequency dt:dt="r8">2699990000</Frequency><Timestamp dt:dt="r8">1.83765891148516E+15</Timestamp><Cur…	좌우반구com(split BVF)_3-042-1	75.027	1.0.0.167	1	1852861268	Professional	2.0.10.242	2.0.10.353	06-23-2021	2021-06-23 오전 5:43:30	14:43:30	2.0.10.248	237	1	z	경험	경	험	NULL	NULL	NULL	83	1	105	NULL	NULL	NULL	KSY2	List2	NULL	NULL	NULL	NULL	NULL	NULL	NULL	NULL	NULL	1	z	0	7	731336	0	z	370
좌우반구com(split BVF)_3	42	1	<?xml version="1.0"?>\n<Clock xmlns:dt="urn:schemas-microsoft-com:datatypes"><Description dt:dt="string">E-Prime Primary Realtime Clock</Description><StartTime><Timestamp dt:dt="int">0</Timestamp><DateUtc dt:dt="string">2021-06-23T05:43:29Z</DateUtc></StartTime><FrequencyChanges><FrequencyChange><Frequency dt:dt="r8">2699990000</Frequency><Timestamp dt:dt="r8">1.83765891148516E+15</Timestamp><Cur…	좌우반구com(split BVF)_3-042-1	75.027	1.0.0.167	1	1852861268	Professional	2.0.10.242	2.0.10.353	06-23-2021	2021-06-23 오전 5:43:30	14:43:30	2.0.10.248	210	1	z	경호	경	호	NULL	NULL	NULL	27	1	78	NULL	NULL	NULL	KSY2	List2	NULL	NULL	NULL	NULL	NULL	NULL	NULL	NULL	NULL	1	z	0	7	658056	0	z	355
좌우반구com(split BVF)_3	42	1	<?xml version="1.0"?>\n<Clock xmlns:dt="urn:schemas-microsoft-com:datatypes"><Description dt:dt="string">E-Prime Primary Realtime Clock</Description><StartTime><Timestamp dt:dt="int">0</Timestamp><DateUtc dt:dt="string">2021-06-23T05:43:29Z</DateUtc></StartTime><FrequencyChanges><FrequencyChange><Frequency dt:dt="r8">2699990000</Frequency><Timestamp dt:dt="r8">1.83765891148516E+15</Timestamp><Cur…	좌우반구com(split BVF)_3-042-1	75.027	1.0.0.167	1	1852861268	Professional	2.0.10.242	2.0.10.353	06-23-2021	2021-06-23 오전 5:43:30	14:43:30	2.0.10.248	120	1	z	계기	계	기	85	1	120	NULL	NULL	NULL	NULL	NULL	NULL	KSY2	List1	NULL	NULL	NULL	NULL	NULL	NULL	NULL	NULL	NULL	1	z	0	7	360522	0	z	671
좌우반구com(split BVF)_3	42	1	<?xml version="1.0"?>\n<Clock xmlns:dt="urn:schemas-microsoft-com:datatypes"><Description dt:dt="string">E-Prime Primary Realtime Clock</Description><StartTime><Timestamp dt:dt="int">0</Timestamp><DateUtc dt:dt="string">2021-06-23T05:43:29Z</DateUtc></StartTime><FrequencyChanges><FrequencyChange><Frequency dt:dt="r8">2699990000</Frequency><Timestamp dt:dt="r8">1.83765891148516E+15</Timestamp><Cur…	좌우반구com(split BVF)_3-042-1	75.027	1.0.0.167	1	1852861268	Professional	2.0.10.242	2.0.10.353	06-23-2021	2021-06-23 오전 5:43:30	14:43:30	2.0.10.248	161	2	{/}	계님	계	님	NULL	NULL	NULL	89	1	29	NULL	NULL	NULL	KSY3	List2	NULL	NULL	NULL	NULL	NULL	NULL	NULL	NULL	NULL	1	{/}	0	7	523357	0	{/}	385
좌우반구com(split BVF)_3	42	1	<?xml version="1.0"?>\n<Clock xmlns:dt="urn:schemas-microsoft-com:datatypes"><Description dt:dt="string">E-Prime Primary Realtime Clock</Description><StartTime><Timestamp dt:dt="int">0</Timestamp><DateUtc dt:dt="string">2021-06-23T05:43:29Z</DateUtc></StartTime><FrequencyChanges><FrequencyChange><Frequency dt:dt="r8">2699990000</Frequency><Timestamp dt:dt="r8">1.83765891148516E+15</Timestamp><Cur…	좌우반구com(split BVF)_3-042-1	75.027	1.0.0.167	1	1852861268	Professional	2.0.10.242	2.0.10.353	06-23-2021	2021-06-23 오전 5:43:30	14:43:30	2.0.10.248	99	2	{/}	계락	계	락	83	1	99	NULL	NULL	NULL	NULL	NULL	NULL	KSY2	List1	NULL	NULL	NULL	NULL	NULL	NULL	NULL	NULL	NULL	0	{/}	1	6	300823	0	z	715
좌우반구com(split BVF)_3	42	1	<?xml version="1.0"?>\n<Clock xmlns:dt="urn:schemas-microsoft-com:datatypes"><Description dt:dt="string">E-Prime Primary Realtime Clock</Description><StartTime><Timestamp dt:dt="int">0</Timestamp><DateUtc dt:dt="string">2021-06-23T05:43:29Z</DateUtc></StartTime><FrequencyChanges><FrequencyChange><Frequency dt:dt="r8">2699990000</Frequency><Timestamp dt:dt="r8">1.83765891148516E+15</Timestamp><Cur…	좌우반구com(split BVF)_3-042-1	75.027	1.0.0.167	1	1852861268	Professional	2.0.10.242	2.0.10.353	06-23-2021	2021-06-23 오전 5:43:30	14:43:30	2.0.10.248	231	1	z	계수	계	수	NULL	NULL	NULL	3	1	99	NULL	NULL	NULL	KSY2	List2	NULL	NULL	NULL	NULL	NULL	NULL	NULL	NULL	NULL	1	z	1	6	713382	0	z	1068
좌우반구com(split BVF)_3	42	1	<?xml version="1.0"?>\n<Clock xmlns:dt="urn:schemas-microsoft-com:datatypes"><Description dt:dt="string">E-Prime Primary Realtime Clock</Description><StartTime><Timestamp dt:dt="int">0</Timestamp><DateUtc dt:dt="string">2021-06-23T05:43:29Z</DateUtc></StartTime><FrequencyChanges><FrequencyChange><Frequency dt:dt="r8">2699990000</Frequency><Timestamp dt:dt="r8">1.83765891148516E+15</Timestamp><Cur…	좌우반구com(split BVF)_3-042-1	75.027	1.0.0.167	1	1852861268	Professional	2.0.10.242	2.0.10.353	06-23-2021	2021-06-23 오전 5:43:30	14:43:30	2.0.10.248	5	2	{/}	계여	계	여	31	1	5	NULL	NULL	NULL	NULL	NULL	NULL	KSY2	List1	NULL	NULL	NULL	NULL	NULL	NULL	NULL	NULL	NULL	1	{/}	0	7	47341	0	{/}	635
좌우반구com(split BVF)_3	42	1	<?xml version="1.0"?>\n<Clock xmlns:dt="urn:schemas-microsoft-com:datatypes"><Description dt:dt="string">E-Prime Primary Realtime Clock</Description><StartTime><Timestamp dt:dt="int">0</Timestamp><DateUtc dt:dt="string">2021-06-23T05:43:29Z</DateUtc></StartTime><FrequencyChanges><FrequencyChange><Frequency dt:dt="r8">2699990000</Frequency><Timestamp dt:dt="r8">1.83765891148516E+15</Timestamp><Cur…	좌우반구com(split BVF)_3-042-1	75.027	1.0.0.167	1	1852861268	Professional	2.0.10.242	2.0.10.353	06-23-2021	2021-06-23 오전 5:43:30	14:43:30	2.0.10.248	390	2	{/}	고률	고	률	NULL	NULL	NULL	NULL	NULL	NULL	44	1	126	KSY	List3	0		1	-1	1199248	187		0	0	1	{/}	0	7	1199435	0	{/}	381
좌우반구com(split BVF)_3	42	1	<?xml version="1.0"?>\n<Clock xmlns:dt="urn:schemas-microsoft-com:datatypes"><Description dt:dt="string">E-Prime Primary Realtime Clock</Description><StartTime><Timestamp dt:dt="int">0</Timestamp><DateUtc dt:dt="string">2021-06-23T05:43:29Z</DateUtc></StartTime><FrequencyChanges><FrequencyChange><Frequency dt:dt="r8">2699990000</Frequency><Timestamp dt:dt="r8">1.83765891148516E+15</Timestamp><Cur…	좌우반구com(split BVF)_3-042-1	75.027	1.0.0.167	1	1852861268	Professional	2.0.10.242	2.0.10.353	06-23-2021	2021-06-23 오전 5:43:30	14:43:30	2.0.10.248	361	2	{/}	고청	고	청	NULL	NULL	NULL	NULL	NULL	NULL	32	1	97	KSY3	List3	NULL	NULL	NULL	NULL	NULL	NULL	NULL	NULL	NULL	1	{/}	0	7	1121370	0	{/}	728
좌우반구com(split BVF)_3	42	1	<?xml version="1.0"?>\n<Clock xmlns:dt="urn:schemas-microsoft-com:datatypes"><Description dt:dt="string">E-Prime Primary Realtime Clock</Description><StartTime><Timestamp dt:dt="int">0</Timestamp><DateUtc dt:dt="string">2021-06-23T05:43:29Z</DateUtc></StartTime><FrequencyChanges><FrequencyChange><Frequency dt:dt="r8">2699990000</Frequency><Timestamp dt:dt="r8">1.83765891148516E+15</Timestamp><Cur…	좌우반구com(split BVF)_3-042-1	75.027	1.0.0.167	1	1852861268	Professional	2.0.10.242	2.0.10.353	06-23-2021	2021-06-23 오전 5:43:30	14:43:30	2.0.10.248	271	1	z	공기	공	기	NULL	NULL	NULL	NULL	NULL	NULL	40	1	7	KSY2	List3	NULL	NULL	NULL	NULL	NULL	NULL	NULL	NULL	NULL	1	z	0	7	879283	0	z	548
좌우반구com(split BVF)_3	42	1	<?xml version="1.0"?>\n<Clock xmlns:dt="urn:schemas-microsoft-com:datatypes"><Description dt:dt="string">E-Prime Primary Realtime Clock</Description><StartTime><Timestamp dt:dt="int">0</Timestamp><DateUtc dt:dt="string">2021-06-23T05:43:29Z</DateUtc></StartTime><FrequencyChanges><FrequencyChange><Frequency dt:dt="r8">2699990000</Frequency><Timestamp dt:dt="r8">1.83765891148516E+15</Timestamp><Cur…	좌우반구com(split BVF)_3-042-1	75.027	1.0.0.167	1	1852861268	Professional	2.0.10.242	2.0.10.353	06-23-2021	2021-06-23 오전 5:43:30	14:43:30	2.0.10.248	335	1	z	공백	공	백	NULL	NULL	NULL	NULL	NULL	NULL	48	1	71	KSY2	List3	NULL	NULL	NULL	NULL	NULL	NULL	NULL	NULL	NULL	1	z	1	6	1048542	0	z	469
좌우반구com(split BVF)_3	42	1	<?xml version="1.0"?>\n<Clock xmlns:dt="urn:schemas-microsoft-com:datatypes"><Description dt:dt="string">E-Prime Primary Realtime Clock</Description><StartTime><Timestamp dt:dt="int">0</Timestamp><DateUtc dt:dt="string">2021-06-23T05:43:29Z</DateUtc></StartTime><FrequencyChanges><FrequencyChange><Frequency dt:dt="r8">2699990000</Frequency><Timestamp dt:dt="r8">1.83765891148516E+15</Timestamp><Cur…	좌우반구com(split BVF)_3-042-1	75.027	1.0.0.167	1	1852861268	Professional	2.0.10.242	2.0.10.353	06-23-2021	2021-06-23 오전 5:43:30	14:43:30	2.0.10.248	212	1	z	공포	공	포	NULL	NULL	NULL	2	1	80	NULL	NULL	NULL	KSY2	List2	NULL	NULL	NULL	NULL	NULL	NULL	NULL	NULL	NULL	1	z	0	7	663134	0	z	285
좌우반구com(split BVF)_3	42	1	<?xml version="1.0"?>\n<Clock xmlns:dt="urn:schemas-microsoft-com:datatypes"><Description dt:dt="string">E-Prime Primary Realtime Clock</Description><StartTime><Timestamp dt:dt="int">0</Timestamp><DateUtc dt:dt="string">2021-06-23T05:43:29Z</DateUtc></StartTime><FrequencyChanges><FrequencyChange><Frequency dt:dt="r8">2699990000</Frequency><Timestamp dt:dt="r8">1.83765891148516E+15</Timestamp><Cur…	좌우반구com(split BVF)_3-042-1	75.027	1.0.0.167	1	1852861268	Professional	2.0.10.242	2.0.10.353	06-23-2021	2021-06-23 오전 5:43:30	14:43:30	2.0.10.248	314	2	{/}	과법	과	법	NULL	NULL	NULL	NULL	NULL	NULL	117	1	50	KSY	List3	0		0	0	992003	186		0	0	1	{/}	1	6	992189	0	{/}	1215
좌우반구com(split BVF)_3	42	1	<?xml version="1.0"?>\n<Clock xmlns:dt="urn:schemas-microsoft-com:datatypes"><Description dt:dt="string">E-Prime Primary Realtime Clock</Description><StartTime><Timestamp dt:dt="int">0</Timestamp><DateUtc dt:dt="string">2021-06-23T05:43:29Z</DateUtc></StartTime><FrequencyChanges><FrequencyChange><Frequency dt:dt="r8">2699990000</Frequency><Timestamp dt:dt="r8">1.83765891148516E+15</Timestamp><Cur…	좌우반구com(split BVF)_3-042-1	75.027	1.0.0.167	1	1852861268	Professional	2.0.10.242	2.0.10.353	06-23-2021	2021-06-23 오전 5:43:30	14:43:30	2.0.10.248	263	1	z	과정	과	정	NULL	NULL	NULL	51	1	131	NULL	NULL	NULL	KSY2	List2	NULL	NULL	NULL	NULL	NULL	NULL	NULL	NULL	NULL	1	z	1	6	801777	0	z	295
좌우반구com(split BVF)_3	42	1	<?xml version="1.0"?>\n<Clock xmlns:dt="urn:schemas-microsoft-com:datatypes"><Description dt:dt="string">E-Prime Primary Realtime Clock</Description><StartTime><Timestamp dt:dt="int">0</Timestamp><DateUtc dt:dt="string">2021-06-23T05:43:29Z</DateUtc></StartTime><FrequencyChanges><FrequencyChange><Frequency dt:dt="r8">2699990000</Frequency><Timestamp dt:dt="r8">1.83765891148516E+15</Timestamp><Cur…	좌우반구com(split BVF)_3-042-1	75.027	1.0.0.167	1	1852861268	Professional	2.0.10.242	2.0.10.353	06-23-2021	2021-06-23 오전 5:43:30	14:43:30	2.0.10.248	278	1	z	관계	관	계	NULL	NULL	NULL	NULL	NULL	NULL	53	1	14	KSY2	List3	NULL	NULL	NULL	NULL	NULL	NULL	NULL	NULL	NULL	1	z	1	6	897596	0	z	402
좌우반구com(split BVF)_3	42	1	<?xml version="1.0"?>\n<Clock xmlns:dt="urn:schemas-microsoft-com:datatypes"><Description dt:dt="string">E-Prime Primary Realtime Clock</Description><StartTime><Timestamp dt:dt="int">0</Timestamp><DateUtc dt:dt="string">2021-06-23T05:43:29Z</DateUtc></StartTime><FrequencyChanges><FrequencyChange><Frequency dt:dt="r8">2699990000</Frequency><Timestamp dt:dt="r8">1.83765891148516E+15</Timestamp><Cur…	좌우반구com(split BVF)_3-042-1	75.027	1.0.0.167	1	1852861268	Professional	2.0.10.242	2.0.10.353	06-23-2021	2021-06-23 오전 5:43:30	14:43:30	2.0.10.248	357	1	z	관측	관	측	NULL	NULL	NULL	NULL	NULL	NULL	5	1	93	KSY2	List3	NULL	NULL	NULL	NULL	NULL	NULL	NULL	NULL	NULL	1	z	0	7	1109747	0	z	615
좌우반구com(split BVF)_3	42	1	<?xml version="1.0"?>\n<Clock xmlns:dt="urn:schemas-microsoft-com:datatypes"><Description dt:dt="string">E-Prime Primary Realtime Clock</Description><StartTime><Timestamp dt:dt="int">0</Timestamp><DateUtc dt:dt="string">2021-06-23T05:43:29Z</DateUtc></StartTime><FrequencyChanges><FrequencyChange><Frequency dt:dt="r8">2699990000</Frequency><Timestamp dt:dt="r8">1.83765891148516E+15</Timestamp><Cur…	좌우반구com(split BVF)_3-042-1	75.027	1.0.0.167	1	1852861268	Professional	2.0.10.242	2.0.10.353	06-23-2021	2021-06-23 오전 5:43:30	14:43:30	2.0.10.248	118	1	z	광장	광	장	51	1	118	NULL	NULL	NULL	NULL	NULL	NULL	KSY2	List1	NULL	NULL	NULL	NULL	NULL	NULL	NULL	NULL	NULL	1	z	0	7	355404	0	z	333
좌우반구com(split BVF)_3	42	1	<?xml version="1.0"?>\n<Clock xmlns:dt="urn:schemas-microsoft-com:datatypes"><Description dt:dt="string">E-Prime Primary Realtime Clock</Description><StartTime><Timestamp dt:dt="int">0</Timestamp><DateUtc dt:dt="string">2021-06-23T05:43:29Z</DateUtc></StartTime><FrequencyChanges><FrequencyChange><Frequency dt:dt="r8">2699990000</Frequency><Timestamp dt:dt="r8">1.83765891148516E+15</Timestamp><Cur…	좌우반구com(split BVF)_3-042-1	75.027	1.0.0.167	1	1852861268	Professional	2.0.10.242	2.0.10.353	06-23-2021	2021-06-23 오전 5:43:30	14:43:30	2.0.10.248	319	2	{/}	교느	교	느	NULL	NULL	NULL	NULL	NULL	NULL	89	1	55	KSY	List3	0		0	0	1005998	186		0	0	1	{/}	1	6	1006184	0	{/}	316
좌우반구com(split BVF)_3	42	1	<?xml version="1.0"?>\n<Clock xmlns:dt="urn:schemas-microsoft-com:datatypes"><Description dt:dt="string">E-Prime Primary Realtime Clock</Description><StartTime><Timestamp dt:dt="int">0</Timestamp><DateUtc dt:dt="string">2021-06-23T05:43:29Z</DateUtc></StartTime><FrequencyChanges><FrequencyChange><Frequency dt:dt="r8">2699990000</Frequency><Timestamp dt:dt="r8">1.83765891148516E+15</Timestamp><Cur…	좌우반구com(split BVF)_3-042-1	75.027	1.0.0.167	1	1852861268	Professional	2.0.10.242	2.0.10.353	06-23-2021	2021-06-23 오전 5:43:30	14:43:30	2.0.10.248	2	2	{/}	교휘	교	휘	120	1	2	NULL	NULL	NULL	NULL	NULL	NULL	KSY2	List1	NULL	NULL	NULL	NULL	NULL	NULL	NULL	NULL	NULL	1	{/}	0	6	39357	0	{/}	571
좌우반구com(split BVF)_3	42	1	<?xml version="1.0"?>\n<Clock xmlns:dt="urn:schemas-microsoft-com:datatypes"><Description dt:dt="string">E-Prime Primary Realtime Clock</Description><StartTime><Timestamp dt:dt="int">0</Timestamp><DateUtc dt:dt="string">2021-06-23T05:43:29Z</DateUtc></StartTime><FrequencyChanges><FrequencyChange><Frequency dt:dt="r8">2699990000</Frequency><Timestamp dt:dt="r8">1.83765891148516E+15</Timestamp><Cur…	좌우반구com(split BVF)_3-042-1	75.027	1.0.0.167	1	1852861268	Professional	2.0.10.242	2.0.10.353	06-23-2021	2021-06-23 오전 5:43:30	14:43:30	2.0.10.248	248	1	z	구조	구	조	NULL	NULL	NULL	132	1	116	NULL	NULL	NULL	KSY2	List2	NULL	NULL	NULL	NULL	NULL	NULL	NULL	NULL	NULL	1	z	0	7	761645	0	z	604
좌우반구com(split BVF)_3	42	1	<?xml version="1.0"?>\n<Clock xmlns:dt="urn:schemas-microsoft-com:datatypes"><Description dt:dt="string">E-Prime Primary Realtime Clock</Description><StartTime><Timestamp dt:dt="int">0</Timestamp><DateUtc dt:dt="string">2021-06-23T05:43:29Z</DateUtc></StartTime><FrequencyChanges><FrequencyChange><Frequency dt:dt="r8">2699990000</Frequency><Timestamp dt:dt="r8">1.83765891148516E+15</Timestamp><Cur…	좌우반구com(split BVF)_3-042-1	75.027	1.0.0.167	1	1852861268	Professional	2.0.10.242	2.0.10.353	06-23-2021	2021-06-23 오전 5:43:30	14:43:30	2.0.10.248	50	2	{/}	국득	국	득	110	1	50	NULL	NULL	NULL	NULL	NULL	NULL	KSY	List1	0		0	0	167245	186		0	0	1	{/}	1	6	167431	0	{/}	366
좌우반구com(split BVF)_3	42	1	<?xml version="1.0"?>\n<Clock xmlns:dt="urn:schemas-microsoft-com:datatypes"><Description dt:dt="string">E-Prime Primary Realtime Clock</Description><StartTime><Timestamp dt:dt="int">0</Timestamp><DateUtc dt:dt="string">2021-06-23T05:43:29Z</DateUtc></StartTime><FrequencyChanges><FrequencyChange><Frequency dt:dt="r8">2699990000</Frequency><Timestamp dt:dt="r8">1.83765891148516E+15</Timestamp><Cur…	좌우반구com(split BVF)_3-042-1	75.027	1.0.0.167	1	1852861268	Professional	2.0.10.242	2.0.10.353	06-23-2021	2021-06-23 오전 5:43:30	14:43:30	2.0.10.248	49	2	{/}	국반	국	반	78	1	49	NULL	NULL	NULL	NULL	NULL	NULL	KSY2	List1	NULL	NULL	NULL	NULL	NULL	NULL	NULL	NULL	NULL	1	{/}	0	7	164726	0	{/}	503
좌우반구com(split BVF)_3	42	1	<?xml version="1.0"?>\n<Clock xmlns:dt="urn:schemas-microsoft-com:datatypes"><Description dt:dt="string">E-Prime Primary Realtime Clock</Description><StartTime><Timestamp dt:dt="int">0</Timestamp><DateUtc dt:dt="string">2021-06-23T05:43:29Z</DateUtc></StartTime><FrequencyChanges><FrequencyChange><Frequency dt:dt="r8">2699990000</Frequency><Timestamp dt:dt="r8">1.83765891148516E+15</Timestamp><Cur…	좌우반구com(split BVF)_3-042-1	75.027	1.0.0.167	1	1852861268	Professional	2.0.10.242	2.0.10.353	06-23-2021	2021-06-23 오전 5:43:30	14:43:30	2.0.10.248	173	1	z	군청	군	청	NULL	NULL	NULL	67	1	41	NULL	NULL	NULL	KSY2	List2	NULL	NULL	NULL	NULL	NULL	NULL	NULL	NULL	NULL	0	z	0	7	555386	0	{/}	523
좌우반구com(split BVF)_3	42	1	<?xml version="1.0"?>\n<Clock xmlns:dt="urn:schemas-microsoft-com:datatypes"><Description dt:dt="string">E-Prime Primary Realtime Clock</Description><StartTime><Timestamp dt:dt="int">0</Timestamp><DateUtc dt:dt="string">2021-06-23T05:43:29Z</DateUtc></StartTime><FrequencyChanges><FrequencyChange><Frequency dt:dt="r8">2699990000</Frequency><Timestamp dt:dt="r8">1.83765891148516E+15</Timestamp><Cur…	좌우반구com(split BVF)_3-042-1	75.027	1.0.0.167	1	1852861268	Professional	2.0.10.242	2.0.10.353	06-23-2021	2021-06-23 오전 5:43:30	14:43:30	2.0.10.248	93	1	z	궤도	궤	도	86	1	93	NULL	NULL	NULL	NULL	NULL	NULL	KSY2	List1	NULL	NULL	NULL	NULL	NULL	NULL	NULL	NULL	NULL	1	z	0	7	283790	0	z	781
좌우반구com(split BVF)_3	42	1	<?xml version="1.0"?>\n<Clock xmlns:dt="urn:schemas-microsoft-com:datatypes"><Description dt:dt="string">E-Prime Primary Realtime Clock</Description><StartTime><Timestamp dt:dt="int">0</Timestamp><DateUtc dt:dt="string">2021-06-23T05:43:29Z</DateUtc></StartTime><FrequencyChanges><FrequencyChange><Frequency dt:dt="r8">2699990000</Frequency><Timestamp dt:dt="r8">1.83765891148516E+15</Timestamp><Cur…	좌우반구com(split BVF)_3-042-1	75.027	1.0.0.167	1	1852861268	Professional	2.0.10.242	2.0.10.353	06-23-2021	2021-06-23 오전 5:43:30	14:43:30	2.0.10.248	114	2	{/}	궤희	궤	희	50	1	114	NULL	NULL	NULL	NULL	NULL	NULL	KSY3	List1	NULL	NULL	NULL	NULL	NULL	NULL	NULL	NULL	NULL	1	{/}	0	7	344048	0	{/}	1161
좌우반구com(split BVF)_3	42	1	<?xml version="1.0"?>\n<Clock xmlns:dt="urn:schemas-microsoft-com:datatypes"><Description dt:dt="string">E-Prime Primary Realtime Clock</Description><StartTime><Timestamp dt:dt="int">0</Timestamp><DateUtc dt:dt="string">2021-06-23T05:43:29Z</DateUtc></StartTime><FrequencyChanges><FrequencyChange><Frequency dt:dt="r8">2699990000</Frequency><Timestamp dt:dt="r8">1.83765891148516E+15</Timestamp><Cur…	좌우반구com(split BVF)_3-042-1	75.027	1.0.0.167	1	1852861268	Professional	2.0.10.242	2.0.10.353	06-23-2021	2021-06-23 오전 5:43:30	14:43:30	2.0.10.248	107	1	z	그림	그	림	17	1	107	NULL	NULL	NULL	NULL	NULL	NULL	KSY2	List1	NULL	NULL	NULL	NULL	NULL	NULL	NULL	NULL	NULL	1	z	0	7	323909	0	z	1125
좌우반구com(split BVF)_3	42	1	<?xml version="1.0"?>\n<Clock xmlns:dt="urn:schemas-microsoft-com:datatypes"><Description dt:dt="string">E-Prime Primary Realtime Clock</Description><StartTime><Timestamp dt:dt="int">0</Timestamp><DateUtc dt:dt="string">2021-06-23T05:43:29Z</DateUtc></StartTime><FrequencyChanges><FrequencyChange><Frequency dt:dt="r8">2699990000</Frequency><Timestamp dt:dt="r8">1.83765891148516E+15</Timestamp><Cur…	좌우반구com(split BVF)_3-042-1	75.027	1.0.0.167	1	1852861268	Professional	2.0.10.242	2.0.10.353	06-23-2021	2021-06-23 오전 5:43:30	14:43:30	2.0.10.248	383	2	{/}	그법	그	법	NULL	NULL	NULL	NULL	NULL	NULL	120	1	119	KSY3	List3	NULL	NULL	NULL	NULL	NULL	NULL	NULL	NULL	NULL	1	{/}	0	7	1180935	0	{/}	530
좌우반구com(split BVF)_3	42	1	<?xml version="1.0"?>\n<Clock xmlns:dt="urn:schemas-microsoft-com:datatypes"><Description dt:dt="string">E-Prime Primary Realtime Clock</Description><StartTime><Timestamp dt:dt="int">0</Timestamp><DateUtc dt:dt="string">2021-06-23T05:43:29Z</DateUtc></StartTime><FrequencyChanges><FrequencyChange><Frequency dt:dt="r8">2699990000</Frequency><Timestamp dt:dt="r8">1.83765891148516E+15</Timestamp><Cur…	좌우반구com(split BVF)_3-042-1	75.027	1.0.0.167	1	1852861268	Professional	2.0.10.242	2.0.10.353	06-23-2021	2021-06-23 오전 5:43:30	14:43:30	2.0.10.248	101	2	{/}	그소	그	소	33	1	101	NULL	NULL	NULL	NULL	NULL	NULL	KSY3	List1	NULL	NULL	NULL	NULL	NULL	NULL	NULL	NULL	NULL	1	{/}	0	7	306808	0	{/}	482
좌우반구com(split BVF)_3	42	1	<?xml version="1.0"?>\n<Clock xmlns:dt="urn:schemas-microsoft-com:datatypes"><Description dt:dt="string">E-Prime Primary Realtime Clock</Description><StartTime><Timestamp dt:dt="int">0</Timestamp><DateUtc dt:dt="string">2021-06-23T05:43:29Z</DateUtc></StartTime><FrequencyChanges><FrequencyChange><Frequency dt:dt="r8">2699990000</Frequency><Timestamp dt:dt="r8">1.83765891148516E+15</Timestamp><Cur…	좌우반구com(split BVF)_3-042-1	75.027	1.0.0.167	1	1852861268	Professional	2.0.10.242	2.0.10.353	06-23-2021	2021-06-23 오전 5:43:30	14:43:30	2.0.10.248	328	2	{/}	그종	그	종	NULL	NULL	NULL	NULL	NULL	NULL	25	1	64	KSY2	List3	NULL	NULL	NULL	NULL	NULL	NULL	NULL	NULL	NULL	1	{/}	0	7	1029789	0	{/}	561
좌우반구com(split BVF)_3	42	1	<?xml version="1.0"?>\n<Clock xmlns:dt="urn:schemas-microsoft-com:datatypes"><Description dt:dt="string">E-Prime Primary Realtime Clock</Description><StartTime><Timestamp dt:dt="int">0</Timestamp><DateUtc dt:dt="string">2021-06-23T05:43:29Z</DateUtc></StartTime><FrequencyChanges><FrequencyChange><Frequency dt:dt="r8">2699990000</Frequency><Timestamp dt:dt="r8">1.83765891148516E+15</Timestamp><Cur…	좌우반구com(split BVF)_3-042-1	75.027	1.0.0.167	1	1852861268	Professional	2.0.10.242	2.0.10.353	06-23-2021	2021-06-23 오전 5:43:30	14:43:30	2.0.10.248	221	1	z	급여	급	여	NULL	NULL	NULL	49	1	89	NULL	NULL	NULL	KSY2	List2	NULL	NULL	NULL	NULL	NULL	NULL	NULL	NULL	NULL	1	z	1	6	686205	0	z	462
좌우반구com(split BVF)_3	42	1	<?xml version="1.0"?>\n<Clock xmlns:dt="urn:schemas-microsoft-com:datatypes"><Description dt:dt="string">E-Prime Primary Realtime Clock</Description><StartTime><Timestamp dt:dt="int">0</Timestamp><DateUtc dt:dt="string">2021-06-23T05:43:29Z</DateUtc></StartTime><FrequencyChanges><FrequencyChange><Frequency dt:dt="r8">2699990000</Frequency><Timestamp dt:dt="r8">1.83765891148516E+15</Timestamp><Cur…	좌우반구com(split BVF)_3-042-1	75.027	1.0.0.167	1	1852861268	Professional	2.0.10.242	2.0.10.353	06-23-2021	2021-06-23 오전 5:43:30	14:43:30	2.0.10.248	245	1	z	기록	기	록	NULL	NULL	NULL	81	1	113	NULL	NULL	NULL	KSY2	List2	NULL	NULL	NULL	NULL	NULL	NULL	NULL	NULL	NULL	1	z	1	6	753261	0	z	588
좌우반구com(split BVF)_3	42	1	<?xml version="1.0"?>\n<Clock xmlns:dt="urn:schemas-microsoft-com:datatypes"><Description dt:dt="string">E-Prime Primary Realtime Clock</Description><StartTime><Timestamp dt:dt="int">0</Timestamp><DateUtc dt:dt="string">2021-06-23T05:43:29Z</DateUtc></StartTime><FrequencyChanges><FrequencyChange><Frequency dt:dt="r8">2699990000</Frequency><Timestamp dt:dt="r8">1.83765891148516E+15</Timestamp><Cur…	좌우반구com(split BVF)_3-042-1	75.027	1.0.0.167	1	1852861268	Professional	2.0.10.242	2.0.10.353	06-23-2021	2021-06-23 오전 5:43:30	14:43:30	2.0.10.248	26	1	z	기름	기	름	59	1	26	NULL	NULL	NULL	NULL	NULL	NULL	KSY2	List1	NULL	NULL	NULL	NULL	NULL	NULL	NULL	NULL	NULL	1	z	0	7	103481	0	z	469
좌우반구com(split BVF)_3	42	1	<?xml version="1.0"?>\n<Clock xmlns:dt="urn:schemas-microsoft-com:datatypes"><Description dt:dt="string">E-Prime Primary Realtime Clock</Description><StartTime><Timestamp dt:dt="int">0</Timestamp><DateUtc dt:dt="string">2021-06-23T05:43:29Z</DateUtc></StartTime><FrequencyChanges><FrequencyChange><Frequency dt:dt="r8">2699990000</Frequency><Timestamp dt:dt="r8">1.83765891148516E+15</Timestamp><Cur…	좌우반구com(split BVF)_3-042-1	75.027	1.0.0.167	1	1852861268	Professional	2.0.10.242	2.0.10.353	06-23-2021	2021-06-23 오전 5:43:30	14:43:30	2.0.10.248	226	1	z	기술	기	술	NULL	NULL	NULL	55	1	94	NULL	NULL	NULL	KSY2	List2	NULL	NULL	NULL	NULL	NULL	NULL	NULL	NULL	NULL	1	z	0	7	699601	0	z	449
좌우반구com(split BVF)_3	42	1	<?xml version="1.0"?>\n<Clock xmlns:dt="urn:schemas-microsoft-com:datatypes"><Description dt:dt="string">E-Prime Primary Realtime Clock</Description><StartTime><Timestamp dt:dt="int">0</Timestamp><DateUtc dt:dt="string">2021-06-23T05:43:29Z</DateUtc></StartTime><FrequencyChanges><FrequencyChange><Frequency dt:dt="r8">2699990000</Frequency><Timestamp dt:dt="r8">1.83765891148516E+15</Timestamp><Cur…	좌우반구com(split BVF)_3-042-1	75.027	1.0.0.167	1	1852861268	Professional	2.0.10.242	2.0.10.353	06-23-2021	2021-06-23 오전 5:43:30	14:43:30	2.0.10.248	276	1	z	기운	기	운	NULL	NULL	NULL	NULL	NULL	NULL	26	1	12	KSY2	List3	NULL	NULL	NULL	NULL	NULL	NULL	NULL	NULL	NULL	1	z	1	6	892398	0	z	377
좌우반구com(split BVF)_3	42	1	<?xml version="1.0"?>\n<Clock xmlns:dt="urn:schemas-microsoft-com:datatypes"><Description dt:dt="string">E-Prime Primary Realtime Clock</Description><StartTime><Timestamp dt:dt="int">0</Timestamp><DateUtc dt:dt="string">2021-06-23T05:43:29Z</DateUtc></StartTime><FrequencyChanges><FrequencyChange><Frequency dt:dt="r8">2699990000</Frequency><Timestamp dt:dt="r8">1.83765891148516E+15</Timestamp><Cur…	좌우반구com(split BVF)_3-042-1	75.027	1.0.0.167	1	1852861268	Professional	2.0.10.242	2.0.10.353	06-23-2021	2021-06-23 오전 5:43:30	14:43:30	2.0.10.248	218	1	z	기준	기	준	NULL	NULL	NULL	102	1	86	NULL	NULL	NULL	KSY2	List2	NULL	NULL	NULL	NULL	NULL	NULL	NULL	NULL	NULL	1	z	0	6	678648	0	z	347
좌우반구com(split BVF)_3	42	1	<?xml version="1.0"?>\n<Clock xmlns:dt="urn:schemas-microsoft-com:datatypes"><Description dt:dt="string">E-Prime Primary Realtime Clock</Description><StartTime><Timestamp dt:dt="int">0</Timestamp><DateUtc dt:dt="string">2021-06-23T05:43:29Z</DateUtc></StartTime><FrequencyChanges><FrequencyChange><Frequency dt:dt="r8">2699990000</Frequency><Timestamp dt:dt="r8">1.83765891148516E+15</Timestamp><Cur…	좌우반구com(split BVF)_3-042-1	75.027	1.0.0.167	1	1852861268	Professional	2.0.10.242	2.0.10.353	06-23-2021	2021-06-23 오전 5:43:30	14:43:30	2.0.10.248	317	1	z	기차	기	차	NULL	NULL	NULL	NULL	NULL	NULL	111	1	53	KSY2	List3	NULL	NULL	NULL	NULL	NULL	NULL	NULL	NULL	NULL	1	z	1	6	1000959	0	z	397
좌우반구com(split BVF)_3	42	1	<?xml version="1.0"?>\n<Clock xmlns:dt="urn:schemas-microsoft-com:datatypes"><Description dt:dt="string">E-Prime Primary Realtime Clock</Description><StartTime><Timestamp dt:dt="int">0</Timestamp><DateUtc dt:dt="string">2021-06-23T05:43:29Z</DateUtc></StartTime><FrequencyChanges><FrequencyChange><Frequency dt:dt="r8">2699990000</Frequency><Timestamp dt:dt="r8">1.83765891148516E+15</Timestamp><Cur…	좌우반구com(split BVF)_3-042-1	75.027	1.0.0.167	1	1852861268	Professional	2.0.10.242	2.0.10.353	06-23-2021	2021-06-23 오전 5:43:30	14:43:30	2.0.10.248	247	1	z	기회	기	회	NULL	NULL	NULL	46	1	115	NULL	NULL	NULL	KSY2	List2	NULL	NULL	NULL	NULL	NULL	NULL	NULL	NULL	NULL	1	z	0	6	759139	0	z	302
좌우반구com(split BVF)_3	42	1	<?xml version="1.0"?>\n<Clock xmlns:dt="urn:schemas-microsoft-com:datatypes"><Description dt:dt="string">E-Prime Primary Realtime Clock</Description><StartTime><Timestamp dt:dt="int">0</Timestamp><DateUtc dt:dt="string">2021-06-23T05:43:29Z</DateUtc></StartTime><FrequencyChanges><FrequencyChange><Frequency dt:dt="r8">2699990000</Frequency><Timestamp dt:dt="r8">1.83765891148516E+15</Timestamp><Cur…	좌우반구com(split BVF)_3-042-1	75.027	1.0.0.167	1	1852861268	Professional	2.0.10.242	2.0.10.353	06-23-2021	2021-06-23 오전 5:43:30	14:43:30	2.0.10.248	365	2	{/}	껍목	껍	목	NULL	NULL	NULL	NULL	NULL	NULL	119	1	101	KSY3	List3	NULL	NULL	NULL	NULL	NULL	NULL	NULL	NULL	NULL	1	{/}	0	7	1132486	0	{/}	420
좌우반구com(split BVF)_3	42	1	<?xml version="1.0"?>\n<Clock xmlns:dt="urn:schemas-microsoft-com:datatypes"><Description dt:dt="string">E-Prime Primary Realtime Clock</Description><StartTime><Timestamp dt:dt="int">0</Timestamp><DateUtc dt:dt="string">2021-06-23T05:43:29Z</DateUtc></StartTime><FrequencyChanges><FrequencyChange><Frequency dt:dt="r8">2699990000</Frequency><Timestamp dt:dt="r8">1.83765891148516E+15</Timestamp><Cur…	좌우반구com(split BVF)_3-042-1	75.027	1.0.0.167	1	1852861268	Professional	2.0.10.242	2.0.10.353	06-23-2021	2021-06-23 오전 5:43:30	14:43:30	2.0.10.248	89	2	{/}	껍밀	껍	밀	125	1	89	NULL	NULL	NULL	NULL	NULL	NULL	KSY2	List1	NULL	NULL	NULL	NULL	NULL	NULL	NULL	NULL	NULL	1	{/}	0	6	272740	0	{/}	391
좌우반구com(split BVF)_3	42	1	<?xml version="1.0"?>\n<Clock xmlns:dt="urn:schemas-microsoft-com:datatypes"><Description dt:dt="string">E-Prime Primary Realtime Clock</Description><StartTime><Timestamp dt:dt="int">0</Timestamp><DateUtc dt:dt="string">2021-06-23T05:43:29Z</DateUtc></StartTime><FrequencyChanges><FrequencyChange><Frequency dt:dt="r8">2699990000</Frequency><Timestamp dt:dt="r8">1.83765891148516E+15</Timestamp><Cur…	좌우반구com(split BVF)_3-042-1	75.027	1.0.0.167	1	1852861268	Professional	2.0.10.242	2.0.10.353	06-23-2021	2021-06-23 오전 5:43:30	14:43:30	2.0.10.248	228	1	z	껍질	껍	질	NULL	NULL	NULL	78	1	96	NULL	NULL	NULL	KSY2	List2	NULL	NULL	NULL	NULL	NULL	NULL	NULL	NULL	NULL	1	z	0	6	704852	0	z	350
좌우반구com(split BVF)_3	42	1	<?xml version="1.0"?>\n<Clock xmlns:dt="urn:schemas-microsoft-com:datatypes"><Description dt:dt="string">E-Prime Primary Realtime Clock</Description><StartTime><Timestamp dt:dt="int">0</Timestamp><DateUtc dt:dt="string">2021-06-23T05:43:29Z</DateUtc></StartTime><FrequencyChanges><FrequencyChange><Frequency dt:dt="r8">2699990000</Frequency><Timestamp dt:dt="r8">1.83765891148516E+15</Timestamp><Cur…	좌우반구com(split BVF)_3-042-1	75.027	1.0.0.167	1	1852861268	Professional	2.0.10.242	2.0.10.353	06-23-2021	2021-06-23 오전 5:43:30	14:43:30	2.0.10.248	364	2	{/}	껍퇴	껍	퇴	NULL	NULL	NULL	NULL	NULL	NULL	131	1	100	KSY2	List3	NULL	NULL	NULL	NULL	NULL	NULL	NULL	NULL	NULL	1	{/}	0	7	1129887	0	{/}	395
좌우반구com(split BVF)_3	42	1	<?xml version="1.0"?>\n<Clock xmlns:dt="urn:schemas-microsoft-com:datatypes"><Description dt:dt="string">E-Prime Primary Realtime Clock</Description><StartTime><Timestamp dt:dt="int">0</Timestamp><DateUtc dt:dt="string">2021-06-23T05:43:29Z</DateUtc></StartTime><FrequencyChanges><FrequencyChange><Frequency dt:dt="r8">2699990000</Frequency><Timestamp dt:dt="r8">1.83765891148516E+15</Timestamp><Cur…	좌우반구com(split BVF)_3-042-1	75.027	1.0.0.167	1	1852861268	Professional	2.0.10.242	2.0.10.353	06-23-2021	2021-06-23 오전 5:43:30	14:43:30	2.0.10.248	30	2	{/}	나개	나	개	84	1	30	NULL	NULL	NULL	NULL	NULL	NULL	KSY	List1	0		0	-1	114210	187		0	0	1	{/}	0	7	114397	0	{/}	577
좌우반구com(split BVF)_3	42	1	<?xml version="1.0"?>\n<Clock xmlns:dt="urn:schemas-microsoft-com:datatypes"><Description dt:dt="string">E-Prime Primary Realtime Clock</Description><StartTime><Timestamp dt:dt="int">0</Timestamp><DateUtc dt:dt="string">2021-06-23T05:43:29Z</DateUtc></StartTime><FrequencyChanges><FrequencyChange><Frequency dt:dt="r8">2699990000</Frequency><Timestamp dt:dt="r8">1.83765891148516E+15</Timestamp><Cur…	좌우반구com(split BVF)_3-042-1	75.027	1.0.0.167	1	1852861268	Professional	2.0.10.242	2.0.10.353	06-23-2021	2021-06-23 오전 5:43:30	14:43:30	2.0.10.248	19	1	z	내일	내	일	101	1	19	NULL	NULL	NULL	NULL	NULL	NULL	KSY2	List1	NULL	NULL	NULL	NULL	NULL	NULL	NULL	NULL	NULL	1	z	0	6	84061	0	z	466
좌우반구com(split BVF)_3	42	1	<?xml version="1.0"?>\n<Clock xmlns:dt="urn:schemas-microsoft-com:datatypes"><Description dt:dt="string">E-Prime Primary Realtime Clock</Description><StartTime><Timestamp dt:dt="int">0</Timestamp><DateUtc dt:dt="string">2021-06-23T05:43:29Z</DateUtc></StartTime><FrequencyChanges><FrequencyChange><Frequency dt:dt="r8">2699990000</Frequency><Timestamp dt:dt="r8">1.83765891148516E+15</Timestamp><Cur…	좌우반구com(split BVF)_3-042-1	75.027	1.0.0.167	1	1852861268	Professional	2.0.10.242	2.0.10.353	06-23-2021	2021-06-23 오전 5:43:30	14:43:30	2.0.10.248	243	2	{/}	내죽	내	죽	NULL	NULL	NULL	120	1	111	NULL	NULL	NULL	KSY3	List2	NULL	NULL	NULL	NULL	NULL	NULL	NULL	NULL	NULL	1	{/}	0	7	748037	0	{/}	444
좌우반구com(split BVF)_3	42	1	<?xml version="1.0"?>\n<Clock xmlns:dt="urn:schemas-microsoft-com:datatypes"><Description dt:dt="string">E-Prime Primary Realtime Clock</Description><StartTime><Timestamp dt:dt="int">0</Timestamp><DateUtc dt:dt="string">2021-06-23T05:43:29Z</DateUtc></StartTime><FrequencyChanges><FrequencyChange><Frequency dt:dt="r8">2699990000</Frequency><Timestamp dt:dt="r8">1.83765891148516E+15</Timestamp><Cur…	좌우반구com(split BVF)_3-042-1	75.027	1.0.0.167	1	1852861268	Professional	2.0.10.242	2.0.10.353	06-23-2021	2021-06-23 오전 5:43:30	14:43:30	2.0.10.248	13	2	{/}	내표	내	표	96	1	13	NULL	NULL	NULL	NULL	NULL	NULL	KSY2	List1	NULL	NULL	NULL	NULL	NULL	NULL	NULL	NULL	NULL	0	{/}	1	6	68253	0	z	306
좌우반구com(split BVF)_3	42	1	<?xml version="1.0"?>\n<Clock xmlns:dt="urn:schemas-microsoft-com:datatypes"><Description dt:dt="string">E-Prime Primary Realtime Clock</Description><StartTime><Timestamp dt:dt="int">0</Timestamp><DateUtc dt:dt="string">2021-06-23T05:43:29Z</DateUtc></StartTime><FrequencyChanges><FrequencyChange><Frequency dt:dt="r8">2699990000</Frequency><Timestamp dt:dt="r8">1.83765891148516E+15</Timestamp><Cur…	좌우반구com(split BVF)_3-042-1	75.027	1.0.0.167	1	1852861268	Professional	2.0.10.242	2.0.10.353	06-23-2021	2021-06-23 오전 5:43:30	14:43:30	2.0.10.248	264	2	{/}	념속	념	속	NULL	NULL	NULL	56	1	132	NULL	NULL	NULL	KSY	List2	0		0	-1	804083	187		0	0	1	{/}	0	7	804270	0	{/}	458
좌우반구com(split BVF)_3	42	1	<?xml version="1.0"?>\n<Clock xmlns:dt="urn:schemas-microsoft-com:datatypes"><Description dt:dt="string">E-Prime Primary Realtime Clock</Description><StartTime><Timestamp dt:dt="int">0</Timestamp><DateUtc dt:dt="string">2021-06-23T05:43:29Z</DateUtc></StartTime><FrequencyChanges><FrequencyChange><Frequency dt:dt="r8">2699990000</Frequency><Timestamp dt:dt="r8">1.83765891148516E+15</Timestamp><Cur…	좌우반구com(split BVF)_3-042-1	75.027	1.0.0.167	1	1852861268	Professional	2.0.10.242	2.0.10.353	06-23-2021	2021-06-23 오전 5:43:30	14:43:30	2.0.10.248	37	2	{/}	념실	념	실	116	1	37	NULL	NULL	NULL	NULL	NULL	NULL	KSY	List1	0		0	-1	133110	187		0	0	1	{/}	0	7	133297	0	{/}	229
좌우반구com(split BVF)_3	42	1	<?xml version="1.0"?>\n<Clock xmlns:dt="urn:schemas-microsoft-com:datatypes"><Description dt:dt="string">E-Prime Primary Realtime Clock</Description><StartTime><Timestamp dt:dt="int">0</Timestamp><DateUtc dt:dt="string">2021-06-23T05:43:29Z</DateUtc></StartTime><FrequencyChanges><FrequencyChange><Frequency dt:dt="r8">2699990000</Frequency><Timestamp dt:dt="r8">1.83765891148516E+15</Timestamp><Cur…	좌우반구com(split BVF)_3-042-1	75.027	1.0.0.167	1	1852861268	Professional	2.0.10.242	2.0.10.353	06-23-2021	2021-06-23 오전 5:43:30	14:43:30	2.0.10.248	348	2	{/}	념효	념	효	NULL	NULL	NULL	NULL	NULL	NULL	128	1	84	KSY	List3	0		0	-1	1084716	187		0	0	1	{/}	0	7	1084903	0	{/}	484
좌우반구com(split BVF)_3	42	1	<?xml version="1.0"?>\n<Clock xmlns:dt="urn:schemas-microsoft-com:datatypes"><Description dt:dt="string">E-Prime Primary Realtime Clock</Description><StartTime><Timestamp dt:dt="int">0</Timestamp><DateUtc dt:dt="string">2021-06-23T05:43:29Z</DateUtc></StartTime><FrequencyChanges><FrequencyChange><Frequency dt:dt="r8">2699990000</Frequency><Timestamp dt:dt="r8">1.83765891148516E+15</Timestamp><Cur…	좌우반구com(split BVF)_3-042-1	75.027	1.0.0.167	1	1852861268	Professional	2.0.10.242	2.0.10.353	06-23-2021	2021-06-23 오전 5:43:30	14:43:30	2.0.10.248	291	1	z	노조	노	조	NULL	NULL	NULL	NULL	NULL	NULL	9	1	27	KSY2	List3	NULL	NULL	NULL	NULL	NULL	NULL	NULL	NULL	NULL	1	z	1	6	931797	0	z	601
좌우반구com(split BVF)_3	42	1	<?xml version="1.0"?>\n<Clock xmlns:dt="urn:schemas-microsoft-com:datatypes"><Description dt:dt="string">E-Prime Primary Realtime Clock</Description><StartTime><Timestamp dt:dt="int">0</Timestamp><DateUtc dt:dt="string">2021-06-23T05:43:29Z</DateUtc></StartTime><FrequencyChanges><FrequencyChange><Frequency dt:dt="r8">2699990000</Frequency><Timestamp dt:dt="r8">1.83765891148516E+15</Timestamp><Cur…	좌우반구com(split BVF)_3-042-1	75.027	1.0.0.167	1	1852861268	Professional	2.0.10.242	2.0.10.353	06-23-2021	2021-06-23 오전 5:43:30	14:43:30	2.0.10.248	196	1	z	논란	논	란	NULL	NULL	NULL	94	1	64	NULL	NULL	NULL	KSY2	List2	NULL	NULL	NULL	NULL	NULL	NULL	NULL	NULL	NULL	1	z	1	6	620082	0	z	474
좌우반구com(split BVF)_3	42	1	<?xml version="1.0"?>\n<Clock xmlns:dt="urn:schemas-microsoft-com:datatypes"><Description dt:dt="string">E-Prime Primary Realtime Clock</Description><StartTime><Timestamp dt:dt="int">0</Timestamp><DateUtc dt:dt="string">2021-06-23T05:43:29Z</DateUtc></StartTime><FrequencyChanges><FrequencyChange><Frequency dt:dt="r8">2699990000</Frequency><Timestamp dt:dt="r8">1.83765891148516E+15</Timestamp><Cur…	좌우반구com(split BVF)_3-042-1	75.027	1.0.0.167	1	1852861268	Professional	2.0.10.242	2.0.10.353	06-23-2021	2021-06-23 오전 5:43:30	14:43:30	2.0.10.248	254	2	{/}	논무	논	무	NULL	NULL	NULL	26	1	122	NULL	NULL	NULL	KSY3	List2	NULL	NULL	NULL	NULL	NULL	NULL	NULL	NULL	NULL	1	{/}	0	7	778186	0	{/}	383
좌우반구com(split BVF)_3	42	1	<?xml version="1.0"?>\n<Clock xmlns:dt="urn:schemas-microsoft-com:datatypes"><Description dt:dt="string">E-Prime Primary Realtime Clock</Description><StartTime><Timestamp dt:dt="int">0</Timestamp><DateUtc dt:dt="string">2021-06-23T05:43:29Z</DateUtc></StartTime><FrequencyChanges><FrequencyChange><Frequency dt:dt="r8">2699990000</Frequency><Timestamp dt:dt="r8">1.83765891148516E+15</Timestamp><Cur…	좌우반구com(split BVF)_3-042-1	75.027	1.0.0.167	1	1852861268	Professional	2.0.10.242	2.0.10.353	06-23-2021	2021-06-23 오전 5:43:30	14:43:30	2.0.10.248	21	1	z	느낌	느	낌	32	1	21	NULL	NULL	NULL	NULL	NULL	NULL	KSY2	List1	NULL	NULL	NULL	NULL	NULL	NULL	NULL	NULL	NULL	1	z	0	6	89579	0	z	460
좌우반구com(split BVF)_3	42	1	<?xml version="1.0"?>\n<Clock xmlns:dt="urn:schemas-microsoft-com:datatypes"><Description dt:dt="string">E-Prime Primary Realtime Clock</Description><StartTime><Timestamp dt:dt="int">0</Timestamp><DateUtc dt:dt="string">2021-06-23T05:43:29Z</DateUtc></StartTime><FrequencyChanges><FrequencyChange><Frequency dt:dt="r8">2699990000</Frequency><Timestamp dt:dt="r8">1.83765891148516E+15</Timestamp><Cur…	좌우반구com(split BVF)_3-042-1	75.027	1.0.0.167	1	1852861268	Professional	2.0.10.242	2.0.10.353	06-23-2021	2021-06-23 오전 5:43:30	14:43:30	2.0.10.248	160	2	{/}	느속	느	속	NULL	NULL	NULL	37	1	28	NULL	NULL	NULL	KSY	List2	0		0	-1	520598	187		0	0	1	{/}	0	7	520785	0	{/}	373
좌우반구com(split BVF)_3	42	1	<?xml version="1.0"?>\n<Clock xmlns:dt="urn:schemas-microsoft-com:datatypes"><Description dt:dt="string">E-Prime Primary Realtime Clock</Description><StartTime><Timestamp dt:dt="int">0</Timestamp><DateUtc dt:dt="string">2021-06-23T05:43:29Z</DateUtc></StartTime><FrequencyChanges><FrequencyChange><Frequency dt:dt="r8">2699990000</Frequency><Timestamp dt:dt="r8">1.83765891148516E+15</Timestamp><Cur…	좌우반구com(split BVF)_3-042-1	75.027	1.0.0.167	1	1852861268	Professional	2.0.10.242	2.0.10.353	06-23-2021	2021-06-23 오전 5:43:30	14:43:30	2.0.10.248	354	2	{/}	느스	느	스	NULL	NULL	NULL	NULL	NULL	NULL	70	1	90	KSY3	List3	NULL	NULL	NULL	NULL	NULL	NULL	NULL	NULL	NULL	1	{/}	1	6	1101603	0	{/}	415
좌우반구com(split BVF)_3	42	1	<?xml version="1.0"?>\n<Clock xmlns:dt="urn:schemas-microsoft-com:datatypes"><Description dt:dt="string">E-Prime Primary Realtime Clock</Description><StartTime><Timestamp dt:dt="int">0</Timestamp><DateUtc dt:dt="string">2021-06-23T05:43:29Z</DateUtc></StartTime><FrequencyChanges><FrequencyChange><Frequency dt:dt="r8">2699990000</Frequency><Timestamp dt:dt="r8">1.83765891148516E+15</Timestamp><Cur…	좌우반구com(split BVF)_3-042-1	75.027	1.0.0.167	1	1852861268	Professional	2.0.10.242	2.0.10.353	06-23-2021	2021-06-23 오전 5:43:30	14:43:30	2.0.10.248	329	2	{/}	느체	느	체	NULL	NULL	NULL	NULL	NULL	NULL	57	1	65	KSY2	List3	NULL	NULL	NULL	NULL	NULL	NULL	NULL	NULL	NULL	1	{/}	1	6	1032561	0	{/}	443
좌우반구com(split BVF)_3	42	1	<?xml version="1.0"?>\n<Clock xmlns:dt="urn:schemas-microsoft-com:datatypes"><Description dt:dt="string">E-Prime Primary Realtime Clock</Description><StartTime><Timestamp dt:dt="int">0</Timestamp><DateUtc dt:dt="string">2021-06-23T05:43:29Z</DateUtc></StartTime><FrequencyChanges><FrequencyChange><Frequency dt:dt="r8">2699990000</Frequency><Timestamp dt:dt="r8">1.83765891148516E+15</Timestamp><Cur…	좌우반구com(split BVF)_3-042-1	75.027	1.0.0.167	1	1852861268	Professional	2.0.10.242	2.0.10.353	06-23-2021	2021-06-23 오전 5:43:30	14:43:30	2.0.10.248	306	2	{/}	님우	님	우	NULL	NULL	NULL	NULL	NULL	NULL	10	1	42	KSY2	List3	NULL	NULL	NULL	NULL	NULL	NULL	NULL	NULL	NULL	1	{/}	0	7	971117	0	{/}	320
좌우반구com(split BVF)_3	42	1	<?xml version="1.0"?>\n<Clock xmlns:dt="urn:schemas-microsoft-com:datatypes"><Description dt:dt="string">E-Prime Primary Realtime Clock</Description><StartTime><Timestamp dt:dt="int">0</Timestamp><DateUtc dt:dt="string">2021-06-23T05:43:29Z</DateUtc></StartTime><FrequencyChanges><FrequencyChange><Frequency dt:dt="r8">2699990000</Frequency><Timestamp dt:dt="r8">1.83765891148516E+15</Timestamp><Cur…	좌우반구com(split BVF)_3-042-1	75.027	1.0.0.167	1	1852861268	Professional	2.0.10.242	2.0.10.353	06-23-2021	2021-06-23 오전 5:43:30	14:43:30	2.0.10.248	201	2	{/}	단률	단	률	NULL	NULL	NULL	99	1	69	NULL	NULL	NULL	KSY	List2	0		0	-1	633544	187		0	0	1	{/}	0	7	633731	0	{/}	441
좌우반구com(split BVF)_3	42	1	<?xml version="1.0"?>\n<Clock xmlns:dt="urn:schemas-microsoft-com:datatypes"><Description dt:dt="string">E-Prime Primary Realtime Clock</Description><StartTime><Timestamp dt:dt="int">0</Timestamp><DateUtc dt:dt="string">2021-06-23T05:43:29Z</DateUtc></StartTime><FrequencyChanges><FrequencyChange><Frequency dt:dt="r8">2699990000</Frequency><Timestamp dt:dt="r8">1.83765891148516E+15</Timestamp><Cur…	좌우반구com(split BVF)_3-042-1	75.027	1.0.0.167	1	1852861268	Professional	2.0.10.242	2.0.10.353	06-23-2021	2021-06-23 오전 5:43:30	14:43:30	2.0.10.248	395	1	z	단어	단	어	NULL	NULL	NULL	NULL	NULL	NULL	121	1	131	KSY2	List3	NULL	NULL	NULL	NULL	NULL	NULL	NULL	NULL	NULL	1	z	0	7	1212444	0	z	292
좌우반구com(split BVF)_3	42	1	<?xml version="1.0"?>\n<Clock xmlns:dt="urn:schemas-microsoft-com:datatypes"><Description dt:dt="string">E-Prime Primary Realtime Clock</Description><StartTime><Timestamp dt:dt="int">0</Timestamp><DateUtc dt:dt="string">2021-06-23T05:43:29Z</DateUtc></StartTime><FrequencyChanges><FrequencyChange><Frequency dt:dt="r8">2699990000</Frequency><Timestamp dt:dt="r8">1.83765891148516E+15</Timestamp><Cur…	좌우반구com(split BVF)_3-042-1	75.027	1.0.0.167	1	1852861268	Professional	2.0.10.242	2.0.10.353	06-23-2021	2021-06-23 오전 5:43:30	14:43:30	2.0.10.248	281	1	z	단위	단	위	NULL	NULL	NULL	NULL	NULL	NULL	107	1	17	KSY2	List3	NULL	NULL	NULL	NULL	NULL	NULL	NULL	NULL	NULL	1	z	0	7	905634	0	z	364
좌우반구com(split BVF)_3	42	1	<?xml version="1.0"?>\n<Clock xmlns:dt="urn:schemas-microsoft-com:datatypes"><Description dt:dt="string">E-Prime Primary Realtime Clock</Description><StartTime><Timestamp dt:dt="int">0</Timestamp><DateUtc dt:dt="string">2021-06-23T05:43:29Z</DateUtc></StartTime><FrequencyChanges><FrequencyChange><Frequency dt:dt="r8">2699990000</Frequency><Timestamp dt:dt="r8">1.83765891148516E+15</Timestamp><Cur…	좌우반구com(split BVF)_3-042-1	75.027	1.0.0.167	1	1852861268	Professional	2.0.10.242	2.0.10.353	06-23-2021	2021-06-23 오전 5:43:30	14:43:30	2.0.10.248	24	1	z	담화	담	화	52	1	24	NULL	NULL	NULL	NULL	NULL	NULL	KSY2	List1	NULL	NULL	NULL	NULL	NULL	NULL	NULL	NULL	NULL	1	z	0	7	98176	0	z	470
좌우반구com(split BVF)_3	42	1	<?xml version="1.0"?>\n<Clock xmlns:dt="urn:schemas-microsoft-com:datatypes"><Description dt:dt="string">E-Prime Primary Realtime Clock</Description><StartTime><Timestamp dt:dt="int">0</Timestamp><DateUtc dt:dt="string">2021-06-23T05:43:29Z</DateUtc></StartTime><FrequencyChanges><FrequencyChange><Frequency dt:dt="r8">2699990000</Frequency><Timestamp dt:dt="r8">1.83765891148516E+15</Timestamp><Cur…	좌우반구com(split BVF)_3-042-1	75.027	1.0.0.167	1	1852861268	Professional	2.0.10.242	2.0.10.353	06-23-2021	2021-06-23 오전 5:43:30	14:43:30	2.0.10.248	76	1	z	대문	대	문	66	1	76	NULL	NULL	NULL	NULL	NULL	NULL	KSY2	List1	NULL	NULL	NULL	NULL	NULL	NULL	NULL	NULL	NULL	1	z	0	6	238059	0	z	553
좌우반구com(split BVF)_3	42	1	<?xml version="1.0"?>\n<Clock xmlns:dt="urn:schemas-microsoft-com:datatypes"><Description dt:dt="string">E-Prime Primary Realtime Clock</Description><StartTime><Timestamp dt:dt="int">0</Timestamp><DateUtc dt:dt="string">2021-06-23T05:43:29Z</DateUtc></StartTime><FrequencyChanges><FrequencyChange><Frequency dt:dt="r8">2699990000</Frequency><Timestamp dt:dt="r8">1.83765891148516E+15</Timestamp><Cur…	좌우반구com(split BVF)_3-042-1	75.027	1.0.0.167	1	1852861268	Professional	2.0.10.242	2.0.10.353	06-23-2021	2021-06-23 오전 5:43:30	14:43:30	2.0.10.248	352	1	z	대중	대	중	NULL	NULL	NULL	NULL	NULL	NULL	88	1	88	KSY2	List3	NULL	NULL	NULL	NULL	NULL	NULL	NULL	NULL	NULL	0	z	0	7	1096432	0	{/}	466
좌우반구com(split BVF)_3	42	1	<?xml version="1.0"?>\n<Clock xmlns:dt="urn:schemas-microsoft-com:datatypes"><Description dt:dt="string">E-Prime Primary Realtime Clock</Description><StartTime><Timestamp dt:dt="int">0</Timestamp><DateUtc dt:dt="string">2021-06-23T05:43:29Z</DateUtc></StartTime><FrequencyChanges><FrequencyChange><Frequency dt:dt="r8">2699990000</Frequency><Timestamp dt:dt="r8">1.83765891148516E+15</Timestamp><Cur…	좌우반구com(split BVF)_3-042-1	75.027	1.0.0.167	1	1852861268	Professional	2.0.10.242	2.0.10.353	06-23-2021	2021-06-23 오전 5:43:30	14:43:30	2.0.10.248	293	1	z	도박	도	박	NULL	NULL	NULL	NULL	NULL	NULL	31	1	29	KSY2	List3	NULL	NULL	NULL	NULL	NULL	NULL	NULL	NULL	NULL	1	z	0	7	937049	0	z	309
좌우반구com(split BVF)_3	42	1	<?xml version="1.0"?>\n<Clock xmlns:dt="urn:schemas-microsoft-com:datatypes"><Description dt:dt="string">E-Prime Primary Realtime Clock</Description><StartTime><Timestamp dt:dt="int">0</Timestamp><DateUtc dt:dt="string">2021-06-23T05:43:29Z</DateUtc></StartTime><FrequencyChanges><FrequencyChange><Frequency dt:dt="r8">2699990000</Frequency><Timestamp dt:dt="r8">1.83765891148516E+15</Timestamp><Cur…	좌우반구com(split BVF)_3-042-1	75.027	1.0.0.167	1	1852861268	Professional	2.0.10.242	2.0.10.353	06-23-2021	2021-06-23 오전 5:43:30	14:43:30	2.0.10.248	359	2	{/}	도휘	도	휘	NULL	NULL	NULL	NULL	NULL	NULL	58	1	95	KSY	List3	0		0	-1	1115265	187		0	0	1	{/}	0	7	1115452	0	{/}	526
좌우반구com(split BVF)_3	42	1	<?xml version="1.0"?>\n<Clock xmlns:dt="urn:schemas-microsoft-com:datatypes"><Description dt:dt="string">E-Prime Primary Realtime Clock</Description><StartTime><Timestamp dt:dt="int">0</Timestamp><DateUtc dt:dt="string">2021-06-23T05:43:29Z</DateUtc></StartTime><FrequencyChanges><FrequencyChange><Frequency dt:dt="r8">2699990000</Frequency><Timestamp dt:dt="r8">1.83765891148516E+15</Timestamp><Cur…	좌우반구com(split BVF)_3-042-1	75.027	1.0.0.167	1	1852861268	Professional	2.0.10.242	2.0.10.353	06-23-2021	2021-06-23 오전 5:43:30	14:43:30	2.0.10.248	148	1	z	동의	동	의	NULL	NULL	NULL	36	1	16	NULL	NULL	NULL	KSY2	List2	NULL	NULL	NULL	NULL	NULL	NULL	NULL	NULL	NULL	1	z	0	7	489436	0	z	339
좌우반구com(split BVF)_3	42	1	<?xml version="1.0"?>\n<Clock xmlns:dt="urn:schemas-microsoft-com:datatypes"><Description dt:dt="string">E-Prime Primary Realtime Clock</Description><StartTime><Timestamp dt:dt="int">0</Timestamp><DateUtc dt:dt="string">2021-06-23T05:43:29Z</DateUtc></StartTime><FrequencyChanges><FrequencyChange><Frequency dt:dt="r8">2699990000</Frequency><Timestamp dt:dt="r8">1.83765891148516E+15</Timestamp><Cur…	좌우반구com(split BVF)_3-042-1	75.027	1.0.0.167	1	1852861268	Professional	2.0.10.242	2.0.10.353	06-23-2021	2021-06-23 오전 5:43:30	14:43:30	2.0.10.248	108	2	{/}	득관	득	관	128	1	108	NULL	NULL	NULL	NULL	NULL	NULL	KSY3	List1	NULL	NULL	NULL	NULL	NULL	NULL	NULL	NULL	NULL	1	{/}	0	7	327241	0	{/}	1393
좌우반구com(split BVF)_3	42	1	<?xml version="1.0"?>\n<Clock xmlns:dt="urn:schemas-microsoft-com:datatypes"><Description dt:dt="string">E-Prime Primary Realtime Clock</Description><StartTime><Timestamp dt:dt="int">0</Timestamp><DateUtc dt:dt="string">2021-06-23T05:43:29Z</DateUtc></StartTime><FrequencyChanges><FrequencyChange><Frequency dt:dt="r8">2699990000</Frequency><Timestamp dt:dt="r8">1.83765891148516E+15</Timestamp><Cur…	좌우반구com(split BVF)_3-042-1	75.027	1.0.0.167	1	1852861268	Professional	2.0.10.242	2.0.10.353	06-23-2021	2021-06-23 오전 5:43:30	14:43:30	2.0.10.248	274	2	{/}	득동	득	동	NULL	NULL	NULL	NULL	NULL	NULL	97	1	10	KSY3	List3	NULL	NULL	NULL	NULL	NULL	NULL	NULL	NULL	NULL	1	{/}	1	6	887133	0	{/}	466
좌우반구com(split BVF)_3	42	1	<?xml version="1.0"?>\n<Clock xmlns:dt="urn:schemas-microsoft-com:datatypes"><Description dt:dt="string">E-Prime Primary Realtime Clock</Description><StartTime><Timestamp dt:dt="int">0</Timestamp><DateUtc dt:dt="string">2021-06-23T05:43:29Z</DateUtc></StartTime><FrequencyChanges><FrequencyChange><Frequency dt:dt="r8">2699990000</Frequency><Timestamp dt:dt="r8">1.83765891148516E+15</Timestamp><Cur…	좌우반구com(split BVF)_3-042-1	75.027	1.0.0.167	1	1852861268	Professional	2.0.10.242	2.0.10.353	06-23-2021	2021-06-23 오전 5:43:30	14:43:30	2.0.10.248	351	2	{/}	득생	득	생	NULL	NULL	NULL	NULL	NULL	NULL	49	1	87	KSY3	List3	NULL	NULL	NULL	NULL	NULL	NULL	NULL	NULL	NULL	1	{/}	0	7	1093393	0	{/}	833
좌우반구com(split BVF)_3	42	1	<?xml version="1.0"?>\n<Clock xmlns:dt="urn:schemas-microsoft-com:datatypes"><Description dt:dt="string">E-Prime Primary Realtime Clock</Description><StartTime><Timestamp dt:dt="int">0</Timestamp><DateUtc dt:dt="string">2021-06-23T05:43:29Z</DateUtc></StartTime><FrequencyChanges><FrequencyChange><Frequency dt:dt="r8">2699990000</Frequency><Timestamp dt:dt="r8">1.83765891148516E+15</Timestamp><Cur…	좌우반구com(split BVF)_3-042-1	75.027	1.0.0.167	1	1852861268	Professional	2.0.10.242	2.0.10.353	06-23-2021	2021-06-23 오전 5:43:30	14:43:30	2.0.10.248	363	2	{/}	득외	득	외	NULL	NULL	NULL	NULL	NULL	NULL	98	1	99	KSY	List3	0		0	-1	1126648	186		0	0	1	{/}	1	6	1126834	0	{/}	840
좌우반구com(split BVF)_3	42	1	<?xml version="1.0"?>\n<Clock xmlns:dt="urn:schemas-microsoft-com:datatypes"><Description dt:dt="string">E-Prime Primary Realtime Clock</Description><StartTime><Timestamp dt:dt="int">0</Timestamp><DateUtc dt:dt="string">2021-06-23T05:43:29Z</DateUtc></StartTime><FrequencyChanges><FrequencyChange><Frequency dt:dt="r8">2699990000</Frequency><Timestamp dt:dt="r8">1.83765891148516E+15</Timestamp><Cur…	좌우반구com(split BVF)_3-042-1	75.027	1.0.0.167	1	1852861268	Professional	2.0.10.242	2.0.10.353	06-23-2021	2021-06-23 오전 5:43:30	14:43:30	2.0.10.248	370	2	{/}	란공	란	공	NULL	NULL	NULL	NULL	NULL	NULL	75	1	106	KSY2	List3	NULL	NULL	NULL	NULL	NULL	NULL	NULL	NULL	NULL	1	{/}	0	6	1146094	0	{/}	411
좌우반구com(split BVF)_3	42	1	<?xml version="1.0"?>\n<Clock xmlns:dt="urn:schemas-microsoft-com:datatypes"><Description dt:dt="string">E-Prime Primary Realtime Clock</Description><StartTime><Timestamp dt:dt="int">0</Timestamp><DateUtc dt:dt="string">2021-06-23T05:43:29Z</DateUtc></StartTime><FrequencyChanges><FrequencyChange><Frequency dt:dt="r8">2699990000</Frequency><Timestamp dt:dt="r8">1.83765891148516E+15</Timestamp><Cur…	좌우반구com(split BVF)_3-042-1	75.027	1.0.0.167	1	1852861268	Professional	2.0.10.242	2.0.10.353	06-23-2021	2021-06-23 오전 5:43:30	14:43:30	2.0.10.248	138	2	{/}	량필	량	필	NULL	NULL	NULL	19	1	6	NULL	NULL	NULL	KSY	List2	0		0	0	463059	186		0	0	1	{/}	1	6	463245	0	{/}	298
좌우반구com(split BVF)_3	42	1	<?xml version="1.0"?>\n<Clock xmlns:dt="urn:schemas-microsoft-com:datatypes"><Description dt:dt="string">E-Prime Primary Realtime Clock</Description><StartTime><Timestamp dt:dt="int">0</Timestamp><DateUtc dt:dt="string">2021-06-23T05:43:29Z</DateUtc></StartTime><FrequencyChanges><FrequencyChange><Frequency dt:dt="r8">2699990000</Frequency><Timestamp dt:dt="r8">1.83765891148516E+15</Timestamp><Cur…	좌우반구com(split BVF)_3-042-1	75.027	1.0.0.167	1	1852861268	Professional	2.0.10.242	2.0.10.353	06-23-2021	2021-06-23 오전 5:43:30	14:43:30	2.0.10.248	244	2	{/}	려제	려	제	NULL	NULL	NULL	116	1	112	NULL	NULL	NULL	KSY3	List2	NULL	NULL	NULL	NULL	NULL	NULL	NULL	NULL	NULL	1	{/}	0	7	750689	0	{/}	368
좌우반구com(split BVF)_3	42	1	<?xml version="1.0"?>\n<Clock xmlns:dt="urn:schemas-microsoft-com:datatypes"><Description dt:dt="string">E-Prime Primary Realtime Clock</Description><StartTime><Timestamp dt:dt="int">0</Timestamp><DateUtc dt:dt="string">2021-06-23T05:43:29Z</DateUtc></StartTime><FrequencyChanges><FrequencyChange><Frequency dt:dt="r8">2699990000</Frequency><Timestamp dt:dt="r8">1.83765891148516E+15</Timestamp><Cur…	좌우반구com(split BVF)_3-042-1	75.027	1.0.0.167	1	1852861268	Professional	2.0.10.242	2.0.10.353	06-23-2021	2021-06-23 오전 5:43:30	14:43:30	2.0.10.248	149	2	{/}	려최	려	최	NULL	NULL	NULL	105	1	17	NULL	NULL	NULL	KSY2	List2	NULL	NULL	NULL	NULL	NULL	NULL	NULL	NULL	NULL	1	{/}	0	7	491982	0	{/}	481
좌우반구com(split BVF)_3	42	1	<?xml version="1.0"?>\n<Clock xmlns:dt="urn:schemas-microsoft-com:datatypes"><Description dt:dt="string">E-Prime Primary Realtime Clock</Description><StartTime><Timestamp dt:dt="int">0</Timestamp><DateUtc dt:dt="string">2021-06-23T05:43:29Z</DateUtc></StartTime><FrequencyChanges><FrequencyChange><Frequency dt:dt="r8">2699990000</Frequency><Timestamp dt:dt="r8">1.83765891148516E+15</Timestamp><Cur…	좌우반구com(split BVF)_3-042-1	75.027	1.0.0.167	1	1852861268	Professional	2.0.10.242	2.0.10.353	06-23-2021	2021-06-23 오전 5:43:30	14:43:30	2.0.10.248	140	2	{/}	려희	려	희	NULL	NULL	NULL	92	1	8	NULL	NULL	NULL	KSY2	List2	NULL	NULL	NULL	NULL	NULL	NULL	NULL	NULL	NULL	1	{/}	0	7	468457	0	{/}	350
좌우반구com(split BVF)_3	42	1	<?xml version="1.0"?>\n<Clock xmlns:dt="urn:schemas-microsoft-com:datatypes"><Description dt:dt="string">E-Prime Primary Realtime Clock</Description><StartTime><Timestamp dt:dt="int">0</Timestamp><DateUtc dt:dt="string">2021-06-23T05:43:29Z</DateUtc></StartTime><FrequencyChanges><FrequencyChange><Frequency dt:dt="r8">2699990000</Frequency><Timestamp dt:dt="r8">1.83765891148516E+15</Timestamp><Cur…	좌우반구com(split BVF)_3-042-1	75.027	1.0.0.167	1	1852861268	Professional	2.0.10.242	2.0.10.353	06-23-2021	2021-06-23 오전 5:43:30	14:43:30	2.0.10.248	87	2	{/}	력름	력	름	7	1	87	NULL	NULL	NULL	NULL	NULL	NULL	KSY	List1	0		0	0	266996	186		0	0	1	{/}	0	6	267182	0	{/}	493
좌우반구com(split BVF)_3	42	1	<?xml version="1.0"?>\n<Clock xmlns:dt="urn:schemas-microsoft-com:datatypes"><Description dt:dt="string">E-Prime Primary Realtime Clock</Description><StartTime><Timestamp dt:dt="int">0</Timestamp><DateUtc dt:dt="string">2021-06-23T05:43:29Z</DateUtc></StartTime><FrequencyChanges><FrequencyChange><Frequency dt:dt="r8">2699990000</Frequency><Timestamp dt:dt="r8">1.83765891148516E+15</Timestamp><Cur…	좌우반구com(split BVF)_3-042-1	75.027	1.0.0.167	1	1852861268	Professional	2.0.10.242	2.0.10.353	06-23-2021	2021-06-23 오전 5:43:30	14:43:30	2.0.10.248	165	2	{/}	례부	례	부	NULL	NULL	NULL	84	1	33	NULL	NULL	NULL	KSY2	List2	NULL	NULL	NULL	NULL	NULL	NULL	NULL	NULL	NULL	1	{/}	0	7	533940	0	{/}	482
좌우반구com(split BVF)_3	42	1	<?xml version="1.0"?>\n<Clock xmlns:dt="urn:schemas-microsoft-com:datatypes"><Description dt:dt="string">E-Prime Primary Realtime Clock</Description><StartTime><Timestamp dt:dt="int">0</Timestamp><DateUtc dt:dt="string">2021-06-23T05:43:29Z</DateUtc></StartTime><FrequencyChanges><FrequencyChange><Frequency dt:dt="r8">2699990000</Frequency><Timestamp dt:dt="r8">1.83765891148516E+15</Timestamp><Cur…	좌우반구com(split BVF)_3-042-1	75.027	1.0.0.167	1	1852861268	Professional	2.0.10.242	2.0.10.353	06-23-2021	2021-06-23 오전 5:43:30	14:43:30	2.0.10.248	64	2	{/}	록어	록	어	73	1	64	NULL	NULL	NULL	NULL	NULL	NULL	KSY3	List1	NULL	NULL	NULL	NULL	NULL	NULL	NULL	NULL	NULL	1	{/}	0	7	204445	0	{/}	631
좌우반구com(split BVF)_3	42	1	<?xml version="1.0"?>\n<Clock xmlns:dt="urn:schemas-microsoft-com:datatypes"><Description dt:dt="string">E-Prime Primary Realtime Clock</Description><StartTime><Timestamp dt:dt="int">0</Timestamp><DateUtc dt:dt="string">2021-06-23T05:43:29Z</DateUtc></StartTime><FrequencyChanges><FrequencyChange><Frequency dt:dt="r8">2699990000</Frequency><Timestamp dt:dt="r8">1.83765891148516E+15</Timestamp><Cur…	좌우반구com(split BVF)_3-042-1	75.027	1.0.0.167	1	1852861268	Professional	2.0.10.242	2.0.10.353	06-23-2021	2021-06-23 오전 5:43:30	14:43:30	2.0.10.248	47	2	{/}	류궤	류	궤	28	1	47	NULL	NULL	NULL	NULL	NULL	NULL	KSY2	List1	NULL	NULL	NULL	NULL	NULL	NULL	NULL	NULL	NULL	1	{/}	0	7	159581	0	{/}	360
좌우반구com(split BVF)_3	42	1	<?xml version="1.0"?>\n<Clock xmlns:dt="urn:schemas-microsoft-com:datatypes"><Description dt:dt="string">E-Prime Primary Realtime Clock</Description><StartTime><Timestamp dt:dt="int">0</Timestamp><DateUtc dt:dt="string">2021-06-23T05:43:29Z</DateUtc></StartTime><FrequencyChanges><FrequencyChange><Frequency dt:dt="r8">2699990000</Frequency><Timestamp dt:dt="r8">1.83765891148516E+15</Timestamp><Cur…	좌우반구com(split BVF)_3-042-1	75.027	1.0.0.167	1	1852861268	Professional	2.0.10.242	2.0.10.353	06-23-2021	2021-06-23 오전 5:43:30	14:43:30	2.0.10.248	200	2	{/}	류란	류	란	NULL	NULL	NULL	115	1	68	NULL	NULL	NULL	KSY	List2	0		0	0	630879	186		0	0	1	{/}	0	6	631065	0	{/}	467
좌우반구com(split BVF)_3	42	1	<?xml version="1.0"?>\n<Clock xmlns:dt="urn:schemas-microsoft-com:datatypes"><Description dt:dt="string">E-Prime Primary Realtime Clock</Description><StartTime><Timestamp dt:dt="int">0</Timestamp><DateUtc dt:dt="string">2021-06-23T05:43:29Z</DateUtc></StartTime><FrequencyChanges><FrequencyChange><Frequency dt:dt="r8">2699990000</Frequency><Timestamp dt:dt="r8">1.83765891148516E+15</Timestamp><Cur…	좌우반구com(split BVF)_3-042-1	75.027	1.0.0.167	1	1852861268	Professional	2.0.10.242	2.0.10.353	06-23-2021	2021-06-23 오전 5:43:30	14:43:30	2.0.10.248	111	2	{/}	류포	류	포	8	1	111	NULL	NULL	NULL	NULL	NULL	NULL	KSY2	List1	NULL	NULL	NULL	NULL	NULL	NULL	NULL	NULL	NULL	1	{/}	0	7	335891	0	{/}	415
좌우반구com(split BVF)_3	42	1	<?xml version="1.0"?>\n<Clock xmlns:dt="urn:schemas-microsoft-com:datatypes"><Description dt:dt="string">E-Prime Primary Realtime Clock</Description><StartTime><Timestamp dt:dt="int">0</Timestamp><DateUtc dt:dt="string">2021-06-23T05:43:29Z</DateUtc></StartTime><FrequencyChanges><FrequencyChange><Frequency dt:dt="r8">2699990000</Frequency><Timestamp dt:dt="r8">1.83765891148516E+15</Timestamp><Cur…	좌우반구com(split BVF)_3-042-1	75.027	1.0.0.167	1	1852861268	Professional	2.0.10.242	2.0.10.353	06-23-2021	2021-06-23 오전 5:43:30	14:43:30	2.0.10.248	4	2	{/}	률법	률	법	76	1	4	NULL	NULL	NULL	NULL	NULL	NULL	KSY2	List1	NULL	NULL	NULL	NULL	NULL	NULL	NULL	NULL	NULL	1	{/}	0	6	44755	0	{/}	390
좌우반구com(split BVF)_3	42	1	<?xml version="1.0"?>\n<Clock xmlns:dt="urn:schemas-microsoft-com:datatypes"><Description dt:dt="string">E-Prime Primary Realtime Clock</Description><StartTime><Timestamp dt:dt="int">0</Timestamp><DateUtc dt:dt="string">2021-06-23T05:43:29Z</DateUtc></StartTime><FrequencyChanges><FrequencyChange><Frequency dt:dt="r8">2699990000</Frequency><Timestamp dt:dt="r8">1.83765891148516E+15</Timestamp><Cur…	좌우반구com(split BVF)_3-042-1	75.027	1.0.0.167	1	1852861268	Professional	2.0.10.242	2.0.10.353	06-23-2021	2021-06-23 오전 5:43:30	14:43:30	2.0.10.248	366	2	{/}	률법	률	법	NULL	NULL	NULL	NULL	NULL	NULL	3	1	102	KSY	List3	0		0	0	1134925	186		0	0	1	{/}	1	6	1135111	0	{/}	747
좌우반구com(split BVF)_3	42	1	<?xml version="1.0"?>\n<Clock xmlns:dt="urn:schemas-microsoft-com:datatypes"><Description dt:dt="string">E-Prime Primary Realtime Clock</Description><StartTime><Timestamp dt:dt="int">0</Timestamp><DateUtc dt:dt="string">2021-06-23T05:43:29Z</DateUtc></StartTime><FrequencyChanges><FrequencyChange><Frequency dt:dt="r8">2699990000</Frequency><Timestamp dt:dt="r8">1.83765891148516E+15</Timestamp><Cur…	좌우반구com(split BVF)_3-042-1	75.027	1.0.0.167	1	1852861268	Professional	2.0.10.242	2.0.10.353	06-23-2021	2021-06-23 오전 5:43:30	14:43:30	2.0.10.248	44	2	{/}	률시	률	시	58	1	44	NULL	NULL	NULL	NULL	NULL	NULL	KSY2	List1	NULL	NULL	NULL	NULL	NULL	NULL	NULL	NULL	NULL	1	{/}	0	7	151824	0	{/}	389
좌우반구com(split BVF)_3	42	1	<?xml version="1.0"?>\n<Clock xmlns:dt="urn:schemas-microsoft-com:datatypes"><Description dt:dt="string">E-Prime Primary Realtime Clock</Description><StartTime><Timestamp dt:dt="int">0</Timestamp><DateUtc dt:dt="string">2021-06-23T05:43:29Z</DateUtc></StartTime><FrequencyChanges><FrequencyChange><Frequency dt:dt="r8">2699990000</Frequency><Timestamp dt:dt="r8">1.83765891148516E+15</Timestamp><Cur…	좌우반구com(split BVF)_3-042-1	75.027	1.0.0.167	1	1852861268	Professional	2.0.10.242	2.0.10.353	06-23-2021	2021-06-23 오전 5:43:30	14:43:30	2.0.10.248	194	2	{/}	률훈	률	훈	NULL	NULL	NULL	42	1	62	NULL	NULL	NULL	KSY3	List2	NULL	NULL	NULL	NULL	NULL	NULL	NULL	NULL	NULL	1	{/}	0	7	614285	0	{/}	383
좌우반구com(split BVF)_3	42	1	<?xml version="1.0"?>\n<Clock xmlns:dt="urn:schemas-microsoft-com:datatypes"><Description dt:dt="string">E-Prime Primary Realtime Clock</Description><StartTime><Timestamp dt:dt="int">0</Timestamp><DateUtc dt:dt="string">2021-06-23T05:43:29Z</DateUtc></StartTime><FrequencyChanges><FrequencyChange><Frequency dt:dt="r8">2699990000</Frequency><Timestamp dt:dt="r8">1.83765891148516E+15</Timestamp><Cur…	좌우반구com(split BVF)_3-042-1	75.027	1.0.0.167	1	1852861268	Professional	2.0.10.242	2.0.10.353	06-23-2021	2021-06-23 오전 5:43:30	14:43:30	2.0.10.248	204	2	{/}	름결	름	결	NULL	NULL	NULL	15	1	72	NULL	NULL	NULL	KSY2	List2	NULL	NULL	NULL	NULL	NULL	NULL	NULL	NULL	NULL	1	{/}	0	7	641595	0	{/}	337
좌우반구com(split BVF)_3	42	1	<?xml version="1.0"?>\n<Clock xmlns:dt="urn:schemas-microsoft-com:datatypes"><Description dt:dt="string">E-Prime Primary Realtime Clock</Description><StartTime><Timestamp dt:dt="int">0</Timestamp><DateUtc dt:dt="string">2021-06-23T05:43:29Z</DateUtc></StartTime><FrequencyChanges><FrequencyChange><Frequency dt:dt="r8">2699990000</Frequency><Timestamp dt:dt="r8">1.83765891148516E+15</Timestamp><Cur…	좌우반구com(split BVF)_3-042-1	75.027	1.0.0.167	1	1852861268	Professional	2.0.10.242	2.0.10.353	06-23-2021	2021-06-23 오전 5:43:30	14:43:30	2.0.10.248	80	2	{/}	름무	름	무	118	1	80	NULL	NULL	NULL	NULL	NULL	NULL	KSY3	List1	NULL	NULL	NULL	NULL	NULL	NULL	NULL	NULL	NULL	1	{/}	0	7	248669	0	{/}	334
좌우반구com(split BVF)_3	42	1	<?xml version="1.0"?>\n<Clock xmlns:dt="urn:schemas-microsoft-com:datatypes"><Description dt:dt="string">E-Prime Primary Realtime Clock</Description><StartTime><Timestamp dt:dt="int">0</Timestamp><DateUtc dt:dt="string">2021-06-23T05:43:29Z</DateUtc></StartTime><FrequencyChanges><FrequencyChange><Frequency dt:dt="r8">2699990000</Frequency><Timestamp dt:dt="r8">1.83765891148516E+15</Timestamp><Cur…	좌우반구com(split BVF)_3-042-1	75.027	1.0.0.167	1	1852861268	Professional	2.0.10.242	2.0.10.353	06-23-2021	2021-06-23 오전 5:43:30	14:43:30	2.0.10.248	147	2	{/}	리열	리	열	NULL	NULL	NULL	90	1	15	NULL	NULL	NULL	KSY	List2	0		0	-1	486610	187		0	0	1	{/}	0	7	486797	0	{/}	442
좌우반구com(split BVF)_3	42	1	<?xml version="1.0"?>\n<Clock xmlns:dt="urn:schemas-microsoft-com:datatypes"><Description dt:dt="string">E-Prime Primary Realtime Clock</Description><StartTime><Timestamp dt:dt="int">0</Timestamp><DateUtc dt:dt="string">2021-06-23T05:43:29Z</DateUtc></StartTime><FrequencyChanges><FrequencyChange><Frequency dt:dt="r8">2699990000</Frequency><Timestamp dt:dt="r8">1.83765891148516E+15</Timestamp><Cur…	좌우반구com(split BVF)_3-042-1	75.027	1.0.0.167	1	1852861268	Professional	2.0.10.242	2.0.10.353	06-23-2021	2021-06-23 오전 5:43:30	14:43:30	2.0.10.248	35	2	{/}	림밀	림	밀	4	1	35	NULL	NULL	NULL	NULL	NULL	NULL	KSY2	List1	NULL	NULL	NULL	NULL	NULL	NULL	NULL	NULL	NULL	1	{/}	1	6	128165	0	{/}	441
좌우반구com(split BVF)_3	42	1	<?xml version="1.0"?>\n<Clock xmlns:dt="urn:schemas-microsoft-com:datatypes"><Description dt:dt="string">E-Prime Primary Realtime Clock</Description><StartTime><Timestamp dt:dt="int">0</Timestamp><DateUtc dt:dt="string">2021-06-23T05:43:29Z</DateUtc></StartTime><FrequencyChanges><FrequencyChange><Frequency dt:dt="r8">2699990000</Frequency><Timestamp dt:dt="r8">1.83765891148516E+15</Timestamp><Cur…	좌우반구com(split BVF)_3-042-1	75.027	1.0.0.167	1	1852861268	Professional	2.0.10.242	2.0.10.353	06-23-2021	2021-06-23 오전 5:43:30	14:43:30	2.0.10.248	17	2	{/}	마요	마	요	68	1	17	NULL	NULL	NULL	NULL	NULL	NULL	KSY2	List1	NULL	NULL	NULL	NULL	NULL	NULL	NULL	NULL	NULL	1	{/}	0	7	78743	0	{/}	432
좌우반구com(split BVF)_3	42	1	<?xml version="1.0"?>\n<Clock xmlns:dt="urn:schemas-microsoft-com:datatypes"><Description dt:dt="string">E-Prime Primary Realtime Clock</Description><StartTime><Timestamp dt:dt="int">0</Timestamp><DateUtc dt:dt="string">2021-06-23T05:43:29Z</DateUtc></StartTime><FrequencyChanges><FrequencyChange><Frequency dt:dt="r8">2699990000</Frequency><Timestamp dt:dt="r8">1.83765891148516E+15</Timestamp><Cur…	좌우반구com(split BVF)_3-042-1	75.027	1.0.0.167	1	1852861268	Professional	2.0.10.242	2.0.10.353	06-23-2021	2021-06-23 오전 5:43:30	14:43:30	2.0.10.248	382	2	{/}	망습	망	습	NULL	NULL	NULL	NULL	NULL	NULL	64	1	118	KSY	List3	0		1	-1	1178029	187		0	0	1	{/}	0	7	1178216	0	{/}	505
좌우반구com(split BVF)_3	42	1	<?xml version="1.0"?>\n<Clock xmlns:dt="urn:schemas-microsoft-com:datatypes"><Description dt:dt="string">E-Prime Primary Realtime Clock</Description><StartTime><Timestamp dt:dt="int">0</Timestamp><DateUtc dt:dt="string">2021-06-23T05:43:29Z</DateUtc></StartTime><FrequencyChanges><FrequencyChange><Frequency dt:dt="r8">2699990000</Frequency><Timestamp dt:dt="r8">1.83765891148516E+15</Timestamp><Cur…	좌우반구com(split BVF)_3-042-1	75.027	1.0.0.167	1	1852861268	Professional	2.0.10.242	2.0.10.353	06-23-2021	2021-06-23 오전 5:43:30	14:43:30	2.0.10.248	266	1	z	망신	망	신	NULL	NULL	NULL	NULL	NULL	NULL	99	1	2	KSY2	List3	NULL	NULL	NULL	NULL	NULL	NULL	NULL	NULL	NULL	1	z	0	7	866528	0	z	295
좌우반구com(split BVF)_3	42	1	<?xml version="1.0"?>\n<Clock xmlns:dt="urn:schemas-microsoft-com:datatypes"><Description dt:dt="string">E-Prime Primary Realtime Clock</Description><StartTime><Timestamp dt:dt="int">0</Timestamp><DateUtc dt:dt="string">2021-06-23T05:43:29Z</DateUtc></StartTime><FrequencyChanges><FrequencyChange><Frequency dt:dt="r8">2699990000</Frequency><Timestamp dt:dt="r8">1.83765891148516E+15</Timestamp><Cur…	좌우반구com(split BVF)_3-042-1	75.027	1.0.0.167	1	1852861268	Professional	2.0.10.242	2.0.10.353	06-23-2021	2021-06-23 오전 5:43:30	14:43:30	2.0.10.248	307	1	z	매력	매	력	NULL	NULL	NULL	NULL	NULL	NULL	51	1	43	KSY2	List3	NULL	NULL	NULL	NULL	NULL	NULL	NULL	NULL	NULL	1	z	0	7	973636	0	z	329
좌우반구com(split BVF)_3	42	1	<?xml version="1.0"?>\n<Clock xmlns:dt="urn:schemas-microsoft-com:datatypes"><Description dt:dt="string">E-Prime Primary Realtime Clock</Description><StartTime><Timestamp dt:dt="int">0</Timestamp><DateUtc dt:dt="string">2021-06-23T05:43:29Z</DateUtc></StartTime><FrequencyChanges><FrequencyChange><Frequency dt:dt="r8">2699990000</Frequency><Timestamp dt:dt="r8">1.83765891148516E+15</Timestamp><Cur…	좌우반구com(split BVF)_3-042-1	75.027	1.0.0.167	1	1852861268	Professional	2.0.10.242	2.0.10.353	06-23-2021	2021-06-23 오전 5:43:30	14:43:30	2.0.10.248	18	2	{/}	매소	매	소	21	1	18	NULL	NULL	NULL	NULL	NULL	NULL	KSY	List1	0		1	-1	81195	187		0	0	0	{/}	0	7	81382	0	z	473
좌우반구com(split BVF)_3	42	1	<?xml version="1.0"?>\n<Clock xmlns:dt="urn:schemas-microsoft-com:datatypes"><Description dt:dt="string">E-Prime Primary Realtime Clock</Description><StartTime><Timestamp dt:dt="int">0</Timestamp><DateUtc dt:dt="string">2021-06-23T05:43:29Z</DateUtc></StartTime><FrequencyChanges><FrequencyChange><Frequency dt:dt="r8">2699990000</Frequency><Timestamp dt:dt="r8">1.83765891148516E+15</Timestamp><Cur…	좌우반구com(split BVF)_3-042-1	75.027	1.0.0.167	1	1852861268	Professional	2.0.10.242	2.0.10.353	06-23-2021	2021-06-23 오전 5:43:30	14:43:30	2.0.10.248	198	1	z	모습	모	습	NULL	NULL	NULL	88	1	66	NULL	NULL	NULL	KSY2	List2	NULL	NULL	NULL	NULL	NULL	NULL	NULL	NULL	NULL	1	z	0	6	625587	0	z	345
좌우반구com(split BVF)_3	42	1	<?xml version="1.0"?>\n<Clock xmlns:dt="urn:schemas-microsoft-com:datatypes"><Description dt:dt="string">E-Prime Primary Realtime Clock</Description><StartTime><Timestamp dt:dt="int">0</Timestamp><DateUtc dt:dt="string">2021-06-23T05:43:29Z</DateUtc></StartTime><FrequencyChanges><FrequencyChange><Frequency dt:dt="r8">2699990000</Frequency><Timestamp dt:dt="r8">1.83765891148516E+15</Timestamp><Cur…	좌우반구com(split BVF)_3-042-1	75.027	1.0.0.167	1	1852861268	Professional	2.0.10.242	2.0.10.353	06-23-2021	2021-06-23 오전 5:43:30	14:43:30	2.0.10.248	79	1	z	모형	모	형	10	1	79	NULL	NULL	NULL	NULL	NULL	NULL	KSY2	List1	NULL	NULL	NULL	NULL	NULL	NULL	NULL	NULL	NULL	1	z	1	6	246176	0	z	291
좌우반구com(split BVF)_3	42	1	<?xml version="1.0"?>\n<Clock xmlns:dt="urn:schemas-microsoft-com:datatypes"><Description dt:dt="string">E-Prime Primary Realtime Clock</Description><StartTime><Timestamp dt:dt="int">0</Timestamp><DateUtc dt:dt="string">2021-06-23T05:43:29Z</DateUtc></StartTime><FrequencyChanges><FrequencyChange><Frequency dt:dt="r8">2699990000</Frequency><Timestamp dt:dt="r8">1.83765891148516E+15</Timestamp><Cur…	좌우반구com(split BVF)_3-042-1	75.027	1.0.0.167	1	1852861268	Professional	2.0.10.242	2.0.10.353	06-23-2021	2021-06-23 오전 5:43:30	14:43:30	2.0.10.248	105	2	{/}	목력	목	력	77	1	105	NULL	NULL	NULL	NULL	NULL	NULL	KSY3	List1	NULL	NULL	NULL	NULL	NULL	NULL	NULL	NULL	NULL	1	{/}	0	7	318364	0	{/}	758
좌우반구com(split BVF)_3	42	1	<?xml version="1.0"?>\n<Clock xmlns:dt="urn:schemas-microsoft-com:datatypes"><Description dt:dt="string">E-Prime Primary Realtime Clock</Description><StartTime><Timestamp dt:dt="int">0</Timestamp><DateUtc dt:dt="string">2021-06-23T05:43:29Z</DateUtc></StartTime><FrequencyChanges><FrequencyChange><Frequency dt:dt="r8">2699990000</Frequency><Timestamp dt:dt="r8">1.83765891148516E+15</Timestamp><Cur…	좌우반구com(split BVF)_3-042-1	75.027	1.0.0.167	1	1852861268	Professional	2.0.10.242	2.0.10.353	06-23-2021	2021-06-23 오전 5:43:30	14:43:30	2.0.10.248	48	1	z	목록	목	록	107	1	48	NULL	NULL	NULL	NULL	NULL	NULL	KSY2	List1	NULL	NULL	NULL	NULL	NULL	NULL	NULL	NULL	NULL	1	z	0	7	162140	0	z	377
좌우반구com(split BVF)_3	42	1	<?xml version="1.0"?>\n<Clock xmlns:dt="urn:schemas-microsoft-com:datatypes"><Description dt:dt="string">E-Prime Primary Realtime Clock</Description><StartTime><Timestamp dt:dt="int">0</Timestamp><DateUtc dt:dt="string">2021-06-23T05:43:29Z</DateUtc></StartTime><FrequencyChanges><FrequencyChange><Frequency dt:dt="r8">2699990000</Frequency><Timestamp dt:dt="r8">1.83765891148516E+15</Timestamp><Cur…	좌우반구com(split BVF)_3-042-1	75.027	1.0.0.167	1	1852861268	Professional	2.0.10.242	2.0.10.353	06-23-2021	2021-06-23 오전 5:43:30	14:43:30	2.0.10.248	73	1	z	목적	목	적	36	1	73	NULL	NULL	NULL	NULL	NULL	NULL	KSY2	List1	NULL	NULL	NULL	NULL	NULL	NULL	NULL	NULL	NULL	1	z	0	7	230302	0	z	318
좌우반구com(split BVF)_3	42	1	<?xml version="1.0"?>\n<Clock xmlns:dt="urn:schemas-microsoft-com:datatypes"><Description dt:dt="string">E-Prime Primary Realtime Clock</Description><StartTime><Timestamp dt:dt="int">0</Timestamp><DateUtc dt:dt="string">2021-06-23T05:43:29Z</DateUtc></StartTime><FrequencyChanges><FrequencyChange><Frequency dt:dt="r8">2699990000</Frequency><Timestamp dt:dt="r8">1.83765891148516E+15</Timestamp><Cur…	좌우반구com(split BVF)_3-042-1	75.027	1.0.0.167	1	1852861268	Professional	2.0.10.242	2.0.10.353	06-23-2021	2021-06-23 오전 5:43:30	14:43:30	2.0.10.248	252	2	{/}	목퇴	목	퇴	NULL	NULL	NULL	71	1	120	NULL	NULL	NULL	KSY2	List2	NULL	NULL	NULL	NULL	NULL	NULL	NULL	NULL	NULL	1	{/}	0	7	772508	0	{/}	741
좌우반구com(split BVF)_3	42	1	<?xml version="1.0"?>\n<Clock xmlns:dt="urn:schemas-microsoft-com:datatypes"><Description dt:dt="string">E-Prime Primary Realtime Clock</Description><StartTime><Timestamp dt:dt="int">0</Timestamp><DateUtc dt:dt="string">2021-06-23T05:43:29Z</DateUtc></StartTime><FrequencyChanges><FrequencyChange><Frequency dt:dt="r8">2699990000</Frequency><Timestamp dt:dt="r8">1.83765891148516E+15</Timestamp><Cur…	좌우반구com(split BVF)_3-042-1	75.027	1.0.0.167	1	1852861268	Professional	2.0.10.242	2.0.10.353	06-23-2021	2021-06-23 오전 5:43:30	14:43:30	2.0.10.248	387	2	{/}	무록	무	록	NULL	NULL	NULL	NULL	NULL	NULL	106	1	123	KSY	List3	0		0	0	1191385	186		0	0	1	{/}	0	6	1191571	0	{/}	397
좌우반구com(split BVF)_3	42	1	<?xml version="1.0"?>\n<Clock xmlns:dt="urn:schemas-microsoft-com:datatypes"><Description dt:dt="string">E-Prime Primary Realtime Clock</Description><StartTime><Timestamp dt:dt="int">0</Timestamp><DateUtc dt:dt="string">2021-06-23T05:43:29Z</DateUtc></StartTime><FrequencyChanges><FrequencyChange><Frequency dt:dt="r8">2699990000</Frequency><Timestamp dt:dt="r8">1.83765891148516E+15</Timestamp><Cur…	좌우반구com(split BVF)_3-042-1	75.027	1.0.0.167	1	1852861268	Professional	2.0.10.242	2.0.10.353	06-23-2021	2021-06-23 오전 5:43:30	14:43:30	2.0.10.248	203	1	z	무엇	무	엇	NULL	NULL	NULL	32	1	71	NULL	NULL	NULL	KSY2	List2	NULL	NULL	NULL	NULL	NULL	NULL	NULL	NULL	NULL	1	z	0	7	639116	0	z	280
좌우반구com(split BVF)_3	42	1	<?xml version="1.0"?>\n<Clock xmlns:dt="urn:schemas-microsoft-com:datatypes"><Description dt:dt="string">E-Prime Primary Realtime Clock</Description><StartTime><Timestamp dt:dt="int">0</Timestamp><DateUtc dt:dt="string">2021-06-23T05:43:29Z</DateUtc></StartTime><FrequencyChanges><FrequencyChange><Frequency dt:dt="r8">2699990000</Frequency><Timestamp dt:dt="r8">1.83765891148516E+15</Timestamp><Cur…	좌우반구com(split BVF)_3-042-1	75.027	1.0.0.167	1	1852861268	Professional	2.0.10.242	2.0.10.353	06-23-2021	2021-06-23 오전 5:43:30	14:43:30	2.0.10.248	298	1	z	무형	무	형	NULL	NULL	NULL	NULL	NULL	NULL	45	1	34	KSY2	List3	NULL	NULL	NULL	NULL	NULL	NULL	NULL	NULL	NULL	1	z	0	6	950044	0	z	473
좌우반구com(split BVF)_3	42	1	<?xml version="1.0"?>\n<Clock xmlns:dt="urn:schemas-microsoft-com:datatypes"><Description dt:dt="string">E-Prime Primary Realtime Clock</Description><StartTime><Timestamp dt:dt="int">0</Timestamp><DateUtc dt:dt="string">2021-06-23T05:43:29Z</DateUtc></StartTime><FrequencyChanges><FrequencyChange><Frequency dt:dt="r8">2699990000</Frequency><Timestamp dt:dt="r8">1.83765891148516E+15</Timestamp><Cur…	좌우반구com(split BVF)_3-042-1	75.027	1.0.0.167	1	1852861268	Professional	2.0.10.242	2.0.10.353	06-23-2021	2021-06-23 오전 5:43:30	14:43:30	2.0.10.248	326	1	z	물건	물	건	NULL	NULL	NULL	NULL	NULL	NULL	71	1	62	KSY2	List3	NULL	NULL	NULL	NULL	NULL	NULL	NULL	NULL	NULL	1	z	0	7	1024751	0	z	269
좌우반구com(split BVF)_3	42	1	<?xml version="1.0"?>\n<Clock xmlns:dt="urn:schemas-microsoft-com:datatypes"><Description dt:dt="string">E-Prime Primary Realtime Clock</Description><StartTime><Timestamp dt:dt="int">0</Timestamp><DateUtc dt:dt="string">2021-06-23T05:43:29Z</DateUtc></StartTime><FrequencyChanges><FrequencyChange><Frequency dt:dt="r8">2699990000</Frequency><Timestamp dt:dt="r8">1.83765891148516E+15</Timestamp><Cur…	좌우반구com(split BVF)_3-042-1	75.027	1.0.0.167	1	1852861268	Professional	2.0.10.242	2.0.10.353	06-23-2021	2021-06-23 오전 5:43:30	14:43:30	2.0.10.248	253	2	{/}	미략	미	략	NULL	NULL	NULL	43	1	121	NULL	NULL	NULL	KSY3	List2	NULL	NULL	NULL	NULL	NULL	NULL	NULL	NULL	NULL	1	{/}	1	6	775453	0	{/}	524
좌우반구com(split BVF)_3	42	1	<?xml version="1.0"?>\n<Clock xmlns:dt="urn:schemas-microsoft-com:datatypes"><Description dt:dt="string">E-Prime Primary Realtime Clock</Description><StartTime><Timestamp dt:dt="int">0</Timestamp><DateUtc dt:dt="string">2021-06-23T05:43:29Z</DateUtc></StartTime><FrequencyChanges><FrequencyChange><Frequency dt:dt="r8">2699990000</Frequency><Timestamp dt:dt="r8">1.83765891148516E+15</Timestamp><Cur…	좌우반구com(split BVF)_3-042-1	75.027	1.0.0.167	1	1852861268	Professional	2.0.10.242	2.0.10.353	06-23-2021	2021-06-23 오전 5:43:30	14:43:30	2.0.10.248	202	1	z	밀수	밀	수	NULL	NULL	NULL	17	1	70	NULL	NULL	NULL	KSY2	List2	NULL	NULL	NULL	NULL	NULL	NULL	NULL	NULL	NULL	1	z	0	7	636370	0	z	538
좌우반구com(split BVF)_3	42	1	<?xml version="1.0"?>\n<Clock xmlns:dt="urn:schemas-microsoft-com:datatypes"><Description dt:dt="string">E-Prime Primary Realtime Clock</Description><StartTime><Timestamp dt:dt="int">0</Timestamp><DateUtc dt:dt="string">2021-06-23T05:43:29Z</DateUtc></StartTime><FrequencyChanges><FrequencyChange><Frequency dt:dt="r8">2699990000</Frequency><Timestamp dt:dt="r8">1.83765891148516E+15</Timestamp><Cur…	좌우반구com(split BVF)_3-042-1	75.027	1.0.0.167	1	1852861268	Professional	2.0.10.242	2.0.10.353	06-23-2021	2021-06-23 오전 5:43:30	14:43:30	2.0.10.248	126	2	{/}	밀헤	밀	헤	90	1	126	NULL	NULL	NULL	NULL	NULL	NULL	KSY3	List1	NULL	NULL	NULL	NULL	NULL	NULL	NULL	NULL	NULL	0	{/}	0	7	376130	0	z	455
좌우반구com(split BVF)_3	42	1	<?xml version="1.0"?>\n<Clock xmlns:dt="urn:schemas-microsoft-com:datatypes"><Description dt:dt="string">E-Prime Primary Realtime Clock</Description><StartTime><Timestamp dt:dt="int">0</Timestamp><DateUtc dt:dt="string">2021-06-23T05:43:29Z</DateUtc></StartTime><FrequencyChanges><FrequencyChange><Frequency dt:dt="r8">2699990000</Frequency><Timestamp dt:dt="r8">1.83765891148516E+15</Timestamp><Cur…	좌우반구com(split BVF)_3-042-1	75.027	1.0.0.167	1	1852861268	Professional	2.0.10.242	2.0.10.353	06-23-2021	2021-06-23 오전 5:43:30	14:43:30	2.0.10.248	1	2	{/}	박낌	박	낌	98	1	1	NULL	NULL	NULL	NULL	NULL	NULL	KSY	List1	0		1	-1	36531	187		0	0	1	{/}	0	7	36718	0	{/}	442
좌우반구com(split BVF)_3	42	1	<?xml version="1.0"?>\n<Clock xmlns:dt="urn:schemas-microsoft-com:datatypes"><Description dt:dt="string">E-Prime Primary Realtime Clock</Description><StartTime><Timestamp dt:dt="int">0</Timestamp><DateUtc dt:dt="string">2021-06-23T05:43:29Z</DateUtc></StartTime><FrequencyChanges><FrequencyChange><Frequency dt:dt="r8">2699990000</Frequency><Timestamp dt:dt="r8">1.83765891148516E+15</Timestamp><Cur…	좌우반구com(split BVF)_3-042-1	75.027	1.0.0.167	1	1852861268	Professional	2.0.10.242	2.0.10.353	06-23-2021	2021-06-23 오전 5:43:30	14:43:30	2.0.10.248	181	1	z	반응	반	응	NULL	NULL	NULL	106	1	49	NULL	NULL	NULL	KSY2	List2	NULL	NULL	NULL	NULL	NULL	NULL	NULL	NULL	NULL	0	z	0	7	577338	0	{/}	379
좌우반구com(split BVF)_3	42	1	<?xml version="1.0"?>\n<Clock xmlns:dt="urn:schemas-microsoft-com:datatypes"><Description dt:dt="string">E-Prime Primary Realtime Clock</Description><StartTime><Timestamp dt:dt="int">0</Timestamp><DateUtc dt:dt="string">2021-06-23T05:43:29Z</DateUtc></StartTime><FrequencyChanges><FrequencyChange><Frequency dt:dt="r8">2699990000</Frequency><Timestamp dt:dt="r8">1.83765891148516E+15</Timestamp><Cur…	좌우반구com(split BVF)_3-042-1	75.027	1.0.0.167	1	1852861268	Professional	2.0.10.242	2.0.10.353	06-23-2021	2021-06-23 오전 5:43:30	14:43:30	2.0.10.248	153	1	z	발길	발	길	NULL	NULL	NULL	53	1	21	NULL	NULL	NULL	KSY2	List2	NULL	NULL	NULL	NULL	NULL	NULL	NULL	NULL	NULL	0	z	0	6	502391	0	{/}	399
좌우반구com(split BVF)_3	42	1	<?xml version="1.0"?>\n<Clock xmlns:dt="urn:schemas-microsoft-com:datatypes"><Description dt:dt="string">E-Prime Primary Realtime Clock</Description><StartTime><Timestamp dt:dt="int">0</Timestamp><DateUtc dt:dt="string">2021-06-23T05:43:29Z</DateUtc></StartTime><FrequencyChanges><FrequencyChange><Frequency dt:dt="r8">2699990000</Frequency><Timestamp dt:dt="r8">1.83765891148516E+15</Timestamp><Cur…	좌우반구com(split BVF)_3-042-1	75.027	1.0.0.167	1	1852861268	Professional	2.0.10.242	2.0.10.353	06-23-2021	2021-06-23 오전 5:43:30	14:43:30	2.0.10.248	182	2	{/}	발보	발	보	NULL	NULL	NULL	121	1	50	NULL	NULL	NULL	KSY2	List2	NULL	NULL	NULL	NULL	NULL	NULL	NULL	NULL	NULL	0	{/}	0	7	579924	0	z	1121
좌우반구com(split BVF)_3	42	1	<?xml version="1.0"?>\n<Clock xmlns:dt="urn:schemas-microsoft-com:datatypes"><Description dt:dt="string">E-Prime Primary Realtime Clock</Description><StartTime><Timestamp dt:dt="int">0</Timestamp><DateUtc dt:dt="string">2021-06-23T05:43:29Z</DateUtc></StartTime><FrequencyChanges><FrequencyChange><Frequency dt:dt="r8">2699990000</Frequency><Timestamp dt:dt="r8">1.83765891148516E+15</Timestamp><Cur…	좌우반구com(split BVF)_3-042-1	75.027	1.0.0.167	1	1852861268	Professional	2.0.10.242	2.0.10.353	06-23-2021	2021-06-23 오전 5:43:30	14:43:30	2.0.10.248	83	2	{/}	발횟	발	횟	81	1	83	NULL	NULL	NULL	NULL	NULL	NULL	KSY3	List1	NULL	NULL	NULL	NULL	NULL	NULL	NULL	NULL	NULL	1	{/}	0	7	256306	0	{/}	505
좌우반구com(split BVF)_3	42	1	<?xml version="1.0"?>\n<Clock xmlns:dt="urn:schemas-microsoft-com:datatypes"><Description dt:dt="string">E-Prime Primary Realtime Clock</Description><StartTime><Timestamp dt:dt="int">0</Timestamp><DateUtc dt:dt="string">2021-06-23T05:43:29Z</DateUtc></StartTime><FrequencyChanges><FrequencyChange><Frequency dt:dt="r8">2699990000</Frequency><Timestamp dt:dt="r8">1.83765891148516E+15</Timestamp><Cur…	좌우반구com(split BVF)_3-042-1	75.027	1.0.0.167	1	1852861268	Professional	2.0.10.242	2.0.10.353	06-23-2021	2021-06-23 오전 5:43:30	14:43:30	2.0.10.248	376	1	z	방법	방	법	NULL	NULL	NULL	NULL	NULL	NULL	14	1	112	KSY2	List3	NULL	NULL	NULL	NULL	NULL	NULL	NULL	NULL	NULL	1	z	0	7	1162315	0	z	518
좌우반구com(split BVF)_3	42	1	<?xml version="1.0"?>\n<Clock xmlns:dt="urn:schemas-microsoft-com:datatypes"><Description dt:dt="string">E-Prime Primary Realtime Clock</Description><StartTime><Timestamp dt:dt="int">0</Timestamp><DateUtc dt:dt="string">2021-06-23T05:43:29Z</DateUtc></StartTime><FrequencyChanges><FrequencyChange><Frequency dt:dt="r8">2699990000</Frequency><Timestamp dt:dt="r8">1.83765891148516E+15</Timestamp><Cur…	좌우반구com(split BVF)_3-042-1	75.027	1.0.0.167	1	1852861268	Professional	2.0.10.242	2.0.10.353	06-23-2021	2021-06-23 오전 5:43:30	14:43:30	2.0.10.248	188	2	{/}	배심	배	심	NULL	NULL	NULL	118	1	56	NULL	NULL	NULL	KSY2	List2	NULL	NULL	NULL	NULL	NULL	NULL	NULL	NULL	NULL	0	{/}	0	6	596864	0	z	1084
좌우반구com(split BVF)_3	42	1	<?xml version="1.0"?>\n<Clock xmlns:dt="urn:schemas-microsoft-com:datatypes"><Description dt:dt="string">E-Prime Primary Realtime Clock</Description><StartTime><Timestamp dt:dt="int">0</Timestamp><DateUtc dt:dt="string">2021-06-23T05:43:29Z</DateUtc></StartTime><FrequencyChanges><FrequencyChange><Frequency dt:dt="r8">2699990000</Frequency><Timestamp dt:dt="r8">1.83765891148516E+15</Timestamp><Cur…	좌우반구com(split BVF)_3-042-1	75.027	1.0.0.167	1	1852861268	Professional	2.0.10.242	2.0.10.353	06-23-2021	2021-06-23 오전 5:43:30	14:43:30	2.0.10.248	234	2	{/}	버구	버	구	NULL	NULL	NULL	24	1	102	NULL	NULL	NULL	KSY3	List2	NULL	NULL	NULL	NULL	NULL	NULL	NULL	NULL	NULL	1	{/}	0	6	723392	0	{/}	538
좌우반구com(split BVF)_3	42	1	<?xml version="1.0"?>\n<Clock xmlns:dt="urn:schemas-microsoft-com:datatypes"><Description dt:dt="string">E-Prime Primary Realtime Clock</Description><StartTime><Timestamp dt:dt="int">0</Timestamp><DateUtc dt:dt="string">2021-06-23T05:43:29Z</DateUtc></StartTime><FrequencyChanges><FrequencyChange><Frequency dt:dt="r8">2699990000</Frequency><Timestamp dt:dt="r8">1.83765891148516E+15</Timestamp><Cur…	좌우반구com(split BVF)_3-042-1	75.027	1.0.0.167	1	1852861268	Professional	2.0.10.242	2.0.10.353	06-23-2021	2021-06-23 오전 5:43:30	14:43:30	2.0.10.248	330	1	z	버스	버	스	NULL	NULL	NULL	NULL	NULL	NULL	81	1	66	KSY2	List3	NULL	NULL	NULL	NULL	NULL	NULL	NULL	NULL	NULL	1	z	0	7	1035214	0	z	454
좌우반구com(split BVF)_3	42	1	<?xml version="1.0"?>\n<Clock xmlns:dt="urn:schemas-microsoft-com:datatypes"><Description dt:dt="string">E-Prime Primary Realtime Clock</Description><StartTime><Timestamp dt:dt="int">0</Timestamp><DateUtc dt:dt="string">2021-06-23T05:43:29Z</DateUtc></StartTime><FrequencyChanges><FrequencyChange><Frequency dt:dt="r8">2699990000</Frequency><Timestamp dt:dt="r8">1.83765891148516E+15</Timestamp><Cur…	좌우반구com(split BVF)_3-042-1	75.027	1.0.0.167	1	1852861268	Professional	2.0.10.242	2.0.10.353	06-23-2021	2021-06-23 오전 5:43:30	14:43:30	2.0.10.248	223	2	{/}	버현	버	현	NULL	NULL	NULL	123	1	91	NULL	NULL	NULL	KSY2	List2	NULL	NULL	NULL	NULL	NULL	NULL	NULL	NULL	NULL	1	{/}	0	6	691470	0	{/}	421
좌우반구com(split BVF)_3	42	1	<?xml version="1.0"?>\n<Clock xmlns:dt="urn:schemas-microsoft-com:datatypes"><Description dt:dt="string">E-Prime Primary Realtime Clock</Description><StartTime><Timestamp dt:dt="int">0</Timestamp><DateUtc dt:dt="string">2021-06-23T05:43:29Z</DateUtc></StartTime><FrequencyChanges><FrequencyChange><Frequency dt:dt="r8">2699990000</Frequency><Timestamp dt:dt="r8">1.83765891148516E+15</Timestamp><Cur…	좌우반구com(split BVF)_3-042-1	75.027	1.0.0.167	1	1852861268	Professional	2.0.10.242	2.0.10.353	06-23-2021	2021-06-23 오전 5:43:30	14:43:30	2.0.10.248	373	2	{/}	법낌	법	낌	NULL	NULL	NULL	NULL	NULL	NULL	24	1	109	KSY3	List3	NULL	NULL	NULL	NULL	NULL	NULL	NULL	NULL	NULL	1	{/}	0	7	1154158	0	{/}	523
좌우반구com(split BVF)_3	42	1	<?xml version="1.0"?>\n<Clock xmlns:dt="urn:schemas-microsoft-com:datatypes"><Description dt:dt="string">E-Prime Primary Realtime Clock</Description><StartTime><Timestamp dt:dt="int">0</Timestamp><DateUtc dt:dt="string">2021-06-23T05:43:29Z</DateUtc></StartTime><FrequencyChanges><FrequencyChange><Frequency dt:dt="r8">2699990000</Frequency><Timestamp dt:dt="r8">1.83765891148516E+15</Timestamp><Cur…	좌우반구com(split BVF)_3-042-1	75.027	1.0.0.167	1	1852861268	Professional	2.0.10.242	2.0.10.353	06-23-2021	2021-06-23 오전 5:43:30	14:43:30	2.0.10.248	213	1	z	별개	별	개	NULL	NULL	NULL	85	1	81	NULL	NULL	NULL	KSY2	List2	NULL	NULL	NULL	NULL	NULL	NULL	NULL	NULL	NULL	1	z	0	6	665626	0	z	353
좌우반구com(split BVF)_3	42	1	<?xml version="1.0"?>\n<Clock xmlns:dt="urn:schemas-microsoft-com:datatypes"><Description dt:dt="string">E-Prime Primary Realtime Clock</Description><StartTime><Timestamp dt:dt="int">0</Timestamp><DateUtc dt:dt="string">2021-06-23T05:43:29Z</DateUtc></StartTime><FrequencyChanges><FrequencyChange><Frequency dt:dt="r8">2699990000</Frequency><Timestamp dt:dt="r8">1.83765891148516E+15</Timestamp><Cur…	좌우반구com(split BVF)_3-042-1	75.027	1.0.0.167	1	1852861268	Professional	2.0.10.242	2.0.10.353	06-23-2021	2021-06-23 오전 5:43:30	14:43:30	2.0.10.248	185	1	z	별미	별	미	NULL	NULL	NULL	13	1	53	NULL	NULL	NULL	KSY2	List2	NULL	NULL	NULL	NULL	NULL	NULL	NULL	NULL	NULL	1	z	0	6	588760	0	z	797
좌우반구com(split BVF)_3	42	1	<?xml version="1.0"?>\n<Clock xmlns:dt="urn:schemas-microsoft-com:datatypes"><Description dt:dt="string">E-Prime Primary Realtime Clock</Description><StartTime><Timestamp dt:dt="int">0</Timestamp><DateUtc dt:dt="string">2021-06-23T05:43:29Z</DateUtc></StartTime><FrequencyChanges><FrequencyChange><Frequency dt:dt="r8">2699990000</Frequency><Timestamp dt:dt="r8">1.83765891148516E+15</Timestamp><Cur…	좌우반구com(split BVF)_3-042-1	75.027	1.0.0.167	1	1852861268	Professional	2.0.10.242	2.0.10.353	06-23-2021	2021-06-23 오전 5:43:30	14:43:30	2.0.10.248	282	1	z	보고	보	고	NULL	NULL	NULL	NULL	NULL	NULL	93	1	18	KSY2	List3	NULL	NULL	NULL	NULL	NULL	NULL	NULL	NULL	NULL	1	z	0	7	908206	0	z	512
좌우반구com(split BVF)_3	42	1	<?xml version="1.0"?>\n<Clock xmlns:dt="urn:schemas-microsoft-com:datatypes"><Description dt:dt="string">E-Prime Primary Realtime Clock</Description><StartTime><Timestamp dt:dt="int">0</Timestamp><DateUtc dt:dt="string">2021-06-23T05:43:29Z</DateUtc></StartTime><FrequencyChanges><FrequencyChange><Frequency dt:dt="r8">2699990000</Frequency><Timestamp dt:dt="r8">1.83765891148516E+15</Timestamp><Cur…	좌우반구com(split BVF)_3-042-1	75.027	1.0.0.167	1	1852861268	Professional	2.0.10.242	2.0.10.353	06-23-2021	2021-06-23 오전 5:43:30	14:43:30	2.0.10.248	392	1	z	본인	본	인	NULL	NULL	NULL	NULL	NULL	NULL	101	1	128	KSY2	List3	NULL	NULL	NULL	NULL	NULL	NULL	NULL	NULL	NULL	1	z	0	7	1204713	0	z	463
좌우반구com(split BVF)_3	42	1	<?xml version="1.0"?>\n<Clock xmlns:dt="urn:schemas-microsoft-com:datatypes"><Description dt:dt="string">E-Prime Primary Realtime Clock</Description><StartTime><Timestamp dt:dt="int">0</Timestamp><DateUtc dt:dt="string">2021-06-23T05:43:29Z</DateUtc></StartTime><FrequencyChanges><FrequencyChange><Frequency dt:dt="r8">2699990000</Frequency><Timestamp dt:dt="r8">1.83765891148516E+15</Timestamp><Cur…	좌우반구com(split BVF)_3-042-1	75.027	1.0.0.167	1	1852861268	Professional	2.0.10.242	2.0.10.353	06-23-2021	2021-06-23 오전 5:43:30	14:43:30	2.0.10.248	22	2	{/}	본중	본	중	19	1	22	NULL	NULL	NULL	NULL	NULL	NULL	KSY2	List1	NULL	NULL	NULL	NULL	NULL	NULL	NULL	NULL	NULL	0	{/}	0	7	92245	0	z	1138
좌우반구com(split BVF)_3	42	1	<?xml version="1.0"?>\n<Clock xmlns:dt="urn:schemas-microsoft-com:datatypes"><Description dt:dt="string">E-Prime Primary Realtime Clock</Description><StartTime><Timestamp dt:dt="int">0</Timestamp><DateUtc dt:dt="string">2021-06-23T05:43:29Z</DateUtc></StartTime><FrequencyChanges><FrequencyChange><Frequency dt:dt="r8">2699990000</Frequency><Timestamp dt:dt="r8">1.83765891148516E+15</Timestamp><Cur…	좌우반구com(split BVF)_3-042-1	75.027	1.0.0.167	1	1852861268	Professional	2.0.10.242	2.0.10.353	06-23-2021	2021-06-23 오전 5:43:30	14:43:30	2.0.10.248	265	1	z	봉사	봉	사	NULL	NULL	NULL	NULL	NULL	NULL	103	1	1	KSY2	List3	NULL	NULL	NULL	NULL	NULL	NULL	NULL	NULL	NULL	1	z	0	6	863875	0	z	452
좌우반구com(split BVF)_3	42	1	<?xml version="1.0"?>\n<Clock xmlns:dt="urn:schemas-microsoft-com:datatypes"><Description dt:dt="string">E-Prime Primary Realtime Clock</Description><StartTime><Timestamp dt:dt="int">0</Timestamp><DateUtc dt:dt="string">2021-06-23T05:43:29Z</DateUtc></StartTime><FrequencyChanges><FrequencyChange><Frequency dt:dt="r8">2699990000</Frequency><Timestamp dt:dt="r8">1.83765891148516E+15</Timestamp><Cur…	좌우반구com(split BVF)_3-042-1	75.027	1.0.0.167	1	1852861268	Professional	2.0.10.242	2.0.10.353	06-23-2021	2021-06-23 오전 5:43:30	14:43:30	2.0.10.248	63	2	{/}	봉택	봉	택	48	1	63	NULL	NULL	NULL	NULL	NULL	NULL	KSY2	List1	NULL	NULL	NULL	NULL	NULL	NULL	NULL	NULL	NULL	1	{/}	0	7	201859	0	{/}	385
좌우반구com(split BVF)_3	42	1	<?xml version="1.0"?>\n<Clock xmlns:dt="urn:schemas-microsoft-com:datatypes"><Description dt:dt="string">E-Prime Primary Realtime Clock</Description><StartTime><Timestamp dt:dt="int">0</Timestamp><DateUtc dt:dt="string">2021-06-23T05:43:29Z</DateUtc></StartTime><FrequencyChanges><FrequencyChange><Frequency dt:dt="r8">2699990000</Frequency><Timestamp dt:dt="r8">1.83765891148516E+15</Timestamp><Cur…	좌우반구com(split BVF)_3-042-1	75.027	1.0.0.167	1	1852861268	Professional	2.0.10.242	2.0.10.353	06-23-2021	2021-06-23 오전 5:43:30	14:43:30	2.0.10.248	257	1	z	부대	부	대	NULL	NULL	NULL	31	1	125	NULL	NULL	NULL	KSY3	List2	NULL	NULL	NULL	NULL	NULL	NULL	NULL	NULL	NULL	1	z	0	7	785970	0	z	503
좌우반구com(split BVF)_3	42	1	<?xml version="1.0"?>\n<Clock xmlns:dt="urn:schemas-microsoft-com:datatypes"><Description dt:dt="string">E-Prime Primary Realtime Clock</Description><StartTime><Timestamp dt:dt="int">0</Timestamp><DateUtc dt:dt="string">2021-06-23T05:43:29Z</DateUtc></StartTime><FrequencyChanges><FrequencyChange><Frequency dt:dt="r8">2699990000</Frequency><Timestamp dt:dt="r8">1.83765891148516E+15</Timestamp><Cur…	좌우반구com(split BVF)_3-042-1	75.027	1.0.0.167	1	1852861268	Professional	2.0.10.242	2.0.10.353	06-23-2021	2021-06-23 오전 5:43:30	14:43:30	2.0.10.248	384	1	z	부스	부	스	NULL	NULL	NULL	NULL	NULL	NULL	62	1	120	KSY3	List3	NULL	NULL	NULL	NULL	NULL	NULL	NULL	NULL	NULL	0	z	0	7	1183681	0	{/}	480
좌우반구com(split BVF)_3	42	1	<?xml version="1.0"?>\n<Clock xmlns:dt="urn:schemas-microsoft-com:datatypes"><Description dt:dt="string">E-Prime Primary Realtime Clock</Description><StartTime><Timestamp dt:dt="int">0</Timestamp><DateUtc dt:dt="string">2021-06-23T05:43:29Z</DateUtc></StartTime><FrequencyChanges><FrequencyChange><Frequency dt:dt="r8">2699990000</Frequency><Timestamp dt:dt="r8">1.83765891148516E+15</Timestamp><Cur…	좌우반구com(split BVF)_3-042-1	75.027	1.0.0.167	1	1852861268	Professional	2.0.10.242	2.0.10.353	06-23-2021	2021-06-23 오전 5:43:30	14:43:30	2.0.10.248	131	2	{/}	분낌	분	낌	18	1	131	NULL	NULL	NULL	NULL	NULL	NULL	KSY	List1	0		0	-1	389325	187		0	0	1	{/}	0	7	389512	0	{/}	481
좌우반구com(split BVF)_3	42	1	<?xml version="1.0"?>\n<Clock xmlns:dt="urn:schemas-microsoft-com:datatypes"><Description dt:dt="string">E-Prime Primary Realtime Clock</Description><StartTime><Timestamp dt:dt="int">0</Timestamp><DateUtc dt:dt="string">2021-06-23T05:43:29Z</DateUtc></StartTime><FrequencyChanges><FrequencyChange><Frequency dt:dt="r8">2699990000</Frequency><Timestamp dt:dt="r8">1.83765891148516E+15</Timestamp><Cur…	좌우반구com(split BVF)_3-042-1	75.027	1.0.0.167	1	1852861268	Professional	2.0.10.242	2.0.10.353	06-23-2021	2021-06-23 오전 5:43:30	14:43:30	2.0.10.248	308	1	z	분류	분	류	NULL	NULL	NULL	NULL	NULL	NULL	110	1	44	KSY3	List3	NULL	NULL	NULL	NULL	NULL	NULL	NULL	NULL	NULL	1	z	1	6	976168	0	z	405
좌우반구com(split BVF)_3	42	1	<?xml version="1.0"?>\n<Clock xmlns:dt="urn:schemas-microsoft-com:datatypes"><Description dt:dt="string">E-Prime Primary Realtime Clock</Description><StartTime><Timestamp dt:dt="int">0</Timestamp><DateUtc dt:dt="string">2021-06-23T05:43:29Z</DateUtc></StartTime><FrequencyChanges><FrequencyChange><Frequency dt:dt="r8">2699990000</Frequency><Timestamp dt:dt="r8">1.83765891148516E+15</Timestamp><Cur…	좌우반구com(split BVF)_3-042-1	75.027	1.0.0.167	1	1852861268	Professional	2.0.10.242	2.0.10.353	06-23-2021	2021-06-23 오전 5:43:30	14:43:30	2.0.10.248	8	1	z	분석	분	석	71	1	8	NULL	NULL	NULL	NULL	NULL	NULL	KSY3	List1	NULL	NULL	NULL	NULL	NULL	NULL	NULL	NULL	NULL	1	z	0	7	55165	0	z	306
좌우반구com(split BVF)_3	42	1	<?xml version="1.0"?>\n<Clock xmlns:dt="urn:schemas-microsoft-com:datatypes"><Description dt:dt="string">E-Prime Primary Realtime Clock</Description><StartTime><Timestamp dt:dt="int">0</Timestamp><DateUtc dt:dt="string">2021-06-23T05:43:29Z</DateUtc></StartTime><FrequencyChanges><FrequencyChange><Frequency dt:dt="r8">2699990000</Frequency><Timestamp dt:dt="r8">1.83765891148516E+15</Timestamp><Cur…	좌우반구com(split BVF)_3-042-1	75.027	1.0.0.167	1	1852861268	Professional	2.0.10.242	2.0.10.353	06-23-2021	2021-06-23 오전 5:43:30	14:43:30	2.0.10.248	65	1	z	분포	분	포	6	1	65	NULL	NULL	NULL	NULL	NULL	NULL	KSY3	List1	NULL	NULL	NULL	NULL	NULL	NULL	NULL	NULL	NULL	1	z	0	7	207284	0	z	480
좌우반구com(split BVF)_3	42	1	<?xml version="1.0"?>\n<Clock xmlns:dt="urn:schemas-microsoft-com:datatypes"><Description dt:dt="string">E-Prime Primary Realtime Clock</Description><StartTime><Timestamp dt:dt="int">0</Timestamp><DateUtc dt:dt="string">2021-06-23T05:43:29Z</DateUtc></StartTime><FrequencyChanges><FrequencyChange><Frequency dt:dt="r8">2699990000</Frequency><Timestamp dt:dt="r8">1.83765891148516E+15</Timestamp><Cur…	좌우반구com(split BVF)_3-042-1	75.027	1.0.0.167	1	1852861268	Professional	2.0.10.242	2.0.10.353	06-23-2021	2021-06-23 오전 5:43:30	14:43:30	2.0.10.248	104	1	z	비교	비	교	67	1	104	NULL	NULL	NULL	NULL	NULL	NULL	KSY3	List1	NULL	NULL	NULL	NULL	NULL	NULL	NULL	NULL	NULL	1	z	0	6	315818	0	z	344
좌우반구com(split BVF)_3	42	1	<?xml version="1.0"?>\n<Clock xmlns:dt="urn:schemas-microsoft-com:datatypes"><Description dt:dt="string">E-Prime Primary Realtime Clock</Description><StartTime><Timestamp dt:dt="int">0</Timestamp><DateUtc dt:dt="string">2021-06-23T05:43:29Z</DateUtc></StartTime><FrequencyChanges><FrequencyChange><Frequency dt:dt="r8">2699990000</Frequency><Timestamp dt:dt="r8">1.83765891148516E+15</Timestamp><Cur…	좌우반구com(split BVF)_3-042-1	75.027	1.0.0.167	1	1852861268	Professional	2.0.10.242	2.0.10.353	06-23-2021	2021-06-23 오전 5:43:30	14:43:30	2.0.10.248	178	2	{/}	비껍	비	껍	NULL	NULL	NULL	93	1	46	NULL	NULL	NULL	KSY3	List2	NULL	NULL	NULL	NULL	NULL	NULL	NULL	NULL	NULL	1	{/}	0	7	569101	0	{/}	416
좌우반구com(split BVF)_3	42	1	<?xml version="1.0"?>\n<Clock xmlns:dt="urn:schemas-microsoft-com:datatypes"><Description dt:dt="string">E-Prime Primary Realtime Clock</Description><StartTime><Timestamp dt:dt="int">0</Timestamp><DateUtc dt:dt="string">2021-06-23T05:43:29Z</DateUtc></StartTime><FrequencyChanges><FrequencyChange><Frequency dt:dt="r8">2699990000</Frequency><Timestamp dt:dt="r8">1.83765891148516E+15</Timestamp><Cur…	좌우반구com(split BVF)_3-042-1	75.027	1.0.0.167	1	1852861268	Professional	2.0.10.242	2.0.10.353	06-23-2021	2021-06-23 오전 5:43:30	14:43:30	2.0.10.248	255	2	{/}	비략	비	략	NULL	NULL	NULL	21	1	123	NULL	NULL	NULL	KSY2	List2	NULL	NULL	NULL	NULL	NULL	NULL	NULL	NULL	NULL	1	{/}	0	7	780772	0	{/}	413
좌우반구com(split BVF)_3	42	1	<?xml version="1.0"?>\n<Clock xmlns:dt="urn:schemas-microsoft-com:datatypes"><Description dt:dt="string">E-Prime Primary Realtime Clock</Description><StartTime><Timestamp dt:dt="int">0</Timestamp><DateUtc dt:dt="string">2021-06-23T05:43:29Z</DateUtc></StartTime><FrequencyChanges><FrequencyChange><Frequency dt:dt="r8">2699990000</Frequency><Timestamp dt:dt="r8">1.83765891148516E+15</Timestamp><Cur…	좌우반구com(split BVF)_3-042-1	75.027	1.0.0.167	1	1852861268	Professional	2.0.10.242	2.0.10.353	06-23-2021	2021-06-23 오전 5:43:30	14:43:30	2.0.10.248	28	1	z	비상	비	상	117	1	28	NULL	NULL	NULL	NULL	NULL	NULL	KSY3	List1	NULL	NULL	NULL	NULL	NULL	NULL	NULL	NULL	NULL	1	z	0	7	108719	0	z	759
좌우반구com(split BVF)_3	42	1	<?xml version="1.0"?>\n<Clock xmlns:dt="urn:schemas-microsoft-com:datatypes"><Description dt:dt="string">E-Prime Primary Realtime Clock</Description><StartTime><Timestamp dt:dt="int">0</Timestamp><DateUtc dt:dt="string">2021-06-23T05:43:29Z</DateUtc></StartTime><FrequencyChanges><FrequencyChange><Frequency dt:dt="r8">2699990000</Frequency><Timestamp dt:dt="r8">1.83765891148516E+15</Timestamp><Cur…	좌우반구com(split BVF)_3-042-1	75.027	1.0.0.167	1	1852861268	Professional	2.0.10.242	2.0.10.353	06-23-2021	2021-06-23 오전 5:43:30	14:43:30	2.0.10.248	15	1	z	비용	비	용	13	1	15	NULL	NULL	NULL	NULL	NULL	NULL	KSY3	List1	NULL	NULL	NULL	NULL	NULL	NULL	NULL	NULL	NULL	1	z	1	6	73358	0	z	545
좌우반구com(split BVF)_3	42	1	<?xml version="1.0"?>\n<Clock xmlns:dt="urn:schemas-microsoft-com:datatypes"><Description dt:dt="string">E-Prime Primary Realtime Clock</Description><StartTime><Timestamp dt:dt="int">0</Timestamp><DateUtc dt:dt="string">2021-06-23T05:43:29Z</DateUtc></StartTime><FrequencyChanges><FrequencyChange><Frequency dt:dt="r8">2699990000</Frequency><Timestamp dt:dt="r8">1.83765891148516E+15</Timestamp><Cur…	좌우반구com(split BVF)_3-042-1	75.027	1.0.0.167	1	1852861268	Professional	2.0.10.242	2.0.10.353	06-23-2021	2021-06-23 오전 5:43:30	14:43:30	2.0.10.248	208	1	z	비판	비	판	NULL	NULL	NULL	117	1	76	NULL	NULL	NULL	KSY3	List2	NULL	NULL	NULL	NULL	NULL	NULL	NULL	NULL	NULL	1	z	0	6	652324	0	z	439
좌우반구com(split BVF)_3	42	1	<?xml version="1.0"?>\n<Clock xmlns:dt="urn:schemas-microsoft-com:datatypes"><Description dt:dt="string">E-Prime Primary Realtime Clock</Description><StartTime><Timestamp dt:dt="int">0</Timestamp><DateUtc dt:dt="string">2021-06-23T05:43:29Z</DateUtc></StartTime><FrequencyChanges><FrequencyChange><Frequency dt:dt="r8">2699990000</Frequency><Timestamp dt:dt="r8">1.83765891148516E+15</Timestamp><Cur…	좌우반구com(split BVF)_3-042-1	75.027	1.0.0.167	1	1852861268	Professional	2.0.10.242	2.0.10.353	06-23-2021	2021-06-23 오전 5:43:30	14:43:30	2.0.10.248	127	1	z	빈도	빈	도	70	1	127	NULL	NULL	NULL	NULL	NULL	NULL	KSY3	List1	NULL	NULL	NULL	NULL	NULL	NULL	NULL	NULL	NULL	1	z	0	6	378782	0	z	299
좌우반구com(split BVF)_3	42	1	<?xml version="1.0"?>\n<Clock xmlns:dt="urn:schemas-microsoft-com:datatypes"><Description dt:dt="string">E-Prime Primary Realtime Clock</Description><StartTime><Timestamp dt:dt="int">0</Timestamp><DateUtc dt:dt="string">2021-06-23T05:43:29Z</DateUtc></StartTime><FrequencyChanges><FrequencyChange><Frequency dt:dt="r8">2699990000</Frequency><Timestamp dt:dt="r8">1.83765891148516E+15</Timestamp><Cur…	좌우반구com(split BVF)_3-042-1	75.027	1.0.0.167	1	1852861268	Professional	2.0.10.242	2.0.10.353	06-23-2021	2021-06-23 오전 5:43:30	14:43:30	2.0.10.248	115	2	{/}	빈략	빈	략	24	1	115	NULL	NULL	NULL	NULL	NULL	NULL	KSY	List1	0		0	-1	347220	187		0	0	1	{/}	0	7	347407	0	{/}	634
좌우반구com(split BVF)_3	42	1	<?xml version="1.0"?>\n<Clock xmlns:dt="urn:schemas-microsoft-com:datatypes"><Description dt:dt="string">E-Prime Primary Realtime Clock</Description><StartTime><Timestamp dt:dt="int">0</Timestamp><DateUtc dt:dt="string">2021-06-23T05:43:29Z</DateUtc></StartTime><FrequencyChanges><FrequencyChange><Frequency dt:dt="r8">2699990000</Frequency><Timestamp dt:dt="r8">1.83765891148516E+15</Timestamp><Cur…	좌우반구com(split BVF)_3-042-1	75.027	1.0.0.167	1	1852861268	Professional	2.0.10.242	2.0.10.353	06-23-2021	2021-06-23 오전 5:43:30	14:43:30	2.0.10.248	272	2	{/}	빈비	빈	비	NULL	NULL	NULL	NULL	NULL	NULL	122	1	8	KSY	List3	0		0	-1	881842	187		0	0	1	{/}	0	7	882029	0	{/}	314
좌우반구com(split BVF)_3	42	1	<?xml version="1.0"?>\n<Clock xmlns:dt="urn:schemas-microsoft-com:datatypes"><Description dt:dt="string">E-Prime Primary Realtime Clock</Description><StartTime><Timestamp dt:dt="int">0</Timestamp><DateUtc dt:dt="string">2021-06-23T05:43:29Z</DateUtc></StartTime><FrequencyChanges><FrequencyChange><Frequency dt:dt="r8">2699990000</Frequency><Timestamp dt:dt="r8">1.83765891148516E+15</Timestamp><Cur…	좌우반구com(split BVF)_3-042-1	75.027	1.0.0.167	1	1852861268	Professional	2.0.10.242	2.0.10.353	06-23-2021	2021-06-23 오전 5:43:30	14:43:30	2.0.10.248	232	2	{/}	빈종	빈	종	NULL	NULL	NULL	35	1	100	NULL	NULL	NULL	KSY2	List2	NULL	NULL	NULL	NULL	NULL	NULL	NULL	NULL	NULL	0	{/}	0	7	716648	0	z	1210
좌우반구com(split BVF)_3	42	1	<?xml version="1.0"?>\n<Clock xmlns:dt="urn:schemas-microsoft-com:datatypes"><Description dt:dt="string">E-Prime Primary Realtime Clock</Description><StartTime><Timestamp dt:dt="int">0</Timestamp><DateUtc dt:dt="string">2021-06-23T05:43:29Z</DateUtc></StartTime><FrequencyChanges><FrequencyChange><Frequency dt:dt="r8">2699990000</Frequency><Timestamp dt:dt="r8">1.83765891148516E+15</Timestamp><Cur…	좌우반구com(split BVF)_3-042-1	75.027	1.0.0.167	1	1852861268	Professional	2.0.10.242	2.0.10.353	06-23-2021	2021-06-23 오전 5:43:30	14:43:30	2.0.10.248	164	1	z	사건	사	건	NULL	NULL	NULL	28	1	32	NULL	NULL	NULL	KSY3	List2	NULL	NULL	NULL	NULL	NULL	NULL	NULL	NULL	NULL	1	z	0	6	531394	0	z	348
좌우반구com(split BVF)_3	42	1	<?xml version="1.0"?>\n<Clock xmlns:dt="urn:schemas-microsoft-com:datatypes"><Description dt:dt="string">E-Prime Primary Realtime Clock</Description><StartTime><Timestamp dt:dt="int">0</Timestamp><DateUtc dt:dt="string">2021-06-23T05:43:29Z</DateUtc></StartTime><FrequencyChanges><FrequencyChange><Frequency dt:dt="r8">2699990000</Frequency><Timestamp dt:dt="r8">1.83765891148516E+15</Timestamp><Cur…	좌우반구com(split BVF)_3-042-1	75.027	1.0.0.167	1	1852861268	Professional	2.0.10.242	2.0.10.353	06-23-2021	2021-06-23 오전 5:43:30	14:43:30	2.0.10.248	381	1	z	사과	사	과	NULL	NULL	NULL	NULL	NULL	NULL	79	1	117	KSY3	List3	NULL	NULL	NULL	NULL	NULL	NULL	NULL	NULL	NULL	1	z	0	7	1175577	0	z	424
좌우반구com(split BVF)_3	42	1	<?xml version="1.0"?>\n<Clock xmlns:dt="urn:schemas-microsoft-com:datatypes"><Description dt:dt="string">E-Prime Primary Realtime Clock</Description><StartTime><Timestamp dt:dt="int">0</Timestamp><DateUtc dt:dt="string">2021-06-23T05:43:29Z</DateUtc></StartTime><FrequencyChanges><FrequencyChange><Frequency dt:dt="r8">2699990000</Frequency><Timestamp dt:dt="r8">1.83765891148516E+15</Timestamp><Cur…	좌우반구com(split BVF)_3-042-1	75.027	1.0.0.167	1	1852861268	Professional	2.0.10.242	2.0.10.353	06-23-2021	2021-06-23 오전 5:43:30	14:43:30	2.0.10.248	70	1	z	사례	사	례	105	1	70	NULL	NULL	NULL	NULL	NULL	NULL	KSY3	List1	NULL	NULL	NULL	NULL	NULL	NULL	NULL	NULL	NULL	1	z	0	7	222265	0	z	459
좌우반구com(split BVF)_3	42	1	<?xml version="1.0"?>\n<Clock xmlns:dt="urn:schemas-microsoft-com:datatypes"><Description dt:dt="string">E-Prime Primary Realtime Clock</Description><StartTime><Timestamp dt:dt="int">0</Timestamp><DateUtc dt:dt="string">2021-06-23T05:43:29Z</DateUtc></StartTime><FrequencyChanges><FrequencyChange><Frequency dt:dt="r8">2699990000</Frequency><Timestamp dt:dt="r8">1.83765891148516E+15</Timestamp><Cur…	좌우반구com(split BVF)_3-042-1	75.027	1.0.0.167	1	1852861268	Professional	2.0.10.242	2.0.10.353	06-23-2021	2021-06-23 오전 5:43:30	14:43:30	2.0.10.248	42	1	z	사상	사	상	41	1	42	NULL	NULL	NULL	NULL	NULL	NULL	KSY3	List1	NULL	NULL	NULL	NULL	NULL	NULL	NULL	NULL	NULL	1	z	0	7	146266	0	z	675
좌우반구com(split BVF)_3	42	1	<?xml version="1.0"?>\n<Clock xmlns:dt="urn:schemas-microsoft-com:datatypes"><Description dt:dt="string">E-Prime Primary Realtime Clock</Description><StartTime><Timestamp dt:dt="int">0</Timestamp><DateUtc dt:dt="string">2021-06-23T05:43:29Z</DateUtc></StartTime><FrequencyChanges><FrequencyChange><Frequency dt:dt="r8">2699990000</Frequency><Timestamp dt:dt="r8">1.83765891148516E+15</Timestamp><Cur…	좌우반구com(split BVF)_3-042-1	75.027	1.0.0.167	1	1852861268	Professional	2.0.10.242	2.0.10.353	06-23-2021	2021-06-23 오전 5:43:30	14:43:30	2.0.10.248	103	1	z	사안	사	안	53	1	103	NULL	NULL	NULL	NULL	NULL	NULL	KSY3	List1	NULL	NULL	NULL	NULL	NULL	NULL	NULL	NULL	NULL	1	z	1	6	313112	0	z	498
좌우반구com(split BVF)_3	42	1	<?xml version="1.0"?>\n<Clock xmlns:dt="urn:schemas-microsoft-com:datatypes"><Description dt:dt="string">E-Prime Primary Realtime Clock</Description><StartTime><Timestamp dt:dt="int">0</Timestamp><DateUtc dt:dt="string">2021-06-23T05:43:29Z</DateUtc></StartTime><FrequencyChanges><FrequencyChange><Frequency dt:dt="r8">2699990000</Frequency><Timestamp dt:dt="r8">1.83765891148516E+15</Timestamp><Cur…	좌우반구com(split BVF)_3-042-1	75.027	1.0.0.167	1	1852861268	Professional	2.0.10.242	2.0.10.353	06-23-2021	2021-06-23 오전 5:43:30	14:43:30	2.0.10.248	344	1	z	사이	사	이	NULL	NULL	NULL	NULL	NULL	NULL	65	1	80	KSY3	List3	NULL	NULL	NULL	NULL	NULL	NULL	NULL	NULL	NULL	1	z	1	6	1073613	0	z	406
좌우반구com(split BVF)_3	42	1	<?xml version="1.0"?>\n<Clock xmlns:dt="urn:schemas-microsoft-com:datatypes"><Description dt:dt="string">E-Prime Primary Realtime Clock</Description><StartTime><Timestamp dt:dt="int">0</Timestamp><DateUtc dt:dt="string">2021-06-23T05:43:29Z</DateUtc></StartTime><FrequencyChanges><FrequencyChange><Frequency dt:dt="r8">2699990000</Frequency><Timestamp dt:dt="r8">1.83765891148516E+15</Timestamp><Cur…	좌우반구com(split BVF)_3-042-1	75.027	1.0.0.167	1	1852861268	Professional	2.0.10.242	2.0.10.353	06-23-2021	2021-06-23 오전 5:43:30	14:43:30	2.0.10.248	230	1	z	사전	사	전	NULL	NULL	NULL	86	1	98	NULL	NULL	NULL	KSY3	List2	NULL	NULL	NULL	NULL	NULL	NULL	NULL	NULL	NULL	1	z	0	7	710770	0	z	408
좌우반구com(split BVF)_3	42	1	<?xml version="1.0"?>\n<Clock xmlns:dt="urn:schemas-microsoft-com:datatypes"><Description dt:dt="string">E-Prime Primary Realtime Clock</Description><StartTime><Timestamp dt:dt="int">0</Timestamp><DateUtc dt:dt="string">2021-06-23T05:43:29Z</DateUtc></StartTime><FrequencyChanges><FrequencyChange><Frequency dt:dt="r8">2699990000</Frequency><Timestamp dt:dt="r8">1.83765891148516E+15</Timestamp><Cur…	좌우반구com(split BVF)_3-042-1	75.027	1.0.0.167	1	1852861268	Professional	2.0.10.242	2.0.10.353	06-23-2021	2021-06-23 오전 5:43:30	14:43:30	2.0.10.248	168	1	z	사진	사	진	NULL	NULL	NULL	129	1	36	NULL	NULL	NULL	KSY3	List2	NULL	NULL	NULL	NULL	NULL	NULL	NULL	NULL	NULL	1	z	1	6	541790	0	z	400
좌우반구com(split BVF)_3	42	1	<?xml version="1.0"?>\n<Clock xmlns:dt="urn:schemas-microsoft-com:datatypes"><Description dt:dt="string">E-Prime Primary Realtime Clock</Description><StartTime><Timestamp dt:dt="int">0</Timestamp><DateUtc dt:dt="string">2021-06-23T05:43:29Z</DateUtc></StartTime><FrequencyChanges><FrequencyChange><Frequency dt:dt="r8">2699990000</Frequency><Timestamp dt:dt="r8">1.83765891148516E+15</Timestamp><Cur…	좌우반구com(split BVF)_3-042-1	75.027	1.0.0.167	1	1852861268	Professional	2.0.10.242	2.0.10.353	06-23-2021	2021-06-23 오전 5:43:30	14:43:30	2.0.10.248	139	1	z	상관	상	관	NULL	NULL	NULL	22	1	7	NULL	NULL	NULL	KSY3	List2	NULL	NULL	NULL	NULL	NULL	NULL	NULL	NULL	NULL	1	z	0	7	465751	0	z	504
좌우반구com(split BVF)_3	42	1	<?xml version="1.0"?>\n<Clock xmlns:dt="urn:schemas-microsoft-com:datatypes"><Description dt:dt="string">E-Prime Primary Realtime Clock</Description><StartTime><Timestamp dt:dt="int">0</Timestamp><DateUtc dt:dt="string">2021-06-23T05:43:29Z</DateUtc></StartTime><FrequencyChanges><FrequencyChange><Frequency dt:dt="r8">2699990000</Frequency><Timestamp dt:dt="r8">1.83765891148516E+15</Timestamp><Cur…	좌우반구com(split BVF)_3-042-1	75.027	1.0.0.167	1	1852861268	Professional	2.0.10.242	2.0.10.353	06-23-2021	2021-06-23 오전 5:43:30	14:43:30	2.0.10.248	175	1	z	상태	상	태	NULL	NULL	NULL	76	1	43	NULL	NULL	NULL	KSY3	List2	NULL	NULL	NULL	NULL	NULL	NULL	NULL	NULL	NULL	1	z	0	6	561090	0	z	539
좌우반구com(split BVF)_3	42	1	<?xml version="1.0"?>\n<Clock xmlns:dt="urn:schemas-microsoft-com:datatypes"><Description dt:dt="string">E-Prime Primary Realtime Clock</Description><StartTime><Timestamp dt:dt="int">0</Timestamp><DateUtc dt:dt="string">2021-06-23T05:43:29Z</DateUtc></StartTime><FrequencyChanges><FrequencyChange><Frequency dt:dt="r8">2699990000</Frequency><Timestamp dt:dt="r8">1.83765891148516E+15</Timestamp><Cur…	좌우반구com(split BVF)_3-042-1	75.027	1.0.0.167	1	1852861268	Professional	2.0.10.242	2.0.10.353	06-23-2021	2021-06-23 오전 5:43:30	14:43:30	2.0.10.248	187	1	z	색상	색	상	NULL	NULL	NULL	54	1	55	NULL	NULL	NULL	KSY3	List2	NULL	NULL	NULL	NULL	NULL	NULL	NULL	NULL	NULL	1	z	0	7	594292	0	z	368
좌우반구com(split BVF)_3	42	1	<?xml version="1.0"?>\n<Clock xmlns:dt="urn:schemas-microsoft-com:datatypes"><Description dt:dt="string">E-Prime Primary Realtime Clock</Description><StartTime><Timestamp dt:dt="int">0</Timestamp><DateUtc dt:dt="string">2021-06-23T05:43:29Z</DateUtc></StartTime><FrequencyChanges><FrequencyChange><Frequency dt:dt="r8">2699990000</Frequency><Timestamp dt:dt="r8">1.83765891148516E+15</Timestamp><Cur…	좌우반구com(split BVF)_3-042-1	75.027	1.0.0.167	1	1852861268	Professional	2.0.10.242	2.0.10.353	06-23-2021	2021-06-23 오전 5:43:30	14:43:30	2.0.10.248	273	1	z	생선	생	선	NULL	NULL	NULL	NULL	NULL	NULL	123	1	9	KSY3	List3	NULL	NULL	NULL	NULL	NULL	NULL	NULL	NULL	NULL	1	z	0	7	884548	0	z	379
좌우반구com(split BVF)_3	42	1	<?xml version="1.0"?>\n<Clock xmlns:dt="urn:schemas-microsoft-com:datatypes"><Description dt:dt="string">E-Prime Primary Realtime Clock</Description><StartTime><Timestamp dt:dt="int">0</Timestamp><DateUtc dt:dt="string">2021-06-23T05:43:29Z</DateUtc></StartTime><FrequencyChanges><FrequencyChange><Frequency dt:dt="r8">2699990000</Frequency><Timestamp dt:dt="r8">1.83765891148516E+15</Timestamp><Cur…	좌우반구com(split BVF)_3-042-1	75.027	1.0.0.167	1	1852861268	Professional	2.0.10.242	2.0.10.353	06-23-2021	2021-06-23 오전 5:43:30	14:43:30	2.0.10.248	241	2	{/}	생희	생	희	NULL	NULL	NULL	96	1	109	NULL	NULL	NULL	KSY	List2	0		0	0	741466	186		0	0	1	{/}	0	6	741652	0	{/}	942
좌우반구com(split BVF)_3	42	1	<?xml version="1.0"?>\n<Clock xmlns:dt="urn:schemas-microsoft-com:datatypes"><Description dt:dt="string">E-Prime Primary Realtime Clock</Description><StartTime><Timestamp dt:dt="int">0</Timestamp><DateUtc dt:dt="string">2021-06-23T05:43:29Z</DateUtc></StartTime><FrequencyChanges><FrequencyChange><Frequency dt:dt="r8">2699990000</Frequency><Timestamp dt:dt="r8">1.83765891148516E+15</Timestamp><Cur…	좌우반구com(split BVF)_3-042-1	75.027	1.0.0.167	1	1852861268	Professional	2.0.10.242	2.0.10.353	06-23-2021	2021-06-23 오전 5:43:30	14:43:30	2.0.10.248	55	2	{/}	석감	석	감	46	1	55	NULL	NULL	NULL	NULL	NULL	NULL	KSY2	List1	NULL	NULL	NULL	NULL	NULL	NULL	NULL	NULL	NULL	1	{/}	0	7	180587	0	{/}	642
좌우반구com(split BVF)_3	42	1	<?xml version="1.0"?>\n<Clock xmlns:dt="urn:schemas-microsoft-com:datatypes"><Description dt:dt="string">E-Prime Primary Realtime Clock</Description><StartTime><Timestamp dt:dt="int">0</Timestamp><DateUtc dt:dt="string">2021-06-23T05:43:29Z</DateUtc></StartTime><FrequencyChanges><FrequencyChange><Frequency dt:dt="r8">2699990000</Frequency><Timestamp dt:dt="r8">1.83765891148516E+15</Timestamp><Cur…	좌우반구com(split BVF)_3-042-1	75.027	1.0.0.167	1	1852861268	Professional	2.0.10.242	2.0.10.353	06-23-2021	2021-06-23 오전 5:43:30	14:43:30	2.0.10.248	171	1	z	선배	선	배	NULL	NULL	NULL	128	1	39	NULL	NULL	NULL	KSY3	List2	NULL	NULL	NULL	NULL	NULL	NULL	NULL	NULL	NULL	1	z	0	6	549774	0	z	375
좌우반구com(split BVF)_3	42	1	<?xml version="1.0"?>\n<Clock xmlns:dt="urn:schemas-microsoft-com:datatypes"><Description dt:dt="string">E-Prime Primary Realtime Clock</Description><StartTime><Timestamp dt:dt="int">0</Timestamp><DateUtc dt:dt="string">2021-06-23T05:43:29Z</DateUtc></StartTime><FrequencyChanges><FrequencyChange><Frequency dt:dt="r8">2699990000</Frequency><Timestamp dt:dt="r8">1.83765891148516E+15</Timestamp><Cur…	좌우반구com(split BVF)_3-042-1	75.027	1.0.0.167	1	1852861268	Professional	2.0.10.242	2.0.10.353	06-23-2021	2021-06-23 오전 5:43:30	14:43:30	2.0.10.248	7	1	z	선택	선	택	121	1	7	NULL	NULL	NULL	NULL	NULL	NULL	KSY3	List1	NULL	NULL	NULL	NULL	NULL	NULL	NULL	NULL	NULL	0	z	0	7	52686	0	{/}	282
좌우반구com(split BVF)_3	42	1	<?xml version="1.0"?>\n<Clock xmlns:dt="urn:schemas-microsoft-com:datatypes"><Description dt:dt="string">E-Prime Primary Realtime Clock</Description><StartTime><Timestamp dt:dt="int">0</Timestamp><DateUtc dt:dt="string">2021-06-23T05:43:29Z</DateUtc></StartTime><FrequencyChanges><FrequencyChange><Frequency dt:dt="r8">2699990000</Frequency><Timestamp dt:dt="r8">1.83765891148516E+15</Timestamp><Cur…	좌우반구com(split BVF)_3-042-1	75.027	1.0.0.167	1	1852861268	Professional	2.0.10.242	2.0.10.353	06-23-2021	2021-06-23 오전 5:43:30	14:43:30	2.0.10.248	43	2	{/}	설결	설	결	74	1	43	NULL	NULL	NULL	NULL	NULL	NULL	KSY3	List1	NULL	NULL	NULL	NULL	NULL	NULL	NULL	NULL	NULL	1	{/}	1	6	149144	0	{/}	477
좌우반구com(split BVF)_3	42	1	<?xml version="1.0"?>\n<Clock xmlns:dt="urn:schemas-microsoft-com:datatypes"><Description dt:dt="string">E-Prime Primary Realtime Clock</Description><StartTime><Timestamp dt:dt="int">0</Timestamp><DateUtc dt:dt="string">2021-06-23T05:43:29Z</DateUtc></StartTime><FrequencyChanges><FrequencyChange><Frequency dt:dt="r8">2699990000</Frequency><Timestamp dt:dt="r8">1.83765891148516E+15</Timestamp><Cur…	좌우반구com(split BVF)_3-042-1	75.027	1.0.0.167	1	1852861268	Professional	2.0.10.242	2.0.10.353	06-23-2021	2021-06-23 오전 5:43:30	14:43:30	2.0.10.248	358	1	z	설명	설	명	NULL	NULL	NULL	NULL	NULL	NULL	42	1	94	KSY3	List3	NULL	NULL	NULL	NULL	NULL	NULL	NULL	NULL	NULL	1	z	0	7	1112573	0	z	669
좌우반구com(split BVF)_3	42	1	<?xml version="1.0"?>\n<Clock xmlns:dt="urn:schemas-microsoft-com:datatypes"><Description dt:dt="string">E-Prime Primary Realtime Clock</Description><StartTime><Timestamp dt:dt="int">0</Timestamp><DateUtc dt:dt="string">2021-06-23T05:43:29Z</DateUtc></StartTime><FrequencyChanges><FrequencyChange><Frequency dt:dt="r8">2699990000</Frequency><Timestamp dt:dt="r8">1.83765891148516E+15</Timestamp><Cur…	좌우반구com(split BVF)_3-042-1	75.027	1.0.0.167	1	1852861268	Professional	2.0.10.242	2.0.10.353	06-23-2021	2021-06-23 오전 5:43:30	14:43:30	2.0.10.248	116	1	z	설문	설	문	61	1	116	NULL	NULL	NULL	NULL	NULL	NULL	KSY3	List1	NULL	NULL	NULL	NULL	NULL	NULL	NULL	NULL	NULL	1	z	0	7	350246	0	z	299
좌우반구com(split BVF)_3	42	1	<?xml version="1.0"?>\n<Clock xmlns:dt="urn:schemas-microsoft-com:datatypes"><Description dt:dt="string">E-Prime Primary Realtime Clock</Description><StartTime><Timestamp dt:dt="int">0</Timestamp><DateUtc dt:dt="string">2021-06-23T05:43:29Z</DateUtc></StartTime><FrequencyChanges><FrequencyChange><Frequency dt:dt="r8">2699990000</Frequency><Timestamp dt:dt="r8">1.83765891148516E+15</Timestamp><Cur…	좌우반구com(split BVF)_3-042-1	75.027	1.0.0.167	1	1852861268	Professional	2.0.10.242	2.0.10.353	06-23-2021	2021-06-23 오전 5:43:30	14:43:30	2.0.10.248	167	2	{/}	설색	설	색	NULL	NULL	NULL	103	1	35	NULL	NULL	NULL	KSY	List2	0		0	0	538992	186		0	0	1	{/}	0	6	539178	0	{/}	404
좌우반구com(split BVF)_3	42	1	<?xml version="1.0"?>\n<Clock xmlns:dt="urn:schemas-microsoft-com:datatypes"><Description dt:dt="string">E-Prime Primary Realtime Clock</Description><StartTime><Timestamp dt:dt="int">0</Timestamp><DateUtc dt:dt="string">2021-06-23T05:43:29Z</DateUtc></StartTime><FrequencyChanges><FrequencyChange><Frequency dt:dt="r8">2699990000</Frequency><Timestamp dt:dt="r8">1.83765891148516E+15</Timestamp><Cur…	좌우반구com(split BVF)_3-042-1	75.027	1.0.0.167	1	1852861268	Professional	2.0.10.242	2.0.10.353	06-23-2021	2021-06-23 오전 5:43:30	14:43:30	2.0.10.248	97	2	{/}	섭습	섭	습	123	1	97	NULL	NULL	NULL	NULL	NULL	NULL	KSY2	List1	NULL	NULL	NULL	NULL	NULL	NULL	NULL	NULL	NULL	1	{/}	0	7	295452	0	{/}	446
좌우반구com(split BVF)_3	42	1	<?xml version="1.0"?>\n<Clock xmlns:dt="urn:schemas-microsoft-com:datatypes"><Description dt:dt="string">E-Prime Primary Realtime Clock</Description><StartTime><Timestamp dt:dt="int">0</Timestamp><DateUtc dt:dt="string">2021-06-23T05:43:29Z</DateUtc></StartTime><FrequencyChanges><FrequencyChange><Frequency dt:dt="r8">2699990000</Frequency><Timestamp dt:dt="r8">1.83765891148516E+15</Timestamp><Cur…	좌우반구com(split BVF)_3-042-1	75.027	1.0.0.167	1	1852861268	Professional	2.0.10.242	2.0.10.353	06-23-2021	2021-06-23 오전 5:43:30	14:43:30	2.0.10.248	132	1	z	성공	성	공	100	1	132	NULL	NULL	NULL	NULL	NULL	NULL	KSY3	List1	NULL	NULL	NULL	NULL	NULL	NULL	NULL	NULL	NULL	1	z	0	7	392191	0	z	322
좌우반구com(split BVF)_3	42	1	<?xml version="1.0"?>\n<Clock xmlns:dt="urn:schemas-microsoft-com:datatypes"><Description dt:dt="string">E-Prime Primary Realtime Clock</Description><StartTime><Timestamp dt:dt="int">0</Timestamp><DateUtc dt:dt="string">2021-06-23T05:43:29Z</DateUtc></StartTime><FrequencyChanges><FrequencyChange><Frequency dt:dt="r8">2699990000</Frequency><Timestamp dt:dt="r8">1.83765891148516E+15</Timestamp><Cur…	좌우반구com(split BVF)_3-042-1	75.027	1.0.0.167	1	1852861268	Professional	2.0.10.242	2.0.10.353	06-23-2021	2021-06-23 오전 5:43:30	14:43:30	2.0.10.248	246	1	z	세상	세	상	NULL	NULL	NULL	6	1	114	NULL	NULL	NULL	KSY3	List2	NULL	NULL	NULL	NULL	NULL	NULL	NULL	NULL	NULL	1	z	0	7	756047	0	z	890
좌우반구com(split BVF)_3	42	1	<?xml version="1.0"?>\n<Clock xmlns:dt="urn:schemas-microsoft-com:datatypes"><Description dt:dt="string">E-Prime Primary Realtime Clock</Description><StartTime><Timestamp dt:dt="int">0</Timestamp><DateUtc dt:dt="string">2021-06-23T05:43:29Z</DateUtc></StartTime><FrequencyChanges><FrequencyChange><Frequency dt:dt="r8">2699990000</Frequency><Timestamp dt:dt="r8">1.83765891148516E+15</Timestamp><Cur…	좌우반구com(split BVF)_3-042-1	75.027	1.0.0.167	1	1852861268	Professional	2.0.10.242	2.0.10.353	06-23-2021	2021-06-23 오전 5:43:30	14:43:30	2.0.10.248	301	1	z	소리	소	리	NULL	NULL	NULL	NULL	NULL	NULL	108	1	37	KSY3	List3	NULL	NULL	NULL	NULL	NULL	NULL	NULL	NULL	NULL	1	z	0	6	957908	0	z	449
좌우반구com(split BVF)_3	42	1	<?xml version="1.0"?>\n<Clock xmlns:dt="urn:schemas-microsoft-com:datatypes"><Description dt:dt="string">E-Prime Primary Realtime Clock</Description><StartTime><Timestamp dt:dt="int">0</Timestamp><DateUtc dt:dt="string">2021-06-23T05:43:29Z</DateUtc></StartTime><FrequencyChanges><FrequencyChange><Frequency dt:dt="r8">2699990000</Frequency><Timestamp dt:dt="r8">1.83765891148516E+15</Timestamp><Cur…	좌우반구com(split BVF)_3-042-1	75.027	1.0.0.167	1	1852861268	Professional	2.0.10.242	2.0.10.353	06-23-2021	2021-06-23 오전 5:43:30	14:43:30	2.0.10.248	27	1	z	소송	소	송	57	1	27	NULL	NULL	NULL	NULL	NULL	NULL	KSY3	List1	NULL	NULL	NULL	NULL	NULL	NULL	NULL	NULL	NULL	1	z	0	7	106147	0	z	371
좌우반구com(split BVF)_3	42	1	<?xml version="1.0"?>\n<Clock xmlns:dt="urn:schemas-microsoft-com:datatypes"><Description dt:dt="string">E-Prime Primary Realtime Clock</Description><StartTime><Timestamp dt:dt="int">0</Timestamp><DateUtc dt:dt="string">2021-06-23T05:43:29Z</DateUtc></StartTime><FrequencyChanges><FrequencyChange><Frequency dt:dt="r8">2699990000</Frequency><Timestamp dt:dt="r8">1.83765891148516E+15</Timestamp><Cur…	좌우반구com(split BVF)_3-042-1	75.027	1.0.0.167	1	1852861268	Professional	2.0.10.242	2.0.10.353	06-23-2021	2021-06-23 오전 5:43:30	14:43:30	2.0.10.248	285	1	z	속도	속	도	NULL	NULL	NULL	NULL	NULL	NULL	86	1	21	KSY3	List3	NULL	NULL	NULL	NULL	NULL	NULL	NULL	NULL	NULL	1	z	0	7	916563	0	z	259
좌우반구com(split BVF)_3	42	1	<?xml version="1.0"?>\n<Clock xmlns:dt="urn:schemas-microsoft-com:datatypes"><Description dt:dt="string">E-Prime Primary Realtime Clock</Description><StartTime><Timestamp dt:dt="int">0</Timestamp><DateUtc dt:dt="string">2021-06-23T05:43:29Z</DateUtc></StartTime><FrequencyChanges><FrequencyChange><Frequency dt:dt="r8">2699990000</Frequency><Timestamp dt:dt="r8">1.83765891148516E+15</Timestamp><Cur…	좌우반구com(split BVF)_3-042-1	75.027	1.0.0.167	1	1852861268	Professional	2.0.10.242	2.0.10.353	06-23-2021	2021-06-23 오전 5:43:30	14:43:30	2.0.10.248	268	2	{/}	송스	송	스	NULL	NULL	NULL	NULL	NULL	NULL	80	1	4	KSY	List3	0		0	-1	871299	187		0	0	1	{/}	0	7	871486	0	{/}	377
좌우반구com(split BVF)_3	42	1	<?xml version="1.0"?>\n<Clock xmlns:dt="urn:schemas-microsoft-com:datatypes"><Description dt:dt="string">E-Prime Primary Realtime Clock</Description><StartTime><Timestamp dt:dt="int">0</Timestamp><DateUtc dt:dt="string">2021-06-23T05:43:29Z</DateUtc></StartTime><FrequencyChanges><FrequencyChange><Frequency dt:dt="r8">2699990000</Frequency><Timestamp dt:dt="r8">1.83765891148516E+15</Timestamp><Cur…	좌우반구com(split BVF)_3-042-1	75.027	1.0.0.167	1	1852861268	Professional	2.0.10.242	2.0.10.353	06-23-2021	2021-06-23 오전 5:43:30	14:43:30	2.0.10.248	62	2	{/}	송익	송	익	34	1	62	NULL	NULL	NULL	NULL	NULL	NULL	KSY3	List1	NULL	NULL	NULL	NULL	NULL	NULL	NULL	NULL	NULL	1	{/}	0	6	199113	0	{/}	547
좌우반구com(split BVF)_3	42	1	<?xml version="1.0"?>\n<Clock xmlns:dt="urn:schemas-microsoft-com:datatypes"><Description dt:dt="string">E-Prime Primary Realtime Clock</Description><StartTime><Timestamp dt:dt="int">0</Timestamp><DateUtc dt:dt="string">2021-06-23T05:43:29Z</DateUtc></StartTime><FrequencyChanges><FrequencyChange><Frequency dt:dt="r8">2699990000</Frequency><Timestamp dt:dt="r8">1.83765891148516E+15</Timestamp><Cur…	좌우반구com(split BVF)_3-042-1	75.027	1.0.0.167	1	1852861268	Professional	2.0.10.242	2.0.10.353	06-23-2021	2021-06-23 오전 5:43:30	14:43:30	2.0.10.248	33	1	z	수고	수	고	124	1	33	NULL	NULL	NULL	NULL	NULL	NULL	KSY3	List1	NULL	NULL	NULL	NULL	NULL	NULL	NULL	NULL	NULL	1	z	0	7	122594	0	z	388
좌우반구com(split BVF)_3	42	1	<?xml version="1.0"?>\n<Clock xmlns:dt="urn:schemas-microsoft-com:datatypes"><Description dt:dt="string">E-Prime Primary Realtime Clock</Description><StartTime><Timestamp dt:dt="int">0</Timestamp><DateUtc dt:dt="string">2021-06-23T05:43:29Z</DateUtc></StartTime><FrequencyChanges><FrequencyChange><Frequency dt:dt="r8">2699990000</Frequency><Timestamp dt:dt="r8">1.83765891148516E+15</Timestamp><Cur…	좌우반구com(split BVF)_3-042-1	75.027	1.0.0.167	1	1852861268	Professional	2.0.10.242	2.0.10.353	06-23-2021	2021-06-23 오전 5:43:30	14:43:30	2.0.10.248	75	1	z	수단	수	단	108	1	75	NULL	NULL	NULL	NULL	NULL	NULL	KSY3	List1	NULL	NULL	NULL	NULL	NULL	NULL	NULL	NULL	NULL	1	z	0	7	235394	0	z	458
좌우반구com(split BVF)_3	42	1	<?xml version="1.0"?>\n<Clock xmlns:dt="urn:schemas-microsoft-com:datatypes"><Description dt:dt="string">E-Prime Primary Realtime Clock</Description><StartTime><Timestamp dt:dt="int">0</Timestamp><DateUtc dt:dt="string">2021-06-23T05:43:29Z</DateUtc></StartTime><FrequencyChanges><FrequencyChange><Frequency dt:dt="r8">2699990000</Frequency><Timestamp dt:dt="r8">1.83765891148516E+15</Timestamp><Cur…	좌우반구com(split BVF)_3-042-1	75.027	1.0.0.167	1	1852861268	Professional	2.0.10.242	2.0.10.353	06-23-2021	2021-06-23 오전 5:43:30	14:43:30	2.0.10.248	81	1	z	수준	수	준	56	1	81	NULL	NULL	NULL	NULL	NULL	NULL	KSY3	List1	NULL	NULL	NULL	NULL	NULL	NULL	NULL	NULL	NULL	1	z	0	6	251201	0	z	395
좌우반구com(split BVF)_3	42	1	<?xml version="1.0"?>\n<Clock xmlns:dt="urn:schemas-microsoft-com:datatypes"><Description dt:dt="string">E-Prime Primary Realtime Clock</Description><StartTime><Timestamp dt:dt="int">0</Timestamp><DateUtc dt:dt="string">2021-06-23T05:43:29Z</DateUtc></StartTime><FrequencyChanges><FrequencyChange><Frequency dt:dt="r8">2699990000</Frequency><Timestamp dt:dt="r8">1.83765891148516E+15</Timestamp><Cur…	좌우반구com(split BVF)_3-042-1	75.027	1.0.0.167	1	1852861268	Professional	2.0.10.242	2.0.10.353	06-23-2021	2021-06-23 오전 5:43:30	14:43:30	2.0.10.248	343	2	{/}	숙국	숙	국	NULL	NULL	NULL	NULL	NULL	NULL	63	1	79	KSY3	List3	NULL	NULL	NULL	NULL	NULL	NULL	NULL	NULL	NULL	1	{/}	1	6	1069721	0	{/}	1690
좌우반구com(split BVF)_3	42	1	<?xml version="1.0"?>\n<Clock xmlns:dt="urn:schemas-microsoft-com:datatypes"><Description dt:dt="string">E-Prime Primary Realtime Clock</Description><StartTime><Timestamp dt:dt="int">0</Timestamp><DateUtc dt:dt="string">2021-06-23T05:43:29Z</DateUtc></StartTime><FrequencyChanges><FrequencyChange><Frequency dt:dt="r8">2699990000</Frequency><Timestamp dt:dt="r8">1.83765891148516E+15</Timestamp><Cur…	좌우반구com(split BVF)_3-042-1	75.027	1.0.0.167	1	1852861268	Professional	2.0.10.242	2.0.10.353	06-23-2021	2021-06-23 오전 5:43:30	14:43:30	2.0.10.248	225	2	{/}	숙발	숙	발	NULL	NULL	NULL	125	1	93	NULL	NULL	NULL	KSY3	List2	NULL	NULL	NULL	NULL	NULL	NULL	NULL	NULL	NULL	1	{/}	0	7	696962	0	{/}	432
좌우반구com(split BVF)_3	42	1	<?xml version="1.0"?>\n<Clock xmlns:dt="urn:schemas-microsoft-com:datatypes"><Description dt:dt="string">E-Prime Primary Realtime Clock</Description><StartTime><Timestamp dt:dt="int">0</Timestamp><DateUtc dt:dt="string">2021-06-23T05:43:29Z</DateUtc></StartTime><FrequencyChanges><FrequencyChange><Frequency dt:dt="r8">2699990000</Frequency><Timestamp dt:dt="r8">1.83765891148516E+15</Timestamp><Cur…	좌우반구com(split BVF)_3-042-1	75.027	1.0.0.167	1	1852861268	Professional	2.0.10.242	2.0.10.353	06-23-2021	2021-06-23 오전 5:43:30	14:43:30	2.0.10.248	290	1	z	숙소	숙	소	NULL	NULL	NULL	NULL	NULL	NULL	60	1	26	KSY3	List3	NULL	NULL	NULL	NULL	NULL	NULL	NULL	NULL	NULL	1	z	0	7	929252	0	z	338
좌우반구com(split BVF)_3	42	1	<?xml version="1.0"?>\n<Clock xmlns:dt="urn:schemas-microsoft-com:datatypes"><Description dt:dt="string">E-Prime Primary Realtime Clock</Description><StartTime><Timestamp dt:dt="int">0</Timestamp><DateUtc dt:dt="string">2021-06-23T05:43:29Z</DateUtc></StartTime><FrequencyChanges><FrequencyChange><Frequency dt:dt="r8">2699990000</Frequency><Timestamp dt:dt="r8">1.83765891148516E+15</Timestamp><Cur…	좌우반구com(split BVF)_3-042-1	75.027	1.0.0.167	1	1852861268	Professional	2.0.10.242	2.0.10.353	06-23-2021	2021-06-23 오전 5:43:30	14:43:30	2.0.10.248	133	2	{/}	술감	술	감	NULL	NULL	NULL	95	1	1	NULL	NULL	NULL	KSY3	List2	NULL	NULL	NULL	NULL	NULL	NULL	NULL	NULL	NULL	1	{/}	0	7	450317	0	{/}	530
좌우반구com(split BVF)_3	42	1	<?xml version="1.0"?>\n<Clock xmlns:dt="urn:schemas-microsoft-com:datatypes"><Description dt:dt="string">E-Prime Primary Realtime Clock</Description><StartTime><Timestamp dt:dt="int">0</Timestamp><DateUtc dt:dt="string">2021-06-23T05:43:29Z</DateUtc></StartTime><FrequencyChanges><FrequencyChange><Frequency dt:dt="r8">2699990000</Frequency><Timestamp dt:dt="r8">1.83765891148516E+15</Timestamp><Cur…	좌우반구com(split BVF)_3-042-1	75.027	1.0.0.167	1	1852861268	Professional	2.0.10.242	2.0.10.353	06-23-2021	2021-06-23 오전 5:43:30	14:43:30	2.0.10.248	60	2	{/}	스위	스	위	15	1	60	NULL	NULL	NULL	NULL	NULL	NULL	KSY3	List1	NULL	NULL	NULL	NULL	NULL	NULL	NULL	NULL	NULL	1	{/}	0	7	193489	0	{/}	572
좌우반구com(split BVF)_3	42	1	<?xml version="1.0"?>\n<Clock xmlns:dt="urn:schemas-microsoft-com:datatypes"><Description dt:dt="string">E-Prime Primary Realtime Clock</Description><StartTime><Timestamp dt:dt="int">0</Timestamp><DateUtc dt:dt="string">2021-06-23T05:43:29Z</DateUtc></StartTime><FrequencyChanges><FrequencyChange><Frequency dt:dt="r8">2699990000</Frequency><Timestamp dt:dt="r8">1.83765891148516E+15</Timestamp><Cur…	좌우반구com(split BVF)_3-042-1	75.027	1.0.0.167	1	1852861268	Professional	2.0.10.242	2.0.10.353	06-23-2021	2021-06-23 오전 5:43:30	14:43:30	2.0.10.248	270	2	{/}	스진	스	진	NULL	NULL	NULL	NULL	NULL	NULL	37	1	6	KSY	List3	0		0	0	876671	186		0	0	0	{/}	0	6	876857	0	z	222
좌우반구com(split BVF)_3	42	1	<?xml version="1.0"?>\n<Clock xmlns:dt="urn:schemas-microsoft-com:datatypes"><Description dt:dt="string">E-Prime Primary Realtime Clock</Description><StartTime><Timestamp dt:dt="int">0</Timestamp><DateUtc dt:dt="string">2021-06-23T05:43:29Z</DateUtc></StartTime><FrequencyChanges><FrequencyChange><Frequency dt:dt="r8">2699990000</Frequency><Timestamp dt:dt="r8">1.83765891148516E+15</Timestamp><Cur…	좌우반구com(split BVF)_3-042-1	75.027	1.0.0.167	1	1852861268	Professional	2.0.10.242	2.0.10.353	06-23-2021	2021-06-23 오전 5:43:30	14:43:30	2.0.10.248	337	2	{/}	스향	스	향	NULL	NULL	NULL	NULL	NULL	NULL	102	1	73	KSY3	List3	NULL	NULL	NULL	NULL	NULL	NULL	NULL	NULL	NULL	1	{/}	0	7	1053701	0	{/}	406
좌우반구com(split BVF)_3	42	1	<?xml version="1.0"?>\n<Clock xmlns:dt="urn:schemas-microsoft-com:datatypes"><Description dt:dt="string">E-Prime Primary Realtime Clock</Description><StartTime><Timestamp dt:dt="int">0</Timestamp><DateUtc dt:dt="string">2021-06-23T05:43:29Z</DateUtc></StartTime><FrequencyChanges><FrequencyChange><Frequency dt:dt="r8">2699990000</Frequency><Timestamp dt:dt="r8">1.83765891148516E+15</Timestamp><Cur…	좌우반구com(split BVF)_3-042-1	75.027	1.0.0.167	1	1852861268	Professional	2.0.10.242	2.0.10.353	06-23-2021	2021-06-23 오전 5:43:30	14:43:30	2.0.10.248	78	2	{/}	습나	습	나	39	1	78	NULL	NULL	NULL	NULL	NULL	NULL	KSY3	List1	NULL	NULL	NULL	NULL	NULL	NULL	NULL	NULL	NULL	1	{/}	0	6	243497	0	{/}	475
좌우반구com(split BVF)_3	42	1	<?xml version="1.0"?>\n<Clock xmlns:dt="urn:schemas-microsoft-com:datatypes"><Description dt:dt="string">E-Prime Primary Realtime Clock</Description><StartTime><Timestamp dt:dt="int">0</Timestamp><DateUtc dt:dt="string">2021-06-23T05:43:29Z</DateUtc></StartTime><FrequencyChanges><FrequencyChange><Frequency dt:dt="r8">2699990000</Frequency><Timestamp dt:dt="r8">1.83765891148516E+15</Timestamp><Cur…	좌우반구com(split BVF)_3-042-1	75.027	1.0.0.167	1	1852861268	Professional	2.0.10.242	2.0.10.353	06-23-2021	2021-06-23 오전 5:43:30	14:43:30	2.0.10.248	68	2	{/}	습필	습	필	127	1	68	NULL	NULL	NULL	NULL	NULL	NULL	KSY2	List1	NULL	NULL	NULL	NULL	NULL	NULL	NULL	NULL	NULL	1	{/}	0	7	216774	0	{/}	390
좌우반구com(split BVF)_3	42	1	<?xml version="1.0"?>\n<Clock xmlns:dt="urn:schemas-microsoft-com:datatypes"><Description dt:dt="string">E-Prime Primary Realtime Clock</Description><StartTime><Timestamp dt:dt="int">0</Timestamp><DateUtc dt:dt="string">2021-06-23T05:43:29Z</DateUtc></StartTime><FrequencyChanges><FrequencyChange><Frequency dt:dt="r8">2699990000</Frequency><Timestamp dt:dt="r8">1.83765891148516E+15</Timestamp><Cur…	좌우반구com(split BVF)_3-042-1	75.027	1.0.0.167	1	1852861268	Professional	2.0.10.242	2.0.10.353	06-23-2021	2021-06-23 오전 5:43:30	14:43:30	2.0.10.248	41	1	z	시간	시	간	16	1	41	NULL	NULL	NULL	NULL	NULL	NULL	KSY3	List1	NULL	NULL	NULL	NULL	NULL	NULL	NULL	NULL	NULL	1	z	1	6	143786	0	z	284
좌우반구com(split BVF)_3	42	1	<?xml version="1.0"?>\n<Clock xmlns:dt="urn:schemas-microsoft-com:datatypes"><Description dt:dt="string">E-Prime Primary Realtime Clock</Description><StartTime><Timestamp dt:dt="int">0</Timestamp><DateUtc dt:dt="string">2021-06-23T05:43:29Z</DateUtc></StartTime><FrequencyChanges><FrequencyChange><Frequency dt:dt="r8">2699990000</Frequency><Timestamp dt:dt="r8">1.83765891148516E+15</Timestamp><Cur…	좌우반구com(split BVF)_3-042-1	75.027	1.0.0.167	1	1852861268	Professional	2.0.10.242	2.0.10.353	06-23-2021	2021-06-23 오전 5:43:30	14:43:30	2.0.10.248	372	1	z	시기	시	기	NULL	NULL	NULL	NULL	NULL	NULL	126	1	108	KSY3	List3	NULL	NULL	NULL	NULL	NULL	NULL	NULL	NULL	NULL	1	z	1	6	1151545	0	z	400
좌우반구com(split BVF)_3	42	1	<?xml version="1.0"?>\n<Clock xmlns:dt="urn:schemas-microsoft-com:datatypes"><Description dt:dt="string">E-Prime Primary Realtime Clock</Description><StartTime><Timestamp dt:dt="int">0</Timestamp><DateUtc dt:dt="string">2021-06-23T05:43:29Z</DateUtc></StartTime><FrequencyChanges><FrequencyChange><Frequency dt:dt="r8">2699990000</Frequency><Timestamp dt:dt="r8">1.83765891148516E+15</Timestamp><Cur…	좌우반구com(split BVF)_3-042-1	75.027	1.0.0.167	1	1852861268	Professional	2.0.10.242	2.0.10.353	06-23-2021	2021-06-23 오전 5:43:30	14:43:30	2.0.10.248	91	1	z	시대	시	대	23	1	91	NULL	NULL	NULL	NULL	NULL	NULL	KSY3	List1	NULL	NULL	NULL	NULL	NULL	NULL	NULL	NULL	NULL	1	z	0	7	277832	0	z	1139
좌우반구com(split BVF)_3	42	1	<?xml version="1.0"?>\n<Clock xmlns:dt="urn:schemas-microsoft-com:datatypes"><Description dt:dt="string">E-Prime Primary Realtime Clock</Description><StartTime><Timestamp dt:dt="int">0</Timestamp><DateUtc dt:dt="string">2021-06-23T05:43:29Z</DateUtc></StartTime><FrequencyChanges><FrequencyChange><Frequency dt:dt="r8">2699990000</Frequency><Timestamp dt:dt="r8">1.83765891148516E+15</Timestamp><Cur…	좌우반구com(split BVF)_3-042-1	75.027	1.0.0.167	1	1852861268	Professional	2.0.10.242	2.0.10.353	06-23-2021	2021-06-23 오전 5:43:30	14:43:30	2.0.10.248	176	1	z	시도	시	도	NULL	NULL	NULL	126	1	44	NULL	NULL	NULL	KSY3	List2	NULL	NULL	NULL	NULL	NULL	NULL	NULL	NULL	NULL	1	z	0	7	563836	0	z	353
좌우반구com(split BVF)_3	42	1	<?xml version="1.0"?>\n<Clock xmlns:dt="urn:schemas-microsoft-com:datatypes"><Description dt:dt="string">E-Prime Primary Realtime Clock</Description><StartTime><Timestamp dt:dt="int">0</Timestamp><DateUtc dt:dt="string">2021-06-23T05:43:29Z</DateUtc></StartTime><FrequencyChanges><FrequencyChange><Frequency dt:dt="r8">2699990000</Frequency><Timestamp dt:dt="r8">1.83765891148516E+15</Timestamp><Cur…	좌우반구com(split BVF)_3-042-1	75.027	1.0.0.167	1	1852861268	Professional	2.0.10.242	2.0.10.353	06-23-2021	2021-06-23 오전 5:43:30	14:43:30	2.0.10.248	216	2	{/}	시질	시	질	NULL	NULL	NULL	45	1	84	NULL	NULL	NULL	KSY2	List2	NULL	NULL	NULL	NULL	NULL	NULL	NULL	NULL	NULL	0	{/}	1	6	673623	0	z	228
좌우반구com(split BVF)_3	42	1	<?xml version="1.0"?>\n<Clock xmlns:dt="urn:schemas-microsoft-com:datatypes"><Description dt:dt="string">E-Prime Primary Realtime Clock</Description><StartTime><Timestamp dt:dt="int">0</Timestamp><DateUtc dt:dt="string">2021-06-23T05:43:29Z</DateUtc></StartTime><FrequencyChanges><FrequencyChange><Frequency dt:dt="r8">2699990000</Frequency><Timestamp dt:dt="r8">1.83765891148516E+15</Timestamp><Cur…	좌우반구com(split BVF)_3-042-1	75.027	1.0.0.167	1	1852861268	Professional	2.0.10.242	2.0.10.353	06-23-2021	2021-06-23 오전 5:43:30	14:43:30	2.0.10.248	117	1	z	식비	식	비	35	1	117	NULL	NULL	NULL	NULL	NULL	NULL	KSY3	List1	NULL	NULL	NULL	NULL	NULL	NULL	NULL	NULL	NULL	1	z	0	7	352752	0	z	449
좌우반구com(split BVF)_3	42	1	<?xml version="1.0"?>\n<Clock xmlns:dt="urn:schemas-microsoft-com:datatypes"><Description dt:dt="string">E-Prime Primary Realtime Clock</Description><StartTime><Timestamp dt:dt="int">0</Timestamp><DateUtc dt:dt="string">2021-06-23T05:43:29Z</DateUtc></StartTime><FrequencyChanges><FrequencyChange><Frequency dt:dt="r8">2699990000</Frequency><Timestamp dt:dt="r8">1.83765891148516E+15</Timestamp><Cur…	좌우반구com(split BVF)_3-042-1	75.027	1.0.0.167	1	1852861268	Professional	2.0.10.242	2.0.10.353	06-23-2021	2021-06-23 오전 5:43:30	14:43:30	2.0.10.248	375	2	{/}	식차	식	차	NULL	NULL	NULL	NULL	NULL	NULL	92	1	111	KSY2	List3	NULL	NULL	NULL	NULL	NULL	NULL	NULL	NULL	NULL	1	{/}	0	7	1159543	0	{/}	562
좌우반구com(split BVF)_3	42	1	<?xml version="1.0"?>\n<Clock xmlns:dt="urn:schemas-microsoft-com:datatypes"><Description dt:dt="string">E-Prime Primary Realtime Clock</Description><StartTime><Timestamp dt:dt="int">0</Timestamp><DateUtc dt:dt="string">2021-06-23T05:43:29Z</DateUtc></StartTime><FrequencyChanges><FrequencyChange><Frequency dt:dt="r8">2699990000</Frequency><Timestamp dt:dt="r8">1.83765891148516E+15</Timestamp><Cur…	좌우반구com(split BVF)_3-042-1	75.027	1.0.0.167	1	1852861268	Professional	2.0.10.242	2.0.10.353	06-23-2021	2021-06-23 오전 5:43:30	14:43:30	2.0.10.248	235	1	z	식탁	식	탁	NULL	NULL	NULL	18	1	103	NULL	NULL	NULL	KSY3	List2	NULL	NULL	NULL	NULL	NULL	NULL	NULL	NULL	NULL	1	z	0	7	726138	0	z	440
좌우반구com(split BVF)_3	42	1	<?xml version="1.0"?>\n<Clock xmlns:dt="urn:schemas-microsoft-com:datatypes"><Description dt:dt="string">E-Prime Primary Realtime Clock</Description><StartTime><Timestamp dt:dt="int">0</Timestamp><DateUtc dt:dt="string">2021-06-23T05:43:29Z</DateUtc></StartTime><FrequencyChanges><FrequencyChange><Frequency dt:dt="r8">2699990000</Frequency><Timestamp dt:dt="r8">1.83765891148516E+15</Timestamp><Cur…	좌우반구com(split BVF)_3-042-1	75.027	1.0.0.167	1	1852861268	Professional	2.0.10.242	2.0.10.353	06-23-2021	2021-06-23 오전 5:43:30	14:43:30	2.0.10.248	341	2	{/}	실락	실	락	NULL	NULL	NULL	NULL	NULL	NULL	19	1	77	KSY2	List3	NULL	NULL	NULL	NULL	NULL	NULL	NULL	NULL	NULL	1	{/}	1	6	1064163	0	{/}	576
좌우반구com(split BVF)_3	42	1	<?xml version="1.0"?>\n<Clock xmlns:dt="urn:schemas-microsoft-com:datatypes"><Description dt:dt="string">E-Prime Primary Realtime Clock</Description><StartTime><Timestamp dt:dt="int">0</Timestamp><DateUtc dt:dt="string">2021-06-23T05:43:29Z</DateUtc></StartTime><FrequencyChanges><FrequencyChange><Frequency dt:dt="r8">2699990000</Frequency><Timestamp dt:dt="r8">1.83765891148516E+15</Timestamp><Cur…	좌우반구com(split BVF)_3-042-1	75.027	1.0.0.167	1	1852861268	Professional	2.0.10.242	2.0.10.353	06-23-2021	2021-06-23 오전 5:43:30	14:43:30	2.0.10.248	51	2	{/}	실작	실	작	113	1	51	NULL	NULL	NULL	NULL	NULL	NULL	KSY	List1	0		0	-1	169817	187		0	0	1	{/}	0	7	170004	0	{/}	585
좌우반구com(split BVF)_3	42	1	<?xml version="1.0"?>\n<Clock xmlns:dt="urn:schemas-microsoft-com:datatypes"><Description dt:dt="string">E-Prime Primary Realtime Clock</Description><StartTime><Timestamp dt:dt="int">0</Timestamp><DateUtc dt:dt="string">2021-06-23T05:43:29Z</DateUtc></StartTime><FrequencyChanges><FrequencyChange><Frequency dt:dt="r8">2699990000</Frequency><Timestamp dt:dt="r8">1.83765891148516E+15</Timestamp><Cur…	좌우반구com(split BVF)_3-042-1	75.027	1.0.0.167	1	1852861268	Professional	2.0.10.242	2.0.10.353	06-23-2021	2021-06-23 오전 5:43:30	14:43:30	2.0.10.248	336	1	z	실험	실	험	NULL	NULL	NULL	NULL	NULL	NULL	104	1	72	KSY3	List3	NULL	NULL	NULL	NULL	NULL	NULL	NULL	NULL	NULL	1	z	1	6	1051221	0	z	278
좌우반구com(split BVF)_3	42	1	<?xml version="1.0"?>\n<Clock xmlns:dt="urn:schemas-microsoft-com:datatypes"><Description dt:dt="string">E-Prime Primary Realtime Clock</Description><StartTime><Timestamp dt:dt="int">0</Timestamp><DateUtc dt:dt="string">2021-06-23T05:43:29Z</DateUtc></StartTime><FrequencyChanges><FrequencyChange><Frequency dt:dt="r8">2699990000</Frequency><Timestamp dt:dt="r8">1.83765891148516E+15</Timestamp><Cur…	좌우반구com(split BVF)_3-042-1	75.027	1.0.0.167	1	1852861268	Professional	2.0.10.242	2.0.10.353	06-23-2021	2021-06-23 오전 5:43:30	14:43:30	2.0.10.248	100	1	z	심복	심	복	45	1	100	NULL	NULL	NULL	NULL	NULL	NULL	KSY3	List1	NULL	NULL	NULL	NULL	NULL	NULL	NULL	NULL	NULL	1	z	1	6	303742	0	z	860
좌우반구com(split BVF)_3	42	1	<?xml version="1.0"?>\n<Clock xmlns:dt="urn:schemas-microsoft-com:datatypes"><Description dt:dt="string">E-Prime Primary Realtime Clock</Description><StartTime><Timestamp dt:dt="int">0</Timestamp><DateUtc dt:dt="string">2021-06-23T05:43:29Z</DateUtc></StartTime><FrequencyChanges><FrequencyChange><Frequency dt:dt="r8">2699990000</Frequency><Timestamp dt:dt="r8">1.83765891148516E+15</Timestamp><Cur…	좌우반구com(split BVF)_3-042-1	75.027	1.0.0.167	1	1852861268	Professional	2.0.10.242	2.0.10.353	06-23-2021	2021-06-23 오전 5:43:30	14:43:30	2.0.10.248	295	1	z	심신	심	신	NULL	NULL	NULL	NULL	NULL	NULL	33	1	31	KSY3	List3	NULL	NULL	NULL	NULL	NULL	NULL	NULL	NULL	NULL	1	z	1	6	941980	0	z	322
좌우반구com(split BVF)_3	42	1	<?xml version="1.0"?>\n<Clock xmlns:dt="urn:schemas-microsoft-com:datatypes"><Description dt:dt="string">E-Prime Primary Realtime Clock</Description><StartTime><Timestamp dt:dt="int">0</Timestamp><DateUtc dt:dt="string">2021-06-23T05:43:29Z</DateUtc></StartTime><FrequencyChanges><FrequencyChange><Frequency dt:dt="r8">2699990000</Frequency><Timestamp dt:dt="r8">1.83765891148516E+15</Timestamp><Cur…	좌우반구com(split BVF)_3-042-1	75.027	1.0.0.167	1	1852861268	Professional	2.0.10.242	2.0.10.353	06-23-2021	2021-06-23 오전 5:43:30	14:43:30	2.0.10.248	172	2	{/}	압례	압	례	NULL	NULL	NULL	80	1	40	NULL	NULL	NULL	KSY3	List2	NULL	NULL	NULL	NULL	NULL	NULL	NULL	NULL	NULL	1	{/}	0	7	552347	0	{/}	834
좌우반구com(split BVF)_3	42	1	<?xml version="1.0"?>\n<Clock xmlns:dt="urn:schemas-microsoft-com:datatypes"><Description dt:dt="string">E-Prime Primary Realtime Clock</Description><StartTime><Timestamp dt:dt="int">0</Timestamp><DateUtc dt:dt="string">2021-06-23T05:43:29Z</DateUtc></StartTime><FrequencyChanges><FrequencyChange><Frequency dt:dt="r8">2699990000</Frequency><Timestamp dt:dt="r8">1.83765891148516E+15</Timestamp><Cur…	좌우반구com(split BVF)_3-042-1	75.027	1.0.0.167	1	1852861268	Professional	2.0.10.242	2.0.10.353	06-23-2021	2021-06-23 오전 5:43:30	14:43:30	2.0.10.248	113	1	z	압축	압	축	64	1	113	NULL	NULL	NULL	NULL	NULL	NULL	KSY3	List1	NULL	NULL	NULL	NULL	NULL	NULL	NULL	NULL	NULL	1	z	0	7	341489	0	z	361
좌우반구com(split BVF)_3	42	1	<?xml version="1.0"?>\n<Clock xmlns:dt="urn:schemas-microsoft-com:datatypes"><Description dt:dt="string">E-Prime Primary Realtime Clock</Description><StartTime><Timestamp dt:dt="int">0</Timestamp><DateUtc dt:dt="string">2021-06-23T05:43:29Z</DateUtc></StartTime><FrequencyChanges><FrequencyChange><Frequency dt:dt="r8">2699990000</Frequency><Timestamp dt:dt="r8">1.83765891148516E+15</Timestamp><Cur…	좌우반구com(split BVF)_3-042-1	75.027	1.0.0.167	1	1852861268	Professional	2.0.10.242	2.0.10.353	06-23-2021	2021-06-23 오전 5:43:30	14:43:30	2.0.10.248	192	2	{/}	양간	양	간	NULL	NULL	NULL	34	1	60	NULL	NULL	NULL	KSY3	List2	NULL	NULL	NULL	NULL	NULL	NULL	NULL	NULL	NULL	1	{/}	0	7	608940	0	{/}	480
좌우반구com(split BVF)_3	42	1	<?xml version="1.0"?>\n<Clock xmlns:dt="urn:schemas-microsoft-com:datatypes"><Description dt:dt="string">E-Prime Primary Realtime Clock</Description><StartTime><Timestamp dt:dt="int">0</Timestamp><DateUtc dt:dt="string">2021-06-23T05:43:29Z</DateUtc></StartTime><FrequencyChanges><FrequencyChange><Frequency dt:dt="r8">2699990000</Frequency><Timestamp dt:dt="r8">1.83765891148516E+15</Timestamp><Cur…	좌우반구com(split BVF)_3-042-1	75.027	1.0.0.167	1	1852861268	Professional	2.0.10.242	2.0.10.353	06-23-2021	2021-06-23 오전 5:43:30	14:43:30	2.0.10.248	209	2	{/}	양급	양	급	NULL	NULL	NULL	119	1	77	NULL	NULL	NULL	KSY2	List2	NULL	NULL	NULL	NULL	NULL	NULL	NULL	NULL	NULL	0	{/}	0	6	654963	0	z	888
좌우반구com(split BVF)_3	42	1	<?xml version="1.0"?>\n<Clock xmlns:dt="urn:schemas-microsoft-com:datatypes"><Description dt:dt="string">E-Prime Primary Realtime Clock</Description><StartTime><Timestamp dt:dt="int">0</Timestamp><DateUtc dt:dt="string">2021-06-23T05:43:29Z</DateUtc></StartTime><FrequencyChanges><FrequencyChange><Frequency dt:dt="r8">2699990000</Frequency><Timestamp dt:dt="r8">1.83765891148516E+15</Timestamp><Cur…	좌우반구com(split BVF)_3-042-1	75.027	1.0.0.167	1	1852861268	Professional	2.0.10.242	2.0.10.353	06-23-2021	2021-06-23 오전 5:43:30	14:43:30	2.0.10.248	371	1	z	양념	양	념	NULL	NULL	NULL	NULL	NULL	NULL	129	1	107	KSY3	List3	NULL	NULL	NULL	NULL	NULL	NULL	NULL	NULL	NULL	1	z	0	7	1148720	0	z	609
좌우반구com(split BVF)_3	42	1	<?xml version="1.0"?>\n<Clock xmlns:dt="urn:schemas-microsoft-com:datatypes"><Description dt:dt="string">E-Prime Primary Realtime Clock</Description><StartTime><Timestamp dt:dt="int">0</Timestamp><DateUtc dt:dt="string">2021-06-23T05:43:29Z</DateUtc></StartTime><FrequencyChanges><FrequencyChange><Frequency dt:dt="r8">2699990000</Frequency><Timestamp dt:dt="r8">1.83765891148516E+15</Timestamp><Cur…	좌우반구com(split BVF)_3-042-1	75.027	1.0.0.167	1	1852861268	Professional	2.0.10.242	2.0.10.353	06-23-2021	2021-06-23 오전 5:43:30	14:43:30	2.0.10.248	59	2	{/}	양최	양	최	2	1	59	NULL	NULL	NULL	NULL	NULL	NULL	KSY3	List1	NULL	NULL	NULL	NULL	NULL	NULL	NULL	NULL	NULL	1	{/}	0	6	190876	0	{/}	409
좌우반구com(split BVF)_3	42	1	<?xml version="1.0"?>\n<Clock xmlns:dt="urn:schemas-microsoft-com:datatypes"><Description dt:dt="string">E-Prime Primary Realtime Clock</Description><StartTime><Timestamp dt:dt="int">0</Timestamp><DateUtc dt:dt="string">2021-06-23T05:43:29Z</DateUtc></StartTime><FrequencyChanges><FrequencyChange><Frequency dt:dt="r8">2699990000</Frequency><Timestamp dt:dt="r8">1.83765891148516E+15</Timestamp><Cur…	좌우반구com(split BVF)_3-042-1	75.027	1.0.0.167	1	1852861268	Professional	2.0.10.242	2.0.10.353	06-23-2021	2021-06-23 오전 5:43:30	14:43:30	2.0.10.248	239	1	z	어휘	어	휘	NULL	NULL	NULL	58	1	107	NULL	NULL	NULL	KSY3	List2	NULL	NULL	NULL	NULL	NULL	NULL	NULL	NULL	NULL	1	z	0	7	736521	0	z	305
좌우반구com(split BVF)_3	42	1	<?xml version="1.0"?>\n<Clock xmlns:dt="urn:schemas-microsoft-com:datatypes"><Description dt:dt="string">E-Prime Primary Realtime Clock</Description><StartTime><Timestamp dt:dt="int">0</Timestamp><DateUtc dt:dt="string">2021-06-23T05:43:29Z</DateUtc></StartTime><FrequencyChanges><FrequencyChange><Frequency dt:dt="r8">2699990000</Frequency><Timestamp dt:dt="r8">1.83765891148516E+15</Timestamp><Cur…	좌우반구com(split BVF)_3-042-1	75.027	1.0.0.167	1	1852861268	Professional	2.0.10.242	2.0.10.353	06-23-2021	2021-06-23 오전 5:43:30	14:43:30	2.0.10.248	347	2	{/}	엄도	엄	도	NULL	NULL	NULL	NULL	NULL	NULL	82	1	83	KSY	List3	0		0	0	1081571	186		0	0	1	{/}	0	6	1081757	0	{/}	942
좌우반구com(split BVF)_3	42	1	<?xml version="1.0"?>\n<Clock xmlns:dt="urn:schemas-microsoft-com:datatypes"><Description dt:dt="string">E-Prime Primary Realtime Clock</Description><StartTime><Timestamp dt:dt="int">0</Timestamp><DateUtc dt:dt="string">2021-06-23T05:43:29Z</DateUtc></StartTime><FrequencyChanges><FrequencyChange><Frequency dt:dt="r8">2699990000</Frequency><Timestamp dt:dt="r8">1.83765891148516E+15</Timestamp><Cur…	좌우반구com(split BVF)_3-042-1	75.027	1.0.0.167	1	1852861268	Professional	2.0.10.242	2.0.10.353	06-23-2021	2021-06-23 오전 5:43:30	14:43:30	2.0.10.248	129	1	z	엄마	엄	마	42	1	129	NULL	NULL	NULL	NULL	NULL	NULL	KSY3	List1	NULL	NULL	NULL	NULL	NULL	NULL	NULL	NULL	NULL	1	z	0	7	383914	0	z	303
좌우반구com(split BVF)_3	42	1	<?xml version="1.0"?>\n<Clock xmlns:dt="urn:schemas-microsoft-com:datatypes"><Description dt:dt="string">E-Prime Primary Realtime Clock</Description><StartTime><Timestamp dt:dt="int">0</Timestamp><DateUtc dt:dt="string">2021-06-23T05:43:29Z</DateUtc></StartTime><FrequencyChanges><FrequencyChange><Frequency dt:dt="r8">2699990000</Frequency><Timestamp dt:dt="r8">1.83765891148516E+15</Timestamp><Cur…	좌우반구com(split BVF)_3-042-1	75.027	1.0.0.167	1	1852861268	Professional	2.0.10.242	2.0.10.353	06-23-2021	2021-06-23 오전 5:43:30	14:43:30	2.0.10.248	339	2	{/}	엇압	엇	압	NULL	NULL	NULL	NULL	NULL	NULL	7	1	75	KSY	List3	0		0	-1	1058805	187		0	0	1	{/}	0	7	1058992	0	{/}	403
좌우반구com(split BVF)_3	42	1	<?xml version="1.0"?>\n<Clock xmlns:dt="urn:schemas-microsoft-com:datatypes"><Description dt:dt="string">E-Prime Primary Realtime Clock</Description><StartTime><Timestamp dt:dt="int">0</Timestamp><DateUtc dt:dt="string">2021-06-23T05:43:29Z</DateUtc></StartTime><FrequencyChanges><FrequencyChange><Frequency dt:dt="r8">2699990000</Frequency><Timestamp dt:dt="r8">1.83765891148516E+15</Timestamp><Cur…	좌우반구com(split BVF)_3-042-1	75.027	1.0.0.167	1	1852861268	Professional	2.0.10.242	2.0.10.353	06-23-2021	2021-06-23 오전 5:43:30	14:43:30	2.0.10.248	217	2	{/}	여별	여	별	NULL	NULL	NULL	60	1	85	NULL	NULL	NULL	KSY	List2	0		1	-1	675862	187		0	0	0	{/}	0	7	676049	0	z	402
좌우반구com(split BVF)_3	42	1	<?xml version="1.0"?>\n<Clock xmlns:dt="urn:schemas-microsoft-com:datatypes"><Description dt:dt="string">E-Prime Primary Realtime Clock</Description><StartTime><Timestamp dt:dt="int">0</Timestamp><DateUtc dt:dt="string">2021-06-23T05:43:29Z</DateUtc></StartTime><FrequencyChanges><FrequencyChange><Frequency dt:dt="r8">2699990000</Frequency><Timestamp dt:dt="r8">1.83765891148516E+15</Timestamp><Cur…	좌우반구com(split BVF)_3-042-1	75.027	1.0.0.167	1	1852861268	Professional	2.0.10.242	2.0.10.353	06-23-2021	2021-06-23 오전 5:43:30	14:43:30	2.0.10.248	327	2	{/}	여본	여	본	NULL	NULL	NULL	NULL	NULL	NULL	124	1	63	KSY2	List3	NULL	NULL	NULL	NULL	NULL	NULL	NULL	NULL	NULL	1	{/}	0	7	1027230	0	{/}	358
좌우반구com(split BVF)_3	42	1	<?xml version="1.0"?>\n<Clock xmlns:dt="urn:schemas-microsoft-com:datatypes"><Description dt:dt="string">E-Prime Primary Realtime Clock</Description><StartTime><Timestamp dt:dt="int">0</Timestamp><DateUtc dt:dt="string">2021-06-23T05:43:29Z</DateUtc></StartTime><FrequencyChanges><FrequencyChange><Frequency dt:dt="r8">2699990000</Frequency><Timestamp dt:dt="r8">1.83765891148516E+15</Timestamp><Cur…	좌우반구com(split BVF)_3-042-1	75.027	1.0.0.167	1	1852861268	Professional	2.0.10.242	2.0.10.353	06-23-2021	2021-06-23 오전 5:43:30	14:43:30	2.0.10.248	162	1	z	여생	여	생	NULL	NULL	NULL	20	1	30	NULL	NULL	NULL	KSY3	List2	NULL	NULL	NULL	NULL	NULL	NULL	NULL	NULL	NULL	1	z	0	7	525943	0	z	759
좌우반구com(split BVF)_3	42	1	<?xml version="1.0"?>\n<Clock xmlns:dt="urn:schemas-microsoft-com:datatypes"><Description dt:dt="string">E-Prime Primary Realtime Clock</Description><StartTime><Timestamp dt:dt="int">0</Timestamp><DateUtc dt:dt="string">2021-06-23T05:43:29Z</DateUtc></StartTime><FrequencyChanges><FrequencyChange><Frequency dt:dt="r8">2699990000</Frequency><Timestamp dt:dt="r8">1.83765891148516E+15</Timestamp><Cur…	좌우반구com(split BVF)_3-042-1	75.027	1.0.0.167	1	1852861268	Professional	2.0.10.242	2.0.10.353	06-23-2021	2021-06-23 오전 5:43:30	14:43:30	2.0.10.248	31	2	{/}	열례	열	례	22	1	31	NULL	NULL	NULL	NULL	NULL	NULL	KSY2	List1	NULL	NULL	NULL	NULL	NULL	NULL	NULL	NULL	NULL	1	{/}	0	7	117183	0	{/}	703
좌우반구com(split BVF)_3	42	1	<?xml version="1.0"?>\n<Clock xmlns:dt="urn:schemas-microsoft-com:datatypes"><Description dt:dt="string">E-Prime Primary Realtime Clock</Description><StartTime><Timestamp dt:dt="int">0</Timestamp><DateUtc dt:dt="string">2021-06-23T05:43:29Z</DateUtc></StartTime><FrequencyChanges><FrequencyChange><Frequency dt:dt="r8">2699990000</Frequency><Timestamp dt:dt="r8">1.83765891148516E+15</Timestamp><Cur…	좌우반구com(split BVF)_3-042-1	75.027	1.0.0.167	1	1852861268	Professional	2.0.10.242	2.0.10.353	06-23-2021	2021-06-23 오전 5:43:30	14:43:30	2.0.10.248	39	2	{/}	열박	열	박	44	1	39	NULL	NULL	NULL	NULL	NULL	NULL	KSY2	List1	NULL	NULL	NULL	NULL	NULL	NULL	NULL	NULL	NULL	1	{/}	1	6	138428	0	{/}	458
좌우반구com(split BVF)_3	42	1	<?xml version="1.0"?>\n<Clock xmlns:dt="urn:schemas-microsoft-com:datatypes"><Description dt:dt="string">E-Prime Primary Realtime Clock</Description><StartTime><Timestamp dt:dt="int">0</Timestamp><DateUtc dt:dt="string">2021-06-23T05:43:29Z</DateUtc></StartTime><FrequencyChanges><FrequencyChange><Frequency dt:dt="r8">2699990000</Frequency><Timestamp dt:dt="r8">1.83765891148516E+15</Timestamp><Cur…	좌우반구com(split BVF)_3-042-1	75.027	1.0.0.167	1	1852861268	Professional	2.0.10.242	2.0.10.353	06-23-2021	2021-06-23 오전 5:43:30	14:43:30	2.0.10.248	52	2	{/}	열응	열	응	109	1	52	NULL	NULL	NULL	NULL	NULL	NULL	KSY3	List1	NULL	NULL	NULL	NULL	NULL	NULL	NULL	NULL	NULL	1	{/}	1	6	172789	0	{/}	344
좌우반구com(split BVF)_3	42	1	<?xml version="1.0"?>\n<Clock xmlns:dt="urn:schemas-microsoft-com:datatypes"><Description dt:dt="string">E-Prime Primary Realtime Clock</Description><StartTime><Timestamp dt:dt="int">0</Timestamp><DateUtc dt:dt="string">2021-06-23T05:43:29Z</DateUtc></StartTime><FrequencyChanges><FrequencyChange><Frequency dt:dt="r8">2699990000</Frequency><Timestamp dt:dt="r8">1.83765891148516E+15</Timestamp><Cur…	좌우반구com(split BVF)_3-042-1	75.027	1.0.0.167	1	1852861268	Professional	2.0.10.242	2.0.10.353	06-23-2021	2021-06-23 오전 5:43:30	14:43:30	2.0.10.248	90	1	z	열정	열	정	54	1	90	NULL	NULL	NULL	NULL	NULL	NULL	KSY3	List1	NULL	NULL	NULL	NULL	NULL	NULL	NULL	NULL	NULL	1	z	0	6	275339	0	z	296
좌우반구com(split BVF)_3	42	1	<?xml version="1.0"?>\n<Clock xmlns:dt="urn:schemas-microsoft-com:datatypes"><Description dt:dt="string">E-Prime Primary Realtime Clock</Description><StartTime><Timestamp dt:dt="int">0</Timestamp><DateUtc dt:dt="string">2021-06-23T05:43:29Z</DateUtc></StartTime><FrequencyChanges><FrequencyChange><Frequency dt:dt="r8">2699990000</Frequency><Timestamp dt:dt="r8">1.83765891148516E+15</Timestamp><Cur…	좌우반구com(split BVF)_3-042-1	75.027	1.0.0.167	1	1852861268	Professional	2.0.10.242	2.0.10.353	06-23-2021	2021-06-23 오전 5:43:30	14:43:30	2.0.10.248	220	1	z	오류	오	류	NULL	NULL	NULL	47	1	88	NULL	NULL	NULL	KSY3	List2	NULL	NULL	NULL	NULL	NULL	NULL	NULL	NULL	NULL	1	z	0	6	683726	0	z	277
좌우반구com(split BVF)_3	42	1	<?xml version="1.0"?>\n<Clock xmlns:dt="urn:schemas-microsoft-com:datatypes"><Description dt:dt="string">E-Prime Primary Realtime Clock</Description><StartTime><Timestamp dt:dt="int">0</Timestamp><DateUtc dt:dt="string">2021-06-23T05:43:29Z</DateUtc></StartTime><FrequencyChanges><FrequencyChange><Frequency dt:dt="r8">2699990000</Frequency><Timestamp dt:dt="r8">1.83765891148516E+15</Timestamp><Cur…	좌우반구com(split BVF)_3-042-1	75.027	1.0.0.167	1	1852861268	Professional	2.0.10.242	2.0.10.353	06-23-2021	2021-06-23 오전 5:43:30	14:43:30	2.0.10.248	378	1	z	오해	오	해	NULL	NULL	NULL	NULL	NULL	NULL	18	1	114	KSY3	List3	NULL	NULL	NULL	NULL	NULL	NULL	NULL	NULL	NULL	1	z	0	7	1167700	0	z	397
좌우반구com(split BVF)_3	42	1	<?xml version="1.0"?>\n<Clock xmlns:dt="urn:schemas-microsoft-com:datatypes"><Description dt:dt="string">E-Prime Primary Realtime Clock</Description><StartTime><Timestamp dt:dt="int">0</Timestamp><DateUtc dt:dt="string">2021-06-23T05:43:29Z</DateUtc></StartTime><FrequencyChanges><FrequencyChange><Frequency dt:dt="r8">2699990000</Frequency><Timestamp dt:dt="r8">1.83765891148516E+15</Timestamp><Cur…	좌우반구com(split BVF)_3-042-1	75.027	1.0.0.167	1	1852861268	Professional	2.0.10.242	2.0.10.353	06-23-2021	2021-06-23 오전 5:43:30	14:43:30	2.0.10.248	205	2	{/}	외보	외	보	NULL	NULL	NULL	69	1	73	NULL	NULL	NULL	KSY3	List2	NULL	NULL	NULL	NULL	NULL	NULL	NULL	NULL	NULL	1	{/}	0	7	644141	0	{/}	838
좌우반구com(split BVF)_3	42	1	<?xml version="1.0"?>\n<Clock xmlns:dt="urn:schemas-microsoft-com:datatypes"><Description dt:dt="string">E-Prime Primary Realtime Clock</Description><StartTime><Timestamp dt:dt="int">0</Timestamp><DateUtc dt:dt="string">2021-06-23T05:43:29Z</DateUtc></StartTime><FrequencyChanges><FrequencyChange><Frequency dt:dt="r8">2699990000</Frequency><Timestamp dt:dt="r8">1.83765891148516E+15</Timestamp><Cur…	좌우반구com(split BVF)_3-042-1	75.027	1.0.0.167	1	1852861268	Professional	2.0.10.242	2.0.10.353	06-23-2021	2021-06-23 오전 5:43:30	14:43:30	2.0.10.248	58	1	z	외부	외	부	27	1	58	NULL	NULL	NULL	NULL	NULL	NULL	KSY3	List1	NULL	NULL	NULL	NULL	NULL	NULL	NULL	NULL	NULL	1	z	1	6	188290	0	z	379
좌우반구com(split BVF)_3	42	1	<?xml version="1.0"?>\n<Clock xmlns:dt="urn:schemas-microsoft-com:datatypes"><Description dt:dt="string">E-Prime Primary Realtime Clock</Description><StartTime><Timestamp dt:dt="int">0</Timestamp><DateUtc dt:dt="string">2021-06-23T05:43:29Z</DateUtc></StartTime><FrequencyChanges><FrequencyChange><Frequency dt:dt="r8">2699990000</Frequency><Timestamp dt:dt="r8">1.83765891148516E+15</Timestamp><Cur…	좌우반구com(split BVF)_3-042-1	75.027	1.0.0.167	1	1852861268	Professional	2.0.10.242	2.0.10.353	06-23-2021	2021-06-23 오전 5:43:30	14:43:30	2.0.10.248	61	2	{/}	요명	요	명	114	1	61	NULL	NULL	NULL	NULL	NULL	NULL	KSY	List1	0		1	-1	196074	187		0	0	1	{/}	0	7	196261	0	{/}	655
좌우반구com(split BVF)_3	42	1	<?xml version="1.0"?>\n<Clock xmlns:dt="urn:schemas-microsoft-com:datatypes"><Description dt:dt="string">E-Prime Primary Realtime Clock</Description><StartTime><Timestamp dt:dt="int">0</Timestamp><DateUtc dt:dt="string">2021-06-23T05:43:29Z</DateUtc></StartTime><FrequencyChanges><FrequencyChange><Frequency dt:dt="r8">2699990000</Frequency><Timestamp dt:dt="r8">1.83765891148516E+15</Timestamp><Cur…	좌우반구com(split BVF)_3-042-1	75.027	1.0.0.167	1	1852861268	Professional	2.0.10.242	2.0.10.353	06-23-2021	2021-06-23 오전 5:43:30	14:43:30	2.0.10.248	128	1	z	요소	요	소	55	1	128	NULL	NULL	NULL	NULL	NULL	NULL	KSY3	List1	NULL	NULL	NULL	NULL	NULL	NULL	NULL	NULL	NULL	1	z	0	7	381288	0	z	425
좌우반구com(split BVF)_3	42	1	<?xml version="1.0"?>\n<Clock xmlns:dt="urn:schemas-microsoft-com:datatypes"><Description dt:dt="string">E-Prime Primary Realtime Clock</Description><StartTime><Timestamp dt:dt="int">0</Timestamp><DateUtc dt:dt="string">2021-06-23T05:43:29Z</DateUtc></StartTime><FrequencyChanges><FrequencyChange><Frequency dt:dt="r8">2699990000</Frequency><Timestamp dt:dt="r8">1.83765891148516E+15</Timestamp><Cur…	좌우반구com(split BVF)_3-042-1	75.027	1.0.0.167	1	1852861268	Professional	2.0.10.242	2.0.10.353	06-23-2021	2021-06-23 오전 5:43:30	14:43:30	2.0.10.248	299	1	z	요청	요	청	NULL	NULL	NULL	NULL	NULL	NULL	67	1	35	KSY3	List3	NULL	NULL	NULL	NULL	NULL	NULL	NULL	NULL	NULL	1	z	1	6	952723	0	z	386
좌우반구com(split BVF)_3	42	1	<?xml version="1.0"?>\n<Clock xmlns:dt="urn:schemas-microsoft-com:datatypes"><Description dt:dt="string">E-Prime Primary Realtime Clock</Description><StartTime><Timestamp dt:dt="int">0</Timestamp><DateUtc dt:dt="string">2021-06-23T05:43:29Z</DateUtc></StartTime><FrequencyChanges><FrequencyChange><Frequency dt:dt="r8">2699990000</Frequency><Timestamp dt:dt="r8">1.83765891148516E+15</Timestamp><Cur…	좌우반구com(split BVF)_3-042-1	75.027	1.0.0.167	1	1852861268	Professional	2.0.10.242	2.0.10.353	06-23-2021	2021-06-23 오전 5:43:30	14:43:30	2.0.10.248	207	2	{/}	용스	용	스	NULL	NULL	NULL	108	1	75	NULL	NULL	NULL	KSY	List2	0		0	-1	649525	187		0	0	1	{/}	0	7	649712	0	{/}	403
좌우반구com(split BVF)_3	42	1	<?xml version="1.0"?>\n<Clock xmlns:dt="urn:schemas-microsoft-com:datatypes"><Description dt:dt="string">E-Prime Primary Realtime Clock</Description><StartTime><Timestamp dt:dt="int">0</Timestamp><DateUtc dt:dt="string">2021-06-23T05:43:29Z</DateUtc></StartTime><FrequencyChanges><FrequencyChange><Frequency dt:dt="r8">2699990000</Frequency><Timestamp dt:dt="r8">1.83765891148516E+15</Timestamp><Cur…	좌우반구com(split BVF)_3-042-1	75.027	1.0.0.167	1	1852861268	Professional	2.0.10.242	2.0.10.353	06-23-2021	2021-06-23 오전 5:43:30	14:43:30	2.0.10.248	331	1	z	용어	용	어	NULL	NULL	NULL	NULL	NULL	NULL	43	1	67	KSY3	List3	NULL	NULL	NULL	NULL	NULL	NULL	NULL	NULL	NULL	1	z	1	6	1037879	0	z	661
좌우반구com(split BVF)_3	42	1	<?xml version="1.0"?>\n<Clock xmlns:dt="urn:schemas-microsoft-com:datatypes"><Description dt:dt="string">E-Prime Primary Realtime Clock</Description><StartTime><Timestamp dt:dt="int">0</Timestamp><DateUtc dt:dt="string">2021-06-23T05:43:29Z</DateUtc></StartTime><FrequencyChanges><FrequencyChange><Frequency dt:dt="r8">2699990000</Frequency><Timestamp dt:dt="r8">1.83765891148516E+15</Timestamp><Cur…	좌우반구com(split BVF)_3-042-1	75.027	1.0.0.167	1	1852861268	Professional	2.0.10.242	2.0.10.353	06-23-2021	2021-06-23 오전 5:43:30	14:43:30	2.0.10.248	112	1	z	우려	우	려	38	1	112	NULL	NULL	NULL	NULL	NULL	NULL	KSY3	List1	NULL	NULL	NULL	NULL	NULL	NULL	NULL	NULL	NULL	1	z	1	6	338503	0	z	787
좌우반구com(split BVF)_3	42	1	<?xml version="1.0"?>\n<Clock xmlns:dt="urn:schemas-microsoft-com:datatypes"><Description dt:dt="string">E-Prime Primary Realtime Clock</Description><StartTime><Timestamp dt:dt="int">0</Timestamp><DateUtc dt:dt="string">2021-06-23T05:43:29Z</DateUtc></StartTime><FrequencyChanges><FrequencyChange><Frequency dt:dt="r8">2699990000</Frequency><Timestamp dt:dt="r8">1.83765891148516E+15</Timestamp><Cur…	좌우반구com(split BVF)_3-042-1	75.027	1.0.0.167	1	1852861268	Professional	2.0.10.242	2.0.10.353	06-23-2021	2021-06-23 오전 5:43:30	14:43:30	2.0.10.248	380	2	{/}	운국	운	국	NULL	NULL	NULL	NULL	NULL	NULL	6	1	116	KSY	List3	0		0	-1	1172698	186		0	0	1	{/}	1	6	1172884	0	{/}	485
좌우반구com(split BVF)_3	42	1	<?xml version="1.0"?>\n<Clock xmlns:dt="urn:schemas-microsoft-com:datatypes"><Description dt:dt="string">E-Prime Primary Realtime Clock</Description><StartTime><Timestamp dt:dt="int">0</Timestamp><DateUtc dt:dt="string">2021-06-23T05:43:29Z</DateUtc></StartTime><FrequencyChanges><FrequencyChange><Frequency dt:dt="r8">2699990000</Frequency><Timestamp dt:dt="r8">1.83765891148516E+15</Timestamp><Cur…	좌우반구com(split BVF)_3-042-1	75.027	1.0.0.167	1	1852861268	Professional	2.0.10.242	2.0.10.353	06-23-2021	2021-06-23 오전 5:43:30	14:43:30	2.0.10.248	320	2	{/}	운속	운	속	NULL	NULL	NULL	NULL	NULL	NULL	69	1	56	KSY2	List3	NULL	NULL	NULL	NULL	NULL	NULL	NULL	NULL	NULL	1	{/}	1	6	1008703	0	{/}	381
좌우반구com(split BVF)_3	42	1	<?xml version="1.0"?>\n<Clock xmlns:dt="urn:schemas-microsoft-com:datatypes"><Description dt:dt="string">E-Prime Primary Realtime Clock</Description><StartTime><Timestamp dt:dt="int">0</Timestamp><DateUtc dt:dt="string">2021-06-23T05:43:29Z</DateUtc></StartTime><FrequencyChanges><FrequencyChange><Frequency dt:dt="r8">2699990000</Frequency><Timestamp dt:dt="r8">1.83765891148516E+15</Timestamp><Cur…	좌우반구com(split BVF)_3-042-1	75.027	1.0.0.167	1	1852861268	Professional	2.0.10.242	2.0.10.353	06-23-2021	2021-06-23 오전 5:43:30	14:43:30	2.0.10.248	394	1	z	원리	원	리	NULL	NULL	NULL	NULL	NULL	NULL	85	1	130	KSY3	List3	NULL	NULL	NULL	NULL	NULL	NULL	NULL	NULL	NULL	1	z	0	7	1209925	0	z	307
좌우반구com(split BVF)_3	42	1	<?xml version="1.0"?>\n<Clock xmlns:dt="urn:schemas-microsoft-com:datatypes"><Description dt:dt="string">E-Prime Primary Realtime Clock</Description><StartTime><Timestamp dt:dt="int">0</Timestamp><DateUtc dt:dt="string">2021-06-23T05:43:29Z</DateUtc></StartTime><FrequencyChanges><FrequencyChange><Frequency dt:dt="r8">2699990000</Frequency><Timestamp dt:dt="r8">1.83765891148516E+15</Timestamp><Cur…	좌우반구com(split BVF)_3-042-1	75.027	1.0.0.167	1	1852861268	Professional	2.0.10.242	2.0.10.353	06-23-2021	2021-06-23 오전 5:43:30	14:43:30	2.0.10.248	393	1	z	원인	원	인	NULL	NULL	NULL	NULL	NULL	NULL	87	1	129	KSY3	List3	NULL	NULL	NULL	NULL	NULL	NULL	NULL	NULL	NULL	1	z	0	7	1207379	0	z	333
좌우반구com(split BVF)_3	42	1	<?xml version="1.0"?>\n<Clock xmlns:dt="urn:schemas-microsoft-com:datatypes"><Description dt:dt="string">E-Prime Primary Realtime Clock</Description><StartTime><Timestamp dt:dt="int">0</Timestamp><DateUtc dt:dt="string">2021-06-23T05:43:29Z</DateUtc></StartTime><FrequencyChanges><FrequencyChange><Frequency dt:dt="r8">2699990000</Frequency><Timestamp dt:dt="r8">1.83765891148516E+15</Timestamp><Cur…	좌우반구com(split BVF)_3-042-1	75.027	1.0.0.167	1	1852861268	Professional	2.0.10.242	2.0.10.353	06-23-2021	2021-06-23 오전 5:43:30	14:43:30	2.0.10.248	3	1	z	원장	원	장	5	1	3	NULL	NULL	NULL	NULL	NULL	NULL	KSY3	List1	NULL	NULL	NULL	NULL	NULL	NULL	NULL	NULL	NULL	1	z	1	6	42129	0	z	423
좌우반구com(split BVF)_3	42	1	<?xml version="1.0"?>\n<Clock xmlns:dt="urn:schemas-microsoft-com:datatypes"><Description dt:dt="string">E-Prime Primary Realtime Clock</Description><StartTime><Timestamp dt:dt="int">0</Timestamp><DateUtc dt:dt="string">2021-06-23T05:43:29Z</DateUtc></StartTime><FrequencyChanges><FrequencyChange><Frequency dt:dt="r8">2699990000</Frequency><Timestamp dt:dt="r8">1.83765891148516E+15</Timestamp><Cur…	좌우반구com(split BVF)_3-042-1	75.027	1.0.0.167	1	1852861268	Professional	2.0.10.242	2.0.10.353	06-23-2021	2021-06-23 오전 5:43:30	14:43:30	2.0.10.248	215	2	{/}	원착	원	착	NULL	NULL	NULL	11	1	83	NULL	NULL	NULL	KSY3	List2	NULL	NULL	NULL	NULL	NULL	NULL	NULL	NULL	NULL	1	{/}	0	7	670798	0	{/}	629
좌우반구com(split BVF)_3	42	1	<?xml version="1.0"?>\n<Clock xmlns:dt="urn:schemas-microsoft-com:datatypes"><Description dt:dt="string">E-Prime Primary Realtime Clock</Description><StartTime><Timestamp dt:dt="int">0</Timestamp><DateUtc dt:dt="string">2021-06-23T05:43:29Z</DateUtc></StartTime><FrequencyChanges><FrequencyChange><Frequency dt:dt="r8">2699990000</Frequency><Timestamp dt:dt="r8">1.83765891148516E+15</Timestamp><Cur…	좌우반구com(split BVF)_3-042-1	75.027	1.0.0.167	1	1852861268	Professional	2.0.10.242	2.0.10.353	06-23-2021	2021-06-23 오전 5:43:30	14:43:30	2.0.10.248	158	1	z	원형	원	형	NULL	NULL	NULL	4	1	26	NULL	NULL	NULL	KSY3	List2	NULL	NULL	NULL	NULL	NULL	NULL	NULL	NULL	NULL	1	z	0	7	515280	0	z	550
좌우반구com(split BVF)_3	42	1	<?xml version="1.0"?>\n<Clock xmlns:dt="urn:schemas-microsoft-com:datatypes"><Description dt:dt="string">E-Prime Primary Realtime Clock</Description><StartTime><Timestamp dt:dt="int">0</Timestamp><DateUtc dt:dt="string">2021-06-23T05:43:29Z</DateUtc></StartTime><FrequencyChanges><FrequencyChange><Frequency dt:dt="r8">2699990000</Frequency><Timestamp dt:dt="r8">1.83765891148516E+15</Timestamp><Cur…	좌우반구com(split BVF)_3-042-1	75.027	1.0.0.167	1	1852861268	Professional	2.0.10.242	2.0.10.353	06-23-2021	2021-06-23 오전 5:43:30	14:43:30	2.0.10.248	34	2	{/}	위절	위	절	37	1	34	NULL	NULL	NULL	NULL	NULL	NULL	KSY3	List1	NULL	NULL	NULL	NULL	NULL	NULL	NULL	NULL	NULL	1	{/}	0	7	125180	0	{/}	778
좌우반구com(split BVF)_3	42	1	<?xml version="1.0"?>\n<Clock xmlns:dt="urn:schemas-microsoft-com:datatypes"><Description dt:dt="string">E-Prime Primary Realtime Clock</Description><StartTime><Timestamp dt:dt="int">0</Timestamp><DateUtc dt:dt="string">2021-06-23T05:43:29Z</DateUtc></StartTime><FrequencyChanges><FrequencyChange><Frequency dt:dt="r8">2699990000</Frequency><Timestamp dt:dt="r8">1.83765891148516E+15</Timestamp><Cur…	좌우반구com(split BVF)_3-042-1	75.027	1.0.0.167	1	1852861268	Professional	2.0.10.242	2.0.10.353	06-23-2021	2021-06-23 오전 5:43:30	14:43:30	2.0.10.248	350	1	z	유형	유	형	NULL	NULL	NULL	NULL	NULL	NULL	23	1	86	KSY3	List3	NULL	NULL	NULL	NULL	NULL	NULL	NULL	NULL	NULL	1	z	0	7	1090741	0	z	437
좌우반구com(split BVF)_3	42	1	<?xml version="1.0"?>\n<Clock xmlns:dt="urn:schemas-microsoft-com:datatypes"><Description dt:dt="string">E-Prime Primary Realtime Clock</Description><StartTime><Timestamp dt:dt="int">0</Timestamp><DateUtc dt:dt="string">2021-06-23T05:43:29Z</DateUtc></StartTime><FrequencyChanges><FrequencyChange><Frequency dt:dt="r8">2699990000</Frequency><Timestamp dt:dt="r8">1.83765891148516E+15</Timestamp><Cur…	좌우반구com(split BVF)_3-042-1	75.027	1.0.0.167	1	1852861268	Professional	2.0.10.242	2.0.10.353	06-23-2021	2021-06-23 오전 5:43:30	14:43:30	2.0.10.248	267	1	z	음식	음	식	NULL	NULL	NULL	NULL	NULL	NULL	94	1	3	KSY3	List3	NULL	NULL	NULL	NULL	NULL	NULL	NULL	NULL	NULL	1	z	0	7	869020	0	z	259
좌우반구com(split BVF)_3	42	1	<?xml version="1.0"?>\n<Clock xmlns:dt="urn:schemas-microsoft-com:datatypes"><Description dt:dt="string">E-Prime Primary Realtime Clock</Description><StartTime><Timestamp dt:dt="int">0</Timestamp><DateUtc dt:dt="string">2021-06-23T05:43:29Z</DateUtc></StartTime><FrequencyChanges><FrequencyChange><Frequency dt:dt="r8">2699990000</Frequency><Timestamp dt:dt="r8">1.83765891148516E+15</Timestamp><Cur…	좌우반구com(split BVF)_3-042-1	75.027	1.0.0.167	1	1852861268	Professional	2.0.10.242	2.0.10.353	06-23-2021	2021-06-23 오전 5:43:30	14:43:30	2.0.10.248	224	2	{/}	음안	음	안	NULL	NULL	NULL	130	1	92	NULL	NULL	NULL	KSY2	List2	NULL	NULL	NULL	NULL	NULL	NULL	NULL	NULL	NULL	1	{/}	0	7	694096	0	{/}	658
좌우반구com(split BVF)_3	42	1	<?xml version="1.0"?>\n<Clock xmlns:dt="urn:schemas-microsoft-com:datatypes"><Description dt:dt="string">E-Prime Primary Realtime Clock</Description><StartTime><Timestamp dt:dt="int">0</Timestamp><DateUtc dt:dt="string">2021-06-23T05:43:29Z</DateUtc></StartTime><FrequencyChanges><FrequencyChange><Frequency dt:dt="r8">2699990000</Frequency><Timestamp dt:dt="r8">1.83765891148516E+15</Timestamp><Cur…	좌우반구com(split BVF)_3-042-1	75.027	1.0.0.167	1	1852861268	Professional	2.0.10.242	2.0.10.353	06-23-2021	2021-06-23 오전 5:43:30	14:43:30	2.0.10.248	386	2	{/}	응어	응	어	NULL	NULL	NULL	NULL	NULL	NULL	66	1	122	KSY	List3	0		1	-1	1188705	187		0	0	1	{/}	0	7	1188892	0	{/}	477
좌우반구com(split BVF)_3	42	1	<?xml version="1.0"?>\n<Clock xmlns:dt="urn:schemas-microsoft-com:datatypes"><Description dt:dt="string">E-Prime Primary Realtime Clock</Description><StartTime><Timestamp dt:dt="int">0</Timestamp><DateUtc dt:dt="string">2021-06-23T05:43:29Z</DateUtc></StartTime><FrequencyChanges><FrequencyChange><Frequency dt:dt="r8">2699990000</Frequency><Timestamp dt:dt="r8">1.83765891148516E+15</Timestamp><Cur…	좌우반구com(split BVF)_3-042-1	75.027	1.0.0.167	1	1852861268	Professional	2.0.10.242	2.0.10.353	06-23-2021	2021-06-23 오전 5:43:30	14:43:30	2.0.10.248	360	2	{/}	의마	의	마	NULL	NULL	NULL	NULL	NULL	NULL	59	1	96	KSY	List3	0		1	-1	1117997	187		0	0	1	{/}	1	7	1118184	0	{/}	978
좌우반구com(split BVF)_3	42	1	<?xml version="1.0"?>\n<Clock xmlns:dt="urn:schemas-microsoft-com:datatypes"><Description dt:dt="string">E-Prime Primary Realtime Clock</Description><StartTime><Timestamp dt:dt="int">0</Timestamp><DateUtc dt:dt="string">2021-06-23T05:43:29Z</DateUtc></StartTime><FrequencyChanges><FrequencyChange><Frequency dt:dt="r8">2699990000</Frequency><Timestamp dt:dt="r8">1.83765891148516E+15</Timestamp><Cur…	좌우반구com(split BVF)_3-042-1	75.027	1.0.0.167	1	1852861268	Professional	2.0.10.242	2.0.10.353	06-23-2021	2021-06-23 오전 5:43:30	14:43:30	2.0.10.248	249	1	z	의미	의	미	NULL	NULL	NULL	91	1	117	NULL	NULL	NULL	KSY3	List2	NULL	NULL	NULL	NULL	NULL	NULL	NULL	NULL	NULL	1	z	1	6	764457	0	z	360
좌우반구com(split BVF)_3	42	1	<?xml version="1.0"?>\n<Clock xmlns:dt="urn:schemas-microsoft-com:datatypes"><Description dt:dt="string">E-Prime Primary Realtime Clock</Description><StartTime><Timestamp dt:dt="int">0</Timestamp><DateUtc dt:dt="string">2021-06-23T05:43:29Z</DateUtc></StartTime><FrequencyChanges><FrequencyChange><Frequency dt:dt="r8">2699990000</Frequency><Timestamp dt:dt="r8">1.83765891148516E+15</Timestamp><Cur…	좌우반구com(split BVF)_3-042-1	75.027	1.0.0.167	1	1852861268	Professional	2.0.10.242	2.0.10.353	06-23-2021	2021-06-23 오전 5:43:30	14:43:30	2.0.10.248	222	2	{/}	의필	의	필	NULL	NULL	NULL	104	1	90	NULL	NULL	NULL	KSY2	List2	NULL	NULL	NULL	NULL	NULL	NULL	NULL	NULL	NULL	1	{/}	0	6	688871	0	{/}	404
좌우반구com(split BVF)_3	42	1	<?xml version="1.0"?>\n<Clock xmlns:dt="urn:schemas-microsoft-com:datatypes"><Description dt:dt="string">E-Prime Primary Realtime Clock</Description><StartTime><Timestamp dt:dt="int">0</Timestamp><DateUtc dt:dt="string">2021-06-23T05:43:29Z</DateUtc></StartTime><FrequencyChanges><FrequencyChange><Frequency dt:dt="r8">2699990000</Frequency><Timestamp dt:dt="r8">1.83765891148516E+15</Timestamp><Cur…	좌우반구com(split BVF)_3-042-1	75.027	1.0.0.167	1	1852861268	Professional	2.0.10.242	2.0.10.353	06-23-2021	2021-06-23 오전 5:43:30	14:43:30	2.0.10.248	367	2	{/}	이느	이	느	NULL	NULL	NULL	NULL	NULL	NULL	20	1	103	KSY	List3	0		0	0	1137884	186		0	0	1	{/}	1	6	1138070	0	{/}	396
좌우반구com(split BVF)_3	42	1	<?xml version="1.0"?>\n<Clock xmlns:dt="urn:schemas-microsoft-com:datatypes"><Description dt:dt="string">E-Prime Primary Realtime Clock</Description><StartTime><Timestamp dt:dt="int">0</Timestamp><DateUtc dt:dt="string">2021-06-23T05:43:29Z</DateUtc></StartTime><FrequencyChanges><FrequencyChange><Frequency dt:dt="r8">2699990000</Frequency><Timestamp dt:dt="r8">1.83765891148516E+15</Timestamp><Cur…	좌우반구com(split BVF)_3-042-1	75.027	1.0.0.167	1	1852861268	Professional	2.0.10.242	2.0.10.353	06-23-2021	2021-06-23 오전 5:43:30	14:43:30	2.0.10.248	238	1	z	이득	이	득	NULL	NULL	NULL	30	1	106	NULL	NULL	NULL	KSY3	List2	NULL	NULL	NULL	NULL	NULL	NULL	NULL	NULL	NULL	1	z	1	6	733908	0	z	414
좌우반구com(split BVF)_3	42	1	<?xml version="1.0"?>\n<Clock xmlns:dt="urn:schemas-microsoft-com:datatypes"><Description dt:dt="string">E-Prime Primary Realtime Clock</Description><StartTime><Timestamp dt:dt="int">0</Timestamp><DateUtc dt:dt="string">2021-06-23T05:43:29Z</DateUtc></StartTime><FrequencyChanges><FrequencyChange><Frequency dt:dt="r8">2699990000</Frequency><Timestamp dt:dt="r8">1.83765891148516E+15</Timestamp><Cur…	좌우반구com(split BVF)_3-042-1	75.027	1.0.0.167	1	1852861268	Professional	2.0.10.242	2.0.10.353	06-23-2021	2021-06-23 오전 5:43:30	14:43:30	2.0.10.248	312	1	z	이유	이	유	NULL	NULL	NULL	NULL	NULL	NULL	95	1	48	KSY3	List3	NULL	NULL	NULL	NULL	NULL	NULL	NULL	NULL	NULL	1	z	1	6	986964	0	z	433
좌우반구com(split BVF)_3	42	1	<?xml version="1.0"?>\n<Clock xmlns:dt="urn:schemas-microsoft-com:datatypes"><Description dt:dt="string">E-Prime Primary Realtime Clock</Description><StartTime><Timestamp dt:dt="int">0</Timestamp><DateUtc dt:dt="string">2021-06-23T05:43:29Z</DateUtc></StartTime><FrequencyChanges><FrequencyChange><Frequency dt:dt="r8">2699990000</Frequency><Timestamp dt:dt="r8">1.83765891148516E+15</Timestamp><Cur…	좌우반구com(split BVF)_3-042-1	75.027	1.0.0.167	1	1852861268	Professional	2.0.10.242	2.0.10.353	06-23-2021	2021-06-23 오전 5:43:30	14:43:30	2.0.10.248	385	1	z	이전	이	전	NULL	NULL	NULL	NULL	NULL	NULL	1	1	121	KSY	List3	0		1	-1	1186186	187		0	0	1	z	0	7	1186373	0	z	316
좌우반구com(split BVF)_3	42	1	<?xml version="1.0"?>\n<Clock xmlns:dt="urn:schemas-microsoft-com:datatypes"><Description dt:dt="string">E-Prime Primary Realtime Clock</Description><StartTime><Timestamp dt:dt="int">0</Timestamp><DateUtc dt:dt="string">2021-06-23T05:43:29Z</DateUtc></StartTime><FrequencyChanges><FrequencyChange><Frequency dt:dt="r8">2699990000</Frequency><Timestamp dt:dt="r8">1.83765891148516E+15</Timestamp><Cur…	좌우반구com(split BVF)_3-042-1	75.027	1.0.0.167	1	1852861268	Professional	2.0.10.242	2.0.10.353	06-23-2021	2021-06-23 오전 5:43:30	14:43:30	2.0.10.248	356	2	{/}	익궤	익	궤	NULL	NULL	NULL	NULL	NULL	NULL	56	1	92	KSY3	List3	NULL	NULL	NULL	NULL	NULL	NULL	NULL	NULL	NULL	1	{/}	1	6	1107001	0	{/}	537
좌우반구com(split BVF)_3	42	1	<?xml version="1.0"?>\n<Clock xmlns:dt="urn:schemas-microsoft-com:datatypes"><Description dt:dt="string">E-Prime Primary Realtime Clock</Description><StartTime><Timestamp dt:dt="int">0</Timestamp><DateUtc dt:dt="string">2021-06-23T05:43:29Z</DateUtc></StartTime><FrequencyChanges><FrequencyChange><Frequency dt:dt="r8">2699990000</Frequency><Timestamp dt:dt="r8">1.83765891148516E+15</Timestamp><Cur…	좌우반구com(split BVF)_3-042-1	75.027	1.0.0.167	1	1852861268	Professional	2.0.10.242	2.0.10.353	06-23-2021	2021-06-23 오전 5:43:30	14:43:30	2.0.10.248	369	2	{/}	익력	익	력	NULL	NULL	NULL	NULL	NULL	NULL	76	1	105	KSY3	List3	NULL	NULL	NULL	NULL	NULL	NULL	NULL	NULL	NULL	1	{/}	0	7	1143442	0	{/}	440
좌우반구com(split BVF)_3	42	1	<?xml version="1.0"?>\n<Clock xmlns:dt="urn:schemas-microsoft-com:datatypes"><Description dt:dt="string">E-Prime Primary Realtime Clock</Description><StartTime><Timestamp dt:dt="int">0</Timestamp><DateUtc dt:dt="string">2021-06-23T05:43:29Z</DateUtc></StartTime><FrequencyChanges><FrequencyChange><Frequency dt:dt="r8">2699990000</Frequency><Timestamp dt:dt="r8">1.83765891148516E+15</Timestamp><Cur…	좌우반구com(split BVF)_3-042-1	75.027	1.0.0.167	1	1852861268	Professional	2.0.10.242	2.0.10.353	06-23-2021	2021-06-23 오전 5:43:30	14:43:30	2.0.10.248	123	1	z	인간	인	간	91	1	123	NULL	NULL	NULL	NULL	NULL	NULL	KSY	List1	0		0	-1	368306	187		0	0	1	z	0	7	368493	0	z	196
좌우반구com(split BVF)_3	42	1	<?xml version="1.0"?>\n<Clock xmlns:dt="urn:schemas-microsoft-com:datatypes"><Description dt:dt="string">E-Prime Primary Realtime Clock</Description><StartTime><Timestamp dt:dt="int">0</Timestamp><DateUtc dt:dt="string">2021-06-23T05:43:29Z</DateUtc></StartTime><FrequencyChanges><FrequencyChange><Frequency dt:dt="r8">2699990000</Frequency><Timestamp dt:dt="r8">1.83765891148516E+15</Timestamp><Cur…	좌우반구com(split BVF)_3-042-1	75.027	1.0.0.167	1	1852861268	Professional	2.0.10.242	2.0.10.353	06-23-2021	2021-06-23 오전 5:43:30	14:43:30	2.0.10.248	36	1	z	인사	인	사	63	1	36	NULL	NULL	NULL	NULL	NULL	NULL	KSY	List1	0		0	0	130618	186		0	0	1	z	1	6	130804	0	z	290
좌우반구com(split BVF)_3	42	1	<?xml version="1.0"?>\n<Clock xmlns:dt="urn:schemas-microsoft-com:datatypes"><Description dt:dt="string">E-Prime Primary Realtime Clock</Description><StartTime><Timestamp dt:dt="int">0</Timestamp><DateUtc dt:dt="string">2021-06-23T05:43:29Z</DateUtc></StartTime><FrequencyChanges><FrequencyChange><Frequency dt:dt="r8">2699990000</Frequency><Timestamp dt:dt="r8">1.83765891148516E+15</Timestamp><Cur…	좌우반구com(split BVF)_3-042-1	75.027	1.0.0.167	1	1852861268	Professional	2.0.10.242	2.0.10.353	06-23-2021	2021-06-23 오전 5:43:30	14:43:30	2.0.10.248	318	1	z	인생	인	생	NULL	NULL	NULL	NULL	NULL	NULL	52	1	54	KSY	List3	0		0	-1	1003372	186		0	0	1	z	1	6	1003558	0	z	422
좌우반구com(split BVF)_3	42	1	<?xml version="1.0"?>\n<Clock xmlns:dt="urn:schemas-microsoft-com:datatypes"><Description dt:dt="string">E-Prime Primary Realtime Clock</Description><StartTime><Timestamp dt:dt="int">0</Timestamp><DateUtc dt:dt="string">2021-06-23T05:43:29Z</DateUtc></StartTime><FrequencyChanges><FrequencyChange><Frequency dt:dt="r8">2699990000</Frequency><Timestamp dt:dt="r8">1.83765891148516E+15</Timestamp><Cur…	좌우반구com(split BVF)_3-042-1	75.027	1.0.0.167	1	1852861268	Professional	2.0.10.242	2.0.10.353	06-23-2021	2021-06-23 오전 5:43:30	14:43:30	2.0.10.248	156	1	z	인연	인	연	NULL	NULL	NULL	98	1	24	NULL	NULL	NULL	KSY	List2	0		0	-1	510055	187		0	0	1	z	0	7	510242	0	z	340
좌우반구com(split BVF)_3	42	1	<?xml version="1.0"?>\n<Clock xmlns:dt="urn:schemas-microsoft-com:datatypes"><Description dt:dt="string">E-Prime Primary Realtime Clock</Description><StartTime><Timestamp dt:dt="int">0</Timestamp><DateUtc dt:dt="string">2021-06-23T05:43:29Z</DateUtc></StartTime><FrequencyChanges><FrequencyChange><Frequency dt:dt="r8">2699990000</Frequency><Timestamp dt:dt="r8">1.83765891148516E+15</Timestamp><Cur…	좌우반구com(split BVF)_3-042-1	75.027	1.0.0.167	1	1852861268	Professional	2.0.10.242	2.0.10.353	06-23-2021	2021-06-23 오전 5:43:30	14:43:30	2.0.10.248	69	2	{/}	일려	일	려	97	1	69	NULL	NULL	NULL	NULL	NULL	NULL	KSY2	List1	NULL	NULL	NULL	NULL	NULL	NULL	NULL	NULL	NULL	1	{/}	0	7	219373	0	{/}	695
좌우반구com(split BVF)_3	42	1	<?xml version="1.0"?>\n<Clock xmlns:dt="urn:schemas-microsoft-com:datatypes"><Description dt:dt="string">E-Prime Primary Realtime Clock</Description><StartTime><Timestamp dt:dt="int">0</Timestamp><DateUtc dt:dt="string">2021-06-23T05:43:29Z</DateUtc></StartTime><FrequencyChanges><FrequencyChange><Frequency dt:dt="r8">2699990000</Frequency><Timestamp dt:dt="r8">1.83765891148516E+15</Timestamp><Cur…	좌우반구com(split BVF)_3-042-1	75.027	1.0.0.167	1	1852861268	Professional	2.0.10.242	2.0.10.353	06-23-2021	2021-06-23 오전 5:43:30	14:43:30	2.0.10.248	10	2	{/}	일섭	일	섭	122	1	10	NULL	NULL	NULL	NULL	NULL	NULL	KSY3	List1	NULL	NULL	NULL	NULL	NULL	NULL	NULL	NULL	NULL	1	{/}	0	7	60203	0	{/}	380
좌우반구com(split BVF)_3	42	1	<?xml version="1.0"?>\n<Clock xmlns:dt="urn:schemas-microsoft-com:datatypes"><Description dt:dt="string">E-Prime Primary Realtime Clock</Description><StartTime><Timestamp dt:dt="int">0</Timestamp><DateUtc dt:dt="string">2021-06-23T05:43:29Z</DateUtc></StartTime><FrequencyChanges><FrequencyChange><Frequency dt:dt="r8">2699990000</Frequency><Timestamp dt:dt="r8">1.83765891148516E+15</Timestamp><Cur…	좌우반구com(split BVF)_3-042-1	75.027	1.0.0.167	1	1852861268	Professional	2.0.10.242	2.0.10.353	06-23-2021	2021-06-23 오전 5:43:30	14:43:30	2.0.10.248	184	2	{/}	임택	임	택	NULL	NULL	NULL	82	1	52	NULL	NULL	NULL	KSY3	List2	NULL	NULL	NULL	NULL	NULL	NULL	NULL	NULL	NULL	1	{/}	0	7	586095	0	{/}	462
좌우반구com(split BVF)_3	42	1	<?xml version="1.0"?>\n<Clock xmlns:dt="urn:schemas-microsoft-com:datatypes"><Description dt:dt="string">E-Prime Primary Realtime Clock</Description><StartTime><Timestamp dt:dt="int">0</Timestamp><DateUtc dt:dt="string">2021-06-23T05:43:29Z</DateUtc></StartTime><FrequencyChanges><FrequencyChange><Frequency dt:dt="r8">2699990000</Frequency><Timestamp dt:dt="r8">1.83765891148516E+15</Timestamp><Cur…	좌우반구com(split BVF)_3-042-1	75.027	1.0.0.167	1	1852861268	Professional	2.0.10.242	2.0.10.353	06-23-2021	2021-06-23 오전 5:43:30	14:43:30	2.0.10.248	46	1	z	입구	입	구	62	1	46	NULL	NULL	NULL	NULL	NULL	NULL	KSY	List1	0		0	-1	156835	187		0	0	1	z	0	7	157022	0	z	351
좌우반구com(split BVF)_3	42	1	<?xml version="1.0"?>\n<Clock xmlns:dt="urn:schemas-microsoft-com:datatypes"><Description dt:dt="string">E-Prime Primary Realtime Clock</Description><StartTime><Timestamp dt:dt="int">0</Timestamp><DateUtc dt:dt="string">2021-06-23T05:43:29Z</DateUtc></StartTime><FrequencyChanges><FrequencyChange><Frequency dt:dt="r8">2699990000</Frequency><Timestamp dt:dt="r8">1.83765891148516E+15</Timestamp><Cur…	좌우반구com(split BVF)_3-042-1	75.027	1.0.0.167	1	1852861268	Professional	2.0.10.242	2.0.10.353	06-23-2021	2021-06-23 오전 5:43:30	14:43:30	2.0.10.248	130	2	{/}	입목	입	목	80	1	130	NULL	NULL	NULL	NULL	NULL	NULL	KSY	List1	0		0	-1	386233	186		0	0	0	{/}	1	6	386419	0	z	894
좌우반구com(split BVF)_3	42	1	<?xml version="1.0"?>\n<Clock xmlns:dt="urn:schemas-microsoft-com:datatypes"><Description dt:dt="string">E-Prime Primary Realtime Clock</Description><StartTime><Timestamp dt:dt="int">0</Timestamp><DateUtc dt:dt="string">2021-06-23T05:43:29Z</DateUtc></StartTime><FrequencyChanges><FrequencyChange><Frequency dt:dt="r8">2699990000</Frequency><Timestamp dt:dt="r8">1.83765891148516E+15</Timestamp><Cur…	좌우반구com(split BVF)_3-042-1	75.027	1.0.0.167	1	1852861268	Professional	2.0.10.242	2.0.10.353	06-23-2021	2021-06-23 오전 5:43:30	14:43:30	2.0.10.248	102	2	{/}	입화	입	화	129	1	102	NULL	NULL	NULL	NULL	NULL	NULL	KSY	List1	0		1	-1	309300	187		0	0	1	{/}	0	7	309487	0	{/}	1427
좌우반구com(split BVF)_3	42	1	<?xml version="1.0"?>\n<Clock xmlns:dt="urn:schemas-microsoft-com:datatypes"><Description dt:dt="string">E-Prime Primary Realtime Clock</Description><StartTime><Timestamp dt:dt="int">0</Timestamp><DateUtc dt:dt="string">2021-06-23T05:43:29Z</DateUtc></StartTime><FrequencyChanges><FrequencyChange><Frequency dt:dt="r8">2699990000</Frequency><Timestamp dt:dt="r8">1.83765891148516E+15</Timestamp><Cur…	좌우반구com(split BVF)_3-042-1	75.027	1.0.0.167	1	1852861268	Professional	2.0.10.242	2.0.10.353	06-23-2021	2021-06-23 오전 5:43:30	14:43:30	2.0.10.248	121	2	{/}	자름	자	름	9	1	121	NULL	NULL	NULL	NULL	NULL	NULL	KSY3	List1	NULL	NULL	NULL	NULL	NULL	NULL	NULL	NULL	NULL	0	{/}	0	7	363401	0	z	432
좌우반구com(split BVF)_3	42	1	<?xml version="1.0"?>\n<Clock xmlns:dt="urn:schemas-microsoft-com:datatypes"><Description dt:dt="string">E-Prime Primary Realtime Clock</Description><StartTime><Timestamp dt:dt="int">0</Timestamp><DateUtc dt:dt="string">2021-06-23T05:43:29Z</DateUtc></StartTime><FrequencyChanges><FrequencyChange><Frequency dt:dt="r8">2699990000</Frequency><Timestamp dt:dt="r8">1.83765891148516E+15</Timestamp><Cur…	좌우반구com(split BVF)_3-042-1	75.027	1.0.0.167	1	1852861268	Professional	2.0.10.242	2.0.10.353	06-23-2021	2021-06-23 오전 5:43:30	14:43:30	2.0.10.248	286	1	z	자리	자	리	NULL	NULL	NULL	NULL	NULL	NULL	73	1	22	KSY	List3	0		0	-1	918842	187		0	0	1	z	0	7	919029	0	z	305
좌우반구com(split BVF)_3	42	1	<?xml version="1.0"?>\n<Clock xmlns:dt="urn:schemas-microsoft-com:datatypes"><Description dt:dt="string">E-Prime Primary Realtime Clock</Description><StartTime><Timestamp dt:dt="int">0</Timestamp><DateUtc dt:dt="string">2021-06-23T05:43:29Z</DateUtc></StartTime><FrequencyChanges><FrequencyChange><Frequency dt:dt="r8">2699990000</Frequency><Timestamp dt:dt="r8">1.83765891148516E+15</Timestamp><Cur…	좌우반구com(split BVF)_3-042-1	75.027	1.0.0.167	1	1852861268	Professional	2.0.10.242	2.0.10.353	06-23-2021	2021-06-23 오전 5:43:30	14:43:30	2.0.10.248	340	1	z	자본	자	본	NULL	NULL	NULL	NULL	NULL	NULL	77	1	76	KSY	List3	0		0	0	1061418	186		0	0	1	z	1	6	1061604	0	z	351
좌우반구com(split BVF)_3	42	1	<?xml version="1.0"?>\n<Clock xmlns:dt="urn:schemas-microsoft-com:datatypes"><Description dt:dt="string">E-Prime Primary Realtime Clock</Description><StartTime><Timestamp dt:dt="int">0</Timestamp><DateUtc dt:dt="string">2021-06-23T05:43:29Z</DateUtc></StartTime><FrequencyChanges><FrequencyChange><Frequency dt:dt="r8">2699990000</Frequency><Timestamp dt:dt="r8">1.83765891148516E+15</Timestamp><Cur…	좌우반구com(split BVF)_3-042-1	75.027	1.0.0.167	1	1852861268	Professional	2.0.10.242	2.0.10.353	06-23-2021	2021-06-23 오전 5:43:30	14:43:30	2.0.10.248	323	1	z	자체	자	체	NULL	NULL	NULL	NULL	NULL	NULL	55	1	59	KSY	List3	0		0	-1	1016594	186		0	0	1	z	1	6	1016780	0	z	553
좌우반구com(split BVF)_3	42	1	<?xml version="1.0"?>\n<Clock xmlns:dt="urn:schemas-microsoft-com:datatypes"><Description dt:dt="string">E-Prime Primary Realtime Clock</Description><StartTime><Timestamp dt:dt="int">0</Timestamp><DateUtc dt:dt="string">2021-06-23T05:43:29Z</DateUtc></StartTime><FrequencyChanges><FrequencyChange><Frequency dt:dt="r8">2699990000</Frequency><Timestamp dt:dt="r8">1.83765891148516E+15</Timestamp><Cur…	좌우반구com(split BVF)_3-042-1	75.027	1.0.0.167	1	1852861268	Professional	2.0.10.242	2.0.10.353	06-23-2021	2021-06-23 오전 5:43:30	14:43:30	2.0.10.248	374	2	{/}	작락	작	락	NULL	NULL	NULL	NULL	NULL	NULL	4	1	110	KSY2	List3	NULL	NULL	NULL	NULL	NULL	NULL	NULL	NULL	NULL	1	{/}	0	6	1156890	0	{/}	447
좌우반구com(split BVF)_3	42	1	<?xml version="1.0"?>\n<Clock xmlns:dt="urn:schemas-microsoft-com:datatypes"><Description dt:dt="string">E-Prime Primary Realtime Clock</Description><StartTime><Timestamp dt:dt="int">0</Timestamp><DateUtc dt:dt="string">2021-06-23T05:43:29Z</DateUtc></StartTime><FrequencyChanges><FrequencyChange><Frequency dt:dt="r8">2699990000</Frequency><Timestamp dt:dt="r8">1.83765891148516E+15</Timestamp><Cur…	좌우반구com(split BVF)_3-042-1	75.027	1.0.0.167	1	1852861268	Professional	2.0.10.242	2.0.10.353	06-23-2021	2021-06-23 오전 5:43:30	14:43:30	2.0.10.248	334	1	z	작품	작	품	NULL	NULL	NULL	NULL	NULL	NULL	91	1	70	KSY	List3	0		0	-1	1045690	187		0	0	1	z	0	7	1045877	0	z	454
좌우반구com(split BVF)_3	42	1	<?xml version="1.0"?>\n<Clock xmlns:dt="urn:schemas-microsoft-com:datatypes"><Description dt:dt="string">E-Prime Primary Realtime Clock</Description><StartTime><Timestamp dt:dt="int">0</Timestamp><DateUtc dt:dt="string">2021-06-23T05:43:29Z</DateUtc></StartTime><FrequencyChanges><FrequencyChange><Frequency dt:dt="r8">2699990000</Frequency><Timestamp dt:dt="r8">1.83765891148516E+15</Timestamp><Cur…	좌우반구com(split BVF)_3-042-1	75.027	1.0.0.167	1	1852861268	Professional	2.0.10.242	2.0.10.353	06-23-2021	2021-06-23 오전 5:43:30	14:43:30	2.0.10.248	251	1	z	재계	재	계	NULL	NULL	NULL	39	1	119	NULL	NULL	NULL	KSY	List2	0		0	0	769496	186		0	0	1	z	1	6	769682	0	z	623
좌우반구com(split BVF)_3	42	1	<?xml version="1.0"?>\n<Clock xmlns:dt="urn:schemas-microsoft-com:datatypes"><Description dt:dt="string">E-Prime Primary Realtime Clock</Description><StartTime><Timestamp dt:dt="int">0</Timestamp><DateUtc dt:dt="string">2021-06-23T05:43:29Z</DateUtc></StartTime><FrequencyChanges><FrequencyChange><Frequency dt:dt="r8">2699990000</Frequency><Timestamp dt:dt="r8">1.83765891148516E+15</Timestamp><Cur…	좌우반구com(split BVF)_3-042-1	75.027	1.0.0.167	1	1852861268	Professional	2.0.10.242	2.0.10.353	06-23-2021	2021-06-23 오전 5:43:30	14:43:30	2.0.10.248	12	2	{/}	적태	적	태	88	1	12	NULL	NULL	NULL	NULL	NULL	NULL	KSY3	List1	NULL	NULL	NULL	NULL	NULL	NULL	NULL	NULL	NULL	1	{/}	0	6	65361	0	{/}	694
좌우반구com(split BVF)_3	42	1	<?xml version="1.0"?>\n<Clock xmlns:dt="urn:schemas-microsoft-com:datatypes"><Description dt:dt="string">E-Prime Primary Realtime Clock</Description><StartTime><Timestamp dt:dt="int">0</Timestamp><DateUtc dt:dt="string">2021-06-23T05:43:29Z</DateUtc></StartTime><FrequencyChanges><FrequencyChange><Frequency dt:dt="r8">2699990000</Frequency><Timestamp dt:dt="r8">1.83765891148516E+15</Timestamp><Cur…	좌우반구com(split BVF)_3-042-1	75.027	1.0.0.167	1	1852861268	Professional	2.0.10.242	2.0.10.353	06-23-2021	2021-06-23 오전 5:43:30	14:43:30	2.0.10.248	53	1	z	전략	전	략	93	1	53	NULL	NULL	NULL	NULL	NULL	NULL	KSY	List1	0		0	0	175149	186		0	0	1	z	0	6	175335	0	z	446
좌우반구com(split BVF)_3	42	1	<?xml version="1.0"?>\n<Clock xmlns:dt="urn:schemas-microsoft-com:datatypes"><Description dt:dt="string">E-Prime Primary Realtime Clock</Description><StartTime><Timestamp dt:dt="int">0</Timestamp><DateUtc dt:dt="string">2021-06-23T05:43:29Z</DateUtc></StartTime><FrequencyChanges><FrequencyChange><Frequency dt:dt="r8">2699990000</Frequency><Timestamp dt:dt="r8">1.83765891148516E+15</Timestamp><Cur…	좌우반구com(split BVF)_3-042-1	75.027	1.0.0.167	1	1852861268	Professional	2.0.10.242	2.0.10.353	06-23-2021	2021-06-23 오전 5:43:30	14:43:30	2.0.10.248	309	1	z	전통	전	통	NULL	NULL	NULL	NULL	NULL	NULL	100	1	45	KSY	List3	0		0	-1	978594	187		0	0	1	z	0	7	978781	0	z	800
좌우반구com(split BVF)_3	42	1	<?xml version="1.0"?>\n<Clock xmlns:dt="urn:schemas-microsoft-com:datatypes"><Description dt:dt="string">E-Prime Primary Realtime Clock</Description><StartTime><Timestamp dt:dt="int">0</Timestamp><DateUtc dt:dt="string">2021-06-23T05:43:29Z</DateUtc></StartTime><FrequencyChanges><FrequencyChange><Frequency dt:dt="r8">2699990000</Frequency><Timestamp dt:dt="r8">1.83765891148516E+15</Timestamp><Cur…	좌우반구com(split BVF)_3-042-1	75.027	1.0.0.167	1	1852861268	Professional	2.0.10.242	2.0.10.353	06-23-2021	2021-06-23 오전 5:43:30	14:43:30	2.0.10.248	11	2	{/}	전필	전	필	89	1	11	NULL	NULL	NULL	NULL	NULL	NULL	KSY2	List1	NULL	NULL	NULL	NULL	NULL	NULL	NULL	NULL	NULL	0	{/}	0	7	62789	0	z	370
좌우반구com(split BVF)_3	42	1	<?xml version="1.0"?>\n<Clock xmlns:dt="urn:schemas-microsoft-com:datatypes"><Description dt:dt="string">E-Prime Primary Realtime Clock</Description><StartTime><Timestamp dt:dt="int">0</Timestamp><DateUtc dt:dt="string">2021-06-23T05:43:29Z</DateUtc></StartTime><FrequencyChanges><FrequencyChange><Frequency dt:dt="r8">2699990000</Frequency><Timestamp dt:dt="r8">1.83765891148516E+15</Timestamp><Cur…	좌우반구com(split BVF)_3-042-1	75.027	1.0.0.167	1	1852861268	Professional	2.0.10.242	2.0.10.353	06-23-2021	2021-06-23 오전 5:43:30	14:43:30	2.0.10.248	332	1	z	절감	절	감	NULL	NULL	NULL	NULL	NULL	NULL	36	1	68	KSY	List3	0		0	0	1040559	186		0	0	1	z	0	6	1040745	0	z	419
좌우반구com(split BVF)_3	42	1	<?xml version="1.0"?>\n<Clock xmlns:dt="urn:schemas-microsoft-com:datatypes"><Description dt:dt="string">E-Prime Primary Realtime Clock</Description><StartTime><Timestamp dt:dt="int">0</Timestamp><DateUtc dt:dt="string">2021-06-23T05:43:29Z</DateUtc></StartTime><FrequencyChanges><FrequencyChange><Frequency dt:dt="r8">2699990000</Frequency><Timestamp dt:dt="r8">1.83765891148516E+15</Timestamp><Cur…	좌우반구com(split BVF)_3-042-1	75.027	1.0.0.167	1	1852861268	Professional	2.0.10.242	2.0.10.353	06-23-2021	2021-06-23 오전 5:43:30	14:43:30	2.0.10.248	77	2	{/}	절보	절	보	43	1	77	NULL	NULL	NULL	NULL	NULL	NULL	KSY	List1	0		0	0	240632	186		0	0	1	{/}	0	6	240818	0	{/}	474
좌우반구com(split BVF)_3	42	1	<?xml version="1.0"?>\n<Clock xmlns:dt="urn:schemas-microsoft-com:datatypes"><Description dt:dt="string">E-Prime Primary Realtime Clock</Description><StartTime><Timestamp dt:dt="int">0</Timestamp><DateUtc dt:dt="string">2021-06-23T05:43:29Z</DateUtc></StartTime><FrequencyChanges><FrequencyChange><Frequency dt:dt="r8">2699990000</Frequency><Timestamp dt:dt="r8">1.83765891148516E+15</Timestamp><Cur…	좌우반구com(split BVF)_3-042-1	75.027	1.0.0.167	1	1852861268	Professional	2.0.10.242	2.0.10.353	06-23-2021	2021-06-23 오전 5:43:30	14:43:30	2.0.10.248	177	2	{/}	절속	절	속	NULL	NULL	NULL	107	1	45	NULL	NULL	NULL	KSY	List2	0		1	-1	566208	187		0	0	1	{/}	0	7	566395	0	{/}	506
좌우반구com(split BVF)_3	42	1	<?xml version="1.0"?>\n<Clock xmlns:dt="urn:schemas-microsoft-com:datatypes"><Description dt:dt="string">E-Prime Primary Realtime Clock</Description><StartTime><Timestamp dt:dt="int">0</Timestamp><DateUtc dt:dt="string">2021-06-23T05:43:29Z</DateUtc></StartTime><FrequencyChanges><FrequencyChange><Frequency dt:dt="r8">2699990000</Frequency><Timestamp dt:dt="r8">1.83765891148516E+15</Timestamp><Cur…	좌우반구com(split BVF)_3-042-1	75.027	1.0.0.167	1	1852861268	Professional	2.0.10.242	2.0.10.353	06-23-2021	2021-06-23 오전 5:43:30	14:43:30	2.0.10.248	174	1	z	절차	절	차	NULL	NULL	NULL	25	1	42	NULL	NULL	NULL	KSY	List2	0		1	-1	557931	187		0	0	1	z	0	7	558118	0	z	775
좌우반구com(split BVF)_3	42	1	<?xml version="1.0"?>\n<Clock xmlns:dt="urn:schemas-microsoft-com:datatypes"><Description dt:dt="string">E-Prime Primary Realtime Clock</Description><StartTime><Timestamp dt:dt="int">0</Timestamp><DateUtc dt:dt="string">2021-06-23T05:43:29Z</DateUtc></StartTime><FrequencyChanges><FrequencyChange><Frequency dt:dt="r8">2699990000</Frequency><Timestamp dt:dt="r8">1.83765891148516E+15</Timestamp><Cur…	좌우반구com(split BVF)_3-042-1	75.027	1.0.0.167	1	1852861268	Professional	2.0.10.242	2.0.10.353	06-23-2021	2021-06-23 오전 5:43:30	14:43:30	2.0.10.248	353	1	z	정도	정	도	NULL	NULL	NULL	NULL	NULL	NULL	27	1	89	KSY	List3	0		1	-1	1098924	187		0	0	1	z	0	7	1099111	0	z	291
좌우반구com(split BVF)_3	42	1	<?xml version="1.0"?>\n<Clock xmlns:dt="urn:schemas-microsoft-com:datatypes"><Description dt:dt="string">E-Prime Primary Realtime Clock</Description><StartTime><Timestamp dt:dt="int">0</Timestamp><DateUtc dt:dt="string">2021-06-23T05:43:29Z</DateUtc></StartTime><FrequencyChanges><FrequencyChange><Frequency dt:dt="r8">2699990000</Frequency><Timestamp dt:dt="r8">1.83765891148516E+15</Timestamp><Cur…	좌우반구com(split BVF)_3-042-1	75.027	1.0.0.167	1	1852861268	Professional	2.0.10.242	2.0.10.353	06-23-2021	2021-06-23 오전 5:43:30	14:43:30	2.0.10.248	32	1	z	정오	정	오	103	1	32	NULL	NULL	NULL	NULL	NULL	NULL	KSY	List1	0		0	0	119902	186		0	0	1	z	0	6	120088	0	z	310
좌우반구com(split BVF)_3	42	1	<?xml version="1.0"?>\n<Clock xmlns:dt="urn:schemas-microsoft-com:datatypes"><Description dt:dt="string">E-Prime Primary Realtime Clock</Description><StartTime><Timestamp dt:dt="int">0</Timestamp><DateUtc dt:dt="string">2021-06-23T05:43:29Z</DateUtc></StartTime><FrequencyChanges><FrequencyChange><Frequency dt:dt="r8">2699990000</Frequency><Timestamp dt:dt="r8">1.83765891148516E+15</Timestamp><Cur…	좌우반구com(split BVF)_3-042-1	75.027	1.0.0.167	1	1852861268	Professional	2.0.10.242	2.0.10.353	06-23-2021	2021-06-23 오전 5:43:30	14:43:30	2.0.10.248	275	1	z	정책	정	책	NULL	NULL	NULL	NULL	NULL	NULL	8	1	11	KSY	List3	0		0	0	889613	186		0	0	1	z	0	6	889799	0	z	400
좌우반구com(split BVF)_3	42	1	<?xml version="1.0"?>\n<Clock xmlns:dt="urn:schemas-microsoft-com:datatypes"><Description dt:dt="string">E-Prime Primary Realtime Clock</Description><StartTime><Timestamp dt:dt="int">0</Timestamp><DateUtc dt:dt="string">2021-06-23T05:43:29Z</DateUtc></StartTime><FrequencyChanges><FrequencyChange><Frequency dt:dt="r8">2699990000</Frequency><Timestamp dt:dt="r8">1.83765891148516E+15</Timestamp><Cur…	좌우반구com(split BVF)_3-042-1	75.027	1.0.0.167	1	1852861268	Professional	2.0.10.242	2.0.10.353	06-23-2021	2021-06-23 오전 5:43:30	14:43:30	2.0.10.248	142	2	{/}	제경	제	경	NULL	NULL	NULL	40	1	10	NULL	NULL	NULL	KSY3	List2	NULL	NULL	NULL	NULL	NULL	NULL	NULL	NULL	NULL	1	{/}	0	7	473575	0	{/}	632
좌우반구com(split BVF)_3	42	1	<?xml version="1.0"?>\n<Clock xmlns:dt="urn:schemas-microsoft-com:datatypes"><Description dt:dt="string">E-Prime Primary Realtime Clock</Description><StartTime><Timestamp dt:dt="int">0</Timestamp><DateUtc dt:dt="string">2021-06-23T05:43:29Z</DateUtc></StartTime><FrequencyChanges><FrequencyChange><Frequency dt:dt="r8">2699990000</Frequency><Timestamp dt:dt="r8">1.83765891148516E+15</Timestamp><Cur…	좌우반구com(split BVF)_3-042-1	75.027	1.0.0.167	1	1852861268	Professional	2.0.10.242	2.0.10.353	06-23-2021	2021-06-23 오전 5:43:30	14:43:30	2.0.10.248	259	1	z	제도	제	도	NULL	NULL	NULL	127	1	127	NULL	NULL	NULL	KSY	List2	0		0	0	791115	186		0	0	0	z	0	6	791301	0	{/}	492
좌우반구com(split BVF)_3	42	1	<?xml version="1.0"?>\n<Clock xmlns:dt="urn:schemas-microsoft-com:datatypes"><Description dt:dt="string">E-Prime Primary Realtime Clock</Description><StartTime><Timestamp dt:dt="int">0</Timestamp><DateUtc dt:dt="string">2021-06-23T05:43:29Z</DateUtc></StartTime><FrequencyChanges><FrequencyChange><Frequency dt:dt="r8">2699990000</Frequency><Timestamp dt:dt="r8">1.83765891148516E+15</Timestamp><Cur…	좌우반구com(split BVF)_3-042-1	75.027	1.0.0.167	1	1852861268	Professional	2.0.10.242	2.0.10.353	06-23-2021	2021-06-23 오전 5:43:30	14:43:30	2.0.10.248	355	2	{/}	제란	제	란	NULL	NULL	NULL	NULL	NULL	NULL	130	1	91	KSY2	List3	NULL	NULL	NULL	NULL	NULL	NULL	NULL	NULL	NULL	1	{/}	0	7	1104229	0	{/}	565
좌우반구com(split BVF)_3	42	1	<?xml version="1.0"?>\n<Clock xmlns:dt="urn:schemas-microsoft-com:datatypes"><Description dt:dt="string">E-Prime Primary Realtime Clock</Description><StartTime><Timestamp dt:dt="int">0</Timestamp><DateUtc dt:dt="string">2021-06-23T05:43:29Z</DateUtc></StartTime><FrequencyChanges><FrequencyChange><Frequency dt:dt="r8">2699990000</Frequency><Timestamp dt:dt="r8">1.83765891148516E+15</Timestamp><Cur…	좌우반구com(split BVF)_3-042-1	75.027	1.0.0.167	1	1852861268	Professional	2.0.10.242	2.0.10.353	06-23-2021	2021-06-23 오전 5:43:30	14:43:30	2.0.10.248	122	1	z	제안	제	안	26	1	122	NULL	NULL	NULL	NULL	NULL	NULL	KSY	List1	0		0	-1	365840	187		0	0	1	z	0	7	366027	0	z	262
좌우반구com(split BVF)_3	42	1	<?xml version="1.0"?>\n<Clock xmlns:dt="urn:schemas-microsoft-com:datatypes"><Description dt:dt="string">E-Prime Primary Realtime Clock</Description><StartTime><Timestamp dt:dt="int">0</Timestamp><DateUtc dt:dt="string">2021-06-23T05:43:29Z</DateUtc></StartTime><FrequencyChanges><FrequencyChange><Frequency dt:dt="r8">2699990000</Frequency><Timestamp dt:dt="r8">1.83765891148516E+15</Timestamp><Cur…	좌우반구com(split BVF)_3-042-1	75.027	1.0.0.167	1	1852861268	Professional	2.0.10.242	2.0.10.353	06-23-2021	2021-06-23 오전 5:43:30	14:43:30	2.0.10.248	333	1	z	제품	제	품	NULL	NULL	NULL	NULL	NULL	NULL	38	1	69	KSY	List3	0		1	-1	1043184	187		0	0	1	z	0	7	1043371	0	z	304
좌우반구com(split BVF)_3	42	1	<?xml version="1.0"?>\n<Clock xmlns:dt="urn:schemas-microsoft-com:datatypes"><Description dt:dt="string">E-Prime Primary Realtime Clock</Description><StartTime><Timestamp dt:dt="int">0</Timestamp><DateUtc dt:dt="string">2021-06-23T05:43:29Z</DateUtc></StartTime><FrequencyChanges><FrequencyChange><Frequency dt:dt="r8">2699990000</Frequency><Timestamp dt:dt="r8">1.83765891148516E+15</Timestamp><Cur…	좌우반구com(split BVF)_3-042-1	75.027	1.0.0.167	1	1852861268	Professional	2.0.10.242	2.0.10.353	06-23-2021	2021-06-23 오전 5:43:30	14:43:30	2.0.10.248	279	1	z	조건	조	건	NULL	NULL	NULL	NULL	NULL	NULL	116	1	15	KSY	List3	0		0	-1	900009	186		0	0	1	z	1	6	900195	0	z	339
좌우반구com(split BVF)_3	42	1	<?xml version="1.0"?>\n<Clock xmlns:dt="urn:schemas-microsoft-com:datatypes"><Description dt:dt="string">E-Prime Primary Realtime Clock</Description><StartTime><Timestamp dt:dt="int">0</Timestamp><DateUtc dt:dt="string">2021-06-23T05:43:29Z</DateUtc></StartTime><FrequencyChanges><FrequencyChange><Frequency dt:dt="r8">2699990000</Frequency><Timestamp dt:dt="r8">1.83765891148516E+15</Timestamp><Cur…	좌우반구com(split BVF)_3-042-1	75.027	1.0.0.167	1	1852861268	Professional	2.0.10.242	2.0.10.353	06-23-2021	2021-06-23 오전 5:43:30	14:43:30	2.0.10.248	396	1	z	조례	조	례	NULL	NULL	NULL	NULL	NULL	NULL	68	1	132	KSY	List3	0		0	-1	1214763	186		0	0	1	z	1	6	1214949	0	z	475
좌우반구com(split BVF)_3	42	1	<?xml version="1.0"?>\n<Clock xmlns:dt="urn:schemas-microsoft-com:datatypes"><Description dt:dt="string">E-Prime Primary Realtime Clock</Description><StartTime><Timestamp dt:dt="int">0</Timestamp><DateUtc dt:dt="string">2021-06-23T05:43:29Z</DateUtc></StartTime><FrequencyChanges><FrequencyChange><Frequency dt:dt="r8">2699990000</Frequency><Timestamp dt:dt="r8">1.83765891148516E+15</Timestamp><Cur…	좌우반구com(split BVF)_3-042-1	75.027	1.0.0.167	1	1852861268	Professional	2.0.10.242	2.0.10.353	06-23-2021	2021-06-23 오전 5:43:30	14:43:30	2.0.10.248	315	1	z	조직	조	직	NULL	NULL	NULL	NULL	NULL	NULL	30	1	51	KSY	List3	0		0	-1	995428	187		0	0	1	z	0	7	995615	0	z	541
좌우반구com(split BVF)_3	42	1	<?xml version="1.0"?>\n<Clock xmlns:dt="urn:schemas-microsoft-com:datatypes"><Description dt:dt="string">E-Prime Primary Realtime Clock</Description><StartTime><Timestamp dt:dt="int">0</Timestamp><DateUtc dt:dt="string">2021-06-23T05:43:29Z</DateUtc></StartTime><FrequencyChanges><FrequencyChange><Frequency dt:dt="r8">2699990000</Frequency><Timestamp dt:dt="r8">1.83765891148516E+15</Timestamp><Cur…	좌우반구com(split BVF)_3-042-1	75.027	1.0.0.167	1	1852861268	Professional	2.0.10.242	2.0.10.353	06-23-2021	2021-06-23 오전 5:43:30	14:43:30	2.0.10.248	389	1	z	종류	종	류	NULL	NULL	NULL	NULL	NULL	NULL	114	1	125	KSY	List3	0		0	-1	1196569	187		0	0	1	z	0	7	1196756	0	z	468
좌우반구com(split BVF)_3	42	1	<?xml version="1.0"?>\n<Clock xmlns:dt="urn:schemas-microsoft-com:datatypes"><Description dt:dt="string">E-Prime Primary Realtime Clock</Description><StartTime><Timestamp dt:dt="int">0</Timestamp><DateUtc dt:dt="string">2021-06-23T05:43:29Z</DateUtc></StartTime><FrequencyChanges><FrequencyChange><Frequency dt:dt="r8">2699990000</Frequency><Timestamp dt:dt="r8">1.83765891148516E+15</Timestamp><Cur…	좌우반구com(split BVF)_3-042-1	75.027	1.0.0.167	1	1852861268	Professional	2.0.10.242	2.0.10.353	06-23-2021	2021-06-23 오전 5:43:30	14:43:30	2.0.10.248	368	2	{/}	종백	종	백	NULL	NULL	NULL	NULL	NULL	NULL	74	1	104	KSY3	List3	NULL	NULL	NULL	NULL	NULL	NULL	NULL	NULL	NULL	1	{/}	0	7	1140683	0	{/}	551
좌우반구com(split BVF)_3	42	1	<?xml version="1.0"?>\n<Clock xmlns:dt="urn:schemas-microsoft-com:datatypes"><Description dt:dt="string">E-Prime Primary Realtime Clock</Description><StartTime><Timestamp dt:dt="int">0</Timestamp><DateUtc dt:dt="string">2021-06-23T05:43:29Z</DateUtc></StartTime><FrequencyChanges><FrequencyChange><Frequency dt:dt="r8">2699990000</Frequency><Timestamp dt:dt="r8">1.83765891148516E+15</Timestamp><Cur…	좌우반구com(split BVF)_3-042-1	75.027	1.0.0.167	1	1852861268	Professional	2.0.10.242	2.0.10.353	06-23-2021	2021-06-23 오전 5:43:30	14:43:30	2.0.10.248	214	2	{/}	죽거	죽	거	NULL	NULL	NULL	112	1	82	NULL	NULL	NULL	KSY	List2	0		0	0	667999	186		0	0	1	{/}	1	6	668185	0	{/}	402
좌우반구com(split BVF)_3	42	1	<?xml version="1.0"?>\n<Clock xmlns:dt="urn:schemas-microsoft-com:datatypes"><Description dt:dt="string">E-Prime Primary Realtime Clock</Description><StartTime><Timestamp dt:dt="int">0</Timestamp><DateUtc dt:dt="string">2021-06-23T05:43:29Z</DateUtc></StartTime><FrequencyChanges><FrequencyChange><Frequency dt:dt="r8">2699990000</Frequency><Timestamp dt:dt="r8">1.83765891148516E+15</Timestamp><Cur…	좌우반구com(split BVF)_3-042-1	75.027	1.0.0.167	1	1852861268	Professional	2.0.10.242	2.0.10.353	06-23-2021	2021-06-23 오전 5:43:30	14:43:30	2.0.10.248	135	1	z	죽음	죽	음	NULL	NULL	NULL	97	1	3	NULL	NULL	NULL	KSY	List2	0		1	-1	455541	187		0	0	1	z	0	7	455728	0	z	271
좌우반구com(split BVF)_3	42	1	<?xml version="1.0"?>\n<Clock xmlns:dt="urn:schemas-microsoft-com:datatypes"><Description dt:dt="string">E-Prime Primary Realtime Clock</Description><StartTime><Timestamp dt:dt="int">0</Timestamp><DateUtc dt:dt="string">2021-06-23T05:43:29Z</DateUtc></StartTime><FrequencyChanges><FrequencyChange><Frequency dt:dt="r8">2699990000</Frequency><Timestamp dt:dt="r8">1.83765891148516E+15</Timestamp><Cur…	좌우반구com(split BVF)_3-042-1	75.027	1.0.0.167	1	1852861268	Professional	2.0.10.242	2.0.10.353	06-23-2021	2021-06-23 오전 5:43:30	14:43:30	2.0.10.248	229	1	z	준거	준	거	NULL	NULL	NULL	61	1	97	NULL	NULL	NULL	KSY	List2	0		0	0	707225	186		0	0	0	z	0	6	707411	0	{/}	1151
좌우반구com(split BVF)_3	42	1	<?xml version="1.0"?>\n<Clock xmlns:dt="urn:schemas-microsoft-com:datatypes"><Description dt:dt="string">E-Prime Primary Realtime Clock</Description><StartTime><Timestamp dt:dt="int">0</Timestamp><DateUtc dt:dt="string">2021-06-23T05:43:29Z</DateUtc></StartTime><FrequencyChanges><FrequencyChange><Frequency dt:dt="r8">2699990000</Frequency><Timestamp dt:dt="r8">1.83765891148516E+15</Timestamp><Cur…	좌우반구com(split BVF)_3-042-1	75.027	1.0.0.167	1	1852861268	Professional	2.0.10.242	2.0.10.353	06-23-2021	2021-06-23 오전 5:43:30	14:43:30	2.0.10.248	277	2	{/}	증력	증	력	NULL	NULL	NULL	NULL	NULL	NULL	35	1	13	KSY3	List3	NULL	NULL	NULL	NULL	NULL	NULL	NULL	NULL	NULL	1	{/}	0	7	894984	0	{/}	406
좌우반구com(split BVF)_3	42	1	<?xml version="1.0"?>\n<Clock xmlns:dt="urn:schemas-microsoft-com:datatypes"><Description dt:dt="string">E-Prime Primary Realtime Clock</Description><StartTime><Timestamp dt:dt="int">0</Timestamp><DateUtc dt:dt="string">2021-06-23T05:43:29Z</DateUtc></StartTime><FrequencyChanges><FrequencyChange><Frequency dt:dt="r8">2699990000</Frequency><Timestamp dt:dt="r8">1.83765891148516E+15</Timestamp><Cur…	좌우반구com(split BVF)_3-042-1	75.027	1.0.0.167	1	1852861268	Professional	2.0.10.242	2.0.10.353	06-23-2021	2021-06-23 오전 5:43:30	14:43:30	2.0.10.248	338	1	z	증인	증	인	NULL	NULL	NULL	NULL	NULL	NULL	78	1	74	KSY	List3	0		1	-1	1056126	187		0	0	1	z	0	7	1056313	0	z	468
좌우반구com(split BVF)_3	42	1	<?xml version="1.0"?>\n<Clock xmlns:dt="urn:schemas-microsoft-com:datatypes"><Description dt:dt="string">E-Prime Primary Realtime Clock</Description><StartTime><Timestamp dt:dt="int">0</Timestamp><DateUtc dt:dt="string">2021-06-23T05:43:29Z</DateUtc></StartTime><FrequencyChanges><FrequencyChange><Frequency dt:dt="r8">2699990000</Frequency><Timestamp dt:dt="r8">1.83765891148516E+15</Timestamp><Cur…	좌우반구com(split BVF)_3-042-1	75.027	1.0.0.167	1	1852861268	Professional	2.0.10.242	2.0.10.353	06-23-2021	2021-06-23 오전 5:43:30	14:43:30	2.0.10.248	261	2	{/}	지님	지	님	NULL	NULL	NULL	44	1	129	NULL	NULL	NULL	KSY3	List2	NULL	NULL	NULL	NULL	NULL	NULL	NULL	NULL	NULL	1	{/}	0	7	796566	0	{/}	474
좌우반구com(split BVF)_3	42	1	<?xml version="1.0"?>\n<Clock xmlns:dt="urn:schemas-microsoft-com:datatypes"><Description dt:dt="string">E-Prime Primary Realtime Clock</Description><StartTime><Timestamp dt:dt="int">0</Timestamp><DateUtc dt:dt="string">2021-06-23T05:43:29Z</DateUtc></StartTime><FrequencyChanges><FrequencyChange><Frequency dt:dt="r8">2699990000</Frequency><Timestamp dt:dt="r8">1.83765891148516E+15</Timestamp><Cur…	좌우반구com(split BVF)_3-042-1	75.027	1.0.0.167	1	1852861268	Professional	2.0.10.242	2.0.10.353	06-23-2021	2021-06-23 오전 5:43:30	14:43:30	2.0.10.248	289	1	z	지적	지	적	NULL	NULL	NULL	NULL	NULL	NULL	21	1	25	KSY	List3	0		0	0	926613	186		0	0	1	z	1	6	926799	0	z	255
좌우반구com(split BVF)_3	42	1	<?xml version="1.0"?>\n<Clock xmlns:dt="urn:schemas-microsoft-com:datatypes"><Description dt:dt="string">E-Prime Primary Realtime Clock</Description><StartTime><Timestamp dt:dt="int">0</Timestamp><DateUtc dt:dt="string">2021-06-23T05:43:29Z</DateUtc></StartTime><FrequencyChanges><FrequencyChange><Frequency dt:dt="r8">2699990000</Frequency><Timestamp dt:dt="r8">1.83765891148516E+15</Timestamp><Cur…	좌우반구com(split BVF)_3-042-1	75.027	1.0.0.167	1	1852861268	Professional	2.0.10.242	2.0.10.353	06-23-2021	2021-06-23 오전 5:43:30	14:43:30	2.0.10.248	287	1	z	지표	지	표	NULL	NULL	NULL	NULL	NULL	NULL	118	1	23	KSY	List3	0		0	-1	921348	186		0	0	1	z	1	6	921534	0	z	536
좌우반구com(split BVF)_3	42	1	<?xml version="1.0"?>\n<Clock xmlns:dt="urn:schemas-microsoft-com:datatypes"><Description dt:dt="string">E-Prime Primary Realtime Clock</Description><StartTime><Timestamp dt:dt="int">0</Timestamp><DateUtc dt:dt="string">2021-06-23T05:43:29Z</DateUtc></StartTime><FrequencyChanges><FrequencyChange><Frequency dt:dt="r8">2699990000</Frequency><Timestamp dt:dt="r8">1.83765891148516E+15</Timestamp><Cur…	좌우반구com(split BVF)_3-042-1	75.027	1.0.0.167	1	1852861268	Professional	2.0.10.242	2.0.10.353	06-23-2021	2021-06-23 오전 5:43:30	14:43:30	2.0.10.248	186	1	z	지혜	지	혜	NULL	NULL	NULL	122	1	54	NULL	NULL	NULL	KSY	List2	0		0	0	591573	186		0	0	1	z	0	6	591759	0	z	334
좌우반구com(split BVF)_3	42	1	<?xml version="1.0"?>\n<Clock xmlns:dt="urn:schemas-microsoft-com:datatypes"><Description dt:dt="string">E-Prime Primary Realtime Clock</Description><StartTime><Timestamp dt:dt="int">0</Timestamp><DateUtc dt:dt="string">2021-06-23T05:43:29Z</DateUtc></StartTime><FrequencyChanges><FrequencyChange><Frequency dt:dt="r8">2699990000</Frequency><Timestamp dt:dt="r8">1.83765891148516E+15</Timestamp><Cur…	좌우반구com(split BVF)_3-042-1	75.027	1.0.0.167	1	1852861268	Professional	2.0.10.242	2.0.10.353	06-23-2021	2021-06-23 오전 5:43:30	14:43:30	2.0.10.248	199	2	{/}	직매	직	매	NULL	NULL	NULL	87	1	67	NULL	NULL	NULL	KSY	List2	0		0	-1	627946	187		0	0	0	{/}	0	7	628133	0	z	727
좌우반구com(split BVF)_3	42	1	<?xml version="1.0"?>\n<Clock xmlns:dt="urn:schemas-microsoft-com:datatypes"><Description dt:dt="string">E-Prime Primary Realtime Clock</Description><StartTime><Timestamp dt:dt="int">0</Timestamp><DateUtc dt:dt="string">2021-06-23T05:43:29Z</DateUtc></StartTime><FrequencyChanges><FrequencyChange><Frequency dt:dt="r8">2699990000</Frequency><Timestamp dt:dt="r8">1.83765891148516E+15</Timestamp><Cur…	좌우반구com(split BVF)_3-042-1	75.027	1.0.0.167	1	1852861268	Professional	2.0.10.242	2.0.10.353	06-23-2021	2021-06-23 오전 5:43:30	14:43:30	2.0.10.248	54	1	z	직장	직	장	72	1	54	NULL	NULL	NULL	NULL	NULL	NULL	KSY	List1	0		0	-1	177801	186		0	0	1	z	1	6	177987	0	z	394
좌우반구com(split BVF)_3	42	1	<?xml version="1.0"?>\n<Clock xmlns:dt="urn:schemas-microsoft-com:datatypes"><Description dt:dt="string">E-Prime Primary Realtime Clock</Description><StartTime><Timestamp dt:dt="int">0</Timestamp><DateUtc dt:dt="string">2021-06-23T05:43:29Z</DateUtc></StartTime><FrequencyChanges><FrequencyChange><Frequency dt:dt="r8">2699990000</Frequency><Timestamp dt:dt="r8">1.83765891148516E+15</Timestamp><Cur…	좌우반구com(split BVF)_3-042-1	75.027	1.0.0.167	1	1852861268	Professional	2.0.10.242	2.0.10.353	06-23-2021	2021-06-23 오전 5:43:30	14:43:30	2.0.10.248	85	2	{/}	진회	진	회	1	1	85	NULL	NULL	NULL	NULL	NULL	NULL	KSY3	List1	NULL	NULL	NULL	NULL	NULL	NULL	NULL	NULL	NULL	0	{/}	0	6	261584	0	z	931
좌우반구com(split BVF)_3	42	1	<?xml version="1.0"?>\n<Clock xmlns:dt="urn:schemas-microsoft-com:datatypes"><Description dt:dt="string">E-Prime Primary Realtime Clock</Description><StartTime><Timestamp dt:dt="int">0</Timestamp><DateUtc dt:dt="string">2021-06-23T05:43:29Z</DateUtc></StartTime><FrequencyChanges><FrequencyChange><Frequency dt:dt="r8">2699990000</Frequency><Timestamp dt:dt="r8">1.83765891148516E+15</Timestamp><Cur…	좌우반구com(split BVF)_3-042-1	75.027	1.0.0.167	1	1852861268	Professional	2.0.10.242	2.0.10.353	06-23-2021	2021-06-23 오전 5:43:30	14:43:30	2.0.10.248	325	1	z	질서	질	서	NULL	NULL	NULL	NULL	NULL	NULL	22	1	61	KSY	List3	0		0	-1	1022032	186		0	0	1	z	1	6	1022218	0	z	330
좌우반구com(split BVF)_3	42	1	<?xml version="1.0"?>\n<Clock xmlns:dt="urn:schemas-microsoft-com:datatypes"><Description dt:dt="string">E-Prime Primary Realtime Clock</Description><StartTime><Timestamp dt:dt="int">0</Timestamp><DateUtc dt:dt="string">2021-06-23T05:43:29Z</DateUtc></StartTime><FrequencyChanges><FrequencyChange><Frequency dt:dt="r8">2699990000</Frequency><Timestamp dt:dt="r8">1.83765891148516E+15</Timestamp><Cur…	좌우반구com(split BVF)_3-042-1	75.027	1.0.0.167	1	1852861268	Professional	2.0.10.242	2.0.10.353	06-23-2021	2021-06-23 오전 5:43:30	14:43:30	2.0.10.248	313	1	z	차량	차	량	NULL	NULL	NULL	NULL	NULL	NULL	96	1	49	KSY	List3	0		0	-1	989417	186		0	0	1	z	1	6	989603	0	z	386
좌우반구com(split BVF)_3	42	1	<?xml version="1.0"?>\n<Clock xmlns:dt="urn:schemas-microsoft-com:datatypes"><Description dt:dt="string">E-Prime Primary Realtime Clock</Description><StartTime><Timestamp dt:dt="int">0</Timestamp><DateUtc dt:dt="string">2021-06-23T05:43:29Z</DateUtc></StartTime><FrequencyChanges><FrequencyChange><Frequency dt:dt="r8">2699990000</Frequency><Timestamp dt:dt="r8">1.83765891148516E+15</Timestamp><Cur…	좌우반구com(split BVF)_3-042-1	75.027	1.0.0.167	1	1852861268	Professional	2.0.10.242	2.0.10.353	06-23-2021	2021-06-23 오전 5:43:30	14:43:30	2.0.10.248	98	1	z	차익	차	익	47	1	98	NULL	NULL	NULL	NULL	NULL	NULL	KSY	List1	0		0	-1	297918	186		0	0	1	z	1	6	298104	0	z	523
좌우반구com(split BVF)_3	42	1	<?xml version="1.0"?>\n<Clock xmlns:dt="urn:schemas-microsoft-com:datatypes"><Description dt:dt="string">E-Prime Primary Realtime Clock</Description><StartTime><Timestamp dt:dt="int">0</Timestamp><DateUtc dt:dt="string">2021-06-23T05:43:29Z</DateUtc></StartTime><FrequencyChanges><FrequencyChange><Frequency dt:dt="r8">2699990000</Frequency><Timestamp dt:dt="r8">1.83765891148516E+15</Timestamp><Cur…	좌우반구com(split BVF)_3-042-1	75.027	1.0.0.167	1	1852861268	Professional	2.0.10.242	2.0.10.353	06-23-2021	2021-06-23 오전 5:43:30	14:43:30	2.0.10.248	56	2	{/}	착반	착	반	30	1	56	NULL	NULL	NULL	NULL	NULL	NULL	KSY3	List1	NULL	NULL	NULL	NULL	NULL	NULL	NULL	NULL	NULL	0	{/}	0	7	183426	0	z	235
좌우반구com(split BVF)_3	42	1	<?xml version="1.0"?>\n<Clock xmlns:dt="urn:schemas-microsoft-com:datatypes"><Description dt:dt="string">E-Prime Primary Realtime Clock</Description><StartTime><Timestamp dt:dt="int">0</Timestamp><DateUtc dt:dt="string">2021-06-23T05:43:29Z</DateUtc></StartTime><FrequencyChanges><FrequencyChange><Frequency dt:dt="r8">2699990000</Frequency><Timestamp dt:dt="r8">1.83765891148516E+15</Timestamp><Cur…	좌우반구com(split BVF)_3-042-1	75.027	1.0.0.167	1	1852861268	Professional	2.0.10.242	2.0.10.353	06-23-2021	2021-06-23 오전 5:43:30	14:43:30	2.0.10.248	92	1	z	책임	책	임	112	1	92	NULL	NULL	NULL	NULL	NULL	NULL	KSY	List1	0		0	0	280991	186		0	0	1	z	0	6	281177	0	z	410
좌우반구com(split BVF)_3	42	1	<?xml version="1.0"?>\n<Clock xmlns:dt="urn:schemas-microsoft-com:datatypes"><Description dt:dt="string">E-Prime Primary Realtime Clock</Description><StartTime><Timestamp dt:dt="int">0</Timestamp><DateUtc dt:dt="string">2021-06-23T05:43:29Z</DateUtc></StartTime><FrequencyChanges><FrequencyChange><Frequency dt:dt="r8">2699990000</Frequency><Timestamp dt:dt="r8">1.83765891148516E+15</Timestamp><Cur…	좌우반구com(split BVF)_3-042-1	75.027	1.0.0.167	1	1852861268	Professional	2.0.10.242	2.0.10.353	06-23-2021	2021-06-23 오전 5:43:30	14:43:30	2.0.10.248	94	2	{/}	책희	책	희	104	1	94	NULL	NULL	NULL	NULL	NULL	NULL	KSY	List1	0		0	0	286589	186		0	0	1	{/}	0	6	286775	0	{/}	556
좌우반구com(split BVF)_3	42	1	<?xml version="1.0"?>\n<Clock xmlns:dt="urn:schemas-microsoft-com:datatypes"><Description dt:dt="string">E-Prime Primary Realtime Clock</Description><StartTime><Timestamp dt:dt="int">0</Timestamp><DateUtc dt:dt="string">2021-06-23T05:43:29Z</DateUtc></StartTime><FrequencyChanges><FrequencyChange><Frequency dt:dt="r8">2699990000</Frequency><Timestamp dt:dt="r8">1.83765891148516E+15</Timestamp><Cur…	좌우반구com(split BVF)_3-042-1	75.027	1.0.0.167	1	1852861268	Professional	2.0.10.242	2.0.10.353	06-23-2021	2021-06-23 오전 5:43:30	14:43:30	2.0.10.248	256	2	{/}	청휘	청	휘	NULL	NULL	NULL	1	1	124	NULL	NULL	NULL	KSY2	List2	NULL	NULL	NULL	NULL	NULL	NULL	NULL	NULL	NULL	1	{/}	0	7	783384	0	{/}	385
좌우반구com(split BVF)_3	42	1	<?xml version="1.0"?>\n<Clock xmlns:dt="urn:schemas-microsoft-com:datatypes"><Description dt:dt="string">E-Prime Primary Realtime Clock</Description><StartTime><Timestamp dt:dt="int">0</Timestamp><DateUtc dt:dt="string">2021-06-23T05:43:29Z</DateUtc></StartTime><FrequencyChanges><FrequencyChange><Frequency dt:dt="r8">2699990000</Frequency><Timestamp dt:dt="r8">1.83765891148516E+15</Timestamp><Cur…	좌우반구com(split BVF)_3-042-1	75.027	1.0.0.167	1	1852861268	Professional	2.0.10.242	2.0.10.353	06-23-2021	2021-06-23 오전 5:43:30	14:43:30	2.0.10.248	95	2	{/}	체행	체	행	3	1	95	NULL	NULL	NULL	NULL	NULL	NULL	KSY2	List1	NULL	NULL	NULL	NULL	NULL	NULL	NULL	NULL	NULL	1	{/}	0	6	289534	0	{/}	733
좌우반구com(split BVF)_3	42	1	<?xml version="1.0"?>\n<Clock xmlns:dt="urn:schemas-microsoft-com:datatypes"><Description dt:dt="string">E-Prime Primary Realtime Clock</Description><StartTime><Timestamp dt:dt="int">0</Timestamp><DateUtc dt:dt="string">2021-06-23T05:43:29Z</DateUtc></StartTime><FrequencyChanges><FrequencyChange><Frequency dt:dt="r8">2699990000</Frequency><Timestamp dt:dt="r8">1.83765891148516E+15</Timestamp><Cur…	좌우반구com(split BVF)_3-042-1	75.027	1.0.0.167	1	1852861268	Professional	2.0.10.242	2.0.10.353	06-23-2021	2021-06-23 오전 5:43:30	14:43:30	2.0.10.248	303	1	z	체험	체	험	NULL	NULL	NULL	NULL	NULL	NULL	61	1	39	KSY	List3	0		0	-1	962933	187		0	0	1	z	0	7	963120	0	z	469
좌우반구com(split BVF)_3	42	1	<?xml version="1.0"?>\n<Clock xmlns:dt="urn:schemas-microsoft-com:datatypes"><Description dt:dt="string">E-Prime Primary Realtime Clock</Description><StartTime><Timestamp dt:dt="int">0</Timestamp><DateUtc dt:dt="string">2021-06-23T05:43:29Z</DateUtc></StartTime><FrequencyChanges><FrequencyChange><Frequency dt:dt="r8">2699990000</Frequency><Timestamp dt:dt="r8">1.83765891148516E+15</Timestamp><Cur…	좌우반구com(split BVF)_3-042-1	75.027	1.0.0.167	1	1852861268	Professional	2.0.10.242	2.0.10.353	06-23-2021	2021-06-23 오전 5:43:30	14:43:30	2.0.10.248	316	1	z	최고	최	고	NULL	NULL	NULL	NULL	NULL	NULL	39	1	52	KSY	List3	0		0	0	998174	186		0	0	1	z	1	6	998360	0	z	388
좌우반구com(split BVF)_3	42	1	<?xml version="1.0"?>\n<Clock xmlns:dt="urn:schemas-microsoft-com:datatypes"><Description dt:dt="string">E-Prime Primary Realtime Clock</Description><StartTime><Timestamp dt:dt="int">0</Timestamp><DateUtc dt:dt="string">2021-06-23T05:43:29Z</DateUtc></StartTime><FrequencyChanges><FrequencyChange><Frequency dt:dt="r8">2699990000</Frequency><Timestamp dt:dt="r8">1.83765891148516E+15</Timestamp><Cur…	좌우반구com(split BVF)_3-042-1	75.027	1.0.0.167	1	1852861268	Professional	2.0.10.242	2.0.10.353	06-23-2021	2021-06-23 오전 5:43:30	14:43:30	2.0.10.248	189	2	{/}	최여	최	여	NULL	NULL	NULL	38	1	57	NULL	NULL	NULL	KSY2	List2	NULL	NULL	NULL	NULL	NULL	NULL	NULL	NULL	NULL	1	{/}	0	6	600156	0	{/}	592
좌우반구com(split BVF)_3	42	1	<?xml version="1.0"?>\n<Clock xmlns:dt="urn:schemas-microsoft-com:datatypes"><Description dt:dt="string">E-Prime Primary Realtime Clock</Description><StartTime><Timestamp dt:dt="int">0</Timestamp><DateUtc dt:dt="string">2021-06-23T05:43:29Z</DateUtc></StartTime><FrequencyChanges><FrequencyChange><Frequency dt:dt="r8">2699990000</Frequency><Timestamp dt:dt="r8">1.83765891148516E+15</Timestamp><Cur…	좌우반구com(split BVF)_3-042-1	75.027	1.0.0.167	1	1852861268	Professional	2.0.10.242	2.0.10.353	06-23-2021	2021-06-23 오전 5:43:30	14:43:30	2.0.10.248	137	2	{/}	최횟	최	횟	NULL	NULL	NULL	50	1	5	NULL	NULL	NULL	KSY2	List2	NULL	NULL	NULL	NULL	NULL	NULL	NULL	NULL	NULL	1	{/}	1	6	460606	0	{/}	435
좌우반구com(split BVF)_3	42	1	<?xml version="1.0"?>\n<Clock xmlns:dt="urn:schemas-microsoft-com:datatypes"><Description dt:dt="string">E-Prime Primary Realtime Clock</Description><StartTime><Timestamp dt:dt="int">0</Timestamp><DateUtc dt:dt="string">2021-06-23T05:43:29Z</DateUtc></StartTime><FrequencyChanges><FrequencyChange><Frequency dt:dt="r8">2699990000</Frequency><Timestamp dt:dt="r8">1.83765891148516E+15</Timestamp><Cur…	좌우반구com(split BVF)_3-042-1	75.027	1.0.0.167	1	1852861268	Professional	2.0.10.242	2.0.10.353	06-23-2021	2021-06-23 오전 5:43:30	14:43:30	2.0.10.248	190	2	{/}	축허	축	허	NULL	NULL	NULL	65	1	58	NULL	NULL	NULL	KSY3	List2	NULL	NULL	NULL	NULL	NULL	NULL	NULL	NULL	NULL	1	{/}	0	6	602955	0	{/}	561
좌우반구com(split BVF)_3	42	1	<?xml version="1.0"?>\n<Clock xmlns:dt="urn:schemas-microsoft-com:datatypes"><Description dt:dt="string">E-Prime Primary Realtime Clock</Description><StartTime><Timestamp dt:dt="int">0</Timestamp><DateUtc dt:dt="string">2021-06-23T05:43:29Z</DateUtc></StartTime><FrequencyChanges><FrequencyChange><Frequency dt:dt="r8">2699990000</Frequency><Timestamp dt:dt="r8">1.83765891148516E+15</Timestamp><Cur…	좌우반구com(split BVF)_3-042-1	75.027	1.0.0.167	1	1852861268	Professional	2.0.10.242	2.0.10.353	06-23-2021	2021-06-23 오전 5:43:30	14:43:30	2.0.10.248	179	2	{/}	축헤	축	헤	NULL	NULL	NULL	77	1	47	NULL	NULL	NULL	KSY3	List2	NULL	NULL	NULL	NULL	NULL	NULL	NULL	NULL	NULL	1	{/}	1	6	571726	0	{/}	711
좌우반구com(split BVF)_3	42	1	<?xml version="1.0"?>\n<Clock xmlns:dt="urn:schemas-microsoft-com:datatypes"><Description dt:dt="string">E-Prime Primary Realtime Clock</Description><StartTime><Timestamp dt:dt="int">0</Timestamp><DateUtc dt:dt="string">2021-06-23T05:43:29Z</DateUtc></StartTime><FrequencyChanges><FrequencyChange><Frequency dt:dt="r8">2699990000</Frequency><Timestamp dt:dt="r8">1.83765891148516E+15</Timestamp><Cur…	좌우반구com(split BVF)_3-042-1	75.027	1.0.0.167	1	1852861268	Professional	2.0.10.242	2.0.10.353	06-23-2021	2021-06-23 오전 5:43:30	14:43:30	2.0.10.248	305	2	{/}	축희	축	희	NULL	NULL	NULL	NULL	NULL	NULL	34	1	41	KSY	List3	0		0	0	968318	186		0	0	1	{/}	0	6	968504	0	{/}	405
좌우반구com(split BVF)_3	42	1	<?xml version="1.0"?>\n<Clock xmlns:dt="urn:schemas-microsoft-com:datatypes"><Description dt:dt="string">E-Prime Primary Realtime Clock</Description><StartTime><Timestamp dt:dt="int">0</Timestamp><DateUtc dt:dt="string">2021-06-23T05:43:29Z</DateUtc></StartTime><FrequencyChanges><FrequencyChange><Frequency dt:dt="r8">2699990000</Frequency><Timestamp dt:dt="r8">1.83765891148516E+15</Timestamp><Cur…	좌우반구com(split BVF)_3-042-1	75.027	1.0.0.167	1	1852861268	Professional	2.0.10.242	2.0.10.353	06-23-2021	2021-06-23 오전 5:43:30	14:43:30	2.0.10.248	151	2	{/}	측개	측	개	NULL	NULL	NULL	74	1	19	NULL	NULL	NULL	KSY3	List2	NULL	NULL	NULL	NULL	NULL	NULL	NULL	NULL	NULL	1	{/}	0	7	497260	0	{/}	379
좌우반구com(split BVF)_3	42	1	<?xml version="1.0"?>\n<Clock xmlns:dt="urn:schemas-microsoft-com:datatypes"><Description dt:dt="string">E-Prime Primary Realtime Clock</Description><StartTime><Timestamp dt:dt="int">0</Timestamp><DateUtc dt:dt="string">2021-06-23T05:43:29Z</DateUtc></StartTime><FrequencyChanges><FrequencyChange><Frequency dt:dt="r8">2699990000</Frequency><Timestamp dt:dt="r8">1.83765891148516E+15</Timestamp><Cur…	좌우반구com(split BVF)_3-042-1	75.027	1.0.0.167	1	1852861268	Professional	2.0.10.242	2.0.10.353	06-23-2021	2021-06-23 오전 5:43:30	14:43:30	2.0.10.248	227	1	z	치안	치	안	NULL	NULL	NULL	70	1	95	NULL	NULL	NULL	KSY	List2	0		1	-1	702066	187		0	0	1	z	0	7	702253	0	z	389
좌우반구com(split BVF)_3	42	1	<?xml version="1.0"?>\n<Clock xmlns:dt="urn:schemas-microsoft-com:datatypes"><Description dt:dt="string">E-Prime Primary Realtime Clock</Description><StartTime><Timestamp dt:dt="int">0</Timestamp><DateUtc dt:dt="string">2021-06-23T05:43:29Z</DateUtc></StartTime><FrequencyChanges><FrequencyChange><Frequency dt:dt="r8">2699990000</Frequency><Timestamp dt:dt="r8">1.83765891148516E+15</Timestamp><Cur…	좌우반구com(split BVF)_3-042-1	75.027	1.0.0.167	1	1852861268	Professional	2.0.10.242	2.0.10.353	06-23-2021	2021-06-23 오전 5:43:30	14:43:30	2.0.10.248	258	2	{/}	치책	치	책	NULL	NULL	NULL	111	1	126	NULL	NULL	NULL	KSY2	List2	NULL	NULL	NULL	NULL	NULL	NULL	NULL	NULL	NULL	1	{/}	1	6	788675	0	{/}	430
좌우반구com(split BVF)_3	42	1	<?xml version="1.0"?>\n<Clock xmlns:dt="urn:schemas-microsoft-com:datatypes"><Description dt:dt="string">E-Prime Primary Realtime Clock</Description><StartTime><Timestamp dt:dt="int">0</Timestamp><DateUtc dt:dt="string">2021-06-23T05:43:29Z</DateUtc></StartTime><FrequencyChanges><FrequencyChange><Frequency dt:dt="r8">2699990000</Frequency><Timestamp dt:dt="r8">1.83765891148516E+15</Timestamp><Cur…	좌우반구com(split BVF)_3-042-1	75.027	1.0.0.167	1	1852861268	Professional	2.0.10.242	2.0.10.353	06-23-2021	2021-06-23 오전 5:43:30	14:43:30	2.0.10.248	20	2	{/}	치향	치	향	40	1	20	NULL	NULL	NULL	NULL	NULL	NULL	KSY2	List1	NULL	NULL	NULL	NULL	NULL	NULL	NULL	NULL	NULL	1	{/}	0	7	86727	0	{/}	656
좌우반구com(split BVF)_3	42	1	<?xml version="1.0"?>\n<Clock xmlns:dt="urn:schemas-microsoft-com:datatypes"><Description dt:dt="string">E-Prime Primary Realtime Clock</Description><StartTime><Timestamp dt:dt="int">0</Timestamp><DateUtc dt:dt="string">2021-06-23T05:43:29Z</DateUtc></StartTime><FrequencyChanges><FrequencyChange><Frequency dt:dt="r8">2699990000</Frequency><Timestamp dt:dt="r8">1.83765891148516E+15</Timestamp><Cur…	좌우반구com(split BVF)_3-042-1	75.027	1.0.0.167	1	1852861268	Professional	2.0.10.242	2.0.10.353	06-23-2021	2021-06-23 오전 5:43:30	14:43:30	2.0.10.248	23	1	z	타격	타	격	119	1	23	NULL	NULL	NULL	NULL	NULL	NULL	KSY	List1	0		0	0	95404	186		0	0	1	z	1	6	95590	0	z	385
좌우반구com(split BVF)_3	42	1	<?xml version="1.0"?>\n<Clock xmlns:dt="urn:schemas-microsoft-com:datatypes"><Description dt:dt="string">E-Prime Primary Realtime Clock</Description><StartTime><Timestamp dt:dt="int">0</Timestamp><DateUtc dt:dt="string">2021-06-23T05:43:29Z</DateUtc></StartTime><FrequencyChanges><FrequencyChange><Frequency dt:dt="r8">2699990000</Frequency><Timestamp dt:dt="r8">1.83765891148516E+15</Timestamp><Cur…	좌우반구com(split BVF)_3-042-1	75.027	1.0.0.167	1	1852861268	Professional	2.0.10.242	2.0.10.353	06-23-2021	2021-06-23 오전 5:43:30	14:43:30	2.0.10.248	6	1	z	탈퇴	탈	퇴	65	1	6	NULL	NULL	NULL	NULL	NULL	NULL	KSY	List1	0		0	-1	49993	187		0	0	1	z	0	7	50180	0	z	307
좌우반구com(split BVF)_3	42	1	<?xml version="1.0"?>\n<Clock xmlns:dt="urn:schemas-microsoft-com:datatypes"><Description dt:dt="string">E-Prime Primary Realtime Clock</Description><StartTime><Timestamp dt:dt="int">0</Timestamp><DateUtc dt:dt="string">2021-06-23T05:43:29Z</DateUtc></StartTime><FrequencyChanges><FrequencyChange><Frequency dt:dt="r8">2699990000</Frequency><Timestamp dt:dt="r8">1.83765891148516E+15</Timestamp><Cur…	좌우반구com(split BVF)_3-042-1	75.027	1.0.0.167	1	1852861268	Professional	2.0.10.242	2.0.10.353	06-23-2021	2021-06-23 오전 5:43:30	14:43:30	2.0.10.248	250	2	{/}	태스	태	스	NULL	NULL	NULL	23	1	118	NULL	NULL	NULL	KSY2	List2	NULL	NULL	NULL	NULL	NULL	NULL	NULL	NULL	NULL	1	{/}	1	6	767016	0	{/}	465
좌우반구com(split BVF)_3	42	1	<?xml version="1.0"?>\n<Clock xmlns:dt="urn:schemas-microsoft-com:datatypes"><Description dt:dt="string">E-Prime Primary Realtime Clock</Description><StartTime><Timestamp dt:dt="int">0</Timestamp><DateUtc dt:dt="string">2021-06-23T05:43:29Z</DateUtc></StartTime><FrequencyChanges><FrequencyChange><Frequency dt:dt="r8">2699990000</Frequency><Timestamp dt:dt="r8">1.83765891148516E+15</Timestamp><Cur…	좌우반구com(split BVF)_3-042-1	75.027	1.0.0.167	1	1852861268	Professional	2.0.10.242	2.0.10.353	06-23-2021	2021-06-23 오전 5:43:30	14:43:30	2.0.10.248	260	1	z	택시	택	시	NULL	NULL	NULL	75	1	128	NULL	NULL	NULL	KSY	List2	0		0	-1	793807	186		0	0	1	z	1	6	793993	0	z	367
좌우반구com(split BVF)_3	42	1	<?xml version="1.0"?>\n<Clock xmlns:dt="urn:schemas-microsoft-com:datatypes"><Description dt:dt="string">E-Prime Primary Realtime Clock</Description><StartTime><Timestamp dt:dt="int">0</Timestamp><DateUtc dt:dt="string">2021-06-23T05:43:29Z</DateUtc></StartTime><FrequencyChanges><FrequencyChange><Frequency dt:dt="r8">2699990000</Frequency><Timestamp dt:dt="r8">1.83765891148516E+15</Timestamp><Cur…	좌우반구com(split BVF)_3-042-1	75.027	1.0.0.167	1	1852861268	Professional	2.0.10.242	2.0.10.353	06-23-2021	2021-06-23 오전 5:43:30	14:43:30	2.0.10.248	166	2	{/}	택정	택	정	NULL	NULL	NULL	9	1	34	NULL	NULL	NULL	KSY2	List2	NULL	NULL	NULL	NULL	NULL	NULL	NULL	NULL	NULL	1	{/}	0	7	536619	0	{/}	355
좌우반구com(split BVF)_3	42	1	<?xml version="1.0"?>\n<Clock xmlns:dt="urn:schemas-microsoft-com:datatypes"><Description dt:dt="string">E-Prime Primary Realtime Clock</Description><StartTime><Timestamp dt:dt="int">0</Timestamp><DateUtc dt:dt="string">2021-06-23T05:43:29Z</DateUtc></StartTime><FrequencyChanges><FrequencyChange><Frequency dt:dt="r8">2699990000</Frequency><Timestamp dt:dt="r8">1.83765891148516E+15</Timestamp><Cur…	좌우반구com(split BVF)_3-042-1	75.027	1.0.0.167	1	1852861268	Professional	2.0.10.242	2.0.10.353	06-23-2021	2021-06-23 오전 5:43:30	14:43:30	2.0.10.248	284	2	{/}	통락	통	락	NULL	NULL	NULL	NULL	NULL	NULL	17	1	20	KSY	List3	0		0	0	913831	186		0	0	0	{/}	0	6	914017	0	z	341
좌우반구com(split BVF)_3	42	1	<?xml version="1.0"?>\n<Clock xmlns:dt="urn:schemas-microsoft-com:datatypes"><Description dt:dt="string">E-Prime Primary Realtime Clock</Description><StartTime><Timestamp dt:dt="int">0</Timestamp><DateUtc dt:dt="string">2021-06-23T05:43:29Z</DateUtc></StartTime><FrequencyChanges><FrequencyChange><Frequency dt:dt="r8">2699990000</Frequency><Timestamp dt:dt="r8">1.83765891148516E+15</Timestamp><Cur…	좌우반구com(split BVF)_3-042-1	75.027	1.0.0.167	1	1852861268	Professional	2.0.10.242	2.0.10.353	06-23-2021	2021-06-23 오전 5:43:30	14:43:30	2.0.10.248	233	2	{/}	통록	통	록	NULL	NULL	NULL	14	1	101	NULL	NULL	NULL	KSY3	List2	NULL	NULL	NULL	NULL	NULL	NULL	NULL	NULL	NULL	1	{/}	0	7	720060	0	{/}	1134
좌우반구com(split BVF)_3	42	1	<?xml version="1.0"?>\n<Clock xmlns:dt="urn:schemas-microsoft-com:datatypes"><Description dt:dt="string">E-Prime Primary Realtime Clock</Description><StartTime><Timestamp dt:dt="int">0</Timestamp><DateUtc dt:dt="string">2021-06-23T05:43:29Z</DateUtc></StartTime><FrequencyChanges><FrequencyChange><Frequency dt:dt="r8">2699990000</Frequency><Timestamp dt:dt="r8">1.83765891148516E+15</Timestamp><Cur…	좌우반구com(split BVF)_3-042-1	75.027	1.0.0.167	1	1852861268	Professional	2.0.10.242	2.0.10.353	06-23-2021	2021-06-23 오전 5:43:30	14:43:30	2.0.10.248	377	2	{/}	통류	통	류	NULL	NULL	NULL	NULL	NULL	NULL	11	1	113	KSY3	List3	NULL	NULL	NULL	NULL	NULL	NULL	NULL	NULL	NULL	1	{/}	1	6	1165047	0	{/}	442
좌우반구com(split BVF)_3	42	1	<?xml version="1.0"?>\n<Clock xmlns:dt="urn:schemas-microsoft-com:datatypes"><Description dt:dt="string">E-Prime Primary Realtime Clock</Description><StartTime><Timestamp dt:dt="int">0</Timestamp><DateUtc dt:dt="string">2021-06-23T05:43:29Z</DateUtc></StartTime><FrequencyChanges><FrequencyChange><Frequency dt:dt="r8">2699990000</Frequency><Timestamp dt:dt="r8">1.83765891148516E+15</Timestamp><Cur…	좌우반구com(split BVF)_3-042-1	75.027	1.0.0.167	1	1852861268	Professional	2.0.10.242	2.0.10.353	06-23-2021	2021-06-23 오전 5:43:30	14:43:30	2.0.10.248	391	2	{/}	퇴착	퇴	착	NULL	NULL	NULL	NULL	NULL	NULL	115	1	127	KSY3	List3	NULL	NULL	NULL	NULL	NULL	NULL	NULL	NULL	NULL	0	{/}	0	7	1202021	0	z	483
좌우반구com(split BVF)_3	42	1	<?xml version="1.0"?>\n<Clock xmlns:dt="urn:schemas-microsoft-com:datatypes"><Description dt:dt="string">E-Prime Primary Realtime Clock</Description><StartTime><Timestamp dt:dt="int">0</Timestamp><DateUtc dt:dt="string">2021-06-23T05:43:29Z</DateUtc></StartTime><FrequencyChanges><FrequencyChange><Frequency dt:dt="r8">2699990000</Frequency><Timestamp dt:dt="r8">1.83765891148516E+15</Timestamp><Cur…	좌우반구com(split BVF)_3-042-1	75.027	1.0.0.167	1	1852861268	Professional	2.0.10.242	2.0.10.353	06-23-2021	2021-06-23 오전 5:43:30	14:43:30	2.0.10.248	57	1	z	판단	판	단	49	1	57	NULL	NULL	NULL	NULL	NULL	NULL	KSY	List1	0		0	-1	185678	187		0	0	1	z	0	7	185865	0	z	220
좌우반구com(split BVF)_3	42	1	<?xml version="1.0"?>\n<Clock xmlns:dt="urn:schemas-microsoft-com:datatypes"><Description dt:dt="string">E-Prime Primary Realtime Clock</Description><StartTime><Timestamp dt:dt="int">0</Timestamp><DateUtc dt:dt="string">2021-06-23T05:43:29Z</DateUtc></StartTime><FrequencyChanges><FrequencyChange><Frequency dt:dt="r8">2699990000</Frequency><Timestamp dt:dt="r8">1.83765891148516E+15</Timestamp><Cur…	좌우반구com(split BVF)_3-042-1	75.027	1.0.0.167	1	1852861268	Professional	2.0.10.242	2.0.10.353	06-23-2021	2021-06-23 오전 5:43:30	14:43:30	2.0.10.248	236	1	z	판매	판	매	NULL	NULL	NULL	64	1	104	NULL	NULL	NULL	KSY	List2	0		0	-1	728590	187		0	0	1	z	0	7	728777	0	z	361
좌우반구com(split BVF)_3	42	1	<?xml version="1.0"?>\n<Clock xmlns:dt="urn:schemas-microsoft-com:datatypes"><Description dt:dt="string">E-Prime Primary Realtime Clock</Description><StartTime><Timestamp dt:dt="int">0</Timestamp><DateUtc dt:dt="string">2021-06-23T05:43:29Z</DateUtc></StartTime><FrequencyChanges><FrequencyChange><Frequency dt:dt="r8">2699990000</Frequency><Timestamp dt:dt="r8">1.83765891148516E+15</Timestamp><Cur…	좌우반구com(split BVF)_3-042-1	75.027	1.0.0.167	1	1852861268	Professional	2.0.10.242	2.0.10.353	06-23-2021	2021-06-23 오전 5:43:30	14:43:30	2.0.10.248	283	1	z	표현	표	현	NULL	NULL	NULL	NULL	NULL	NULL	105	1	19	KSY	List3	0		1	-1	910738	187		0	0	0	z	0	7	910925	0	{/}	889
좌우반구com(split BVF)_3	42	1	<?xml version="1.0"?>\n<Clock xmlns:dt="urn:schemas-microsoft-com:datatypes"><Description dt:dt="string">E-Prime Primary Realtime Clock</Description><StartTime><Timestamp dt:dt="int">0</Timestamp><DateUtc dt:dt="string">2021-06-23T05:43:29Z</DateUtc></StartTime><FrequencyChanges><FrequencyChange><Frequency dt:dt="r8">2699990000</Frequency><Timestamp dt:dt="r8">1.83765891148516E+15</Timestamp><Cur…	좌우반구com(split BVF)_3-042-1	75.027	1.0.0.167	1	1852861268	Professional	2.0.10.242	2.0.10.353	06-23-2021	2021-06-23 오전 5:43:30	14:43:30	2.0.10.248	280	2	{/}	품결	품	결	NULL	NULL	NULL	NULL	NULL	NULL	127	1	16	KSY3	List3	NULL	NULL	NULL	NULL	NULL	NULL	NULL	NULL	NULL	1	{/}	0	6	902741	0	{/}	689
좌우반구com(split BVF)_3	42	1	<?xml version="1.0"?>\n<Clock xmlns:dt="urn:schemas-microsoft-com:datatypes"><Description dt:dt="string">E-Prime Primary Realtime Clock</Description><StartTime><Timestamp dt:dt="int">0</Timestamp><DateUtc dt:dt="string">2021-06-23T05:43:29Z</DateUtc></StartTime><FrequencyChanges><FrequencyChange><Frequency dt:dt="r8">2699990000</Frequency><Timestamp dt:dt="r8">1.83765891148516E+15</Timestamp><Cur…	좌우반구com(split BVF)_3-042-1	75.027	1.0.0.167	1	1852861268	Professional	2.0.10.242	2.0.10.353	06-23-2021	2021-06-23 오전 5:43:30	14:43:30	2.0.10.248	143	2	{/}	필관	필	관	NULL	NULL	NULL	5	1	11	NULL	NULL	NULL	KSY3	List2	NULL	NULL	NULL	NULL	NULL	NULL	NULL	NULL	NULL	1	{/}	0	7	476414	0	{/}	465
좌우반구com(split BVF)_3	42	1	<?xml version="1.0"?>\n<Clock xmlns:dt="urn:schemas-microsoft-com:datatypes"><Description dt:dt="string">E-Prime Primary Realtime Clock</Description><StartTime><Timestamp dt:dt="int">0</Timestamp><DateUtc dt:dt="string">2021-06-23T05:43:29Z</DateUtc></StartTime><FrequencyChanges><FrequencyChange><Frequency dt:dt="r8">2699990000</Frequency><Timestamp dt:dt="r8">1.83765891148516E+15</Timestamp><Cur…	좌우반구com(split BVF)_3-042-1	75.027	1.0.0.167	1	1852861268	Professional	2.0.10.242	2.0.10.353	06-23-2021	2021-06-23 오전 5:43:30	14:43:30	2.0.10.248	9	1	z	필수	필	수	99	1	9	NULL	NULL	NULL	NULL	NULL	NULL	KSY	List1	0		0	-1	57484	187		0	0	1	z	0	7	57671	0	z	328
좌우반구com(split BVF)_3	42	1	<?xml version="1.0"?>\n<Clock xmlns:dt="urn:schemas-microsoft-com:datatypes"><Description dt:dt="string">E-Prime Primary Realtime Clock</Description><StartTime><Timestamp dt:dt="int">0</Timestamp><DateUtc dt:dt="string">2021-06-23T05:43:29Z</DateUtc></StartTime><FrequencyChanges><FrequencyChange><Frequency dt:dt="r8">2699990000</Frequency><Timestamp dt:dt="r8">1.83765891148516E+15</Timestamp><Cur…	좌우반구com(split BVF)_3-042-1	75.027	1.0.0.167	1	1852861268	Professional	2.0.10.242	2.0.10.353	06-23-2021	2021-06-23 오전 5:43:30	14:43:30	2.0.10.248	321	1	z	핑계	핑	계	NULL	NULL	NULL	NULL	NULL	NULL	132	1	57	KSY	List3	0		1	-1	1011102	187		0	0	1	z	0	7	1011289	0	z	483
좌우반구com(split BVF)_3	42	1	<?xml version="1.0"?>\n<Clock xmlns:dt="urn:schemas-microsoft-com:datatypes"><Description dt:dt="string">E-Prime Primary Realtime Clock</Description><StartTime><Timestamp dt:dt="int">0</Timestamp><DateUtc dt:dt="string">2021-06-23T05:43:29Z</DateUtc></StartTime><FrequencyChanges><FrequencyChange><Frequency dt:dt="r8">2699990000</Frequency><Timestamp dt:dt="r8">1.83765891148516E+15</Timestamp><Cur…	좌우반구com(split BVF)_3-042-1	75.027	1.0.0.167	1	1852861268	Professional	2.0.10.242	2.0.10.353	06-23-2021	2021-06-23 오전 5:43:30	14:43:30	2.0.10.248	297	2	{/}	핑품	핑	품	NULL	NULL	NULL	NULL	NULL	NULL	13	1	33	KSY2	List3	NULL	NULL	NULL	NULL	NULL	NULL	NULL	NULL	NULL	1	{/}	1	6	946925	0	{/}	920
좌우반구com(split BVF)_3	42	1	<?xml version="1.0"?>\n<Clock xmlns:dt="urn:schemas-microsoft-com:datatypes"><Description dt:dt="string">E-Prime Primary Realtime Clock</Description><StartTime><Timestamp dt:dt="int">0</Timestamp><DateUtc dt:dt="string">2021-06-23T05:43:29Z</DateUtc></StartTime><FrequencyChanges><FrequencyChange><Frequency dt:dt="r8">2699990000</Frequency><Timestamp dt:dt="r8">1.83765891148516E+15</Timestamp><Cur…	좌우반구com(split BVF)_3-042-1	75.027	1.0.0.167	1	1852861268	Professional	2.0.10.242	2.0.10.353	06-23-2021	2021-06-23 오전 5:43:30	14:43:30	2.0.10.248	110	1	z	하나	하	나	132	1	110	NULL	NULL	NULL	NULL	NULL	NULL	KSY	List1	0		0	0	333159	186		0	0	1	z	0	6	333345	0	z	345
좌우반구com(split BVF)_3	42	1	<?xml version="1.0"?>\n<Clock xmlns:dt="urn:schemas-microsoft-com:datatypes"><Description dt:dt="string">E-Prime Primary Realtime Clock</Description><StartTime><Timestamp dt:dt="int">0</Timestamp><DateUtc dt:dt="string">2021-06-23T05:43:29Z</DateUtc></StartTime><FrequencyChanges><FrequencyChange><Frequency dt:dt="r8">2699990000</Frequency><Timestamp dt:dt="r8">1.83765891148516E+15</Timestamp><Cur…	좌우반구com(split BVF)_3-042-1	75.027	1.0.0.167	1	1852861268	Professional	2.0.10.242	2.0.10.353	06-23-2021	2021-06-23 오전 5:43:30	14:43:30	2.0.10.248	288	1	z	한계	한	계	NULL	NULL	NULL	NULL	NULL	NULL	47	1	24	KSY	List3	0		0	0	924094	186		0	0	1	z	1	6	924280	0	z	318
좌우반구com(split BVF)_3	42	1	<?xml version="1.0"?>\n<Clock xmlns:dt="urn:schemas-microsoft-com:datatypes"><Description dt:dt="string">E-Prime Primary Realtime Clock</Description><StartTime><Timestamp dt:dt="int">0</Timestamp><DateUtc dt:dt="string">2021-06-23T05:43:29Z</DateUtc></StartTime><FrequencyChanges><FrequencyChange><Frequency dt:dt="r8">2699990000</Frequency><Timestamp dt:dt="r8">1.83765891148516E+15</Timestamp><Cur…	좌우반구com(split BVF)_3-042-1	75.027	1.0.0.167	1	1852861268	Professional	2.0.10.242	2.0.10.353	06-23-2021	2021-06-23 오전 5:43:30	14:43:30	2.0.10.248	109	1	z	핵심	핵	심	29	1	109	NULL	NULL	NULL	NULL	NULL	NULL	KSY	List1	0		0	-1	330653	186		0	0	0	z	1	6	330839	0	{/}	307
좌우반구com(split BVF)_3	42	1	<?xml version="1.0"?>\n<Clock xmlns:dt="urn:schemas-microsoft-com:datatypes"><Description dt:dt="string">E-Prime Primary Realtime Clock</Description><StartTime><Timestamp dt:dt="int">0</Timestamp><DateUtc dt:dt="string">2021-06-23T05:43:29Z</DateUtc></StartTime><FrequencyChanges><FrequencyChange><Frequency dt:dt="r8">2699990000</Frequency><Timestamp dt:dt="r8">1.83765891148516E+15</Timestamp><Cur…	좌우반구com(split BVF)_3-042-1	75.027	1.0.0.167	1	1852861268	Professional	2.0.10.242	2.0.10.353	06-23-2021	2021-06-23 오전 5:43:30	14:43:30	2.0.10.248	180	2	{/}	핵외	핵	외	NULL	NULL	NULL	109	1	48	NULL	NULL	NULL	KSY2	List2	NULL	NULL	NULL	NULL	NULL	NULL	NULL	NULL	NULL	1	{/}	1	6	574645	0	{/}	496
좌우반구com(split BVF)_3	42	1	<?xml version="1.0"?>\n<Clock xmlns:dt="urn:schemas-microsoft-com:datatypes"><Description dt:dt="string">E-Prime Primary Realtime Clock</Description><StartTime><Timestamp dt:dt="int">0</Timestamp><DateUtc dt:dt="string">2021-06-23T05:43:29Z</DateUtc></StartTime><FrequencyChanges><FrequencyChange><Frequency dt:dt="r8">2699990000</Frequency><Timestamp dt:dt="r8">1.83765891148516E+15</Timestamp><Cur…	좌우반구com(split BVF)_3-042-1	75.027	1.0.0.167	1	1852861268	Professional	2.0.10.242	2.0.10.353	06-23-2021	2021-06-23 오전 5:43:30	14:43:30	2.0.10.248	67	2	{/}	핵정	핵	정	82	1	67	NULL	NULL	NULL	NULL	NULL	NULL	KSY2	List1	NULL	NULL	NULL	NULL	NULL	NULL	NULL	NULL	NULL	1	{/}	0	7	213002	0	{/}	1570
좌우반구com(split BVF)_3	42	1	<?xml version="1.0"?>\n<Clock xmlns:dt="urn:schemas-microsoft-com:datatypes"><Description dt:dt="string">E-Prime Primary Realtime Clock</Description><StartTime><Timestamp dt:dt="int">0</Timestamp><DateUtc dt:dt="string">2021-06-23T05:43:29Z</DateUtc></StartTime><FrequencyChanges><FrequencyChange><Frequency dt:dt="r8">2699990000</Frequency><Timestamp dt:dt="r8">1.83765891148516E+15</Timestamp><Cur…	좌우반구com(split BVF)_3-042-1	75.027	1.0.0.167	1	1852861268	Professional	2.0.10.242	2.0.10.353	06-23-2021	2021-06-23 오전 5:43:30	14:43:30	2.0.10.248	346	1	z	행보	행	보	NULL	NULL	NULL	NULL	NULL	NULL	84	1	82	KSY	List3	0		0	-1	1078665	186		0	0	1	z	1	6	1078851	0	z	696
좌우반구com(split BVF)_3	42	1	<?xml version="1.0"?>\n<Clock xmlns:dt="urn:schemas-microsoft-com:datatypes"><Description dt:dt="string">E-Prime Primary Realtime Clock</Description><StartTime><Timestamp dt:dt="int">0</Timestamp><DateUtc dt:dt="string">2021-06-23T05:43:29Z</DateUtc></StartTime><FrequencyChanges><FrequencyChange><Frequency dt:dt="r8">2699990000</Frequency><Timestamp dt:dt="r8">1.83765891148516E+15</Timestamp><Cur…	좌우반구com(split BVF)_3-042-1	75.027	1.0.0.167	1	1852861268	Professional	2.0.10.242	2.0.10.353	06-23-2021	2021-06-23 오전 5:43:30	14:43:30	2.0.10.248	294	1	z	행운	행	운	NULL	NULL	NULL	NULL	NULL	NULL	41	1	30	KSY	List3	0		1	-1	939381	187		0	0	1	z	0	7	939568	0	z	206
좌우반구com(split BVF)_3	42	1	<?xml version="1.0"?>\n<Clock xmlns:dt="urn:schemas-microsoft-com:datatypes"><Description dt:dt="string">E-Prime Primary Realtime Clock</Description><StartTime><Timestamp dt:dt="int">0</Timestamp><DateUtc dt:dt="string">2021-06-23T05:43:29Z</DateUtc></StartTime><FrequencyChanges><FrequencyChange><Frequency dt:dt="r8">2699990000</Frequency><Timestamp dt:dt="r8">1.83765891148516E+15</Timestamp><Cur…	좌우반구com(split BVF)_3-042-1	75.027	1.0.0.167	1	1852861268	Professional	2.0.10.242	2.0.10.353	06-23-2021	2021-06-23 오전 5:43:30	14:43:30	2.0.10.248	150	2	{/}	행회	행	회	NULL	NULL	NULL	101	1	18	NULL	NULL	NULL	KSY2	List2	NULL	NULL	NULL	NULL	NULL	NULL	NULL	NULL	NULL	1	{/}	0	7	494661	0	{/}	393
좌우반구com(split BVF)_3	42	1	<?xml version="1.0"?>\n<Clock xmlns:dt="urn:schemas-microsoft-com:datatypes"><Description dt:dt="string">E-Prime Primary Realtime Clock</Description><StartTime><Timestamp dt:dt="int">0</Timestamp><DateUtc dt:dt="string">2021-06-23T05:43:29Z</DateUtc></StartTime><FrequencyChanges><FrequencyChange><Frequency dt:dt="r8">2699990000</Frequency><Timestamp dt:dt="r8">1.83765891148516E+15</Timestamp><Cur…	좌우반구com(split BVF)_3-042-1	75.027	1.0.0.167	1	1852861268	Professional	2.0.10.242	2.0.10.353	06-23-2021	2021-06-23 오전 5:43:30	14:43:30	2.0.10.248	136	1	z	향수	향	수	NULL	NULL	NULL	16	1	4	NULL	NULL	NULL	KSY	List2	0		1	-1	458020	187		0	0	1	z	0	7	458207	0	z	192
좌우반구com(split BVF)_3	42	1	<?xml version="1.0"?>\n<Clock xmlns:dt="urn:schemas-microsoft-com:datatypes"><Description dt:dt="string">E-Prime Primary Realtime Clock</Description><StartTime><Timestamp dt:dt="int">0</Timestamp><DateUtc dt:dt="string">2021-06-23T05:43:29Z</DateUtc></StartTime><FrequencyChanges><FrequencyChange><Frequency dt:dt="r8">2699990000</Frequency><Timestamp dt:dt="r8">1.83765891148516E+15</Timestamp><Cur…	좌우반구com(split BVF)_3-042-1	75.027	1.0.0.167	1	1852861268	Professional	2.0.10.242	2.0.10.353	06-23-2021	2021-06-23 오전 5:43:30	14:43:30	2.0.10.248	40	2	{/}	향엄	향	엄	14	1	40	NULL	NULL	NULL	NULL	NULL	NULL	KSY2	List1	NULL	NULL	NULL	NULL	NULL	NULL	NULL	NULL	NULL	1	{/}	0	7	141094	0	{/}	496
좌우반구com(split BVF)_3	42	1	<?xml version="1.0"?>\n<Clock xmlns:dt="urn:schemas-microsoft-com:datatypes"><Description dt:dt="string">E-Prime Primary Realtime Clock</Description><StartTime><Timestamp dt:dt="int">0</Timestamp><DateUtc dt:dt="string">2021-06-23T05:43:29Z</DateUtc></StartTime><FrequencyChanges><FrequencyChange><Frequency dt:dt="r8">2699990000</Frequency><Timestamp dt:dt="r8">1.83765891148516E+15</Timestamp><Cur…	좌우반구com(split BVF)_3-042-1	75.027	1.0.0.167	1	1852861268	Professional	2.0.10.242	2.0.10.353	06-23-2021	2021-06-23 오전 5:43:30	14:43:30	2.0.10.248	311	2	{/}	허낌	허	낌	NULL	NULL	NULL	NULL	NULL	NULL	113	1	47	KSY	List3	0		0	-1	984152	187		0	0	1	{/}	0	7	984339	0	{/}	426
좌우반구com(split BVF)_3	42	1	<?xml version="1.0"?>\n<Clock xmlns:dt="urn:schemas-microsoft-com:datatypes"><Description dt:dt="string">E-Prime Primary Realtime Clock</Description><StartTime><Timestamp dt:dt="int">0</Timestamp><DateUtc dt:dt="string">2021-06-23T05:43:29Z</DateUtc></StartTime><FrequencyChanges><FrequencyChange><Frequency dt:dt="r8">2699990000</Frequency><Timestamp dt:dt="r8">1.83765891148516E+15</Timestamp><Cur…	좌우반구com(split BVF)_3-042-1	75.027	1.0.0.167	1	1852861268	Professional	2.0.10.242	2.0.10.353	06-23-2021	2021-06-23 오전 5:43:30	14:43:30	2.0.10.248	193	1	z	허락	허	락	NULL	NULL	NULL	59	1	61	NULL	NULL	NULL	KSY	List2	0		0	-1	611432	187		0	0	1	z	0	7	611619	0	z	465
좌우반구com(split BVF)_3	42	1	<?xml version="1.0"?>\n<Clock xmlns:dt="urn:schemas-microsoft-com:datatypes"><Description dt:dt="string">E-Prime Primary Realtime Clock</Description><StartTime><Timestamp dt:dt="int">0</Timestamp><DateUtc dt:dt="string">2021-06-23T05:43:29Z</DateUtc></StartTime><FrequencyChanges><FrequencyChange><Frequency dt:dt="r8">2699990000</Frequency><Timestamp dt:dt="r8">1.83765891148516E+15</Timestamp><Cur…	좌우반구com(split BVF)_3-042-1	75.027	1.0.0.167	1	1852861268	Professional	2.0.10.242	2.0.10.353	06-23-2021	2021-06-23 오전 5:43:30	14:43:30	2.0.10.248	310	2	{/}	허빈	허	빈	NULL	NULL	NULL	NULL	NULL	NULL	83	1	46	KSY2	List3	NULL	NULL	NULL	NULL	NULL	NULL	NULL	NULL	NULL	1	{/}	0	7	981780	0	{/}	361
좌우반구com(split BVF)_3	42	1	<?xml version="1.0"?>\n<Clock xmlns:dt="urn:schemas-microsoft-com:datatypes"><Description dt:dt="string">E-Prime Primary Realtime Clock</Description><StartTime><Timestamp dt:dt="int">0</Timestamp><DateUtc dt:dt="string">2021-06-23T05:43:29Z</DateUtc></StartTime><FrequencyChanges><FrequencyChange><Frequency dt:dt="r8">2699990000</Frequency><Timestamp dt:dt="r8">1.83765891148516E+15</Timestamp><Cur…	좌우반구com(split BVF)_3-042-1	75.027	1.0.0.167	1	1852861268	Professional	2.0.10.242	2.0.10.353	06-23-2021	2021-06-23 오전 5:43:30	14:43:30	2.0.10.248	71	2	{/}	헤오	헤	오	130	1	71	NULL	NULL	NULL	NULL	NULL	NULL	KSY	List1	0		0	-1	224744	187		0	0	1	{/}	0	7	224931	0	{/}	385
좌우반구com(split BVF)_3	42	1	<?xml version="1.0"?>\n<Clock xmlns:dt="urn:schemas-microsoft-com:datatypes"><Description dt:dt="string">E-Prime Primary Realtime Clock</Description><StartTime><Timestamp dt:dt="int">0</Timestamp><DateUtc dt:dt="string">2021-06-23T05:43:29Z</DateUtc></StartTime><FrequencyChanges><FrequencyChange><Frequency dt:dt="r8">2699990000</Frequency><Timestamp dt:dt="r8">1.83765891148516E+15</Timestamp><Cur…	좌우반구com(split BVF)_3-042-1	75.027	1.0.0.167	1	1852861268	Professional	2.0.10.242	2.0.10.353	06-23-2021	2021-06-23 오전 5:43:30	14:43:30	2.0.10.248	262	1	z	현상	현	상	NULL	NULL	NULL	113	1	130	NULL	NULL	NULL	KSY	List2	0		1	-1	799058	187		0	0	1	z	0	7	799245	0	z	323
좌우반구com(split BVF)_3	42	1	<?xml version="1.0"?>\n<Clock xmlns:dt="urn:schemas-microsoft-com:datatypes"><Description dt:dt="string">E-Prime Primary Realtime Clock</Description><StartTime><Timestamp dt:dt="int">0</Timestamp><DateUtc dt:dt="string">2021-06-23T05:43:29Z</DateUtc></StartTime><FrequencyChanges><FrequencyChange><Frequency dt:dt="r8">2699990000</Frequency><Timestamp dt:dt="r8">1.83765891148516E+15</Timestamp><Cur…	좌우반구com(split BVF)_3-042-1	75.027	1.0.0.167	1	1852861268	Professional	2.0.10.242	2.0.10.353	06-23-2021	2021-06-23 오전 5:43:30	14:43:30	2.0.10.248	206	1	z	협력	협	력	NULL	NULL	NULL	68	1	74	NULL	NULL	NULL	KSY	List2	0		0	-1	646993	186		0	0	1	z	1	6	647179	0	z	328
좌우반구com(split BVF)_3	42	1	<?xml version="1.0"?>\n<Clock xmlns:dt="urn:schemas-microsoft-com:datatypes"><Description dt:dt="string">E-Prime Primary Realtime Clock</Description><StartTime><Timestamp dt:dt="int">0</Timestamp><DateUtc dt:dt="string">2021-06-23T05:43:29Z</DateUtc></StartTime><FrequencyChanges><FrequencyChange><Frequency dt:dt="r8">2699990000</Frequency><Timestamp dt:dt="r8">1.83765891148516E+15</Timestamp><Cur…	좌우반구com(split BVF)_3-042-1	75.027	1.0.0.167	1	1852861268	Professional	2.0.10.242	2.0.10.353	06-23-2021	2021-06-23 오전 5:43:30	14:43:30	2.0.10.248	124	2	{/}	협체	협	체	60	1	124	NULL	NULL	NULL	NULL	NULL	NULL	KSY3	List1	NULL	NULL	NULL	NULL	NULL	NULL	NULL	NULL	NULL	0	{/}	0	7	370892	0	z	405
좌우반구com(split BVF)_3	42	1	<?xml version="1.0"?>\n<Clock xmlns:dt="urn:schemas-microsoft-com:datatypes"><Description dt:dt="string">E-Prime Primary Realtime Clock</Description><StartTime><Timestamp dt:dt="int">0</Timestamp><DateUtc dt:dt="string">2021-06-23T05:43:29Z</DateUtc></StartTime><FrequencyChanges><FrequencyChange><Frequency dt:dt="r8">2699990000</Frequency><Timestamp dt:dt="r8">1.83765891148516E+15</Timestamp><Cur…	좌우반구com(split BVF)_3-042-1	75.027	1.0.0.167	1	1852861268	Professional	2.0.10.242	2.0.10.353	06-23-2021	2021-06-23 오전 5:43:30	14:43:30	2.0.10.248	106	1	z	형님	형	님	69	1	106	NULL	NULL	NULL	NULL	NULL	NULL	KSY	List1	0		0	-1	321136	187		0	0	1	z	0	7	321323	0	z	383
좌우반구com(split BVF)_3	42	1	<?xml version="1.0"?>\n<Clock xmlns:dt="urn:schemas-microsoft-com:datatypes"><Description dt:dt="string">E-Prime Primary Realtime Clock</Description><StartTime><Timestamp dt:dt="int">0</Timestamp><DateUtc dt:dt="string">2021-06-23T05:43:29Z</DateUtc></StartTime><FrequencyChanges><FrequencyChange><Frequency dt:dt="r8">2699990000</Frequency><Timestamp dt:dt="r8">1.83765891148516E+15</Timestamp><Cur…	좌우반구com(split BVF)_3-042-1	75.027	1.0.0.167	1	1852861268	Professional	2.0.10.242	2.0.10.353	06-23-2021	2021-06-23 오전 5:43:30	14:43:30	2.0.10.248	25	2	{/}	형스	형	스	79	1	25	NULL	NULL	NULL	NULL	NULL	NULL	KSY3	List1	NULL	NULL	NULL	NULL	NULL	NULL	NULL	NULL	NULL	1	{/}	0	7	100855	0	{/}	423
좌우반구com(split BVF)_3	42	1	<?xml version="1.0"?>\n<Clock xmlns:dt="urn:schemas-microsoft-com:datatypes"><Description dt:dt="string">E-Prime Primary Realtime Clock</Description><StartTime><Timestamp dt:dt="int">0</Timestamp><DateUtc dt:dt="string">2021-06-23T05:43:29Z</DateUtc></StartTime><FrequencyChanges><FrequencyChange><Frequency dt:dt="r8">2699990000</Frequency><Timestamp dt:dt="r8">1.83765891148516E+15</Timestamp><Cur…	좌우반구com(split BVF)_3-042-1	75.027	1.0.0.167	1	1852861268	Professional	2.0.10.242	2.0.10.353	06-23-2021	2021-06-23 오전 5:43:30	14:43:30	2.0.10.248	86	1	z	형태	형	태	126	1	86	NULL	NULL	NULL	NULL	NULL	NULL	KSY	List1	0		0	-1	264530	186		0	0	0	z	1	6	264716	0	{/}	263
좌우반구com(split BVF)_3	42	1	<?xml version="1.0"?>\n<Clock xmlns:dt="urn:schemas-microsoft-com:datatypes"><Description dt:dt="string">E-Prime Primary Realtime Clock</Description><StartTime><Timestamp dt:dt="int">0</Timestamp><DateUtc dt:dt="string">2021-06-23T05:43:29Z</DateUtc></StartTime><FrequencyChanges><FrequencyChange><Frequency dt:dt="r8">2699990000</Frequency><Timestamp dt:dt="r8">1.83765891148516E+15</Timestamp><Cur…	좌우반구com(split BVF)_3-042-1	75.027	1.0.0.167	1	1852861268	Professional	2.0.10.242	2.0.10.353	06-23-2021	2021-06-23 오전 5:43:30	14:43:30	2.0.10.248	219	1	z	화력	화	력	NULL	NULL	NULL	12	1	87	NULL	NULL	NULL	KSY	List2	0		1	-1	681007	187		0	0	1	z	0	7	681194	0	z	329
좌우반구com(split BVF)_3	42	1	<?xml version="1.0"?>\n<Clock xmlns:dt="urn:schemas-microsoft-com:datatypes"><Description dt:dt="string">E-Prime Primary Realtime Clock</Description><StartTime><Timestamp dt:dt="int">0</Timestamp><DateUtc dt:dt="string">2021-06-23T05:43:29Z</DateUtc></StartTime><FrequencyChanges><FrequencyChange><Frequency dt:dt="r8">2699990000</Frequency><Timestamp dt:dt="r8">1.83765891148516E+15</Timestamp><Cur…	좌우반구com(split BVF)_3-042-1	75.027	1.0.0.167	1	1852861268	Professional	2.0.10.242	2.0.10.353	06-23-2021	2021-06-23 오전 5:43:30	14:43:30	2.0.10.248	38	1	z	확률	확	률	25	1	38	NULL	NULL	NULL	NULL	NULL	NULL	KSY	List1	0		0	-1	135536	187		0	0	1	z	0	7	135723	0	z	499
좌우반구com(split BVF)_3	42	1	<?xml version="1.0"?>\n<Clock xmlns:dt="urn:schemas-microsoft-com:datatypes"><Description dt:dt="string">E-Prime Primary Realtime Clock</Description><StartTime><Timestamp dt:dt="int">0</Timestamp><DateUtc dt:dt="string">2021-06-23T05:43:29Z</DateUtc></StartTime><FrequencyChanges><FrequencyChange><Frequency dt:dt="r8">2699990000</Frequency><Timestamp dt:dt="r8">1.83765891148516E+15</Timestamp><Cur…	좌우반구com(split BVF)_3-042-1	75.027	1.0.0.167	1	1852861268	Professional	2.0.10.242	2.0.10.353	06-23-2021	2021-06-23 오전 5:43:30	14:43:30	2.0.10.248	170	2	{/}	확압	확	압	NULL	NULL	NULL	73	1	38	NULL	NULL	NULL	KSY	List2	0		1	-1	546775	187		0	0	1	{/}	0	7	546962	0	{/}	603
좌우반구com(split BVF)_3	42	1	<?xml version="1.0"?>\n<Clock xmlns:dt="urn:schemas-microsoft-com:datatypes"><Description dt:dt="string">E-Prime Primary Realtime Clock</Description><StartTime><Timestamp dt:dt="int">0</Timestamp><DateUtc dt:dt="string">2021-06-23T05:43:29Z</DateUtc></StartTime><FrequencyChanges><FrequencyChange><Frequency dt:dt="r8">2699990000</Frequency><Timestamp dt:dt="r8">1.83765891148516E+15</Timestamp><Cur…	좌우반구com(split BVF)_3-042-1	75.027	1.0.0.167	1	1852861268	Professional	2.0.10.242	2.0.10.353	06-23-2021	2021-06-23 오전 5:43:30	14:43:30	2.0.10.248	342	2	{/}	확축	확	축	NULL	NULL	NULL	NULL	NULL	NULL	12	1	78	KSY	List3	0		0	0	1066763	186		0	0	0	{/}	0	6	1066949	0	z	566
좌우반구com(split BVF)_3	42	1	<?xml version="1.0"?>\n<Clock xmlns:dt="urn:schemas-microsoft-com:datatypes"><Description dt:dt="string">E-Prime Primary Realtime Clock</Description><StartTime><Timestamp dt:dt="int">0</Timestamp><DateUtc dt:dt="string">2021-06-23T05:43:29Z</DateUtc></StartTime><FrequencyChanges><FrequencyChange><Frequency dt:dt="r8">2699990000</Frequency><Timestamp dt:dt="r8">1.83765891148516E+15</Timestamp><Cur…	좌우반구com(split BVF)_3-042-1	75.027	1.0.0.167	1	1852861268	Professional	2.0.10.242	2.0.10.353	06-23-2021	2021-06-23 오전 5:43:30	14:43:30	2.0.10.248	157	1	z	환경	환	경	NULL	NULL	NULL	100	1	25	NULL	NULL	NULL	KSY	List2	0		0	-1	512601	187		0	0	1	z	0	7	512788	0	z	282
좌우반구com(split BVF)_3	42	1	<?xml version="1.0"?>\n<Clock xmlns:dt="urn:schemas-microsoft-com:datatypes"><Description dt:dt="string">E-Prime Primary Realtime Clock</Description><StartTime><Timestamp dt:dt="int">0</Timestamp><DateUtc dt:dt="string">2021-06-23T05:43:29Z</DateUtc></StartTime><FrequencyChanges><FrequencyChange><Frequency dt:dt="r8">2699990000</Frequency><Timestamp dt:dt="r8">1.83765891148516E+15</Timestamp><Cur…	좌우반구com(split BVF)_3-042-1	75.027	1.0.0.167	1	1852861268	Professional	2.0.10.242	2.0.10.353	06-23-2021	2021-06-23 오전 5:43:30	14:43:30	2.0.10.248	134	2	{/}	횟광	횟	광	NULL	NULL	NULL	124	1	2	NULL	NULL	NULL	KSY	List2	0		0	-1	452862	187		0	0	1	{/}	0	7	453049	0	{/}	478
좌우반구com(split BVF)_3	42	1	<?xml version="1.0"?>\n<Clock xmlns:dt="urn:schemas-microsoft-com:datatypes"><Description dt:dt="string">E-Prime Primary Realtime Clock</Description><StartTime><Timestamp dt:dt="int">0</Timestamp><DateUtc dt:dt="string">2021-06-23T05:43:29Z</DateUtc></StartTime><FrequencyChanges><FrequencyChange><Frequency dt:dt="r8">2699990000</Frequency><Timestamp dt:dt="r8">1.83765891148516E+15</Timestamp><Cur…	좌우반구com(split BVF)_3-042-1	75.027	1.0.0.167	1	1852861268	Professional	2.0.10.242	2.0.10.353	06-23-2021	2021-06-23 오전 5:43:30	14:43:30	2.0.10.248	82	2	{/}	횟색	횟	색	106	1	82	NULL	NULL	NULL	NULL	NULL	NULL	KSY	List1	0		0	0	253614	186		0	0	1	{/}	0	6	253800	0	{/}	299
좌우반구com(split BVF)_3	42	1	<?xml version="1.0"?>\n<Clock xmlns:dt="urn:schemas-microsoft-com:datatypes"><Description dt:dt="string">E-Prime Primary Realtime Clock</Description><StartTime><Timestamp dt:dt="int">0</Timestamp><DateUtc dt:dt="string">2021-06-23T05:43:29Z</DateUtc></StartTime><FrequencyChanges><FrequencyChange><Frequency dt:dt="r8">2699990000</Frequency><Timestamp dt:dt="r8">1.83765891148516E+15</Timestamp><Cur…	좌우반구com(split BVF)_3-042-1	75.027	1.0.0.167	1	1852861268	Professional	2.0.10.242	2.0.10.353	06-23-2021	2021-06-23 오전 5:43:30	14:43:30	2.0.10.248	211	1	z	횟수	횟	수	NULL	NULL	NULL	57	1	79	NULL	NULL	NULL	KSY	List2	0		0	-1	660428	187		0	0	1	z	0	7	660615	0	z	316
좌우반구com(split BVF)_3	42	1	<?xml version="1.0"?>\n<Clock xmlns:dt="urn:schemas-microsoft-com:datatypes"><Description dt:dt="string">E-Prime Primary Realtime Clock</Description><StartTime><Timestamp dt:dt="int">0</Timestamp><DateUtc dt:dt="string">2021-06-23T05:43:29Z</DateUtc></StartTime><FrequencyChanges><FrequencyChange><Frequency dt:dt="r8">2699990000</Frequency><Timestamp dt:dt="r8">1.83765891148516E+15</Timestamp><Cur…	좌우반구com(split BVF)_3-042-1	75.027	1.0.0.167	1	1852861268	Professional	2.0.10.242	2.0.10.353	06-23-2021	2021-06-23 오전 5:43:30	14:43:30	2.0.10.248	29	1	z	효과	효	과	20	1	29	NULL	NULL	NULL	NULL	NULL	NULL	KSY	List1	0		0	-1	111491	187		0	0	1	z	0	7	111678	0	z	512
좌우반구com(split BVF)_3	42	1	<?xml version="1.0"?>\n<Clock xmlns:dt="urn:schemas-microsoft-com:datatypes"><Description dt:dt="string">E-Prime Primary Realtime Clock</Description><StartTime><Timestamp dt:dt="int">0</Timestamp><DateUtc dt:dt="string">2021-06-23T05:43:29Z</DateUtc></StartTime><FrequencyChanges><FrequencyChange><Frequency dt:dt="r8">2699990000</Frequency><Timestamp dt:dt="r8">1.83765891148516E+15</Timestamp><Cur…	좌우반구com(split BVF)_3-042-1	75.027	1.0.0.167	1	1852861268	Professional	2.0.10.242	2.0.10.353	06-23-2021	2021-06-23 오전 5:43:30	14:43:30	2.0.10.248	154	2	{/}	효미	효	미	NULL	NULL	NULL	41	1	22	NULL	NULL	NULL	KSY3	List2	NULL	NULL	NULL	NULL	NULL	NULL	NULL	NULL	NULL	1	{/}	1	6	504990	0	{/}	440
좌우반구com(split BVF)_3	42	1	<?xml version="1.0"?>\n<Clock xmlns:dt="urn:schemas-microsoft-com:datatypes"><Description dt:dt="string">E-Prime Primary Realtime Clock</Description><StartTime><Timestamp dt:dt="int">0</Timestamp><DateUtc dt:dt="string">2021-06-23T05:43:29Z</DateUtc></StartTime><FrequencyChanges><FrequencyChange><Frequency dt:dt="r8">2699990000</Frequency><Timestamp dt:dt="r8">1.83765891148516E+15</Timestamp><Cur…	좌우반구com(split BVF)_3-042-1	75.027	1.0.0.167	1	1852861268	Professional	2.0.10.242	2.0.10.353	06-23-2021	2021-06-23 오전 5:43:30	14:43:30	2.0.10.248	304	2	{/}	효탈	효	탈	NULL	NULL	NULL	NULL	NULL	NULL	125	1	40	KSY3	List3	NULL	NULL	NULL	NULL	NULL	NULL	NULL	NULL	NULL	1	{/}	0	7	965799	0	{/}	502
좌우반구com(split BVF)_3	42	1	<?xml version="1.0"?>\n<Clock xmlns:dt="urn:schemas-microsoft-com:datatypes"><Description dt:dt="string">E-Prime Primary Realtime Clock</Description><StartTime><Timestamp dt:dt="int">0</Timestamp><DateUtc dt:dt="string">2021-06-23T05:43:29Z</DateUtc></StartTime><FrequencyChanges><FrequencyChange><Frequency dt:dt="r8">2699990000</Frequency><Timestamp dt:dt="r8">1.83765891148516E+15</Timestamp><Cur…	좌우반구com(split BVF)_3-042-1	75.027	1.0.0.167	1	1852861268	Professional	2.0.10.242	2.0.10.353	06-23-2021	2021-06-23 오전 5:43:30	14:43:30	2.0.10.248	269	2	{/}	효헤	효	헤	NULL	NULL	NULL	NULL	NULL	NULL	2	1	5	KSY2	List3	NULL	NULL	NULL	NULL	NULL	NULL	NULL	NULL	NULL	1	{/}	1	6	874071	0	{/}	584
좌우반구com(split BVF)_3	42	1	<?xml version="1.0"?>\n<Clock xmlns:dt="urn:schemas-microsoft-com:datatypes"><Description dt:dt="string">E-Prime Primary Realtime Clock</Description><StartTime><Timestamp dt:dt="int">0</Timestamp><DateUtc dt:dt="string">2021-06-23T05:43:29Z</DateUtc></StartTime><FrequencyChanges><FrequencyChange><Frequency dt:dt="r8">2699990000</Frequency><Timestamp dt:dt="r8">1.83765891148516E+15</Timestamp><Cur…	좌우반구com(split BVF)_3-042-1	75.027	1.0.0.167	1	1852861268	Professional	2.0.10.242	2.0.10.353	06-23-2021	2021-06-23 오전 5:43:30	14:43:30	2.0.10.248	324	2	{/}	후검	후	검	NULL	NULL	NULL	NULL	NULL	NULL	28	1	60	KSY2	List3	NULL	NULL	NULL	NULL	NULL	NULL	NULL	NULL	NULL	1	{/}	1	6	1019539	0	{/}	473
좌우반구com(split BVF)_3	42	1	<?xml version="1.0"?>\n<Clock xmlns:dt="urn:schemas-microsoft-com:datatypes"><Description dt:dt="string">E-Prime Primary Realtime Clock</Description><StartTime><Timestamp dt:dt="int">0</Timestamp><DateUtc dt:dt="string">2021-06-23T05:43:29Z</DateUtc></StartTime><FrequencyChanges><FrequencyChange><Frequency dt:dt="r8">2699990000</Frequency><Timestamp dt:dt="r8">1.83765891148516E+15</Timestamp><Cur…	좌우반구com(split BVF)_3-042-1	75.027	1.0.0.167	1	1852861268	Professional	2.0.10.242	2.0.10.353	06-23-2021	2021-06-23 오전 5:43:30	14:43:30	2.0.10.248	84	1	z	후대	후	대	111	1	84	NULL	NULL	NULL	NULL	NULL	NULL	KSY	List1	0		0	-1	258825	187		0	0	1	z	0	7	259012	0	z	367
좌우반구com(split BVF)_3	42	1	<?xml version="1.0"?>\n<Clock xmlns:dt="urn:schemas-microsoft-com:datatypes"><Description dt:dt="string">E-Prime Primary Realtime Clock</Description><StartTime><Timestamp dt:dt="int">0</Timestamp><DateUtc dt:dt="string">2021-06-23T05:43:29Z</DateUtc></StartTime><FrequencyChanges><FrequencyChange><Frequency dt:dt="r8">2699990000</Frequency><Timestamp dt:dt="r8">1.83765891148516E+15</Timestamp><Cur…	좌우반구com(split BVF)_3-042-1	75.027	1.0.0.167	1	1852861268	Professional	2.0.10.242	2.0.10.353	06-23-2021	2021-06-23 오전 5:43:30	14:43:30	2.0.10.248	141	1	z	후자	후	자	NULL	NULL	NULL	48	1	9	NULL	NULL	NULL	KSY	List2	0		0	-1	470816	187		0	0	1	z	0	7	471003	0	z	364
좌우반구com(split BVF)_3	42	1	<?xml version="1.0"?>\n<Clock xmlns:dt="urn:schemas-microsoft-com:datatypes"><Description dt:dt="string">E-Prime Primary Realtime Clock</Description><StartTime><Timestamp dt:dt="int">0</Timestamp><DateUtc dt:dt="string">2021-06-23T05:43:29Z</DateUtc></StartTime><FrequencyChanges><FrequencyChange><Frequency dt:dt="r8">2699990000</Frequency><Timestamp dt:dt="r8">1.83765891148516E+15</Timestamp><Cur…	좌우반구com(split BVF)_3-042-1	75.027	1.0.0.167	1	1852861268	Professional	2.0.10.242	2.0.10.353	06-23-2021	2021-06-23 오전 5:43:30	14:43:30	2.0.10.248	45	2	{/}	훈걱	훈	걱	94	1	45	NULL	NULL	NULL	NULL	NULL	NULL	KSY	List1	0		0	-1	154236	187		0	0	1	{/}	0	7	154423	0	{/}	398
좌우반구com(split BVF)_3	42	1	<?xml version="1.0"?>\n<Clock xmlns:dt="urn:schemas-microsoft-com:datatypes"><Description dt:dt="string">E-Prime Primary Realtime Clock</Description><StartTime><Timestamp dt:dt="int">0</Timestamp><DateUtc dt:dt="string">2021-06-23T05:43:29Z</DateUtc></StartTime><FrequencyChanges><FrequencyChange><Frequency dt:dt="r8">2699990000</Frequency><Timestamp dt:dt="r8">1.83765891148516E+15</Timestamp><Cur…	좌우반구com(split BVF)_3-042-1	75.027	1.0.0.167	1	1852861268	Professional	2.0.10.242	2.0.10.353	06-23-2021	2021-06-23 오전 5:43:30	14:43:30	2.0.10.248	388	2	{/}	훈차	훈	차	NULL	NULL	NULL	NULL	NULL	NULL	109	1	124	KSY2	List3	NULL	NULL	NULL	NULL	NULL	NULL	NULL	NULL	NULL	1	{/}	0	6	1194170	0	{/}	374
좌우반구com(split BVF)_3	42	1	<?xml version="1.0"?>\n<Clock xmlns:dt="urn:schemas-microsoft-com:datatypes"><Description dt:dt="string">E-Prime Primary Realtime Clock</Description><StartTime><Timestamp dt:dt="int">0</Timestamp><DateUtc dt:dt="string">2021-06-23T05:43:29Z</DateUtc></StartTime><FrequencyChanges><FrequencyChange><Frequency dt:dt="r8">2699990000</Frequency><Timestamp dt:dt="r8">1.83765891148516E+15</Timestamp><Cur…	좌우반구com(split BVF)_3-042-1	75.027	1.0.0.167	1	1852861268	Professional	2.0.10.242	2.0.10.353	06-23-2021	2021-06-23 오전 5:43:30	14:43:30	2.0.10.248	125	2	{/}	휘섭	휘	섭	11	1	125	NULL	NULL	NULL	NULL	NULL	NULL	KSY3	List1	NULL	NULL	NULL	NULL	NULL	NULL	NULL	NULL	NULL	1	{/}	0	6	373504	0	{/}	425
좌우반구com(split BVF)_3	42	1	<?xml version="1.0"?>\n<Clock xmlns:dt="urn:schemas-microsoft-com:datatypes"><Description dt:dt="string">E-Prime Primary Realtime Clock</Description><StartTime><Timestamp dt:dt="int">0</Timestamp><DateUtc dt:dt="string">2021-06-23T05:43:29Z</DateUtc></StartTime><FrequencyChanges><FrequencyChange><Frequency dt:dt="r8">2699990000</Frequency><Timestamp dt:dt="r8">1.83765891148516E+15</Timestamp><Cur…	좌우반구com(split BVF)_3-042-1	75.027	1.0.0.167	1	1852861268	Professional	2.0.10.242	2.0.10.353	06-23-2021	2021-06-23 오전 5:43:30	14:43:30	2.0.10.248	302	2	{/}	희강	희	강	NULL	NULL	NULL	NULL	NULL	NULL	16	1	38	KSY	List3	0		0	-1	960374	187		0	0	1	{/}	0	7	960561	0	{/}	356
좌우반구com(split BVF)_3	42	1	<?xml version="1.0"?>\n<Clock xmlns:dt="urn:schemas-microsoft-com:datatypes"><Description dt:dt="string">E-Prime Primary Realtime Clock</Description><StartTime><Timestamp dt:dt="int">0</Timestamp><DateUtc dt:dt="string">2021-06-23T05:43:29Z</DateUtc></StartTime><FrequencyChanges><FrequencyChange><Frequency dt:dt="r8">2699990000</Frequency><Timestamp dt:dt="r8">1.83765891148516E+15</Timestamp><Cur…	좌우반구com(split BVF)_3-042-1	75.027	1.0.0.167	1	1852861268	Professional	2.0.10.242	2.0.10.353	06-23-2021	2021-06-23 오전 5:43:30	14:43:30	2.0.10.248	292	1	z	희망	희	망	NULL	NULL	NULL	NULL	NULL	NULL	72	1	28	KSY	List3	0		0	-1	934410	186		0	0	1	z	1	6	934596	0	z	250
좌우반구com(split BVF)_3	42	1	<?xml version="1.0"?>\n<Clock xmlns:dt="urn:schemas-microsoft-com:datatypes"><Description dt:dt="string">E-Prime Primary Realtime Clock</Description><StartTime><Timestamp dt:dt="int">0</Timestamp><DateUtc dt:dt="string">2021-06-23T05:43:29Z</DateUtc></StartTime><FrequencyChanges><FrequencyChange><Frequency dt:dt="r8">2699990000</Frequency><Timestamp dt:dt="r8">1.83765891148516E+15</Timestamp><Cur…	좌우반구com(split BVF)_3-042-1	75.027	1.0.0.167	1	1852861268	Professional	2.0.10.242	2.0.10.353	06-23-2021	2021-06-23 오전 5:43:30	14:43:30	2.0.10.248	66	2	{/}	희외	희	외	115	1	66	NULL	NULL	NULL	NULL	NULL	NULL	KSY2	List1	NULL	NULL	NULL	NULL	NULL	NULL	NULL	NULL	NULL	1	{/}	0	7	209963	0	{/}	833
좌우반구com(split BVF)_3	42	1	<?xml version="1.0"?>\n<Clock xmlns:dt="urn:schemas-microsoft-com:datatypes"><Description dt:dt="string">E-Prime Primary Realtime Clock</Description><StartTime><Timestamp dt:dt="int">0</Timestamp><DateUtc dt:dt="string">2021-06-23T05:43:29Z</DateUtc></StartTime><FrequencyChanges><FrequencyChange><Frequency dt:dt="r8">2699990000</Frequency><Timestamp dt:dt="r8">1.83765891148516E+15</Timestamp><Cur…	좌우반구com(split BVF)_3-042-1	75.027	1.0.0.167	1	1852861268	Professional	2.0.10.242	2.0.10.353	06-23-2021	2021-06-23 오전 5:43:30	14:43:30	2.0.10.248	345	2	{/}	희응	희	응	NULL	NULL	NULL	NULL	NULL	NULL	50	1	81	KSY	List3	0		1	-1	1076039	187		0	0	1	{/}	0	7	1076226	0	{/}	417
[truncated: 1 more columns]
