# Supplementary material for: Decoding foveal word recognition: the role of interhemispheric inhibition in bilateral hemispheric processing
Source: Front Psychol. 2023 Nov 30;14:1293529. doi: 10.3389/fpsyg.2023.1293529 (PMC10720635; doi:10.3389/fpsyg.2023.1293529)
Supplement: Supplementary file 1 [file Data_Sheet_1.ZIP › data/Exp2/BVF_043.txt]

STRING	INTEGER	INTEGER	STRING	STRING	STRING	STRING	STRING	STRING	STRING	STRING	STRING	STRING	STRING	STRING	STRING	INTEGER	STRING	STRING	STRING	STRING	STRING	STRING	STRING	STRING	STRING	STRING	STRING	STRING	STRING	STRING	STRING	STRING	STRING	STRING	STRING	STRING	STRING	STRING	STRING	STRING	STRING	STRING	STRING	STRING	STRING	STRING	STRING	STRING	STRING
EXPNAME	SUBJECT	SESSION	VARIABLE	VARIABLE	VARIABLE	VARIABLE	VARIABLE	VARIABLE	VARIABLE	VARIABLE	VARIABLE	VARIABLE	VARIABLE	VARIABLE	VARIABLE	LOG_LEVEL	VARIABLE	VARIABLE	VARIABLE	VARIABLE	VARIABLE	VARIABLE	VARIABLE	VARIABLE	VARIABLE	VARIABLE	VARIABLE	VARIABLE	VARIABLE	VARIABLE	VARIABLE	VARIABLE	VARIABLE	VARIABLE	VARIABLE	VARIABLE	VARIABLE	VARIABLE	VARIABLE	VARIABLE	VARIABLE	VARIABLE	VARIABLE	VARIABLE	VARIABLE	VARIABLE	VARIABLE	VARIABLE	VARIABLE
1	1	1	1	1	1	1	1	1	1	1	1	1	1	1	1	2	2	2	2	2	2	2	2	2	2	2	2	2	2	2	2	2	2	2	2	2	2	2	2	2	2	2	2	2	2	2	2	2	2
ExperimentName	Subject	Session	Clock.Information	DataFile.Basename	Display.RefreshRate	ExperimentVersion	Group	RandomSeed	RuntimeCapabilities	RuntimeVersion	RuntimeVersionExpected	SessionDate	SessionStartDateTimeUtc	SessionTime	StudioVersion	Block	condition	correct	Exptarget	Exptarget2	Exptarget3	List1	List1.Cycle	List1.Sample	List2	List2.Cycle	List2.Sample	List3	List3.Cycle	List3.Sample	Procedure	Running	TextDisplay2.ACC	TextDisplay2.CRESP	TextDisplay2.DurationError	TextDisplay2.OnsetDelay	TextDisplay2.OnsetTime	TextDisplay2.OnsetToOnsetTime	TextDisplay2.RESP	TextDisplay2.RT	TextDisplay2.RTTime	TextDisplay6.ACC	TextDisplay6.CRESP	TextDisplay6.DurationError	TextDisplay6.OnsetDelay	TextDisplay6.OnsetTime	TextDisplay6.OnsetToOnsetTime	TextDisplay6.RESP	TextDisplay6.RT
좌우반구com(split BVF)_3	43	1	<?xml version="1.0"?>\n<Clock xmlns:dt="urn:schemas-microsoft-com:datatypes"><Description dt:dt="string">E-Prime Primary Realtime Clock</Description><StartTime><Timestamp dt:dt="int">0</Timestamp><DateUtc dt:dt="string">2021-06-25T04:44:13Z</DateUtc></StartTime><FrequencyChanges><FrequencyChange><Frequency dt:dt="r8">2699990000</Frequency><Timestamp dt:dt="r8">2.29462814518033E+15</Timestamp><Cur…	좌우반구com(split BVF)_3-043-1	75.027	1.0.0.167	1	-567643355	Professional	2.0.10.242	2.0.10.353	06-25-2021	2021-06-25 오전 4:44:13	13:44:13	2.0.10.248	103	1	z	가격	가	격	131	1	103	NULL	NULL	NULL	NULL	NULL	NULL	KSY2	List1	NULL	NULL	NULL	NULL	NULL	NULL	NULL	NULL	NULL	1	z	0	7	305996	0	z	567
좌우반구com(split BVF)_3	43	1	<?xml version="1.0"?>\n<Clock xmlns:dt="urn:schemas-microsoft-com:datatypes"><Description dt:dt="string">E-Prime Primary Realtime Clock</Description><StartTime><Timestamp dt:dt="int">0</Timestamp><DateUtc dt:dt="string">2021-06-25T04:44:13Z</DateUtc></StartTime><FrequencyChanges><FrequencyChange><Frequency dt:dt="r8">2699990000</Frequency><Timestamp dt:dt="r8">2.29462814518033E+15</Timestamp><Cur…	좌우반구com(split BVF)_3-043-1	75.027	1.0.0.167	1	-567643355	Professional	2.0.10.242	2.0.10.353	06-25-2021	2021-06-25 오전 4:44:13	13:44:13	2.0.10.248	4	1	z	가을	가	을	92	1	4	NULL	NULL	NULL	NULL	NULL	NULL	KSY2	List1	NULL	NULL	NULL	NULL	NULL	NULL	NULL	NULL	NULL	1	z	0	7	35533	0	z	299
좌우반구com(split BVF)_3	43	1	<?xml version="1.0"?>\n<Clock xmlns:dt="urn:schemas-microsoft-com:datatypes"><Description dt:dt="string">E-Prime Primary Realtime Clock</Description><StartTime><Timestamp dt:dt="int">0</Timestamp><DateUtc dt:dt="string">2021-06-25T04:44:13Z</DateUtc></StartTime><FrequencyChanges><FrequencyChange><Frequency dt:dt="r8">2699990000</Frequency><Timestamp dt:dt="r8">2.29462814518033E+15</Timestamp><Cur…	좌우반구com(split BVF)_3-043-1	75.027	1.0.0.167	1	-567643355	Professional	2.0.10.242	2.0.10.353	06-25-2021	2021-06-25 오전 4:44:13	13:44:13	2.0.10.248	321	1	z	간섭	간	섭	NULL	NULL	NULL	NULL	NULL	NULL	46	1	57	KSY2	List3	NULL	NULL	NULL	NULL	NULL	NULL	NULL	NULL	NULL	1	z	0	6	937596	0	z	490
좌우반구com(split BVF)_3	43	1	<?xml version="1.0"?>\n<Clock xmlns:dt="urn:schemas-microsoft-com:datatypes"><Description dt:dt="string">E-Prime Primary Realtime Clock</Description><StartTime><Timestamp dt:dt="int">0</Timestamp><DateUtc dt:dt="string">2021-06-25T04:44:13Z</DateUtc></StartTime><FrequencyChanges><FrequencyChange><Frequency dt:dt="r8">2699990000</Frequency><Timestamp dt:dt="r8">2.29462814518033E+15</Timestamp><Cur…	좌우반구com(split BVF)_3-043-1	75.027	1.0.0.167	1	-567643355	Professional	2.0.10.242	2.0.10.353	06-25-2021	2021-06-25 오전 4:44:13	13:44:13	2.0.10.248	42	2	{/}	간습	간	습	75	1	42	NULL	NULL	NULL	NULL	NULL	NULL	KSY	List1	0		0	-1	140082	186		0	0	0	{/}	1	6	140268	0	z	306
좌우반구com(split BVF)_3	43	1	<?xml version="1.0"?>\n<Clock xmlns:dt="urn:schemas-microsoft-com:datatypes"><Description dt:dt="string">E-Prime Primary Realtime Clock</Description><StartTime><Timestamp dt:dt="int">0</Timestamp><DateUtc dt:dt="string">2021-06-25T04:44:13Z</DateUtc></StartTime><FrequencyChanges><FrequencyChange><Frequency dt:dt="r8">2699990000</Frequency><Timestamp dt:dt="r8">2.29462814518033E+15</Timestamp><Cur…	좌우반구com(split BVF)_3-043-1	75.027	1.0.0.167	1	-567643355	Professional	2.0.10.242	2.0.10.353	06-25-2021	2021-06-25 오전 4:44:13	13:44:13	2.0.10.248	281	2	{/}	감환	감	환	NULL	NULL	NULL	NULL	NULL	NULL	90	1	17	KSY	List3	0		0	0	827436	186		0	0	1	{/}	1	6	827622	0	{/}	466
좌우반구com(split BVF)_3	43	1	<?xml version="1.0"?>\n<Clock xmlns:dt="urn:schemas-microsoft-com:datatypes"><Description dt:dt="string">E-Prime Primary Realtime Clock</Description><StartTime><Timestamp dt:dt="int">0</Timestamp><DateUtc dt:dt="string">2021-06-25T04:44:13Z</DateUtc></StartTime><FrequencyChanges><FrequencyChange><Frequency dt:dt="r8">2699990000</Frequency><Timestamp dt:dt="r8">2.29462814518033E+15</Timestamp><Cur…	좌우반구com(split BVF)_3-043-1	75.027	1.0.0.167	1	-567643355	Professional	2.0.10.242	2.0.10.353	06-25-2021	2021-06-25 오전 4:44:13	13:44:13	2.0.10.248	379	1	z	강도	강	도	NULL	NULL	NULL	NULL	NULL	NULL	54	1	115	KSY2	List3	NULL	NULL	NULL	NULL	NULL	NULL	NULL	NULL	NULL	0	z	0	6	1093407	0	{/}	900
좌우반구com(split BVF)_3	43	1	<?xml version="1.0"?>\n<Clock xmlns:dt="urn:schemas-microsoft-com:datatypes"><Description dt:dt="string">E-Prime Primary Realtime Clock</Description><StartTime><Timestamp dt:dt="int">0</Timestamp><DateUtc dt:dt="string">2021-06-25T04:44:13Z</DateUtc></StartTime><FrequencyChanges><FrequencyChange><Frequency dt:dt="r8">2699990000</Frequency><Timestamp dt:dt="r8">2.29462814518033E+15</Timestamp><Cur…	좌우반구com(split BVF)_3-043-1	75.027	1.0.0.167	1	-567643355	Professional	2.0.10.242	2.0.10.353	06-25-2021	2021-06-25 오전 4:44:13	13:44:13	2.0.10.248	135	2	{/}	강례	강	례	NULL	NULL	NULL	63	1	3	NULL	NULL	NULL	KSY3	List2	NULL	NULL	NULL	NULL	NULL	NULL	NULL	NULL	NULL	1	{/}	0	7	417796	0	{/}	535
좌우반구com(split BVF)_3	43	1	<?xml version="1.0"?>\n<Clock xmlns:dt="urn:schemas-microsoft-com:datatypes"><Description dt:dt="string">E-Prime Primary Realtime Clock</Description><StartTime><Timestamp dt:dt="int">0</Timestamp><DateUtc dt:dt="string">2021-06-25T04:44:13Z</DateUtc></StartTime><FrequencyChanges><FrequencyChange><Frequency dt:dt="r8">2699990000</Frequency><Timestamp dt:dt="r8">2.29462814518033E+15</Timestamp><Cur…	좌우반구com(split BVF)_3-043-1	75.027	1.0.0.167	1	-567643355	Professional	2.0.10.242	2.0.10.353	06-25-2021	2021-06-25 오전 4:44:13	13:44:13	2.0.10.248	241	2	{/}	강방	강	방	NULL	NULL	NULL	72	1	109	NULL	NULL	NULL	KSY	List2	0		0	-1	706839	186		0	0	1	{/}	1	6	707025	0	{/}	362
좌우반구com(split BVF)_3	43	1	<?xml version="1.0"?>\n<Clock xmlns:dt="urn:schemas-microsoft-com:datatypes"><Description dt:dt="string">E-Prime Primary Realtime Clock</Description><StartTime><Timestamp dt:dt="int">0</Timestamp><DateUtc dt:dt="string">2021-06-25T04:44:13Z</DateUtc></StartTime><FrequencyChanges><FrequencyChange><Frequency dt:dt="r8">2699990000</Frequency><Timestamp dt:dt="r8">2.29462814518033E+15</Timestamp><Cur…	좌우반구com(split BVF)_3-043-1	75.027	1.0.0.167	1	-567643355	Professional	2.0.10.242	2.0.10.353	06-25-2021	2021-06-25 오전 4:44:13	13:44:13	2.0.10.248	245	1	z	개념	개	념	NULL	NULL	NULL	66	1	113	NULL	NULL	NULL	KSY2	List2	NULL	NULL	NULL	NULL	NULL	NULL	NULL	NULL	NULL	1	z	0	7	717782	0	z	404
좌우반구com(split BVF)_3	43	1	<?xml version="1.0"?>\n<Clock xmlns:dt="urn:schemas-microsoft-com:datatypes"><Description dt:dt="string">E-Prime Primary Realtime Clock</Description><StartTime><Timestamp dt:dt="int">0</Timestamp><DateUtc dt:dt="string">2021-06-25T04:44:13Z</DateUtc></StartTime><FrequencyChanges><FrequencyChange><Frequency dt:dt="r8">2699990000</Frequency><Timestamp dt:dt="r8">2.29462814518033E+15</Timestamp><Cur…	좌우반구com(split BVF)_3-043-1	75.027	1.0.0.167	1	-567643355	Professional	2.0.10.242	2.0.10.353	06-25-2021	2021-06-25 오전 4:44:13	13:44:13	2.0.10.248	356	2	{/}	개례	개	례	NULL	NULL	NULL	NULL	NULL	NULL	112	1	92	KSY	List3	0		0	0	1032016	186		0	0	1	{/}	1	6	1032202	0	{/}	474
좌우반구com(split BVF)_3	43	1	<?xml version="1.0"?>\n<Clock xmlns:dt="urn:schemas-microsoft-com:datatypes"><Description dt:dt="string">E-Prime Primary Realtime Clock</Description><StartTime><Timestamp dt:dt="int">0</Timestamp><DateUtc dt:dt="string">2021-06-25T04:44:13Z</DateUtc></StartTime><FrequencyChanges><FrequencyChange><Frequency dt:dt="r8">2699990000</Frequency><Timestamp dt:dt="r8">2.29462814518033E+15</Timestamp><Cur…	좌우반구com(split BVF)_3-043-1	75.027	1.0.0.167	1	-567643355	Professional	2.0.10.242	2.0.10.353	06-25-2021	2021-06-25 오전 4:44:13	13:44:13	2.0.10.248	34	1	z	개인	개	인	87	1	34	NULL	NULL	NULL	NULL	NULL	NULL	KSY2	List1	NULL	NULL	NULL	NULL	NULL	NULL	NULL	NULL	NULL	1	z	1	6	118769	0	z	590
좌우반구com(split BVF)_3	43	1	<?xml version="1.0"?>\n<Clock xmlns:dt="urn:schemas-microsoft-com:datatypes"><Description dt:dt="string">E-Prime Primary Realtime Clock</Description><StartTime><Timestamp dt:dt="int">0</Timestamp><DateUtc dt:dt="string">2021-06-25T04:44:13Z</DateUtc></StartTime><FrequencyChanges><FrequencyChange><Frequency dt:dt="r8">2699990000</Frequency><Timestamp dt:dt="r8">2.29462814518033E+15</Timestamp><Cur…	좌우반구com(split BVF)_3-043-1	75.027	1.0.0.167	1	-567643355	Professional	2.0.10.242	2.0.10.353	06-25-2021	2021-06-25 오전 4:44:13	13:44:13	2.0.10.248	17	2	{/}	개협	개	협	12	1	17	NULL	NULL	NULL	NULL	NULL	NULL	KSY3	List1	NULL	NULL	NULL	NULL	NULL	NULL	NULL	NULL	NULL	0	{/}	0	7	70960	0	z	881
좌우반구com(split BVF)_3	43	1	<?xml version="1.0"?>\n<Clock xmlns:dt="urn:schemas-microsoft-com:datatypes"><Description dt:dt="string">E-Prime Primary Realtime Clock</Description><StartTime><Timestamp dt:dt="int">0</Timestamp><DateUtc dt:dt="string">2021-06-25T04:44:13Z</DateUtc></StartTime><FrequencyChanges><FrequencyChange><Frequency dt:dt="r8">2699990000</Frequency><Timestamp dt:dt="r8">2.29462814518033E+15</Timestamp><Cur…	좌우반구com(split BVF)_3-043-1	75.027	1.0.0.167	1	-567643355	Professional	2.0.10.242	2.0.10.353	06-25-2021	2021-06-25 오전 4:44:13	13:44:13	2.0.10.248	152	2	{/}	거생	거	생	NULL	NULL	NULL	8	1	20	NULL	NULL	NULL	KSY	List2	0		0	-1	464006	186		0	0	1	{/}	1	6	464192	0	{/}	471
좌우반구com(split BVF)_3	43	1	<?xml version="1.0"?>\n<Clock xmlns:dt="urn:schemas-microsoft-com:datatypes"><Description dt:dt="string">E-Prime Primary Realtime Clock</Description><StartTime><Timestamp dt:dt="int">0</Timestamp><DateUtc dt:dt="string">2021-06-25T04:44:13Z</DateUtc></StartTime><FrequencyChanges><FrequencyChange><Frequency dt:dt="r8">2699990000</Frequency><Timestamp dt:dt="r8">2.29462814518033E+15</Timestamp><Cur…	좌우반구com(split BVF)_3-043-1	75.027	1.0.0.167	1	-567643355	Professional	2.0.10.242	2.0.10.353	06-25-2021	2021-06-25 오전 4:44:13	13:44:13	2.0.10.248	153	1	z	걱정	걱	정	NULL	NULL	NULL	52	1	21	NULL	NULL	NULL	KSY2	List2	NULL	NULL	NULL	NULL	NULL	NULL	NULL	NULL	NULL	1	z	1	6	466871	0	z	336
좌우반구com(split BVF)_3	43	1	<?xml version="1.0"?>\n<Clock xmlns:dt="urn:schemas-microsoft-com:datatypes"><Description dt:dt="string">E-Prime Primary Realtime Clock</Description><StartTime><Timestamp dt:dt="int">0</Timestamp><DateUtc dt:dt="string">2021-06-25T04:44:13Z</DateUtc></StartTime><FrequencyChanges><FrequencyChange><Frequency dt:dt="r8">2699990000</Frequency><Timestamp dt:dt="r8">2.29462814518033E+15</Timestamp><Cur…	좌우반구com(split BVF)_3-043-1	75.027	1.0.0.167	1	-567643355	Professional	2.0.10.242	2.0.10.353	06-25-2021	2021-06-25 오전 4:44:13	13:44:13	2.0.10.248	212	2	{/}	걱최	걱	최	NULL	NULL	NULL	62	1	80	NULL	NULL	NULL	KSY	List2	0		0	0	626828	186		0	0	1	{/}	0	6	627014	0	{/}	430
좌우반구com(split BVF)_3	43	1	<?xml version="1.0"?>\n<Clock xmlns:dt="urn:schemas-microsoft-com:datatypes"><Description dt:dt="string">E-Prime Primary Realtime Clock</Description><StartTime><Timestamp dt:dt="int">0</Timestamp><DateUtc dt:dt="string">2021-06-25T04:44:13Z</DateUtc></StartTime><FrequencyChanges><FrequencyChange><Frequency dt:dt="r8">2699990000</Frequency><Timestamp dt:dt="r8">2.29462814518033E+15</Timestamp><Cur…	좌우반구com(split BVF)_3-043-1	75.027	1.0.0.167	1	-567643355	Professional	2.0.10.242	2.0.10.353	06-25-2021	2021-06-25 오전 4:44:13	13:44:13	2.0.10.248	178	2	{/}	건적	건	적	NULL	NULL	NULL	131	1	46	NULL	NULL	NULL	KSY	List2	0		0	-1	533554	187		0	0	1	{/}	0	7	533741	0	{/}	386
좌우반구com(split BVF)_3	43	1	<?xml version="1.0"?>\n<Clock xmlns:dt="urn:schemas-microsoft-com:datatypes"><Description dt:dt="string">E-Prime Primary Realtime Clock</Description><StartTime><Timestamp dt:dt="int">0</Timestamp><DateUtc dt:dt="string">2021-06-25T04:44:13Z</DateUtc></StartTime><FrequencyChanges><FrequencyChange><Frequency dt:dt="r8">2699990000</Frequency><Timestamp dt:dt="r8">2.29462814518033E+15</Timestamp><Cur…	좌우반구com(split BVF)_3-043-1	75.027	1.0.0.167	1	-567643355	Professional	2.0.10.242	2.0.10.353	06-25-2021	2021-06-25 오전 4:44:13	13:44:13	2.0.10.248	297	2	{/}	검강	검	강	NULL	NULL	NULL	NULL	NULL	NULL	29	1	33	KSY3	List3	NULL	NULL	NULL	NULL	NULL	NULL	NULL	NULL	NULL	1	{/}	0	7	871260	0	{/}	988
좌우반구com(split BVF)_3	43	1	<?xml version="1.0"?>\n<Clock xmlns:dt="urn:schemas-microsoft-com:datatypes"><Description dt:dt="string">E-Prime Primary Realtime Clock</Description><StartTime><Timestamp dt:dt="int">0</Timestamp><DateUtc dt:dt="string">2021-06-25T04:44:13Z</DateUtc></StartTime><FrequencyChanges><FrequencyChange><Frequency dt:dt="r8">2699990000</Frequency><Timestamp dt:dt="r8">2.29462814518033E+15</Timestamp><Cur…	좌우반구com(split BVF)_3-043-1	75.027	1.0.0.167	1	-567643355	Professional	2.0.10.242	2.0.10.353	06-25-2021	2021-06-25 오전 4:44:13	13:44:13	2.0.10.248	235	1	z	검색	검	색	NULL	NULL	NULL	33	1	103	NULL	NULL	NULL	KSY2	List2	NULL	NULL	NULL	NULL	NULL	NULL	NULL	NULL	NULL	1	z	0	7	690645	0	z	758
좌우반구com(split BVF)_3	43	1	<?xml version="1.0"?>\n<Clock xmlns:dt="urn:schemas-microsoft-com:datatypes"><Description dt:dt="string">E-Prime Primary Realtime Clock</Description><StartTime><Timestamp dt:dt="int">0</Timestamp><DateUtc dt:dt="string">2021-06-25T04:44:13Z</DateUtc></StartTime><FrequencyChanges><FrequencyChange><Frequency dt:dt="r8">2699990000</Frequency><Timestamp dt:dt="r8">2.29462814518033E+15</Timestamp><Cur…	좌우반구com(split BVF)_3-043-1	75.027	1.0.0.167	1	-567643355	Professional	2.0.10.242	2.0.10.353	06-25-2021	2021-06-25 오전 4:44:13	13:44:13	2.0.10.248	166	2	{/}	검죽	검	죽	NULL	NULL	NULL	110	1	34	NULL	NULL	NULL	KSY2	List2	NULL	NULL	NULL	NULL	NULL	NULL	NULL	NULL	NULL	1	{/}	0	7	501406	0	{/}	513
좌우반구com(split BVF)_3	43	1	<?xml version="1.0"?>\n<Clock xmlns:dt="urn:schemas-microsoft-com:datatypes"><Description dt:dt="string">E-Prime Primary Realtime Clock</Description><StartTime><Timestamp dt:dt="int">0</Timestamp><DateUtc dt:dt="string">2021-06-25T04:44:13Z</DateUtc></StartTime><FrequencyChanges><FrequencyChange><Frequency dt:dt="r8">2699990000</Frequency><Timestamp dt:dt="r8">2.29462814518033E+15</Timestamp><Cur…	좌우반구com(split BVF)_3-043-1	75.027	1.0.0.167	1	-567643355	Professional	2.0.10.242	2.0.10.353	06-25-2021	2021-06-25 오전 4:44:13	13:44:13	2.0.10.248	196	2	{/}	검환	검	환	NULL	NULL	NULL	7	1	64	NULL	NULL	NULL	KSY	List2	0		0	-1	581750	187		0	0	1	{/}	0	7	581937	0	{/}	471
좌우반구com(split BVF)_3	43	1	<?xml version="1.0"?>\n<Clock xmlns:dt="urn:schemas-microsoft-com:datatypes"><Description dt:dt="string">E-Prime Primary Realtime Clock</Description><StartTime><Timestamp dt:dt="int">0</Timestamp><DateUtc dt:dt="string">2021-06-25T04:44:13Z</DateUtc></StartTime><FrequencyChanges><FrequencyChange><Frequency dt:dt="r8">2699990000</Frequency><Timestamp dt:dt="r8">2.29462814518033E+15</Timestamp><Cur…	좌우반구com(split BVF)_3-043-1	75.027	1.0.0.167	1	-567643355	Professional	2.0.10.242	2.0.10.353	06-25-2021	2021-06-25 오전 4:44:13	13:44:13	2.0.10.248	77	2	{/}	격례	격	례	95	1	77	NULL	NULL	NULL	NULL	NULL	NULL	KSY	List1	0		0	-1	233928	187		0	0	1	{/}	0	7	234115	0	{/}	930
좌우반구com(split BVF)_3	43	1	<?xml version="1.0"?>\n<Clock xmlns:dt="urn:schemas-microsoft-com:datatypes"><Description dt:dt="string">E-Prime Primary Realtime Clock</Description><StartTime><Timestamp dt:dt="int">0</Timestamp><DateUtc dt:dt="string">2021-06-25T04:44:13Z</DateUtc></StartTime><FrequencyChanges><FrequencyChange><Frequency dt:dt="r8">2699990000</Frequency><Timestamp dt:dt="r8">2.29462814518033E+15</Timestamp><Cur…	좌우반구com(split BVF)_3-043-1	75.027	1.0.0.167	1	-567643355	Professional	2.0.10.242	2.0.10.353	06-25-2021	2021-06-25 오전 4:44:13	13:44:13	2.0.10.248	148	1	z	결과	결	과	NULL	NULL	NULL	79	1	16	NULL	NULL	NULL	KSY2	List2	NULL	NULL	NULL	NULL	NULL	NULL	NULL	NULL	NULL	1	z	1	6	453236	0	z	430
좌우반구com(split BVF)_3	43	1	<?xml version="1.0"?>\n<Clock xmlns:dt="urn:schemas-microsoft-com:datatypes"><Description dt:dt="string">E-Prime Primary Realtime Clock</Description><StartTime><Timestamp dt:dt="int">0</Timestamp><DateUtc dt:dt="string">2021-06-25T04:44:13Z</DateUtc></StartTime><FrequencyChanges><FrequencyChange><Frequency dt:dt="r8">2699990000</Frequency><Timestamp dt:dt="r8">2.29462814518033E+15</Timestamp><Cur…	좌우반구com(split BVF)_3-043-1	75.027	1.0.0.167	1	-567643355	Professional	2.0.10.242	2.0.10.353	06-25-2021	2021-06-25 오전 4:44:13	13:44:13	2.0.10.248	98	1	z	결국	결	국	102	1	98	NULL	NULL	NULL	NULL	NULL	NULL	KSY2	List1	NULL	NULL	NULL	NULL	NULL	NULL	NULL	NULL	NULL	1	z	0	7	291961	0	z	1178
좌우반구com(split BVF)_3	43	1	<?xml version="1.0"?>\n<Clock xmlns:dt="urn:schemas-microsoft-com:datatypes"><Description dt:dt="string">E-Prime Primary Realtime Clock</Description><StartTime><Timestamp dt:dt="int">0</Timestamp><DateUtc dt:dt="string">2021-06-25T04:44:13Z</DateUtc></StartTime><FrequencyChanges><FrequencyChange><Frequency dt:dt="r8">2699990000</Frequency><Timestamp dt:dt="r8">2.29462814518033E+15</Timestamp><Cur…	좌우반구com(split BVF)_3-043-1	75.027	1.0.0.167	1	-567643355	Professional	2.0.10.242	2.0.10.353	06-25-2021	2021-06-25 오전 4:44:13	13:44:13	2.0.10.248	350	1	z	결정	결	정	NULL	NULL	NULL	NULL	NULL	NULL	15	1	86	KSY2	List3	NULL	NULL	NULL	NULL	NULL	NULL	NULL	NULL	NULL	1	z	0	7	1015942	0	z	561
좌우반구com(split BVF)_3	43	1	<?xml version="1.0"?>\n<Clock xmlns:dt="urn:schemas-microsoft-com:datatypes"><Description dt:dt="string">E-Prime Primary Realtime Clock</Description><StartTime><Timestamp dt:dt="int">0</Timestamp><DateUtc dt:dt="string">2021-06-25T04:44:13Z</DateUtc></StartTime><FrequencyChanges><FrequencyChange><Frequency dt:dt="r8">2699990000</Frequency><Timestamp dt:dt="r8">2.29462814518033E+15</Timestamp><Cur…	좌우반구com(split BVF)_3-043-1	75.027	1.0.0.167	1	-567643355	Professional	2.0.10.242	2.0.10.353	06-25-2021	2021-06-25 오전 4:44:13	13:44:13	2.0.10.248	207	2	{/}	결지	결	지	NULL	NULL	NULL	10	1	75	NULL	NULL	NULL	KSY2	List2	NULL	NULL	NULL	NULL	NULL	NULL	NULL	NULL	NULL	1	{/}	0	6	612819	0	{/}	763
좌우반구com(split BVF)_3	43	1	<?xml version="1.0"?>\n<Clock xmlns:dt="urn:schemas-microsoft-com:datatypes"><Description dt:dt="string">E-Prime Primary Realtime Clock</Description><StartTime><Timestamp dt:dt="int">0</Timestamp><DateUtc dt:dt="string">2021-06-25T04:44:13Z</DateUtc></StartTime><FrequencyChanges><FrequencyChange><Frequency dt:dt="r8">2699990000</Frequency><Timestamp dt:dt="r8">2.29462814518033E+15</Timestamp><Cur…	좌우반구com(split BVF)_3-043-1	75.027	1.0.0.167	1	-567643355	Professional	2.0.10.242	2.0.10.353	06-25-2021	2021-06-25 오전 4:44:13	13:44:13	2.0.10.248	209	2	{/}	결협	결	협	NULL	NULL	NULL	29	1	77	NULL	NULL	NULL	KSY	List2	0		0	0	618271	186		0	0	1	{/}	1	6	618457	0	{/}	724
좌우반구com(split BVF)_3	43	1	<?xml version="1.0"?>\n<Clock xmlns:dt="urn:schemas-microsoft-com:datatypes"><Description dt:dt="string">E-Prime Primary Realtime Clock</Description><StartTime><Timestamp dt:dt="int">0</Timestamp><DateUtc dt:dt="string">2021-06-25T04:44:13Z</DateUtc></StartTime><FrequencyChanges><FrequencyChange><Frequency dt:dt="r8">2699990000</Frequency><Timestamp dt:dt="r8">2.29462814518033E+15</Timestamp><Cur…	좌우반구com(split BVF)_3-043-1	75.027	1.0.0.167	1	-567643355	Professional	2.0.10.242	2.0.10.353	06-25-2021	2021-06-25 오전 4:44:13	13:44:13	2.0.10.248	244	1	z	경비	경	비	NULL	NULL	NULL	114	1	112	NULL	NULL	NULL	KSY2	List2	NULL	NULL	NULL	NULL	NULL	NULL	NULL	NULL	NULL	1	z	0	7	714943	0	z	636
좌우반구com(split BVF)_3	43	1	<?xml version="1.0"?>\n<Clock xmlns:dt="urn:schemas-microsoft-com:datatypes"><Description dt:dt="string">E-Prime Primary Realtime Clock</Description><StartTime><Timestamp dt:dt="int">0</Timestamp><DateUtc dt:dt="string">2021-06-25T04:44:13Z</DateUtc></StartTime><FrequencyChanges><FrequencyChange><Frequency dt:dt="r8">2699990000</Frequency><Timestamp dt:dt="r8">2.29462814518033E+15</Timestamp><Cur…	좌우반구com(split BVF)_3-043-1	75.027	1.0.0.167	1	-567643355	Professional	2.0.10.242	2.0.10.353	06-25-2021	2021-06-25 오전 4:44:13	13:44:13	2.0.10.248	186	1	z	경험	경	험	NULL	NULL	NULL	83	1	54	NULL	NULL	NULL	KSY2	List2	NULL	NULL	NULL	NULL	NULL	NULL	NULL	NULL	NULL	1	z	0	6	555333	0	z	393
좌우반구com(split BVF)_3	43	1	<?xml version="1.0"?>\n<Clock xmlns:dt="urn:schemas-microsoft-com:datatypes"><Description dt:dt="string">E-Prime Primary Realtime Clock</Description><StartTime><Timestamp dt:dt="int">0</Timestamp><DateUtc dt:dt="string">2021-06-25T04:44:13Z</DateUtc></StartTime><FrequencyChanges><FrequencyChange><Frequency dt:dt="r8">2699990000</Frequency><Timestamp dt:dt="r8">2.29462814518033E+15</Timestamp><Cur…	좌우반구com(split BVF)_3-043-1	75.027	1.0.0.167	1	-567643355	Professional	2.0.10.242	2.0.10.353	06-25-2021	2021-06-25 오전 4:44:13	13:44:13	2.0.10.248	174	1	z	경호	경	호	NULL	NULL	NULL	27	1	42	NULL	NULL	NULL	KSY2	List2	NULL	NULL	NULL	NULL	NULL	NULL	NULL	NULL	NULL	0	z	0	7	522998	0	{/}	505
좌우반구com(split BVF)_3	43	1	<?xml version="1.0"?>\n<Clock xmlns:dt="urn:schemas-microsoft-com:datatypes"><Description dt:dt="string">E-Prime Primary Realtime Clock</Description><StartTime><Timestamp dt:dt="int">0</Timestamp><DateUtc dt:dt="string">2021-06-25T04:44:13Z</DateUtc></StartTime><FrequencyChanges><FrequencyChange><Frequency dt:dt="r8">2699990000</Frequency><Timestamp dt:dt="r8">2.29462814518033E+15</Timestamp><Cur…	좌우반구com(split BVF)_3-043-1	75.027	1.0.0.167	1	-567643355	Professional	2.0.10.242	2.0.10.353	06-25-2021	2021-06-25 오전 4:44:13	13:44:13	2.0.10.248	22	1	z	계기	계	기	85	1	22	NULL	NULL	NULL	NULL	NULL	NULL	KSY2	List1	NULL	NULL	NULL	NULL	NULL	NULL	NULL	NULL	NULL	1	z	0	6	85008	0	z	383
좌우반구com(split BVF)_3	43	1	<?xml version="1.0"?>\n<Clock xmlns:dt="urn:schemas-microsoft-com:datatypes"><Description dt:dt="string">E-Prime Primary Realtime Clock</Description><StartTime><Timestamp dt:dt="int">0</Timestamp><DateUtc dt:dt="string">2021-06-25T04:44:13Z</DateUtc></StartTime><FrequencyChanges><FrequencyChange><Frequency dt:dt="r8">2699990000</Frequency><Timestamp dt:dt="r8">2.29462814518033E+15</Timestamp><Cur…	좌우반구com(split BVF)_3-043-1	75.027	1.0.0.167	1	-567643355	Professional	2.0.10.242	2.0.10.353	06-25-2021	2021-06-25 오전 4:44:13	13:44:13	2.0.10.248	188	2	{/}	계님	계	님	NULL	NULL	NULL	89	1	56	NULL	NULL	NULL	KSY3	List2	NULL	NULL	NULL	NULL	NULL	NULL	NULL	NULL	NULL	1	{/}	0	6	560691	0	{/}	510
좌우반구com(split BVF)_3	43	1	<?xml version="1.0"?>\n<Clock xmlns:dt="urn:schemas-microsoft-com:datatypes"><Description dt:dt="string">E-Prime Primary Realtime Clock</Description><StartTime><Timestamp dt:dt="int">0</Timestamp><DateUtc dt:dt="string">2021-06-25T04:44:13Z</DateUtc></StartTime><FrequencyChanges><FrequencyChange><Frequency dt:dt="r8">2699990000</Frequency><Timestamp dt:dt="r8">2.29462814518033E+15</Timestamp><Cur…	좌우반구com(split BVF)_3-043-1	75.027	1.0.0.167	1	-567643355	Professional	2.0.10.242	2.0.10.353	06-25-2021	2021-06-25 오전 4:44:13	13:44:13	2.0.10.248	110	2	{/}	계락	계	락	83	1	110	NULL	NULL	NULL	NULL	NULL	NULL	KSY2	List1	NULL	NULL	NULL	NULL	NULL	NULL	NULL	NULL	NULL	0	{/}	0	7	325296	0	z	891
좌우반구com(split BVF)_3	43	1	<?xml version="1.0"?>\n<Clock xmlns:dt="urn:schemas-microsoft-com:datatypes"><Description dt:dt="string">E-Prime Primary Realtime Clock</Description><StartTime><Timestamp dt:dt="int">0</Timestamp><DateUtc dt:dt="string">2021-06-25T04:44:13Z</DateUtc></StartTime><FrequencyChanges><FrequencyChange><Frequency dt:dt="r8">2699990000</Frequency><Timestamp dt:dt="r8">2.29462814518033E+15</Timestamp><Cur…	좌우반구com(split BVF)_3-043-1	75.027	1.0.0.167	1	-567643355	Professional	2.0.10.242	2.0.10.353	06-25-2021	2021-06-25 오전 4:44:13	13:44:13	2.0.10.248	238	1	z	계수	계	수	NULL	NULL	NULL	3	1	106	NULL	NULL	NULL	KSY2	List2	NULL	NULL	NULL	NULL	NULL	NULL	NULL	NULL	NULL	0	z	0	6	699148	0	{/}	479
좌우반구com(split BVF)_3	43	1	<?xml version="1.0"?>\n<Clock xmlns:dt="urn:schemas-microsoft-com:datatypes"><Description dt:dt="string">E-Prime Primary Realtime Clock</Description><StartTime><Timestamp dt:dt="int">0</Timestamp><DateUtc dt:dt="string">2021-06-25T04:44:13Z</DateUtc></StartTime><FrequencyChanges><FrequencyChange><Frequency dt:dt="r8">2699990000</Frequency><Timestamp dt:dt="r8">2.29462814518033E+15</Timestamp><Cur…	좌우반구com(split BVF)_3-043-1	75.027	1.0.0.167	1	-567643355	Professional	2.0.10.242	2.0.10.353	06-25-2021	2021-06-25 오전 4:44:13	13:44:13	2.0.10.248	57	2	{/}	계여	계	여	31	1	57	NULL	NULL	NULL	NULL	NULL	NULL	KSY2	List1	NULL	NULL	NULL	NULL	NULL	NULL	NULL	NULL	NULL	1	{/}	0	6	179201	0	{/}	852
좌우반구com(split BVF)_3	43	1	<?xml version="1.0"?>\n<Clock xmlns:dt="urn:schemas-microsoft-com:datatypes"><Description dt:dt="string">E-Prime Primary Realtime Clock</Description><StartTime><Timestamp dt:dt="int">0</Timestamp><DateUtc dt:dt="string">2021-06-25T04:44:13Z</DateUtc></StartTime><FrequencyChanges><FrequencyChange><Frequency dt:dt="r8">2699990000</Frequency><Timestamp dt:dt="r8">2.29462814518033E+15</Timestamp><Cur…	좌우반구com(split BVF)_3-043-1	75.027	1.0.0.167	1	-567643355	Professional	2.0.10.242	2.0.10.353	06-25-2021	2021-06-25 오전 4:44:13	13:44:13	2.0.10.248	282	2	{/}	고률	고	률	NULL	NULL	NULL	NULL	NULL	NULL	44	1	18	KSY	List3	0		1	-1	830101	187		0	0	1	{/}	0	7	830288	0	{/}	432
좌우반구com(split BVF)_3	43	1	<?xml version="1.0"?>\n<Clock xmlns:dt="urn:schemas-microsoft-com:datatypes"><Description dt:dt="string">E-Prime Primary Realtime Clock</Description><StartTime><Timestamp dt:dt="int">0</Timestamp><DateUtc dt:dt="string">2021-06-25T04:44:13Z</DateUtc></StartTime><FrequencyChanges><FrequencyChange><Frequency dt:dt="r8">2699990000</Frequency><Timestamp dt:dt="r8">2.29462814518033E+15</Timestamp><Cur…	좌우반구com(split BVF)_3-043-1	75.027	1.0.0.167	1	-567643355	Professional	2.0.10.242	2.0.10.353	06-25-2021	2021-06-25 오전 4:44:13	13:44:13	2.0.10.248	319	2	{/}	고청	고	청	NULL	NULL	NULL	NULL	NULL	NULL	32	1	55	KSY3	List3	NULL	NULL	NULL	NULL	NULL	NULL	NULL	NULL	NULL	1	{/}	0	7	932065	0	{/}	741
좌우반구com(split BVF)_3	43	1	<?xml version="1.0"?>\n<Clock xmlns:dt="urn:schemas-microsoft-com:datatypes"><Description dt:dt="string">E-Prime Primary Realtime Clock</Description><StartTime><Timestamp dt:dt="int">0</Timestamp><DateUtc dt:dt="string">2021-06-25T04:44:13Z</DateUtc></StartTime><FrequencyChanges><FrequencyChange><Frequency dt:dt="r8">2699990000</Frequency><Timestamp dt:dt="r8">2.29462814518033E+15</Timestamp><Cur…	좌우반구com(split BVF)_3-043-1	75.027	1.0.0.167	1	-567643355	Professional	2.0.10.242	2.0.10.353	06-25-2021	2021-06-25 오전 4:44:13	13:44:13	2.0.10.248	268	1	z	공기	공	기	NULL	NULL	NULL	NULL	NULL	NULL	40	1	4	KSY2	List3	NULL	NULL	NULL	NULL	NULL	NULL	NULL	NULL	NULL	1	z	0	7	793195	0	z	590
좌우반구com(split BVF)_3	43	1	<?xml version="1.0"?>\n<Clock xmlns:dt="urn:schemas-microsoft-com:datatypes"><Description dt:dt="string">E-Prime Primary Realtime Clock</Description><StartTime><Timestamp dt:dt="int">0</Timestamp><DateUtc dt:dt="string">2021-06-25T04:44:13Z</DateUtc></StartTime><FrequencyChanges><FrequencyChange><Frequency dt:dt="r8">2699990000</Frequency><Timestamp dt:dt="r8">2.29462814518033E+15</Timestamp><Cur…	좌우반구com(split BVF)_3-043-1	75.027	1.0.0.167	1	-567643355	Professional	2.0.10.242	2.0.10.353	06-25-2021	2021-06-25 오전 4:44:13	13:44:13	2.0.10.248	348	1	z	공백	공	백	NULL	NULL	NULL	NULL	NULL	NULL	48	1	84	KSY2	List3	NULL	NULL	NULL	NULL	NULL	NULL	NULL	NULL	NULL	1	z	0	6	1010530	0	z	534
좌우반구com(split BVF)_3	43	1	<?xml version="1.0"?>\n<Clock xmlns:dt="urn:schemas-microsoft-com:datatypes"><Description dt:dt="string">E-Prime Primary Realtime Clock</Description><StartTime><Timestamp dt:dt="int">0</Timestamp><DateUtc dt:dt="string">2021-06-25T04:44:13Z</DateUtc></StartTime><FrequencyChanges><FrequencyChange><Frequency dt:dt="r8">2699990000</Frequency><Timestamp dt:dt="r8">2.29462814518033E+15</Timestamp><Cur…	좌우반구com(split BVF)_3-043-1	75.027	1.0.0.167	1	-567643355	Professional	2.0.10.242	2.0.10.353	06-25-2021	2021-06-25 오전 4:44:13	13:44:13	2.0.10.248	162	1	z	공포	공	포	NULL	NULL	NULL	2	1	30	NULL	NULL	NULL	KSY2	List2	NULL	NULL	NULL	NULL	NULL	NULL	NULL	NULL	NULL	1	z	0	7	490490	0	z	325
좌우반구com(split BVF)_3	43	1	<?xml version="1.0"?>\n<Clock xmlns:dt="urn:schemas-microsoft-com:datatypes"><Description dt:dt="string">E-Prime Primary Realtime Clock</Description><StartTime><Timestamp dt:dt="int">0</Timestamp><DateUtc dt:dt="string">2021-06-25T04:44:13Z</DateUtc></StartTime><FrequencyChanges><FrequencyChange><Frequency dt:dt="r8">2699990000</Frequency><Timestamp dt:dt="r8">2.29462814518033E+15</Timestamp><Cur…	좌우반구com(split BVF)_3-043-1	75.027	1.0.0.167	1	-567643355	Professional	2.0.10.242	2.0.10.353	06-25-2021	2021-06-25 오전 4:44:13	13:44:13	2.0.10.248	307	2	{/}	과법	과	법	NULL	NULL	NULL	NULL	NULL	NULL	117	1	43	KSY	List3	0		0	-1	899650	186		0	0	1	{/}	1	6	899836	0	{/}	659
좌우반구com(split BVF)_3	43	1	<?xml version="1.0"?>\n<Clock xmlns:dt="urn:schemas-microsoft-com:datatypes"><Description dt:dt="string">E-Prime Primary Realtime Clock</Description><StartTime><Timestamp dt:dt="int">0</Timestamp><DateUtc dt:dt="string">2021-06-25T04:44:13Z</DateUtc></StartTime><FrequencyChanges><FrequencyChange><Frequency dt:dt="r8">2699990000</Frequency><Timestamp dt:dt="r8">2.29462814518033E+15</Timestamp><Cur…	좌우반구com(split BVF)_3-043-1	75.027	1.0.0.167	1	-567643355	Professional	2.0.10.242	2.0.10.353	06-25-2021	2021-06-25 오전 4:44:13	13:44:13	2.0.10.248	192	1	z	과정	과	정	NULL	NULL	NULL	51	1	60	NULL	NULL	NULL	KSY2	List2	NULL	NULL	NULL	NULL	NULL	NULL	NULL	NULL	NULL	1	z	0	6	571234	0	z	460
좌우반구com(split BVF)_3	43	1	<?xml version="1.0"?>\n<Clock xmlns:dt="urn:schemas-microsoft-com:datatypes"><Description dt:dt="string">E-Prime Primary Realtime Clock</Description><StartTime><Timestamp dt:dt="int">0</Timestamp><DateUtc dt:dt="string">2021-06-25T04:44:13Z</DateUtc></StartTime><FrequencyChanges><FrequencyChange><Frequency dt:dt="r8">2699990000</Frequency><Timestamp dt:dt="r8">2.29462814518033E+15</Timestamp><Cur…	좌우반구com(split BVF)_3-043-1	75.027	1.0.0.167	1	-567643355	Professional	2.0.10.242	2.0.10.353	06-25-2021	2021-06-25 오전 4:44:13	13:44:13	2.0.10.248	366	1	z	관계	관	계	NULL	NULL	NULL	NULL	NULL	NULL	53	1	102	KSY2	List3	NULL	NULL	NULL	NULL	NULL	NULL	NULL	NULL	NULL	1	z	0	6	1059006	0	z	510
좌우반구com(split BVF)_3	43	1	<?xml version="1.0"?>\n<Clock xmlns:dt="urn:schemas-microsoft-com:datatypes"><Description dt:dt="string">E-Prime Primary Realtime Clock</Description><StartTime><Timestamp dt:dt="int">0</Timestamp><DateUtc dt:dt="string">2021-06-25T04:44:13Z</DateUtc></StartTime><FrequencyChanges><FrequencyChange><Frequency dt:dt="r8">2699990000</Frequency><Timestamp dt:dt="r8">2.29462814518033E+15</Timestamp><Cur…	좌우반구com(split BVF)_3-043-1	75.027	1.0.0.167	1	-567643355	Professional	2.0.10.242	2.0.10.353	06-25-2021	2021-06-25 오전 4:44:13	13:44:13	2.0.10.248	306	1	z	관측	관	측	NULL	NULL	NULL	NULL	NULL	NULL	5	1	42	KSY2	List3	NULL	NULL	NULL	NULL	NULL	NULL	NULL	NULL	NULL	0	z	0	7	897184	0	{/}	455
좌우반구com(split BVF)_3	43	1	<?xml version="1.0"?>\n<Clock xmlns:dt="urn:schemas-microsoft-com:datatypes"><Description dt:dt="string">E-Prime Primary Realtime Clock</Description><StartTime><Timestamp dt:dt="int">0</Timestamp><DateUtc dt:dt="string">2021-06-25T04:44:13Z</DateUtc></StartTime><FrequencyChanges><FrequencyChange><Frequency dt:dt="r8">2699990000</Frequency><Timestamp dt:dt="r8">2.29462814518033E+15</Timestamp><Cur…	좌우반구com(split BVF)_3-043-1	75.027	1.0.0.167	1	-567643355	Professional	2.0.10.242	2.0.10.353	06-25-2021	2021-06-25 오전 4:44:13	13:44:13	2.0.10.248	49	1	z	광장	광	장	51	1	49	NULL	NULL	NULL	NULL	NULL	NULL	KSY2	List1	NULL	NULL	NULL	NULL	NULL	NULL	NULL	NULL	NULL	1	z	0	6	158315	0	z	379
좌우반구com(split BVF)_3	43	1	<?xml version="1.0"?>\n<Clock xmlns:dt="urn:schemas-microsoft-com:datatypes"><Description dt:dt="string">E-Prime Primary Realtime Clock</Description><StartTime><Timestamp dt:dt="int">0</Timestamp><DateUtc dt:dt="string">2021-06-25T04:44:13Z</DateUtc></StartTime><FrequencyChanges><FrequencyChange><Frequency dt:dt="r8">2699990000</Frequency><Timestamp dt:dt="r8">2.29462814518033E+15</Timestamp><Cur…	좌우반구com(split BVF)_3-043-1	75.027	1.0.0.167	1	-567643355	Professional	2.0.10.242	2.0.10.353	06-25-2021	2021-06-25 오전 4:44:13	13:44:13	2.0.10.248	279	2	{/}	교느	교	느	NULL	NULL	NULL	NULL	NULL	NULL	89	1	15	KSY	List3	0		0	-1	822184	187		0	0	1	{/}	0	7	822371	0	{/}	390
좌우반구com(split BVF)_3	43	1	<?xml version="1.0"?>\n<Clock xmlns:dt="urn:schemas-microsoft-com:datatypes"><Description dt:dt="string">E-Prime Primary Realtime Clock</Description><StartTime><Timestamp dt:dt="int">0</Timestamp><DateUtc dt:dt="string">2021-06-25T04:44:13Z</DateUtc></StartTime><FrequencyChanges><FrequencyChange><Frequency dt:dt="r8">2699990000</Frequency><Timestamp dt:dt="r8">2.29462814518033E+15</Timestamp><Cur…	좌우반구com(split BVF)_3-043-1	75.027	1.0.0.167	1	-567643355	Professional	2.0.10.242	2.0.10.353	06-25-2021	2021-06-25 오전 4:44:13	13:44:13	2.0.10.248	80	2	{/}	교휘	교	휘	120	1	80	NULL	NULL	NULL	NULL	NULL	NULL	KSY2	List1	NULL	NULL	NULL	NULL	NULL	NULL	NULL	NULL	NULL	0	{/}	1	6	242658	0	z	611
좌우반구com(split BVF)_3	43	1	<?xml version="1.0"?>\n<Clock xmlns:dt="urn:schemas-microsoft-com:datatypes"><Description dt:dt="string">E-Prime Primary Realtime Clock</Description><StartTime><Timestamp dt:dt="int">0</Timestamp><DateUtc dt:dt="string">2021-06-25T04:44:13Z</DateUtc></StartTime><FrequencyChanges><FrequencyChange><Frequency dt:dt="r8">2699990000</Frequency><Timestamp dt:dt="r8">2.29462814518033E+15</Timestamp><Cur…	좌우반구com(split BVF)_3-043-1	75.027	1.0.0.167	1	-567643355	Professional	2.0.10.242	2.0.10.353	06-25-2021	2021-06-25 오전 4:44:13	13:44:13	2.0.10.248	215	1	z	구조	구	조	NULL	NULL	NULL	132	1	83	NULL	NULL	NULL	KSY2	List2	NULL	NULL	NULL	NULL	NULL	NULL	NULL	NULL	NULL	1	z	0	7	635318	0	z	1031
좌우반구com(split BVF)_3	43	1	<?xml version="1.0"?>\n<Clock xmlns:dt="urn:schemas-microsoft-com:datatypes"><Description dt:dt="string">E-Prime Primary Realtime Clock</Description><StartTime><Timestamp dt:dt="int">0</Timestamp><DateUtc dt:dt="string">2021-06-25T04:44:13Z</DateUtc></StartTime><FrequencyChanges><FrequencyChange><Frequency dt:dt="r8">2699990000</Frequency><Timestamp dt:dt="r8">2.29462814518033E+15</Timestamp><Cur…	좌우반구com(split BVF)_3-043-1	75.027	1.0.0.167	1	-567643355	Professional	2.0.10.242	2.0.10.353	06-25-2021	2021-06-25 오전 4:44:13	13:44:13	2.0.10.248	125	2	{/}	국득	국	득	110	1	125	NULL	NULL	NULL	NULL	NULL	NULL	KSY	List1	0		1	-1	365694	187		0	0	1	{/}	0	7	365881	0	{/}	465
좌우반구com(split BVF)_3	43	1	<?xml version="1.0"?>\n<Clock xmlns:dt="urn:schemas-microsoft-com:datatypes"><Description dt:dt="string">E-Prime Primary Realtime Clock</Description><StartTime><Timestamp dt:dt="int">0</Timestamp><DateUtc dt:dt="string">2021-06-25T04:44:13Z</DateUtc></StartTime><FrequencyChanges><FrequencyChange><Frequency dt:dt="r8">2699990000</Frequency><Timestamp dt:dt="r8">2.29462814518033E+15</Timestamp><Cur…	좌우반구com(split BVF)_3-043-1	75.027	1.0.0.167	1	-567643355	Professional	2.0.10.242	2.0.10.353	06-25-2021	2021-06-25 오전 4:44:13	13:44:13	2.0.10.248	59	2	{/}	국반	국	반	78	1	59	NULL	NULL	NULL	NULL	NULL	NULL	KSY2	List1	NULL	NULL	NULL	NULL	NULL	NULL	NULL	NULL	NULL	1	{/}	1	6	184852	0	{/}	857
좌우반구com(split BVF)_3	43	1	<?xml version="1.0"?>\n<Clock xmlns:dt="urn:schemas-microsoft-com:datatypes"><Description dt:dt="string">E-Prime Primary Realtime Clock</Description><StartTime><Timestamp dt:dt="int">0</Timestamp><DateUtc dt:dt="string">2021-06-25T04:44:13Z</DateUtc></StartTime><FrequencyChanges><FrequencyChange><Frequency dt:dt="r8">2699990000</Frequency><Timestamp dt:dt="r8">2.29462814518033E+15</Timestamp><Cur…	좌우반구com(split BVF)_3-043-1	75.027	1.0.0.167	1	-567643355	Professional	2.0.10.242	2.0.10.353	06-25-2021	2021-06-25 오전 4:44:13	13:44:13	2.0.10.248	250	1	z	군청	군	청	NULL	NULL	NULL	67	1	118	NULL	NULL	NULL	KSY2	List2	NULL	NULL	NULL	NULL	NULL	NULL	NULL	NULL	NULL	1	z	0	6	731070	0	z	572
좌우반구com(split BVF)_3	43	1	<?xml version="1.0"?>\n<Clock xmlns:dt="urn:schemas-microsoft-com:datatypes"><Description dt:dt="string">E-Prime Primary Realtime Clock</Description><StartTime><Timestamp dt:dt="int">0</Timestamp><DateUtc dt:dt="string">2021-06-25T04:44:13Z</DateUtc></StartTime><FrequencyChanges><FrequencyChange><Frequency dt:dt="r8">2699990000</Frequency><Timestamp dt:dt="r8">2.29462814518033E+15</Timestamp><Cur…	좌우반구com(split BVF)_3-043-1	75.027	1.0.0.167	1	-567643355	Professional	2.0.10.242	2.0.10.353	06-25-2021	2021-06-25 오전 4:44:13	13:44:13	2.0.10.248	64	1	z	궤도	궤	도	86	1	64	NULL	NULL	NULL	NULL	NULL	NULL	KSY2	List1	NULL	NULL	NULL	NULL	NULL	NULL	NULL	NULL	NULL	1	z	0	7	199034	0	z	891
좌우반구com(split BVF)_3	43	1	<?xml version="1.0"?>\n<Clock xmlns:dt="urn:schemas-microsoft-com:datatypes"><Description dt:dt="string">E-Prime Primary Realtime Clock</Description><StartTime><Timestamp dt:dt="int">0</Timestamp><DateUtc dt:dt="string">2021-06-25T04:44:13Z</DateUtc></StartTime><FrequencyChanges><FrequencyChange><Frequency dt:dt="r8">2699990000</Frequency><Timestamp dt:dt="r8">2.29462814518033E+15</Timestamp><Cur…	좌우반구com(split BVF)_3-043-1	75.027	1.0.0.167	1	-567643355	Professional	2.0.10.242	2.0.10.353	06-25-2021	2021-06-25 오전 4:44:13	13:44:13	2.0.10.248	40	2	{/}	궤희	궤	희	50	1	40	NULL	NULL	NULL	NULL	NULL	NULL	KSY3	List1	NULL	NULL	NULL	NULL	NULL	NULL	NULL	NULL	NULL	1	{/}	0	6	134657	0	{/}	709
좌우반구com(split BVF)_3	43	1	<?xml version="1.0"?>\n<Clock xmlns:dt="urn:schemas-microsoft-com:datatypes"><Description dt:dt="string">E-Prime Primary Realtime Clock</Description><StartTime><Timestamp dt:dt="int">0</Timestamp><DateUtc dt:dt="string">2021-06-25T04:44:13Z</DateUtc></StartTime><FrequencyChanges><FrequencyChange><Frequency dt:dt="r8">2699990000</Frequency><Timestamp dt:dt="r8">2.29462814518033E+15</Timestamp><Cur…	좌우반구com(split BVF)_3-043-1	75.027	1.0.0.167	1	-567643355	Professional	2.0.10.242	2.0.10.353	06-25-2021	2021-06-25 오전 4:44:13	13:44:13	2.0.10.248	51	1	z	그림	그	림	17	1	51	NULL	NULL	NULL	NULL	NULL	NULL	KSY2	List1	NULL	NULL	NULL	NULL	NULL	NULL	NULL	NULL	NULL	1	z	1	6	163633	0	z	397
좌우반구com(split BVF)_3	43	1	<?xml version="1.0"?>\n<Clock xmlns:dt="urn:schemas-microsoft-com:datatypes"><Description dt:dt="string">E-Prime Primary Realtime Clock</Description><StartTime><Timestamp dt:dt="int">0</Timestamp><DateUtc dt:dt="string">2021-06-25T04:44:13Z</DateUtc></StartTime><FrequencyChanges><FrequencyChange><Frequency dt:dt="r8">2699990000</Frequency><Timestamp dt:dt="r8">2.29462814518033E+15</Timestamp><Cur…	좌우반구com(split BVF)_3-043-1	75.027	1.0.0.167	1	-567643355	Professional	2.0.10.242	2.0.10.353	06-25-2021	2021-06-25 오전 4:44:13	13:44:13	2.0.10.248	286	2	{/}	그법	그	법	NULL	NULL	NULL	NULL	NULL	NULL	120	1	22	KSY3	List3	NULL	NULL	NULL	NULL	NULL	NULL	NULL	NULL	NULL	1	{/}	0	7	841151	0	{/}	569
좌우반구com(split BVF)_3	43	1	<?xml version="1.0"?>\n<Clock xmlns:dt="urn:schemas-microsoft-com:datatypes"><Description dt:dt="string">E-Prime Primary Realtime Clock</Description><StartTime><Timestamp dt:dt="int">0</Timestamp><DateUtc dt:dt="string">2021-06-25T04:44:13Z</DateUtc></StartTime><FrequencyChanges><FrequencyChange><Frequency dt:dt="r8">2699990000</Frequency><Timestamp dt:dt="r8">2.29462814518033E+15</Timestamp><Cur…	좌우반구com(split BVF)_3-043-1	75.027	1.0.0.167	1	-567643355	Professional	2.0.10.242	2.0.10.353	06-25-2021	2021-06-25 오전 4:44:13	13:44:13	2.0.10.248	119	2	{/}	그소	그	소	33	1	119	NULL	NULL	NULL	NULL	NULL	NULL	KSY3	List1	NULL	NULL	NULL	NULL	NULL	NULL	NULL	NULL	NULL	1	{/}	0	6	350313	0	{/}	473
좌우반구com(split BVF)_3	43	1	<?xml version="1.0"?>\n<Clock xmlns:dt="urn:schemas-microsoft-com:datatypes"><Description dt:dt="string">E-Prime Primary Realtime Clock</Description><StartTime><Timestamp dt:dt="int">0</Timestamp><DateUtc dt:dt="string">2021-06-25T04:44:13Z</DateUtc></StartTime><FrequencyChanges><FrequencyChange><Frequency dt:dt="r8">2699990000</Frequency><Timestamp dt:dt="r8">2.29462814518033E+15</Timestamp><Cur…	좌우반구com(split BVF)_3-043-1	75.027	1.0.0.167	1	-567643355	Professional	2.0.10.242	2.0.10.353	06-25-2021	2021-06-25 오전 4:44:13	13:44:13	2.0.10.248	339	2	{/}	그종	그	종	NULL	NULL	NULL	NULL	NULL	NULL	25	1	75	KSY2	List3	NULL	NULL	NULL	NULL	NULL	NULL	NULL	NULL	NULL	0	{/}	0	7	986299	0	z	196
좌우반구com(split BVF)_3	43	1	<?xml version="1.0"?>\n<Clock xmlns:dt="urn:schemas-microsoft-com:datatypes"><Description dt:dt="string">E-Prime Primary Realtime Clock</Description><StartTime><Timestamp dt:dt="int">0</Timestamp><DateUtc dt:dt="string">2021-06-25T04:44:13Z</DateUtc></StartTime><FrequencyChanges><FrequencyChange><Frequency dt:dt="r8">2699990000</Frequency><Timestamp dt:dt="r8">2.29462814518033E+15</Timestamp><Cur…	좌우반구com(split BVF)_3-043-1	75.027	1.0.0.167	1	-567643355	Professional	2.0.10.242	2.0.10.353	06-25-2021	2021-06-25 오전 4:44:13	13:44:13	2.0.10.248	216	1	z	급여	급	여	NULL	NULL	NULL	49	1	84	NULL	NULL	NULL	KSY2	List2	NULL	NULL	NULL	NULL	NULL	NULL	NULL	NULL	NULL	1	z	0	6	638543	0	z	695
좌우반구com(split BVF)_3	43	1	<?xml version="1.0"?>\n<Clock xmlns:dt="urn:schemas-microsoft-com:datatypes"><Description dt:dt="string">E-Prime Primary Realtime Clock</Description><StartTime><Timestamp dt:dt="int">0</Timestamp><DateUtc dt:dt="string">2021-06-25T04:44:13Z</DateUtc></StartTime><FrequencyChanges><FrequencyChange><Frequency dt:dt="r8">2699990000</Frequency><Timestamp dt:dt="r8">2.29462814518033E+15</Timestamp><Cur…	좌우반구com(split BVF)_3-043-1	75.027	1.0.0.167	1	-567643355	Professional	2.0.10.242	2.0.10.353	06-25-2021	2021-06-25 오전 4:44:13	13:44:13	2.0.10.248	261	1	z	기록	기	록	NULL	NULL	NULL	81	1	129	NULL	NULL	NULL	KSY2	List2	NULL	NULL	NULL	NULL	NULL	NULL	NULL	NULL	NULL	0	z	0	7	761246	0	{/}	372
좌우반구com(split BVF)_3	43	1	<?xml version="1.0"?>\n<Clock xmlns:dt="urn:schemas-microsoft-com:datatypes"><Description dt:dt="string">E-Prime Primary Realtime Clock</Description><StartTime><Timestamp dt:dt="int">0</Timestamp><DateUtc dt:dt="string">2021-06-25T04:44:13Z</DateUtc></StartTime><FrequencyChanges><FrequencyChange><Frequency dt:dt="r8">2699990000</Frequency><Timestamp dt:dt="r8">2.29462814518033E+15</Timestamp><Cur…	좌우반구com(split BVF)_3-043-1	75.027	1.0.0.167	1	-567643355	Professional	2.0.10.242	2.0.10.353	06-25-2021	2021-06-25 오전 4:44:13	13:44:13	2.0.10.248	94	1	z	기름	기	름	59	1	94	NULL	NULL	NULL	NULL	NULL	NULL	KSY2	List1	NULL	NULL	NULL	NULL	NULL	NULL	NULL	NULL	NULL	1	z	0	6	280898	0	z	481
좌우반구com(split BVF)_3	43	1	<?xml version="1.0"?>\n<Clock xmlns:dt="urn:schemas-microsoft-com:datatypes"><Description dt:dt="string">E-Prime Primary Realtime Clock</Description><StartTime><Timestamp dt:dt="int">0</Timestamp><DateUtc dt:dt="string">2021-06-25T04:44:13Z</DateUtc></StartTime><FrequencyChanges><FrequencyChange><Frequency dt:dt="r8">2699990000</Frequency><Timestamp dt:dt="r8">2.29462814518033E+15</Timestamp><Cur…	좌우반구com(split BVF)_3-043-1	75.027	1.0.0.167	1	-567643355	Professional	2.0.10.242	2.0.10.353	06-25-2021	2021-06-25 오전 4:44:13	13:44:13	2.0.10.248	248	1	z	기술	기	술	NULL	NULL	NULL	55	1	116	NULL	NULL	NULL	KSY2	List2	NULL	NULL	NULL	NULL	NULL	NULL	NULL	NULL	NULL	1	z	0	7	725939	0	z	351
좌우반구com(split BVF)_3	43	1	<?xml version="1.0"?>\n<Clock xmlns:dt="urn:schemas-microsoft-com:datatypes"><Description dt:dt="string">E-Prime Primary Realtime Clock</Description><StartTime><Timestamp dt:dt="int">0</Timestamp><DateUtc dt:dt="string">2021-06-25T04:44:13Z</DateUtc></StartTime><FrequencyChanges><FrequencyChange><Frequency dt:dt="r8">2699990000</Frequency><Timestamp dt:dt="r8">2.29462814518033E+15</Timestamp><Cur…	좌우반구com(split BVF)_3-043-1	75.027	1.0.0.167	1	-567643355	Professional	2.0.10.242	2.0.10.353	06-25-2021	2021-06-25 오전 4:44:13	13:44:13	2.0.10.248	363	1	z	기운	기	운	NULL	NULL	NULL	NULL	NULL	NULL	26	1	99	KSY2	List3	NULL	NULL	NULL	NULL	NULL	NULL	NULL	NULL	NULL	1	z	0	7	1050996	0	z	456
좌우반구com(split BVF)_3	43	1	<?xml version="1.0"?>\n<Clock xmlns:dt="urn:schemas-microsoft-com:datatypes"><Description dt:dt="string">E-Prime Primary Realtime Clock</Description><StartTime><Timestamp dt:dt="int">0</Timestamp><DateUtc dt:dt="string">2021-06-25T04:44:13Z</DateUtc></StartTime><FrequencyChanges><FrequencyChange><Frequency dt:dt="r8">2699990000</Frequency><Timestamp dt:dt="r8">2.29462814518033E+15</Timestamp><Cur…	좌우반구com(split BVF)_3-043-1	75.027	1.0.0.167	1	-567643355	Professional	2.0.10.242	2.0.10.353	06-25-2021	2021-06-25 오전 4:44:13	13:44:13	2.0.10.248	184	1	z	기준	기	준	NULL	NULL	NULL	102	1	52	NULL	NULL	NULL	KSY2	List2	NULL	NULL	NULL	NULL	NULL	NULL	NULL	NULL	NULL	1	z	1	6	549868	0	z	338
좌우반구com(split BVF)_3	43	1	<?xml version="1.0"?>\n<Clock xmlns:dt="urn:schemas-microsoft-com:datatypes"><Description dt:dt="string">E-Prime Primary Realtime Clock</Description><StartTime><Timestamp dt:dt="int">0</Timestamp><DateUtc dt:dt="string">2021-06-25T04:44:13Z</DateUtc></StartTime><FrequencyChanges><FrequencyChange><Frequency dt:dt="r8">2699990000</Frequency><Timestamp dt:dt="r8">2.29462814518033E+15</Timestamp><Cur…	좌우반구com(split BVF)_3-043-1	75.027	1.0.0.167	1	-567643355	Professional	2.0.10.242	2.0.10.353	06-25-2021	2021-06-25 오전 4:44:13	13:44:13	2.0.10.248	369	1	z	기차	기	차	NULL	NULL	NULL	NULL	NULL	NULL	111	1	105	KSY2	List3	NULL	NULL	NULL	NULL	NULL	NULL	NULL	NULL	NULL	1	z	1	6	1066803	0	z	968
좌우반구com(split BVF)_3	43	1	<?xml version="1.0"?>\n<Clock xmlns:dt="urn:schemas-microsoft-com:datatypes"><Description dt:dt="string">E-Prime Primary Realtime Clock</Description><StartTime><Timestamp dt:dt="int">0</Timestamp><DateUtc dt:dt="string">2021-06-25T04:44:13Z</DateUtc></StartTime><FrequencyChanges><FrequencyChange><Frequency dt:dt="r8">2699990000</Frequency><Timestamp dt:dt="r8">2.29462814518033E+15</Timestamp><Cur…	좌우반구com(split BVF)_3-043-1	75.027	1.0.0.167	1	-567643355	Professional	2.0.10.242	2.0.10.353	06-25-2021	2021-06-25 오전 4:44:13	13:44:13	2.0.10.248	137	1	z	기회	기	회	NULL	NULL	NULL	46	1	5	NULL	NULL	NULL	KSY2	List2	NULL	NULL	NULL	NULL	NULL	NULL	NULL	NULL	NULL	1	z	0	7	423407	0	z	361
좌우반구com(split BVF)_3	43	1	<?xml version="1.0"?>\n<Clock xmlns:dt="urn:schemas-microsoft-com:datatypes"><Description dt:dt="string">E-Prime Primary Realtime Clock</Description><StartTime><Timestamp dt:dt="int">0</Timestamp><DateUtc dt:dt="string">2021-06-25T04:44:13Z</DateUtc></StartTime><FrequencyChanges><FrequencyChange><Frequency dt:dt="r8">2699990000</Frequency><Timestamp dt:dt="r8">2.29462814518033E+15</Timestamp><Cur…	좌우반구com(split BVF)_3-043-1	75.027	1.0.0.167	1	-567643355	Professional	2.0.10.242	2.0.10.353	06-25-2021	2021-06-25 오전 4:44:13	13:44:13	2.0.10.248	376	2	{/}	껍목	껍	목	NULL	NULL	NULL	NULL	NULL	NULL	119	1	112	KSY3	List3	NULL	NULL	NULL	NULL	NULL	NULL	NULL	NULL	NULL	1	{/}	1	6	1085543	0	{/}	388
좌우반구com(split BVF)_3	43	1	<?xml version="1.0"?>\n<Clock xmlns:dt="urn:schemas-microsoft-com:datatypes"><Description dt:dt="string">E-Prime Primary Realtime Clock</Description><StartTime><Timestamp dt:dt="int">0</Timestamp><DateUtc dt:dt="string">2021-06-25T04:44:13Z</DateUtc></StartTime><FrequencyChanges><FrequencyChange><Frequency dt:dt="r8">2699990000</Frequency><Timestamp dt:dt="r8">2.29462814518033E+15</Timestamp><Cur…	좌우반구com(split BVF)_3-043-1	75.027	1.0.0.167	1	-567643355	Professional	2.0.10.242	2.0.10.353	06-25-2021	2021-06-25 오전 4:44:13	13:44:13	2.0.10.248	114	2	{/}	껍밀	껍	밀	125	1	114	NULL	NULL	NULL	NULL	NULL	NULL	KSY2	List1	NULL	NULL	NULL	NULL	NULL	NULL	NULL	NULL	NULL	1	{/}	1	6	337051	0	{/}	431
좌우반구com(split BVF)_3	43	1	<?xml version="1.0"?>\n<Clock xmlns:dt="urn:schemas-microsoft-com:datatypes"><Description dt:dt="string">E-Prime Primary Realtime Clock</Description><StartTime><Timestamp dt:dt="int">0</Timestamp><DateUtc dt:dt="string">2021-06-25T04:44:13Z</DateUtc></StartTime><FrequencyChanges><FrequencyChange><Frequency dt:dt="r8">2699990000</Frequency><Timestamp dt:dt="r8">2.29462814518033E+15</Timestamp><Cur…	좌우반구com(split BVF)_3-043-1	75.027	1.0.0.167	1	-567643355	Professional	2.0.10.242	2.0.10.353	06-25-2021	2021-06-25 오전 4:44:13	13:44:13	2.0.10.248	254	1	z	껍질	껍	질	NULL	NULL	NULL	78	1	122	NULL	NULL	NULL	KSY2	List2	NULL	NULL	NULL	NULL	NULL	NULL	NULL	NULL	NULL	1	z	0	6	742506	0	z	800
좌우반구com(split BVF)_3	43	1	<?xml version="1.0"?>\n<Clock xmlns:dt="urn:schemas-microsoft-com:datatypes"><Description dt:dt="string">E-Prime Primary Realtime Clock</Description><StartTime><Timestamp dt:dt="int">0</Timestamp><DateUtc dt:dt="string">2021-06-25T04:44:13Z</DateUtc></StartTime><FrequencyChanges><FrequencyChange><Frequency dt:dt="r8">2699990000</Frequency><Timestamp dt:dt="r8">2.29462814518033E+15</Timestamp><Cur…	좌우반구com(split BVF)_3-043-1	75.027	1.0.0.167	1	-567643355	Professional	2.0.10.242	2.0.10.353	06-25-2021	2021-06-25 오전 4:44:13	13:44:13	2.0.10.248	394	2	{/}	껍퇴	껍	퇴	NULL	NULL	NULL	NULL	NULL	NULL	131	1	130	KSY2	List3	NULL	NULL	NULL	NULL	NULL	NULL	NULL	NULL	NULL	1	{/}	0	6	1135112	0	{/}	786
좌우반구com(split BVF)_3	43	1	<?xml version="1.0"?>\n<Clock xmlns:dt="urn:schemas-microsoft-com:datatypes"><Description dt:dt="string">E-Prime Primary Realtime Clock</Description><StartTime><Timestamp dt:dt="int">0</Timestamp><DateUtc dt:dt="string">2021-06-25T04:44:13Z</DateUtc></StartTime><FrequencyChanges><FrequencyChange><Frequency dt:dt="r8">2699990000</Frequency><Timestamp dt:dt="r8">2.29462814518033E+15</Timestamp><Cur…	좌우반구com(split BVF)_3-043-1	75.027	1.0.0.167	1	-567643355	Professional	2.0.10.242	2.0.10.353	06-25-2021	2021-06-25 오전 4:44:13	13:44:13	2.0.10.248	78	2	{/}	나개	나	개	84	1	78	NULL	NULL	NULL	NULL	NULL	NULL	KSY	List1	0		1	-1	237060	187		0	0	1	{/}	0	7	237247	0	{/}	454
좌우반구com(split BVF)_3	43	1	<?xml version="1.0"?>\n<Clock xmlns:dt="urn:schemas-microsoft-com:datatypes"><Description dt:dt="string">E-Prime Primary Realtime Clock</Description><StartTime><Timestamp dt:dt="int">0</Timestamp><DateUtc dt:dt="string">2021-06-25T04:44:13Z</DateUtc></StartTime><FrequencyChanges><FrequencyChange><Frequency dt:dt="r8">2699990000</Frequency><Timestamp dt:dt="r8">2.29462814518033E+15</Timestamp><Cur…	좌우반구com(split BVF)_3-043-1	75.027	1.0.0.167	1	-567643355	Professional	2.0.10.242	2.0.10.353	06-25-2021	2021-06-25 오전 4:44:13	13:44:13	2.0.10.248	112	1	z	내일	내	일	101	1	112	NULL	NULL	NULL	NULL	NULL	NULL	KSY2	List1	NULL	NULL	NULL	NULL	NULL	NULL	NULL	NULL	NULL	1	z	1	6	331213	0	z	414
좌우반구com(split BVF)_3	43	1	<?xml version="1.0"?>\n<Clock xmlns:dt="urn:schemas-microsoft-com:datatypes"><Description dt:dt="string">E-Prime Primary Realtime Clock</Description><StartTime><Timestamp dt:dt="int">0</Timestamp><DateUtc dt:dt="string">2021-06-25T04:44:13Z</DateUtc></StartTime><FrequencyChanges><FrequencyChange><Frequency dt:dt="r8">2699990000</Frequency><Timestamp dt:dt="r8">2.29462814518033E+15</Timestamp><Cur…	좌우반구com(split BVF)_3-043-1	75.027	1.0.0.167	1	-567643355	Professional	2.0.10.242	2.0.10.353	06-25-2021	2021-06-25 오전 4:44:13	13:44:13	2.0.10.248	155	2	{/}	내죽	내	죽	NULL	NULL	NULL	120	1	23	NULL	NULL	NULL	KSY3	List2	NULL	NULL	NULL	NULL	NULL	NULL	NULL	NULL	NULL	0	{/}	0	7	472070	0	z	305
좌우반구com(split BVF)_3	43	1	<?xml version="1.0"?>\n<Clock xmlns:dt="urn:schemas-microsoft-com:datatypes"><Description dt:dt="string">E-Prime Primary Realtime Clock</Description><StartTime><Timestamp dt:dt="int">0</Timestamp><DateUtc dt:dt="string">2021-06-25T04:44:13Z</DateUtc></StartTime><FrequencyChanges><FrequencyChange><Frequency dt:dt="r8">2699990000</Frequency><Timestamp dt:dt="r8">2.29462814518033E+15</Timestamp><Cur…	좌우반구com(split BVF)_3-043-1	75.027	1.0.0.167	1	-567643355	Professional	2.0.10.242	2.0.10.353	06-25-2021	2021-06-25 오전 4:44:13	13:44:13	2.0.10.248	55	2	{/}	내표	내	표	96	1	55	NULL	NULL	NULL	NULL	NULL	NULL	KSY2	List1	NULL	NULL	NULL	NULL	NULL	NULL	NULL	NULL	NULL	1	{/}	1	6	173936	0	{/}	469
좌우반구com(split BVF)_3	43	1	<?xml version="1.0"?>\n<Clock xmlns:dt="urn:schemas-microsoft-com:datatypes"><Description dt:dt="string">E-Prime Primary Realtime Clock</Description><StartTime><Timestamp dt:dt="int">0</Timestamp><DateUtc dt:dt="string">2021-06-25T04:44:13Z</DateUtc></StartTime><FrequencyChanges><FrequencyChange><Frequency dt:dt="r8">2699990000</Frequency><Timestamp dt:dt="r8">2.29462814518033E+15</Timestamp><Cur…	좌우반구com(split BVF)_3-043-1	75.027	1.0.0.167	1	-567643355	Professional	2.0.10.242	2.0.10.353	06-25-2021	2021-06-25 오전 4:44:13	13:44:13	2.0.10.248	145	2	{/}	념속	념	속	NULL	NULL	NULL	56	1	13	NULL	NULL	NULL	KSY	List2	0		0	-1	445226	187		0	0	1	{/}	0	7	445413	0	{/}	356
좌우반구com(split BVF)_3	43	1	<?xml version="1.0"?>\n<Clock xmlns:dt="urn:schemas-microsoft-com:datatypes"><Description dt:dt="string">E-Prime Primary Realtime Clock</Description><StartTime><Timestamp dt:dt="int">0</Timestamp><DateUtc dt:dt="string">2021-06-25T04:44:13Z</DateUtc></StartTime><FrequencyChanges><FrequencyChange><Frequency dt:dt="r8">2699990000</Frequency><Timestamp dt:dt="r8">2.29462814518033E+15</Timestamp><Cur…	좌우반구com(split BVF)_3-043-1	75.027	1.0.0.167	1	-567643355	Professional	2.0.10.242	2.0.10.353	06-25-2021	2021-06-25 오전 4:44:13	13:44:13	2.0.10.248	10	2	{/}	념실	념	실	116	1	10	NULL	NULL	NULL	NULL	NULL	NULL	KSY	List1	0		0	0	50954	186		0	0	1	{/}	1	6	51140	0	{/}	756
좌우반구com(split BVF)_3	43	1	<?xml version="1.0"?>\n<Clock xmlns:dt="urn:schemas-microsoft-com:datatypes"><Description dt:dt="string">E-Prime Primary Realtime Clock</Description><StartTime><Timestamp dt:dt="int">0</Timestamp><DateUtc dt:dt="string">2021-06-25T04:44:13Z</DateUtc></StartTime><FrequencyChanges><FrequencyChange><Frequency dt:dt="r8">2699990000</Frequency><Timestamp dt:dt="r8">2.29462814518033E+15</Timestamp><Cur…	좌우반구com(split BVF)_3-043-1	75.027	1.0.0.167	1	-567643355	Professional	2.0.10.242	2.0.10.353	06-25-2021	2021-06-25 오전 4:44:13	13:44:13	2.0.10.248	324	2	{/}	념효	념	효	NULL	NULL	NULL	NULL	NULL	NULL	128	1	60	KSY	List3	0		1	-1	945633	187		0	0	1	{/}	0	7	945820	0	{/}	386
좌우반구com(split BVF)_3	43	1	<?xml version="1.0"?>\n<Clock xmlns:dt="urn:schemas-microsoft-com:datatypes"><Description dt:dt="string">E-Prime Primary Realtime Clock</Description><StartTime><Timestamp dt:dt="int">0</Timestamp><DateUtc dt:dt="string">2021-06-25T04:44:13Z</DateUtc></StartTime><FrequencyChanges><FrequencyChange><Frequency dt:dt="r8">2699990000</Frequency><Timestamp dt:dt="r8">2.29462814518033E+15</Timestamp><Cur…	좌우반구com(split BVF)_3-043-1	75.027	1.0.0.167	1	-567643355	Professional	2.0.10.242	2.0.10.353	06-25-2021	2021-06-25 오전 4:44:13	13:44:13	2.0.10.248	359	1	z	노조	노	조	NULL	NULL	NULL	NULL	NULL	NULL	9	1	95	KSY2	List3	NULL	NULL	NULL	NULL	NULL	NULL	NULL	NULL	NULL	0	z	1	6	1040279	0	{/}	655
좌우반구com(split BVF)_3	43	1	<?xml version="1.0"?>\n<Clock xmlns:dt="urn:schemas-microsoft-com:datatypes"><Description dt:dt="string">E-Prime Primary Realtime Clock</Description><StartTime><Timestamp dt:dt="int">0</Timestamp><DateUtc dt:dt="string">2021-06-25T04:44:13Z</DateUtc></StartTime><FrequencyChanges><FrequencyChange><Frequency dt:dt="r8">2699990000</Frequency><Timestamp dt:dt="r8">2.29462814518033E+15</Timestamp><Cur…	좌우반구com(split BVF)_3-043-1	75.027	1.0.0.167	1	-567643355	Professional	2.0.10.242	2.0.10.353	06-25-2021	2021-06-25 오전 4:44:13	13:44:13	2.0.10.248	177	1	z	논란	논	란	NULL	NULL	NULL	94	1	45	NULL	NULL	NULL	KSY2	List2	NULL	NULL	NULL	NULL	NULL	NULL	NULL	NULL	NULL	1	z	0	7	531142	0	z	392
좌우반구com(split BVF)_3	43	1	<?xml version="1.0"?>\n<Clock xmlns:dt="urn:schemas-microsoft-com:datatypes"><Description dt:dt="string">E-Prime Primary Realtime Clock</Description><StartTime><Timestamp dt:dt="int">0</Timestamp><DateUtc dt:dt="string">2021-06-25T04:44:13Z</DateUtc></StartTime><FrequencyChanges><FrequencyChange><Frequency dt:dt="r8">2699990000</Frequency><Timestamp dt:dt="r8">2.29462814518033E+15</Timestamp><Cur…	좌우반구com(split BVF)_3-043-1	75.027	1.0.0.167	1	-567643355	Professional	2.0.10.242	2.0.10.353	06-25-2021	2021-06-25 오전 4:44:13	13:44:13	2.0.10.248	147	2	{/}	논무	논	무	NULL	NULL	NULL	26	1	15	NULL	NULL	NULL	KSY3	List2	NULL	NULL	NULL	NULL	NULL	NULL	NULL	NULL	NULL	1	{/}	0	7	450571	0	{/}	461
좌우반구com(split BVF)_3	43	1	<?xml version="1.0"?>\n<Clock xmlns:dt="urn:schemas-microsoft-com:datatypes"><Description dt:dt="string">E-Prime Primary Realtime Clock</Description><StartTime><Timestamp dt:dt="int">0</Timestamp><DateUtc dt:dt="string">2021-06-25T04:44:13Z</DateUtc></StartTime><FrequencyChanges><FrequencyChange><Frequency dt:dt="r8">2699990000</Frequency><Timestamp dt:dt="r8">2.29462814518033E+15</Timestamp><Cur…	좌우반구com(split BVF)_3-043-1	75.027	1.0.0.167	1	-567643355	Professional	2.0.10.242	2.0.10.353	06-25-2021	2021-06-25 오전 4:44:13	13:44:13	2.0.10.248	31	1	z	느낌	느	낌	32	1	31	NULL	NULL	NULL	NULL	NULL	NULL	KSY2	List1	NULL	NULL	NULL	NULL	NULL	NULL	NULL	NULL	NULL	1	z	0	7	110706	0	z	317
좌우반구com(split BVF)_3	43	1	<?xml version="1.0"?>\n<Clock xmlns:dt="urn:schemas-microsoft-com:datatypes"><Description dt:dt="string">E-Prime Primary Realtime Clock</Description><StartTime><Timestamp dt:dt="int">0</Timestamp><DateUtc dt:dt="string">2021-06-25T04:44:13Z</DateUtc></StartTime><FrequencyChanges><FrequencyChange><Frequency dt:dt="r8">2699990000</Frequency><Timestamp dt:dt="r8">2.29462814518033E+15</Timestamp><Cur…	좌우반구com(split BVF)_3-043-1	75.027	1.0.0.167	1	-567643355	Professional	2.0.10.242	2.0.10.353	06-25-2021	2021-06-25 오전 4:44:13	13:44:13	2.0.10.248	253	2	{/}	느속	느	속	NULL	NULL	NULL	37	1	121	NULL	NULL	NULL	KSY	List2	0		0	-1	739574	186		0	0	1	{/}	1	6	739760	0	{/}	538
좌우반구com(split BVF)_3	43	1	<?xml version="1.0"?>\n<Clock xmlns:dt="urn:schemas-microsoft-com:datatypes"><Description dt:dt="string">E-Prime Primary Realtime Clock</Description><StartTime><Timestamp dt:dt="int">0</Timestamp><DateUtc dt:dt="string">2021-06-25T04:44:13Z</DateUtc></StartTime><FrequencyChanges><FrequencyChange><Frequency dt:dt="r8">2699990000</Frequency><Timestamp dt:dt="r8">2.29462814518033E+15</Timestamp><Cur…	좌우반구com(split BVF)_3-043-1	75.027	1.0.0.167	1	-567643355	Professional	2.0.10.242	2.0.10.353	06-25-2021	2021-06-25 오전 4:44:13	13:44:13	2.0.10.248	354	2	{/}	느스	느	스	NULL	NULL	NULL	NULL	NULL	NULL	70	1	90	KSY3	List3	NULL	NULL	NULL	NULL	NULL	NULL	NULL	NULL	NULL	1	{/}	0	6	1027004	0	{/}	328
좌우반구com(split BVF)_3	43	1	<?xml version="1.0"?>\n<Clock xmlns:dt="urn:schemas-microsoft-com:datatypes"><Description dt:dt="string">E-Prime Primary Realtime Clock</Description><StartTime><Timestamp dt:dt="int">0</Timestamp><DateUtc dt:dt="string">2021-06-25T04:44:13Z</DateUtc></StartTime><FrequencyChanges><FrequencyChange><Frequency dt:dt="r8">2699990000</Frequency><Timestamp dt:dt="r8">2.29462814518033E+15</Timestamp><Cur…	좌우반구com(split BVF)_3-043-1	75.027	1.0.0.167	1	-567643355	Professional	2.0.10.242	2.0.10.353	06-25-2021	2021-06-25 오전 4:44:13	13:44:13	2.0.10.248	298	2	{/}	느체	느	체	NULL	NULL	NULL	NULL	NULL	NULL	57	1	34	KSY2	List3	NULL	NULL	NULL	NULL	NULL	NULL	NULL	NULL	NULL	1	{/}	0	7	874446	0	{/}	497
좌우반구com(split BVF)_3	43	1	<?xml version="1.0"?>\n<Clock xmlns:dt="urn:schemas-microsoft-com:datatypes"><Description dt:dt="string">E-Prime Primary Realtime Clock</Description><StartTime><Timestamp dt:dt="int">0</Timestamp><DateUtc dt:dt="string">2021-06-25T04:44:13Z</DateUtc></StartTime><FrequencyChanges><FrequencyChange><Frequency dt:dt="r8">2699990000</Frequency><Timestamp dt:dt="r8">2.29462814518033E+15</Timestamp><Cur…	좌우반구com(split BVF)_3-043-1	75.027	1.0.0.167	1	-567643355	Professional	2.0.10.242	2.0.10.353	06-25-2021	2021-06-25 오전 4:44:13	13:44:13	2.0.10.248	340	2	{/}	님우	님	우	NULL	NULL	NULL	NULL	NULL	NULL	10	1	76	KSY2	List3	NULL	NULL	NULL	NULL	NULL	NULL	NULL	NULL	NULL	1	{/}	0	7	988698	0	{/}	427
좌우반구com(split BVF)_3	43	1	<?xml version="1.0"?>\n<Clock xmlns:dt="urn:schemas-microsoft-com:datatypes"><Description dt:dt="string">E-Prime Primary Realtime Clock</Description><StartTime><Timestamp dt:dt="int">0</Timestamp><DateUtc dt:dt="string">2021-06-25T04:44:13Z</DateUtc></StartTime><FrequencyChanges><FrequencyChange><Frequency dt:dt="r8">2699990000</Frequency><Timestamp dt:dt="r8">2.29462814518033E+15</Timestamp><Cur…	좌우반구com(split BVF)_3-043-1	75.027	1.0.0.167	1	-567643355	Professional	2.0.10.242	2.0.10.353	06-25-2021	2021-06-25 오전 4:44:13	13:44:13	2.0.10.248	180	2	{/}	단률	단	률	NULL	NULL	NULL	99	1	48	NULL	NULL	NULL	KSY	List2	0		0	0	538686	186		0	0	0	{/}	1	6	538872	0	z	366
좌우반구com(split BVF)_3	43	1	<?xml version="1.0"?>\n<Clock xmlns:dt="urn:schemas-microsoft-com:datatypes"><Description dt:dt="string">E-Prime Primary Realtime Clock</Description><StartTime><Timestamp dt:dt="int">0</Timestamp><DateUtc dt:dt="string">2021-06-25T04:44:13Z</DateUtc></StartTime><FrequencyChanges><FrequencyChange><Frequency dt:dt="r8">2699990000</Frequency><Timestamp dt:dt="r8">2.29462814518033E+15</Timestamp><Cur…	좌우반구com(split BVF)_3-043-1	75.027	1.0.0.167	1	-567643355	Professional	2.0.10.242	2.0.10.353	06-25-2021	2021-06-25 오전 4:44:13	13:44:13	2.0.10.248	273	1	z	단어	단	어	NULL	NULL	NULL	NULL	NULL	NULL	121	1	9	KSY2	List3	NULL	NULL	NULL	NULL	NULL	NULL	NULL	NULL	NULL	1	z	0	6	806363	0	z	214
좌우반구com(split BVF)_3	43	1	<?xml version="1.0"?>\n<Clock xmlns:dt="urn:schemas-microsoft-com:datatypes"><Description dt:dt="string">E-Prime Primary Realtime Clock</Description><StartTime><Timestamp dt:dt="int">0</Timestamp><DateUtc dt:dt="string">2021-06-25T04:44:13Z</DateUtc></StartTime><FrequencyChanges><FrequencyChange><Frequency dt:dt="r8">2699990000</Frequency><Timestamp dt:dt="r8">2.29462814518033E+15</Timestamp><Cur…	좌우반구com(split BVF)_3-043-1	75.027	1.0.0.167	1	-567643355	Professional	2.0.10.242	2.0.10.353	06-25-2021	2021-06-25 오전 4:44:13	13:44:13	2.0.10.248	396	1	z	단위	단	위	NULL	NULL	NULL	NULL	NULL	NULL	107	1	132	KSY2	List3	NULL	NULL	NULL	NULL	NULL	NULL	NULL	NULL	NULL	1	z	0	7	1140737	0	z	546
좌우반구com(split BVF)_3	43	1	<?xml version="1.0"?>\n<Clock xmlns:dt="urn:schemas-microsoft-com:datatypes"><Description dt:dt="string">E-Prime Primary Realtime Clock</Description><StartTime><Timestamp dt:dt="int">0</Timestamp><DateUtc dt:dt="string">2021-06-25T04:44:13Z</DateUtc></StartTime><FrequencyChanges><FrequencyChange><Frequency dt:dt="r8">2699990000</Frequency><Timestamp dt:dt="r8">2.29462814518033E+15</Timestamp><Cur…	좌우반구com(split BVF)_3-043-1	75.027	1.0.0.167	1	-567643355	Professional	2.0.10.242	2.0.10.353	06-25-2021	2021-06-25 오전 4:44:13	13:44:13	2.0.10.248	109	1	z	담화	담	화	52	1	109	NULL	NULL	NULL	NULL	NULL	NULL	KSY2	List1	NULL	NULL	NULL	NULL	NULL	NULL	NULL	NULL	NULL	0	z	1	6	322323	0	{/}	767
좌우반구com(split BVF)_3	43	1	<?xml version="1.0"?>\n<Clock xmlns:dt="urn:schemas-microsoft-com:datatypes"><Description dt:dt="string">E-Prime Primary Realtime Clock</Description><StartTime><Timestamp dt:dt="int">0</Timestamp><DateUtc dt:dt="string">2021-06-25T04:44:13Z</DateUtc></StartTime><FrequencyChanges><FrequencyChange><Frequency dt:dt="r8">2699990000</Frequency><Timestamp dt:dt="r8">2.29462814518033E+15</Timestamp><Cur…	좌우반구com(split BVF)_3-043-1	75.027	1.0.0.167	1	-567643355	Professional	2.0.10.242	2.0.10.353	06-25-2021	2021-06-25 오전 4:44:13	13:44:13	2.0.10.248	45	1	z	대문	대	문	66	1	45	NULL	NULL	NULL	NULL	NULL	NULL	KSY2	List1	NULL	NULL	NULL	NULL	NULL	NULL	NULL	NULL	NULL	1	z	0	7	148239	0	z	455
좌우반구com(split BVF)_3	43	1	<?xml version="1.0"?>\n<Clock xmlns:dt="urn:schemas-microsoft-com:datatypes"><Description dt:dt="string">E-Prime Primary Realtime Clock</Description><StartTime><Timestamp dt:dt="int">0</Timestamp><DateUtc dt:dt="string">2021-06-25T04:44:13Z</DateUtc></StartTime><FrequencyChanges><FrequencyChange><Frequency dt:dt="r8">2699990000</Frequency><Timestamp dt:dt="r8">2.29462814518033E+15</Timestamp><Cur…	좌우반구com(split BVF)_3-043-1	75.027	1.0.0.167	1	-567643355	Professional	2.0.10.242	2.0.10.353	06-25-2021	2021-06-25 오전 4:44:13	13:44:13	2.0.10.248	336	1	z	대중	대	중	NULL	NULL	NULL	NULL	NULL	NULL	88	1	72	KSY2	List3	NULL	NULL	NULL	NULL	NULL	NULL	NULL	NULL	NULL	1	z	0	7	978075	0	z	786
좌우반구com(split BVF)_3	43	1	<?xml version="1.0"?>\n<Clock xmlns:dt="urn:schemas-microsoft-com:datatypes"><Description dt:dt="string">E-Prime Primary Realtime Clock</Description><StartTime><Timestamp dt:dt="int">0</Timestamp><DateUtc dt:dt="string">2021-06-25T04:44:13Z</DateUtc></StartTime><FrequencyChanges><FrequencyChange><Frequency dt:dt="r8">2699990000</Frequency><Timestamp dt:dt="r8">2.29462814518033E+15</Timestamp><Cur…	좌우반구com(split BVF)_3-043-1	75.027	1.0.0.167	1	-567643355	Professional	2.0.10.242	2.0.10.353	06-25-2021	2021-06-25 오전 4:44:13	13:44:13	2.0.10.248	300	1	z	도박	도	박	NULL	NULL	NULL	NULL	NULL	NULL	31	1	36	KSY2	List3	NULL	NULL	NULL	NULL	NULL	NULL	NULL	NULL	NULL	1	z	0	7	880057	0	z	718
좌우반구com(split BVF)_3	43	1	<?xml version="1.0"?>\n<Clock xmlns:dt="urn:schemas-microsoft-com:datatypes"><Description dt:dt="string">E-Prime Primary Realtime Clock</Description><StartTime><Timestamp dt:dt="int">0</Timestamp><DateUtc dt:dt="string">2021-06-25T04:44:13Z</DateUtc></StartTime><FrequencyChanges><FrequencyChange><Frequency dt:dt="r8">2699990000</Frequency><Timestamp dt:dt="r8">2.29462814518033E+15</Timestamp><Cur…	좌우반구com(split BVF)_3-043-1	75.027	1.0.0.167	1	-567643355	Professional	2.0.10.242	2.0.10.353	06-25-2021	2021-06-25 오전 4:44:13	13:44:13	2.0.10.248	367	2	{/}	도휘	도	휘	NULL	NULL	NULL	NULL	NULL	NULL	58	1	103	KSY	List3	0		0	0	1061539	186		0	0	1	{/}	0	6	1061725	0	{/}	321
좌우반구com(split BVF)_3	43	1	<?xml version="1.0"?>\n<Clock xmlns:dt="urn:schemas-microsoft-com:datatypes"><Description dt:dt="string">E-Prime Primary Realtime Clock</Description><StartTime><Timestamp dt:dt="int">0</Timestamp><DateUtc dt:dt="string">2021-06-25T04:44:13Z</DateUtc></StartTime><FrequencyChanges><FrequencyChange><Frequency dt:dt="r8">2699990000</Frequency><Timestamp dt:dt="r8">2.29462814518033E+15</Timestamp><Cur…	좌우반구com(split BVF)_3-043-1	75.027	1.0.0.167	1	-567643355	Professional	2.0.10.242	2.0.10.353	06-25-2021	2021-06-25 오전 4:44:13	13:44:13	2.0.10.248	201	1	z	동의	동	의	NULL	NULL	NULL	36	1	69	NULL	NULL	NULL	KSY2	List2	NULL	NULL	NULL	NULL	NULL	NULL	NULL	NULL	NULL	0	z	0	7	595439	0	{/}	926
좌우반구com(split BVF)_3	43	1	<?xml version="1.0"?>\n<Clock xmlns:dt="urn:schemas-microsoft-com:datatypes"><Description dt:dt="string">E-Prime Primary Realtime Clock</Description><StartTime><Timestamp dt:dt="int">0</Timestamp><DateUtc dt:dt="string">2021-06-25T04:44:13Z</DateUtc></StartTime><FrequencyChanges><FrequencyChange><Frequency dt:dt="r8">2699990000</Frequency><Timestamp dt:dt="r8">2.29462814518033E+15</Timestamp><Cur…	좌우반구com(split BVF)_3-043-1	75.027	1.0.0.167	1	-567643355	Professional	2.0.10.242	2.0.10.353	06-25-2021	2021-06-25 오전 4:44:13	13:44:13	2.0.10.248	131	2	{/}	득관	득	관	128	1	131	NULL	NULL	NULL	NULL	NULL	NULL	KSY3	List1	NULL	NULL	NULL	NULL	NULL	NULL	NULL	NULL	NULL	1	{/}	0	7	381489	0	{/}	602
좌우반구com(split BVF)_3	43	1	<?xml version="1.0"?>\n<Clock xmlns:dt="urn:schemas-microsoft-com:datatypes"><Description dt:dt="string">E-Prime Primary Realtime Clock</Description><StartTime><Timestamp dt:dt="int">0</Timestamp><DateUtc dt:dt="string">2021-06-25T04:44:13Z</DateUtc></StartTime><FrequencyChanges><FrequencyChange><Frequency dt:dt="r8">2699990000</Frequency><Timestamp dt:dt="r8">2.29462814518033E+15</Timestamp><Cur…	좌우반구com(split BVF)_3-043-1	75.027	1.0.0.167	1	-567643355	Professional	2.0.10.242	2.0.10.353	06-25-2021	2021-06-25 오전 4:44:13	13:44:13	2.0.10.248	358	2	{/}	득동	득	동	NULL	NULL	NULL	NULL	NULL	NULL	97	1	94	KSY3	List3	NULL	NULL	NULL	NULL	NULL	NULL	NULL	NULL	NULL	1	{/}	0	6	1037547	0	{/}	521
좌우반구com(split BVF)_3	43	1	<?xml version="1.0"?>\n<Clock xmlns:dt="urn:schemas-microsoft-com:datatypes"><Description dt:dt="string">E-Prime Primary Realtime Clock</Description><StartTime><Timestamp dt:dt="int">0</Timestamp><DateUtc dt:dt="string">2021-06-25T04:44:13Z</DateUtc></StartTime><FrequencyChanges><FrequencyChange><Frequency dt:dt="r8">2699990000</Frequency><Timestamp dt:dt="r8">2.29462814518033E+15</Timestamp><Cur…	좌우반구com(split BVF)_3-043-1	75.027	1.0.0.167	1	-567643355	Professional	2.0.10.242	2.0.10.353	06-25-2021	2021-06-25 오전 4:44:13	13:44:13	2.0.10.248	381	2	{/}	득생	득	생	NULL	NULL	NULL	NULL	NULL	NULL	49	1	117	KSY3	List3	NULL	NULL	NULL	NULL	NULL	NULL	NULL	NULL	NULL	1	{/}	1	6	1099258	0	{/}	361
좌우반구com(split BVF)_3	43	1	<?xml version="1.0"?>\n<Clock xmlns:dt="urn:schemas-microsoft-com:datatypes"><Description dt:dt="string">E-Prime Primary Realtime Clock</Description><StartTime><Timestamp dt:dt="int">0</Timestamp><DateUtc dt:dt="string">2021-06-25T04:44:13Z</DateUtc></StartTime><FrequencyChanges><FrequencyChange><Frequency dt:dt="r8">2699990000</Frequency><Timestamp dt:dt="r8">2.29462814518033E+15</Timestamp><Cur…	좌우반구com(split BVF)_3-043-1	75.027	1.0.0.167	1	-567643355	Professional	2.0.10.242	2.0.10.353	06-25-2021	2021-06-25 오전 4:44:13	13:44:13	2.0.10.248	362	2	{/}	득외	득	외	NULL	NULL	NULL	NULL	NULL	NULL	98	1	98	KSY	List3	0		1	-1	1048183	187		0	0	1	{/}	0	7	1048370	0	{/}	419
좌우반구com(split BVF)_3	43	1	<?xml version="1.0"?>\n<Clock xmlns:dt="urn:schemas-microsoft-com:datatypes"><Description dt:dt="string">E-Prime Primary Realtime Clock</Description><StartTime><Timestamp dt:dt="int">0</Timestamp><DateUtc dt:dt="string">2021-06-25T04:44:13Z</DateUtc></StartTime><FrequencyChanges><FrequencyChange><Frequency dt:dt="r8">2699990000</Frequency><Timestamp dt:dt="r8">2.29462814518033E+15</Timestamp><Cur…	좌우반구com(split BVF)_3-043-1	75.027	1.0.0.167	1	-567643355	Professional	2.0.10.242	2.0.10.353	06-25-2021	2021-06-25 오전 4:44:13	13:44:13	2.0.10.248	331	2	{/}	란공	란	공	NULL	NULL	NULL	NULL	NULL	NULL	75	1	67	KSY2	List3	NULL	NULL	NULL	NULL	NULL	NULL	NULL	NULL	NULL	1	{/}	0	6	964453	0	{/}	432
좌우반구com(split BVF)_3	43	1	<?xml version="1.0"?>\n<Clock xmlns:dt="urn:schemas-microsoft-com:datatypes"><Description dt:dt="string">E-Prime Primary Realtime Clock</Description><StartTime><Timestamp dt:dt="int">0</Timestamp><DateUtc dt:dt="string">2021-06-25T04:44:13Z</DateUtc></StartTime><FrequencyChanges><FrequencyChange><Frequency dt:dt="r8">2699990000</Frequency><Timestamp dt:dt="r8">2.29462814518033E+15</Timestamp><Cur…	좌우반구com(split BVF)_3-043-1	75.027	1.0.0.167	1	-567643355	Professional	2.0.10.242	2.0.10.353	06-25-2021	2021-06-25 오전 4:44:13	13:44:13	2.0.10.248	231	2	{/}	량필	량	필	NULL	NULL	NULL	19	1	99	NULL	NULL	NULL	KSY	List2	0		0	0	679969	186		0	0	1	{/}	0	6	680155	0	{/}	321
좌우반구com(split BVF)_3	43	1	<?xml version="1.0"?>\n<Clock xmlns:dt="urn:schemas-microsoft-com:datatypes"><Description dt:dt="string">E-Prime Primary Realtime Clock</Description><StartTime><Timestamp dt:dt="int">0</Timestamp><DateUtc dt:dt="string">2021-06-25T04:44:13Z</DateUtc></StartTime><FrequencyChanges><FrequencyChange><Frequency dt:dt="r8">2699990000</Frequency><Timestamp dt:dt="r8">2.29462814518033E+15</Timestamp><Cur…	좌우반구com(split BVF)_3-043-1	75.027	1.0.0.167	1	-567643355	Professional	2.0.10.242	2.0.10.353	06-25-2021	2021-06-25 오전 4:44:13	13:44:13	2.0.10.248	255	2	{/}	려제	려	제	NULL	NULL	NULL	116	1	123	NULL	NULL	NULL	KSY3	List2	NULL	NULL	NULL	NULL	NULL	NULL	NULL	NULL	NULL	1	{/}	0	7	745505	0	{/}	425
좌우반구com(split BVF)_3	43	1	<?xml version="1.0"?>\n<Clock xmlns:dt="urn:schemas-microsoft-com:datatypes"><Description dt:dt="string">E-Prime Primary Realtime Clock</Description><StartTime><Timestamp dt:dt="int">0</Timestamp><DateUtc dt:dt="string">2021-06-25T04:44:13Z</DateUtc></StartTime><FrequencyChanges><FrequencyChange><Frequency dt:dt="r8">2699990000</Frequency><Timestamp dt:dt="r8">2.29462814518033E+15</Timestamp><Cur…	좌우반구com(split BVF)_3-043-1	75.027	1.0.0.167	1	-567643355	Professional	2.0.10.242	2.0.10.353	06-25-2021	2021-06-25 오전 4:44:13	13:44:13	2.0.10.248	169	2	{/}	려최	려	최	NULL	NULL	NULL	105	1	37	NULL	NULL	NULL	KSY2	List2	NULL	NULL	NULL	NULL	NULL	NULL	NULL	NULL	NULL	1	{/}	1	6	509536	0	{/}	487
좌우반구com(split BVF)_3	43	1	<?xml version="1.0"?>\n<Clock xmlns:dt="urn:schemas-microsoft-com:datatypes"><Description dt:dt="string">E-Prime Primary Realtime Clock</Description><StartTime><Timestamp dt:dt="int">0</Timestamp><DateUtc dt:dt="string">2021-06-25T04:44:13Z</DateUtc></StartTime><FrequencyChanges><FrequencyChange><Frequency dt:dt="r8">2699990000</Frequency><Timestamp dt:dt="r8">2.29462814518033E+15</Timestamp><Cur…	좌우반구com(split BVF)_3-043-1	75.027	1.0.0.167	1	-567643355	Professional	2.0.10.242	2.0.10.353	06-25-2021	2021-06-25 오전 4:44:13	13:44:13	2.0.10.248	242	2	{/}	려희	려	희	NULL	NULL	NULL	92	1	110	NULL	NULL	NULL	KSY2	List2	NULL	NULL	NULL	NULL	NULL	NULL	NULL	NULL	NULL	1	{/}	0	7	709585	0	{/}	506
좌우반구com(split BVF)_3	43	1	<?xml version="1.0"?>\n<Clock xmlns:dt="urn:schemas-microsoft-com:datatypes"><Description dt:dt="string">E-Prime Primary Realtime Clock</Description><StartTime><Timestamp dt:dt="int">0</Timestamp><DateUtc dt:dt="string">2021-06-25T04:44:13Z</DateUtc></StartTime><FrequencyChanges><FrequencyChange><Frequency dt:dt="r8">2699990000</Frequency><Timestamp dt:dt="r8">2.29462814518033E+15</Timestamp><Cur…	좌우반구com(split BVF)_3-043-1	75.027	1.0.0.167	1	-567643355	Professional	2.0.10.242	2.0.10.353	06-25-2021	2021-06-25 오전 4:44:13	13:44:13	2.0.10.248	15	2	{/}	력름	력	름	7	1	15	NULL	NULL	NULL	NULL	NULL	NULL	KSY	List1	0		0	-1	65255	187		0	0	1	{/}	0	7	65442	0	{/}	301
좌우반구com(split BVF)_3	43	1	<?xml version="1.0"?>\n<Clock xmlns:dt="urn:schemas-microsoft-com:datatypes"><Description dt:dt="string">E-Prime Primary Realtime Clock</Description><StartTime><Timestamp dt:dt="int">0</Timestamp><DateUtc dt:dt="string">2021-06-25T04:44:13Z</DateUtc></StartTime><FrequencyChanges><FrequencyChange><Frequency dt:dt="r8">2699990000</Frequency><Timestamp dt:dt="r8">2.29462814518033E+15</Timestamp><Cur…	좌우반구com(split BVF)_3-043-1	75.027	1.0.0.167	1	-567643355	Professional	2.0.10.242	2.0.10.353	06-25-2021	2021-06-25 오전 4:44:13	13:44:13	2.0.10.248	257	2	{/}	례부	례	부	NULL	NULL	NULL	84	1	125	NULL	NULL	NULL	KSY2	List2	NULL	NULL	NULL	NULL	NULL	NULL	NULL	NULL	NULL	1	{/}	0	7	750717	0	{/}	373
좌우반구com(split BVF)_3	43	1	<?xml version="1.0"?>\n<Clock xmlns:dt="urn:schemas-microsoft-com:datatypes"><Description dt:dt="string">E-Prime Primary Realtime Clock</Description><StartTime><Timestamp dt:dt="int">0</Timestamp><DateUtc dt:dt="string">2021-06-25T04:44:13Z</DateUtc></StartTime><FrequencyChanges><FrequencyChange><Frequency dt:dt="r8">2699990000</Frequency><Timestamp dt:dt="r8">2.29462814518033E+15</Timestamp><Cur…	좌우반구com(split BVF)_3-043-1	75.027	1.0.0.167	1	-567643355	Professional	2.0.10.242	2.0.10.353	06-25-2021	2021-06-25 오전 4:44:13	13:44:13	2.0.10.248	11	2	{/}	록어	록	어	73	1	11	NULL	NULL	NULL	NULL	NULL	NULL	KSY3	List1	NULL	NULL	NULL	NULL	NULL	NULL	NULL	NULL	NULL	1	{/}	0	6	54099	0	{/}	637
좌우반구com(split BVF)_3	43	1	<?xml version="1.0"?>\n<Clock xmlns:dt="urn:schemas-microsoft-com:datatypes"><Description dt:dt="string">E-Prime Primary Realtime Clock</Description><StartTime><Timestamp dt:dt="int">0</Timestamp><DateUtc dt:dt="string">2021-06-25T04:44:13Z</DateUtc></StartTime><FrequencyChanges><FrequencyChange><Frequency dt:dt="r8">2699990000</Frequency><Timestamp dt:dt="r8">2.29462814518033E+15</Timestamp><Cur…	좌우반구com(split BVF)_3-043-1	75.027	1.0.0.167	1	-567643355	Professional	2.0.10.242	2.0.10.353	06-25-2021	2021-06-25 오전 4:44:13	13:44:13	2.0.10.248	92	2	{/}	류궤	류	궤	28	1	92	NULL	NULL	NULL	NULL	NULL	NULL	KSY2	List1	NULL	NULL	NULL	NULL	NULL	NULL	NULL	NULL	NULL	1	{/}	0	7	275380	0	{/}	687
좌우반구com(split BVF)_3	43	1	<?xml version="1.0"?>\n<Clock xmlns:dt="urn:schemas-microsoft-com:datatypes"><Description dt:dt="string">E-Prime Primary Realtime Clock</Description><StartTime><Timestamp dt:dt="int">0</Timestamp><DateUtc dt:dt="string">2021-06-25T04:44:13Z</DateUtc></StartTime><FrequencyChanges><FrequencyChange><Frequency dt:dt="r8">2699990000</Frequency><Timestamp dt:dt="r8">2.29462814518033E+15</Timestamp><Cur…	좌우반구com(split BVF)_3-043-1	75.027	1.0.0.167	1	-567643355	Professional	2.0.10.242	2.0.10.353	06-25-2021	2021-06-25 오전 4:44:13	13:44:13	2.0.10.248	157	2	{/}	류란	류	란	NULL	NULL	NULL	115	1	25	NULL	NULL	NULL	KSY	List2	0		1	-1	477174	187		0	0	1	{/}	0	7	477361	0	{/}	361
좌우반구com(split BVF)_3	43	1	<?xml version="1.0"?>\n<Clock xmlns:dt="urn:schemas-microsoft-com:datatypes"><Description dt:dt="string">E-Prime Primary Realtime Clock</Description><StartTime><Timestamp dt:dt="int">0</Timestamp><DateUtc dt:dt="string">2021-06-25T04:44:13Z</DateUtc></StartTime><FrequencyChanges><FrequencyChange><Frequency dt:dt="r8">2699990000</Frequency><Timestamp dt:dt="r8">2.29462814518033E+15</Timestamp><Cur…	좌우반구com(split BVF)_3-043-1	75.027	1.0.0.167	1	-567643355	Professional	2.0.10.242	2.0.10.353	06-25-2021	2021-06-25 오전 4:44:13	13:44:13	2.0.10.248	6	2	{/}	류포	류	포	8	1	6	NULL	NULL	NULL	NULL	NULL	NULL	KSY2	List1	NULL	NULL	NULL	NULL	NULL	NULL	NULL	NULL	NULL	1	{/}	0	6	40544	0	{/}	449
좌우반구com(split BVF)_3	43	1	<?xml version="1.0"?>\n<Clock xmlns:dt="urn:schemas-microsoft-com:datatypes"><Description dt:dt="string">E-Prime Primary Realtime Clock</Description><StartTime><Timestamp dt:dt="int">0</Timestamp><DateUtc dt:dt="string">2021-06-25T04:44:13Z</DateUtc></StartTime><FrequencyChanges><FrequencyChange><Frequency dt:dt="r8">2699990000</Frequency><Timestamp dt:dt="r8">2.29462814518033E+15</Timestamp><Cur…	좌우반구com(split BVF)_3-043-1	75.027	1.0.0.167	1	-567643355	Professional	2.0.10.242	2.0.10.353	06-25-2021	2021-06-25 오전 4:44:13	13:44:13	2.0.10.248	128	2	{/}	률법	률	법	76	1	128	NULL	NULL	NULL	NULL	NULL	NULL	KSY2	List1	NULL	NULL	NULL	NULL	NULL	NULL	NULL	NULL	NULL	1	{/}	0	7	373732	0	{/}	393
좌우반구com(split BVF)_3	43	1	<?xml version="1.0"?>\n<Clock xmlns:dt="urn:schemas-microsoft-com:datatypes"><Description dt:dt="string">E-Prime Primary Realtime Clock</Description><StartTime><Timestamp dt:dt="int">0</Timestamp><DateUtc dt:dt="string">2021-06-25T04:44:13Z</DateUtc></StartTime><FrequencyChanges><FrequencyChange><Frequency dt:dt="r8">2699990000</Frequency><Timestamp dt:dt="r8">2.29462814518033E+15</Timestamp><Cur…	좌우반구com(split BVF)_3-043-1	75.027	1.0.0.167	1	-567643355	Professional	2.0.10.242	2.0.10.353	06-25-2021	2021-06-25 오전 4:44:13	13:44:13	2.0.10.248	313	2	{/}	률법	률	법	NULL	NULL	NULL	NULL	NULL	NULL	3	1	49	KSY	List3	0		0	0	915458	186		0	0	1	{/}	0	6	915644	0	{/}	411
좌우반구com(split BVF)_3	43	1	<?xml version="1.0"?>\n<Clock xmlns:dt="urn:schemas-microsoft-com:datatypes"><Description dt:dt="string">E-Prime Primary Realtime Clock</Description><StartTime><Timestamp dt:dt="int">0</Timestamp><DateUtc dt:dt="string">2021-06-25T04:44:13Z</DateUtc></StartTime><FrequencyChanges><FrequencyChange><Frequency dt:dt="r8">2699990000</Frequency><Timestamp dt:dt="r8">2.29462814518033E+15</Timestamp><Cur…	좌우반구com(split BVF)_3-043-1	75.027	1.0.0.167	1	-567643355	Professional	2.0.10.242	2.0.10.353	06-25-2021	2021-06-25 오전 4:44:13	13:44:13	2.0.10.248	76	2	{/}	률시	률	시	58	1	76	NULL	NULL	NULL	NULL	NULL	NULL	KSY2	List1	NULL	NULL	NULL	NULL	NULL	NULL	NULL	NULL	NULL	1	{/}	0	7	231316	0	{/}	600
좌우반구com(split BVF)_3	43	1	<?xml version="1.0"?>\n<Clock xmlns:dt="urn:schemas-microsoft-com:datatypes"><Description dt:dt="string">E-Prime Primary Realtime Clock</Description><StartTime><Timestamp dt:dt="int">0</Timestamp><DateUtc dt:dt="string">2021-06-25T04:44:13Z</DateUtc></StartTime><FrequencyChanges><FrequencyChange><Frequency dt:dt="r8">2699990000</Frequency><Timestamp dt:dt="r8">2.29462814518033E+15</Timestamp><Cur…	좌우반구com(split BVF)_3-043-1	75.027	1.0.0.167	1	-567643355	Professional	2.0.10.242	2.0.10.353	06-25-2021	2021-06-25 오전 4:44:13	13:44:13	2.0.10.248	170	2	{/}	률훈	률	훈	NULL	NULL	NULL	42	1	38	NULL	NULL	NULL	KSY3	List2	NULL	NULL	NULL	NULL	NULL	NULL	NULL	NULL	NULL	1	{/}	0	7	512229	0	{/}	386
좌우반구com(split BVF)_3	43	1	<?xml version="1.0"?>\n<Clock xmlns:dt="urn:schemas-microsoft-com:datatypes"><Description dt:dt="string">E-Prime Primary Realtime Clock</Description><StartTime><Timestamp dt:dt="int">0</Timestamp><DateUtc dt:dt="string">2021-06-25T04:44:13Z</DateUtc></StartTime><FrequencyChanges><FrequencyChange><Frequency dt:dt="r8">2699990000</Frequency><Timestamp dt:dt="r8">2.29462814518033E+15</Timestamp><Cur…	좌우반구com(split BVF)_3-043-1	75.027	1.0.0.167	1	-567643355	Professional	2.0.10.242	2.0.10.353	06-25-2021	2021-06-25 오전 4:44:13	13:44:13	2.0.10.248	222	2	{/}	름결	름	결	NULL	NULL	NULL	15	1	90	NULL	NULL	NULL	KSY2	List2	NULL	NULL	NULL	NULL	NULL	NULL	NULL	NULL	NULL	1	{/}	0	7	654871	0	{/}	453
좌우반구com(split BVF)_3	43	1	<?xml version="1.0"?>\n<Clock xmlns:dt="urn:schemas-microsoft-com:datatypes"><Description dt:dt="string">E-Prime Primary Realtime Clock</Description><StartTime><Timestamp dt:dt="int">0</Timestamp><DateUtc dt:dt="string">2021-06-25T04:44:13Z</DateUtc></StartTime><FrequencyChanges><FrequencyChange><Frequency dt:dt="r8">2699990000</Frequency><Timestamp dt:dt="r8">2.29462814518033E+15</Timestamp><Cur…	좌우반구com(split BVF)_3-043-1	75.027	1.0.0.167	1	-567643355	Professional	2.0.10.242	2.0.10.353	06-25-2021	2021-06-25 오전 4:44:13	13:44:13	2.0.10.248	9	2	{/}	름무	름	무	118	1	9	NULL	NULL	NULL	NULL	NULL	NULL	KSY3	List1	NULL	NULL	NULL	NULL	NULL	NULL	NULL	NULL	NULL	1	{/}	0	7	48475	0	{/}	469
좌우반구com(split BVF)_3	43	1	<?xml version="1.0"?>\n<Clock xmlns:dt="urn:schemas-microsoft-com:datatypes"><Description dt:dt="string">E-Prime Primary Realtime Clock</Description><StartTime><Timestamp dt:dt="int">0</Timestamp><DateUtc dt:dt="string">2021-06-25T04:44:13Z</DateUtc></StartTime><FrequencyChanges><FrequencyChange><Frequency dt:dt="r8">2699990000</Frequency><Timestamp dt:dt="r8">2.29462814518033E+15</Timestamp><Cur…	좌우반구com(split BVF)_3-043-1	75.027	1.0.0.167	1	-567643355	Professional	2.0.10.242	2.0.10.353	06-25-2021	2021-06-25 오전 4:44:13	13:44:13	2.0.10.248	224	2	{/}	리열	리	열	NULL	NULL	NULL	90	1	92	NULL	NULL	NULL	KSY	List2	0		0	-1	659869	187		0	0	1	{/}	0	7	660056	0	{/}	572
좌우반구com(split BVF)_3	43	1	<?xml version="1.0"?>\n<Clock xmlns:dt="urn:schemas-microsoft-com:datatypes"><Description dt:dt="string">E-Prime Primary Realtime Clock</Description><StartTime><Timestamp dt:dt="int">0</Timestamp><DateUtc dt:dt="string">2021-06-25T04:44:13Z</DateUtc></StartTime><FrequencyChanges><FrequencyChange><Frequency dt:dt="r8">2699990000</Frequency><Timestamp dt:dt="r8">2.29462814518033E+15</Timestamp><Cur…	좌우반구com(split BVF)_3-043-1	75.027	1.0.0.167	1	-567643355	Professional	2.0.10.242	2.0.10.353	06-25-2021	2021-06-25 오전 4:44:13	13:44:13	2.0.10.248	93	2	{/}	림밀	림	밀	4	1	93	NULL	NULL	NULL	NULL	NULL	NULL	KSY2	List1	NULL	NULL	NULL	NULL	NULL	NULL	NULL	NULL	NULL	1	{/}	1	6	278272	0	{/}	427
좌우반구com(split BVF)_3	43	1	<?xml version="1.0"?>\n<Clock xmlns:dt="urn:schemas-microsoft-com:datatypes"><Description dt:dt="string">E-Prime Primary Realtime Clock</Description><StartTime><Timestamp dt:dt="int">0</Timestamp><DateUtc dt:dt="string">2021-06-25T04:44:13Z</DateUtc></StartTime><FrequencyChanges><FrequencyChange><Frequency dt:dt="r8">2699990000</Frequency><Timestamp dt:dt="r8">2.29462814518033E+15</Timestamp><Cur…	좌우반구com(split BVF)_3-043-1	75.027	1.0.0.167	1	-567643355	Professional	2.0.10.242	2.0.10.353	06-25-2021	2021-06-25 오전 4:44:13	13:44:13	2.0.10.248	38	2	{/}	마요	마	요	68	1	38	NULL	NULL	NULL	NULL	NULL	NULL	KSY2	List1	NULL	NULL	NULL	NULL	NULL	NULL	NULL	NULL	NULL	0	{/}	0	7	129246	0	z	424
좌우반구com(split BVF)_3	43	1	<?xml version="1.0"?>\n<Clock xmlns:dt="urn:schemas-microsoft-com:datatypes"><Description dt:dt="string">E-Prime Primary Realtime Clock</Description><StartTime><Timestamp dt:dt="int">0</Timestamp><DateUtc dt:dt="string">2021-06-25T04:44:13Z</DateUtc></StartTime><FrequencyChanges><FrequencyChange><Frequency dt:dt="r8">2699990000</Frequency><Timestamp dt:dt="r8">2.29462814518033E+15</Timestamp><Cur…	좌우반구com(split BVF)_3-043-1	75.027	1.0.0.167	1	-567643355	Professional	2.0.10.242	2.0.10.353	06-25-2021	2021-06-25 오전 4:44:13	13:44:13	2.0.10.248	349	2	{/}	망습	망	습	NULL	NULL	NULL	NULL	NULL	NULL	64	1	85	KSY	List3	0		0	-1	1013076	186		0	0	1	{/}	1	6	1013262	0	{/}	478
좌우반구com(split BVF)_3	43	1	<?xml version="1.0"?>\n<Clock xmlns:dt="urn:schemas-microsoft-com:datatypes"><Description dt:dt="string">E-Prime Primary Realtime Clock</Description><StartTime><Timestamp dt:dt="int">0</Timestamp><DateUtc dt:dt="string">2021-06-25T04:44:13Z</DateUtc></StartTime><FrequencyChanges><FrequencyChange><Frequency dt:dt="r8">2699990000</Frequency><Timestamp dt:dt="r8">2.29462814518033E+15</Timestamp><Cur…	좌우반구com(split BVF)_3-043-1	75.027	1.0.0.167	1	-567643355	Professional	2.0.10.242	2.0.10.353	06-25-2021	2021-06-25 오전 4:44:13	13:44:13	2.0.10.248	314	1	z	망신	망	신	NULL	NULL	NULL	NULL	NULL	NULL	99	1	50	KSY2	List3	NULL	NULL	NULL	NULL	NULL	NULL	NULL	NULL	NULL	0	z	0	7	918257	0	{/}	574
좌우반구com(split BVF)_3	43	1	<?xml version="1.0"?>\n<Clock xmlns:dt="urn:schemas-microsoft-com:datatypes"><Description dt:dt="string">E-Prime Primary Realtime Clock</Description><StartTime><Timestamp dt:dt="int">0</Timestamp><DateUtc dt:dt="string">2021-06-25T04:44:13Z</DateUtc></StartTime><FrequencyChanges><FrequencyChange><Frequency dt:dt="r8">2699990000</Frequency><Timestamp dt:dt="r8">2.29462814518033E+15</Timestamp><Cur…	좌우반구com(split BVF)_3-043-1	75.027	1.0.0.167	1	-567643355	Professional	2.0.10.242	2.0.10.353	06-25-2021	2021-06-25 오전 4:44:13	13:44:13	2.0.10.248	390	1	z	매력	매	력	NULL	NULL	NULL	NULL	NULL	NULL	51	1	126	KSY2	List3	NULL	NULL	NULL	NULL	NULL	NULL	NULL	NULL	NULL	1	z	0	7	1123370	0	z	776
좌우반구com(split BVF)_3	43	1	<?xml version="1.0"?>\n<Clock xmlns:dt="urn:schemas-microsoft-com:datatypes"><Description dt:dt="string">E-Prime Primary Realtime Clock</Description><StartTime><Timestamp dt:dt="int">0</Timestamp><DateUtc dt:dt="string">2021-06-25T04:44:13Z</DateUtc></StartTime><FrequencyChanges><FrequencyChange><Frequency dt:dt="r8">2699990000</Frequency><Timestamp dt:dt="r8">2.29462814518033E+15</Timestamp><Cur…	좌우반구com(split BVF)_3-043-1	75.027	1.0.0.167	1	-567643355	Professional	2.0.10.242	2.0.10.353	06-25-2021	2021-06-25 오전 4:44:13	13:44:13	2.0.10.248	130	2	{/}	매소	매	소	21	1	130	NULL	NULL	NULL	NULL	NULL	NULL	KSY	List1	0		0	0	378650	186		0	0	1	{/}	1	6	378836	0	{/}	448
좌우반구com(split BVF)_3	43	1	<?xml version="1.0"?>\n<Clock xmlns:dt="urn:schemas-microsoft-com:datatypes"><Description dt:dt="string">E-Prime Primary Realtime Clock</Description><StartTime><Timestamp dt:dt="int">0</Timestamp><DateUtc dt:dt="string">2021-06-25T04:44:13Z</DateUtc></StartTime><FrequencyChanges><FrequencyChange><Frequency dt:dt="r8">2699990000</Frequency><Timestamp dt:dt="r8">2.29462814518033E+15</Timestamp><Cur…	좌우반구com(split BVF)_3-043-1	75.027	1.0.0.167	1	-567643355	Professional	2.0.10.242	2.0.10.353	06-25-2021	2021-06-25 오전 4:44:13	13:44:13	2.0.10.248	158	1	z	모습	모	습	NULL	NULL	NULL	88	1	26	NULL	NULL	NULL	KSY2	List2	NULL	NULL	NULL	NULL	NULL	NULL	NULL	NULL	NULL	1	z	0	6	479920	0	z	433
좌우반구com(split BVF)_3	43	1	<?xml version="1.0"?>\n<Clock xmlns:dt="urn:schemas-microsoft-com:datatypes"><Description dt:dt="string">E-Prime Primary Realtime Clock</Description><StartTime><Timestamp dt:dt="int">0</Timestamp><DateUtc dt:dt="string">2021-06-25T04:44:13Z</DateUtc></StartTime><FrequencyChanges><FrequencyChange><Frequency dt:dt="r8">2699990000</Frequency><Timestamp dt:dt="r8">2.29462814518033E+15</Timestamp><Cur…	좌우반구com(split BVF)_3-043-1	75.027	1.0.0.167	1	-567643355	Professional	2.0.10.242	2.0.10.353	06-25-2021	2021-06-25 오전 4:44:13	13:44:13	2.0.10.248	20	1	z	모형	모	형	10	1	20	NULL	NULL	NULL	NULL	NULL	NULL	KSY2	List1	NULL	NULL	NULL	NULL	NULL	NULL	NULL	NULL	NULL	1	z	0	7	79464	0	z	335
좌우반구com(split BVF)_3	43	1	<?xml version="1.0"?>\n<Clock xmlns:dt="urn:schemas-microsoft-com:datatypes"><Description dt:dt="string">E-Prime Primary Realtime Clock</Description><StartTime><Timestamp dt:dt="int">0</Timestamp><DateUtc dt:dt="string">2021-06-25T04:44:13Z</DateUtc></StartTime><FrequencyChanges><FrequencyChange><Frequency dt:dt="r8">2699990000</Frequency><Timestamp dt:dt="r8">2.29462814518033E+15</Timestamp><Cur…	좌우반구com(split BVF)_3-043-1	75.027	1.0.0.167	1	-567643355	Professional	2.0.10.242	2.0.10.353	06-25-2021	2021-06-25 오전 4:44:13	13:44:13	2.0.10.248	117	2	{/}	목력	목	력	77	1	117	NULL	NULL	NULL	NULL	NULL	NULL	KSY3	List1	NULL	NULL	NULL	NULL	NULL	NULL	NULL	NULL	NULL	1	{/}	0	6	344795	0	{/}	607
좌우반구com(split BVF)_3	43	1	<?xml version="1.0"?>\n<Clock xmlns:dt="urn:schemas-microsoft-com:datatypes"><Description dt:dt="string">E-Prime Primary Realtime Clock</Description><StartTime><Timestamp dt:dt="int">0</Timestamp><DateUtc dt:dt="string">2021-06-25T04:44:13Z</DateUtc></StartTime><FrequencyChanges><FrequencyChange><Frequency dt:dt="r8">2699990000</Frequency><Timestamp dt:dt="r8">2.29462814518033E+15</Timestamp><Cur…	좌우반구com(split BVF)_3-043-1	75.027	1.0.0.167	1	-567643355	Professional	2.0.10.242	2.0.10.353	06-25-2021	2021-06-25 오전 4:44:13	13:44:13	2.0.10.248	7	1	z	목록	목	록	107	1	7	NULL	NULL	NULL	NULL	NULL	NULL	KSY2	List1	NULL	NULL	NULL	NULL	NULL	NULL	NULL	NULL	NULL	1	z	0	7	43197	0	z	477
좌우반구com(split BVF)_3	43	1	<?xml version="1.0"?>\n<Clock xmlns:dt="urn:schemas-microsoft-com:datatypes"><Description dt:dt="string">E-Prime Primary Realtime Clock</Description><StartTime><Timestamp dt:dt="int">0</Timestamp><DateUtc dt:dt="string">2021-06-25T04:44:13Z</DateUtc></StartTime><FrequencyChanges><FrequencyChange><Frequency dt:dt="r8">2699990000</Frequency><Timestamp dt:dt="r8">2.29462814518033E+15</Timestamp><Cur…	좌우반구com(split BVF)_3-043-1	75.027	1.0.0.167	1	-567643355	Professional	2.0.10.242	2.0.10.353	06-25-2021	2021-06-25 오전 4:44:13	13:44:13	2.0.10.248	71	1	z	목적	목	적	36	1	71	NULL	NULL	NULL	NULL	NULL	NULL	KSY2	List1	NULL	NULL	NULL	NULL	NULL	NULL	NULL	NULL	NULL	1	z	0	7	218587	0	z	362
좌우반구com(split BVF)_3	43	1	<?xml version="1.0"?>\n<Clock xmlns:dt="urn:schemas-microsoft-com:datatypes"><Description dt:dt="string">E-Prime Primary Realtime Clock</Description><StartTime><Timestamp dt:dt="int">0</Timestamp><DateUtc dt:dt="string">2021-06-25T04:44:13Z</DateUtc></StartTime><FrequencyChanges><FrequencyChange><Frequency dt:dt="r8">2699990000</Frequency><Timestamp dt:dt="r8">2.29462814518033E+15</Timestamp><Cur…	좌우반구com(split BVF)_3-043-1	75.027	1.0.0.167	1	-567643355	Professional	2.0.10.242	2.0.10.353	06-25-2021	2021-06-25 오전 4:44:13	13:44:13	2.0.10.248	234	2	{/}	목퇴	목	퇴	NULL	NULL	NULL	71	1	102	NULL	NULL	NULL	KSY2	List2	NULL	NULL	NULL	NULL	NULL	NULL	NULL	NULL	NULL	1	{/}	0	7	687939	0	{/}	496
좌우반구com(split BVF)_3	43	1	<?xml version="1.0"?>\n<Clock xmlns:dt="urn:schemas-microsoft-com:datatypes"><Description dt:dt="string">E-Prime Primary Realtime Clock</Description><StartTime><Timestamp dt:dt="int">0</Timestamp><DateUtc dt:dt="string">2021-06-25T04:44:13Z</DateUtc></StartTime><FrequencyChanges><FrequencyChange><Frequency dt:dt="r8">2699990000</Frequency><Timestamp dt:dt="r8">2.29462814518033E+15</Timestamp><Cur…	좌우반구com(split BVF)_3-043-1	75.027	1.0.0.167	1	-567643355	Professional	2.0.10.242	2.0.10.353	06-25-2021	2021-06-25 오전 4:44:13	13:44:13	2.0.10.248	332	2	{/}	무록	무	록	NULL	NULL	NULL	NULL	NULL	NULL	106	1	68	KSY	List3	0		0	0	966906	186		0	0	1	{/}	1	6	967092	0	{/}	411
좌우반구com(split BVF)_3	43	1	<?xml version="1.0"?>\n<Clock xmlns:dt="urn:schemas-microsoft-com:datatypes"><Description dt:dt="string">E-Prime Primary Realtime Clock</Description><StartTime><Timestamp dt:dt="int">0</Timestamp><DateUtc dt:dt="string">2021-06-25T04:44:13Z</DateUtc></StartTime><FrequencyChanges><FrequencyChange><Frequency dt:dt="r8">2699990000</Frequency><Timestamp dt:dt="r8">2.29462814518033E+15</Timestamp><Cur…	좌우반구com(split BVF)_3-043-1	75.027	1.0.0.167	1	-567643355	Professional	2.0.10.242	2.0.10.353	06-25-2021	2021-06-25 오전 4:44:13	13:44:13	2.0.10.248	227	1	z	무엇	무	엇	NULL	NULL	NULL	32	1	95	NULL	NULL	NULL	KSY2	List2	NULL	NULL	NULL	NULL	NULL	NULL	NULL	NULL	NULL	1	z	0	6	668879	0	z	725
좌우반구com(split BVF)_3	43	1	<?xml version="1.0"?>\n<Clock xmlns:dt="urn:schemas-microsoft-com:datatypes"><Description dt:dt="string">E-Prime Primary Realtime Clock</Description><StartTime><Timestamp dt:dt="int">0</Timestamp><DateUtc dt:dt="string">2021-06-25T04:44:13Z</DateUtc></StartTime><FrequencyChanges><FrequencyChange><Frequency dt:dt="r8">2699990000</Frequency><Timestamp dt:dt="r8">2.29462814518033E+15</Timestamp><Cur…	좌우반구com(split BVF)_3-043-1	75.027	1.0.0.167	1	-567643355	Professional	2.0.10.242	2.0.10.353	06-25-2021	2021-06-25 오전 4:44:13	13:44:13	2.0.10.248	389	1	z	무형	무	형	NULL	NULL	NULL	NULL	NULL	NULL	45	1	125	KSY2	List3	NULL	NULL	NULL	NULL	NULL	NULL	NULL	NULL	NULL	1	z	1	6	1120517	0	z	655
좌우반구com(split BVF)_3	43	1	<?xml version="1.0"?>\n<Clock xmlns:dt="urn:schemas-microsoft-com:datatypes"><Description dt:dt="string">E-Prime Primary Realtime Clock</Description><StartTime><Timestamp dt:dt="int">0</Timestamp><DateUtc dt:dt="string">2021-06-25T04:44:13Z</DateUtc></StartTime><FrequencyChanges><FrequencyChange><Frequency dt:dt="r8">2699990000</Frequency><Timestamp dt:dt="r8">2.29462814518033E+15</Timestamp><Cur…	좌우반구com(split BVF)_3-043-1	75.027	1.0.0.167	1	-567643355	Professional	2.0.10.242	2.0.10.353	06-25-2021	2021-06-25 오전 4:44:13	13:44:13	2.0.10.248	329	1	z	물건	물	건	NULL	NULL	NULL	NULL	NULL	NULL	71	1	65	KSY2	List3	NULL	NULL	NULL	NULL	NULL	NULL	NULL	NULL	NULL	1	z	0	7	959029	0	z	449
좌우반구com(split BVF)_3	43	1	<?xml version="1.0"?>\n<Clock xmlns:dt="urn:schemas-microsoft-com:datatypes"><Description dt:dt="string">E-Prime Primary Realtime Clock</Description><StartTime><Timestamp dt:dt="int">0</Timestamp><DateUtc dt:dt="string">2021-06-25T04:44:13Z</DateUtc></StartTime><FrequencyChanges><FrequencyChange><Frequency dt:dt="r8">2699990000</Frequency><Timestamp dt:dt="r8">2.29462814518033E+15</Timestamp><Cur…	좌우반구com(split BVF)_3-043-1	75.027	1.0.0.167	1	-567643355	Professional	2.0.10.242	2.0.10.353	06-25-2021	2021-06-25 오전 4:44:13	13:44:13	2.0.10.248	144	2	{/}	미략	미	략	NULL	NULL	NULL	43	1	12	NULL	NULL	NULL	KSY3	List2	NULL	NULL	NULL	NULL	NULL	NULL	NULL	NULL	NULL	1	{/}	0	7	442614	0	{/}	602
좌우반구com(split BVF)_3	43	1	<?xml version="1.0"?>\n<Clock xmlns:dt="urn:schemas-microsoft-com:datatypes"><Description dt:dt="string">E-Prime Primary Realtime Clock</Description><StartTime><Timestamp dt:dt="int">0</Timestamp><DateUtc dt:dt="string">2021-06-25T04:44:13Z</DateUtc></StartTime><FrequencyChanges><FrequencyChange><Frequency dt:dt="r8">2699990000</Frequency><Timestamp dt:dt="r8">2.29462814518033E+15</Timestamp><Cur…	좌우반구com(split BVF)_3-043-1	75.027	1.0.0.167	1	-567643355	Professional	2.0.10.242	2.0.10.353	06-25-2021	2021-06-25 오전 4:44:13	13:44:13	2.0.10.248	211	1	z	밀수	밀	수	NULL	NULL	NULL	17	1	79	NULL	NULL	NULL	KSY2	List2	NULL	NULL	NULL	NULL	NULL	NULL	NULL	NULL	NULL	1	z	0	7	624029	0	z	785
좌우반구com(split BVF)_3	43	1	<?xml version="1.0"?>\n<Clock xmlns:dt="urn:schemas-microsoft-com:datatypes"><Description dt:dt="string">E-Prime Primary Realtime Clock</Description><StartTime><Timestamp dt:dt="int">0</Timestamp><DateUtc dt:dt="string">2021-06-25T04:44:13Z</DateUtc></StartTime><FrequencyChanges><FrequencyChange><Frequency dt:dt="r8">2699990000</Frequency><Timestamp dt:dt="r8">2.29462814518033E+15</Timestamp><Cur…	좌우반구com(split BVF)_3-043-1	75.027	1.0.0.167	1	-567643355	Professional	2.0.10.242	2.0.10.353	06-25-2021	2021-06-25 오전 4:44:13	13:44:13	2.0.10.248	100	2	{/}	밀헤	밀	헤	90	1	100	NULL	NULL	NULL	NULL	NULL	NULL	KSY3	List1	NULL	NULL	NULL	NULL	NULL	NULL	NULL	NULL	NULL	1	{/}	1	6	298065	0	{/}	522
좌우반구com(split BVF)_3	43	1	<?xml version="1.0"?>\n<Clock xmlns:dt="urn:schemas-microsoft-com:datatypes"><Description dt:dt="string">E-Prime Primary Realtime Clock</Description><StartTime><Timestamp dt:dt="int">0</Timestamp><DateUtc dt:dt="string">2021-06-25T04:44:13Z</DateUtc></StartTime><FrequencyChanges><FrequencyChange><Frequency dt:dt="r8">2699990000</Frequency><Timestamp dt:dt="r8">2.29462814518033E+15</Timestamp><Cur…	좌우반구com(split BVF)_3-043-1	75.027	1.0.0.167	1	-567643355	Professional	2.0.10.242	2.0.10.353	06-25-2021	2021-06-25 오전 4:44:13	13:44:13	2.0.10.248	29	2	{/}	박낌	박	낌	98	1	29	NULL	NULL	NULL	NULL	NULL	NULL	KSY	List1	0		0	-1	105361	187		0	0	1	{/}	0	7	105548	0	{/}	405
좌우반구com(split BVF)_3	43	1	<?xml version="1.0"?>\n<Clock xmlns:dt="urn:schemas-microsoft-com:datatypes"><Description dt:dt="string">E-Prime Primary Realtime Clock</Description><StartTime><Timestamp dt:dt="int">0</Timestamp><DateUtc dt:dt="string">2021-06-25T04:44:13Z</DateUtc></StartTime><FrequencyChanges><FrequencyChange><Frequency dt:dt="r8">2699990000</Frequency><Timestamp dt:dt="r8">2.29462814518033E+15</Timestamp><Cur…	좌우반구com(split BVF)_3-043-1	75.027	1.0.0.167	1	-567643355	Professional	2.0.10.242	2.0.10.353	06-25-2021	2021-06-25 오전 4:44:13	13:44:13	2.0.10.248	243	1	z	반응	반	응	NULL	NULL	NULL	106	1	111	NULL	NULL	NULL	KSY2	List2	NULL	NULL	NULL	NULL	NULL	NULL	NULL	NULL	NULL	1	z	0	6	712290	0	z	448
좌우반구com(split BVF)_3	43	1	<?xml version="1.0"?>\n<Clock xmlns:dt="urn:schemas-microsoft-com:datatypes"><Description dt:dt="string">E-Prime Primary Realtime Clock</Description><StartTime><Timestamp dt:dt="int">0</Timestamp><DateUtc dt:dt="string">2021-06-25T04:44:13Z</DateUtc></StartTime><FrequencyChanges><FrequencyChange><Frequency dt:dt="r8">2699990000</Frequency><Timestamp dt:dt="r8">2.29462814518033E+15</Timestamp><Cur…	좌우반구com(split BVF)_3-043-1	75.027	1.0.0.167	1	-567643355	Professional	2.0.10.242	2.0.10.353	06-25-2021	2021-06-25 오전 4:44:13	13:44:13	2.0.10.248	197	1	z	발길	발	길	NULL	NULL	NULL	53	1	65	NULL	NULL	NULL	KSY2	List2	NULL	NULL	NULL	NULL	NULL	NULL	NULL	NULL	NULL	0	z	0	7	584616	0	{/}	549
좌우반구com(split BVF)_3	43	1	<?xml version="1.0"?>\n<Clock xmlns:dt="urn:schemas-microsoft-com:datatypes"><Description dt:dt="string">E-Prime Primary Realtime Clock</Description><StartTime><Timestamp dt:dt="int">0</Timestamp><DateUtc dt:dt="string">2021-06-25T04:44:13Z</DateUtc></StartTime><FrequencyChanges><FrequencyChange><Frequency dt:dt="r8">2699990000</Frequency><Timestamp dt:dt="r8">2.29462814518033E+15</Timestamp><Cur…	좌우반구com(split BVF)_3-043-1	75.027	1.0.0.167	1	-567643355	Professional	2.0.10.242	2.0.10.353	06-25-2021	2021-06-25 오전 4:44:13	13:44:13	2.0.10.248	143	2	{/}	발보	발	보	NULL	NULL	NULL	121	1	11	NULL	NULL	NULL	KSY2	List2	NULL	NULL	NULL	NULL	NULL	NULL	NULL	NULL	NULL	1	{/}	0	7	439908	0	{/}	501
좌우반구com(split BVF)_3	43	1	<?xml version="1.0"?>\n<Clock xmlns:dt="urn:schemas-microsoft-com:datatypes"><Description dt:dt="string">E-Prime Primary Realtime Clock</Description><StartTime><Timestamp dt:dt="int">0</Timestamp><DateUtc dt:dt="string">2021-06-25T04:44:13Z</DateUtc></StartTime><FrequencyChanges><FrequencyChange><Frequency dt:dt="r8">2699990000</Frequency><Timestamp dt:dt="r8">2.29462814518033E+15</Timestamp><Cur…	좌우반구com(split BVF)_3-043-1	75.027	1.0.0.167	1	-567643355	Professional	2.0.10.242	2.0.10.353	06-25-2021	2021-06-25 오전 4:44:13	13:44:13	2.0.10.248	24	2	{/}	발횟	발	횟	81	1	24	NULL	NULL	NULL	NULL	NULL	NULL	KSY3	List1	NULL	NULL	NULL	NULL	NULL	NULL	NULL	NULL	NULL	1	{/}	0	7	90540	0	{/}	811
좌우반구com(split BVF)_3	43	1	<?xml version="1.0"?>\n<Clock xmlns:dt="urn:schemas-microsoft-com:datatypes"><Description dt:dt="string">E-Prime Primary Realtime Clock</Description><StartTime><Timestamp dt:dt="int">0</Timestamp><DateUtc dt:dt="string">2021-06-25T04:44:13Z</DateUtc></StartTime><FrequencyChanges><FrequencyChange><Frequency dt:dt="r8">2699990000</Frequency><Timestamp dt:dt="r8">2.29462814518033E+15</Timestamp><Cur…	좌우반구com(split BVF)_3-043-1	75.027	1.0.0.167	1	-567643355	Professional	2.0.10.242	2.0.10.353	06-25-2021	2021-06-25 오전 4:44:13	13:44:13	2.0.10.248	315	1	z	방법	방	법	NULL	NULL	NULL	NULL	NULL	NULL	14	1	51	KSY2	List3	NULL	NULL	NULL	NULL	NULL	NULL	NULL	NULL	NULL	1	z	0	7	921029	0	z	586
좌우반구com(split BVF)_3	43	1	<?xml version="1.0"?>\n<Clock xmlns:dt="urn:schemas-microsoft-com:datatypes"><Description dt:dt="string">E-Prime Primary Realtime Clock</Description><StartTime><Timestamp dt:dt="int">0</Timestamp><DateUtc dt:dt="string">2021-06-25T04:44:13Z</DateUtc></StartTime><FrequencyChanges><FrequencyChange><Frequency dt:dt="r8">2699990000</Frequency><Timestamp dt:dt="r8">2.29462814518033E+15</Timestamp><Cur…	좌우반구com(split BVF)_3-043-1	75.027	1.0.0.167	1	-567643355	Professional	2.0.10.242	2.0.10.353	06-25-2021	2021-06-25 오전 4:44:13	13:44:13	2.0.10.248	138	2	{/}	배심	배	심	NULL	NULL	NULL	118	1	6	NULL	NULL	NULL	KSY2	List2	NULL	NULL	NULL	NULL	NULL	NULL	NULL	NULL	NULL	1	{/}	0	6	425966	0	{/}	643
좌우반구com(split BVF)_3	43	1	<?xml version="1.0"?>\n<Clock xmlns:dt="urn:schemas-microsoft-com:datatypes"><Description dt:dt="string">E-Prime Primary Realtime Clock</Description><StartTime><Timestamp dt:dt="int">0</Timestamp><DateUtc dt:dt="string">2021-06-25T04:44:13Z</DateUtc></StartTime><FrequencyChanges><FrequencyChange><Frequency dt:dt="r8">2699990000</Frequency><Timestamp dt:dt="r8">2.29462814518033E+15</Timestamp><Cur…	좌우반구com(split BVF)_3-043-1	75.027	1.0.0.167	1	-567643355	Professional	2.0.10.242	2.0.10.353	06-25-2021	2021-06-25 오전 4:44:13	13:44:13	2.0.10.248	236	2	{/}	버구	버	구	NULL	NULL	NULL	24	1	104	NULL	NULL	NULL	KSY3	List2	NULL	NULL	NULL	NULL	NULL	NULL	NULL	NULL	NULL	1	{/}	0	7	693604	0	{/}	583
좌우반구com(split BVF)_3	43	1	<?xml version="1.0"?>\n<Clock xmlns:dt="urn:schemas-microsoft-com:datatypes"><Description dt:dt="string">E-Prime Primary Realtime Clock</Description><StartTime><Timestamp dt:dt="int">0</Timestamp><DateUtc dt:dt="string">2021-06-25T04:44:13Z</DateUtc></StartTime><FrequencyChanges><FrequencyChange><Frequency dt:dt="r8">2699990000</Frequency><Timestamp dt:dt="r8">2.29462814518033E+15</Timestamp><Cur…	좌우반구com(split BVF)_3-043-1	75.027	1.0.0.167	1	-567643355	Professional	2.0.10.242	2.0.10.353	06-25-2021	2021-06-25 오전 4:44:13	13:44:13	2.0.10.248	378	1	z	버스	버	스	NULL	NULL	NULL	NULL	NULL	NULL	81	1	114	KSY2	List3	NULL	NULL	NULL	NULL	NULL	NULL	NULL	NULL	NULL	1	z	1	6	1090741	0	z	464
좌우반구com(split BVF)_3	43	1	<?xml version="1.0"?>\n<Clock xmlns:dt="urn:schemas-microsoft-com:datatypes"><Description dt:dt="string">E-Prime Primary Realtime Clock</Description><StartTime><Timestamp dt:dt="int">0</Timestamp><DateUtc dt:dt="string">2021-06-25T04:44:13Z</DateUtc></StartTime><FrequencyChanges><FrequencyChange><Frequency dt:dt="r8">2699990000</Frequency><Timestamp dt:dt="r8">2.29462814518033E+15</Timestamp><Cur…	좌우반구com(split BVF)_3-043-1	75.027	1.0.0.167	1	-567643355	Professional	2.0.10.242	2.0.10.353	06-25-2021	2021-06-25 오전 4:44:13	13:44:13	2.0.10.248	219	2	{/}	버현	버	현	NULL	NULL	NULL	123	1	87	NULL	NULL	NULL	KSY2	List2	NULL	NULL	NULL	NULL	NULL	NULL	NULL	NULL	NULL	1	{/}	1	6	646820	0	{/}	464
좌우반구com(split BVF)_3	43	1	<?xml version="1.0"?>\n<Clock xmlns:dt="urn:schemas-microsoft-com:datatypes"><Description dt:dt="string">E-Prime Primary Realtime Clock</Description><StartTime><Timestamp dt:dt="int">0</Timestamp><DateUtc dt:dt="string">2021-06-25T04:44:13Z</DateUtc></StartTime><FrequencyChanges><FrequencyChange><Frequency dt:dt="r8">2699990000</Frequency><Timestamp dt:dt="r8">2.29462814518033E+15</Timestamp><Cur…	좌우반구com(split BVF)_3-043-1	75.027	1.0.0.167	1	-567643355	Professional	2.0.10.242	2.0.10.353	06-25-2021	2021-06-25 오전 4:44:13	13:44:13	2.0.10.248	289	2	{/}	법낌	법	낌	NULL	NULL	NULL	NULL	NULL	NULL	24	1	25	KSY3	List3	NULL	NULL	NULL	NULL	NULL	NULL	NULL	NULL	NULL	1	{/}	0	7	849188	0	{/}	428
좌우반구com(split BVF)_3	43	1	<?xml version="1.0"?>\n<Clock xmlns:dt="urn:schemas-microsoft-com:datatypes"><Description dt:dt="string">E-Prime Primary Realtime Clock</Description><StartTime><Timestamp dt:dt="int">0</Timestamp><DateUtc dt:dt="string">2021-06-25T04:44:13Z</DateUtc></StartTime><FrequencyChanges><FrequencyChange><Frequency dt:dt="r8">2699990000</Frequency><Timestamp dt:dt="r8">2.29462814518033E+15</Timestamp><Cur…	좌우반구com(split BVF)_3-043-1	75.027	1.0.0.167	1	-567643355	Professional	2.0.10.242	2.0.10.353	06-25-2021	2021-06-25 오전 4:44:13	13:44:13	2.0.10.248	183	1	z	별개	별	개	NULL	NULL	NULL	85	1	51	NULL	NULL	NULL	KSY2	List2	NULL	NULL	NULL	NULL	NULL	NULL	NULL	NULL	NULL	1	z	0	7	547056	0	z	606
좌우반구com(split BVF)_3	43	1	<?xml version="1.0"?>\n<Clock xmlns:dt="urn:schemas-microsoft-com:datatypes"><Description dt:dt="string">E-Prime Primary Realtime Clock</Description><StartTime><Timestamp dt:dt="int">0</Timestamp><DateUtc dt:dt="string">2021-06-25T04:44:13Z</DateUtc></StartTime><FrequencyChanges><FrequencyChange><Frequency dt:dt="r8">2699990000</Frequency><Timestamp dt:dt="r8">2.29462814518033E+15</Timestamp><Cur…	좌우반구com(split BVF)_3-043-1	75.027	1.0.0.167	1	-567643355	Professional	2.0.10.242	2.0.10.353	06-25-2021	2021-06-25 오전 4:44:13	13:44:13	2.0.10.248	140	1	z	별미	별	미	NULL	NULL	NULL	13	1	8	NULL	NULL	NULL	KSY2	List2	NULL	NULL	NULL	NULL	NULL	NULL	NULL	NULL	NULL	1	z	1	6	431577	0	z	739
좌우반구com(split BVF)_3	43	1	<?xml version="1.0"?>\n<Clock xmlns:dt="urn:schemas-microsoft-com:datatypes"><Description dt:dt="string">E-Prime Primary Realtime Clock</Description><StartTime><Timestamp dt:dt="int">0</Timestamp><DateUtc dt:dt="string">2021-06-25T04:44:13Z</DateUtc></StartTime><FrequencyChanges><FrequencyChange><Frequency dt:dt="r8">2699990000</Frequency><Timestamp dt:dt="r8">2.29462814518033E+15</Timestamp><Cur…	좌우반구com(split BVF)_3-043-1	75.027	1.0.0.167	1	-567643355	Professional	2.0.10.242	2.0.10.353	06-25-2021	2021-06-25 오전 4:44:13	13:44:13	2.0.10.248	377	1	z	보고	보	고	NULL	NULL	NULL	NULL	NULL	NULL	93	1	113	KSY2	List3	NULL	NULL	NULL	NULL	NULL	NULL	NULL	NULL	NULL	1	z	0	7	1088129	0	z	411
좌우반구com(split BVF)_3	43	1	<?xml version="1.0"?>\n<Clock xmlns:dt="urn:schemas-microsoft-com:datatypes"><Description dt:dt="string">E-Prime Primary Realtime Clock</Description><StartTime><Timestamp dt:dt="int">0</Timestamp><DateUtc dt:dt="string">2021-06-25T04:44:13Z</DateUtc></StartTime><FrequencyChanges><FrequencyChange><Frequency dt:dt="r8">2699990000</Frequency><Timestamp dt:dt="r8">2.29462814518033E+15</Timestamp><Cur…	좌우반구com(split BVF)_3-043-1	75.027	1.0.0.167	1	-567643355	Professional	2.0.10.242	2.0.10.353	06-25-2021	2021-06-25 오전 4:44:13	13:44:13	2.0.10.248	285	1	z	본인	본	인	NULL	NULL	NULL	NULL	NULL	NULL	101	1	21	KSY2	List3	NULL	NULL	NULL	NULL	NULL	NULL	NULL	NULL	NULL	1	z	0	7	838552	0	z	400
좌우반구com(split BVF)_3	43	1	<?xml version="1.0"?>\n<Clock xmlns:dt="urn:schemas-microsoft-com:datatypes"><Description dt:dt="string">E-Prime Primary Realtime Clock</Description><StartTime><Timestamp dt:dt="int">0</Timestamp><DateUtc dt:dt="string">2021-06-25T04:44:13Z</DateUtc></StartTime><FrequencyChanges><FrequencyChange><Frequency dt:dt="r8">2699990000</Frequency><Timestamp dt:dt="r8">2.29462814518033E+15</Timestamp><Cur…	좌우반구com(split BVF)_3-043-1	75.027	1.0.0.167	1	-567643355	Professional	2.0.10.242	2.0.10.353	06-25-2021	2021-06-25 오전 4:44:13	13:44:13	2.0.10.248	118	2	{/}	본중	본	중	19	1	118	NULL	NULL	NULL	NULL	NULL	NULL	KSY2	List1	NULL	NULL	NULL	NULL	NULL	NULL	NULL	NULL	NULL	1	{/}	0	7	347608	0	{/}	498
좌우반구com(split BVF)_3	43	1	<?xml version="1.0"?>\n<Clock xmlns:dt="urn:schemas-microsoft-com:datatypes"><Description dt:dt="string">E-Prime Primary Realtime Clock</Description><StartTime><Timestamp dt:dt="int">0</Timestamp><DateUtc dt:dt="string">2021-06-25T04:44:13Z</DateUtc></StartTime><FrequencyChanges><FrequencyChange><Frequency dt:dt="r8">2699990000</Frequency><Timestamp dt:dt="r8">2.29462814518033E+15</Timestamp><Cur…	좌우반구com(split BVF)_3-043-1	75.027	1.0.0.167	1	-567643355	Professional	2.0.10.242	2.0.10.353	06-25-2021	2021-06-25 오전 4:44:13	13:44:13	2.0.10.248	284	1	z	봉사	봉	사	NULL	NULL	NULL	NULL	NULL	NULL	103	1	20	KSY2	List3	NULL	NULL	NULL	NULL	NULL	NULL	NULL	NULL	NULL	0	z	0	7	835833	0	{/}	511
좌우반구com(split BVF)_3	43	1	<?xml version="1.0"?>\n<Clock xmlns:dt="urn:schemas-microsoft-com:datatypes"><Description dt:dt="string">E-Prime Primary Realtime Clock</Description><StartTime><Timestamp dt:dt="int">0</Timestamp><DateUtc dt:dt="string">2021-06-25T04:44:13Z</DateUtc></StartTime><FrequencyChanges><FrequencyChange><Frequency dt:dt="r8">2699990000</Frequency><Timestamp dt:dt="r8">2.29462814518033E+15</Timestamp><Cur…	좌우반구com(split BVF)_3-043-1	75.027	1.0.0.167	1	-567643355	Professional	2.0.10.242	2.0.10.353	06-25-2021	2021-06-25 오전 4:44:13	13:44:13	2.0.10.248	85	2	{/}	봉택	봉	택	48	1	85	NULL	NULL	NULL	NULL	NULL	NULL	KSY2	List1	NULL	NULL	NULL	NULL	NULL	NULL	NULL	NULL	NULL	1	{/}	0	7	255907	0	{/}	561
좌우반구com(split BVF)_3	43	1	<?xml version="1.0"?>\n<Clock xmlns:dt="urn:schemas-microsoft-com:datatypes"><Description dt:dt="string">E-Prime Primary Realtime Clock</Description><StartTime><Timestamp dt:dt="int">0</Timestamp><DateUtc dt:dt="string">2021-06-25T04:44:13Z</DateUtc></StartTime><FrequencyChanges><FrequencyChange><Frequency dt:dt="r8">2699990000</Frequency><Timestamp dt:dt="r8">2.29462814518033E+15</Timestamp><Cur…	좌우반구com(split BVF)_3-043-1	75.027	1.0.0.167	1	-567643355	Professional	2.0.10.242	2.0.10.353	06-25-2021	2021-06-25 오전 4:44:13	13:44:13	2.0.10.248	262	1	z	부대	부	대	NULL	NULL	NULL	31	1	130	NULL	NULL	NULL	KSY3	List2	NULL	NULL	NULL	NULL	NULL	NULL	NULL	NULL	NULL	1	z	1	6	763818	0	z	399
좌우반구com(split BVF)_3	43	1	<?xml version="1.0"?>\n<Clock xmlns:dt="urn:schemas-microsoft-com:datatypes"><Description dt:dt="string">E-Prime Primary Realtime Clock</Description><StartTime><Timestamp dt:dt="int">0</Timestamp><DateUtc dt:dt="string">2021-06-25T04:44:13Z</DateUtc></StartTime><FrequencyChanges><FrequencyChange><Frequency dt:dt="r8">2699990000</Frequency><Timestamp dt:dt="r8">2.29462814518033E+15</Timestamp><Cur…	좌우반구com(split BVF)_3-043-1	75.027	1.0.0.167	1	-567643355	Professional	2.0.10.242	2.0.10.353	06-25-2021	2021-06-25 오전 4:44:13	13:44:13	2.0.10.248	382	1	z	부스	부	스	NULL	NULL	NULL	NULL	NULL	NULL	62	1	118	KSY3	List3	NULL	NULL	NULL	NULL	NULL	NULL	NULL	NULL	NULL	0	z	1	6	1101817	0	{/}	498
좌우반구com(split BVF)_3	43	1	<?xml version="1.0"?>\n<Clock xmlns:dt="urn:schemas-microsoft-com:datatypes"><Description dt:dt="string">E-Prime Primary Realtime Clock</Description><StartTime><Timestamp dt:dt="int">0</Timestamp><DateUtc dt:dt="string">2021-06-25T04:44:13Z</DateUtc></StartTime><FrequencyChanges><FrequencyChange><Frequency dt:dt="r8">2699990000</Frequency><Timestamp dt:dt="r8">2.29462814518033E+15</Timestamp><Cur…	좌우반구com(split BVF)_3-043-1	75.027	1.0.0.167	1	-567643355	Professional	2.0.10.242	2.0.10.353	06-25-2021	2021-06-25 오전 4:44:13	13:44:13	2.0.10.248	101	2	{/}	분낌	분	낌	18	1	101	NULL	NULL	NULL	NULL	NULL	NULL	KSY	List1	0		0	0	300598	186		0	0	1	{/}	1	6	300784	0	{/}	475
좌우반구com(split BVF)_3	43	1	<?xml version="1.0"?>\n<Clock xmlns:dt="urn:schemas-microsoft-com:datatypes"><Description dt:dt="string">E-Prime Primary Realtime Clock</Description><StartTime><Timestamp dt:dt="int">0</Timestamp><DateUtc dt:dt="string">2021-06-25T04:44:13Z</DateUtc></StartTime><FrequencyChanges><FrequencyChange><Frequency dt:dt="r8">2699990000</Frequency><Timestamp dt:dt="r8">2.29462814518033E+15</Timestamp><Cur…	좌우반구com(split BVF)_3-043-1	75.027	1.0.0.167	1	-567643355	Professional	2.0.10.242	2.0.10.353	06-25-2021	2021-06-25 오전 4:44:13	13:44:13	2.0.10.248	345	1	z	분류	분	류	NULL	NULL	NULL	NULL	NULL	NULL	110	1	81	KSY3	List3	NULL	NULL	NULL	NULL	NULL	NULL	NULL	NULL	NULL	1	z	1	6	1002213	0	z	521
좌우반구com(split BVF)_3	43	1	<?xml version="1.0"?>\n<Clock xmlns:dt="urn:schemas-microsoft-com:datatypes"><Description dt:dt="string">E-Prime Primary Realtime Clock</Description><StartTime><Timestamp dt:dt="int">0</Timestamp><DateUtc dt:dt="string">2021-06-25T04:44:13Z</DateUtc></StartTime><FrequencyChanges><FrequencyChange><Frequency dt:dt="r8">2699990000</Frequency><Timestamp dt:dt="r8">2.29462814518033E+15</Timestamp><Cur…	좌우반구com(split BVF)_3-043-1	75.027	1.0.0.167	1	-567643355	Professional	2.0.10.242	2.0.10.353	06-25-2021	2021-06-25 오전 4:44:13	13:44:13	2.0.10.248	91	1	z	분석	분	석	71	1	91	NULL	NULL	NULL	NULL	NULL	NULL	KSY3	List1	NULL	NULL	NULL	NULL	NULL	NULL	NULL	NULL	NULL	1	z	1	6	272714	0	z	466
좌우반구com(split BVF)_3	43	1	<?xml version="1.0"?>\n<Clock xmlns:dt="urn:schemas-microsoft-com:datatypes"><Description dt:dt="string">E-Prime Primary Realtime Clock</Description><StartTime><Timestamp dt:dt="int">0</Timestamp><DateUtc dt:dt="string">2021-06-25T04:44:13Z</DateUtc></StartTime><FrequencyChanges><FrequencyChange><Frequency dt:dt="r8">2699990000</Frequency><Timestamp dt:dt="r8">2.29462814518033E+15</Timestamp><Cur…	좌우반구com(split BVF)_3-043-1	75.027	1.0.0.167	1	-567643355	Professional	2.0.10.242	2.0.10.353	06-25-2021	2021-06-25 오전 4:44:13	13:44:13	2.0.10.248	1	1	z	분포	분	포	6	1	1	NULL	NULL	NULL	NULL	NULL	NULL	KSY3	List1	NULL	NULL	NULL	NULL	NULL	NULL	NULL	NULL	NULL	0	z	0	7	27149	0	{/}	379
좌우반구com(split BVF)_3	43	1	<?xml version="1.0"?>\n<Clock xmlns:dt="urn:schemas-microsoft-com:datatypes"><Description dt:dt="string">E-Prime Primary Realtime Clock</Description><StartTime><Timestamp dt:dt="int">0</Timestamp><DateUtc dt:dt="string">2021-06-25T04:44:13Z</DateUtc></StartTime><FrequencyChanges><FrequencyChange><Frequency dt:dt="r8">2699990000</Frequency><Timestamp dt:dt="r8">2.29462814518033E+15</Timestamp><Cur…	좌우반구com(split BVF)_3-043-1	75.027	1.0.0.167	1	-567643355	Professional	2.0.10.242	2.0.10.353	06-25-2021	2021-06-25 오전 4:44:13	13:44:13	2.0.10.248	89	1	z	비교	비	교	67	1	89	NULL	NULL	NULL	NULL	NULL	NULL	KSY3	List1	NULL	NULL	NULL	NULL	NULL	NULL	NULL	NULL	NULL	1	z	0	7	267250	0	z	545
좌우반구com(split BVF)_3	43	1	<?xml version="1.0"?>\n<Clock xmlns:dt="urn:schemas-microsoft-com:datatypes"><Description dt:dt="string">E-Prime Primary Realtime Clock</Description><StartTime><Timestamp dt:dt="int">0</Timestamp><DateUtc dt:dt="string">2021-06-25T04:44:13Z</DateUtc></StartTime><FrequencyChanges><FrequencyChange><Frequency dt:dt="r8">2699990000</Frequency><Timestamp dt:dt="r8">2.29462814518033E+15</Timestamp><Cur…	좌우반구com(split BVF)_3-043-1	75.027	1.0.0.167	1	-567643355	Professional	2.0.10.242	2.0.10.353	06-25-2021	2021-06-25 오전 4:44:13	13:44:13	2.0.10.248	175	2	{/}	비껍	비	껍	NULL	NULL	NULL	93	1	43	NULL	NULL	NULL	KSY3	List2	NULL	NULL	NULL	NULL	NULL	NULL	NULL	NULL	NULL	1	{/}	0	7	525704	0	{/}	615
좌우반구com(split BVF)_3	43	1	<?xml version="1.0"?>\n<Clock xmlns:dt="urn:schemas-microsoft-com:datatypes"><Description dt:dt="string">E-Prime Primary Realtime Clock</Description><StartTime><Timestamp dt:dt="int">0</Timestamp><DateUtc dt:dt="string">2021-06-25T04:44:13Z</DateUtc></StartTime><FrequencyChanges><FrequencyChange><Frequency dt:dt="r8">2699990000</Frequency><Timestamp dt:dt="r8">2.29462814518033E+15</Timestamp><Cur…	좌우반구com(split BVF)_3-043-1	75.027	1.0.0.167	1	-567643355	Professional	2.0.10.242	2.0.10.353	06-25-2021	2021-06-25 오전 4:44:13	13:44:13	2.0.10.248	185	2	{/}	비략	비	략	NULL	NULL	NULL	21	1	53	NULL	NULL	NULL	KSY2	List2	NULL	NULL	NULL	NULL	NULL	NULL	NULL	NULL	NULL	1	{/}	0	7	552401	0	{/}	733
좌우반구com(split BVF)_3	43	1	<?xml version="1.0"?>\n<Clock xmlns:dt="urn:schemas-microsoft-com:datatypes"><Description dt:dt="string">E-Prime Primary Realtime Clock</Description><StartTime><Timestamp dt:dt="int">0</Timestamp><DateUtc dt:dt="string">2021-06-25T04:44:13Z</DateUtc></StartTime><FrequencyChanges><FrequencyChange><Frequency dt:dt="r8">2699990000</Frequency><Timestamp dt:dt="r8">2.29462814518033E+15</Timestamp><Cur…	좌우반구com(split BVF)_3-043-1	75.027	1.0.0.167	1	-567643355	Professional	2.0.10.242	2.0.10.353	06-25-2021	2021-06-25 오전 4:44:13	13:44:13	2.0.10.248	129	1	z	비상	비	상	117	1	129	NULL	NULL	NULL	NULL	NULL	NULL	KSY3	List1	NULL	NULL	NULL	NULL	NULL	NULL	NULL	NULL	NULL	1	z	0	7	376331	0	z	302
좌우반구com(split BVF)_3	43	1	<?xml version="1.0"?>\n<Clock xmlns:dt="urn:schemas-microsoft-com:datatypes"><Description dt:dt="string">E-Prime Primary Realtime Clock</Description><StartTime><Timestamp dt:dt="int">0</Timestamp><DateUtc dt:dt="string">2021-06-25T04:44:13Z</DateUtc></StartTime><FrequencyChanges><FrequencyChange><Frequency dt:dt="r8">2699990000</Frequency><Timestamp dt:dt="r8">2.29462814518033E+15</Timestamp><Cur…	좌우반구com(split BVF)_3-043-1	75.027	1.0.0.167	1	-567643355	Professional	2.0.10.242	2.0.10.353	06-25-2021	2021-06-25 오전 4:44:13	13:44:13	2.0.10.248	120	1	z	비용	비	용	13	1	120	NULL	NULL	NULL	NULL	NULL	NULL	KSY3	List1	NULL	NULL	NULL	NULL	NULL	NULL	NULL	NULL	NULL	1	z	1	6	352992	0	z	450
좌우반구com(split BVF)_3	43	1	<?xml version="1.0"?>\n<Clock xmlns:dt="urn:schemas-microsoft-com:datatypes"><Description dt:dt="string">E-Prime Primary Realtime Clock</Description><StartTime><Timestamp dt:dt="int">0</Timestamp><DateUtc dt:dt="string">2021-06-25T04:44:13Z</DateUtc></StartTime><FrequencyChanges><FrequencyChange><Frequency dt:dt="r8">2699990000</Frequency><Timestamp dt:dt="r8">2.29462814518033E+15</Timestamp><Cur…	좌우반구com(split BVF)_3-043-1	75.027	1.0.0.167	1	-567643355	Professional	2.0.10.242	2.0.10.353	06-25-2021	2021-06-25 오전 4:44:13	13:44:13	2.0.10.248	232	1	z	비판	비	판	NULL	NULL	NULL	117	1	100	NULL	NULL	NULL	KSY3	List2	NULL	NULL	NULL	NULL	NULL	NULL	NULL	NULL	NULL	1	z	0	6	682674	0	z	441
좌우반구com(split BVF)_3	43	1	<?xml version="1.0"?>\n<Clock xmlns:dt="urn:schemas-microsoft-com:datatypes"><Description dt:dt="string">E-Prime Primary Realtime Clock</Description><StartTime><Timestamp dt:dt="int">0</Timestamp><DateUtc dt:dt="string">2021-06-25T04:44:13Z</DateUtc></StartTime><FrequencyChanges><FrequencyChange><Frequency dt:dt="r8">2699990000</Frequency><Timestamp dt:dt="r8">2.29462814518033E+15</Timestamp><Cur…	좌우반구com(split BVF)_3-043-1	75.027	1.0.0.167	1	-567643355	Professional	2.0.10.242	2.0.10.353	06-25-2021	2021-06-25 오전 4:44:13	13:44:13	2.0.10.248	73	1	z	빈도	빈	도	70	1	73	NULL	NULL	NULL	NULL	NULL	NULL	KSY3	List1	NULL	NULL	NULL	NULL	NULL	NULL	NULL	NULL	NULL	1	z	0	7	223639	0	z	373
좌우반구com(split BVF)_3	43	1	<?xml version="1.0"?>\n<Clock xmlns:dt="urn:schemas-microsoft-com:datatypes"><Description dt:dt="string">E-Prime Primary Realtime Clock</Description><StartTime><Timestamp dt:dt="int">0</Timestamp><DateUtc dt:dt="string">2021-06-25T04:44:13Z</DateUtc></StartTime><FrequencyChanges><FrequencyChange><Frequency dt:dt="r8">2699990000</Frequency><Timestamp dt:dt="r8">2.29462814518033E+15</Timestamp><Cur…	좌우반구com(split BVF)_3-043-1	75.027	1.0.0.167	1	-567643355	Professional	2.0.10.242	2.0.10.353	06-25-2021	2021-06-25 오전 4:44:13	13:44:13	2.0.10.248	61	2	{/}	빈략	빈	략	24	1	61	NULL	NULL	NULL	NULL	NULL	NULL	KSY	List1	0		0	-1	190424	186		0	0	1	{/}	1	6	190610	0	{/}	515
좌우반구com(split BVF)_3	43	1	<?xml version="1.0"?>\n<Clock xmlns:dt="urn:schemas-microsoft-com:datatypes"><Description dt:dt="string">E-Prime Primary Realtime Clock</Description><StartTime><Timestamp dt:dt="int">0</Timestamp><DateUtc dt:dt="string">2021-06-25T04:44:13Z</DateUtc></StartTime><FrequencyChanges><FrequencyChange><Frequency dt:dt="r8">2699990000</Frequency><Timestamp dt:dt="r8">2.29462814518033E+15</Timestamp><Cur…	좌우반구com(split BVF)_3-043-1	75.027	1.0.0.167	1	-567643355	Professional	2.0.10.242	2.0.10.353	06-25-2021	2021-06-25 오전 4:44:13	13:44:13	2.0.10.248	330	2	{/}	빈비	빈	비	NULL	NULL	NULL	NULL	NULL	NULL	122	1	66	KSY	List3	0		1	-1	961494	187		0	0	1	{/}	0	7	961681	0	{/}	565
좌우반구com(split BVF)_3	43	1	<?xml version="1.0"?>\n<Clock xmlns:dt="urn:schemas-microsoft-com:datatypes"><Description dt:dt="string">E-Prime Primary Realtime Clock</Description><StartTime><Timestamp dt:dt="int">0</Timestamp><DateUtc dt:dt="string">2021-06-25T04:44:13Z</DateUtc></StartTime><FrequencyChanges><FrequencyChange><Frequency dt:dt="r8">2699990000</Frequency><Timestamp dt:dt="r8">2.29462814518033E+15</Timestamp><Cur…	좌우반구com(split BVF)_3-043-1	75.027	1.0.0.167	1	-567643355	Professional	2.0.10.242	2.0.10.353	06-25-2021	2021-06-25 오전 4:44:13	13:44:13	2.0.10.248	191	2	{/}	빈종	빈	종	NULL	NULL	NULL	35	1	59	NULL	NULL	NULL	KSY2	List2	NULL	NULL	NULL	NULL	NULL	NULL	NULL	NULL	NULL	1	{/}	0	7	568622	0	{/}	416
좌우반구com(split BVF)_3	43	1	<?xml version="1.0"?>\n<Clock xmlns:dt="urn:schemas-microsoft-com:datatypes"><Description dt:dt="string">E-Prime Primary Realtime Clock</Description><StartTime><Timestamp dt:dt="int">0</Timestamp><DateUtc dt:dt="string">2021-06-25T04:44:13Z</DateUtc></StartTime><FrequencyChanges><FrequencyChange><Frequency dt:dt="r8">2699990000</Frequency><Timestamp dt:dt="r8">2.29462814518033E+15</Timestamp><Cur…	좌우반구com(split BVF)_3-043-1	75.027	1.0.0.167	1	-567643355	Professional	2.0.10.242	2.0.10.353	06-25-2021	2021-06-25 오전 4:44:13	13:44:13	2.0.10.248	159	1	z	사건	사	건	NULL	NULL	NULL	28	1	27	NULL	NULL	NULL	KSY3	List2	NULL	NULL	NULL	NULL	NULL	NULL	NULL	NULL	NULL	1	z	0	6	482559	0	z	616
좌우반구com(split BVF)_3	43	1	<?xml version="1.0"?>\n<Clock xmlns:dt="urn:schemas-microsoft-com:datatypes"><Description dt:dt="string">E-Prime Primary Realtime Clock</Description><StartTime><Timestamp dt:dt="int">0</Timestamp><DateUtc dt:dt="string">2021-06-25T04:44:13Z</DateUtc></StartTime><FrequencyChanges><FrequencyChange><Frequency dt:dt="r8">2699990000</Frequency><Timestamp dt:dt="r8">2.29462814518033E+15</Timestamp><Cur…	좌우반구com(split BVF)_3-043-1	75.027	1.0.0.167	1	-567643355	Professional	2.0.10.242	2.0.10.353	06-25-2021	2021-06-25 오전 4:44:13	13:44:13	2.0.10.248	384	1	z	사과	사	과	NULL	NULL	NULL	NULL	NULL	NULL	79	1	120	KSY3	List3	NULL	NULL	NULL	NULL	NULL	NULL	NULL	NULL	NULL	0	z	0	7	1107229	0	{/}	638
좌우반구com(split BVF)_3	43	1	<?xml version="1.0"?>\n<Clock xmlns:dt="urn:schemas-microsoft-com:datatypes"><Description dt:dt="string">E-Prime Primary Realtime Clock</Description><StartTime><Timestamp dt:dt="int">0</Timestamp><DateUtc dt:dt="string">2021-06-25T04:44:13Z</DateUtc></StartTime><FrequencyChanges><FrequencyChange><Frequency dt:dt="r8">2699990000</Frequency><Timestamp dt:dt="r8">2.29462814518033E+15</Timestamp><Cur…	좌우반구com(split BVF)_3-043-1	75.027	1.0.0.167	1	-567643355	Professional	2.0.10.242	2.0.10.353	06-25-2021	2021-06-25 오전 4:44:13	13:44:13	2.0.10.248	132	1	z	사례	사	례	105	1	132	NULL	NULL	NULL	NULL	NULL	NULL	KSY3	List1	NULL	NULL	NULL	NULL	NULL	NULL	NULL	NULL	NULL	1	z	0	7	384288	0	z	412
좌우반구com(split BVF)_3	43	1	<?xml version="1.0"?>\n<Clock xmlns:dt="urn:schemas-microsoft-com:datatypes"><Description dt:dt="string">E-Prime Primary Realtime Clock</Description><StartTime><Timestamp dt:dt="int">0</Timestamp><DateUtc dt:dt="string">2021-06-25T04:44:13Z</DateUtc></StartTime><FrequencyChanges><FrequencyChange><Frequency dt:dt="r8">2699990000</Frequency><Timestamp dt:dt="r8">2.29462814518033E+15</Timestamp><Cur…	좌우반구com(split BVF)_3-043-1	75.027	1.0.0.167	1	-567643355	Professional	2.0.10.242	2.0.10.353	06-25-2021	2021-06-25 오전 4:44:13	13:44:13	2.0.10.248	19	1	z	사상	사	상	41	1	19	NULL	NULL	NULL	NULL	NULL	NULL	KSY3	List1	NULL	NULL	NULL	NULL	NULL	NULL	NULL	NULL	NULL	1	z	0	6	76851	0	z	412
좌우반구com(split BVF)_3	43	1	<?xml version="1.0"?>\n<Clock xmlns:dt="urn:schemas-microsoft-com:datatypes"><Description dt:dt="string">E-Prime Primary Realtime Clock</Description><StartTime><Timestamp dt:dt="int">0</Timestamp><DateUtc dt:dt="string">2021-06-25T04:44:13Z</DateUtc></StartTime><FrequencyChanges><FrequencyChange><Frequency dt:dt="r8">2699990000</Frequency><Timestamp dt:dt="r8">2.29462814518033E+15</Timestamp><Cur…	좌우반구com(split BVF)_3-043-1	75.027	1.0.0.167	1	-567643355	Professional	2.0.10.242	2.0.10.353	06-25-2021	2021-06-25 오전 4:44:13	13:44:13	2.0.10.248	53	1	z	사안	사	안	53	1	53	NULL	NULL	NULL	NULL	NULL	NULL	KSY3	List1	NULL	NULL	NULL	NULL	NULL	NULL	NULL	NULL	NULL	1	z	0	7	168712	0	z	277
좌우반구com(split BVF)_3	43	1	<?xml version="1.0"?>\n<Clock xmlns:dt="urn:schemas-microsoft-com:datatypes"><Description dt:dt="string">E-Prime Primary Realtime Clock</Description><StartTime><Timestamp dt:dt="int">0</Timestamp><DateUtc dt:dt="string">2021-06-25T04:44:13Z</DateUtc></StartTime><FrequencyChanges><FrequencyChange><Frequency dt:dt="r8">2699990000</Frequency><Timestamp dt:dt="r8">2.29462814518033E+15</Timestamp><Cur…	좌우반구com(split BVF)_3-043-1	75.027	1.0.0.167	1	-567643355	Professional	2.0.10.242	2.0.10.353	06-25-2021	2021-06-25 오전 4:44:13	13:44:13	2.0.10.248	338	1	z	사이	사	이	NULL	NULL	NULL	NULL	NULL	NULL	65	1	74	KSY3	List3	NULL	NULL	NULL	NULL	NULL	NULL	NULL	NULL	NULL	1	z	0	7	983633	0	z	460
좌우반구com(split BVF)_3	43	1	<?xml version="1.0"?>\n<Clock xmlns:dt="urn:schemas-microsoft-com:datatypes"><Description dt:dt="string">E-Prime Primary Realtime Clock</Description><StartTime><Timestamp dt:dt="int">0</Timestamp><DateUtc dt:dt="string">2021-06-25T04:44:13Z</DateUtc></StartTime><FrequencyChanges><FrequencyChange><Frequency dt:dt="r8">2699990000</Frequency><Timestamp dt:dt="r8">2.29462814518033E+15</Timestamp><Cur…	좌우반구com(split BVF)_3-043-1	75.027	1.0.0.167	1	-567643355	Professional	2.0.10.242	2.0.10.353	06-25-2021	2021-06-25 오전 4:44:13	13:44:13	2.0.10.248	139	1	z	사전	사	전	NULL	NULL	NULL	86	1	7	NULL	NULL	NULL	KSY3	List2	NULL	NULL	NULL	NULL	NULL	NULL	NULL	NULL	NULL	1	z	0	6	428805	0	z	571
좌우반구com(split BVF)_3	43	1	<?xml version="1.0"?>\n<Clock xmlns:dt="urn:schemas-microsoft-com:datatypes"><Description dt:dt="string">E-Prime Primary Realtime Clock</Description><StartTime><Timestamp dt:dt="int">0</Timestamp><DateUtc dt:dt="string">2021-06-25T04:44:13Z</DateUtc></StartTime><FrequencyChanges><FrequencyChange><Frequency dt:dt="r8">2699990000</Frequency><Timestamp dt:dt="r8">2.29462814518033E+15</Timestamp><Cur…	좌우반구com(split BVF)_3-043-1	75.027	1.0.0.167	1	-567643355	Professional	2.0.10.242	2.0.10.353	06-25-2021	2021-06-25 오전 4:44:13	13:44:13	2.0.10.248	179	1	z	사진	사	진	NULL	NULL	NULL	129	1	47	NULL	NULL	NULL	KSY3	List2	NULL	NULL	NULL	NULL	NULL	NULL	NULL	NULL	NULL	1	z	0	7	536327	0	z	343
좌우반구com(split BVF)_3	43	1	<?xml version="1.0"?>\n<Clock xmlns:dt="urn:schemas-microsoft-com:datatypes"><Description dt:dt="string">E-Prime Primary Realtime Clock</Description><StartTime><Timestamp dt:dt="int">0</Timestamp><DateUtc dt:dt="string">2021-06-25T04:44:13Z</DateUtc></StartTime><FrequencyChanges><FrequencyChange><Frequency dt:dt="r8">2699990000</Frequency><Timestamp dt:dt="r8">2.29462814518033E+15</Timestamp><Cur…	좌우반구com(split BVF)_3-043-1	75.027	1.0.0.167	1	-567643355	Professional	2.0.10.242	2.0.10.353	06-25-2021	2021-06-25 오전 4:44:13	13:44:13	2.0.10.248	182	1	z	상관	상	관	NULL	NULL	NULL	22	1	50	NULL	NULL	NULL	KSY3	List2	NULL	NULL	NULL	NULL	NULL	NULL	NULL	NULL	NULL	1	z	0	7	544284	0	z	570
좌우반구com(split BVF)_3	43	1	<?xml version="1.0"?>\n<Clock xmlns:dt="urn:schemas-microsoft-com:datatypes"><Description dt:dt="string">E-Prime Primary Realtime Clock</Description><StartTime><Timestamp dt:dt="int">0</Timestamp><DateUtc dt:dt="string">2021-06-25T04:44:13Z</DateUtc></StartTime><FrequencyChanges><FrequencyChange><Frequency dt:dt="r8">2699990000</Frequency><Timestamp dt:dt="r8">2.29462814518033E+15</Timestamp><Cur…	좌우반구com(split BVF)_3-043-1	75.027	1.0.0.167	1	-567643355	Professional	2.0.10.242	2.0.10.353	06-25-2021	2021-06-25 오전 4:44:13	13:44:13	2.0.10.248	237	1	z	상태	상	태	NULL	NULL	NULL	76	1	105	NULL	NULL	NULL	KSY3	List2	NULL	NULL	NULL	NULL	NULL	NULL	NULL	NULL	NULL	1	z	0	6	696389	0	z	550
좌우반구com(split BVF)_3	43	1	<?xml version="1.0"?>\n<Clock xmlns:dt="urn:schemas-microsoft-com:datatypes"><Description dt:dt="string">E-Prime Primary Realtime Clock</Description><StartTime><Timestamp dt:dt="int">0</Timestamp><DateUtc dt:dt="string">2021-06-25T04:44:13Z</DateUtc></StartTime><FrequencyChanges><FrequencyChange><Frequency dt:dt="r8">2699990000</Frequency><Timestamp dt:dt="r8">2.29462814518033E+15</Timestamp><Cur…	좌우반구com(split BVF)_3-043-1	75.027	1.0.0.167	1	-567643355	Professional	2.0.10.242	2.0.10.353	06-25-2021	2021-06-25 오전 4:44:13	13:44:13	2.0.10.248	228	1	z	색상	색	상	NULL	NULL	NULL	54	1	96	NULL	NULL	NULL	KSY3	List2	NULL	NULL	NULL	NULL	NULL	NULL	NULL	NULL	NULL	1	z	1	6	671811	0	z	593
좌우반구com(split BVF)_3	43	1	<?xml version="1.0"?>\n<Clock xmlns:dt="urn:schemas-microsoft-com:datatypes"><Description dt:dt="string">E-Prime Primary Realtime Clock</Description><StartTime><Timestamp dt:dt="int">0</Timestamp><DateUtc dt:dt="string">2021-06-25T04:44:13Z</DateUtc></StartTime><FrequencyChanges><FrequencyChange><Frequency dt:dt="r8">2699990000</Frequency><Timestamp dt:dt="r8">2.29462814518033E+15</Timestamp><Cur…	좌우반구com(split BVF)_3-043-1	75.027	1.0.0.167	1	-567643355	Professional	2.0.10.242	2.0.10.353	06-25-2021	2021-06-25 오전 4:44:13	13:44:13	2.0.10.248	386	1	z	생선	생	선	NULL	NULL	NULL	NULL	NULL	NULL	123	1	122	KSY3	List3	NULL	NULL	NULL	NULL	NULL	NULL	NULL	NULL	NULL	1	z	0	7	1112654	0	z	413
좌우반구com(split BVF)_3	43	1	<?xml version="1.0"?>\n<Clock xmlns:dt="urn:schemas-microsoft-com:datatypes"><Description dt:dt="string">E-Prime Primary Realtime Clock</Description><StartTime><Timestamp dt:dt="int">0</Timestamp><DateUtc dt:dt="string">2021-06-25T04:44:13Z</DateUtc></StartTime><FrequencyChanges><FrequencyChange><Frequency dt:dt="r8">2699990000</Frequency><Timestamp dt:dt="r8">2.29462814518033E+15</Timestamp><Cur…	좌우반구com(split BVF)_3-043-1	75.027	1.0.0.167	1	-567643355	Professional	2.0.10.242	2.0.10.353	06-25-2021	2021-06-25 오전 4:44:13	13:44:13	2.0.10.248	146	2	{/}	생희	생	희	NULL	NULL	NULL	96	1	14	NULL	NULL	NULL	KSY	List2	0		0	-1	447785	187		0	0	1	{/}	0	7	447972	0	{/}	390
좌우반구com(split BVF)_3	43	1	<?xml version="1.0"?>\n<Clock xmlns:dt="urn:schemas-microsoft-com:datatypes"><Description dt:dt="string">E-Prime Primary Realtime Clock</Description><StartTime><Timestamp dt:dt="int">0</Timestamp><DateUtc dt:dt="string">2021-06-25T04:44:13Z</DateUtc></StartTime><FrequencyChanges><FrequencyChange><Frequency dt:dt="r8">2699990000</Frequency><Timestamp dt:dt="r8">2.29462814518033E+15</Timestamp><Cur…	좌우반구com(split BVF)_3-043-1	75.027	1.0.0.167	1	-567643355	Professional	2.0.10.242	2.0.10.353	06-25-2021	2021-06-25 오전 4:44:13	13:44:13	2.0.10.248	83	2	{/}	석감	석	감	46	1	83	NULL	NULL	NULL	NULL	NULL	NULL	KSY2	List1	NULL	NULL	NULL	NULL	NULL	NULL	NULL	NULL	NULL	1	{/}	0	6	250602	0	{/}	514
좌우반구com(split BVF)_3	43	1	<?xml version="1.0"?>\n<Clock xmlns:dt="urn:schemas-microsoft-com:datatypes"><Description dt:dt="string">E-Prime Primary Realtime Clock</Description><StartTime><Timestamp dt:dt="int">0</Timestamp><DateUtc dt:dt="string">2021-06-25T04:44:13Z</DateUtc></StartTime><FrequencyChanges><FrequencyChange><Frequency dt:dt="r8">2699990000</Frequency><Timestamp dt:dt="r8">2.29462814518033E+15</Timestamp><Cur…	좌우반구com(split BVF)_3-043-1	75.027	1.0.0.167	1	-567643355	Professional	2.0.10.242	2.0.10.353	06-25-2021	2021-06-25 오전 4:44:13	13:44:13	2.0.10.248	205	1	z	선배	선	배	NULL	NULL	NULL	128	1	73	NULL	NULL	NULL	KSY3	List2	NULL	NULL	NULL	NULL	NULL	NULL	NULL	NULL	NULL	1	z	1	6	607141	0	z	464
좌우반구com(split BVF)_3	43	1	<?xml version="1.0"?>\n<Clock xmlns:dt="urn:schemas-microsoft-com:datatypes"><Description dt:dt="string">E-Prime Primary Realtime Clock</Description><StartTime><Timestamp dt:dt="int">0</Timestamp><DateUtc dt:dt="string">2021-06-25T04:44:13Z</DateUtc></StartTime><FrequencyChanges><FrequencyChange><Frequency dt:dt="r8">2699990000</Frequency><Timestamp dt:dt="r8">2.29462814518033E+15</Timestamp><Cur…	좌우반구com(split BVF)_3-043-1	75.027	1.0.0.167	1	-567643355	Professional	2.0.10.242	2.0.10.353	06-25-2021	2021-06-25 오전 4:44:13	13:44:13	2.0.10.248	107	1	z	선택	선	택	121	1	107	NULL	NULL	NULL	NULL	NULL	NULL	KSY3	List1	NULL	NULL	NULL	NULL	NULL	NULL	NULL	NULL	NULL	1	z	0	6	317005	0	z	398
좌우반구com(split BVF)_3	43	1	<?xml version="1.0"?>\n<Clock xmlns:dt="urn:schemas-microsoft-com:datatypes"><Description dt:dt="string">E-Prime Primary Realtime Clock</Description><StartTime><Timestamp dt:dt="int">0</Timestamp><DateUtc dt:dt="string">2021-06-25T04:44:13Z</DateUtc></StartTime><FrequencyChanges><FrequencyChange><Frequency dt:dt="r8">2699990000</Frequency><Timestamp dt:dt="r8">2.29462814518033E+15</Timestamp><Cur…	좌우반구com(split BVF)_3-043-1	75.027	1.0.0.167	1	-567643355	Professional	2.0.10.242	2.0.10.353	06-25-2021	2021-06-25 오전 4:44:13	13:44:13	2.0.10.248	96	2	{/}	설결	설	결	74	1	96	NULL	NULL	NULL	NULL	NULL	NULL	KSY3	List1	NULL	NULL	NULL	NULL	NULL	NULL	NULL	NULL	NULL	1	{/}	0	6	286416	0	{/}	731
좌우반구com(split BVF)_3	43	1	<?xml version="1.0"?>\n<Clock xmlns:dt="urn:schemas-microsoft-com:datatypes"><Description dt:dt="string">E-Prime Primary Realtime Clock</Description><StartTime><Timestamp dt:dt="int">0</Timestamp><DateUtc dt:dt="string">2021-06-25T04:44:13Z</DateUtc></StartTime><FrequencyChanges><FrequencyChange><Frequency dt:dt="r8">2699990000</Frequency><Timestamp dt:dt="r8">2.29462814518033E+15</Timestamp><Cur…	좌우반구com(split BVF)_3-043-1	75.027	1.0.0.167	1	-567643355	Professional	2.0.10.242	2.0.10.353	06-25-2021	2021-06-25 오전 4:44:13	13:44:13	2.0.10.248	303	1	z	설명	설	명	NULL	NULL	NULL	NULL	NULL	NULL	42	1	39	KSY3	List3	NULL	NULL	NULL	NULL	NULL	NULL	NULL	NULL	NULL	1	z	1	6	888680	0	z	935
좌우반구com(split BVF)_3	43	1	<?xml version="1.0"?>\n<Clock xmlns:dt="urn:schemas-microsoft-com:datatypes"><Description dt:dt="string">E-Prime Primary Realtime Clock</Description><StartTime><Timestamp dt:dt="int">0</Timestamp><DateUtc dt:dt="string">2021-06-25T04:44:13Z</DateUtc></StartTime><FrequencyChanges><FrequencyChange><Frequency dt:dt="r8">2699990000</Frequency><Timestamp dt:dt="r8">2.29462814518033E+15</Timestamp><Cur…	좌우반구com(split BVF)_3-043-1	75.027	1.0.0.167	1	-567643355	Professional	2.0.10.242	2.0.10.353	06-25-2021	2021-06-25 오전 4:44:13	13:44:13	2.0.10.248	36	1	z	설문	설	문	61	1	36	NULL	NULL	NULL	NULL	NULL	NULL	KSY3	List1	NULL	NULL	NULL	NULL	NULL	NULL	NULL	NULL	NULL	1	z	0	7	124061	0	z	289
좌우반구com(split BVF)_3	43	1	<?xml version="1.0"?>\n<Clock xmlns:dt="urn:schemas-microsoft-com:datatypes"><Description dt:dt="string">E-Prime Primary Realtime Clock</Description><StartTime><Timestamp dt:dt="int">0</Timestamp><DateUtc dt:dt="string">2021-06-25T04:44:13Z</DateUtc></StartTime><FrequencyChanges><FrequencyChange><Frequency dt:dt="r8">2699990000</Frequency><Timestamp dt:dt="r8">2.29462814518033E+15</Timestamp><Cur…	좌우반구com(split BVF)_3-043-1	75.027	1.0.0.167	1	-567643355	Professional	2.0.10.242	2.0.10.353	06-25-2021	2021-06-25 오전 4:44:13	13:44:13	2.0.10.248	151	2	{/}	설색	설	색	NULL	NULL	NULL	103	1	19	NULL	NULL	NULL	KSY	List2	0		1	-1	461273	187		0	0	1	{/}	0	7	461460	0	{/}	524
좌우반구com(split BVF)_3	43	1	<?xml version="1.0"?>\n<Clock xmlns:dt="urn:schemas-microsoft-com:datatypes"><Description dt:dt="string">E-Prime Primary Realtime Clock</Description><StartTime><Timestamp dt:dt="int">0</Timestamp><DateUtc dt:dt="string">2021-06-25T04:44:13Z</DateUtc></StartTime><FrequencyChanges><FrequencyChange><Frequency dt:dt="r8">2699990000</Frequency><Timestamp dt:dt="r8">2.29462814518033E+15</Timestamp><Cur…	좌우반구com(split BVF)_3-043-1	75.027	1.0.0.167	1	-567643355	Professional	2.0.10.242	2.0.10.353	06-25-2021	2021-06-25 오전 4:44:13	13:44:13	2.0.10.248	26	2	{/}	섭습	섭	습	123	1	26	NULL	NULL	NULL	NULL	NULL	NULL	KSY2	List1	NULL	NULL	NULL	NULL	NULL	NULL	NULL	NULL	NULL	0	{/}	0	6	96444	0	z	644
좌우반구com(split BVF)_3	43	1	<?xml version="1.0"?>\n<Clock xmlns:dt="urn:schemas-microsoft-com:datatypes"><Description dt:dt="string">E-Prime Primary Realtime Clock</Description><StartTime><Timestamp dt:dt="int">0</Timestamp><DateUtc dt:dt="string">2021-06-25T04:44:13Z</DateUtc></StartTime><FrequencyChanges><FrequencyChange><Frequency dt:dt="r8">2699990000</Frequency><Timestamp dt:dt="r8">2.29462814518033E+15</Timestamp><Cur…	좌우반구com(split BVF)_3-043-1	75.027	1.0.0.167	1	-567643355	Professional	2.0.10.242	2.0.10.353	06-25-2021	2021-06-25 오전 4:44:13	13:44:13	2.0.10.248	69	1	z	성공	성	공	100	1	69	NULL	NULL	NULL	NULL	NULL	NULL	KSY3	List1	NULL	NULL	NULL	NULL	NULL	NULL	NULL	NULL	NULL	1	z	0	6	212749	0	z	504
좌우반구com(split BVF)_3	43	1	<?xml version="1.0"?>\n<Clock xmlns:dt="urn:schemas-microsoft-com:datatypes"><Description dt:dt="string">E-Prime Primary Realtime Clock</Description><StartTime><Timestamp dt:dt="int">0</Timestamp><DateUtc dt:dt="string">2021-06-25T04:44:13Z</DateUtc></StartTime><FrequencyChanges><FrequencyChange><Frequency dt:dt="r8">2699990000</Frequency><Timestamp dt:dt="r8">2.29462814518033E+15</Timestamp><Cur…	좌우반구com(split BVF)_3-043-1	75.027	1.0.0.167	1	-567643355	Professional	2.0.10.242	2.0.10.353	06-25-2021	2021-06-25 오전 4:44:13	13:44:13	2.0.10.248	264	1	z	세상	세	상	NULL	NULL	NULL	6	1	132	NULL	NULL	NULL	KSY3	List2	NULL	NULL	NULL	NULL	NULL	NULL	NULL	NULL	NULL	1	z	0	7	768990	0	z	371
좌우반구com(split BVF)_3	43	1	<?xml version="1.0"?>\n<Clock xmlns:dt="urn:schemas-microsoft-com:datatypes"><Description dt:dt="string">E-Prime Primary Realtime Clock</Description><StartTime><Timestamp dt:dt="int">0</Timestamp><DateUtc dt:dt="string">2021-06-25T04:44:13Z</DateUtc></StartTime><FrequencyChanges><FrequencyChange><Frequency dt:dt="r8">2699990000</Frequency><Timestamp dt:dt="r8">2.29462814518033E+15</Timestamp><Cur…	좌우반구com(split BVF)_3-043-1	75.027	1.0.0.167	1	-567643355	Professional	2.0.10.242	2.0.10.353	06-25-2021	2021-06-25 오전 4:44:13	13:44:13	2.0.10.248	271	1	z	소리	소	리	NULL	NULL	NULL	NULL	NULL	NULL	108	1	7	KSY3	List3	NULL	NULL	NULL	NULL	NULL	NULL	NULL	NULL	NULL	1	z	0	7	801365	0	z	332
좌우반구com(split BVF)_3	43	1	<?xml version="1.0"?>\n<Clock xmlns:dt="urn:schemas-microsoft-com:datatypes"><Description dt:dt="string">E-Prime Primary Realtime Clock</Description><StartTime><Timestamp dt:dt="int">0</Timestamp><DateUtc dt:dt="string">2021-06-25T04:44:13Z</DateUtc></StartTime><FrequencyChanges><FrequencyChange><Frequency dt:dt="r8">2699990000</Frequency><Timestamp dt:dt="r8">2.29462814518033E+15</Timestamp><Cur…	좌우반구com(split BVF)_3-043-1	75.027	1.0.0.167	1	-567643355	Professional	2.0.10.242	2.0.10.353	06-25-2021	2021-06-25 오전 4:44:13	13:44:13	2.0.10.248	99	1	z	소송	소	송	57	1	99	NULL	NULL	NULL	NULL	NULL	NULL	KSY3	List1	NULL	NULL	NULL	NULL	NULL	NULL	NULL	NULL	NULL	1	z	0	6	295346	0	z	521
좌우반구com(split BVF)_3	43	1	<?xml version="1.0"?>\n<Clock xmlns:dt="urn:schemas-microsoft-com:datatypes"><Description dt:dt="string">E-Prime Primary Realtime Clock</Description><StartTime><Timestamp dt:dt="int">0</Timestamp><DateUtc dt:dt="string">2021-06-25T04:44:13Z</DateUtc></StartTime><FrequencyChanges><FrequencyChange><Frequency dt:dt="r8">2699990000</Frequency><Timestamp dt:dt="r8">2.29462814518033E+15</Timestamp><Cur…	좌우반구com(split BVF)_3-043-1	75.027	1.0.0.167	1	-567643355	Professional	2.0.10.242	2.0.10.353	06-25-2021	2021-06-25 오전 4:44:13	13:44:13	2.0.10.248	393	1	z	속도	속	도	NULL	NULL	NULL	NULL	NULL	NULL	86	1	129	KSY3	List3	NULL	NULL	NULL	NULL	NULL	NULL	NULL	NULL	NULL	1	z	1	6	1132113	0	z	793
좌우반구com(split BVF)_3	43	1	<?xml version="1.0"?>\n<Clock xmlns:dt="urn:schemas-microsoft-com:datatypes"><Description dt:dt="string">E-Prime Primary Realtime Clock</Description><StartTime><Timestamp dt:dt="int">0</Timestamp><DateUtc dt:dt="string">2021-06-25T04:44:13Z</DateUtc></StartTime><FrequencyChanges><FrequencyChange><Frequency dt:dt="r8">2699990000</Frequency><Timestamp dt:dt="r8">2.29462814518033E+15</Timestamp><Cur…	좌우반구com(split BVF)_3-043-1	75.027	1.0.0.167	1	-567643355	Professional	2.0.10.242	2.0.10.353	06-25-2021	2021-06-25 오전 4:44:13	13:44:13	2.0.10.248	296	2	{/}	송스	송	스	NULL	NULL	NULL	NULL	NULL	NULL	80	1	32	KSY	List3	0		0	-1	868434	187		0	0	1	{/}	0	7	868621	0	{/}	434
좌우반구com(split BVF)_3	43	1	<?xml version="1.0"?>\n<Clock xmlns:dt="urn:schemas-microsoft-com:datatypes"><Description dt:dt="string">E-Prime Primary Realtime Clock</Description><StartTime><Timestamp dt:dt="int">0</Timestamp><DateUtc dt:dt="string">2021-06-25T04:44:13Z</DateUtc></StartTime><FrequencyChanges><FrequencyChange><Frequency dt:dt="r8">2699990000</Frequency><Timestamp dt:dt="r8">2.29462814518033E+15</Timestamp><Cur…	좌우반구com(split BVF)_3-043-1	75.027	1.0.0.167	1	-567643355	Professional	2.0.10.242	2.0.10.353	06-25-2021	2021-06-25 오전 4:44:13	13:44:13	2.0.10.248	87	2	{/}	송익	송	익	34	1	87	NULL	NULL	NULL	NULL	NULL	NULL	KSY3	List1	NULL	NULL	NULL	NULL	NULL	NULL	NULL	NULL	NULL	1	{/}	0	7	261825	0	{/}	587
좌우반구com(split BVF)_3	43	1	<?xml version="1.0"?>\n<Clock xmlns:dt="urn:schemas-microsoft-com:datatypes"><Description dt:dt="string">E-Prime Primary Realtime Clock</Description><StartTime><Timestamp dt:dt="int">0</Timestamp><DateUtc dt:dt="string">2021-06-25T04:44:13Z</DateUtc></StartTime><FrequencyChanges><FrequencyChange><Frequency dt:dt="r8">2699990000</Frequency><Timestamp dt:dt="r8">2.29462814518033E+15</Timestamp><Cur…	좌우반구com(split BVF)_3-043-1	75.027	1.0.0.167	1	-567643355	Professional	2.0.10.242	2.0.10.353	06-25-2021	2021-06-25 오전 4:44:13	13:44:13	2.0.10.248	115	1	z	수고	수	고	124	1	115	NULL	NULL	NULL	NULL	NULL	NULL	KSY3	List1	NULL	NULL	NULL	NULL	NULL	NULL	NULL	NULL	NULL	1	z	1	6	339690	0	z	384
좌우반구com(split BVF)_3	43	1	<?xml version="1.0"?>\n<Clock xmlns:dt="urn:schemas-microsoft-com:datatypes"><Description dt:dt="string">E-Prime Primary Realtime Clock</Description><StartTime><Timestamp dt:dt="int">0</Timestamp><DateUtc dt:dt="string">2021-06-25T04:44:13Z</DateUtc></StartTime><FrequencyChanges><FrequencyChange><Frequency dt:dt="r8">2699990000</Frequency><Timestamp dt:dt="r8">2.29462814518033E+15</Timestamp><Cur…	좌우반구com(split BVF)_3-043-1	75.027	1.0.0.167	1	-567643355	Professional	2.0.10.242	2.0.10.353	06-25-2021	2021-06-25 오전 4:44:13	13:44:13	2.0.10.248	122	1	z	수단	수	단	108	1	122	NULL	NULL	NULL	NULL	NULL	NULL	KSY3	List1	NULL	NULL	NULL	NULL	NULL	NULL	NULL	NULL	NULL	1	z	0	7	358124	0	z	392
좌우반구com(split BVF)_3	43	1	<?xml version="1.0"?>\n<Clock xmlns:dt="urn:schemas-microsoft-com:datatypes"><Description dt:dt="string">E-Prime Primary Realtime Clock</Description><StartTime><Timestamp dt:dt="int">0</Timestamp><DateUtc dt:dt="string">2021-06-25T04:44:13Z</DateUtc></StartTime><FrequencyChanges><FrequencyChange><Frequency dt:dt="r8">2699990000</Frequency><Timestamp dt:dt="r8">2.29462814518033E+15</Timestamp><Cur…	좌우반구com(split BVF)_3-043-1	75.027	1.0.0.167	1	-567643355	Professional	2.0.10.242	2.0.10.353	06-25-2021	2021-06-25 오전 4:44:13	13:44:13	2.0.10.248	58	1	z	수준	수	준	56	1	58	NULL	NULL	NULL	NULL	NULL	NULL	KSY3	List1	NULL	NULL	NULL	NULL	NULL	NULL	NULL	NULL	NULL	1	z	1	6	182253	0	z	392
좌우반구com(split BVF)_3	43	1	<?xml version="1.0"?>\n<Clock xmlns:dt="urn:schemas-microsoft-com:datatypes"><Description dt:dt="string">E-Prime Primary Realtime Clock</Description><StartTime><Timestamp dt:dt="int">0</Timestamp><DateUtc dt:dt="string">2021-06-25T04:44:13Z</DateUtc></StartTime><FrequencyChanges><FrequencyChange><Frequency dt:dt="r8">2699990000</Frequency><Timestamp dt:dt="r8">2.29462814518033E+15</Timestamp><Cur…	좌우반구com(split BVF)_3-043-1	75.027	1.0.0.167	1	-567643355	Professional	2.0.10.242	2.0.10.353	06-25-2021	2021-06-25 오전 4:44:13	13:44:13	2.0.10.248	293	2	{/}	숙국	숙	국	NULL	NULL	NULL	NULL	NULL	NULL	63	1	29	KSY3	List3	NULL	NULL	NULL	NULL	NULL	NULL	NULL	NULL	NULL	1	{/}	1	6	860037	0	{/}	643
좌우반구com(split BVF)_3	43	1	<?xml version="1.0"?>\n<Clock xmlns:dt="urn:schemas-microsoft-com:datatypes"><Description dt:dt="string">E-Prime Primary Realtime Clock</Description><StartTime><Timestamp dt:dt="int">0</Timestamp><DateUtc dt:dt="string">2021-06-25T04:44:13Z</DateUtc></StartTime><FrequencyChanges><FrequencyChange><Frequency dt:dt="r8">2699990000</Frequency><Timestamp dt:dt="r8">2.29462814518033E+15</Timestamp><Cur…	좌우반구com(split BVF)_3-043-1	75.027	1.0.0.167	1	-567643355	Professional	2.0.10.242	2.0.10.353	06-25-2021	2021-06-25 오전 4:44:13	13:44:13	2.0.10.248	204	2	{/}	숙발	숙	발	NULL	NULL	NULL	125	1	72	NULL	NULL	NULL	KSY3	List2	NULL	NULL	NULL	NULL	NULL	NULL	NULL	NULL	NULL	1	{/}	0	7	603916	0	{/}	1017
좌우반구com(split BVF)_3	43	1	<?xml version="1.0"?>\n<Clock xmlns:dt="urn:schemas-microsoft-com:datatypes"><Description dt:dt="string">E-Prime Primary Realtime Clock</Description><StartTime><Timestamp dt:dt="int">0</Timestamp><DateUtc dt:dt="string">2021-06-25T04:44:13Z</DateUtc></StartTime><FrequencyChanges><FrequencyChange><Frequency dt:dt="r8">2699990000</Frequency><Timestamp dt:dt="r8">2.29462814518033E+15</Timestamp><Cur…	좌우반구com(split BVF)_3-043-1	75.027	1.0.0.167	1	-567643355	Professional	2.0.10.242	2.0.10.353	06-25-2021	2021-06-25 오전 4:44:13	13:44:13	2.0.10.248	292	1	z	숙소	숙	소	NULL	NULL	NULL	NULL	NULL	NULL	60	1	28	KSY3	List3	NULL	NULL	NULL	NULL	NULL	NULL	NULL	NULL	NULL	1	z	0	7	857385	0	z	455
좌우반구com(split BVF)_3	43	1	<?xml version="1.0"?>\n<Clock xmlns:dt="urn:schemas-microsoft-com:datatypes"><Description dt:dt="string">E-Prime Primary Realtime Clock</Description><StartTime><Timestamp dt:dt="int">0</Timestamp><DateUtc dt:dt="string">2021-06-25T04:44:13Z</DateUtc></StartTime><FrequencyChanges><FrequencyChange><Frequency dt:dt="r8">2699990000</Frequency><Timestamp dt:dt="r8">2.29462814518033E+15</Timestamp><Cur…	좌우반구com(split BVF)_3-043-1	75.027	1.0.0.167	1	-567643355	Professional	2.0.10.242	2.0.10.353	06-25-2021	2021-06-25 오전 4:44:13	13:44:13	2.0.10.248	217	2	{/}	술감	술	감	NULL	NULL	NULL	95	1	85	NULL	NULL	NULL	KSY3	List2	NULL	NULL	NULL	NULL	NULL	NULL	NULL	NULL	NULL	1	{/}	0	7	641436	0	{/}	458
좌우반구com(split BVF)_3	43	1	<?xml version="1.0"?>\n<Clock xmlns:dt="urn:schemas-microsoft-com:datatypes"><Description dt:dt="string">E-Prime Primary Realtime Clock</Description><StartTime><Timestamp dt:dt="int">0</Timestamp><DateUtc dt:dt="string">2021-06-25T04:44:13Z</DateUtc></StartTime><FrequencyChanges><FrequencyChange><Frequency dt:dt="r8">2699990000</Frequency><Timestamp dt:dt="r8">2.29462814518033E+15</Timestamp><Cur…	좌우반구com(split BVF)_3-043-1	75.027	1.0.0.167	1	-567643355	Professional	2.0.10.242	2.0.10.353	06-25-2021	2021-06-25 오전 4:44:13	13:44:13	2.0.10.248	116	2	{/}	스위	스	위	15	1	116	NULL	NULL	NULL	NULL	NULL	NULL	KSY3	List1	NULL	NULL	NULL	NULL	NULL	NULL	NULL	NULL	NULL	1	{/}	0	6	342276	0	{/}	310
좌우반구com(split BVF)_3	43	1	<?xml version="1.0"?>\n<Clock xmlns:dt="urn:schemas-microsoft-com:datatypes"><Description dt:dt="string">E-Prime Primary Realtime Clock</Description><StartTime><Timestamp dt:dt="int">0</Timestamp><DateUtc dt:dt="string">2021-06-25T04:44:13Z</DateUtc></StartTime><FrequencyChanges><FrequencyChange><Frequency dt:dt="r8">2699990000</Frequency><Timestamp dt:dt="r8">2.29462814518033E+15</Timestamp><Cur…	좌우반구com(split BVF)_3-043-1	75.027	1.0.0.167	1	-567643355	Professional	2.0.10.242	2.0.10.353	06-25-2021	2021-06-25 오전 4:44:13	13:44:13	2.0.10.248	333	2	{/}	스진	스	진	NULL	NULL	NULL	NULL	NULL	NULL	37	1	69	KSY	List3	0		0	-1	969518	187		0	0	1	{/}	0	7	969705	0	{/}	431
좌우반구com(split BVF)_3	43	1	<?xml version="1.0"?>\n<Clock xmlns:dt="urn:schemas-microsoft-com:datatypes"><Description dt:dt="string">E-Prime Primary Realtime Clock</Description><StartTime><Timestamp dt:dt="int">0</Timestamp><DateUtc dt:dt="string">2021-06-25T04:44:13Z</DateUtc></StartTime><FrequencyChanges><FrequencyChange><Frequency dt:dt="r8">2699990000</Frequency><Timestamp dt:dt="r8">2.29462814518033E+15</Timestamp><Cur…	좌우반구com(split BVF)_3-043-1	75.027	1.0.0.167	1	-567643355	Professional	2.0.10.242	2.0.10.353	06-25-2021	2021-06-25 오전 4:44:13	13:44:13	2.0.10.248	374	2	{/}	스향	스	향	NULL	NULL	NULL	NULL	NULL	NULL	102	1	110	KSY3	List3	NULL	NULL	NULL	NULL	NULL	NULL	NULL	NULL	NULL	1	{/}	0	7	1080172	0	{/}	399
좌우반구com(split BVF)_3	43	1	<?xml version="1.0"?>\n<Clock xmlns:dt="urn:schemas-microsoft-com:datatypes"><Description dt:dt="string">E-Prime Primary Realtime Clock</Description><StartTime><Timestamp dt:dt="int">0</Timestamp><DateUtc dt:dt="string">2021-06-25T04:44:13Z</DateUtc></StartTime><FrequencyChanges><FrequencyChange><Frequency dt:dt="r8">2699990000</Frequency><Timestamp dt:dt="r8">2.29462814518033E+15</Timestamp><Cur…	좌우반구com(split BVF)_3-043-1	75.027	1.0.0.167	1	-567643355	Professional	2.0.10.242	2.0.10.353	06-25-2021	2021-06-25 오전 4:44:13	13:44:13	2.0.10.248	68	2	{/}	습나	습	나	39	1	68	NULL	NULL	NULL	NULL	NULL	NULL	KSY3	List1	NULL	NULL	NULL	NULL	NULL	NULL	NULL	NULL	NULL	1	{/}	0	7	210017	0	{/}	525
좌우반구com(split BVF)_3	43	1	<?xml version="1.0"?>\n<Clock xmlns:dt="urn:schemas-microsoft-com:datatypes"><Description dt:dt="string">E-Prime Primary Realtime Clock</Description><StartTime><Timestamp dt:dt="int">0</Timestamp><DateUtc dt:dt="string">2021-06-25T04:44:13Z</DateUtc></StartTime><FrequencyChanges><FrequencyChange><Frequency dt:dt="r8">2699990000</Frequency><Timestamp dt:dt="r8">2.29462814518033E+15</Timestamp><Cur…	좌우반구com(split BVF)_3-043-1	75.027	1.0.0.167	1	-567643355	Professional	2.0.10.242	2.0.10.353	06-25-2021	2021-06-25 오전 4:44:13	13:44:13	2.0.10.248	104	2	{/}	습필	습	필	127	1	104	NULL	NULL	NULL	NULL	NULL	NULL	KSY2	List1	NULL	NULL	NULL	NULL	NULL	NULL	NULL	NULL	NULL	1	{/}	0	6	308768	0	{/}	547
좌우반구com(split BVF)_3	43	1	<?xml version="1.0"?>\n<Clock xmlns:dt="urn:schemas-microsoft-com:datatypes"><Description dt:dt="string">E-Prime Primary Realtime Clock</Description><StartTime><Timestamp dt:dt="int">0</Timestamp><DateUtc dt:dt="string">2021-06-25T04:44:13Z</DateUtc></StartTime><FrequencyChanges><FrequencyChange><Frequency dt:dt="r8">2699990000</Frequency><Timestamp dt:dt="r8">2.29462814518033E+15</Timestamp><Cur…	좌우반구com(split BVF)_3-043-1	75.027	1.0.0.167	1	-567643355	Professional	2.0.10.242	2.0.10.353	06-25-2021	2021-06-25 오전 4:44:13	13:44:13	2.0.10.248	44	1	z	시간	시	간	16	1	44	NULL	NULL	NULL	NULL	NULL	NULL	KSY3	List1	NULL	NULL	NULL	NULL	NULL	NULL	NULL	NULL	NULL	1	z	0	6	145413	0	z	625
좌우반구com(split BVF)_3	43	1	<?xml version="1.0"?>\n<Clock xmlns:dt="urn:schemas-microsoft-com:datatypes"><Description dt:dt="string">E-Prime Primary Realtime Clock</Description><StartTime><Timestamp dt:dt="int">0</Timestamp><DateUtc dt:dt="string">2021-06-25T04:44:13Z</DateUtc></StartTime><FrequencyChanges><FrequencyChange><Frequency dt:dt="r8">2699990000</Frequency><Timestamp dt:dt="r8">2.29462814518033E+15</Timestamp><Cur…	좌우반구com(split BVF)_3-043-1	75.027	1.0.0.167	1	-567643355	Professional	2.0.10.242	2.0.10.353	06-25-2021	2021-06-25 오전 4:44:13	13:44:13	2.0.10.248	295	1	z	시기	시	기	NULL	NULL	NULL	NULL	NULL	NULL	126	1	31	KSY3	List3	NULL	NULL	NULL	NULL	NULL	NULL	NULL	NULL	NULL	1	z	0	7	865542	0	z	881
좌우반구com(split BVF)_3	43	1	<?xml version="1.0"?>\n<Clock xmlns:dt="urn:schemas-microsoft-com:datatypes"><Description dt:dt="string">E-Prime Primary Realtime Clock</Description><StartTime><Timestamp dt:dt="int">0</Timestamp><DateUtc dt:dt="string">2021-06-25T04:44:13Z</DateUtc></StartTime><FrequencyChanges><FrequencyChange><Frequency dt:dt="r8">2699990000</Frequency><Timestamp dt:dt="r8">2.29462814518033E+15</Timestamp><Cur…	좌우반구com(split BVF)_3-043-1	75.027	1.0.0.167	1	-567643355	Professional	2.0.10.242	2.0.10.353	06-25-2021	2021-06-25 오전 4:44:13	13:44:13	2.0.10.248	28	1	z	시대	시	대	23	1	28	NULL	NULL	NULL	NULL	NULL	NULL	KSY3	List1	NULL	NULL	NULL	NULL	NULL	NULL	NULL	NULL	NULL	1	z	0	7	102349	0	z	996
좌우반구com(split BVF)_3	43	1	<?xml version="1.0"?>\n<Clock xmlns:dt="urn:schemas-microsoft-com:datatypes"><Description dt:dt="string">E-Prime Primary Realtime Clock</Description><StartTime><Timestamp dt:dt="int">0</Timestamp><DateUtc dt:dt="string">2021-06-25T04:44:13Z</DateUtc></StartTime><FrequencyChanges><FrequencyChange><Frequency dt:dt="r8">2699990000</Frequency><Timestamp dt:dt="r8">2.29462814518033E+15</Timestamp><Cur…	좌우반구com(split BVF)_3-043-1	75.027	1.0.0.167	1	-567643355	Professional	2.0.10.242	2.0.10.353	06-25-2021	2021-06-25 오전 4:44:13	13:44:13	2.0.10.248	160	1	z	시도	시	도	NULL	NULL	NULL	126	1	28	NULL	NULL	NULL	KSY3	List2	NULL	NULL	NULL	NULL	NULL	NULL	NULL	NULL	NULL	1	z	0	7	485372	0	z	341
좌우반구com(split BVF)_3	43	1	<?xml version="1.0"?>\n<Clock xmlns:dt="urn:schemas-microsoft-com:datatypes"><Description dt:dt="string">E-Prime Primary Realtime Clock</Description><StartTime><Timestamp dt:dt="int">0</Timestamp><DateUtc dt:dt="string">2021-06-25T04:44:13Z</DateUtc></StartTime><FrequencyChanges><FrequencyChange><Frequency dt:dt="r8">2699990000</Frequency><Timestamp dt:dt="r8">2.29462814518033E+15</Timestamp><Cur…	좌우반구com(split BVF)_3-043-1	75.027	1.0.0.167	1	-567643355	Professional	2.0.10.242	2.0.10.353	06-25-2021	2021-06-25 오전 4:44:13	13:44:13	2.0.10.248	213	2	{/}	시질	시	질	NULL	NULL	NULL	45	1	81	NULL	NULL	NULL	KSY2	List2	NULL	NULL	NULL	NULL	NULL	NULL	NULL	NULL	NULL	1	{/}	0	6	629653	0	{/}	959
좌우반구com(split BVF)_3	43	1	<?xml version="1.0"?>\n<Clock xmlns:dt="urn:schemas-microsoft-com:datatypes"><Description dt:dt="string">E-Prime Primary Realtime Clock</Description><StartTime><Timestamp dt:dt="int">0</Timestamp><DateUtc dt:dt="string">2021-06-25T04:44:13Z</DateUtc></StartTime><FrequencyChanges><FrequencyChange><Frequency dt:dt="r8">2699990000</Frequency><Timestamp dt:dt="r8">2.29462814518033E+15</Timestamp><Cur…	좌우반구com(split BVF)_3-043-1	75.027	1.0.0.167	1	-567643355	Professional	2.0.10.242	2.0.10.353	06-25-2021	2021-06-25 오전 4:44:13	13:44:13	2.0.10.248	106	1	z	식비	식	비	35	1	106	NULL	NULL	NULL	NULL	NULL	NULL	KSY3	List1	NULL	NULL	NULL	NULL	NULL	NULL	NULL	NULL	NULL	1	z	0	6	314206	0	z	597
좌우반구com(split BVF)_3	43	1	<?xml version="1.0"?>\n<Clock xmlns:dt="urn:schemas-microsoft-com:datatypes"><Description dt:dt="string">E-Prime Primary Realtime Clock</Description><StartTime><Timestamp dt:dt="int">0</Timestamp><DateUtc dt:dt="string">2021-06-25T04:44:13Z</DateUtc></StartTime><FrequencyChanges><FrequencyChange><Frequency dt:dt="r8">2699990000</Frequency><Timestamp dt:dt="r8">2.29462814518033E+15</Timestamp><Cur…	좌우반구com(split BVF)_3-043-1	75.027	1.0.0.167	1	-567643355	Professional	2.0.10.242	2.0.10.353	06-25-2021	2021-06-25 오전 4:44:13	13:44:13	2.0.10.248	270	2	{/}	식차	식	차	NULL	NULL	NULL	NULL	NULL	NULL	92	1	6	KSY2	List3	NULL	NULL	NULL	NULL	NULL	NULL	NULL	NULL	NULL	1	{/}	0	7	798673	0	{/}	488
좌우반구com(split BVF)_3	43	1	<?xml version="1.0"?>\n<Clock xmlns:dt="urn:schemas-microsoft-com:datatypes"><Description dt:dt="string">E-Prime Primary Realtime Clock</Description><StartTime><Timestamp dt:dt="int">0</Timestamp><DateUtc dt:dt="string">2021-06-25T04:44:13Z</DateUtc></StartTime><FrequencyChanges><FrequencyChange><Frequency dt:dt="r8">2699990000</Frequency><Timestamp dt:dt="r8">2.29462814518033E+15</Timestamp><Cur…	좌우반구com(split BVF)_3-043-1	75.027	1.0.0.167	1	-567643355	Professional	2.0.10.242	2.0.10.353	06-25-2021	2021-06-25 오전 4:44:13	13:44:13	2.0.10.248	154	1	z	식탁	식	탁	NULL	NULL	NULL	18	1	22	NULL	NULL	NULL	KSY3	List2	NULL	NULL	NULL	NULL	NULL	NULL	NULL	NULL	NULL	1	z	0	7	469404	0	z	459
좌우반구com(split BVF)_3	43	1	<?xml version="1.0"?>\n<Clock xmlns:dt="urn:schemas-microsoft-com:datatypes"><Description dt:dt="string">E-Prime Primary Realtime Clock</Description><StartTime><Timestamp dt:dt="int">0</Timestamp><DateUtc dt:dt="string">2021-06-25T04:44:13Z</DateUtc></StartTime><FrequencyChanges><FrequencyChange><Frequency dt:dt="r8">2699990000</Frequency><Timestamp dt:dt="r8">2.29462814518033E+15</Timestamp><Cur…	좌우반구com(split BVF)_3-043-1	75.027	1.0.0.167	1	-567643355	Professional	2.0.10.242	2.0.10.353	06-25-2021	2021-06-25 오전 4:44:13	13:44:13	2.0.10.248	305	2	{/}	실락	실	락	NULL	NULL	NULL	NULL	NULL	NULL	19	1	41	KSY2	List3	NULL	NULL	NULL	NULL	NULL	NULL	NULL	NULL	NULL	1	{/}	0	7	894425	0	{/}	558
좌우반구com(split BVF)_3	43	1	<?xml version="1.0"?>\n<Clock xmlns:dt="urn:schemas-microsoft-com:datatypes"><Description dt:dt="string">E-Prime Primary Realtime Clock</Description><StartTime><Timestamp dt:dt="int">0</Timestamp><DateUtc dt:dt="string">2021-06-25T04:44:13Z</DateUtc></StartTime><FrequencyChanges><FrequencyChange><Frequency dt:dt="r8">2699990000</Frequency><Timestamp dt:dt="r8">2.29462814518033E+15</Timestamp><Cur…	좌우반구com(split BVF)_3-043-1	75.027	1.0.0.167	1	-567643355	Professional	2.0.10.242	2.0.10.353	06-25-2021	2021-06-25 오전 4:44:13	13:44:13	2.0.10.248	67	2	{/}	실작	실	작	113	1	67	NULL	NULL	NULL	NULL	NULL	NULL	KSY	List1	0		0	-1	207151	187		0	0	0	{/}	0	7	207338	0	z	483
좌우반구com(split BVF)_3	43	1	<?xml version="1.0"?>\n<Clock xmlns:dt="urn:schemas-microsoft-com:datatypes"><Description dt:dt="string">E-Prime Primary Realtime Clock</Description><StartTime><Timestamp dt:dt="int">0</Timestamp><DateUtc dt:dt="string">2021-06-25T04:44:13Z</DateUtc></StartTime><FrequencyChanges><FrequencyChange><Frequency dt:dt="r8">2699990000</Frequency><Timestamp dt:dt="r8">2.29462814518033E+15</Timestamp><Cur…	좌우반구com(split BVF)_3-043-1	75.027	1.0.0.167	1	-567643355	Professional	2.0.10.242	2.0.10.353	06-25-2021	2021-06-25 오전 4:44:13	13:44:13	2.0.10.248	290	1	z	실험	실	험	NULL	NULL	NULL	NULL	NULL	NULL	104	1	26	KSY3	List3	NULL	NULL	NULL	NULL	NULL	NULL	NULL	NULL	NULL	1	z	0	7	851814	0	z	346
좌우반구com(split BVF)_3	43	1	<?xml version="1.0"?>\n<Clock xmlns:dt="urn:schemas-microsoft-com:datatypes"><Description dt:dt="string">E-Prime Primary Realtime Clock</Description><StartTime><Timestamp dt:dt="int">0</Timestamp><DateUtc dt:dt="string">2021-06-25T04:44:13Z</DateUtc></StartTime><FrequencyChanges><FrequencyChange><Frequency dt:dt="r8">2699990000</Frequency><Timestamp dt:dt="r8">2.29462814518033E+15</Timestamp><Cur…	좌우반구com(split BVF)_3-043-1	75.027	1.0.0.167	1	-567643355	Professional	2.0.10.242	2.0.10.353	06-25-2021	2021-06-25 오전 4:44:13	13:44:13	2.0.10.248	25	1	z	심복	심	복	45	1	25	NULL	NULL	NULL	NULL	NULL	NULL	KSY3	List1	NULL	NULL	NULL	NULL	NULL	NULL	NULL	NULL	NULL	0	z	0	7	93552	0	{/}	687
좌우반구com(split BVF)_3	43	1	<?xml version="1.0"?>\n<Clock xmlns:dt="urn:schemas-microsoft-com:datatypes"><Description dt:dt="string">E-Prime Primary Realtime Clock</Description><StartTime><Timestamp dt:dt="int">0</Timestamp><DateUtc dt:dt="string">2021-06-25T04:44:13Z</DateUtc></StartTime><FrequencyChanges><FrequencyChange><Frequency dt:dt="r8">2699990000</Frequency><Timestamp dt:dt="r8">2.29462814518033E+15</Timestamp><Cur…	좌우반구com(split BVF)_3-043-1	75.027	1.0.0.167	1	-567643355	Professional	2.0.10.242	2.0.10.353	06-25-2021	2021-06-25 오전 4:44:13	13:44:13	2.0.10.248	383	1	z	심신	심	신	NULL	NULL	NULL	NULL	NULL	NULL	33	1	119	KSY3	List3	NULL	NULL	NULL	NULL	NULL	NULL	NULL	NULL	NULL	1	z	0	6	1104523	0	z	505
좌우반구com(split BVF)_3	43	1	<?xml version="1.0"?>\n<Clock xmlns:dt="urn:schemas-microsoft-com:datatypes"><Description dt:dt="string">E-Prime Primary Realtime Clock</Description><StartTime><Timestamp dt:dt="int">0</Timestamp><DateUtc dt:dt="string">2021-06-25T04:44:13Z</DateUtc></StartTime><FrequencyChanges><FrequencyChange><Frequency dt:dt="r8">2699990000</Frequency><Timestamp dt:dt="r8">2.29462814518033E+15</Timestamp><Cur…	좌우반구com(split BVF)_3-043-1	75.027	1.0.0.167	1	-567643355	Professional	2.0.10.242	2.0.10.353	06-25-2021	2021-06-25 오전 4:44:13	13:44:13	2.0.10.248	233	2	{/}	압례	압	례	NULL	NULL	NULL	80	1	101	NULL	NULL	NULL	KSY3	List2	NULL	NULL	NULL	NULL	NULL	NULL	NULL	NULL	NULL	1	{/}	1	6	685313	0	{/}	426
좌우반구com(split BVF)_3	43	1	<?xml version="1.0"?>\n<Clock xmlns:dt="urn:schemas-microsoft-com:datatypes"><Description dt:dt="string">E-Prime Primary Realtime Clock</Description><StartTime><Timestamp dt:dt="int">0</Timestamp><DateUtc dt:dt="string">2021-06-25T04:44:13Z</DateUtc></StartTime><FrequencyChanges><FrequencyChange><Frequency dt:dt="r8">2699990000</Frequency><Timestamp dt:dt="r8">2.29462814518033E+15</Timestamp><Cur…	좌우반구com(split BVF)_3-043-1	75.027	1.0.0.167	1	-567643355	Professional	2.0.10.242	2.0.10.353	06-25-2021	2021-06-25 오전 4:44:13	13:44:13	2.0.10.248	60	1	z	압축	압	축	64	1	60	NULL	NULL	NULL	NULL	NULL	NULL	KSY3	List1	NULL	NULL	NULL	NULL	NULL	NULL	NULL	NULL	NULL	1	z	0	7	187905	0	z	501
좌우반구com(split BVF)_3	43	1	<?xml version="1.0"?>\n<Clock xmlns:dt="urn:schemas-microsoft-com:datatypes"><Description dt:dt="string">E-Prime Primary Realtime Clock</Description><StartTime><Timestamp dt:dt="int">0</Timestamp><DateUtc dt:dt="string">2021-06-25T04:44:13Z</DateUtc></StartTime><FrequencyChanges><FrequencyChange><Frequency dt:dt="r8">2699990000</Frequency><Timestamp dt:dt="r8">2.29462814518033E+15</Timestamp><Cur…	좌우반구com(split BVF)_3-043-1	75.027	1.0.0.167	1	-567643355	Professional	2.0.10.242	2.0.10.353	06-25-2021	2021-06-25 오전 4:44:13	13:44:13	2.0.10.248	202	2	{/}	양간	양	간	NULL	NULL	NULL	34	1	70	NULL	NULL	NULL	KSY3	List2	NULL	NULL	NULL	NULL	NULL	NULL	NULL	NULL	NULL	1	{/}	0	7	598571	0	{/}	676
좌우반구com(split BVF)_3	43	1	<?xml version="1.0"?>\n<Clock xmlns:dt="urn:schemas-microsoft-com:datatypes"><Description dt:dt="string">E-Prime Primary Realtime Clock</Description><StartTime><Timestamp dt:dt="int">0</Timestamp><DateUtc dt:dt="string">2021-06-25T04:44:13Z</DateUtc></StartTime><FrequencyChanges><FrequencyChange><Frequency dt:dt="r8">2699990000</Frequency><Timestamp dt:dt="r8">2.29462814518033E+15</Timestamp><Cur…	좌우반구com(split BVF)_3-043-1	75.027	1.0.0.167	1	-567643355	Professional	2.0.10.242	2.0.10.353	06-25-2021	2021-06-25 오전 4:44:13	13:44:13	2.0.10.248	206	2	{/}	양급	양	급	NULL	NULL	NULL	119	1	74	NULL	NULL	NULL	KSY2	List2	NULL	NULL	NULL	NULL	NULL	NULL	NULL	NULL	NULL	1	{/}	0	7	609807	0	{/}	806
좌우반구com(split BVF)_3	43	1	<?xml version="1.0"?>\n<Clock xmlns:dt="urn:schemas-microsoft-com:datatypes"><Description dt:dt="string">E-Prime Primary Realtime Clock</Description><StartTime><Timestamp dt:dt="int">0</Timestamp><DateUtc dt:dt="string">2021-06-25T04:44:13Z</DateUtc></StartTime><FrequencyChanges><FrequencyChange><Frequency dt:dt="r8">2699990000</Frequency><Timestamp dt:dt="r8">2.29462814518033E+15</Timestamp><Cur…	좌우반구com(split BVF)_3-043-1	75.027	1.0.0.167	1	-567643355	Professional	2.0.10.242	2.0.10.353	06-25-2021	2021-06-25 오전 4:44:13	13:44:13	2.0.10.248	316	1	z	양념	양	념	NULL	NULL	NULL	NULL	NULL	NULL	129	1	52	KSY3	List3	NULL	NULL	NULL	NULL	NULL	NULL	NULL	NULL	NULL	1	z	0	7	923815	0	z	495
좌우반구com(split BVF)_3	43	1	<?xml version="1.0"?>\n<Clock xmlns:dt="urn:schemas-microsoft-com:datatypes"><Description dt:dt="string">E-Prime Primary Realtime Clock</Description><StartTime><Timestamp dt:dt="int">0</Timestamp><DateUtc dt:dt="string">2021-06-25T04:44:13Z</DateUtc></StartTime><FrequencyChanges><FrequencyChange><Frequency dt:dt="r8">2699990000</Frequency><Timestamp dt:dt="r8">2.29462814518033E+15</Timestamp><Cur…	좌우반구com(split BVF)_3-043-1	75.027	1.0.0.167	1	-567643355	Professional	2.0.10.242	2.0.10.353	06-25-2021	2021-06-25 오전 4:44:13	13:44:13	2.0.10.248	39	2	{/}	양최	양	최	2	1	39	NULL	NULL	NULL	NULL	NULL	NULL	KSY3	List1	NULL	NULL	NULL	NULL	NULL	NULL	NULL	NULL	NULL	1	{/}	1	6	131871	0	{/}	583
좌우반구com(split BVF)_3	43	1	<?xml version="1.0"?>\n<Clock xmlns:dt="urn:schemas-microsoft-com:datatypes"><Description dt:dt="string">E-Prime Primary Realtime Clock</Description><StartTime><Timestamp dt:dt="int">0</Timestamp><DateUtc dt:dt="string">2021-06-25T04:44:13Z</DateUtc></StartTime><FrequencyChanges><FrequencyChange><Frequency dt:dt="r8">2699990000</Frequency><Timestamp dt:dt="r8">2.29462814518033E+15</Timestamp><Cur…	좌우반구com(split BVF)_3-043-1	75.027	1.0.0.167	1	-567643355	Professional	2.0.10.242	2.0.10.353	06-25-2021	2021-06-25 오전 4:44:13	13:44:13	2.0.10.248	220	1	z	어휘	어	휘	NULL	NULL	NULL	58	1	88	NULL	NULL	NULL	KSY3	List2	NULL	NULL	NULL	NULL	NULL	NULL	NULL	NULL	NULL	1	z	0	7	649486	0	z	495
좌우반구com(split BVF)_3	43	1	<?xml version="1.0"?>\n<Clock xmlns:dt="urn:schemas-microsoft-com:datatypes"><Description dt:dt="string">E-Prime Primary Realtime Clock</Description><StartTime><Timestamp dt:dt="int">0</Timestamp><DateUtc dt:dt="string">2021-06-25T04:44:13Z</DateUtc></StartTime><FrequencyChanges><FrequencyChange><Frequency dt:dt="r8">2699990000</Frequency><Timestamp dt:dt="r8">2.29462814518033E+15</Timestamp><Cur…	좌우반구com(split BVF)_3-043-1	75.027	1.0.0.167	1	-567643355	Professional	2.0.10.242	2.0.10.353	06-25-2021	2021-06-25 오전 4:44:13	13:44:13	2.0.10.248	327	2	{/}	엄도	엄	도	NULL	NULL	NULL	NULL	NULL	NULL	82	1	63	KSY	List3	0		0	-1	953377	187		0	0	1	{/}	0	7	953564	0	{/}	418
좌우반구com(split BVF)_3	43	1	<?xml version="1.0"?>\n<Clock xmlns:dt="urn:schemas-microsoft-com:datatypes"><Description dt:dt="string">E-Prime Primary Realtime Clock</Description><StartTime><Timestamp dt:dt="int">0</Timestamp><DateUtc dt:dt="string">2021-06-25T04:44:13Z</DateUtc></StartTime><FrequencyChanges><FrequencyChange><Frequency dt:dt="r8">2699990000</Frequency><Timestamp dt:dt="r8">2.29462814518033E+15</Timestamp><Cur…	좌우반구com(split BVF)_3-043-1	75.027	1.0.0.167	1	-567643355	Professional	2.0.10.242	2.0.10.353	06-25-2021	2021-06-25 오전 4:44:13	13:44:13	2.0.10.248	70	1	z	엄마	엄	마	42	1	70	NULL	NULL	NULL	NULL	NULL	NULL	KSY3	List1	NULL	NULL	NULL	NULL	NULL	NULL	NULL	NULL	NULL	1	z	0	7	215455	0	z	933
좌우반구com(split BVF)_3	43	1	<?xml version="1.0"?>\n<Clock xmlns:dt="urn:schemas-microsoft-com:datatypes"><Description dt:dt="string">E-Prime Primary Realtime Clock</Description><StartTime><Timestamp dt:dt="int">0</Timestamp><DateUtc dt:dt="string">2021-06-25T04:44:13Z</DateUtc></StartTime><FrequencyChanges><FrequencyChange><Frequency dt:dt="r8">2699990000</Frequency><Timestamp dt:dt="r8">2.29462814518033E+15</Timestamp><Cur…	좌우반구com(split BVF)_3-043-1	75.027	1.0.0.167	1	-567643355	Professional	2.0.10.242	2.0.10.353	06-25-2021	2021-06-25 오전 4:44:13	13:44:13	2.0.10.248	277	2	{/}	엇압	엇	압	NULL	NULL	NULL	NULL	NULL	NULL	7	1	13	KSY	List3	0		0	0	816760	186		0	0	1	{/}	0	6	816946	0	{/}	383
좌우반구com(split BVF)_3	43	1	<?xml version="1.0"?>\n<Clock xmlns:dt="urn:schemas-microsoft-com:datatypes"><Description dt:dt="string">E-Prime Primary Realtime Clock</Description><StartTime><Timestamp dt:dt="int">0</Timestamp><DateUtc dt:dt="string">2021-06-25T04:44:13Z</DateUtc></StartTime><FrequencyChanges><FrequencyChange><Frequency dt:dt="r8">2699990000</Frequency><Timestamp dt:dt="r8">2.29462814518033E+15</Timestamp><Cur…	좌우반구com(split BVF)_3-043-1	75.027	1.0.0.167	1	-567643355	Professional	2.0.10.242	2.0.10.353	06-25-2021	2021-06-25 오전 4:44:13	13:44:13	2.0.10.248	226	2	{/}	여별	여	별	NULL	NULL	NULL	60	1	94	NULL	NULL	NULL	KSY	List2	0		0	0	666014	186		0	0	1	{/}	0	6	666200	0	{/}	475
좌우반구com(split BVF)_3	43	1	<?xml version="1.0"?>\n<Clock xmlns:dt="urn:schemas-microsoft-com:datatypes"><Description dt:dt="string">E-Prime Primary Realtime Clock</Description><StartTime><Timestamp dt:dt="int">0</Timestamp><DateUtc dt:dt="string">2021-06-25T04:44:13Z</DateUtc></StartTime><FrequencyChanges><FrequencyChange><Frequency dt:dt="r8">2699990000</Frequency><Timestamp dt:dt="r8">2.29462814518033E+15</Timestamp><Cur…	좌우반구com(split BVF)_3-043-1	75.027	1.0.0.167	1	-567643355	Professional	2.0.10.242	2.0.10.353	06-25-2021	2021-06-25 오전 4:44:13	13:44:13	2.0.10.248	352	2	{/}	여본	여	본	NULL	NULL	NULL	NULL	NULL	NULL	124	1	88	KSY2	List3	NULL	NULL	NULL	NULL	NULL	NULL	NULL	NULL	NULL	1	{/}	0	7	1021340	0	{/}	476
좌우반구com(split BVF)_3	43	1	<?xml version="1.0"?>\n<Clock xmlns:dt="urn:schemas-microsoft-com:datatypes"><Description dt:dt="string">E-Prime Primary Realtime Clock</Description><StartTime><Timestamp dt:dt="int">0</Timestamp><DateUtc dt:dt="string">2021-06-25T04:44:13Z</DateUtc></StartTime><FrequencyChanges><FrequencyChange><Frequency dt:dt="r8">2699990000</Frequency><Timestamp dt:dt="r8">2.29462814518033E+15</Timestamp><Cur…	좌우반구com(split BVF)_3-043-1	75.027	1.0.0.167	1	-567643355	Professional	2.0.10.242	2.0.10.353	06-25-2021	2021-06-25 오전 4:44:13	13:44:13	2.0.10.248	173	1	z	여생	여	생	NULL	NULL	NULL	20	1	41	NULL	NULL	NULL	KSY3	List2	NULL	NULL	NULL	NULL	NULL	NULL	NULL	NULL	NULL	1	z	1	6	520052	0	z	747
좌우반구com(split BVF)_3	43	1	<?xml version="1.0"?>\n<Clock xmlns:dt="urn:schemas-microsoft-com:datatypes"><Description dt:dt="string">E-Prime Primary Realtime Clock</Description><StartTime><Timestamp dt:dt="int">0</Timestamp><DateUtc dt:dt="string">2021-06-25T04:44:13Z</DateUtc></StartTime><FrequencyChanges><FrequencyChange><Frequency dt:dt="r8">2699990000</Frequency><Timestamp dt:dt="r8">2.29462814518033E+15</Timestamp><Cur…	좌우반구com(split BVF)_3-043-1	75.027	1.0.0.167	1	-567643355	Professional	2.0.10.242	2.0.10.353	06-25-2021	2021-06-25 오전 4:44:13	13:44:13	2.0.10.248	90	2	{/}	열례	열	례	22	1	90	NULL	NULL	NULL	NULL	NULL	NULL	KSY2	List1	NULL	NULL	NULL	NULL	NULL	NULL	NULL	NULL	NULL	1	{/}	0	6	269995	0	{/}	520
좌우반구com(split BVF)_3	43	1	<?xml version="1.0"?>\n<Clock xmlns:dt="urn:schemas-microsoft-com:datatypes"><Description dt:dt="string">E-Prime Primary Realtime Clock</Description><StartTime><Timestamp dt:dt="int">0</Timestamp><DateUtc dt:dt="string">2021-06-25T04:44:13Z</DateUtc></StartTime><FrequencyChanges><FrequencyChange><Frequency dt:dt="r8">2699990000</Frequency><Timestamp dt:dt="r8">2.29462814518033E+15</Timestamp><Cur…	좌우반구com(split BVF)_3-043-1	75.027	1.0.0.167	1	-567643355	Professional	2.0.10.242	2.0.10.353	06-25-2021	2021-06-25 오전 4:44:13	13:44:13	2.0.10.248	27	2	{/}	열박	열	박	44	1	27	NULL	NULL	NULL	NULL	NULL	NULL	KSY2	List1	NULL	NULL	NULL	NULL	NULL	NULL	NULL	NULL	NULL	0	{/}	0	6	99283	0	z	868
좌우반구com(split BVF)_3	43	1	<?xml version="1.0"?>\n<Clock xmlns:dt="urn:schemas-microsoft-com:datatypes"><Description dt:dt="string">E-Prime Primary Realtime Clock</Description><StartTime><Timestamp dt:dt="int">0</Timestamp><DateUtc dt:dt="string">2021-06-25T04:44:13Z</DateUtc></StartTime><FrequencyChanges><FrequencyChange><Frequency dt:dt="r8">2699990000</Frequency><Timestamp dt:dt="r8">2.29462814518033E+15</Timestamp><Cur…	좌우반구com(split BVF)_3-043-1	75.027	1.0.0.167	1	-567643355	Professional	2.0.10.242	2.0.10.353	06-25-2021	2021-06-25 오전 4:44:13	13:44:13	2.0.10.248	63	2	{/}	열응	열	응	109	1	63	NULL	NULL	NULL	NULL	NULL	NULL	KSY3	List1	NULL	NULL	NULL	NULL	NULL	NULL	NULL	NULL	NULL	1	{/}	0	7	196302	0	{/}	527
좌우반구com(split BVF)_3	43	1	<?xml version="1.0"?>\n<Clock xmlns:dt="urn:schemas-microsoft-com:datatypes"><Description dt:dt="string">E-Prime Primary Realtime Clock</Description><StartTime><Timestamp dt:dt="int">0</Timestamp><DateUtc dt:dt="string">2021-06-25T04:44:13Z</DateUtc></StartTime><FrequencyChanges><FrequencyChange><Frequency dt:dt="r8">2699990000</Frequency><Timestamp dt:dt="r8">2.29462814518033E+15</Timestamp><Cur…	좌우반구com(split BVF)_3-043-1	75.027	1.0.0.167	1	-567643355	Professional	2.0.10.242	2.0.10.353	06-25-2021	2021-06-25 오전 4:44:13	13:44:13	2.0.10.248	41	1	z	열정	열	정	54	1	41	NULL	NULL	NULL	NULL	NULL	NULL	KSY3	List1	NULL	NULL	NULL	NULL	NULL	NULL	NULL	NULL	NULL	1	z	0	7	137563	0	z	499
좌우반구com(split BVF)_3	43	1	<?xml version="1.0"?>\n<Clock xmlns:dt="urn:schemas-microsoft-com:datatypes"><Description dt:dt="string">E-Prime Primary Realtime Clock</Description><StartTime><Timestamp dt:dt="int">0</Timestamp><DateUtc dt:dt="string">2021-06-25T04:44:13Z</DateUtc></StartTime><FrequencyChanges><FrequencyChange><Frequency dt:dt="r8">2699990000</Frequency><Timestamp dt:dt="r8">2.29462814518033E+15</Timestamp><Cur…	좌우반구com(split BVF)_3-043-1	75.027	1.0.0.167	1	-567643355	Professional	2.0.10.242	2.0.10.353	06-25-2021	2021-06-25 오전 4:44:13	13:44:13	2.0.10.248	198	1	z	오류	오	류	NULL	NULL	NULL	47	1	66	NULL	NULL	NULL	KSY3	List2	NULL	NULL	NULL	NULL	NULL	NULL	NULL	NULL	NULL	1	z	0	7	587362	0	z	398
좌우반구com(split BVF)_3	43	1	<?xml version="1.0"?>\n<Clock xmlns:dt="urn:schemas-microsoft-com:datatypes"><Description dt:dt="string">E-Prime Primary Realtime Clock</Description><StartTime><Timestamp dt:dt="int">0</Timestamp><DateUtc dt:dt="string">2021-06-25T04:44:13Z</DateUtc></StartTime><FrequencyChanges><FrequencyChange><Frequency dt:dt="r8">2699990000</Frequency><Timestamp dt:dt="r8">2.29462814518033E+15</Timestamp><Cur…	좌우반구com(split BVF)_3-043-1	75.027	1.0.0.167	1	-567643355	Professional	2.0.10.242	2.0.10.353	06-25-2021	2021-06-25 오전 4:44:13	13:44:13	2.0.10.248	274	1	z	오해	오	해	NULL	NULL	NULL	NULL	NULL	NULL	18	1	10	KSY3	List3	NULL	NULL	NULL	NULL	NULL	NULL	NULL	NULL	NULL	1	z	0	7	808776	0	z	305
좌우반구com(split BVF)_3	43	1	<?xml version="1.0"?>\n<Clock xmlns:dt="urn:schemas-microsoft-com:datatypes"><Description dt:dt="string">E-Prime Primary Realtime Clock</Description><StartTime><Timestamp dt:dt="int">0</Timestamp><DateUtc dt:dt="string">2021-06-25T04:44:13Z</DateUtc></StartTime><FrequencyChanges><FrequencyChange><Frequency dt:dt="r8">2699990000</Frequency><Timestamp dt:dt="r8">2.29462814518033E+15</Timestamp><Cur…	좌우반구com(split BVF)_3-043-1	75.027	1.0.0.167	1	-567643355	Professional	2.0.10.242	2.0.10.353	06-25-2021	2021-06-25 오전 4:44:13	13:44:13	2.0.10.248	251	2	{/}	외보	외	보	NULL	NULL	NULL	69	1	119	NULL	NULL	NULL	KSY3	List2	NULL	NULL	NULL	NULL	NULL	NULL	NULL	NULL	NULL	1	{/}	0	7	733843	0	{/}	1151
좌우반구com(split BVF)_3	43	1	<?xml version="1.0"?>\n<Clock xmlns:dt="urn:schemas-microsoft-com:datatypes"><Description dt:dt="string">E-Prime Primary Realtime Clock</Description><StartTime><Timestamp dt:dt="int">0</Timestamp><DateUtc dt:dt="string">2021-06-25T04:44:13Z</DateUtc></StartTime><FrequencyChanges><FrequencyChange><Frequency dt:dt="r8">2699990000</Frequency><Timestamp dt:dt="r8">2.29462814518033E+15</Timestamp><Cur…	좌우반구com(split BVF)_3-043-1	75.027	1.0.0.167	1	-567643355	Professional	2.0.10.242	2.0.10.353	06-25-2021	2021-06-25 오전 4:44:13	13:44:13	2.0.10.248	3	1	z	외부	외	부	27	1	3	NULL	NULL	NULL	NULL	NULL	NULL	KSY3	List1	NULL	NULL	NULL	NULL	NULL	NULL	NULL	NULL	NULL	1	z	0	6	32680	0	z	656
좌우반구com(split BVF)_3	43	1	<?xml version="1.0"?>\n<Clock xmlns:dt="urn:schemas-microsoft-com:datatypes"><Description dt:dt="string">E-Prime Primary Realtime Clock</Description><StartTime><Timestamp dt:dt="int">0</Timestamp><DateUtc dt:dt="string">2021-06-25T04:44:13Z</DateUtc></StartTime><FrequencyChanges><FrequencyChange><Frequency dt:dt="r8">2699990000</Frequency><Timestamp dt:dt="r8">2.29462814518033E+15</Timestamp><Cur…	좌우반구com(split BVF)_3-043-1	75.027	1.0.0.167	1	-567643355	Professional	2.0.10.242	2.0.10.353	06-25-2021	2021-06-25 오전 4:44:13	13:44:13	2.0.10.248	32	2	{/}	요명	요	명	114	1	32	NULL	NULL	NULL	NULL	NULL	NULL	KSY	List1	0		0	-1	113038	187		0	0	1	{/}	0	7	113225	0	{/}	574
좌우반구com(split BVF)_3	43	1	<?xml version="1.0"?>\n<Clock xmlns:dt="urn:schemas-microsoft-com:datatypes"><Description dt:dt="string">E-Prime Primary Realtime Clock</Description><StartTime><Timestamp dt:dt="int">0</Timestamp><DateUtc dt:dt="string">2021-06-25T04:44:13Z</DateUtc></StartTime><FrequencyChanges><FrequencyChange><Frequency dt:dt="r8">2699990000</Frequency><Timestamp dt:dt="r8">2.29462814518033E+15</Timestamp><Cur…	좌우반구com(split BVF)_3-043-1	75.027	1.0.0.167	1	-567643355	Professional	2.0.10.242	2.0.10.353	06-25-2021	2021-06-25 오전 4:44:13	13:44:13	2.0.10.248	123	1	z	요소	요	소	55	1	123	NULL	NULL	NULL	NULL	NULL	NULL	KSY3	List1	NULL	NULL	NULL	NULL	NULL	NULL	NULL	NULL	NULL	1	z	0	7	360723	0	z	321
좌우반구com(split BVF)_3	43	1	<?xml version="1.0"?>\n<Clock xmlns:dt="urn:schemas-microsoft-com:datatypes"><Description dt:dt="string">E-Prime Primary Realtime Clock</Description><StartTime><Timestamp dt:dt="int">0</Timestamp><DateUtc dt:dt="string">2021-06-25T04:44:13Z</DateUtc></StartTime><FrequencyChanges><FrequencyChange><Frequency dt:dt="r8">2699990000</Frequency><Timestamp dt:dt="r8">2.29462814518033E+15</Timestamp><Cur…	좌우반구com(split BVF)_3-043-1	75.027	1.0.0.167	1	-567643355	Professional	2.0.10.242	2.0.10.353	06-25-2021	2021-06-25 오전 4:44:13	13:44:13	2.0.10.248	287	1	z	요청	요	청	NULL	NULL	NULL	NULL	NULL	NULL	67	1	23	KSY3	List3	NULL	NULL	NULL	NULL	NULL	NULL	NULL	NULL	NULL	1	z	0	6	843923	0	z	405
좌우반구com(split BVF)_3	43	1	<?xml version="1.0"?>\n<Clock xmlns:dt="urn:schemas-microsoft-com:datatypes"><Description dt:dt="string">E-Prime Primary Realtime Clock</Description><StartTime><Timestamp dt:dt="int">0</Timestamp><DateUtc dt:dt="string">2021-06-25T04:44:13Z</DateUtc></StartTime><FrequencyChanges><FrequencyChange><Frequency dt:dt="r8">2699990000</Frequency><Timestamp dt:dt="r8">2.29462814518033E+15</Timestamp><Cur…	좌우반구com(split BVF)_3-043-1	75.027	1.0.0.167	1	-567643355	Professional	2.0.10.242	2.0.10.353	06-25-2021	2021-06-25 오전 4:44:13	13:44:13	2.0.10.248	163	2	{/}	용스	용	스	NULL	NULL	NULL	108	1	31	NULL	NULL	NULL	KSY	List2	0		0	0	492836	186		0	0	1	{/}	0	6	493022	0	{/}	505
좌우반구com(split BVF)_3	43	1	<?xml version="1.0"?>\n<Clock xmlns:dt="urn:schemas-microsoft-com:datatypes"><Description dt:dt="string">E-Prime Primary Realtime Clock</Description><StartTime><Timestamp dt:dt="int">0</Timestamp><DateUtc dt:dt="string">2021-06-25T04:44:13Z</DateUtc></StartTime><FrequencyChanges><FrequencyChange><Frequency dt:dt="r8">2699990000</Frequency><Timestamp dt:dt="r8">2.29462814518033E+15</Timestamp><Cur…	좌우반구com(split BVF)_3-043-1	75.027	1.0.0.167	1	-567643355	Professional	2.0.10.242	2.0.10.353	06-25-2021	2021-06-25 오전 4:44:13	13:44:13	2.0.10.248	334	1	z	용어	용	어	NULL	NULL	NULL	NULL	NULL	NULL	43	1	70	KSY3	List3	NULL	NULL	NULL	NULL	NULL	NULL	NULL	NULL	NULL	1	z	0	7	972344	0	z	593
좌우반구com(split BVF)_3	43	1	<?xml version="1.0"?>\n<Clock xmlns:dt="urn:schemas-microsoft-com:datatypes"><Description dt:dt="string">E-Prime Primary Realtime Clock</Description><StartTime><Timestamp dt:dt="int">0</Timestamp><DateUtc dt:dt="string">2021-06-25T04:44:13Z</DateUtc></StartTime><FrequencyChanges><FrequencyChange><Frequency dt:dt="r8">2699990000</Frequency><Timestamp dt:dt="r8">2.29462814518033E+15</Timestamp><Cur…	좌우반구com(split BVF)_3-043-1	75.027	1.0.0.167	1	-567643355	Professional	2.0.10.242	2.0.10.353	06-25-2021	2021-06-25 오전 4:44:13	13:44:13	2.0.10.248	8	1	z	우려	우	려	38	1	8	NULL	NULL	NULL	NULL	NULL	NULL	KSY3	List1	NULL	NULL	NULL	NULL	NULL	NULL	NULL	NULL	NULL	1	z	0	7	45876	0	z	396
좌우반구com(split BVF)_3	43	1	<?xml version="1.0"?>\n<Clock xmlns:dt="urn:schemas-microsoft-com:datatypes"><Description dt:dt="string">E-Prime Primary Realtime Clock</Description><StartTime><Timestamp dt:dt="int">0</Timestamp><DateUtc dt:dt="string">2021-06-25T04:44:13Z</DateUtc></StartTime><FrequencyChanges><FrequencyChange><Frequency dt:dt="r8">2699990000</Frequency><Timestamp dt:dt="r8">2.29462814518033E+15</Timestamp><Cur…	좌우반구com(split BVF)_3-043-1	75.027	1.0.0.167	1	-567643355	Professional	2.0.10.242	2.0.10.353	06-25-2021	2021-06-25 오전 4:44:13	13:44:13	2.0.10.248	347	2	{/}	운국	운	국	NULL	NULL	NULL	NULL	NULL	NULL	6	1	83	KSY	List3	0		0	-1	1007691	187		0	0	1	{/}	0	7	1007878	0	{/}	455
좌우반구com(split BVF)_3	43	1	<?xml version="1.0"?>\n<Clock xmlns:dt="urn:schemas-microsoft-com:datatypes"><Description dt:dt="string">E-Prime Primary Realtime Clock</Description><StartTime><Timestamp dt:dt="int">0</Timestamp><DateUtc dt:dt="string">2021-06-25T04:44:13Z</DateUtc></StartTime><FrequencyChanges><FrequencyChange><Frequency dt:dt="r8">2699990000</Frequency><Timestamp dt:dt="r8">2.29462814518033E+15</Timestamp><Cur…	좌우반구com(split BVF)_3-043-1	75.027	1.0.0.167	1	-567643355	Professional	2.0.10.242	2.0.10.353	06-25-2021	2021-06-25 오전 4:44:13	13:44:13	2.0.10.248	291	2	{/}	운속	운	속	NULL	NULL	NULL	NULL	NULL	NULL	69	1	27	KSY2	List3	NULL	NULL	NULL	NULL	NULL	NULL	NULL	NULL	NULL	1	{/}	1	6	854359	0	{/}	825
좌우반구com(split BVF)_3	43	1	<?xml version="1.0"?>\n<Clock xmlns:dt="urn:schemas-microsoft-com:datatypes"><Description dt:dt="string">E-Prime Primary Realtime Clock</Description><StartTime><Timestamp dt:dt="int">0</Timestamp><DateUtc dt:dt="string">2021-06-25T04:44:13Z</DateUtc></StartTime><FrequencyChanges><FrequencyChange><Frequency dt:dt="r8">2699990000</Frequency><Timestamp dt:dt="r8">2.29462814518033E+15</Timestamp><Cur…	좌우반구com(split BVF)_3-043-1	75.027	1.0.0.167	1	-567643355	Professional	2.0.10.242	2.0.10.353	06-25-2021	2021-06-25 오전 4:44:13	13:44:13	2.0.10.248	355	1	z	원리	원	리	NULL	NULL	NULL	NULL	NULL	NULL	85	1	91	KSY3	List3	NULL	NULL	NULL	NULL	NULL	NULL	NULL	NULL	NULL	1	z	0	7	1029537	0	z	462
좌우반구com(split BVF)_3	43	1	<?xml version="1.0"?>\n<Clock xmlns:dt="urn:schemas-microsoft-com:datatypes"><Description dt:dt="string">E-Prime Primary Realtime Clock</Description><StartTime><Timestamp dt:dt="int">0</Timestamp><DateUtc dt:dt="string">2021-06-25T04:44:13Z</DateUtc></StartTime><FrequencyChanges><FrequencyChange><Frequency dt:dt="r8">2699990000</Frequency><Timestamp dt:dt="r8">2.29462814518033E+15</Timestamp><Cur…	좌우반구com(split BVF)_3-043-1	75.027	1.0.0.167	1	-567643355	Professional	2.0.10.242	2.0.10.353	06-25-2021	2021-06-25 오전 4:44:13	13:44:13	2.0.10.248	370	1	z	원인	원	인	NULL	NULL	NULL	NULL	NULL	NULL	87	1	106	KSY3	List3	NULL	NULL	NULL	NULL	NULL	NULL	NULL	NULL	NULL	1	z	0	7	1069976	0	z	307
좌우반구com(split BVF)_3	43	1	<?xml version="1.0"?>\n<Clock xmlns:dt="urn:schemas-microsoft-com:datatypes"><Description dt:dt="string">E-Prime Primary Realtime Clock</Description><StartTime><Timestamp dt:dt="int">0</Timestamp><DateUtc dt:dt="string">2021-06-25T04:44:13Z</DateUtc></StartTime><FrequencyChanges><FrequencyChange><Frequency dt:dt="r8">2699990000</Frequency><Timestamp dt:dt="r8">2.29462814518033E+15</Timestamp><Cur…	좌우반구com(split BVF)_3-043-1	75.027	1.0.0.167	1	-567643355	Professional	2.0.10.242	2.0.10.353	06-25-2021	2021-06-25 오전 4:44:13	13:44:13	2.0.10.248	105	1	z	원장	원	장	5	1	105	NULL	NULL	NULL	NULL	NULL	NULL	KSY3	List1	NULL	NULL	NULL	NULL	NULL	NULL	NULL	NULL	NULL	1	z	0	7	311514	0	z	497
좌우반구com(split BVF)_3	43	1	<?xml version="1.0"?>\n<Clock xmlns:dt="urn:schemas-microsoft-com:datatypes"><Description dt:dt="string">E-Prime Primary Realtime Clock</Description><StartTime><Timestamp dt:dt="int">0</Timestamp><DateUtc dt:dt="string">2021-06-25T04:44:13Z</DateUtc></StartTime><FrequencyChanges><FrequencyChange><Frequency dt:dt="r8">2699990000</Frequency><Timestamp dt:dt="r8">2.29462814518033E+15</Timestamp><Cur…	좌우반구com(split BVF)_3-043-1	75.027	1.0.0.167	1	-567643355	Professional	2.0.10.242	2.0.10.353	06-25-2021	2021-06-25 오전 4:44:13	13:44:13	2.0.10.248	199	2	{/}	원착	원	착	NULL	NULL	NULL	11	1	67	NULL	NULL	NULL	KSY3	List2	NULL	NULL	NULL	NULL	NULL	NULL	NULL	NULL	NULL	1	{/}	0	7	589961	0	{/}	614
좌우반구com(split BVF)_3	43	1	<?xml version="1.0"?>\n<Clock xmlns:dt="urn:schemas-microsoft-com:datatypes"><Description dt:dt="string">E-Prime Primary Realtime Clock</Description><StartTime><Timestamp dt:dt="int">0</Timestamp><DateUtc dt:dt="string">2021-06-25T04:44:13Z</DateUtc></StartTime><FrequencyChanges><FrequencyChange><Frequency dt:dt="r8">2699990000</Frequency><Timestamp dt:dt="r8">2.29462814518033E+15</Timestamp><Cur…	좌우반구com(split BVF)_3-043-1	75.027	1.0.0.167	1	-567643355	Professional	2.0.10.242	2.0.10.353	06-25-2021	2021-06-25 오전 4:44:13	13:44:13	2.0.10.248	165	1	z	원형	원	형	NULL	NULL	NULL	4	1	33	NULL	NULL	NULL	KSY3	List2	NULL	NULL	NULL	NULL	NULL	NULL	NULL	NULL	NULL	1	z	1	6	498833	0	z	374
좌우반구com(split BVF)_3	43	1	<?xml version="1.0"?>\n<Clock xmlns:dt="urn:schemas-microsoft-com:datatypes"><Description dt:dt="string">E-Prime Primary Realtime Clock</Description><StartTime><Timestamp dt:dt="int">0</Timestamp><DateUtc dt:dt="string">2021-06-25T04:44:13Z</DateUtc></StartTime><FrequencyChanges><FrequencyChange><Frequency dt:dt="r8">2699990000</Frequency><Timestamp dt:dt="r8">2.29462814518033E+15</Timestamp><Cur…	좌우반구com(split BVF)_3-043-1	75.027	1.0.0.167	1	-567643355	Professional	2.0.10.242	2.0.10.353	06-25-2021	2021-06-25 오전 4:44:13	13:44:13	2.0.10.248	5	2	{/}	위절	위	절	37	1	5	NULL	NULL	NULL	NULL	NULL	NULL	KSY3	List1	NULL	NULL	NULL	NULL	NULL	NULL	NULL	NULL	NULL	0	{/}	1	6	38038	0	z	306
좌우반구com(split BVF)_3	43	1	<?xml version="1.0"?>\n<Clock xmlns:dt="urn:schemas-microsoft-com:datatypes"><Description dt:dt="string">E-Prime Primary Realtime Clock</Description><StartTime><Timestamp dt:dt="int">0</Timestamp><DateUtc dt:dt="string">2021-06-25T04:44:13Z</DateUtc></StartTime><FrequencyChanges><FrequencyChange><Frequency dt:dt="r8">2699990000</Frequency><Timestamp dt:dt="r8">2.29462814518033E+15</Timestamp><Cur…	좌우반구com(split BVF)_3-043-1	75.027	1.0.0.167	1	-567643355	Professional	2.0.10.242	2.0.10.353	06-25-2021	2021-06-25 오전 4:44:13	13:44:13	2.0.10.248	320	1	z	유형	유	형	NULL	NULL	NULL	NULL	NULL	NULL	23	1	56	KSY3	List3	NULL	NULL	NULL	NULL	NULL	NULL	NULL	NULL	NULL	1	z	0	7	935011	0	z	379
좌우반구com(split BVF)_3	43	1	<?xml version="1.0"?>\n<Clock xmlns:dt="urn:schemas-microsoft-com:datatypes"><Description dt:dt="string">E-Prime Primary Realtime Clock</Description><StartTime><Timestamp dt:dt="int">0</Timestamp><DateUtc dt:dt="string">2021-06-25T04:44:13Z</DateUtc></StartTime><FrequencyChanges><FrequencyChange><Frequency dt:dt="r8">2699990000</Frequency><Timestamp dt:dt="r8">2.29462814518033E+15</Timestamp><Cur…	좌우반구com(split BVF)_3-043-1	75.027	1.0.0.167	1	-567643355	Professional	2.0.10.242	2.0.10.353	06-25-2021	2021-06-25 오전 4:44:13	13:44:13	2.0.10.248	392	1	z	음식	음	식	NULL	NULL	NULL	NULL	NULL	NULL	94	1	128	KSY3	List3	NULL	NULL	NULL	NULL	NULL	NULL	NULL	NULL	NULL	1	z	0	6	1129394	0	z	512
좌우반구com(split BVF)_3	43	1	<?xml version="1.0"?>\n<Clock xmlns:dt="urn:schemas-microsoft-com:datatypes"><Description dt:dt="string">E-Prime Primary Realtime Clock</Description><StartTime><Timestamp dt:dt="int">0</Timestamp><DateUtc dt:dt="string">2021-06-25T04:44:13Z</DateUtc></StartTime><FrequencyChanges><FrequencyChange><Frequency dt:dt="r8">2699990000</Frequency><Timestamp dt:dt="r8">2.29462814518033E+15</Timestamp><Cur…	좌우반구com(split BVF)_3-043-1	75.027	1.0.0.167	1	-567643355	Professional	2.0.10.242	2.0.10.353	06-25-2021	2021-06-25 오전 4:44:13	13:44:13	2.0.10.248	181	2	{/}	음안	음	안	NULL	NULL	NULL	130	1	49	NULL	NULL	NULL	KSY2	List2	NULL	NULL	NULL	NULL	NULL	NULL	NULL	NULL	NULL	1	{/}	0	7	541445	0	{/}	633
좌우반구com(split BVF)_3	43	1	<?xml version="1.0"?>\n<Clock xmlns:dt="urn:schemas-microsoft-com:datatypes"><Description dt:dt="string">E-Prime Primary Realtime Clock</Description><StartTime><Timestamp dt:dt="int">0</Timestamp><DateUtc dt:dt="string">2021-06-25T04:44:13Z</DateUtc></StartTime><FrequencyChanges><FrequencyChange><Frequency dt:dt="r8">2699990000</Frequency><Timestamp dt:dt="r8">2.29462814518033E+15</Timestamp><Cur…	좌우반구com(split BVF)_3-043-1	75.027	1.0.0.167	1	-567643355	Professional	2.0.10.242	2.0.10.353	06-25-2021	2021-06-25 오전 4:44:13	13:44:13	2.0.10.248	385	2	{/}	응어	응	어	NULL	NULL	NULL	NULL	NULL	NULL	66	1	121	KSY	List3	0		0	-1	1109881	187		0	0	1	{/}	0	7	1110068	0	{/}	383
좌우반구com(split BVF)_3	43	1	<?xml version="1.0"?>\n<Clock xmlns:dt="urn:schemas-microsoft-com:datatypes"><Description dt:dt="string">E-Prime Primary Realtime Clock</Description><StartTime><Timestamp dt:dt="int">0</Timestamp><DateUtc dt:dt="string">2021-06-25T04:44:13Z</DateUtc></StartTime><FrequencyChanges><FrequencyChange><Frequency dt:dt="r8">2699990000</Frequency><Timestamp dt:dt="r8">2.29462814518033E+15</Timestamp><Cur…	좌우반구com(split BVF)_3-043-1	75.027	1.0.0.167	1	-567643355	Professional	2.0.10.242	2.0.10.353	06-25-2021	2021-06-25 오전 4:44:13	13:44:13	2.0.10.248	335	2	{/}	의마	의	마	NULL	NULL	NULL	NULL	NULL	NULL	59	1	71	KSY	List3	0		0	-1	974956	187		0	0	1	{/}	0	7	975143	0	{/}	726
좌우반구com(split BVF)_3	43	1	<?xml version="1.0"?>\n<Clock xmlns:dt="urn:schemas-microsoft-com:datatypes"><Description dt:dt="string">E-Prime Primary Realtime Clock</Description><StartTime><Timestamp dt:dt="int">0</Timestamp><DateUtc dt:dt="string">2021-06-25T04:44:13Z</DateUtc></StartTime><FrequencyChanges><FrequencyChange><Frequency dt:dt="r8">2699990000</Frequency><Timestamp dt:dt="r8">2.29462814518033E+15</Timestamp><Cur…	좌우반구com(split BVF)_3-043-1	75.027	1.0.0.167	1	-567643355	Professional	2.0.10.242	2.0.10.353	06-25-2021	2021-06-25 오전 4:44:13	13:44:13	2.0.10.248	190	1	z	의미	의	미	NULL	NULL	NULL	91	1	58	NULL	NULL	NULL	KSY3	List2	NULL	NULL	NULL	NULL	NULL	NULL	NULL	NULL	NULL	1	z	0	7	565956	0	z	457
좌우반구com(split BVF)_3	43	1	<?xml version="1.0"?>\n<Clock xmlns:dt="urn:schemas-microsoft-com:datatypes"><Description dt:dt="string">E-Prime Primary Realtime Clock</Description><StartTime><Timestamp dt:dt="int">0</Timestamp><DateUtc dt:dt="string">2021-06-25T04:44:13Z</DateUtc></StartTime><FrequencyChanges><FrequencyChange><Frequency dt:dt="r8">2699990000</Frequency><Timestamp dt:dt="r8">2.29462814518033E+15</Timestamp><Cur…	좌우반구com(split BVF)_3-043-1	75.027	1.0.0.167	1	-567643355	Professional	2.0.10.242	2.0.10.353	06-25-2021	2021-06-25 오전 4:44:13	13:44:13	2.0.10.248	225	2	{/}	의필	의	필	NULL	NULL	NULL	104	1	93	NULL	NULL	NULL	KSY2	List2	NULL	NULL	NULL	NULL	NULL	NULL	NULL	NULL	NULL	1	{/}	0	7	662828	0	{/}	1168
좌우반구com(split BVF)_3	43	1	<?xml version="1.0"?>\n<Clock xmlns:dt="urn:schemas-microsoft-com:datatypes"><Description dt:dt="string">E-Prime Primary Realtime Clock</Description><StartTime><Timestamp dt:dt="int">0</Timestamp><DateUtc dt:dt="string">2021-06-25T04:44:13Z</DateUtc></StartTime><FrequencyChanges><FrequencyChange><Frequency dt:dt="r8">2699990000</Frequency><Timestamp dt:dt="r8">2.29462814518033E+15</Timestamp><Cur…	좌우반구com(split BVF)_3-043-1	75.027	1.0.0.167	1	-567643355	Professional	2.0.10.242	2.0.10.353	06-25-2021	2021-06-25 오전 4:44:13	13:44:13	2.0.10.248	353	2	{/}	이느	이	느	NULL	NULL	NULL	NULL	NULL	NULL	20	1	89	KSY	List3	0		0	-1	1023832	187		0	0	1	{/}	0	7	1024019	0	{/}	777
좌우반구com(split BVF)_3	43	1	<?xml version="1.0"?>\n<Clock xmlns:dt="urn:schemas-microsoft-com:datatypes"><Description dt:dt="string">E-Prime Primary Realtime Clock</Description><StartTime><Timestamp dt:dt="int">0</Timestamp><DateUtc dt:dt="string">2021-06-25T04:44:13Z</DateUtc></StartTime><FrequencyChanges><FrequencyChange><Frequency dt:dt="r8">2699990000</Frequency><Timestamp dt:dt="r8">2.29462814518033E+15</Timestamp><Cur…	좌우반구com(split BVF)_3-043-1	75.027	1.0.0.167	1	-567643355	Professional	2.0.10.242	2.0.10.353	06-25-2021	2021-06-25 오전 4:44:13	13:44:13	2.0.10.248	249	1	z	이득	이	득	NULL	NULL	NULL	30	1	117	NULL	NULL	NULL	KSY3	List2	NULL	NULL	NULL	NULL	NULL	NULL	NULL	NULL	NULL	1	z	0	7	728498	0	z	369
좌우반구com(split BVF)_3	43	1	<?xml version="1.0"?>\n<Clock xmlns:dt="urn:schemas-microsoft-com:datatypes"><Description dt:dt="string">E-Prime Primary Realtime Clock</Description><StartTime><Timestamp dt:dt="int">0</Timestamp><DateUtc dt:dt="string">2021-06-25T04:44:13Z</DateUtc></StartTime><FrequencyChanges><FrequencyChange><Frequency dt:dt="r8">2699990000</Frequency><Timestamp dt:dt="r8">2.29462814518033E+15</Timestamp><Cur…	좌우반구com(split BVF)_3-043-1	75.027	1.0.0.167	1	-567643355	Professional	2.0.10.242	2.0.10.353	06-25-2021	2021-06-25 오전 4:44:13	13:44:13	2.0.10.248	310	1	z	이유	이	유	NULL	NULL	NULL	NULL	NULL	NULL	95	1	46	KSY3	List3	NULL	NULL	NULL	NULL	NULL	NULL	NULL	NULL	NULL	1	z	0	7	907887	0	z	424
좌우반구com(split BVF)_3	43	1	<?xml version="1.0"?>\n<Clock xmlns:dt="urn:schemas-microsoft-com:datatypes"><Description dt:dt="string">E-Prime Primary Realtime Clock</Description><StartTime><Timestamp dt:dt="int">0</Timestamp><DateUtc dt:dt="string">2021-06-25T04:44:13Z</DateUtc></StartTime><FrequencyChanges><FrequencyChange><Frequency dt:dt="r8">2699990000</Frequency><Timestamp dt:dt="r8">2.29462814518033E+15</Timestamp><Cur…	좌우반구com(split BVF)_3-043-1	75.027	1.0.0.167	1	-567643355	Professional	2.0.10.242	2.0.10.353	06-25-2021	2021-06-25 오전 4:44:13	13:44:13	2.0.10.248	372	1	z	이전	이	전	NULL	NULL	NULL	NULL	NULL	NULL	1	1	108	KSY	List3	0		0	-1	1074694	186		0	0	1	z	1	6	1074880	0	z	491
좌우반구com(split BVF)_3	43	1	<?xml version="1.0"?>\n<Clock xmlns:dt="urn:schemas-microsoft-com:datatypes"><Description dt:dt="string">E-Prime Primary Realtime Clock</Description><StartTime><Timestamp dt:dt="int">0</Timestamp><DateUtc dt:dt="string">2021-06-25T04:44:13Z</DateUtc></StartTime><FrequencyChanges><FrequencyChange><Frequency dt:dt="r8">2699990000</Frequency><Timestamp dt:dt="r8">2.29462814518033E+15</Timestamp><Cur…	좌우반구com(split BVF)_3-043-1	75.027	1.0.0.167	1	-567643355	Professional	2.0.10.242	2.0.10.353	06-25-2021	2021-06-25 오전 4:44:13	13:44:13	2.0.10.248	341	2	{/}	익궤	익	궤	NULL	NULL	NULL	NULL	NULL	NULL	56	1	77	KSY3	List3	NULL	NULL	NULL	NULL	NULL	NULL	NULL	NULL	NULL	1	{/}	0	7	991324	0	{/}	460
좌우반구com(split BVF)_3	43	1	<?xml version="1.0"?>\n<Clock xmlns:dt="urn:schemas-microsoft-com:datatypes"><Description dt:dt="string">E-Prime Primary Realtime Clock</Description><StartTime><Timestamp dt:dt="int">0</Timestamp><DateUtc dt:dt="string">2021-06-25T04:44:13Z</DateUtc></StartTime><FrequencyChanges><FrequencyChange><Frequency dt:dt="r8">2699990000</Frequency><Timestamp dt:dt="r8">2.29462814518033E+15</Timestamp><Cur…	좌우반구com(split BVF)_3-043-1	75.027	1.0.0.167	1	-567643355	Professional	2.0.10.242	2.0.10.353	06-25-2021	2021-06-25 오전 4:44:13	13:44:13	2.0.10.248	278	2	{/}	익력	익	력	NULL	NULL	NULL	NULL	NULL	NULL	76	1	14	KSY3	List3	NULL	NULL	NULL	NULL	NULL	NULL	NULL	NULL	NULL	1	{/}	0	7	819532	0	{/}	644
좌우반구com(split BVF)_3	43	1	<?xml version="1.0"?>\n<Clock xmlns:dt="urn:schemas-microsoft-com:datatypes"><Description dt:dt="string">E-Prime Primary Realtime Clock</Description><StartTime><Timestamp dt:dt="int">0</Timestamp><DateUtc dt:dt="string">2021-06-25T04:44:13Z</DateUtc></StartTime><FrequencyChanges><FrequencyChange><Frequency dt:dt="r8">2699990000</Frequency><Timestamp dt:dt="r8">2.29462814518033E+15</Timestamp><Cur…	좌우반구com(split BVF)_3-043-1	75.027	1.0.0.167	1	-567643355	Professional	2.0.10.242	2.0.10.353	06-25-2021	2021-06-25 오전 4:44:13	13:44:13	2.0.10.248	46	1	z	인간	인	간	91	1	46	NULL	NULL	NULL	NULL	NULL	NULL	KSY	List1	0		0	0	150705	186		0	0	1	z	0	6	150891	0	z	347
좌우반구com(split BVF)_3	43	1	<?xml version="1.0"?>\n<Clock xmlns:dt="urn:schemas-microsoft-com:datatypes"><Description dt:dt="string">E-Prime Primary Realtime Clock</Description><StartTime><Timestamp dt:dt="int">0</Timestamp><DateUtc dt:dt="string">2021-06-25T04:44:13Z</DateUtc></StartTime><FrequencyChanges><FrequencyChange><Frequency dt:dt="r8">2699990000</Frequency><Timestamp dt:dt="r8">2.29462814518033E+15</Timestamp><Cur…	좌우반구com(split BVF)_3-043-1	75.027	1.0.0.167	1	-567643355	Professional	2.0.10.242	2.0.10.353	06-25-2021	2021-06-25 오전 4:44:13	13:44:13	2.0.10.248	82	1	z	인사	인	사	63	1	82	NULL	NULL	NULL	NULL	NULL	NULL	KSY	List1	0		0	-1	247910	187		0	0	1	z	0	7	248097	0	z	299
좌우반구com(split BVF)_3	43	1	<?xml version="1.0"?>\n<Clock xmlns:dt="urn:schemas-microsoft-com:datatypes"><Description dt:dt="string">E-Prime Primary Realtime Clock</Description><StartTime><Timestamp dt:dt="int">0</Timestamp><DateUtc dt:dt="string">2021-06-25T04:44:13Z</DateUtc></StartTime><FrequencyChanges><FrequencyChange><Frequency dt:dt="r8">2699990000</Frequency><Timestamp dt:dt="r8">2.29462814518033E+15</Timestamp><Cur…	좌우반구com(split BVF)_3-043-1	75.027	1.0.0.167	1	-567643355	Professional	2.0.10.242	2.0.10.353	06-25-2021	2021-06-25 오전 4:44:13	13:44:13	2.0.10.248	294	1	z	인생	인	생	NULL	NULL	NULL	NULL	NULL	NULL	52	1	30	KSY	List3	0		0	0	862690	186		0	0	1	z	1	6	862876	0	z	460
좌우반구com(split BVF)_3	43	1	<?xml version="1.0"?>\n<Clock xmlns:dt="urn:schemas-microsoft-com:datatypes"><Description dt:dt="string">E-Prime Primary Realtime Clock</Description><StartTime><Timestamp dt:dt="int">0</Timestamp><DateUtc dt:dt="string">2021-06-25T04:44:13Z</DateUtc></StartTime><FrequencyChanges><FrequencyChange><Frequency dt:dt="r8">2699990000</Frequency><Timestamp dt:dt="r8">2.29462814518033E+15</Timestamp><Cur…	좌우반구com(split BVF)_3-043-1	75.027	1.0.0.167	1	-567643355	Professional	2.0.10.242	2.0.10.353	06-25-2021	2021-06-25 오전 4:44:13	13:44:13	2.0.10.248	189	1	z	인연	인	연	NULL	NULL	NULL	98	1	57	NULL	NULL	NULL	KSY	List2	0		0	-1	563210	187		0	0	1	z	0	7	563397	0	z	356
좌우반구com(split BVF)_3	43	1	<?xml version="1.0"?>\n<Clock xmlns:dt="urn:schemas-microsoft-com:datatypes"><Description dt:dt="string">E-Prime Primary Realtime Clock</Description><StartTime><Timestamp dt:dt="int">0</Timestamp><DateUtc dt:dt="string">2021-06-25T04:44:13Z</DateUtc></StartTime><FrequencyChanges><FrequencyChange><Frequency dt:dt="r8">2699990000</Frequency><Timestamp dt:dt="r8">2.29462814518033E+15</Timestamp><Cur…	좌우반구com(split BVF)_3-043-1	75.027	1.0.0.167	1	-567643355	Professional	2.0.10.242	2.0.10.353	06-25-2021	2021-06-25 오전 4:44:13	13:44:13	2.0.10.248	23	2	{/}	일려	일	려	97	1	23	NULL	NULL	NULL	NULL	NULL	NULL	KSY2	List1	NULL	NULL	NULL	NULL	NULL	NULL	NULL	NULL	NULL	1	{/}	0	7	87594	0	{/}	749
좌우반구com(split BVF)_3	43	1	<?xml version="1.0"?>\n<Clock xmlns:dt="urn:schemas-microsoft-com:datatypes"><Description dt:dt="string">E-Prime Primary Realtime Clock</Description><StartTime><Timestamp dt:dt="int">0</Timestamp><DateUtc dt:dt="string">2021-06-25T04:44:13Z</DateUtc></StartTime><FrequencyChanges><FrequencyChange><Frequency dt:dt="r8">2699990000</Frequency><Timestamp dt:dt="r8">2.29462814518033E+15</Timestamp><Cur…	좌우반구com(split BVF)_3-043-1	75.027	1.0.0.167	1	-567643355	Professional	2.0.10.242	2.0.10.353	06-25-2021	2021-06-25 오전 4:44:13	13:44:13	2.0.10.248	79	2	{/}	일섭	일	섭	122	1	79	NULL	NULL	NULL	NULL	NULL	NULL	KSY3	List1	NULL	NULL	NULL	NULL	NULL	NULL	NULL	NULL	NULL	1	{/}	1	6	239899	0	{/}	554
좌우반구com(split BVF)_3	43	1	<?xml version="1.0"?>\n<Clock xmlns:dt="urn:schemas-microsoft-com:datatypes"><Description dt:dt="string">E-Prime Primary Realtime Clock</Description><StartTime><Timestamp dt:dt="int">0</Timestamp><DateUtc dt:dt="string">2021-06-25T04:44:13Z</DateUtc></StartTime><FrequencyChanges><FrequencyChange><Frequency dt:dt="r8">2699990000</Frequency><Timestamp dt:dt="r8">2.29462814518033E+15</Timestamp><Cur…	좌우반구com(split BVF)_3-043-1	75.027	1.0.0.167	1	-567643355	Professional	2.0.10.242	2.0.10.353	06-25-2021	2021-06-25 오전 4:44:13	13:44:13	2.0.10.248	194	2	{/}	임택	임	택	NULL	NULL	NULL	82	1	62	NULL	NULL	NULL	KSY3	List2	NULL	NULL	NULL	NULL	NULL	NULL	NULL	NULL	NULL	1	{/}	1	6	576725	0	{/}	408
좌우반구com(split BVF)_3	43	1	<?xml version="1.0"?>\n<Clock xmlns:dt="urn:schemas-microsoft-com:datatypes"><Description dt:dt="string">E-Prime Primary Realtime Clock</Description><StartTime><Timestamp dt:dt="int">0</Timestamp><DateUtc dt:dt="string">2021-06-25T04:44:13Z</DateUtc></StartTime><FrequencyChanges><FrequencyChange><Frequency dt:dt="r8">2699990000</Frequency><Timestamp dt:dt="r8">2.29462814518033E+15</Timestamp><Cur…	좌우반구com(split BVF)_3-043-1	75.027	1.0.0.167	1	-567643355	Professional	2.0.10.242	2.0.10.353	06-25-2021	2021-06-25 오전 4:44:13	13:44:13	2.0.10.248	127	1	z	입구	입	구	62	1	127	NULL	NULL	NULL	NULL	NULL	NULL	KSY	List1	0		0	-1	371066	186		0	0	1	z	1	6	371252	0	z	271
좌우반구com(split BVF)_3	43	1	<?xml version="1.0"?>\n<Clock xmlns:dt="urn:schemas-microsoft-com:datatypes"><Description dt:dt="string">E-Prime Primary Realtime Clock</Description><StartTime><Timestamp dt:dt="int">0</Timestamp><DateUtc dt:dt="string">2021-06-25T04:44:13Z</DateUtc></StartTime><FrequencyChanges><FrequencyChange><Frequency dt:dt="r8">2699990000</Frequency><Timestamp dt:dt="r8">2.29462814518033E+15</Timestamp><Cur…	좌우반구com(split BVF)_3-043-1	75.027	1.0.0.167	1	-567643355	Professional	2.0.10.242	2.0.10.353	06-25-2021	2021-06-25 오전 4:44:13	13:44:13	2.0.10.248	74	2	{/}	입목	입	목	80	1	74	NULL	NULL	NULL	NULL	NULL	NULL	KSY	List1	0		1	-1	226024	187		0	0	0	{/}	0	7	226211	0	z	321
좌우반구com(split BVF)_3	43	1	<?xml version="1.0"?>\n<Clock xmlns:dt="urn:schemas-microsoft-com:datatypes"><Description dt:dt="string">E-Prime Primary Realtime Clock</Description><StartTime><Timestamp dt:dt="int">0</Timestamp><DateUtc dt:dt="string">2021-06-25T04:44:13Z</DateUtc></StartTime><FrequencyChanges><FrequencyChange><Frequency dt:dt="r8">2699990000</Frequency><Timestamp dt:dt="r8">2.29462814518033E+15</Timestamp><Cur…	좌우반구com(split BVF)_3-043-1	75.027	1.0.0.167	1	-567643355	Professional	2.0.10.242	2.0.10.353	06-25-2021	2021-06-25 오전 4:44:13	13:44:13	2.0.10.248	62	2	{/}	입화	입	화	129	1	62	NULL	NULL	NULL	NULL	NULL	NULL	KSY	List1	0		0	-1	193143	186		0	0	0	{/}	1	6	193329	0	z	764
좌우반구com(split BVF)_3	43	1	<?xml version="1.0"?>\n<Clock xmlns:dt="urn:schemas-microsoft-com:datatypes"><Description dt:dt="string">E-Prime Primary Realtime Clock</Description><StartTime><Timestamp dt:dt="int">0</Timestamp><DateUtc dt:dt="string">2021-06-25T04:44:13Z</DateUtc></StartTime><FrequencyChanges><FrequencyChange><Frequency dt:dt="r8">2699990000</Frequency><Timestamp dt:dt="r8">2.29462814518033E+15</Timestamp><Cur…	좌우반구com(split BVF)_3-043-1	75.027	1.0.0.167	1	-567643355	Professional	2.0.10.242	2.0.10.353	06-25-2021	2021-06-25 오전 4:44:13	13:44:13	2.0.10.248	108	2	{/}	자름	자	름	9	1	108	NULL	NULL	NULL	NULL	NULL	NULL	KSY3	List1	NULL	NULL	NULL	NULL	NULL	NULL	NULL	NULL	NULL	1	{/}	1	6	319604	0	{/}	511
좌우반구com(split BVF)_3	43	1	<?xml version="1.0"?>\n<Clock xmlns:dt="urn:schemas-microsoft-com:datatypes"><Description dt:dt="string">E-Prime Primary Realtime Clock</Description><StartTime><Timestamp dt:dt="int">0</Timestamp><DateUtc dt:dt="string">2021-06-25T04:44:13Z</DateUtc></StartTime><FrequencyChanges><FrequencyChange><Frequency dt:dt="r8">2699990000</Frequency><Timestamp dt:dt="r8">2.29462814518033E+15</Timestamp><Cur…	좌우반구com(split BVF)_3-043-1	75.027	1.0.0.167	1	-567643355	Professional	2.0.10.242	2.0.10.353	06-25-2021	2021-06-25 오전 4:44:13	13:44:13	2.0.10.248	308	1	z	자리	자	리	NULL	NULL	NULL	NULL	NULL	NULL	73	1	44	KSY	List3	0		0	0	902516	186		0	0	1	z	0	6	902702	0	z	393
좌우반구com(split BVF)_3	43	1	<?xml version="1.0"?>\n<Clock xmlns:dt="urn:schemas-microsoft-com:datatypes"><Description dt:dt="string">E-Prime Primary Realtime Clock</Description><StartTime><Timestamp dt:dt="int">0</Timestamp><DateUtc dt:dt="string">2021-06-25T04:44:13Z</DateUtc></StartTime><FrequencyChanges><FrequencyChange><Frequency dt:dt="r8">2699990000</Frequency><Timestamp dt:dt="r8">2.29462814518033E+15</Timestamp><Cur…	좌우반구com(split BVF)_3-043-1	75.027	1.0.0.167	1	-567643355	Professional	2.0.10.242	2.0.10.353	06-25-2021	2021-06-25 오전 4:44:13	13:44:13	2.0.10.248	368	1	z	자본	자	본	NULL	NULL	NULL	NULL	NULL	NULL	77	1	104	KSY	List3	0		0	0	1064058	186		0	0	1	z	0	6	1064244	0	z	354
좌우반구com(split BVF)_3	43	1	<?xml version="1.0"?>\n<Clock xmlns:dt="urn:schemas-microsoft-com:datatypes"><Description dt:dt="string">E-Prime Primary Realtime Clock</Description><StartTime><Timestamp dt:dt="int">0</Timestamp><DateUtc dt:dt="string">2021-06-25T04:44:13Z</DateUtc></StartTime><FrequencyChanges><FrequencyChange><Frequency dt:dt="r8">2699990000</Frequency><Timestamp dt:dt="r8">2.29462814518033E+15</Timestamp><Cur…	좌우반구com(split BVF)_3-043-1	75.027	1.0.0.167	1	-567643355	Professional	2.0.10.242	2.0.10.353	06-25-2021	2021-06-25 오전 4:44:13	13:44:13	2.0.10.248	304	1	z	자체	자	체	NULL	NULL	NULL	NULL	NULL	NULL	55	1	40	KSY	List3	0		0	-1	891626	187		0	0	1	z	0	7	891813	0	z	410
좌우반구com(split BVF)_3	43	1	<?xml version="1.0"?>\n<Clock xmlns:dt="urn:schemas-microsoft-com:datatypes"><Description dt:dt="string">E-Prime Primary Realtime Clock</Description><StartTime><Timestamp dt:dt="int">0</Timestamp><DateUtc dt:dt="string">2021-06-25T04:44:13Z</DateUtc></StartTime><FrequencyChanges><FrequencyChange><Frequency dt:dt="r8">2699990000</Frequency><Timestamp dt:dt="r8">2.29462814518033E+15</Timestamp><Cur…	좌우반구com(split BVF)_3-043-1	75.027	1.0.0.167	1	-567643355	Professional	2.0.10.242	2.0.10.353	06-25-2021	2021-06-25 오전 4:44:13	13:44:13	2.0.10.248	380	2	{/}	작락	작	락	NULL	NULL	NULL	NULL	NULL	NULL	4	1	116	KSY2	List3	NULL	NULL	NULL	NULL	NULL	NULL	NULL	NULL	NULL	1	{/}	0	7	1096513	0	{/}	538
좌우반구com(split BVF)_3	43	1	<?xml version="1.0"?>\n<Clock xmlns:dt="urn:schemas-microsoft-com:datatypes"><Description dt:dt="string">E-Prime Primary Realtime Clock</Description><StartTime><Timestamp dt:dt="int">0</Timestamp><DateUtc dt:dt="string">2021-06-25T04:44:13Z</DateUtc></StartTime><FrequencyChanges><FrequencyChange><Frequency dt:dt="r8">2699990000</Frequency><Timestamp dt:dt="r8">2.29462814518033E+15</Timestamp><Cur…	좌우반구com(split BVF)_3-043-1	75.027	1.0.0.167	1	-567643355	Professional	2.0.10.242	2.0.10.353	06-25-2021	2021-06-25 오전 4:44:13	13:44:13	2.0.10.248	280	1	z	작품	작	품	NULL	NULL	NULL	NULL	NULL	NULL	91	1	16	KSY	List3	0		0	-1	824770	187		0	0	1	z	0	7	824957	0	z	460
좌우반구com(split BVF)_3	43	1	<?xml version="1.0"?>\n<Clock xmlns:dt="urn:schemas-microsoft-com:datatypes"><Description dt:dt="string">E-Prime Primary Realtime Clock</Description><StartTime><Timestamp dt:dt="int">0</Timestamp><DateUtc dt:dt="string">2021-06-25T04:44:13Z</DateUtc></StartTime><FrequencyChanges><FrequencyChange><Frequency dt:dt="r8">2699990000</Frequency><Timestamp dt:dt="r8">2.29462814518033E+15</Timestamp><Cur…	좌우반구com(split BVF)_3-043-1	75.027	1.0.0.167	1	-567643355	Professional	2.0.10.242	2.0.10.353	06-25-2021	2021-06-25 오전 4:44:13	13:44:13	2.0.10.248	252	1	z	재계	재	계	NULL	NULL	NULL	39	1	120	NULL	NULL	NULL	KSY	List2	0		0	0	737015	186		0	0	1	z	1	6	737201	0	z	353
좌우반구com(split BVF)_3	43	1	<?xml version="1.0"?>\n<Clock xmlns:dt="urn:schemas-microsoft-com:datatypes"><Description dt:dt="string">E-Prime Primary Realtime Clock</Description><StartTime><Timestamp dt:dt="int">0</Timestamp><DateUtc dt:dt="string">2021-06-25T04:44:13Z</DateUtc></StartTime><FrequencyChanges><FrequencyChange><Frequency dt:dt="r8">2699990000</Frequency><Timestamp dt:dt="r8">2.29462814518033E+15</Timestamp><Cur…	좌우반구com(split BVF)_3-043-1	75.027	1.0.0.167	1	-567643355	Professional	2.0.10.242	2.0.10.353	06-25-2021	2021-06-25 오전 4:44:13	13:44:13	2.0.10.248	33	2	{/}	적태	적	태	88	1	33	NULL	NULL	NULL	NULL	NULL	NULL	KSY3	List1	NULL	NULL	NULL	NULL	NULL	NULL	NULL	NULL	NULL	1	{/}	0	6	115997	0	{/}	578
좌우반구com(split BVF)_3	43	1	<?xml version="1.0"?>\n<Clock xmlns:dt="urn:schemas-microsoft-com:datatypes"><Description dt:dt="string">E-Prime Primary Realtime Clock</Description><StartTime><Timestamp dt:dt="int">0</Timestamp><DateUtc dt:dt="string">2021-06-25T04:44:13Z</DateUtc></StartTime><FrequencyChanges><FrequencyChange><Frequency dt:dt="r8">2699990000</Frequency><Timestamp dt:dt="r8">2.29462814518033E+15</Timestamp><Cur…	좌우반구com(split BVF)_3-043-1	75.027	1.0.0.167	1	-567643355	Professional	2.0.10.242	2.0.10.353	06-25-2021	2021-06-25 오전 4:44:13	13:44:13	2.0.10.248	75	1	z	전략	전	략	93	1	75	NULL	NULL	NULL	NULL	NULL	NULL	KSY	List1	0		0	0	228544	186		0	0	1	z	0	6	228730	0	z	378
좌우반구com(split BVF)_3	43	1	<?xml version="1.0"?>\n<Clock xmlns:dt="urn:schemas-microsoft-com:datatypes"><Description dt:dt="string">E-Prime Primary Realtime Clock</Description><StartTime><Timestamp dt:dt="int">0</Timestamp><DateUtc dt:dt="string">2021-06-25T04:44:13Z</DateUtc></StartTime><FrequencyChanges><FrequencyChange><Frequency dt:dt="r8">2699990000</Frequency><Timestamp dt:dt="r8">2.29462814518033E+15</Timestamp><Cur…	좌우반구com(split BVF)_3-043-1	75.027	1.0.0.167	1	-567643355	Professional	2.0.10.242	2.0.10.353	06-25-2021	2021-06-25 오전 4:44:13	13:44:13	2.0.10.248	272	1	z	전통	전	통	NULL	NULL	NULL	NULL	NULL	NULL	100	1	8	KSY	List3	0		0	-1	803711	186		0	0	1	z	1	6	803897	0	z	264
좌우반구com(split BVF)_3	43	1	<?xml version="1.0"?>\n<Clock xmlns:dt="urn:schemas-microsoft-com:datatypes"><Description dt:dt="string">E-Prime Primary Realtime Clock</Description><StartTime><Timestamp dt:dt="int">0</Timestamp><DateUtc dt:dt="string">2021-06-25T04:44:13Z</DateUtc></StartTime><FrequencyChanges><FrequencyChange><Frequency dt:dt="r8">2699990000</Frequency><Timestamp dt:dt="r8">2.29462814518033E+15</Timestamp><Cur…	좌우반구com(split BVF)_3-043-1	75.027	1.0.0.167	1	-567643355	Professional	2.0.10.242	2.0.10.353	06-25-2021	2021-06-25 오전 4:44:13	13:44:13	2.0.10.248	54	2	{/}	전필	전	필	89	1	54	NULL	NULL	NULL	NULL	NULL	NULL	KSY2	List1	NULL	NULL	NULL	NULL	NULL	NULL	NULL	NULL	NULL	1	{/}	0	7	171191	0	{/}	550
좌우반구com(split BVF)_3	43	1	<?xml version="1.0"?>\n<Clock xmlns:dt="urn:schemas-microsoft-com:datatypes"><Description dt:dt="string">E-Prime Primary Realtime Clock</Description><StartTime><Timestamp dt:dt="int">0</Timestamp><DateUtc dt:dt="string">2021-06-25T04:44:13Z</DateUtc></StartTime><FrequencyChanges><FrequencyChange><Frequency dt:dt="r8">2699990000</Frequency><Timestamp dt:dt="r8">2.29462814518033E+15</Timestamp><Cur…	좌우반구com(split BVF)_3-043-1	75.027	1.0.0.167	1	-567643355	Professional	2.0.10.242	2.0.10.353	06-25-2021	2021-06-25 오전 4:44:13	13:44:13	2.0.10.248	266	1	z	절감	절	감	NULL	NULL	NULL	NULL	NULL	NULL	36	1	2	KSY	List3	0		0	0	787517	186		0	0	1	z	1	6	787703	0	z	826
좌우반구com(split BVF)_3	43	1	<?xml version="1.0"?>\n<Clock xmlns:dt="urn:schemas-microsoft-com:datatypes"><Description dt:dt="string">E-Prime Primary Realtime Clock</Description><StartTime><Timestamp dt:dt="int">0</Timestamp><DateUtc dt:dt="string">2021-06-25T04:44:13Z</DateUtc></StartTime><FrequencyChanges><FrequencyChange><Frequency dt:dt="r8">2699990000</Frequency><Timestamp dt:dt="r8">2.29462814518033E+15</Timestamp><Cur…	좌우반구com(split BVF)_3-043-1	75.027	1.0.0.167	1	-567643355	Professional	2.0.10.242	2.0.10.353	06-25-2021	2021-06-25 오전 4:44:13	13:44:13	2.0.10.248	13	2	{/}	절보	절	보	43	1	13	NULL	NULL	NULL	NULL	NULL	NULL	KSY	List1	0		0	0	59431	186		0	0	1	{/}	0	6	59617	0	{/}	593
좌우반구com(split BVF)_3	43	1	<?xml version="1.0"?>\n<Clock xmlns:dt="urn:schemas-microsoft-com:datatypes"><Description dt:dt="string">E-Prime Primary Realtime Clock</Description><StartTime><Timestamp dt:dt="int">0</Timestamp><DateUtc dt:dt="string">2021-06-25T04:44:13Z</DateUtc></StartTime><FrequencyChanges><FrequencyChange><Frequency dt:dt="r8">2699990000</Frequency><Timestamp dt:dt="r8">2.29462814518033E+15</Timestamp><Cur…	좌우반구com(split BVF)_3-043-1	75.027	1.0.0.167	1	-567643355	Professional	2.0.10.242	2.0.10.353	06-25-2021	2021-06-25 오전 4:44:13	13:44:13	2.0.10.248	223	2	{/}	절속	절	속	NULL	NULL	NULL	107	1	91	NULL	NULL	NULL	KSY	List2	0		0	0	657337	186		0	0	0	{/}	0	6	657523	0	z	329
좌우반구com(split BVF)_3	43	1	<?xml version="1.0"?>\n<Clock xmlns:dt="urn:schemas-microsoft-com:datatypes"><Description dt:dt="string">E-Prime Primary Realtime Clock</Description><StartTime><Timestamp dt:dt="int">0</Timestamp><DateUtc dt:dt="string">2021-06-25T04:44:13Z</DateUtc></StartTime><FrequencyChanges><FrequencyChange><Frequency dt:dt="r8">2699990000</Frequency><Timestamp dt:dt="r8">2.29462814518033E+15</Timestamp><Cur…	좌우반구com(split BVF)_3-043-1	75.027	1.0.0.167	1	-567643355	Professional	2.0.10.242	2.0.10.353	06-25-2021	2021-06-25 오전 4:44:13	13:44:13	2.0.10.248	161	1	z	절차	절	차	NULL	NULL	NULL	25	1	29	NULL	NULL	NULL	KSY	List2	0		0	0	487731	186		0	0	1	z	1	6	487917	0	z	371
좌우반구com(split BVF)_3	43	1	<?xml version="1.0"?>\n<Clock xmlns:dt="urn:schemas-microsoft-com:datatypes"><Description dt:dt="string">E-Prime Primary Realtime Clock</Description><StartTime><Timestamp dt:dt="int">0</Timestamp><DateUtc dt:dt="string">2021-06-25T04:44:13Z</DateUtc></StartTime><FrequencyChanges><FrequencyChange><Frequency dt:dt="r8">2699990000</Frequency><Timestamp dt:dt="r8">2.29462814518033E+15</Timestamp><Cur…	좌우반구com(split BVF)_3-043-1	75.027	1.0.0.167	1	-567643355	Professional	2.0.10.242	2.0.10.353	06-25-2021	2021-06-25 오전 4:44:13	13:44:13	2.0.10.248	311	1	z	정도	정	도	NULL	NULL	NULL	NULL	NULL	NULL	27	1	47	KSY	List3	0		0	-1	910326	187		0	0	1	z	0	7	910513	0	z	398
좌우반구com(split BVF)_3	43	1	<?xml version="1.0"?>\n<Clock xmlns:dt="urn:schemas-microsoft-com:datatypes"><Description dt:dt="string">E-Prime Primary Realtime Clock</Description><StartTime><Timestamp dt:dt="int">0</Timestamp><DateUtc dt:dt="string">2021-06-25T04:44:13Z</DateUtc></StartTime><FrequencyChanges><FrequencyChange><Frequency dt:dt="r8">2699990000</Frequency><Timestamp dt:dt="r8">2.29462814518033E+15</Timestamp><Cur…	좌우반구com(split BVF)_3-043-1	75.027	1.0.0.167	1	-567643355	Professional	2.0.10.242	2.0.10.353	06-25-2021	2021-06-25 오전 4:44:13	13:44:13	2.0.10.248	56	1	z	정오	정	오	103	1	56	NULL	NULL	NULL	NULL	NULL	NULL	KSY	List1	0		0	0	176416	186		0	0	1	z	0	6	176602	0	z	398
좌우반구com(split BVF)_3	43	1	<?xml version="1.0"?>\n<Clock xmlns:dt="urn:schemas-microsoft-com:datatypes"><Description dt:dt="string">E-Prime Primary Realtime Clock</Description><StartTime><Timestamp dt:dt="int">0</Timestamp><DateUtc dt:dt="string">2021-06-25T04:44:13Z</DateUtc></StartTime><FrequencyChanges><FrequencyChange><Frequency dt:dt="r8">2699990000</Frequency><Timestamp dt:dt="r8">2.29462814518033E+15</Timestamp><Cur…	좌우반구com(split BVF)_3-043-1	75.027	1.0.0.167	1	-567643355	Professional	2.0.10.242	2.0.10.353	06-25-2021	2021-06-25 오전 4:44:13	13:44:13	2.0.10.248	328	1	z	정책	정	책	NULL	NULL	NULL	NULL	NULL	NULL	8	1	64	KSY	List3	0		0	-1	956003	187		0	0	1	z	0	7	956190	0	z	640
좌우반구com(split BVF)_3	43	1	<?xml version="1.0"?>\n<Clock xmlns:dt="urn:schemas-microsoft-com:datatypes"><Description dt:dt="string">E-Prime Primary Realtime Clock</Description><StartTime><Timestamp dt:dt="int">0</Timestamp><DateUtc dt:dt="string">2021-06-25T04:44:13Z</DateUtc></StartTime><FrequencyChanges><FrequencyChange><Frequency dt:dt="r8">2699990000</Frequency><Timestamp dt:dt="r8">2.29462814518033E+15</Timestamp><Cur…	좌우반구com(split BVF)_3-043-1	75.027	1.0.0.167	1	-567643355	Professional	2.0.10.242	2.0.10.353	06-25-2021	2021-06-25 오전 4:44:13	13:44:13	2.0.10.248	133	2	{/}	제경	제	경	NULL	NULL	NULL	40	1	1	NULL	NULL	NULL	KSY3	List2	NULL	NULL	NULL	NULL	NULL	NULL	NULL	NULL	NULL	1	{/}	1	6	412104	0	{/}	756
좌우반구com(split BVF)_3	43	1	<?xml version="1.0"?>\n<Clock xmlns:dt="urn:schemas-microsoft-com:datatypes"><Description dt:dt="string">E-Prime Primary Realtime Clock</Description><StartTime><Timestamp dt:dt="int">0</Timestamp><DateUtc dt:dt="string">2021-06-25T04:44:13Z</DateUtc></StartTime><FrequencyChanges><FrequencyChange><Frequency dt:dt="r8">2699990000</Frequency><Timestamp dt:dt="r8">2.29462814518033E+15</Timestamp><Cur…	좌우반구com(split BVF)_3-043-1	75.027	1.0.0.167	1	-567643355	Professional	2.0.10.242	2.0.10.353	06-25-2021	2021-06-25 오전 4:44:13	13:44:13	2.0.10.248	200	1	z	제도	제	도	NULL	NULL	NULL	127	1	68	NULL	NULL	NULL	KSY	List2	0		1	-1	592586	187		0	0	1	z	0	7	592773	0	z	457
좌우반구com(split BVF)_3	43	1	<?xml version="1.0"?>\n<Clock xmlns:dt="urn:schemas-microsoft-com:datatypes"><Description dt:dt="string">E-Prime Primary Realtime Clock</Description><StartTime><Timestamp dt:dt="int">0</Timestamp><DateUtc dt:dt="string">2021-06-25T04:44:13Z</DateUtc></StartTime><FrequencyChanges><FrequencyChange><Frequency dt:dt="r8">2699990000</Frequency><Timestamp dt:dt="r8">2.29462814518033E+15</Timestamp><Cur…	좌우반구com(split BVF)_3-043-1	75.027	1.0.0.167	1	-567643355	Professional	2.0.10.242	2.0.10.353	06-25-2021	2021-06-25 오전 4:44:13	13:44:13	2.0.10.248	299	2	{/}	제란	제	란	NULL	NULL	NULL	NULL	NULL	NULL	130	1	35	KSY2	List3	NULL	NULL	NULL	NULL	NULL	NULL	NULL	NULL	NULL	1	{/}	0	6	877151	0	{/}	704
좌우반구com(split BVF)_3	43	1	<?xml version="1.0"?>\n<Clock xmlns:dt="urn:schemas-microsoft-com:datatypes"><Description dt:dt="string">E-Prime Primary Realtime Clock</Description><StartTime><Timestamp dt:dt="int">0</Timestamp><DateUtc dt:dt="string">2021-06-25T04:44:13Z</DateUtc></StartTime><FrequencyChanges><FrequencyChange><Frequency dt:dt="r8">2699990000</Frequency><Timestamp dt:dt="r8">2.29462814518033E+15</Timestamp><Cur…	좌우반구com(split BVF)_3-043-1	75.027	1.0.0.167	1	-567643355	Professional	2.0.10.242	2.0.10.353	06-25-2021	2021-06-25 오전 4:44:13	13:44:13	2.0.10.248	102	1	z	제안	제	안	26	1	102	NULL	NULL	NULL	NULL	NULL	NULL	KSY	List1	0		0	0	303277	186		0	0	1	z	1	6	303463	0	z	332
좌우반구com(split BVF)_3	43	1	<?xml version="1.0"?>\n<Clock xmlns:dt="urn:schemas-microsoft-com:datatypes"><Description dt:dt="string">E-Prime Primary Realtime Clock</Description><StartTime><Timestamp dt:dt="int">0</Timestamp><DateUtc dt:dt="string">2021-06-25T04:44:13Z</DateUtc></StartTime><FrequencyChanges><FrequencyChange><Frequency dt:dt="r8">2699990000</Frequency><Timestamp dt:dt="r8">2.29462814518033E+15</Timestamp><Cur…	좌우반구com(split BVF)_3-043-1	75.027	1.0.0.167	1	-567643355	Professional	2.0.10.242	2.0.10.353	06-25-2021	2021-06-25 오전 4:44:13	13:44:13	2.0.10.248	387	1	z	제품	제	품	NULL	NULL	NULL	NULL	NULL	NULL	38	1	123	KSY	List3	0		0	-1	1115079	187		0	0	1	z	0	7	1115266	0	z	434
좌우반구com(split BVF)_3	43	1	<?xml version="1.0"?>\n<Clock xmlns:dt="urn:schemas-microsoft-com:datatypes"><Description dt:dt="string">E-Prime Primary Realtime Clock</Description><StartTime><Timestamp dt:dt="int">0</Timestamp><DateUtc dt:dt="string">2021-06-25T04:44:13Z</DateUtc></StartTime><FrequencyChanges><FrequencyChange><Frequency dt:dt="r8">2699990000</Frequency><Timestamp dt:dt="r8">2.29462814518033E+15</Timestamp><Cur…	좌우반구com(split BVF)_3-043-1	75.027	1.0.0.167	1	-567643355	Professional	2.0.10.242	2.0.10.353	06-25-2021	2021-06-25 오전 4:44:13	13:44:13	2.0.10.248	317	1	z	조건	조	건	NULL	NULL	NULL	NULL	NULL	NULL	116	1	53	KSY	List3	0		1	-1	926320	187		0	0	1	z	0	7	926507	0	z	547
좌우반구com(split BVF)_3	43	1	<?xml version="1.0"?>\n<Clock xmlns:dt="urn:schemas-microsoft-com:datatypes"><Description dt:dt="string">E-Prime Primary Realtime Clock</Description><StartTime><Timestamp dt:dt="int">0</Timestamp><DateUtc dt:dt="string">2021-06-25T04:44:13Z</DateUtc></StartTime><FrequencyChanges><FrequencyChange><Frequency dt:dt="r8">2699990000</Frequency><Timestamp dt:dt="r8">2.29462814518033E+15</Timestamp><Cur…	좌우반구com(split BVF)_3-043-1	75.027	1.0.0.167	1	-567643355	Professional	2.0.10.242	2.0.10.353	06-25-2021	2021-06-25 오전 4:44:13	13:44:13	2.0.10.248	373	1	z	조례	조	례	NULL	NULL	NULL	NULL	NULL	NULL	68	1	109	KSY	List3	0		0	-1	1077386	187		0	0	0	z	0	7	1077573	0	{/}	399
좌우반구com(split BVF)_3	43	1	<?xml version="1.0"?>\n<Clock xmlns:dt="urn:schemas-microsoft-com:datatypes"><Description dt:dt="string">E-Prime Primary Realtime Clock</Description><StartTime><Timestamp dt:dt="int">0</Timestamp><DateUtc dt:dt="string">2021-06-25T04:44:13Z</DateUtc></StartTime><FrequencyChanges><FrequencyChange><Frequency dt:dt="r8">2699990000</Frequency><Timestamp dt:dt="r8">2.29462814518033E+15</Timestamp><Cur…	좌우반구com(split BVF)_3-043-1	75.027	1.0.0.167	1	-567643355	Professional	2.0.10.242	2.0.10.353	06-25-2021	2021-06-25 오전 4:44:13	13:44:13	2.0.10.248	267	1	z	조직	조	직	NULL	NULL	NULL	NULL	NULL	NULL	30	1	3	KSY	List3	0		0	-1	790542	187		0	0	1	z	0	7	790729	0	z	264
좌우반구com(split BVF)_3	43	1	<?xml version="1.0"?>\n<Clock xmlns:dt="urn:schemas-microsoft-com:datatypes"><Description dt:dt="string">E-Prime Primary Realtime Clock</Description><StartTime><Timestamp dt:dt="int">0</Timestamp><DateUtc dt:dt="string">2021-06-25T04:44:13Z</DateUtc></StartTime><FrequencyChanges><FrequencyChange><Frequency dt:dt="r8">2699990000</Frequency><Timestamp dt:dt="r8">2.29462814518033E+15</Timestamp><Cur…	좌우반구com(split BVF)_3-043-1	75.027	1.0.0.167	1	-567643355	Professional	2.0.10.242	2.0.10.353	06-25-2021	2021-06-25 오전 4:44:13	13:44:13	2.0.10.248	312	1	z	종류	종	류	NULL	NULL	NULL	NULL	NULL	NULL	114	1	48	KSY	List3	0		0	-1	912925	187		0	0	1	z	0	7	913112	0	z	327
좌우반구com(split BVF)_3	43	1	<?xml version="1.0"?>\n<Clock xmlns:dt="urn:schemas-microsoft-com:datatypes"><Description dt:dt="string">E-Prime Primary Realtime Clock</Description><StartTime><Timestamp dt:dt="int">0</Timestamp><DateUtc dt:dt="string">2021-06-25T04:44:13Z</DateUtc></StartTime><FrequencyChanges><FrequencyChange><Frequency dt:dt="r8">2699990000</Frequency><Timestamp dt:dt="r8">2.29462814518033E+15</Timestamp><Cur…	좌우반구com(split BVF)_3-043-1	75.027	1.0.0.167	1	-567643355	Professional	2.0.10.242	2.0.10.353	06-25-2021	2021-06-25 오전 4:44:13	13:44:13	2.0.10.248	395	2	{/}	종백	종	백	NULL	NULL	NULL	NULL	NULL	NULL	74	1	131	KSY3	List3	NULL	NULL	NULL	NULL	NULL	NULL	NULL	NULL	NULL	1	{/}	0	7	1138098	0	{/}	440
좌우반구com(split BVF)_3	43	1	<?xml version="1.0"?>\n<Clock xmlns:dt="urn:schemas-microsoft-com:datatypes"><Description dt:dt="string">E-Prime Primary Realtime Clock</Description><StartTime><Timestamp dt:dt="int">0</Timestamp><DateUtc dt:dt="string">2021-06-25T04:44:13Z</DateUtc></StartTime><FrequencyChanges><FrequencyChange><Frequency dt:dt="r8">2699990000</Frequency><Timestamp dt:dt="r8">2.29462814518033E+15</Timestamp><Cur…	좌우반구com(split BVF)_3-043-1	75.027	1.0.0.167	1	-567643355	Professional	2.0.10.242	2.0.10.353	06-25-2021	2021-06-25 오전 4:44:13	13:44:13	2.0.10.248	176	2	{/}	죽거	죽	거	NULL	NULL	NULL	112	1	44	NULL	NULL	NULL	KSY	List2	0		1	-1	528329	187		0	0	1	{/}	0	7	528516	0	{/}	418
좌우반구com(split BVF)_3	43	1	<?xml version="1.0"?>\n<Clock xmlns:dt="urn:schemas-microsoft-com:datatypes"><Description dt:dt="string">E-Prime Primary Realtime Clock</Description><StartTime><Timestamp dt:dt="int">0</Timestamp><DateUtc dt:dt="string">2021-06-25T04:44:13Z</DateUtc></StartTime><FrequencyChanges><FrequencyChange><Frequency dt:dt="r8">2699990000</Frequency><Timestamp dt:dt="r8">2.29462814518033E+15</Timestamp><Cur…	좌우반구com(split BVF)_3-043-1	75.027	1.0.0.167	1	-567643355	Professional	2.0.10.242	2.0.10.353	06-25-2021	2021-06-25 오전 4:44:13	13:44:13	2.0.10.248	240	1	z	죽음	죽	음	NULL	NULL	NULL	97	1	108	NULL	NULL	NULL	KSY	List2	0		0	-1	704253	187		0	0	1	z	0	7	704440	0	z	387
좌우반구com(split BVF)_3	43	1	<?xml version="1.0"?>\n<Clock xmlns:dt="urn:schemas-microsoft-com:datatypes"><Description dt:dt="string">E-Prime Primary Realtime Clock</Description><StartTime><Timestamp dt:dt="int">0</Timestamp><DateUtc dt:dt="string">2021-06-25T04:44:13Z</DateUtc></StartTime><FrequencyChanges><FrequencyChange><Frequency dt:dt="r8">2699990000</Frequency><Timestamp dt:dt="r8">2.29462814518033E+15</Timestamp><Cur…	좌우반구com(split BVF)_3-043-1	75.027	1.0.0.167	1	-567643355	Professional	2.0.10.242	2.0.10.353	06-25-2021	2021-06-25 오전 4:44:13	13:44:13	2.0.10.248	150	1	z	준거	준	거	NULL	NULL	NULL	61	1	18	NULL	NULL	NULL	KSY	List2	0		0	-1	458248	187		0	0	1	z	0	7	458435	0	z	824
좌우반구com(split BVF)_3	43	1	<?xml version="1.0"?>\n<Clock xmlns:dt="urn:schemas-microsoft-com:datatypes"><Description dt:dt="string">E-Prime Primary Realtime Clock</Description><StartTime><Timestamp dt:dt="int">0</Timestamp><DateUtc dt:dt="string">2021-06-25T04:44:13Z</DateUtc></StartTime><FrequencyChanges><FrequencyChange><Frequency dt:dt="r8">2699990000</Frequency><Timestamp dt:dt="r8">2.29462814518033E+15</Timestamp><Cur…	좌우반구com(split BVF)_3-043-1	75.027	1.0.0.167	1	-567643355	Professional	2.0.10.242	2.0.10.353	06-25-2021	2021-06-25 오전 4:44:13	13:44:13	2.0.10.248	342	2	{/}	증력	증	력	NULL	NULL	NULL	NULL	NULL	NULL	35	1	78	KSY3	List3	NULL	NULL	NULL	NULL	NULL	NULL	NULL	NULL	NULL	0	{/}	1	6	993989	0	z	796
좌우반구com(split BVF)_3	43	1	<?xml version="1.0"?>\n<Clock xmlns:dt="urn:schemas-microsoft-com:datatypes"><Description dt:dt="string">E-Prime Primary Realtime Clock</Description><StartTime><Timestamp dt:dt="int">0</Timestamp><DateUtc dt:dt="string">2021-06-25T04:44:13Z</DateUtc></StartTime><FrequencyChanges><FrequencyChange><Frequency dt:dt="r8">2699990000</Frequency><Timestamp dt:dt="r8">2.29462814518033E+15</Timestamp><Cur…	좌우반구com(split BVF)_3-043-1	75.027	1.0.0.167	1	-567643355	Professional	2.0.10.242	2.0.10.353	06-25-2021	2021-06-25 오전 4:44:13	13:44:13	2.0.10.248	276	1	z	증인	증	인	NULL	NULL	NULL	NULL	NULL	NULL	78	1	12	KSY	List3	0		0	-1	813974	186		0	0	1	z	1	6	814160	0	z	585
좌우반구com(split BVF)_3	43	1	<?xml version="1.0"?>\n<Clock xmlns:dt="urn:schemas-microsoft-com:datatypes"><Description dt:dt="string">E-Prime Primary Realtime Clock</Description><StartTime><Timestamp dt:dt="int">0</Timestamp><DateUtc dt:dt="string">2021-06-25T04:44:13Z</DateUtc></StartTime><FrequencyChanges><FrequencyChange><Frequency dt:dt="r8">2699990000</Frequency><Timestamp dt:dt="r8">2.29462814518033E+15</Timestamp><Cur…	좌우반구com(split BVF)_3-043-1	75.027	1.0.0.167	1	-567643355	Professional	2.0.10.242	2.0.10.353	06-25-2021	2021-06-25 오전 4:44:13	13:44:13	2.0.10.248	156	2	{/}	지님	지	님	NULL	NULL	NULL	44	1	24	NULL	NULL	NULL	KSY3	List2	NULL	NULL	NULL	NULL	NULL	NULL	NULL	NULL	NULL	1	{/}	1	6	474575	0	{/}	584
좌우반구com(split BVF)_3	43	1	<?xml version="1.0"?>\n<Clock xmlns:dt="urn:schemas-microsoft-com:datatypes"><Description dt:dt="string">E-Prime Primary Realtime Clock</Description><StartTime><Timestamp dt:dt="int">0</Timestamp><DateUtc dt:dt="string">2021-06-25T04:44:13Z</DateUtc></StartTime><FrequencyChanges><FrequencyChange><Frequency dt:dt="r8">2699990000</Frequency><Timestamp dt:dt="r8">2.29462814518033E+15</Timestamp><Cur…	좌우반구com(split BVF)_3-043-1	75.027	1.0.0.167	1	-567643355	Professional	2.0.10.242	2.0.10.353	06-25-2021	2021-06-25 오전 4:44:13	13:44:13	2.0.10.248	283	1	z	지적	지	적	NULL	NULL	NULL	NULL	NULL	NULL	21	1	19	KSY	List3	0		1	-1	832740	187		0	0	1	z	0	7	832927	0	z	697
좌우반구com(split BVF)_3	43	1	<?xml version="1.0"?>\n<Clock xmlns:dt="urn:schemas-microsoft-com:datatypes"><Description dt:dt="string">E-Prime Primary Realtime Clock</Description><StartTime><Timestamp dt:dt="int">0</Timestamp><DateUtc dt:dt="string">2021-06-25T04:44:13Z</DateUtc></StartTime><FrequencyChanges><FrequencyChange><Frequency dt:dt="r8">2699990000</Frequency><Timestamp dt:dt="r8">2.29462814518033E+15</Timestamp><Cur…	좌우반구com(split BVF)_3-043-1	75.027	1.0.0.167	1	-567643355	Professional	2.0.10.242	2.0.10.353	06-25-2021	2021-06-25 오전 4:44:13	13:44:13	2.0.10.248	275	1	z	지표	지	표	NULL	NULL	NULL	NULL	NULL	NULL	118	1	11	KSY	List3	0		0	-1	811095	186		0	0	1	z	1	6	811281	0	z	680
좌우반구com(split BVF)_3	43	1	<?xml version="1.0"?>\n<Clock xmlns:dt="urn:schemas-microsoft-com:datatypes"><Description dt:dt="string">E-Prime Primary Realtime Clock</Description><StartTime><Timestamp dt:dt="int">0</Timestamp><DateUtc dt:dt="string">2021-06-25T04:44:13Z</DateUtc></StartTime><FrequencyChanges><FrequencyChange><Frequency dt:dt="r8">2699990000</Frequency><Timestamp dt:dt="r8">2.29462814518033E+15</Timestamp><Cur…	좌우반구com(split BVF)_3-043-1	75.027	1.0.0.167	1	-567643355	Professional	2.0.10.242	2.0.10.353	06-25-2021	2021-06-25 오전 4:44:13	13:44:13	2.0.10.248	214	1	z	지혜	지	혜	NULL	NULL	NULL	122	1	82	NULL	NULL	NULL	KSY	List2	0		1	-1	632625	187		0	0	1	z	0	7	632812	0	z	296
좌우반구com(split BVF)_3	43	1	<?xml version="1.0"?>\n<Clock xmlns:dt="urn:schemas-microsoft-com:datatypes"><Description dt:dt="string">E-Prime Primary Realtime Clock</Description><StartTime><Timestamp dt:dt="int">0</Timestamp><DateUtc dt:dt="string">2021-06-25T04:44:13Z</DateUtc></StartTime><FrequencyChanges><FrequencyChange><Frequency dt:dt="r8">2699990000</Frequency><Timestamp dt:dt="r8">2.29462814518033E+15</Timestamp><Cur…	좌우반구com(split BVF)_3-043-1	75.027	1.0.0.167	1	-567643355	Professional	2.0.10.242	2.0.10.353	06-25-2021	2021-06-25 오전 4:44:13	13:44:13	2.0.10.248	259	2	{/}	직매	직	매	NULL	NULL	NULL	87	1	127	NULL	NULL	NULL	KSY	List2	0		0	0	755595	186		0	0	1	{/}	1	6	755781	0	{/}	485
좌우반구com(split BVF)_3	43	1	<?xml version="1.0"?>\n<Clock xmlns:dt="urn:schemas-microsoft-com:datatypes"><Description dt:dt="string">E-Prime Primary Realtime Clock</Description><StartTime><Timestamp dt:dt="int">0</Timestamp><DateUtc dt:dt="string">2021-06-25T04:44:13Z</DateUtc></StartTime><FrequencyChanges><FrequencyChange><Frequency dt:dt="r8">2699990000</Frequency><Timestamp dt:dt="r8">2.29462814518033E+15</Timestamp><Cur…	좌우반구com(split BVF)_3-043-1	75.027	1.0.0.167	1	-567643355	Professional	2.0.10.242	2.0.10.353	06-25-2021	2021-06-25 오전 4:44:13	13:44:13	2.0.10.248	72	1	z	직장	직	장	72	1	72	NULL	NULL	NULL	NULL	NULL	NULL	KSY	List1	0		0	0	220960	186		0	0	1	z	0	6	221146	0	z	292
좌우반구com(split BVF)_3	43	1	<?xml version="1.0"?>\n<Clock xmlns:dt="urn:schemas-microsoft-com:datatypes"><Description dt:dt="string">E-Prime Primary Realtime Clock</Description><StartTime><Timestamp dt:dt="int">0</Timestamp><DateUtc dt:dt="string">2021-06-25T04:44:13Z</DateUtc></StartTime><FrequencyChanges><FrequencyChange><Frequency dt:dt="r8">2699990000</Frequency><Timestamp dt:dt="r8">2.29462814518033E+15</Timestamp><Cur…	좌우반구com(split BVF)_3-043-1	75.027	1.0.0.167	1	-567643355	Professional	2.0.10.242	2.0.10.353	06-25-2021	2021-06-25 오전 4:44:13	13:44:13	2.0.10.248	2	2	{/}	진회	진	회	1	1	2	NULL	NULL	NULL	NULL	NULL	NULL	KSY3	List1	NULL	NULL	NULL	NULL	NULL	NULL	NULL	NULL	NULL	1	{/}	0	7	29735	0	{/}	745
좌우반구com(split BVF)_3	43	1	<?xml version="1.0"?>\n<Clock xmlns:dt="urn:schemas-microsoft-com:datatypes"><Description dt:dt="string">E-Prime Primary Realtime Clock</Description><StartTime><Timestamp dt:dt="int">0</Timestamp><DateUtc dt:dt="string">2021-06-25T04:44:13Z</DateUtc></StartTime><FrequencyChanges><FrequencyChange><Frequency dt:dt="r8">2699990000</Frequency><Timestamp dt:dt="r8">2.29462814518033E+15</Timestamp><Cur…	좌우반구com(split BVF)_3-043-1	75.027	1.0.0.167	1	-567643355	Professional	2.0.10.242	2.0.10.353	06-25-2021	2021-06-25 오전 4:44:13	13:44:13	2.0.10.248	325	1	z	질서	질	서	NULL	NULL	NULL	NULL	NULL	NULL	22	1	61	KSY	List3	0		1	-1	948232	187		0	0	1	z	0	7	948419	0	z	315
좌우반구com(split BVF)_3	43	1	<?xml version="1.0"?>\n<Clock xmlns:dt="urn:schemas-microsoft-com:datatypes"><Description dt:dt="string">E-Prime Primary Realtime Clock</Description><StartTime><Timestamp dt:dt="int">0</Timestamp><DateUtc dt:dt="string">2021-06-25T04:44:13Z</DateUtc></StartTime><FrequencyChanges><FrequencyChange><Frequency dt:dt="r8">2699990000</Frequency><Timestamp dt:dt="r8">2.29462814518033E+15</Timestamp><Cur…	좌우반구com(split BVF)_3-043-1	75.027	1.0.0.167	1	-567643355	Professional	2.0.10.242	2.0.10.353	06-25-2021	2021-06-25 오전 4:44:13	13:44:13	2.0.10.248	360	1	z	차량	차	량	NULL	NULL	NULL	NULL	NULL	NULL	96	1	96	KSY	List3	0		0	-1	1042945	187		0	0	1	z	0	7	1043132	0	z	418
좌우반구com(split BVF)_3	43	1	<?xml version="1.0"?>\n<Clock xmlns:dt="urn:schemas-microsoft-com:datatypes"><Description dt:dt="string">E-Prime Primary Realtime Clock</Description><StartTime><Timestamp dt:dt="int">0</Timestamp><DateUtc dt:dt="string">2021-06-25T04:44:13Z</DateUtc></StartTime><FrequencyChanges><FrequencyChange><Frequency dt:dt="r8">2699990000</Frequency><Timestamp dt:dt="r8">2.29462814518033E+15</Timestamp><Cur…	좌우반구com(split BVF)_3-043-1	75.027	1.0.0.167	1	-567643355	Professional	2.0.10.242	2.0.10.353	06-25-2021	2021-06-25 오전 4:44:13	13:44:13	2.0.10.248	66	1	z	차익	차	익	47	1	66	NULL	NULL	NULL	NULL	NULL	NULL	KSY	List1	0		0	-1	204552	187		0	0	0	z	0	7	204739	0	{/}	394
좌우반구com(split BVF)_3	43	1	<?xml version="1.0"?>\n<Clock xmlns:dt="urn:schemas-microsoft-com:datatypes"><Description dt:dt="string">E-Prime Primary Realtime Clock</Description><StartTime><Timestamp dt:dt="int">0</Timestamp><DateUtc dt:dt="string">2021-06-25T04:44:13Z</DateUtc></StartTime><FrequencyChanges><FrequencyChange><Frequency dt:dt="r8">2699990000</Frequency><Timestamp dt:dt="r8">2.29462814518033E+15</Timestamp><Cur…	좌우반구com(split BVF)_3-043-1	75.027	1.0.0.167	1	-567643355	Professional	2.0.10.242	2.0.10.353	06-25-2021	2021-06-25 오전 4:44:13	13:44:13	2.0.10.248	111	2	{/}	착반	착	반	30	1	111	NULL	NULL	NULL	NULL	NULL	NULL	KSY3	List1	NULL	NULL	NULL	NULL	NULL	NULL	NULL	NULL	NULL	1	{/}	0	7	328388	0	{/}	622
좌우반구com(split BVF)_3	43	1	<?xml version="1.0"?>\n<Clock xmlns:dt="urn:schemas-microsoft-com:datatypes"><Description dt:dt="string">E-Prime Primary Realtime Clock</Description><StartTime><Timestamp dt:dt="int">0</Timestamp><DateUtc dt:dt="string">2021-06-25T04:44:13Z</DateUtc></StartTime><FrequencyChanges><FrequencyChange><Frequency dt:dt="r8">2699990000</Frequency><Timestamp dt:dt="r8">2.29462814518033E+15</Timestamp><Cur…	좌우반구com(split BVF)_3-043-1	75.027	1.0.0.167	1	-567643355	Professional	2.0.10.242	2.0.10.353	06-25-2021	2021-06-25 오전 4:44:13	13:44:13	2.0.10.248	47	1	z	책임	책	임	112	1	47	NULL	NULL	NULL	NULL	NULL	NULL	KSY	List1	0		1	-1	153250	187		0	0	1	z	0	7	153437	0	z	249
좌우반구com(split BVF)_3	43	1	<?xml version="1.0"?>\n<Clock xmlns:dt="urn:schemas-microsoft-com:datatypes"><Description dt:dt="string">E-Prime Primary Realtime Clock</Description><StartTime><Timestamp dt:dt="int">0</Timestamp><DateUtc dt:dt="string">2021-06-25T04:44:13Z</DateUtc></StartTime><FrequencyChanges><FrequencyChange><Frequency dt:dt="r8">2699990000</Frequency><Timestamp dt:dt="r8">2.29462814518033E+15</Timestamp><Cur…	좌우반구com(split BVF)_3-043-1	75.027	1.0.0.167	1	-567643355	Professional	2.0.10.242	2.0.10.353	06-25-2021	2021-06-25 오전 4:44:13	13:44:13	2.0.10.248	12	2	{/}	책희	책	희	104	1	12	NULL	NULL	NULL	NULL	NULL	NULL	KSY	List1	0		0	0	56752	186		0	0	1	{/}	1	6	56938	0	{/}	472
좌우반구com(split BVF)_3	43	1	<?xml version="1.0"?>\n<Clock xmlns:dt="urn:schemas-microsoft-com:datatypes"><Description dt:dt="string">E-Prime Primary Realtime Clock</Description><StartTime><Timestamp dt:dt="int">0</Timestamp><DateUtc dt:dt="string">2021-06-25T04:44:13Z</DateUtc></StartTime><FrequencyChanges><FrequencyChange><Frequency dt:dt="r8">2699990000</Frequency><Timestamp dt:dt="r8">2.29462814518033E+15</Timestamp><Cur…	좌우반구com(split BVF)_3-043-1	75.027	1.0.0.167	1	-567643355	Professional	2.0.10.242	2.0.10.353	06-25-2021	2021-06-25 오전 4:44:13	13:44:13	2.0.10.248	164	2	{/}	청휘	청	휘	NULL	NULL	NULL	1	1	32	NULL	NULL	NULL	KSY2	List2	NULL	NULL	NULL	NULL	NULL	NULL	NULL	NULL	NULL	0	{/}	0	7	495728	0	z	903
좌우반구com(split BVF)_3	43	1	<?xml version="1.0"?>\n<Clock xmlns:dt="urn:schemas-microsoft-com:datatypes"><Description dt:dt="string">E-Prime Primary Realtime Clock</Description><StartTime><Timestamp dt:dt="int">0</Timestamp><DateUtc dt:dt="string">2021-06-25T04:44:13Z</DateUtc></StartTime><FrequencyChanges><FrequencyChange><Frequency dt:dt="r8">2699990000</Frequency><Timestamp dt:dt="r8">2.29462814518033E+15</Timestamp><Cur…	좌우반구com(split BVF)_3-043-1	75.027	1.0.0.167	1	-567643355	Professional	2.0.10.242	2.0.10.353	06-25-2021	2021-06-25 오전 4:44:13	13:44:13	2.0.10.248	86	2	{/}	체행	체	행	3	1	86	NULL	NULL	NULL	NULL	NULL	NULL	KSY2	List1	NULL	NULL	NULL	NULL	NULL	NULL	NULL	NULL	NULL	0	{/}	0	7	258666	0	z	962
좌우반구com(split BVF)_3	43	1	<?xml version="1.0"?>\n<Clock xmlns:dt="urn:schemas-microsoft-com:datatypes"><Description dt:dt="string">E-Prime Primary Realtime Clock</Description><StartTime><Timestamp dt:dt="int">0</Timestamp><DateUtc dt:dt="string">2021-06-25T04:44:13Z</DateUtc></StartTime><FrequencyChanges><FrequencyChange><Frequency dt:dt="r8">2699990000</Frequency><Timestamp dt:dt="r8">2.29462814518033E+15</Timestamp><Cur…	좌우반구com(split BVF)_3-043-1	75.027	1.0.0.167	1	-567643355	Professional	2.0.10.242	2.0.10.353	06-25-2021	2021-06-25 오전 4:44:13	13:44:13	2.0.10.248	288	1	z	체험	체	험	NULL	NULL	NULL	NULL	NULL	NULL	61	1	24	KSY	List3	0		0	-1	846349	187		0	0	1	z	0	7	846536	0	z	448
좌우반구com(split BVF)_3	43	1	<?xml version="1.0"?>\n<Clock xmlns:dt="urn:schemas-microsoft-com:datatypes"><Description dt:dt="string">E-Prime Primary Realtime Clock</Description><StartTime><Timestamp dt:dt="int">0</Timestamp><DateUtc dt:dt="string">2021-06-25T04:44:13Z</DateUtc></StartTime><FrequencyChanges><FrequencyChange><Frequency dt:dt="r8">2699990000</Frequency><Timestamp dt:dt="r8">2.29462814518033E+15</Timestamp><Cur…	좌우반구com(split BVF)_3-043-1	75.027	1.0.0.167	1	-567643355	Professional	2.0.10.242	2.0.10.353	06-25-2021	2021-06-25 오전 4:44:13	13:44:13	2.0.10.248	323	1	z	최고	최	고	NULL	NULL	NULL	NULL	NULL	NULL	39	1	59	KSY	List3	0		0	0	942968	186		0	0	1	z	0	6	943154	0	z	460
좌우반구com(split BVF)_3	43	1	<?xml version="1.0"?>\n<Clock xmlns:dt="urn:schemas-microsoft-com:datatypes"><Description dt:dt="string">E-Prime Primary Realtime Clock</Description><StartTime><Timestamp dt:dt="int">0</Timestamp><DateUtc dt:dt="string">2021-06-25T04:44:13Z</DateUtc></StartTime><FrequencyChanges><FrequencyChange><Frequency dt:dt="r8">2699990000</Frequency><Timestamp dt:dt="r8">2.29462814518033E+15</Timestamp><Cur…	좌우반구com(split BVF)_3-043-1	75.027	1.0.0.167	1	-567643355	Professional	2.0.10.242	2.0.10.353	06-25-2021	2021-06-25 오전 4:44:13	13:44:13	2.0.10.248	171	2	{/}	최여	최	여	NULL	NULL	NULL	38	1	39	NULL	NULL	NULL	KSY2	List2	NULL	NULL	NULL	NULL	NULL	NULL	NULL	NULL	NULL	1	{/}	0	6	514814	0	{/}	553
좌우반구com(split BVF)_3	43	1	<?xml version="1.0"?>\n<Clock xmlns:dt="urn:schemas-microsoft-com:datatypes"><Description dt:dt="string">E-Prime Primary Realtime Clock</Description><StartTime><Timestamp dt:dt="int">0</Timestamp><DateUtc dt:dt="string">2021-06-25T04:44:13Z</DateUtc></StartTime><FrequencyChanges><FrequencyChange><Frequency dt:dt="r8">2699990000</Frequency><Timestamp dt:dt="r8">2.29462814518033E+15</Timestamp><Cur…	좌우반구com(split BVF)_3-043-1	75.027	1.0.0.167	1	-567643355	Professional	2.0.10.242	2.0.10.353	06-25-2021	2021-06-25 오전 4:44:13	13:44:13	2.0.10.248	247	2	{/}	최횟	최	횟	NULL	NULL	NULL	50	1	115	NULL	NULL	NULL	KSY2	List2	NULL	NULL	NULL	NULL	NULL	NULL	NULL	NULL	NULL	1	{/}	0	7	723233	0	{/}	498
좌우반구com(split BVF)_3	43	1	<?xml version="1.0"?>\n<Clock xmlns:dt="urn:schemas-microsoft-com:datatypes"><Description dt:dt="string">E-Prime Primary Realtime Clock</Description><StartTime><Timestamp dt:dt="int">0</Timestamp><DateUtc dt:dt="string">2021-06-25T04:44:13Z</DateUtc></StartTime><FrequencyChanges><FrequencyChange><Frequency dt:dt="r8">2699990000</Frequency><Timestamp dt:dt="r8">2.29462814518033E+15</Timestamp><Cur…	좌우반구com(split BVF)_3-043-1	75.027	1.0.0.167	1	-567643355	Professional	2.0.10.242	2.0.10.353	06-25-2021	2021-06-25 오전 4:44:13	13:44:13	2.0.10.248	167	2	{/}	축허	축	허	NULL	NULL	NULL	65	1	35	NULL	NULL	NULL	KSY3	List2	NULL	NULL	NULL	NULL	NULL	NULL	NULL	NULL	NULL	0	{/}	0	7	504125	0	z	627
좌우반구com(split BVF)_3	43	1	<?xml version="1.0"?>\n<Clock xmlns:dt="urn:schemas-microsoft-com:datatypes"><Description dt:dt="string">E-Prime Primary Realtime Clock</Description><StartTime><Timestamp dt:dt="int">0</Timestamp><DateUtc dt:dt="string">2021-06-25T04:44:13Z</DateUtc></StartTime><FrequencyChanges><FrequencyChange><Frequency dt:dt="r8">2699990000</Frequency><Timestamp dt:dt="r8">2.29462814518033E+15</Timestamp><Cur…	좌우반구com(split BVF)_3-043-1	75.027	1.0.0.167	1	-567643355	Professional	2.0.10.242	2.0.10.353	06-25-2021	2021-06-25 오전 4:44:13	13:44:13	2.0.10.248	136	2	{/}	축헤	축	헤	NULL	NULL	NULL	77	1	4	NULL	NULL	NULL	KSY3	List2	NULL	NULL	NULL	NULL	NULL	NULL	NULL	NULL	NULL	1	{/}	0	7	420528	0	{/}	672
좌우반구com(split BVF)_3	43	1	<?xml version="1.0"?>\n<Clock xmlns:dt="urn:schemas-microsoft-com:datatypes"><Description dt:dt="string">E-Prime Primary Realtime Clock</Description><StartTime><Timestamp dt:dt="int">0</Timestamp><DateUtc dt:dt="string">2021-06-25T04:44:13Z</DateUtc></StartTime><FrequencyChanges><FrequencyChange><Frequency dt:dt="r8">2699990000</Frequency><Timestamp dt:dt="r8">2.29462814518033E+15</Timestamp><Cur…	좌우반구com(split BVF)_3-043-1	75.027	1.0.0.167	1	-567643355	Professional	2.0.10.242	2.0.10.353	06-25-2021	2021-06-25 오전 4:44:13	13:44:13	2.0.10.248	302	2	{/}	축희	축	희	NULL	NULL	NULL	NULL	NULL	NULL	34	1	38	KSY	List3	0		0	0	885682	186		0	0	1	{/}	0	6	885868	0	{/}	611
좌우반구com(split BVF)_3	43	1	<?xml version="1.0"?>\n<Clock xmlns:dt="urn:schemas-microsoft-com:datatypes"><Description dt:dt="string">E-Prime Primary Realtime Clock</Description><StartTime><Timestamp dt:dt="int">0</Timestamp><DateUtc dt:dt="string">2021-06-25T04:44:13Z</DateUtc></StartTime><FrequencyChanges><FrequencyChange><Frequency dt:dt="r8">2699990000</Frequency><Timestamp dt:dt="r8">2.29462814518033E+15</Timestamp><Cur…	좌우반구com(split BVF)_3-043-1	75.027	1.0.0.167	1	-567643355	Professional	2.0.10.242	2.0.10.353	06-25-2021	2021-06-25 오전 4:44:13	13:44:13	2.0.10.248	149	2	{/}	측개	측	개	NULL	NULL	NULL	74	1	17	NULL	NULL	NULL	KSY3	List2	NULL	NULL	NULL	NULL	NULL	NULL	NULL	NULL	NULL	1	{/}	0	7	455862	0	{/}	372
좌우반구com(split BVF)_3	43	1	<?xml version="1.0"?>\n<Clock xmlns:dt="urn:schemas-microsoft-com:datatypes"><Description dt:dt="string">E-Prime Primary Realtime Clock</Description><StartTime><Timestamp dt:dt="int">0</Timestamp><DateUtc dt:dt="string">2021-06-25T04:44:13Z</DateUtc></StartTime><FrequencyChanges><FrequencyChange><Frequency dt:dt="r8">2699990000</Frequency><Timestamp dt:dt="r8">2.29462814518033E+15</Timestamp><Cur…	좌우반구com(split BVF)_3-043-1	75.027	1.0.0.167	1	-567643355	Professional	2.0.10.242	2.0.10.353	06-25-2021	2021-06-25 오전 4:44:13	13:44:13	2.0.10.248	141	1	z	치안	치	안	NULL	NULL	NULL	70	1	9	NULL	NULL	NULL	KSY	List2	0		1	-1	434336	187		0	0	1	z	0	7	434523	0	z	533
좌우반구com(split BVF)_3	43	1	<?xml version="1.0"?>\n<Clock xmlns:dt="urn:schemas-microsoft-com:datatypes"><Description dt:dt="string">E-Prime Primary Realtime Clock</Description><StartTime><Timestamp dt:dt="int">0</Timestamp><DateUtc dt:dt="string">2021-06-25T04:44:13Z</DateUtc></StartTime><FrequencyChanges><FrequencyChange><Frequency dt:dt="r8">2699990000</Frequency><Timestamp dt:dt="r8">2.29462814518033E+15</Timestamp><Cur…	좌우반구com(split BVF)_3-043-1	75.027	1.0.0.167	1	-567643355	Professional	2.0.10.242	2.0.10.353	06-25-2021	2021-06-25 오전 4:44:13	13:44:13	2.0.10.248	246	2	{/}	치책	치	책	NULL	NULL	NULL	111	1	114	NULL	NULL	NULL	KSY2	List2	NULL	NULL	NULL	NULL	NULL	NULL	NULL	NULL	NULL	0	{/}	0	7	720394	0	z	633
좌우반구com(split BVF)_3	43	1	<?xml version="1.0"?>\n<Clock xmlns:dt="urn:schemas-microsoft-com:datatypes"><Description dt:dt="string">E-Prime Primary Realtime Clock</Description><StartTime><Timestamp dt:dt="int">0</Timestamp><DateUtc dt:dt="string">2021-06-25T04:44:13Z</DateUtc></StartTime><FrequencyChanges><FrequencyChange><Frequency dt:dt="r8">2699990000</Frequency><Timestamp dt:dt="r8">2.29462814518033E+15</Timestamp><Cur…	좌우반구com(split BVF)_3-043-1	75.027	1.0.0.167	1	-567643355	Professional	2.0.10.242	2.0.10.353	06-25-2021	2021-06-25 오전 4:44:13	13:44:13	2.0.10.248	113	2	{/}	치향	치	향	40	1	113	NULL	NULL	NULL	NULL	NULL	NULL	KSY2	List1	NULL	NULL	NULL	NULL	NULL	NULL	NULL	NULL	NULL	1	{/}	0	7	333826	0	{/}	1017
좌우반구com(split BVF)_3	43	1	<?xml version="1.0"?>\n<Clock xmlns:dt="urn:schemas-microsoft-com:datatypes"><Description dt:dt="string">E-Prime Primary Realtime Clock</Description><StartTime><Timestamp dt:dt="int">0</Timestamp><DateUtc dt:dt="string">2021-06-25T04:44:13Z</DateUtc></StartTime><FrequencyChanges><FrequencyChange><Frequency dt:dt="r8">2699990000</Frequency><Timestamp dt:dt="r8">2.29462814518033E+15</Timestamp><Cur…	좌우반구com(split BVF)_3-043-1	75.027	1.0.0.167	1	-567643355	Professional	2.0.10.242	2.0.10.353	06-25-2021	2021-06-25 오전 4:44:13	13:44:13	2.0.10.248	65	1	z	타격	타	격	119	1	65	NULL	NULL	NULL	NULL	NULL	NULL	KSY	List1	0		0	0	201940	186		0	0	1	z	0	6	202126	0	z	417
좌우반구com(split BVF)_3	43	1	<?xml version="1.0"?>\n<Clock xmlns:dt="urn:schemas-microsoft-com:datatypes"><Description dt:dt="string">E-Prime Primary Realtime Clock</Description><StartTime><Timestamp dt:dt="int">0</Timestamp><DateUtc dt:dt="string">2021-06-25T04:44:13Z</DateUtc></StartTime><FrequencyChanges><FrequencyChange><Frequency dt:dt="r8">2699990000</Frequency><Timestamp dt:dt="r8">2.29462814518033E+15</Timestamp><Cur…	좌우반구com(split BVF)_3-043-1	75.027	1.0.0.167	1	-567643355	Professional	2.0.10.242	2.0.10.353	06-25-2021	2021-06-25 오전 4:44:13	13:44:13	2.0.10.248	52	1	z	탈퇴	탈	퇴	65	1	52	NULL	NULL	NULL	NULL	NULL	NULL	KSY	List1	0		0	-1	166046	186		0	0	1	z	1	6	166232	0	z	278
좌우반구com(split BVF)_3	43	1	<?xml version="1.0"?>\n<Clock xmlns:dt="urn:schemas-microsoft-com:datatypes"><Description dt:dt="string">E-Prime Primary Realtime Clock</Description><StartTime><Timestamp dt:dt="int">0</Timestamp><DateUtc dt:dt="string">2021-06-25T04:44:13Z</DateUtc></StartTime><FrequencyChanges><FrequencyChange><Frequency dt:dt="r8">2699990000</Frequency><Timestamp dt:dt="r8">2.29462814518033E+15</Timestamp><Cur…	좌우반구com(split BVF)_3-043-1	75.027	1.0.0.167	1	-567643355	Professional	2.0.10.242	2.0.10.353	06-25-2021	2021-06-25 오전 4:44:13	13:44:13	2.0.10.248	221	2	{/}	태스	태	스	NULL	NULL	NULL	23	1	89	NULL	NULL	NULL	KSY2	List2	NULL	NULL	NULL	NULL	NULL	NULL	NULL	NULL	NULL	1	{/}	1	6	652178	0	{/}	490
좌우반구com(split BVF)_3	43	1	<?xml version="1.0"?>\n<Clock xmlns:dt="urn:schemas-microsoft-com:datatypes"><Description dt:dt="string">E-Prime Primary Realtime Clock</Description><StartTime><Timestamp dt:dt="int">0</Timestamp><DateUtc dt:dt="string">2021-06-25T04:44:13Z</DateUtc></StartTime><FrequencyChanges><FrequencyChange><Frequency dt:dt="r8">2699990000</Frequency><Timestamp dt:dt="r8">2.29462814518033E+15</Timestamp><Cur…	좌우반구com(split BVF)_3-043-1	75.027	1.0.0.167	1	-567643355	Professional	2.0.10.242	2.0.10.353	06-25-2021	2021-06-25 오전 4:44:13	13:44:13	2.0.10.248	256	1	z	택시	택	시	NULL	NULL	NULL	75	1	124	NULL	NULL	NULL	KSY	List2	0		0	-1	747944	187		0	0	1	z	0	7	748131	0	z	375
좌우반구com(split BVF)_3	43	1	<?xml version="1.0"?>\n<Clock xmlns:dt="urn:schemas-microsoft-com:datatypes"><Description dt:dt="string">E-Prime Primary Realtime Clock</Description><StartTime><Timestamp dt:dt="int">0</Timestamp><DateUtc dt:dt="string">2021-06-25T04:44:13Z</DateUtc></StartTime><FrequencyChanges><FrequencyChange><Frequency dt:dt="r8">2699990000</Frequency><Timestamp dt:dt="r8">2.29462814518033E+15</Timestamp><Cur…	좌우반구com(split BVF)_3-043-1	75.027	1.0.0.167	1	-567643355	Professional	2.0.10.242	2.0.10.353	06-25-2021	2021-06-25 오전 4:44:13	13:44:13	2.0.10.248	208	2	{/}	택정	택	정	NULL	NULL	NULL	9	1	76	NULL	NULL	NULL	KSY2	List2	NULL	NULL	NULL	NULL	NULL	NULL	NULL	NULL	NULL	1	{/}	0	6	615778	0	{/}	482
좌우반구com(split BVF)_3	43	1	<?xml version="1.0"?>\n<Clock xmlns:dt="urn:schemas-microsoft-com:datatypes"><Description dt:dt="string">E-Prime Primary Realtime Clock</Description><StartTime><Timestamp dt:dt="int">0</Timestamp><DateUtc dt:dt="string">2021-06-25T04:44:13Z</DateUtc></StartTime><FrequencyChanges><FrequencyChange><Frequency dt:dt="r8">2699990000</Frequency><Timestamp dt:dt="r8">2.29462814518033E+15</Timestamp><Cur…	좌우반구com(split BVF)_3-043-1	75.027	1.0.0.167	1	-567643355	Professional	2.0.10.242	2.0.10.353	06-25-2021	2021-06-25 오전 4:44:13	13:44:13	2.0.10.248	365	2	{/}	통락	통	락	NULL	NULL	NULL	NULL	NULL	NULL	17	1	101	KSY	List3	0		0	-1	1056087	187		0	0	1	{/}	0	7	1056274	0	{/}	530
좌우반구com(split BVF)_3	43	1	<?xml version="1.0"?>\n<Clock xmlns:dt="urn:schemas-microsoft-com:datatypes"><Description dt:dt="string">E-Prime Primary Realtime Clock</Description><StartTime><Timestamp dt:dt="int">0</Timestamp><DateUtc dt:dt="string">2021-06-25T04:44:13Z</DateUtc></StartTime><FrequencyChanges><FrequencyChange><Frequency dt:dt="r8">2699990000</Frequency><Timestamp dt:dt="r8">2.29462814518033E+15</Timestamp><Cur…	좌우반구com(split BVF)_3-043-1	75.027	1.0.0.167	1	-567643355	Professional	2.0.10.242	2.0.10.353	06-25-2021	2021-06-25 오전 4:44:13	13:44:13	2.0.10.248	195	2	{/}	통록	통	록	NULL	NULL	NULL	14	1	63	NULL	NULL	NULL	KSY3	List2	NULL	NULL	NULL	NULL	NULL	NULL	NULL	NULL	NULL	1	{/}	0	7	579338	0	{/}	398
좌우반구com(split BVF)_3	43	1	<?xml version="1.0"?>\n<Clock xmlns:dt="urn:schemas-microsoft-com:datatypes"><Description dt:dt="string">E-Prime Primary Realtime Clock</Description><StartTime><Timestamp dt:dt="int">0</Timestamp><DateUtc dt:dt="string">2021-06-25T04:44:13Z</DateUtc></StartTime><FrequencyChanges><FrequencyChange><Frequency dt:dt="r8">2699990000</Frequency><Timestamp dt:dt="r8">2.29462814518033E+15</Timestamp><Cur…	좌우반구com(split BVF)_3-043-1	75.027	1.0.0.167	1	-567643355	Professional	2.0.10.242	2.0.10.353	06-25-2021	2021-06-25 오전 4:44:13	13:44:13	2.0.10.248	301	2	{/}	통류	통	류	NULL	NULL	NULL	NULL	NULL	NULL	11	1	37	KSY3	List3	NULL	NULL	NULL	NULL	NULL	NULL	NULL	NULL	NULL	1	{/}	0	7	882976	0	{/}	687
좌우반구com(split BVF)_3	43	1	<?xml version="1.0"?>\n<Clock xmlns:dt="urn:schemas-microsoft-com:datatypes"><Description dt:dt="string">E-Prime Primary Realtime Clock</Description><StartTime><Timestamp dt:dt="int">0</Timestamp><DateUtc dt:dt="string">2021-06-25T04:44:13Z</DateUtc></StartTime><FrequencyChanges><FrequencyChange><Frequency dt:dt="r8">2699990000</Frequency><Timestamp dt:dt="r8">2.29462814518033E+15</Timestamp><Cur…	좌우반구com(split BVF)_3-043-1	75.027	1.0.0.167	1	-567643355	Professional	2.0.10.242	2.0.10.353	06-25-2021	2021-06-25 오전 4:44:13	13:44:13	2.0.10.248	346	2	{/}	퇴착	퇴	착	NULL	NULL	NULL	NULL	NULL	NULL	115	1	82	KSY3	List3	NULL	NULL	NULL	NULL	NULL	NULL	NULL	NULL	NULL	1	{/}	0	6	1004932	0	{/}	737
좌우반구com(split BVF)_3	43	1	<?xml version="1.0"?>\n<Clock xmlns:dt="urn:schemas-microsoft-com:datatypes"><Description dt:dt="string">E-Prime Primary Realtime Clock</Description><StartTime><Timestamp dt:dt="int">0</Timestamp><DateUtc dt:dt="string">2021-06-25T04:44:13Z</DateUtc></StartTime><FrequencyChanges><FrequencyChange><Frequency dt:dt="r8">2699990000</Frequency><Timestamp dt:dt="r8">2.29462814518033E+15</Timestamp><Cur…	좌우반구com(split BVF)_3-043-1	75.027	1.0.0.167	1	-567643355	Professional	2.0.10.242	2.0.10.353	06-25-2021	2021-06-25 오전 4:44:13	13:44:13	2.0.10.248	84	1	z	판단	판	단	49	1	84	NULL	NULL	NULL	NULL	NULL	NULL	KSY	List1	0		0	0	253135	186		0	0	1	z	0	6	253321	0	z	379
좌우반구com(split BVF)_3	43	1	<?xml version="1.0"?>\n<Clock xmlns:dt="urn:schemas-microsoft-com:datatypes"><Description dt:dt="string">E-Prime Primary Realtime Clock</Description><StartTime><Timestamp dt:dt="int">0</Timestamp><DateUtc dt:dt="string">2021-06-25T04:44:13Z</DateUtc></StartTime><FrequencyChanges><FrequencyChange><Frequency dt:dt="r8">2699990000</Frequency><Timestamp dt:dt="r8">2.29462814518033E+15</Timestamp><Cur…	좌우반구com(split BVF)_3-043-1	75.027	1.0.0.167	1	-567643355	Professional	2.0.10.242	2.0.10.353	06-25-2021	2021-06-25 오전 4:44:13	13:44:13	2.0.10.248	168	1	z	판매	판	매	NULL	NULL	NULL	64	1	36	NULL	NULL	NULL	KSY	List2	0		0	-1	506764	186		0	0	1	z	1	6	506950	0	z	378
좌우반구com(split BVF)_3	43	1	<?xml version="1.0"?>\n<Clock xmlns:dt="urn:schemas-microsoft-com:datatypes"><Description dt:dt="string">E-Prime Primary Realtime Clock</Description><StartTime><Timestamp dt:dt="int">0</Timestamp><DateUtc dt:dt="string">2021-06-25T04:44:13Z</DateUtc></StartTime><FrequencyChanges><FrequencyChange><Frequency dt:dt="r8">2699990000</Frequency><Timestamp dt:dt="r8">2.29462814518033E+15</Timestamp><Cur…	좌우반구com(split BVF)_3-043-1	75.027	1.0.0.167	1	-567643355	Professional	2.0.10.242	2.0.10.353	06-25-2021	2021-06-25 오전 4:44:13	13:44:13	2.0.10.248	309	1	z	표현	표	현	NULL	NULL	NULL	NULL	NULL	NULL	105	1	45	KSY	List3	0		0	0	905115	186		0	0	1	z	0	6	905301	0	z	386
좌우반구com(split BVF)_3	43	1	<?xml version="1.0"?>\n<Clock xmlns:dt="urn:schemas-microsoft-com:datatypes"><Description dt:dt="string">E-Prime Primary Realtime Clock</Description><StartTime><Timestamp dt:dt="int">0</Timestamp><DateUtc dt:dt="string">2021-06-25T04:44:13Z</DateUtc></StartTime><FrequencyChanges><FrequencyChange><Frequency dt:dt="r8">2699990000</Frequency><Timestamp dt:dt="r8">2.29462814518033E+15</Timestamp><Cur…	좌우반구com(split BVF)_3-043-1	75.027	1.0.0.167	1	-567643355	Professional	2.0.10.242	2.0.10.353	06-25-2021	2021-06-25 오전 4:44:13	13:44:13	2.0.10.248	322	2	{/}	품결	품	결	NULL	NULL	NULL	NULL	NULL	NULL	127	1	58	KSY3	List3	NULL	NULL	NULL	NULL	NULL	NULL	NULL	NULL	NULL	1	{/}	0	7	940289	0	{/}	669
좌우반구com(split BVF)_3	43	1	<?xml version="1.0"?>\n<Clock xmlns:dt="urn:schemas-microsoft-com:datatypes"><Description dt:dt="string">E-Prime Primary Realtime Clock</Description><StartTime><Timestamp dt:dt="int">0</Timestamp><DateUtc dt:dt="string">2021-06-25T04:44:13Z</DateUtc></StartTime><FrequencyChanges><FrequencyChange><Frequency dt:dt="r8">2699990000</Frequency><Timestamp dt:dt="r8">2.29462814518033E+15</Timestamp><Cur…	좌우반구com(split BVF)_3-043-1	75.027	1.0.0.167	1	-567643355	Professional	2.0.10.242	2.0.10.353	06-25-2021	2021-06-25 오전 4:44:13	13:44:13	2.0.10.248	218	2	{/}	필관	필	관	NULL	NULL	NULL	5	1	86	NULL	NULL	NULL	KSY3	List2	NULL	NULL	NULL	NULL	NULL	NULL	NULL	NULL	NULL	1	{/}	1	6	644101	0	{/}	519
좌우반구com(split BVF)_3	43	1	<?xml version="1.0"?>\n<Clock xmlns:dt="urn:schemas-microsoft-com:datatypes"><Description dt:dt="string">E-Prime Primary Realtime Clock</Description><StartTime><Timestamp dt:dt="int">0</Timestamp><DateUtc dt:dt="string">2021-06-25T04:44:13Z</DateUtc></StartTime><FrequencyChanges><FrequencyChange><Frequency dt:dt="r8">2699990000</Frequency><Timestamp dt:dt="r8">2.29462814518033E+15</Timestamp><Cur…	좌우반구com(split BVF)_3-043-1	75.027	1.0.0.167	1	-567643355	Professional	2.0.10.242	2.0.10.353	06-25-2021	2021-06-25 오전 4:44:13	13:44:13	2.0.10.248	35	1	z	필수	필	수	99	1	35	NULL	NULL	NULL	NULL	NULL	NULL	KSY	List1	0		0	0	121369	186		0	0	1	z	0	6	121555	0	z	299
좌우반구com(split BVF)_3	43	1	<?xml version="1.0"?>\n<Clock xmlns:dt="urn:schemas-microsoft-com:datatypes"><Description dt:dt="string">E-Prime Primary Realtime Clock</Description><StartTime><Timestamp dt:dt="int">0</Timestamp><DateUtc dt:dt="string">2021-06-25T04:44:13Z</DateUtc></StartTime><FrequencyChanges><FrequencyChange><Frequency dt:dt="r8">2699990000</Frequency><Timestamp dt:dt="r8">2.29462814518033E+15</Timestamp><Cur…	좌우반구com(split BVF)_3-043-1	75.027	1.0.0.167	1	-567643355	Professional	2.0.10.242	2.0.10.353	06-25-2021	2021-06-25 오전 4:44:13	13:44:13	2.0.10.248	357	1	z	핑계	핑	계	NULL	NULL	NULL	NULL	NULL	NULL	132	1	93	KSY	List3	0		0	-1	1034695	186		0	0	1	z	1	6	1034881	0	z	467
좌우반구com(split BVF)_3	43	1	<?xml version="1.0"?>\n<Clock xmlns:dt="urn:schemas-microsoft-com:datatypes"><Description dt:dt="string">E-Prime Primary Realtime Clock</Description><StartTime><Timestamp dt:dt="int">0</Timestamp><DateUtc dt:dt="string">2021-06-25T04:44:13Z</DateUtc></StartTime><FrequencyChanges><FrequencyChange><Frequency dt:dt="r8">2699990000</Frequency><Timestamp dt:dt="r8">2.29462814518033E+15</Timestamp><Cur…	좌우반구com(split BVF)_3-043-1	75.027	1.0.0.167	1	-567643355	Professional	2.0.10.242	2.0.10.353	06-25-2021	2021-06-25 오전 4:44:13	13:44:13	2.0.10.248	269	2	{/}	핑품	핑	품	NULL	NULL	NULL	NULL	NULL	NULL	13	1	5	KSY2	List3	NULL	NULL	NULL	NULL	NULL	NULL	NULL	NULL	NULL	1	{/}	0	7	795994	0	{/}	471
좌우반구com(split BVF)_3	43	1	<?xml version="1.0"?>\n<Clock xmlns:dt="urn:schemas-microsoft-com:datatypes"><Description dt:dt="string">E-Prime Primary Realtime Clock</Description><StartTime><Timestamp dt:dt="int">0</Timestamp><DateUtc dt:dt="string">2021-06-25T04:44:13Z</DateUtc></StartTime><FrequencyChanges><FrequencyChange><Frequency dt:dt="r8">2699990000</Frequency><Timestamp dt:dt="r8">2.29462814518033E+15</Timestamp><Cur…	좌우반구com(split BVF)_3-043-1	75.027	1.0.0.167	1	-567643355	Professional	2.0.10.242	2.0.10.353	06-25-2021	2021-06-25 오전 4:44:13	13:44:13	2.0.10.248	121	1	z	하나	하	나	132	1	121	NULL	NULL	NULL	NULL	NULL	NULL	KSY	List1	0		0	-1	355458	187		0	0	1	z	0	7	355645	0	z	277
좌우반구com(split BVF)_3	43	1	<?xml version="1.0"?>\n<Clock xmlns:dt="urn:schemas-microsoft-com:datatypes"><Description dt:dt="string">E-Prime Primary Realtime Clock</Description><StartTime><Timestamp dt:dt="int">0</Timestamp><DateUtc dt:dt="string">2021-06-25T04:44:13Z</DateUtc></StartTime><FrequencyChanges><FrequencyChange><Frequency dt:dt="r8">2699990000</Frequency><Timestamp dt:dt="r8">2.29462814518033E+15</Timestamp><Cur…	좌우반구com(split BVF)_3-043-1	75.027	1.0.0.167	1	-567643355	Professional	2.0.10.242	2.0.10.353	06-25-2021	2021-06-25 오전 4:44:13	13:44:13	2.0.10.248	337	1	z	한계	한	계	NULL	NULL	NULL	NULL	NULL	NULL	47	1	73	KSY	List3	0		0	-1	980874	187		0	0	0	z	0	7	981061	0	{/}	368
좌우반구com(split BVF)_3	43	1	<?xml version="1.0"?>\n<Clock xmlns:dt="urn:schemas-microsoft-com:datatypes"><Description dt:dt="string">E-Prime Primary Realtime Clock</Description><StartTime><Timestamp dt:dt="int">0</Timestamp><DateUtc dt:dt="string">2021-06-25T04:44:13Z</DateUtc></StartTime><FrequencyChanges><FrequencyChange><Frequency dt:dt="r8">2699990000</Frequency><Timestamp dt:dt="r8">2.29462814518033E+15</Timestamp><Cur…	좌우반구com(split BVF)_3-043-1	75.027	1.0.0.167	1	-567643355	Professional	2.0.10.242	2.0.10.353	06-25-2021	2021-06-25 오전 4:44:13	13:44:13	2.0.10.248	30	1	z	핵심	핵	심	29	1	30	NULL	NULL	NULL	NULL	NULL	NULL	KSY	List1	0		0	-1	107973	187		0	0	1	z	0	7	108160	0	z	351
좌우반구com(split BVF)_3	43	1	<?xml version="1.0"?>\n<Clock xmlns:dt="urn:schemas-microsoft-com:datatypes"><Description dt:dt="string">E-Prime Primary Realtime Clock</Description><StartTime><Timestamp dt:dt="int">0</Timestamp><DateUtc dt:dt="string">2021-06-25T04:44:13Z</DateUtc></StartTime><FrequencyChanges><FrequencyChange><Frequency dt:dt="r8">2699990000</Frequency><Timestamp dt:dt="r8">2.29462814518033E+15</Timestamp><Cur…	좌우반구com(split BVF)_3-043-1	75.027	1.0.0.167	1	-567643355	Professional	2.0.10.242	2.0.10.353	06-25-2021	2021-06-25 오전 4:44:13	13:44:13	2.0.10.248	193	2	{/}	핵외	핵	외	NULL	NULL	NULL	109	1	61	NULL	NULL	NULL	KSY2	List2	NULL	NULL	NULL	NULL	NULL	NULL	NULL	NULL	NULL	1	{/}	0	7	573900	0	{/}	627
좌우반구com(split BVF)_3	43	1	<?xml version="1.0"?>\n<Clock xmlns:dt="urn:schemas-microsoft-com:datatypes"><Description dt:dt="string">E-Prime Primary Realtime Clock</Description><StartTime><Timestamp dt:dt="int">0</Timestamp><DateUtc dt:dt="string">2021-06-25T04:44:13Z</DateUtc></StartTime><FrequencyChanges><FrequencyChange><Frequency dt:dt="r8">2699990000</Frequency><Timestamp dt:dt="r8">2.29462814518033E+15</Timestamp><Cur…	좌우반구com(split BVF)_3-043-1	75.027	1.0.0.167	1	-567643355	Professional	2.0.10.242	2.0.10.353	06-25-2021	2021-06-25 오전 4:44:13	13:44:13	2.0.10.248	21	2	{/}	핵정	핵	정	82	1	21	NULL	NULL	NULL	NULL	NULL	NULL	KSY2	List1	NULL	NULL	NULL	NULL	NULL	NULL	NULL	NULL	NULL	1	{/}	0	7	81996	0	{/}	808
좌우반구com(split BVF)_3	43	1	<?xml version="1.0"?>\n<Clock xmlns:dt="urn:schemas-microsoft-com:datatypes"><Description dt:dt="string">E-Prime Primary Realtime Clock</Description><StartTime><Timestamp dt:dt="int">0</Timestamp><DateUtc dt:dt="string">2021-06-25T04:44:13Z</DateUtc></StartTime><FrequencyChanges><FrequencyChange><Frequency dt:dt="r8">2699990000</Frequency><Timestamp dt:dt="r8">2.29462814518033E+15</Timestamp><Cur…	좌우반구com(split BVF)_3-043-1	75.027	1.0.0.167	1	-567643355	Professional	2.0.10.242	2.0.10.353	06-25-2021	2021-06-25 오전 4:44:13	13:44:13	2.0.10.248	375	1	z	행보	행	보	NULL	NULL	NULL	NULL	NULL	NULL	84	1	111	KSY	List3	0		1	-1	1082584	187		0	0	1	z	0	7	1082771	0	z	576
좌우반구com(split BVF)_3	43	1	<?xml version="1.0"?>\n<Clock xmlns:dt="urn:schemas-microsoft-com:datatypes"><Description dt:dt="string">E-Prime Primary Realtime Clock</Description><StartTime><Timestamp dt:dt="int">0</Timestamp><DateUtc dt:dt="string">2021-06-25T04:44:13Z</DateUtc></StartTime><FrequencyChanges><FrequencyChange><Frequency dt:dt="r8">2699990000</Frequency><Timestamp dt:dt="r8">2.29462814518033E+15</Timestamp><Cur…	좌우반구com(split BVF)_3-043-1	75.027	1.0.0.167	1	-567643355	Professional	2.0.10.242	2.0.10.353	06-25-2021	2021-06-25 오전 4:44:13	13:44:13	2.0.10.248	344	1	z	행운	행	운	NULL	NULL	NULL	NULL	NULL	NULL	41	1	80	KSY	List3	0		1	-1	999427	187		0	0	1	z	0	7	999614	0	z	399
좌우반구com(split BVF)_3	43	1	<?xml version="1.0"?>\n<Clock xmlns:dt="urn:schemas-microsoft-com:datatypes"><Description dt:dt="string">E-Prime Primary Realtime Clock</Description><StartTime><Timestamp dt:dt="int">0</Timestamp><DateUtc dt:dt="string">2021-06-25T04:44:13Z</DateUtc></StartTime><FrequencyChanges><FrequencyChange><Frequency dt:dt="r8">2699990000</Frequency><Timestamp dt:dt="r8">2.29462814518033E+15</Timestamp><Cur…	좌우반구com(split BVF)_3-043-1	75.027	1.0.0.167	1	-567643355	Professional	2.0.10.242	2.0.10.353	06-25-2021	2021-06-25 오전 4:44:13	13:44:13	2.0.10.248	134	2	{/}	행회	행	회	NULL	NULL	NULL	101	1	2	NULL	NULL	NULL	KSY2	List2	NULL	NULL	NULL	NULL	NULL	NULL	NULL	NULL	NULL	1	{/}	1	6	415063	0	{/}	530
좌우반구com(split BVF)_3	43	1	<?xml version="1.0"?>\n<Clock xmlns:dt="urn:schemas-microsoft-com:datatypes"><Description dt:dt="string">E-Prime Primary Realtime Clock</Description><StartTime><Timestamp dt:dt="int">0</Timestamp><DateUtc dt:dt="string">2021-06-25T04:44:13Z</DateUtc></StartTime><FrequencyChanges><FrequencyChange><Frequency dt:dt="r8">2699990000</Frequency><Timestamp dt:dt="r8">2.29462814518033E+15</Timestamp><Cur…	좌우반구com(split BVF)_3-043-1	75.027	1.0.0.167	1	-567643355	Professional	2.0.10.242	2.0.10.353	06-25-2021	2021-06-25 오전 4:44:13	13:44:13	2.0.10.248	172	1	z	향수	향	수	NULL	NULL	NULL	16	1	40	NULL	NULL	NULL	KSY	List2	0		0	0	517387	186		0	0	1	z	0	6	517573	0	z	281
좌우반구com(split BVF)_3	43	1	<?xml version="1.0"?>\n<Clock xmlns:dt="urn:schemas-microsoft-com:datatypes"><Description dt:dt="string">E-Prime Primary Realtime Clock</Description><StartTime><Timestamp dt:dt="int">0</Timestamp><DateUtc dt:dt="string">2021-06-25T04:44:13Z</DateUtc></StartTime><FrequencyChanges><FrequencyChange><Frequency dt:dt="r8">2699990000</Frequency><Timestamp dt:dt="r8">2.29462814518033E+15</Timestamp><Cur…	좌우반구com(split BVF)_3-043-1	75.027	1.0.0.167	1	-567643355	Professional	2.0.10.242	2.0.10.353	06-25-2021	2021-06-25 오전 4:44:13	13:44:13	2.0.10.248	50	2	{/}	향엄	향	엄	14	1	50	NULL	NULL	NULL	NULL	NULL	NULL	KSY2	List1	NULL	NULL	NULL	NULL	NULL	NULL	NULL	NULL	NULL	1	{/}	0	7	160901	0	{/}	537
좌우반구com(split BVF)_3	43	1	<?xml version="1.0"?>\n<Clock xmlns:dt="urn:schemas-microsoft-com:datatypes"><Description dt:dt="string">E-Prime Primary Realtime Clock</Description><StartTime><Timestamp dt:dt="int">0</Timestamp><DateUtc dt:dt="string">2021-06-25T04:44:13Z</DateUtc></StartTime><FrequencyChanges><FrequencyChange><Frequency dt:dt="r8">2699990000</Frequency><Timestamp dt:dt="r8">2.29462814518033E+15</Timestamp><Cur…	좌우반구com(split BVF)_3-043-1	75.027	1.0.0.167	1	-567643355	Professional	2.0.10.242	2.0.10.353	06-25-2021	2021-06-25 오전 4:44:13	13:44:13	2.0.10.248	265	2	{/}	허낌	허	낌	NULL	NULL	NULL	NULL	NULL	NULL	113	1	1	KSY	List3	0		0	0	784918	186		0	0	1	{/}	0	6	785104	0	{/}	401
좌우반구com(split BVF)_3	43	1	<?xml version="1.0"?>\n<Clock xmlns:dt="urn:schemas-microsoft-com:datatypes"><Description dt:dt="string">E-Prime Primary Realtime Clock</Description><StartTime><Timestamp dt:dt="int">0</Timestamp><DateUtc dt:dt="string">2021-06-25T04:44:13Z</DateUtc></StartTime><FrequencyChanges><FrequencyChange><Frequency dt:dt="r8">2699990000</Frequency><Timestamp dt:dt="r8">2.29462814518033E+15</Timestamp><Cur…	좌우반구com(split BVF)_3-043-1	75.027	1.0.0.167	1	-567643355	Professional	2.0.10.242	2.0.10.353	06-25-2021	2021-06-25 오전 4:44:13	13:44:13	2.0.10.248	203	1	z	허락	허	락	NULL	NULL	NULL	59	1	71	NULL	NULL	NULL	KSY	List2	0		0	-1	601263	187		0	0	1	z	0	7	601450	0	z	269
좌우반구com(split BVF)_3	43	1	<?xml version="1.0"?>\n<Clock xmlns:dt="urn:schemas-microsoft-com:datatypes"><Description dt:dt="string">E-Prime Primary Realtime Clock</Description><StartTime><Timestamp dt:dt="int">0</Timestamp><DateUtc dt:dt="string">2021-06-25T04:44:13Z</DateUtc></StartTime><FrequencyChanges><FrequencyChange><Frequency dt:dt="r8">2699990000</Frequency><Timestamp dt:dt="r8">2.29462814518033E+15</Timestamp><Cur…	좌우반구com(split BVF)_3-043-1	75.027	1.0.0.167	1	-567643355	Professional	2.0.10.242	2.0.10.353	06-25-2021	2021-06-25 오전 4:44:13	13:44:13	2.0.10.248	351	2	{/}	허빈	허	빈	NULL	NULL	NULL	NULL	NULL	NULL	83	1	87	KSY2	List3	NULL	NULL	NULL	NULL	NULL	NULL	NULL	NULL	NULL	1	{/}	0	7	1018701	0	{/}	439
좌우반구com(split BVF)_3	43	1	<?xml version="1.0"?>\n<Clock xmlns:dt="urn:schemas-microsoft-com:datatypes"><Description dt:dt="string">E-Prime Primary Realtime Clock</Description><StartTime><Timestamp dt:dt="int">0</Timestamp><DateUtc dt:dt="string">2021-06-25T04:44:13Z</DateUtc></StartTime><FrequencyChanges><FrequencyChange><Frequency dt:dt="r8">2699990000</Frequency><Timestamp dt:dt="r8">2.29462814518033E+15</Timestamp><Cur…	좌우반구com(split BVF)_3-043-1	75.027	1.0.0.167	1	-567643355	Professional	2.0.10.242	2.0.10.353	06-25-2021	2021-06-25 오전 4:44:13	13:44:13	2.0.10.248	88	2	{/}	헤오	헤	오	130	1	88	NULL	NULL	NULL	NULL	NULL	NULL	KSY	List1	0		0	-1	264424	187		0	0	1	{/}	0	7	264611	0	{/}	433
좌우반구com(split BVF)_3	43	1	<?xml version="1.0"?>\n<Clock xmlns:dt="urn:schemas-microsoft-com:datatypes"><Description dt:dt="string">E-Prime Primary Realtime Clock</Description><StartTime><Timestamp dt:dt="int">0</Timestamp><DateUtc dt:dt="string">2021-06-25T04:44:13Z</DateUtc></StartTime><FrequencyChanges><FrequencyChange><Frequency dt:dt="r8">2699990000</Frequency><Timestamp dt:dt="r8">2.29462814518033E+15</Timestamp><Cur…	좌우반구com(split BVF)_3-043-1	75.027	1.0.0.167	1	-567643355	Professional	2.0.10.242	2.0.10.353	06-25-2021	2021-06-25 오전 4:44:13	13:44:13	2.0.10.248	260	1	z	현상	현	상	NULL	NULL	NULL	113	1	128	NULL	NULL	NULL	KSY	List2	0		0	-1	758287	187		0	0	1	z	0	7	758474	0	z	568
좌우반구com(split BVF)_3	43	1	<?xml version="1.0"?>\n<Clock xmlns:dt="urn:schemas-microsoft-com:datatypes"><Description dt:dt="string">E-Prime Primary Realtime Clock</Description><StartTime><Timestamp dt:dt="int">0</Timestamp><DateUtc dt:dt="string">2021-06-25T04:44:13Z</DateUtc></StartTime><FrequencyChanges><FrequencyChange><Frequency dt:dt="r8">2699990000</Frequency><Timestamp dt:dt="r8">2.29462814518033E+15</Timestamp><Cur…	좌우반구com(split BVF)_3-043-1	75.027	1.0.0.167	1	-567643355	Professional	2.0.10.242	2.0.10.353	06-25-2021	2021-06-25 오전 4:44:13	13:44:13	2.0.10.248	263	1	z	협력	협	력	NULL	NULL	NULL	68	1	131	NULL	NULL	NULL	KSY	List2	0		0	-1	766244	187		0	0	1	z	0	7	766431	0	z	362
좌우반구com(split BVF)_3	43	1	<?xml version="1.0"?>\n<Clock xmlns:dt="urn:schemas-microsoft-com:datatypes"><Description dt:dt="string">E-Prime Primary Realtime Clock</Description><StartTime><Timestamp dt:dt="int">0</Timestamp><DateUtc dt:dt="string">2021-06-25T04:44:13Z</DateUtc></StartTime><FrequencyChanges><FrequencyChange><Frequency dt:dt="r8">2699990000</Frequency><Timestamp dt:dt="r8">2.29462814518033E+15</Timestamp><Cur…	좌우반구com(split BVF)_3-043-1	75.027	1.0.0.167	1	-567643355	Professional	2.0.10.242	2.0.10.353	06-25-2021	2021-06-25 오전 4:44:13	13:44:13	2.0.10.248	16	2	{/}	협체	협	체	60	1	16	NULL	NULL	NULL	NULL	NULL	NULL	KSY3	List1	NULL	NULL	NULL	NULL	NULL	NULL	NULL	NULL	NULL	0	{/}	0	7	67948	0	z	811
좌우반구com(split BVF)_3	43	1	<?xml version="1.0"?>\n<Clock xmlns:dt="urn:schemas-microsoft-com:datatypes"><Description dt:dt="string">E-Prime Primary Realtime Clock</Description><StartTime><Timestamp dt:dt="int">0</Timestamp><DateUtc dt:dt="string">2021-06-25T04:44:13Z</DateUtc></StartTime><FrequencyChanges><FrequencyChange><Frequency dt:dt="r8">2699990000</Frequency><Timestamp dt:dt="r8">2.29462814518033E+15</Timestamp><Cur…	좌우반구com(split BVF)_3-043-1	75.027	1.0.0.167	1	-567643355	Professional	2.0.10.242	2.0.10.353	06-25-2021	2021-06-25 오전 4:44:13	13:44:13	2.0.10.248	126	1	z	형님	형	님	69	1	126	NULL	NULL	NULL	NULL	NULL	NULL	KSY	List1	0		0	-1	368360	187		0	0	0	z	0	7	368547	0	{/}	497
좌우반구com(split BVF)_3	43	1	<?xml version="1.0"?>\n<Clock xmlns:dt="urn:schemas-microsoft-com:datatypes"><Description dt:dt="string">E-Prime Primary Realtime Clock</Description><StartTime><Timestamp dt:dt="int">0</Timestamp><DateUtc dt:dt="string">2021-06-25T04:44:13Z</DateUtc></StartTime><FrequencyChanges><FrequencyChange><Frequency dt:dt="r8">2699990000</Frequency><Timestamp dt:dt="r8">2.29462814518033E+15</Timestamp><Cur…	좌우반구com(split BVF)_3-043-1	75.027	1.0.0.167	1	-567643355	Professional	2.0.10.242	2.0.10.353	06-25-2021	2021-06-25 오전 4:44:13	13:44:13	2.0.10.248	124	2	{/}	형스	형	스	79	1	124	NULL	NULL	NULL	NULL	NULL	NULL	KSY3	List1	NULL	NULL	NULL	NULL	NULL	NULL	NULL	NULL	NULL	1	{/}	0	7	363242	0	{/}	437
좌우반구com(split BVF)_3	43	1	<?xml version="1.0"?>\n<Clock xmlns:dt="urn:schemas-microsoft-com:datatypes"><Description dt:dt="string">E-Prime Primary Realtime Clock</Description><StartTime><Timestamp dt:dt="int">0</Timestamp><DateUtc dt:dt="string">2021-06-25T04:44:13Z</DateUtc></StartTime><FrequencyChanges><FrequencyChange><Frequency dt:dt="r8">2699990000</Frequency><Timestamp dt:dt="r8">2.29462814518033E+15</Timestamp><Cur…	좌우반구com(split BVF)_3-043-1	75.027	1.0.0.167	1	-567643355	Professional	2.0.10.242	2.0.10.353	06-25-2021	2021-06-25 오전 4:44:13	13:44:13	2.0.10.248	81	1	z	형태	형	태	126	1	81	NULL	NULL	NULL	NULL	NULL	NULL	KSY	List1	0		0	-1	245284	187		0	0	1	z	0	7	245471	0	z	413
좌우반구com(split BVF)_3	43	1	<?xml version="1.0"?>\n<Clock xmlns:dt="urn:schemas-microsoft-com:datatypes"><Description dt:dt="string">E-Prime Primary Realtime Clock</Description><StartTime><Timestamp dt:dt="int">0</Timestamp><DateUtc dt:dt="string">2021-06-25T04:44:13Z</DateUtc></StartTime><FrequencyChanges><FrequencyChange><Frequency dt:dt="r8">2699990000</Frequency><Timestamp dt:dt="r8">2.29462814518033E+15</Timestamp><Cur…	좌우반구com(split BVF)_3-043-1	75.027	1.0.0.167	1	-567643355	Professional	2.0.10.242	2.0.10.353	06-25-2021	2021-06-25 오전 4:44:13	13:44:13	2.0.10.248	230	1	z	화력	화	력	NULL	NULL	NULL	12	1	98	NULL	NULL	NULL	KSY	List2	0		0	0	677130	186		0	0	1	z	0	6	677316	0	z	639
좌우반구com(split BVF)_3	43	1	<?xml version="1.0"?>\n<Clock xmlns:dt="urn:schemas-microsoft-com:datatypes"><Description dt:dt="string">E-Prime Primary Realtime Clock</Description><StartTime><Timestamp dt:dt="int">0</Timestamp><DateUtc dt:dt="string">2021-06-25T04:44:13Z</DateUtc></StartTime><FrequencyChanges><FrequencyChange><Frequency dt:dt="r8">2699990000</Frequency><Timestamp dt:dt="r8">2.29462814518033E+15</Timestamp><Cur…	좌우반구com(split BVF)_3-043-1	75.027	1.0.0.167	1	-567643355	Professional	2.0.10.242	2.0.10.353	06-25-2021	2021-06-25 오전 4:44:13	13:44:13	2.0.10.248	48	1	z	확률	확	률	25	1	48	NULL	NULL	NULL	NULL	NULL	NULL	KSY	List1	0		0	-1	155703	187		0	0	1	z	0	7	155890	0	z	230
좌우반구com(split BVF)_3	43	1	<?xml version="1.0"?>\n<Clock xmlns:dt="urn:schemas-microsoft-com:datatypes"><Description dt:dt="string">E-Prime Primary Realtime Clock</Description><StartTime><Timestamp dt:dt="int">0</Timestamp><DateUtc dt:dt="string">2021-06-25T04:44:13Z</DateUtc></StartTime><FrequencyChanges><FrequencyChange><Frequency dt:dt="r8">2699990000</Frequency><Timestamp dt:dt="r8">2.29462814518033E+15</Timestamp><Cur…	좌우반구com(split BVF)_3-043-1	75.027	1.0.0.167	1	-567643355	Professional	2.0.10.242	2.0.10.353	06-25-2021	2021-06-25 오전 4:44:13	13:44:13	2.0.10.248	229	2	{/}	확압	확	압	NULL	NULL	NULL	73	1	97	NULL	NULL	NULL	KSY	List2	0		0	-1	674424	186		0	0	1	{/}	1	6	674610	0	{/}	505
좌우반구com(split BVF)_3	43	1	<?xml version="1.0"?>\n<Clock xmlns:dt="urn:schemas-microsoft-com:datatypes"><Description dt:dt="string">E-Prime Primary Realtime Clock</Description><StartTime><Timestamp dt:dt="int">0</Timestamp><DateUtc dt:dt="string">2021-06-25T04:44:13Z</DateUtc></StartTime><FrequencyChanges><FrequencyChange><Frequency dt:dt="r8">2699990000</Frequency><Timestamp dt:dt="r8">2.29462814518033E+15</Timestamp><Cur…	좌우반구com(split BVF)_3-043-1	75.027	1.0.0.167	1	-567643355	Professional	2.0.10.242	2.0.10.353	06-25-2021	2021-06-25 오전 4:44:13	13:44:13	2.0.10.248	343	2	{/}	확축	확	축	NULL	NULL	NULL	NULL	NULL	NULL	12	1	79	KSY	List3	0		0	0	996802	186		0	0	1	{/}	0	6	996988	0	{/}	421
좌우반구com(split BVF)_3	43	1	<?xml version="1.0"?>\n<Clock xmlns:dt="urn:schemas-microsoft-com:datatypes"><Description dt:dt="string">E-Prime Primary Realtime Clock</Description><StartTime><Timestamp dt:dt="int">0</Timestamp><DateUtc dt:dt="string">2021-06-25T04:44:13Z</DateUtc></StartTime><FrequencyChanges><FrequencyChange><Frequency dt:dt="r8">2699990000</Frequency><Timestamp dt:dt="r8">2.29462814518033E+15</Timestamp><Cur…	좌우반구com(split BVF)_3-043-1	75.027	1.0.0.167	1	-567643355	Professional	2.0.10.242	2.0.10.353	06-25-2021	2021-06-25 오전 4:44:13	13:44:13	2.0.10.248	258	1	z	환경	환	경	NULL	NULL	NULL	100	1	126	NULL	NULL	NULL	KSY	List2	0		1	-1	753102	187		0	0	1	z	0	7	753289	0	z	289
좌우반구com(split BVF)_3	43	1	<?xml version="1.0"?>\n<Clock xmlns:dt="urn:schemas-microsoft-com:datatypes"><Description dt:dt="string">E-Prime Primary Realtime Clock</Description><StartTime><Timestamp dt:dt="int">0</Timestamp><DateUtc dt:dt="string">2021-06-25T04:44:13Z</DateUtc></StartTime><FrequencyChanges><FrequencyChange><Frequency dt:dt="r8">2699990000</Frequency><Timestamp dt:dt="r8">2.29462814518033E+15</Timestamp><Cur…	좌우반구com(split BVF)_3-043-1	75.027	1.0.0.167	1	-567643355	Professional	2.0.10.242	2.0.10.353	06-25-2021	2021-06-25 오전 4:44:13	13:44:13	2.0.10.248	239	2	{/}	횟광	횟	광	NULL	NULL	NULL	124	1	107	NULL	NULL	NULL	KSY	List2	0		0	0	701641	186		0	0	1	{/}	0	6	701827	0	{/}	408
좌우반구com(split BVF)_3	43	1	<?xml version="1.0"?>\n<Clock xmlns:dt="urn:schemas-microsoft-com:datatypes"><Description dt:dt="string">E-Prime Primary Realtime Clock</Description><StartTime><Timestamp dt:dt="int">0</Timestamp><DateUtc dt:dt="string">2021-06-25T04:44:13Z</DateUtc></StartTime><FrequencyChanges><FrequencyChange><Frequency dt:dt="r8">2699990000</Frequency><Timestamp dt:dt="r8">2.29462814518033E+15</Timestamp><Cur…	좌우반구com(split BVF)_3-043-1	75.027	1.0.0.167	1	-567643355	Professional	2.0.10.242	2.0.10.353	06-25-2021	2021-06-25 오전 4:44:13	13:44:13	2.0.10.248	14	2	{/}	횟색	횟	색	106	1	14	NULL	NULL	NULL	NULL	NULL	NULL	KSY	List1	0		0	0	62230	186		0	0	1	{/}	1	6	62416	0	{/}	826
좌우반구com(split BVF)_3	43	1	<?xml version="1.0"?>\n<Clock xmlns:dt="urn:schemas-microsoft-com:datatypes"><Description dt:dt="string">E-Prime Primary Realtime Clock</Description><StartTime><Timestamp dt:dt="int">0</Timestamp><DateUtc dt:dt="string">2021-06-25T04:44:13Z</DateUtc></StartTime><FrequencyChanges><FrequencyChange><Frequency dt:dt="r8">2699990000</Frequency><Timestamp dt:dt="r8">2.29462814518033E+15</Timestamp><Cur…	좌우반구com(split BVF)_3-043-1	75.027	1.0.0.167	1	-567643355	Professional	2.0.10.242	2.0.10.353	06-25-2021	2021-06-25 오전 4:44:13	13:44:13	2.0.10.248	142	1	z	횟수	횟	수	NULL	NULL	NULL	57	1	10	NULL	NULL	NULL	KSY	List2	0		0	-1	437069	186		0	0	1	z	1	6	437255	0	z	449
좌우반구com(split BVF)_3	43	1	<?xml version="1.0"?>\n<Clock xmlns:dt="urn:schemas-microsoft-com:datatypes"><Description dt:dt="string">E-Prime Primary Realtime Clock</Description><StartTime><Timestamp dt:dt="int">0</Timestamp><DateUtc dt:dt="string">2021-06-25T04:44:13Z</DateUtc></StartTime><FrequencyChanges><FrequencyChange><Frequency dt:dt="r8">2699990000</Frequency><Timestamp dt:dt="r8">2.29462814518033E+15</Timestamp><Cur…	좌우반구com(split BVF)_3-043-1	75.027	1.0.0.167	1	-567643355	Professional	2.0.10.242	2.0.10.353	06-25-2021	2021-06-25 오전 4:44:13	13:44:13	2.0.10.248	97	1	z	효과	효	과	20	1	97	NULL	NULL	NULL	NULL	NULL	NULL	KSY	List1	0		0	-1	289162	186		0	0	1	z	1	6	289348	0	z	399
좌우반구com(split BVF)_3	43	1	<?xml version="1.0"?>\n<Clock xmlns:dt="urn:schemas-microsoft-com:datatypes"><Description dt:dt="string">E-Prime Primary Realtime Clock</Description><StartTime><Timestamp dt:dt="int">0</Timestamp><DateUtc dt:dt="string">2021-06-25T04:44:13Z</DateUtc></StartTime><FrequencyChanges><FrequencyChange><Frequency dt:dt="r8">2699990000</Frequency><Timestamp dt:dt="r8">2.29462814518033E+15</Timestamp><Cur…	좌우반구com(split BVF)_3-043-1	75.027	1.0.0.167	1	-567643355	Professional	2.0.10.242	2.0.10.353	06-25-2021	2021-06-25 오전 4:44:13	13:44:13	2.0.10.248	187	2	{/}	효미	효	미	NULL	NULL	NULL	41	1	55	NULL	NULL	NULL	KSY3	List2	NULL	NULL	NULL	NULL	NULL	NULL	NULL	NULL	NULL	1	{/}	0	6	557932	0	{/}	554
좌우반구com(split BVF)_3	43	1	<?xml version="1.0"?>\n<Clock xmlns:dt="urn:schemas-microsoft-com:datatypes"><Description dt:dt="string">E-Prime Primary Realtime Clock</Description><StartTime><Timestamp dt:dt="int">0</Timestamp><DateUtc dt:dt="string">2021-06-25T04:44:13Z</DateUtc></StartTime><FrequencyChanges><FrequencyChange><Frequency dt:dt="r8">2699990000</Frequency><Timestamp dt:dt="r8">2.29462814518033E+15</Timestamp><Cur…	좌우반구com(split BVF)_3-043-1	75.027	1.0.0.167	1	-567643355	Professional	2.0.10.242	2.0.10.353	06-25-2021	2021-06-25 오전 4:44:13	13:44:13	2.0.10.248	326	2	{/}	효탈	효	탈	NULL	NULL	NULL	NULL	NULL	NULL	125	1	62	KSY3	List3	NULL	NULL	NULL	NULL	NULL	NULL	NULL	NULL	NULL	1	{/}	0	6	950938	0	{/}	428
좌우반구com(split BVF)_3	43	1	<?xml version="1.0"?>\n<Clock xmlns:dt="urn:schemas-microsoft-com:datatypes"><Description dt:dt="string">E-Prime Primary Realtime Clock</Description><StartTime><Timestamp dt:dt="int">0</Timestamp><DateUtc dt:dt="string">2021-06-25T04:44:13Z</DateUtc></StartTime><FrequencyChanges><FrequencyChange><Frequency dt:dt="r8">2699990000</Frequency><Timestamp dt:dt="r8">2.29462814518033E+15</Timestamp><Cur…	좌우반구com(split BVF)_3-043-1	75.027	1.0.0.167	1	-567643355	Professional	2.0.10.242	2.0.10.353	06-25-2021	2021-06-25 오전 4:44:13	13:44:13	2.0.10.248	361	2	{/}	효헤	효	헤	NULL	NULL	NULL	NULL	NULL	NULL	2	1	97	KSY2	List3	NULL	NULL	NULL	NULL	NULL	NULL	NULL	NULL	NULL	1	{/}	0	7	1045758	0	{/}	414
좌우반구com(split BVF)_3	43	1	<?xml version="1.0"?>\n<Clock xmlns:dt="urn:schemas-microsoft-com:datatypes"><Description dt:dt="string">E-Prime Primary Realtime Clock</Description><StartTime><Timestamp dt:dt="int">0</Timestamp><DateUtc dt:dt="string">2021-06-25T04:44:13Z</DateUtc></StartTime><FrequencyChanges><FrequencyChange><Frequency dt:dt="r8">2699990000</Frequency><Timestamp dt:dt="r8">2.29462814518033E+15</Timestamp><Cur…	좌우반구com(split BVF)_3-043-1	75.027	1.0.0.167	1	-567643355	Professional	2.0.10.242	2.0.10.353	06-25-2021	2021-06-25 오전 4:44:13	13:44:13	2.0.10.248	364	2	{/}	후검	후	검	NULL	NULL	NULL	NULL	NULL	NULL	28	1	100	KSY2	List3	NULL	NULL	NULL	NULL	NULL	NULL	NULL	NULL	NULL	1	{/}	1	6	1053661	0	{/}	415
좌우반구com(split BVF)_3	43	1	<?xml version="1.0"?>\n<Clock xmlns:dt="urn:schemas-microsoft-com:datatypes"><Description dt:dt="string">E-Prime Primary Realtime Clock</Description><StartTime><Timestamp dt:dt="int">0</Timestamp><DateUtc dt:dt="string">2021-06-25T04:44:13Z</DateUtc></StartTime><FrequencyChanges><FrequencyChange><Frequency dt:dt="r8">2699990000</Frequency><Timestamp dt:dt="r8">2.29462814518033E+15</Timestamp><Cur…	좌우반구com(split BVF)_3-043-1	75.027	1.0.0.167	1	-567643355	Professional	2.0.10.242	2.0.10.353	06-25-2021	2021-06-25 오전 4:44:13	13:44:13	2.0.10.248	18	1	z	후대	후	대	111	1	18	NULL	NULL	NULL	NULL	NULL	NULL	KSY	List1	0		0	-1	73852	187		0	0	1	z	0	7	74039	0	z	616
좌우반구com(split BVF)_3	43	1	<?xml version="1.0"?>\n<Clock xmlns:dt="urn:schemas-microsoft-com:datatypes"><Description dt:dt="string">E-Prime Primary Realtime Clock</Description><StartTime><Timestamp dt:dt="int">0</Timestamp><DateUtc dt:dt="string">2021-06-25T04:44:13Z</DateUtc></StartTime><FrequencyChanges><FrequencyChange><Frequency dt:dt="r8">2699990000</Frequency><Timestamp dt:dt="r8">2.29462814518033E+15</Timestamp><Cur…	좌우반구com(split BVF)_3-043-1	75.027	1.0.0.167	1	-567643355	Professional	2.0.10.242	2.0.10.353	06-25-2021	2021-06-25 오전 4:44:13	13:44:13	2.0.10.248	210	1	z	후자	후	자	NULL	NULL	NULL	48	1	78	NULL	NULL	NULL	KSY	List2	0		0	-1	621203	187		0	0	1	z	0	7	621390	0	z	438
좌우반구com(split BVF)_3	43	1	<?xml version="1.0"?>\n<Clock xmlns:dt="urn:schemas-microsoft-com:datatypes"><Description dt:dt="string">E-Prime Primary Realtime Clock</Description><StartTime><Timestamp dt:dt="int">0</Timestamp><DateUtc dt:dt="string">2021-06-25T04:44:13Z</DateUtc></StartTime><FrequencyChanges><FrequencyChange><Frequency dt:dt="r8">2699990000</Frequency><Timestamp dt:dt="r8">2.29462814518033E+15</Timestamp><Cur…	좌우반구com(split BVF)_3-043-1	75.027	1.0.0.167	1	-567643355	Professional	2.0.10.242	2.0.10.353	06-25-2021	2021-06-25 오전 4:44:13	13:44:13	2.0.10.248	43	2	{/}	훈걱	훈	걱	94	1	43	NULL	NULL	NULL	NULL	NULL	NULL	KSY	List1	0		0	0	142588	186		0	0	1	{/}	0	6	142774	0	{/}	432
좌우반구com(split BVF)_3	43	1	<?xml version="1.0"?>\n<Clock xmlns:dt="urn:schemas-microsoft-com:datatypes"><Description dt:dt="string">E-Prime Primary Realtime Clock</Description><StartTime><Timestamp dt:dt="int">0</Timestamp><DateUtc dt:dt="string">2021-06-25T04:44:13Z</DateUtc></StartTime><FrequencyChanges><FrequencyChange><Frequency dt:dt="r8">2699990000</Frequency><Timestamp dt:dt="r8">2.29462814518033E+15</Timestamp><Cur…	좌우반구com(split BVF)_3-043-1	75.027	1.0.0.167	1	-567643355	Professional	2.0.10.242	2.0.10.353	06-25-2021	2021-06-25 오전 4:44:13	13:44:13	2.0.10.248	391	2	{/}	훈차	훈	차	NULL	NULL	NULL	NULL	NULL	NULL	109	1	127	KSY2	List3	NULL	NULL	NULL	NULL	NULL	NULL	NULL	NULL	NULL	1	{/}	0	6	1126355	0	{/}	831
좌우반구com(split BVF)_3	43	1	<?xml version="1.0"?>\n<Clock xmlns:dt="urn:schemas-microsoft-com:datatypes"><Description dt:dt="string">E-Prime Primary Realtime Clock</Description><StartTime><Timestamp dt:dt="int">0</Timestamp><DateUtc dt:dt="string">2021-06-25T04:44:13Z</DateUtc></StartTime><FrequencyChanges><FrequencyChange><Frequency dt:dt="r8">2699990000</Frequency><Timestamp dt:dt="r8">2.29462814518033E+15</Timestamp><Cur…	좌우반구com(split BVF)_3-043-1	75.027	1.0.0.167	1	-567643355	Professional	2.0.10.242	2.0.10.353	06-25-2021	2021-06-25 오전 4:44:13	13:44:13	2.0.10.248	37	2	{/}	휘섭	휘	섭	11	1	37	NULL	NULL	NULL	NULL	NULL	NULL	KSY3	List1	NULL	NULL	NULL	NULL	NULL	NULL	NULL	NULL	NULL	1	{/}	1	6	126553	0	{/}	493
좌우반구com(split BVF)_3	43	1	<?xml version="1.0"?>\n<Clock xmlns:dt="urn:schemas-microsoft-com:datatypes"><Description dt:dt="string">E-Prime Primary Realtime Clock</Description><StartTime><Timestamp dt:dt="int">0</Timestamp><DateUtc dt:dt="string">2021-06-25T04:44:13Z</DateUtc></StartTime><FrequencyChanges><FrequencyChange><Frequency dt:dt="r8">2699990000</Frequency><Timestamp dt:dt="r8">2.29462814518033E+15</Timestamp><Cur…	좌우반구com(split BVF)_3-043-1	75.027	1.0.0.167	1	-567643355	Professional	2.0.10.242	2.0.10.353	06-25-2021	2021-06-25 오전 4:44:13	13:44:13	2.0.10.248	371	2	{/}	희강	희	강	NULL	NULL	NULL	NULL	NULL	NULL	16	1	107	KSY	List3	0		0	0	1072295	186		0	0	1	{/}	0	6	1072481	0	{/}	195
좌우반구com(split BVF)_3	43	1	<?xml version="1.0"?>\n<Clock xmlns:dt="urn:schemas-microsoft-com:datatypes"><Description dt:dt="string">E-Prime Primary Realtime Clock</Description><StartTime><Timestamp dt:dt="int">0</Timestamp><DateUtc dt:dt="string">2021-06-25T04:44:13Z</DateUtc></StartTime><FrequencyChanges><FrequencyChange><Frequency dt:dt="r8">2699990000</Frequency><Timestamp dt:dt="r8">2.29462814518033E+15</Timestamp><Cur…	좌우반구com(split BVF)_3-043-1	75.027	1.0.0.167	1	-567643355	Professional	2.0.10.242	2.0.10.353	06-25-2021	2021-06-25 오전 4:44:13	13:44:13	2.0.10.248	318	1	z	희망	희	망	NULL	NULL	NULL	NULL	NULL	NULL	72	1	54	KSY	List3	0		0	-1	929066	187		0	0	1	z	0	7	929253	0	z	602
좌우반구com(split BVF)_3	43	1	<?xml version="1.0"?>\n<Clock xmlns:dt="urn:schemas-microsoft-com:datatypes"><Description dt:dt="string">E-Prime Primary Realtime Clock</Description><StartTime><Timestamp dt:dt="int">0</Timestamp><DateUtc dt:dt="string">2021-06-25T04:44:13Z</DateUtc></StartTime><FrequencyChanges><FrequencyChange><Frequency dt:dt="r8">2699990000</Frequency><Timestamp dt:dt="r8">2.29462814518033E+15</Timestamp><Cur…	좌우반구com(split BVF)_3-043-1	75.027	1.0.0.167	1	-567643355	Professional	2.0.10.242	2.0.10.353	06-25-2021	2021-06-25 오전 4:44:13	13:44:13	2.0.10.248	95	2	{/}	희외	희	외	115	1	95	NULL	NULL	NULL	NULL	NULL	NULL	KSY2	List1	NULL	NULL	NULL	NULL	NULL	NULL	NULL	NULL	NULL	0	{/}	1	6	283590	0	z	629
좌우반구com(split BVF)_3	43	1	<?xml version="1.0"?>\n<Clock xmlns:dt="urn:schemas-microsoft-com:datatypes"><Description dt:dt="string">E-Prime Primary Realtime Clock</Description><StartTime><Timestamp dt:dt="int">0</Timestamp><DateUtc dt:dt="string">2021-06-25T04:44:13Z</DateUtc></StartTime><FrequencyChanges><FrequencyChange><Frequency dt:dt="r8">2699990000</Frequency><Timestamp dt:dt="r8">2.29462814518033E+15</Timestamp><Cur…	좌우반구com(split BVF)_3-043-1	75.027	1.0.0.167	1	-567643355	Professional	2.0.10.242	2.0.10.353	06-25-2021	2021-06-25 오전 4:44:13	13:44:13	2.0.10.248	388	2	{/}	희응	희	응	NULL	NULL	NULL	NULL	NULL	NULL	50	1	124	KSY	List3	0		1	-1	1117718	187		0	0	1	{/}	0	7	1117905	0	{/}	411
[truncated: 1 more columns]
